# Supplementary material for: The transformative power of transformers in protein structure prediction
Source: Proc Natl Acad Sci U S A. 2023 Jul 31;120(32):e2303499120. doi: 10.1073/pnas.2303499120 (PMC10410766; doi:10.1073/pnas.2303499120)
Supplement: Supplementary file 2 — Dataset S01 (GZ) [file pnas.2303499120.sd01.gz › SI_Data/predicted_structures/RoseTTAFold/T1124.pdb]

HEADER                                            24-DEC-22   XXXX              
EXPDTA    THEORETICAL MODEL                                                     
REMARK 220                                                                      
REMARK 220 EXPERIMENTAL DETAILS                                                 
REMARK 220  EXPERIMENT TYPE                : THEORETICAL MODELLING              
REMARK 220  DATE OF DATA COLLECTION        : 24-DEC-22                          
REMARK 220                                                                      
REMARK 220 REMARK: MODEL GENERATED BY ROSETTA                                   
REMARK 220  VERSION 2022.39+release.d8d9982                                     
ATOM      1  N   MET A   1       2.128  -1.199  -0.260  1.00  0.00           N  
ATOM      2  CA  MET A   1       2.859  -0.588  -1.364  1.00  0.00           C  
ATOM      3  C   MET A   1       3.350   0.800  -1.010  1.00  0.00           C  
ATOM      4  O   MET A   1       2.772   1.483  -0.162  1.00  0.00           O  
ATOM      5  CB  MET A   1       1.977  -0.470  -2.604  1.00  0.00           C  
ATOM      6  CG  MET A   1       1.538  -1.767  -3.236  1.00  0.00           C  
ATOM      7  SD  MET A   1       0.493  -1.468  -4.668  1.00  0.00           S  
ATOM      8  CE  MET A   1       1.699  -0.824  -5.825  1.00  0.00           C  
ATOM      9 1H   MET A   1       2.255  -2.201  -0.284  1.00  0.00           H  
ATOM     10 2H   MET A   1       2.477  -0.837   0.615  1.00  0.00           H  
ATOM     11 3H   MET A   1       1.145  -0.983  -0.346  1.00  0.00           H  
ATOM     12  HA  MET A   1       3.728  -1.205  -1.590  1.00  0.00           H  
ATOM     13 1HB  MET A   1       1.078   0.088  -2.347  1.00  0.00           H  
ATOM     14 2HB  MET A   1       2.504   0.109  -3.364  1.00  0.00           H  
ATOM     15 1HG  MET A   1       2.409  -2.342  -3.556  1.00  0.00           H  
ATOM     16 2HG  MET A   1       0.977  -2.363  -2.515  1.00  0.00           H  
ATOM     17 1HE  MET A   1       1.232  -0.587  -6.767  1.00  0.00           H  
ATOM     18 2HE  MET A   1       2.153   0.079  -5.412  1.00  0.00           H  
ATOM     19 3HE  MET A   1       2.475  -1.576  -5.994  1.00  0.00           H  
ATOM     20  N   VAL A   2       4.396   1.239  -1.691  1.00  0.00           N  
ATOM     21  CA  VAL A   2       4.895   2.590  -1.488  1.00  0.00           C  
ATOM     22  C   VAL A   2       4.073   3.504  -2.384  1.00  0.00           C  
ATOM     23  O   VAL A   2       4.101   3.361  -3.607  1.00  0.00           O  
ATOM     24  CB  VAL A   2       6.394   2.649  -1.836  1.00  0.00           C  
ATOM     25  CG1 VAL A   2       6.931   4.050  -1.681  1.00  0.00           C  
ATOM     26  CG2 VAL A   2       7.145   1.692  -0.927  1.00  0.00           C  
ATOM     27  H   VAL A   2       4.852   0.644  -2.370  1.00  0.00           H  
ATOM     28  HA  VAL A   2       4.754   2.880  -0.446  1.00  0.00           H  
ATOM     29  HB  VAL A   2       6.535   2.355  -2.875  1.00  0.00           H  
ATOM     30 1HG1 VAL A   2       7.990   4.063  -1.936  1.00  0.00           H  
ATOM     31 2HG1 VAL A   2       6.405   4.702  -2.338  1.00  0.00           H  
ATOM     32 3HG1 VAL A   2       6.801   4.381  -0.652  1.00  0.00           H  
ATOM     33 1HG2 VAL A   2       8.207   1.715  -1.174  1.00  0.00           H  
ATOM     34 2HG2 VAL A   2       7.006   1.994   0.111  1.00  0.00           H  
ATOM     35 3HG2 VAL A   2       6.764   0.681  -1.065  1.00  0.00           H  
ATOM     36  N   THR A   3       3.311   4.404  -1.767  1.00  0.00           N  
ATOM     37  CA  THR A   3       2.365   5.247  -2.497  1.00  0.00           C  
ATOM     38  C   THR A   3       2.392   6.749  -2.164  1.00  0.00           C  
ATOM     39  O   THR A   3       1.585   7.201  -1.351  1.00  0.00           O  
ATOM     40  CB  THR A   3       0.924   4.726  -2.299  1.00  0.00           C  
ATOM     41  OG1 THR A   3       0.616   4.663  -0.893  1.00  0.00           O  
ATOM     42  CG2 THR A   3       0.754   3.330  -2.921  1.00  0.00           C  
ATOM     43  H   THR A   3       3.357   4.468  -0.758  1.00  0.00           H  
ATOM     44  HA  THR A   3       2.584   5.146  -3.558  1.00  0.00           H  
ATOM     45  HB  THR A   3       0.229   5.418  -2.783  1.00  0.00           H  
ATOM     46  HG1 THR A   3       1.158   3.986  -0.472  1.00  0.00           H  
ATOM     47 1HG2 THR A   3      -0.262   3.001  -2.771  1.00  0.00           H  
ATOM     48 2HG2 THR A   3       0.972   3.376  -3.989  1.00  0.00           H  
ATOM     49 3HG2 THR A   3       1.423   2.629  -2.447  1.00  0.00           H  
ATOM     50  N   PRO A   4       3.354   7.524  -2.691  1.00  0.00           N  
ATOM     51  CA  PRO A   4       3.455   8.963  -2.564  1.00  0.00           C  
ATOM     52  C   PRO A   4       2.170   9.547  -3.117  1.00  0.00           C  
ATOM     53  O   PRO A   4       1.487   8.890  -3.900  1.00  0.00           O  
ATOM     54  CB  PRO A   4       4.677   9.315  -3.415  1.00  0.00           C  
ATOM     55  CG  PRO A   4       5.495   8.047  -3.434  1.00  0.00           C  
ATOM     56  CD  PRO A   4       4.482   6.923  -3.412  1.00  0.00           C  
ATOM     57  HA  PRO A   4       3.594   9.237  -1.506  1.00  0.00           H  
ATOM     58 1HB  PRO A   4       4.356   9.617  -4.426  1.00  0.00           H  
ATOM     59 2HB  PRO A   4       5.213  10.168  -2.978  1.00  0.00           H  
ATOM     60 1HG  PRO A   4       6.124   8.023  -4.340  1.00  0.00           H  
ATOM     61 2HG  PRO A   4       6.177   8.021  -2.573  1.00  0.00           H  
ATOM     62 1HD  PRO A   4       4.214   6.615  -4.419  1.00  0.00           H  
ATOM     63 2HD  PRO A   4       4.898   6.134  -2.853  1.00  0.00           H  
ATOM     64  N   GLU A   5       1.844  10.776  -2.755  1.00  0.00           N  
ATOM     65  CA  GLU A   5       0.589  11.390  -3.198  1.00  0.00           C  
ATOM     66  C   GLU A   5       0.439  11.451  -4.721  1.00  0.00           C  
ATOM     67  O   GLU A   5      -0.678  11.466  -5.236  1.00  0.00           O  
ATOM     68  CB  GLU A   5       0.469  12.800  -2.619  1.00  0.00           C  
ATOM     69  CG  GLU A   5       0.243  12.842  -1.109  1.00  0.00           C  
ATOM     70  CD  GLU A   5       0.157  14.248  -0.552  1.00  0.00           C  
ATOM     71  OE1 GLU A   5       0.401  15.178  -1.285  1.00  0.00           O  
ATOM     72  OE2 GLU A   5      -0.155  14.386   0.608  1.00  0.00           O  
ATOM     73  H   GLU A   5       2.447  11.288  -2.126  1.00  0.00           H  
ATOM     74  HA  GLU A   5      -0.233  10.788  -2.808  1.00  0.00           H  
ATOM     75 1HB  GLU A   5       1.379  13.359  -2.838  1.00  0.00           H  
ATOM     76 2HB  GLU A   5      -0.359  13.321  -3.100  1.00  0.00           H  
ATOM     77 1HG  GLU A   5      -0.685  12.317  -0.883  1.00  0.00           H  
ATOM     78 2HG  GLU A   5       1.056  12.308  -0.619  1.00  0.00           H  
ATOM     79  N   GLY A   6       1.553  11.505  -5.446  1.00  0.00           N  
ATOM     80  CA  GLY A   6       1.509  11.560  -6.901  1.00  0.00           C  
ATOM     81  C   GLY A   6       1.341  10.178  -7.566  1.00  0.00           C  
ATOM     82  O   GLY A   6       1.283  10.102  -8.793  1.00  0.00           O  
ATOM     83  H   GLY A   6       2.445  11.492  -4.977  1.00  0.00           H  
ATOM     84 1HA  GLY A   6       0.693  12.212  -7.210  1.00  0.00           H  
ATOM     85 2HA  GLY A   6       2.430  12.019  -7.263  1.00  0.00           H  
ATOM     86  N   ASN A   7       1.285   9.097  -6.771  1.00  0.00           N  
ATOM     87  CA  ASN A   7       1.187   7.730  -7.298  1.00  0.00           C  
ATOM     88  C   ASN A   7      -0.114   6.991  -6.989  1.00  0.00           C  
ATOM     89  O   ASN A   7      -0.763   7.217  -5.964  1.00  0.00           O  
ATOM     90  CB  ASN A   7       2.353   6.903  -6.825  1.00  0.00           C  
ATOM     91  CG  ASN A   7       3.631   7.355  -7.441  1.00  0.00           C  
ATOM     92  OD1 ASN A   7       4.553   7.823  -6.765  1.00  0.00           O  
ATOM     93  ND2 ASN A   7       3.702   7.222  -8.742  1.00  0.00           N  
ATOM     94  H   ASN A   7       1.314   9.210  -5.759  1.00  0.00           H  
ATOM     95  HA  ASN A   7       1.248   7.789  -8.387  1.00  0.00           H  
ATOM     96 1HB  ASN A   7       2.416   6.984  -5.745  1.00  0.00           H  
ATOM     97 2HB  ASN A   7       2.184   5.853  -7.072  1.00  0.00           H  
ATOM     98 1HD2 ASN A   7       4.525   7.504  -9.233  1.00  0.00           H  
ATOM     99 2HD2 ASN A   7       2.899   6.830  -9.265  1.00  0.00           H  
ATOM    100  N   VAL A   8      -0.447   6.044  -7.862  1.00  0.00           N  
ATOM    101  CA  VAL A   8      -1.628   5.204  -7.708  1.00  0.00           C  
ATOM    102  C   VAL A   8      -1.296   3.733  -7.414  1.00  0.00           C  
ATOM    103  O   VAL A   8      -0.503   3.105  -8.115  1.00  0.00           O  
ATOM    104  CB  VAL A   8      -2.471   5.291  -8.991  1.00  0.00           C  
ATOM    105  CG1 VAL A   8      -3.688   4.409  -8.882  1.00  0.00           C  
ATOM    106  CG2 VAL A   8      -2.857   6.739  -9.232  1.00  0.00           C  
ATOM    107  H   VAL A   8       0.137   5.943  -8.697  1.00  0.00           H  
ATOM    108  HA  VAL A   8      -2.218   5.595  -6.879  1.00  0.00           H  
ATOM    109  HB  VAL A   8      -1.881   4.931  -9.834  1.00  0.00           H  
ATOM    110 1HG1 VAL A   8      -4.258   4.483  -9.804  1.00  0.00           H  
ATOM    111 2HG1 VAL A   8      -3.380   3.378  -8.728  1.00  0.00           H  
ATOM    112 3HG1 VAL A   8      -4.302   4.735  -8.045  1.00  0.00           H  
ATOM    113 1HG2 VAL A   8      -3.440   6.811 -10.148  1.00  0.00           H  
ATOM    114 2HG2 VAL A   8      -3.446   7.106  -8.393  1.00  0.00           H  
ATOM    115 3HG2 VAL A   8      -1.950   7.343  -9.336  1.00  0.00           H  
ATOM    116  N   SER A   9      -1.903   3.201  -6.356  1.00  0.00           N  
ATOM    117  CA  SER A   9      -1.726   1.809  -5.940  1.00  0.00           C  
ATOM    118  C   SER A   9      -2.252   0.817  -6.976  1.00  0.00           C  
ATOM    119  O   SER A   9      -3.303   1.050  -7.582  1.00  0.00           O  
ATOM    120  CB  SER A   9      -2.466   1.552  -4.642  1.00  0.00           C  
ATOM    121  OG  SER A   9      -2.355   0.206  -4.252  1.00  0.00           O  
ATOM    122  H   SER A   9      -2.524   3.792  -5.822  1.00  0.00           H  
ATOM    123  HA  SER A   9      -0.660   1.625  -5.794  1.00  0.00           H  
ATOM    124 1HB  SER A   9      -2.093   2.194  -3.860  1.00  0.00           H  
ATOM    125 2HB  SER A   9      -3.518   1.794  -4.785  1.00  0.00           H  
ATOM    126  HG  SER A   9      -3.110   0.029  -3.650  1.00  0.00           H  
ATOM    127  N   LEU A  10      -1.549  -0.311  -7.121  1.00  0.00           N  
ATOM    128  CA  LEU A  10      -1.969  -1.425  -7.970  1.00  0.00           C  
ATOM    129  C   LEU A  10      -2.827  -2.418  -7.180  1.00  0.00           C  
ATOM    130  O   LEU A  10      -3.334  -3.407  -7.731  1.00  0.00           O  
ATOM    131  CB  LEU A  10      -0.757  -2.126  -8.590  1.00  0.00           C  
ATOM    132  CG  LEU A  10       0.055  -1.268  -9.562  1.00  0.00           C  
ATOM    133  CD1 LEU A  10       1.266  -2.043 -10.034  1.00  0.00           C  
ATOM    134  CD2 LEU A  10      -0.826  -0.874 -10.737  1.00  0.00           C  
ATOM    135  H   LEU A  10      -0.691  -0.403  -6.597  1.00  0.00           H  
ATOM    136  HA  LEU A  10      -2.571  -1.028  -8.781  1.00  0.00           H  
ATOM    137 1HB  LEU A  10      -0.090  -2.447  -7.788  1.00  0.00           H  
ATOM    138 2HB  LEU A  10      -1.075  -3.001  -9.109  1.00  0.00           H  
ATOM    139  HG  LEU A  10       0.401  -0.368  -9.054  1.00  0.00           H  
ATOM    140 1HD1 LEU A  10       1.840  -1.426 -10.713  1.00  0.00           H  
ATOM    141 2HD1 LEU A  10       1.885  -2.309  -9.176  1.00  0.00           H  
ATOM    142 3HD1 LEU A  10       0.945  -2.952 -10.544  1.00  0.00           H  
ATOM    143 1HD2 LEU A  10      -0.253  -0.254 -11.419  1.00  0.00           H  
ATOM    144 2HD2 LEU A  10      -1.172  -1.764 -11.262  1.00  0.00           H  
ATOM    145 3HD2 LEU A  10      -1.683  -0.308 -10.378  1.00  0.00           H  
ATOM    146  N   VAL A  11      -2.998  -2.127  -5.891  1.00  0.00           N  
ATOM    147  CA  VAL A  11      -3.840  -2.921  -5.029  1.00  0.00           C  
ATOM    148  C   VAL A  11      -4.935  -2.027  -4.495  1.00  0.00           C  
ATOM    149  O   VAL A  11      -4.728  -1.218  -3.581  1.00  0.00           O  
ATOM    150  CB  VAL A  11      -3.050  -3.544  -3.861  1.00  0.00           C  
ATOM    151  CG1 VAL A  11      -3.996  -4.377  -2.982  1.00  0.00           C  
ATOM    152  CG2 VAL A  11      -1.914  -4.421  -4.410  1.00  0.00           C  
ATOM    153  H   VAL A  11      -2.567  -1.299  -5.495  1.00  0.00           H  
ATOM    154  HA  VAL A  11      -4.295  -3.696  -5.605  1.00  0.00           H  
ATOM    155  HB  VAL A  11      -2.635  -2.747  -3.244  1.00  0.00           H  
ATOM    156 1HG1 VAL A  11      -3.443  -4.805  -2.147  1.00  0.00           H  
ATOM    157 2HG1 VAL A  11      -4.793  -3.740  -2.595  1.00  0.00           H  
ATOM    158 3HG1 VAL A  11      -4.432  -5.174  -3.563  1.00  0.00           H  
ATOM    159 1HG2 VAL A  11      -1.355  -4.854  -3.581  1.00  0.00           H  
ATOM    160 2HG2 VAL A  11      -2.322  -5.218  -5.016  1.00  0.00           H  
ATOM    161 3HG2 VAL A  11      -1.247  -3.826  -5.019  1.00  0.00           H  
ATOM    162  N   ASP A  12      -6.126  -2.162  -5.056  1.00  0.00           N  
ATOM    163  CA  ASP A  12      -7.172  -1.263  -4.635  1.00  0.00           C  
ATOM    164  C   ASP A  12      -7.871  -1.827  -3.427  1.00  0.00           C  
ATOM    165  O   ASP A  12      -8.904  -2.497  -3.518  1.00  0.00           O  
ATOM    166  CB  ASP A  12      -8.159  -0.956  -5.744  1.00  0.00           C  
ATOM    167  CG  ASP A  12      -9.168   0.114  -5.326  1.00  0.00           C  
ATOM    168  OD1 ASP A  12      -9.295   0.402  -4.126  1.00  0.00           O  
ATOM    169  OD2 ASP A  12      -9.804   0.648  -6.200  1.00  0.00           O  
ATOM    170  H   ASP A  12      -6.279  -2.845  -5.781  1.00  0.00           H  
ATOM    171  HA  ASP A  12      -6.716  -0.315  -4.343  1.00  0.00           H  
ATOM    172 1HB  ASP A  12      -7.623  -0.618  -6.635  1.00  0.00           H  
ATOM    173 2HB  ASP A  12      -8.702  -1.855  -6.003  1.00  0.00           H  
ATOM    174  N   GLU A  13      -7.325  -1.474  -2.287  1.00  0.00           N  
ATOM    175  CA  GLU A  13      -7.780  -1.938  -0.994  1.00  0.00           C  
ATOM    176  C   GLU A  13      -9.231  -1.532  -0.707  1.00  0.00           C  
ATOM    177  O   GLU A  13      -9.872  -2.127   0.155  1.00  0.00           O  
ATOM    178  CB  GLU A  13      -6.864  -1.417   0.114  1.00  0.00           C  
ATOM    179  CG  GLU A  13      -5.405  -1.970   0.114  1.00  0.00           C  
ATOM    180  CD  GLU A  13      -5.262  -3.457   0.463  1.00  0.00           C  
ATOM    181  OE1 GLU A  13      -6.222  -4.049   0.890  1.00  0.00           O  
ATOM    182  OE2 GLU A  13      -4.163  -3.976   0.321  1.00  0.00           O  
ATOM    183  H   GLU A  13      -6.472  -0.916  -2.361  1.00  0.00           H  
ATOM    184  HA  GLU A  13      -7.731  -3.029  -0.994  1.00  0.00           H  
ATOM    185 1HB  GLU A  13      -6.802  -0.331   0.041  1.00  0.00           H  
ATOM    186 2HB  GLU A  13      -7.306  -1.650   1.081  1.00  0.00           H  
ATOM    187 1HG  GLU A  13      -4.983  -1.809  -0.880  1.00  0.00           H  
ATOM    188 2HG  GLU A  13      -4.816  -1.386   0.819  1.00  0.00           H  
ATOM    189  N   SER A  14      -9.772  -0.504  -1.394  1.00  0.00           N  
ATOM    190  CA  SER A  14     -11.133  -0.067  -1.074  1.00  0.00           C  
ATOM    191  C   SER A  14     -12.167  -1.091  -1.546  1.00  0.00           C  
ATOM    192  O   SER A  14     -13.333  -1.042  -1.150  1.00  0.00           O  
ATOM    193  CB  SER A  14     -11.450   1.313  -1.641  1.00  0.00           C  
ATOM    194  OG  SER A  14     -11.591   1.315  -3.033  1.00  0.00           O  
ATOM    195  H   SER A  14      -9.275  -0.066  -2.181  1.00  0.00           H  
ATOM    196  HA  SER A  14     -11.208   0.016   0.009  1.00  0.00           H  
ATOM    197 1HB  SER A  14     -12.366   1.683  -1.185  1.00  0.00           H  
ATOM    198 2HB  SER A  14     -10.652   1.998  -1.364  1.00  0.00           H  
ATOM    199  HG  SER A  14     -10.746   0.978  -3.406  1.00  0.00           H  
ATOM    200  N   LEU A  15     -11.735  -2.046  -2.373  1.00  0.00           N  
ATOM    201  CA  LEU A  15     -12.621  -3.084  -2.867  1.00  0.00           C  
ATOM    202  C   LEU A  15     -12.613  -4.280  -1.912  1.00  0.00           C  
ATOM    203  O   LEU A  15     -13.356  -5.243  -2.097  1.00  0.00           O  
ATOM    204  CB  LEU A  15     -12.140  -3.541  -4.247  1.00  0.00           C  
ATOM    205  CG  LEU A  15     -12.112  -2.444  -5.323  1.00  0.00           C  
ATOM    206  CD1 LEU A  15     -11.518  -3.007  -6.615  1.00  0.00           C  
ATOM    207  CD2 LEU A  15     -13.516  -1.911  -5.537  1.00  0.00           C  
ATOM    208  H   LEU A  15     -10.760  -2.052  -2.684  1.00  0.00           H  
ATOM    209  HA  LEU A  15     -13.632  -2.688  -2.936  1.00  0.00           H  
ATOM    210 1HB  LEU A  15     -11.122  -3.925  -4.143  1.00  0.00           H  
ATOM    211 2HB  LEU A  15     -12.782  -4.346  -4.596  1.00  0.00           H  
ATOM    212  HG  LEU A  15     -11.466  -1.628  -4.986  1.00  0.00           H  
ATOM    213 1HD1 LEU A  15     -11.479  -2.218  -7.367  1.00  0.00           H  
ATOM    214 2HD1 LEU A  15     -10.510  -3.369  -6.418  1.00  0.00           H  
ATOM    215 3HD1 LEU A  15     -12.135  -3.826  -6.975  1.00  0.00           H  
ATOM    216 1HD2 LEU A  15     -13.490  -1.121  -6.289  1.00  0.00           H  
ATOM    217 2HD2 LEU A  15     -14.168  -2.716  -5.874  1.00  0.00           H  
ATOM    218 3HD2 LEU A  15     -13.891  -1.504  -4.596  1.00  0.00           H  
ATOM    219  N   LEU A  16     -11.739  -4.216  -0.904  1.00  0.00           N  
ATOM    220  CA  LEU A  16     -11.508  -5.297   0.036  1.00  0.00           C  
ATOM    221  C   LEU A  16     -11.737  -4.856   1.482  1.00  0.00           C  
ATOM    222  O   LEU A  16     -11.135  -5.404   2.396  1.00  0.00           O  
ATOM    223  CB  LEU A  16     -10.060  -5.760  -0.162  1.00  0.00           C  
ATOM    224  CG  LEU A  16      -9.751  -6.386  -1.557  1.00  0.00           C  
ATOM    225  CD1 LEU A  16      -8.259  -6.411  -1.778  1.00  0.00           C  
ATOM    226  CD2 LEU A  16     -10.322  -7.820  -1.607  1.00  0.00           C  
ATOM    227  H   LEU A  16     -11.176  -3.380  -0.766  1.00  0.00           H  
ATOM    228  HA  LEU A  16     -12.190  -6.114  -0.193  1.00  0.00           H  
ATOM    229 1HB  LEU A  16      -9.398  -4.900  -0.026  1.00  0.00           H  
ATOM    230 2HB  LEU A  16      -9.822  -6.501   0.602  1.00  0.00           H  
ATOM    231  HG  LEU A  16     -10.199  -5.785  -2.345  1.00  0.00           H  
ATOM    232 1HD1 LEU A  16      -8.033  -6.850  -2.753  1.00  0.00           H  
ATOM    233 2HD1 LEU A  16      -7.865  -5.391  -1.743  1.00  0.00           H  
ATOM    234 3HD1 LEU A  16      -7.812  -6.984  -1.018  1.00  0.00           H  
ATOM    235 1HD2 LEU A  16     -10.104  -8.260  -2.580  1.00  0.00           H  
ATOM    236 2HD2 LEU A  16      -9.867  -8.430  -0.826  1.00  0.00           H  
ATOM    237 3HD2 LEU A  16     -11.404  -7.788  -1.456  1.00  0.00           H  
ATOM    238  N   VAL A  17     -12.603  -3.868   1.687  1.00  0.00           N  
ATOM    239  CA  VAL A  17     -12.878  -3.331   3.025  1.00  0.00           C  
ATOM    240  C   VAL A  17     -13.571  -4.306   3.978  1.00  0.00           C  
ATOM    241  O   VAL A  17     -13.199  -4.425   5.149  1.00  0.00           O  
ATOM    242  CB  VAL A  17     -13.728  -2.060   2.910  1.00  0.00           C  
ATOM    243  CG1 VAL A  17     -14.169  -1.588   4.285  1.00  0.00           C  
ATOM    244  CG2 VAL A  17     -12.914  -1.010   2.214  1.00  0.00           C  
ATOM    245  H   VAL A  17     -13.070  -3.464   0.884  1.00  0.00           H  
ATOM    246  HA  VAL A  17     -11.919  -3.052   3.467  1.00  0.00           H  
ATOM    247  HB  VAL A  17     -14.623  -2.277   2.328  1.00  0.00           H  
ATOM    248 1HG1 VAL A  17     -14.776  -0.688   4.182  1.00  0.00           H  
ATOM    249 2HG1 VAL A  17     -14.759  -2.367   4.767  1.00  0.00           H  
ATOM    250 3HG1 VAL A  17     -13.293  -1.367   4.892  1.00  0.00           H  
ATOM    251 1HG2 VAL A  17     -13.499  -0.099   2.093  1.00  0.00           H  
ATOM    252 2HG2 VAL A  17     -12.017  -0.794   2.791  1.00  0.00           H  
ATOM    253 3HG2 VAL A  17     -12.634  -1.393   1.248  1.00  0.00           H  
ATOM    254  N   GLY A  18     -14.582  -5.016   3.489  1.00  0.00           N  
ATOM    255  CA  GLY A  18     -15.338  -5.950   4.328  1.00  0.00           C  
ATOM    256  C   GLY A  18     -14.558  -7.241   4.543  1.00  0.00           C  
ATOM    257  O   GLY A  18     -14.953  -8.314   4.083  1.00  0.00           O  
ATOM    258  H   GLY A  18     -14.836  -4.907   2.520  1.00  0.00           H  
ATOM    259 1HA  GLY A  18     -15.555  -5.483   5.288  1.00  0.00           H  
ATOM    260 2HA  GLY A  18     -16.293  -6.172   3.852  1.00  0.00           H  
ATOM    261  N   VAL A  19     -13.449  -7.146   5.261  1.00  0.00           N  
ATOM    262  CA  VAL A  19     -12.564  -8.293   5.347  1.00  0.00           C  
ATOM    263  C   VAL A  19     -13.060  -9.416   6.232  1.00  0.00           C  
ATOM    264  O   VAL A  19     -12.678  -9.551   7.398  1.00  0.00           O  
ATOM    265  CB  VAL A  19     -11.172  -7.879   5.847  1.00  0.00           C  
ATOM    266  CG1 VAL A  19     -10.289  -9.102   5.925  1.00  0.00           C  
ATOM    267  CG2 VAL A  19     -10.577  -6.879   4.912  1.00  0.00           C  
ATOM    268  H   VAL A  19     -13.199  -6.235   5.641  1.00  0.00           H  
ATOM    269  HA  VAL A  19     -12.441  -8.690   4.339  1.00  0.00           H  
ATOM    270  HB  VAL A  19     -11.258  -7.453   6.844  1.00  0.00           H  
ATOM    271 1HG1 VAL A  19      -9.300  -8.827   6.282  1.00  0.00           H  
ATOM    272 2HG1 VAL A  19     -10.735  -9.828   6.601  1.00  0.00           H  
ATOM    273 3HG1 VAL A  19     -10.215  -9.528   4.933  1.00  0.00           H  
ATOM    274 1HG2 VAL A  19      -9.603  -6.586   5.261  1.00  0.00           H  
ATOM    275 2HG2 VAL A  19     -10.492  -7.320   3.918  1.00  0.00           H  
ATOM    276 3HG2 VAL A  19     -11.217  -6.003   4.866  1.00  0.00           H  
ATOM    277  N   THR A  20     -13.834 -10.279   5.604  1.00  0.00           N  
ATOM    278  CA  THR A  20     -14.279 -11.532   6.175  1.00  0.00           C  
ATOM    279  C   THR A  20     -13.265 -12.585   5.795  1.00  0.00           C  
ATOM    280  O   THR A  20     -12.246 -12.260   5.194  1.00  0.00           O  
ATOM    281  CB  THR A  20     -15.687 -11.928   5.696  1.00  0.00           C  
ATOM    282  OG1 THR A  20     -16.127 -13.066   6.462  1.00  0.00           O  
ATOM    283  CG2 THR A  20     -15.692 -12.245   4.199  1.00  0.00           C  
ATOM    284  H   THR A  20     -14.150  -9.995   4.678  1.00  0.00           H  
ATOM    285  HA  THR A  20     -14.295 -11.446   7.262  1.00  0.00           H  
ATOM    286  HB  THR A  20     -16.369 -11.097   5.881  1.00  0.00           H  
ATOM    287  HG1 THR A  20     -17.070 -13.201   6.318  1.00  0.00           H  
ATOM    288 1HG2 THR A  20     -16.699 -12.513   3.885  1.00  0.00           H  
ATOM    289 2HG2 THR A  20     -15.366 -11.360   3.645  1.00  0.00           H  
ATOM    290 3HG2 THR A  20     -15.033 -13.058   3.987  1.00  0.00           H  
ATOM    291  N   ASP A  21     -13.515 -13.833   6.150  1.00  0.00           N  
ATOM    292  CA  ASP A  21     -12.508 -14.862   5.885  1.00  0.00           C  
ATOM    293  C   ASP A  21     -12.232 -15.064   4.395  1.00  0.00           C  
ATOM    294  O   ASP A  21     -11.075 -15.163   3.970  1.00  0.00           O  
ATOM    295  CB  ASP A  21     -12.943 -16.191   6.491  1.00  0.00           C  
ATOM    296  CG  ASP A  21     -12.894 -16.241   8.047  1.00  0.00           C  
ATOM    297  OD1 ASP A  21     -12.287 -15.383   8.683  1.00  0.00           O  
ATOM    298  OD2 ASP A  21     -13.472 -17.155   8.580  1.00  0.00           O  
ATOM    299  H   ASP A  21     -14.411 -14.019   6.593  1.00  0.00           H  
ATOM    300  HA  ASP A  21     -11.579 -14.554   6.347  1.00  0.00           H  
ATOM    301 1HB  ASP A  21     -13.962 -16.413   6.172  1.00  0.00           H  
ATOM    302 2HB  ASP A  21     -12.307 -16.986   6.101  1.00  0.00           H  
ATOM    303  N   GLU A  22     -13.287 -15.074   3.588  1.00  0.00           N  
ATOM    304  CA  GLU A  22     -13.112 -15.260   2.154  1.00  0.00           C  
ATOM    305  C   GLU A  22     -12.388 -14.075   1.539  1.00  0.00           C  
ATOM    306  O   GLU A  22     -11.480 -14.245   0.724  1.00  0.00           O  
ATOM    307  CB  GLU A  22     -14.474 -15.455   1.487  1.00  0.00           C  
ATOM    308  CG  GLU A  22     -15.148 -16.779   1.841  1.00  0.00           C  
ATOM    309  CD  GLU A  22     -16.562 -16.899   1.332  1.00  0.00           C  
ATOM    310  OE1 GLU A  22     -17.136 -15.897   0.968  1.00  0.00           O  
ATOM    311  OE2 GLU A  22     -17.069 -17.996   1.292  1.00  0.00           O  
ATOM    312  H   GLU A  22     -14.212 -14.974   3.979  1.00  0.00           H  
ATOM    313  HA  GLU A  22     -12.507 -16.153   1.992  1.00  0.00           H  
ATOM    314 1HB  GLU A  22     -15.141 -14.641   1.775  1.00  0.00           H  
ATOM    315 2HB  GLU A  22     -14.358 -15.414   0.402  1.00  0.00           H  
ATOM    316 1HG  GLU A  22     -14.557 -17.592   1.420  1.00  0.00           H  
ATOM    317 2HG  GLU A  22     -15.146 -16.889   2.926  1.00  0.00           H  
ATOM    318  N   ASP A  23     -12.743 -12.874   1.979  1.00  0.00           N  
ATOM    319  CA  ASP A  23     -12.126 -11.680   1.438  1.00  0.00           C  
ATOM    320  C   ASP A  23     -10.708 -11.515   1.940  1.00  0.00           C  
ATOM    321  O   ASP A  23      -9.865 -10.977   1.231  1.00  0.00           O  
ATOM    322  CB  ASP A  23     -12.981 -10.450   1.690  1.00  0.00           C  
ATOM    323  CG  ASP A  23     -14.243 -10.498   0.817  1.00  0.00           C  
ATOM    324  OD1 ASP A  23     -14.280 -11.328  -0.064  1.00  0.00           O  
ATOM    325  OD2 ASP A  23     -15.132  -9.719   1.012  1.00  0.00           O  
ATOM    326  H   ASP A  23     -13.468 -12.798   2.674  1.00  0.00           H  
ATOM    327  HA  ASP A  23     -12.077 -11.797   0.357  1.00  0.00           H  
ATOM    328 1HB  ASP A  23     -13.266 -10.412   2.737  1.00  0.00           H  
ATOM    329 2HB  ASP A  23     -12.413  -9.545   1.466  1.00  0.00           H  
ATOM    330  N   ARG A  24     -10.425 -11.970   3.159  1.00  0.00           N  
ATOM    331  CA  ARG A  24      -9.071 -11.900   3.678  1.00  0.00           C  
ATOM    332  C   ARG A  24      -8.175 -12.738   2.776  1.00  0.00           C  
ATOM    333  O   ARG A  24      -7.071 -12.320   2.403  1.00  0.00           O  
ATOM    334  CB  ARG A  24      -9.002 -12.405   5.111  1.00  0.00           C  
ATOM    335  CG  ARG A  24      -7.671 -12.176   5.803  1.00  0.00           C  
ATOM    336  CD  ARG A  24      -7.704 -12.574   7.247  1.00  0.00           C  
ATOM    337  NE  ARG A  24      -8.752 -11.863   7.973  1.00  0.00           N  
ATOM    338  CZ  ARG A  24      -9.871 -12.448   8.447  1.00  0.00           C  
ATOM    339  NH1 ARG A  24     -10.029 -13.740   8.314  1.00  0.00           N  
ATOM    340  NH2 ARG A  24     -10.803 -11.732   9.047  1.00  0.00           N  
ATOM    341  H   ARG A  24     -11.150 -12.370   3.746  1.00  0.00           H  
ATOM    342  HA  ARG A  24      -8.730 -10.867   3.649  1.00  0.00           H  
ATOM    343 1HB  ARG A  24      -9.773 -11.935   5.706  1.00  0.00           H  
ATOM    344 2HB  ARG A  24      -9.205 -13.477   5.123  1.00  0.00           H  
ATOM    345 1HG  ARG A  24      -6.900 -12.760   5.301  1.00  0.00           H  
ATOM    346 2HG  ARG A  24      -7.423 -11.119   5.745  1.00  0.00           H  
ATOM    347 1HD  ARG A  24      -7.904 -13.643   7.321  1.00  0.00           H  
ATOM    348 2HD  ARG A  24      -6.747 -12.347   7.717  1.00  0.00           H  
ATOM    349  HE  ARG A  24      -8.659 -10.865   8.090  1.00  0.00           H  
ATOM    350 1HH1 ARG A  24      -9.323 -14.293   7.860  1.00  0.00           H  
ATOM    351 2HH1 ARG A  24     -10.882 -14.202   8.664  1.00  0.00           H  
ATOM    352 1HH2 ARG A  24     -10.695 -10.733   9.149  1.00  0.00           H  
ATOM    353 2HH2 ARG A  24     -11.638 -12.185   9.389  1.00  0.00           H  
ATOM    354  N   ALA A  25      -8.660 -13.934   2.403  1.00  0.00           N  
ATOM    355  CA  ALA A  25      -7.905 -14.806   1.512  1.00  0.00           C  
ATOM    356  C   ALA A  25      -7.676 -14.143   0.153  1.00  0.00           C  
ATOM    357  O   ALA A  25      -6.565 -14.189  -0.388  1.00  0.00           O  
ATOM    358  CB  ALA A  25      -8.643 -16.116   1.329  1.00  0.00           C  
ATOM    359  H   ALA A  25      -9.567 -14.250   2.759  1.00  0.00           H  
ATOM    360  HA  ALA A  25      -6.934 -14.998   1.967  1.00  0.00           H  
ATOM    361 1HB  ALA A  25      -8.066 -16.773   0.684  1.00  0.00           H  
ATOM    362 2HB  ALA A  25      -8.787 -16.588   2.300  1.00  0.00           H  
ATOM    363 3HB  ALA A  25      -9.612 -15.926   0.876  1.00  0.00           H  
ATOM    364  N   VAL A  26      -8.707 -13.465  -0.366  1.00  0.00           N  
ATOM    365  CA  VAL A  26      -8.591 -12.768  -1.642  1.00  0.00           C  
ATOM    366  C   VAL A  26      -7.614 -11.613  -1.546  1.00  0.00           C  
ATOM    367  O   VAL A  26      -6.781 -11.425  -2.435  1.00  0.00           O  
ATOM    368  CB  VAL A  26      -9.950 -12.238  -2.106  1.00  0.00           C  
ATOM    369  CG1 VAL A  26      -9.774 -11.364  -3.305  1.00  0.00           C  
ATOM    370  CG2 VAL A  26     -10.863 -13.394  -2.450  1.00  0.00           C  
ATOM    371  H   VAL A  26      -9.609 -13.479   0.118  1.00  0.00           H  
ATOM    372  HA  VAL A  26      -8.223 -13.472  -2.384  1.00  0.00           H  
ATOM    373  HB  VAL A  26     -10.386 -11.640  -1.311  1.00  0.00           H  
ATOM    374 1HG1 VAL A  26     -10.752 -10.996  -3.596  1.00  0.00           H  
ATOM    375 2HG1 VAL A  26      -9.121 -10.526  -3.056  1.00  0.00           H  
ATOM    376 3HG1 VAL A  26      -9.334 -11.939  -4.120  1.00  0.00           H  
ATOM    377 1HG2 VAL A  26     -11.832 -13.010  -2.767  1.00  0.00           H  
ATOM    378 2HG2 VAL A  26     -10.429 -13.973  -3.249  1.00  0.00           H  
ATOM    379 3HG2 VAL A  26     -10.994 -14.022  -1.587  1.00  0.00           H  
ATOM    380  N   ARG A  27      -7.719 -10.835  -0.472  1.00  0.00           N  
ATOM    381  CA  ARG A  27      -6.828  -9.718  -0.237  1.00  0.00           C  
ATOM    382  C   ARG A  27      -5.398 -10.198  -0.204  1.00  0.00           C  
ATOM    383  O   ARG A  27      -4.532  -9.624  -0.867  1.00  0.00           O  
ATOM    384  CB  ARG A  27      -7.149  -9.021   1.080  1.00  0.00           C  
ATOM    385  CG  ARG A  27      -6.258  -7.822   1.393  1.00  0.00           C  
ATOM    386  CD  ARG A  27      -6.511  -7.225   2.732  1.00  0.00           C  
ATOM    387  NE  ARG A  27      -6.080  -8.097   3.820  1.00  0.00           N  
ATOM    388  CZ  ARG A  27      -6.276  -7.838   5.126  1.00  0.00           C  
ATOM    389  NH1 ARG A  27      -6.895  -6.739   5.490  1.00  0.00           N  
ATOM    390  NH2 ARG A  27      -5.837  -8.681   6.045  1.00  0.00           N  
ATOM    391  H   ARG A  27      -8.438 -11.031   0.210  1.00  0.00           H  
ATOM    392  HA  ARG A  27      -6.936  -9.016  -1.056  1.00  0.00           H  
ATOM    393 1HB  ARG A  27      -8.184  -8.682   1.073  1.00  0.00           H  
ATOM    394 2HB  ARG A  27      -7.046  -9.730   1.897  1.00  0.00           H  
ATOM    395 1HG  ARG A  27      -5.228  -8.168   1.381  1.00  0.00           H  
ATOM    396 2HG  ARG A  27      -6.372  -7.035   0.657  1.00  0.00           H  
ATOM    397 1HD  ARG A  27      -5.970  -6.280   2.811  1.00  0.00           H  
ATOM    398 2HD  ARG A  27      -7.581  -7.041   2.845  1.00  0.00           H  
ATOM    399  HE  ARG A  27      -5.593  -8.953   3.573  1.00  0.00           H  
ATOM    400 1HH1 ARG A  27      -7.229  -6.091   4.785  1.00  0.00           H  
ATOM    401 2HH1 ARG A  27      -7.036  -6.538   6.469  1.00  0.00           H  
ATOM    402 1HH2 ARG A  27      -5.348  -9.522   5.766  1.00  0.00           H  
ATOM    403 2HH2 ARG A  27      -5.977  -8.477   7.023  1.00  0.00           H  
ATOM    404  N   SER A  28      -5.151 -11.279   0.538  1.00  0.00           N  
ATOM    405  CA  SER A  28      -3.806 -11.793   0.654  1.00  0.00           C  
ATOM    406  C   SER A  28      -3.307 -12.182  -0.718  1.00  0.00           C  
ATOM    407  O   SER A  28      -2.191 -11.845  -1.093  1.00  0.00           O  
ATOM    408  CB  SER A  28      -3.793 -13.006   1.556  1.00  0.00           C  
ATOM    409  OG  SER A  28      -4.174 -12.663   2.862  1.00  0.00           O  
ATOM    410  H   SER A  28      -5.904 -11.729   1.059  1.00  0.00           H  
ATOM    411  HA  SER A  28      -3.160 -11.015   1.064  1.00  0.00           H  
ATOM    412 1HB  SER A  28      -4.474 -13.759   1.163  1.00  0.00           H  
ATOM    413 2HB  SER A  28      -2.794 -13.438   1.564  1.00  0.00           H  
ATOM    414  HG  SER A  28      -5.117 -12.400   2.791  1.00  0.00           H  
ATOM    415  N   ALA A  29      -4.157 -12.844  -1.508  1.00  0.00           N  
ATOM    416  CA  ALA A  29      -3.752 -13.212  -2.849  1.00  0.00           C  
ATOM    417  C   ALA A  29      -3.458 -11.979  -3.689  1.00  0.00           C  
ATOM    418  O   ALA A  29      -2.461 -11.939  -4.404  1.00  0.00           O  
ATOM    419  CB  ALA A  29      -4.814 -14.040  -3.509  1.00  0.00           C  
ATOM    420  H   ALA A  29      -5.076 -13.119  -1.161  1.00  0.00           H  
ATOM    421  HA  ALA A  29      -2.850 -13.801  -2.780  1.00  0.00           H  
ATOM    422 1HB  ALA A  29      -4.473 -14.330  -4.501  1.00  0.00           H  
ATOM    423 2HB  ALA A  29      -5.001 -14.932  -2.909  1.00  0.00           H  
ATOM    424 3HB  ALA A  29      -5.729 -13.459  -3.587  1.00  0.00           H  
ATOM    425  N   HIS A  30      -4.263 -10.926  -3.554  1.00  0.00           N  
ATOM    426  CA  HIS A  30      -4.080  -9.707  -4.340  1.00  0.00           C  
ATOM    427  C   HIS A  30      -2.729  -9.082  -3.997  1.00  0.00           C  
ATOM    428  O   HIS A  30      -2.043  -8.528  -4.861  1.00  0.00           O  
ATOM    429  CB  HIS A  30      -5.233  -8.730  -4.112  1.00  0.00           C  
ATOM    430  CG  HIS A  30      -5.240  -7.569  -5.052  1.00  0.00           C  
ATOM    431  ND1 HIS A  30      -6.348  -6.769  -5.224  1.00  0.00           N  
ATOM    432  CD2 HIS A  30      -4.276  -7.056  -5.859  1.00  0.00           C  
ATOM    433  CE1 HIS A  30      -6.069  -5.814  -6.082  1.00  0.00           C  
ATOM    434  NE2 HIS A  30      -4.816  -5.955  -6.481  1.00  0.00           N  
ATOM    435  H   HIS A  30      -5.067 -10.994  -2.932  1.00  0.00           H  
ATOM    436  HA  HIS A  30      -4.078  -9.951  -5.397  1.00  0.00           H  
ATOM    437 1HB  HIS A  30      -6.184  -9.261  -4.202  1.00  0.00           H  
ATOM    438 2HB  HIS A  30      -5.177  -8.342  -3.094  1.00  0.00           H  
ATOM    439  HD2 HIS A  30      -3.258  -7.426  -5.975  1.00  0.00           H  
ATOM    440  HE1 HIS A  30      -6.749  -5.034  -6.391  1.00  0.00           H  
ATOM    441  HE2 HIS A  30      -4.319  -5.314  -7.134  1.00  0.00           H  
ATOM    442  N   GLN A  31      -2.323  -9.242  -2.739  1.00  0.00           N  
ATOM    443  CA  GLN A  31      -1.056  -8.744  -2.220  1.00  0.00           C  
ATOM    444  C   GLN A  31       0.126  -9.668  -2.596  1.00  0.00           C  
ATOM    445  O   GLN A  31       1.257  -9.439  -2.158  1.00  0.00           O  
ATOM    446  CB  GLN A  31      -1.162  -8.563  -0.704  1.00  0.00           C  
ATOM    447  CG  GLN A  31      -2.167  -7.460  -0.275  1.00  0.00           C  
ATOM    448  CD  GLN A  31      -2.388  -7.408   1.238  1.00  0.00           C  
ATOM    449  OE1 GLN A  31      -2.015  -8.335   1.970  1.00  0.00           O  
ATOM    450  NE2 GLN A  31      -3.007  -6.332   1.722  1.00  0.00           N  
ATOM    451  H   GLN A  31      -2.959  -9.702  -2.082  1.00  0.00           H  
ATOM    452  HA  GLN A  31      -0.867  -7.768  -2.668  1.00  0.00           H  
ATOM    453 1HB  GLN A  31      -1.482  -9.501  -0.256  1.00  0.00           H  
ATOM    454 2HB  GLN A  31      -0.182  -8.321  -0.297  1.00  0.00           H  
ATOM    455 1HG  GLN A  31      -1.769  -6.493  -0.584  1.00  0.00           H  
ATOM    456 2HG  GLN A  31      -3.122  -7.626  -0.761  1.00  0.00           H  
ATOM    457 1HE2 GLN A  31      -3.177  -6.250   2.699  1.00  0.00           H  
ATOM    458 2HE2 GLN A  31      -3.328  -5.575   1.102  1.00  0.00           H  
ATOM    459  N   PHE A  32      -0.160 -10.734  -3.370  1.00  0.00           N  
ATOM    460  CA  PHE A  32       0.839 -11.632  -3.948  1.00  0.00           C  
ATOM    461  C   PHE A  32       0.857 -11.313  -5.462  1.00  0.00           C  
ATOM    462  O   PHE A  32       1.918 -11.261  -6.109  1.00  0.00           O  
ATOM    463  CB  PHE A  32       0.489 -13.115  -3.739  1.00  0.00           C  
ATOM    464  CG  PHE A  32       0.362 -13.571  -2.305  1.00  0.00           C  
ATOM    465  CD1 PHE A  32       1.014 -12.924  -1.268  1.00  0.00           C  
ATOM    466  CD2 PHE A  32      -0.426 -14.671  -2.006  1.00  0.00           C  
ATOM    467  CE1 PHE A  32       0.869 -13.368   0.036  1.00  0.00           C  
ATOM    468  CE2 PHE A  32      -0.575 -15.117  -0.714  1.00  0.00           C  
ATOM    469  CZ  PHE A  32       0.072 -14.465   0.312  1.00  0.00           C  
ATOM    470  H   PHE A  32      -1.122 -10.912  -3.618  1.00  0.00           H  
ATOM    471  HA  PHE A  32       1.819 -11.414  -3.524  1.00  0.00           H  
ATOM    472 1HB  PHE A  32      -0.444 -13.341  -4.242  1.00  0.00           H  
ATOM    473 2HB  PHE A  32       1.257 -13.725  -4.206  1.00  0.00           H  
ATOM    474  HD1 PHE A  32       1.640 -12.055  -1.486  1.00  0.00           H  
ATOM    475  HD2 PHE A  32      -0.943 -15.183  -2.822  1.00  0.00           H  
ATOM    476  HE1 PHE A  32       1.381 -12.850   0.845  1.00  0.00           H  
ATOM    477  HE2 PHE A  32      -1.204 -15.980  -0.503  1.00  0.00           H  
ATOM    478  HZ  PHE A  32      -0.043 -14.812   1.338  1.00  0.00           H  
ATOM    479  N   TYR A  33      -0.350 -11.064  -6.022  1.00  0.00           N  
ATOM    480  CA  TYR A  33      -0.468 -10.707  -7.433  1.00  0.00           C  
ATOM    481  C   TYR A  33       0.362  -9.450  -7.615  1.00  0.00           C  
ATOM    482  O   TYR A  33       1.138  -9.366  -8.540  1.00  0.00           O  
ATOM    483  CB  TYR A  33      -1.922 -10.522  -7.873  1.00  0.00           C  
ATOM    484  CG  TYR A  33      -2.697 -11.821  -8.217  1.00  0.00           C  
ATOM    485  CD1 TYR A  33      -3.547 -12.420  -7.299  1.00  0.00           C  
ATOM    486  CD2 TYR A  33      -2.600 -12.358  -9.491  1.00  0.00           C  
ATOM    487  CE1 TYR A  33      -4.288 -13.542  -7.631  1.00  0.00           C  
ATOM    488  CE2 TYR A  33      -3.351 -13.473  -9.831  1.00  0.00           C  
ATOM    489  CZ  TYR A  33      -4.196 -14.056  -8.899  1.00  0.00           C  
ATOM    490  OH  TYR A  33      -4.962 -15.142  -9.254  1.00  0.00           O  
ATOM    491  H   TYR A  33      -1.186 -11.147  -5.454  1.00  0.00           H  
ATOM    492  HA  TYR A  33      -0.025 -11.496  -8.040  1.00  0.00           H  
ATOM    493 1HB  TYR A  33      -2.470  -9.987  -7.103  1.00  0.00           H  
ATOM    494 2HB  TYR A  33      -1.934  -9.900  -8.757  1.00  0.00           H  
ATOM    495  HD1 TYR A  33      -3.650 -12.006  -6.339  1.00  0.00           H  
ATOM    496  HD2 TYR A  33      -1.950 -11.892 -10.229  1.00  0.00           H  
ATOM    497  HE1 TYR A  33      -4.960 -13.996  -6.903  1.00  0.00           H  
ATOM    498  HE2 TYR A  33      -3.287 -13.884 -10.838  1.00  0.00           H  
ATOM    499  HH  TYR A  33      -5.136 -15.718  -8.479  1.00  0.00           H  
ATOM    500  N   GLU A  34       0.287  -8.511  -6.690  1.00  0.00           N  
ATOM    501  CA  GLU A  34       1.286  -7.450  -6.674  1.00  0.00           C  
ATOM    502  C   GLU A  34       2.394  -8.067  -5.795  1.00  0.00           C  
ATOM    503  O   GLU A  34       2.088  -8.415  -4.667  1.00  0.00           O  
ATOM    504  CB  GLU A  34       0.734  -6.163  -6.063  1.00  0.00           C  
ATOM    505  CG  GLU A  34       1.776  -5.043  -5.875  1.00  0.00           C  
ATOM    506  CD  GLU A  34       2.328  -4.439  -7.137  1.00  0.00           C  
ATOM    507  OE1 GLU A  34       1.768  -4.632  -8.180  1.00  0.00           O  
ATOM    508  OE2 GLU A  34       3.342  -3.780  -7.043  1.00  0.00           O  
ATOM    509  H   GLU A  34      -0.425  -8.565  -5.963  1.00  0.00           H  
ATOM    510  HA  GLU A  34       1.638  -7.261  -7.682  1.00  0.00           H  
ATOM    511 1HB  GLU A  34      -0.067  -5.775  -6.696  1.00  0.00           H  
ATOM    512 2HB  GLU A  34       0.300  -6.391  -5.088  1.00  0.00           H  
ATOM    513 1HG  GLU A  34       1.320  -4.259  -5.292  1.00  0.00           H  
ATOM    514 2HG  GLU A  34       2.605  -5.443  -5.292  1.00  0.00           H  
ATOM    515  N   ARG A  35       3.654  -8.250  -6.243  1.00  0.00           N  
ATOM    516  CA  ARG A  35       4.301  -7.769  -7.467  1.00  0.00           C  
ATOM    517  C   ARG A  35       4.428  -8.712  -8.677  1.00  0.00           C  
ATOM    518  O   ARG A  35       5.332  -8.523  -9.475  1.00  0.00           O  
ATOM    519  CB  ARG A  35       5.730  -7.362  -7.143  1.00  0.00           C  
ATOM    520  CG  ARG A  35       5.925  -6.173  -6.233  1.00  0.00           C  
ATOM    521  CD  ARG A  35       7.389  -5.938  -6.011  1.00  0.00           C  
ATOM    522  NE  ARG A  35       8.075  -5.550  -7.253  1.00  0.00           N  
ATOM    523  CZ  ARG A  35       9.411  -5.576  -7.438  1.00  0.00           C  
ATOM    524  NH1 ARG A  35      10.201  -5.981  -6.467  1.00  0.00           N  
ATOM    525  NH2 ARG A  35       9.931  -5.198  -8.597  1.00  0.00           N  
ATOM    526  H   ARG A  35       4.254  -8.757  -5.609  1.00  0.00           H  
ATOM    527  HA  ARG A  35       3.768  -6.877  -7.788  1.00  0.00           H  
ATOM    528 1HB  ARG A  35       6.232  -8.206  -6.668  1.00  0.00           H  
ATOM    529 2HB  ARG A  35       6.270  -7.162  -8.061  1.00  0.00           H  
ATOM    530 1HG  ARG A  35       5.487  -5.282  -6.690  1.00  0.00           H  
ATOM    531 2HG  ARG A  35       5.447  -6.360  -5.271  1.00  0.00           H  
ATOM    532 1HD  ARG A  35       7.522  -5.139  -5.283  1.00  0.00           H  
ATOM    533 2HD  ARG A  35       7.850  -6.852  -5.639  1.00  0.00           H  
ATOM    534  HE  ARG A  35       7.506  -5.229  -8.021  1.00  0.00           H  
ATOM    535 1HH1 ARG A  35       9.807  -6.272  -5.583  1.00  0.00           H  
ATOM    536 2HH1 ARG A  35      11.202  -6.002  -6.604  1.00  0.00           H  
ATOM    537 1HH2 ARG A  35       9.329  -4.887  -9.353  1.00  0.00           H  
ATOM    538 2HH2 ARG A  35      10.932  -5.224  -8.734  1.00  0.00           H  
ATOM    539  N   LEU A  36       3.560  -9.663  -8.888  1.00  0.00           N  
ATOM    540  CA  LEU A  36       3.715 -10.560 -10.044  1.00  0.00           C  
ATOM    541  C   LEU A  36       4.104 -10.154 -11.514  1.00  0.00           C  
ATOM    542  O   LEU A  36       4.848 -10.966 -12.060  1.00  0.00           O  
ATOM    543  CB  LEU A  36       2.489 -11.462 -10.159  1.00  0.00           C  
ATOM    544  CG  LEU A  36       2.431 -12.329 -11.377  1.00  0.00           C  
ATOM    545  CD1 LEU A  36       3.628 -13.229 -11.434  1.00  0.00           C  
ATOM    546  CD2 LEU A  36       1.125 -13.115 -11.328  1.00  0.00           C  
ATOM    547  H   LEU A  36       2.797  -9.840  -8.219  1.00  0.00           H  
ATOM    548  HA  LEU A  36       4.509 -11.238  -9.737  1.00  0.00           H  
ATOM    549 1HB  LEU A  36       2.452 -12.105  -9.280  1.00  0.00           H  
ATOM    550 2HB  LEU A  36       1.608 -10.891 -10.172  1.00  0.00           H  
ATOM    551  HG  LEU A  36       2.440 -11.711 -12.256  1.00  0.00           H  
ATOM    552 1HD1 LEU A  36       3.571 -13.857 -12.322  1.00  0.00           H  
ATOM    553 2HD1 LEU A  36       4.534 -12.636 -11.471  1.00  0.00           H  
ATOM    554 3HD1 LEU A  36       3.652 -13.828 -10.578  1.00  0.00           H  
ATOM    555 1HD2 LEU A  36       1.042 -13.748 -12.211  1.00  0.00           H  
ATOM    556 2HD2 LEU A  36       1.106 -13.732 -10.437  1.00  0.00           H  
ATOM    557 3HD2 LEU A  36       0.290 -12.419 -11.301  1.00  0.00           H  
ATOM    558  N   ILE A  37       3.696  -9.068 -12.271  1.00  0.00           N  
ATOM    559  CA  ILE A  37       3.002  -7.744 -12.188  1.00  0.00           C  
ATOM    560  C   ILE A  37       4.022  -6.618 -11.953  1.00  0.00           C  
ATOM    561  O   ILE A  37       4.529  -6.053 -12.924  1.00  0.00           O  
ATOM    562  CB  ILE A  37       1.823  -7.696 -11.202  1.00  0.00           C  
ATOM    563  CG1 ILE A  37       0.721  -8.644 -11.673  1.00  0.00           C  
ATOM    564  CG2 ILE A  37       1.261  -6.292 -11.069  1.00  0.00           C  
ATOM    565  CD1 ILE A  37       0.091  -8.206 -12.951  1.00  0.00           C  
ATOM    566  H   ILE A  37       4.028  -9.207 -13.215  1.00  0.00           H  
ATOM    567  HA  ILE A  37       2.551  -7.553 -13.160  1.00  0.00           H  
ATOM    568  HB  ILE A  37       2.138  -7.999 -10.251  1.00  0.00           H  
ATOM    569 1HG1 ILE A  37       1.145  -9.602 -11.871  1.00  0.00           H  
ATOM    570 2HG1 ILE A  37      -0.036  -8.742 -10.901  1.00  0.00           H  
ATOM    571 1HG2 ILE A  37       0.449  -6.311 -10.364  1.00  0.00           H  
ATOM    572 2HG2 ILE A  37       2.003  -5.596 -10.709  1.00  0.00           H  
ATOM    573 3HG2 ILE A  37       0.903  -5.961 -12.019  1.00  0.00           H  
ATOM    574 1HD1 ILE A  37      -0.668  -8.926 -13.257  1.00  0.00           H  
ATOM    575 2HD1 ILE A  37      -0.368  -7.243 -12.797  1.00  0.00           H  
ATOM    576 3HD1 ILE A  37       0.838  -8.120 -13.709  1.00  0.00           H  
ATOM    577  N   GLY A  38       4.461  -6.390 -10.736  1.00  0.00           N  
ATOM    578  CA  GLY A  38       5.519  -5.417 -10.464  1.00  0.00           C  
ATOM    579  C   GLY A  38       6.813  -5.860 -11.149  1.00  0.00           C  
ATOM    580  O   GLY A  38       7.632  -5.045 -11.572  1.00  0.00           O  
ATOM    581  H   GLY A  38       4.043  -6.891  -9.973  1.00  0.00           H  
ATOM    582 1HA  GLY A  38       5.217  -4.436 -10.832  1.00  0.00           H  
ATOM    583 2HA  GLY A  38       5.665  -5.326  -9.390  1.00  0.00           H  
ATOM    584  N   LEU A  39       6.946  -7.177 -11.288  1.00  0.00           N  
ATOM    585  CA  LEU A  39       8.068  -7.861 -11.920  1.00  0.00           C  
ATOM    586  C   LEU A  39       7.937  -7.881 -13.442  1.00  0.00           C  
ATOM    587  O   LEU A  39       8.838  -8.316 -14.152  1.00  0.00           O  
ATOM    588  CB  LEU A  39       8.134  -9.296 -11.398  1.00  0.00           C  
ATOM    589  CG  LEU A  39       8.416  -9.431  -9.895  1.00  0.00           C  
ATOM    590  CD1 LEU A  39       8.289 -10.884  -9.503  1.00  0.00           C  
ATOM    591  CD2 LEU A  39       9.796  -8.878  -9.588  1.00  0.00           C  
ATOM    592  H   LEU A  39       6.226  -7.750 -10.862  1.00  0.00           H  
ATOM    593  HA  LEU A  39       8.991  -7.342 -11.660  1.00  0.00           H  
ATOM    594 1HB  LEU A  39       7.179  -9.782 -11.604  1.00  0.00           H  
ATOM    595 2HB  LEU A  39       8.920  -9.826 -11.939  1.00  0.00           H  
ATOM    596  HG  LEU A  39       7.691  -8.868  -9.335  1.00  0.00           H  
ATOM    597 1HD1 LEU A  39       8.474 -10.990  -8.435  1.00  0.00           H  
ATOM    598 2HD1 LEU A  39       7.277 -11.228  -9.735  1.00  0.00           H  
ATOM    599 3HD1 LEU A  39       9.014 -11.474 -10.061  1.00  0.00           H  
ATOM    600 1HD2 LEU A  39       9.995  -8.966  -8.522  1.00  0.00           H  
ATOM    601 2HD2 LEU A  39      10.551  -9.439 -10.151  1.00  0.00           H  
ATOM    602 3HD2 LEU A  39       9.837  -7.833  -9.884  1.00  0.00           H  
ATOM    603  N   TRP A  40       6.805  -7.426 -13.973  1.00  0.00           N  
ATOM    604  CA  TRP A  40       6.660  -7.367 -15.415  1.00  0.00           C  
ATOM    605  C   TRP A  40       6.974  -5.929 -15.817  1.00  0.00           C  
ATOM    606  O   TRP A  40       7.414  -5.660 -16.932  1.00  0.00           O  
ATOM    607  CB  TRP A  40       5.250  -7.795 -15.858  1.00  0.00           C  
ATOM    608  CG  TRP A  40       4.924  -9.214 -15.541  1.00  0.00           C  
ATOM    609  CD1 TRP A  40       5.797 -10.190 -15.218  1.00  0.00           C  
ATOM    610  CD2 TRP A  40       3.610  -9.818 -15.478  1.00  0.00           C  
ATOM    611  NE1 TRP A  40       5.128 -11.362 -14.968  1.00  0.00           N  
ATOM    612  CE2 TRP A  40       3.792 -11.149 -15.114  1.00  0.00           C  
ATOM    613  CE3 TRP A  40       2.327  -9.343 -15.680  1.00  0.00           C  
ATOM    614  CZ2 TRP A  40       2.732 -12.013 -14.944  1.00  0.00           C  
ATOM    615  CZ3 TRP A  40       1.268 -10.207 -15.491  1.00  0.00           C  
ATOM    616  CH2 TRP A  40       1.464 -11.504 -15.130  1.00  0.00           C  
ATOM    617  H   TRP A  40       6.055  -7.073 -13.394  1.00  0.00           H  
ATOM    618  HA  TRP A  40       7.387  -8.028 -15.887  1.00  0.00           H  
ATOM    619 1HB  TRP A  40       4.517  -7.199 -15.356  1.00  0.00           H  
ATOM    620 2HB  TRP A  40       5.135  -7.633 -16.931  1.00  0.00           H  
ATOM    621  HD1 TRP A  40       6.872 -10.060 -15.157  1.00  0.00           H  
ATOM    622  HE1 TRP A  40       5.552 -12.237 -14.696  1.00  0.00           H  
ATOM    623  HE3 TRP A  40       2.156  -8.305 -15.963  1.00  0.00           H  
ATOM    624  HZ2 TRP A  40       2.873 -13.053 -14.655  1.00  0.00           H  
ATOM    625  HZ3 TRP A  40       0.263  -9.819 -15.637  1.00  0.00           H  
ATOM    626  HH2 TRP A  40       0.597 -12.153 -14.992  1.00  0.00           H  
ATOM    627  N   ALA A  41       6.841  -5.006 -14.855  1.00  0.00           N  
ATOM    628  CA  ALA A  41       7.112  -3.595 -15.108  1.00  0.00           C  
ATOM    629  C   ALA A  41       8.463  -3.344 -15.754  1.00  0.00           C  
ATOM    630  O   ALA A  41       8.474  -2.663 -16.772  1.00  0.00           O  
ATOM    631  CB  ALA A  41       6.994  -2.782 -13.824  1.00  0.00           C  
ATOM    632  H   ALA A  41       6.457  -5.288 -13.954  1.00  0.00           H  
ATOM    633  HA  ALA A  41       6.382  -3.244 -15.812  1.00  0.00           H  
ATOM    634 1HB  ALA A  41       7.145  -1.730 -14.055  1.00  0.00           H  
ATOM    635 2HB  ALA A  41       6.025  -2.916 -13.393  1.00  0.00           H  
ATOM    636 3HB  ALA A  41       7.721  -3.085 -13.103  1.00  0.00           H  
ATOM    637  N   PRO A  42       9.610  -3.895 -15.304  1.00  0.00           N  
ATOM    638  CA  PRO A  42      10.886  -3.715 -15.950  1.00  0.00           C  
ATOM    639  C   PRO A  42      10.925  -4.226 -17.382  1.00  0.00           C  
ATOM    640  O   PRO A  42      11.727  -3.775 -18.177  1.00  0.00           O  
ATOM    641  CB  PRO A  42      11.837  -4.494 -15.042  1.00  0.00           C  
ATOM    642  CG  PRO A  42      10.975  -5.434 -14.282  1.00  0.00           C  
ATOM    643  CD  PRO A  42       9.723  -4.680 -14.048  1.00  0.00           C  
ATOM    644  HA  PRO A  42      11.129  -2.636 -15.928  1.00  0.00           H  
ATOM    645 1HB  PRO A  42      12.604  -5.014 -15.648  1.00  0.00           H  
ATOM    646 2HB  PRO A  42      12.355  -3.834 -14.377  1.00  0.00           H  
ATOM    647 1HG  PRO A  42      10.813  -6.371 -14.841  1.00  0.00           H  
ATOM    648 2HG  PRO A  42      11.460  -5.718 -13.339  1.00  0.00           H  
ATOM    649 1HD  PRO A  42       8.986  -5.397 -13.874  1.00  0.00           H  
ATOM    650 2HD  PRO A  42       9.852  -4.009 -13.188  1.00  0.00           H  
ATOM    651  N   ALA A  43      10.049  -5.172 -17.735  1.00  0.00           N  
ATOM    652  CA  ALA A  43      10.030  -5.722 -19.086  1.00  0.00           C  
ATOM    653  C   ALA A  43       9.254  -4.825 -20.013  1.00  0.00           C  
ATOM    654  O   ALA A  43       9.630  -4.572 -21.163  1.00  0.00           O  
ATOM    655  CB  ALA A  43       9.375  -7.067 -19.068  1.00  0.00           C  
ATOM    656  H   ALA A  43       9.347  -5.508 -17.089  1.00  0.00           H  
ATOM    657  HA  ALA A  43      11.054  -5.804 -19.448  1.00  0.00           H  
ATOM    658 1HB  ALA A  43       9.360  -7.445 -20.066  1.00  0.00           H  
ATOM    659 2HB  ALA A  43       9.937  -7.712 -18.414  1.00  0.00           H  
ATOM    660 3HB  ALA A  43       8.359  -6.992 -18.712  1.00  0.00           H  
ATOM    661  N   VAL A  44       8.152  -4.327 -19.489  1.00  0.00           N  
ATOM    662  CA  VAL A  44       7.288  -3.464 -20.248  1.00  0.00           C  
ATOM    663  C   VAL A  44       8.054  -2.159 -20.450  1.00  0.00           C  
ATOM    664  O   VAL A  44       8.155  -1.640 -21.566  1.00  0.00           O  
ATOM    665  CB  VAL A  44       5.972  -3.283 -19.472  1.00  0.00           C  
ATOM    666  CG1 VAL A  44       5.093  -2.294 -20.130  1.00  0.00           C  
ATOM    667  CG2 VAL A  44       5.258  -4.643 -19.381  1.00  0.00           C  
ATOM    668  H   VAL A  44       7.904  -4.582 -18.531  1.00  0.00           H  
ATOM    669  HA  VAL A  44       7.078  -3.915 -21.215  1.00  0.00           H  
ATOM    670  HB  VAL A  44       6.207  -2.908 -18.474  1.00  0.00           H  
ATOM    671 1HG1 VAL A  44       4.183  -2.165 -19.550  1.00  0.00           H  
ATOM    672 2HG1 VAL A  44       5.609  -1.360 -20.205  1.00  0.00           H  
ATOM    673 3HG1 VAL A  44       4.850  -2.663 -21.104  1.00  0.00           H  
ATOM    674 1HG2 VAL A  44       4.329  -4.548 -18.823  1.00  0.00           H  
ATOM    675 2HG2 VAL A  44       5.039  -5.002 -20.382  1.00  0.00           H  
ATOM    676 3HG2 VAL A  44       5.902  -5.359 -18.880  1.00  0.00           H  
ATOM    677  N   MET A  45       8.646  -1.667 -19.361  1.00  0.00           N  
ATOM    678  CA  MET A  45       9.463  -0.472 -19.375  1.00  0.00           C  
ATOM    679  C   MET A  45      10.715  -0.651 -20.231  1.00  0.00           C  
ATOM    680  O   MET A  45      11.008   0.228 -21.036  1.00  0.00           O  
ATOM    681  CB  MET A  45       9.803  -0.076 -17.950  1.00  0.00           C  
ATOM    682  CG  MET A  45       8.611   0.444 -17.155  1.00  0.00           C  
ATOM    683  SD  MET A  45       9.025   0.725 -15.463  1.00  0.00           S  
ATOM    684  CE  MET A  45       7.585   1.453 -14.844  1.00  0.00           C  
ATOM    685  H   MET A  45       8.529  -2.147 -18.476  1.00  0.00           H  
ATOM    686  HA  MET A  45       8.876   0.328 -19.814  1.00  0.00           H  
ATOM    687 1HB  MET A  45      10.240  -0.919 -17.425  1.00  0.00           H  
ATOM    688 2HB  MET A  45      10.549   0.717 -17.977  1.00  0.00           H  
ATOM    689 1HG  MET A  45       8.273   1.384 -17.584  1.00  0.00           H  
ATOM    690 2HG  MET A  45       7.789  -0.271 -17.204  1.00  0.00           H  
ATOM    691 1HE  MET A  45       7.710   1.671 -13.785  1.00  0.00           H  
ATOM    692 2HE  MET A  45       7.421   2.376 -15.383  1.00  0.00           H  
ATOM    693 3HE  MET A  45       6.740   0.773 -14.980  1.00  0.00           H  
ATOM    694  N   GLU A  46      11.437  -1.784 -20.114  1.00  0.00           N  
ATOM    695  CA  GLU A  46      12.630  -1.998 -20.939  1.00  0.00           C  
ATOM    696  C   GLU A  46      12.280  -1.831 -22.387  1.00  0.00           C  
ATOM    697  O   GLU A  46      12.952  -1.106 -23.120  1.00  0.00           O  
ATOM    698  CB  GLU A  46      13.209  -3.406 -20.747  1.00  0.00           C  
ATOM    699  CG  GLU A  46      14.410  -3.749 -21.623  1.00  0.00           C  
ATOM    700  CD  GLU A  46      14.865  -5.185 -21.432  1.00  0.00           C  
ATOM    701  OE1 GLU A  46      14.307  -5.861 -20.609  1.00  0.00           O  
ATOM    702  OE2 GLU A  46      15.759  -5.607 -22.133  1.00  0.00           O  
ATOM    703  H   GLU A  46      11.197  -2.502 -19.437  1.00  0.00           H  
ATOM    704  HA  GLU A  46      13.388  -1.267 -20.678  1.00  0.00           H  
ATOM    705 1HB  GLU A  46      13.558  -3.510 -19.725  1.00  0.00           H  
ATOM    706 2HB  GLU A  46      12.431  -4.152 -20.911  1.00  0.00           H  
ATOM    707 1HG  GLU A  46      14.142  -3.594 -22.670  1.00  0.00           H  
ATOM    708 2HG  GLU A  46      15.230  -3.075 -21.380  1.00  0.00           H  
ATOM    709  N   ALA A  47      11.209  -2.483 -22.808  1.00  0.00           N  
ATOM    710  CA  ALA A  47      10.823  -2.390 -24.187  1.00  0.00           C  
ATOM    711  C   ALA A  47      10.507  -0.981 -24.594  1.00  0.00           C  
ATOM    712  O   ALA A  47      10.975  -0.494 -25.618  1.00  0.00           O  
ATOM    713  CB  ALA A  47       9.623  -3.218 -24.379  1.00  0.00           C  
ATOM    714  H   ALA A  47      10.673  -3.078 -22.170  1.00  0.00           H  
ATOM    715  HA  ALA A  47      11.648  -2.758 -24.794  1.00  0.00           H  
ATOM    716 1HB  ALA A  47       9.348  -3.187 -25.428  1.00  0.00           H  
ATOM    717 2HB  ALA A  47       9.887  -4.205 -24.061  1.00  0.00           H  
ATOM    718 3HB  ALA A  47       8.810  -2.844 -23.760  1.00  0.00           H  
ATOM    719  N   ALA A  48       9.751  -0.300 -23.757  1.00  0.00           N  
ATOM    720  CA  ALA A  48       9.369   1.068 -24.003  1.00  0.00           C  
ATOM    721  C   ALA A  48      10.608   1.963 -24.089  1.00  0.00           C  
ATOM    722  O   ALA A  48      10.666   2.911 -24.886  1.00  0.00           O  
ATOM    723  CB  ALA A  48       8.411   1.464 -22.923  1.00  0.00           C  
ATOM    724  H   ALA A  48       9.394  -0.755 -22.913  1.00  0.00           H  
ATOM    725  HA  ALA A  48       8.868   1.124 -24.962  1.00  0.00           H  
ATOM    726 1HB  ALA A  48       8.059   2.472 -23.034  1.00  0.00           H  
ATOM    727 2HB  ALA A  48       7.585   0.785 -22.952  1.00  0.00           H  
ATOM    728 3HB  ALA A  48       8.912   1.356 -21.997  1.00  0.00           H  
ATOM    729  N   HIS A  49      11.647   1.642 -23.314  1.00  0.00           N  
ATOM    730  CA  HIS A  49      12.860   2.434 -23.376  1.00  0.00           C  
ATOM    731  C   HIS A  49      13.559   2.180 -24.717  1.00  0.00           C  
ATOM    732  O   HIS A  49      13.902   3.126 -25.429  1.00  0.00           O  
ATOM    733  CB  HIS A  49      13.845   2.059 -22.247  1.00  0.00           C  
ATOM    734  CG  HIS A  49      13.462   2.450 -20.817  1.00  0.00           C  
ATOM    735  ND1 HIS A  49      13.360   3.740 -20.403  1.00  0.00           N  
ATOM    736  CD2 HIS A  49      13.202   1.695 -19.725  1.00  0.00           C  
ATOM    737  CE1 HIS A  49      13.031   3.757 -19.124  1.00  0.00           C  
ATOM    738  NE2 HIS A  49      12.933   2.537 -18.699  1.00  0.00           N  
ATOM    739  H   HIS A  49      11.575   0.866 -22.659  1.00  0.00           H  
ATOM    740  HA  HIS A  49      12.621   3.493 -23.304  1.00  0.00           H  
ATOM    741 1HB  HIS A  49      13.999   0.984 -22.255  1.00  0.00           H  
ATOM    742 2HB  HIS A  49      14.812   2.510 -22.461  1.00  0.00           H  
ATOM    743  HD1 HIS A  49      13.518   4.560 -20.952  1.00  0.00           H  
ATOM    744  HD2 HIS A  49      13.178   0.637 -19.550  1.00  0.00           H  
ATOM    745  HE1 HIS A  49      12.884   4.659 -18.617  1.00  0.00           H  
ATOM    746  N   GLU A  50      13.664   0.904 -25.121  1.00  0.00           N  
ATOM    747  CA  GLU A  50      14.347   0.518 -26.366  1.00  0.00           C  
ATOM    748  C   GLU A  50      13.647   1.091 -27.598  1.00  0.00           C  
ATOM    749  O   GLU A  50      14.288   1.471 -28.580  1.00  0.00           O  
ATOM    750  CB  GLU A  50      14.407  -1.016 -26.493  1.00  0.00           C  
ATOM    751  CG  GLU A  50      15.357  -1.748 -25.506  1.00  0.00           C  
ATOM    752  CD  GLU A  50      16.831  -1.484 -25.744  1.00  0.00           C  
ATOM    753  OE1 GLU A  50      17.271  -1.648 -26.856  1.00  0.00           O  
ATOM    754  OE2 GLU A  50      17.522  -1.158 -24.804  1.00  0.00           O  
ATOM    755  H   GLU A  50      13.305   0.170 -24.508  1.00  0.00           H  
ATOM    756  HA  GLU A  50      15.362   0.911 -26.335  1.00  0.00           H  
ATOM    757 1HB  GLU A  50      13.405  -1.423 -26.337  1.00  0.00           H  
ATOM    758 2HB  GLU A  50      14.706  -1.283 -27.505  1.00  0.00           H  
ATOM    759 1HG  GLU A  50      15.111  -1.434 -24.492  1.00  0.00           H  
ATOM    760 2HG  GLU A  50      15.169  -2.821 -25.571  1.00  0.00           H  
ATOM    761  N   LEU A  51      12.329   1.160 -27.527  1.00  0.00           N  
ATOM    762  CA  LEU A  51      11.472   1.662 -28.585  1.00  0.00           C  
ATOM    763  C   LEU A  51      11.462   3.190 -28.685  1.00  0.00           C  
ATOM    764  O   LEU A  51      11.029   3.723 -29.698  1.00  0.00           O  
ATOM    765  CB  LEU A  51      10.060   1.146 -28.315  1.00  0.00           C  
ATOM    766  CG  LEU A  51       9.853  -0.378 -28.447  1.00  0.00           C  
ATOM    767  CD1 LEU A  51       8.562  -0.745 -27.818  1.00  0.00           C  
ATOM    768  CD2 LEU A  51       9.796  -0.749 -29.885  1.00  0.00           C  
ATOM    769  H   LEU A  51      11.880   0.797 -26.687  1.00  0.00           H  
ATOM    770  HA  LEU A  51      11.825   1.258 -29.530  1.00  0.00           H  
ATOM    771 1HB  LEU A  51       9.814   1.403 -27.293  1.00  0.00           H  
ATOM    772 2HB  LEU A  51       9.364   1.641 -28.984  1.00  0.00           H  
ATOM    773  HG  LEU A  51      10.664  -0.910 -27.964  1.00  0.00           H  
ATOM    774 1HD1 LEU A  51       8.395  -1.813 -27.902  1.00  0.00           H  
ATOM    775 2HD1 LEU A  51       8.607  -0.475 -26.778  1.00  0.00           H  
ATOM    776 3HD1 LEU A  51       7.763  -0.205 -28.296  1.00  0.00           H  
ATOM    777 1HD2 LEU A  51       9.636  -1.815 -29.975  1.00  0.00           H  
ATOM    778 2HD2 LEU A  51       8.980  -0.223 -30.346  1.00  0.00           H  
ATOM    779 3HD2 LEU A  51      10.728  -0.476 -30.368  1.00  0.00           H  
ATOM    780  N   GLY A  52      11.917   3.905 -27.645  1.00  0.00           N  
ATOM    781  CA  GLY A  52      11.838   5.368 -27.630  1.00  0.00           C  
ATOM    782  C   GLY A  52      10.482   5.893 -27.128  1.00  0.00           C  
ATOM    783  O   GLY A  52      10.190   7.090 -27.214  1.00  0.00           O  
ATOM    784  H   GLY A  52      12.352   3.443 -26.846  1.00  0.00           H  
ATOM    785 1HA  GLY A  52      12.636   5.753 -26.994  1.00  0.00           H  
ATOM    786 2HA  GLY A  52      12.026   5.747 -28.633  1.00  0.00           H  
ATOM    787  N   VAL A  53       9.664   5.008 -26.556  1.00  0.00           N  
ATOM    788  CA  VAL A  53       8.326   5.342 -26.069  1.00  0.00           C  
ATOM    789  C   VAL A  53       8.316   6.373 -25.003  1.00  0.00           C  
ATOM    790  O   VAL A  53       7.374   7.128 -24.923  1.00  0.00           O  
ATOM    791  CB  VAL A  53       7.588   4.135 -25.532  1.00  0.00           C  
ATOM    792  CG1 VAL A  53       6.314   4.555 -24.803  1.00  0.00           C  
ATOM    793  CG2 VAL A  53       7.262   3.204 -26.657  1.00  0.00           C  
ATOM    794  H   VAL A  53       9.989   4.052 -26.424  1.00  0.00           H  
ATOM    795  HA  VAL A  53       7.749   5.740 -26.901  1.00  0.00           H  
ATOM    796  HB  VAL A  53       8.214   3.648 -24.834  1.00  0.00           H  
ATOM    797 1HG1 VAL A  53       5.810   3.672 -24.412  1.00  0.00           H  
ATOM    798 2HG1 VAL A  53       6.570   5.222 -23.976  1.00  0.00           H  
ATOM    799 3HG1 VAL A  53       5.659   5.069 -25.479  1.00  0.00           H  
ATOM    800 1HG2 VAL A  53       6.757   2.336 -26.266  1.00  0.00           H  
ATOM    801 2HG2 VAL A  53       6.627   3.700 -27.368  1.00  0.00           H  
ATOM    802 3HG2 VAL A  53       8.171   2.911 -27.139  1.00  0.00           H  
ATOM    803  N   PHE A  54       9.314   6.375 -24.126  1.00  0.00           N  
ATOM    804  CA  PHE A  54       9.298   7.339 -23.038  1.00  0.00           C  
ATOM    805  C   PHE A  54       9.969   8.658 -23.382  1.00  0.00           C  
ATOM    806  O   PHE A  54      10.047   9.548 -22.537  1.00  0.00           O  
ATOM    807  CB  PHE A  54       9.997   6.803 -21.814  1.00  0.00           C  
ATOM    808  CG  PHE A  54       9.353   5.636 -21.213  1.00  0.00           C  
ATOM    809  CD1 PHE A  54      10.070   4.506 -21.027  1.00  0.00           C  
ATOM    810  CD2 PHE A  54       8.032   5.649 -20.868  1.00  0.00           C  
ATOM    811  CE1 PHE A  54       9.520   3.411 -20.461  1.00  0.00           C  
ATOM    812  CE2 PHE A  54       7.452   4.549 -20.308  1.00  0.00           C  
ATOM    813  CZ  PHE A  54       8.208   3.422 -20.096  1.00  0.00           C  
ATOM    814  H   PHE A  54      10.075   5.721 -24.228  1.00  0.00           H  
ATOM    815  HA  PHE A  54       8.256   7.549 -22.784  1.00  0.00           H  
ATOM    816 1HB  PHE A  54      11.013   6.520 -22.084  1.00  0.00           H  
ATOM    817 2HB  PHE A  54      10.074   7.580 -21.061  1.00  0.00           H  
ATOM    818  HD1 PHE A  54      11.101   4.501 -21.326  1.00  0.00           H  
ATOM    819  HD2 PHE A  54       7.455   6.547 -21.050  1.00  0.00           H  
ATOM    820  HE1 PHE A  54      10.132   2.521 -20.307  1.00  0.00           H  
ATOM    821  HE2 PHE A  54       6.405   4.567 -20.025  1.00  0.00           H  
ATOM    822  HZ  PHE A  54       7.779   2.547 -19.650  1.00  0.00           H  
ATOM    823  N   ALA A  55      10.454   8.813 -24.609  1.00  0.00           N  
ATOM    824  CA  ALA A  55      11.080  10.070 -24.982  1.00  0.00           C  
ATOM    825  C   ALA A  55      10.104  11.003 -25.724  1.00  0.00           C  
ATOM    826  O   ALA A  55      10.225  12.226 -25.649  1.00  0.00           O  
ATOM    827  CB  ALA A  55      12.297   9.784 -25.844  1.00  0.00           C  
ATOM    828  H   ALA A  55      10.361   8.080 -25.310  1.00  0.00           H  
ATOM    829  HA  ALA A  55      11.402  10.576 -24.074  1.00  0.00           H  
ATOM    830 1HB  ALA A  55      12.790  10.718 -26.105  1.00  0.00           H  
ATOM    831 2HB  ALA A  55      12.990   9.148 -25.295  1.00  0.00           H  
ATOM    832 3HB  ALA A  55      11.975   9.273 -26.754  1.00  0.00           H  
ATOM    833  N   ALA A  56       9.177  10.400 -26.470  1.00  0.00           N  
ATOM    834  CA  ALA A  56       8.274  11.042 -27.439  1.00  0.00           C  
ATOM    835  C   ALA A  56       7.162  12.122 -27.049  1.00  0.00           C  
ATOM    836  O   ALA A  56       6.977  12.994 -27.899  1.00  0.00           O  
ATOM    837  CB  ALA A  56       7.636   9.887 -28.211  1.00  0.00           C  
ATOM    838  H   ALA A  56       9.115   9.394 -26.383  1.00  0.00           H  
ATOM    839  HA  ALA A  56       8.925  11.559 -28.139  1.00  0.00           H  
ATOM    840 1HB  ALA A  56       7.058  10.274 -29.045  1.00  0.00           H  
ATOM    841 2HB  ALA A  56       8.428   9.238 -28.584  1.00  0.00           H  
ATOM    842 3HB  ALA A  56       7.013   9.322 -27.579  1.00  0.00           H  
ATOM    843  N   LEU A  57       6.370  12.165 -25.915  1.00  0.00           N  
ATOM    844  CA  LEU A  57       6.146  11.291 -24.747  1.00  0.00           C  
ATOM    845  C   LEU A  57       7.343  10.775 -24.049  1.00  0.00           C  
ATOM    846  O   LEU A  57       7.596   9.617 -24.260  1.00  0.00           O  
ATOM    847  CB  LEU A  57       5.291  10.085 -25.168  1.00  0.00           C  
ATOM    848  CG  LEU A  57       4.969   9.002 -24.173  1.00  0.00           C  
ATOM    849  CD1 LEU A  57       4.205   9.540 -23.130  1.00  0.00           C  
ATOM    850  CD2 LEU A  57       4.214   7.894 -24.900  1.00  0.00           C  
ATOM    851  H   LEU A  57       5.723  12.947 -25.917  1.00  0.00           H  
ATOM    852  HA  LEU A  57       5.568  11.872 -24.029  1.00  0.00           H  
ATOM    853 1HB  LEU A  57       4.338  10.470 -25.541  1.00  0.00           H  
ATOM    854 2HB  LEU A  57       5.762   9.588 -25.956  1.00  0.00           H  
ATOM    855  HG  LEU A  57       5.884   8.613 -23.738  1.00  0.00           H  
ATOM    856 1HD1 LEU A  57       3.975   8.769 -22.402  1.00  0.00           H  
ATOM    857 2HD1 LEU A  57       4.799  10.321 -22.690  1.00  0.00           H  
ATOM    858 3HD1 LEU A  57       3.301   9.936 -23.556  1.00  0.00           H  
ATOM    859 1HD2 LEU A  57       3.974   7.105 -24.216  1.00  0.00           H  
ATOM    860 2HD2 LEU A  57       3.291   8.294 -25.329  1.00  0.00           H  
ATOM    861 3HD2 LEU A  57       4.846   7.500 -25.694  1.00  0.00           H  
ATOM    862  N   ALA A  58       8.111  11.517 -23.226  1.00  0.00           N  
ATOM    863  CA  ALA A  58       7.964  12.857 -22.637  1.00  0.00           C  
ATOM    864  C   ALA A  58       7.826  14.130 -23.484  1.00  0.00           C  
ATOM    865  O   ALA A  58       7.159  15.050 -23.018  1.00  0.00           O  
ATOM    866  CB  ALA A  58       9.183  13.092 -21.769  1.00  0.00           C  
ATOM    867  H   ALA A  58       8.928  11.005 -22.895  1.00  0.00           H  
ATOM    868  HA  ALA A  58       7.080  12.814 -22.003  1.00  0.00           H  
ATOM    869 1HB  ALA A  58       9.073  14.025 -21.241  1.00  0.00           H  
ATOM    870 2HB  ALA A  58       9.264  12.281 -21.063  1.00  0.00           H  
ATOM    871 3HB  ALA A  58      10.074  13.129 -22.398  1.00  0.00           H  
ATOM    872  N   GLU A  59       8.442  14.251 -24.660  1.00  0.00           N  
ATOM    873  CA  GLU A  59       8.397  15.557 -25.355  1.00  0.00           C  
ATOM    874  C   GLU A  59       6.996  16.168 -25.509  1.00  0.00           C  
ATOM    875  O   GLU A  59       6.828  17.382 -25.362  1.00  0.00           O  
ATOM    876  CB  GLU A  59       9.052  15.483 -26.744  1.00  0.00           C  
ATOM    877  CG  GLU A  59       9.071  16.830 -27.490  1.00  0.00           C  
ATOM    878  CD  GLU A  59       9.774  16.799 -28.843  1.00  0.00           C  
ATOM    879  OE1 GLU A  59      10.266  15.769 -29.235  1.00  0.00           O  
ATOM    880  OE2 GLU A  59       9.810  17.827 -29.480  1.00  0.00           O  
ATOM    881  H   GLU A  59       8.979  13.477 -25.055  1.00  0.00           H  
ATOM    882  HA  GLU A  59       8.985  16.255 -24.762  1.00  0.00           H  
ATOM    883 1HB  GLU A  59      10.077  15.128 -26.643  1.00  0.00           H  
ATOM    884 2HB  GLU A  59       8.526  14.778 -27.359  1.00  0.00           H  
ATOM    885 1HG  GLU A  59       8.040  17.148 -27.643  1.00  0.00           H  
ATOM    886 2HG  GLU A  59       9.555  17.570 -26.855  1.00  0.00           H  
ATOM    887  N   ALA A  60       5.999  15.353 -25.822  1.00  0.00           N  
ATOM    888  CA  ALA A  60       4.644  15.860 -26.000  1.00  0.00           C  
ATOM    889  C   ALA A  60       3.645  14.725 -25.798  1.00  0.00           C  
ATOM    890  O   ALA A  60       4.028  13.561 -25.896  1.00  0.00           O  
ATOM    891  CB  ALA A  60       4.505  16.472 -27.393  1.00  0.00           C  
ATOM    892  H   ALA A  60       6.204  14.370 -25.945  1.00  0.00           H  
ATOM    893  HA  ALA A  60       4.472  16.621 -25.242  1.00  0.00           H  
ATOM    894 1HB  ALA A  60       3.509  16.868 -27.553  1.00  0.00           H  
ATOM    895 2HB  ALA A  60       5.232  17.277 -27.508  1.00  0.00           H  
ATOM    896 3HB  ALA A  60       4.700  15.702 -28.138  1.00  0.00           H  
ATOM    897  N   PRO A  61       2.382  14.997 -25.442  1.00  0.00           N  
ATOM    898  CA  PRO A  61       1.338  13.997 -25.393  1.00  0.00           C  
ATOM    899  C   PRO A  61       1.058  13.480 -26.790  1.00  0.00           C  
ATOM    900  O   PRO A  61       1.059  14.264 -27.750  1.00  0.00           O  
ATOM    901  CB  PRO A  61       0.159  14.764 -24.784  1.00  0.00           C  
ATOM    902  CG  PRO A  61       0.455  16.235 -25.051  1.00  0.00           C  
ATOM    903  CD  PRO A  61       1.968  16.349 -25.013  1.00  0.00           C  
ATOM    904  HA  PRO A  61       1.669  13.184 -24.736  1.00  0.00           H  
ATOM    905 1HB  PRO A  61      -0.778  14.429 -25.250  1.00  0.00           H  
ATOM    906 2HB  PRO A  61       0.069  14.550 -23.727  1.00  0.00           H  
ATOM    907 1HG  PRO A  61       0.038  16.547 -26.005  1.00  0.00           H  
ATOM    908 2HG  PRO A  61      -0.030  16.854 -24.279  1.00  0.00           H  
ATOM    909 1HD  PRO A  61       2.275  17.124 -25.712  1.00  0.00           H  
ATOM    910 2HD  PRO A  61       2.321  16.553 -23.989  1.00  0.00           H  
ATOM    911  N   ALA A  62       0.754  12.192 -26.912  1.00  0.00           N  
ATOM    912  CA  ALA A  62       0.462  11.637 -28.237  1.00  0.00           C  
ATOM    913  C   ALA A  62      -0.375  10.371 -28.175  1.00  0.00           C  
ATOM    914  O   ALA A  62      -0.219   9.565 -27.264  1.00  0.00           O  
ATOM    915  CB  ALA A  62       1.776  11.329 -28.956  1.00  0.00           C  
ATOM    916  H   ALA A  62       0.773  11.604 -26.074  1.00  0.00           H  
ATOM    917  HA  ALA A  62      -0.097  12.381 -28.803  1.00  0.00           H  
ATOM    918 1HB  ALA A  62       1.561  10.939 -29.956  1.00  0.00           H  
ATOM    919 2HB  ALA A  62       2.375  12.237 -29.040  1.00  0.00           H  
ATOM    920 3HB  ALA A  62       2.331  10.581 -28.389  1.00  0.00           H  
ATOM    921  N   ASP A  63      -1.211  10.166 -29.180  1.00  0.00           N  
ATOM    922  CA  ASP A  63      -1.990   8.939 -29.309  1.00  0.00           C  
ATOM    923  C   ASP A  63      -1.100   7.814 -29.779  1.00  0.00           C  
ATOM    924  O   ASP A  63      -0.015   8.066 -30.304  1.00  0.00           O  
ATOM    925  CB  ASP A  63      -3.145   9.122 -30.287  1.00  0.00           C  
ATOM    926  CG  ASP A  63      -2.664   9.410 -31.659  1.00  0.00           C  
ATOM    927  OD1 ASP A  63      -2.405  10.548 -31.954  1.00  0.00           O  
ATOM    928  OD2 ASP A  63      -2.457   8.473 -32.405  1.00  0.00           O  
ATOM    929  H   ASP A  63      -1.302  10.874 -29.894  1.00  0.00           H  
ATOM    930  HA  ASP A  63      -2.395   8.660 -28.342  1.00  0.00           H  
ATOM    931 1HB  ASP A  63      -3.756   8.220 -30.299  1.00  0.00           H  
ATOM    932 2HB  ASP A  63      -3.787   9.938 -29.948  1.00  0.00           H  
ATOM    933  N   SER A  64      -1.571   6.579 -29.643  1.00  0.00           N  
ATOM    934  CA  SER A  64      -0.816   5.422 -30.103  1.00  0.00           C  
ATOM    935  C   SER A  64      -0.529   5.403 -31.609  1.00  0.00           C  
ATOM    936  O   SER A  64       0.435   4.772 -32.044  1.00  0.00           O  
ATOM    937  CB  SER A  64      -1.614   4.186 -29.804  1.00  0.00           C  
ATOM    938  OG  SER A  64      -2.787   4.192 -30.593  1.00  0.00           O  
ATOM    939  H   SER A  64      -2.470   6.439 -29.203  1.00  0.00           H  
ATOM    940  HA  SER A  64       0.132   5.400 -29.567  1.00  0.00           H  
ATOM    941 1HB  SER A  64      -1.012   3.304 -30.033  1.00  0.00           H  
ATOM    942 2HB  SER A  64      -1.872   4.151 -28.746  1.00  0.00           H  
ATOM    943  HG  SER A  64      -2.488   4.385 -31.492  1.00  0.00           H  
ATOM    944  N   GLY A  65      -1.373   6.062 -32.415  1.00  0.00           N  
ATOM    945  CA  GLY A  65      -1.194   6.096 -33.859  1.00  0.00           C  
ATOM    946  C   GLY A  65       0.049   6.894 -34.168  1.00  0.00           C  
ATOM    947  O   GLY A  65       0.984   6.415 -34.816  1.00  0.00           O  
ATOM    948  H   GLY A  65      -2.119   6.645 -32.032  1.00  0.00           H  
ATOM    949 1HA  GLY A  65      -1.104   5.085 -34.253  1.00  0.00           H  
ATOM    950 2HA  GLY A  65      -2.062   6.567 -34.320  1.00  0.00           H  
ATOM    951  N   GLU A  66       0.058   8.119 -33.662  1.00  0.00           N  
ATOM    952  CA  GLU A  66       1.178   9.021 -33.856  1.00  0.00           C  
ATOM    953  C   GLU A  66       2.432   8.498 -33.178  1.00  0.00           C  
ATOM    954  O   GLU A  66       3.524   8.599 -33.739  1.00  0.00           O  
ATOM    955  CB  GLU A  66       0.844  10.421 -33.352  1.00  0.00           C  
ATOM    956  CG  GLU A  66       1.964  11.441 -33.539  1.00  0.00           C  
ATOM    957  CD  GLU A  66       2.351  11.758 -35.001  1.00  0.00           C  
ATOM    958  OE1 GLU A  66       1.588  11.481 -35.918  1.00  0.00           O  
ATOM    959  OE2 GLU A  66       3.432  12.296 -35.180  1.00  0.00           O  
ATOM    960  H   GLU A  66      -0.777   8.419 -33.143  1.00  0.00           H  
ATOM    961  HA  GLU A  66       1.383   9.086 -34.919  1.00  0.00           H  
ATOM    962 1HB  GLU A  66      -0.046  10.789 -33.858  1.00  0.00           H  
ATOM    963 2HB  GLU A  66       0.606  10.368 -32.285  1.00  0.00           H  
ATOM    964 1HG  GLU A  66       1.681  12.366 -33.039  1.00  0.00           H  
ATOM    965 2HG  GLU A  66       2.829  11.040 -33.025  1.00  0.00           H  
ATOM    966  N   LEU A  67       2.307   7.903 -31.992  1.00  0.00           N  
ATOM    967  CA  LEU A  67       3.508   7.401 -31.349  1.00  0.00           C  
ATOM    968  C   LEU A  67       4.122   6.333 -32.241  1.00  0.00           C  
ATOM    969  O   LEU A  67       5.325   6.342 -32.507  1.00  0.00           O  
ATOM    970  CB  LEU A  67       3.221   6.759 -30.001  1.00  0.00           C  
ATOM    971  CG  LEU A  67       4.465   6.290 -29.295  1.00  0.00           C  
ATOM    972  CD1 LEU A  67       5.329   7.482 -28.985  1.00  0.00           C  
ATOM    973  CD2 LEU A  67       4.134   5.600 -28.080  1.00  0.00           C  
ATOM    974  H   LEU A  67       1.400   7.838 -31.527  1.00  0.00           H  
ATOM    975  HA  LEU A  67       4.215   8.219 -31.226  1.00  0.00           H  
ATOM    976 1HB  LEU A  67       2.697   7.478 -29.367  1.00  0.00           H  
ATOM    977 2HB  LEU A  67       2.571   5.896 -30.155  1.00  0.00           H  
ATOM    978  HG  LEU A  67       5.008   5.627 -29.951  1.00  0.00           H  
ATOM    979 1HD1 LEU A  67       6.242   7.147 -28.489  1.00  0.00           H  
ATOM    980 2HD1 LEU A  67       5.582   8.002 -29.906  1.00  0.00           H  
ATOM    981 3HD1 LEU A  67       4.786   8.162 -28.325  1.00  0.00           H  
ATOM    982 1HD2 LEU A  67       5.038   5.282 -27.609  1.00  0.00           H  
ATOM    983 2HD2 LEU A  67       3.587   6.271 -27.423  1.00  0.00           H  
ATOM    984 3HD2 LEU A  67       3.533   4.753 -28.314  1.00  0.00           H  
ATOM    985  N   ALA A  68       3.287   5.408 -32.718  1.00  0.00           N  
ATOM    986  CA  ALA A  68       3.755   4.340 -33.574  1.00  0.00           C  
ATOM    987  C   ALA A  68       4.394   4.897 -34.840  1.00  0.00           C  
ATOM    988  O   ALA A  68       5.421   4.398 -35.306  1.00  0.00           O  
ATOM    989  CB  ALA A  68       2.591   3.444 -33.917  1.00  0.00           C  
ATOM    990  H   ALA A  68       2.296   5.426 -32.481  1.00  0.00           H  
ATOM    991  HA  ALA A  68       4.507   3.770 -33.034  1.00  0.00           H  
ATOM    992 1HB  ALA A  68       2.908   2.641 -34.522  1.00  0.00           H  
ATOM    993 2HB  ALA A  68       2.176   3.058 -32.995  1.00  0.00           H  
ATOM    994 3HB  ALA A  68       1.832   4.015 -34.447  1.00  0.00           H  
ATOM    995  N   ARG A  69       3.826   5.966 -35.403  1.00  0.00           N  
ATOM    996  CA  ARG A  69       4.444   6.539 -36.589  1.00  0.00           C  
ATOM    997  C   ARG A  69       5.825   7.116 -36.280  1.00  0.00           C  
ATOM    998  O   ARG A  69       6.800   6.825 -36.977  1.00  0.00           O  
ATOM    999  CB  ARG A  69       3.552   7.626 -37.180  1.00  0.00           C  
ATOM   1000  CG  ARG A  69       2.308   7.117 -37.913  1.00  0.00           C  
ATOM   1001  CD  ARG A  69       1.624   8.211 -38.676  1.00  0.00           C  
ATOM   1002  NE  ARG A  69       0.935   9.158 -37.791  1.00  0.00           N  
ATOM   1003  CZ  ARG A  69      -0.352   9.038 -37.406  1.00  0.00           C  
ATOM   1004  NH1 ARG A  69      -1.099   8.044 -37.841  1.00  0.00           N  
ATOM   1005  NH2 ARG A  69      -0.848   9.935 -36.585  1.00  0.00           N  
ATOM   1006  H   ARG A  69       2.957   6.350 -35.031  1.00  0.00           H  
ATOM   1007  HA  ARG A  69       4.556   5.747 -37.328  1.00  0.00           H  
ATOM   1008 1HB  ARG A  69       3.214   8.286 -36.382  1.00  0.00           H  
ATOM   1009 2HB  ARG A  69       4.128   8.231 -37.876  1.00  0.00           H  
ATOM   1010 1HG  ARG A  69       2.597   6.336 -38.615  1.00  0.00           H  
ATOM   1011 2HG  ARG A  69       1.605   6.712 -37.194  1.00  0.00           H  
ATOM   1012 1HD  ARG A  69       2.361   8.763 -39.255  1.00  0.00           H  
ATOM   1013 2HD  ARG A  69       0.886   7.775 -39.348  1.00  0.00           H  
ATOM   1014  HE  ARG A  69       1.455   9.958 -37.392  1.00  0.00           H  
ATOM   1015 1HH1 ARG A  69      -0.707   7.359 -38.470  1.00  0.00           H  
ATOM   1016 2HH1 ARG A  69      -2.060   7.969 -37.545  1.00  0.00           H  
ATOM   1017 1HH2 ARG A  69      -0.222  10.679 -36.242  1.00  0.00           H  
ATOM   1018 2HH2 ARG A  69      -1.803   9.876 -36.271  1.00  0.00           H  
ATOM   1019  N   ARG A  70       5.944   7.837 -35.167  1.00  0.00           N  
ATOM   1020  CA  ARG A  70       7.206   8.472 -34.789  1.00  0.00           C  
ATOM   1021  C   ARG A  70       8.300   7.458 -34.503  1.00  0.00           C  
ATOM   1022  O   ARG A  70       9.475   7.684 -34.798  1.00  0.00           O  
ATOM   1023  CB  ARG A  70       7.008   9.329 -33.546  1.00  0.00           C  
ATOM   1024  CG  ARG A  70       6.188  10.589 -33.758  1.00  0.00           C  
ATOM   1025  CD  ARG A  70       5.956  11.304 -32.486  1.00  0.00           C  
ATOM   1026  NE  ARG A  70       5.117  12.473 -32.672  1.00  0.00           N  
ATOM   1027  CZ  ARG A  70       4.783  13.323 -31.688  1.00  0.00           C  
ATOM   1028  NH1 ARG A  70       5.252  13.116 -30.480  1.00  0.00           N  
ATOM   1029  NH2 ARG A  70       3.991  14.355 -31.932  1.00  0.00           N  
ATOM   1030  H   ARG A  70       5.115   8.007 -34.595  1.00  0.00           H  
ATOM   1031  HA  ARG A  70       7.526   9.110 -35.611  1.00  0.00           H  
ATOM   1032 1HB  ARG A  70       6.493   8.739 -32.787  1.00  0.00           H  
ATOM   1033 2HB  ARG A  70       7.975   9.615 -33.138  1.00  0.00           H  
ATOM   1034 1HG  ARG A  70       6.719  11.260 -34.430  1.00  0.00           H  
ATOM   1035 2HG  ARG A  70       5.224  10.339 -34.196  1.00  0.00           H  
ATOM   1036 1HD  ARG A  70       5.451  10.633 -31.789  1.00  0.00           H  
ATOM   1037 2HD  ARG A  70       6.903  11.625 -32.063  1.00  0.00           H  
ATOM   1038  HE  ARG A  70       4.702  12.621 -33.607  1.00  0.00           H  
ATOM   1039 1HH1 ARG A  70       5.853  12.322 -30.314  1.00  0.00           H  
ATOM   1040 2HH1 ARG A  70       5.014  13.744 -29.724  1.00  0.00           H  
ATOM   1041 1HH2 ARG A  70       3.634  14.521 -32.869  1.00  0.00           H  
ATOM   1042 2HH2 ARG A  70       3.745  14.984 -31.185  1.00  0.00           H  
ATOM   1043  N   LEU A  71       7.901   6.335 -33.923  1.00  0.00           N  
ATOM   1044  CA  LEU A  71       8.800   5.267 -33.530  1.00  0.00           C  
ATOM   1045  C   LEU A  71       8.979   4.173 -34.589  1.00  0.00           C  
ATOM   1046  O   LEU A  71       9.657   3.178 -34.332  1.00  0.00           O  
ATOM   1047  CB  LEU A  71       8.293   4.646 -32.234  1.00  0.00           C  
ATOM   1048  CG  LEU A  71       8.688   5.358 -30.949  1.00  0.00           C  
ATOM   1049  CD1 LEU A  71       8.245   6.788 -30.957  1.00  0.00           C  
ATOM   1050  CD2 LEU A  71       8.060   4.639 -29.821  1.00  0.00           C  
ATOM   1051  H   LEU A  71       6.911   6.237 -33.693  1.00  0.00           H  
ATOM   1052  HA  LEU A  71       9.776   5.707 -33.337  1.00  0.00           H  
ATOM   1053 1HB  LEU A  71       7.206   4.581 -32.273  1.00  0.00           H  
ATOM   1054 2HB  LEU A  71       8.695   3.650 -32.162  1.00  0.00           H  
ATOM   1055  HG  LEU A  71       9.760   5.355 -30.846  1.00  0.00           H  
ATOM   1056 1HD1 LEU A  71       8.538   7.255 -30.018  1.00  0.00           H  
ATOM   1057 2HD1 LEU A  71       8.717   7.306 -31.773  1.00  0.00           H  
ATOM   1058 3HD1 LEU A  71       7.186   6.828 -31.066  1.00  0.00           H  
ATOM   1059 1HD2 LEU A  71       8.338   5.124 -28.929  1.00  0.00           H  
ATOM   1060 2HD2 LEU A  71       6.998   4.661 -29.930  1.00  0.00           H  
ATOM   1061 3HD2 LEU A  71       8.406   3.615 -29.809  1.00  0.00           H  
ATOM   1062  N   ASP A  72       8.337   4.311 -35.756  1.00  0.00           N  
ATOM   1063  CA  ASP A  72       8.388   3.282 -36.802  1.00  0.00           C  
ATOM   1064  C   ASP A  72       7.951   1.916 -36.258  1.00  0.00           C  
ATOM   1065  O   ASP A  72       8.631   0.906 -36.454  1.00  0.00           O  
ATOM   1066  CB  ASP A  72       9.800   3.178 -37.400  1.00  0.00           C  
ATOM   1067  CG  ASP A  72       9.853   2.447 -38.774  1.00  0.00           C  
ATOM   1068  OD1 ASP A  72       8.868   2.466 -39.478  1.00  0.00           O  
ATOM   1069  OD2 ASP A  72      10.887   1.901 -39.101  1.00  0.00           O  
ATOM   1070  H   ASP A  72       7.799   5.157 -35.951  1.00  0.00           H  
ATOM   1071  HA  ASP A  72       7.694   3.570 -37.593  1.00  0.00           H  
ATOM   1072 1HB  ASP A  72      10.210   4.181 -37.523  1.00  0.00           H  
ATOM   1073 2HB  ASP A  72      10.449   2.643 -36.707  1.00  0.00           H  
ATOM   1074  N   CYS A  73       6.819   1.905 -35.558  1.00  0.00           N  
ATOM   1075  CA  CYS A  73       6.259   0.705 -34.947  1.00  0.00           C  
ATOM   1076  C   CYS A  73       4.806   0.447 -35.338  1.00  0.00           C  
ATOM   1077  O   CYS A  73       4.151   1.296 -35.942  1.00  0.00           O  
ATOM   1078  CB  CYS A  73       6.349   0.810 -33.435  1.00  0.00           C  
ATOM   1079  SG  CYS A  73       8.028   0.926 -32.759  1.00  0.00           S  
ATOM   1080  H   CYS A  73       6.324   2.789 -35.440  1.00  0.00           H  
ATOM   1081  HA  CYS A  73       6.847  -0.147 -35.276  1.00  0.00           H  
ATOM   1082 1HB  CYS A  73       5.818   1.706 -33.139  1.00  0.00           H  
ATOM   1083 2HB  CYS A  73       5.840  -0.023 -32.991  1.00  0.00           H  
ATOM   1084  HG  CYS A  73       8.499   1.890 -33.587  1.00  0.00           H  
ATOM   1085  N   ASP A  74       4.314  -0.756 -35.053  1.00  0.00           N  
ATOM   1086  CA  ASP A  74       2.906  -1.077 -35.278  1.00  0.00           C  
ATOM   1087  C   ASP A  74       1.990  -0.506 -34.202  1.00  0.00           C  
ATOM   1088  O   ASP A  74       2.229  -0.715 -33.012  1.00  0.00           O  
ATOM   1089  CB  ASP A  74       2.663  -2.568 -35.364  1.00  0.00           C  
ATOM   1090  CG  ASP A  74       1.194  -2.858 -35.652  1.00  0.00           C  
ATOM   1091  OD1 ASP A  74       0.796  -2.764 -36.784  1.00  0.00           O  
ATOM   1092  OD2 ASP A  74       0.451  -3.135 -34.718  1.00  0.00           O  
ATOM   1093  H   ASP A  74       4.908  -1.445 -34.585  1.00  0.00           H  
ATOM   1094  HA  ASP A  74       2.614  -0.639 -36.233  1.00  0.00           H  
ATOM   1095 1HB  ASP A  74       3.277  -2.992 -36.162  1.00  0.00           H  
ATOM   1096 2HB  ASP A  74       2.966  -3.039 -34.427  1.00  0.00           H  
ATOM   1097  N   ALA A  75       0.938   0.198 -34.620  1.00  0.00           N  
ATOM   1098  CA  ALA A  75      -0.019   0.802 -33.689  1.00  0.00           C  
ATOM   1099  C   ALA A  75      -0.726  -0.209 -32.785  1.00  0.00           C  
ATOM   1100  O   ALA A  75      -1.054   0.101 -31.643  1.00  0.00           O  
ATOM   1101  CB  ALA A  75      -1.077   1.578 -34.454  1.00  0.00           C  
ATOM   1102  H   ALA A  75       0.805   0.321 -35.615  1.00  0.00           H  
ATOM   1103  HA  ALA A  75       0.527   1.491 -33.051  1.00  0.00           H  
ATOM   1104 1HB  ALA A  75      -1.757   2.057 -33.748  1.00  0.00           H  
ATOM   1105 2HB  ALA A  75      -0.595   2.339 -35.067  1.00  0.00           H  
ATOM   1106 3HB  ALA A  75      -1.637   0.893 -35.092  1.00  0.00           H  
ATOM   1107  N   ARG A  76      -1.032  -1.406 -33.270  1.00  0.00           N  
ATOM   1108  CA  ARG A  76      -1.781  -2.325 -32.426  1.00  0.00           C  
ATOM   1109  C   ARG A  76      -0.922  -2.729 -31.255  1.00  0.00           C  
ATOM   1110  O   ARG A  76      -1.304  -2.614 -30.082  1.00  0.00           O  
ATOM   1111  CB  ARG A  76      -2.168  -3.566 -33.202  1.00  0.00           C  
ATOM   1112  CG  ARG A  76      -2.977  -4.583 -32.465  1.00  0.00           C  
ATOM   1113  CD  ARG A  76      -3.058  -5.830 -33.257  1.00  0.00           C  
ATOM   1114  NE  ARG A  76      -1.731  -6.425 -33.412  1.00  0.00           N  
ATOM   1115  CZ  ARG A  76      -1.129  -7.121 -32.436  1.00  0.00           C  
ATOM   1116  NH1 ARG A  76      -1.760  -7.269 -31.303  1.00  0.00           N  
ATOM   1117  NH2 ARG A  76       0.073  -7.652 -32.592  1.00  0.00           N  
ATOM   1118  H   ARG A  76      -0.700  -1.735 -34.179  1.00  0.00           H  
ATOM   1119  HA  ARG A  76      -2.677  -1.826 -32.061  1.00  0.00           H  
ATOM   1120 1HB  ARG A  76      -2.709  -3.280 -34.099  1.00  0.00           H  
ATOM   1121 2HB  ARG A  76      -1.277  -4.089 -33.521  1.00  0.00           H  
ATOM   1122 1HG  ARG A  76      -2.502  -4.809 -31.508  1.00  0.00           H  
ATOM   1123 2HG  ARG A  76      -3.985  -4.206 -32.296  1.00  0.00           H  
ATOM   1124 1HD  ARG A  76      -3.701  -6.550 -32.751  1.00  0.00           H  
ATOM   1125 2HD  ARG A  76      -3.454  -5.611 -34.247  1.00  0.00           H  
ATOM   1126  HE  ARG A  76      -1.239  -6.300 -34.291  1.00  0.00           H  
ATOM   1127 1HH1 ARG A  76      -2.673  -6.871 -31.172  1.00  0.00           H  
ATOM   1128 2HH1 ARG A  76      -1.347  -7.792 -30.527  1.00  0.00           H  
ATOM   1129 1HH2 ARG A  76       0.589  -7.551 -33.475  1.00  0.00           H  
ATOM   1130 2HH2 ARG A  76       0.490  -8.171 -31.833  1.00  0.00           H  
ATOM   1131  N   ALA A  77       0.259  -3.222 -31.590  1.00  0.00           N  
ATOM   1132  CA  ALA A  77       1.176  -3.667 -30.561  1.00  0.00           C  
ATOM   1133  C   ALA A  77       1.589  -2.503 -29.650  1.00  0.00           C  
ATOM   1134  O   ALA A  77       1.756  -2.692 -28.438  1.00  0.00           O  
ATOM   1135  CB  ALA A  77       2.352  -4.326 -31.194  1.00  0.00           C  
ATOM   1136  H   ALA A  77       0.508  -3.260 -32.594  1.00  0.00           H  
ATOM   1137  HA  ALA A  77       0.659  -4.403 -29.944  1.00  0.00           H  
ATOM   1138 1HB  ALA A  77       3.012  -4.694 -30.418  1.00  0.00           H  
ATOM   1139 2HB  ALA A  77       2.018  -5.160 -31.810  1.00  0.00           H  
ATOM   1140 3HB  ALA A  77       2.853  -3.588 -31.823  1.00  0.00           H  
ATOM   1141  N   MET A  78       1.735  -1.293 -30.217  1.00  0.00           N  
ATOM   1142  CA  MET A  78       2.099  -0.136 -29.417  1.00  0.00           C  
ATOM   1143  C   MET A  78       1.010   0.148 -28.402  1.00  0.00           C  
ATOM   1144  O   MET A  78       1.314   0.504 -27.266  1.00  0.00           O  
ATOM   1145  CB  MET A  78       2.339   1.091 -30.286  1.00  0.00           C  
ATOM   1146  CG  MET A  78       2.858   2.297 -29.539  1.00  0.00           C  
ATOM   1147  SD  MET A  78       4.480   2.021 -28.784  1.00  0.00           S  
ATOM   1148  CE  MET A  78       5.500   2.160 -30.221  1.00  0.00           C  
ATOM   1149  H   MET A  78       1.623  -1.171 -31.223  1.00  0.00           H  
ATOM   1150  HA  MET A  78       3.015  -0.364 -28.873  1.00  0.00           H  
ATOM   1151 1HB  MET A  78       3.044   0.846 -31.082  1.00  0.00           H  
ATOM   1152 2HB  MET A  78       1.401   1.378 -30.761  1.00  0.00           H  
ATOM   1153 1HG  MET A  78       2.930   3.143 -30.226  1.00  0.00           H  
ATOM   1154 2HG  MET A  78       2.151   2.553 -28.759  1.00  0.00           H  
ATOM   1155 1HE  MET A  78       6.544   2.007 -29.949  1.00  0.00           H  
ATOM   1156 2HE  MET A  78       5.196   1.406 -30.927  1.00  0.00           H  
ATOM   1157 3HE  MET A  78       5.374   3.145 -30.670  1.00  0.00           H  
ATOM   1158  N   ARG A  79      -0.264  -0.040 -28.782  1.00  0.00           N  
ATOM   1159  CA  ARG A  79      -1.350   0.156 -27.830  1.00  0.00           C  
ATOM   1160  C   ARG A  79      -1.239  -0.828 -26.684  1.00  0.00           C  
ATOM   1161  O   ARG A  79      -1.417  -0.448 -25.534  1.00  0.00           O  
ATOM   1162  CB  ARG A  79      -2.715  -0.012 -28.485  1.00  0.00           C  
ATOM   1163  CG  ARG A  79      -3.112   1.099 -29.390  1.00  0.00           C  
ATOM   1164  CD  ARG A  79      -4.349   0.813 -30.119  1.00  0.00           C  
ATOM   1165  NE  ARG A  79      -4.686   1.899 -31.003  1.00  0.00           N  
ATOM   1166  CZ  ARG A  79      -5.667   1.855 -31.931  1.00  0.00           C  
ATOM   1167  NH1 ARG A  79      -6.388   0.762 -32.066  1.00  0.00           N  
ATOM   1168  NH2 ARG A  79      -5.915   2.898 -32.708  1.00  0.00           N  
ATOM   1169  H   ARG A  79      -0.487  -0.299 -29.745  1.00  0.00           H  
ATOM   1170  HA  ARG A  79      -1.284   1.167 -27.432  1.00  0.00           H  
ATOM   1171 1HB  ARG A  79      -2.742  -0.927 -29.057  1.00  0.00           H  
ATOM   1172 2HB  ARG A  79      -3.476  -0.090 -27.706  1.00  0.00           H  
ATOM   1173 1HG  ARG A  79      -3.290   1.982 -28.781  1.00  0.00           H  
ATOM   1174 2HG  ARG A  79      -2.333   1.309 -30.092  1.00  0.00           H  
ATOM   1175 1HD  ARG A  79      -4.212  -0.087 -30.719  1.00  0.00           H  
ATOM   1176 2HD  ARG A  79      -5.167   0.669 -29.416  1.00  0.00           H  
ATOM   1177  HE  ARG A  79      -4.129   2.748 -30.910  1.00  0.00           H  
ATOM   1178 1HH1 ARG A  79      -6.206  -0.038 -31.477  1.00  0.00           H  
ATOM   1179 2HH1 ARG A  79      -7.123   0.723 -32.758  1.00  0.00           H  
ATOM   1180 1HH2 ARG A  79      -5.375   3.745 -32.617  1.00  0.00           H  
ATOM   1181 2HH2 ARG A  79      -6.652   2.847 -33.394  1.00  0.00           H  
ATOM   1182  N   VAL A  80      -0.845  -2.070 -26.963  1.00  0.00           N  
ATOM   1183  CA  VAL A  80      -0.726  -3.033 -25.871  1.00  0.00           C  
ATOM   1184  C   VAL A  80       0.326  -2.537 -24.875  1.00  0.00           C  
ATOM   1185  O   VAL A  80       0.106  -2.546 -23.656  1.00  0.00           O  
ATOM   1186  CB  VAL A  80      -0.322  -4.428 -26.400  1.00  0.00           C  
ATOM   1187  CG1 VAL A  80      -0.017  -5.358 -25.241  1.00  0.00           C  
ATOM   1188  CG2 VAL A  80      -1.431  -4.990 -27.273  1.00  0.00           C  
ATOM   1189  H   VAL A  80      -0.696  -2.344 -27.938  1.00  0.00           H  
ATOM   1190  HA  VAL A  80      -1.688  -3.111 -25.365  1.00  0.00           H  
ATOM   1191  HB  VAL A  80       0.586  -4.337 -26.988  1.00  0.00           H  
ATOM   1192 1HG1 VAL A  80       0.289  -6.338 -25.625  1.00  0.00           H  
ATOM   1193 2HG1 VAL A  80       0.786  -4.930 -24.650  1.00  0.00           H  
ATOM   1194 3HG1 VAL A  80      -0.900  -5.474 -24.621  1.00  0.00           H  
ATOM   1195 1HG2 VAL A  80      -1.134  -5.971 -27.656  1.00  0.00           H  
ATOM   1196 2HG2 VAL A  80      -2.340  -5.091 -26.686  1.00  0.00           H  
ATOM   1197 3HG2 VAL A  80      -1.608  -4.312 -28.109  1.00  0.00           H  
ATOM   1198  N   LEU A  81       1.459  -2.076 -25.406  1.00  0.00           N  
ATOM   1199  CA  LEU A  81       2.532  -1.552 -24.573  1.00  0.00           C  
ATOM   1200  C   LEU A  81       2.113  -0.303 -23.787  1.00  0.00           C  
ATOM   1201  O   LEU A  81       2.290  -0.244 -22.567  1.00  0.00           O  
ATOM   1202  CB  LEU A  81       3.757  -1.254 -25.446  1.00  0.00           C  
ATOM   1203  CG  LEU A  81       4.927  -0.608 -24.740  1.00  0.00           C  
ATOM   1204  CD1 LEU A  81       5.382  -1.496 -23.631  1.00  0.00           C  
ATOM   1205  CD2 LEU A  81       6.019  -0.404 -25.717  1.00  0.00           C  
ATOM   1206  H   LEU A  81       1.568  -2.104 -26.423  1.00  0.00           H  
ATOM   1207  HA  LEU A  81       2.805  -2.323 -23.856  1.00  0.00           H  
ATOM   1208 1HB  LEU A  81       4.101  -2.188 -25.886  1.00  0.00           H  
ATOM   1209 2HB  LEU A  81       3.453  -0.591 -26.258  1.00  0.00           H  
ATOM   1210  HG  LEU A  81       4.623   0.352 -24.321  1.00  0.00           H  
ATOM   1211 1HD1 LEU A  81       6.217  -1.050 -23.108  1.00  0.00           H  
ATOM   1212 2HD1 LEU A  81       4.549  -1.612 -22.959  1.00  0.00           H  
ATOM   1213 3HD1 LEU A  81       5.680  -2.460 -24.017  1.00  0.00           H  
ATOM   1214 1HD2 LEU A  81       6.853   0.053 -25.218  1.00  0.00           H  
ATOM   1215 2HD2 LEU A  81       6.318  -1.367 -26.116  1.00  0.00           H  
ATOM   1216 3HD2 LEU A  81       5.675   0.236 -26.524  1.00  0.00           H  
ATOM   1217  N   LEU A  82       1.532   0.682 -24.470  1.00  0.00           N  
ATOM   1218  CA  LEU A  82       1.114   1.908 -23.805  1.00  0.00           C  
ATOM   1219  C   LEU A  82       0.031   1.669 -22.771  1.00  0.00           C  
ATOM   1220  O   LEU A  82       0.048   2.282 -21.701  1.00  0.00           O  
ATOM   1221  CB  LEU A  82       0.596   2.915 -24.816  1.00  0.00           C  
ATOM   1222  CG  LEU A  82       1.599   3.538 -25.724  1.00  0.00           C  
ATOM   1223  CD1 LEU A  82       0.845   4.333 -26.782  1.00  0.00           C  
ATOM   1224  CD2 LEU A  82       2.508   4.434 -24.886  1.00  0.00           C  
ATOM   1225  H   LEU A  82       1.390   0.582 -25.471  1.00  0.00           H  
ATOM   1226  HA  LEU A  82       1.979   2.333 -23.305  1.00  0.00           H  
ATOM   1227 1HB  LEU A  82      -0.169   2.434 -25.427  1.00  0.00           H  
ATOM   1228 2HB  LEU A  82       0.153   3.699 -24.275  1.00  0.00           H  
ATOM   1229  HG  LEU A  82       2.193   2.767 -26.221  1.00  0.00           H  
ATOM   1230 1HD1 LEU A  82       1.516   4.806 -27.456  1.00  0.00           H  
ATOM   1231 2HD1 LEU A  82       0.200   3.655 -27.336  1.00  0.00           H  
ATOM   1232 3HD1 LEU A  82       0.254   5.082 -26.302  1.00  0.00           H  
ATOM   1233 1HD2 LEU A  82       3.238   4.904 -25.517  1.00  0.00           H  
ATOM   1234 2HD2 LEU A  82       1.909   5.201 -24.392  1.00  0.00           H  
ATOM   1235 3HD2 LEU A  82       3.016   3.833 -24.135  1.00  0.00           H  
ATOM   1236  N   ASP A  83      -0.912   0.778 -23.070  1.00  0.00           N  
ATOM   1237  CA  ASP A  83      -1.968   0.491 -22.125  1.00  0.00           C  
ATOM   1238  C   ASP A  83      -1.369  -0.142 -20.861  1.00  0.00           C  
ATOM   1239  O   ASP A  83      -1.791   0.189 -19.749  1.00  0.00           O  
ATOM   1240  CB  ASP A  83      -3.051  -0.386 -22.769  1.00  0.00           C  
ATOM   1241  CG  ASP A  83      -3.952   0.356 -23.807  1.00  0.00           C  
ATOM   1242  OD1 ASP A  83      -3.885   1.583 -23.857  1.00  0.00           O  
ATOM   1243  OD2 ASP A  83      -4.740  -0.315 -24.503  1.00  0.00           O  
ATOM   1244  H   ASP A  83      -0.905   0.300 -23.966  1.00  0.00           H  
ATOM   1245  HA  ASP A  83      -2.437   1.430 -21.841  1.00  0.00           H  
ATOM   1246 1HB  ASP A  83      -2.571  -1.237 -23.260  1.00  0.00           H  
ATOM   1247 2HB  ASP A  83      -3.679  -0.763 -22.026  1.00  0.00           H  
ATOM   1248  N   ALA A  84      -0.350  -1.009 -21.014  1.00  0.00           N  
ATOM   1249  CA  ALA A  84       0.320  -1.587 -19.847  1.00  0.00           C  
ATOM   1250  C   ALA A  84       1.008  -0.488 -19.017  1.00  0.00           C  
ATOM   1251  O   ALA A  84       0.960  -0.488 -17.786  1.00  0.00           O  
ATOM   1252  CB  ALA A  84       1.332  -2.624 -20.293  1.00  0.00           C  
ATOM   1253  H   ALA A  84      -0.046  -1.291 -21.951  1.00  0.00           H  
ATOM   1254  HA  ALA A  84      -0.434  -2.066 -19.227  1.00  0.00           H  
ATOM   1255 1HB  ALA A  84       1.816  -3.070 -19.430  1.00  0.00           H  
ATOM   1256 2HB  ALA A  84       0.812  -3.393 -20.859  1.00  0.00           H  
ATOM   1257 3HB  ALA A  84       2.082  -2.154 -20.923  1.00  0.00           H  
ATOM   1258  N   LEU A  85       1.627   0.471 -19.697  1.00  0.00           N  
ATOM   1259  CA  LEU A  85       2.307   1.570 -19.021  1.00  0.00           C  
ATOM   1260  C   LEU A  85       1.307   2.469 -18.281  1.00  0.00           C  
ATOM   1261  O   LEU A  85       1.599   3.013 -17.209  1.00  0.00           O  
ATOM   1262  CB  LEU A  85       3.143   2.300 -20.045  1.00  0.00           C  
ATOM   1263  CG  LEU A  85       4.317   1.485 -20.542  1.00  0.00           C  
ATOM   1264  CD1 LEU A  85       4.948   2.164 -21.721  1.00  0.00           C  
ATOM   1265  CD2 LEU A  85       5.307   1.327 -19.379  1.00  0.00           C  
ATOM   1266  H   LEU A  85       1.656   0.413 -20.718  1.00  0.00           H  
ATOM   1267  HA  LEU A  85       2.984   1.149 -18.282  1.00  0.00           H  
ATOM   1268 1HB  LEU A  85       2.515   2.551 -20.891  1.00  0.00           H  
ATOM   1269 2HB  LEU A  85       3.523   3.212 -19.599  1.00  0.00           H  
ATOM   1270  HG  LEU A  85       3.978   0.504 -20.870  1.00  0.00           H  
ATOM   1271 1HD1 LEU A  85       5.761   1.569 -22.053  1.00  0.00           H  
ATOM   1272 2HD1 LEU A  85       4.221   2.255 -22.519  1.00  0.00           H  
ATOM   1273 3HD1 LEU A  85       5.299   3.133 -21.447  1.00  0.00           H  
ATOM   1274 1HD2 LEU A  85       6.171   0.750 -19.700  1.00  0.00           H  
ATOM   1275 2HD2 LEU A  85       5.626   2.303 -19.057  1.00  0.00           H  
ATOM   1276 3HD2 LEU A  85       4.819   0.818 -18.548  1.00  0.00           H  
ATOM   1277  N   TYR A  86       0.120   2.637 -18.850  1.00  0.00           N  
ATOM   1278  CA  TYR A  86      -0.953   3.322 -18.141  1.00  0.00           C  
ATOM   1279  C   TYR A  86      -1.327   2.538 -16.887  1.00  0.00           C  
ATOM   1280  O   TYR A  86      -1.418   3.083 -15.782  1.00  0.00           O  
ATOM   1281  CB  TYR A  86      -2.166   3.557 -19.027  1.00  0.00           C  
ATOM   1282  CG  TYR A  86      -3.383   4.080 -18.256  1.00  0.00           C  
ATOM   1283  CD1 TYR A  86      -3.485   5.412 -17.837  1.00  0.00           C  
ATOM   1284  CD2 TYR A  86      -4.412   3.209 -17.976  1.00  0.00           C  
ATOM   1285  CE1 TYR A  86      -4.611   5.839 -17.147  1.00  0.00           C  
ATOM   1286  CE2 TYR A  86      -5.514   3.650 -17.292  1.00  0.00           C  
ATOM   1287  CZ  TYR A  86      -5.631   4.924 -16.881  1.00  0.00           C  
ATOM   1288  OH  TYR A  86      -6.772   5.293 -16.189  1.00  0.00           O  
ATOM   1289  H   TYR A  86      -0.053   2.254 -19.779  1.00  0.00           H  
ATOM   1290  HA  TYR A  86      -0.583   4.279 -17.810  1.00  0.00           H  
ATOM   1291 1HB  TYR A  86      -1.904   4.286 -19.798  1.00  0.00           H  
ATOM   1292 2HB  TYR A  86      -2.444   2.638 -19.527  1.00  0.00           H  
ATOM   1293  HD1 TYR A  86      -2.689   6.112 -18.048  1.00  0.00           H  
ATOM   1294  HD2 TYR A  86      -4.347   2.168 -18.296  1.00  0.00           H  
ATOM   1295  HE1 TYR A  86      -4.693   6.875 -16.818  1.00  0.00           H  
ATOM   1296  HE2 TYR A  86      -6.311   2.987 -17.072  1.00  0.00           H  
ATOM   1297  HH  TYR A  86      -7.337   4.485 -16.016  1.00  0.00           H  
ATOM   1298  N   ALA A  87      -1.535   1.234 -17.067  1.00  0.00           N  
ATOM   1299  CA  ALA A  87      -1.933   0.321 -16.006  1.00  0.00           C  
ATOM   1300  C   ALA A  87      -0.935   0.332 -14.841  1.00  0.00           C  
ATOM   1301  O   ALA A  87      -1.343   0.207 -13.687  1.00  0.00           O  
ATOM   1302  CB  ALA A  87      -2.072  -1.065 -16.584  1.00  0.00           C  
ATOM   1303  H   ALA A  87      -1.439   0.854 -18.008  1.00  0.00           H  
ATOM   1304  HA  ALA A  87      -2.894   0.649 -15.619  1.00  0.00           H  
ATOM   1305 1HB  ALA A  87      -2.370  -1.752 -15.834  1.00  0.00           H  
ATOM   1306 2HB  ALA A  87      -2.808  -1.055 -17.385  1.00  0.00           H  
ATOM   1307 3HB  ALA A  87      -1.146  -1.371 -16.980  1.00  0.00           H  
ATOM   1308  N   TYR A  88       0.355   0.542 -15.129  1.00  0.00           N  
ATOM   1309  CA  TYR A  88       1.390   0.631 -14.091  1.00  0.00           C  
ATOM   1310  C   TYR A  88       1.570   2.014 -13.480  1.00  0.00           C  
ATOM   1311  O   TYR A  88       2.512   2.209 -12.711  1.00  0.00           O  
ATOM   1312  CB  TYR A  88       2.787   0.301 -14.595  1.00  0.00           C  
ATOM   1313  CG  TYR A  88       3.120  -1.035 -14.802  1.00  0.00           C  
ATOM   1314  CD1 TYR A  88       3.538  -1.438 -16.037  1.00  0.00           C  
ATOM   1315  CD2 TYR A  88       3.041  -1.889 -13.743  1.00  0.00           C  
ATOM   1316  CE1 TYR A  88       3.883  -2.706 -16.207  1.00  0.00           C  
ATOM   1317  CE2 TYR A  88       3.375  -3.166 -13.902  1.00  0.00           C  
ATOM   1318  CZ  TYR A  88       3.795  -3.588 -15.124  1.00  0.00           C  
ATOM   1319  OH  TYR A  88       4.129  -4.864 -15.293  1.00  0.00           O  
ATOM   1320  H   TYR A  88       0.628   0.587 -16.110  1.00  0.00           H  
ATOM   1321  HA  TYR A  88       1.125  -0.059 -13.293  1.00  0.00           H  
ATOM   1322 1HB  TYR A  88       2.907   0.795 -15.558  1.00  0.00           H  
ATOM   1323 2HB  TYR A  88       3.523   0.727 -13.917  1.00  0.00           H  
ATOM   1324  HD1 TYR A  88       3.595  -0.732 -16.865  1.00  0.00           H  
ATOM   1325  HD2 TYR A  88       2.710  -1.527 -12.780  1.00  0.00           H  
ATOM   1326  HE1 TYR A  88       4.217  -3.051 -17.164  1.00  0.00           H  
ATOM   1327  HE2 TYR A  88       3.318  -3.861 -13.064  1.00  0.00           H  
ATOM   1328  HH  TYR A  88       4.091  -5.316 -14.431  1.00  0.00           H  
ATOM   1329  N   ASP A  89       0.717   2.979 -13.822  1.00  0.00           N  
ATOM   1330  CA  ASP A  89       0.867   4.357 -13.350  1.00  0.00           C  
ATOM   1331  C   ASP A  89       2.188   4.976 -13.802  1.00  0.00           C  
ATOM   1332  O   ASP A  89       2.842   5.685 -13.035  1.00  0.00           O  
ATOM   1333  CB  ASP A  89       0.810   4.434 -11.810  1.00  0.00           C  
ATOM   1334  CG  ASP A  89       0.585   5.850 -11.268  1.00  0.00           C  
ATOM   1335  OD1 ASP A  89      -0.070   6.619 -11.917  1.00  0.00           O  
ATOM   1336  OD2 ASP A  89       1.086   6.146 -10.184  1.00  0.00           O  
ATOM   1337  H   ASP A  89      -0.055   2.776 -14.456  1.00  0.00           H  
ATOM   1338  HA  ASP A  89       0.051   4.948 -13.768  1.00  0.00           H  
ATOM   1339 1HB  ASP A  89       0.013   3.785 -11.438  1.00  0.00           H  
ATOM   1340 2HB  ASP A  89       1.745   4.074 -11.384  1.00  0.00           H  
ATOM   1341  N   VAL A  90       2.552   4.753 -15.065  1.00  0.00           N  
ATOM   1342  CA  VAL A  90       3.766   5.320 -15.627  1.00  0.00           C  
ATOM   1343  C   VAL A  90       3.359   6.456 -16.544  1.00  0.00           C  
ATOM   1344  O   VAL A  90       3.865   7.577 -16.434  1.00  0.00           O  
ATOM   1345  CB  VAL A  90       4.517   4.251 -16.429  1.00  0.00           C  
ATOM   1346  CG1 VAL A  90       5.744   4.803 -17.036  1.00  0.00           C  
ATOM   1347  CG2 VAL A  90       4.768   3.135 -15.563  1.00  0.00           C  
ATOM   1348  H   VAL A  90       1.986   4.149 -15.658  1.00  0.00           H  
ATOM   1349  HA  VAL A  90       4.400   5.700 -14.826  1.00  0.00           H  
ATOM   1350  HB  VAL A  90       3.893   3.923 -17.246  1.00  0.00           H  
ATOM   1351 1HG1 VAL A  90       6.246   4.034 -17.606  1.00  0.00           H  
ATOM   1352 2HG1 VAL A  90       5.490   5.618 -17.677  1.00  0.00           H  
ATOM   1353 3HG1 VAL A  90       6.391   5.152 -16.242  1.00  0.00           H  
ATOM   1354 1HG2 VAL A  90       5.246   2.349 -16.130  1.00  0.00           H  
ATOM   1355 2HG2 VAL A  90       5.393   3.448 -14.731  1.00  0.00           H  
ATOM   1356 3HG2 VAL A  90       3.826   2.797 -15.193  1.00  0.00           H  
ATOM   1357  N   ILE A  91       2.436   6.137 -17.447  1.00  0.00           N  
ATOM   1358  CA  ILE A  91       1.938   7.076 -18.446  1.00  0.00           C  
ATOM   1359  C   ILE A  91       0.467   7.425 -18.235  1.00  0.00           C  
ATOM   1360  O   ILE A  91      -0.371   6.548 -18.090  1.00  0.00           O  
ATOM   1361  CB  ILE A  91       2.146   6.515 -19.865  1.00  0.00           C  
ATOM   1362  CG1 ILE A  91       3.621   6.319 -20.163  1.00  0.00           C  
ATOM   1363  CG2 ILE A  91       1.570   7.369 -20.875  1.00  0.00           C  
ATOM   1364  CD1 ILE A  91       3.863   5.653 -21.468  1.00  0.00           C  
ATOM   1365  H   ILE A  91       2.078   5.183 -17.435  1.00  0.00           H  
ATOM   1366  HA  ILE A  91       2.497   8.000 -18.359  1.00  0.00           H  
ATOM   1367  HB  ILE A  91       1.668   5.535 -19.924  1.00  0.00           H  
ATOM   1368 1HG1 ILE A  91       4.112   7.280 -20.180  1.00  0.00           H  
ATOM   1369 2HG1 ILE A  91       4.059   5.713 -19.395  1.00  0.00           H  
ATOM   1370 1HG2 ILE A  91       1.750   6.893 -21.819  1.00  0.00           H  
ATOM   1371 2HG2 ILE A  91       0.502   7.487 -20.711  1.00  0.00           H  
ATOM   1372 3HG2 ILE A  91       2.049   8.321 -20.847  1.00  0.00           H  
ATOM   1373 1HD1 ILE A  91       4.931   5.542 -21.639  1.00  0.00           H  
ATOM   1374 2HD1 ILE A  91       3.391   4.689 -21.485  1.00  0.00           H  
ATOM   1375 3HD1 ILE A  91       3.440   6.258 -22.248  1.00  0.00           H  
ATOM   1376  N   ASP A  92       0.154   8.708 -18.194  1.00  0.00           N  
ATOM   1377  CA  ASP A  92      -1.214   9.166 -18.006  1.00  0.00           C  
ATOM   1378  C   ASP A  92      -1.971   9.134 -19.321  1.00  0.00           C  
ATOM   1379  O   ASP A  92      -1.368   9.260 -20.389  1.00  0.00           O  
ATOM   1380  CB  ASP A  92      -1.219  10.595 -17.461  1.00  0.00           C  
ATOM   1381  CG  ASP A  92      -0.770  10.708 -16.009  1.00  0.00           C  
ATOM   1382  OD1 ASP A  92      -1.155   9.875 -15.228  1.00  0.00           O  
ATOM   1383  OD2 ASP A  92      -0.032  11.612 -15.695  1.00  0.00           O  
ATOM   1384  H   ASP A  92       0.879   9.401 -18.337  1.00  0.00           H  
ATOM   1385  HA  ASP A  92      -1.714   8.505 -17.299  1.00  0.00           H  
ATOM   1386 1HB  ASP A  92      -0.552  11.210 -18.073  1.00  0.00           H  
ATOM   1387 2HB  ASP A  92      -2.223  11.015 -17.556  1.00  0.00           H  
ATOM   1388  N   ARG A  93      -3.295   9.014 -19.258  1.00  0.00           N  
ATOM   1389  CA  ARG A  93      -4.093   9.082 -20.479  1.00  0.00           C  
ATOM   1390  C   ARG A  93      -5.121  10.193 -20.402  1.00  0.00           C  
ATOM   1391  O   ARG A  93      -5.765  10.393 -19.367  1.00  0.00           O  
ATOM   1392  CB  ARG A  93      -4.792   7.762 -20.762  1.00  0.00           C  
ATOM   1393  CG  ARG A  93      -3.884   6.631 -21.086  1.00  0.00           C  
ATOM   1394  CD  ARG A  93      -4.630   5.358 -21.259  1.00  0.00           C  
ATOM   1395  NE  ARG A  93      -5.336   5.279 -22.519  1.00  0.00           N  
ATOM   1396  CZ  ARG A  93      -6.410   4.503 -22.722  1.00  0.00           C  
ATOM   1397  NH1 ARG A  93      -6.898   3.824 -21.730  1.00  0.00           N  
ATOM   1398  NH2 ARG A  93      -6.972   4.411 -23.907  1.00  0.00           N  
ATOM   1399  H   ARG A  93      -3.750   8.891 -18.364  1.00  0.00           H  
ATOM   1400  HA  ARG A  93      -3.429   9.290 -21.312  1.00  0.00           H  
ATOM   1401 1HB  ARG A  93      -5.397   7.471 -19.905  1.00  0.00           H  
ATOM   1402 2HB  ARG A  93      -5.459   7.888 -21.608  1.00  0.00           H  
ATOM   1403 1HG  ARG A  93      -3.427   6.878 -22.033  1.00  0.00           H  
ATOM   1404 2HG  ARG A  93      -3.108   6.520 -20.345  1.00  0.00           H  
ATOM   1405 1HD  ARG A  93      -3.940   4.522 -21.213  1.00  0.00           H  
ATOM   1406 2HD  ARG A  93      -5.363   5.263 -20.458  1.00  0.00           H  
ATOM   1407  HE  ARG A  93      -4.963   5.788 -23.310  1.00  0.00           H  
ATOM   1408 1HH1 ARG A  93      -6.471   3.890 -20.823  1.00  0.00           H  
ATOM   1409 2HH1 ARG A  93      -7.717   3.225 -21.889  1.00  0.00           H  
ATOM   1410 1HH2 ARG A  93      -6.590   4.911 -24.693  1.00  0.00           H  
ATOM   1411 2HH2 ARG A  93      -7.781   3.813 -24.029  1.00  0.00           H  
ATOM   1412  N   ILE A  94      -5.275  10.906 -21.512  1.00  0.00           N  
ATOM   1413  CA  ILE A  94      -6.224  12.005 -21.604  1.00  0.00           C  
ATOM   1414  C   ILE A  94      -7.128  11.859 -22.823  1.00  0.00           C  
ATOM   1415  O   ILE A  94      -6.774  11.185 -23.790  1.00  0.00           O  
ATOM   1416  CB  ILE A  94      -5.476  13.351 -21.684  1.00  0.00           C  
ATOM   1417  CG1 ILE A  94      -4.643  13.378 -22.951  1.00  0.00           C  
ATOM   1418  CG2 ILE A  94      -4.584  13.546 -20.453  1.00  0.00           C  
ATOM   1419  CD1 ILE A  94      -4.000  14.710 -23.267  1.00  0.00           C  
ATOM   1420  H   ILE A  94      -4.683  10.682 -22.311  1.00  0.00           H  
ATOM   1421  HA  ILE A  94      -6.850  12.003 -20.714  1.00  0.00           H  
ATOM   1422  HB  ILE A  94      -6.200  14.162 -21.743  1.00  0.00           H  
ATOM   1423 1HG1 ILE A  94      -3.855  12.631 -22.859  1.00  0.00           H  
ATOM   1424 2HG1 ILE A  94      -5.291  13.104 -23.782  1.00  0.00           H  
ATOM   1425 1HG2 ILE A  94      -4.071  14.503 -20.527  1.00  0.00           H  
ATOM   1426 2HG2 ILE A  94      -5.200  13.533 -19.553  1.00  0.00           H  
ATOM   1427 3HG2 ILE A  94      -3.845  12.749 -20.397  1.00  0.00           H  
ATOM   1428 1HD1 ILE A  94      -3.429  14.632 -24.193  1.00  0.00           H  
ATOM   1429 2HD1 ILE A  94      -4.776  15.468 -23.386  1.00  0.00           H  
ATOM   1430 3HD1 ILE A  94      -3.333  14.993 -22.455  1.00  0.00           H  
ATOM   1431  N   HIS A  95      -8.282  12.521 -22.770  1.00  0.00           N  
ATOM   1432  CA  HIS A  95      -9.266  12.565 -23.855  1.00  0.00           C  
ATOM   1433  C   HIS A  95      -9.973  13.925 -23.691  1.00  0.00           C  
ATOM   1434  O   HIS A  95     -10.470  14.182 -22.596  1.00  0.00           O  
ATOM   1435  CB  HIS A  95     -10.223  11.369 -23.689  1.00  0.00           C  
ATOM   1436  CG  HIS A  95     -11.205  11.122 -24.785  1.00  0.00           C  
ATOM   1437  ND1 HIS A  95     -12.451  11.710 -24.820  1.00  0.00           N  
ATOM   1438  CD2 HIS A  95     -11.133  10.324 -25.875  1.00  0.00           C  
ATOM   1439  CE1 HIS A  95     -13.103  11.287 -25.886  1.00  0.00           C  
ATOM   1440  NE2 HIS A  95     -12.328  10.447 -26.545  1.00  0.00           N  
ATOM   1441  H   HIS A  95      -8.491  13.039 -21.929  1.00  0.00           H  
ATOM   1442  HA  HIS A  95      -8.792  12.483 -24.819  1.00  0.00           H  
ATOM   1443 1HB  HIS A  95      -9.629  10.472 -23.594  1.00  0.00           H  
ATOM   1444 2HB  HIS A  95     -10.780  11.482 -22.763  1.00  0.00           H  
ATOM   1445  HD2 HIS A  95     -10.289   9.702 -26.164  1.00  0.00           H  
ATOM   1446  HE1 HIS A  95     -14.110  11.583 -26.174  1.00  0.00           H  
ATOM   1447  HE2 HIS A  95     -12.571   9.972 -27.402  1.00  0.00           H  
ATOM   1448  N   ASP A  96      -9.997  14.852 -24.687  1.00  0.00           N  
ATOM   1449  CA  ASP A  96      -9.543  14.843 -26.100  1.00  0.00           C  
ATOM   1450  C   ASP A  96     -10.321  13.950 -27.046  1.00  0.00           C  
ATOM   1451  O   ASP A  96      -9.906  12.858 -27.422  1.00  0.00           O  
ATOM   1452  CB  ASP A  96      -8.026  14.656 -26.315  1.00  0.00           C  
ATOM   1453  CG  ASP A  96      -7.599  15.105 -27.785  1.00  0.00           C  
ATOM   1454  OD1 ASP A  96      -8.448  15.125 -28.698  1.00  0.00           O  
ATOM   1455  OD2 ASP A  96      -6.435  15.467 -27.945  1.00  0.00           O  
ATOM   1456  H   ASP A  96     -10.440  15.718 -24.415  1.00  0.00           H  
ATOM   1457  HA  ASP A  96      -9.708  15.855 -26.467  1.00  0.00           H  
ATOM   1458 1HB  ASP A  96      -7.461  15.230 -25.579  1.00  0.00           H  
ATOM   1459 2HB  ASP A  96      -7.732  13.620 -26.231  1.00  0.00           H  
ATOM   1460  N   THR A  97     -11.458  14.494 -27.466  1.00  0.00           N  
ATOM   1461  CA  THR A  97     -12.419  13.900 -28.385  1.00  0.00           C  
ATOM   1462  C   THR A  97     -11.818  13.094 -29.540  1.00  0.00           C  
ATOM   1463  O   THR A  97     -12.456  12.158 -30.024  1.00  0.00           O  
ATOM   1464  CB  THR A  97     -13.309  14.994 -29.003  1.00  0.00           C  
ATOM   1465  OG1 THR A  97     -14.046  15.664 -27.969  1.00  0.00           O  
ATOM   1466  CG2 THR A  97     -14.265  14.380 -30.002  1.00  0.00           C  
ATOM   1467  H   THR A  97     -11.684  15.404 -27.096  1.00  0.00           H  
ATOM   1468  HA  THR A  97     -13.057  13.235 -27.815  1.00  0.00           H  
ATOM   1469  HB  THR A  97     -12.679  15.721 -29.518  1.00  0.00           H  
ATOM   1470  HG1 THR A  97     -14.623  16.326 -28.364  1.00  0.00           H  
ATOM   1471 1HG2 THR A  97     -14.884  15.161 -30.440  1.00  0.00           H  
ATOM   1472 2HG2 THR A  97     -13.695  13.884 -30.789  1.00  0.00           H  
ATOM   1473 3HG2 THR A  97     -14.899  13.653 -29.499  1.00  0.00           H  
ATOM   1474  N   ASN A  98     -10.657  13.505 -30.061  1.00  0.00           N  
ATOM   1475  CA  ASN A  98     -10.101  12.871 -31.252  1.00  0.00           C  
ATOM   1476  C   ASN A  98      -9.458  11.501 -30.986  1.00  0.00           C  
ATOM   1477  O   ASN A  98      -9.096  10.790 -31.928  1.00  0.00           O  
ATOM   1478  CB  ASN A  98      -9.108  13.807 -31.898  1.00  0.00           C  
ATOM   1479  CG  ASN A  98      -9.780  14.996 -32.533  1.00  0.00           C  
ATOM   1480  OD1 ASN A  98     -10.952  14.942 -32.939  1.00  0.00           O  
ATOM   1481  ND2 ASN A  98      -9.058  16.081 -32.616  1.00  0.00           N  
ATOM   1482  H   ASN A  98     -10.104  14.237 -29.586  1.00  0.00           H  
ATOM   1483  HA  ASN A  98     -10.919  12.704 -31.954  1.00  0.00           H  
ATOM   1484 1HB  ASN A  98      -8.406  14.161 -31.137  1.00  0.00           H  
ATOM   1485 2HB  ASN A  98      -8.534  13.271 -32.654  1.00  0.00           H  
ATOM   1486 1HD2 ASN A  98      -9.443  16.909 -33.019  1.00  0.00           H  
ATOM   1487 2HD2 ASN A  98      -8.120  16.081 -32.265  1.00  0.00           H  
ATOM   1488  N   GLY A  99      -9.330  11.123 -29.716  1.00  0.00           N  
ATOM   1489  CA  GLY A  99      -8.759   9.832 -29.346  1.00  0.00           C  
ATOM   1490  C   GLY A  99      -7.904   9.954 -28.103  1.00  0.00           C  
ATOM   1491  O   GLY A  99      -7.407  11.028 -27.778  1.00  0.00           O  
ATOM   1492  H   GLY A  99      -9.637  11.756 -28.977  1.00  0.00           H  
ATOM   1493 1HA  GLY A  99      -9.562   9.119 -29.170  1.00  0.00           H  
ATOM   1494 2HA  GLY A  99      -8.157   9.448 -30.167  1.00  0.00           H  
ATOM   1495  N   PHE A 100      -7.654   8.841 -27.434  1.00  0.00           N  
ATOM   1496  CA  PHE A 100      -6.841   8.956 -26.241  1.00  0.00           C  
ATOM   1497  C   PHE A 100      -5.403   9.269 -26.568  1.00  0.00           C  
ATOM   1498  O   PHE A 100      -4.821   8.716 -27.506  1.00  0.00           O  
ATOM   1499  CB  PHE A 100      -6.879   7.689 -25.400  1.00  0.00           C  
ATOM   1500  CG  PHE A 100      -8.112   7.509 -24.562  1.00  0.00           C  
ATOM   1501  CD1 PHE A 100      -9.215   6.808 -25.026  1.00  0.00           C  
ATOM   1502  CD2 PHE A 100      -8.141   8.019 -23.272  1.00  0.00           C  
ATOM   1503  CE1 PHE A 100     -10.322   6.627 -24.212  1.00  0.00           C  
ATOM   1504  CE2 PHE A 100      -9.239   7.836 -22.462  1.00  0.00           C  
ATOM   1505  CZ  PHE A 100     -10.329   7.139 -22.931  1.00  0.00           C  
ATOM   1506  H   PHE A 100      -8.041   7.957 -27.723  1.00  0.00           H  
ATOM   1507  HA  PHE A 100      -7.241   9.774 -25.645  1.00  0.00           H  
ATOM   1508 1HB  PHE A 100      -6.784   6.825 -26.052  1.00  0.00           H  
ATOM   1509 2HB  PHE A 100      -6.016   7.687 -24.731  1.00  0.00           H  
ATOM   1510  HD1 PHE A 100      -9.207   6.394 -26.035  1.00  0.00           H  
ATOM   1511  HD2 PHE A 100      -7.276   8.569 -22.902  1.00  0.00           H  
ATOM   1512  HE1 PHE A 100     -11.187   6.071 -24.578  1.00  0.00           H  
ATOM   1513  HE2 PHE A 100      -9.251   8.235 -21.443  1.00  0.00           H  
ATOM   1514  HZ  PHE A 100     -11.199   6.993 -22.281  1.00  0.00           H  
ATOM   1515  N   ARG A 101      -4.835  10.138 -25.748  1.00  0.00           N  
ATOM   1516  CA  ARG A 101      -3.446  10.528 -25.879  1.00  0.00           C  
ATOM   1517  C   ARG A 101      -2.712  10.163 -24.613  1.00  0.00           C  
ATOM   1518  O   ARG A 101      -3.276  10.208 -23.520  1.00  0.00           O  
ATOM   1519  CB  ARG A 101      -3.344  12.007 -26.199  1.00  0.00           C  
ATOM   1520  CG  ARG A 101      -3.957  12.377 -27.529  1.00  0.00           C  
ATOM   1521  CD  ARG A 101      -3.970  13.820 -27.774  1.00  0.00           C  
ATOM   1522  NE  ARG A 101      -2.647  14.381 -27.955  1.00  0.00           N  
ATOM   1523  CZ  ARG A 101      -2.434  15.674 -28.233  1.00  0.00           C  
ATOM   1524  NH1 ARG A 101      -3.474  16.486 -28.359  1.00  0.00           N  
ATOM   1525  NH2 ARG A 101      -1.200  16.132 -28.389  1.00  0.00           N  
ATOM   1526  H   ARG A 101      -5.414  10.548 -25.016  1.00  0.00           H  
ATOM   1527  HA  ARG A 101      -3.001   9.980 -26.694  1.00  0.00           H  
ATOM   1528 1HB  ARG A 101      -3.845  12.575 -25.458  1.00  0.00           H  
ATOM   1529 2HB  ARG A 101      -2.296  12.311 -26.206  1.00  0.00           H  
ATOM   1530 1HG  ARG A 101      -3.398  11.901 -28.330  1.00  0.00           H  
ATOM   1531 2HG  ARG A 101      -4.993  12.036 -27.561  1.00  0.00           H  
ATOM   1532 1HD  ARG A 101      -4.551  14.021 -28.674  1.00  0.00           H  
ATOM   1533 2HD  ARG A 101      -4.439  14.319 -26.924  1.00  0.00           H  
ATOM   1534  HE  ARG A 101      -1.844  13.775 -27.864  1.00  0.00           H  
ATOM   1535 1HH1 ARG A 101      -4.447  16.118 -28.237  1.00  0.00           H  
ATOM   1536 2HH1 ARG A 101      -3.334  17.460 -28.572  1.00  0.00           H  
ATOM   1537 1HH2 ARG A 101      -0.391  15.497 -28.276  1.00  0.00           H  
ATOM   1538 2HH2 ARG A 101      -1.046  17.104 -28.602  1.00  0.00           H  
ATOM   1539  N   TYR A 102      -1.462   9.776 -24.768  1.00  0.00           N  
ATOM   1540  CA  TYR A 102      -0.642   9.322 -23.663  1.00  0.00           C  
ATOM   1541  C   TYR A 102       0.421  10.354 -23.279  1.00  0.00           C  
ATOM   1542  O   TYR A 102       1.004  10.995 -24.157  1.00  0.00           O  
ATOM   1543  CB  TYR A 102      -0.016   8.017 -24.140  1.00  0.00           C  
ATOM   1544  CG  TYR A 102      -1.034   6.901 -24.386  1.00  0.00           C  
ATOM   1545  CD1 TYR A 102      -1.715   6.887 -25.600  1.00  0.00           C  
ATOM   1546  CD2 TYR A 102      -1.264   5.889 -23.458  1.00  0.00           C  
ATOM   1547  CE1 TYR A 102      -2.620   5.897 -25.892  1.00  0.00           C  
ATOM   1548  CE2 TYR A 102      -2.187   4.870 -23.762  1.00  0.00           C  
ATOM   1549  CZ  TYR A 102      -2.861   4.881 -24.979  1.00  0.00           C  
ATOM   1550  OH  TYR A 102      -3.775   3.885 -25.320  1.00  0.00           O  
ATOM   1551  H   TYR A 102      -1.060   9.751 -25.697  1.00  0.00           H  
ATOM   1552  HA  TYR A 102      -1.279   9.138 -22.803  1.00  0.00           H  
ATOM   1553 1HB  TYR A 102       0.511   8.200 -25.079  1.00  0.00           H  
ATOM   1554 2HB  TYR A 102       0.696   7.683 -23.457  1.00  0.00           H  
ATOM   1555  HD1 TYR A 102      -1.527   7.670 -26.327  1.00  0.00           H  
ATOM   1556  HD2 TYR A 102      -0.728   5.879 -22.506  1.00  0.00           H  
ATOM   1557  HE1 TYR A 102      -3.142   5.911 -26.850  1.00  0.00           H  
ATOM   1558  HE2 TYR A 102      -2.372   4.060 -23.048  1.00  0.00           H  
ATOM   1559  HH  TYR A 102      -3.754   3.131 -24.669  1.00  0.00           H  
ATOM   1560  N   LEU A 103       0.687  10.509 -21.972  1.00  0.00           N  
ATOM   1561  CA  LEU A 103       1.728  11.440 -21.507  1.00  0.00           C  
ATOM   1562  C   LEU A 103       2.462  10.929 -20.265  1.00  0.00           C  
ATOM   1563  O   LEU A 103       1.847  10.585 -19.261  1.00  0.00           O  
ATOM   1564  CB  LEU A 103       1.145  12.812 -21.224  1.00  0.00           C  
ATOM   1565  CG  LEU A 103       2.167  13.843 -20.769  1.00  0.00           C  
ATOM   1566  CD1 LEU A 103       3.190  14.064 -21.911  1.00  0.00           C  
ATOM   1567  CD2 LEU A 103       1.451  15.137 -20.439  1.00  0.00           C  
ATOM   1568  H   LEU A 103       0.135   9.977 -21.297  1.00  0.00           H  
ATOM   1569  HA  LEU A 103       2.454  11.569 -22.302  1.00  0.00           H  
ATOM   1570 1HB  LEU A 103       0.667  13.170 -22.113  1.00  0.00           H  
ATOM   1571 2HB  LEU A 103       0.393  12.715 -20.442  1.00  0.00           H  
ATOM   1572  HG  LEU A 103       2.701  13.479 -19.885  1.00  0.00           H  
ATOM   1573 1HD1 LEU A 103       3.931  14.803 -21.600  1.00  0.00           H  
ATOM   1574 2HD1 LEU A 103       3.695  13.131 -22.151  1.00  0.00           H  
ATOM   1575 3HD1 LEU A 103       2.675  14.419 -22.777  1.00  0.00           H  
ATOM   1576 1HD2 LEU A 103       2.179  15.882 -20.119  1.00  0.00           H  
ATOM   1577 2HD2 LEU A 103       0.924  15.498 -21.324  1.00  0.00           H  
ATOM   1578 3HD2 LEU A 103       0.736  14.957 -19.636  1.00  0.00           H  
ATOM   1579  N   LEU A 104       3.776  10.842 -20.334  1.00  0.00           N  
ATOM   1580  CA  LEU A 104       4.542  10.288 -19.229  1.00  0.00           C  
ATOM   1581  C   LEU A 104       4.356  11.136 -17.984  1.00  0.00           C  
ATOM   1582  O   LEU A 104       4.564  12.350 -18.023  1.00  0.00           O  
ATOM   1583  CB  LEU A 104       6.018  10.159 -19.649  1.00  0.00           C  
ATOM   1584  CG  LEU A 104       6.954   9.445 -18.671  1.00  0.00           C  
ATOM   1585  CD1 LEU A 104       6.481   8.060 -18.519  1.00  0.00           C  
ATOM   1586  CD2 LEU A 104       8.386   9.399 -19.250  1.00  0.00           C  
ATOM   1587  H   LEU A 104       4.251  11.154 -21.166  1.00  0.00           H  
ATOM   1588  HA  LEU A 104       4.175   9.294 -19.011  1.00  0.00           H  
ATOM   1589 1HB  LEU A 104       6.062   9.614 -20.593  1.00  0.00           H  
ATOM   1590 2HB  LEU A 104       6.418  11.159 -19.817  1.00  0.00           H  
ATOM   1591  HG  LEU A 104       6.942   9.938 -17.700  1.00  0.00           H  
ATOM   1592 1HD1 LEU A 104       7.129   7.525 -17.844  1.00  0.00           H  
ATOM   1593 2HD1 LEU A 104       5.483   8.076 -18.129  1.00  0.00           H  
ATOM   1594 3HD1 LEU A 104       6.476   7.581 -19.467  1.00  0.00           H  
ATOM   1595 1HD2 LEU A 104       9.039   8.856 -18.562  1.00  0.00           H  
ATOM   1596 2HD2 LEU A 104       8.358   8.887 -20.208  1.00  0.00           H  
ATOM   1597 3HD2 LEU A 104       8.777  10.383 -19.403  1.00  0.00           H  
ATOM   1598  N   SER A 105       3.968  10.497 -16.879  1.00  0.00           N  
ATOM   1599  CA  SER A 105       3.751  11.227 -15.639  1.00  0.00           C  
ATOM   1600  C   SER A 105       5.010  11.906 -15.185  1.00  0.00           C  
ATOM   1601  O   SER A 105       6.097  11.337 -15.271  1.00  0.00           O  
ATOM   1602  CB  SER A 105       3.258  10.331 -14.524  1.00  0.00           C  
ATOM   1603  OG  SER A 105       3.258  11.033 -13.280  1.00  0.00           O  
ATOM   1604  H   SER A 105       3.822   9.486 -16.888  1.00  0.00           H  
ATOM   1605  HA  SER A 105       2.987  11.987 -15.824  1.00  0.00           H  
ATOM   1606 1HB  SER A 105       2.241   9.998 -14.758  1.00  0.00           H  
ATOM   1607 2HB  SER A 105       3.885   9.442 -14.453  1.00  0.00           H  
ATOM   1608  HG  SER A 105       2.656  10.528 -12.707  1.00  0.00           H  
ATOM   1609  N   ALA A 106       4.867  13.085 -14.600  1.00  0.00           N  
ATOM   1610  CA  ALA A 106       6.016  13.819 -14.086  1.00  0.00           C  
ATOM   1611  C   ALA A 106       6.796  12.984 -13.072  1.00  0.00           C  
ATOM   1612  O   ALA A 106       8.006  13.157 -12.923  1.00  0.00           O  
ATOM   1613  CB  ALA A 106       5.571  15.121 -13.448  1.00  0.00           C  
ATOM   1614  H   ALA A 106       3.940  13.485 -14.536  1.00  0.00           H  
ATOM   1615  HA  ALA A 106       6.675  14.040 -14.919  1.00  0.00           H  
ATOM   1616 1HB  ALA A 106       6.444  15.668 -13.092  1.00  0.00           H  
ATOM   1617 2HB  ALA A 106       5.040  15.724 -14.184  1.00  0.00           H  
ATOM   1618 3HB  ALA A 106       4.911  14.906 -12.608  1.00  0.00           H  
ATOM   1619  N   GLU A 107       6.104  12.092 -12.354  1.00  0.00           N  
ATOM   1620  CA  GLU A 107       6.767  11.270 -11.348  1.00  0.00           C  
ATOM   1621  C   GLU A 107       7.711  10.266 -12.030  1.00  0.00           C  
ATOM   1622  O   GLU A 107       8.729   9.851 -11.469  1.00  0.00           O  
ATOM   1623  CB  GLU A 107       5.731  10.510 -10.507  1.00  0.00           C  
ATOM   1624  CG  GLU A 107       4.826  11.378  -9.607  1.00  0.00           C  
ATOM   1625  CD  GLU A 107       5.554  12.156  -8.533  1.00  0.00           C  
ATOM   1626  OE1 GLU A 107       6.323  11.572  -7.809  1.00  0.00           O  
ATOM   1627  OE2 GLU A 107       5.323  13.339  -8.435  1.00  0.00           O  
ATOM   1628  H   GLU A 107       5.110  11.943 -12.551  1.00  0.00           H  
ATOM   1629  HA  GLU A 107       7.356  11.916 -10.698  1.00  0.00           H  
ATOM   1630 1HB  GLU A 107       5.081   9.939 -11.172  1.00  0.00           H  
ATOM   1631 2HB  GLU A 107       6.243   9.794  -9.865  1.00  0.00           H  
ATOM   1632 1HG  GLU A 107       4.285  12.081 -10.242  1.00  0.00           H  
ATOM   1633 2HG  GLU A 107       4.088  10.726  -9.134  1.00  0.00           H  
ATOM   1634  N   ALA A 108       7.321   9.831 -13.227  1.00  0.00           N  
ATOM   1635  CA  ALA A 108       8.046   8.839 -13.992  1.00  0.00           C  
ATOM   1636  C   ALA A 108       9.129   9.476 -14.837  1.00  0.00           C  
ATOM   1637  O   ALA A 108      10.199   8.902 -15.002  1.00  0.00           O  
ATOM   1638  CB  ALA A 108       7.094   8.075 -14.878  1.00  0.00           C  
ATOM   1639  H   ALA A 108       6.507  10.249 -13.663  1.00  0.00           H  
ATOM   1640  HA  ALA A 108       8.521   8.150 -13.293  1.00  0.00           H  
ATOM   1641 1HB  ALA A 108       7.635   7.333 -15.420  1.00  0.00           H  
ATOM   1642 2HB  ALA A 108       6.326   7.594 -14.274  1.00  0.00           H  
ATOM   1643 3HB  ALA A 108       6.619   8.764 -15.574  1.00  0.00           H  
ATOM   1644  N   ARG A 109       8.905  10.698 -15.307  1.00  0.00           N  
ATOM   1645  CA  ARG A 109       9.879  11.329 -16.190  1.00  0.00           C  
ATOM   1646  C   ARG A 109      11.262  11.437 -15.550  1.00  0.00           C  
ATOM   1647  O   ARG A 109      12.273  11.135 -16.185  1.00  0.00           O  
ATOM   1648  CB  ARG A 109       9.410  12.726 -16.603  1.00  0.00           C  
ATOM   1649  CG  ARG A 109       8.248  12.758 -17.593  1.00  0.00           C  
ATOM   1650  CD  ARG A 109       7.762  14.117 -17.905  1.00  0.00           C  
ATOM   1651  NE  ARG A 109       8.740  14.911 -18.642  1.00  0.00           N  
ATOM   1652  CZ  ARG A 109       8.560  16.203 -18.977  1.00  0.00           C  
ATOM   1653  NH1 ARG A 109       7.445  16.810 -18.635  1.00  0.00           N  
ATOM   1654  NH2 ARG A 109       9.489  16.863 -19.650  1.00  0.00           N  
ATOM   1655  H   ARG A 109       8.009  11.149 -15.122  1.00  0.00           H  
ATOM   1656  HA  ARG A 109       9.959  10.721 -17.086  1.00  0.00           H  
ATOM   1657 1HB  ARG A 109       9.089  13.267 -15.713  1.00  0.00           H  
ATOM   1658 2HB  ARG A 109      10.238  13.277 -17.034  1.00  0.00           H  
ATOM   1659 1HG  ARG A 109       8.572  12.342 -18.523  1.00  0.00           H  
ATOM   1660 2HG  ARG A 109       7.417  12.188 -17.203  1.00  0.00           H  
ATOM   1661 1HD  ARG A 109       6.858  14.033 -18.513  1.00  0.00           H  
ATOM   1662 2HD  ARG A 109       7.527  14.641 -16.987  1.00  0.00           H  
ATOM   1663  HE  ARG A 109       9.606  14.468 -18.915  1.00  0.00           H  
ATOM   1664 1HH1 ARG A 109       6.732  16.303 -18.126  1.00  0.00           H  
ATOM   1665 2HH1 ARG A 109       7.298  17.776 -18.887  1.00  0.00           H  
ATOM   1666 1HH2 ARG A 109      10.348  16.410 -19.922  1.00  0.00           H  
ATOM   1667 2HH2 ARG A 109       9.335  17.829 -19.899  1.00  0.00           H  
ATOM   1668  N   GLU A 110      11.325  11.717 -14.253  1.00  0.00           N  
ATOM   1669  CA  GLU A 110      12.628  11.858 -13.602  1.00  0.00           C  
ATOM   1670  C   GLU A 110      13.256  10.520 -13.207  1.00  0.00           C  
ATOM   1671  O   GLU A 110      14.368  10.489 -12.666  1.00  0.00           O  
ATOM   1672  CB  GLU A 110      12.526  12.754 -12.368  1.00  0.00           C  
ATOM   1673  CG  GLU A 110      12.191  14.215 -12.677  1.00  0.00           C  
ATOM   1674  CD  GLU A 110      12.132  15.101 -11.443  1.00  0.00           C  
ATOM   1675  OE1 GLU A 110      12.330  14.603 -10.358  1.00  0.00           O  
ATOM   1676  OE2 GLU A 110      11.905  16.282 -11.594  1.00  0.00           O  
ATOM   1677  H   GLU A 110      10.471  11.898 -13.734  1.00  0.00           H  
ATOM   1678  HA  GLU A 110      13.305  12.339 -14.311  1.00  0.00           H  
ATOM   1679 1HB  GLU A 110      11.751  12.364 -11.705  1.00  0.00           H  
ATOM   1680 2HB  GLU A 110      13.470  12.729 -11.823  1.00  0.00           H  
ATOM   1681 1HG  GLU A 110      12.942  14.611 -13.362  1.00  0.00           H  
ATOM   1682 2HG  GLU A 110      11.226  14.246 -13.185  1.00  0.00           H  
ATOM   1683  N   CYS A 111      12.549   9.422 -13.476  1.00  0.00           N  
ATOM   1684  CA  CYS A 111      13.000   8.079 -13.155  1.00  0.00           C  
ATOM   1685  C   CYS A 111      13.233   7.248 -14.417  1.00  0.00           C  
ATOM   1686  O   CYS A 111      14.042   6.327 -14.420  1.00  0.00           O  
ATOM   1687  CB  CYS A 111      11.943   7.372 -12.320  1.00  0.00           C  
ATOM   1688  SG  CYS A 111      11.512   8.221 -10.800  1.00  0.00           S  
ATOM   1689  H   CYS A 111      11.650   9.510 -13.935  1.00  0.00           H  
ATOM   1690  HA  CYS A 111      13.933   8.139 -12.594  1.00  0.00           H  
ATOM   1691 1HB  CYS A 111      11.033   7.251 -12.906  1.00  0.00           H  
ATOM   1692 2HB  CYS A 111      12.301   6.388 -12.061  1.00  0.00           H  
ATOM   1693  HG  CYS A 111      10.528   8.999 -11.317  1.00  0.00           H  
ATOM   1694  N   LEU A 112      12.477   7.534 -15.469  1.00  0.00           N  
ATOM   1695  CA  LEU A 112      12.531   6.763 -16.700  1.00  0.00           C  
ATOM   1696  C   LEU A 112      13.332   7.422 -17.821  1.00  0.00           C  
ATOM   1697  O   LEU A 112      13.944   6.730 -18.634  1.00  0.00           O  
ATOM   1698  CB  LEU A 112      11.117   6.461 -17.184  1.00  0.00           C  
ATOM   1699  CG  LEU A 112      10.458   5.174 -16.598  1.00  0.00           C  
ATOM   1700  CD1 LEU A 112      10.397   5.212 -15.083  1.00  0.00           C  
ATOM   1701  CD2 LEU A 112       9.126   5.088 -17.135  1.00  0.00           C  
ATOM   1702  H   LEU A 112      11.813   8.291 -15.402  1.00  0.00           H  
ATOM   1703  HA  LEU A 112      13.007   5.812 -16.469  1.00  0.00           H  
ATOM   1704 1HB  LEU A 112      10.479   7.303 -16.932  1.00  0.00           H  
ATOM   1705 2HB  LEU A 112      11.130   6.366 -18.272  1.00  0.00           H  
ATOM   1706  HG  LEU A 112      11.028   4.295 -16.897  1.00  0.00           H  
ATOM   1707 1HD1 LEU A 112       9.915   4.303 -14.717  1.00  0.00           H  
ATOM   1708 2HD1 LEU A 112      11.397   5.262 -14.687  1.00  0.00           H  
ATOM   1709 3HD1 LEU A 112       9.826   6.083 -14.760  1.00  0.00           H  
ATOM   1710 1HD2 LEU A 112       8.640   4.185 -16.770  1.00  0.00           H  
ATOM   1711 2HD2 LEU A 112       8.570   5.949 -16.847  1.00  0.00           H  
ATOM   1712 3HD2 LEU A 112       9.206   5.063 -18.183  1.00  0.00           H  
ATOM   1713  N   LEU A 113      13.332   8.740 -17.915  1.00  0.00           N  
ATOM   1714  CA  LEU A 113      14.037   9.329 -19.035  1.00  0.00           C  
ATOM   1715  C   LEU A 113      15.514   9.032 -18.891  1.00  0.00           C  
ATOM   1716  O   LEU A 113      15.961   8.727 -17.795  1.00  0.00           O  
ATOM   1717  CB  LEU A 113      13.798  10.838 -19.065  1.00  0.00           C  
ATOM   1718  CG  LEU A 113      12.379  11.210 -19.351  1.00  0.00           C  
ATOM   1719  CD1 LEU A 113      12.197  12.704 -19.229  1.00  0.00           C  
ATOM   1720  CD2 LEU A 113      12.037  10.731 -20.710  1.00  0.00           C  
ATOM   1721  H   LEU A 113      12.852   9.350 -17.248  1.00  0.00           H  
ATOM   1722  HA  LEU A 113      13.647   8.880 -19.941  1.00  0.00           H  
ATOM   1723 1HB  LEU A 113      14.056  11.248 -18.087  1.00  0.00           H  
ATOM   1724 2HB  LEU A 113      14.432  11.304 -19.809  1.00  0.00           H  
ATOM   1725  HG  LEU A 113      11.730  10.727 -18.636  1.00  0.00           H  
ATOM   1726 1HD1 LEU A 113      11.162  12.955 -19.433  1.00  0.00           H  
ATOM   1727 2HD1 LEU A 113      12.457  13.015 -18.216  1.00  0.00           H  
ATOM   1728 3HD1 LEU A 113      12.843  13.210 -19.943  1.00  0.00           H  
ATOM   1729 1HD2 LEU A 113      11.023  10.980 -20.904  1.00  0.00           H  
ATOM   1730 2HD2 LEU A 113      12.677  11.207 -21.451  1.00  0.00           H  
ATOM   1731 3HD2 LEU A 113      12.161   9.650 -20.767  1.00  0.00           H  
ATOM   1732  N   PRO A 114      16.288   8.944 -19.979  1.00  0.00           N  
ATOM   1733  CA  PRO A 114      17.732   8.819 -19.919  1.00  0.00           C  
ATOM   1734  C   PRO A 114      18.361  10.090 -19.340  1.00  0.00           C  
ATOM   1735  O   PRO A 114      19.440  10.065 -18.752  1.00  0.00           O  
ATOM   1736  CB  PRO A 114      18.101   8.589 -21.390  1.00  0.00           C  
ATOM   1737  CG  PRO A 114      16.945   9.189 -22.187  1.00  0.00           C  
ATOM   1738  CD  PRO A 114      15.714   8.946 -21.333  1.00  0.00           C  
ATOM   1739  HA  PRO A 114      17.997   7.944 -19.307  1.00  0.00           H  
ATOM   1740 1HB  PRO A 114      19.065   9.072 -21.614  1.00  0.00           H  
ATOM   1741 2HB  PRO A 114      18.233   7.513 -21.574  1.00  0.00           H  
ATOM   1742 1HG  PRO A 114      17.135  10.257 -22.372  1.00  0.00           H  
ATOM   1743 2HG  PRO A 114      16.878   8.705 -23.174  1.00  0.00           H  
ATOM   1744 1HD  PRO A 114      15.012   9.771 -21.488  1.00  0.00           H  
ATOM   1745 2HD  PRO A 114      15.263   7.965 -21.555  1.00  0.00           H  
ATOM   1746  N   GLY A 115      17.631  11.208 -19.426  1.00  0.00           N  
ATOM   1747  CA  GLY A 115      18.095  12.508 -18.942  1.00  0.00           C  
ATOM   1748  C   GLY A 115      17.909  12.698 -17.438  1.00  0.00           C  
ATOM   1749  O   GLY A 115      17.267  13.653 -17.002  1.00  0.00           O  
ATOM   1750  H   GLY A 115      16.736  11.172 -19.887  1.00  0.00           H  
ATOM   1751 1HA  GLY A 115      19.149  12.624 -19.193  1.00  0.00           H  
ATOM   1752 2HA  GLY A 115      17.558  13.294 -19.472  1.00  0.00           H  
ATOM   1753  N   THR A 116      18.450  11.769 -16.661  1.00  0.00           N  
ATOM   1754  CA  THR A 116      18.343  11.796 -15.203  1.00  0.00           C  
ATOM   1755  C   THR A 116      19.285  10.854 -14.476  1.00  0.00           C  
ATOM   1756  O   THR A 116      19.573   9.729 -14.895  1.00  0.00           O  
ATOM   1757  CB  THR A 116      16.896  11.518 -14.719  1.00  0.00           C  
ATOM   1758  OG1 THR A 116      16.864  11.413 -13.263  1.00  0.00           O  
ATOM   1759  CG2 THR A 116      16.375  10.307 -15.332  1.00  0.00           C  
ATOM   1760  H   THR A 116      18.970  11.031 -17.134  1.00  0.00           H  
ATOM   1761  HA  THR A 116      18.592  12.807 -14.881  1.00  0.00           H  
ATOM   1762  HB  THR A 116      16.253  12.352 -15.010  1.00  0.00           H  
ATOM   1763  HG1 THR A 116      15.927  11.224 -12.980  1.00  0.00           H  
ATOM   1764 1HG2 THR A 116      15.361  10.116 -15.022  1.00  0.00           H  
ATOM   1765 2HG2 THR A 116      16.402  10.468 -16.384  1.00  0.00           H  
ATOM   1766 3HG2 THR A 116      16.988   9.479 -15.070  1.00  0.00           H  
ATOM   1767  N   LEU A 117      19.655  11.301 -13.289  1.00  0.00           N  
ATOM   1768  CA  LEU A 117      20.474  10.575 -12.333  1.00  0.00           C  
ATOM   1769  C   LEU A 117      19.907   9.212 -11.996  1.00  0.00           C  
ATOM   1770  O   LEU A 117      20.644   8.284 -11.662  1.00  0.00           O  
ATOM   1771  CB  LEU A 117      20.612  11.392 -11.045  1.00  0.00           C  
ATOM   1772  CG  LEU A 117      21.480  10.777  -9.960  1.00  0.00           C  
ATOM   1773  CD1 LEU A 117      22.880  10.564 -10.494  1.00  0.00           C  
ATOM   1774  CD2 LEU A 117      21.506  11.708  -8.761  1.00  0.00           C  
ATOM   1775  H   LEU A 117      19.338  12.225 -13.032  1.00  0.00           H  
ATOM   1776  HA  LEU A 117      21.461  10.432 -12.768  1.00  0.00           H  
ATOM   1777 1HB  LEU A 117      21.025  12.366 -11.293  1.00  0.00           H  
ATOM   1778 2HB  LEU A 117      19.619  11.539 -10.625  1.00  0.00           H  
ATOM   1779  HG  LEU A 117      21.067   9.809  -9.665  1.00  0.00           H  
ATOM   1780 1HD1 LEU A 117      23.503  10.120  -9.717  1.00  0.00           H  
ATOM   1781 2HD1 LEU A 117      22.841   9.895 -11.354  1.00  0.00           H  
ATOM   1782 3HD1 LEU A 117      23.304  11.521 -10.796  1.00  0.00           H  
ATOM   1783 1HD2 LEU A 117      22.122  11.273  -7.975  1.00  0.00           H  
ATOM   1784 2HD2 LEU A 117      21.922  12.669  -9.060  1.00  0.00           H  
ATOM   1785 3HD2 LEU A 117      20.502  11.853  -8.392  1.00  0.00           H  
ATOM   1786  N   PHE A 118      18.588   9.113 -12.025  1.00  0.00           N  
ATOM   1787  CA  PHE A 118      17.934   7.898 -11.607  1.00  0.00           C  
ATOM   1788  C   PHE A 118      17.363   7.058 -12.737  1.00  0.00           C  
ATOM   1789  O   PHE A 118      16.502   6.225 -12.470  1.00  0.00           O  
ATOM   1790  CB  PHE A 118      16.815   8.267 -10.648  1.00  0.00           C  
ATOM   1791  CG  PHE A 118      17.334   9.009  -9.463  1.00  0.00           C  
ATOM   1792  CD1 PHE A 118      17.136  10.375  -9.363  1.00  0.00           C  
ATOM   1793  CD2 PHE A 118      18.047   8.365  -8.470  1.00  0.00           C  
ATOM   1794  CE1 PHE A 118      17.625  11.079  -8.286  1.00  0.00           C  
ATOM   1795  CE2 PHE A 118      18.540   9.066  -7.390  1.00  0.00           C  
ATOM   1796  CZ  PHE A 118      18.326  10.423  -7.297  1.00  0.00           C  
ATOM   1797  H   PHE A 118      18.031   9.905 -12.354  1.00  0.00           H  
ATOM   1798  HA  PHE A 118      18.661   7.287 -11.075  1.00  0.00           H  
ATOM   1799 1HB  PHE A 118      16.084   8.899 -11.161  1.00  0.00           H  
ATOM   1800 2HB  PHE A 118      16.301   7.369 -10.305  1.00  0.00           H  
ATOM   1801  HD1 PHE A 118      16.583  10.891 -10.153  1.00  0.00           H  
ATOM   1802  HD2 PHE A 118      18.219   7.291  -8.546  1.00  0.00           H  
ATOM   1803  HE1 PHE A 118      17.460  12.153  -8.216  1.00  0.00           H  
ATOM   1804  HE2 PHE A 118      19.099   8.548  -6.612  1.00  0.00           H  
ATOM   1805  HZ  PHE A 118      18.714  10.979  -6.445  1.00  0.00           H  
ATOM   1806  N   SER A 119      17.835   7.238 -13.982  1.00  0.00           N  
ATOM   1807  CA  SER A 119      17.249   6.461 -15.079  1.00  0.00           C  
ATOM   1808  C   SER A 119      17.266   4.966 -14.731  1.00  0.00           C  
ATOM   1809  O   SER A 119      18.321   4.312 -14.712  1.00  0.00           O  
ATOM   1810  CB  SER A 119      18.016   6.706 -16.362  1.00  0.00           C  
ATOM   1811  OG  SER A 119      17.465   5.977 -17.423  1.00  0.00           O  
ATOM   1812  H   SER A 119      18.546   7.945 -14.179  1.00  0.00           H  
ATOM   1813  HA  SER A 119      16.224   6.789 -15.231  1.00  0.00           H  
ATOM   1814 1HB  SER A 119      18.016   7.771 -16.601  1.00  0.00           H  
ATOM   1815 2HB  SER A 119      19.053   6.408 -16.217  1.00  0.00           H  
ATOM   1816  HG  SER A 119      16.668   6.478 -17.686  1.00  0.00           H  
ATOM   1817  N   LEU A 120      16.068   4.405 -14.584  1.00  0.00           N  
ATOM   1818  CA  LEU A 120      15.878   3.041 -14.104  1.00  0.00           C  
ATOM   1819  C   LEU A 120      16.096   1.965 -15.131  1.00  0.00           C  
ATOM   1820  O   LEU A 120      16.105   0.776 -14.790  1.00  0.00           O  
ATOM   1821  CB  LEU A 120      14.471   2.875 -13.555  1.00  0.00           C  
ATOM   1822  CG  LEU A 120      14.130   3.682 -12.325  1.00  0.00           C  
ATOM   1823  CD1 LEU A 120      12.656   3.496 -11.999  1.00  0.00           C  
ATOM   1824  CD2 LEU A 120      15.005   3.227 -11.192  1.00  0.00           C  
ATOM   1825  H   LEU A 120      15.260   5.017 -14.670  1.00  0.00           H  
ATOM   1826  HA  LEU A 120      16.583   2.882 -13.291  1.00  0.00           H  
ATOM   1827 1HB  LEU A 120      13.758   3.136 -14.337  1.00  0.00           H  
ATOM   1828 2HB  LEU A 120      14.354   1.838 -13.291  1.00  0.00           H  
ATOM   1829  HG  LEU A 120      14.309   4.740 -12.514  1.00  0.00           H  
ATOM   1830 1HD1 LEU A 120      12.406   4.078 -11.113  1.00  0.00           H  
ATOM   1831 2HD1 LEU A 120      12.055   3.834 -12.838  1.00  0.00           H  
ATOM   1832 3HD1 LEU A 120      12.458   2.444 -11.809  1.00  0.00           H  
ATOM   1833 1HD2 LEU A 120      14.770   3.808 -10.301  1.00  0.00           H  
ATOM   1834 2HD2 LEU A 120      14.829   2.170 -10.999  1.00  0.00           H  
ATOM   1835 3HD2 LEU A 120      16.050   3.384 -11.465  1.00  0.00           H  
ATOM   1836  N   VAL A 121      16.328   2.362 -16.369  1.00  0.00           N  
ATOM   1837  CA  VAL A 121      16.548   1.391 -17.415  1.00  0.00           C  
ATOM   1838  C   VAL A 121      17.734   0.496 -17.092  1.00  0.00           C  
ATOM   1839  O   VAL A 121      17.788  -0.639 -17.549  1.00  0.00           O  
ATOM   1840  CB  VAL A 121      16.739   2.072 -18.774  1.00  0.00           C  
ATOM   1841  CG1 VAL A 121      18.050   2.833 -18.828  1.00  0.00           C  
ATOM   1842  CG2 VAL A 121      16.708   0.999 -19.862  1.00  0.00           C  
ATOM   1843  H   VAL A 121      16.336   3.355 -16.578  1.00  0.00           H  
ATOM   1844  HA  VAL A 121      15.658   0.769 -17.488  1.00  0.00           H  
ATOM   1845  HB  VAL A 121      15.938   2.791 -18.924  1.00  0.00           H  
ATOM   1846 1HG1 VAL A 121      18.144   3.318 -19.797  1.00  0.00           H  
ATOM   1847 2HG1 VAL A 121      18.059   3.587 -18.044  1.00  0.00           H  
ATOM   1848 3HG1 VAL A 121      18.884   2.156 -18.691  1.00  0.00           H  
ATOM   1849 1HG2 VAL A 121      16.825   1.464 -20.838  1.00  0.00           H  
ATOM   1850 2HG2 VAL A 121      17.522   0.294 -19.694  1.00  0.00           H  
ATOM   1851 3HG2 VAL A 121      15.764   0.464 -19.827  1.00  0.00           H  
ATOM   1852  N   GLY A 122      18.704   1.004 -16.318  1.00  0.00           N  
ATOM   1853  CA  GLY A 122      19.845   0.177 -15.958  1.00  0.00           C  
ATOM   1854  C   GLY A 122      19.398  -1.040 -15.142  1.00  0.00           C  
ATOM   1855  O   GLY A 122      19.654  -2.189 -15.501  1.00  0.00           O  
ATOM   1856  H   GLY A 122      18.617   1.958 -15.950  1.00  0.00           H  
ATOM   1857 1HA  GLY A 122      20.354  -0.153 -16.864  1.00  0.00           H  
ATOM   1858 2HA  GLY A 122      20.555   0.770 -15.382  1.00  0.00           H  
ATOM   1859  N   LYS A 123      18.682  -0.772 -14.051  1.00  0.00           N  
ATOM   1860  CA  LYS A 123      18.205  -1.800 -13.130  1.00  0.00           C  
ATOM   1861  C   LYS A 123      17.257  -2.791 -13.787  1.00  0.00           C  
ATOM   1862  O   LYS A 123      17.252  -3.984 -13.464  1.00  0.00           O  
ATOM   1863  CB  LYS A 123      17.495  -1.144 -11.944  1.00  0.00           C  
ATOM   1864  CG  LYS A 123      18.423  -0.394 -10.988  1.00  0.00           C  
ATOM   1865  CD  LYS A 123      17.651   0.224  -9.822  1.00  0.00           C  
ATOM   1866  CE  LYS A 123      18.585   0.957  -8.863  1.00  0.00           C  
ATOM   1867  NZ  LYS A 123      17.847   1.564  -7.720  1.00  0.00           N  
ATOM   1868  H   LYS A 123      18.470   0.194 -13.847  1.00  0.00           H  
ATOM   1869  HA  LYS A 123      19.067  -2.355 -12.761  1.00  0.00           H  
ATOM   1870 1HB  LYS A 123      16.750  -0.434 -12.321  1.00  0.00           H  
ATOM   1871 2HB  LYS A 123      16.960  -1.904 -11.375  1.00  0.00           H  
ATOM   1872 1HG  LYS A 123      19.173  -1.080 -10.595  1.00  0.00           H  
ATOM   1873 2HG  LYS A 123      18.932   0.400 -11.535  1.00  0.00           H  
ATOM   1874 1HD  LYS A 123      16.915   0.928 -10.208  1.00  0.00           H  
ATOM   1875 2HD  LYS A 123      17.127  -0.559  -9.275  1.00  0.00           H  
ATOM   1876 1HE  LYS A 123      19.320   0.254  -8.476  1.00  0.00           H  
ATOM   1877 2HE  LYS A 123      19.103   1.747  -9.407  1.00  0.00           H  
ATOM   1878 1HZ  LYS A 123      18.498   2.038  -7.111  1.00  0.00           H  
ATOM   1879 2HZ  LYS A 123      17.169   2.226  -8.070  1.00  0.00           H  
ATOM   1880 3HZ  LYS A 123      17.371   0.837  -7.204  1.00  0.00           H  
ATOM   1881  N   PHE A 124      16.479  -2.308 -14.745  1.00  0.00           N  
ATOM   1882  CA  PHE A 124      15.484  -3.133 -15.408  1.00  0.00           C  
ATOM   1883  C   PHE A 124      16.111  -4.287 -16.189  1.00  0.00           C  
ATOM   1884  O   PHE A 124      15.493  -5.346 -16.357  1.00  0.00           O  
ATOM   1885  CB  PHE A 124      14.657  -2.274 -16.356  1.00  0.00           C  
ATOM   1886  CG  PHE A 124      13.784  -1.280 -15.644  1.00  0.00           C  
ATOM   1887  CD1 PHE A 124      13.515  -1.410 -14.289  1.00  0.00           C  
ATOM   1888  CD2 PHE A 124      13.230  -0.222 -16.319  1.00  0.00           C  
ATOM   1889  CE1 PHE A 124      12.712  -0.511 -13.641  1.00  0.00           C  
ATOM   1890  CE2 PHE A 124      12.438   0.686 -15.668  1.00  0.00           C  
ATOM   1891  CZ  PHE A 124      12.176   0.534 -14.328  1.00  0.00           C  
ATOM   1892  H   PHE A 124      16.532  -1.313 -14.972  1.00  0.00           H  
ATOM   1893  HA  PHE A 124      14.829  -3.553 -14.647  1.00  0.00           H  
ATOM   1894 1HB  PHE A 124      15.325  -1.731 -17.026  1.00  0.00           H  
ATOM   1895 2HB  PHE A 124      14.021  -2.912 -16.974  1.00  0.00           H  
ATOM   1896  HD1 PHE A 124      13.949  -2.242 -13.737  1.00  0.00           H  
ATOM   1897  HD2 PHE A 124      13.429  -0.106 -17.377  1.00  0.00           H  
ATOM   1898  HE1 PHE A 124      12.507  -0.627 -12.577  1.00  0.00           H  
ATOM   1899  HE2 PHE A 124      12.010   1.527 -16.214  1.00  0.00           H  
ATOM   1900  HZ  PHE A 124      11.543   1.253 -13.816  1.00  0.00           H  
ATOM   1901  N   MET A 125      17.363  -4.111 -16.620  1.00  0.00           N  
ATOM   1902  CA  MET A 125      18.048  -5.110 -17.425  1.00  0.00           C  
ATOM   1903  C   MET A 125      18.357  -6.389 -16.664  1.00  0.00           C  
ATOM   1904  O   MET A 125      18.697  -7.406 -17.266  1.00  0.00           O  
ATOM   1905  CB  MET A 125      19.352  -4.555 -17.989  1.00  0.00           C  
ATOM   1906  CG  MET A 125      19.185  -3.484 -19.040  1.00  0.00           C  
ATOM   1907  SD  MET A 125      18.196  -4.046 -20.427  1.00  0.00           S  
ATOM   1908  CE  MET A 125      19.237  -5.334 -21.107  1.00  0.00           C  
ATOM   1909  H   MET A 125      17.873  -3.256 -16.385  1.00  0.00           H  
ATOM   1910  HA  MET A 125      17.394  -5.363 -18.253  1.00  0.00           H  
ATOM   1911 1HB  MET A 125      19.938  -4.129 -17.172  1.00  0.00           H  
ATOM   1912 2HB  MET A 125      19.937  -5.367 -18.416  1.00  0.00           H  
ATOM   1913 1HG  MET A 125      18.700  -2.626 -18.595  1.00  0.00           H  
ATOM   1914 2HG  MET A 125      20.161  -3.173 -19.408  1.00  0.00           H  
ATOM   1915 1HE  MET A 125      18.739  -5.788 -21.960  1.00  0.00           H  
ATOM   1916 2HE  MET A 125      20.190  -4.908 -21.421  1.00  0.00           H  
ATOM   1917 3HE  MET A 125      19.412  -6.096 -20.349  1.00  0.00           H  
ATOM   1918  N   HIS A 126      18.284  -6.341 -15.340  1.00  0.00           N  
ATOM   1919  CA  HIS A 126      18.650  -7.490 -14.546  1.00  0.00           C  
ATOM   1920  C   HIS A 126      17.458  -8.283 -14.023  1.00  0.00           C  
ATOM   1921  O   HIS A 126      17.631  -9.221 -13.237  1.00  0.00           O  
ATOM   1922  CB  HIS A 126      19.502  -6.999 -13.385  1.00  0.00           C  
ATOM   1923  CG  HIS A 126      20.779  -6.370 -13.852  1.00  0.00           C  
ATOM   1924  ND1 HIS A 126      21.842  -7.107 -14.328  1.00  0.00           N  
ATOM   1925  CD2 HIS A 126      21.146  -5.071 -13.950  1.00  0.00           C  
ATOM   1926  CE1 HIS A 126      22.816  -6.287 -14.685  1.00  0.00           C  
ATOM   1927  NE2 HIS A 126      22.419  -5.048 -14.466  1.00  0.00           N  
ATOM   1928  H   HIS A 126      17.969  -5.492 -14.864  1.00  0.00           H  
ATOM   1929  HA  HIS A 126      19.252  -8.168 -15.148  1.00  0.00           H  
ATOM   1930 1HB  HIS A 126      18.940  -6.254 -12.813  1.00  0.00           H  
ATOM   1931 2HB  HIS A 126      19.737  -7.826 -12.719  1.00  0.00           H  
ATOM   1932  HD2 HIS A 126      20.542  -4.205 -13.674  1.00  0.00           H  
ATOM   1933  HE1 HIS A 126      23.781  -6.586 -15.095  1.00  0.00           H  
ATOM   1934  HE2 HIS A 126      22.957  -4.213 -14.650  1.00  0.00           H  
ATOM   1935  N   ASP A 127      16.238  -7.967 -14.460  1.00  0.00           N  
ATOM   1936  CA  ASP A 127      15.138  -8.744 -13.895  1.00  0.00           C  
ATOM   1937  C   ASP A 127      14.915 -10.042 -14.671  1.00  0.00           C  
ATOM   1938  O   ASP A 127      14.140 -10.108 -15.629  1.00  0.00           O  
ATOM   1939  CB  ASP A 127      13.855  -7.920 -13.793  1.00  0.00           C  
ATOM   1940  CG  ASP A 127      12.737  -8.659 -13.014  1.00  0.00           C  
ATOM   1941  OD1 ASP A 127      12.825  -9.846 -12.856  1.00  0.00           O  
ATOM   1942  OD2 ASP A 127      11.858  -8.000 -12.527  1.00  0.00           O  
ATOM   1943  H   ASP A 127      16.078  -7.203 -15.124  1.00  0.00           H  
ATOM   1944  HA  ASP A 127      15.405  -9.019 -12.875  1.00  0.00           H  
ATOM   1945 1HB  ASP A 127      14.066  -6.970 -13.302  1.00  0.00           H  
ATOM   1946 2HB  ASP A 127      13.490  -7.695 -14.797  1.00  0.00           H  
ATOM   1947  N   ILE A 128      15.631 -11.070 -14.221  1.00  0.00           N  
ATOM   1948  CA  ILE A 128      15.638 -12.405 -14.820  1.00  0.00           C  
ATOM   1949  C   ILE A 128      15.343 -13.445 -13.712  1.00  0.00           C  
ATOM   1950  O   ILE A 128      15.619 -13.156 -12.548  1.00  0.00           O  
ATOM   1951  CB  ILE A 128      17.023 -12.652 -15.436  1.00  0.00           C  
ATOM   1952  CG1 ILE A 128      18.081 -12.648 -14.347  1.00  0.00           C  
ATOM   1953  CG2 ILE A 128      17.345 -11.564 -16.441  1.00  0.00           C  
ATOM   1954  CD1 ILE A 128      19.439 -13.055 -14.837  1.00  0.00           C  
ATOM   1955  H   ILE A 128      16.249 -10.855 -13.441  1.00  0.00           H  
ATOM   1956  HA  ILE A 128      14.864 -12.449 -15.584  1.00  0.00           H  
ATOM   1957  HB  ILE A 128      17.039 -13.591 -15.931  1.00  0.00           H  
ATOM   1958 1HG1 ILE A 128      18.149 -11.649 -13.921  1.00  0.00           H  
ATOM   1959 2HG1 ILE A 128      17.777 -13.341 -13.562  1.00  0.00           H  
ATOM   1960 1HG2 ILE A 128      18.321 -11.746 -16.885  1.00  0.00           H  
ATOM   1961 2HG2 ILE A 128      16.604 -11.574 -17.196  1.00  0.00           H  
ATOM   1962 3HG2 ILE A 128      17.355 -10.593 -15.961  1.00  0.00           H  
ATOM   1963 1HD1 ILE A 128      20.144 -13.034 -14.007  1.00  0.00           H  
ATOM   1964 2HD1 ILE A 128      19.389 -14.063 -15.249  1.00  0.00           H  
ATOM   1965 3HD1 ILE A 128      19.768 -12.364 -15.610  1.00  0.00           H  
ATOM   1966  N   ASN A 129      14.798 -14.653 -14.002  1.00  0.00           N  
ATOM   1967  CA  ASN A 129      14.443 -15.271 -15.291  1.00  0.00           C  
ATOM   1968  C   ASN A 129      12.911 -15.573 -15.220  1.00  0.00           C  
ATOM   1969  O   ASN A 129      12.272 -15.028 -14.323  1.00  0.00           O  
ATOM   1970  CB  ASN A 129      15.330 -16.528 -15.372  1.00  0.00           C  
ATOM   1971  CG  ASN A 129      16.730 -16.287 -15.804  1.00  0.00           C  
ATOM   1972  OD1 ASN A 129      16.981 -15.916 -16.957  1.00  0.00           O  
ATOM   1973  ND2 ASN A 129      17.661 -16.514 -14.916  1.00  0.00           N  
ATOM   1974  H   ASN A 129      14.623 -15.239 -13.198  1.00  0.00           H  
ATOM   1975  HA  ASN A 129      14.635 -14.594 -16.121  1.00  0.00           H  
ATOM   1976 1HB  ASN A 129      15.397 -16.912 -14.352  1.00  0.00           H  
ATOM   1977 2HB  ASN A 129      14.963 -17.309 -15.908  1.00  0.00           H  
ATOM   1978 1HD2 ASN A 129      18.626 -16.401 -15.161  1.00  0.00           H  
ATOM   1979 2HD2 ASN A 129      17.414 -16.824 -13.998  1.00  0.00           H  
ATOM   1980  N   VAL A 130      12.264 -16.429 -16.063  1.00  0.00           N  
ATOM   1981  CA  VAL A 130      12.688 -17.173 -17.268  1.00  0.00           C  
ATOM   1982  C   VAL A 130      12.006 -16.592 -18.492  1.00  0.00           C  
ATOM   1983  O   VAL A 130      12.233 -17.030 -19.613  1.00  0.00           O  
ATOM   1984  CB  VAL A 130      12.277 -18.664 -17.168  1.00  0.00           C  
ATOM   1985  CG1 VAL A 130      12.923 -19.349 -15.973  1.00  0.00           C  
ATOM   1986  CG2 VAL A 130      10.758 -18.758 -17.052  1.00  0.00           C  
ATOM   1987  H   VAL A 130      11.296 -16.580 -15.821  1.00  0.00           H  
ATOM   1988  HA  VAL A 130      13.738 -17.069 -17.467  1.00  0.00           H  
ATOM   1989  HB  VAL A 130      12.610 -19.185 -18.066  1.00  0.00           H  
ATOM   1990 1HG1 VAL A 130      12.609 -20.390 -15.949  1.00  0.00           H  
ATOM   1991 2HG1 VAL A 130      14.001 -19.316 -16.056  1.00  0.00           H  
ATOM   1992 3HG1 VAL A 130      12.611 -18.859 -15.052  1.00  0.00           H  
ATOM   1993 1HG2 VAL A 130      10.471 -19.807 -17.002  1.00  0.00           H  
ATOM   1994 2HG2 VAL A 130      10.426 -18.246 -16.150  1.00  0.00           H  
ATOM   1995 3HG2 VAL A 130      10.292 -18.298 -17.923  1.00  0.00           H  
ATOM   1996  N   ALA A 131      11.177 -15.580 -18.268  1.00  0.00           N  
ATOM   1997  CA  ALA A 131      10.459 -14.896 -19.339  1.00  0.00           C  
ATOM   1998  C   ALA A 131      11.334 -13.835 -19.990  1.00  0.00           C  
ATOM   1999  O   ALA A 131      10.960 -13.238 -20.997  1.00  0.00           O  
ATOM   2000  CB  ALA A 131       9.207 -14.270 -18.793  1.00  0.00           C  
ATOM   2001  H   ALA A 131      11.039 -15.269 -17.318  1.00  0.00           H  
ATOM   2002  HA  ALA A 131      10.196 -15.629 -20.101  1.00  0.00           H  
ATOM   2003 1HB  ALA A 131       8.666 -13.765 -19.596  1.00  0.00           H  
ATOM   2004 2HB  ALA A 131       8.573 -15.034 -18.350  1.00  0.00           H  
ATOM   2005 3HB  ALA A 131       9.495 -13.565 -18.042  1.00  0.00           H  
ATOM   2006  N   TRP A 132      12.522 -13.641 -19.436  1.00  0.00           N  
ATOM   2007  CA  TRP A 132      13.473 -12.663 -19.932  1.00  0.00           C  
ATOM   2008  C   TRP A 132      13.649 -12.594 -21.461  1.00  0.00           C  
ATOM   2009  O   TRP A 132      13.498 -11.504 -22.013  1.00  0.00           O  
ATOM   2010  CB  TRP A 132      14.822 -12.838 -19.262  1.00  0.00           C  
ATOM   2011  CG  TRP A 132      15.848 -11.956 -19.875  1.00  0.00           C  
ATOM   2012  CD1 TRP A 132      16.826 -12.328 -20.749  1.00  0.00           C  
ATOM   2013  CD2 TRP A 132      15.997 -10.536 -19.688  1.00  0.00           C  
ATOM   2014  NE1 TRP A 132      17.567 -11.239 -21.118  1.00  0.00           N  
ATOM   2015  CE2 TRP A 132      17.074 -10.133 -20.483  1.00  0.00           C  
ATOM   2016  CE3 TRP A 132      15.311  -9.581 -18.920  1.00  0.00           C  
ATOM   2017  CZ2 TRP A 132      17.481  -8.826 -20.544  1.00  0.00           C  
ATOM   2018  CZ3 TRP A 132      15.730  -8.268 -18.984  1.00  0.00           C  
ATOM   2019  CH2 TRP A 132      16.783  -7.909 -19.782  1.00  0.00           C  
ATOM   2020  H   TRP A 132      12.762 -14.183 -18.621  1.00  0.00           H  
ATOM   2021  HA  TRP A 132      13.111 -11.687 -19.616  1.00  0.00           H  
ATOM   2022 1HB  TRP A 132      14.722 -12.558 -18.214  1.00  0.00           H  
ATOM   2023 2HB  TRP A 132      15.156 -13.864 -19.275  1.00  0.00           H  
ATOM   2024  HD1 TRP A 132      16.990 -13.341 -21.107  1.00  0.00           H  
ATOM   2025  HE1 TRP A 132      18.348 -11.249 -21.758  1.00  0.00           H  
ATOM   2026  HE3 TRP A 132      14.471  -9.865 -18.285  1.00  0.00           H  
ATOM   2027  HZ2 TRP A 132      18.315  -8.502 -21.165  1.00  0.00           H  
ATOM   2028  HZ3 TRP A 132      15.199  -7.516 -18.393  1.00  0.00           H  
ATOM   2029  HH2 TRP A 132      17.075  -6.872 -19.820  1.00  0.00           H  
ATOM   2030  N   PRO A 133      14.021 -13.673 -22.192  1.00  0.00           N  
ATOM   2031  CA  PRO A 133      14.228 -13.621 -23.626  1.00  0.00           C  
ATOM   2032  C   PRO A 133      12.950 -13.275 -24.375  1.00  0.00           C  
ATOM   2033  O   PRO A 133      12.996 -12.821 -25.518  1.00  0.00           O  
ATOM   2034  CB  PRO A 133      14.713 -15.032 -23.956  1.00  0.00           C  
ATOM   2035  CG  PRO A 133      14.198 -15.897 -22.832  1.00  0.00           C  
ATOM   2036  CD  PRO A 133      14.247 -15.022 -21.613  1.00  0.00           C  
ATOM   2037  HA  PRO A 133      15.012 -12.881 -23.843  1.00  0.00           H  
ATOM   2038 1HB  PRO A 133      14.318 -15.335 -24.936  1.00  0.00           H  
ATOM   2039 2HB  PRO A 133      15.809 -15.042 -24.034  1.00  0.00           H  
ATOM   2040 1HG  PRO A 133      13.175 -16.238 -23.055  1.00  0.00           H  
ATOM   2041 2HG  PRO A 133      14.816 -16.800 -22.727  1.00  0.00           H  
ATOM   2042 1HD  PRO A 133      13.462 -15.355 -20.974  1.00  0.00           H  
ATOM   2043 2HD  PRO A 133      15.232 -15.100 -21.149  1.00  0.00           H  
ATOM   2044  N   ALA A 134      11.789 -13.491 -23.756  1.00  0.00           N  
ATOM   2045  CA  ALA A 134      10.565 -13.138 -24.437  1.00  0.00           C  
ATOM   2046  C   ALA A 134      10.405 -11.635 -24.288  1.00  0.00           C  
ATOM   2047  O   ALA A 134      10.175 -10.898 -25.244  1.00  0.00           O  
ATOM   2048  CB  ALA A 134       9.387 -13.904 -23.845  1.00  0.00           C  
ATOM   2049  H   ALA A 134      11.732 -13.834 -22.802  1.00  0.00           H  
ATOM   2050  HA  ALA A 134      10.660 -13.377 -25.496  1.00  0.00           H  
ATOM   2051 1HB  ALA A 134       8.478 -13.639 -24.348  1.00  0.00           H  
ATOM   2052 2HB  ALA A 134       9.558 -14.971 -23.964  1.00  0.00           H  
ATOM   2053 3HB  ALA A 134       9.289 -13.669 -22.789  1.00  0.00           H  
ATOM   2054  N   TRP A 135      10.658 -11.164 -23.077  1.00  0.00           N  
ATOM   2055  CA  TRP A 135      10.524  -9.760 -22.729  1.00  0.00           C  
ATOM   2056  C   TRP A 135      11.456  -8.876 -23.541  1.00  0.00           C  
ATOM   2057  O   TRP A 135      11.071  -7.811 -24.031  1.00  0.00           O  
ATOM   2058  CB  TRP A 135      10.846  -9.595 -21.261  1.00  0.00           C  
ATOM   2059  CG  TRP A 135       9.793 -10.129 -20.368  1.00  0.00           C  
ATOM   2060  CD1 TRP A 135       8.501 -10.401 -20.702  1.00  0.00           C  
ATOM   2061  CD2 TRP A 135       9.919 -10.428 -18.963  1.00  0.00           C  
ATOM   2062  NE1 TRP A 135       7.816 -10.840 -19.607  1.00  0.00           N  
ATOM   2063  CE2 TRP A 135       8.667 -10.857 -18.529  1.00  0.00           C  
ATOM   2064  CE3 TRP A 135      10.983 -10.352 -18.043  1.00  0.00           C  
ATOM   2065  CZ2 TRP A 135       8.435 -11.210 -17.224  1.00  0.00           C  
ATOM   2066  CZ3 TRP A 135      10.748 -10.708 -16.727  1.00  0.00           C  
ATOM   2067  CH2 TRP A 135       9.505 -11.126 -16.326  1.00  0.00           C  
ATOM   2068  H   TRP A 135      10.902 -11.828 -22.343  1.00  0.00           H  
ATOM   2069  HA  TRP A 135       9.497  -9.454 -22.914  1.00  0.00           H  
ATOM   2070 1HB  TRP A 135      11.760 -10.117 -21.032  1.00  0.00           H  
ATOM   2071 2HB  TRP A 135      11.026  -8.552 -21.044  1.00  0.00           H  
ATOM   2072  HD1 TRP A 135       8.073 -10.276 -21.695  1.00  0.00           H  
ATOM   2073  HE1 TRP A 135       6.828 -11.104 -19.604  1.00  0.00           H  
ATOM   2074  HE3 TRP A 135      11.968 -10.013 -18.358  1.00  0.00           H  
ATOM   2075  HZ2 TRP A 135       7.459 -11.551 -16.893  1.00  0.00           H  
ATOM   2076  HZ3 TRP A 135      11.578 -10.643 -16.013  1.00  0.00           H  
ATOM   2077  HH2 TRP A 135       9.354 -11.397 -15.280  1.00  0.00           H  
ATOM   2078  N   ARG A 136      12.673  -9.354 -23.737  1.00  0.00           N  
ATOM   2079  CA  ARG A 136      13.700  -8.648 -24.487  1.00  0.00           C  
ATOM   2080  C   ARG A 136      13.271  -8.354 -25.933  1.00  0.00           C  
ATOM   2081  O   ARG A 136      13.808  -7.454 -26.577  1.00  0.00           O  
ATOM   2082  CB  ARG A 136      15.008  -9.424 -24.472  1.00  0.00           C  
ATOM   2083  CG  ARG A 136      16.167  -8.720 -25.195  1.00  0.00           C  
ATOM   2084  CD  ARG A 136      16.571  -7.403 -24.529  1.00  0.00           C  
ATOM   2085  NE  ARG A 136      17.670  -6.745 -25.263  1.00  0.00           N  
ATOM   2086  CZ  ARG A 136      18.093  -5.460 -25.095  1.00  0.00           C  
ATOM   2087  NH1 ARG A 136      17.540  -4.664 -24.204  1.00  0.00           N  
ATOM   2088  NH2 ARG A 136      19.081  -4.999 -25.847  1.00  0.00           N  
ATOM   2089  H   ARG A 136      12.918 -10.242 -23.298  1.00  0.00           H  
ATOM   2090  HA  ARG A 136      13.882  -7.695 -23.984  1.00  0.00           H  
ATOM   2091 1HB  ARG A 136      15.309  -9.612 -23.438  1.00  0.00           H  
ATOM   2092 2HB  ARG A 136      14.852 -10.396 -24.949  1.00  0.00           H  
ATOM   2093 1HG  ARG A 136      17.035  -9.378 -25.199  1.00  0.00           H  
ATOM   2094 2HG  ARG A 136      15.870  -8.508 -26.224  1.00  0.00           H  
ATOM   2095 1HD  ARG A 136      15.717  -6.723 -24.512  1.00  0.00           H  
ATOM   2096 2HD  ARG A 136      16.901  -7.588 -23.504  1.00  0.00           H  
ATOM   2097  HE  ARG A 136      18.141  -7.295 -25.967  1.00  0.00           H  
ATOM   2098 1HH1 ARG A 136      16.782  -4.996 -23.593  1.00  0.00           H  
ATOM   2099 2HH1 ARG A 136      17.864  -3.704 -24.110  1.00  0.00           H  
ATOM   2100 1HH2 ARG A 136      19.512  -5.595 -26.538  1.00  0.00           H  
ATOM   2101 2HH2 ARG A 136      19.401  -4.044 -25.732  1.00  0.00           H  
ATOM   2102  N   ASN A 137      12.356  -9.162 -26.474  1.00  0.00           N  
ATOM   2103  CA  ASN A 137      11.895  -9.032 -27.847  1.00  0.00           C  
ATOM   2104  C   ASN A 137      10.529  -8.323 -27.962  1.00  0.00           C  
ATOM   2105  O   ASN A 137       9.919  -8.283 -29.033  1.00  0.00           O  
ATOM   2106  CB  ASN A 137      11.905 -10.415 -28.476  1.00  0.00           C  
ATOM   2107  CG  ASN A 137      13.352 -10.889 -28.724  1.00  0.00           C  
ATOM   2108  OD1 ASN A 137      13.962 -10.447 -29.692  1.00  0.00           O  
ATOM   2109  ND2 ASN A 137      13.908 -11.737 -27.891  1.00  0.00           N  
ATOM   2110  H   ASN A 137      11.904  -9.876 -25.904  1.00  0.00           H  
ATOM   2111  HA  ASN A 137      12.613  -8.415 -28.390  1.00  0.00           H  
ATOM   2112 1HB  ASN A 137      11.402 -11.127 -27.805  1.00  0.00           H  
ATOM   2113 2HB  ASN A 137      11.355 -10.405 -29.420  1.00  0.00           H  
ATOM   2114 1HD2 ASN A 137      14.846 -12.041 -28.048  1.00  0.00           H  
ATOM   2115 2HD2 ASN A 137      13.412 -12.093 -27.086  1.00  0.00           H  
ATOM   2116  N   LEU A 138      10.074  -7.714 -26.874  1.00  0.00           N  
ATOM   2117  CA  LEU A 138       8.792  -7.019 -26.811  1.00  0.00           C  
ATOM   2118  C   LEU A 138       8.420  -5.900 -27.825  1.00  0.00           C  
ATOM   2119  O   LEU A 138       7.258  -5.875 -28.193  1.00  0.00           O  
ATOM   2120  CB  LEU A 138       8.523  -6.494 -25.408  1.00  0.00           C  
ATOM   2121  CG  LEU A 138       7.009  -6.003 -25.110  1.00  0.00           C  
ATOM   2122  CD1 LEU A 138       6.770  -6.016 -23.568  1.00  0.00           C  
ATOM   2123  CD2 LEU A 138       6.693  -4.638 -25.709  1.00  0.00           C  
ATOM   2124  H   LEU A 138      10.613  -7.763 -26.007  1.00  0.00           H  
ATOM   2125  HA  LEU A 138       8.044  -7.767 -26.972  1.00  0.00           H  
ATOM   2126 1HB  LEU A 138       8.767  -7.267 -24.692  1.00  0.00           H  
ATOM   2127 2HB  LEU A 138       9.175  -5.715 -25.266  1.00  0.00           H  
ATOM   2128  HG  LEU A 138       6.328  -6.728 -25.558  1.00  0.00           H  
ATOM   2129 1HD1 LEU A 138       5.742  -5.738 -23.356  1.00  0.00           H  
ATOM   2130 2HD1 LEU A 138       6.958  -7.016 -23.174  1.00  0.00           H  
ATOM   2131 3HD1 LEU A 138       7.446  -5.308 -23.092  1.00  0.00           H  
ATOM   2132 1HD2 LEU A 138       5.651  -4.395 -25.507  1.00  0.00           H  
ATOM   2133 2HD2 LEU A 138       7.293  -3.890 -25.296  1.00  0.00           H  
ATOM   2134 3HD2 LEU A 138       6.852  -4.674 -26.761  1.00  0.00           H  
ATOM   2135  N   ALA A 139       9.218  -4.877 -28.269  1.00  0.00           N  
ATOM   2136  CA  ALA A 139      10.636  -4.438 -28.366  1.00  0.00           C  
ATOM   2137  C   ALA A 139      11.170  -4.877 -29.741  1.00  0.00           C  
ATOM   2138  O   ALA A 139      11.977  -4.162 -30.346  1.00  0.00           O  
ATOM   2139  CB  ALA A 139      11.565  -4.908 -27.278  1.00  0.00           C  
ATOM   2140  H   ALA A 139       8.651  -4.203 -28.757  1.00  0.00           H  
ATOM   2141  HA  ALA A 139      10.638  -3.351 -28.321  1.00  0.00           H  
ATOM   2142 1HB  ALA A 139      12.550  -4.480 -27.452  1.00  0.00           H  
ATOM   2143 2HB  ALA A 139      11.210  -4.587 -26.319  1.00  0.00           H  
ATOM   2144 3HB  ALA A 139      11.676  -5.934 -27.278  1.00  0.00           H  
ATOM   2145  N   GLU A 140      10.603  -5.966 -30.285  1.00  0.00           N  
ATOM   2146  CA  GLU A 140      10.605  -6.283 -31.708  1.00  0.00           C  
ATOM   2147  C   GLU A 140       9.148  -6.525 -32.090  1.00  0.00           C  
ATOM   2148  O   GLU A 140       8.706  -6.165 -33.184  1.00  0.00           O  
ATOM   2149  CB  GLU A 140      11.502  -7.465 -32.083  1.00  0.00           C  
ATOM   2150  CG  GLU A 140      12.988  -7.220 -31.830  1.00  0.00           C  
ATOM   2151  CD  GLU A 140      13.883  -8.340 -32.322  1.00  0.00           C  
ATOM   2152  OE1 GLU A 140      13.373  -9.317 -32.822  1.00  0.00           O  
ATOM   2153  OE2 GLU A 140      15.082  -8.201 -32.215  1.00  0.00           O  
ATOM   2154  H   GLU A 140      10.060  -6.589 -29.702  1.00  0.00           H  
ATOM   2155  HA  GLU A 140      10.961  -5.421 -32.263  1.00  0.00           H  
ATOM   2156 1HB  GLU A 140      11.206  -8.341 -31.500  1.00  0.00           H  
ATOM   2157 2HB  GLU A 140      11.371  -7.709 -33.135  1.00  0.00           H  
ATOM   2158 1HG  GLU A 140      13.278  -6.289 -32.317  1.00  0.00           H  
ATOM   2159 2HG  GLU A 140      13.136  -7.098 -30.756  1.00  0.00           H  
ATOM   2160  N   VAL A 141       8.376  -7.102 -31.159  1.00  0.00           N  
ATOM   2161  CA  VAL A 141       6.963  -7.359 -31.445  1.00  0.00           C  
ATOM   2162  C   VAL A 141       6.266  -6.034 -31.707  1.00  0.00           C  
ATOM   2163  O   VAL A 141       5.624  -5.858 -32.737  1.00  0.00           O  
ATOM   2164  CB  VAL A 141       6.265  -8.147 -30.309  1.00  0.00           C  
ATOM   2165  CG1 VAL A 141       4.758  -8.162 -30.539  1.00  0.00           C  
ATOM   2166  CG2 VAL A 141       6.794  -9.551 -30.297  1.00  0.00           C  
ATOM   2167  H   VAL A 141       8.792  -7.401 -30.279  1.00  0.00           H  
ATOM   2168  HA  VAL A 141       6.895  -7.969 -32.348  1.00  0.00           H  
ATOM   2169  HB  VAL A 141       6.447  -7.693 -29.367  1.00  0.00           H  
ATOM   2170 1HG1 VAL A 141       4.273  -8.724 -29.754  1.00  0.00           H  
ATOM   2171 2HG1 VAL A 141       4.382  -7.143 -30.537  1.00  0.00           H  
ATOM   2172 3HG1 VAL A 141       4.533  -8.612 -31.470  1.00  0.00           H  
ATOM   2173 1HG2 VAL A 141       6.296 -10.118 -29.515  1.00  0.00           H  
ATOM   2174 2HG2 VAL A 141       6.592 -10.003 -31.263  1.00  0.00           H  
ATOM   2175 3HG2 VAL A 141       7.869  -9.538 -30.115  1.00  0.00           H  
ATOM   2176  N   VAL A 142       6.506  -5.045 -30.861  1.00  0.00           N  
ATOM   2177  CA  VAL A 142       5.933  -3.735 -31.114  1.00  0.00           C  
ATOM   2178  C   VAL A 142       6.373  -3.126 -32.445  1.00  0.00           C  
ATOM   2179  O   VAL A 142       5.553  -2.529 -33.147  1.00  0.00           O  
ATOM   2180  CB  VAL A 142       6.202  -2.783 -29.943  1.00  0.00           C  
ATOM   2181  CG1 VAL A 142       5.828  -1.397 -30.324  1.00  0.00           C  
ATOM   2182  CG2 VAL A 142       5.331  -3.171 -28.790  1.00  0.00           C  
ATOM   2183  H   VAL A 142       7.002  -5.239 -29.998  1.00  0.00           H  
ATOM   2184  HA  VAL A 142       4.882  -3.852 -31.160  1.00  0.00           H  
ATOM   2185  HB  VAL A 142       7.246  -2.820 -29.673  1.00  0.00           H  
ATOM   2186 1HG1 VAL A 142       5.987  -0.730 -29.495  1.00  0.00           H  
ATOM   2187 2HG1 VAL A 142       6.440  -1.096 -31.150  1.00  0.00           H  
ATOM   2188 3HG1 VAL A 142       4.777  -1.366 -30.610  1.00  0.00           H  
ATOM   2189 1HG2 VAL A 142       5.504  -2.500 -27.963  1.00  0.00           H  
ATOM   2190 2HG2 VAL A 142       4.299  -3.106 -29.089  1.00  0.00           H  
ATOM   2191 3HG2 VAL A 142       5.542  -4.179 -28.494  1.00  0.00           H  
ATOM   2192  N   ARG A 143       7.649  -3.266 -32.785  1.00  0.00           N  
ATOM   2193  CA  ARG A 143       8.202  -2.703 -34.009  1.00  0.00           C  
ATOM   2194  C   ARG A 143       7.592  -3.282 -35.280  1.00  0.00           C  
ATOM   2195  O   ARG A 143       7.382  -2.563 -36.257  1.00  0.00           O  
ATOM   2196  CB  ARG A 143       9.687  -2.962 -34.072  1.00  0.00           C  
ATOM   2197  CG  ARG A 143      10.489  -2.238 -33.056  1.00  0.00           C  
ATOM   2198  CD  ARG A 143      11.914  -2.532 -33.196  1.00  0.00           C  
ATOM   2199  NE  ARG A 143      12.680  -1.981 -32.112  1.00  0.00           N  
ATOM   2200  CZ  ARG A 143      13.167  -0.722 -32.073  1.00  0.00           C  
ATOM   2201  NH1 ARG A 143      12.944   0.098 -33.082  1.00  0.00           N  
ATOM   2202  NH2 ARG A 143      13.867  -0.300 -31.036  1.00  0.00           N  
ATOM   2203  H   ARG A 143       8.253  -3.792 -32.174  1.00  0.00           H  
ATOM   2204  HA  ARG A 143       8.036  -1.637 -34.000  1.00  0.00           H  
ATOM   2205 1HB  ARG A 143       9.879  -4.022 -33.957  1.00  0.00           H  
ATOM   2206 2HB  ARG A 143      10.059  -2.675 -35.055  1.00  0.00           H  
ATOM   2207 1HG  ARG A 143      10.331  -1.164 -33.142  1.00  0.00           H  
ATOM   2208 2HG  ARG A 143      10.180  -2.584 -32.078  1.00  0.00           H  
ATOM   2209 1HD  ARG A 143      12.070  -3.606 -33.209  1.00  0.00           H  
ATOM   2210 2HD  ARG A 143      12.281  -2.103 -34.126  1.00  0.00           H  
ATOM   2211  HE  ARG A 143      12.828  -2.608 -31.306  1.00  0.00           H  
ATOM   2212 1HH1 ARG A 143      12.401  -0.213 -33.879  1.00  0.00           H  
ATOM   2213 2HH1 ARG A 143      13.302   1.043 -33.052  1.00  0.00           H  
ATOM   2214 1HH2 ARG A 143      14.050  -0.917 -30.254  1.00  0.00           H  
ATOM   2215 2HH2 ARG A 143      14.230   0.648 -31.032  1.00  0.00           H  
ATOM   2216  N   HIS A 144       7.295  -4.581 -35.275  1.00  0.00           N  
ATOM   2217  CA  HIS A 144       6.792  -5.203 -36.495  1.00  0.00           C  
ATOM   2218  C   HIS A 144       5.293  -5.528 -36.480  1.00  0.00           C  
ATOM   2219  O   HIS A 144       4.675  -5.661 -37.535  1.00  0.00           O  
ATOM   2220  CB  HIS A 144       7.610  -6.466 -36.750  1.00  0.00           C  
ATOM   2221  CG  HIS A 144       9.070  -6.154 -36.946  1.00  0.00           C  
ATOM   2222  ND1 HIS A 144       9.550  -5.508 -38.068  1.00  0.00           N  
ATOM   2223  CD2 HIS A 144      10.146  -6.377 -36.152  1.00  0.00           C  
ATOM   2224  CE1 HIS A 144      10.858  -5.351 -37.956  1.00  0.00           C  
ATOM   2225  NE2 HIS A 144      11.244  -5.869 -36.803  1.00  0.00           N  
ATOM   2226  H   HIS A 144       7.496  -5.145 -34.446  1.00  0.00           H  
ATOM   2227  HA  HIS A 144       6.961  -4.527 -37.331  1.00  0.00           H  
ATOM   2228 1HB  HIS A 144       7.511  -7.143 -35.896  1.00  0.00           H  
ATOM   2229 2HB  HIS A 144       7.235  -6.980 -37.632  1.00  0.00           H  
ATOM   2230  HD1 HIS A 144       9.007  -5.186 -38.846  1.00  0.00           H  
ATOM   2231  HD2 HIS A 144      10.259  -6.844 -35.175  1.00  0.00           H  
ATOM   2232  HE1 HIS A 144      11.426  -4.860 -38.745  1.00  0.00           H  
ATOM   2233  N   GLY A 145       4.710  -5.674 -35.298  1.00  0.00           N  
ATOM   2234  CA  GLY A 145       3.286  -5.971 -35.115  1.00  0.00           C  
ATOM   2235  C   GLY A 145       2.979  -7.461 -35.074  1.00  0.00           C  
ATOM   2236  O   GLY A 145       1.884  -7.881 -34.683  1.00  0.00           O  
ATOM   2237  H   GLY A 145       5.262  -5.577 -34.455  1.00  0.00           H  
ATOM   2238 1HA  GLY A 145       2.950  -5.510 -34.186  1.00  0.00           H  
ATOM   2239 2HA  GLY A 145       2.716  -5.509 -35.919  1.00  0.00           H  
ATOM   2240  N   ALA A 146       3.947  -8.273 -35.466  1.00  0.00           N  
ATOM   2241  CA  ALA A 146       3.764  -9.709 -35.462  1.00  0.00           C  
ATOM   2242  C   ALA A 146       4.004 -10.235 -34.074  1.00  0.00           C  
ATOM   2243  O   ALA A 146       4.936  -9.794 -33.414  1.00  0.00           O  
ATOM   2244  CB  ALA A 146       4.724 -10.374 -36.429  1.00  0.00           C  
ATOM   2245  H   ALA A 146       4.821  -7.877 -35.776  1.00  0.00           H  
ATOM   2246  HA  ALA A 146       2.737  -9.933 -35.748  1.00  0.00           H  
ATOM   2247 1HB  ALA A 146       4.568 -11.454 -36.404  1.00  0.00           H  
ATOM   2248 2HB  ALA A 146       4.545  -9.999 -37.435  1.00  0.00           H  
ATOM   2249 3HB  ALA A 146       5.747 -10.150 -36.133  1.00  0.00           H  
ATOM   2250  N   ARG A 147       3.242 -11.237 -33.665  1.00  0.00           N  
ATOM   2251  CA  ARG A 147       3.509 -11.873 -32.384  1.00  0.00           C  
ATOM   2252  C   ARG A 147       4.914 -12.406 -32.459  1.00  0.00           C  
ATOM   2253  O   ARG A 147       5.403 -12.670 -33.559  1.00  0.00           O  
ATOM   2254  CB  ARG A 147       2.524 -13.000 -32.117  1.00  0.00           C  
ATOM   2255  CG  ARG A 147       2.651 -14.205 -33.083  1.00  0.00           C  
ATOM   2256  CD  ARG A 147       1.564 -15.222 -32.873  1.00  0.00           C  
ATOM   2257  NE  ARG A 147       1.671 -16.365 -33.776  1.00  0.00           N  
ATOM   2258  CZ  ARG A 147       1.138 -16.429 -35.017  1.00  0.00           C  
ATOM   2259  NH1 ARG A 147       0.454 -15.416 -35.501  1.00  0.00           N  
ATOM   2260  NH2 ARG A 147       1.301 -17.518 -35.748  1.00  0.00           N  
ATOM   2261  H   ARG A 147       2.477 -11.557 -34.241  1.00  0.00           H  
ATOM   2262  HA  ARG A 147       3.447 -11.134 -31.583  1.00  0.00           H  
ATOM   2263 1HB  ARG A 147       2.684 -13.370 -31.105  1.00  0.00           H  
ATOM   2264 2HB  ARG A 147       1.505 -12.621 -32.174  1.00  0.00           H  
ATOM   2265 1HG  ARG A 147       2.602 -13.852 -34.112  1.00  0.00           H  
ATOM   2266 2HG  ARG A 147       3.617 -14.693 -32.912  1.00  0.00           H  
ATOM   2267 1HD  ARG A 147       1.633 -15.604 -31.865  1.00  0.00           H  
ATOM   2268 2HD  ARG A 147       0.590 -14.758 -33.021  1.00  0.00           H  
ATOM   2269  HE  ARG A 147       2.190 -17.169 -33.448  1.00  0.00           H  
ATOM   2270 1HH1 ARG A 147       0.326 -14.581 -34.949  1.00  0.00           H  
ATOM   2271 2HH1 ARG A 147       0.059 -15.472 -36.428  1.00  0.00           H  
ATOM   2272 1HH2 ARG A 147       1.824 -18.300 -35.381  1.00  0.00           H  
ATOM   2273 2HH2 ARG A 147       0.903 -17.567 -36.675  1.00  0.00           H  
ATOM   2274  N   ASP A 148       5.586 -12.579 -31.329  1.00  0.00           N  
ATOM   2275  CA  ASP A 148       6.944 -13.077 -31.473  1.00  0.00           C  
ATOM   2276  C   ASP A 148       6.961 -14.369 -32.267  1.00  0.00           C  
ATOM   2277  O   ASP A 148       6.193 -15.289 -31.989  1.00  0.00           O  
ATOM   2278  CB  ASP A 148       7.642 -13.284 -30.150  1.00  0.00           C  
ATOM   2279  CG  ASP A 148       9.057 -13.663 -30.380  1.00  0.00           C  
ATOM   2280  OD1 ASP A 148       9.882 -12.801 -30.518  1.00  0.00           O  
ATOM   2281  OD2 ASP A 148       9.308 -14.844 -30.497  1.00  0.00           O  
ATOM   2282  H   ASP A 148       5.177 -12.350 -30.416  1.00  0.00           H  
ATOM   2283  HA  ASP A 148       7.515 -12.335 -32.033  1.00  0.00           H  
ATOM   2284 1HB  ASP A 148       7.626 -12.361 -29.579  1.00  0.00           H  
ATOM   2285 2HB  ASP A 148       7.139 -14.055 -29.564  1.00  0.00           H  
ATOM   2286  N   THR A 149       7.872 -14.450 -33.234  1.00  0.00           N  
ATOM   2287  CA  THR A 149       7.952 -15.608 -34.108  1.00  0.00           C  
ATOM   2288  C   THR A 149       8.716 -16.803 -33.532  1.00  0.00           C  
ATOM   2289  O   THR A 149       8.615 -17.907 -34.072  1.00  0.00           O  
ATOM   2290  CB  THR A 149       8.565 -15.194 -35.452  1.00  0.00           C  
ATOM   2291  OG1 THR A 149       9.904 -14.720 -35.248  1.00  0.00           O  
ATOM   2292  CG2 THR A 149       7.720 -14.068 -36.060  1.00  0.00           C  
ATOM   2293  H   THR A 149       8.490 -13.666 -33.384  1.00  0.00           H  
ATOM   2294  HA  THR A 149       6.931 -15.940 -34.302  1.00  0.00           H  
ATOM   2295  HB  THR A 149       8.585 -16.048 -36.127  1.00  0.00           H  
ATOM   2296  HG1 THR A 149      10.422 -15.410 -34.823  1.00  0.00           H  
ATOM   2297 1HG2 THR A 149       8.149 -13.763 -37.014  1.00  0.00           H  
ATOM   2298 2HG2 THR A 149       6.701 -14.422 -36.214  1.00  0.00           H  
ATOM   2299 3HG2 THR A 149       7.703 -13.214 -35.378  1.00  0.00           H  
ATOM   2300  N   SER A 150       9.491 -16.607 -32.454  1.00  0.00           N  
ATOM   2301  CA  SER A 150      10.150 -17.748 -31.827  1.00  0.00           C  
ATOM   2302  C   SER A 150       9.137 -18.271 -30.815  1.00  0.00           C  
ATOM   2303  O   SER A 150       9.097 -19.456 -30.481  1.00  0.00           O  
ATOM   2304  CB  SER A 150      11.474 -17.379 -31.166  1.00  0.00           C  
ATOM   2305  OG  SER A 150      11.303 -16.565 -30.041  1.00  0.00           O  
ATOM   2306  H   SER A 150       9.567 -15.692 -32.013  1.00  0.00           H  
ATOM   2307  HA  SER A 150      10.334 -18.522 -32.572  1.00  0.00           H  
ATOM   2308 1HB  SER A 150      12.002 -18.288 -30.881  1.00  0.00           H  
ATOM   2309 2HB  SER A 150      12.094 -16.859 -31.892  1.00  0.00           H  
ATOM   2310  HG  SER A 150      10.684 -15.849 -30.301  1.00  0.00           H  
ATOM   2311  N   GLY A 151       8.207 -17.383 -30.433  1.00  0.00           N  
ATOM   2312  CA  GLY A 151       7.099 -17.646 -29.518  1.00  0.00           C  
ATOM   2313  C   GLY A 151       5.975 -18.423 -30.208  1.00  0.00           C  
ATOM   2314  O   GLY A 151       4.815 -18.013 -30.224  1.00  0.00           O  
ATOM   2315  H   GLY A 151       8.339 -16.417 -30.731  1.00  0.00           H  
ATOM   2316 1HA  GLY A 151       7.457 -18.199 -28.662  1.00  0.00           H  
ATOM   2317 2HA  GLY A 151       6.712 -16.696 -29.148  1.00  0.00           H  
ATOM   2318  N   ALA A 152       6.346 -19.542 -30.814  1.00  0.00           N  
ATOM   2319  CA  ALA A 152       5.435 -20.430 -31.514  1.00  0.00           C  
ATOM   2320  C   ALA A 152       4.976 -21.547 -30.589  1.00  0.00           C  
ATOM   2321  O   ALA A 152       5.290 -22.720 -30.817  1.00  0.00           O  
ATOM   2322  CB  ALA A 152       6.125 -20.997 -32.739  1.00  0.00           C  
ATOM   2323  H   ALA A 152       7.329 -19.780 -30.755  1.00  0.00           H  
ATOM   2324  HA  ALA A 152       4.560 -19.858 -31.821  1.00  0.00           H  
ATOM   2325 1HB  ALA A 152       5.440 -21.650 -33.275  1.00  0.00           H  
ATOM   2326 2HB  ALA A 152       6.437 -20.176 -33.391  1.00  0.00           H  
ATOM   2327 3HB  ALA A 152       7.002 -21.563 -32.426  1.00  0.00           H  
ATOM   2328  N   GLU A 153       4.334 -21.170 -29.480  1.00  0.00           N  
ATOM   2329  CA  GLU A 153       3.864 -22.108 -28.445  1.00  0.00           C  
ATOM   2330  C   GLU A 153       4.972 -23.083 -28.040  1.00  0.00           C  
ATOM   2331  O   GLU A 153       4.713 -24.225 -27.664  1.00  0.00           O  
ATOM   2332  CB  GLU A 153       2.650 -22.894 -28.939  1.00  0.00           C  
ATOM   2333  CG  GLU A 153       1.446 -22.040 -29.292  1.00  0.00           C  
ATOM   2334  CD  GLU A 153       0.261 -22.859 -29.718  1.00  0.00           C  
ATOM   2335  OE1 GLU A 153      -0.360 -23.473 -28.873  1.00  0.00           O  
ATOM   2336  OE2 GLU A 153      -0.022 -22.879 -30.891  1.00  0.00           O  
ATOM   2337  H   GLU A 153       4.144 -20.176 -29.365  1.00  0.00           H  
ATOM   2338  HA  GLU A 153       3.577 -21.531 -27.565  1.00  0.00           H  
ATOM   2339 1HB  GLU A 153       2.922 -23.476 -29.820  1.00  0.00           H  
ATOM   2340 2HB  GLU A 153       2.341 -23.598 -28.167  1.00  0.00           H  
ATOM   2341 1HG  GLU A 153       1.167 -21.442 -28.420  1.00  0.00           H  
ATOM   2342 2HG  GLU A 153       1.720 -21.355 -30.093  1.00  0.00           H  
ATOM   2343  N   SER A 154       6.196 -22.588 -28.077  1.00  0.00           N  
ATOM   2344  CA  SER A 154       7.392 -23.354 -27.813  1.00  0.00           C  
ATOM   2345  C   SER A 154       8.101 -22.969 -26.506  1.00  0.00           C  
ATOM   2346  O   SER A 154       8.557 -23.868 -25.802  1.00  0.00           O  
ATOM   2347  CB  SER A 154       8.309 -23.286 -29.028  1.00  0.00           C  
ATOM   2348  OG  SER A 154       7.703 -23.919 -30.150  1.00  0.00           O  
ATOM   2349  H   SER A 154       6.279 -21.636 -28.391  1.00  0.00           H  
ATOM   2350  HA  SER A 154       7.092 -24.399 -27.716  1.00  0.00           H  
ATOM   2351 1HB  SER A 154       8.532 -22.257 -29.283  1.00  0.00           H  
ATOM   2352 2HB  SER A 154       9.252 -23.777 -28.800  1.00  0.00           H  
ATOM   2353  HG  SER A 154       6.853 -23.439 -30.342  1.00  0.00           H  
ATOM   2354  N   PRO A 155       8.169 -21.668 -26.086  1.00  0.00           N  
ATOM   2355  CA  PRO A 155       8.779 -21.218 -24.835  1.00  0.00           C  
ATOM   2356  C   PRO A 155       8.096 -21.875 -23.640  1.00  0.00           C  
ATOM   2357  O   PRO A 155       8.639 -21.927 -22.539  1.00  0.00           O  
ATOM   2358  CB  PRO A 155       8.518 -19.708 -24.837  1.00  0.00           C  
ATOM   2359  CG  PRO A 155       8.355 -19.350 -26.274  1.00  0.00           C  
ATOM   2360  CD  PRO A 155       7.652 -20.531 -26.896  1.00  0.00           C  
ATOM   2361  HA  PRO A 155       9.854 -21.439 -24.845  1.00  0.00           H  
ATOM   2362 1HB  PRO A 155       7.620 -19.485 -24.239  1.00  0.00           H  
ATOM   2363 2HB  PRO A 155       9.359 -19.186 -24.358  1.00  0.00           H  
ATOM   2364 1HG  PRO A 155       7.763 -18.424 -26.348  1.00  0.00           H  
ATOM   2365 2HG  PRO A 155       9.331 -19.144 -26.737  1.00  0.00           H  
ATOM   2366 1HD  PRO A 155       6.566 -20.388 -26.754  1.00  0.00           H  
ATOM   2367 2HD  PRO A 155       7.955 -20.581 -27.943  1.00  0.00           H  
ATOM   2368  N   ASN A 156       6.886 -22.375 -23.877  1.00  0.00           N  
ATOM   2369  CA  ASN A 156       6.064 -23.047 -22.895  1.00  0.00           C  
ATOM   2370  C   ASN A 156       6.749 -24.325 -22.391  1.00  0.00           C  
ATOM   2371  O   ASN A 156       6.538 -24.748 -21.253  1.00  0.00           O  
ATOM   2372  CB  ASN A 156       4.743 -23.405 -23.544  1.00  0.00           C  
ATOM   2373  CG  ASN A 156       3.911 -22.202 -23.875  1.00  0.00           C  
ATOM   2374  OD1 ASN A 156       4.110 -21.108 -23.334  1.00  0.00           O  
ATOM   2375  ND2 ASN A 156       2.981 -22.391 -24.778  1.00  0.00           N  
ATOM   2376  H   ASN A 156       6.499 -22.284 -24.800  1.00  0.00           H  
ATOM   2377  HA  ASN A 156       5.908 -22.382 -22.044  1.00  0.00           H  
ATOM   2378 1HB  ASN A 156       4.934 -23.965 -24.465  1.00  0.00           H  
ATOM   2379 2HB  ASN A 156       4.174 -24.054 -22.879  1.00  0.00           H  
ATOM   2380 1HD2 ASN A 156       2.393 -21.636 -25.071  1.00  0.00           H  
ATOM   2381 2HD2 ASN A 156       2.856 -23.300 -25.186  1.00  0.00           H  
ATOM   2382  N   GLY A 157       7.606 -24.939 -23.229  1.00  0.00           N  
ATOM   2383  CA  GLY A 157       8.301 -26.194 -22.900  1.00  0.00           C  
ATOM   2384  C   GLY A 157       9.513 -25.974 -21.988  1.00  0.00           C  
ATOM   2385  O   GLY A 157      10.634 -26.397 -22.282  1.00  0.00           O  
ATOM   2386  H   GLY A 157       7.798 -24.519 -24.137  1.00  0.00           H  
ATOM   2387 1HA  GLY A 157       7.603 -26.877 -22.418  1.00  0.00           H  
ATOM   2388 2HA  GLY A 157       8.627 -26.671 -23.824  1.00  0.00           H  
ATOM   2389  N   ILE A 158       9.260 -25.299 -20.887  1.00  0.00           N  
ATOM   2390  CA  ILE A 158      10.235 -24.920 -19.888  1.00  0.00           C  
ATOM   2391  C   ILE A 158      10.766 -26.156 -19.158  1.00  0.00           C  
ATOM   2392  O   ILE A 158      10.054 -27.154 -18.988  1.00  0.00           O  
ATOM   2393  CB  ILE A 158       9.612 -23.886 -18.923  1.00  0.00           C  
ATOM   2394  CG1 ILE A 158      10.679 -23.182 -18.081  1.00  0.00           C  
ATOM   2395  CG2 ILE A 158       8.677 -24.573 -18.016  1.00  0.00           C  
ATOM   2396  CD1 ILE A 158      11.548 -22.223 -18.836  1.00  0.00           C  
ATOM   2397  H   ILE A 158       8.289 -25.031 -20.751  1.00  0.00           H  
ATOM   2398  HA  ILE A 158      11.072 -24.441 -20.392  1.00  0.00           H  
ATOM   2399  HB  ILE A 158       9.074 -23.128 -19.497  1.00  0.00           H  
ATOM   2400 1HG1 ILE A 158      10.185 -22.636 -17.278  1.00  0.00           H  
ATOM   2401 2HG1 ILE A 158      11.303 -23.924 -17.645  1.00  0.00           H  
ATOM   2402 1HG2 ILE A 158       8.230 -23.855 -17.335  1.00  0.00           H  
ATOM   2403 2HG2 ILE A 158       7.896 -25.067 -18.596  1.00  0.00           H  
ATOM   2404 3HG2 ILE A 158       9.252 -25.303 -17.462  1.00  0.00           H  
ATOM   2405 1HD1 ILE A 158      12.276 -21.784 -18.149  1.00  0.00           H  
ATOM   2406 2HD1 ILE A 158      12.071 -22.755 -19.629  1.00  0.00           H  
ATOM   2407 3HD1 ILE A 158      10.933 -21.436 -19.271  1.00  0.00           H  
ATOM   2408  N   ALA A 159      12.035 -26.111 -18.761  1.00  0.00           N  
ATOM   2409  CA  ALA A 159      12.633 -27.209 -18.016  1.00  0.00           C  
ATOM   2410  C   ALA A 159      11.780 -27.490 -16.796  1.00  0.00           C  
ATOM   2411  O   ALA A 159      11.312 -26.558 -16.136  1.00  0.00           O  
ATOM   2412  CB  ALA A 159      14.045 -26.861 -17.588  1.00  0.00           C  
ATOM   2413  H   ALA A 159      12.584 -25.286 -18.960  1.00  0.00           H  
ATOM   2414  HA  ALA A 159      12.647 -28.097 -18.646  1.00  0.00           H  
ATOM   2415 1HB  ALA A 159      14.472 -27.695 -17.030  1.00  0.00           H  
ATOM   2416 2HB  ALA A 159      14.656 -26.663 -18.470  1.00  0.00           H  
ATOM   2417 3HB  ALA A 159      14.025 -25.972 -16.954  1.00  0.00           H  
ATOM   2418  N   GLN A 160      11.634 -28.767 -16.452  1.00  0.00           N  
ATOM   2419  CA  GLN A 160      10.797 -29.154 -15.322  1.00  0.00           C  
ATOM   2420  C   GLN A 160      11.132 -28.419 -14.029  1.00  0.00           C  
ATOM   2421  O   GLN A 160      10.228 -28.018 -13.305  1.00  0.00           O  
ATOM   2422  CB  GLN A 160      10.895 -30.661 -15.077  1.00  0.00           C  
ATOM   2423  CG  GLN A 160       9.980 -31.154 -13.965  1.00  0.00           C  
ATOM   2424  CD  GLN A 160      10.057 -32.653 -13.753  1.00  0.00           C  
ATOM   2425  OE1 GLN A 160      10.308 -33.411 -14.699  1.00  0.00           O  
ATOM   2426  NE2 GLN A 160       9.850 -33.095 -12.518  1.00  0.00           N  
ATOM   2427  H   GLN A 160      12.067 -29.485 -17.015  1.00  0.00           H  
ATOM   2428  HA  GLN A 160       9.764 -28.918 -15.579  1.00  0.00           H  
ATOM   2429 1HB  GLN A 160      10.641 -31.198 -15.991  1.00  0.00           H  
ATOM   2430 2HB  GLN A 160      11.920 -30.922 -14.811  1.00  0.00           H  
ATOM   2431 1HG  GLN A 160      10.253 -30.661 -13.027  1.00  0.00           H  
ATOM   2432 2HG  GLN A 160       8.963 -30.905 -14.231  1.00  0.00           H  
ATOM   2433 1HE2 GLN A 160       9.892 -34.071 -12.318  1.00  0.00           H  
ATOM   2434 2HE2 GLN A 160       9.643 -32.431 -11.760  1.00  0.00           H  
ATOM   2435  N   GLU A 161      12.412 -28.206 -13.733  1.00  0.00           N  
ATOM   2436  CA  GLU A 161      12.755 -27.533 -12.477  1.00  0.00           C  
ATOM   2437  C   GLU A 161      12.185 -26.110 -12.409  1.00  0.00           C  
ATOM   2438  O   GLU A 161      11.771 -25.632 -11.341  1.00  0.00           O  
ATOM   2439  CB  GLU A 161      14.273 -27.484 -12.304  1.00  0.00           C  
ATOM   2440  CG  GLU A 161      14.919 -28.844 -12.040  1.00  0.00           C  
ATOM   2441  CD  GLU A 161      16.427 -28.781 -11.935  1.00  0.00           C  
ATOM   2442  OE1 GLU A 161      16.983 -27.740 -12.198  1.00  0.00           O  
ATOM   2443  OE2 GLU A 161      17.020 -29.777 -11.591  1.00  0.00           O  
ATOM   2444  H   GLU A 161      13.137 -28.522 -14.359  1.00  0.00           H  
ATOM   2445  HA  GLU A 161      12.324 -28.108 -11.654  1.00  0.00           H  
ATOM   2446 1HB  GLU A 161      14.726 -27.061 -13.202  1.00  0.00           H  
ATOM   2447 2HB  GLU A 161      14.522 -26.826 -11.471  1.00  0.00           H  
ATOM   2448 1HG  GLU A 161      14.518 -29.246 -11.110  1.00  0.00           H  
ATOM   2449 2HG  GLU A 161      14.643 -29.524 -12.845  1.00  0.00           H  
ATOM   2450  N   ASP A 162      12.183 -25.415 -13.546  1.00  0.00           N  
ATOM   2451  CA  ASP A 162      11.674 -24.060 -13.558  1.00  0.00           C  
ATOM   2452  C   ASP A 162      10.167 -24.126 -13.538  1.00  0.00           C  
ATOM   2453  O   ASP A 162       9.519 -23.312 -12.883  1.00  0.00           O  
ATOM   2454  CB  ASP A 162      12.189 -23.275 -14.750  1.00  0.00           C  
ATOM   2455  CG  ASP A 162      13.690 -22.958 -14.669  1.00  0.00           C  
ATOM   2456  OD1 ASP A 162      14.263 -23.124 -13.618  1.00  0.00           O  
ATOM   2457  OD2 ASP A 162      14.244 -22.544 -15.660  1.00  0.00           O  
ATOM   2458  H   ASP A 162      12.467 -25.852 -14.416  1.00  0.00           H  
ATOM   2459  HA  ASP A 162      12.007 -23.551 -12.654  1.00  0.00           H  
ATOM   2460 1HB  ASP A 162      12.035 -23.878 -15.620  1.00  0.00           H  
ATOM   2461 2HB  ASP A 162      11.617 -22.356 -14.869  1.00  0.00           H  
ATOM   2462  N   TYR A 163       9.603 -25.121 -14.224  1.00  0.00           N  
ATOM   2463  CA  TYR A 163       8.159 -25.264 -14.256  1.00  0.00           C  
ATOM   2464  C   TYR A 163       7.650 -25.417 -12.840  1.00  0.00           C  
ATOM   2465  O   TYR A 163       6.682 -24.765 -12.453  1.00  0.00           O  
ATOM   2466  CB  TYR A 163       7.681 -26.451 -15.066  1.00  0.00           C  
ATOM   2467  CG  TYR A 163       6.204 -26.456 -15.142  1.00  0.00           C  
ATOM   2468  CD1 TYR A 163       5.566 -25.611 -16.029  1.00  0.00           C  
ATOM   2469  CD2 TYR A 163       5.490 -27.263 -14.334  1.00  0.00           C  
ATOM   2470  CE1 TYR A 163       4.204 -25.590 -16.092  1.00  0.00           C  
ATOM   2471  CE2 TYR A 163       4.129 -27.268 -14.392  1.00  0.00           C  
ATOM   2472  CZ  TYR A 163       3.477 -26.421 -15.272  1.00  0.00           C  
ATOM   2473  OH  TYR A 163       2.113 -26.394 -15.343  1.00  0.00           O  
ATOM   2474  H   TYR A 163      10.191 -25.769 -14.749  1.00  0.00           H  
ATOM   2475  HA  TYR A 163       7.722 -24.362 -14.671  1.00  0.00           H  
ATOM   2476 1HB  TYR A 163       8.085 -26.454 -16.053  1.00  0.00           H  
ATOM   2477 2HB  TYR A 163       7.997 -27.372 -14.580  1.00  0.00           H  
ATOM   2478  HD1 TYR A 163       6.147 -24.958 -16.675  1.00  0.00           H  
ATOM   2479  HD2 TYR A 163       6.016 -27.895 -13.647  1.00  0.00           H  
ATOM   2480  HE1 TYR A 163       3.700 -24.921 -16.789  1.00  0.00           H  
ATOM   2481  HE2 TYR A 163       3.571 -27.926 -13.741  1.00  0.00           H  
ATOM   2482  HH  TYR A 163       1.848 -25.898 -16.122  1.00  0.00           H  
ATOM   2483  N   GLU A 164       8.304 -26.294 -12.065  1.00  0.00           N  
ATOM   2484  CA  GLU A 164       7.893 -26.540 -10.694  1.00  0.00           C  
ATOM   2485  C   GLU A 164       7.956 -25.244  -9.877  1.00  0.00           C  
ATOM   2486  O   GLU A 164       7.047 -24.958  -9.090  1.00  0.00           O  
ATOM   2487  CB  GLU A 164       8.755 -27.636 -10.061  1.00  0.00           C  
ATOM   2488  CG  GLU A 164       8.476 -29.054 -10.599  1.00  0.00           C  
ATOM   2489  CD  GLU A 164       9.417 -30.107 -10.042  1.00  0.00           C  
ATOM   2490  OE1 GLU A 164      10.339 -29.756  -9.345  1.00  0.00           O  
ATOM   2491  OE2 GLU A 164       9.202 -31.269 -10.314  1.00  0.00           O  
ATOM   2492  H   GLU A 164       9.090 -26.813 -12.456  1.00  0.00           H  
ATOM   2493  HA  GLU A 164       6.878 -26.912 -10.707  1.00  0.00           H  
ATOM   2494 1HB  GLU A 164       9.810 -27.414 -10.248  1.00  0.00           H  
ATOM   2495 2HB  GLU A 164       8.606 -27.643  -8.984  1.00  0.00           H  
ATOM   2496 1HG  GLU A 164       7.454 -29.330 -10.346  1.00  0.00           H  
ATOM   2497 2HG  GLU A 164       8.553 -29.040 -11.683  1.00  0.00           H  
ATOM   2498  N   SER A 165       8.984 -24.419 -10.100  1.00  0.00           N  
ATOM   2499  CA  SER A 165       9.055 -23.150  -9.389  1.00  0.00           C  
ATOM   2500  C   SER A 165       7.881 -22.235  -9.787  1.00  0.00           C  
ATOM   2501  O   SER A 165       7.249 -21.601  -8.928  1.00  0.00           O  
ATOM   2502  CB  SER A 165      10.374 -22.460  -9.689  1.00  0.00           C  
ATOM   2503  OG  SER A 165      11.459 -23.196  -9.184  1.00  0.00           O  
ATOM   2504  H   SER A 165       9.739 -24.696 -10.733  1.00  0.00           H  
ATOM   2505  HA  SER A 165       8.994 -23.349  -8.319  1.00  0.00           H  
ATOM   2506 1HB  SER A 165      10.487 -22.333 -10.762  1.00  0.00           H  
ATOM   2507 2HB  SER A 165      10.368 -21.468  -9.244  1.00  0.00           H  
ATOM   2508  HG  SER A 165      11.521 -23.999  -9.740  1.00  0.00           H  
ATOM   2509  N   LEU A 166       7.564 -22.207 -11.084  1.00  0.00           N  
ATOM   2510  CA  LEU A 166       6.495 -21.358 -11.603  1.00  0.00           C  
ATOM   2511  C   LEU A 166       5.138 -21.767 -11.019  1.00  0.00           C  
ATOM   2512  O   LEU A 166       4.320 -20.908 -10.653  1.00  0.00           O  
ATOM   2513  CB  LEU A 166       6.481 -21.446 -13.143  1.00  0.00           C  
ATOM   2514  CG  LEU A 166       7.727 -20.803 -13.873  1.00  0.00           C  
ATOM   2515  CD1 LEU A 166       7.713 -21.177 -15.365  1.00  0.00           C  
ATOM   2516  CD2 LEU A 166       7.701 -19.302 -13.700  1.00  0.00           C  
ATOM   2517  H   LEU A 166       8.115 -22.766 -11.737  1.00  0.00           H  
ATOM   2518  HA  LEU A 166       6.702 -20.331 -11.312  1.00  0.00           H  
ATOM   2519 1HB  LEU A 166       6.435 -22.491 -13.428  1.00  0.00           H  
ATOM   2520 2HB  LEU A 166       5.583 -20.954 -13.511  1.00  0.00           H  
ATOM   2521  HG  LEU A 166       8.634 -21.183 -13.436  1.00  0.00           H  
ATOM   2522 1HD1 LEU A 166       8.577 -20.742 -15.855  1.00  0.00           H  
ATOM   2523 2HD1 LEU A 166       7.750 -22.250 -15.469  1.00  0.00           H  
ATOM   2524 3HD1 LEU A 166       6.804 -20.799 -15.829  1.00  0.00           H  
ATOM   2525 1HD2 LEU A 166       8.570 -18.867 -14.195  1.00  0.00           H  
ATOM   2526 2HD2 LEU A 166       6.790 -18.899 -14.141  1.00  0.00           H  
ATOM   2527 3HD2 LEU A 166       7.728 -19.062 -12.637  1.00  0.00           H  
ATOM   2528  N   VAL A 167       4.911 -23.073 -10.874  1.00  0.00           N  
ATOM   2529  CA  VAL A 167       3.656 -23.513 -10.288  1.00  0.00           C  
ATOM   2530  C   VAL A 167       3.638 -23.327  -8.775  1.00  0.00           C  
ATOM   2531  O   VAL A 167       2.573 -23.155  -8.179  1.00  0.00           O  
ATOM   2532  CB  VAL A 167       3.283 -24.921 -10.724  1.00  0.00           C  
ATOM   2533  CG1 VAL A 167       3.131 -24.890 -12.187  1.00  0.00           C  
ATOM   2534  CG2 VAL A 167       4.304 -25.876 -10.331  1.00  0.00           C  
ATOM   2535  H   VAL A 167       5.602 -23.749 -11.205  1.00  0.00           H  
ATOM   2536  HA  VAL A 167       2.887 -22.874 -10.708  1.00  0.00           H  
ATOM   2537  HB  VAL A 167       2.329 -25.200 -10.286  1.00  0.00           H  
ATOM   2538 1HG1 VAL A 167       2.852 -25.847 -12.512  1.00  0.00           H  
ATOM   2539 2HG1 VAL A 167       2.359 -24.175 -12.460  1.00  0.00           H  
ATOM   2540 3HG1 VAL A 167       4.078 -24.602 -12.652  1.00  0.00           H  
ATOM   2541 1HG2 VAL A 167       4.047 -26.873 -10.674  1.00  0.00           H  
ATOM   2542 2HG2 VAL A 167       5.196 -25.558 -10.784  1.00  0.00           H  
ATOM   2543 3HG2 VAL A 167       4.420 -25.883  -9.249  1.00  0.00           H  
ATOM   2544  N   GLY A 168       4.811 -23.266  -8.141  1.00  0.00           N  
ATOM   2545  CA  GLY A 168       4.819 -22.923  -6.729  1.00  0.00           C  
ATOM   2546  C   GLY A 168       4.109 -21.570  -6.606  1.00  0.00           C  
ATOM   2547  O   GLY A 168       3.360 -21.325  -5.664  1.00  0.00           O  
ATOM   2548  H   GLY A 168       5.684 -23.478  -8.626  1.00  0.00           H  
ATOM   2549 1HA  GLY A 168       4.305 -23.687  -6.149  1.00  0.00           H  
ATOM   2550 2HA  GLY A 168       5.847 -22.850  -6.374  1.00  0.00           H  
ATOM   2551  N   GLY A 169       4.322 -20.706  -7.604  1.00  0.00           N  
ATOM   2552  CA  GLY A 169       3.655 -19.414  -7.707  1.00  0.00           C  
ATOM   2553  C   GLY A 169       2.124 -19.550  -7.867  1.00  0.00           C  
ATOM   2554  O   GLY A 169       1.361 -18.983  -7.082  1.00  0.00           O  
ATOM   2555  H   GLY A 169       5.006 -20.973  -8.316  1.00  0.00           H  
ATOM   2556 1HA  GLY A 169       3.880 -18.817  -6.824  1.00  0.00           H  
ATOM   2557 2HA  GLY A 169       4.062 -18.880  -8.565  1.00  0.00           H  
ATOM   2558  N   ILE A 170       1.667 -20.337  -8.867  1.00  0.00           N  
ATOM   2559  CA  ILE A 170       0.206 -20.468  -9.122  1.00  0.00           C  
ATOM   2560  C   ILE A 170      -0.552 -21.022  -7.919  1.00  0.00           C  
ATOM   2561  O   ILE A 170      -1.716 -20.665  -7.684  1.00  0.00           O  
ATOM   2562  CB  ILE A 170      -0.149 -21.333 -10.369  1.00  0.00           C  
ATOM   2563  CG1 ILE A 170      -1.615 -21.081 -10.766  1.00  0.00           C  
ATOM   2564  CG2 ILE A 170      -0.044 -22.821 -10.080  1.00  0.00           C  
ATOM   2565  CD1 ILE A 170      -1.909 -19.687 -11.248  1.00  0.00           C  
ATOM   2566  H   ILE A 170       2.362 -20.783  -9.470  1.00  0.00           H  
ATOM   2567  HA  ILE A 170      -0.188 -19.485  -9.316  1.00  0.00           H  
ATOM   2568  HB  ILE A 170       0.506 -21.065 -11.197  1.00  0.00           H  
ATOM   2569 1HG1 ILE A 170      -1.891 -21.784 -11.550  1.00  0.00           H  
ATOM   2570 2HG1 ILE A 170      -2.231 -21.277  -9.898  1.00  0.00           H  
ATOM   2571 1HG2 ILE A 170      -0.312 -23.387 -10.968  1.00  0.00           H  
ATOM   2572 2HG2 ILE A 170       0.916 -23.067  -9.802  1.00  0.00           H  
ATOM   2573 3HG2 ILE A 170      -0.711 -23.084  -9.282  1.00  0.00           H  
ATOM   2574 1HD1 ILE A 170      -2.969 -19.601 -11.493  1.00  0.00           H  
ATOM   2575 2HD1 ILE A 170      -1.664 -18.986 -10.483  1.00  0.00           H  
ATOM   2576 3HD1 ILE A 170      -1.316 -19.475 -12.134  1.00  0.00           H  
ATOM   2577  N   ASN A 171       0.132 -21.782  -7.074  1.00  0.00           N  
ATOM   2578  CA  ASN A 171      -0.471 -22.330  -5.868  1.00  0.00           C  
ATOM   2579  C   ASN A 171      -0.999 -21.232  -4.924  1.00  0.00           C  
ATOM   2580  O   ASN A 171      -1.838 -21.504  -4.064  1.00  0.00           O  
ATOM   2581  CB  ASN A 171       0.510 -23.224  -5.149  1.00  0.00           C  
ATOM   2582  CG  ASN A 171       0.767 -24.534  -5.871  1.00  0.00           C  
ATOM   2583  OD1 ASN A 171       0.005 -24.953  -6.746  1.00  0.00           O  
ATOM   2584  ND2 ASN A 171       1.842 -25.186  -5.512  1.00  0.00           N  
ATOM   2585  H   ASN A 171       1.089 -22.049  -7.321  1.00  0.00           H  
ATOM   2586  HA  ASN A 171      -1.319 -22.932  -6.155  1.00  0.00           H  
ATOM   2587 1HB  ASN A 171       1.450 -22.700  -5.029  1.00  0.00           H  
ATOM   2588 2HB  ASN A 171       0.134 -23.437  -4.151  1.00  0.00           H  
ATOM   2589 1HD2 ASN A 171       2.074 -26.053  -5.951  1.00  0.00           H  
ATOM   2590 2HD2 ASN A 171       2.435 -24.810  -4.802  1.00  0.00           H  
ATOM   2591  N   PHE A 172      -0.504 -19.996  -5.068  1.00  0.00           N  
ATOM   2592  CA  PHE A 172      -0.940 -18.871  -4.245  1.00  0.00           C  
ATOM   2593  C   PHE A 172      -1.900 -17.923  -4.976  1.00  0.00           C  
ATOM   2594  O   PHE A 172      -2.376 -16.945  -4.391  1.00  0.00           O  
ATOM   2595  CB  PHE A 172       0.277 -18.070  -3.813  1.00  0.00           C  
ATOM   2596  CG  PHE A 172       1.179 -18.814  -2.913  1.00  0.00           C  
ATOM   2597  CD1 PHE A 172       2.333 -19.378  -3.401  1.00  0.00           C  
ATOM   2598  CD2 PHE A 172       0.884 -18.946  -1.567  1.00  0.00           C  
ATOM   2599  CE1 PHE A 172       3.185 -20.073  -2.571  1.00  0.00           C  
ATOM   2600  CE2 PHE A 172       1.731 -19.637  -0.727  1.00  0.00           C  
ATOM   2601  CZ  PHE A 172       2.887 -20.204  -1.232  1.00  0.00           C  
ATOM   2602  H   PHE A 172       0.195 -19.814  -5.789  1.00  0.00           H  
ATOM   2603  HA  PHE A 172      -1.448 -19.263  -3.364  1.00  0.00           H  
ATOM   2604 1HB  PHE A 172       0.844 -17.775  -4.703  1.00  0.00           H  
ATOM   2605 2HB  PHE A 172      -0.036 -17.176  -3.317  1.00  0.00           H  
ATOM   2606  HD1 PHE A 172       2.566 -19.275  -4.465  1.00  0.00           H  
ATOM   2607  HD2 PHE A 172      -0.029 -18.496  -1.173  1.00  0.00           H  
ATOM   2608  HE1 PHE A 172       4.093 -20.517  -2.982  1.00  0.00           H  
ATOM   2609  HE2 PHE A 172       1.492 -19.737   0.331  1.00  0.00           H  
ATOM   2610  HZ  PHE A 172       3.560 -20.753  -0.575  1.00  0.00           H  
ATOM   2611  N   TRP A 173      -2.158 -18.187  -6.257  1.00  0.00           N  
ATOM   2612  CA  TRP A 173      -2.984 -17.297  -7.068  1.00  0.00           C  
ATOM   2613  C   TRP A 173      -4.299 -17.941  -7.506  1.00  0.00           C  
ATOM   2614  O   TRP A 173      -5.308 -17.249  -7.655  1.00  0.00           O  
ATOM   2615  CB  TRP A 173      -2.172 -16.850  -8.275  1.00  0.00           C  
ATOM   2616  CG  TRP A 173      -0.994 -16.009  -7.898  1.00  0.00           C  
ATOM   2617  CD1 TRP A 173      -0.928 -15.063  -6.924  1.00  0.00           C  
ATOM   2618  CD2 TRP A 173       0.323 -16.074  -8.469  1.00  0.00           C  
ATOM   2619  NE1 TRP A 173       0.339 -14.558  -6.853  1.00  0.00           N  
ATOM   2620  CE2 TRP A 173       1.114 -15.172  -7.768  1.00  0.00           C  
ATOM   2621  CE3 TRP A 173       0.891 -16.826  -9.493  1.00  0.00           C  
ATOM   2622  CZ2 TRP A 173       2.451 -15.018  -8.036  1.00  0.00           C  
ATOM   2623  CZ3 TRP A 173       2.232 -16.676  -9.761  1.00  0.00           C  
ATOM   2624  CH2 TRP A 173       2.993 -15.807  -9.043  1.00  0.00           C  
ATOM   2625  H   TRP A 173      -1.783 -19.029  -6.683  1.00  0.00           H  
ATOM   2626  HA  TRP A 173      -3.221 -16.415  -6.474  1.00  0.00           H  
ATOM   2627 1HB  TRP A 173      -1.782 -17.725  -8.738  1.00  0.00           H  
ATOM   2628 2HB  TRP A 173      -2.774 -16.354  -8.998  1.00  0.00           H  
ATOM   2629  HD1 TRP A 173      -1.758 -14.762  -6.284  1.00  0.00           H  
ATOM   2630  HE1 TRP A 173       0.661 -13.854  -6.215  1.00  0.00           H  
ATOM   2631  HE3 TRP A 173       0.296 -17.522 -10.062  1.00  0.00           H  
ATOM   2632  HZ2 TRP A 173       3.075 -14.316  -7.480  1.00  0.00           H  
ATOM   2633  HZ3 TRP A 173       2.671 -17.278 -10.558  1.00  0.00           H  
ATOM   2634  HH2 TRP A 173       4.053 -15.720  -9.276  1.00  0.00           H  
ATOM   2635  N   ALA A 174      -4.282 -19.255  -7.766  1.00  0.00           N  
ATOM   2636  CA  ALA A 174      -5.498 -19.953  -8.194  1.00  0.00           C  
ATOM   2637  C   ALA A 174      -6.612 -19.982  -7.128  1.00  0.00           C  
ATOM   2638  O   ALA A 174      -7.751 -19.673  -7.464  1.00  0.00           O  
ATOM   2639  CB  ALA A 174      -5.200 -21.372  -8.635  1.00  0.00           C  
ATOM   2640  H   ALA A 174      -3.409 -19.772  -7.673  1.00  0.00           H  
ATOM   2641  HA  ALA A 174      -5.885 -19.422  -9.057  1.00  0.00           H  
ATOM   2642 1HB  ALA A 174      -6.112 -21.837  -9.001  1.00  0.00           H  
ATOM   2643 2HB  ALA A 174      -4.469 -21.348  -9.430  1.00  0.00           H  
ATOM   2644 3HB  ALA A 174      -4.824 -21.953  -7.832  1.00  0.00           H  
ATOM   2645  N   PRO A 175      -6.349 -20.322  -5.837  1.00  0.00           N  
ATOM   2646  CA  PRO A 175      -7.353 -20.472  -4.790  1.00  0.00           C  
ATOM   2647  C   PRO A 175      -8.507 -19.446  -4.805  1.00  0.00           C  
ATOM   2648  O   PRO A 175      -9.658 -19.887  -4.822  1.00  0.00           O  
ATOM   2649  CB  PRO A 175      -6.499 -20.475  -3.513  1.00  0.00           C  
ATOM   2650  CG  PRO A 175      -5.218 -21.124  -3.959  1.00  0.00           C  
ATOM   2651  CD  PRO A 175      -4.954 -20.529  -5.313  1.00  0.00           C  
ATOM   2652  HA  PRO A 175      -7.792 -21.470  -4.908  1.00  0.00           H  
ATOM   2653 1HB  PRO A 175      -6.350 -19.497  -3.093  1.00  0.00           H  
ATOM   2654 2HB  PRO A 175      -7.007 -21.068  -2.737  1.00  0.00           H  
ATOM   2655 1HG  PRO A 175      -4.400 -20.910  -3.248  1.00  0.00           H  
ATOM   2656 2HG  PRO A 175      -5.329 -22.215  -3.992  1.00  0.00           H  
ATOM   2657 1HD  PRO A 175      -4.447 -19.576  -5.154  1.00  0.00           H  
ATOM   2658 2HD  PRO A 175      -4.355 -21.228  -5.883  1.00  0.00           H  
ATOM   2659  N   PRO A 176      -8.306 -18.099  -4.756  1.00  0.00           N  
ATOM   2660  CA  PRO A 176      -9.392 -17.130  -4.741  1.00  0.00           C  
ATOM   2661  C   PRO A 176     -10.219 -17.150  -6.018  1.00  0.00           C  
ATOM   2662  O   PRO A 176     -11.399 -16.779  -6.011  1.00  0.00           O  
ATOM   2663  CB  PRO A 176      -8.652 -15.798  -4.637  1.00  0.00           C  
ATOM   2664  CG  PRO A 176      -7.303 -16.079  -5.190  1.00  0.00           C  
ATOM   2665  CD  PRO A 176      -6.974 -17.460  -4.734  1.00  0.00           C  
ATOM   2666  HA  PRO A 176     -10.022 -17.302  -3.858  1.00  0.00           H  
ATOM   2667 1HB  PRO A 176      -9.191 -15.020  -5.196  1.00  0.00           H  
ATOM   2668 2HB  PRO A 176      -8.611 -15.481  -3.588  1.00  0.00           H  
ATOM   2669 1HG  PRO A 176      -7.320 -16.011  -6.290  1.00  0.00           H  
ATOM   2670 2HG  PRO A 176      -6.611 -15.348  -4.865  1.00  0.00           H  
ATOM   2671 1HD  PRO A 176      -6.284 -17.859  -5.427  1.00  0.00           H  
ATOM   2672 2HD  PRO A 176      -6.571 -17.409  -3.721  1.00  0.00           H  
ATOM   2673  N   ILE A 177      -9.627 -17.638  -7.113  1.00  0.00           N  
ATOM   2674  CA  ILE A 177     -10.329 -17.694  -8.379  1.00  0.00           C  
ATOM   2675  C   ILE A 177     -11.247 -18.869  -8.317  1.00  0.00           C  
ATOM   2676  O   ILE A 177     -12.421 -18.783  -8.672  1.00  0.00           O  
ATOM   2677  CB  ILE A 177      -9.388 -17.889  -9.566  1.00  0.00           C  
ATOM   2678  CG1 ILE A 177      -8.465 -16.705  -9.735  1.00  0.00           C  
ATOM   2679  CG2 ILE A 177     -10.215 -18.100 -10.801  1.00  0.00           C  
ATOM   2680  CD1 ILE A 177      -7.364 -16.963 -10.694  1.00  0.00           C  
ATOM   2681  H   ILE A 177      -8.676 -17.997  -7.087  1.00  0.00           H  
ATOM   2682  HA  ILE A 177     -10.918 -16.790  -8.515  1.00  0.00           H  
ATOM   2683  HB  ILE A 177      -8.776 -18.761  -9.410  1.00  0.00           H  
ATOM   2684 1HG1 ILE A 177      -9.026 -15.858 -10.103  1.00  0.00           H  
ATOM   2685 2HG1 ILE A 177      -8.025 -16.450  -8.767  1.00  0.00           H  
ATOM   2686 1HG2 ILE A 177      -9.550 -18.255 -11.612  1.00  0.00           H  
ATOM   2687 2HG2 ILE A 177     -10.852 -18.975 -10.674  1.00  0.00           H  
ATOM   2688 3HG2 ILE A 177     -10.834 -17.221 -10.987  1.00  0.00           H  
ATOM   2689 1HD1 ILE A 177      -6.747 -16.083 -10.761  1.00  0.00           H  
ATOM   2690 2HD1 ILE A 177      -6.771 -17.787 -10.338  1.00  0.00           H  
ATOM   2691 3HD1 ILE A 177      -7.773 -17.197 -11.676  1.00  0.00           H  
ATOM   2692  N   VAL A 178     -10.691 -19.974  -7.840  1.00  0.00           N  
ATOM   2693  CA  VAL A 178     -11.425 -21.211  -7.706  1.00  0.00           C  
ATOM   2694  C   VAL A 178     -12.550 -21.051  -6.702  1.00  0.00           C  
ATOM   2695  O   VAL A 178     -13.654 -21.549  -6.914  1.00  0.00           O  
ATOM   2696  CB  VAL A 178     -10.524 -22.356  -7.274  1.00  0.00           C  
ATOM   2697  CG1 VAL A 178     -11.407 -23.557  -6.983  1.00  0.00           C  
ATOM   2698  CG2 VAL A 178      -9.531 -22.653  -8.368  1.00  0.00           C  
ATOM   2699  H   VAL A 178      -9.706 -19.935  -7.570  1.00  0.00           H  
ATOM   2700  HA  VAL A 178     -11.846 -21.466  -8.676  1.00  0.00           H  
ATOM   2701  HB  VAL A 178      -9.993 -22.087  -6.359  1.00  0.00           H  
ATOM   2702 1HG1 VAL A 178     -10.826 -24.382  -6.678  1.00  0.00           H  
ATOM   2703 2HG1 VAL A 178     -12.116 -23.312  -6.192  1.00  0.00           H  
ATOM   2704 3HG1 VAL A 178     -11.944 -23.817  -7.881  1.00  0.00           H  
ATOM   2705 1HG2 VAL A 178      -8.903 -23.467  -8.064  1.00  0.00           H  
ATOM   2706 2HG2 VAL A 178     -10.069 -22.930  -9.272  1.00  0.00           H  
ATOM   2707 3HG2 VAL A 178      -8.919 -21.771  -8.556  1.00  0.00           H  
ATOM   2708  N   THR A 179     -12.279 -20.360  -5.598  1.00  0.00           N  
ATOM   2709  CA  THR A 179     -13.285 -20.116  -4.580  1.00  0.00           C  
ATOM   2710  C   THR A 179     -14.444 -19.320  -5.176  1.00  0.00           C  
ATOM   2711  O   THR A 179     -15.616 -19.676  -5.014  1.00  0.00           O  
ATOM   2712  CB  THR A 179     -12.670 -19.319  -3.415  1.00  0.00           C  
ATOM   2713  OG1 THR A 179     -11.599 -20.083  -2.829  1.00  0.00           O  
ATOM   2714  CG2 THR A 179     -13.726 -19.004  -2.357  1.00  0.00           C  
ATOM   2715  H   THR A 179     -11.340 -20.002  -5.452  1.00  0.00           H  
ATOM   2716  HA  THR A 179     -13.661 -21.072  -4.216  1.00  0.00           H  
ATOM   2717  HB  THR A 179     -12.264 -18.386  -3.800  1.00  0.00           H  
ATOM   2718  HG1 THR A 179     -10.884 -20.196  -3.502  1.00  0.00           H  
ATOM   2719 1HG2 THR A 179     -13.273 -18.433  -1.545  1.00  0.00           H  
ATOM   2720 2HG2 THR A 179     -14.520 -18.421  -2.806  1.00  0.00           H  
ATOM   2721 3HG2 THR A 179     -14.137 -19.932  -1.961  1.00  0.00           H  
ATOM   2722  N   THR A 180     -14.120 -18.254  -5.907  1.00  0.00           N  
ATOM   2723  CA  THR A 180     -15.130 -17.410  -6.518  1.00  0.00           C  
ATOM   2724  C   THR A 180     -15.908 -18.202  -7.580  1.00  0.00           C  
ATOM   2725  O   THR A 180     -17.145 -18.163  -7.615  1.00  0.00           O  
ATOM   2726  CB  THR A 180     -14.443 -16.144  -7.046  1.00  0.00           C  
ATOM   2727  OG1 THR A 180     -13.803 -15.503  -5.935  1.00  0.00           O  
ATOM   2728  CG2 THR A 180     -15.417 -15.186  -7.622  1.00  0.00           C  
ATOM   2729  H   THR A 180     -13.141 -17.983  -6.021  1.00  0.00           H  
ATOM   2730  HA  THR A 180     -15.839 -17.104  -5.759  1.00  0.00           H  
ATOM   2731  HB  THR A 180     -13.693 -16.410  -7.799  1.00  0.00           H  
ATOM   2732  HG1 THR A 180     -12.922 -15.933  -5.798  1.00  0.00           H  
ATOM   2733 1HG2 THR A 180     -14.901 -14.290  -7.963  1.00  0.00           H  
ATOM   2734 2HG2 THR A 180     -15.885 -15.647  -8.433  1.00  0.00           H  
ATOM   2735 3HG2 THR A 180     -16.156 -14.914  -6.870  1.00  0.00           H  
ATOM   2736  N   LEU A 181     -15.179 -18.974  -8.396  1.00  0.00           N  
ATOM   2737  CA  LEU A 181     -15.746 -19.839  -9.425  1.00  0.00           C  
ATOM   2738  C   LEU A 181     -16.704 -20.835  -8.803  1.00  0.00           C  
ATOM   2739  O   LEU A 181     -17.830 -20.983  -9.268  1.00  0.00           O  
ATOM   2740  CB  LEU A 181     -14.618 -20.579 -10.176  1.00  0.00           C  
ATOM   2741  CG  LEU A 181     -15.029 -21.616 -11.226  1.00  0.00           C  
ATOM   2742  CD1 LEU A 181     -15.805 -20.964 -12.322  1.00  0.00           C  
ATOM   2743  CD2 LEU A 181     -13.774 -22.276 -11.799  1.00  0.00           C  
ATOM   2744  H   LEU A 181     -14.169 -18.949  -8.316  1.00  0.00           H  
ATOM   2745  HA  LEU A 181     -16.295 -19.237 -10.137  1.00  0.00           H  
ATOM   2746 1HB  LEU A 181     -13.984 -19.836 -10.663  1.00  0.00           H  
ATOM   2747 2HB  LEU A 181     -14.019 -21.098  -9.444  1.00  0.00           H  
ATOM   2748  HG  LEU A 181     -15.651 -22.358 -10.753  1.00  0.00           H  
ATOM   2749 1HD1 LEU A 181     -16.099 -21.710 -13.061  1.00  0.00           H  
ATOM   2750 2HD1 LEU A 181     -16.696 -20.483 -11.918  1.00  0.00           H  
ATOM   2751 3HD1 LEU A 181     -15.163 -20.238 -12.776  1.00  0.00           H  
ATOM   2752 1HD2 LEU A 181     -14.066 -23.023 -12.539  1.00  0.00           H  
ATOM   2753 2HD2 LEU A 181     -13.149 -21.517 -12.274  1.00  0.00           H  
ATOM   2754 3HD2 LEU A 181     -13.213 -22.754 -10.996  1.00  0.00           H  
ATOM   2755  N   SER A 182     -16.276 -21.503  -7.737  1.00  0.00           N  
ATOM   2756  CA  SER A 182     -17.081 -22.513  -7.079  1.00  0.00           C  
ATOM   2757  C   SER A 182     -18.371 -21.936  -6.528  1.00  0.00           C  
ATOM   2758  O   SER A 182     -19.449 -22.515  -6.688  1.00  0.00           O  
ATOM   2759  CB  SER A 182     -16.304 -23.091  -5.919  1.00  0.00           C  
ATOM   2760  OG  SER A 182     -15.161 -23.739  -6.363  1.00  0.00           O  
ATOM   2761  H   SER A 182     -15.342 -21.332  -7.388  1.00  0.00           H  
ATOM   2762  HA  SER A 182     -17.319 -23.286  -7.805  1.00  0.00           H  
ATOM   2763 1HB  SER A 182     -16.027 -22.295  -5.231  1.00  0.00           H  
ATOM   2764 2HB  SER A 182     -16.934 -23.793  -5.371  1.00  0.00           H  
ATOM   2765  HG  SER A 182     -14.565 -23.022  -6.678  1.00  0.00           H  
ATOM   2766  N   ARG A 183     -18.290 -20.757  -5.911  1.00  0.00           N  
ATOM   2767  CA  ARG A 183     -19.491 -20.156  -5.357  1.00  0.00           C  
ATOM   2768  C   ARG A 183     -20.494 -19.851  -6.467  1.00  0.00           C  
ATOM   2769  O   ARG A 183     -21.703 -20.066  -6.305  1.00  0.00           O  
ATOM   2770  CB  ARG A 183     -19.129 -18.885  -4.595  1.00  0.00           C  
ATOM   2771  CG  ARG A 183     -18.401 -19.128  -3.261  1.00  0.00           C  
ATOM   2772  CD  ARG A 183     -18.039 -17.858  -2.548  1.00  0.00           C  
ATOM   2773  NE  ARG A 183     -16.958 -17.106  -3.205  1.00  0.00           N  
ATOM   2774  CZ  ARG A 183     -16.547 -15.884  -2.784  1.00  0.00           C  
ATOM   2775  NH1 ARG A 183     -17.156 -15.357  -1.752  1.00  0.00           N  
ATOM   2776  NH2 ARG A 183     -15.555 -15.202  -3.372  1.00  0.00           N  
ATOM   2777  H   ARG A 183     -17.385 -20.297  -5.788  1.00  0.00           H  
ATOM   2778  HA  ARG A 183     -19.944 -20.861  -4.661  1.00  0.00           H  
ATOM   2779 1HB  ARG A 183     -18.472 -18.272  -5.217  1.00  0.00           H  
ATOM   2780 2HB  ARG A 183     -20.027 -18.306  -4.393  1.00  0.00           H  
ATOM   2781 1HG  ARG A 183     -19.049 -19.704  -2.604  1.00  0.00           H  
ATOM   2782 2HG  ARG A 183     -17.491 -19.689  -3.438  1.00  0.00           H  
ATOM   2783 1HD  ARG A 183     -18.915 -17.216  -2.499  1.00  0.00           H  
ATOM   2784 2HD  ARG A 183     -17.714 -18.095  -1.530  1.00  0.00           H  
ATOM   2785  HE  ARG A 183     -16.494 -17.534  -3.996  1.00  0.00           H  
ATOM   2786 1HH1 ARG A 183     -17.921 -15.864  -1.307  1.00  0.00           H  
ATOM   2787 2HH1 ARG A 183     -16.876 -14.458  -1.390  1.00  0.00           H  
ATOM   2788 1HH2 ARG A 183     -15.047 -15.550  -4.196  1.00  0.00           H  
ATOM   2789 2HH2 ARG A 183     -15.297 -14.296  -3.003  1.00  0.00           H  
ATOM   2790  N   LYS A 184     -19.984 -19.403  -7.615  1.00  0.00           N  
ATOM   2791  CA  LYS A 184     -20.829 -19.077  -8.747  1.00  0.00           C  
ATOM   2792  C   LYS A 184     -21.386 -20.321  -9.413  1.00  0.00           C  
ATOM   2793  O   LYS A 184     -22.555 -20.349  -9.799  1.00  0.00           O  
ATOM   2794  CB  LYS A 184     -20.058 -18.276  -9.746  1.00  0.00           C  
ATOM   2795  CG  LYS A 184     -20.872 -17.727 -10.901  1.00  0.00           C  
ATOM   2796  CD  LYS A 184     -21.885 -16.703 -10.416  1.00  0.00           C  
ATOM   2797  CE  LYS A 184     -22.433 -15.892 -11.567  1.00  0.00           C  
ATOM   2798  NZ  LYS A 184     -23.532 -14.973 -11.129  1.00  0.00           N  
ATOM   2799  H   LYS A 184     -18.977 -19.236  -7.689  1.00  0.00           H  
ATOM   2800  HA  LYS A 184     -21.664 -18.478  -8.388  1.00  0.00           H  
ATOM   2801 1HB  LYS A 184     -19.565 -17.464  -9.228  1.00  0.00           H  
ATOM   2802 2HB  LYS A 184     -19.279 -18.916 -10.164  1.00  0.00           H  
ATOM   2803 1HG  LYS A 184     -20.232 -17.279 -11.643  1.00  0.00           H  
ATOM   2804 2HG  LYS A 184     -21.417 -18.549 -11.365  1.00  0.00           H  
ATOM   2805 1HD  LYS A 184     -22.717 -17.229  -9.947  1.00  0.00           H  
ATOM   2806 2HD  LYS A 184     -21.443 -16.043  -9.681  1.00  0.00           H  
ATOM   2807 1HE  LYS A 184     -21.624 -15.292 -11.987  1.00  0.00           H  
ATOM   2808 2HE  LYS A 184     -22.798 -16.564 -12.331  1.00  0.00           H  
ATOM   2809 1HZ  LYS A 184     -23.880 -14.425 -11.914  1.00  0.00           H  
ATOM   2810 2HZ  LYS A 184     -24.298 -15.530 -10.759  1.00  0.00           H  
ATOM   2811 3HZ  LYS A 184     -23.192 -14.349 -10.424  1.00  0.00           H  
ATOM   2812  N   LEU A 185     -20.556 -21.355  -9.557  1.00  0.00           N  
ATOM   2813  CA  LEU A 185     -21.023 -22.564 -10.200  1.00  0.00           C  
ATOM   2814  C   LEU A 185     -22.172 -23.137  -9.378  1.00  0.00           C  
ATOM   2815  O   LEU A 185     -23.209 -23.517  -9.938  1.00  0.00           O  
ATOM   2816  CB  LEU A 185     -19.869 -23.587 -10.342  1.00  0.00           C  
ATOM   2817  CG  LEU A 185     -18.734 -23.268 -11.400  1.00  0.00           C  
ATOM   2818  CD1 LEU A 185     -17.603 -24.312 -11.250  1.00  0.00           C  
ATOM   2819  CD2 LEU A 185     -19.302 -23.282 -12.835  1.00  0.00           C  
ATOM   2820  H   LEU A 185     -19.595 -21.287  -9.238  1.00  0.00           H  
ATOM   2821  HA  LEU A 185     -21.388 -22.314 -11.193  1.00  0.00           H  
ATOM   2822 1HB  LEU A 185     -19.368 -23.622  -9.381  1.00  0.00           H  
ATOM   2823 2HB  LEU A 185     -20.261 -24.564 -10.530  1.00  0.00           H  
ATOM   2824  HG  LEU A 185     -18.329 -22.291 -11.202  1.00  0.00           H  
ATOM   2825 1HD1 LEU A 185     -16.805 -24.096 -11.960  1.00  0.00           H  
ATOM   2826 2HD1 LEU A 185     -17.206 -24.274 -10.235  1.00  0.00           H  
ATOM   2827 3HD1 LEU A 185     -17.992 -25.295 -11.448  1.00  0.00           H  
ATOM   2828 1HD2 LEU A 185     -18.502 -23.050 -13.541  1.00  0.00           H  
ATOM   2829 2HD2 LEU A 185     -19.706 -24.263 -13.064  1.00  0.00           H  
ATOM   2830 3HD2 LEU A 185     -20.090 -22.533 -12.923  1.00  0.00           H  
ATOM   2831  N   ARG A 186     -22.056 -23.103  -8.048  1.00  0.00           N  
ATOM   2832  CA  ARG A 186     -23.147 -23.595  -7.220  1.00  0.00           C  
ATOM   2833  C   ARG A 186     -24.397 -22.730  -7.436  1.00  0.00           C  
ATOM   2834  O   ARG A 186     -25.498 -23.248  -7.641  1.00  0.00           O  
ATOM   2835  CB  ARG A 186     -22.741 -23.552  -5.749  1.00  0.00           C  
ATOM   2836  CG  ARG A 186     -21.682 -24.574  -5.333  1.00  0.00           C  
ATOM   2837  CD  ARG A 186     -21.222 -24.365  -3.934  1.00  0.00           C  
ATOM   2838  NE  ARG A 186     -20.182 -25.330  -3.507  1.00  0.00           N  
ATOM   2839  CZ  ARG A 186     -19.465 -25.198  -2.364  1.00  0.00           C  
ATOM   2840  NH1 ARG A 186     -19.689 -24.157  -1.586  1.00  0.00           N  
ATOM   2841  NH2 ARG A 186     -18.544 -26.087  -1.997  1.00  0.00           N  
ATOM   2842  H   ARG A 186     -21.194 -22.769  -7.609  1.00  0.00           H  
ATOM   2843  HA  ARG A 186     -23.372 -24.625  -7.504  1.00  0.00           H  
ATOM   2844 1HB  ARG A 186     -22.338 -22.564  -5.523  1.00  0.00           H  
ATOM   2845 2HB  ARG A 186     -23.619 -23.700  -5.124  1.00  0.00           H  
ATOM   2846 1HG  ARG A 186     -22.087 -25.580  -5.422  1.00  0.00           H  
ATOM   2847 2HG  ARG A 186     -20.833 -24.460  -5.979  1.00  0.00           H  
ATOM   2848 1HD  ARG A 186     -20.802 -23.361  -3.856  1.00  0.00           H  
ATOM   2849 2HD  ARG A 186     -22.069 -24.455  -3.257  1.00  0.00           H  
ATOM   2850  HE  ARG A 186     -19.996 -26.135  -4.097  1.00  0.00           H  
ATOM   2851 1HH1 ARG A 186     -20.383 -23.472  -1.846  1.00  0.00           H  
ATOM   2852 2HH1 ARG A 186     -19.160 -24.046  -0.731  1.00  0.00           H  
ATOM   2853 1HH2 ARG A 186     -18.331 -26.925  -2.559  1.00  0.00           H  
ATOM   2854 2HH2 ARG A 186     -18.034 -25.950  -1.135  1.00  0.00           H  
ATOM   2855  N   ALA A 187     -24.218 -21.402  -7.470  1.00  0.00           N  
ATOM   2856  CA  ALA A 187     -25.322 -20.463  -7.673  1.00  0.00           C  
ATOM   2857  C   ALA A 187     -26.037 -20.677  -9.009  1.00  0.00           C  
ATOM   2858  O   ALA A 187     -27.252 -20.500  -9.107  1.00  0.00           O  
ATOM   2859  CB  ALA A 187     -24.814 -19.034  -7.601  1.00  0.00           C  
ATOM   2860  H   ALA A 187     -23.288 -21.013  -7.298  1.00  0.00           H  
ATOM   2861  HA  ALA A 187     -26.045 -20.625  -6.874  1.00  0.00           H  
ATOM   2862 1HB  ALA A 187     -25.646 -18.344  -7.715  1.00  0.00           H  
ATOM   2863 2HB  ALA A 187     -24.329 -18.869  -6.638  1.00  0.00           H  
ATOM   2864 3HB  ALA A 187     -24.098 -18.869  -8.397  1.00  0.00           H  
ATOM   2865  N   SER A 188     -25.278 -21.079 -10.033  1.00  0.00           N  
ATOM   2866  CA  SER A 188     -25.792 -21.270 -11.386  1.00  0.00           C  
ATOM   2867  C   SER A 188     -26.600 -22.562 -11.546  1.00  0.00           C  
ATOM   2868  O   SER A 188     -27.168 -22.804 -12.616  1.00  0.00           O  
ATOM   2869  CB  SER A 188     -24.664 -21.293 -12.405  1.00  0.00           C  
ATOM   2870  OG  SER A 188     -23.934 -22.481 -12.324  1.00  0.00           O  
ATOM   2871  H   SER A 188     -24.276 -21.190  -9.878  1.00  0.00           H  
ATOM   2872  HA  SER A 188     -26.444 -20.427 -11.619  1.00  0.00           H  
ATOM   2873 1HB  SER A 188     -25.067 -21.170 -13.407  1.00  0.00           H  
ATOM   2874 2HB  SER A 188     -24.001 -20.445 -12.212  1.00  0.00           H  
ATOM   2875  HG  SER A 188     -23.802 -22.657 -11.369  1.00  0.00           H  
ATOM   2876  N   GLY A 189     -26.612 -23.426 -10.523  1.00  0.00           N  
ATOM   2877  CA  GLY A 189     -27.326 -24.691 -10.633  1.00  0.00           C  
ATOM   2878  C   GLY A 189     -26.426 -25.923 -10.769  1.00  0.00           C  
ATOM   2879  O   GLY A 189     -26.902 -26.994 -11.151  1.00  0.00           O  
ATOM   2880  H   GLY A 189     -26.149 -23.199  -9.641  1.00  0.00           H  
ATOM   2881 1HA  GLY A 189     -27.949 -24.809  -9.746  1.00  0.00           H  
ATOM   2882 2HA  GLY A 189     -28.006 -24.648 -11.481  1.00  0.00           H  
ATOM   2883  N   ARG A 190     -25.135 -25.782 -10.480  1.00  0.00           N  
ATOM   2884  CA  ARG A 190     -24.218 -26.914 -10.537  1.00  0.00           C  
ATOM   2885  C   ARG A 190     -24.287 -27.654  -9.212  1.00  0.00           C  
ATOM   2886  O   ARG A 190     -24.950 -27.200  -8.280  1.00  0.00           O  
ATOM   2887  CB  ARG A 190     -22.793 -26.479 -10.805  1.00  0.00           C  
ATOM   2888  CG  ARG A 190     -22.589 -25.680 -12.086  1.00  0.00           C  
ATOM   2889  CD  ARG A 190     -22.722 -26.497 -13.262  1.00  0.00           C  
ATOM   2890  NE  ARG A 190     -21.719 -27.530 -13.292  1.00  0.00           N  
ATOM   2891  CZ  ARG A 190     -21.726 -28.545 -14.152  1.00  0.00           C  
ATOM   2892  NH1 ARG A 190     -22.692 -28.631 -15.036  1.00  0.00           N  
ATOM   2893  NH2 ARG A 190     -20.787 -29.453 -14.109  1.00  0.00           N  
ATOM   2894  H   ARG A 190     -24.754 -24.880 -10.196  1.00  0.00           H  
ATOM   2895  HA  ARG A 190     -24.532 -27.588 -11.333  1.00  0.00           H  
ATOM   2896 1HB  ARG A 190     -22.414 -25.916  -9.962  1.00  0.00           H  
ATOM   2897 2HB  ARG A 190     -22.174 -27.354 -10.902  1.00  0.00           H  
ATOM   2898 1HG  ARG A 190     -23.338 -24.900 -12.137  1.00  0.00           H  
ATOM   2899 2HG  ARG A 190     -21.618 -25.242 -12.110  1.00  0.00           H  
ATOM   2900 1HD  ARG A 190     -23.705 -26.966 -13.270  1.00  0.00           H  
ATOM   2901 2HD  ARG A 190     -22.603 -25.873 -14.151  1.00  0.00           H  
ATOM   2902  HE  ARG A 190     -20.965 -27.482 -12.617  1.00  0.00           H  
ATOM   2903 1HH1 ARG A 190     -23.418 -27.930 -15.060  1.00  0.00           H  
ATOM   2904 2HH1 ARG A 190     -22.725 -29.403 -15.688  1.00  0.00           H  
ATOM   2905 1HH2 ARG A 190     -20.056 -29.398 -13.412  1.00  0.00           H  
ATOM   2906 2HH2 ARG A 190     -20.808 -30.208 -14.775  1.00  0.00           H  
ATOM   2907  N   SER A 191     -23.618 -28.799  -9.133  1.00  0.00           N  
ATOM   2908  CA  SER A 191     -23.627 -29.646  -7.942  1.00  0.00           C  
ATOM   2909  C   SER A 191     -24.964 -30.279  -7.634  1.00  0.00           C  
ATOM   2910  O   SER A 191     -25.486 -31.058  -8.425  1.00  0.00           O  
ATOM   2911  CB  SER A 191     -23.168 -28.914  -6.690  1.00  0.00           C  
ATOM   2912  OG  SER A 191     -23.044 -29.834  -5.609  1.00  0.00           O  
ATOM   2913  H   SER A 191     -23.100 -29.112  -9.940  1.00  0.00           H  
ATOM   2914  HA  SER A 191     -22.917 -30.457  -8.117  1.00  0.00           H  
ATOM   2915 1HB  SER A 191     -22.219 -28.465  -6.888  1.00  0.00           H  
ATOM   2916 2HB  SER A 191     -23.844 -28.113  -6.411  1.00  0.00           H  
ATOM   2917  HG  SER A 191     -22.601 -29.353  -4.895  1.00  0.00           H  
ATOM   2918  N   GLY A 192     -25.442 -30.088  -6.405  1.00  0.00           N  
ATOM   2919  CA  GLY A 192     -26.660 -30.758  -5.977  1.00  0.00           C  
ATOM   2920  C   GLY A 192     -26.269 -32.206  -5.730  1.00  0.00           C  
ATOM   2921  O   GLY A 192     -27.098 -33.116  -5.779  1.00  0.00           O  
ATOM   2922  H   GLY A 192     -24.962 -29.459  -5.776  1.00  0.00           H  
ATOM   2923 1HA  GLY A 192     -27.044 -30.302  -5.065  1.00  0.00           H  
ATOM   2924 2HA  GLY A 192     -27.424 -30.690  -6.750  1.00  0.00           H  
ATOM   2925  N   ASP A 193     -24.956 -32.385  -5.518  1.00  0.00           N  
ATOM   2926  CA  ASP A 193     -24.262 -33.655  -5.346  1.00  0.00           C  
ATOM   2927  C   ASP A 193     -24.199 -34.489  -6.637  1.00  0.00           C  
ATOM   2928  O   ASP A 193     -23.792 -35.653  -6.608  1.00  0.00           O  
ATOM   2929  CB  ASP A 193     -24.864 -34.490  -4.203  1.00  0.00           C  
ATOM   2930  CG  ASP A 193     -24.596 -33.892  -2.820  1.00  0.00           C  
ATOM   2931  OD1 ASP A 193     -23.479 -33.489  -2.577  1.00  0.00           O  
ATOM   2932  OD2 ASP A 193     -25.504 -33.838  -2.027  1.00  0.00           O  
ATOM   2933  H   ASP A 193     -24.377 -31.542  -5.502  1.00  0.00           H  
ATOM   2934  HA  ASP A 193     -23.240 -33.414  -5.062  1.00  0.00           H  
ATOM   2935 1HB  ASP A 193     -25.931 -34.612  -4.332  1.00  0.00           H  
ATOM   2936 2HB  ASP A 193     -24.432 -35.490  -4.232  1.00  0.00           H  
ATOM   2937  N   ALA A 194     -24.551 -33.892  -7.781  1.00  0.00           N  
ATOM   2938  CA  ALA A 194     -24.424 -34.585  -9.050  1.00  0.00           C  
ATOM   2939  C   ALA A 194     -22.969 -34.925  -9.330  1.00  0.00           C  
ATOM   2940  O   ALA A 194     -22.077 -34.090  -9.153  1.00  0.00           O  
ATOM   2941  CB  ALA A 194     -24.968 -33.721 -10.171  1.00  0.00           C  
ATOM   2942  H   ALA A 194     -24.914 -32.940  -7.796  1.00  0.00           H  
ATOM   2943  HA  ALA A 194     -24.991 -35.514  -8.992  1.00  0.00           H  
ATOM   2944 1HB  ALA A 194     -24.882 -34.254 -11.117  1.00  0.00           H  
ATOM   2945 2HB  ALA A 194     -26.015 -33.490  -9.972  1.00  0.00           H  
ATOM   2946 3HB  ALA A 194     -24.398 -32.794 -10.221  1.00  0.00           H  
ATOM   2947  N   THR A 195     -22.734 -36.115  -9.866  1.00  0.00           N  
ATOM   2948  CA  THR A 195     -21.384 -36.568 -10.192  1.00  0.00           C  
ATOM   2949  C   THR A 195     -20.891 -36.059 -11.545  1.00  0.00           C  
ATOM   2950  O   THR A 195     -20.657 -36.837 -12.470  1.00  0.00           O  
ATOM   2951  CB  THR A 195     -21.328 -38.103 -10.144  1.00  0.00           C  
ATOM   2952  OG1 THR A 195     -22.361 -38.650 -10.983  1.00  0.00           O  
ATOM   2953  CG2 THR A 195     -21.533 -38.579  -8.704  1.00  0.00           C  
ATOM   2954  H   THR A 195     -23.506 -36.746 -10.011  1.00  0.00           H  
ATOM   2955  HA  THR A 195     -20.716 -36.177  -9.435  1.00  0.00           H  
ATOM   2956  HB  THR A 195     -20.356 -38.444 -10.503  1.00  0.00           H  
ATOM   2957  HG1 THR A 195     -22.190 -38.405 -11.896  1.00  0.00           H  
ATOM   2958 1HG2 THR A 195     -21.494 -39.667  -8.672  1.00  0.00           H  
ATOM   2959 2HG2 THR A 195     -20.746 -38.170  -8.075  1.00  0.00           H  
ATOM   2960 3HG2 THR A 195     -22.504 -38.238  -8.339  1.00  0.00           H  
ATOM   2961  N   ALA A 196     -20.762 -34.745 -11.649  1.00  0.00           N  
ATOM   2962  CA  ALA A 196     -20.377 -34.080 -12.893  1.00  0.00           C  
ATOM   2963  C   ALA A 196     -18.990 -34.488 -13.381  1.00  0.00           C  
ATOM   2964  O   ALA A 196     -18.071 -34.682 -12.573  1.00  0.00           O  
ATOM   2965  CB  ALA A 196     -20.402 -32.577 -12.714  1.00  0.00           C  
ATOM   2966  H   ALA A 196     -20.983 -34.204 -10.813  1.00  0.00           H  
ATOM   2967  HA  ALA A 196     -21.103 -34.361 -13.658  1.00  0.00           H  
ATOM   2968 1HB  ALA A 196     -20.149 -32.118 -13.659  1.00  0.00           H  
ATOM   2969 2HB  ALA A 196     -21.394 -32.257 -12.399  1.00  0.00           H  
ATOM   2970 3HB  ALA A 196     -19.680 -32.297 -11.987  1.00  0.00           H  
ATOM   2971  N   SER A 197     -18.846 -34.564 -14.710  1.00  0.00           N  
ATOM   2972  CA  SER A 197     -17.556 -34.841 -15.351  1.00  0.00           C  
ATOM   2973  C   SER A 197     -16.965 -33.543 -15.910  1.00  0.00           C  
ATOM   2974  O   SER A 197     -17.613 -32.846 -16.717  1.00  0.00           O  
ATOM   2975  CB  SER A 197     -17.708 -35.883 -16.436  1.00  0.00           C  
ATOM   2976  OG  SER A 197     -16.493 -36.116 -17.096  1.00  0.00           O  
ATOM   2977  H   SER A 197     -19.682 -34.424 -15.290  1.00  0.00           H  
ATOM   2978  HA  SER A 197     -16.871 -35.232 -14.600  1.00  0.00           H  
ATOM   2979 1HB  SER A 197     -18.066 -36.810 -15.993  1.00  0.00           H  
ATOM   2980 2HB  SER A 197     -18.461 -35.551 -17.155  1.00  0.00           H  
ATOM   2981  HG  SER A 197     -15.851 -36.327 -16.409  1.00  0.00           H  
ATOM   2982  N   VAL A 198     -15.743 -33.226 -15.475  1.00  0.00           N  
ATOM   2983  CA  VAL A 198     -15.105 -31.967 -15.830  1.00  0.00           C  
ATOM   2984  C   VAL A 198     -13.817 -32.143 -16.664  1.00  0.00           C  
ATOM   2985  O   VAL A 198     -12.960 -32.948 -16.313  1.00  0.00           O  
ATOM   2986  CB  VAL A 198     -14.751 -31.222 -14.526  1.00  0.00           C  
ATOM   2987  CG1 VAL A 198     -14.122 -29.870 -14.849  1.00  0.00           C  
ATOM   2988  CG2 VAL A 198     -15.994 -31.125 -13.621  1.00  0.00           C  
ATOM   2989  H   VAL A 198     -15.276 -33.859 -14.826  1.00  0.00           H  
ATOM   2990  HA  VAL A 198     -15.820 -31.381 -16.391  1.00  0.00           H  
ATOM   2991  HB  VAL A 198     -13.997 -31.792 -13.993  1.00  0.00           H  
ATOM   2992 1HG1 VAL A 198     -13.851 -29.370 -13.924  1.00  0.00           H  
ATOM   2993 2HG1 VAL A 198     -13.227 -30.007 -15.456  1.00  0.00           H  
ATOM   2994 3HG1 VAL A 198     -14.837 -29.260 -15.398  1.00  0.00           H  
ATOM   2995 1HG2 VAL A 198     -15.716 -30.631 -12.707  1.00  0.00           H  
ATOM   2996 2HG2 VAL A 198     -16.767 -30.573 -14.103  1.00  0.00           H  
ATOM   2997 3HG2 VAL A 198     -16.361 -32.128 -13.391  1.00  0.00           H  
ATOM   2998  N   LEU A 199     -13.690 -31.395 -17.759  1.00  0.00           N  
ATOM   2999  CA  LEU A 199     -12.491 -31.411 -18.610  1.00  0.00           C  
ATOM   3000  C   LEU A 199     -11.672 -30.143 -18.412  1.00  0.00           C  
ATOM   3001  O   LEU A 199     -12.216 -29.047 -18.493  1.00  0.00           O  
ATOM   3002  CB  LEU A 199     -12.856 -31.505 -20.082  1.00  0.00           C  
ATOM   3003  CG  LEU A 199     -11.694 -31.431 -21.098  1.00  0.00           C  
ATOM   3004  CD1 LEU A 199     -10.803 -32.661 -20.982  1.00  0.00           C  
ATOM   3005  CD2 LEU A 199     -12.263 -31.294 -22.496  1.00  0.00           C  
ATOM   3006  H   LEU A 199     -14.455 -30.769 -17.992  1.00  0.00           H  
ATOM   3007  HA  LEU A 199     -11.887 -32.272 -18.344  1.00  0.00           H  
ATOM   3008 1HB  LEU A 199     -13.347 -32.420 -20.240  1.00  0.00           H  
ATOM   3009 2HB  LEU A 199     -13.539 -30.718 -20.301  1.00  0.00           H  
ATOM   3010  HG  LEU A 199     -11.083 -30.569 -20.871  1.00  0.00           H  
ATOM   3011 1HD1 LEU A 199      -9.979 -32.581 -21.693  1.00  0.00           H  
ATOM   3012 2HD1 LEU A 199     -10.404 -32.725 -19.983  1.00  0.00           H  
ATOM   3013 3HD1 LEU A 199     -11.381 -33.555 -21.197  1.00  0.00           H  
ATOM   3014 1HD2 LEU A 199     -11.441 -31.227 -23.199  1.00  0.00           H  
ATOM   3015 2HD2 LEU A 199     -12.876 -32.159 -22.734  1.00  0.00           H  
ATOM   3016 3HD2 LEU A 199     -12.870 -30.395 -22.560  1.00  0.00           H  
ATOM   3017  N   ASP A 200     -10.387 -30.285 -18.126  1.00  0.00           N  
ATOM   3018  CA  ASP A 200      -9.518 -29.124 -17.921  1.00  0.00           C  
ATOM   3019  C   ASP A 200      -8.440 -29.087 -19.013  1.00  0.00           C  
ATOM   3020  O   ASP A 200      -7.496 -29.888 -19.018  1.00  0.00           O  
ATOM   3021  CB  ASP A 200      -8.974 -29.182 -16.499  1.00  0.00           C  
ATOM   3022  CG  ASP A 200      -8.112 -27.995 -16.015  1.00  0.00           C  
ATOM   3023  OD1 ASP A 200      -7.816 -27.132 -16.776  1.00  0.00           O  
ATOM   3024  OD2 ASP A 200      -7.764 -27.994 -14.842  1.00  0.00           O  
ATOM   3025  H   ASP A 200     -10.008 -31.230 -18.047  1.00  0.00           H  
ATOM   3026  HA  ASP A 200     -10.112 -28.216 -18.018  1.00  0.00           H  
ATOM   3027 1HB  ASP A 200      -9.834 -29.258 -15.848  1.00  0.00           H  
ATOM   3028 2HB  ASP A 200      -8.402 -30.096 -16.368  1.00  0.00           H  
ATOM   3029  N   VAL A 201      -8.625 -28.188 -19.974  1.00  0.00           N  
ATOM   3030  CA  VAL A 201      -7.771 -28.168 -21.158  1.00  0.00           C  
ATOM   3031  C   VAL A 201      -6.570 -27.260 -20.955  1.00  0.00           C  
ATOM   3032  O   VAL A 201      -6.742 -26.095 -20.606  1.00  0.00           O  
ATOM   3033  CB  VAL A 201      -8.579 -27.657 -22.339  1.00  0.00           C  
ATOM   3034  CG1 VAL A 201      -7.717 -27.617 -23.583  1.00  0.00           C  
ATOM   3035  CG2 VAL A 201      -9.794 -28.521 -22.521  1.00  0.00           C  
ATOM   3036  H   VAL A 201      -9.384 -27.505 -19.870  1.00  0.00           H  
ATOM   3037  HA  VAL A 201      -7.425 -29.177 -21.358  1.00  0.00           H  
ATOM   3038  HB  VAL A 201      -8.882 -26.654 -22.122  1.00  0.00           H  
ATOM   3039 1HG1 VAL A 201      -8.280 -27.236 -24.417  1.00  0.00           H  
ATOM   3040 2HG1 VAL A 201      -6.855 -26.989 -23.419  1.00  0.00           H  
ATOM   3041 3HG1 VAL A 201      -7.393 -28.625 -23.799  1.00  0.00           H  
ATOM   3042 1HG2 VAL A 201     -10.381 -28.145 -23.329  1.00  0.00           H  
ATOM   3043 2HG2 VAL A 201      -9.491 -29.546 -22.736  1.00  0.00           H  
ATOM   3044 3HG2 VAL A 201     -10.386 -28.493 -21.608  1.00  0.00           H  
ATOM   3045  N   GLY A 202      -5.347 -27.771 -21.172  1.00  0.00           N  
ATOM   3046  CA  GLY A 202      -4.169 -26.936 -20.933  1.00  0.00           C  
ATOM   3047  C   GLY A 202      -4.094 -26.788 -19.431  1.00  0.00           C  
ATOM   3048  O   GLY A 202      -3.826 -25.712 -18.896  1.00  0.00           O  
ATOM   3049  H   GLY A 202      -5.217 -28.743 -21.436  1.00  0.00           H  
ATOM   3050 1HA  GLY A 202      -3.272 -27.431 -21.311  1.00  0.00           H  
ATOM   3051 2HA  GLY A 202      -4.263 -25.970 -21.416  1.00  0.00           H  
ATOM   3052  N   CYS A 203      -4.392 -27.900 -18.764  1.00  0.00           N  
ATOM   3053  CA  CYS A 203      -4.527 -27.981 -17.312  1.00  0.00           C  
ATOM   3054  C   CYS A 203      -3.335 -27.526 -16.494  1.00  0.00           C  
ATOM   3055  O   CYS A 203      -3.495 -27.178 -15.318  1.00  0.00           O  
ATOM   3056  CB  CYS A 203      -4.841 -29.420 -16.864  1.00  0.00           C  
ATOM   3057  SG  CYS A 203      -3.522 -30.638 -17.079  1.00  0.00           S  
ATOM   3058  H   CYS A 203      -4.531 -28.730 -19.336  1.00  0.00           H  
ATOM   3059  HA  CYS A 203      -5.375 -27.356 -17.034  1.00  0.00           H  
ATOM   3060 1HB  CYS A 203      -5.117 -29.412 -15.826  1.00  0.00           H  
ATOM   3061 2HB  CYS A 203      -5.697 -29.772 -17.406  1.00  0.00           H  
ATOM   3062  HG  CYS A 203      -2.553 -29.938 -16.427  1.00  0.00           H  
ATOM   3063  N   GLY A 204      -2.139 -27.496 -17.059  1.00  0.00           N  
ATOM   3064  CA  GLY A 204      -1.020 -27.128 -16.238  1.00  0.00           C  
ATOM   3065  C   GLY A 204      -0.961 -28.211 -15.189  1.00  0.00           C  
ATOM   3066  O   GLY A 204      -1.116 -29.387 -15.513  1.00  0.00           O  
ATOM   3067  H   GLY A 204      -1.968 -27.754 -18.036  1.00  0.00           H  
ATOM   3068 1HA  GLY A 204      -0.115 -27.077 -16.834  1.00  0.00           H  
ATOM   3069 2HA  GLY A 204      -1.188 -26.155 -15.780  1.00  0.00           H  
ATOM   3070  N   THR A 205      -0.882 -27.848 -13.927  1.00  0.00           N  
ATOM   3071  CA  THR A 205      -0.820 -28.884 -12.912  1.00  0.00           C  
ATOM   3072  C   THR A 205      -2.187 -29.394 -12.491  1.00  0.00           C  
ATOM   3073  O   THR A 205      -2.278 -30.192 -11.560  1.00  0.00           O  
ATOM   3074  CB  THR A 205      -0.029 -28.423 -11.691  1.00  0.00           C  
ATOM   3075  OG1 THR A 205      -0.598 -27.214 -11.159  1.00  0.00           O  
ATOM   3076  CG2 THR A 205       1.380 -28.229 -12.080  1.00  0.00           C  
ATOM   3077  H   THR A 205      -0.805 -26.872 -13.679  1.00  0.00           H  
ATOM   3078  HA  THR A 205      -0.269 -29.722 -13.334  1.00  0.00           H  
ATOM   3079  HB  THR A 205      -0.077 -29.194 -10.917  1.00  0.00           H  
ATOM   3080  HG1 THR A 205      -0.080 -26.920 -10.401  1.00  0.00           H  
ATOM   3081 1HG2 THR A 205       1.956 -27.912 -11.217  1.00  0.00           H  
ATOM   3082 2HG2 THR A 205       1.782 -29.168 -12.466  1.00  0.00           H  
ATOM   3083 3HG2 THR A 205       1.415 -27.476 -12.852  1.00  0.00           H  
ATOM   3084  N   GLY A 206      -3.248 -28.872 -13.109  1.00  0.00           N  
ATOM   3085  CA  GLY A 206      -4.614 -29.274 -12.821  1.00  0.00           C  
ATOM   3086  C   GLY A 206      -5.096 -28.674 -11.525  1.00  0.00           C  
ATOM   3087  O   GLY A 206      -6.137 -29.070 -11.008  1.00  0.00           O  
ATOM   3088  H   GLY A 206      -3.108 -28.201 -13.859  1.00  0.00           H  
ATOM   3089 1HA  GLY A 206      -5.265 -28.942 -13.630  1.00  0.00           H  
ATOM   3090 2HA  GLY A 206      -4.677 -30.357 -12.775  1.00  0.00           H  
ATOM   3091  N   LEU A 207      -4.356 -27.701 -11.011  1.00  0.00           N  
ATOM   3092  CA  LEU A 207      -4.677 -27.093  -9.739  1.00  0.00           C  
ATOM   3093  C   LEU A 207      -6.109 -26.587  -9.677  1.00  0.00           C  
ATOM   3094  O   LEU A 207      -6.805 -26.826  -8.697  1.00  0.00           O  
ATOM   3095  CB  LEU A 207      -3.724 -25.943  -9.447  1.00  0.00           C  
ATOM   3096  CG  LEU A 207      -3.966 -25.281  -8.124  1.00  0.00           C  
ATOM   3097  CD1 LEU A 207      -3.728 -26.310  -6.999  1.00  0.00           C  
ATOM   3098  CD2 LEU A 207      -3.060 -24.117  -7.983  1.00  0.00           C  
ATOM   3099  H   LEU A 207      -3.522 -27.416 -11.504  1.00  0.00           H  
ATOM   3100  HA  LEU A 207      -4.544 -27.846  -8.964  1.00  0.00           H  
ATOM   3101 1HB  LEU A 207      -2.702 -26.321  -9.459  1.00  0.00           H  
ATOM   3102 2HB  LEU A 207      -3.828 -25.187 -10.225  1.00  0.00           H  
ATOM   3103  HG  LEU A 207      -4.996 -24.944  -8.077  1.00  0.00           H  
ATOM   3104 1HD1 LEU A 207      -3.907 -25.846  -6.031  1.00  0.00           H  
ATOM   3105 2HD1 LEU A 207      -4.405 -27.156  -7.128  1.00  0.00           H  
ATOM   3106 3HD1 LEU A 207      -2.696 -26.663  -7.045  1.00  0.00           H  
ATOM   3107 1HD2 LEU A 207      -3.247 -23.636  -7.028  1.00  0.00           H  
ATOM   3108 2HD2 LEU A 207      -2.041 -24.463  -8.028  1.00  0.00           H  
ATOM   3109 3HD2 LEU A 207      -3.234 -23.417  -8.788  1.00  0.00           H  
ATOM   3110  N   TYR A 208      -6.583 -25.916 -10.727  1.00  0.00           N  
ATOM   3111  CA  TYR A 208      -7.946 -25.406 -10.670  1.00  0.00           C  
ATOM   3112  C   TYR A 208      -8.948 -26.556 -10.543  1.00  0.00           C  
ATOM   3113  O   TYR A 208      -9.888 -26.474  -9.753  1.00  0.00           O  
ATOM   3114  CB  TYR A 208      -8.239 -24.577 -11.914  1.00  0.00           C  
ATOM   3115  CG  TYR A 208      -7.509 -23.220 -11.952  1.00  0.00           C  
ATOM   3116  CD1 TYR A 208      -6.196 -23.162 -12.409  1.00  0.00           C  
ATOM   3117  CD2 TYR A 208      -8.156 -22.042 -11.576  1.00  0.00           C  
ATOM   3118  CE1 TYR A 208      -5.535 -21.948 -12.479  1.00  0.00           C  
ATOM   3119  CE2 TYR A 208      -7.490 -20.835 -11.652  1.00  0.00           C  
ATOM   3120  CZ  TYR A 208      -6.188 -20.786 -12.102  1.00  0.00           C  
ATOM   3121  OH  TYR A 208      -5.536 -19.586 -12.192  1.00  0.00           O  
ATOM   3122  H   TYR A 208      -6.001 -25.754 -11.537  1.00  0.00           H  
ATOM   3123  HA  TYR A 208      -8.042 -24.778  -9.789  1.00  0.00           H  
ATOM   3124 1HB  TYR A 208      -7.953 -25.145 -12.804  1.00  0.00           H  
ATOM   3125 2HB  TYR A 208      -9.311 -24.390 -11.979  1.00  0.00           H  
ATOM   3126  HD1 TYR A 208      -5.687 -24.079 -12.714  1.00  0.00           H  
ATOM   3127  HD2 TYR A 208      -9.185 -22.068 -11.232  1.00  0.00           H  
ATOM   3128  HE1 TYR A 208      -4.506 -21.907 -12.840  1.00  0.00           H  
ATOM   3129  HE2 TYR A 208      -7.992 -19.925 -11.365  1.00  0.00           H  
ATOM   3130  HH  TYR A 208      -6.098 -18.888 -11.846  1.00  0.00           H  
ATOM   3131  N   SER A 209      -8.731 -27.652 -11.280  1.00  0.00           N  
ATOM   3132  CA  SER A 209      -9.642 -28.788 -11.188  1.00  0.00           C  
ATOM   3133  C   SER A 209      -9.579 -29.446  -9.839  1.00  0.00           C  
ATOM   3134  O   SER A 209     -10.603 -29.791  -9.265  1.00  0.00           O  
ATOM   3135  CB  SER A 209      -9.312 -29.845 -12.206  1.00  0.00           C  
ATOM   3136  OG  SER A 209      -9.566 -29.403 -13.475  1.00  0.00           O  
ATOM   3137  H   SER A 209      -7.936 -27.698 -11.911  1.00  0.00           H  
ATOM   3138  HA  SER A 209     -10.657 -28.431 -11.357  1.00  0.00           H  
ATOM   3139 1HB  SER A 209      -8.263 -30.118 -12.119  1.00  0.00           H  
ATOM   3140 2HB  SER A 209      -9.898 -30.736 -12.001  1.00  0.00           H  
ATOM   3141  HG  SER A 209      -8.808 -28.837 -13.736  1.00  0.00           H  
ATOM   3142  N   GLN A 210      -8.371 -29.600  -9.327  1.00  0.00           N  
ATOM   3143  CA  GLN A 210      -8.140 -30.281  -8.069  1.00  0.00           C  
ATOM   3144  C   GLN A 210      -8.767 -29.511  -6.924  1.00  0.00           C  
ATOM   3145  O   GLN A 210      -9.389 -30.094  -6.029  1.00  0.00           O  
ATOM   3146  CB  GLN A 210      -6.643 -30.403  -7.910  1.00  0.00           C  
ATOM   3147  CG  GLN A 210      -6.018 -31.370  -8.897  1.00  0.00           C  
ATOM   3148  CD  GLN A 210      -4.582 -31.076  -9.079  1.00  0.00           C  
ATOM   3149  OE1 GLN A 210      -3.977 -30.340  -8.299  1.00  0.00           O  
ATOM   3150  NE2 GLN A 210      -4.035 -31.580 -10.152  1.00  0.00           N  
ATOM   3151  H   GLN A 210      -7.572 -29.264  -9.862  1.00  0.00           H  
ATOM   3152  HA  GLN A 210      -8.586 -31.265  -8.114  1.00  0.00           H  
ATOM   3153 1HB  GLN A 210      -6.177 -29.426  -8.021  1.00  0.00           H  
ATOM   3154 2HB  GLN A 210      -6.441 -30.763  -6.921  1.00  0.00           H  
ATOM   3155 1HG  GLN A 210      -6.111 -32.385  -8.538  1.00  0.00           H  
ATOM   3156 2HG  GLN A 210      -6.513 -31.274  -9.862  1.00  0.00           H  
ATOM   3157 1HE2 GLN A 210      -3.095 -31.314 -10.408  1.00  0.00           H  
ATOM   3158 2HE2 GLN A 210      -4.572 -32.151 -10.772  1.00  0.00           H  
ATOM   3159  N   LEU A 211      -8.659 -28.188  -6.972  1.00  0.00           N  
ATOM   3160  CA  LEU A 211      -9.265 -27.384  -5.938  1.00  0.00           C  
ATOM   3161  C   LEU A 211     -10.798 -27.464  -6.087  1.00  0.00           C  
ATOM   3162  O   LEU A 211     -11.508 -27.574  -5.082  1.00  0.00           O  
ATOM   3163  CB  LEU A 211      -8.727 -25.959  -6.008  1.00  0.00           C  
ATOM   3164  CG  LEU A 211      -7.223 -25.768  -5.662  1.00  0.00           C  
ATOM   3165  CD1 LEU A 211      -6.825 -24.305  -5.929  1.00  0.00           C  
ATOM   3166  CD2 LEU A 211      -6.968 -26.161  -4.228  1.00  0.00           C  
ATOM   3167  H   LEU A 211      -8.124 -27.737  -7.715  1.00  0.00           H  
ATOM   3168  HA  LEU A 211      -8.993 -27.800  -4.973  1.00  0.00           H  
ATOM   3169 1HB  LEU A 211      -8.868 -25.602  -7.026  1.00  0.00           H  
ATOM   3170 2HB  LEU A 211      -9.298 -25.339  -5.324  1.00  0.00           H  
ATOM   3171  HG  LEU A 211      -6.625 -26.403  -6.302  1.00  0.00           H  
ATOM   3172 1HD1 LEU A 211      -5.771 -24.160  -5.702  1.00  0.00           H  
ATOM   3173 2HD1 LEU A 211      -7.001 -24.067  -6.970  1.00  0.00           H  
ATOM   3174 3HD1 LEU A 211      -7.420 -23.663  -5.302  1.00  0.00           H  
ATOM   3175 1HD2 LEU A 211      -5.909 -26.034  -4.003  1.00  0.00           H  
ATOM   3176 2HD2 LEU A 211      -7.560 -25.531  -3.564  1.00  0.00           H  
ATOM   3177 3HD2 LEU A 211      -7.244 -27.199  -4.091  1.00  0.00           H  
ATOM   3178  N   LEU A 212     -11.319 -27.482  -7.333  1.00  0.00           N  
ATOM   3179  CA  LEU A 212     -12.763 -27.642  -7.510  1.00  0.00           C  
ATOM   3180  C   LEU A 212     -13.204 -29.003  -6.987  1.00  0.00           C  
ATOM   3181  O   LEU A 212     -14.245 -29.102  -6.354  1.00  0.00           O  
ATOM   3182  CB  LEU A 212     -13.201 -27.500  -8.984  1.00  0.00           C  
ATOM   3183  CG  LEU A 212     -13.150 -26.091  -9.595  1.00  0.00           C  
ATOM   3184  CD1 LEU A 212     -13.383 -26.188 -11.061  1.00  0.00           C  
ATOM   3185  CD2 LEU A 212     -14.215 -25.245  -8.964  1.00  0.00           C  
ATOM   3186  H   LEU A 212     -10.725 -27.361  -8.155  1.00  0.00           H  
ATOM   3187  HA  LEU A 212     -13.268 -26.870  -6.932  1.00  0.00           H  
ATOM   3188 1HB  LEU A 212     -12.564 -28.139  -9.589  1.00  0.00           H  
ATOM   3189 2HB  LEU A 212     -14.226 -27.860  -9.075  1.00  0.00           H  
ATOM   3190  HG  LEU A 212     -12.176 -25.648  -9.420  1.00  0.00           H  
ATOM   3191 1HD1 LEU A 212     -13.347 -25.203 -11.510  1.00  0.00           H  
ATOM   3192 2HD1 LEU A 212     -12.597 -26.805 -11.467  1.00  0.00           H  
ATOM   3193 3HD1 LEU A 212     -14.353 -26.641 -11.257  1.00  0.00           H  
ATOM   3194 1HD2 LEU A 212     -14.199 -24.242  -9.377  1.00  0.00           H  
ATOM   3195 2HD2 LEU A 212     -15.180 -25.697  -9.152  1.00  0.00           H  
ATOM   3196 3HD2 LEU A 212     -14.028 -25.206  -7.901  1.00  0.00           H  
ATOM   3197  N   LEU A 213     -12.402 -30.047  -7.195  1.00  0.00           N  
ATOM   3198  CA  LEU A 213     -12.781 -31.368  -6.716  1.00  0.00           C  
ATOM   3199  C   LEU A 213     -12.890 -31.363  -5.196  1.00  0.00           C  
ATOM   3200  O   LEU A 213     -13.792 -31.977  -4.633  1.00  0.00           O  
ATOM   3201  CB  LEU A 213     -11.758 -32.420  -7.161  1.00  0.00           C  
ATOM   3202  CG  LEU A 213     -11.700 -32.759  -8.667  1.00  0.00           C  
ATOM   3203  CD1 LEU A 213     -10.529 -33.668  -8.930  1.00  0.00           C  
ATOM   3204  CD2 LEU A 213     -12.953 -33.396  -9.058  1.00  0.00           C  
ATOM   3205  H   LEU A 213     -11.547 -29.927  -7.729  1.00  0.00           H  
ATOM   3206  HA  LEU A 213     -13.754 -31.625  -7.133  1.00  0.00           H  
ATOM   3207 1HB  LEU A 213     -10.772 -32.072  -6.876  1.00  0.00           H  
ATOM   3208 2HB  LEU A 213     -11.958 -33.346  -6.622  1.00  0.00           H  
ATOM   3209  HG  LEU A 213     -11.577 -31.878  -9.243  1.00  0.00           H  
ATOM   3210 1HD1 LEU A 213     -10.497 -33.909  -9.982  1.00  0.00           H  
ATOM   3211 2HD1 LEU A 213      -9.609 -33.182  -8.646  1.00  0.00           H  
ATOM   3212 3HD1 LEU A 213     -10.640 -34.575  -8.363  1.00  0.00           H  
ATOM   3213 1HD2 LEU A 213     -12.934 -33.648 -10.114  1.00  0.00           H  
ATOM   3214 2HD2 LEU A 213     -13.078 -34.287  -8.474  1.00  0.00           H  
ATOM   3215 3HD2 LEU A 213     -13.762 -32.715  -8.863  1.00  0.00           H  
ATOM   3216  N   ARG A 214     -11.998 -30.636  -4.520  1.00  0.00           N  
ATOM   3217  CA  ARG A 214     -12.072 -30.531  -3.065  1.00  0.00           C  
ATOM   3218  C   ARG A 214     -13.387 -29.844  -2.630  1.00  0.00           C  
ATOM   3219  O   ARG A 214     -14.021 -30.262  -1.657  1.00  0.00           O  
ATOM   3220  CB  ARG A 214     -10.857 -29.772  -2.519  1.00  0.00           C  
ATOM   3221  CG  ARG A 214      -9.521 -30.546  -2.590  1.00  0.00           C  
ATOM   3222  CD  ARG A 214      -8.348 -29.717  -2.185  1.00  0.00           C  
ATOM   3223  NE  ARG A 214      -8.403 -29.287  -0.801  1.00  0.00           N  
ATOM   3224  CZ  ARG A 214      -7.913 -29.974   0.261  1.00  0.00           C  
ATOM   3225  NH1 ARG A 214      -7.295 -31.137   0.121  1.00  0.00           N  
ATOM   3226  NH2 ARG A 214      -8.051 -29.465   1.476  1.00  0.00           N  
ATOM   3227  H   ARG A 214     -11.242 -30.171  -5.027  1.00  0.00           H  
ATOM   3228  HA  ARG A 214     -12.058 -31.538  -2.650  1.00  0.00           H  
ATOM   3229 1HB  ARG A 214     -10.727 -28.847  -3.070  1.00  0.00           H  
ATOM   3230 2HB  ARG A 214     -11.035 -29.507  -1.479  1.00  0.00           H  
ATOM   3231 1HG  ARG A 214      -9.561 -31.434  -1.960  1.00  0.00           H  
ATOM   3232 2HG  ARG A 214      -9.359 -30.837  -3.613  1.00  0.00           H  
ATOM   3233 1HD  ARG A 214      -7.448 -30.298  -2.315  1.00  0.00           H  
ATOM   3234 2HD  ARG A 214      -8.302 -28.840  -2.812  1.00  0.00           H  
ATOM   3235  HE  ARG A 214      -8.863 -28.405  -0.611  1.00  0.00           H  
ATOM   3236 1HH1 ARG A 214      -7.148 -31.585  -0.795  1.00  0.00           H  
ATOM   3237 2HH1 ARG A 214      -6.944 -31.616   0.935  1.00  0.00           H  
ATOM   3238 1HH2 ARG A 214      -8.518 -28.577   1.604  1.00  0.00           H  
ATOM   3239 2HH2 ARG A 214      -7.689 -29.965   2.274  1.00  0.00           H  
ATOM   3240  N   GLU A 215     -13.810 -28.818  -3.385  1.00  0.00           N  
ATOM   3241  CA  GLU A 215     -15.054 -28.073  -3.117  1.00  0.00           C  
ATOM   3242  C   GLU A 215     -16.327 -28.824  -3.569  1.00  0.00           C  
ATOM   3243  O   GLU A 215     -17.428 -28.593  -3.047  1.00  0.00           O  
ATOM   3244  CB  GLU A 215     -15.008 -26.701  -3.795  1.00  0.00           C  
ATOM   3245  CG  GLU A 215     -13.941 -25.732  -3.247  1.00  0.00           C  
ATOM   3246  CD  GLU A 215     -14.170 -25.314  -1.803  1.00  0.00           C  
ATOM   3247  OE1 GLU A 215     -15.273 -24.934  -1.485  1.00  0.00           O  
ATOM   3248  OE2 GLU A 215     -13.242 -25.366  -1.028  1.00  0.00           O  
ATOM   3249  H   GLU A 215     -13.215 -28.516  -4.160  1.00  0.00           H  
ATOM   3250  HA  GLU A 215     -15.124 -27.920  -2.042  1.00  0.00           H  
ATOM   3251 1HB  GLU A 215     -14.806 -26.837  -4.860  1.00  0.00           H  
ATOM   3252 2HB  GLU A 215     -15.981 -26.220  -3.714  1.00  0.00           H  
ATOM   3253 1HG  GLU A 215     -12.968 -26.219  -3.318  1.00  0.00           H  
ATOM   3254 2HG  GLU A 215     -13.917 -24.845  -3.882  1.00  0.00           H  
ATOM   3255  N   PHE A 216     -16.175 -29.671  -4.578  1.00  0.00           N  
ATOM   3256  CA  PHE A 216     -17.248 -30.448  -5.175  1.00  0.00           C  
ATOM   3257  C   PHE A 216     -16.861 -31.939  -5.248  1.00  0.00           C  
ATOM   3258  O   PHE A 216     -16.682 -32.459  -6.346  1.00  0.00           O  
ATOM   3259  CB  PHE A 216     -17.534 -29.976  -6.597  1.00  0.00           C  
ATOM   3260  CG  PHE A 216     -17.966 -28.560  -6.802  1.00  0.00           C  
ATOM   3261  CD1 PHE A 216     -17.057 -27.562  -7.100  1.00  0.00           C  
ATOM   3262  CD2 PHE A 216     -19.294 -28.238  -6.771  1.00  0.00           C  
ATOM   3263  CE1 PHE A 216     -17.474 -26.287  -7.342  1.00  0.00           C  
ATOM   3264  CE2 PHE A 216     -19.713 -26.952  -7.028  1.00  0.00           C  
ATOM   3265  CZ  PHE A 216     -18.800 -25.979  -7.310  1.00  0.00           C  
ATOM   3266  H   PHE A 216     -15.245 -29.766  -4.977  1.00  0.00           H  
ATOM   3267  HA  PHE A 216     -18.149 -30.307  -4.591  1.00  0.00           H  
ATOM   3268 1HB  PHE A 216     -16.637 -30.134  -7.198  1.00  0.00           H  
ATOM   3269 2HB  PHE A 216     -18.305 -30.611  -7.009  1.00  0.00           H  
ATOM   3270  HD1 PHE A 216     -16.006 -27.793  -7.146  1.00  0.00           H  
ATOM   3271  HD2 PHE A 216     -20.012 -29.024  -6.559  1.00  0.00           H  
ATOM   3272  HE1 PHE A 216     -16.750 -25.521  -7.567  1.00  0.00           H  
ATOM   3273  HE2 PHE A 216     -20.767 -26.709  -7.016  1.00  0.00           H  
ATOM   3274  HZ  PHE A 216     -19.129 -24.966  -7.512  1.00  0.00           H  
ATOM   3275  N   PRO A 217     -16.846 -32.690  -4.126  1.00  0.00           N  
ATOM   3276  CA  PRO A 217     -16.288 -34.040  -3.974  1.00  0.00           C  
ATOM   3277  C   PRO A 217     -16.940 -35.107  -4.851  1.00  0.00           C  
ATOM   3278  O   PRO A 217     -16.416 -36.211  -4.999  1.00  0.00           O  
ATOM   3279  CB  PRO A 217     -16.517 -34.334  -2.487  1.00  0.00           C  
ATOM   3280  CG  PRO A 217     -17.659 -33.439  -2.080  1.00  0.00           C  
ATOM   3281  CD  PRO A 217     -17.470 -32.177  -2.893  1.00  0.00           C  
ATOM   3282  HA  PRO A 217     -15.208 -33.997  -4.185  1.00  0.00           H  
ATOM   3283 1HB  PRO A 217     -16.743 -35.399  -2.349  1.00  0.00           H  
ATOM   3284 2HB  PRO A 217     -15.595 -34.123  -1.923  1.00  0.00           H  
ATOM   3285 1HG  PRO A 217     -18.623 -33.935  -2.275  1.00  0.00           H  
ATOM   3286 2HG  PRO A 217     -17.613 -33.244  -0.999  1.00  0.00           H  
ATOM   3287 1HD  PRO A 217     -18.454 -31.748  -3.072  1.00  0.00           H  
ATOM   3288 2HD  PRO A 217     -16.788 -31.478  -2.380  1.00  0.00           H  
ATOM   3289  N   ARG A 218     -18.111 -34.817  -5.391  1.00  0.00           N  
ATOM   3290  CA  ARG A 218     -18.795 -35.770  -6.248  1.00  0.00           C  
ATOM   3291  C   ARG A 218     -18.270 -35.722  -7.686  1.00  0.00           C  
ATOM   3292  O   ARG A 218     -18.566 -36.605  -8.491  1.00  0.00           O  
ATOM   3293  CB  ARG A 218     -20.273 -35.461  -6.236  1.00  0.00           C  
ATOM   3294  CG  ARG A 218     -20.923 -35.631  -4.882  1.00  0.00           C  
ATOM   3295  CD  ARG A 218     -21.109 -37.041  -4.523  1.00  0.00           C  
ATOM   3296  NE  ARG A 218     -21.860 -37.173  -3.284  1.00  0.00           N  
ATOM   3297  CZ  ARG A 218     -22.125 -38.338  -2.668  1.00  0.00           C  
ATOM   3298  NH1 ARG A 218     -21.695 -39.468  -3.184  1.00  0.00           N  
ATOM   3299  NH2 ARG A 218     -22.819 -38.346  -1.543  1.00  0.00           N  
ATOM   3300  H   ARG A 218     -18.524 -33.912  -5.241  1.00  0.00           H  
ATOM   3301  HA  ARG A 218     -18.636 -36.772  -5.851  1.00  0.00           H  
ATOM   3302 1HB  ARG A 218     -20.438 -34.433  -6.563  1.00  0.00           H  
ATOM   3303 2HB  ARG A 218     -20.798 -36.103  -6.934  1.00  0.00           H  
ATOM   3304 1HG  ARG A 218     -20.299 -35.164  -4.120  1.00  0.00           H  
ATOM   3305 2HG  ARG A 218     -21.884 -35.174  -4.874  1.00  0.00           H  
ATOM   3306 1HD  ARG A 218     -21.668 -37.540  -5.316  1.00  0.00           H  
ATOM   3307 2HD  ARG A 218     -20.141 -37.521  -4.394  1.00  0.00           H  
ATOM   3308  HE  ARG A 218     -22.213 -36.319  -2.854  1.00  0.00           H  
ATOM   3309 1HH1 ARG A 218     -21.165 -39.462  -4.044  1.00  0.00           H  
ATOM   3310 2HH1 ARG A 218     -21.895 -40.343  -2.720  1.00  0.00           H  
ATOM   3311 1HH2 ARG A 218     -23.152 -37.473  -1.148  1.00  0.00           H  
ATOM   3312 2HH2 ARG A 218     -23.019 -39.221  -1.079  1.00  0.00           H  
ATOM   3313  N   TRP A 219     -17.510 -34.679  -8.011  1.00  0.00           N  
ATOM   3314  CA  TRP A 219     -17.015 -34.470  -9.368  1.00  0.00           C  
ATOM   3315  C   TRP A 219     -15.817 -35.333  -9.704  1.00  0.00           C  
ATOM   3316  O   TRP A 219     -15.016 -35.679  -8.837  1.00  0.00           O  
ATOM   3317  CB  TRP A 219     -16.648 -32.997  -9.599  1.00  0.00           C  
ATOM   3318  CG  TRP A 219     -17.844 -32.110  -9.618  1.00  0.00           C  
ATOM   3319  CD1 TRP A 219     -19.112 -32.490  -9.303  1.00  0.00           C  
ATOM   3320  CD2 TRP A 219     -17.920 -30.696  -9.957  1.00  0.00           C  
ATOM   3321  NE1 TRP A 219     -19.968 -31.437  -9.428  1.00  0.00           N  
ATOM   3322  CE2 TRP A 219     -19.260 -30.327  -9.832  1.00  0.00           C  
ATOM   3323  CE3 TRP A 219     -16.972 -29.726 -10.346  1.00  0.00           C  
ATOM   3324  CZ2 TRP A 219     -19.691 -29.046 -10.088  1.00  0.00           C  
ATOM   3325  CZ3 TRP A 219     -17.412 -28.431 -10.603  1.00  0.00           C  
ATOM   3326  CH2 TRP A 219     -18.743 -28.107 -10.479  1.00  0.00           C  
ATOM   3327  H   TRP A 219     -17.262 -33.991  -7.301  1.00  0.00           H  
ATOM   3328  HA  TRP A 219     -17.818 -34.727 -10.061  1.00  0.00           H  
ATOM   3329 1HB  TRP A 219     -16.003 -32.656  -8.802  1.00  0.00           H  
ATOM   3330 2HB  TRP A 219     -16.110 -32.892 -10.545  1.00  0.00           H  
ATOM   3331  HD1 TRP A 219     -19.410 -33.489  -9.004  1.00  0.00           H  
ATOM   3332  HE1 TRP A 219     -20.960 -31.480  -9.253  1.00  0.00           H  
ATOM   3333  HE3 TRP A 219     -15.918 -29.986 -10.440  1.00  0.00           H  
ATOM   3334  HZ2 TRP A 219     -20.727 -28.769  -9.982  1.00  0.00           H  
ATOM   3335  HZ3 TRP A 219     -16.678 -27.682 -10.902  1.00  0.00           H  
ATOM   3336  HH2 TRP A 219     -19.066 -27.092 -10.677  1.00  0.00           H  
ATOM   3337  N   THR A 220     -15.704 -35.665 -10.978  1.00  0.00           N  
ATOM   3338  CA  THR A 220     -14.521 -36.334 -11.505  1.00  0.00           C  
ATOM   3339  C   THR A 220     -13.946 -35.453 -12.597  1.00  0.00           C  
ATOM   3340  O   THR A 220     -14.701 -34.963 -13.442  1.00  0.00           O  
ATOM   3341  CB  THR A 220     -14.830 -37.731 -12.073  1.00  0.00           C  
ATOM   3342  OG1 THR A 220     -15.368 -38.570 -11.038  1.00  0.00           O  
ATOM   3343  CG2 THR A 220     -13.551 -38.368 -12.616  1.00  0.00           C  
ATOM   3344  H   THR A 220     -16.456 -35.387 -11.611  1.00  0.00           H  
ATOM   3345  HA  THR A 220     -13.778 -36.431 -10.715  1.00  0.00           H  
ATOM   3346  HB  THR A 220     -15.562 -37.643 -12.876  1.00  0.00           H  
ATOM   3347  HG1 THR A 220     -16.205 -38.208 -10.732  1.00  0.00           H  
ATOM   3348 1HG2 THR A 220     -13.778 -39.356 -13.010  1.00  0.00           H  
ATOM   3349 2HG2 THR A 220     -13.134 -37.754 -13.411  1.00  0.00           H  
ATOM   3350 3HG2 THR A 220     -12.823 -38.457 -11.810  1.00  0.00           H  
ATOM   3351  N   ALA A 221     -12.639 -35.238 -12.578  1.00  0.00           N  
ATOM   3352  CA  ALA A 221     -12.035 -34.390 -13.588  1.00  0.00           C  
ATOM   3353  C   ALA A 221     -10.966 -35.091 -14.410  1.00  0.00           C  
ATOM   3354  O   ALA A 221     -10.229 -35.942 -13.902  1.00  0.00           O  
ATOM   3355  CB  ALA A 221     -11.424 -33.175 -12.934  1.00  0.00           C  
ATOM   3356  H   ALA A 221     -12.074 -35.665 -11.844  1.00  0.00           H  
ATOM   3357  HA  ALA A 221     -12.819 -34.075 -14.262  1.00  0.00           H  
ATOM   3358 1HB  ALA A 221     -11.007 -32.522 -13.705  1.00  0.00           H  
ATOM   3359 2HB  ALA A 221     -12.187 -32.637 -12.374  1.00  0.00           H  
ATOM   3360 3HB  ALA A 221     -10.649 -33.492 -12.270  1.00  0.00           H  
ATOM   3361  N   THR A 222     -10.882 -34.682 -15.671  1.00  0.00           N  
ATOM   3362  CA  THR A 222      -9.868 -35.132 -16.601  1.00  0.00           C  
ATOM   3363  C   THR A 222      -9.099 -33.928 -17.140  1.00  0.00           C  
ATOM   3364  O   THR A 222      -9.706 -33.019 -17.704  1.00  0.00           O  
ATOM   3365  CB  THR A 222     -10.493 -35.881 -17.792  1.00  0.00           C  
ATOM   3366  OG1 THR A 222     -11.233 -37.016 -17.317  1.00  0.00           O  
ATOM   3367  CG2 THR A 222      -9.394 -36.358 -18.734  1.00  0.00           C  
ATOM   3368  H   THR A 222     -11.564 -34.004 -15.989  1.00  0.00           H  
ATOM   3369  HA  THR A 222      -9.194 -35.800 -16.086  1.00  0.00           H  
ATOM   3370  HB  THR A 222     -11.167 -35.211 -18.330  1.00  0.00           H  
ATOM   3371  HG1 THR A 222     -10.702 -37.492 -16.669  1.00  0.00           H  
ATOM   3372 1HG2 THR A 222      -9.839 -36.886 -19.574  1.00  0.00           H  
ATOM   3373 2HG2 THR A 222      -8.832 -35.503 -19.106  1.00  0.00           H  
ATOM   3374 3HG2 THR A 222      -8.721 -37.026 -18.195  1.00  0.00           H  
ATOM   3375  N   GLY A 223      -7.787 -33.920 -16.981  1.00  0.00           N  
ATOM   3376  CA  GLY A 223      -6.972 -32.842 -17.508  1.00  0.00           C  
ATOM   3377  C   GLY A 223      -6.434 -33.210 -18.882  1.00  0.00           C  
ATOM   3378  O   GLY A 223      -6.458 -34.380 -19.277  1.00  0.00           O  
ATOM   3379  H   GLY A 223      -7.355 -34.680 -16.474  1.00  0.00           H  
ATOM   3380 1HA  GLY A 223      -7.557 -31.930 -17.571  1.00  0.00           H  
ATOM   3381 2HA  GLY A 223      -6.145 -32.649 -16.825  1.00  0.00           H  
ATOM   3382  N   LEU A 224      -5.899 -32.221 -19.583  1.00  0.00           N  
ATOM   3383  CA  LEU A 224      -5.231 -32.435 -20.864  1.00  0.00           C  
ATOM   3384  C   LEU A 224      -4.031 -31.491 -21.049  1.00  0.00           C  
ATOM   3385  O   LEU A 224      -4.200 -30.260 -21.068  1.00  0.00           O  
ATOM   3386  CB  LEU A 224      -6.268 -32.248 -21.982  1.00  0.00           C  
ATOM   3387  CG  LEU A 224      -5.806 -32.385 -23.417  1.00  0.00           C  
ATOM   3388  CD1 LEU A 224      -5.271 -33.806 -23.663  1.00  0.00           C  
ATOM   3389  CD2 LEU A 224      -7.017 -32.072 -24.314  1.00  0.00           C  
ATOM   3390  H   LEU A 224      -6.011 -31.280 -19.221  1.00  0.00           H  
ATOM   3391  HA  LEU A 224      -4.868 -33.458 -20.896  1.00  0.00           H  
ATOM   3392 1HB  LEU A 224      -7.052 -32.991 -21.828  1.00  0.00           H  
ATOM   3393 2HB  LEU A 224      -6.714 -31.271 -21.875  1.00  0.00           H  
ATOM   3394  HG  LEU A 224      -4.993 -31.685 -23.623  1.00  0.00           H  
ATOM   3395 1HD1 LEU A 224      -4.946 -33.898 -24.701  1.00  0.00           H  
ATOM   3396 2HD1 LEU A 224      -4.419 -33.996 -23.002  1.00  0.00           H  
ATOM   3397 3HD1 LEU A 224      -6.053 -34.534 -23.463  1.00  0.00           H  
ATOM   3398 1HD2 LEU A 224      -6.732 -32.166 -25.351  1.00  0.00           H  
ATOM   3399 2HD2 LEU A 224      -7.820 -32.777 -24.100  1.00  0.00           H  
ATOM   3400 3HD2 LEU A 224      -7.371 -31.060 -24.123  1.00  0.00           H  
ATOM   3401  N   ASP A 225      -2.810 -32.059 -21.157  1.00  0.00           N  
ATOM   3402  CA  ASP A 225      -1.608 -31.213 -21.333  1.00  0.00           C  
ATOM   3403  C   ASP A 225      -0.336 -32.007 -21.750  1.00  0.00           C  
ATOM   3404  O   ASP A 225      -0.339 -33.227 -21.838  1.00  0.00           O  
ATOM   3405  CB  ASP A 225      -1.365 -30.376 -20.045  1.00  0.00           C  
ATOM   3406  CG  ASP A 225      -0.669 -28.987 -20.276  1.00  0.00           C  
ATOM   3407  OD1 ASP A 225      -0.011 -28.824 -21.279  1.00  0.00           O  
ATOM   3408  OD2 ASP A 225      -0.857 -28.096 -19.463  1.00  0.00           O  
ATOM   3409  H   ASP A 225      -2.739 -33.080 -21.117  1.00  0.00           H  
ATOM   3410  HA  ASP A 225      -1.820 -30.514 -22.142  1.00  0.00           H  
ATOM   3411 1HB  ASP A 225      -2.292 -30.184 -19.559  1.00  0.00           H  
ATOM   3412 2HB  ASP A 225      -0.750 -30.959 -19.349  1.00  0.00           H  
ATOM   3413  N   VAL A 226       0.770 -31.303 -21.952  1.00  0.00           N  
ATOM   3414  CA  VAL A 226       2.081 -31.900 -22.274  1.00  0.00           C  
ATOM   3415  C   VAL A 226       2.497 -32.900 -21.189  1.00  0.00           C  
ATOM   3416  O   VAL A 226       2.203 -32.696 -20.008  1.00  0.00           O  
ATOM   3417  CB  VAL A 226       3.162 -30.814 -22.415  1.00  0.00           C  
ATOM   3418  CG1 VAL A 226       3.404 -30.234 -21.094  1.00  0.00           C  
ATOM   3419  CG2 VAL A 226       4.467 -31.387 -22.996  1.00  0.00           C  
ATOM   3420  H   VAL A 226       0.684 -30.289 -21.876  1.00  0.00           H  
ATOM   3421  HA  VAL A 226       1.995 -32.428 -23.225  1.00  0.00           H  
ATOM   3422  HB  VAL A 226       2.784 -30.025 -23.068  1.00  0.00           H  
ATOM   3423 1HG1 VAL A 226       4.141 -29.432 -21.164  1.00  0.00           H  
ATOM   3424 2HG1 VAL A 226       2.457 -29.843 -20.737  1.00  0.00           H  
ATOM   3425 3HG1 VAL A 226       3.762 -31.000 -20.429  1.00  0.00           H  
ATOM   3426 1HG2 VAL A 226       5.198 -30.586 -23.086  1.00  0.00           H  
ATOM   3427 2HG2 VAL A 226       4.872 -32.151 -22.354  1.00  0.00           H  
ATOM   3428 3HG2 VAL A 226       4.271 -31.809 -23.981  1.00  0.00           H  
ATOM   3429  N   GLU A 227       3.202 -33.962 -21.582  1.00  0.00           N  
ATOM   3430  CA  GLU A 227       3.620 -35.029 -20.670  1.00  0.00           C  
ATOM   3431  C   GLU A 227       4.420 -34.575 -19.434  1.00  0.00           C  
ATOM   3432  O   GLU A 227       4.239 -35.139 -18.345  1.00  0.00           O  
ATOM   3433  CB  GLU A 227       4.519 -36.012 -21.433  1.00  0.00           C  
ATOM   3434  CG  GLU A 227       3.829 -36.868 -22.482  1.00  0.00           C  
ATOM   3435  CD  GLU A 227       4.792 -37.747 -23.255  1.00  0.00           C  
ATOM   3436  OE1 GLU A 227       5.976 -37.603 -23.065  1.00  0.00           O  
ATOM   3437  OE2 GLU A 227       4.344 -38.557 -24.035  1.00  0.00           O  
ATOM   3438  H   GLU A 227       3.427 -34.051 -22.564  1.00  0.00           H  
ATOM   3439  HA  GLU A 227       2.723 -35.547 -20.330  1.00  0.00           H  
ATOM   3440 1HB  GLU A 227       5.312 -35.455 -21.934  1.00  0.00           H  
ATOM   3441 2HB  GLU A 227       4.998 -36.685 -20.723  1.00  0.00           H  
ATOM   3442 1HG  GLU A 227       3.112 -37.510 -21.981  1.00  0.00           H  
ATOM   3443 2HG  GLU A 227       3.292 -36.220 -23.174  1.00  0.00           H  
ATOM   3444  N   ARG A 228       5.305 -33.571 -19.567  1.00  0.00           N  
ATOM   3445  CA  ARG A 228       6.097 -33.165 -18.393  1.00  0.00           C  
ATOM   3446  C   ARG A 228       5.188 -32.655 -17.289  1.00  0.00           C  
ATOM   3447  O   ARG A 228       5.348 -32.959 -16.099  1.00  0.00           O  
ATOM   3448  CB  ARG A 228       7.051 -32.013 -18.721  1.00  0.00           C  
ATOM   3449  CG  ARG A 228       8.234 -32.329 -19.610  1.00  0.00           C  
ATOM   3450  CD  ARG A 228       9.093 -31.094 -19.855  1.00  0.00           C  
ATOM   3451  NE  ARG A 228      10.218 -31.396 -20.726  1.00  0.00           N  
ATOM   3452  CZ  ARG A 228      11.151 -30.513 -21.171  1.00  0.00           C  
ATOM   3453  NH1 ARG A 228      11.151 -29.230 -20.832  1.00  0.00           N  
ATOM   3454  NH2 ARG A 228      12.105 -30.952 -21.976  1.00  0.00           N  
ATOM   3455  H   ARG A 228       5.432 -33.123 -20.462  1.00  0.00           H  
ATOM   3456  HA  ARG A 228       6.660 -34.026 -18.028  1.00  0.00           H  
ATOM   3457 1HB  ARG A 228       6.490 -31.212 -19.204  1.00  0.00           H  
ATOM   3458 2HB  ARG A 228       7.449 -31.608 -17.788  1.00  0.00           H  
ATOM   3459 1HG  ARG A 228       8.853 -33.089 -19.131  1.00  0.00           H  
ATOM   3460 2HG  ARG A 228       7.877 -32.700 -20.571  1.00  0.00           H  
ATOM   3461 1HD  ARG A 228       8.494 -30.314 -20.327  1.00  0.00           H  
ATOM   3462 2HD  ARG A 228       9.485 -30.724 -18.904  1.00  0.00           H  
ATOM   3463  HE  ARG A 228      10.306 -32.354 -21.042  1.00  0.00           H  
ATOM   3464 1HH1 ARG A 228      10.453 -28.814 -20.195  1.00  0.00           H  
ATOM   3465 2HH1 ARG A 228      11.879 -28.628 -21.198  1.00  0.00           H  
ATOM   3466 1HH2 ARG A 228      12.129 -31.925 -22.249  1.00  0.00           H  
ATOM   3467 2HH2 ARG A 228      12.806 -30.312 -22.319  1.00  0.00           H  
ATOM   3468  N   ILE A 229       4.209 -31.891 -17.713  1.00  0.00           N  
ATOM   3469  CA  ILE A 229       3.301 -31.256 -16.811  1.00  0.00           C  
ATOM   3470  C   ILE A 229       2.261 -32.228 -16.328  1.00  0.00           C  
ATOM   3471  O   ILE A 229       1.880 -32.192 -15.163  1.00  0.00           O  
ATOM   3472  CB  ILE A 229       2.641 -30.057 -17.427  1.00  0.00           C  
ATOM   3473  CG1 ILE A 229       3.668 -28.983 -17.735  1.00  0.00           C  
ATOM   3474  CG2 ILE A 229       1.674 -29.584 -16.518  1.00  0.00           C  
ATOM   3475  CD1 ILE A 229       3.089 -27.803 -18.500  1.00  0.00           C  
ATOM   3476  H   ILE A 229       4.104 -31.735 -18.704  1.00  0.00           H  
ATOM   3477  HA  ILE A 229       3.864 -30.908 -15.947  1.00  0.00           H  
ATOM   3478  HB  ILE A 229       2.151 -30.340 -18.359  1.00  0.00           H  
ATOM   3479 1HG1 ILE A 229       4.105 -28.646 -16.820  1.00  0.00           H  
ATOM   3480 2HG1 ILE A 229       4.459 -29.422 -18.341  1.00  0.00           H  
ATOM   3481 1HG2 ILE A 229       1.206 -28.752 -16.974  1.00  0.00           H  
ATOM   3482 2HG2 ILE A 229       0.951 -30.375 -16.340  1.00  0.00           H  
ATOM   3483 3HG2 ILE A 229       2.138 -29.292 -15.580  1.00  0.00           H  
ATOM   3484 1HD1 ILE A 229       3.876 -27.078 -18.699  1.00  0.00           H  
ATOM   3485 2HD1 ILE A 229       2.661 -28.115 -19.430  1.00  0.00           H  
ATOM   3486 3HD1 ILE A 229       2.308 -27.341 -17.906  1.00  0.00           H  
ATOM   3487  N   ALA A 230       1.772 -33.082 -17.223  1.00  0.00           N  
ATOM   3488  CA  ALA A 230       0.758 -34.048 -16.850  1.00  0.00           C  
ATOM   3489  C   ALA A 230       1.271 -34.918 -15.708  1.00  0.00           C  
ATOM   3490  O   ALA A 230       0.532 -35.245 -14.774  1.00  0.00           O  
ATOM   3491  CB  ALA A 230       0.391 -34.900 -18.050  1.00  0.00           C  
ATOM   3492  H   ALA A 230       2.101 -33.054 -18.187  1.00  0.00           H  
ATOM   3493  HA  ALA A 230      -0.112 -33.504 -16.499  1.00  0.00           H  
ATOM   3494 1HB  ALA A 230      -0.376 -35.619 -17.772  1.00  0.00           H  
ATOM   3495 2HB  ALA A 230       0.019 -34.258 -18.856  1.00  0.00           H  
ATOM   3496 3HB  ALA A 230       1.274 -35.432 -18.392  1.00  0.00           H  
ATOM   3497  N   THR A 231       2.563 -35.247 -15.734  1.00  0.00           N  
ATOM   3498  CA  THR A 231       3.127 -36.021 -14.644  1.00  0.00           C  
ATOM   3499  C   THR A 231       2.993 -35.239 -13.339  1.00  0.00           C  
ATOM   3500  O   THR A 231       2.529 -35.772 -12.321  1.00  0.00           O  
ATOM   3501  CB  THR A 231       4.609 -36.319 -14.896  1.00  0.00           C  
ATOM   3502  OG1 THR A 231       4.746 -37.105 -16.094  1.00  0.00           O  
ATOM   3503  CG2 THR A 231       5.203 -37.062 -13.715  1.00  0.00           C  
ATOM   3504  H   THR A 231       3.150 -34.992 -16.532  1.00  0.00           H  
ATOM   3505  HA  THR A 231       2.578 -36.956 -14.552  1.00  0.00           H  
ATOM   3506  HB  THR A 231       5.147 -35.379 -15.033  1.00  0.00           H  
ATOM   3507  HG1 THR A 231       4.491 -36.555 -16.867  1.00  0.00           H  
ATOM   3508 1HG2 THR A 231       6.257 -37.261 -13.906  1.00  0.00           H  
ATOM   3509 2HG2 THR A 231       5.105 -36.451 -12.817  1.00  0.00           H  
ATOM   3510 3HG2 THR A 231       4.675 -38.003 -13.575  1.00  0.00           H  
ATOM   3511  N   LEU A 232       3.358 -33.957 -13.382  1.00  0.00           N  
ATOM   3512  CA  LEU A 232       3.275 -33.119 -12.199  1.00  0.00           C  
ATOM   3513  C   LEU A 232       1.830 -32.942 -11.738  1.00  0.00           C  
ATOM   3514  O   LEU A 232       1.564 -32.883 -10.534  1.00  0.00           O  
ATOM   3515  CB  LEU A 232       3.904 -31.758 -12.490  1.00  0.00           C  
ATOM   3516  CG  LEU A 232       5.409 -31.804 -12.720  1.00  0.00           C  
ATOM   3517  CD1 LEU A 232       5.874 -30.458 -13.137  1.00  0.00           C  
ATOM   3518  CD2 LEU A 232       6.104 -32.262 -11.458  1.00  0.00           C  
ATOM   3519  H   LEU A 232       3.738 -33.570 -14.251  1.00  0.00           H  
ATOM   3520  HA  LEU A 232       3.836 -33.599 -11.400  1.00  0.00           H  
ATOM   3521 1HB  LEU A 232       3.442 -31.338 -13.379  1.00  0.00           H  
ATOM   3522 2HB  LEU A 232       3.708 -31.092 -11.653  1.00  0.00           H  
ATOM   3523  HG  LEU A 232       5.633 -32.504 -13.528  1.00  0.00           H  
ATOM   3524 1HD1 LEU A 232       6.939 -30.478 -13.313  1.00  0.00           H  
ATOM   3525 2HD1 LEU A 232       5.358 -30.175 -14.052  1.00  0.00           H  
ATOM   3526 3HD1 LEU A 232       5.653 -29.744 -12.346  1.00  0.00           H  
ATOM   3527 1HD2 LEU A 232       7.180 -32.295 -11.632  1.00  0.00           H  
ATOM   3528 2HD2 LEU A 232       5.894 -31.565 -10.648  1.00  0.00           H  
ATOM   3529 3HD2 LEU A 232       5.750 -33.255 -11.186  1.00  0.00           H  
ATOM   3530  N   ALA A 233       0.898 -32.861 -12.688  1.00  0.00           N  
ATOM   3531  CA  ALA A 233      -0.506 -32.692 -12.354  1.00  0.00           C  
ATOM   3532  C   ALA A 233      -1.020 -33.862 -11.546  1.00  0.00           C  
ATOM   3533  O   ALA A 233      -1.739 -33.686 -10.556  1.00  0.00           O  
ATOM   3534  CB  ALA A 233      -1.345 -32.562 -13.618  1.00  0.00           C  
ATOM   3535  H   ALA A 233       1.181 -32.896 -13.663  1.00  0.00           H  
ATOM   3536  HA  ALA A 233      -0.587 -31.801 -11.747  1.00  0.00           H  
ATOM   3537 1HB  ALA A 233      -2.386 -32.413 -13.351  1.00  0.00           H  
ATOM   3538 2HB  ALA A 233      -1.000 -31.723 -14.214  1.00  0.00           H  
ATOM   3539 3HB  ALA A 233      -1.255 -33.471 -14.205  1.00  0.00           H  
ATOM   3540  N   ASN A 234      -0.609 -35.061 -11.927  1.00  0.00           N  
ATOM   3541  CA  ASN A 234      -1.054 -36.231 -11.209  1.00  0.00           C  
ATOM   3542  C   ASN A 234      -0.454 -36.214  -9.803  1.00  0.00           C  
ATOM   3543  O   ASN A 234      -1.130 -36.537  -8.820  1.00  0.00           O  
ATOM   3544  CB  ASN A 234      -0.662 -37.460 -11.990  1.00  0.00           C  
ATOM   3545  CG  ASN A 234      -1.486 -37.622 -13.253  1.00  0.00           C  
ATOM   3546  OD1 ASN A 234      -2.603 -37.099 -13.379  1.00  0.00           O  
ATOM   3547  ND2 ASN A 234      -0.934 -38.338 -14.199  1.00  0.00           N  
ATOM   3548  H   ASN A 234      -0.016 -35.157 -12.757  1.00  0.00           H  
ATOM   3549  HA  ASN A 234      -2.139 -36.196 -11.111  1.00  0.00           H  
ATOM   3550 1HB  ASN A 234       0.393 -37.386 -12.268  1.00  0.00           H  
ATOM   3551 2HB  ASN A 234      -0.778 -38.344 -11.368  1.00  0.00           H  
ATOM   3552 1HD2 ASN A 234      -1.410 -38.484 -15.067  1.00  0.00           H  
ATOM   3553 2HD2 ASN A 234      -0.028 -38.734 -14.058  1.00  0.00           H  
ATOM   3554  N   ALA A 235       0.811 -35.791  -9.702  1.00  0.00           N  
ATOM   3555  CA  ALA A 235       1.471 -35.702  -8.407  1.00  0.00           C  
ATOM   3556  C   ALA A 235       0.772 -34.698  -7.486  1.00  0.00           C  
ATOM   3557  O   ALA A 235       0.625 -34.946  -6.284  1.00  0.00           O  
ATOM   3558  CB  ALA A 235       2.922 -35.310  -8.591  1.00  0.00           C  
ATOM   3559  H   ALA A 235       1.330 -35.554 -10.551  1.00  0.00           H  
ATOM   3560  HA  ALA A 235       1.423 -36.684  -7.938  1.00  0.00           H  
ATOM   3561 1HB  ALA A 235       3.413 -35.279  -7.624  1.00  0.00           H  
ATOM   3562 2HB  ALA A 235       3.415 -36.041  -9.231  1.00  0.00           H  
ATOM   3563 3HB  ALA A 235       2.976 -34.333  -9.054  1.00  0.00           H  
ATOM   3564  N   GLN A 236       0.316 -33.571  -8.041  1.00  0.00           N  
ATOM   3565  CA  GLN A 236      -0.359 -32.582  -7.209  1.00  0.00           C  
ATOM   3566  C   GLN A 236      -1.701 -33.124  -6.744  1.00  0.00           C  
ATOM   3567  O   GLN A 236      -2.105 -32.903  -5.599  1.00  0.00           O  
ATOM   3568  CB  GLN A 236      -0.527 -31.262  -7.945  1.00  0.00           C  
ATOM   3569  CG  GLN A 236      -1.071 -30.113  -7.072  1.00  0.00           C  
ATOM   3570  CD  GLN A 236      -0.144 -29.730  -5.900  1.00  0.00           C  
ATOM   3571  OE1 GLN A 236       1.088 -29.895  -5.952  1.00  0.00           O  
ATOM   3572  NE2 GLN A 236      -0.734 -29.199  -4.835  1.00  0.00           N  
ATOM   3573  H   GLN A 236       0.470 -33.390  -9.035  1.00  0.00           H  
ATOM   3574  HA  GLN A 236       0.249 -32.401  -6.330  1.00  0.00           H  
ATOM   3575 1HB  GLN A 236       0.426 -30.960  -8.375  1.00  0.00           H  
ATOM   3576 2HB  GLN A 236      -1.224 -31.404  -8.780  1.00  0.00           H  
ATOM   3577 1HG  GLN A 236      -1.236 -29.234  -7.700  1.00  0.00           H  
ATOM   3578 2HG  GLN A 236      -2.014 -30.443  -6.649  1.00  0.00           H  
ATOM   3579 1HE2 GLN A 236      -0.191 -28.918  -4.042  1.00  0.00           H  
ATOM   3580 2HE2 GLN A 236      -1.728 -29.075  -4.825  1.00  0.00           H  
ATOM   3581  N   ALA A 237      -2.384 -33.858  -7.623  1.00  0.00           N  
ATOM   3582  CA  ALA A 237      -3.660 -34.453  -7.275  1.00  0.00           C  
ATOM   3583  C   ALA A 237      -3.485 -35.411  -6.098  1.00  0.00           C  
ATOM   3584  O   ALA A 237      -4.322 -35.484  -5.188  1.00  0.00           O  
ATOM   3585  CB  ALA A 237      -4.223 -35.166  -8.477  1.00  0.00           C  
ATOM   3586  H   ALA A 237      -2.018 -33.982  -8.571  1.00  0.00           H  
ATOM   3587  HA  ALA A 237      -4.336 -33.656  -6.972  1.00  0.00           H  
ATOM   3588 1HB  ALA A 237      -5.186 -35.599  -8.242  1.00  0.00           H  
ATOM   3589 2HB  ALA A 237      -4.325 -34.439  -9.268  1.00  0.00           H  
ATOM   3590 3HB  ALA A 237      -3.548 -35.952  -8.791  1.00  0.00           H  
ATOM   3591  N   LEU A 238      -2.359 -36.128  -6.087  1.00  0.00           N  
ATOM   3592  CA  LEU A 238      -2.053 -37.021  -4.979  1.00  0.00           C  
ATOM   3593  C   LEU A 238      -1.909 -36.208  -3.694  1.00  0.00           C  
ATOM   3594  O   LEU A 238      -2.569 -36.488  -2.691  1.00  0.00           O  
ATOM   3595  CB  LEU A 238      -0.761 -37.801  -5.261  1.00  0.00           C  
ATOM   3596  CG  LEU A 238      -0.271 -38.720  -4.152  1.00  0.00           C  
ATOM   3597  CD1 LEU A 238      -1.304 -39.784  -3.894  1.00  0.00           C  
ATOM   3598  CD2 LEU A 238       1.059 -39.329  -4.571  1.00  0.00           C  
ATOM   3599  H   LEU A 238      -1.718 -36.069  -6.882  1.00  0.00           H  
ATOM   3600  HA  LEU A 238      -2.870 -37.724  -4.854  1.00  0.00           H  
ATOM   3601 1HB  LEU A 238      -0.915 -38.404  -6.157  1.00  0.00           H  
ATOM   3602 2HB  LEU A 238       0.031 -37.104  -5.460  1.00  0.00           H  
ATOM   3603  HG  LEU A 238      -0.136 -38.148  -3.235  1.00  0.00           H  
ATOM   3604 1HD1 LEU A 238      -0.961 -40.443  -3.099  1.00  0.00           H  
ATOM   3605 2HD1 LEU A 238      -2.248 -39.324  -3.602  1.00  0.00           H  
ATOM   3606 3HD1 LEU A 238      -1.451 -40.362  -4.803  1.00  0.00           H  
ATOM   3607 1HD2 LEU A 238       1.424 -39.988  -3.783  1.00  0.00           H  
ATOM   3608 2HD2 LEU A 238       0.920 -39.900  -5.490  1.00  0.00           H  
ATOM   3609 3HD2 LEU A 238       1.783 -38.531  -4.744  1.00  0.00           H  
ATOM   3610  N   ARG A 239      -1.101 -35.148  -3.757  1.00  0.00           N  
ATOM   3611  CA  ARG A 239      -0.832 -34.285  -2.606  1.00  0.00           C  
ATOM   3612  C   ARG A 239      -2.087 -33.621  -2.032  1.00  0.00           C  
ATOM   3613  O   ARG A 239      -2.206 -33.455  -0.815  1.00  0.00           O  
ATOM   3614  CB  ARG A 239       0.187 -33.221  -2.991  1.00  0.00           C  
ATOM   3615  CG  ARG A 239       1.630 -33.736  -3.131  1.00  0.00           C  
ATOM   3616  CD  ARG A 239       2.626 -32.616  -3.247  1.00  0.00           C  
ATOM   3617  NE  ARG A 239       2.593 -31.961  -4.559  1.00  0.00           N  
ATOM   3618  CZ  ARG A 239       3.354 -32.328  -5.611  1.00  0.00           C  
ATOM   3619  NH1 ARG A 239       4.224 -33.312  -5.499  1.00  0.00           N  
ATOM   3620  NH2 ARG A 239       3.219 -31.674  -6.746  1.00  0.00           N  
ATOM   3621  H   ARG A 239      -0.613 -34.963  -4.635  1.00  0.00           H  
ATOM   3622  HA  ARG A 239      -0.390 -34.903  -1.827  1.00  0.00           H  
ATOM   3623 1HB  ARG A 239      -0.096 -32.777  -3.940  1.00  0.00           H  
ATOM   3624 2HB  ARG A 239       0.182 -32.426  -2.248  1.00  0.00           H  
ATOM   3625 1HG  ARG A 239       1.885 -34.336  -2.260  1.00  0.00           H  
ATOM   3626 2HG  ARG A 239       1.703 -34.351  -4.028  1.00  0.00           H  
ATOM   3627 1HD  ARG A 239       2.413 -31.864  -2.490  1.00  0.00           H  
ATOM   3628 2HD  ARG A 239       3.628 -33.011  -3.092  1.00  0.00           H  
ATOM   3629  HE  ARG A 239       1.947 -31.181  -4.723  1.00  0.00           H  
ATOM   3630 1HH1 ARG A 239       4.319 -33.800  -4.621  1.00  0.00           H  
ATOM   3631 2HH1 ARG A 239       4.815 -33.559  -6.278  1.00  0.00           H  
ATOM   3632 1HH2 ARG A 239       2.523 -30.917  -6.786  1.00  0.00           H  
ATOM   3633 2HH2 ARG A 239       3.772 -31.917  -7.549  1.00  0.00           H  
ATOM   3634  N   LEU A 240      -3.033 -33.269  -2.894  1.00  0.00           N  
ATOM   3635  CA  LEU A 240      -4.277 -32.642  -2.462  1.00  0.00           C  
ATOM   3636  C   LEU A 240      -5.367 -33.628  -2.046  1.00  0.00           C  
ATOM   3637  O   LEU A 240      -6.460 -33.209  -1.641  1.00  0.00           O  
ATOM   3638  CB  LEU A 240      -4.806 -31.740  -3.565  1.00  0.00           C  
ATOM   3639  CG  LEU A 240      -3.959 -30.520  -3.870  1.00  0.00           C  
ATOM   3640  CD1 LEU A 240      -4.523 -29.818  -5.059  1.00  0.00           C  
ATOM   3641  CD2 LEU A 240      -3.950 -29.601  -2.666  1.00  0.00           C  
ATOM   3642  H   LEU A 240      -2.864 -33.407  -3.891  1.00  0.00           H  
ATOM   3643  HA  LEU A 240      -4.047 -32.019  -1.600  1.00  0.00           H  
ATOM   3644 1HB  LEU A 240      -4.838 -32.328  -4.481  1.00  0.00           H  
ATOM   3645 2HB  LEU A 240      -5.804 -31.430  -3.329  1.00  0.00           H  
ATOM   3646  HG  LEU A 240      -2.944 -30.834  -4.103  1.00  0.00           H  
ATOM   3647 1HD1 LEU A 240      -3.920 -28.947  -5.301  1.00  0.00           H  
ATOM   3648 2HD1 LEU A 240      -4.498 -30.511  -5.880  1.00  0.00           H  
ATOM   3649 3HD1 LEU A 240      -5.548 -29.505  -4.862  1.00  0.00           H  
ATOM   3650 1HD2 LEU A 240      -3.342 -28.723  -2.882  1.00  0.00           H  
ATOM   3651 2HD2 LEU A 240      -4.968 -29.287  -2.437  1.00  0.00           H  
ATOM   3652 3HD2 LEU A 240      -3.531 -30.132  -1.809  1.00  0.00           H  
ATOM   3653  N   GLY A 241      -5.097 -34.933  -2.146  1.00  0.00           N  
ATOM   3654  CA  GLY A 241      -6.075 -35.942  -1.767  1.00  0.00           C  
ATOM   3655  C   GLY A 241      -7.208 -36.129  -2.775  1.00  0.00           C  
ATOM   3656  O   GLY A 241      -8.289 -36.592  -2.406  1.00  0.00           O  
ATOM   3657  H   GLY A 241      -4.181 -35.254  -2.463  1.00  0.00           H  
ATOM   3658 1HA  GLY A 241      -5.556 -36.891  -1.632  1.00  0.00           H  
ATOM   3659 2HA  GLY A 241      -6.495 -35.679  -0.798  1.00  0.00           H  
ATOM   3660  N   VAL A 242      -6.986 -35.762  -4.039  1.00  0.00           N  
ATOM   3661  CA  VAL A 242      -8.044 -35.867  -5.038  1.00  0.00           C  
ATOM   3662  C   VAL A 242      -7.712 -36.830  -6.171  1.00  0.00           C  
ATOM   3663  O   VAL A 242      -8.421 -36.876  -7.173  1.00  0.00           O  
ATOM   3664  CB  VAL A 242      -8.374 -34.488  -5.629  1.00  0.00           C  
ATOM   3665  CG1 VAL A 242      -8.913 -33.555  -4.568  1.00  0.00           C  
ATOM   3666  CG2 VAL A 242      -7.168 -33.903  -6.251  1.00  0.00           C  
ATOM   3667  H   VAL A 242      -6.067 -35.417  -4.321  1.00  0.00           H  
ATOM   3668  HA  VAL A 242      -8.942 -36.232  -4.542  1.00  0.00           H  
ATOM   3669  HB  VAL A 242      -9.148 -34.609  -6.380  1.00  0.00           H  
ATOM   3670 1HG1 VAL A 242      -9.155 -32.602  -5.037  1.00  0.00           H  
ATOM   3671 2HG1 VAL A 242      -9.814 -33.983  -4.127  1.00  0.00           H  
ATOM   3672 3HG1 VAL A 242      -8.163 -33.401  -3.790  1.00  0.00           H  
ATOM   3673 1HG2 VAL A 242      -7.427 -32.948  -6.669  1.00  0.00           H  
ATOM   3674 2HG2 VAL A 242      -6.395 -33.779  -5.495  1.00  0.00           H  
ATOM   3675 3HG2 VAL A 242      -6.816 -34.563  -7.028  1.00  0.00           H  
ATOM   3676  N   GLU A 243      -6.673 -37.641  -5.997  1.00  0.00           N  
ATOM   3677  CA  GLU A 243      -6.244 -38.601  -7.023  1.00  0.00           C  
ATOM   3678  C   GLU A 243      -7.381 -39.494  -7.524  1.00  0.00           C  
ATOM   3679  O   GLU A 243      -7.536 -39.717  -8.720  1.00  0.00           O  
ATOM   3680  CB  GLU A 243      -5.161 -39.522  -6.463  1.00  0.00           C  
ATOM   3681  CG  GLU A 243      -4.582 -40.496  -7.481  1.00  0.00           C  
ATOM   3682  CD  GLU A 243      -3.571 -41.454  -6.899  1.00  0.00           C  
ATOM   3683  OE1 GLU A 243      -3.412 -41.469  -5.704  1.00  0.00           O  
ATOM   3684  OE2 GLU A 243      -2.952 -42.164  -7.655  1.00  0.00           O  
ATOM   3685  H   GLU A 243      -6.146 -37.561  -5.140  1.00  0.00           H  
ATOM   3686  HA  GLU A 243      -5.844 -38.043  -7.871  1.00  0.00           H  
ATOM   3687 1HB  GLU A 243      -4.345 -38.924  -6.087  1.00  0.00           H  
ATOM   3688 2HB  GLU A 243      -5.561 -40.097  -5.629  1.00  0.00           H  
ATOM   3689 1HG  GLU A 243      -5.400 -41.071  -7.917  1.00  0.00           H  
ATOM   3690 2HG  GLU A 243      -4.112 -39.922  -8.279  1.00  0.00           H  
ATOM   3691  N   GLU A 244      -8.221 -39.954  -6.609  1.00  0.00           N  
ATOM   3692  CA  GLU A 244      -9.320 -40.858  -6.929  1.00  0.00           C  
ATOM   3693  C   GLU A 244     -10.349 -40.236  -7.873  1.00  0.00           C  
ATOM   3694  O   GLU A 244     -11.140 -40.944  -8.498  1.00  0.00           O  
ATOM   3695  CB  GLU A 244     -10.032 -41.276  -5.642  1.00  0.00           C  
ATOM   3696  CG  GLU A 244      -9.206 -42.146  -4.706  1.00  0.00           C  
ATOM   3697  CD  GLU A 244      -9.943 -42.491  -3.431  1.00  0.00           C  
ATOM   3698  OE1 GLU A 244     -11.072 -42.079  -3.293  1.00  0.00           O  
ATOM   3699  OE2 GLU A 244      -9.378 -43.162  -2.600  1.00  0.00           O  
ATOM   3700  H   GLU A 244      -8.060 -39.702  -5.646  1.00  0.00           H  
ATOM   3701  HA  GLU A 244      -8.904 -41.742  -7.412  1.00  0.00           H  
ATOM   3702 1HB  GLU A 244     -10.333 -40.382  -5.091  1.00  0.00           H  
ATOM   3703 2HB  GLU A 244     -10.940 -41.822  -5.893  1.00  0.00           H  
ATOM   3704 1HG  GLU A 244      -8.942 -43.068  -5.223  1.00  0.00           H  
ATOM   3705 2HG  GLU A 244      -8.282 -41.621  -4.461  1.00  0.00           H  
ATOM   3706  N   ARG A 245     -10.393 -38.908  -7.904  1.00  0.00           N  
ATOM   3707  CA  ARG A 245     -11.351 -38.151  -8.676  1.00  0.00           C  
ATOM   3708  C   ARG A 245     -10.678 -37.370  -9.801  1.00  0.00           C  
ATOM   3709  O   ARG A 245     -11.299 -36.471 -10.378  1.00  0.00           O  
ATOM   3710  CB  ARG A 245     -12.016 -37.161  -7.762  1.00  0.00           C  
ATOM   3711  CG  ARG A 245     -12.846 -37.731  -6.656  1.00  0.00           C  
ATOM   3712  CD  ARG A 245     -13.086 -36.699  -5.611  1.00  0.00           C  
ATOM   3713  NE  ARG A 245     -13.941 -37.189  -4.549  1.00  0.00           N  
ATOM   3714  CZ  ARG A 245     -13.544 -37.982  -3.529  1.00  0.00           C  
ATOM   3715  NH1 ARG A 245     -12.287 -38.372  -3.445  1.00  0.00           N  
ATOM   3716  NH2 ARG A 245     -14.415 -38.373  -2.612  1.00  0.00           N  
ATOM   3717  H   ARG A 245      -9.689 -38.373  -7.401  1.00  0.00           H  
ATOM   3718  HA  ARG A 245     -12.089 -38.832  -9.100  1.00  0.00           H  
ATOM   3719 1HB  ARG A 245     -11.254 -36.538  -7.298  1.00  0.00           H  
ATOM   3720 2HB  ARG A 245     -12.656 -36.519  -8.348  1.00  0.00           H  
ATOM   3721 1HG  ARG A 245     -13.814 -38.042  -7.058  1.00  0.00           H  
ATOM   3722 2HG  ARG A 245     -12.343 -38.585  -6.202  1.00  0.00           H  
ATOM   3723 1HD  ARG A 245     -12.138 -36.382  -5.176  1.00  0.00           H  
ATOM   3724 2HD  ARG A 245     -13.583 -35.837  -6.070  1.00  0.00           H  
ATOM   3725  HE  ARG A 245     -14.917 -36.898  -4.585  1.00  0.00           H  
ATOM   3726 1HH1 ARG A 245     -11.622 -38.081  -4.144  1.00  0.00           H  
ATOM   3727 2HH1 ARG A 245     -11.988 -38.972  -2.683  1.00  0.00           H  
ATOM   3728 1HH2 ARG A 245     -15.387 -38.093  -2.668  1.00  0.00           H  
ATOM   3729 2HH2 ARG A 245     -14.111 -38.968  -1.858  1.00  0.00           H  
ATOM   3730  N   PHE A 246      -9.405 -37.671 -10.088  1.00  0.00           N  
ATOM   3731  CA  PHE A 246      -8.665 -36.883 -11.065  1.00  0.00           C  
ATOM   3732  C   PHE A 246      -7.712 -37.682 -11.936  1.00  0.00           C  
ATOM   3733  O   PHE A 246      -6.921 -38.499 -11.466  1.00  0.00           O  
ATOM   3734  CB  PHE A 246      -7.830 -35.823 -10.343  1.00  0.00           C  
ATOM   3735  CG  PHE A 246      -7.013 -34.922 -11.224  1.00  0.00           C  
ATOM   3736  CD1 PHE A 246      -7.557 -33.781 -11.783  1.00  0.00           C  
ATOM   3737  CD2 PHE A 246      -5.689 -35.222 -11.490  1.00  0.00           C  
ATOM   3738  CE1 PHE A 246      -6.796 -32.962 -12.591  1.00  0.00           C  
ATOM   3739  CE2 PHE A 246      -4.924 -34.409 -12.279  1.00  0.00           C  
ATOM   3740  CZ  PHE A 246      -5.477 -33.277 -12.837  1.00  0.00           C  
ATOM   3741  H   PHE A 246      -8.925 -38.434  -9.605  1.00  0.00           H  
ATOM   3742  HA  PHE A 246      -9.382 -36.386 -11.710  1.00  0.00           H  
ATOM   3743 1HB  PHE A 246      -8.466 -35.216  -9.740  1.00  0.00           H  
ATOM   3744 2HB  PHE A 246      -7.151 -36.330  -9.659  1.00  0.00           H  
ATOM   3745  HD1 PHE A 246      -8.586 -33.536 -11.582  1.00  0.00           H  
ATOM   3746  HD2 PHE A 246      -5.252 -36.122 -11.056  1.00  0.00           H  
ATOM   3747  HE1 PHE A 246      -7.233 -32.069 -13.034  1.00  0.00           H  
ATOM   3748  HE2 PHE A 246      -3.876 -34.662 -12.468  1.00  0.00           H  
ATOM   3749  HZ  PHE A 246      -4.869 -32.639 -13.475  1.00  0.00           H  
ATOM   3750  N   ALA A 247      -7.738 -37.374 -13.215  1.00  0.00           N  
ATOM   3751  CA  ALA A 247      -6.821 -37.978 -14.160  1.00  0.00           C  
ATOM   3752  C   ALA A 247      -6.317 -36.927 -15.114  1.00  0.00           C  
ATOM   3753  O   ALA A 247      -7.021 -35.962 -15.368  1.00  0.00           O  
ATOM   3754  CB  ALA A 247      -7.529 -39.072 -14.937  1.00  0.00           C  
ATOM   3755  H   ALA A 247      -8.455 -36.722 -13.538  1.00  0.00           H  
ATOM   3756  HA  ALA A 247      -5.970 -38.387 -13.614  1.00  0.00           H  
ATOM   3757 1HB  ALA A 247      -6.835 -39.522 -15.647  1.00  0.00           H  
ATOM   3758 2HB  ALA A 247      -7.888 -39.832 -14.244  1.00  0.00           H  
ATOM   3759 3HB  ALA A 247      -8.373 -38.642 -15.476  1.00  0.00           H  
ATOM   3760  N   THR A 248      -5.118 -37.106 -15.647  1.00  0.00           N  
ATOM   3761  CA  THR A 248      -4.632 -36.203 -16.681  1.00  0.00           C  
ATOM   3762  C   THR A 248      -4.186 -36.988 -17.892  1.00  0.00           C  
ATOM   3763  O   THR A 248      -3.418 -37.947 -17.775  1.00  0.00           O  
ATOM   3764  CB  THR A 248      -3.465 -35.320 -16.193  1.00  0.00           C  
ATOM   3765  OG1 THR A 248      -3.879 -34.548 -15.098  1.00  0.00           O  
ATOM   3766  CG2 THR A 248      -3.045 -34.356 -17.302  1.00  0.00           C  
ATOM   3767  H   THR A 248      -4.550 -37.892 -15.360  1.00  0.00           H  
ATOM   3768  HA  THR A 248      -5.441 -35.552 -16.997  1.00  0.00           H  
ATOM   3769  HB  THR A 248      -2.615 -35.940 -15.901  1.00  0.00           H  
ATOM   3770  HG1 THR A 248      -4.051 -35.132 -14.358  1.00  0.00           H  
ATOM   3771 1HG2 THR A 248      -2.254 -33.725 -16.946  1.00  0.00           H  
ATOM   3772 2HG2 THR A 248      -2.703 -34.907 -18.169  1.00  0.00           H  
ATOM   3773 3HG2 THR A 248      -3.887 -33.739 -17.583  1.00  0.00           H  
ATOM   3774  N   ARG A 249      -4.654 -36.577 -19.056  1.00  0.00           N  
ATOM   3775  CA  ARG A 249      -4.234 -37.197 -20.288  1.00  0.00           C  
ATOM   3776  C   ARG A 249      -3.104 -36.379 -20.855  1.00  0.00           C  
ATOM   3777  O   ARG A 249      -3.145 -35.145 -20.795  1.00  0.00           O  
ATOM   3778  CB  ARG A 249      -5.360 -37.235 -21.296  1.00  0.00           C  
ATOM   3779  CG  ARG A 249      -6.548 -38.080 -20.910  1.00  0.00           C  
ATOM   3780  CD  ARG A 249      -7.560 -38.106 -22.001  1.00  0.00           C  
ATOM   3781  NE  ARG A 249      -8.731 -38.890 -21.648  1.00  0.00           N  
ATOM   3782  CZ  ARG A 249      -9.691 -39.264 -22.516  1.00  0.00           C  
ATOM   3783  NH1 ARG A 249      -9.597 -38.932 -23.788  1.00  0.00           N  
ATOM   3784  NH2 ARG A 249     -10.722 -39.970 -22.091  1.00  0.00           N  
ATOM   3785  H   ARG A 249      -5.309 -35.799 -19.091  1.00  0.00           H  
ATOM   3786  HA  ARG A 249      -3.884 -38.209 -20.090  1.00  0.00           H  
ATOM   3787 1HB  ARG A 249      -5.726 -36.219 -21.454  1.00  0.00           H  
ATOM   3788 2HB  ARG A 249      -4.977 -37.596 -22.251  1.00  0.00           H  
ATOM   3789 1HG  ARG A 249      -6.224 -39.101 -20.709  1.00  0.00           H  
ATOM   3790 2HG  ARG A 249      -7.008 -37.662 -20.016  1.00  0.00           H  
ATOM   3791 1HD  ARG A 249      -7.885 -37.086 -22.212  1.00  0.00           H  
ATOM   3792 2HD  ARG A 249      -7.117 -38.538 -22.897  1.00  0.00           H  
ATOM   3793  HE  ARG A 249      -8.839 -39.167 -20.682  1.00  0.00           H  
ATOM   3794 1HH1 ARG A 249      -8.802 -38.397 -24.113  1.00  0.00           H  
ATOM   3795 2HH1 ARG A 249     -10.306 -39.223 -24.444  1.00  0.00           H  
ATOM   3796 1HH2 ARG A 249     -10.791 -40.224 -21.114  1.00  0.00           H  
ATOM   3797 2HH2 ARG A 249     -11.440 -40.256 -22.738  1.00  0.00           H  
ATOM   3798  N   ALA A 250      -2.115 -37.043 -21.415  1.00  0.00           N  
ATOM   3799  CA  ALA A 250      -1.051 -36.304 -22.046  1.00  0.00           C  
ATOM   3800  C   ALA A 250      -1.433 -35.967 -23.478  1.00  0.00           C  
ATOM   3801  O   ALA A 250      -2.137 -36.742 -24.129  1.00  0.00           O  
ATOM   3802  CB  ALA A 250       0.239 -37.077 -22.025  1.00  0.00           C  
ATOM   3803  H   ALA A 250      -2.109 -38.052 -21.418  1.00  0.00           H  
ATOM   3804  HA  ALA A 250      -0.911 -35.391 -21.491  1.00  0.00           H  
ATOM   3805 1HB  ALA A 250       1.001 -36.467 -22.491  1.00  0.00           H  
ATOM   3806 2HB  ALA A 250       0.520 -37.296 -20.996  1.00  0.00           H  
ATOM   3807 3HB  ALA A 250       0.124 -38.004 -22.579  1.00  0.00           H  
ATOM   3808  N   GLY A 251      -0.913 -34.863 -23.986  1.00  0.00           N  
ATOM   3809  CA  GLY A 251      -1.094 -34.517 -25.388  1.00  0.00           C  
ATOM   3810  C   GLY A 251      -1.422 -33.051 -25.627  1.00  0.00           C  
ATOM   3811  O   GLY A 251      -1.858 -32.328 -24.735  1.00  0.00           O  
ATOM   3812  H   GLY A 251      -0.403 -34.248 -23.359  1.00  0.00           H  
ATOM   3813 1HA  GLY A 251      -0.187 -34.775 -25.935  1.00  0.00           H  
ATOM   3814 2HA  GLY A 251      -1.891 -35.129 -25.806  1.00  0.00           H  
ATOM   3815  N   ASP A 252      -1.186 -32.617 -26.857  1.00  0.00           N  
ATOM   3816  CA  ASP A 252      -1.447 -31.247 -27.275  1.00  0.00           C  
ATOM   3817  C   ASP A 252      -2.913 -31.071 -27.635  1.00  0.00           C  
ATOM   3818  O   ASP A 252      -3.387 -31.627 -28.631  1.00  0.00           O  
ATOM   3819  CB  ASP A 252      -0.537 -30.864 -28.448  1.00  0.00           C  
ATOM   3820  CG  ASP A 252      -0.667 -29.395 -28.909  1.00  0.00           C  
ATOM   3821  OD1 ASP A 252      -1.709 -28.793 -28.707  1.00  0.00           O  
ATOM   3822  OD2 ASP A 252       0.287 -28.894 -29.460  1.00  0.00           O  
ATOM   3823  H   ASP A 252      -0.817 -33.269 -27.534  1.00  0.00           H  
ATOM   3824  HA  ASP A 252      -1.221 -30.582 -26.441  1.00  0.00           H  
ATOM   3825 1HB  ASP A 252       0.503 -31.046 -28.171  1.00  0.00           H  
ATOM   3826 2HB  ASP A 252      -0.761 -31.508 -29.300  1.00  0.00           H  
ATOM   3827  N   PHE A 253      -3.630 -30.282 -26.834  1.00  0.00           N  
ATOM   3828  CA  PHE A 253      -5.067 -30.064 -27.013  1.00  0.00           C  
ATOM   3829  C   PHE A 253      -5.453 -29.531 -28.385  1.00  0.00           C  
ATOM   3830  O   PHE A 253      -6.613 -29.656 -28.783  1.00  0.00           O  
ATOM   3831  CB  PHE A 253      -5.593 -29.079 -25.974  1.00  0.00           C  
ATOM   3832  CG  PHE A 253      -5.075 -27.689 -26.168  1.00  0.00           C  
ATOM   3833  CD1 PHE A 253      -5.734 -26.768 -26.968  1.00  0.00           C  
ATOM   3834  CD2 PHE A 253      -3.904 -27.302 -25.544  1.00  0.00           C  
ATOM   3835  CE1 PHE A 253      -5.215 -25.498 -27.147  1.00  0.00           C  
ATOM   3836  CE2 PHE A 253      -3.400 -26.035 -25.718  1.00  0.00           C  
ATOM   3837  CZ  PHE A 253      -4.059 -25.139 -26.523  1.00  0.00           C  
ATOM   3838  H   PHE A 253      -3.158 -29.846 -26.052  1.00  0.00           H  
ATOM   3839  HA  PHE A 253      -5.564 -31.021 -26.881  1.00  0.00           H  
ATOM   3840 1HB  PHE A 253      -6.675 -29.049 -26.028  1.00  0.00           H  
ATOM   3841 2HB  PHE A 253      -5.316 -29.415 -24.976  1.00  0.00           H  
ATOM   3842  HD1 PHE A 253      -6.654 -27.060 -27.470  1.00  0.00           H  
ATOM   3843  HD2 PHE A 253      -3.376 -28.017 -24.910  1.00  0.00           H  
ATOM   3844  HE1 PHE A 253      -5.724 -24.778 -27.788  1.00  0.00           H  
ATOM   3845  HE2 PHE A 253      -2.474 -25.744 -25.224  1.00  0.00           H  
ATOM   3846  HZ  PHE A 253      -3.660 -24.149 -26.662  1.00  0.00           H  
ATOM   3847  N   TRP A 254      -4.509 -28.901 -29.085  1.00  0.00           N  
ATOM   3848  CA  TRP A 254      -4.741 -28.365 -30.412  1.00  0.00           C  
ATOM   3849  C   TRP A 254      -5.097 -29.462 -31.399  1.00  0.00           C  
ATOM   3850  O   TRP A 254      -5.923 -29.267 -32.293  1.00  0.00           O  
ATOM   3851  CB  TRP A 254      -3.531 -27.600 -30.933  1.00  0.00           C  
ATOM   3852  CG  TRP A 254      -3.717 -27.068 -32.331  1.00  0.00           C  
ATOM   3853  CD1 TRP A 254      -4.895 -26.898 -32.996  1.00  0.00           C  
ATOM   3854  CD2 TRP A 254      -2.682 -26.625 -33.236  1.00  0.00           C  
ATOM   3855  NE1 TRP A 254      -4.661 -26.380 -34.249  1.00  0.00           N  
ATOM   3856  CE2 TRP A 254      -3.318 -26.202 -34.409  1.00  0.00           C  
ATOM   3857  CE3 TRP A 254      -1.292 -26.551 -33.147  1.00  0.00           C  
ATOM   3858  CZ2 TRP A 254      -2.609 -25.705 -35.484  1.00  0.00           C  
ATOM   3859  CZ3 TRP A 254      -0.581 -26.052 -34.228  1.00  0.00           C  
ATOM   3860  CH2 TRP A 254      -1.224 -25.638 -35.366  1.00  0.00           C  
ATOM   3861  H   TRP A 254      -3.554 -28.835 -28.709  1.00  0.00           H  
ATOM   3862  HA  TRP A 254      -5.579 -27.671 -30.355  1.00  0.00           H  
ATOM   3863 1HB  TRP A 254      -3.309 -26.768 -30.261  1.00  0.00           H  
ATOM   3864 2HB  TRP A 254      -2.662 -28.255 -30.933  1.00  0.00           H  
ATOM   3865  HD1 TRP A 254      -5.877 -27.137 -32.595  1.00  0.00           H  
ATOM   3866  HE1 TRP A 254      -5.363 -26.164 -34.940  1.00  0.00           H  
ATOM   3867  HE3 TRP A 254      -0.777 -26.875 -32.237  1.00  0.00           H  
ATOM   3868  HZ2 TRP A 254      -3.101 -25.374 -36.398  1.00  0.00           H  
ATOM   3869  HZ3 TRP A 254       0.505 -25.994 -34.148  1.00  0.00           H  
ATOM   3870  HH2 TRP A 254      -0.636 -25.250 -36.196  1.00  0.00           H  
ATOM   3871  N   ARG A 255      -4.362 -30.571 -31.317  1.00  0.00           N  
ATOM   3872  CA  ARG A 255      -4.490 -31.641 -32.290  1.00  0.00           C  
ATOM   3873  C   ARG A 255      -5.165 -32.901 -31.749  1.00  0.00           C  
ATOM   3874  O   ARG A 255      -5.823 -33.624 -32.500  1.00  0.00           O  
ATOM   3875  CB  ARG A 255      -3.118 -32.018 -32.819  1.00  0.00           C  
ATOM   3876  CG  ARG A 255      -2.348 -30.901 -33.548  1.00  0.00           C  
ATOM   3877  CD  ARG A 255      -3.047 -30.454 -34.782  1.00  0.00           C  
ATOM   3878  NE  ARG A 255      -2.200 -29.613 -35.611  1.00  0.00           N  
ATOM   3879  CZ  ARG A 255      -2.594 -29.025 -36.755  1.00  0.00           C  
ATOM   3880  NH1 ARG A 255      -3.829 -29.174 -37.181  1.00  0.00           N  
ATOM   3881  NH2 ARG A 255      -1.734 -28.307 -37.456  1.00  0.00           N  
ATOM   3882  H   ARG A 255      -3.743 -30.693 -30.517  1.00  0.00           H  
ATOM   3883  HA  ARG A 255      -5.087 -31.268 -33.122  1.00  0.00           H  
ATOM   3884 1HB  ARG A 255      -2.497 -32.353 -31.989  1.00  0.00           H  
ATOM   3885 2HB  ARG A 255      -3.220 -32.856 -33.510  1.00  0.00           H  
ATOM   3886 1HG  ARG A 255      -2.241 -30.039 -32.885  1.00  0.00           H  
ATOM   3887 2HG  ARG A 255      -1.358 -31.265 -33.830  1.00  0.00           H  
ATOM   3888 1HD  ARG A 255      -3.351 -31.320 -35.370  1.00  0.00           H  
ATOM   3889 2HD  ARG A 255      -3.929 -29.873 -34.502  1.00  0.00           H  
ATOM   3890  HE  ARG A 255      -1.245 -29.474 -35.316  1.00  0.00           H  
ATOM   3891 1HH1 ARG A 255      -4.484 -29.728 -36.645  1.00  0.00           H  
ATOM   3892 2HH1 ARG A 255      -4.124 -28.738 -38.043  1.00  0.00           H  
ATOM   3893 1HH2 ARG A 255      -0.779 -28.207 -37.137  1.00  0.00           H  
ATOM   3894 2HH2 ARG A 255      -2.028 -27.870 -38.315  1.00  0.00           H  
ATOM   3895  N   GLY A 256      -4.971 -33.204 -30.468  1.00  0.00           N  
ATOM   3896  CA  GLY A 256      -5.539 -34.430 -29.922  1.00  0.00           C  
ATOM   3897  C   GLY A 256      -7.043 -34.277 -29.753  1.00  0.00           C  
ATOM   3898  O   GLY A 256      -7.531 -33.186 -29.470  1.00  0.00           O  
ATOM   3899  H   GLY A 256      -4.433 -32.588 -29.864  1.00  0.00           H  
ATOM   3900 1HA  GLY A 256      -5.320 -35.266 -30.585  1.00  0.00           H  
ATOM   3901 2HA  GLY A 256      -5.078 -34.646 -28.959  1.00  0.00           H  
ATOM   3902  N   GLY A 257      -7.790 -35.367 -29.886  1.00  0.00           N  
ATOM   3903  CA  GLY A 257      -9.228 -35.271 -29.661  1.00  0.00           C  
ATOM   3904  C   GLY A 257      -9.495 -35.175 -28.169  1.00  0.00           C  
ATOM   3905  O   GLY A 257      -8.778 -35.795 -27.380  1.00  0.00           O  
ATOM   3906  H   GLY A 257      -7.367 -36.250 -30.134  1.00  0.00           H  
ATOM   3907 1HA  GLY A 257      -9.633 -34.406 -30.178  1.00  0.00           H  
ATOM   3908 2HA  GLY A 257      -9.726 -36.151 -30.067  1.00  0.00           H  
ATOM   3909  N   TRP A 258     -10.533 -34.440 -27.771  1.00  0.00           N  
ATOM   3910  CA  TRP A 258     -10.895 -34.386 -26.357  1.00  0.00           C  
ATOM   3911  C   TRP A 258     -11.908 -35.503 -26.154  1.00  0.00           C  
ATOM   3912  O   TRP A 258     -12.460 -36.010 -27.133  1.00  0.00           O  
ATOM   3913  CB  TRP A 258     -11.508 -33.036 -25.984  1.00  0.00           C  
ATOM   3914  CG  TRP A 258     -10.602 -31.864 -26.283  1.00  0.00           C  
ATOM   3915  CD1 TRP A 258      -9.354 -31.908 -26.836  1.00  0.00           C  
ATOM   3916  CD2 TRP A 258     -10.898 -30.471 -26.110  1.00  0.00           C  
ATOM   3917  NE1 TRP A 258      -8.884 -30.648 -27.034  1.00  0.00           N  
ATOM   3918  CE2 TRP A 258      -9.802 -29.760 -26.595  1.00  0.00           C  
ATOM   3919  CE3 TRP A 258     -11.989 -29.777 -25.612  1.00  0.00           C  
ATOM   3920  CZ2 TRP A 258      -9.771 -28.405 -26.601  1.00  0.00           C  
ATOM   3921  CZ3 TRP A 258     -11.941 -28.413 -25.608  1.00  0.00           C  
ATOM   3922  CH2 TRP A 258     -10.872 -27.744 -26.093  1.00  0.00           C  
ATOM   3923  H   TRP A 258     -11.080 -33.884 -28.440  1.00  0.00           H  
ATOM   3924  HA  TRP A 258     -10.017 -34.572 -25.740  1.00  0.00           H  
ATOM   3925 1HB  TRP A 258     -12.445 -32.901 -26.529  1.00  0.00           H  
ATOM   3926 2HB  TRP A 258     -11.752 -33.033 -24.926  1.00  0.00           H  
ATOM   3927  HD1 TRP A 258      -8.818 -32.803 -27.116  1.00  0.00           H  
ATOM   3928  HE1 TRP A 258      -7.989 -30.397 -27.478  1.00  0.00           H  
ATOM   3929  HE3 TRP A 258     -12.854 -30.306 -25.232  1.00  0.00           H  
ATOM   3930  HZ2 TRP A 258      -8.917 -27.858 -26.991  1.00  0.00           H  
ATOM   3931  HZ3 TRP A 258     -12.774 -27.882 -25.209  1.00  0.00           H  
ATOM   3932  HH2 TRP A 258     -10.886 -26.667 -26.082  1.00  0.00           H  
ATOM   3933  N   GLY A 259     -12.149 -35.929 -24.922  1.00  0.00           N  
ATOM   3934  CA  GLY A 259     -13.191 -36.933 -24.754  1.00  0.00           C  
ATOM   3935  C   GLY A 259     -14.508 -36.200 -24.918  1.00  0.00           C  
ATOM   3936  O   GLY A 259     -14.495 -34.986 -25.113  1.00  0.00           O  
ATOM   3937  H   GLY A 259     -11.663 -35.542 -24.126  1.00  0.00           H  
ATOM   3938 1HA  GLY A 259     -13.093 -37.719 -25.503  1.00  0.00           H  
ATOM   3939 2HA  GLY A 259     -13.126 -37.386 -23.765  1.00  0.00           H  
ATOM   3940  N   THR A 260     -15.633 -36.896 -24.834  1.00  0.00           N  
ATOM   3941  CA  THR A 260     -16.913 -36.222 -25.027  1.00  0.00           C  
ATOM   3942  C   THR A 260     -17.901 -36.530 -23.920  1.00  0.00           C  
ATOM   3943  O   THR A 260     -17.735 -37.506 -23.185  1.00  0.00           O  
ATOM   3944  CB  THR A 260     -17.537 -36.602 -26.391  1.00  0.00           C  
ATOM   3945  OG1 THR A 260     -17.826 -38.006 -26.414  1.00  0.00           O  
ATOM   3946  CG2 THR A 260     -16.584 -36.258 -27.542  1.00  0.00           C  
ATOM   3947  H   THR A 260     -15.605 -37.889 -24.657  1.00  0.00           H  
ATOM   3948  HA  THR A 260     -16.749 -35.148 -25.018  1.00  0.00           H  
ATOM   3949  HB  THR A 260     -18.466 -36.045 -26.524  1.00  0.00           H  
ATOM   3950  HG1 THR A 260     -18.444 -38.218 -25.709  1.00  0.00           H  
ATOM   3951 1HG2 THR A 260     -17.051 -36.523 -28.488  1.00  0.00           H  
ATOM   3952 2HG2 THR A 260     -16.369 -35.189 -27.530  1.00  0.00           H  
ATOM   3953 3HG2 THR A 260     -15.654 -36.810 -27.436  1.00  0.00           H  
ATOM   3954  N   GLY A 261     -18.968 -35.733 -23.857  1.00  0.00           N  
ATOM   3955  CA  GLY A 261     -20.033 -35.941 -22.884  1.00  0.00           C  
ATOM   3956  C   GLY A 261     -19.711 -35.275 -21.553  1.00  0.00           C  
ATOM   3957  O   GLY A 261     -20.139 -35.741 -20.498  1.00  0.00           O  
ATOM   3958  H   GLY A 261     -19.006 -34.917 -24.463  1.00  0.00           H  
ATOM   3959 1HA  GLY A 261     -20.964 -35.532 -23.278  1.00  0.00           H  
ATOM   3960 2HA  GLY A 261     -20.187 -37.008 -22.734  1.00  0.00           H  
ATOM   3961  N   TYR A 262     -18.918 -34.207 -21.604  1.00  0.00           N  
ATOM   3962  CA  TYR A 262     -18.528 -33.496 -20.389  1.00  0.00           C  
ATOM   3963  C   TYR A 262     -19.621 -32.566 -19.923  1.00  0.00           C  
ATOM   3964  O   TYR A 262     -20.353 -31.987 -20.723  1.00  0.00           O  
ATOM   3965  CB  TYR A 262     -17.230 -32.710 -20.583  1.00  0.00           C  
ATOM   3966  CG  TYR A 262     -16.013 -33.582 -20.629  1.00  0.00           C  
ATOM   3967  CD1 TYR A 262     -15.361 -33.857 -21.816  1.00  0.00           C  
ATOM   3968  CD2 TYR A 262     -15.548 -34.121 -19.448  1.00  0.00           C  
ATOM   3969  CE1 TYR A 262     -14.243 -34.674 -21.798  1.00  0.00           C  
ATOM   3970  CE2 TYR A 262     -14.443 -34.937 -19.432  1.00  0.00           C  
ATOM   3971  CZ  TYR A 262     -13.791 -35.218 -20.601  1.00  0.00           C  
ATOM   3972  OH  TYR A 262     -12.693 -36.039 -20.585  1.00  0.00           O  
ATOM   3973  H   TYR A 262     -18.626 -33.863 -22.518  1.00  0.00           H  
ATOM   3974  HA  TYR A 262     -18.365 -34.228 -19.595  1.00  0.00           H  
ATOM   3975 1HB  TYR A 262     -17.280 -32.137 -21.514  1.00  0.00           H  
ATOM   3976 2HB  TYR A 262     -17.107 -31.997 -19.762  1.00  0.00           H  
ATOM   3977  HD1 TYR A 262     -15.716 -33.434 -22.749  1.00  0.00           H  
ATOM   3978  HD2 TYR A 262     -16.066 -33.898 -18.524  1.00  0.00           H  
ATOM   3979  HE1 TYR A 262     -13.720 -34.888 -22.711  1.00  0.00           H  
ATOM   3980  HE2 TYR A 262     -14.088 -35.358 -18.487  1.00  0.00           H  
ATOM   3981  HH  TYR A 262     -12.585 -36.391 -19.690  1.00  0.00           H  
ATOM   3982  N   ASP A 263     -19.727 -32.397 -18.621  1.00  0.00           N  
ATOM   3983  CA  ASP A 263     -20.708 -31.480 -18.092  1.00  0.00           C  
ATOM   3984  C   ASP A 263     -20.102 -30.091 -18.025  1.00  0.00           C  
ATOM   3985  O   ASP A 263     -20.800 -29.092 -18.210  1.00  0.00           O  
ATOM   3986  CB  ASP A 263     -21.136 -31.928 -16.703  1.00  0.00           C  
ATOM   3987  CG  ASP A 263     -21.865 -33.265 -16.659  1.00  0.00           C  
ATOM   3988  OD1 ASP A 263     -22.969 -33.336 -17.144  1.00  0.00           O  
ATOM   3989  OD2 ASP A 263     -21.293 -34.221 -16.150  1.00  0.00           O  
ATOM   3990  H   ASP A 263     -19.094 -32.876 -17.984  1.00  0.00           H  
ATOM   3991  HA  ASP A 263     -21.574 -31.458 -18.754  1.00  0.00           H  
ATOM   3992 1HB  ASP A 263     -20.248 -31.995 -16.073  1.00  0.00           H  
ATOM   3993 2HB  ASP A 263     -21.787 -31.182 -16.278  1.00  0.00           H  
ATOM   3994  N   LEU A 264     -18.799 -30.050 -17.764  1.00  0.00           N  
ATOM   3995  CA  LEU A 264     -18.086 -28.795 -17.610  1.00  0.00           C  
ATOM   3996  C   LEU A 264     -16.702 -28.817 -18.237  1.00  0.00           C  
ATOM   3997  O   LEU A 264     -15.943 -29.761 -18.045  1.00  0.00           O  
ATOM   3998  CB  LEU A 264     -18.015 -28.436 -16.116  1.00  0.00           C  
ATOM   3999  CG  LEU A 264     -17.194 -27.200 -15.642  1.00  0.00           C  
ATOM   4000  CD1 LEU A 264     -17.799 -25.934 -16.145  1.00  0.00           C  
ATOM   4001  CD2 LEU A 264     -17.198 -27.194 -14.108  1.00  0.00           C  
ATOM   4002  H   LEU A 264     -18.303 -30.930 -17.617  1.00  0.00           H  
ATOM   4003  HA  LEU A 264     -18.670 -28.042 -18.094  1.00  0.00           H  
ATOM   4004 1HB  LEU A 264     -19.027 -28.251 -15.796  1.00  0.00           H  
ATOM   4005 2HB  LEU A 264     -17.655 -29.291 -15.595  1.00  0.00           H  
ATOM   4006  HG  LEU A 264     -16.171 -27.261 -16.019  1.00  0.00           H  
ATOM   4007 1HD1 LEU A 264     -17.220 -25.086 -15.790  1.00  0.00           H  
ATOM   4008 2HD1 LEU A 264     -17.792 -25.937 -17.217  1.00  0.00           H  
ATOM   4009 3HD1 LEU A 264     -18.814 -25.864 -15.782  1.00  0.00           H  
ATOM   4010 1HD2 LEU A 264     -16.644 -26.346 -13.731  1.00  0.00           H  
ATOM   4011 2HD2 LEU A 264     -18.226 -27.131 -13.751  1.00  0.00           H  
ATOM   4012 3HD2 LEU A 264     -16.743 -28.111 -13.739  1.00  0.00           H  
ATOM   4013  N   VAL A 265     -16.400 -27.787 -19.010  1.00  0.00           N  
ATOM   4014  CA  VAL A 265     -15.064 -27.619 -19.576  1.00  0.00           C  
ATOM   4015  C   VAL A 265     -14.458 -26.370 -18.982  1.00  0.00           C  
ATOM   4016  O   VAL A 265     -15.115 -25.332 -18.929  1.00  0.00           O  
ATOM   4017  CB  VAL A 265     -15.068 -27.487 -21.115  1.00  0.00           C  
ATOM   4018  CG1 VAL A 265     -13.644 -27.225 -21.632  1.00  0.00           C  
ATOM   4019  CG2 VAL A 265     -15.544 -28.725 -21.758  1.00  0.00           C  
ATOM   4020  H   VAL A 265     -17.126 -27.083 -19.166  1.00  0.00           H  
ATOM   4021  HA  VAL A 265     -14.450 -28.474 -19.303  1.00  0.00           H  
ATOM   4022  HB  VAL A 265     -15.713 -26.657 -21.395  1.00  0.00           H  
ATOM   4023 1HG1 VAL A 265     -13.662 -27.135 -22.712  1.00  0.00           H  
ATOM   4024 2HG1 VAL A 265     -13.253 -26.304 -21.202  1.00  0.00           H  
ATOM   4025 3HG1 VAL A 265     -12.996 -28.058 -21.350  1.00  0.00           H  
ATOM   4026 1HG2 VAL A 265     -15.535 -28.559 -22.823  1.00  0.00           H  
ATOM   4027 2HG2 VAL A 265     -14.902 -29.540 -21.513  1.00  0.00           H  
ATOM   4028 3HG2 VAL A 265     -16.515 -28.962 -21.444  1.00  0.00           H  
ATOM   4029  N   LEU A 266     -13.243 -26.485 -18.485  1.00  0.00           N  
ATOM   4030  CA  LEU A 266     -12.568 -25.353 -17.899  1.00  0.00           C  
ATOM   4031  C   LEU A 266     -11.413 -24.904 -18.781  1.00  0.00           C  
ATOM   4032  O   LEU A 266     -10.653 -25.722 -19.323  1.00  0.00           O  
ATOM   4033  CB  LEU A 266     -11.982 -25.743 -16.546  1.00  0.00           C  
ATOM   4034  CG  LEU A 266     -12.911 -26.344 -15.521  1.00  0.00           C  
ATOM   4035  CD1 LEU A 266     -12.091 -26.774 -14.336  1.00  0.00           C  
ATOM   4036  CD2 LEU A 266     -13.957 -25.348 -15.120  1.00  0.00           C  
ATOM   4037  H   LEU A 266     -12.777 -27.382 -18.528  1.00  0.00           H  
ATOM   4038  HA  LEU A 266     -13.269 -24.527 -17.787  1.00  0.00           H  
ATOM   4039 1HB  LEU A 266     -11.182 -26.463 -16.716  1.00  0.00           H  
ATOM   4040 2HB  LEU A 266     -11.537 -24.853 -16.104  1.00  0.00           H  
ATOM   4041  HG  LEU A 266     -13.389 -27.230 -15.938  1.00  0.00           H  
ATOM   4042 1HD1 LEU A 266     -12.746 -27.230 -13.620  1.00  0.00           H  
ATOM   4043 2HD1 LEU A 266     -11.340 -27.503 -14.654  1.00  0.00           H  
ATOM   4044 3HD1 LEU A 266     -11.591 -25.914 -13.891  1.00  0.00           H  
ATOM   4045 1HD2 LEU A 266     -14.600 -25.788 -14.381  1.00  0.00           H  
ATOM   4046 2HD2 LEU A 266     -13.486 -24.457 -14.704  1.00  0.00           H  
ATOM   4047 3HD2 LEU A 266     -14.531 -25.086 -16.001  1.00  0.00           H  
ATOM   4048  N   PHE A 267     -11.264 -23.596 -18.874  1.00  0.00           N  
ATOM   4049  CA  PHE A 267     -10.142 -22.979 -19.555  1.00  0.00           C  
ATOM   4050  C   PHE A 267      -9.481 -21.902 -18.701  1.00  0.00           C  
ATOM   4051  O   PHE A 267      -9.889 -20.743 -18.757  1.00  0.00           O  
ATOM   4052  CB  PHE A 267     -10.570 -22.371 -20.873  1.00  0.00           C  
ATOM   4053  CG  PHE A 267     -11.071 -23.290 -21.905  1.00  0.00           C  
ATOM   4054  CD1 PHE A 267     -12.373 -23.289 -22.300  1.00  0.00           C  
ATOM   4055  CD2 PHE A 267     -10.221 -24.179 -22.486  1.00  0.00           C  
ATOM   4056  CE1 PHE A 267     -12.779 -24.139 -23.293  1.00  0.00           C  
ATOM   4057  CE2 PHE A 267     -10.642 -25.008 -23.445  1.00  0.00           C  
ATOM   4058  CZ  PHE A 267     -11.892 -24.985 -23.850  1.00  0.00           C  
ATOM   4059  H   PHE A 267     -11.974 -22.994 -18.446  1.00  0.00           H  
ATOM   4060  HA  PHE A 267      -9.393 -23.750 -19.757  1.00  0.00           H  
ATOM   4061 1HB  PHE A 267     -11.369 -21.668 -20.665  1.00  0.00           H  
ATOM   4062 2HB  PHE A 267      -9.793 -21.809 -21.280  1.00  0.00           H  
ATOM   4063  HD1 PHE A 267     -13.069 -22.605 -21.840  1.00  0.00           H  
ATOM   4064  HD2 PHE A 267      -9.190 -24.220 -22.164  1.00  0.00           H  
ATOM   4065  HE1 PHE A 267     -13.801 -24.142 -23.635  1.00  0.00           H  
ATOM   4066  HE2 PHE A 267      -9.962 -25.699 -23.896  1.00  0.00           H  
ATOM   4067  HZ  PHE A 267     -12.180 -25.648 -24.618  1.00  0.00           H  
ATOM   4068  N   ALA A 268      -8.492 -22.267 -17.886  1.00  0.00           N  
ATOM   4069  CA  ALA A 268      -7.903 -21.281 -16.975  1.00  0.00           C  
ATOM   4070  C   ALA A 268      -6.610 -20.688 -17.507  1.00  0.00           C  
ATOM   4071  O   ALA A 268      -5.583 -21.361 -17.549  1.00  0.00           O  
ATOM   4072  CB  ALA A 268      -7.654 -21.894 -15.617  1.00  0.00           C  
ATOM   4073  H   ALA A 268      -8.162 -23.226 -17.885  1.00  0.00           H  
ATOM   4074  HA  ALA A 268      -8.606 -20.469 -16.874  1.00  0.00           H  
ATOM   4075 1HB  ALA A 268      -7.255 -21.128 -14.954  1.00  0.00           H  
ATOM   4076 2HB  ALA A 268      -8.589 -22.276 -15.207  1.00  0.00           H  
ATOM   4077 3HB  ALA A 268      -6.938 -22.708 -15.705  1.00  0.00           H  
ATOM   4078  N   ASN A 269      -6.690 -19.441 -17.960  1.00  0.00           N  
ATOM   4079  CA  ASN A 269      -5.602 -18.669 -18.569  1.00  0.00           C  
ATOM   4080  C   ASN A 269      -5.053 -19.222 -19.900  1.00  0.00           C  
ATOM   4081  O   ASN A 269      -4.135 -18.644 -20.478  1.00  0.00           O  
ATOM   4082  CB  ASN A 269      -4.443 -18.517 -17.581  1.00  0.00           C  
ATOM   4083  CG  ASN A 269      -4.760 -17.687 -16.340  1.00  0.00           C  
ATOM   4084  OD1 ASN A 269      -5.159 -16.513 -16.414  1.00  0.00           O  
ATOM   4085  ND2 ASN A 269      -4.580 -18.290 -15.190  1.00  0.00           N  
ATOM   4086  H   ASN A 269      -7.586 -18.951 -17.879  1.00  0.00           H  
ATOM   4087  HA  ASN A 269      -5.999 -17.677 -18.781  1.00  0.00           H  
ATOM   4088 1HB  ASN A 269      -4.075 -19.487 -17.265  1.00  0.00           H  
ATOM   4089 2HB  ASN A 269      -3.620 -18.029 -18.103  1.00  0.00           H  
ATOM   4090 1HD2 ASN A 269      -4.756 -17.801 -14.336  1.00  0.00           H  
ATOM   4091 2HD2 ASN A 269      -4.255 -19.237 -15.167  1.00  0.00           H  
ATOM   4092  N   ILE A 270      -5.652 -20.273 -20.450  1.00  0.00           N  
ATOM   4093  CA  ILE A 270      -5.209 -20.852 -21.724  1.00  0.00           C  
ATOM   4094  C   ILE A 270      -5.321 -19.898 -22.896  1.00  0.00           C  
ATOM   4095  O   ILE A 270      -4.531 -19.957 -23.835  1.00  0.00           O  
ATOM   4096  CB  ILE A 270      -6.007 -22.110 -22.059  1.00  0.00           C  
ATOM   4097  CG1 ILE A 270      -5.356 -22.934 -23.175  1.00  0.00           C  
ATOM   4098  CG2 ILE A 270      -7.359 -21.743 -22.463  1.00  0.00           C  
ATOM   4099  CD1 ILE A 270      -6.017 -24.274 -23.357  1.00  0.00           C  
ATOM   4100  H   ILE A 270      -6.418 -20.699 -19.948  1.00  0.00           H  
ATOM   4101  HA  ILE A 270      -4.158 -21.130 -21.616  1.00  0.00           H  
ATOM   4102  HB  ILE A 270      -6.062 -22.735 -21.162  1.00  0.00           H  
ATOM   4103 1HG1 ILE A 270      -5.423 -22.385 -24.115  1.00  0.00           H  
ATOM   4104 2HG1 ILE A 270      -4.305 -23.096 -22.937  1.00  0.00           H  
ATOM   4105 1HG2 ILE A 270      -7.902 -22.628 -22.644  1.00  0.00           H  
ATOM   4106 2HG2 ILE A 270      -7.804 -21.175 -21.660  1.00  0.00           H  
ATOM   4107 3HG2 ILE A 270      -7.351 -21.160 -23.369  1.00  0.00           H  
ATOM   4108 1HD1 ILE A 270      -5.534 -24.823 -24.142  1.00  0.00           H  
ATOM   4109 2HD1 ILE A 270      -5.944 -24.817 -22.450  1.00  0.00           H  
ATOM   4110 3HD1 ILE A 270      -7.060 -24.139 -23.609  1.00  0.00           H  
ATOM   4111  N   PHE A 271      -6.273 -18.975 -22.841  1.00  0.00           N  
ATOM   4112  CA  PHE A 271      -6.469 -18.094 -23.966  1.00  0.00           C  
ATOM   4113  C   PHE A 271      -5.346 -17.080 -24.023  1.00  0.00           C  
ATOM   4114  O   PHE A 271      -5.093 -16.490 -25.070  1.00  0.00           O  
ATOM   4115  CB  PHE A 271      -7.837 -17.422 -23.893  1.00  0.00           C  
ATOM   4116  CG  PHE A 271      -9.046 -18.318 -24.214  1.00  0.00           C  
ATOM   4117  CD1 PHE A 271      -9.662 -19.097 -23.248  1.00  0.00           C  
ATOM   4118  CD2 PHE A 271      -9.576 -18.332 -25.471  1.00  0.00           C  
ATOM   4119  CE1 PHE A 271     -10.768 -19.873 -23.558  1.00  0.00           C  
ATOM   4120  CE2 PHE A 271     -10.687 -19.104 -25.776  1.00  0.00           C  
ATOM   4121  CZ  PHE A 271     -11.277 -19.875 -24.811  1.00  0.00           C  
ATOM   4122  H   PHE A 271      -6.881 -18.902 -22.030  1.00  0.00           H  
ATOM   4123  HA  PHE A 271      -6.440 -18.689 -24.877  1.00  0.00           H  
ATOM   4124 1HB  PHE A 271      -7.963 -17.036 -22.906  1.00  0.00           H  
ATOM   4125 2HB  PHE A 271      -7.859 -16.569 -24.570  1.00  0.00           H  
ATOM   4126  HD1 PHE A 271      -9.264 -19.089 -22.227  1.00  0.00           H  
ATOM   4127  HD2 PHE A 271      -9.108 -17.716 -26.224  1.00  0.00           H  
ATOM   4128  HE1 PHE A 271     -11.234 -20.473 -22.799  1.00  0.00           H  
ATOM   4129  HE2 PHE A 271     -11.096 -19.106 -26.783  1.00  0.00           H  
ATOM   4130  HZ  PHE A 271     -12.147 -20.487 -25.048  1.00  0.00           H  
ATOM   4131  N   HIS A 272      -4.587 -16.942 -22.933  1.00  0.00           N  
ATOM   4132  CA  HIS A 272      -3.504 -15.984 -22.908  1.00  0.00           C  
ATOM   4133  C   HIS A 272      -2.238 -16.487 -23.560  1.00  0.00           C  
ATOM   4134  O   HIS A 272      -1.235 -15.785 -23.563  1.00  0.00           O  
ATOM   4135  CB  HIS A 272      -3.186 -15.527 -21.512  1.00  0.00           C  
ATOM   4136  CG  HIS A 272      -4.140 -14.591 -20.980  1.00  0.00           C  
ATOM   4137  ND1 HIS A 272      -4.280 -13.321 -21.502  1.00  0.00           N  
ATOM   4138  CD2 HIS A 272      -5.010 -14.685 -19.952  1.00  0.00           C  
ATOM   4139  CE1 HIS A 272      -5.196 -12.674 -20.806  1.00  0.00           C  
ATOM   4140  NE2 HIS A 272      -5.642 -13.485 -19.853  1.00  0.00           N  
ATOM   4141  H   HIS A 272      -4.756 -17.499 -22.095  1.00  0.00           H  
ATOM   4142  HA  HIS A 272      -3.819 -15.095 -23.450  1.00  0.00           H  
ATOM   4143 1HB  HIS A 272      -3.142 -16.386 -20.850  1.00  0.00           H  
ATOM   4144 2HB  HIS A 272      -2.210 -15.069 -21.501  1.00  0.00           H  
ATOM   4145  HD1 HIS A 272      -3.749 -12.948 -22.309  1.00  0.00           H  
ATOM   4146  HD2 HIS A 272      -5.246 -15.484 -19.248  1.00  0.00           H  
ATOM   4147  HE1 HIS A 272      -5.459 -11.648 -21.037  1.00  0.00           H  
ATOM   4148  N   LEU A 273      -2.270 -17.689 -24.105  1.00  0.00           N  
ATOM   4149  CA  LEU A 273      -1.144 -18.170 -24.881  1.00  0.00           C  
ATOM   4150  C   LEU A 273      -1.582 -18.445 -26.320  1.00  0.00           C  
ATOM   4151  O   LEU A 273      -0.836 -19.044 -27.098  1.00  0.00           O  
ATOM   4152  CB  LEU A 273      -0.562 -19.421 -24.237  1.00  0.00           C  
ATOM   4153  CG  LEU A 273       0.053 -19.216 -22.836  1.00  0.00           C  
ATOM   4154  CD1 LEU A 273       0.439 -20.564 -22.251  1.00  0.00           C  
ATOM   4155  CD2 LEU A 273       1.284 -18.298 -22.961  1.00  0.00           C  
ATOM   4156  H   LEU A 273      -3.099 -18.281 -24.020  1.00  0.00           H  
ATOM   4157  HA  LEU A 273      -0.374 -17.398 -24.910  1.00  0.00           H  
ATOM   4158 1HB  LEU A 273      -1.358 -20.162 -24.145  1.00  0.00           H  
ATOM   4159 2HB  LEU A 273       0.215 -19.819 -24.889  1.00  0.00           H  
ATOM   4160  HG  LEU A 273      -0.680 -18.752 -22.174  1.00  0.00           H  
ATOM   4161 1HD1 LEU A 273       0.872 -20.421 -21.261  1.00  0.00           H  
ATOM   4162 2HD1 LEU A 273      -0.448 -21.192 -22.172  1.00  0.00           H  
ATOM   4163 3HD1 LEU A 273       1.169 -21.044 -22.896  1.00  0.00           H  
ATOM   4164 1HD2 LEU A 273       1.729 -18.139 -21.979  1.00  0.00           H  
ATOM   4165 2HD2 LEU A 273       2.024 -18.758 -23.620  1.00  0.00           H  
ATOM   4166 3HD2 LEU A 273       0.983 -17.336 -23.381  1.00  0.00           H  
ATOM   4167  N   GLN A 274      -2.830 -18.077 -26.645  1.00  0.00           N  
ATOM   4168  CA  GLN A 274      -3.402 -18.373 -27.951  1.00  0.00           C  
ATOM   4169  C   GLN A 274      -3.748 -17.138 -28.799  1.00  0.00           C  
ATOM   4170  O   GLN A 274      -3.985 -16.043 -28.274  1.00  0.00           O  
ATOM   4171  CB  GLN A 274      -4.629 -19.265 -27.737  1.00  0.00           C  
ATOM   4172  CG  GLN A 274      -4.305 -20.614 -27.023  1.00  0.00           C  
ATOM   4173  CD  GLN A 274      -3.436 -21.544 -27.869  1.00  0.00           C  
ATOM   4174  OE1 GLN A 274      -3.801 -21.848 -28.995  1.00  0.00           O  
ATOM   4175  NE2 GLN A 274      -2.300 -21.981 -27.341  1.00  0.00           N  
ATOM   4176  H   GLN A 274      -3.412 -17.569 -25.982  1.00  0.00           H  
ATOM   4177  HA  GLN A 274      -2.669 -18.950 -28.513  1.00  0.00           H  
ATOM   4178 1HB  GLN A 274      -5.351 -18.731 -27.119  1.00  0.00           H  
ATOM   4179 2HB  GLN A 274      -5.110 -19.469 -28.683  1.00  0.00           H  
ATOM   4180 1HG  GLN A 274      -3.763 -20.405 -26.111  1.00  0.00           H  
ATOM   4181 2HG  GLN A 274      -5.238 -21.130 -26.787  1.00  0.00           H  
ATOM   4182 1HE2 GLN A 274      -1.673 -22.590 -27.885  1.00  0.00           H  
ATOM   4183 2HE2 GLN A 274      -2.033 -21.721 -26.418  1.00  0.00           H  
ATOM   4184  N   THR A 275      -3.820 -17.347 -30.117  1.00  0.00           N  
ATOM   4185  CA  THR A 275      -4.272 -16.339 -31.081  1.00  0.00           C  
ATOM   4186  C   THR A 275      -5.790 -16.453 -31.197  1.00  0.00           C  
ATOM   4187  O   THR A 275      -6.308 -17.509 -30.840  1.00  0.00           O  
ATOM   4188  CB  THR A 275      -3.643 -16.627 -32.457  1.00  0.00           C  
ATOM   4189  OG1 THR A 275      -4.120 -17.929 -32.946  1.00  0.00           O  
ATOM   4190  CG2 THR A 275      -2.120 -16.661 -32.321  1.00  0.00           C  
ATOM   4191  H   THR A 275      -3.567 -18.264 -30.462  1.00  0.00           H  
ATOM   4192  HA  THR A 275      -3.983 -15.353 -30.723  1.00  0.00           H  
ATOM   4193  HB  THR A 275      -3.909 -15.862 -33.169  1.00  0.00           H  
ATOM   4194  HG1 THR A 275      -3.585 -18.195 -33.709  1.00  0.00           H  
ATOM   4195 1HG2 THR A 275      -1.669 -16.874 -33.292  1.00  0.00           H  
ATOM   4196 2HG2 THR A 275      -1.766 -15.697 -31.963  1.00  0.00           H  
ATOM   4197 3HG2 THR A 275      -1.833 -17.438 -31.611  1.00  0.00           H  
ATOM   4198  N   PRO A 276      -6.533 -15.442 -31.699  1.00  0.00           N  
ATOM   4199  CA  PRO A 276      -7.960 -15.512 -31.968  1.00  0.00           C  
ATOM   4200  C   PRO A 276      -8.369 -16.728 -32.788  1.00  0.00           C  
ATOM   4201  O   PRO A 276      -9.407 -17.329 -32.536  1.00  0.00           O  
ATOM   4202  CB  PRO A 276      -8.207 -14.222 -32.748  1.00  0.00           C  
ATOM   4203  CG  PRO A 276      -7.184 -13.273 -32.226  1.00  0.00           C  
ATOM   4204  CD  PRO A 276      -5.939 -14.123 -32.011  1.00  0.00           C  
ATOM   4205  HA  PRO A 276      -8.501 -15.491 -31.009  1.00  0.00           H  
ATOM   4206 1HB  PRO A 276      -8.092 -14.410 -33.828  1.00  0.00           H  
ATOM   4207 2HB  PRO A 276      -9.239 -13.877 -32.595  1.00  0.00           H  
ATOM   4208 1HG  PRO A 276      -7.025 -12.454 -32.942  1.00  0.00           H  
ATOM   4209 2HG  PRO A 276      -7.567 -12.822 -31.315  1.00  0.00           H  
ATOM   4210 1HD  PRO A 276      -5.355 -14.152 -32.933  1.00  0.00           H  
ATOM   4211 2HD  PRO A 276      -5.376 -13.721 -31.171  1.00  0.00           H  
ATOM   4212  N   ALA A 277      -7.527 -17.141 -33.743  1.00  0.00           N  
ATOM   4213  CA  ALA A 277      -7.893 -18.305 -34.537  1.00  0.00           C  
ATOM   4214  C   ALA A 277      -7.932 -19.528 -33.665  1.00  0.00           C  
ATOM   4215  O   ALA A 277      -8.882 -20.322 -33.719  1.00  0.00           O  
ATOM   4216  CB  ALA A 277      -6.913 -18.514 -35.672  1.00  0.00           C  
ATOM   4217  H   ALA A 277      -6.667 -16.651 -33.934  1.00  0.00           H  
ATOM   4218  HA  ALA A 277      -8.888 -18.153 -34.931  1.00  0.00           H  
ATOM   4219 1HB  ALA A 277      -7.216 -19.381 -36.254  1.00  0.00           H  
ATOM   4220 2HB  ALA A 277      -6.895 -17.643 -36.305  1.00  0.00           H  
ATOM   4221 3HB  ALA A 277      -5.919 -18.679 -35.262  1.00  0.00           H  
ATOM   4222  N   SER A 278      -6.914 -19.665 -32.818  1.00  0.00           N  
ATOM   4223  CA  SER A 278      -6.880 -20.818 -31.953  1.00  0.00           C  
ATOM   4224  C   SER A 278      -7.965 -20.721 -30.890  1.00  0.00           C  
ATOM   4225  O   SER A 278      -8.572 -21.731 -30.537  1.00  0.00           O  
ATOM   4226  CB  SER A 278      -5.518 -20.993 -31.351  1.00  0.00           C  
ATOM   4227  OG  SER A 278      -4.562 -21.335 -32.321  1.00  0.00           O  
ATOM   4228  H   SER A 278      -6.149 -18.977 -32.783  1.00  0.00           H  
ATOM   4229  HA  SER A 278      -7.079 -21.699 -32.557  1.00  0.00           H  
ATOM   4230 1HB  SER A 278      -5.222 -20.076 -30.858  1.00  0.00           H  
ATOM   4231 2HB  SER A 278      -5.582 -21.771 -30.607  1.00  0.00           H  
ATOM   4232  HG  SER A 278      -3.751 -21.531 -31.827  1.00  0.00           H  
ATOM   4233  N   ALA A 279      -8.224 -19.509 -30.389  1.00  0.00           N  
ATOM   4234  CA  ALA A 279      -9.234 -19.271 -29.364  1.00  0.00           C  
ATOM   4235  C   ALA A 279     -10.618 -19.707 -29.817  1.00  0.00           C  
ATOM   4236  O   ALA A 279     -11.409 -20.217 -29.032  1.00  0.00           O  
ATOM   4237  CB  ALA A 279      -9.280 -17.816 -29.010  1.00  0.00           C  
ATOM   4238  H   ALA A 279      -7.672 -18.720 -30.722  1.00  0.00           H  
ATOM   4239  HA  ALA A 279      -8.966 -19.856 -28.481  1.00  0.00           H  
ATOM   4240 1HB  ALA A 279     -10.016 -17.666 -28.259  1.00  0.00           H  
ATOM   4241 2HB  ALA A 279      -8.302 -17.485 -28.654  1.00  0.00           H  
ATOM   4242 3HB  ALA A 279      -9.556 -17.250 -29.891  1.00  0.00           H  
ATOM   4243  N   VAL A 280     -10.922 -19.504 -31.097  1.00  0.00           N  
ATOM   4244  CA  VAL A 280     -12.207 -19.945 -31.613  1.00  0.00           C  
ATOM   4245  C   VAL A 280     -12.200 -21.471 -31.774  1.00  0.00           C  
ATOM   4246  O   VAL A 280     -13.146 -22.158 -31.365  1.00  0.00           O  
ATOM   4247  CB  VAL A 280     -12.535 -19.245 -32.946  1.00  0.00           C  
ATOM   4248  CG1 VAL A 280     -13.787 -19.842 -33.536  1.00  0.00           C  
ATOM   4249  CG2 VAL A 280     -12.761 -17.770 -32.706  1.00  0.00           C  
ATOM   4250  H   VAL A 280     -10.264 -19.018 -31.707  1.00  0.00           H  
ATOM   4251  HA  VAL A 280     -12.979 -19.676 -30.892  1.00  0.00           H  
ATOM   4252  HB  VAL A 280     -11.705 -19.392 -33.646  1.00  0.00           H  
ATOM   4253 1HG1 VAL A 280     -14.015 -19.350 -34.480  1.00  0.00           H  
ATOM   4254 2HG1 VAL A 280     -13.612 -20.897 -33.702  1.00  0.00           H  
ATOM   4255 3HG1 VAL A 280     -14.622 -19.711 -32.845  1.00  0.00           H  
ATOM   4256 1HG2 VAL A 280     -12.995 -17.273 -33.647  1.00  0.00           H  
ATOM   4257 2HG2 VAL A 280     -13.592 -17.659 -32.018  1.00  0.00           H  
ATOM   4258 3HG2 VAL A 280     -11.868 -17.322 -32.273  1.00  0.00           H  
ATOM   4259  N   ARG A 281     -11.120 -22.020 -32.340  1.00  0.00           N  
ATOM   4260  CA  ARG A 281     -11.034 -23.463 -32.554  1.00  0.00           C  
ATOM   4261  C   ARG A 281     -11.135 -24.238 -31.239  1.00  0.00           C  
ATOM   4262  O   ARG A 281     -11.832 -25.254 -31.170  1.00  0.00           O  
ATOM   4263  CB  ARG A 281      -9.732 -23.779 -33.268  1.00  0.00           C  
ATOM   4264  CG  ARG A 281      -9.717 -23.344 -34.736  1.00  0.00           C  
ATOM   4265  CD  ARG A 281      -8.366 -23.436 -35.366  1.00  0.00           C  
ATOM   4266  NE  ARG A 281      -8.431 -23.141 -36.793  1.00  0.00           N  
ATOM   4267  CZ  ARG A 281      -7.427 -22.672 -37.563  1.00  0.00           C  
ATOM   4268  NH1 ARG A 281      -6.243 -22.391 -37.059  1.00  0.00           N  
ATOM   4269  NH2 ARG A 281      -7.666 -22.509 -38.841  1.00  0.00           N  
ATOM   4270  H   ARG A 281     -10.349 -21.426 -32.654  1.00  0.00           H  
ATOM   4271  HA  ARG A 281     -11.860 -23.764 -33.197  1.00  0.00           H  
ATOM   4272 1HB  ARG A 281      -8.913 -23.276 -32.760  1.00  0.00           H  
ATOM   4273 2HB  ARG A 281      -9.538 -24.849 -33.226  1.00  0.00           H  
ATOM   4274 1HG  ARG A 281     -10.396 -23.977 -35.304  1.00  0.00           H  
ATOM   4275 2HG  ARG A 281     -10.052 -22.308 -34.804  1.00  0.00           H  
ATOM   4276 1HD  ARG A 281      -7.699 -22.711 -34.896  1.00  0.00           H  
ATOM   4277 2HD  ARG A 281      -7.964 -24.439 -35.240  1.00  0.00           H  
ATOM   4278  HE  ARG A 281      -9.312 -23.336 -37.271  1.00  0.00           H  
ATOM   4279 1HH1 ARG A 281      -6.069 -22.523 -36.073  1.00  0.00           H  
ATOM   4280 2HH1 ARG A 281      -5.510 -22.043 -37.663  1.00  0.00           H  
ATOM   4281 1HH2 ARG A 281      -8.599 -22.769 -39.206  1.00  0.00           H  
ATOM   4282 2HH2 ARG A 281      -6.954 -22.167 -39.493  1.00  0.00           H  
ATOM   4283  N   LEU A 282     -10.516 -23.691 -30.186  1.00  0.00           N  
ATOM   4284  CA  LEU A 282     -10.499 -24.216 -28.821  1.00  0.00           C  
ATOM   4285  C   LEU A 282     -11.937 -24.407 -28.344  1.00  0.00           C  
ATOM   4286  O   LEU A 282     -12.384 -25.541 -28.513  1.00  0.00           O  
ATOM   4287  CB  LEU A 282      -9.745 -23.232 -27.920  1.00  0.00           C  
ATOM   4288  CG  LEU A 282      -9.524 -23.593 -26.492  1.00  0.00           C  
ATOM   4289  CD1 LEU A 282      -8.681 -24.808 -26.430  1.00  0.00           C  
ATOM   4290  CD2 LEU A 282      -8.825 -22.461 -25.798  1.00  0.00           C  
ATOM   4291  H   LEU A 282      -9.974 -22.849 -30.349  1.00  0.00           H  
ATOM   4292  HA  LEU A 282      -9.989 -25.179 -28.816  1.00  0.00           H  
ATOM   4293 1HB  LEU A 282      -8.768 -23.047 -28.360  1.00  0.00           H  
ATOM   4294 2HB  LEU A 282     -10.294 -22.292 -27.927  1.00  0.00           H  
ATOM   4295  HG  LEU A 282     -10.478 -23.783 -26.023  1.00  0.00           H  
ATOM   4296 1HD1 LEU A 282      -8.490 -25.092 -25.411  1.00  0.00           H  
ATOM   4297 2HD1 LEU A 282      -9.167 -25.601 -26.952  1.00  0.00           H  
ATOM   4298 3HD1 LEU A 282      -7.762 -24.580 -26.911  1.00  0.00           H  
ATOM   4299 1HD2 LEU A 282      -8.679 -22.725 -24.774  1.00  0.00           H  
ATOM   4300 2HD2 LEU A 282      -7.860 -22.269 -26.272  1.00  0.00           H  
ATOM   4301 3HD2 LEU A 282      -9.427 -21.587 -25.863  1.00  0.00           H  
ATOM   4302  N   MET A 283     -12.685 -23.353 -28.694  1.00  0.00           N  
ATOM   4303  CA  MET A 283     -13.888 -23.107 -27.945  1.00  0.00           C  
ATOM   4304  C   MET A 283     -14.926 -23.961 -28.667  1.00  0.00           C  
ATOM   4305  O   MET A 283     -15.832 -24.526 -28.050  1.00  0.00           O  
ATOM   4306  CB  MET A 283     -14.235 -21.627 -27.931  1.00  0.00           C  
ATOM   4307  CG  MET A 283     -15.326 -21.268 -26.987  1.00  0.00           C  
ATOM   4308  SD  MET A 283     -15.691 -19.521 -26.993  1.00  0.00           S  
ATOM   4309  CE  MET A 283     -14.344 -18.706 -26.175  1.00  0.00           C  
ATOM   4310  H   MET A 283     -12.910 -23.293 -29.688  1.00  0.00           H  
ATOM   4311  HA  MET A 283     -13.775 -23.474 -26.926  1.00  0.00           H  
ATOM   4312 1HB  MET A 283     -13.355 -21.053 -27.648  1.00  0.00           H  
ATOM   4313 2HB  MET A 283     -14.519 -21.308 -28.939  1.00  0.00           H  
ATOM   4314 1HG  MET A 283     -16.208 -21.805 -27.284  1.00  0.00           H  
ATOM   4315 2HG  MET A 283     -15.063 -21.566 -25.971  1.00  0.00           H  
ATOM   4316 1HE  MET A 283     -14.540 -17.639 -26.153  1.00  0.00           H  
ATOM   4317 2HE  MET A 283     -14.253 -19.076 -25.157  1.00  0.00           H  
ATOM   4318 3HE  MET A 283     -13.431 -18.897 -26.727  1.00  0.00           H  
ATOM   4319  N   ARG A 284     -14.741 -24.095 -29.994  1.00  0.00           N  
ATOM   4320  CA  ARG A 284     -15.601 -24.955 -30.817  1.00  0.00           C  
ATOM   4321  C   ARG A 284     -15.463 -26.420 -30.402  1.00  0.00           C  
ATOM   4322  O   ARG A 284     -16.444 -27.169 -30.385  1.00  0.00           O  
ATOM   4323  CB  ARG A 284     -15.261 -24.840 -32.305  1.00  0.00           C  
ATOM   4324  CG  ARG A 284     -15.695 -23.546 -33.001  1.00  0.00           C  
ATOM   4325  CD  ARG A 284     -15.188 -23.461 -34.388  1.00  0.00           C  
ATOM   4326  NE  ARG A 284     -15.656 -22.257 -35.069  1.00  0.00           N  
ATOM   4327  CZ  ARG A 284     -15.091 -21.750 -36.185  1.00  0.00           C  
ATOM   4328  NH1 ARG A 284     -14.051 -22.344 -36.720  1.00  0.00           N  
ATOM   4329  NH2 ARG A 284     -15.559 -20.653 -36.750  1.00  0.00           N  
ATOM   4330  H   ARG A 284     -13.982 -23.573 -30.436  1.00  0.00           H  
ATOM   4331  HA  ARG A 284     -16.639 -24.648 -30.674  1.00  0.00           H  
ATOM   4332 1HB  ARG A 284     -14.182 -24.923 -32.427  1.00  0.00           H  
ATOM   4333 2HB  ARG A 284     -15.713 -25.673 -32.842  1.00  0.00           H  
ATOM   4334 1HG  ARG A 284     -16.768 -23.553 -33.086  1.00  0.00           H  
ATOM   4335 2HG  ARG A 284     -15.373 -22.673 -32.433  1.00  0.00           H  
ATOM   4336 1HD  ARG A 284     -14.099 -23.441 -34.370  1.00  0.00           H  
ATOM   4337 2HD  ARG A 284     -15.526 -24.327 -34.954  1.00  0.00           H  
ATOM   4338  HE  ARG A 284     -16.460 -21.775 -34.680  1.00  0.00           H  
ATOM   4339 1HH1 ARG A 284     -13.675 -23.183 -36.305  1.00  0.00           H  
ATOM   4340 2HH1 ARG A 284     -13.630 -21.955 -37.557  1.00  0.00           H  
ATOM   4341 1HH2 ARG A 284     -16.356 -20.174 -36.359  1.00  0.00           H  
ATOM   4342 2HH2 ARG A 284     -15.090 -20.290 -37.595  1.00  0.00           H  
ATOM   4343  N   HIS A 285     -14.243 -26.832 -30.038  1.00  0.00           N  
ATOM   4344  CA  HIS A 285     -14.003 -28.207 -29.637  1.00  0.00           C  
ATOM   4345  C   HIS A 285     -14.694 -28.393 -28.289  1.00  0.00           C  
ATOM   4346  O   HIS A 285     -15.283 -29.443 -28.018  1.00  0.00           O  
ATOM   4347  CB  HIS A 285     -12.498 -28.498 -29.589  1.00  0.00           C  
ATOM   4348  CG  HIS A 285     -12.110 -29.969 -29.564  1.00  0.00           C  
ATOM   4349  ND1 HIS A 285     -10.849 -30.379 -29.922  1.00  0.00           N  
ATOM   4350  CD2 HIS A 285     -12.796 -31.104 -29.239  1.00  0.00           C  
ATOM   4351  CE1 HIS A 285     -10.756 -31.688 -29.836  1.00  0.00           C  
ATOM   4352  NE2 HIS A 285     -11.920 -32.178 -29.426  1.00  0.00           N  
ATOM   4353  H   HIS A 285     -13.446 -26.188 -30.049  1.00  0.00           H  
ATOM   4354  HA  HIS A 285     -14.454 -28.892 -30.349  1.00  0.00           H  
ATOM   4355 1HB  HIS A 285     -12.012 -28.025 -30.444  1.00  0.00           H  
ATOM   4356 2HB  HIS A 285     -12.083 -28.044 -28.705  1.00  0.00           H  
ATOM   4357  HD1 HIS A 285     -10.098 -29.782 -30.213  1.00  0.00           H  
ATOM   4358  HD2 HIS A 285     -13.815 -31.285 -28.898  1.00  0.00           H  
ATOM   4359  HE1 HIS A 285      -9.812 -32.162 -30.081  1.00  0.00           H  
ATOM   4360  N   ALA A 286     -14.635 -27.359 -27.444  1.00  0.00           N  
ATOM   4361  CA  ALA A 286     -15.308 -27.441 -26.152  1.00  0.00           C  
ATOM   4362  C   ALA A 286     -16.787 -27.655 -26.345  1.00  0.00           C  
ATOM   4363  O   ALA A 286     -17.385 -28.524 -25.710  1.00  0.00           O  
ATOM   4364  CB  ALA A 286     -15.116 -26.177 -25.347  1.00  0.00           C  
ATOM   4365  H   ALA A 286     -14.101 -26.534 -27.726  1.00  0.00           H  
ATOM   4366  HA  ALA A 286     -14.898 -28.282 -25.613  1.00  0.00           H  
ATOM   4367 1HB  ALA A 286     -15.610 -26.281 -24.380  1.00  0.00           H  
ATOM   4368 2HB  ALA A 286     -14.099 -26.024 -25.212  1.00  0.00           H  
ATOM   4369 3HB  ALA A 286     -15.533 -25.335 -25.861  1.00  0.00           H  
ATOM   4370  N   ALA A 287     -17.372 -26.912 -27.281  1.00  0.00           N  
ATOM   4371  CA  ALA A 287     -18.786 -27.055 -27.547  1.00  0.00           C  
ATOM   4372  C   ALA A 287     -19.094 -28.465 -28.011  1.00  0.00           C  
ATOM   4373  O   ALA A 287     -20.092 -29.060 -27.610  1.00  0.00           O  
ATOM   4374  CB  ALA A 287     -19.208 -26.050 -28.595  1.00  0.00           C  
ATOM   4375  H   ALA A 287     -16.832 -26.201 -27.778  1.00  0.00           H  
ATOM   4376  HA  ALA A 287     -19.325 -26.877 -26.621  1.00  0.00           H  
ATOM   4377 1HB  ALA A 287     -20.276 -26.132 -28.785  1.00  0.00           H  
ATOM   4378 2HB  ALA A 287     -18.979 -25.052 -28.251  1.00  0.00           H  
ATOM   4379 3HB  ALA A 287     -18.667 -26.233 -29.516  1.00  0.00           H  
ATOM   4380  N   ALA A 288     -18.218 -29.016 -28.848  1.00  0.00           N  
ATOM   4381  CA  ALA A 288     -18.388 -30.369 -29.346  1.00  0.00           C  
ATOM   4382  C   ALA A 288     -18.327 -31.417 -28.232  1.00  0.00           C  
ATOM   4383  O   ALA A 288     -19.053 -32.413 -28.272  1.00  0.00           O  
ATOM   4384  CB  ALA A 288     -17.326 -30.672 -30.388  1.00  0.00           C  
ATOM   4385  H   ALA A 288     -17.424 -28.465 -29.173  1.00  0.00           H  
ATOM   4386  HA  ALA A 288     -19.371 -30.429 -29.812  1.00  0.00           H  
ATOM   4387 1HB  ALA A 288     -17.484 -31.671 -30.786  1.00  0.00           H  
ATOM   4388 2HB  ALA A 288     -17.391 -29.940 -31.193  1.00  0.00           H  
ATOM   4389 3HB  ALA A 288     -16.346 -30.618 -29.933  1.00  0.00           H  
ATOM   4390  N   CYS A 289     -17.446 -31.216 -27.240  1.00  0.00           N  
ATOM   4391  CA  CYS A 289     -17.319 -32.223 -26.189  1.00  0.00           C  
ATOM   4392  C   CYS A 289     -18.353 -32.070 -25.072  1.00  0.00           C  
ATOM   4393  O   CYS A 289     -18.687 -33.046 -24.383  1.00  0.00           O  
ATOM   4394  CB  CYS A 289     -15.934 -32.170 -25.555  1.00  0.00           C  
ATOM   4395  SG  CYS A 289     -15.638 -30.789 -24.522  1.00  0.00           S  
ATOM   4396  H   CYS A 289     -16.849 -30.389 -27.251  1.00  0.00           H  
ATOM   4397  HA  CYS A 289     -17.448 -33.200 -26.646  1.00  0.00           H  
ATOM   4398 1HB  CYS A 289     -15.788 -33.037 -24.966  1.00  0.00           H  
ATOM   4399 2HB  CYS A 289     -15.173 -32.173 -26.340  1.00  0.00           H  
ATOM   4400  HG  CYS A 289     -16.328 -29.898 -25.267  1.00  0.00           H  
ATOM   4401  N   LEU A 290     -18.908 -30.870 -24.919  1.00  0.00           N  
ATOM   4402  CA  LEU A 290     -19.929 -30.643 -23.902  1.00  0.00           C  
ATOM   4403  C   LEU A 290     -21.250 -31.343 -24.158  1.00  0.00           C  
ATOM   4404  O   LEU A 290     -21.762 -31.397 -25.281  1.00  0.00           O  
ATOM   4405  CB  LEU A 290     -20.207 -29.146 -23.693  1.00  0.00           C  
ATOM   4406  CG  LEU A 290     -19.164 -28.339 -22.950  1.00  0.00           C  
ATOM   4407  CD1 LEU A 290     -19.512 -26.861 -23.039  1.00  0.00           C  
ATOM   4408  CD2 LEU A 290     -19.181 -28.793 -21.485  1.00  0.00           C  
ATOM   4409  H   LEU A 290     -18.588 -30.086 -25.489  1.00  0.00           H  
ATOM   4410  HA  LEU A 290     -19.536 -31.026 -22.962  1.00  0.00           H  
ATOM   4411 1HB  LEU A 290     -20.283 -28.693 -24.676  1.00  0.00           H  
ATOM   4412 2HB  LEU A 290     -21.167 -29.035 -23.181  1.00  0.00           H  
ATOM   4413  HG  LEU A 290     -18.180 -28.495 -23.376  1.00  0.00           H  
ATOM   4414 1HD1 LEU A 290     -18.775 -26.301 -22.488  1.00  0.00           H  
ATOM   4415 2HD1 LEU A 290     -19.508 -26.546 -24.082  1.00  0.00           H  
ATOM   4416 3HD1 LEU A 290     -20.499 -26.688 -22.608  1.00  0.00           H  
ATOM   4417 1HD2 LEU A 290     -18.474 -28.215 -20.913  1.00  0.00           H  
ATOM   4418 2HD2 LEU A 290     -20.158 -28.639 -21.074  1.00  0.00           H  
ATOM   4419 3HD2 LEU A 290     -18.930 -29.852 -21.424  1.00  0.00           H  
ATOM   4420  N   ALA A 291     -21.812 -31.841 -23.074  1.00  0.00           N  
ATOM   4421  CA  ALA A 291     -23.128 -32.434 -23.040  1.00  0.00           C  
ATOM   4422  C   ALA A 291     -24.114 -31.339 -23.440  1.00  0.00           C  
ATOM   4423  O   ALA A 291     -23.817 -30.169 -23.215  1.00  0.00           O  
ATOM   4424  CB  ALA A 291     -23.419 -32.966 -21.636  1.00  0.00           C  
ATOM   4425  H   ALA A 291     -21.280 -31.808 -22.213  1.00  0.00           H  
ATOM   4426  HA  ALA A 291     -23.151 -33.247 -23.756  1.00  0.00           H  
ATOM   4427 1HB  ALA A 291     -24.405 -33.412 -21.590  1.00  0.00           H  
ATOM   4428 2HB  ALA A 291     -22.670 -33.719 -21.375  1.00  0.00           H  
ATOM   4429 3HB  ALA A 291     -23.363 -32.145 -20.918  1.00  0.00           H  
ATOM   4430  N   PRO A 292     -25.281 -31.640 -24.026  1.00  0.00           N  
ATOM   4431  CA  PRO A 292     -26.294 -30.663 -24.415  1.00  0.00           C  
ATOM   4432  C   PRO A 292     -26.634 -29.657 -23.311  1.00  0.00           C  
ATOM   4433  O   PRO A 292     -26.955 -28.509 -23.604  1.00  0.00           O  
ATOM   4434  CB  PRO A 292     -27.494 -31.567 -24.712  1.00  0.00           C  
ATOM   4435  CG  PRO A 292     -26.874 -32.855 -25.199  1.00  0.00           C  
ATOM   4436  CD  PRO A 292     -25.638 -33.040 -24.347  1.00  0.00           C  
ATOM   4437  HA  PRO A 292     -25.963 -30.144 -25.321  1.00  0.00           H  
ATOM   4438 1HB  PRO A 292     -28.107 -31.690 -23.802  1.00  0.00           H  
ATOM   4439 2HB  PRO A 292     -28.136 -31.094 -25.467  1.00  0.00           H  
ATOM   4440 1HG  PRO A 292     -27.591 -33.685 -25.092  1.00  0.00           H  
ATOM   4441 2HG  PRO A 292     -26.638 -32.776 -26.270  1.00  0.00           H  
ATOM   4442 1HD  PRO A 292     -25.872 -33.612 -23.441  1.00  0.00           H  
ATOM   4443 2HD  PRO A 292     -24.879 -33.523 -24.973  1.00  0.00           H  
ATOM   4444  N   ASP A 293     -26.553 -30.079 -22.052  1.00  0.00           N  
ATOM   4445  CA  ASP A 293     -26.857 -29.211 -20.921  1.00  0.00           C  
ATOM   4446  C   ASP A 293     -25.588 -28.737 -20.209  1.00  0.00           C  
ATOM   4447  O   ASP A 293     -25.652 -28.264 -19.069  1.00  0.00           O  
ATOM   4448  CB  ASP A 293     -27.740 -29.946 -19.919  1.00  0.00           C  
ATOM   4449  CG  ASP A 293     -29.113 -30.315 -20.490  1.00  0.00           C  
ATOM   4450  OD1 ASP A 293     -29.705 -29.502 -21.160  1.00  0.00           O  
ATOM   4451  OD2 ASP A 293     -29.547 -31.418 -20.255  1.00  0.00           O  
ATOM   4452  H   ASP A 293     -26.281 -31.030 -21.860  1.00  0.00           H  
ATOM   4453  HA  ASP A 293     -27.391 -28.334 -21.288  1.00  0.00           H  
ATOM   4454 1HB  ASP A 293     -27.236 -30.857 -19.597  1.00  0.00           H  
ATOM   4455 2HB  ASP A 293     -27.885 -29.322 -19.037  1.00  0.00           H  
ATOM   4456  N   GLY A 294     -24.437 -28.897 -20.860  1.00  0.00           N  
ATOM   4457  CA  GLY A 294     -23.151 -28.562 -20.266  1.00  0.00           C  
ATOM   4458  C   GLY A 294     -22.799 -27.075 -20.296  1.00  0.00           C  
ATOM   4459  O   GLY A 294     -23.486 -26.248 -20.916  1.00  0.00           O  
ATOM   4460  H   GLY A 294     -24.433 -29.278 -21.797  1.00  0.00           H  
ATOM   4461 1HA  GLY A 294     -23.138 -28.910 -19.236  1.00  0.00           H  
ATOM   4462 2HA  GLY A 294     -22.377 -29.128 -20.782  1.00  0.00           H  
ATOM   4463  N   LEU A 295     -21.661 -26.774 -19.662  1.00  0.00           N  
ATOM   4464  CA  LEU A 295     -21.167 -25.411 -19.478  1.00  0.00           C  
ATOM   4465  C   LEU A 295     -19.650 -25.283 -19.658  1.00  0.00           C  
ATOM   4466  O   LEU A 295     -18.900 -26.178 -19.295  1.00  0.00           O  
ATOM   4467  CB  LEU A 295     -21.581 -24.933 -18.061  1.00  0.00           C  
ATOM   4468  CG  LEU A 295     -21.292 -23.463 -17.687  1.00  0.00           C  
ATOM   4469  CD1 LEU A 295     -22.409 -22.968 -16.774  1.00  0.00           C  
ATOM   4470  CD2 LEU A 295     -19.986 -23.355 -16.965  1.00  0.00           C  
ATOM   4471  H   LEU A 295     -21.167 -27.542 -19.211  1.00  0.00           H  
ATOM   4472  HA  LEU A 295     -21.653 -24.786 -20.211  1.00  0.00           H  
ATOM   4473 1HB  LEU A 295     -22.649 -25.093 -17.946  1.00  0.00           H  
ATOM   4474 2HB  LEU A 295     -21.062 -25.558 -17.331  1.00  0.00           H  
ATOM   4475  HG  LEU A 295     -21.264 -22.858 -18.586  1.00  0.00           H  
ATOM   4476 1HD1 LEU A 295     -22.244 -21.944 -16.499  1.00  0.00           H  
ATOM   4477 2HD1 LEU A 295     -23.355 -23.046 -17.294  1.00  0.00           H  
ATOM   4478 3HD1 LEU A 295     -22.439 -23.579 -15.874  1.00  0.00           H  
ATOM   4479 1HD2 LEU A 295     -19.810 -22.335 -16.729  1.00  0.00           H  
ATOM   4480 2HD2 LEU A 295     -20.029 -23.938 -16.054  1.00  0.00           H  
ATOM   4481 3HD2 LEU A 295     -19.193 -23.717 -17.582  1.00  0.00           H  
ATOM   4482  N   VAL A 296     -19.206 -24.188 -20.250  1.00  0.00           N  
ATOM   4483  CA  VAL A 296     -17.776 -23.937 -20.335  1.00  0.00           C  
ATOM   4484  C   VAL A 296     -17.459 -22.741 -19.452  1.00  0.00           C  
ATOM   4485  O   VAL A 296     -18.185 -21.743 -19.460  1.00  0.00           O  
ATOM   4486  CB  VAL A 296     -17.334 -23.603 -21.768  1.00  0.00           C  
ATOM   4487  CG1 VAL A 296     -18.032 -22.427 -22.219  1.00  0.00           C  
ATOM   4488  CG2 VAL A 296     -15.853 -23.360 -21.809  1.00  0.00           C  
ATOM   4489  H   VAL A 296     -19.872 -23.505 -20.583  1.00  0.00           H  
ATOM   4490  HA  VAL A 296     -17.231 -24.807 -19.979  1.00  0.00           H  
ATOM   4491  HB  VAL A 296     -17.579 -24.420 -22.429  1.00  0.00           H  
ATOM   4492 1HG1 VAL A 296     -17.708 -22.199 -23.213  1.00  0.00           H  
ATOM   4493 2HG1 VAL A 296     -19.097 -22.627 -22.207  1.00  0.00           H  
ATOM   4494 3HG1 VAL A 296     -17.800 -21.589 -21.561  1.00  0.00           H  
ATOM   4495 1HG2 VAL A 296     -15.577 -23.122 -22.827  1.00  0.00           H  
ATOM   4496 2HG2 VAL A 296     -15.588 -22.529 -21.166  1.00  0.00           H  
ATOM   4497 3HG2 VAL A 296     -15.326 -24.253 -21.475  1.00  0.00           H  
ATOM   4498  N   ALA A 297     -16.395 -22.849 -18.664  1.00  0.00           N  
ATOM   4499  CA  ALA A 297     -15.982 -21.764 -17.789  1.00  0.00           C  
ATOM   4500  C   ALA A 297     -14.626 -21.226 -18.200  1.00  0.00           C  
ATOM   4501  O   ALA A 297     -13.592 -21.875 -17.987  1.00  0.00           O  
ATOM   4502  CB  ALA A 297     -15.936 -22.225 -16.348  1.00  0.00           C  
ATOM   4503  H   ALA A 297     -15.856 -23.709 -18.697  1.00  0.00           H  
ATOM   4504  HA  ALA A 297     -16.703 -20.957 -17.887  1.00  0.00           H  
ATOM   4505 1HB  ALA A 297     -15.644 -21.390 -15.709  1.00  0.00           H  
ATOM   4506 2HB  ALA A 297     -16.915 -22.590 -16.049  1.00  0.00           H  
ATOM   4507 3HB  ALA A 297     -15.215 -23.010 -16.257  1.00  0.00           H  
ATOM   4508  N   VAL A 298     -14.630 -20.030 -18.755  1.00  0.00           N  
ATOM   4509  CA  VAL A 298     -13.406 -19.417 -19.224  1.00  0.00           C  
ATOM   4510  C   VAL A 298     -12.900 -18.425 -18.208  1.00  0.00           C  
ATOM   4511  O   VAL A 298     -13.627 -17.513 -17.827  1.00  0.00           O  
ATOM   4512  CB  VAL A 298     -13.652 -18.690 -20.556  1.00  0.00           C  
ATOM   4513  CG1 VAL A 298     -12.418 -18.009 -20.975  1.00  0.00           C  
ATOM   4514  CG2 VAL A 298     -14.103 -19.687 -21.620  1.00  0.00           C  
ATOM   4515  H   VAL A 298     -15.518 -19.538 -18.871  1.00  0.00           H  
ATOM   4516  HA  VAL A 298     -12.649 -20.186 -19.368  1.00  0.00           H  
ATOM   4517  HB  VAL A 298     -14.418 -17.934 -20.419  1.00  0.00           H  
ATOM   4518 1HG1 VAL A 298     -12.604 -17.510 -21.886  1.00  0.00           H  
ATOM   4519 2HG1 VAL A 298     -12.111 -17.282 -20.220  1.00  0.00           H  
ATOM   4520 3HG1 VAL A 298     -11.622 -18.731 -21.105  1.00  0.00           H  
ATOM   4521 1HG2 VAL A 298     -14.275 -19.167 -22.562  1.00  0.00           H  
ATOM   4522 2HG2 VAL A 298     -13.334 -20.423 -21.754  1.00  0.00           H  
ATOM   4523 3HG2 VAL A 298     -15.025 -20.171 -21.300  1.00  0.00           H  
ATOM   4524  N   VAL A 299     -11.668 -18.612 -17.749  1.00  0.00           N  
ATOM   4525  CA  VAL A 299     -11.096 -17.705 -16.764  1.00  0.00           C  
ATOM   4526  C   VAL A 299      -9.909 -16.998 -17.380  1.00  0.00           C  
ATOM   4527  O   VAL A 299      -8.862 -17.608 -17.610  1.00  0.00           O  
ATOM   4528  CB  VAL A 299     -10.597 -18.467 -15.529  1.00  0.00           C  
ATOM   4529  CG1 VAL A 299     -10.022 -17.491 -14.539  1.00  0.00           C  
ATOM   4530  CG2 VAL A 299     -11.712 -19.365 -14.960  1.00  0.00           C  
ATOM   4531  H   VAL A 299     -11.104 -19.384 -18.109  1.00  0.00           H  
ATOM   4532  HA  VAL A 299     -11.838 -16.963 -16.471  1.00  0.00           H  
ATOM   4533  HB  VAL A 299      -9.789 -19.083 -15.816  1.00  0.00           H  
ATOM   4534 1HG1 VAL A 299      -9.622 -18.038 -13.721  1.00  0.00           H  
ATOM   4535 2HG1 VAL A 299      -9.227 -16.938 -15.020  1.00  0.00           H  
ATOM   4536 3HG1 VAL A 299     -10.771 -16.800 -14.187  1.00  0.00           H  
ATOM   4537 1HG2 VAL A 299     -11.332 -19.917 -14.102  1.00  0.00           H  
ATOM   4538 2HG2 VAL A 299     -12.545 -18.779 -14.662  1.00  0.00           H  
ATOM   4539 3HG2 VAL A 299     -12.033 -20.072 -15.731  1.00  0.00           H  
ATOM   4540  N   ASP A 300     -10.057 -15.706 -17.633  1.00  0.00           N  
ATOM   4541  CA  ASP A 300      -8.993 -14.966 -18.304  1.00  0.00           C  
ATOM   4542  C   ASP A 300      -8.952 -13.512 -17.876  1.00  0.00           C  
ATOM   4543  O   ASP A 300      -9.933 -12.946 -17.369  1.00  0.00           O  
ATOM   4544  CB  ASP A 300      -9.098 -15.056 -19.828  1.00  0.00           C  
ATOM   4545  CG  ASP A 300      -8.755 -16.435 -20.408  1.00  0.00           C  
ATOM   4546  OD1 ASP A 300      -7.622 -16.881 -20.340  1.00  0.00           O  
ATOM   4547  OD2 ASP A 300      -9.637 -16.988 -21.004  1.00  0.00           O  
ATOM   4548  H   ASP A 300     -10.934 -15.243 -17.376  1.00  0.00           H  
ATOM   4549  HA  ASP A 300      -8.037 -15.412 -18.022  1.00  0.00           H  
ATOM   4550 1HB  ASP A 300     -10.114 -14.804 -20.134  1.00  0.00           H  
ATOM   4551 2HB  ASP A 300      -8.437 -14.314 -20.281  1.00  0.00           H  
ATOM   4552  N   GLN A 301      -7.812 -12.878 -18.084  1.00  0.00           N  
ATOM   4553  CA  GLN A 301      -7.697 -11.492 -17.717  1.00  0.00           C  
ATOM   4554  C   GLN A 301      -8.170 -10.634 -18.880  1.00  0.00           C  
ATOM   4555  O   GLN A 301      -7.398 -10.138 -19.693  1.00  0.00           O  
ATOM   4556  CB  GLN A 301      -6.287 -11.168 -17.263  1.00  0.00           C  
ATOM   4557  CG  GLN A 301      -5.885 -11.955 -16.059  1.00  0.00           C  
ATOM   4558  CD  GLN A 301      -4.546 -11.590 -15.453  1.00  0.00           C  
ATOM   4559  OE1 GLN A 301      -3.474 -11.821 -16.006  1.00  0.00           O  
ATOM   4560  NE2 GLN A 301      -4.615 -11.005 -14.262  1.00  0.00           N  
ATOM   4561  H   GLN A 301      -7.024 -13.331 -18.541  1.00  0.00           H  
ATOM   4562  HA  GLN A 301      -8.355 -11.295 -16.873  1.00  0.00           H  
ATOM   4563 1HB  GLN A 301      -5.566 -11.288 -18.066  1.00  0.00           H  
ATOM   4564 2HB  GLN A 301      -6.280 -10.158 -16.934  1.00  0.00           H  
ATOM   4565 1HG  GLN A 301      -6.646 -11.838 -15.300  1.00  0.00           H  
ATOM   4566 2HG  GLN A 301      -5.827 -12.996 -16.366  1.00  0.00           H  
ATOM   4567 1HE2 GLN A 301      -3.781 -10.753 -13.780  1.00  0.00           H  
ATOM   4568 2HE2 GLN A 301      -5.540 -10.830 -13.841  1.00  0.00           H  
ATOM   4569  N   ILE A 302      -9.481 -10.559 -18.951  1.00  0.00           N  
ATOM   4570  CA  ILE A 302     -10.287  -9.897 -19.965  1.00  0.00           C  
ATOM   4571  C   ILE A 302     -10.351  -8.401 -19.745  1.00  0.00           C  
ATOM   4572  O   ILE A 302     -10.483  -7.952 -18.608  1.00  0.00           O  
ATOM   4573  CB  ILE A 302     -11.688 -10.506 -19.948  1.00  0.00           C  
ATOM   4574  CG1 ILE A 302     -11.571 -11.933 -20.348  1.00  0.00           C  
ATOM   4575  CG2 ILE A 302     -12.632  -9.775 -20.864  1.00  0.00           C  
ATOM   4576  CD1 ILE A 302     -12.798 -12.734 -20.131  1.00  0.00           C  
ATOM   4577  H   ILE A 302      -9.965 -11.073 -18.218  1.00  0.00           H  
ATOM   4578  HA  ILE A 302      -9.837 -10.081 -20.940  1.00  0.00           H  
ATOM   4579  HB  ILE A 302     -12.070 -10.478 -18.940  1.00  0.00           H  
ATOM   4580 1HG1 ILE A 302     -11.325 -11.941 -21.378  1.00  0.00           H  
ATOM   4581 2HG1 ILE A 302     -10.763 -12.392 -19.802  1.00  0.00           H  
ATOM   4582 1HG2 ILE A 302     -13.605 -10.250 -20.820  1.00  0.00           H  
ATOM   4583 2HG2 ILE A 302     -12.725  -8.734 -20.560  1.00  0.00           H  
ATOM   4584 3HG2 ILE A 302     -12.240  -9.826 -21.877  1.00  0.00           H  
ATOM   4585 1HD1 ILE A 302     -12.638 -13.760 -20.475  1.00  0.00           H  
ATOM   4586 2HD1 ILE A 302     -13.054 -12.750 -19.077  1.00  0.00           H  
ATOM   4587 3HD1 ILE A 302     -13.587 -12.277 -20.693  1.00  0.00           H  
ATOM   4588  N   VAL A 303     -10.204  -7.634 -20.814  1.00  0.00           N  
ATOM   4589  CA  VAL A 303     -10.259  -6.175 -20.720  1.00  0.00           C  
ATOM   4590  C   VAL A 303     -11.647  -5.683 -21.151  1.00  0.00           C  
ATOM   4591  O   VAL A 303     -12.231  -6.192 -22.109  1.00  0.00           O  
ATOM   4592  CB  VAL A 303      -9.150  -5.537 -21.591  1.00  0.00           C  
ATOM   4593  CG1 VAL A 303      -9.200  -4.028 -21.532  1.00  0.00           C  
ATOM   4594  CG2 VAL A 303      -7.819  -6.012 -21.107  1.00  0.00           C  
ATOM   4595  H   VAL A 303     -10.089  -8.091 -21.722  1.00  0.00           H  
ATOM   4596  HA  VAL A 303     -10.095  -5.881 -19.681  1.00  0.00           H  
ATOM   4597  HB  VAL A 303      -9.295  -5.843 -22.629  1.00  0.00           H  
ATOM   4598 1HG1 VAL A 303      -8.413  -3.613 -22.154  1.00  0.00           H  
ATOM   4599 2HG1 VAL A 303     -10.151  -3.685 -21.886  1.00  0.00           H  
ATOM   4600 3HG1 VAL A 303      -9.058  -3.701 -20.501  1.00  0.00           H  
ATOM   4601 1HG2 VAL A 303      -7.032  -5.596 -21.721  1.00  0.00           H  
ATOM   4602 2HG2 VAL A 303      -7.687  -5.692 -20.081  1.00  0.00           H  
ATOM   4603 3HG2 VAL A 303      -7.789  -7.090 -21.160  1.00  0.00           H  
ATOM   4604  N   ASP A 304     -12.238  -4.762 -20.412  1.00  0.00           N  
ATOM   4605  CA  ASP A 304     -13.544  -4.288 -20.842  1.00  0.00           C  
ATOM   4606  C   ASP A 304     -13.415  -3.678 -22.232  1.00  0.00           C  
ATOM   4607  O   ASP A 304     -12.367  -3.145 -22.591  1.00  0.00           O  
ATOM   4608  CB  ASP A 304     -14.124  -3.227 -19.917  1.00  0.00           C  
ATOM   4609  CG  ASP A 304     -15.640  -3.044 -20.155  1.00  0.00           C  
ATOM   4610  OD1 ASP A 304     -16.039  -2.185 -20.934  1.00  0.00           O  
ATOM   4611  OD2 ASP A 304     -16.387  -3.779 -19.552  1.00  0.00           O  
ATOM   4612  H   ASP A 304     -11.782  -4.370 -19.591  1.00  0.00           H  
ATOM   4613  HA  ASP A 304     -14.230  -5.134 -20.888  1.00  0.00           H  
ATOM   4614 1HB  ASP A 304     -13.944  -3.502 -18.874  1.00  0.00           H  
ATOM   4615 2HB  ASP A 304     -13.617  -2.272 -20.095  1.00  0.00           H  
ATOM   4616  N   ALA A 305     -14.493  -3.704 -23.012  1.00  0.00           N  
ATOM   4617  CA  ALA A 305     -14.454  -3.060 -24.323  1.00  0.00           C  
ATOM   4618  C   ALA A 305     -14.101  -1.577 -24.159  1.00  0.00           C  
ATOM   4619  O   ALA A 305     -13.386  -0.988 -24.980  1.00  0.00           O  
ATOM   4620  CB  ALA A 305     -15.788  -3.211 -25.017  1.00  0.00           C  
ATOM   4621  H   ALA A 305     -15.342  -4.142 -22.681  1.00  0.00           H  
ATOM   4622  HA  ALA A 305     -13.677  -3.533 -24.920  1.00  0.00           H  
ATOM   4623 1HB  ALA A 305     -15.746  -2.738 -25.999  1.00  0.00           H  
ATOM   4624 2HB  ALA A 305     -16.005  -4.265 -25.132  1.00  0.00           H  
ATOM   4625 3HB  ALA A 305     -16.564  -2.737 -24.417  1.00  0.00           H  
ATOM   4626  N   ASP A 306     -14.577  -0.966 -23.072  1.00  0.00           N  
ATOM   4627  CA  ASP A 306     -14.280   0.425 -22.799  1.00  0.00           C  
ATOM   4628  C   ASP A 306     -12.899   0.454 -22.170  1.00  0.00           C  
ATOM   4629  O   ASP A 306     -12.757   0.516 -20.946  1.00  0.00           O  
ATOM   4630  CB  ASP A 306     -15.319   1.028 -21.849  1.00  0.00           C  
ATOM   4631  CG  ASP A 306     -15.176   2.541 -21.643  1.00  0.00           C  
ATOM   4632  OD1 ASP A 306     -14.387   3.150 -22.326  1.00  0.00           O  
ATOM   4633  OD2 ASP A 306     -15.863   3.072 -20.794  1.00  0.00           O  
ATOM   4634  H   ASP A 306     -15.147  -1.482 -22.390  1.00  0.00           H  
ATOM   4635  HA  ASP A 306     -14.263   0.987 -23.733  1.00  0.00           H  
ATOM   4636 1HB  ASP A 306     -16.318   0.815 -22.229  1.00  0.00           H  
ATOM   4637 2HB  ASP A 306     -15.239   0.529 -20.880  1.00  0.00           H  
ATOM   4638  N   ARG A 307     -11.869   0.394 -23.014  1.00  0.00           N  
ATOM   4639  CA  ARG A 307     -10.497   0.212 -22.546  1.00  0.00           C  
ATOM   4640  C   ARG A 307      -9.897   1.437 -21.850  1.00  0.00           C  
ATOM   4641  O   ARG A 307      -8.980   2.077 -22.365  1.00  0.00           O  
ATOM   4642  CB  ARG A 307      -9.575  -0.144 -23.708  1.00  0.00           C  
ATOM   4643  CG  ARG A 307      -9.845  -1.468 -24.407  1.00  0.00           C  
ATOM   4644  CD  ARG A 307      -8.914  -1.673 -25.568  1.00  0.00           C  
ATOM   4645  NE  ARG A 307      -7.497  -1.916 -25.180  1.00  0.00           N  
ATOM   4646  CZ  ARG A 307      -6.961  -3.129 -24.945  1.00  0.00           C  
ATOM   4647  NH1 ARG A 307      -7.685  -4.230 -25.032  1.00  0.00           N  
ATOM   4648  NH2 ARG A 307      -5.685  -3.192 -24.644  1.00  0.00           N  
ATOM   4649  H   ARG A 307     -12.095   0.352 -24.007  1.00  0.00           H  
ATOM   4650  HA  ARG A 307     -10.499  -0.621 -21.841  1.00  0.00           H  
ATOM   4651 1HB  ARG A 307      -9.635   0.636 -24.461  1.00  0.00           H  
ATOM   4652 2HB  ARG A 307      -8.544  -0.173 -23.352  1.00  0.00           H  
ATOM   4653 1HG  ARG A 307      -9.717  -2.282 -23.718  1.00  0.00           H  
ATOM   4654 2HG  ARG A 307     -10.869  -1.481 -24.779  1.00  0.00           H  
ATOM   4655 1HD  ARG A 307      -9.259  -2.531 -26.143  1.00  0.00           H  
ATOM   4656 2HD  ARG A 307      -8.941  -0.786 -26.201  1.00  0.00           H  
ATOM   4657  HE  ARG A 307      -6.838  -1.113 -25.085  1.00  0.00           H  
ATOM   4658 1HH1 ARG A 307      -8.665  -4.173 -25.268  1.00  0.00           H  
ATOM   4659 2HH1 ARG A 307      -7.256  -5.133 -24.863  1.00  0.00           H  
ATOM   4660 1HH2 ARG A 307      -5.148  -2.301 -24.583  1.00  0.00           H  
ATOM   4661 2HH2 ARG A 307      -5.244  -4.083 -24.486  1.00  0.00           H  
ATOM   4662  N   GLU A 308     -10.405   1.721 -20.662  1.00  0.00           N  
ATOM   4663  CA  GLU A 308      -9.974   2.815 -19.795  1.00  0.00           C  
ATOM   4664  C   GLU A 308      -9.904   2.321 -18.350  1.00  0.00           C  
ATOM   4665  O   GLU A 308     -10.846   2.549 -17.582  1.00  0.00           O  
ATOM   4666  CB  GLU A 308     -10.940   4.001 -19.869  1.00  0.00           C  
ATOM   4667  CG  GLU A 308     -10.454   5.234 -19.089  1.00  0.00           C  
ATOM   4668  CD  GLU A 308     -11.474   6.373 -19.016  1.00  0.00           C  
ATOM   4669  OE1 GLU A 308     -12.513   6.189 -18.387  1.00  0.00           O  
ATOM   4670  OE2 GLU A 308     -11.217   7.414 -19.571  1.00  0.00           O  
ATOM   4671  H   GLU A 308     -11.181   1.135 -20.365  1.00  0.00           H  
ATOM   4672  HA  GLU A 308      -8.993   3.156 -20.104  1.00  0.00           H  
ATOM   4673 1HB  GLU A 308     -11.067   4.298 -20.913  1.00  0.00           H  
ATOM   4674 2HB  GLU A 308     -11.918   3.704 -19.497  1.00  0.00           H  
ATOM   4675 1HG  GLU A 308     -10.199   4.921 -18.072  1.00  0.00           H  
ATOM   4676 2HG  GLU A 308      -9.541   5.603 -19.560  1.00  0.00           H  
ATOM   4677  N   PRO A 309      -8.847   1.585 -17.960  1.00  0.00           N  
ATOM   4678  CA  PRO A 309      -8.715   0.962 -16.661  1.00  0.00           C  
ATOM   4679  C   PRO A 309      -8.869   1.951 -15.524  1.00  0.00           C  
ATOM   4680  O   PRO A 309      -8.298   3.054 -15.525  1.00  0.00           O  
ATOM   4681  CB  PRO A 309      -7.292   0.410 -16.701  1.00  0.00           C  
ATOM   4682  CG  PRO A 309      -7.037   0.177 -18.138  1.00  0.00           C  
ATOM   4683  CD  PRO A 309      -7.743   1.287 -18.878  1.00  0.00           C  
ATOM   4684  HA  PRO A 309      -9.451   0.148 -16.574  1.00  0.00           H  
ATOM   4685 1HB  PRO A 309      -6.591   1.072 -16.199  1.00  0.00           H  
ATOM   4686 2HB  PRO A 309      -7.264  -0.535 -16.138  1.00  0.00           H  
ATOM   4687 1HG  PRO A 309      -5.958   0.199 -18.310  1.00  0.00           H  
ATOM   4688 2HG  PRO A 309      -7.406  -0.819 -18.409  1.00  0.00           H  
ATOM   4689 1HD  PRO A 309      -7.107   2.152 -19.040  1.00  0.00           H  
ATOM   4690 2HD  PRO A 309      -8.093   0.867 -19.812  1.00  0.00           H  
ATOM   4691  N   LYS A 310      -9.647   1.509 -14.551  1.00  0.00           N  
ATOM   4692  CA  LYS A 310      -9.978   2.213 -13.337  1.00  0.00           C  
ATOM   4693  C   LYS A 310      -9.844   1.203 -12.222  1.00  0.00           C  
ATOM   4694  O   LYS A 310      -9.720   1.546 -11.050  1.00  0.00           O  
ATOM   4695  CB  LYS A 310     -11.374   2.836 -13.448  1.00  0.00           C  
ATOM   4696  CG  LYS A 310     -11.429   3.989 -14.492  1.00  0.00           C  
ATOM   4697  CD  LYS A 310     -12.783   4.674 -14.618  1.00  0.00           C  
ATOM   4698  CE  LYS A 310     -13.764   3.872 -15.488  1.00  0.00           C  
ATOM   4699  NZ  LYS A 310     -13.304   3.775 -16.941  1.00  0.00           N  
ATOM   4700  H   LYS A 310     -10.054   0.590 -14.646  1.00  0.00           H  
ATOM   4701  HA  LYS A 310      -9.251   3.008 -13.169  1.00  0.00           H  
ATOM   4702 1HB  LYS A 310     -12.095   2.073 -13.741  1.00  0.00           H  
ATOM   4703 2HB  LYS A 310     -11.681   3.231 -12.480  1.00  0.00           H  
ATOM   4704 1HG  LYS A 310     -10.680   4.738 -14.233  1.00  0.00           H  
ATOM   4705 2HG  LYS A 310     -11.181   3.605 -15.461  1.00  0.00           H  
ATOM   4706 1HD  LYS A 310     -13.217   4.818 -13.630  1.00  0.00           H  
ATOM   4707 2HD  LYS A 310     -12.641   5.651 -15.084  1.00  0.00           H  
ATOM   4708 1HE  LYS A 310     -13.872   2.868 -15.082  1.00  0.00           H  
ATOM   4709 2HE  LYS A 310     -14.733   4.369 -15.464  1.00  0.00           H  
ATOM   4710 1HZ  LYS A 310     -13.975   3.252 -17.481  1.00  0.00           H  
ATOM   4711 2HZ  LYS A 310     -13.188   4.711 -17.371  1.00  0.00           H  
ATOM   4712 3HZ  LYS A 310     -12.392   3.289 -17.003  1.00  0.00           H  
ATOM   4713  N   THR A 311      -9.883  -0.066 -12.629  1.00  0.00           N  
ATOM   4714  CA  THR A 311      -9.843  -1.186 -11.694  1.00  0.00           C  
ATOM   4715  C   THR A 311      -8.544  -1.957 -11.863  1.00  0.00           C  
ATOM   4716  O   THR A 311      -8.092  -2.115 -13.001  1.00  0.00           O  
ATOM   4717  CB  THR A 311     -10.978  -2.194 -11.996  1.00  0.00           C  
ATOM   4718  OG1 THR A 311     -10.790  -2.746 -13.340  1.00  0.00           O  
ATOM   4719  CG2 THR A 311     -12.326  -1.514 -11.905  1.00  0.00           C  
ATOM   4720  H   THR A 311      -9.963  -0.234 -13.622  1.00  0.00           H  
ATOM   4721  HA  THR A 311      -9.933  -0.788 -10.685  1.00  0.00           H  
ATOM   4722  HB  THR A 311     -10.947  -3.011 -11.283  1.00  0.00           H  
ATOM   4723  HG1 THR A 311     -11.313  -2.235 -13.975  1.00  0.00           H  
ATOM   4724 1HG2 THR A 311     -13.114  -2.239 -12.121  1.00  0.00           H  
ATOM   4725 2HG2 THR A 311     -12.463  -1.115 -10.900  1.00  0.00           H  
ATOM   4726 3HG2 THR A 311     -12.376  -0.699 -12.627  1.00  0.00           H  
ATOM   4727  N   PRO A 312      -8.018  -2.596 -10.794  1.00  0.00           N  
ATOM   4728  CA  PRO A 312      -6.839  -3.446 -10.813  1.00  0.00           C  
ATOM   4729  C   PRO A 312      -7.054  -4.666 -11.699  1.00  0.00           C  
ATOM   4730  O   PRO A 312      -6.099  -5.246 -12.206  1.00  0.00           O  
ATOM   4731  CB  PRO A 312      -6.660  -3.811  -9.333  1.00  0.00           C  
ATOM   4732  CG  PRO A 312      -8.027  -3.620  -8.711  1.00  0.00           C  
ATOM   4733  CD  PRO A 312      -8.640  -2.466  -9.454  1.00  0.00           C  
ATOM   4734  HA  PRO A 312      -5.981  -2.871 -11.156  1.00  0.00           H  
ATOM   4735 1HB  PRO A 312      -6.304  -4.838  -9.252  1.00  0.00           H  
ATOM   4736 2HB  PRO A 312      -5.881  -3.173  -8.878  1.00  0.00           H  
ATOM   4737 1HG  PRO A 312      -8.613  -4.551  -8.805  1.00  0.00           H  
ATOM   4738 2HG  PRO A 312      -7.934  -3.419  -7.644  1.00  0.00           H  
ATOM   4739 1HD  PRO A 312      -9.716  -2.627  -9.463  1.00  0.00           H  
ATOM   4740 2HD  PRO A 312      -8.366  -1.505  -8.988  1.00  0.00           H  
ATOM   4741  N   GLN A 313      -8.314  -5.023 -11.927  1.00  0.00           N  
ATOM   4742  CA  GLN A 313      -8.653  -6.157 -12.766  1.00  0.00           C  
ATOM   4743  C   GLN A 313      -8.229  -5.878 -14.198  1.00  0.00           C  
ATOM   4744  O   GLN A 313      -7.482  -6.655 -14.810  1.00  0.00           O  
ATOM   4745  CB  GLN A 313     -10.168  -6.370 -12.721  1.00  0.00           C  
ATOM   4746  CG  GLN A 313     -10.696  -7.570 -13.455  1.00  0.00           C  
ATOM   4747  CD  GLN A 313     -12.213  -7.629 -13.366  1.00  0.00           C  
ATOM   4748  OE1 GLN A 313     -12.903  -6.658 -13.711  1.00  0.00           O  
ATOM   4749  NE2 GLN A 313     -12.744  -8.742 -12.891  1.00  0.00           N  
ATOM   4750  H   GLN A 313      -9.065  -4.513 -11.492  1.00  0.00           H  
ATOM   4751  HA  GLN A 313      -8.129  -7.041 -12.406  1.00  0.00           H  
ATOM   4752 1HB  GLN A 313     -10.496  -6.439 -11.688  1.00  0.00           H  
ATOM   4753 2HB  GLN A 313     -10.660  -5.497 -13.151  1.00  0.00           H  
ATOM   4754 1HG  GLN A 313     -10.411  -7.506 -14.507  1.00  0.00           H  
ATOM   4755 2HG  GLN A 313     -10.286  -8.476 -12.999  1.00  0.00           H  
ATOM   4756 1HE2 GLN A 313     -13.742  -8.829 -12.806  1.00  0.00           H  
ATOM   4757 2HE2 GLN A 313     -12.149  -9.515 -12.596  1.00  0.00           H  
ATOM   4758  N   ASP A 314      -8.665  -4.724 -14.723  1.00  0.00           N  
ATOM   4759  CA  ASP A 314      -8.313  -4.405 -16.101  1.00  0.00           C  
ATOM   4760  C   ASP A 314      -6.846  -4.034 -16.181  1.00  0.00           C  
ATOM   4761  O   ASP A 314      -6.161  -4.357 -17.153  1.00  0.00           O  
ATOM   4762  CB  ASP A 314      -9.175  -3.279 -16.669  1.00  0.00           C  
ATOM   4763  CG  ASP A 314     -10.655  -3.681 -16.920  1.00  0.00           C  
ATOM   4764  OD1 ASP A 314     -10.979  -4.843 -16.883  1.00  0.00           O  
ATOM   4765  OD2 ASP A 314     -11.443  -2.808 -17.171  1.00  0.00           O  
ATOM   4766  H   ASP A 314      -9.255  -4.086 -14.175  1.00  0.00           H  
ATOM   4767  HA  ASP A 314      -8.475  -5.293 -16.714  1.00  0.00           H  
ATOM   4768 1HB  ASP A 314      -9.156  -2.442 -15.968  1.00  0.00           H  
ATOM   4769 2HB  ASP A 314      -8.739  -2.930 -17.607  1.00  0.00           H  
ATOM   4770  N   ARG A 315      -6.332  -3.373 -15.144  1.00  0.00           N  
ATOM   4771  CA  ARG A 315      -4.944  -2.972 -15.222  1.00  0.00           C  
ATOM   4772  C   ARG A 315      -4.052  -4.192 -15.359  1.00  0.00           C  
ATOM   4773  O   ARG A 315      -3.220  -4.253 -16.261  1.00  0.00           O  
ATOM   4774  CB  ARG A 315      -4.524  -2.241 -13.963  1.00  0.00           C  
ATOM   4775  CG  ARG A 315      -5.121  -0.882 -13.763  1.00  0.00           C  
ATOM   4776  CD  ARG A 315      -4.685  -0.357 -12.483  1.00  0.00           C  
ATOM   4777  NE  ARG A 315      -5.402   0.813 -12.072  1.00  0.00           N  
ATOM   4778  CZ  ARG A 315      -5.331   1.266 -10.821  1.00  0.00           C  
ATOM   4779  NH1 ARG A 315      -4.559   0.606  -9.995  1.00  0.00           N  
ATOM   4780  NH2 ARG A 315      -6.006   2.329 -10.434  1.00  0.00           N  
ATOM   4781  H   ARG A 315      -6.906  -3.118 -14.337  1.00  0.00           H  
ATOM   4782  HA  ARG A 315      -4.813  -2.326 -16.088  1.00  0.00           H  
ATOM   4783 1HB  ARG A 315      -4.814  -2.837 -13.115  1.00  0.00           H  
ATOM   4784 2HB  ARG A 315      -3.445  -2.141 -13.916  1.00  0.00           H  
ATOM   4785 1HG  ARG A 315      -4.779  -0.211 -14.543  1.00  0.00           H  
ATOM   4786 2HG  ARG A 315      -6.193  -0.927 -13.782  1.00  0.00           H  
ATOM   4787 1HD  ARG A 315      -4.795  -1.104 -11.716  1.00  0.00           H  
ATOM   4788 2HD  ARG A 315      -3.631  -0.091 -12.562  1.00  0.00           H  
ATOM   4789  HE  ARG A 315      -5.987   1.295 -12.739  1.00  0.00           H  
ATOM   4790 1HH1 ARG A 315      -4.062  -0.197 -10.341  1.00  0.00           H  
ATOM   4791 2HH1 ARG A 315      -4.422   0.893  -9.020  1.00  0.00           H  
ATOM   4792 1HH2 ARG A 315      -6.596   2.822 -11.088  1.00  0.00           H  
ATOM   4793 2HH2 ARG A 315      -5.934   2.649  -9.478  1.00  0.00           H  
ATOM   4794  N   PHE A 316      -4.280  -5.210 -14.521  1.00  0.00           N  
ATOM   4795  CA  PHE A 316      -3.453  -6.406 -14.552  1.00  0.00           C  
ATOM   4796  C   PHE A 316      -3.590  -7.129 -15.878  1.00  0.00           C  
ATOM   4797  O   PHE A 316      -2.614  -7.678 -16.397  1.00  0.00           O  
ATOM   4798  CB  PHE A 316      -3.757  -7.313 -13.364  1.00  0.00           C  
ATOM   4799  CG  PHE A 316      -3.207  -6.749 -12.052  1.00  0.00           C  
ATOM   4800  CD1 PHE A 316      -3.111  -5.382 -11.863  1.00  0.00           C  
ATOM   4801  CD2 PHE A 316      -2.776  -7.571 -11.030  1.00  0.00           C  
ATOM   4802  CE1 PHE A 316      -2.630  -4.853 -10.700  1.00  0.00           C  
ATOM   4803  CE2 PHE A 316      -2.284  -7.035  -9.846  1.00  0.00           C  
ATOM   4804  CZ  PHE A 316      -2.217  -5.682  -9.685  1.00  0.00           C  
ATOM   4805  H   PHE A 316      -5.009  -5.143 -13.809  1.00  0.00           H  
ATOM   4806  HA  PHE A 316      -2.419  -6.100 -14.455  1.00  0.00           H  
ATOM   4807 1HB  PHE A 316      -4.843  -7.427 -13.261  1.00  0.00           H  
ATOM   4808 2HB  PHE A 316      -3.333  -8.298 -13.527  1.00  0.00           H  
ATOM   4809  HD1 PHE A 316      -3.439  -4.725 -12.646  1.00  0.00           H  
ATOM   4810  HD2 PHE A 316      -2.831  -8.651 -11.159  1.00  0.00           H  
ATOM   4811  HE1 PHE A 316      -2.581  -3.775 -10.575  1.00  0.00           H  
ATOM   4812  HE2 PHE A 316      -1.952  -7.680  -9.040  1.00  0.00           H  
ATOM   4813  HZ  PHE A 316      -1.834  -5.263  -8.751  1.00  0.00           H  
ATOM   4814  N   ALA A 317      -4.795  -7.124 -16.451  1.00  0.00           N  
ATOM   4815  CA  ALA A 317      -5.003  -7.768 -17.739  1.00  0.00           C  
ATOM   4816  C   ALA A 317      -4.101  -7.184 -18.810  1.00  0.00           C  
ATOM   4817  O   ALA A 317      -3.522  -7.912 -19.627  1.00  0.00           O  
ATOM   4818  CB  ALA A 317      -6.442  -7.569 -18.155  1.00  0.00           C  
ATOM   4819  H   ALA A 317      -5.593  -6.693 -15.977  1.00  0.00           H  
ATOM   4820  HA  ALA A 317      -4.751  -8.816 -17.645  1.00  0.00           H  
ATOM   4821 1HB  ALA A 317      -6.601  -8.030 -19.105  1.00  0.00           H  
ATOM   4822 2HB  ALA A 317      -7.118  -7.996 -17.415  1.00  0.00           H  
ATOM   4823 3HB  ALA A 317      -6.639  -6.518 -18.240  1.00  0.00           H  
ATOM   4824  N   LEU A 318      -3.939  -5.874 -18.774  1.00  0.00           N  
ATOM   4825  CA  LEU A 318      -3.106  -5.186 -19.738  1.00  0.00           C  
ATOM   4826  C   LEU A 318      -1.636  -5.468 -19.501  1.00  0.00           C  
ATOM   4827  O   LEU A 318      -0.844  -5.632 -20.438  1.00  0.00           O  
ATOM   4828  CB  LEU A 318      -3.391  -3.714 -19.614  1.00  0.00           C  
ATOM   4829  CG  LEU A 318      -4.765  -3.356 -20.033  1.00  0.00           C  
ATOM   4830  CD1 LEU A 318      -5.012  -1.976 -19.657  1.00  0.00           C  
ATOM   4831  CD2 LEU A 318      -4.903  -3.579 -21.500  1.00  0.00           C  
ATOM   4832  H   LEU A 318      -4.452  -5.331 -18.071  1.00  0.00           H  
ATOM   4833  HA  LEU A 318      -3.376  -5.527 -20.734  1.00  0.00           H  
ATOM   4834 1HB  LEU A 318      -3.263  -3.410 -18.581  1.00  0.00           H  
ATOM   4835 2HB  LEU A 318      -2.685  -3.160 -20.231  1.00  0.00           H  
ATOM   4836  HG  LEU A 318      -5.493  -3.978 -19.518  1.00  0.00           H  
ATOM   4837 1HD1 LEU A 318      -6.013  -1.716 -19.969  1.00  0.00           H  
ATOM   4838 2HD1 LEU A 318      -4.917  -1.898 -18.575  1.00  0.00           H  
ATOM   4839 3HD1 LEU A 318      -4.310  -1.321 -20.110  1.00  0.00           H  
ATOM   4840 1HD2 LEU A 318      -5.913  -3.311 -21.804  1.00  0.00           H  
ATOM   4841 2HD2 LEU A 318      -4.189  -2.972 -22.036  1.00  0.00           H  
ATOM   4842 3HD2 LEU A 318      -4.719  -4.627 -21.723  1.00  0.00           H  
ATOM   4843  N   LEU A 319      -1.269  -5.586 -18.233  1.00  0.00           N  
ATOM   4844  CA  LEU A 319       0.119  -5.828 -17.908  1.00  0.00           C  
ATOM   4845  C   LEU A 319       0.518  -7.207 -18.432  1.00  0.00           C  
ATOM   4846  O   LEU A 319       1.609  -7.411 -18.982  1.00  0.00           O  
ATOM   4847  CB  LEU A 319       0.294  -5.787 -16.394  1.00  0.00           C  
ATOM   4848  CG  LEU A 319      -0.037  -4.444 -15.780  1.00  0.00           C  
ATOM   4849  CD1 LEU A 319       0.182  -4.483 -14.287  1.00  0.00           C  
ATOM   4850  CD2 LEU A 319       0.674  -3.490 -16.490  1.00  0.00           C  
ATOM   4851  H   LEU A 319      -1.960  -5.438 -17.494  1.00  0.00           H  
ATOM   4852  HA  LEU A 319       0.740  -5.069 -18.381  1.00  0.00           H  
ATOM   4853 1HB  LEU A 319      -0.342  -6.542 -15.939  1.00  0.00           H  
ATOM   4854 2HB  LEU A 319       1.332  -6.014 -16.154  1.00  0.00           H  
ATOM   4855  HG  LEU A 319      -1.031  -4.223 -15.897  1.00  0.00           H  
ATOM   4856 1HD1 LEU A 319      -0.067  -3.510 -13.857  1.00  0.00           H  
ATOM   4857 2HD1 LEU A 319      -0.448  -5.233 -13.854  1.00  0.00           H  
ATOM   4858 3HD1 LEU A 319       1.204  -4.722 -14.083  1.00  0.00           H  
ATOM   4859 1HD2 LEU A 319       0.497  -2.500 -16.094  1.00  0.00           H  
ATOM   4860 2HD2 LEU A 319       1.630  -3.740 -16.412  1.00  0.00           H  
ATOM   4861 3HD2 LEU A 319       0.381  -3.531 -17.524  1.00  0.00           H  
ATOM   4862  N   PHE A 320      -0.421  -8.141 -18.308  1.00  0.00           N  
ATOM   4863  CA  PHE A 320      -0.200  -9.503 -18.734  1.00  0.00           C  
ATOM   4864  C   PHE A 320      -0.140  -9.553 -20.244  1.00  0.00           C  
ATOM   4865  O   PHE A 320       0.727 -10.231 -20.795  1.00  0.00           O  
ATOM   4866  CB  PHE A 320      -1.286 -10.415 -18.171  1.00  0.00           C  
ATOM   4867  CG  PHE A 320      -0.992 -11.895 -18.299  1.00  0.00           C  
ATOM   4868  CD1 PHE A 320       0.287 -12.365 -18.062  1.00  0.00           C  
ATOM   4869  CD2 PHE A 320      -1.986 -12.820 -18.540  1.00  0.00           C  
ATOM   4870  CE1 PHE A 320       0.571 -13.703 -18.076  1.00  0.00           C  
ATOM   4871  CE2 PHE A 320      -1.693 -14.172 -18.553  1.00  0.00           C  
ATOM   4872  CZ  PHE A 320      -0.420 -14.608 -18.322  1.00  0.00           C  
ATOM   4873  H   PHE A 320      -1.299  -7.906 -17.846  1.00  0.00           H  
ATOM   4874  HA  PHE A 320       0.757  -9.839 -18.347  1.00  0.00           H  
ATOM   4875 1HB  PHE A 320      -1.454 -10.186 -17.121  1.00  0.00           H  
ATOM   4876 2HB  PHE A 320      -2.229 -10.212 -18.686  1.00  0.00           H  
ATOM   4877  HD1 PHE A 320       1.081 -11.654 -17.859  1.00  0.00           H  
ATOM   4878  HD2 PHE A 320      -3.012 -12.475 -18.699  1.00  0.00           H  
ATOM   4879  HE1 PHE A 320       1.586 -14.045 -17.883  1.00  0.00           H  
ATOM   4880  HE2 PHE A 320      -2.474 -14.898 -18.729  1.00  0.00           H  
ATOM   4881  HZ  PHE A 320      -0.196 -15.673 -18.330  1.00  0.00           H  
ATOM   4882  N   ALA A 321      -1.022  -8.809 -20.922  1.00  0.00           N  
ATOM   4883  CA  ALA A 321      -1.042  -8.803 -22.378  1.00  0.00           C  
ATOM   4884  C   ALA A 321       0.306  -8.410 -22.950  1.00  0.00           C  
ATOM   4885  O   ALA A 321       0.811  -9.039 -23.885  1.00  0.00           O  
ATOM   4886  CB  ALA A 321      -2.052  -7.780 -22.863  1.00  0.00           C  
ATOM   4887  H   ALA A 321      -1.728  -8.273 -20.414  1.00  0.00           H  
ATOM   4888  HA  ALA A 321      -1.307  -9.801 -22.723  1.00  0.00           H  
ATOM   4889 1HB  ALA A 321      -2.079  -7.776 -23.952  1.00  0.00           H  
ATOM   4890 2HB  ALA A 321      -3.019  -8.017 -22.461  1.00  0.00           H  
ATOM   4891 3HB  ALA A 321      -1.759  -6.794 -22.509  1.00  0.00           H  
ATOM   4892  N   ALA A 322       0.919  -7.390 -22.357  1.00  0.00           N  
ATOM   4893  CA  ALA A 322       2.220  -6.935 -22.816  1.00  0.00           C  
ATOM   4894  C   ALA A 322       3.261  -8.042 -22.679  1.00  0.00           C  
ATOM   4895  O   ALA A 322       4.121  -8.193 -23.539  1.00  0.00           O  
ATOM   4896  CB  ALA A 322       2.619  -5.684 -22.071  1.00  0.00           C  
ATOM   4897  H   ALA A 322       0.451  -6.898 -21.587  1.00  0.00           H  
ATOM   4898  HA  ALA A 322       2.143  -6.702 -23.875  1.00  0.00           H  
ATOM   4899 1HB  ALA A 322       3.572  -5.322 -22.434  1.00  0.00           H  
ATOM   4900 2HB  ALA A 322       1.859  -4.924 -22.233  1.00  0.00           H  
ATOM   4901 3HB  ALA A 322       2.690  -5.907 -21.006  1.00  0.00           H  
ATOM   4902  N   SER A 323       3.167  -8.848 -21.620  1.00  0.00           N  
ATOM   4903  CA  SER A 323       4.099  -9.959 -21.451  1.00  0.00           C  
ATOM   4904  C   SER A 323       3.836 -11.086 -22.476  1.00  0.00           C  
ATOM   4905  O   SER A 323       4.761 -11.576 -23.131  1.00  0.00           O  
ATOM   4906  CB  SER A 323       4.003 -10.509 -20.035  1.00  0.00           C  
ATOM   4907  OG  SER A 323       4.902 -11.576 -19.843  1.00  0.00           O  
ATOM   4908  H   SER A 323       2.451  -8.668 -20.911  1.00  0.00           H  
ATOM   4909  HA  SER A 323       5.110  -9.584 -21.608  1.00  0.00           H  
ATOM   4910 1HB  SER A 323       4.212  -9.713 -19.317  1.00  0.00           H  
ATOM   4911 2HB  SER A 323       2.988 -10.855 -19.845  1.00  0.00           H  
ATOM   4912  HG  SER A 323       4.611 -12.272 -20.438  1.00  0.00           H  
ATOM   4913  N   MET A 324       2.567 -11.488 -22.596  1.00  0.00           N  
ATOM   4914  CA  MET A 324       2.127 -12.626 -23.423  1.00  0.00           C  
ATOM   4915  C   MET A 324       2.330 -12.447 -24.919  1.00  0.00           C  
ATOM   4916  O   MET A 324       2.580 -13.419 -25.650  1.00  0.00           O  
ATOM   4917  CB  MET A 324       0.678 -12.921 -23.109  1.00  0.00           C  
ATOM   4918  CG  MET A 324       0.494 -13.422 -21.714  1.00  0.00           C  
ATOM   4919  SD  MET A 324       1.350 -14.984 -21.439  1.00  0.00           S  
ATOM   4920  CE  MET A 324       2.919 -14.445 -20.779  1.00  0.00           C  
ATOM   4921  H   MET A 324       1.864 -10.992 -22.047  1.00  0.00           H  
ATOM   4922  HA  MET A 324       2.711 -13.496 -23.127  1.00  0.00           H  
ATOM   4923 1HB  MET A 324       0.074 -12.020 -23.241  1.00  0.00           H  
ATOM   4924 2HB  MET A 324       0.308 -13.676 -23.787  1.00  0.00           H  
ATOM   4925 1HG  MET A 324       0.889 -12.696 -21.020  1.00  0.00           H  
ATOM   4926 2HG  MET A 324      -0.558 -13.548 -21.505  1.00  0.00           H  
ATOM   4927 1HE  MET A 324       3.534 -15.316 -20.557  1.00  0.00           H  
ATOM   4928 2HE  MET A 324       3.425 -13.831 -21.518  1.00  0.00           H  
ATOM   4929 3HE  MET A 324       2.766 -13.869 -19.878  1.00  0.00           H
[truncated: 127,638 more chars]
