# Supplementary material for: The transformative power of transformers in protein structure prediction
Source: Proc Natl Acad Sci U S A. 2023 Jul 31;120(32):e2303499120. doi: 10.1073/pnas.2303499120 (PMC10410766; doi:10.1073/pnas.2303499120)
Supplement: Supplementary file 2 — Dataset S01 (GZ) [file pnas.2303499120.sd01.gz › SI_Data/predicted_structures/RoseTTAFold/T1132.pdb]

HEADER                                            25-DEC-22   XXXX              
EXPDTA    THEORETICAL MODEL                                                     
REMARK 220                                                                      
REMARK 220 EXPERIMENTAL DETAILS                                                 
REMARK 220  EXPERIMENT TYPE                : THEORETICAL MODELLING              
REMARK 220  DATE OF DATA COLLECTION        : 25-DEC-22                          
REMARK 220                                                                      
REMARK 220 REMARK: MODEL GENERATED BY ROSETTA                                   
REMARK 220  VERSION 2022.39+release.d8d9982                                     
ATOM      1  N   SER A   1       4.480   1.215  -3.074  1.00  0.00           N  
ATOM      2  CA  SER A   1       4.265   1.463  -1.658  1.00  0.00           C  
ATOM      3  C   SER A   1       3.333   2.647  -1.444  1.00  0.00           C  
ATOM      4  O   SER A   1       2.328   2.795  -2.141  1.00  0.00           O  
ATOM      5  CB  SER A   1       5.598   1.707  -0.966  1.00  0.00           C  
ATOM      6  OG  SER A   1       5.433   1.897   0.422  1.00  0.00           O  
ATOM      7 1H   SER A   1       4.345   0.232  -3.270  1.00  0.00           H  
ATOM      8 2H   SER A   1       3.827   1.766  -3.613  1.00  0.00           H  
ATOM      9 3H   SER A   1       5.424   1.480  -3.310  1.00  0.00           H  
ATOM     10  HA  SER A   1       3.802   0.578  -1.220  1.00  0.00           H  
ATOM     11 1HB  SER A   1       6.244   0.845  -1.137  1.00  0.00           H  
ATOM     12 2HB  SER A   1       6.094   2.575  -1.407  1.00  0.00           H  
ATOM     13  HG  SER A   1       6.314   1.790   0.806  1.00  0.00           H  
ATOM     14  N   GLY A   2       3.671   3.482  -0.470  1.00  0.00           N  
ATOM     15  CA  GLY A   2       2.870   4.655  -0.130  1.00  0.00           C  
ATOM     16  C   GLY A   2       3.341   5.954  -0.791  1.00  0.00           C  
ATOM     17  O   GLY A   2       4.098   5.955  -1.770  1.00  0.00           O  
ATOM     18  H   GLY A   2       4.503   3.282   0.075  1.00  0.00           H  
ATOM     19 1HA  GLY A   2       1.832   4.468  -0.409  1.00  0.00           H  
ATOM     20 2HA  GLY A   2       2.876   4.780   0.952  1.00  0.00           H  
ATOM     21  N   GLY A   3       2.958   7.074  -0.170  1.00  0.00           N  
ATOM     22  CA  GLY A   3       3.216   8.423  -0.682  1.00  0.00           C  
ATOM     23  C   GLY A   3       4.657   8.891  -0.515  1.00  0.00           C  
ATOM     24  O   GLY A   3       5.001  10.007  -0.900  1.00  0.00           O  
ATOM     25  H   GLY A   3       2.391   6.985   0.662  1.00  0.00           H  
ATOM     26 1HA  GLY A   3       2.949   8.458  -1.739  1.00  0.00           H  
ATOM     27 2HA  GLY A   3       2.554   9.125  -0.176  1.00  0.00           H  
ATOM     28  N   GLY A   4       5.502   8.036   0.056  1.00  0.00           N  
ATOM     29  CA  GLY A   4       6.908   8.356   0.240  1.00  0.00           C  
ATOM     30  C   GLY A   4       7.693   8.202  -1.066  1.00  0.00           C  
ATOM     31  O   GLY A   4       8.845   8.631  -1.129  1.00  0.00           O  
ATOM     32  H   GLY A   4       5.158   7.137   0.354  1.00  0.00           H  
ATOM     33 1HA  GLY A   4       7.003   9.378   0.604  1.00  0.00           H  
ATOM     34 2HA  GLY A   4       7.333   7.702   1.000  1.00  0.00           H  
ATOM     35  N   MET A   5       7.036   7.639  -2.106  1.00  0.00           N  
ATOM     36  CA  MET A   5       7.610   7.403  -3.438  1.00  0.00           C  
ATOM     37  C   MET A   5       8.690   6.329  -3.457  1.00  0.00           C  
ATOM     38  O   MET A   5       9.262   5.982  -2.424  1.00  0.00           O  
ATOM     39  CB  MET A   5       8.188   8.690  -4.020  1.00  0.00           C  
ATOM     40  CG  MET A   5       7.199   9.778  -4.343  1.00  0.00           C  
ATOM     41  SD  MET A   5       8.036  11.217  -5.037  1.00  0.00           S  
ATOM     42  CE  MET A   5       8.808  11.878  -3.565  1.00  0.00           C  
ATOM     43  H   MET A   5       6.079   7.313  -1.950  1.00  0.00           H  
ATOM     44  HA  MET A   5       6.807   7.060  -4.091  1.00  0.00           H  
ATOM     45 1HB  MET A   5       8.922   9.118  -3.375  1.00  0.00           H  
ATOM     46 2HB  MET A   5       8.702   8.447  -4.948  1.00  0.00           H  
ATOM     47 1HG  MET A   5       6.468   9.413  -5.067  1.00  0.00           H  
ATOM     48 2HG  MET A   5       6.668  10.080  -3.437  1.00  0.00           H  
ATOM     49 1HE  MET A   5       9.380  12.769  -3.822  1.00  0.00           H  
ATOM     50 2HE  MET A   5       8.040  12.135  -2.835  1.00  0.00           H  
ATOM     51 3HE  MET A   5       9.469  11.135  -3.134  1.00  0.00           H  
ATOM     52  N   THR A   6       8.946   5.785  -4.652  1.00  0.00           N  
ATOM     53  CA  THR A   6       9.946   4.730  -4.812  1.00  0.00           C  
ATOM     54  C   THR A   6      11.345   5.320  -4.851  1.00  0.00           C  
ATOM     55  O   THR A   6      11.507   6.518  -5.088  1.00  0.00           O  
ATOM     56  CB  THR A   6       9.689   3.926  -6.101  1.00  0.00           C  
ATOM     57  OG1 THR A   6       9.844   4.771  -7.237  1.00  0.00           O  
ATOM     58  CG2 THR A   6       8.303   3.370  -6.084  1.00  0.00           C  
ATOM     59  H   THR A   6       8.437   6.106  -5.459  1.00  0.00           H  
ATOM     60  HA  THR A   6       9.890   4.058  -3.961  1.00  0.00           H  
ATOM     61  HB  THR A   6      10.392   3.115  -6.178  1.00  0.00           H  
ATOM     62  HG1 THR A   6      10.786   4.883  -7.386  1.00  0.00           H  
ATOM     63 1HG2 THR A   6       8.128   2.803  -6.996  1.00  0.00           H  
ATOM     64 2HG2 THR A   6       8.195   2.718  -5.220  1.00  0.00           H  
ATOM     65 3HG2 THR A   6       7.587   4.186  -6.019  1.00  0.00           H  
ATOM     66  N   TYR A   7      12.346   4.459  -4.688  1.00  0.00           N  
ATOM     67  CA  TYR A   7      13.748   4.858  -4.702  1.00  0.00           C  
ATOM     68  C   TYR A   7      14.430   4.431  -5.993  1.00  0.00           C  
ATOM     69  O   TYR A   7      14.422   3.252  -6.357  1.00  0.00           O  
ATOM     70  CB  TYR A   7      14.470   4.257  -3.488  1.00  0.00           C  
ATOM     71  CG  TYR A   7      15.939   4.589  -3.400  1.00  0.00           C  
ATOM     72  CD1 TYR A   7      16.334   5.841  -2.966  1.00  0.00           C  
ATOM     73  CD2 TYR A   7      16.894   3.644  -3.742  1.00  0.00           C  
ATOM     74  CE1 TYR A   7      17.675   6.148  -2.872  1.00  0.00           C  
ATOM     75  CE2 TYR A   7      18.230   3.960  -3.645  1.00  0.00           C  
ATOM     76  CZ  TYR A   7      18.625   5.198  -3.213  1.00  0.00           C  
ATOM     77  OH  TYR A   7      19.966   5.501  -3.111  1.00  0.00           O  
ATOM     78  H   TYR A   7      12.115   3.479  -4.546  1.00  0.00           H  
ATOM     79  HA  TYR A   7      13.802   5.948  -4.642  1.00  0.00           H  
ATOM     80 1HB  TYR A   7      13.989   4.612  -2.573  1.00  0.00           H  
ATOM     81 2HB  TYR A   7      14.364   3.170  -3.504  1.00  0.00           H  
ATOM     82  HD1 TYR A   7      15.585   6.588  -2.694  1.00  0.00           H  
ATOM     83  HD2 TYR A   7      16.589   2.659  -4.086  1.00  0.00           H  
ATOM     84  HE1 TYR A   7      17.976   7.132  -2.528  1.00  0.00           H  
ATOM     85  HE2 TYR A   7      18.978   3.230  -3.912  1.00  0.00           H  
ATOM     86  HH  TYR A   7      20.489   4.707  -3.271  1.00  0.00           H  
ATOM     87  N   HIS A   8      15.005   5.400  -6.696  1.00  0.00           N  
ATOM     88  CA  HIS A   8      15.655   5.149  -7.975  1.00  0.00           C  
ATOM     89  C   HIS A   8      17.142   5.448  -7.906  1.00  0.00           C  
ATOM     90  O   HIS A   8      17.545   6.569  -7.579  1.00  0.00           O  
ATOM     91  CB  HIS A   8      14.979   5.979  -9.070  1.00  0.00           C  
ATOM     92  CG  HIS A   8      15.475   5.757 -10.453  1.00  0.00           C  
ATOM     93  ND1 HIS A   8      15.274   6.674 -11.476  1.00  0.00           N  
ATOM     94  CD2 HIS A   8      16.144   4.730 -11.003  1.00  0.00           C  
ATOM     95  CE1 HIS A   8      15.807   6.198 -12.585  1.00  0.00           C  
ATOM     96  NE2 HIS A   8      16.328   5.026 -12.316  1.00  0.00           N  
ATOM     97  H   HIS A   8      14.973   6.362  -6.352  1.00  0.00           H  
ATOM     98  HA  HIS A   8      15.553   4.097  -8.241  1.00  0.00           H  
ATOM     99 1HB  HIS A   8      13.923   5.764  -9.061  1.00  0.00           H  
ATOM    100 2HB  HIS A   8      15.093   7.038  -8.836  1.00  0.00           H  
ATOM    101  HD2 HIS A   8      16.475   3.820 -10.510  1.00  0.00           H  
ATOM    102  HE1 HIS A   8      15.811   6.686 -13.560  1.00  0.00           H  
ATOM    103  HE2 HIS A   8      16.810   4.389 -12.959  1.00  0.00           H  
ATOM    104  N   VAL A   9      17.961   4.433  -8.164  1.00  0.00           N  
ATOM    105  CA  VAL A   9      19.403   4.599  -8.107  1.00  0.00           C  
ATOM    106  C   VAL A   9      20.070   4.142  -9.395  1.00  0.00           C  
ATOM    107  O   VAL A   9      19.702   3.128  -9.992  1.00  0.00           O  
ATOM    108  CB  VAL A   9      19.964   3.825  -6.909  1.00  0.00           C  
ATOM    109  CG1 VAL A   9      19.652   2.399  -7.052  1.00  0.00           C  
ATOM    110  CG2 VAL A   9      21.432   4.032  -6.776  1.00  0.00           C  
ATOM    111  H   VAL A   9      17.571   3.525  -8.423  1.00  0.00           H  
ATOM    112  HA  VAL A   9      19.624   5.653  -7.962  1.00  0.00           H  
ATOM    113  HB  VAL A   9      19.485   4.184  -6.027  1.00  0.00           H  
ATOM    114 1HG1 VAL A   9      20.013   1.849  -6.207  1.00  0.00           H  
ATOM    115 2HG1 VAL A   9      18.570   2.276  -7.125  1.00  0.00           H  
ATOM    116 3HG1 VAL A   9      20.133   2.025  -7.955  1.00  0.00           H  
ATOM    117 1HG2 VAL A   9      21.795   3.493  -5.906  1.00  0.00           H  
ATOM    118 2HG2 VAL A   9      21.940   3.671  -7.653  1.00  0.00           H  
ATOM    119 3HG2 VAL A   9      21.622   5.094  -6.656  1.00  0.00           H  
ATOM    120  N   LEU A  10      21.061   4.906  -9.824  1.00  0.00           N  
ATOM    121  CA  LEU A  10      21.805   4.567 -11.026  1.00  0.00           C  
ATOM    122  C   LEU A  10      23.285   4.489 -10.680  1.00  0.00           C  
ATOM    123  O   LEU A  10      23.839   5.423 -10.101  1.00  0.00           O  
ATOM    124  CB  LEU A  10      21.552   5.624 -12.108  1.00  0.00           C  
ATOM    125  CG  LEU A  10      22.247   5.450 -13.416  1.00  0.00           C  
ATOM    126  CD1 LEU A  10      21.686   4.209 -14.105  1.00  0.00           C  
ATOM    127  CD2 LEU A  10      22.063   6.696 -14.262  1.00  0.00           C  
ATOM    128  H   LEU A  10      21.297   5.738  -9.283  1.00  0.00           H  
ATOM    129  HA  LEU A  10      21.480   3.595 -11.389  1.00  0.00           H  
ATOM    130 1HB  LEU A  10      20.480   5.645 -12.313  1.00  0.00           H  
ATOM    131 2HB  LEU A  10      21.836   6.586 -11.719  1.00  0.00           H  
ATOM    132  HG  LEU A  10      23.300   5.304 -13.240  1.00  0.00           H  
ATOM    133 1HD1 LEU A  10      22.171   4.076 -15.053  1.00  0.00           H  
ATOM    134 2HD1 LEU A  10      21.849   3.339 -13.481  1.00  0.00           H  
ATOM    135 3HD1 LEU A  10      20.616   4.342 -14.271  1.00  0.00           H  
ATOM    136 1HD2 LEU A  10      22.581   6.567 -15.213  1.00  0.00           H  
ATOM    137 2HD2 LEU A  10      21.001   6.859 -14.445  1.00  0.00           H  
ATOM    138 3HD2 LEU A  10      22.479   7.558 -13.735  1.00  0.00           H  
ATOM    139  N   VAL A  11      23.912   3.353 -10.972  1.00  0.00           N  
ATOM    140  CA  VAL A  11      25.328   3.160 -10.633  1.00  0.00           C  
ATOM    141  C   VAL A  11      26.184   2.844 -11.846  1.00  0.00           C  
ATOM    142  O   VAL A  11      25.801   1.996 -12.651  1.00  0.00           O  
ATOM    143  CB  VAL A  11      25.478   2.027  -9.610  1.00  0.00           C  
ATOM    144  CG1 VAL A  11      26.933   1.801  -9.288  1.00  0.00           C  
ATOM    145  CG2 VAL A  11      24.711   2.387  -8.366  1.00  0.00           C  
ATOM    146  H   VAL A  11      23.379   2.603 -11.417  1.00  0.00           H  
ATOM    147  HA  VAL A  11      25.698   4.076 -10.183  1.00  0.00           H  
ATOM    148  HB  VAL A  11      25.084   1.102 -10.030  1.00  0.00           H  
ATOM    149 1HG1 VAL A  11      27.011   0.993  -8.565  1.00  0.00           H  
ATOM    150 2HG1 VAL A  11      27.481   1.535 -10.184  1.00  0.00           H  
ATOM    151 3HG1 VAL A  11      27.353   2.718  -8.866  1.00  0.00           H  
ATOM    152 1HG2 VAL A  11      24.805   1.590  -7.633  1.00  0.00           H  
ATOM    153 2HG2 VAL A  11      25.120   3.308  -7.964  1.00  0.00           H  
ATOM    154 3HG2 VAL A  11      23.668   2.525  -8.612  1.00  0.00           H  
ATOM    155  N   GLN A  12      27.347   3.508 -11.983  1.00  0.00           N  
ATOM    156  CA  GLN A  12      28.180   3.222 -13.160  1.00  0.00           C  
ATOM    157  C   GLN A  12      29.536   2.621 -12.832  1.00  0.00           C  
ATOM    158  O   GLN A  12      30.175   2.972 -11.824  1.00  0.00           O  
ATOM    159  CB  GLN A  12      28.399   4.483 -13.985  1.00  0.00           C  
ATOM    160  CG  GLN A  12      29.344   5.487 -13.475  1.00  0.00           C  
ATOM    161  CD  GLN A  12      29.272   6.802 -14.329  1.00  0.00           C  
ATOM    162  OE1 GLN A  12      28.181   7.342 -14.571  1.00  0.00           O  
ATOM    163  NE2 GLN A  12      30.411   7.307 -14.780  1.00  0.00           N  
ATOM    164  H   GLN A  12      27.614   4.197 -11.278  1.00  0.00           H  
ATOM    165  HA  GLN A  12      27.653   2.505 -13.780  1.00  0.00           H  
ATOM    166 1HB  GLN A  12      28.642   4.225 -15.023  1.00  0.00           H  
ATOM    167 2HB  GLN A  12      27.493   4.999 -13.972  1.00  0.00           H  
ATOM    168 1HG  GLN A  12      29.099   5.689 -12.450  1.00  0.00           H  
ATOM    169 2HG  GLN A  12      30.353   5.080 -13.556  1.00  0.00           H  
ATOM    170 1HE2 GLN A  12      30.399   8.160 -15.306  1.00  0.00           H  
ATOM    171 2HE2 GLN A  12      31.281   6.851 -14.585  1.00  0.00           H  
ATOM    172  N   PHE A  13      29.975   1.752 -13.767  1.00  0.00           N  
ATOM    173  CA  PHE A  13      31.252   1.021 -13.773  1.00  0.00           C  
ATOM    174  C   PHE A  13      31.998   1.107 -15.118  1.00  0.00           C  
ATOM    175  O   PHE A  13      31.375   1.032 -16.186  1.00  0.00           O  
ATOM    176  CB  PHE A  13      30.953  -0.463 -13.558  1.00  0.00           C  
ATOM    177  CG  PHE A  13      30.313  -0.816 -12.266  1.00  0.00           C  
ATOM    178  CD1 PHE A  13      28.937  -0.718 -12.118  1.00  0.00           C  
ATOM    179  CD2 PHE A  13      31.061  -1.311 -11.217  1.00  0.00           C  
ATOM    180  CE1 PHE A  13      28.342  -1.073 -10.944  1.00  0.00           C  
ATOM    181  CE2 PHE A  13      30.451  -1.678 -10.043  1.00  0.00           C  
ATOM    182  CZ  PHE A  13      29.090  -1.550  -9.907  1.00  0.00           C  
ATOM    183  H   PHE A  13      29.333   1.558 -14.539  1.00  0.00           H  
ATOM    184  HA  PHE A  13      31.895   1.417 -12.986  1.00  0.00           H  
ATOM    185 1HB  PHE A  13      30.305  -0.814 -14.362  1.00  0.00           H  
ATOM    186 2HB  PHE A  13      31.885  -1.020 -13.632  1.00  0.00           H  
ATOM    187  HD1 PHE A  13      28.328  -0.342 -12.948  1.00  0.00           H  
ATOM    188  HD2 PHE A  13      32.145  -1.414 -11.331  1.00  0.00           H  
ATOM    189  HE1 PHE A  13      27.272  -0.975 -10.836  1.00  0.00           H  
ATOM    190  HE2 PHE A  13      31.049  -2.068  -9.222  1.00  0.00           H  
ATOM    191  HZ  PHE A  13      28.602  -1.830  -8.977  1.00  0.00           H  
ATOM    192  N   ASP A  14      33.340   1.175 -15.066  1.00  0.00           N  
ATOM    193  CA  ASP A  14      34.178   1.140 -16.281  1.00  0.00           C  
ATOM    194  C   ASP A  14      34.977  -0.166 -16.412  1.00  0.00           C  
ATOM    195  O   ASP A  14      35.708  -0.547 -15.499  1.00  0.00           O  
ATOM    196  CB  ASP A  14      35.116   2.349 -16.365  1.00  0.00           C  
ATOM    197  CG  ASP A  14      34.367   3.663 -16.606  1.00  0.00           C  
ATOM    198  OD1 ASP A  14      33.221   3.599 -16.970  1.00  0.00           O  
ATOM    199  OD2 ASP A  14      34.930   4.719 -16.441  1.00  0.00           O  
ATOM    200  H   ASP A  14      33.802   1.221 -14.154  1.00  0.00           H  
ATOM    201  HA  ASP A  14      33.518   1.197 -17.144  1.00  0.00           H  
ATOM    202 1HB  ASP A  14      35.696   2.424 -15.447  1.00  0.00           H  
ATOM    203 2HB  ASP A  14      35.821   2.195 -17.183  1.00  0.00           H  
ATOM    204  N   VAL A  15      34.838  -0.874 -17.529  1.00  0.00           N  
ATOM    205  CA  VAL A  15      35.537  -2.152 -17.697  1.00  0.00           C  
ATOM    206  C   VAL A  15      36.321  -2.177 -19.017  1.00  0.00           C  
ATOM    207  O   VAL A  15      35.803  -1.718 -20.021  1.00  0.00           O  
ATOM    208  CB  VAL A  15      34.475  -3.269 -17.700  1.00  0.00           C  
ATOM    209  CG1 VAL A  15      33.548  -3.074 -18.832  1.00  0.00           C  
ATOM    210  CG2 VAL A  15      35.100  -4.642 -17.796  1.00  0.00           C  
ATOM    211  H   VAL A  15      34.227  -0.525 -18.268  1.00  0.00           H  
ATOM    212  HA  VAL A  15      36.186  -2.293 -16.847  1.00  0.00           H  
ATOM    213  HB  VAL A  15      33.894  -3.197 -16.787  1.00  0.00           H  
ATOM    214 1HG1 VAL A  15      32.792  -3.846 -18.790  1.00  0.00           H  
ATOM    215 2HG1 VAL A  15      33.080  -2.105 -18.748  1.00  0.00           H  
ATOM    216 3HG1 VAL A  15      34.097  -3.138 -19.777  1.00  0.00           H  
ATOM    217 1HG2 VAL A  15      34.329  -5.396 -17.795  1.00  0.00           H  
ATOM    218 2HG2 VAL A  15      35.661  -4.716 -18.718  1.00  0.00           H  
ATOM    219 3HG2 VAL A  15      35.756  -4.805 -16.957  1.00  0.00           H  
ATOM    220  N   PRO A  16      37.539  -2.737 -19.094  1.00  0.00           N  
ATOM    221  CA  PRO A  16      38.296  -2.847 -20.326  1.00  0.00           C  
ATOM    222  C   PRO A  16      37.455  -3.587 -21.348  1.00  0.00           C  
ATOM    223  O   PRO A  16      36.726  -4.516 -21.003  1.00  0.00           O  
ATOM    224  CB  PRO A  16      39.539  -3.625 -19.890  1.00  0.00           C  
ATOM    225  CG  PRO A  16      39.683  -3.302 -18.419  1.00  0.00           C  
ATOM    226  CD  PRO A  16      38.265  -3.209 -17.902  1.00  0.00           C  
ATOM    227  HA  PRO A  16      38.554  -1.840 -20.688  1.00  0.00           H  
ATOM    228 1HB  PRO A  16      39.392  -4.698 -20.076  1.00  0.00           H  
ATOM    229 2HB  PRO A  16      40.408  -3.309 -20.488  1.00  0.00           H  
ATOM    230 1HG  PRO A  16      40.262  -4.089 -17.914  1.00  0.00           H  
ATOM    231 2HG  PRO A  16      40.241  -2.365 -18.289  1.00  0.00           H  
ATOM    232 1HD  PRO A  16      37.918  -4.193 -17.606  1.00  0.00           H  
ATOM    233 2HD  PRO A  16      38.256  -2.486 -17.081  1.00  0.00           H  
ATOM    234  N   SER A  17      37.596  -3.231 -22.618  1.00  0.00           N  
ATOM    235  CA  SER A  17      36.764  -3.835 -23.656  1.00  0.00           C  
ATOM    236  C   SER A  17      36.807  -5.357 -23.670  1.00  0.00           C  
ATOM    237  O   SER A  17      35.765  -6.006 -23.767  1.00  0.00           O  
ATOM    238  CB  SER A  17      37.212  -3.342 -25.019  1.00  0.00           C  
ATOM    239  OG  SER A  17      37.022  -1.966 -25.150  1.00  0.00           O  
ATOM    240  H   SER A  17      38.232  -2.487 -22.862  1.00  0.00           H  
ATOM    241  HA  SER A  17      35.732  -3.531 -23.483  1.00  0.00           H  
ATOM    242 1HB  SER A  17      38.262  -3.589 -25.179  1.00  0.00           H  
ATOM    243 2HB  SER A  17      36.637  -3.861 -25.784  1.00  0.00           H  
ATOM    244  HG  SER A  17      36.230  -1.756 -24.626  1.00  0.00           H  
ATOM    245  N   ASP A  18      37.983  -5.935 -23.475  1.00  0.00           N  
ATOM    246  CA  ASP A  18      38.151  -7.387 -23.501  1.00  0.00           C  
ATOM    247  C   ASP A  18      37.355  -8.124 -22.417  1.00  0.00           C  
ATOM    248  O   ASP A  18      37.107  -9.326 -22.525  1.00  0.00           O  
ATOM    249  CB  ASP A  18      39.627  -7.738 -23.350  1.00  0.00           C  
ATOM    250  CG  ASP A  18      40.451  -7.376 -24.587  1.00  0.00           C  
ATOM    251  OD1 ASP A  18      39.867  -7.074 -25.605  1.00  0.00           O  
ATOM    252  OD2 ASP A  18      41.654  -7.398 -24.498  1.00  0.00           O  
ATOM    253  H   ASP A  18      38.794  -5.348 -23.348  1.00  0.00           H  
ATOM    254  HA  ASP A  18      37.809  -7.748 -24.471  1.00  0.00           H  
ATOM    255 1HB  ASP A  18      40.036  -7.213 -22.486  1.00  0.00           H  
ATOM    256 2HB  ASP A  18      39.728  -8.807 -23.160  1.00  0.00           H  
ATOM    257  N   LYS A  19      37.019  -7.417 -21.343  1.00  0.00           N  
ATOM    258  CA  LYS A  19      36.327  -7.979 -20.203  1.00  0.00           C  
ATOM    259  C   LYS A  19      34.859  -7.571 -20.097  1.00  0.00           C  
ATOM    260  O   LYS A  19      34.171  -7.964 -19.142  1.00  0.00           O  
ATOM    261  CB  LYS A  19      37.067  -7.553 -18.953  1.00  0.00           C  
ATOM    262  CG  LYS A  19      38.492  -8.137 -18.819  1.00  0.00           C  
ATOM    263  CD  LYS A  19      39.112  -7.710 -17.505  1.00  0.00           C  
ATOM    264  CE  LYS A  19      40.471  -8.342 -17.222  1.00  0.00           C  
ATOM    265  NZ  LYS A  19      41.034  -7.894 -15.879  1.00  0.00           N  
ATOM    266  H   LYS A  19      37.205  -6.416 -21.321  1.00  0.00           H  
ATOM    267  HA  LYS A  19      36.366  -9.065 -20.283  1.00  0.00           H  
ATOM    268 1HB  LYS A  19      37.201  -6.472 -18.998  1.00  0.00           H  
ATOM    269 2HB  LYS A  19      36.472  -7.754 -18.085  1.00  0.00           H  
ATOM    270 1HG  LYS A  19      38.453  -9.228 -18.870  1.00  0.00           H  
ATOM    271 2HG  LYS A  19      39.112  -7.773 -19.635  1.00  0.00           H  
ATOM    272 1HD  LYS A  19      39.189  -6.620 -17.458  1.00  0.00           H  
ATOM    273 2HD  LYS A  19      38.469  -8.027 -16.755  1.00  0.00           H  
ATOM    274 1HE  LYS A  19      40.361  -9.425 -17.212  1.00  0.00           H  
ATOM    275 2HE  LYS A  19      41.169  -8.064 -18.010  1.00  0.00           H  
ATOM    276 1HZ  LYS A  19      41.928  -8.334 -15.727  1.00  0.00           H  
ATOM    277 2HZ  LYS A  19      41.150  -6.893 -15.883  1.00  0.00           H  
ATOM    278 3HZ  LYS A  19      40.398  -8.150 -15.082  1.00  0.00           H  
ATOM    279  N   ARG A  20      34.368  -6.808 -21.080  1.00  0.00           N  
ATOM    280  CA  ARG A  20      33.006  -6.284 -21.028  1.00  0.00           C  
ATOM    281  C   ARG A  20      31.937  -7.371 -20.953  1.00  0.00           C  
ATOM    282  O   ARG A  20      30.869  -7.153 -20.378  1.00  0.00           O  
ATOM    283  CB  ARG A  20      32.741  -5.423 -22.257  1.00  0.00           C  
ATOM    284  CG  ARG A  20      32.638  -6.187 -23.580  1.00  0.00           C  
ATOM    285  CD  ARG A  20      32.659  -5.271 -24.749  1.00  0.00           C  
ATOM    286  NE  ARG A  20      32.485  -5.985 -26.019  1.00  0.00           N  
ATOM    287  CZ  ARG A  20      33.466  -6.639 -26.681  1.00  0.00           C  
ATOM    288  NH1 ARG A  20      34.672  -6.703 -26.170  1.00  0.00           N  
ATOM    289  NH2 ARG A  20      33.209  -7.223 -27.840  1.00  0.00           N  
ATOM    290  H   ARG A  20      34.959  -6.550 -21.875  1.00  0.00           H  
ATOM    291  HA  ARG A  20      32.920  -5.664 -20.143  1.00  0.00           H  
ATOM    292 1HB  ARG A  20      31.825  -4.873 -22.134  1.00  0.00           H  
ATOM    293 2HB  ARG A  20      33.549  -4.693 -22.362  1.00  0.00           H  
ATOM    294 1HG  ARG A  20      33.461  -6.893 -23.670  1.00  0.00           H  
ATOM    295 2HG  ARG A  20      31.694  -6.731 -23.609  1.00  0.00           H  
ATOM    296 1HD  ARG A  20      31.857  -4.535 -24.652  1.00  0.00           H  
ATOM    297 2HD  ARG A  20      33.620  -4.754 -24.778  1.00  0.00           H  
ATOM    298  HE  ARG A  20      31.572  -5.969 -26.443  1.00  0.00           H  
ATOM    299 1HH1 ARG A  20      34.860  -6.277 -25.249  1.00  0.00           H  
ATOM    300 2HH1 ARG A  20      35.406  -7.196 -26.655  1.00  0.00           H  
ATOM    301 1HH2 ARG A  20      32.278  -7.183 -28.232  1.00  0.00           H  
ATOM    302 2HH2 ARG A  20      33.941  -7.716 -28.328  1.00  0.00           H  
ATOM    303  N   GLU A  21      32.223  -8.551 -21.507  1.00  0.00           N  
ATOM    304  CA  GLU A  21      31.248  -9.629 -21.504  1.00  0.00           C  
ATOM    305  C   GLU A  21      31.159 -10.279 -20.132  1.00  0.00           C  
ATOM    306  O   GLU A  21      30.067 -10.585 -19.649  1.00  0.00           O  
ATOM    307  CB  GLU A  21      31.608 -10.670 -22.569  1.00  0.00           C  
ATOM    308  CG  GLU A  21      31.472 -10.163 -24.008  1.00  0.00           C  
ATOM    309  CD  GLU A  21      31.859 -11.192 -25.048  1.00  0.00           C  
ATOM    310  OE1 GLU A  21      32.347 -12.233 -24.678  1.00  0.00           O  
ATOM    311  OE2 GLU A  21      31.655 -10.932 -26.213  1.00  0.00           O  
ATOM    312  H   GLU A  21      33.122  -8.683 -21.949  1.00  0.00           H  
ATOM    313  HA  GLU A  21      30.271  -9.211 -21.746  1.00  0.00           H  
ATOM    314 1HB  GLU A  21      32.639 -10.995 -22.424  1.00  0.00           H  
ATOM    315 2HB  GLU A  21      30.969 -11.545 -22.455  1.00  0.00           H  
ATOM    316 1HG  GLU A  21      30.441  -9.859 -24.179  1.00  0.00           H  
ATOM    317 2HG  GLU A  21      32.105  -9.283 -24.129  1.00  0.00           H  
ATOM    318  N   ALA A  22      32.313 -10.485 -19.490  1.00  0.00           N  
ATOM    319  CA  ALA A  22      32.317 -11.096 -18.167  1.00  0.00           C  
ATOM    320  C   ALA A  22      31.593 -10.185 -17.193  1.00  0.00           C  
ATOM    321  O   ALA A  22      30.799 -10.637 -16.359  1.00  0.00           O  
ATOM    322  CB  ALA A  22      33.733 -11.349 -17.704  1.00  0.00           C  
ATOM    323  H   ALA A  22      33.183 -10.202 -19.919  1.00  0.00           H  
ATOM    324  HA  ALA A  22      31.776 -12.041 -18.219  1.00  0.00           H  
ATOM    325 1HB  ALA A  22      33.715 -11.809 -16.717  1.00  0.00           H  
ATOM    326 2HB  ALA A  22      34.236 -12.010 -18.406  1.00  0.00           H  
ATOM    327 3HB  ALA A  22      34.258 -10.398 -17.657  1.00  0.00           H  
ATOM    328  N   PHE A  23      31.845  -8.881 -17.332  1.00  0.00           N  
ATOM    329  CA  PHE A  23      31.187  -7.912 -16.485  1.00  0.00           C  
ATOM    330  C   PHE A  23      29.690  -7.950 -16.698  1.00  0.00           C  
ATOM    331  O   PHE A  23      28.923  -8.010 -15.734  1.00  0.00           O  
ATOM    332  CB  PHE A  23      31.650  -6.499 -16.746  1.00  0.00           C  
ATOM    333  CG  PHE A  23      30.906  -5.529 -15.849  1.00  0.00           C  
ATOM    334  CD1 PHE A  23      31.318  -5.325 -14.539  1.00  0.00           C  
ATOM    335  CD2 PHE A  23      29.767  -4.876 -16.284  1.00  0.00           C  
ATOM    336  CE1 PHE A  23      30.620  -4.477 -13.690  1.00  0.00           C  
ATOM    337  CE2 PHE A  23      29.065  -4.041 -15.433  1.00  0.00           C  
ATOM    338  CZ  PHE A  23      29.494  -3.842 -14.142  1.00  0.00           C  
ATOM    339  H   PHE A  23      32.519  -8.567 -18.032  1.00  0.00           H  
ATOM    340  HA  PHE A  23      31.396  -8.162 -15.446  1.00  0.00           H  
ATOM    341 1HB  PHE A  23      32.711  -6.420 -16.544  1.00  0.00           H  
ATOM    342 2HB  PHE A  23      31.475  -6.225 -17.789  1.00  0.00           H  
ATOM    343  HD1 PHE A  23      32.204  -5.845 -14.184  1.00  0.00           H  
ATOM    344  HD2 PHE A  23      29.418  -5.037 -17.307  1.00  0.00           H  
ATOM    345  HE1 PHE A  23      30.956  -4.325 -12.665  1.00  0.00           H  
ATOM    346  HE2 PHE A  23      28.167  -3.544 -15.781  1.00  0.00           H  
ATOM    347  HZ  PHE A  23      28.935  -3.186 -13.482  1.00  0.00           H  
ATOM    348  N   ALA A  24      29.265  -7.893 -17.967  1.00  0.00           N  
ATOM    349  CA  ALA A  24      27.851  -7.876 -18.270  1.00  0.00           C  
ATOM    350  C   ALA A  24      27.171  -9.108 -17.710  1.00  0.00           C  
ATOM    351  O   ALA A  24      26.073  -9.006 -17.162  1.00  0.00           O  
ATOM    352  CB  ALA A  24      27.646  -7.822 -19.772  1.00  0.00           C  
ATOM    353  H   ALA A  24      29.927  -7.834 -18.740  1.00  0.00           H  
ATOM    354  HA  ALA A  24      27.412  -6.994 -17.809  1.00  0.00           H  
ATOM    355 1HB  ALA A  24      26.583  -7.791 -19.997  1.00  0.00           H  
ATOM    356 2HB  ALA A  24      28.132  -6.937 -20.165  1.00  0.00           H  
ATOM    357 3HB  ALA A  24      28.092  -8.708 -20.225  1.00  0.00           H  
ATOM    358  N   ALA A  25      27.831 -10.268 -17.801  1.00  0.00           N  
ATOM    359  CA  ALA A  25      27.248 -11.487 -17.271  1.00  0.00           C  
ATOM    360  C   ALA A  25      27.037 -11.370 -15.766  1.00  0.00           C  
ATOM    361  O   ALA A  25      25.982 -11.753 -15.249  1.00  0.00           O  
ATOM    362  CB  ALA A  25      28.150 -12.669 -17.586  1.00  0.00           C  
ATOM    363  H   ALA A  25      28.735 -10.309 -18.274  1.00  0.00           H  
ATOM    364  HA  ALA A  25      26.279 -11.636 -17.742  1.00  0.00           H  
ATOM    365 1HB  ALA A  25      27.703 -13.583 -17.205  1.00  0.00           H  
ATOM    366 2HB  ALA A  25      28.280 -12.744 -18.666  1.00  0.00           H  
ATOM    367 3HB  ALA A  25      29.121 -12.515 -17.118  1.00  0.00           H  
ATOM    368  N   ALA A  26      28.023 -10.803 -15.063  1.00  0.00           N  
ATOM    369  CA  ALA A  26      27.917 -10.608 -13.622  1.00  0.00           C  
ATOM    370  C   ALA A  26      26.775  -9.656 -13.292  1.00  0.00           C  
ATOM    371  O   ALA A  26      26.041  -9.846 -12.314  1.00  0.00           O  
ATOM    372  CB  ALA A  26      29.218 -10.084 -13.092  1.00  0.00           C  
ATOM    373  H   ALA A  26      28.883 -10.519 -15.539  1.00  0.00           H  
ATOM    374  HA  ALA A  26      27.706 -11.572 -13.164  1.00  0.00           H  
ATOM    375 1HB  ALA A  26      29.171  -9.969 -12.011  1.00  0.00           H  
ATOM    376 2HB  ALA A  26      29.969 -10.802 -13.361  1.00  0.00           H  
ATOM    377 3HB  ALA A  26      29.444  -9.127 -13.550  1.00  0.00           H  
ATOM    378  N   GLY A  27      26.616  -8.641 -14.132  1.00  0.00           N  
ATOM    379  CA  GLY A  27      25.557  -7.665 -13.986  1.00  0.00           C  
ATOM    380  C   GLY A  27      24.222  -8.374 -14.054  1.00  0.00           C  
ATOM    381  O   GLY A  27      23.368  -8.197 -13.180  1.00  0.00           O  
ATOM    382  H   GLY A  27      27.281  -8.534 -14.901  1.00  0.00           H  
ATOM    383 1HA  GLY A  27      25.651  -7.143 -13.037  1.00  0.00           H  
ATOM    384 2HA  GLY A  27      25.633  -6.928 -14.785  1.00  0.00           H  
ATOM    385  N   LEU A  28      24.046  -9.182 -15.100  1.00  0.00           N  
ATOM    386  CA  LEU A  28      22.813  -9.914 -15.333  1.00  0.00           C  
ATOM    387  C   LEU A  28      22.533 -10.903 -14.206  1.00  0.00           C  
ATOM    388  O   LEU A  28      21.383 -11.064 -13.795  1.00  0.00           O  
ATOM    389  CB  LEU A  28      22.895 -10.590 -16.689  1.00  0.00           C  
ATOM    390  CG  LEU A  28      22.891  -9.592 -17.859  1.00  0.00           C  
ATOM    391  CD1 LEU A  28      23.176 -10.326 -19.149  1.00  0.00           C  
ATOM    392  CD2 LEU A  28      21.552  -8.872 -17.894  1.00  0.00           C  
ATOM    393  H   LEU A  28      24.809  -9.273 -15.775  1.00  0.00           H  
ATOM    394  HA  LEU A  28      21.997  -9.197 -15.366  1.00  0.00           H  
ATOM    395 1HB  LEU A  28      23.821 -11.163 -16.737  1.00  0.00           H  
ATOM    396 2HB  LEU A  28      22.052 -11.268 -16.804  1.00  0.00           H  
ATOM    397  HG  LEU A  28      23.677  -8.856 -17.712  1.00  0.00           H  
ATOM    398 1HD1 LEU A  28      23.188  -9.617 -19.976  1.00  0.00           H  
ATOM    399 2HD1 LEU A  28      24.150 -10.812 -19.074  1.00  0.00           H  
ATOM    400 3HD1 LEU A  28      22.407 -11.075 -19.323  1.00  0.00           H  
ATOM    401 1HD2 LEU A  28      21.550  -8.152 -18.713  1.00  0.00           H  
ATOM    402 2HD2 LEU A  28      20.750  -9.596 -18.041  1.00  0.00           H  
ATOM    403 3HD2 LEU A  28      21.398  -8.348 -16.951  1.00  0.00           H  
ATOM    404  N   PHE A  29      23.584 -11.523 -13.662  1.00  0.00           N  
ATOM    405  CA  PHE A  29      23.436 -12.392 -12.502  1.00  0.00           C  
ATOM    406  C   PHE A  29      22.777 -11.621 -11.372  1.00  0.00           C  
ATOM    407  O   PHE A  29      21.770 -12.072 -10.812  1.00  0.00           O  
ATOM    408  CB  PHE A  29      24.811 -12.932 -12.079  1.00  0.00           C  
ATOM    409  CG  PHE A  29      24.929 -13.573 -10.728  1.00  0.00           C  
ATOM    410  CD1 PHE A  29      24.483 -14.851 -10.450  1.00  0.00           C  
ATOM    411  CD2 PHE A  29      25.563 -12.850  -9.714  1.00  0.00           C  
ATOM    412  CE1 PHE A  29      24.658 -15.390  -9.177  1.00  0.00           C  
ATOM    413  CE2 PHE A  29      25.742 -13.380  -8.461  1.00  0.00           C  
ATOM    414  CZ  PHE A  29      25.288 -14.654  -8.186  1.00  0.00           C  
ATOM    415  H   PHE A  29      24.510 -11.393 -14.070  1.00  0.00           H  
ATOM    416  HA  PHE A  29      22.794 -13.230 -12.771  1.00  0.00           H  
ATOM    417 1HB  PHE A  29      25.138 -13.659 -12.819  1.00  0.00           H  
ATOM    418 2HB  PHE A  29      25.519 -12.139 -12.112  1.00  0.00           H  
ATOM    419  HD1 PHE A  29      23.994 -15.431 -11.233  1.00  0.00           H  
ATOM    420  HD2 PHE A  29      25.922 -11.841  -9.936  1.00  0.00           H  
ATOM    421  HE1 PHE A  29      24.300 -16.397  -8.962  1.00  0.00           H  
ATOM    422  HE2 PHE A  29      26.234 -12.789  -7.691  1.00  0.00           H  
ATOM    423  HZ  PHE A  29      25.421 -15.077  -7.193  1.00  0.00           H  
ATOM    424  N   ASP A  30      23.316 -10.436 -11.059  1.00  0.00           N  
ATOM    425  CA  ASP A  30      22.745  -9.664  -9.973  1.00  0.00           C  
ATOM    426  C   ASP A  30      21.338  -9.187 -10.305  1.00  0.00           C  
ATOM    427  O   ASP A  30      20.461  -9.186  -9.435  1.00  0.00           O  
ATOM    428  CB  ASP A  30      23.623  -8.461  -9.612  1.00  0.00           C  
ATOM    429  CG  ASP A  30      23.181  -7.846  -8.270  1.00  0.00           C  
ATOM    430  OD1 ASP A  30      23.266  -8.540  -7.294  1.00  0.00           O  
ATOM    431  OD2 ASP A  30      22.788  -6.703  -8.210  1.00  0.00           O  
ATOM    432  H   ASP A  30      24.141 -10.100 -11.561  1.00  0.00           H  
ATOM    433  HA  ASP A  30      22.683 -10.303  -9.107  1.00  0.00           H  
ATOM    434 1HB  ASP A  30      24.662  -8.772  -9.552  1.00  0.00           H  
ATOM    435 2HB  ASP A  30      23.548  -7.705 -10.400  1.00  0.00           H  
ATOM    436  N   ALA A  31      21.093  -8.822 -11.565  1.00  0.00           N  
ATOM    437  CA  ALA A  31      19.774  -8.349 -11.955  1.00  0.00           C  
ATOM    438  C   ALA A  31      18.708  -9.403 -11.756  1.00  0.00           C  
ATOM    439  O   ALA A  31      17.619  -9.130 -11.238  1.00  0.00           O  
ATOM    440  CB  ALA A  31      19.788  -7.928 -13.414  1.00  0.00           C  
ATOM    441  H   ALA A  31      21.852  -8.830 -12.245  1.00  0.00           H  
ATOM    442  HA  ALA A  31      19.527  -7.520 -11.314  1.00  0.00           H  
ATOM    443 1HB  ALA A  31      18.806  -7.544 -13.690  1.00  0.00           H  
ATOM    444 2HB  ALA A  31      20.535  -7.160 -13.556  1.00  0.00           H  
ATOM    445 3HB  ALA A  31      20.030  -8.787 -14.031  1.00  0.00           H  
ATOM    446  N   ASN A  32      19.042 -10.639 -12.112  1.00  0.00           N  
ATOM    447  CA  ASN A  32      18.098 -11.725 -11.972  1.00  0.00           C  
ATOM    448  C   ASN A  32      17.919 -12.059 -10.508  1.00  0.00           C  
ATOM    449  O   ASN A  32      16.798 -12.252 -10.037  1.00  0.00           O  
ATOM    450  CB  ASN A  32      18.585 -12.925 -12.752  1.00  0.00           C  
ATOM    451  CG  ASN A  32      18.463 -12.724 -14.235  1.00  0.00           C  
ATOM    452  OD1 ASN A  32      17.668 -11.900 -14.711  1.00  0.00           O  
ATOM    453  ND2 ASN A  32      19.242 -13.459 -14.984  1.00  0.00           N  
ATOM    454  H   ASN A  32      19.956 -10.816 -12.530  1.00  0.00           H  
ATOM    455  HA  ASN A  32      17.132 -11.406 -12.363  1.00  0.00           H  
ATOM    456 1HB  ASN A  32      19.636 -13.107 -12.507  1.00  0.00           H  
ATOM    457 2HB  ASN A  32      18.017 -13.809 -12.458  1.00  0.00           H  
ATOM    458 1HD2 ASN A  32      19.209 -13.369 -15.979  1.00  0.00           H  
ATOM    459 2HD2 ASN A  32      19.873 -14.106 -14.561  1.00  0.00           H  
ATOM    460  N   GLY A  33      19.023 -12.061  -9.765  1.00  0.00           N  
ATOM    461  CA  GLY A  33      18.992 -12.372  -8.351  1.00  0.00           C  
ATOM    462  C   GLY A  33      18.096 -11.399  -7.605  1.00  0.00           C  
ATOM    463  O   GLY A  33      17.216 -11.810  -6.848  1.00  0.00           O  
ATOM    464  H   GLY A  33      19.928 -11.879 -10.200  1.00  0.00           H  
ATOM    465 1HA  GLY A  33      18.635 -13.391  -8.210  1.00  0.00           H  
ATOM    466 2HA  GLY A  33      20.000 -12.327  -7.954  1.00  0.00           H  
ATOM    467  N   SER A  34      18.314 -10.107  -7.817  1.00  0.00           N  
ATOM    468  CA  SER A  34      17.559  -9.068  -7.138  1.00  0.00           C  
ATOM    469  C   SER A  34      16.064  -9.176  -7.426  1.00  0.00           C  
ATOM    470  O   SER A  34      15.238  -9.226  -6.512  1.00  0.00           O  
ATOM    471  CB  SER A  34      18.055  -7.721  -7.619  1.00  0.00           C  
ATOM    472  OG  SER A  34      17.393  -6.671  -6.982  1.00  0.00           O  
ATOM    473  H   SER A  34      19.054  -9.828  -8.461  1.00  0.00           H  
ATOM    474  HA  SER A  34      17.721  -9.160  -6.062  1.00  0.00           H  
ATOM    475 1HB  SER A  34      19.113  -7.643  -7.474  1.00  0.00           H  
ATOM    476 2HB  SER A  34      17.889  -7.649  -8.696  1.00  0.00           H  
ATOM    477  HG  SER A  34      17.350  -6.908  -6.046  1.00  0.00           H  
ATOM    478  N   LEU A  35      15.710  -9.291  -8.702  1.00  0.00           N  
ATOM    479  CA  LEU A  35      14.309  -9.368  -9.082  1.00  0.00           C  
ATOM    480  C   LEU A  35      13.606 -10.633  -8.587  1.00  0.00           C  
ATOM    481  O   LEU A  35      12.407 -10.602  -8.301  1.00  0.00           O  
ATOM    482  CB  LEU A  35      14.211  -9.217 -10.596  1.00  0.00           C  
ATOM    483  CG  LEU A  35      14.568  -7.800 -11.068  1.00  0.00           C  
ATOM    484  CD1 LEU A  35      14.677  -7.748 -12.577  1.00  0.00           C  
ATOM    485  CD2 LEU A  35      13.489  -6.839 -10.571  1.00  0.00           C  
ATOM    486  H   LEU A  35      16.419  -9.286  -9.441  1.00  0.00           H  
ATOM    487  HA  LEU A  35      13.803  -8.516  -8.632  1.00  0.00           H  
ATOM    488 1HB  LEU A  35      14.910  -9.919 -11.062  1.00  0.00           H  
ATOM    489 2HB  LEU A  35      13.200  -9.455 -10.916  1.00  0.00           H  
ATOM    490  HG  LEU A  35      15.531  -7.520 -10.644  1.00  0.00           H  
ATOM    491 1HD1 LEU A  35      14.939  -6.742 -12.893  1.00  0.00           H  
ATOM    492 2HD1 LEU A  35      15.458  -8.441 -12.903  1.00  0.00           H  
ATOM    493 3HD1 LEU A  35      13.727  -8.033 -13.023  1.00  0.00           H  
ATOM    494 1HD2 LEU A  35      13.733  -5.835 -10.871  1.00  0.00           H  
ATOM    495 2HD2 LEU A  35      12.523  -7.117 -10.992  1.00  0.00           H  
ATOM    496 3HD2 LEU A  35      13.434  -6.892  -9.490  1.00  0.00           H  
ATOM    497  N   GLN A  36      14.336 -11.744  -8.490  1.00  0.00           N  
ATOM    498  CA  GLN A  36      13.752 -13.000  -8.042  1.00  0.00           C  
ATOM    499  C   GLN A  36      13.779 -13.215  -6.517  1.00  0.00           C  
ATOM    500  O   GLN A  36      12.900 -13.895  -5.983  1.00  0.00           O  
ATOM    501  CB  GLN A  36      14.473 -14.163  -8.727  1.00  0.00           C  
ATOM    502  CG  GLN A  36      14.291 -14.193 -10.248  1.00  0.00           C  
ATOM    503  CD  GLN A  36      15.091 -15.300 -10.932  1.00  0.00           C  
ATOM    504  OE1 GLN A  36      15.812 -16.074 -10.293  1.00  0.00           O  
ATOM    505  NE2 GLN A  36      14.966 -15.373 -12.253  1.00  0.00           N  
ATOM    506  H   GLN A  36      15.318 -11.738  -8.771  1.00  0.00           H  
ATOM    507  HA  GLN A  36      12.710 -13.012  -8.358  1.00  0.00           H  
ATOM    508 1HB  GLN A  36      15.544 -14.089  -8.517  1.00  0.00           H  
ATOM    509 2HB  GLN A  36      14.123 -15.106  -8.313  1.00  0.00           H  
ATOM    510 1HG  GLN A  36      13.238 -14.353 -10.466  1.00  0.00           H  
ATOM    511 2HG  GLN A  36      14.611 -13.238 -10.659  1.00  0.00           H  
ATOM    512 1HE2 GLN A  36      15.464 -16.072 -12.765  1.00  0.00           H  
ATOM    513 2HE2 GLN A  36      14.373 -14.726 -12.735  1.00  0.00           H  
ATOM    514  N   ASN A  37      14.776 -12.657  -5.812  1.00  0.00           N  
ATOM    515  CA  ASN A  37      14.921 -12.923  -4.377  1.00  0.00           C  
ATOM    516  C   ASN A  37      14.754 -11.760  -3.391  1.00  0.00           C  
ATOM    517  O   ASN A  37      14.619 -12.028  -2.196  1.00  0.00           O  
ATOM    518  CB  ASN A  37      16.262 -13.578  -4.113  1.00  0.00           C  
ATOM    519  CG  ASN A  37      16.368 -14.961  -4.717  1.00  0.00           C  
ATOM    520  OD1 ASN A  37      15.829 -15.935  -4.175  1.00  0.00           O  
ATOM    521  ND2 ASN A  37      17.051 -15.064  -5.821  1.00  0.00           N  
ATOM    522  H   ASN A  37      15.486 -12.102  -6.282  1.00  0.00           H  
ATOM    523  HA  ASN A  37      14.153 -13.648  -4.110  1.00  0.00           H  
ATOM    524 1HB  ASN A  37      17.056 -12.953  -4.526  1.00  0.00           H  
ATOM    525 2HB  ASN A  37      16.429 -13.645  -3.040  1.00  0.00           H  
ATOM    526 1HD2 ASN A  37      17.154 -15.955  -6.267  1.00  0.00           H  
ATOM    527 2HD2 ASN A  37      17.466 -14.245  -6.225  1.00  0.00           H  
ATOM    528  N   GLU A  38      14.783 -10.498  -3.839  1.00  0.00           N  
ATOM    529  CA  GLU A  38      14.684  -9.365  -2.907  1.00  0.00           C  
ATOM    530  C   GLU A  38      13.384  -8.542  -3.008  1.00  0.00           C  
ATOM    531  O   GLU A  38      13.269  -7.687  -3.900  1.00  0.00           O  
ATOM    532  CB  GLU A  38      15.883  -8.435  -3.068  1.00  0.00           C  
ATOM    533  CG  GLU A  38      17.182  -8.993  -2.465  1.00  0.00           C  
ATOM    534  CD  GLU A  38      17.133  -8.964  -0.914  1.00  0.00           C  
ATOM    535  OE1 GLU A  38      16.417  -8.147  -0.405  1.00  0.00           O  
ATOM    536  OE2 GLU A  38      17.809  -9.731  -0.260  1.00  0.00           O  
ATOM    537  H   GLU A  38      14.899 -10.289  -4.832  1.00  0.00           H  
ATOM    538  HA  GLU A  38      14.782  -9.763  -1.906  1.00  0.00           H  
ATOM    539 1HB  GLU A  38      16.059  -8.244  -4.128  1.00  0.00           H  
ATOM    540 2HB  GLU A  38      15.671  -7.475  -2.593  1.00  0.00           H  
ATOM    541 1HG  GLU A  38      17.324 -10.021  -2.800  1.00  0.00           H  
ATOM    542 2HG  GLU A  38      18.027  -8.405  -2.816  1.00  0.00           H  
ATOM    543  N   PRO A  39      12.407  -8.755  -2.096  1.00  0.00           N  
ATOM    544  CA  PRO A  39      11.120  -8.098  -2.068  1.00  0.00           C  
ATOM    545  C   PRO A  39      11.333  -6.610  -2.064  1.00  0.00           C  
ATOM    546  O   PRO A  39      12.242  -6.102  -1.412  1.00  0.00           O  
ATOM    547  CB  PRO A  39      10.515  -8.574  -0.744  1.00  0.00           C  
ATOM    548  CG  PRO A  39      11.158  -9.901  -0.498  1.00  0.00           C  
ATOM    549  CD  PRO A  39      12.573  -9.742  -1.006  1.00  0.00           C  
ATOM    550  HA  PRO A  39      10.519  -8.416  -2.935  1.00  0.00           H  
ATOM    551 1HB  PRO A  39      10.731  -7.838   0.048  1.00  0.00           H  
ATOM    552 2HB  PRO A  39       9.421  -8.637  -0.831  1.00  0.00           H  
ATOM    553 1HG  PRO A  39      11.116 -10.156   0.571  1.00  0.00           H  
ATOM    554 2HG  PRO A  39      10.607 -10.689  -1.034  1.00  0.00           H  
ATOM    555 1HD  PRO A  39      13.248  -9.360  -0.218  1.00  0.00           H  
ATOM    556 2HD  PRO A  39      12.870 -10.708  -1.387  1.00  0.00           H  
ATOM    557  N   GLY A  40      10.499  -5.904  -2.786  1.00  0.00           N  
ATOM    558  CA  GLY A  40      10.626  -4.465  -2.885  1.00  0.00           C  
ATOM    559  C   GLY A  40      11.407  -4.070  -4.133  1.00  0.00           C  
ATOM    560  O   GLY A  40      11.403  -2.909  -4.527  1.00  0.00           O  
ATOM    561  H   GLY A  40       9.756  -6.364  -3.295  1.00  0.00           H  
ATOM    562 1HA  GLY A  40       9.633  -4.024  -2.918  1.00  0.00           H  
ATOM    563 2HA  GLY A  40      11.118  -4.075  -1.997  1.00  0.00           H  
ATOM    564  N   THR A  41      12.091  -5.008  -4.786  1.00  0.00           N  
ATOM    565  CA  THR A  41      12.774  -4.590  -6.002  1.00  0.00           C  
ATOM    566  C   THR A  41      11.703  -4.499  -7.076  1.00  0.00           C  
ATOM    567  O   THR A  41      10.912  -5.430  -7.241  1.00  0.00           O  
ATOM    568  CB  THR A  41      13.859  -5.567  -6.455  1.00  0.00           C  
ATOM    569  OG1 THR A  41      14.797  -5.756  -5.390  1.00  0.00           O  
ATOM    570  CG2 THR A  41      14.601  -4.948  -7.680  1.00  0.00           C  
ATOM    571  H   THR A  41      12.173  -5.972  -4.448  1.00  0.00           H  
ATOM    572  HA  THR A  41      13.214  -3.604  -5.866  1.00  0.00           H  
ATOM    573  HB  THR A  41      13.418  -6.529  -6.728  1.00  0.00           H  
ATOM    574  HG1 THR A  41      14.432  -6.443  -4.774  1.00  0.00           H  
ATOM    575 1HG2 THR A  41      15.381  -5.620  -8.016  1.00  0.00           H  
ATOM    576 2HG2 THR A  41      13.905  -4.783  -8.492  1.00  0.00           H  
ATOM    577 3HG2 THR A  41      15.042  -3.991  -7.394  1.00  0.00           H  
ATOM    578  N   LEU A  42      11.646  -3.385  -7.783  1.00  0.00           N  
ATOM    579  CA  LEU A  42      10.645  -3.205  -8.819  1.00  0.00           C  
ATOM    580  C   LEU A  42      11.244  -3.401 -10.205  1.00  0.00           C  
ATOM    581  O   LEU A  42      10.634  -4.014 -11.084  1.00  0.00           O  
ATOM    582  CB  LEU A  42      10.050  -1.813  -8.663  1.00  0.00           C  
ATOM    583  CG  LEU A  42       9.363  -1.590  -7.308  1.00  0.00           C  
ATOM    584  CD1 LEU A  42       8.886  -0.161  -7.193  1.00  0.00           C  
ATOM    585  CD2 LEU A  42       8.216  -2.574  -7.182  1.00  0.00           C  
ATOM    586  H   LEU A  42      12.312  -2.641  -7.605  1.00  0.00           H  
ATOM    587  HA  LEU A  42       9.858  -3.943  -8.677  1.00  0.00           H  
ATOM    588 1HB  LEU A  42      10.845  -1.080  -8.762  1.00  0.00           H  
ATOM    589 2HB  LEU A  42       9.320  -1.647  -9.453  1.00  0.00           H  
ATOM    590  HG  LEU A  42      10.076  -1.767  -6.504  1.00  0.00           H  
ATOM    591 1HD1 LEU A  42       8.409  -0.017  -6.232  1.00  0.00           H  
ATOM    592 2HD1 LEU A  42       9.725   0.509  -7.271  1.00  0.00           H  
ATOM    593 3HD1 LEU A  42       8.173   0.054  -7.986  1.00  0.00           H  
ATOM    594 1HD2 LEU A  42       7.716  -2.447  -6.227  1.00  0.00           H  
ATOM    595 2HD2 LEU A  42       7.501  -2.402  -7.984  1.00  0.00           H  
ATOM    596 3HD2 LEU A  42       8.603  -3.591  -7.253  1.00  0.00           H  
ATOM    597  N   ARG A  43      12.451  -2.882 -10.389  1.00  0.00           N  
ATOM    598  CA  ARG A  43      13.142  -2.982 -11.670  1.00  0.00           C  
ATOM    599  C   ARG A  43      14.643  -3.048 -11.476  1.00  0.00           C  
ATOM    600  O   ARG A  43      15.203  -2.335 -10.646  1.00  0.00           O  
ATOM    601  CB  ARG A  43      12.793  -1.814 -12.584  1.00  0.00           C  
ATOM    602  CG  ARG A  43      13.410  -1.880 -13.981  1.00  0.00           C  
ATOM    603  CD  ARG A  43      12.789  -0.908 -14.947  1.00  0.00           C  
ATOM    604  NE  ARG A  43      13.008   0.493 -14.587  1.00  0.00           N  
ATOM    605  CZ  ARG A  43      14.105   1.200 -14.941  1.00  0.00           C  
ATOM    606  NH1 ARG A  43      15.061   0.645 -15.621  1.00  0.00           N  
ATOM    607  NH2 ARG A  43      14.244   2.465 -14.618  1.00  0.00           N  
ATOM    608  H   ARG A  43      12.884  -2.382  -9.615  1.00  0.00           H  
ATOM    609  HA  ARG A  43      12.823  -3.900 -12.164  1.00  0.00           H  
ATOM    610 1HB  ARG A  43      11.712  -1.746 -12.696  1.00  0.00           H  
ATOM    611 2HB  ARG A  43      13.135  -0.887 -12.132  1.00  0.00           H  
ATOM    612 1HG  ARG A  43      14.477  -1.646 -13.914  1.00  0.00           H  
ATOM    613 2HG  ARG A  43      13.290  -2.884 -14.390  1.00  0.00           H  
ATOM    614 1HD  ARG A  43      13.215  -1.073 -15.935  1.00  0.00           H  
ATOM    615 2HD  ARG A  43      11.716  -1.085 -14.986  1.00  0.00           H  
ATOM    616  HE  ARG A  43      12.290   0.967 -14.059  1.00  0.00           H  
ATOM    617 1HH1 ARG A  43      15.004  -0.326 -15.908  1.00  0.00           H  
ATOM    618 2HH1 ARG A  43      15.882   1.222 -15.853  1.00  0.00           H  
ATOM    619 1HH2 ARG A  43      13.526   2.955 -14.118  1.00  0.00           H  
ATOM    620 2HH2 ARG A  43      15.116   2.939 -14.914  1.00  0.00           H  
ATOM    621  N   PHE A  44      15.310  -3.907 -12.226  1.00  0.00           N  
ATOM    622  CA  PHE A  44      16.760  -3.951 -12.151  1.00  0.00           C  
ATOM    623  C   PHE A  44      17.311  -4.287 -13.526  1.00  0.00           C  
ATOM    624  O   PHE A  44      17.169  -5.417 -14.000  1.00  0.00           O  
ATOM    625  CB  PHE A  44      17.226  -5.006 -11.160  1.00  0.00           C  
ATOM    626  CG  PHE A  44      18.687  -4.943 -10.843  1.00  0.00           C  
ATOM    627  CD1 PHE A  44      19.116  -4.881  -9.532  1.00  0.00           C  
ATOM    628  CD2 PHE A  44      19.649  -4.920 -11.850  1.00  0.00           C  
ATOM    629  CE1 PHE A  44      20.457  -4.835  -9.246  1.00  0.00           C  
ATOM    630  CE2 PHE A  44      20.981  -4.870 -11.559  1.00  0.00           C  
ATOM    631  CZ  PHE A  44      21.385  -4.834 -10.256  1.00  0.00           C  
ATOM    632  H   PHE A  44      14.823  -4.504 -12.877  1.00  0.00           H  
ATOM    633  HA  PHE A  44      17.142  -2.975 -11.855  1.00  0.00           H  
ATOM    634 1HB  PHE A  44      16.668  -4.909 -10.228  1.00  0.00           H  
ATOM    635 2HB  PHE A  44      17.025  -5.994 -11.565  1.00  0.00           H  
ATOM    636  HD1 PHE A  44      18.387  -4.883  -8.720  1.00  0.00           H  
ATOM    637  HD2 PHE A  44      19.340  -4.963 -12.882  1.00  0.00           H  
ATOM    638  HE1 PHE A  44      20.794  -4.801  -8.209  1.00  0.00           H  
ATOM    639  HE2 PHE A  44      21.708  -4.866 -12.359  1.00  0.00           H  
ATOM    640  HZ  PHE A  44      22.443  -4.803 -10.006  1.00  0.00           H  
ATOM    641  N   GLU A  45      17.926  -3.305 -14.173  1.00  0.00           N  
ATOM    642  CA  GLU A  45      18.435  -3.518 -15.518  1.00  0.00           C  
ATOM    643  C   GLU A  45      19.918  -3.213 -15.641  1.00  0.00           C  
ATOM    644  O   GLU A  45      20.457  -2.352 -14.945  1.00  0.00           O  
ATOM    645  CB  GLU A  45      17.628  -2.694 -16.516  1.00  0.00           C  
ATOM    646  CG  GLU A  45      16.155  -3.135 -16.618  1.00  0.00           C  
ATOM    647  CD  GLU A  45      15.346  -2.386 -17.647  1.00  0.00           C  
ATOM    648  OE1 GLU A  45      15.888  -1.542 -18.312  1.00  0.00           O  
ATOM    649  OE2 GLU A  45      14.171  -2.646 -17.743  1.00  0.00           O  
ATOM    650  H   GLU A  45      18.007  -2.390 -13.725  1.00  0.00           H  
ATOM    651  HA  GLU A  45      18.301  -4.569 -15.771  1.00  0.00           H  
ATOM    652 1HB  GLU A  45      17.643  -1.646 -16.216  1.00  0.00           H  
ATOM    653 2HB  GLU A  45      18.084  -2.763 -17.505  1.00  0.00           H  
ATOM    654 1HG  GLU A  45      16.127  -4.198 -16.856  1.00  0.00           H  
ATOM    655 2HG  GLU A  45      15.690  -3.005 -15.646  1.00  0.00           H  
ATOM    656  N   VAL A  46      20.569  -3.929 -16.553  1.00  0.00           N  
ATOM    657  CA  VAL A  46      21.986  -3.736 -16.840  1.00  0.00           C  
ATOM    658  C   VAL A  46      22.092  -3.104 -18.216  1.00  0.00           C  
ATOM    659  O   VAL A  46      21.618  -3.675 -19.203  1.00  0.00           O  
ATOM    660  CB  VAL A  46      22.695  -5.096 -16.813  1.00  0.00           C  
ATOM    661  CG1 VAL A  46      24.211  -4.951 -17.102  1.00  0.00           C  
ATOM    662  CG2 VAL A  46      22.413  -5.739 -15.496  1.00  0.00           C  
ATOM    663  H   VAL A  46      20.057  -4.623 -17.078  1.00  0.00           H  
ATOM    664  HA  VAL A  46      22.427  -3.068 -16.099  1.00  0.00           H  
ATOM    665  HB  VAL A  46      22.284  -5.721 -17.605  1.00  0.00           H  
ATOM    666 1HG1 VAL A  46      24.683  -5.942 -17.094  1.00  0.00           H  
ATOM    667 2HG1 VAL A  46      24.354  -4.490 -18.080  1.00  0.00           H  
ATOM    668 3HG1 VAL A  46      24.670  -4.325 -16.336  1.00  0.00           H  
ATOM    669 1HG2 VAL A  46      22.860  -6.692 -15.499  1.00  0.00           H  
ATOM    670 2HG2 VAL A  46      22.816  -5.139 -14.691  1.00  0.00           H  
ATOM    671 3HG2 VAL A  46      21.342  -5.847 -15.365  1.00  0.00           H  
ATOM    672  N   ILE A  47      22.663  -1.910 -18.270  1.00  0.00           N  
ATOM    673  CA  ILE A  47      22.710  -1.142 -19.500  1.00  0.00           C  
ATOM    674  C   ILE A  47      24.109  -0.831 -19.987  1.00  0.00           C  
ATOM    675  O   ILE A  47      24.907  -0.221 -19.274  1.00  0.00           O  
ATOM    676  CB  ILE A  47      21.995   0.199 -19.289  1.00  0.00           C  
ATOM    677  CG1 ILE A  47      20.596  -0.040 -18.800  1.00  0.00           C  
ATOM    678  CG2 ILE A  47      22.008   1.018 -20.573  1.00  0.00           C  
ATOM    679  CD1 ILE A  47      20.521   0.010 -17.296  1.00  0.00           C  
ATOM    680  H   ILE A  47      23.044  -1.506 -17.416  1.00  0.00           H  
ATOM    681  HA  ILE A  47      22.195  -1.704 -20.279  1.00  0.00           H  
ATOM    682  HB  ILE A  47      22.512   0.752 -18.509  1.00  0.00           H  
ATOM    683 1HG1 ILE A  47      19.932   0.718 -19.207  1.00  0.00           H  
ATOM    684 2HG1 ILE A  47      20.253  -1.019 -19.137  1.00  0.00           H  
ATOM    685 1HG2 ILE A  47      21.512   1.971 -20.404  1.00  0.00           H  
ATOM    686 2HG2 ILE A  47      23.035   1.198 -20.883  1.00  0.00           H  
ATOM    687 3HG2 ILE A  47      21.486   0.471 -21.358  1.00  0.00           H  
ATOM    688 1HD1 ILE A  47      19.496  -0.170 -16.989  1.00  0.00           H  
ATOM    689 2HD1 ILE A  47      21.163  -0.742 -16.861  1.00  0.00           H  
ATOM    690 3HD1 ILE A  47      20.845   0.987 -16.956  1.00  0.00           H  
ATOM    691  N   ARG A  48      24.421  -1.228 -21.208  1.00  0.00           N  
ATOM    692  CA  ARG A  48      25.724  -0.883 -21.753  1.00  0.00           C  
ATOM    693  C   ARG A  48      25.577   0.425 -22.507  1.00  0.00           C  
ATOM    694  O   ARG A  48      24.651   0.580 -23.302  1.00  0.00           O  
ATOM    695  CB  ARG A  48      26.247  -1.948 -22.684  1.00  0.00           C  
ATOM    696  CG  ARG A  48      27.688  -1.711 -23.150  1.00  0.00           C  
ATOM    697  CD  ARG A  48      28.223  -2.854 -23.944  1.00  0.00           C  
ATOM    698  NE  ARG A  48      27.597  -2.962 -25.252  1.00  0.00           N  
ATOM    699  CZ  ARG A  48      27.690  -4.039 -26.057  1.00  0.00           C  
ATOM    700  NH1 ARG A  48      28.373  -5.089 -25.662  1.00  0.00           N  
ATOM    701  NH2 ARG A  48      27.091  -4.042 -27.236  1.00  0.00           N  
ATOM    702  H   ARG A  48      23.753  -1.745 -21.762  1.00  0.00           H  
ATOM    703  HA  ARG A  48      26.440  -0.743 -20.943  1.00  0.00           H  
ATOM    704 1HB  ARG A  48      26.191  -2.916 -22.209  1.00  0.00           H  
ATOM    705 2HB  ARG A  48      25.621  -1.983 -23.574  1.00  0.00           H  
ATOM    706 1HG  ARG A  48      27.717  -0.820 -23.781  1.00  0.00           H  
ATOM    707 2HG  ARG A  48      28.337  -1.549 -22.282  1.00  0.00           H  
ATOM    708 1HD  ARG A  48      29.296  -2.720 -24.086  1.00  0.00           H  
ATOM    709 2HD  ARG A  48      28.045  -3.783 -23.408  1.00  0.00           H  
ATOM    710  HE  ARG A  48      27.062  -2.169 -25.582  1.00  0.00           H  
ATOM    711 1HH1 ARG A  48      28.815  -5.080 -24.753  1.00  0.00           H  
ATOM    712 2HH1 ARG A  48      28.438  -5.902 -26.256  1.00  0.00           H  
ATOM    713 1HH2 ARG A  48      26.562  -3.235 -27.536  1.00  0.00           H  
ATOM    714 2HH2 ARG A  48      27.158  -4.852 -27.835  1.00  0.00           H  
ATOM    715  N   ASP A  49      26.449   1.383 -22.238  1.00  0.00           N  
ATOM    716  CA  ASP A  49      26.386   2.660 -22.931  1.00  0.00           C  
ATOM    717  C   ASP A  49      26.592   2.471 -24.435  1.00  0.00           C  
ATOM    718  O   ASP A  49      27.448   1.694 -24.864  1.00  0.00           O  
ATOM    719  CB  ASP A  49      27.392   3.643 -22.359  1.00  0.00           C  
ATOM    720  CG  ASP A  49      27.198   5.053 -22.868  1.00  0.00           C  
ATOM    721  OD1 ASP A  49      26.489   5.796 -22.225  1.00  0.00           O  
ATOM    722  OD2 ASP A  49      27.732   5.386 -23.923  1.00  0.00           O  
ATOM    723  H   ASP A  49      27.187   1.231 -21.548  1.00  0.00           H  
ATOM    724  HA  ASP A  49      25.391   3.079 -22.779  1.00  0.00           H  
ATOM    725 1HB  ASP A  49      27.316   3.643 -21.268  1.00  0.00           H  
ATOM    726 2HB  ASP A  49      28.391   3.312 -22.599  1.00  0.00           H  
ATOM    727  N   GLU A  50      25.791   3.178 -25.233  1.00  0.00           N  
ATOM    728  CA  GLU A  50      25.844   3.090 -26.695  1.00  0.00           C  
ATOM    729  C   GLU A  50      26.995   3.855 -27.355  1.00  0.00           C  
ATOM    730  O   GLU A  50      27.289   3.624 -28.531  1.00  0.00           O  
ATOM    731  CB  GLU A  50      24.528   3.583 -27.294  1.00  0.00           C  
ATOM    732  CG  GLU A  50      23.324   2.698 -26.974  1.00  0.00           C  
ATOM    733  CD  GLU A  50      22.025   3.203 -27.569  1.00  0.00           C  
ATOM    734  OE1 GLU A  50      22.037   4.239 -28.192  1.00  0.00           O  
ATOM    735  OE2 GLU A  50      21.024   2.547 -27.399  1.00  0.00           O  
ATOM    736  H   GLU A  50      25.117   3.798 -24.807  1.00  0.00           H  
ATOM    737  HA  GLU A  50      25.960   2.038 -26.954  1.00  0.00           H  
ATOM    738 1HB  GLU A  50      24.318   4.588 -26.925  1.00  0.00           H  
ATOM    739 2HB  GLU A  50      24.624   3.646 -28.378  1.00  0.00           H  
ATOM    740 1HG  GLU A  50      23.518   1.694 -27.353  1.00  0.00           H  
ATOM    741 2HG  GLU A  50      23.221   2.629 -25.890  1.00  0.00           H  
ATOM    742  N   ASN A  51      27.622   4.782 -26.627  1.00  0.00           N  
ATOM    743  CA  ASN A  51      28.706   5.580 -27.182  1.00  0.00           C  
ATOM    744  C   ASN A  51      30.037   5.016 -26.712  1.00  0.00           C  
ATOM    745  O   ASN A  51      31.010   4.964 -27.468  1.00  0.00           O  
ATOM    746  CB  ASN A  51      28.561   7.032 -26.774  1.00  0.00           C  
ATOM    747  CG  ASN A  51      27.338   7.689 -27.366  1.00  0.00           C  
ATOM    748  OD1 ASN A  51      26.968   7.448 -28.523  1.00  0.00           O  
ATOM    749  ND2 ASN A  51      26.697   8.519 -26.584  1.00  0.00           N  
ATOM    750  H   ASN A  51      27.379   4.928 -25.646  1.00  0.00           H  
ATOM    751  HA  ASN A  51      28.682   5.511 -28.270  1.00  0.00           H  
ATOM    752 1HB  ASN A  51      28.497   7.092 -25.685  1.00  0.00           H  
ATOM    753 2HB  ASN A  51      29.446   7.586 -27.080  1.00  0.00           H  
ATOM    754 1HD2 ASN A  51      25.877   8.986 -26.911  1.00  0.00           H  
ATOM    755 2HD2 ASN A  51      27.028   8.681 -25.651  1.00  0.00           H  
ATOM    756  N   ASN A  52      30.067   4.567 -25.461  1.00  0.00           N  
ATOM    757  CA  ASN A  52      31.285   4.001 -24.896  1.00  0.00           C  
ATOM    758  C   ASN A  52      30.999   2.623 -24.331  1.00  0.00           C  
ATOM    759  O   ASN A  52      30.599   2.471 -23.180  1.00  0.00           O  
ATOM    760  CB  ASN A  52      31.885   4.904 -23.839  1.00  0.00           C  
ATOM    761  CG  ASN A  52      33.211   4.398 -23.324  1.00  0.00           C  
ATOM    762  OD1 ASN A  52      33.542   3.203 -23.413  1.00  0.00           O  
ATOM    763  ND2 ASN A  52      33.994   5.303 -22.780  1.00  0.00           N  
ATOM    764  H   ASN A  52      29.221   4.660 -24.888  1.00  0.00           H  
ATOM    765  HA  ASN A  52      32.017   3.875 -25.693  1.00  0.00           H  
ATOM    766 1HB  ASN A  52      32.023   5.904 -24.253  1.00  0.00           H  
ATOM    767 2HB  ASN A  52      31.187   4.987 -23.001  1.00  0.00           H  
ATOM    768 1HD2 ASN A  52      34.890   5.041 -22.419  1.00  0.00           H  
ATOM    769 2HD2 ASN A  52      33.696   6.256 -22.728  1.00  0.00           H  
ATOM    770  N   ARG A  53      31.320   1.603 -25.115  1.00  0.00           N  
ATOM    771  CA  ARG A  53      31.014   0.207 -24.800  1.00  0.00           C  
ATOM    772  C   ARG A  53      31.702  -0.325 -23.539  1.00  0.00           C  
ATOM    773  O   ARG A  53      31.407  -1.433 -23.088  1.00  0.00           O  
ATOM    774  CB  ARG A  53      31.388  -0.680 -25.977  1.00  0.00           C  
ATOM    775  CG  ARG A  53      30.512  -0.487 -27.206  1.00  0.00           C  
ATOM    776  CD  ARG A  53      30.943  -1.349 -28.341  1.00  0.00           C  
ATOM    777  NE  ARG A  53      30.116  -1.144 -29.525  1.00  0.00           N  
ATOM    778  CZ  ARG A  53      30.342  -1.712 -30.729  1.00  0.00           C  
ATOM    779  NH1 ARG A  53      31.367  -2.521 -30.897  1.00  0.00           N  
ATOM    780  NH2 ARG A  53      29.534  -1.455 -31.742  1.00  0.00           N  
ATOM    781  H   ARG A  53      31.715   1.814 -26.021  1.00  0.00           H  
ATOM    782  HA  ARG A  53      29.935   0.137 -24.652  1.00  0.00           H  
ATOM    783 1HB  ARG A  53      32.422  -0.490 -26.264  1.00  0.00           H  
ATOM    784 2HB  ARG A  53      31.316  -1.727 -25.681  1.00  0.00           H  
ATOM    785 1HG  ARG A  53      29.481  -0.740 -26.952  1.00  0.00           H  
ATOM    786 2HG  ARG A  53      30.559   0.557 -27.523  1.00  0.00           H  
ATOM    787 1HD  ARG A  53      31.976  -1.118 -28.602  1.00  0.00           H  
ATOM    788 2HD  ARG A  53      30.868  -2.396 -28.050  1.00  0.00           H  
ATOM    789  HE  ARG A  53      29.319  -0.524 -29.439  1.00  0.00           H  
ATOM    790 1HH1 ARG A  53      31.987  -2.717 -30.124  1.00  0.00           H  
ATOM    791 2HH1 ARG A  53      31.534  -2.944 -31.798  1.00  0.00           H  
ATOM    792 1HH2 ARG A  53      28.746  -0.833 -31.617  1.00  0.00           H  
ATOM    793 2HH2 ARG A  53      29.702  -1.879 -32.642  1.00  0.00           H  
ATOM    794  N   ASN A  54      32.654   0.435 -22.993  1.00  0.00           N  
ATOM    795  CA  ASN A  54      33.351   0.020 -21.787  1.00  0.00           C  
ATOM    796  C   ASN A  54      32.635   0.532 -20.540  1.00  0.00           C  
ATOM    797  O   ASN A  54      33.052   0.249 -19.417  1.00  0.00           O  
ATOM    798  CB  ASN A  54      34.761   0.552 -21.793  1.00  0.00           C  
ATOM    799  CG  ASN A  54      35.563  -0.016 -22.889  1.00  0.00           C  
ATOM    800  OD1 ASN A  54      35.259  -1.093 -23.412  1.00  0.00           O  
ATOM    801  ND2 ASN A  54      36.599   0.688 -23.266  1.00  0.00           N  
ATOM    802  H   ASN A  54      32.870   1.352 -23.383  1.00  0.00           H  
ATOM    803  HA  ASN A  54      33.373  -1.070 -21.739  1.00  0.00           H  
ATOM    804 1HB  ASN A  54      34.730   1.624 -21.916  1.00  0.00           H  
ATOM    805 2HB  ASN A  54      35.236   0.379 -20.848  1.00  0.00           H  
ATOM    806 1HD2 ASN A  54      37.188   0.370 -24.011  1.00  0.00           H  
ATOM    807 2HD2 ASN A  54      36.800   1.555 -22.813  1.00  0.00           H  
ATOM    808  N   ARG A  55      31.552   1.290 -20.718  1.00  0.00           N  
ATOM    809  CA  ARG A  55      30.854   1.815 -19.553  1.00  0.00           C  
ATOM    810  C   ARG A  55      29.466   1.228 -19.423  1.00  0.00           C  
ATOM    811  O   ARG A  55      28.662   1.251 -20.363  1.00  0.00           O  
ATOM    812  CB  ARG A  55      30.784   3.329 -19.575  1.00  0.00           C  
ATOM    813  CG  ARG A  55      30.034   3.936 -18.387  1.00  0.00           C  
ATOM    814  CD  ARG A  55      30.232   5.409 -18.307  1.00  0.00           C  
ATOM    815  NE  ARG A  55      31.606   5.739 -17.902  1.00  0.00           N  
ATOM    816  CZ  ARG A  55      32.179   6.956 -17.980  1.00  0.00           C  
ATOM    817  NH1 ARG A  55      31.505   7.985 -18.471  1.00  0.00           N  
ATOM    818  NH2 ARG A  55      33.426   7.114 -17.558  1.00  0.00           N  
ATOM    819  H   ARG A  55      31.217   1.523 -21.654  1.00  0.00           H  
ATOM    820  HA  ARG A  55      31.415   1.543 -18.659  1.00  0.00           H  
ATOM    821 1HB  ARG A  55      31.797   3.734 -19.559  1.00  0.00           H  
ATOM    822 2HB  ARG A  55      30.304   3.663 -20.498  1.00  0.00           H  
ATOM    823 1HG  ARG A  55      28.970   3.725 -18.476  1.00  0.00           H  
ATOM    824 2HG  ARG A  55      30.419   3.490 -17.463  1.00  0.00           H  
ATOM    825 1HD  ARG A  55      30.041   5.859 -19.280  1.00  0.00           H  
ATOM    826 2HD  ARG A  55      29.548   5.825 -17.567  1.00  0.00           H  
ATOM    827  HE  ARG A  55      32.188   4.970 -17.514  1.00  0.00           H  
ATOM    828 1HH1 ARG A  55      30.553   7.858 -18.791  1.00  0.00           H  
ATOM    829 2HH1 ARG A  55      31.940   8.895 -18.529  1.00  0.00           H  
ATOM    830 1HH2 ARG A  55      33.947   6.294 -17.169  1.00  0.00           H  
ATOM    831 2HH2 ARG A  55      33.872   8.011 -17.609  1.00  0.00           H  
ATOM    832  N   PHE A  56      29.216   0.676 -18.247  1.00  0.00           N  
ATOM    833  CA  PHE A  56      27.956   0.036 -17.924  1.00  0.00           C  
ATOM    834  C   PHE A  56      27.268   0.662 -16.738  1.00  0.00           C  
ATOM    835  O   PHE A  56      27.908   1.110 -15.780  1.00  0.00           O  
ATOM    836  CB  PHE A  56      28.177  -1.424 -17.597  1.00  0.00           C  
ATOM    837  CG  PHE A  56      28.563  -2.305 -18.704  1.00  0.00           C  
ATOM    838  CD1 PHE A  56      29.873  -2.391 -19.126  1.00  0.00           C  
ATOM    839  CD2 PHE A  56      27.615  -3.127 -19.280  1.00  0.00           C  
ATOM    840  CE1 PHE A  56      30.221  -3.265 -20.124  1.00  0.00           C  
ATOM    841  CE2 PHE A  56      27.966  -4.010 -20.263  1.00  0.00           C  
ATOM    842  CZ  PHE A  56      29.273  -4.078 -20.688  1.00  0.00           C  
ATOM    843  H   PHE A  56      29.948   0.716 -17.534  1.00  0.00           H  
ATOM    844  HA  PHE A  56      27.297   0.119 -18.784  1.00  0.00           H  
ATOM    845 1HB  PHE A  56      28.954  -1.487 -16.837  1.00  0.00           H  
ATOM    846 2HB  PHE A  56      27.259  -1.820 -17.159  1.00  0.00           H  
ATOM    847  HD1 PHE A  56      30.630  -1.753 -18.664  1.00  0.00           H  
ATOM    848  HD2 PHE A  56      26.580  -3.072 -18.930  1.00  0.00           H  
ATOM    849  HE1 PHE A  56      31.251  -3.315 -20.461  1.00  0.00           H  
ATOM    850  HE2 PHE A  56      27.215  -4.659 -20.709  1.00  0.00           H  
ATOM    851  HZ  PHE A  56      29.551  -4.780 -21.469  1.00  0.00           H  
ATOM    852  N   TYR A  57      25.946   0.630 -16.778  1.00  0.00           N  
ATOM    853  CA  TYR A  57      25.155   1.106 -15.670  1.00  0.00           C  
ATOM    854  C   TYR A  57      24.180   0.085 -15.117  1.00  0.00           C  
ATOM    855  O   TYR A  57      23.602  -0.719 -15.852  1.00  0.00           O  
ATOM    856  CB  TYR A  57      24.340   2.314 -16.081  1.00  0.00           C  
ATOM    857  CG  TYR A  57      25.079   3.562 -16.413  1.00  0.00           C  
ATOM    858  CD1 TYR A  57      25.640   3.788 -17.670  1.00  0.00           C  
ATOM    859  CD2 TYR A  57      25.143   4.518 -15.458  1.00  0.00           C  
ATOM    860  CE1 TYR A  57      26.285   4.999 -17.913  1.00  0.00           C  
ATOM    861  CE2 TYR A  57      25.749   5.704 -15.695  1.00  0.00           C  
ATOM    862  CZ  TYR A  57      26.328   5.959 -16.895  1.00  0.00           C  
ATOM    863  OH  TYR A  57      26.969   7.160 -17.066  1.00  0.00           O  
ATOM    864  H   TYR A  57      25.485   0.279 -17.613  1.00  0.00           H  
ATOM    865  HA  TYR A  57      25.831   1.381 -14.877  1.00  0.00           H  
ATOM    866 1HB  TYR A  57      23.714   2.056 -16.930  1.00  0.00           H  
ATOM    867 2HB  TYR A  57      23.686   2.529 -15.261  1.00  0.00           H  
ATOM    868  HD1 TYR A  57      25.584   3.024 -18.449  1.00  0.00           H  
ATOM    869  HD2 TYR A  57      24.704   4.320 -14.496  1.00  0.00           H  
ATOM    870  HE1 TYR A  57      26.746   5.196 -18.886  1.00  0.00           H  
ATOM    871  HE2 TYR A  57      25.788   6.455 -14.907  1.00  0.00           H  
ATOM    872  HH  TYR A  57      27.341   7.442 -16.195  1.00  0.00           H  
ATOM    873  N   LEU A  58      23.958   0.163 -13.815  1.00  0.00           N  
ATOM    874  CA  LEU A  58      22.922  -0.631 -13.179  1.00  0.00           C  
ATOM    875  C   LEU A  58      21.801   0.333 -12.813  1.00  0.00           C  
ATOM    876  O   LEU A  58      22.012   1.270 -12.036  1.00  0.00           O  
ATOM    877  CB  LEU A  58      23.447  -1.333 -11.924  1.00  0.00           C  
ATOM    878  CG  LEU A  58      24.741  -2.210 -12.100  1.00  0.00           C  
ATOM    879  CD1 LEU A  58      25.130  -2.786 -10.739  1.00  0.00           C  
ATOM    880  CD2 LEU A  58      24.518  -3.324 -13.116  1.00  0.00           C  
ATOM    881  H   LEU A  58      24.516   0.815 -13.266  1.00  0.00           H  
ATOM    882  HA  LEU A  58      22.539  -1.373 -13.877  1.00  0.00           H  
ATOM    883 1HB  LEU A  58      23.658  -0.580 -11.170  1.00  0.00           H  
ATOM    884 2HB  LEU A  58      22.652  -1.980 -11.532  1.00  0.00           H  
ATOM    885  HG  LEU A  58      25.557  -1.573 -12.447  1.00  0.00           H  
ATOM    886 1HD1 LEU A  58      26.035  -3.372 -10.837  1.00  0.00           H  
ATOM    887 2HD1 LEU A  58      25.298  -1.973 -10.032  1.00  0.00           H  
ATOM    888 3HD1 LEU A  58      24.328  -3.419 -10.368  1.00  0.00           H  
ATOM    889 1HD2 LEU A  58      25.432  -3.912 -13.223  1.00  0.00           H  
ATOM    890 2HD2 LEU A  58      23.719  -3.962 -12.770  1.00  0.00           H  
ATOM    891 3HD2 LEU A  58      24.247  -2.892 -14.082  1.00  0.00           H  
ATOM    892  N   ASP A  59      20.649   0.179 -13.458  1.00  0.00           N  
ATOM    893  CA  ASP A  59      19.500   1.067 -13.242  1.00  0.00           C  
ATOM    894  C   ASP A  59      18.521   0.326 -12.336  1.00  0.00           C  
ATOM    895  O   ASP A  59      17.931  -0.680 -12.752  1.00  0.00           O  
ATOM    896  CB  ASP A  59      18.843   1.461 -14.567  1.00  0.00           C  
ATOM    897  CG  ASP A  59      17.762   2.484 -14.447  1.00  0.00           C  
ATOM    898  OD1 ASP A  59      17.627   3.028 -13.407  1.00  0.00           O  
ATOM    899  OD2 ASP A  59      17.029   2.689 -15.399  1.00  0.00           O  
ATOM    900  H   ASP A  59      20.553  -0.621 -14.085  1.00  0.00           H  
ATOM    901  HA  ASP A  59      19.827   1.971 -12.724  1.00  0.00           H  
ATOM    902 1HB  ASP A  59      19.602   1.863 -15.225  1.00  0.00           H  
ATOM    903 2HB  ASP A  59      18.429   0.570 -15.039  1.00  0.00           H  
ATOM    904  N   GLU A  60      18.421   0.739 -11.072  1.00  0.00           N  
ATOM    905  CA  GLU A  60      17.648  -0.047 -10.124  1.00  0.00           C  
ATOM    906  C   GLU A  60      16.536   0.765  -9.451  1.00  0.00           C  
ATOM    907  O   GLU A  60      16.765   1.865  -8.933  1.00  0.00           O  
ATOM    908  CB  GLU A  60      18.586  -0.529  -9.039  1.00  0.00           C  
ATOM    909  CG  GLU A  60      19.890  -1.156  -9.529  1.00  0.00           C  
ATOM    910  CD  GLU A  60      20.829  -1.500  -8.382  1.00  0.00           C  
ATOM    911  OE1 GLU A  60      20.427  -1.356  -7.248  1.00  0.00           O  
ATOM    912  OE2 GLU A  60      21.959  -1.840  -8.634  1.00  0.00           O  
ATOM    913  H   GLU A  60      18.895   1.591 -10.767  1.00  0.00           H  
ATOM    914  HA  GLU A  60      17.197  -0.889 -10.640  1.00  0.00           H  
ATOM    915 1HB  GLU A  60      18.807   0.257  -8.383  1.00  0.00           H  
ATOM    916 2HB  GLU A  60      18.076  -1.303  -8.471  1.00  0.00           H  
ATOM    917 1HG  GLU A  60      19.668  -2.043 -10.110  1.00  0.00           H  
ATOM    918 2HG  GLU A  60      20.392  -0.446 -10.184  1.00  0.00           H  
ATOM    919  N   VAL A  61      15.332   0.207  -9.417  1.00  0.00           N  
ATOM    920  CA  VAL A  61      14.224   0.874  -8.751  1.00  0.00           C  
ATOM    921  C   VAL A  61      13.660  -0.039  -7.677  1.00  0.00           C  
ATOM    922  O   VAL A  61      13.360  -1.214  -7.936  1.00  0.00           O  
ATOM    923  CB  VAL A  61      13.109   1.281  -9.734  1.00  0.00           C  
ATOM    924  CG1 VAL A  61      11.971   1.963  -8.964  1.00  0.00           C  
ATOM    925  CG2 VAL A  61      13.661   2.203 -10.792  1.00  0.00           C  
ATOM    926  H   VAL A  61      15.198  -0.701  -9.854  1.00  0.00           H  
ATOM    927  HA  VAL A  61      14.596   1.776  -8.273  1.00  0.00           H  
ATOM    928  HB  VAL A  61      12.702   0.388 -10.196  1.00  0.00           H  
ATOM    929 1HG1 VAL A  61      11.170   2.235  -9.648  1.00  0.00           H  
ATOM    930 2HG1 VAL A  61      11.589   1.289  -8.219  1.00  0.00           H  
ATOM    931 3HG1 VAL A  61      12.351   2.862  -8.473  1.00  0.00           H  
ATOM    932 1HG2 VAL A  61      12.870   2.485 -11.484  1.00  0.00           H  
ATOM    933 2HG2 VAL A  61      14.043   3.084 -10.303  1.00  0.00           H  
ATOM    934 3HG2 VAL A  61      14.463   1.711 -11.344  1.00  0.00           H  
ATOM    935  N   TYR A  62      13.520   0.511  -6.477  1.00  0.00           N  
ATOM    936  CA  TYR A  62      13.016  -0.218  -5.328  1.00  0.00           C  
ATOM    937  C   TYR A  62      11.818   0.480  -4.713  1.00  0.00           C  
ATOM    938  O   TYR A  62      11.691   1.698  -4.797  1.00  0.00           O  
ATOM    939  CB  TYR A  62      14.101  -0.324  -4.269  1.00  0.00           C  
ATOM    940  CG  TYR A  62      15.327  -1.025  -4.691  1.00  0.00           C  
ATOM    941  CD1 TYR A  62      16.318  -0.313  -5.335  1.00  0.00           C  
ATOM    942  CD2 TYR A  62      15.485  -2.374  -4.431  1.00  0.00           C  
ATOM    943  CE1 TYR A  62      17.458  -0.945  -5.721  1.00  0.00           C  
ATOM    944  CE2 TYR A  62      16.638  -3.008  -4.822  1.00  0.00           C  
ATOM    945  CZ  TYR A  62      17.627  -2.295  -5.468  1.00  0.00           C  
ATOM    946  OH  TYR A  62      18.783  -2.921  -5.860  1.00  0.00           O  
ATOM    947  H   TYR A  62      13.800   1.486  -6.362  1.00  0.00           H  
ATOM    948  HA  TYR A  62      12.705  -1.207  -5.649  1.00  0.00           H  
ATOM    949 1HB  TYR A  62      14.378   0.677  -3.928  1.00  0.00           H  
ATOM    950 2HB  TYR A  62      13.699  -0.843  -3.430  1.00  0.00           H  
ATOM    951  HD1 TYR A  62      16.189   0.755  -5.535  1.00  0.00           H  
ATOM    952  HD2 TYR A  62      14.699  -2.932  -3.918  1.00  0.00           H  
ATOM    953  HE1 TYR A  62      18.242  -0.385  -6.225  1.00  0.00           H  
ATOM    954  HE2 TYR A  62      16.769  -4.072  -4.623  1.00  0.00           H  
ATOM    955  HH  TYR A  62      19.346  -2.296  -6.365  1.00  0.00           H  
ATOM    956  N   GLU A  63      10.976  -0.254  -4.003  1.00  0.00           N  
ATOM    957  CA  GLU A  63       9.854   0.382  -3.328  1.00  0.00           C  
ATOM    958  C   GLU A  63      10.295   1.454  -2.340  1.00  0.00           C  
ATOM    959  O   GLU A  63       9.612   2.463  -2.181  1.00  0.00           O  
ATOM    960  CB  GLU A  63       8.993  -0.647  -2.604  1.00  0.00           C  
ATOM    961  CG  GLU A  63       8.147  -1.503  -3.515  1.00  0.00           C  
ATOM    962  CD  GLU A  63       7.264  -2.481  -2.783  1.00  0.00           C  
ATOM    963  OE1 GLU A  63       7.419  -2.621  -1.596  1.00  0.00           O  
ATOM    964  OE2 GLU A  63       6.424  -3.075  -3.414  1.00  0.00           O  
ATOM    965  H   GLU A  63      11.095  -1.259  -3.966  1.00  0.00           H  
ATOM    966  HA  GLU A  63       9.239   0.863  -4.086  1.00  0.00           H  
ATOM    967 1HB  GLU A  63       9.640  -1.312  -2.027  1.00  0.00           H  
ATOM    968 2HB  GLU A  63       8.339  -0.141  -1.898  1.00  0.00           H  
ATOM    969 1HG  GLU A  63       7.524  -0.858  -4.127  1.00  0.00           H  
ATOM    970 2HG  GLU A  63       8.817  -2.049  -4.174  1.00  0.00           H  
ATOM    971  N   ASP A  64      11.421   1.240  -1.672  1.00  0.00           N  
ATOM    972  CA  ASP A  64      11.939   2.225  -0.736  1.00  0.00           C  
ATOM    973  C   ASP A  64      13.437   2.051  -0.482  1.00  0.00           C  
ATOM    974  O   ASP A  64      14.063   1.095  -0.963  1.00  0.00           O  
ATOM    975  CB  ASP A  64      11.141   2.165   0.585  1.00  0.00           C  
ATOM    976  CG  ASP A  64      11.165   0.781   1.268  1.00  0.00           C  
ATOM    977  OD1 ASP A  64      12.087   0.024   1.027  1.00  0.00           O  
ATOM    978  OD2 ASP A  64      10.266   0.502   2.028  1.00  0.00           O  
ATOM    979  H   ASP A  64      11.928   0.389  -1.844  1.00  0.00           H  
ATOM    980  HA  ASP A  64      11.788   3.215  -1.172  1.00  0.00           H  
ATOM    981 1HB  ASP A  64      11.535   2.899   1.283  1.00  0.00           H  
ATOM    982 2HB  ASP A  64      10.100   2.439   0.391  1.00  0.00           H  
ATOM    983  N   GLU A  65      13.994   2.938   0.342  1.00  0.00           N  
ATOM    984  CA  GLU A  65      15.403   2.867   0.706  1.00  0.00           C  
ATOM    985  C   GLU A  65      15.748   1.594   1.466  1.00  0.00           C  
ATOM    986  O   GLU A  65      16.848   1.069   1.328  1.00  0.00           O  
ATOM    987  CB  GLU A  65      15.818   4.089   1.522  1.00  0.00           C  
ATOM    988  CG  GLU A  65      15.866   5.383   0.720  1.00  0.00           C  
ATOM    989  CD  GLU A  65      16.247   6.591   1.548  1.00  0.00           C  
ATOM    990  OE1 GLU A  65      16.313   6.472   2.749  1.00  0.00           O  
ATOM    991  OE2 GLU A  65      16.481   7.630   0.973  1.00  0.00           O  
ATOM    992  H   GLU A  65      13.432   3.692   0.710  1.00  0.00           H  
ATOM    993  HA  GLU A  65      15.985   2.871  -0.219  1.00  0.00           H  
ATOM    994 1HB  GLU A  65      15.121   4.227   2.349  1.00  0.00           H  
ATOM    995 2HB  GLU A  65      16.807   3.920   1.950  1.00  0.00           H  
ATOM    996 1HG  GLU A  65      16.602   5.262  -0.072  1.00  0.00           H  
ATOM    997 2HG  GLU A  65      14.896   5.550   0.252  1.00  0.00           H  
ATOM    998  N   ALA A  66      14.827   1.107   2.304  1.00  0.00           N  
ATOM    999  CA  ALA A  66      15.132  -0.096   3.061  1.00  0.00           C  
ATOM   1000  C   ALA A  66      15.356  -1.260   2.110  1.00  0.00           C  
ATOM   1001  O   ALA A  66      16.320  -2.006   2.272  1.00  0.00           O  
ATOM   1002  CB  ALA A  66      14.007  -0.417   4.029  1.00  0.00           C  
ATOM   1003  H   ALA A  66      13.922   1.547   2.382  1.00  0.00           H  
ATOM   1004  HA  ALA A  66      16.049   0.073   3.620  1.00  0.00           H  
ATOM   1005 1HB  ALA A  66      14.260  -1.314   4.593  1.00  0.00           H  
ATOM   1006 2HB  ALA A  66      13.865   0.416   4.712  1.00  0.00           H  
ATOM   1007 3HB  ALA A  66      13.086  -0.589   3.464  1.00  0.00           H  
ATOM   1008  N   ALA A  67      14.517  -1.391   1.079  1.00  0.00           N  
ATOM   1009  CA  ALA A  67      14.675  -2.466   0.105  1.00  0.00           C  
ATOM   1010  C   ALA A  67      16.027  -2.341  -0.598  1.00  0.00           C  
ATOM   1011  O   ALA A  67      16.731  -3.327  -0.806  1.00  0.00           O  
ATOM   1012  CB  ALA A  67      13.527  -2.450  -0.880  1.00  0.00           C  
ATOM   1013  H   ALA A  67      13.720  -0.747   0.985  1.00  0.00           H  
ATOM   1014  HA  ALA A  67      14.666  -3.419   0.642  1.00  0.00           H  
ATOM   1015 1HB  ALA A  67      13.634  -3.265  -1.596  1.00  0.00           H  
ATOM   1016 2HB  ALA A  67      12.587  -2.559  -0.337  1.00  0.00           H  
ATOM   1017 3HB  ALA A  67      13.530  -1.507  -1.386  1.00  0.00           H  
ATOM   1018  N   PHE A  68      16.419  -1.103  -0.915  1.00  0.00           N  
ATOM   1019  CA  PHE A  68      17.732  -0.878  -1.514  1.00  0.00           C  
ATOM   1020  C   PHE A  68      18.845  -1.377  -0.610  1.00  0.00           C  
ATOM   1021  O   PHE A  68      19.720  -2.140  -1.038  1.00  0.00           O  
ATOM   1022  CB  PHE A  68      17.931   0.597  -1.835  1.00  0.00           C  
ATOM   1023  CG  PHE A  68      19.331   0.977  -2.222  1.00  0.00           C  
ATOM   1024  CD1 PHE A  68      19.871   0.647  -3.448  1.00  0.00           C  
ATOM   1025  CD2 PHE A  68      20.100   1.729  -1.346  1.00  0.00           C  
ATOM   1026  CE1 PHE A  68      21.153   1.042  -3.790  1.00  0.00           C  
ATOM   1027  CE2 PHE A  68      21.376   2.131  -1.685  1.00  0.00           C  
ATOM   1028  CZ  PHE A  68      21.902   1.787  -2.912  1.00  0.00           C  
ATOM   1029  H   PHE A  68      15.789  -0.317  -0.748  1.00  0.00           H  
ATOM   1030  HA  PHE A  68      17.780  -1.437  -2.447  1.00  0.00           H  
ATOM   1031 1HB  PHE A  68      17.265   0.873  -2.643  1.00  0.00           H  
ATOM   1032 2HB  PHE A  68      17.653   1.194  -0.981  1.00  0.00           H  
ATOM   1033  HD1 PHE A  68      19.293   0.070  -4.138  1.00  0.00           H  
ATOM   1034  HD2 PHE A  68      19.680   2.005  -0.378  1.00  0.00           H  
ATOM   1035  HE1 PHE A  68      21.566   0.763  -4.762  1.00  0.00           H  
ATOM   1036  HE2 PHE A  68      21.966   2.721  -0.984  1.00  0.00           H  
ATOM   1037  HZ  PHE A  68      22.909   2.100  -3.181  1.00  0.00           H  
ATOM   1038  N   LEU A  69      18.809  -0.958   0.649  1.00  0.00           N  
ATOM   1039  CA  LEU A  69      19.842  -1.340   1.589  1.00  0.00           C  
ATOM   1040  C   LEU A  69      19.848  -2.842   1.832  1.00  0.00           C  
ATOM   1041  O   LEU A  69      20.907  -3.452   1.968  1.00  0.00           O  
ATOM   1042  CB  LEU A  69      19.637  -0.585   2.893  1.00  0.00           C  
ATOM   1043  CG  LEU A  69      19.885   0.917   2.764  1.00  0.00           C  
ATOM   1044  CD1 LEU A  69      19.503   1.601   4.058  1.00  0.00           C  
ATOM   1045  CD2 LEU A  69      21.344   1.152   2.388  1.00  0.00           C  
ATOM   1046  H   LEU A  69      18.051  -0.342   0.950  1.00  0.00           H  
ATOM   1047  HA  LEU A  69      20.802  -1.053   1.173  1.00  0.00           H  
ATOM   1048 1HB  LEU A  69      18.607  -0.731   3.218  1.00  0.00           H  
ATOM   1049 2HB  LEU A  69      20.308  -0.988   3.649  1.00  0.00           H  
ATOM   1050  HG  LEU A  69      19.251   1.321   1.980  1.00  0.00           H  
ATOM   1051 1HD1 LEU A  69      19.661   2.675   3.961  1.00  0.00           H  
ATOM   1052 2HD1 LEU A  69      18.450   1.406   4.268  1.00  0.00           H  
ATOM   1053 3HD1 LEU A  69      20.115   1.215   4.871  1.00  0.00           H  
ATOM   1054 1HD2 LEU A  69      21.521   2.222   2.280  1.00  0.00           H  
ATOM   1055 2HD2 LEU A  69      21.992   0.753   3.166  1.00  0.00           H  
ATOM   1056 3HD2 LEU A  69      21.560   0.652   1.441  1.00  0.00           H  
ATOM   1057  N   GLN A  70      18.676  -3.466   1.854  1.00  0.00           N  
ATOM   1058  CA  GLN A  70      18.631  -4.905   2.040  1.00  0.00           C  
ATOM   1059  C   GLN A  70      19.298  -5.576   0.846  1.00  0.00           C  
ATOM   1060  O   GLN A  70      20.127  -6.474   1.019  1.00  0.00           O  
ATOM   1061  CB  GLN A  70      17.183  -5.357   2.232  1.00  0.00           C  
ATOM   1062  CG  GLN A  70      16.608  -4.896   3.593  1.00  0.00           C  
ATOM   1063  CD  GLN A  70      15.111  -5.097   3.751  1.00  0.00           C  
ATOM   1064  OE1 GLN A  70      14.352  -5.209   2.787  1.00  0.00           O  
ATOM   1065  NE2 GLN A  70      14.671  -5.132   5.003  1.00  0.00           N  
ATOM   1066  H   GLN A  70      17.810  -2.938   1.765  1.00  0.00           H  
ATOM   1067  HA  GLN A  70      19.195  -5.160   2.935  1.00  0.00           H  
ATOM   1068 1HB  GLN A  70      16.567  -4.938   1.436  1.00  0.00           H  
ATOM   1069 2HB  GLN A  70      17.121  -6.444   2.161  1.00  0.00           H  
ATOM   1070 1HG  GLN A  70      17.097  -5.480   4.371  1.00  0.00           H  
ATOM   1071 2HG  GLN A  70      16.833  -3.848   3.742  1.00  0.00           H  
ATOM   1072 1HE2 GLN A  70      13.697  -5.256   5.188  1.00  0.00           H  
ATOM   1073 2HE2 GLN A  70      15.316  -5.031   5.760  1.00  0.00           H  
ATOM   1074  N   HIS A  71      19.048  -5.064  -0.367  1.00  0.00           N  
ATOM   1075  CA  HIS A  71      19.683  -5.628  -1.549  1.00  0.00           C  
ATOM   1076  C   HIS A  71      21.185  -5.566  -1.450  1.00  0.00           C  
ATOM   1077  O   HIS A  71      21.875  -6.544  -1.732  1.00  0.00           O  
ATOM   1078  CB  HIS A  71      19.264  -4.964  -2.861  1.00  0.00           C  
ATOM   1079  CG  HIS A  71      20.058  -5.588  -4.015  1.00  0.00           C  
ATOM   1080  ND1 HIS A  71      19.911  -6.914  -4.376  1.00  0.00           N  
ATOM   1081  CD2 HIS A  71      20.992  -5.074  -4.869  1.00  0.00           C  
ATOM   1082  CE1 HIS A  71      20.731  -7.192  -5.383  1.00  0.00           C  
ATOM   1083  NE2 HIS A  71      21.381  -6.103  -5.711  1.00  0.00           N  
ATOM   1084  H   HIS A  71      18.367  -4.309  -0.472  1.00  0.00           H  
ATOM   1085  HA  HIS A  71      19.408  -6.680  -1.623  1.00  0.00           H  
ATOM   1086 1HB  HIS A  71      18.199  -5.112  -3.029  1.00  0.00           H  
ATOM   1087 2HB  HIS A  71      19.459  -3.893  -2.833  1.00  0.00           H  
ATOM   1088  HD2 HIS A  71      21.359  -4.046  -4.885  1.00  0.00           H  
ATOM   1089  HE1 HIS A  71      20.847  -8.159  -5.879  1.00  0.00           H  
ATOM   1090  HE2 HIS A  71      22.075  -6.075  -6.493  1.00  0.00           H  
ATOM   1091  N   CYS A  72      21.693  -4.421  -1.011  1.00  0.00           N  
ATOM   1092  CA  CYS A  72      23.119  -4.161  -0.904  1.00  0.00           C  
ATOM   1093  C   CYS A  72      23.848  -5.135   0.033  1.00  0.00           C  
ATOM   1094  O   CYS A  72      25.079  -5.203   0.018  1.00  0.00           O  
ATOM   1095  CB  CYS A  72      23.354  -2.748  -0.381  1.00  0.00           C  
ATOM   1096  SG  CYS A  72      22.688  -1.449  -1.445  1.00  0.00           S  
ATOM   1097  H   CYS A  72      21.040  -3.667  -0.787  1.00  0.00           H  
ATOM   1098  HA  CYS A  72      23.549  -4.234  -1.900  1.00  0.00           H  
ATOM   1099 1HB  CYS A  72      22.899  -2.646   0.602  1.00  0.00           H  
ATOM   1100 2HB  CYS A  72      24.421  -2.578  -0.266  1.00  0.00           H  
ATOM   1101  HG  CYS A  72      21.389  -1.793  -1.299  1.00  0.00           H  
ATOM   1102  N   ARG A  73      23.100  -5.851   0.880  1.00  0.00           N  
ATOM   1103  CA  ARG A  73      23.662  -6.791   1.830  1.00  0.00           C  
ATOM   1104  C   ARG A  73      23.450  -8.257   1.406  1.00  0.00           C  
ATOM   1105  O   ARG A  73      23.854  -9.182   2.116  1.00  0.00           O  
ATOM   1106  CB  ARG A  73      23.011  -6.534   3.178  1.00  0.00           C  
ATOM   1107  CG  ARG A  73      23.283  -5.133   3.730  1.00  0.00           C  
ATOM   1108  CD  ARG A  73      22.523  -4.858   4.974  1.00  0.00           C  
ATOM   1109  NE  ARG A  73      22.737  -3.495   5.446  1.00  0.00           N  
ATOM   1110  CZ  ARG A  73      22.167  -2.965   6.544  1.00  0.00           C  
ATOM   1111  NH1 ARG A  73      21.356  -3.691   7.281  1.00  0.00           N  
ATOM   1112  NH2 ARG A  73      22.422  -1.712   6.881  1.00  0.00           N  
ATOM   1113  H   ARG A  73      22.083  -5.774   0.855  1.00  0.00           H  
ATOM   1114  HA  ARG A  73      24.731  -6.602   1.910  1.00  0.00           H  
ATOM   1115 1HB  ARG A  73      21.928  -6.646   3.078  1.00  0.00           H  
ATOM   1116 2HB  ARG A  73      23.358  -7.265   3.904  1.00  0.00           H  
ATOM   1117 1HG  ARG A  73      24.346  -5.032   3.946  1.00  0.00           H  
ATOM   1118 2HG  ARG A  73      22.998  -4.393   2.985  1.00  0.00           H  
ATOM   1119 1HD  ARG A  73      21.457  -4.984   4.773  1.00  0.00           H  
ATOM   1120 2HD  ARG A  73      22.833  -5.546   5.758  1.00  0.00           H  
ATOM   1121  HE  ARG A  73      23.354  -2.904   4.905  1.00  0.00           H  
ATOM   1122 1HH1 ARG A  73      21.161  -4.647   7.022  1.00  0.00           H  
ATOM   1123 2HH1 ARG A  73      20.928  -3.292   8.105  1.00  0.00           H  
ATOM   1124 1HH2 ARG A  73      23.043  -1.152   6.311  1.00  0.00           H  
ATOM   1125 2HH2 ARG A  73      21.996  -1.314   7.704  1.00  0.00           H  
ATOM   1126  N   ASN A  74      22.804  -8.468   0.256  1.00  0.00           N  
ATOM   1127  CA  ASN A  74      22.497  -9.806  -0.256  1.00  0.00           C  
ATOM   1128  C   ASN A  74      23.746 -10.554  -0.716  1.00  0.00           C  
ATOM   1129  O   ASN A  74      24.667  -9.976  -1.297  1.00  0.00           O  
ATOM   1130  CB  ASN A  74      21.468  -9.757  -1.392  1.00  0.00           C  
ATOM   1131  CG  ASN A  74      20.878 -11.173  -1.764  1.00  0.00           C  
ATOM   1132  OD1 ASN A  74      21.451 -11.983  -2.522  1.00  0.00           O  
ATOM   1133  ND2 ASN A  74      19.730 -11.470  -1.233  1.00  0.00           N  
ATOM   1134  H   ASN A  74      22.502  -7.671  -0.303  1.00  0.00           H  
ATOM   1135  HA  ASN A  74      22.062 -10.384   0.560  1.00  0.00           H  
ATOM   1136 1HB  ASN A  74      20.641  -9.101  -1.097  1.00  0.00           H  
ATOM   1137 2HB  ASN A  74      21.924  -9.315  -2.280  1.00  0.00           H  
ATOM   1138 1HD2 ASN A  74      19.302 -12.349  -1.426  1.00  0.00           H  
ATOM   1139 2HD2 ASN A  74      19.246 -10.812  -0.640  1.00  0.00           H  
ATOM   1140  N   GLU A  75      23.757 -11.860  -0.524  1.00  0.00           N  
ATOM   1141  CA  GLU A  75      24.857 -12.671  -1.025  1.00  0.00           C  
ATOM   1142  C   GLU A  75      25.108 -12.461  -2.525  1.00  0.00           C  
ATOM   1143  O   GLU A  75      26.253 -12.484  -2.979  1.00  0.00           O  
ATOM   1144  CB  GLU A  75      24.572 -14.146  -0.763  1.00  0.00           C  
ATOM   1145  CG  GLU A  75      25.648 -15.092  -1.253  1.00  0.00           C  
ATOM   1146  CD  GLU A  75      25.364 -16.539  -0.899  1.00  0.00           C  
ATOM   1147  OE1 GLU A  75      24.427 -16.788  -0.176  1.00  0.00           O  
ATOM   1148  OE2 GLU A  75      26.070 -17.399  -1.391  1.00  0.00           O  
ATOM   1149  H   GLU A  75      22.995 -12.301  -0.027  1.00  0.00           H  
ATOM   1150  HA  GLU A  75      25.762 -12.389  -0.485  1.00  0.00           H  
ATOM   1151 1HB  GLU A  75      24.446 -14.308   0.306  1.00  0.00           H  
ATOM   1152 2HB  GLU A  75      23.635 -14.426  -1.250  1.00  0.00           H  
ATOM   1153 1HG  GLU A  75      25.722 -14.998  -2.336  1.00  0.00           H  
ATOM   1154 2HG  GLU A  75      26.604 -14.794  -0.824  1.00  0.00           H  
ATOM   1155  N   THR A  76      24.045 -12.268  -3.303  1.00  0.00           N  
ATOM   1156  CA  THR A  76      24.169 -12.135  -4.740  1.00  0.00           C  
ATOM   1157  C   THR A  76      25.014 -10.916  -5.094  1.00  0.00           C  
ATOM   1158  O   THR A  76      25.961 -11.022  -5.881  1.00  0.00           O  
ATOM   1159  CB  THR A  76      22.787 -11.932  -5.372  1.00  0.00           C  
ATOM   1160  OG1 THR A  76      21.940 -13.041  -5.054  1.00  0.00           O  
ATOM   1161  CG2 THR A  76      22.933 -11.841  -6.844  1.00  0.00           C  
ATOM   1162  H   THR A  76      23.126 -12.220  -2.892  1.00  0.00           H  
ATOM   1163  HA  THR A  76      24.643 -13.027  -5.143  1.00  0.00           H  
ATOM   1164  HB  THR A  76      22.342 -11.008  -4.997  1.00  0.00           H  
ATOM   1165  HG1 THR A  76      21.670 -12.937  -4.115  1.00  0.00           H  
ATOM   1166 1HG2 THR A  76      21.976 -11.682  -7.293  1.00  0.00           H  
ATOM   1167 2HG2 THR A  76      23.589 -11.006  -7.083  1.00  0.00           H  
ATOM   1168 3HG2 THR A  76      23.355 -12.752  -7.214  1.00  0.00           H  
ATOM   1169  N   ILE A  77      24.701  -9.763  -4.486  1.00  0.00           N  
ATOM   1170  CA  ILE A  77      25.468  -8.558  -4.768  1.00  0.00           C  
ATOM   1171  C   ILE A  77      26.885  -8.694  -4.230  1.00  0.00           C  
ATOM   1172  O   ILE A  77      27.839  -8.172  -4.814  1.00  0.00           O  
ATOM   1173  CB  ILE A  77      24.788  -7.268  -4.240  1.00  0.00           C  
ATOM   1174  CG1 ILE A  77      25.502  -6.055  -4.815  1.00  0.00           C  
ATOM   1175  CG2 ILE A  77      24.760  -7.188  -2.765  1.00  0.00           C  
ATOM   1176  CD1 ILE A  77      25.376  -5.876  -6.309  1.00  0.00           C  
ATOM   1177  H   ILE A  77      23.930  -9.729  -3.835  1.00  0.00           H  
ATOM   1178  HA  ILE A  77      25.521  -8.447  -5.848  1.00  0.00           H  
ATOM   1179  HB  ILE A  77      23.765  -7.242  -4.609  1.00  0.00           H  
ATOM   1180 1HG1 ILE A  77      25.132  -5.159  -4.322  1.00  0.00           H  
ATOM   1181 2HG1 ILE A  77      26.540  -6.176  -4.586  1.00  0.00           H  
ATOM   1182 1HG2 ILE A  77      24.272  -6.288  -2.498  1.00  0.00           H  
ATOM   1183 2HG2 ILE A  77      24.205  -8.008  -2.386  1.00  0.00           H  
ATOM   1184 3HG2 ILE A  77      25.763  -7.187  -2.350  1.00  0.00           H  
ATOM   1185 1HD1 ILE A  77      25.939  -5.001  -6.628  1.00  0.00           H  
ATOM   1186 2HD1 ILE A  77      25.749  -6.750  -6.816  1.00  0.00           H  
ATOM   1187 3HD1 ILE A  77      24.329  -5.739  -6.563  1.00  0.00           H  
ATOM   1188  N   ALA A  78      27.054  -9.421  -3.120  1.00  0.00           N  
ATOM   1189  CA  ALA A  78      28.402  -9.620  -2.626  1.00  0.00           C  
ATOM   1190  C   ALA A  78      29.220 -10.382  -3.670  1.00  0.00           C  
ATOM   1191  O   ALA A  78      30.342  -9.983  -3.995  1.00  0.00           O  
ATOM   1192  CB  ALA A  78      28.370 -10.375  -1.309  1.00  0.00           C  
ATOM   1193  H   ALA A  78      26.253  -9.814  -2.621  1.00  0.00           H  
ATOM   1194  HA  ALA A  78      28.860  -8.645  -2.472  1.00  0.00           H  
ATOM   1195 1HB  ALA A  78      29.387 -10.505  -0.941  1.00  0.00           H  
ATOM   1196 2HB  ALA A  78      27.783  -9.810  -0.582  1.00  0.00           H  
ATOM   1197 3HB  ALA A  78      27.916 -11.347  -1.460  1.00  0.00           H  
ATOM   1198  N   ARG A  79      28.619 -11.425  -4.262  1.00  0.00           N  
ATOM   1199  CA  ARG A  79      29.275 -12.218  -5.298  1.00  0.00           C  
ATOM   1200  C   ARG A  79      29.545 -11.389  -6.552  1.00  0.00           C  
ATOM   1201  O   ARG A  79      30.605 -11.507  -7.172  1.00  0.00           O  
ATOM   1202  CB  ARG A  79      28.462 -13.461  -5.609  1.00  0.00           C  
ATOM   1203  CG  ARG A  79      28.525 -14.525  -4.510  1.00  0.00           C  
ATOM   1204  CD  ARG A  79      27.727 -15.729  -4.841  1.00  0.00           C  
ATOM   1205  NE  ARG A  79      27.786 -16.730  -3.776  1.00  0.00           N  
ATOM   1206  CZ  ARG A  79      28.749 -17.647  -3.621  1.00  0.00           C  
ATOM   1207  NH1 ARG A  79      29.766 -17.725  -4.457  1.00  0.00           N  
ATOM   1208  NH2 ARG A  79      28.643 -18.468  -2.605  1.00  0.00           N  
ATOM   1209  H   ARG A  79      27.685 -11.701  -3.950  1.00  0.00           H  
ATOM   1210  HA  ARG A  79      30.236 -12.551  -4.901  1.00  0.00           H  
ATOM   1211 1HB  ARG A  79      27.417 -13.182  -5.712  1.00  0.00           H  
ATOM   1212 2HB  ARG A  79      28.785 -13.902  -6.549  1.00  0.00           H  
ATOM   1213 1HG  ARG A  79      29.562 -14.827  -4.360  1.00  0.00           H  
ATOM   1214 2HG  ARG A  79      28.138 -14.105  -3.581  1.00  0.00           H  
ATOM   1215 1HD  ARG A  79      26.683 -15.438  -4.971  1.00  0.00           H  
ATOM   1216 2HD  ARG A  79      28.098 -16.179  -5.758  1.00  0.00           H  
ATOM   1217  HE  ARG A  79      27.041 -16.752  -3.065  1.00  0.00           H  
ATOM   1218 1HH1 ARG A  79      29.834 -17.081  -5.232  1.00  0.00           H  
ATOM   1219 2HH1 ARG A  79      30.479 -18.426  -4.318  1.00  0.00           H  
ATOM   1220 1HH2 ARG A  79      27.826 -18.358  -1.986  1.00  0.00           H  
ATOM   1221 2HH2 ARG A  79      29.337 -19.178  -2.439  1.00  0.00           H  
ATOM   1222  N   PHE A  80      28.610 -10.501  -6.903  1.00  0.00           N  
ATOM   1223  CA  PHE A  80      28.829  -9.598  -8.024  1.00  0.00           C  
ATOM   1224  C   PHE A  80      30.086  -8.799  -7.780  1.00  0.00           C  
ATOM   1225  O   PHE A  80      30.981  -8.764  -8.625  1.00  0.00           O  
ATOM   1226  CB  PHE A  80      27.656  -8.634  -8.167  1.00  0.00           C  
ATOM   1227  CG  PHE A  80      27.851  -7.471  -9.125  1.00  0.00           C  
ATOM   1228  CD1 PHE A  80      27.736  -7.600 -10.480  1.00  0.00           C  
ATOM   1229  CD2 PHE A  80      28.144  -6.219  -8.613  1.00  0.00           C  
ATOM   1230  CE1 PHE A  80      27.914  -6.500 -11.318  1.00  0.00           C  
ATOM   1231  CE2 PHE A  80      28.319  -5.134  -9.433  1.00  0.00           C  
ATOM   1232  CZ  PHE A  80      28.207  -5.272 -10.789  1.00  0.00           C  
ATOM   1233  H   PHE A  80      27.731 -10.465  -6.387  1.00  0.00           H  
ATOM   1234  HA  PHE A  80      28.946 -10.181  -8.937  1.00  0.00           H  
ATOM   1235 1HB  PHE A  80      26.768  -9.188  -8.469  1.00  0.00           H  
ATOM   1236 2HB  PHE A  80      27.449  -8.220  -7.208  1.00  0.00           H  
ATOM   1237  HD1 PHE A  80      27.508  -8.569 -10.885  1.00  0.00           H  
ATOM   1238  HD2 PHE A  80      28.235  -6.105  -7.532  1.00  0.00           H  
ATOM   1239  HE1 PHE A  80      27.829  -6.615 -12.396  1.00  0.00           H  
ATOM   1240  HE2 PHE A  80      28.547  -4.172  -9.006  1.00  0.00           H  
ATOM   1241  HZ  PHE A  80      28.349  -4.411 -11.439  1.00  0.00           H  
ATOM   1242  N   TYR A  81      30.180  -8.172  -6.611  1.00  0.00           N  
ATOM   1243  CA  TYR A  81      31.344  -7.358  -6.335  1.00  0.00           C  
ATOM   1244  C   TYR A  81      32.638  -8.161  -6.317  1.00  0.00           C  
ATOM   1245  O   TYR A  81      33.646  -7.709  -6.865  1.00  0.00           O  
ATOM   1246  CB  TYR A  81      31.166  -6.581  -5.040  1.00  0.00           C  
ATOM   1247  CG  TYR A  81      30.235  -5.405  -5.215  1.00  0.00           C  
ATOM   1248  CD1 TYR A  81      29.171  -5.204  -4.361  1.00  0.00           C  
ATOM   1249  CD2 TYR A  81      30.448  -4.533  -6.268  1.00  0.00           C  
ATOM   1250  CE1 TYR A  81      28.332  -4.119  -4.557  1.00  0.00           C  
ATOM   1251  CE2 TYR A  81      29.611  -3.466  -6.464  1.00  0.00           C  
ATOM   1252  CZ  TYR A  81      28.557  -3.253  -5.616  1.00  0.00           C  
ATOM   1253  OH  TYR A  81      27.716  -2.183  -5.816  1.00  0.00           O  
ATOM   1254  H   TYR A  81      29.427  -8.245  -5.923  1.00  0.00           H  
ATOM   1255  HA  TYR A  81      31.421  -6.624  -7.128  1.00  0.00           H  
ATOM   1256 1HB  TYR A  81      30.750  -7.244  -4.273  1.00  0.00           H  
ATOM   1257 2HB  TYR A  81      32.129  -6.219  -4.687  1.00  0.00           H  
ATOM   1258  HD1 TYR A  81      28.992  -5.895  -3.533  1.00  0.00           H  
ATOM   1259  HD2 TYR A  81      31.281  -4.699  -6.942  1.00  0.00           H  
ATOM   1260  HE1 TYR A  81      27.492  -3.952  -3.883  1.00  0.00           H  
ATOM   1261  HE2 TYR A  81      29.782  -2.795  -7.289  1.00  0.00           H  
ATOM   1262  HH  TYR A  81      27.088  -2.131  -5.090  1.00  0.00           H  
ATOM   1263  N   GLU A  82      32.618  -9.367  -5.738  1.00  0.00           N  
ATOM   1264  CA  GLU A  82      33.844 -10.158  -5.698  1.00  0.00           C  
ATOM   1265  C   GLU A  82      34.321 -10.501  -7.107  1.00  0.00           C  
ATOM   1266  O   GLU A  82      35.518 -10.439  -7.399  1.00  0.00           O  
ATOM   1267  CB  GLU A  82      33.632 -11.454  -4.896  1.00  0.00           C  
ATOM   1268  CG  GLU A  82      33.480 -11.260  -3.376  1.00  0.00           C  
ATOM   1269  CD  GLU A  82      33.185 -12.552  -2.633  1.00  0.00           C  
ATOM   1270  OE1 GLU A  82      32.982 -13.558  -3.274  1.00  0.00           O  
ATOM   1271  OE2 GLU A  82      33.169 -12.527  -1.423  1.00  0.00           O  
ATOM   1272  H   GLU A  82      31.766  -9.706  -5.291  1.00  0.00           H  
ATOM   1273  HA  GLU A  82      34.618  -9.570  -5.210  1.00  0.00           H  
ATOM   1274 1HB  GLU A  82      32.729 -11.950  -5.255  1.00  0.00           H  
ATOM   1275 2HB  GLU A  82      34.468 -12.128  -5.069  1.00  0.00           H  
ATOM   1276 1HG  GLU A  82      34.405 -10.835  -2.985  1.00  0.00           H  
ATOM   1277 2HG  GLU A  82      32.683 -10.547  -3.187  1.00  0.00           H  
ATOM   1278  N   LEU A  83      33.380 -10.822  -7.994  1.00  0.00           N  
ATOM   1279  CA  LEU A  83      33.704 -11.156  -9.369  1.00  0.00           C  
ATOM   1280  C   LEU A  83      34.227  -9.947 -10.129  1.00  0.00           C  
ATOM   1281  O   LEU A  83      35.345  -9.982 -10.661  1.00  0.00           O  
ATOM   1282  CB  LEU A  83      32.464 -11.696 -10.100  1.00  0.00           C  
ATOM   1283  CG  LEU A  83      32.682 -12.258 -11.538  1.00  0.00           C  
ATOM   1284  CD1 LEU A  83      31.532 -13.182 -11.879  1.00  0.00           C  
ATOM   1285  CD2 LEU A  83      32.782 -11.112 -12.525  1.00  0.00           C  
ATOM   1286  H   LEU A  83      32.405 -10.865  -7.693  1.00  0.00           H  
ATOM   1287  HA  LEU A  83      34.476 -11.923  -9.365  1.00  0.00           H  
ATOM   1288 1HB  LEU A  83      32.034 -12.491  -9.493  1.00  0.00           H  
ATOM   1289 2HB  LEU A  83      31.725 -10.893 -10.161  1.00  0.00           H  
ATOM   1290  HG  LEU A  83      33.602 -12.843 -11.575  1.00  0.00           H  
ATOM   1291 1HD1 LEU A  83      31.676 -13.589 -12.880  1.00  0.00           H  
ATOM   1292 2HD1 LEU A  83      31.493 -13.997 -11.155  1.00  0.00           H  
ATOM   1293 3HD1 LEU A  83      30.600 -12.624 -11.843  1.00  0.00           H  
ATOM   1294 1HD2 LEU A  83      32.926 -11.500 -13.537  1.00  0.00           H  
ATOM   1295 2HD2 LEU A  83      31.901 -10.528 -12.486  1.00  0.00           H  
ATOM   1296 3HD2 LEU A  83      33.609 -10.498 -12.254  1.00  0.00           H  
ATOM   1297  N   ILE A  84      33.423  -8.865 -10.153  1.00  0.00           N  
ATOM   1298  CA  ILE A  84      33.722  -7.709 -10.989  1.00  0.00           C  
ATOM   1299  C   ILE A  84      34.932  -6.956 -10.507  1.00  0.00           C  
ATOM   1300  O   ILE A  84      35.582  -6.283 -11.299  1.00  0.00           O  
ATOM   1301  CB  ILE A  84      32.505  -6.782 -11.184  1.00  0.00           C  
ATOM   1302  CG1 ILE A  84      32.113  -6.072  -9.922  1.00  0.00           C  
ATOM   1303  CG2 ILE A  84      31.360  -7.584 -11.761  1.00  0.00           C  
ATOM   1304  CD1 ILE A  84      32.701  -4.671  -9.809  1.00  0.00           C  
ATOM   1305  H   ILE A  84      32.555  -8.877  -9.619  1.00  0.00           H  
ATOM   1306  HA  ILE A  84      33.951  -8.077 -11.980  1.00  0.00           H  
ATOM   1307  HB  ILE A  84      32.779  -6.011 -11.890  1.00  0.00           H  
ATOM   1308 1HG1 ILE A  84      31.034  -6.011  -9.869  1.00  0.00           H  
ATOM   1309 2HG1 ILE A  84      32.466  -6.657  -9.087  1.00  0.00           H  
ATOM   1310 1HG2 ILE A  84      30.528  -6.933 -11.945  1.00  0.00           H  
ATOM   1311 2HG2 ILE A  84      31.673  -8.040 -12.697  1.00  0.00           H  
ATOM   1312 3HG2 ILE A  84      31.067  -8.361 -11.062  1.00  0.00           H  
ATOM   1313 1HD1 ILE A  84      32.393  -4.218  -8.876  1.00  0.00           H  
ATOM   1314 2HD1 ILE A  84      33.792  -4.724  -9.839  1.00  0.00           H  
ATOM   1315 3HD1 ILE A  84      32.349  -4.064 -10.636  1.00  0.00           H  
ATOM   1316  N   ASP A  85      35.343  -7.136  -9.257  1.00  0.00           N  
ATOM   1317  CA  ASP A  85      36.558  -6.484  -8.790  1.00  0.00           C  
ATOM   1318  C   ASP A  85      37.764  -6.893  -9.659  1.00  0.00           C  
ATOM   1319  O   ASP A  85      38.734  -6.146  -9.766  1.00  0.00           O  
ATOM   1320  CB  ASP A  85      36.830  -6.837  -7.322  1.00  0.00           C  
ATOM   1321  CG  ASP A  85      37.939  -5.993  -6.652  1.00  0.00           C  
ATOM   1322  OD1 ASP A  85      37.759  -4.799  -6.508  1.00  0.00           O  
ATOM   1323  OD2 ASP A  85      38.946  -6.554  -6.280  1.00  0.00           O  
ATOM   1324  H   ASP A  85      34.782  -7.674  -8.592  1.00  0.00           H  
ATOM   1325  HA  ASP A  85      36.425  -5.403  -8.877  1.00  0.00           H  
ATOM   1326 1HB  ASP A  85      35.914  -6.707  -6.755  1.00  0.00           H  
ATOM   1327 2HB  ASP A  85      37.096  -7.896  -7.255  1.00  0.00           H  
ATOM   1328  N   SER A  86      37.732  -8.100 -10.255  1.00  0.00           N  
ATOM   1329  CA  SER A  86      38.836  -8.555 -11.098  1.00  0.00           C  
ATOM   1330  C   SER A  86      38.702  -8.103 -12.572  1.00  0.00           C  
ATOM   1331  O   SER A  86      39.574  -8.409 -13.408  1.00  0.00           O  
ATOM   1332  CB  SER A  86      38.980 -10.061 -11.004  1.00  0.00           C  
ATOM   1333  OG  SER A  86      37.884 -10.734 -11.540  1.00  0.00           O  
ATOM   1334  H   SER A  86      36.910  -8.699 -10.166  1.00  0.00           H  
ATOM   1335  HA  SER A  86      39.755  -8.119 -10.704  1.00  0.00           H  
ATOM   1336 1HB  SER A  86      39.884 -10.372 -11.524  1.00  0.00           H  
ATOM   1337 2HB  SER A  86      39.094 -10.339  -9.958  1.00  0.00           H  
ATOM   1338  HG  SER A  86      37.076 -10.355 -11.118  1.00  0.00           H  
ATOM   1339  N   TYR A  87      37.596  -7.418 -12.900  1.00  0.00           N  
ATOM   1340  CA  TYR A  87      37.330  -6.992 -14.267  1.00  0.00           C  
ATOM   1341  C   TYR A  87      37.104  -5.490 -14.430  1.00  0.00           C  
ATOM   1342  O   TYR A  87      37.697  -4.868 -15.310  1.00  0.00           O  
ATOM   1343  CB  TYR A  87      36.088  -7.718 -14.816  1.00  0.00           C  
ATOM   1344  CG  TYR A  87      36.199  -9.266 -14.880  1.00  0.00           C  
ATOM   1345  CD1 TYR A  87      35.873  -9.970 -13.787  1.00  0.00           C  
ATOM   1346  CD2 TYR A  87      36.598  -9.957 -16.015  1.00  0.00           C  
ATOM   1347  CE1 TYR A  87      35.935 -11.350 -13.777  1.00  0.00           C  
ATOM   1348  CE2 TYR A  87      36.669 -11.327 -16.017  1.00  0.00           C  
ATOM   1349  CZ  TYR A  87      36.337 -12.024 -14.899  1.00  0.00           C  
ATOM   1350  OH  TYR A  87      36.400 -13.399 -14.896  1.00  0.00           O  
ATOM   1351  H   TYR A  87      36.934  -7.162 -12.179  1.00  0.00           H  
ATOM   1352  HA  TYR A  87      38.195  -7.240 -14.848  1.00  0.00           H  
ATOM   1353 1HB  TYR A  87      35.227  -7.470 -14.189  1.00  0.00           H  
ATOM   1354 2HB  TYR A  87      35.868  -7.352 -15.814  1.00  0.00           H  
ATOM   1355  HD1 TYR A  87      35.564  -9.435 -12.912  1.00  0.00           H  
ATOM   1356  HD2 TYR A  87      36.849  -9.450 -16.897  1.00  0.00           H  
ATOM   1357  HE1 TYR A  87      35.670 -11.896 -12.873  1.00  0.00           H  
ATOM   1358  HE2 TYR A  87      36.983 -11.852 -16.914  1.00  0.00           H  
ATOM   1359  HH  TYR A  87      36.731 -13.706 -15.744  1.00  0.00           H  
ATOM   1360  N   ALA A  88      36.207  -4.932 -13.620  1.00  0.00           N  
ATOM   1361  CA  ALA A  88      35.789  -3.536 -13.730  1.00  0.00           C  
ATOM   1362  C   ALA A  88      36.356  -2.659 -12.639  1.00  0.00           C  
ATOM   1363  O   ALA A  88      36.680  -3.109 -11.544  1.00  0.00           O  
ATOM   1364  CB  ALA A  88      34.279  -3.414 -13.681  1.00  0.00           C  
ATOM   1365  H   ALA A  88      35.798  -5.499 -12.888  1.00  0.00           H  
ATOM   1366  HA  ALA A  88      36.147  -3.154 -14.681  1.00  0.00           H  
ATOM   1367 1HB  ALA A  88      33.998  -2.366 -13.800  1.00  0.00           H  
ATOM   1368 2HB  ALA A  88      33.849  -3.995 -14.484  1.00  0.00           H  
ATOM   1369 3HB  ALA A  88      33.917  -3.783 -12.724  1.00  0.00           H  
ATOM   1370  N   PHE A  89      36.391  -1.376 -12.931  1.00  0.00           N  
ATOM   1371  CA  PHE A  89      36.759  -0.379 -11.966  1.00  0.00           C  
ATOM   1372  C   PHE A  89      35.470   0.272 -11.505  1.00  0.00           C  
ATOM   1373  O   PHE A  89      34.721   0.853 -12.303  1.00  0.00           O  
ATOM   1374  CB  PHE A  89      37.683   0.644 -12.608  1.00  0.00           C  
ATOM   1375  CG  PHE A  89      38.972   0.029 -13.061  1.00  0.00           C  
ATOM   1376  CD1 PHE A  89      39.042  -0.576 -14.314  1.00  0.00           C  
ATOM   1377  CD2 PHE A  89      40.102   0.031 -12.261  1.00  0.00           C  
ATOM   1378  CE1 PHE A  89      40.211  -1.163 -14.753  1.00  0.00           C  
ATOM   1379  CE2 PHE A  89      41.275  -0.555 -12.701  1.00  0.00           C  
ATOM   1380  CZ  PHE A  89      41.328  -1.152 -13.949  1.00  0.00           C  
ATOM   1381  H   PHE A  89      36.142  -1.075 -13.864  1.00  0.00           H  
ATOM   1382  HA  PHE A  89      37.253  -0.849 -11.115  1.00  0.00           H  
ATOM   1383 1HB  PHE A  89      37.189   1.091 -13.474  1.00  0.00           H  
ATOM   1384 2HB  PHE A  89      37.905   1.440 -11.899  1.00  0.00           H  
ATOM   1385  HD1 PHE A  89      38.154  -0.585 -14.949  1.00  0.00           H  
ATOM   1386  HD2 PHE A  89      40.059   0.498 -11.277  1.00  0.00           H  
ATOM   1387  HE1 PHE A  89      40.250  -1.633 -15.734  1.00  0.00           H  
ATOM   1388  HE2 PHE A  89      42.159  -0.548 -12.064  1.00  0.00           H  
ATOM   1389  HZ  PHE A  89      42.251  -1.615 -14.296  1.00  0.00           H  
ATOM   1390  N   GLY A  90      35.165   0.126 -10.224  1.00  0.00           N  
ATOM   1391  CA  GLY A  90      33.936   0.704  -9.727  1.00  0.00           C  
ATOM   1392  C   GLY A  90      33.332  -0.010  -8.515  1.00  0.00           C  
ATOM   1393  O   GLY A  90      33.899  -0.975  -8.001  1.00  0.00           O  
ATOM   1394  H   GLY A  90      35.791  -0.373  -9.606  1.00  0.00           H  
ATOM   1395 1HA  GLY A  90      34.186   1.721  -9.452  1.00  0.00           H  
ATOM   1396 2HA  GLY A  90      33.207   0.755 -10.534  1.00  0.00           H  
ATOM   1397  N   PRO A  91      32.154   0.458  -8.078  1.00  0.00           N  
ATOM   1398  CA  PRO A  91      31.320   1.504  -8.664  1.00  0.00           C  
ATOM   1399  C   PRO A  91      32.047   2.827  -8.615  1.00  0.00           C  
ATOM   1400  O   PRO A  91      32.809   3.087  -7.685  1.00  0.00           O  
ATOM   1401  CB  PRO A  91      30.086   1.484  -7.761  1.00  0.00           C  
ATOM   1402  CG  PRO A  91      30.566   0.884  -6.451  1.00  0.00           C  
ATOM   1403  CD  PRO A  91      31.650  -0.101  -6.841  1.00  0.00           C  
ATOM   1404  HA  PRO A  91      31.046   1.249  -9.700  1.00  0.00           H  
ATOM   1405 1HB  PRO A  91      29.673   2.503  -7.662  1.00  0.00           H  
ATOM   1406 2HB  PRO A  91      29.322   0.869  -8.220  1.00  0.00           H  
ATOM   1407 1HG  PRO A  91      30.931   1.675  -5.781  1.00  0.00           H  
ATOM   1408 2HG  PRO A  91      29.726   0.391  -5.936  1.00  0.00           H  
ATOM   1409 1HD  PRO A  91      32.447  -0.121  -6.086  1.00  0.00           H  
ATOM   1410 2HD  PRO A  91      31.242  -1.093  -7.016  1.00  0.00           H  
ATOM   1411  N   LEU A  92      31.837   3.639  -9.630  1.00  0.00           N  
ATOM   1412  CA  LEU A  92      32.510   4.919  -9.729  1.00  0.00           C  
ATOM   1413  C   LEU A  92      31.599   6.030  -9.289  1.00  0.00           C  
ATOM   1414  O   LEU A  92      31.987   6.905  -8.512  1.00  0.00           O  
ATOM   1415  CB  LEU A  92      32.904   5.130 -11.182  1.00  0.00           C  
ATOM   1416  CG  LEU A  92      33.834   4.066 -11.737  1.00  0.00           C  
ATOM   1417  CD1 LEU A  92      34.063   4.309 -13.198  1.00  0.00           C  
ATOM   1418  CD2 LEU A  92      35.137   4.084 -10.970  1.00  0.00           C  
ATOM   1419  H   LEU A  92      31.204   3.357 -10.375  1.00  0.00           H  
ATOM   1420  HA  LEU A  92      33.395   4.910  -9.096  1.00  0.00           H  
ATOM   1421 1HB  LEU A  92      32.006   5.132 -11.788  1.00  0.00           H  
ATOM   1422 2HB  LEU A  92      33.396   6.094 -11.276  1.00  0.00           H  
ATOM   1423  HG  LEU A  92      33.366   3.088 -11.634  1.00  0.00           H  
ATOM   1424 1HD1 LEU A  92      34.719   3.534 -13.579  1.00  0.00           H  
ATOM   1425 2HD1 LEU A  92      33.112   4.276 -13.736  1.00  0.00           H  
ATOM   1426 3HD1 LEU A  92      34.528   5.281 -13.348  1.00  0.00           H  
ATOM   1427 1HD2 LEU A  92      35.799   3.313 -11.367  1.00  0.00           H  
ATOM   1428 2HD2 LEU A  92      35.608   5.059 -11.080  1.00  0.00           H  
ATOM   1429 3HD2 LEU A  92      34.946   3.894  -9.915  1.00  0.00           H  
ATOM   1430  N   PHE A  93      30.377   5.988  -9.797  1.00  0.00           N  
ATOM   1431  CA  PHE A  93      29.410   7.017  -9.449  1.00  0.00           C  
ATOM   1432  C   PHE A  93      28.072   6.413  -9.117  1.00  0.00           C  
ATOM   1433  O   PHE A  93      27.670   5.390  -9.677  1.00  0.00           O  
ATOM   1434  CB  PHE A  93      29.248   8.061 -10.557  1.00  0.00           C  
ATOM   1435  CG  PHE A  93      30.501   8.813 -10.865  1.00  0.00           C  
ATOM   1436  CD1 PHE A  93      31.417   8.318 -11.768  1.00  0.00           C  
ATOM   1437  CD2 PHE A  93      30.767  10.018 -10.250  1.00  0.00           C  
ATOM   1438  CE1 PHE A  93      32.575   8.995 -12.055  1.00  0.00           C  
ATOM   1439  CE2 PHE A  93      31.928  10.709 -10.531  1.00  0.00           C  
ATOM   1440  CZ  PHE A  93      32.834  10.194 -11.436  1.00  0.00           C  
ATOM   1441  H   PHE A  93      30.141   5.214 -10.423  1.00  0.00           H  
ATOM   1442  HA  PHE A  93      29.764   7.538  -8.559  1.00  0.00           H  
ATOM   1443 1HB  PHE A  93      28.883   7.616 -11.455  1.00  0.00           H  
ATOM   1444 2HB  PHE A  93      28.499   8.786 -10.239  1.00  0.00           H  
ATOM   1445  HD1 PHE A  93      31.218   7.377 -12.245  1.00  0.00           H  
ATOM   1446  HD2 PHE A  93      30.049  10.420  -9.533  1.00  0.00           H  
ATOM   1447  HE1 PHE A  93      33.289   8.582 -12.767  1.00  0.00           H  
ATOM   1448  HE2 PHE A  93      32.131  11.658 -10.037  1.00  0.00           H  
ATOM   1449  HZ  PHE A  93      33.752  10.737 -11.655  1.00  0.00           H  
ATOM   1450  N   LEU A  94      27.364   7.086  -8.225  1.00  0.00           N  
ATOM   1451  CA  LEU A  94      26.014   6.705  -7.859  1.00  0.00           C  
ATOM   1452  C   LEU A  94      25.139   7.935  -7.884  1.00  0.00           C  
ATOM   1453  O   LEU A  94      25.476   8.965  -7.293  1.00  0.00           O  
ATOM   1454  CB  LEU A  94      25.989   6.060  -6.458  1.00  0.00           C  
ATOM   1455  CG  LEU A  94      24.608   5.518  -5.976  1.00  0.00           C  
ATOM   1456  CD1 LEU A  94      24.827   4.327  -5.038  1.00  0.00           C  
ATOM   1457  CD2 LEU A  94      23.824   6.623  -5.236  1.00  0.00           C  
ATOM   1458  H   LEU A  94      27.768   7.905  -7.797  1.00  0.00           H  
ATOM   1459  HA  LEU A  94      25.636   5.993  -8.584  1.00  0.00           H  
ATOM   1460 1HB  LEU A  94      26.687   5.223  -6.454  1.00  0.00           H  
ATOM   1461 2HB  LEU A  94      26.330   6.796  -5.729  1.00  0.00           H  
ATOM   1462  HG  LEU A  94      24.041   5.186  -6.841  1.00  0.00           H  
ATOM   1463 1HD1 LEU A  94      23.864   3.941  -4.711  1.00  0.00           H  
ATOM   1464 2HD1 LEU A  94      25.372   3.544  -5.559  1.00  0.00           H  
ATOM   1465 3HD1 LEU A  94      25.399   4.649  -4.170  1.00  0.00           H  
ATOM   1466 1HD2 LEU A  94      22.862   6.230  -4.907  1.00  0.00           H  
ATOM   1467 2HD2 LEU A  94      24.391   6.954  -4.369  1.00  0.00           H  
ATOM   1468 3HD2 LEU A  94      23.657   7.465  -5.892  1.00  0.00           H  
ATOM   1469  N   PHE A  95      24.003   7.817  -8.549  1.00  0.00           N  
ATOM   1470  CA  PHE A  95      23.077   8.923  -8.644  1.00  0.00           C  
ATOM   1471  C   PHE A  95      21.778   8.452  -8.018  1.00  0.00           C  
ATOM   1472  O   PHE A  95      21.454   7.267  -8.100  1.00  0.00           O  
ATOM   1473  CB  PHE A  95      22.851   9.255 -10.111  1.00  0.00           C  
ATOM   1474  CG  PHE A  95      24.152   9.490 -10.865  1.00  0.00           C  
ATOM   1475  CD1 PHE A  95      24.798   8.397 -11.467  1.00  0.00           C  
ATOM   1476  CD2 PHE A  95      24.746  10.733 -10.959  1.00  0.00           C  
ATOM   1477  CE1 PHE A  95      25.982   8.546 -12.144  1.00  0.00           C  
ATOM   1478  CE2 PHE A  95      25.950  10.885 -11.644  1.00  0.00           C  
ATOM   1479  CZ  PHE A  95      26.563   9.788 -12.237  1.00  0.00           C  
ATOM   1480  H   PHE A  95      23.809   6.943  -9.033  1.00  0.00           H  
ATOM   1481  HA  PHE A  95      23.457   9.786  -8.097  1.00  0.00           H  
ATOM   1482 1HB  PHE A  95      22.319   8.450 -10.587  1.00  0.00           H  
ATOM   1483 2HB  PHE A  95      22.238  10.150 -10.194  1.00  0.00           H  
ATOM   1484  HD1 PHE A  95      24.346   7.412 -11.396  1.00  0.00           H  
ATOM   1485  HD2 PHE A  95      24.267  11.595 -10.492  1.00  0.00           H  
ATOM   1486  HE1 PHE A  95      26.462   7.681 -12.606  1.00  0.00           H  
ATOM   1487  HE2 PHE A  95      26.414  11.869 -11.716  1.00  0.00           H  
ATOM   1488  HZ  PHE A  95      27.506   9.908 -12.774  1.00  0.00           H  
ATOM   1489  N   LYS A  96      21.015   9.349  -7.407  1.00  0.00           N  
ATOM   1490  CA  LYS A  96      19.758   8.904  -6.816  1.00  0.00           C  
ATOM   1491  C   LYS A  96      18.642   9.939  -6.862  1.00  0.00           C  
ATOM   1492  O   LYS A  96      18.890  11.147  -6.853  1.00  0.00           O  
ATOM   1493  CB  LYS A  96      19.997   8.450  -5.369  1.00  0.00           C  
ATOM   1494  CG  LYS A  96      20.493   9.531  -4.427  1.00  0.00           C  
ATOM   1495  CD  LYS A  96      20.748   8.964  -3.033  1.00  0.00           C  
ATOM   1496  CE  LYS A  96      21.194  10.047  -2.060  1.00  0.00           C  
ATOM   1497  NZ  LYS A  96      21.434   9.504  -0.693  1.00  0.00           N  
ATOM   1498  H   LYS A  96      21.297  10.318  -7.349  1.00  0.00           H  
ATOM   1499  HA  LYS A  96      19.414   8.044  -7.381  1.00  0.00           H  
ATOM   1500 1HB  LYS A  96      19.063   8.057  -4.966  1.00  0.00           H  
ATOM   1501 2HB  LYS A  96      20.716   7.632  -5.360  1.00  0.00           H  
ATOM   1502 1HG  LYS A  96      21.421   9.955  -4.815  1.00  0.00           H  
ATOM   1503 2HG  LYS A  96      19.748  10.324  -4.361  1.00  0.00           H  
ATOM   1504 1HD  LYS A  96      19.837   8.507  -2.658  1.00  0.00           H  
ATOM   1505 2HD  LYS A  96      21.519   8.193  -3.090  1.00  0.00           H  
ATOM   1506 1HE  LYS A  96      22.113  10.498  -2.428  1.00  0.00           H  
ATOM   1507 2HE  LYS A  96      20.421  10.814  -2.004  1.00  0.00           H  
ATOM   1508 1HZ  LYS A  96      21.726  10.251  -0.079  1.00  0.00           H  
ATOM   1509 2HZ  LYS A  96      20.579   9.091  -0.339  1.00  0.00           H  
ATOM   1510 3HZ  LYS A  96      22.155   8.799  -0.733  1.00  0.00           H  
ATOM   1511  N   GLY A  97      17.402   9.441  -6.858  1.00  0.00           N  
ATOM   1512  CA  GLY A  97      16.213  10.287  -6.835  1.00  0.00           C  
ATOM   1513  C   GLY A  97      14.916   9.481  -6.732  1.00  0.00           C  
ATOM   1514  O   GLY A  97      14.891   8.359  -6.210  1.00  0.00           O  
ATOM   1515  H   GLY A  97      17.300   8.427  -6.918  1.00  0.00           H  
ATOM   1516 1HA  GLY A  97      16.278  10.976  -5.992  1.00  0.00           H  
ATOM   1517 2HA  GLY A  97      16.189  10.896  -7.737  1.00  0.00           H  
ATOM   1518  N   TYR A  98      13.821  10.087  -7.189  1.00  0.00           N  
ATOM   1519  CA  TYR A  98      12.498   9.474  -7.093  1.00  0.00           C  
ATOM   1520  C   TYR A  98      11.864   9.332  -8.468  1.00  0.00           C  
ATOM   1521  O   TYR A  98      12.161  10.107  -9.373  1.00  0.00           O  
ATOM   1522  CB  TYR A  98      11.585  10.312  -6.214  1.00  0.00           C  
ATOM   1523  CG  TYR A  98      12.047  10.465  -4.796  1.00  0.00           C  
ATOM   1524  CD1 TYR A  98      12.818  11.556  -4.439  1.00  0.00           C  
ATOM   1525  CD2 TYR A  98      11.706   9.521  -3.851  1.00  0.00           C  
ATOM   1526  CE1 TYR A  98      13.234  11.701  -3.134  1.00  0.00           C  
ATOM   1527  CE2 TYR A  98      12.115   9.658  -2.553  1.00  0.00           C  
ATOM   1528  CZ  TYR A  98      12.875  10.747  -2.187  1.00  0.00           C  
ATOM   1529  OH  TYR A  98      13.286  10.897  -0.884  1.00  0.00           O  
ATOM   1530  H   TYR A  98      13.910  11.003  -7.609  1.00  0.00           H  
ATOM   1531  HA  TYR A  98      12.596   8.475  -6.663  1.00  0.00           H  
ATOM   1532 1HB  TYR A  98      11.473  11.307  -6.644  1.00  0.00           H  
ATOM   1533 2HB  TYR A  98      10.598   9.857  -6.193  1.00  0.00           H  
ATOM   1534  HD1 TYR A  98      13.090  12.302  -5.186  1.00  0.00           H  
ATOM   1535  HD2 TYR A  98      11.105   8.666  -4.133  1.00  0.00           H  
ATOM   1536  HE1 TYR A  98      13.836  12.563  -2.846  1.00  0.00           H  
ATOM   1537  HE2 TYR A  98      11.829   8.906  -1.813  1.00  0.00           H  
ATOM   1538  HH  TYR A  98      12.956  10.162  -0.359  1.00  0.00           H  
ATOM   1539  N   ARG A  99      10.949   8.372  -8.613  1.00  0.00           N  
ATOM   1540  CA  ARG A  99      10.247   8.183  -9.886  1.00  0.00           C  
ATOM   1541  C   ARG A  99       8.973   9.009 -10.009  1.00  0.00           C  
ATOM   1542  O   ARG A  99       8.324   9.005 -11.057  1.00  0.00           O  
ATOM   1543  CB  ARG A  99       9.858   6.731 -10.066  1.00  0.00           C  
ATOM   1544  CG  ARG A  99      10.985   5.743 -10.129  1.00  0.00           C  
ATOM   1545  CD  ARG A  99      11.727   5.889 -11.382  1.00  0.00           C  
ATOM   1546  NE  ARG A  99      10.866   5.609 -12.516  1.00  0.00           N  
ATOM   1547  CZ  ARG A  99      11.192   5.775 -13.802  1.00  0.00           C  
ATOM   1548  NH1 ARG A  99      12.378   6.222 -14.145  1.00  0.00           N  
ATOM   1549  NH2 ARG A  99      10.283   5.483 -14.709  1.00  0.00           N  
ATOM   1550  H   ARG A  99      10.755   7.753  -7.835  1.00  0.00           H  
ATOM   1551  HA  ARG A  99      10.922   8.468 -10.693  1.00  0.00           H  
ATOM   1552 1HB  ARG A  99       9.194   6.431  -9.256  1.00  0.00           H  
ATOM   1553 2HB  ARG A  99       9.308   6.634 -10.995  1.00  0.00           H  
ATOM   1554 1HG  ARG A  99      11.656   5.910  -9.293  1.00  0.00           H  
ATOM   1555 2HG  ARG A  99      10.583   4.730 -10.079  1.00  0.00           H  
ATOM   1556 1HD  ARG A  99      12.107   6.907 -11.476  1.00  0.00           H  
ATOM   1557 2HD  ARG A  99      12.558   5.187 -11.402  1.00  0.00           H  
ATOM   1558  HE  ARG A  99       9.905   5.277 -12.335  1.00  0.00           H  
ATOM   1559 1HH1 ARG A  99      13.051   6.457 -13.425  1.00  0.00           H  
ATOM   1560 2HH1 ARG A  99      12.608   6.348 -15.118  1.00  0.00           H  
ATOM   1561 1HH2 ARG A  99       9.364   5.152 -14.375  1.00  0.00           H  
ATOM   1562 2HH2 ARG A  99      10.477   5.594 -15.690  1.00  0.00           H  
ATOM   1563  N   VAL A 100       8.620   9.713  -8.938  1.00  0.00           N  
ATOM   1564  CA  VAL A 100       7.444  10.590  -8.827  1.00  0.00           C  
ATOM   1565  C   VAL A 100       6.101   9.939  -9.211  1.00  0.00           C  
ATOM   1566  O   VAL A 100       5.238   9.743  -8.358  1.00  0.00           O  
ATOM   1567  CB  VAL A 100       7.684  11.859  -9.661  1.00  0.00           C  
ATOM   1568  CG1 VAL A 100       6.449  12.761  -9.642  1.00  0.00           C  
ATOM   1569  CG2 VAL A 100       8.904  12.573  -9.097  1.00  0.00           C  
ATOM   1570  H   VAL A 100       9.225   9.643  -8.135  1.00  0.00           H  
ATOM   1571  HA  VAL A 100       7.366  10.901  -7.791  1.00  0.00           H  
ATOM   1572  HB  VAL A 100       7.869  11.584 -10.699  1.00  0.00           H  
ATOM   1573 1HG1 VAL A 100       6.640  13.649 -10.243  1.00  0.00           H  
ATOM   1574 2HG1 VAL A 100       5.591  12.242 -10.045  1.00  0.00           H  
ATOM   1575 3HG1 VAL A 100       6.236  13.055  -8.617  1.00  0.00           H  
ATOM   1576 1HG2 VAL A 100       9.104  13.469  -9.682  1.00  0.00           H  
ATOM   1577 2HG2 VAL A 100       8.713  12.847  -8.059  1.00  0.00           H  
ATOM   1578 3HG2 VAL A 100       9.771  11.909  -9.143  1.00  0.00           H  
ATOM   1579  N   GLU A 101       5.930   9.621 -10.494  1.00  0.00           N  
ATOM   1580  CA  GLU A 101       4.725   8.988 -11.016  1.00  0.00           C  
ATOM   1581  C   GLU A 101       4.894   7.472 -11.045  1.00  0.00           C  
ATOM   1582  O   GLU A 101       3.919   6.718 -11.028  1.00  0.00           O  
ATOM   1583  CB  GLU A 101       4.420   9.489 -12.434  1.00  0.00           C  
ATOM   1584  CG  GLU A 101       4.122  10.982 -12.537  1.00  0.00           C  
ATOM   1585  CD  GLU A 101       3.835  11.438 -13.949  1.00  0.00           C  
ATOM   1586  OE1 GLU A 101       3.942  10.638 -14.849  1.00  0.00           O  
ATOM   1587  OE2 GLU A 101       3.511  12.589 -14.124  1.00  0.00           O  
ATOM   1588  H   GLU A 101       6.705   9.798 -11.119  1.00  0.00           H  
ATOM   1589  HA  GLU A 101       3.887   9.230 -10.362  1.00  0.00           H  
ATOM   1590 1HB  GLU A 101       5.273   9.276 -13.079  1.00  0.00           H  
ATOM   1591 2HB  GLU A 101       3.564   8.948 -12.835  1.00  0.00           H  
ATOM   1592 1HG  GLU A 101       3.271  11.225 -11.902  1.00  0.00           H  
ATOM   1593 2HG  GLU A 101       4.984  11.527 -12.168  1.00  0.00           H  
ATOM   1594  N   GLY A 102       6.147   7.033 -11.125  1.00  0.00           N  
ATOM   1595  CA  GLY A 102       6.478   5.616 -11.226  1.00  0.00           C  
ATOM   1596  C   GLY A 102       6.965   5.260 -12.628  1.00  0.00           C  
ATOM   1597  O   GLY A 102       8.157   5.018 -12.855  1.00  0.00           O  
ATOM   1598  H   GLY A 102       6.892   7.724 -11.124  1.00  0.00           H  
ATOM   1599 1HA  GLY A 102       7.242   5.366 -10.492  1.00  0.00           H  
ATOM   1600 2HA  GLY A 102       5.600   5.019 -10.982  1.00  0.00           H  
TER                                                                             
# All scores below are weighted scores, not raw scores.
#BEGIN_POSE_ENERGIES_TABLE /home/grads/bernardm/FoldingBenchMarks/RosettaFold/RoseTTAFold/results_pyrosetta_rerun/T1132.pdb/pdb-3track/model0_1_0.25.pdb
label fa_atr fa_rep fa_sol fa_intra_rep fa_intra_sol_xover4 lk_ball_wtd fa_elec hbond_sr_bb hbond_lr_bb hbond_bb_sc hbond_sc dslf_fa13 omega fa_dun p_aa_pp yhh_planarity ref rama_prepro cart_bonded total
weights 1 0.55 1 0.005 1 1 1 1 1 1 1 1.25 0.4 0.7 0.6 0.625 1 0.45 0.5 NA
pose -558.262 52.0916 343.823 1.2697 21.181 -11.3068 -196.552 -45.3862 -35.1492 -11.1021 -17.1078 0 0.54666 133.092 -21.0689 0.18831 17.3332 13.5159 39.569 -273.325
SER:NtermProteinFull_1 -1.07168 0.0567 1.45292 0.00161 0.03236 -0.28229 -1.43931 0 0 0 0 0 0.00443 0.34323 0 0 -0.28969 0 0.05824 -1.13348
GLY_2 -1.07277 0.20542 1.40021 3e-05 0 -0.04457 -1.18172 0 0 0 0 0 -0.06377 0 -1.12749 0 0.79816 0.0831 0.26767 -0.73574
GLY_3 -0.80807 0.16158 0.88164 6e-05 0 -0.12666 0.43478 0 0 0 0 0 -0.0135 0 0.15429 0 0.79816 0.22253 0.26774 1.97255
GLY_4 -1.4764 0.42522 1.43072 7e-05 0 -0.06548 -0.01006 0 0 0 0 0 -0.06257 0 0.34266 0 0.79816 0.12823 0.18071 1.69126
MET_5 -4.94156 0.70113 2.07115 0.00944 0.06319 -0.13509 -0.52989 0 0 0 0 0 0.09843 1.13441 1.30717 0 1.65735 5.01307 0.27613 6.72493
THR_6 -4.5256 0.42773 2.73747 0.0083 0.08295 -0.36521 -1.27179 0 0 0 0 0 0.01472 0.02056 -0.34797 0 1.15175 4.77661 0.28814 2.99767
TYR_7 -8.71979 0.54418 4.0943 0.02178 0.14192 0.03433 -2.33491 0 0 0 0 0 -0.03507 1.98262 -0.01747 0.00977 0.58223 -0.22922 0.17665 -3.74868
HIS_8 -7.19304 0.55268 5.43791 0.00667 0.36564 -0.01982 -3.64577 0 0 0 -0.9556 0 -0.0609 2.21127 -0.10232 0 -0.30065 0.18781 0.16633 -3.3498
VAL_9 -7.41336 1.00992 1.9974 0.02716 0.06947 0.02772 -1.9544 0 0 0 0 0 -0.06009 1.33845 -0.69605 0 2.64269 0.03902 0.26871 -2.70339
LEU_10 -6.73012 0.8796 2.47473 0.01659 0.08597 -0.02204 -2.12438 0 0 0 0 0 -0.03941 0.43128 -0.14396 0 1.66147 -0.04412 0.30247 -3.25194
VAL_11 -6.72757 0.85333 2.03162 0.02064 0.04351 0.06216 -2.37871 0 0 0 0 0 -0.05584 0.04788 -0.78644 0 2.64269 -0.09251 0.30252 -4.03671
GLN_12 -8.6577 1.09881 5.12926 0.01072 0.33099 -0.50137 -3.84414 0 0 0 -0.44529 0 0.00559 4.84431 0.078 0 -1.45095 -0.22967 0.83354 -2.79789
PHE_13 -10.0499 0.65945 1.51122 0.02529 0.25875 -0.09323 -2.47455 0 0 0 0 0 0.0467 1.36157 -0.16043 0 1.21829 -0.16093 1.05711 -6.80063
ASP_14 -5.30777 0.25759 5.43538 0.00414 0.27872 0.41669 -6.00411 0 0 0 -1.70426 0 -0.03662 2.20931 0.48424 0 -2.14574 0.03558 0.52021 -5.55664
VAL_15 -7.53302 1.2528 1.43634 0.03151 0.07034 0.0498 -1.57397 0 0 0 0 0 -0.02881 1.24939 -0.66377 0 2.64269 0.19398 1.19463 -1.67809
PRO_16 -4.85966 0.77497 2.82504 0.00304 0.07506 -0.07829 -1.49709 0 0 0 0 0 0.08965 0.05051 -1.11576 0 -1.64321 -0.24345 1.2688 -4.3504
SER_17 -3.89337 0.4807 4.54257 0.00172 0.02401 0.19989 -2.38495 0 0 0 -0.83427 0 -0.04492 0.52822 0.29714 0 -0.28969 -0.25353 0.47189 -1.1546
ASP_18 -1.917 0.1356 1.99636 0.00466 0.33076 -0.16232 -0.08788 0 0 0 0 0 -0.0488 1.42366 -0.03054 0 -2.14574 -0.14286 0.35505 -0.28906
LYS_19 -6.96527 1.03728 5.17903 0.00896 0.15163 0.0476 -3.39654 0 0 -0.59121 0 0 0.01459 0.99155 0.00089 0 -0.71458 -0.29463 0.50155 -4.02914
ARG_20 -7.24252 0.3929 5.55305 0.01581 0.50415 -0.01242 -2.63367 0 0 0 0 0 -0.08447 2.56039 -0.16985 0 -0.09474 -0.35407 0.51728 -1.04817
GLU_21 -3.53473 0.31445 3.20866 0.00566 0.25177 -0.19919 -0.8376 0 0 0 0 0 0.02794 2.65338 -0.20916 0 -2.72453 -0.30482 0.15499 -1.19318
ALA_22 -3.90667 0.25277 2.04891 0.00145 0 -0.17784 -0.92753 0 0 0 0 0 0.05553 0 -0.18086 0 1.32468 -0.22173 0.08708 -1.64421
PHE_23 -9.28746 0.79347 1.80694 0.02876 0.37493 -0.14783 -1.76585 0 0 0 0 0 -0.00782 1.3873 -0.33807 0 1.21829 -0.14683 0.28512 -5.79906
ALA_24 -5.10948 0.31206 3.24577 0.00159 0 -0.06882 -1.81793 0 0 0 0 0 -0.00169 0 -0.31705 0 1.32468 -0.20369 0.3119 -2.32266
ALA_25 -4.12802 0.27746 3.5065 0.00143 0 -0.0694 -2.01016 0 0 0 0 0 0.04768 0 -0.17822 0 1.32468 -0.35006 0.12785 -1.45025
ALA_26 -5.68838 0.77713 2.57642 0.00162 0 -0.10036 -1.81216 0 0 0 0 0 0.05343 0 -0.24633 0 1.32468 -0.36764 0.14687 -3.33472
GLY_27 -4.97107 0.4959 3.60186 0.00015 0 -0.22978 -2.22302 0 0 0 0 0 -0.06298 0 0.3219 0 0.79816 0.21461 0.16115 -1.89311
LEU_28 -5.96499 0.31579 4.024 0.02826 0.083 -0.31137 -1.97755 0 0 0 0 0 0.37045 0.1747 -0.29144 0 1.66147 0.27518 0.22603 -1.38647
PHE_29 -6.32845 0.54027 4.01801 0.02168 0.1898 -0.08394 -2.12218 0 0 0 0 0 -0.00582 1.90287 -0.49605 0 1.21829 -0.1234 0.42639 -0.84253
ASP_30 -7.79874 0.52559 7.61058 0.00363 0.70996 -0.00273 -4.50545 0 0 0 -1.01147 0 -0.01817 2.87819 0.10879 0 -2.14574 -0.09576 0.40754 -3.33377
ALA_31 -6.36829 0.64519 3.20154 0.00159 0 -0.23939 -1.70336 0 0 0 0 0 -0.02065 0 -0.20233 0 1.32468 -0.30052 0.25778 -3.40377
ASN_32 -4.88532 0.2467 4.93161 0.00634 0.25327 -0.51034 -2.19046 0 0 0 0 0 -0.00494 1.19079 0.3909 0 -1.34026 -0.02932 0.189 -1.75203
GLY_33 -3.98934 0.25393 4.16872 0.00014 0 -0.00532 -2.61523 0 0 0 0 0 -0.0582 0 0.33242 0 0.79816 0.5674 0.10542 -0.4419
SER_34 -6.21068 0.42311 6.02992 0.00206 0.0633 -0.35299 -2.50103 0 0 0 0 0 -0.00909 0.50758 0.36099 0 -0.28969 0.63873 0.1953 -1.14251
LEU_35 -5.70819 0.31157 2.50743 0.03068 0.09188 -0.26435 -0.62641 0 0 0 0 0 -0.03603 0.17199 -0.31264 0 1.66147 0.02391 0.39805 -1.75064
GLN_36 -3.49679 0.22129 3.39364 0.00712 0.21224 -0.49005 -0.84206 0 0 0 0 0 -0.01376 2.48944 -0.16437 0 -1.45095 -0.20414 0.42469 0.08631
ASN_37 -3.14734 0.31743 3.19225 0.00565 0.32092 -0.15099 -1.49462 0 0 0 0 0 -0.05141 1.46404 -0.0872 0 -1.34026 0.13891 0.66267 -0.16995
GLU_38 -5.39232 0.39997 6.28424 0.0099 0.63392 0.22182 -2.57705 0 0 0 -0.79597 0 0.00322 3.30459 0.20506 0 -2.72453 0.68344 1.28349 1.53976
PRO_39 -1.78072 0.57409 1.4366 0.00348 0.07756 -0.16357 0.13204 0 0 0 0 0 -0.06833 0.05191 -1.00457 0 -1.64321 0.19859 0.98652 -1.19959
GLY_40 -3.40898 0.28624 2.65778 6e-05 0 -0.06959 -1.90307 0 0 0 0 0 -0.04928 0 -1.49187 0 0.79816 -0.65434 0.43355 -3.40135
THR_41 -6.24034 0.40688 3.02479 0.00681 0.05265 -0.28285 -1.70285 0 0 0 0 0 -0.03614 0.18677 0.0372 0 1.15175 -0.36013 0.61101 -3.14445
LEU_42 -5.58931 0.35172 1.72104 0.02749 0.07829 -0.2508 -0.53787 0 0 0 0 0 0.00203 0.17744 -0.25125 0 1.66147 0.10896 0.45273 -2.04807
ARG_43 -6.67399 0.28083 6.50485 0.01487 0.47622 0.25978 -4.12201 0 0 0 -0.86797 0 0.00599 2.27801 -0.21671 0 -0.09474 0.18237 0.34887 -1.62364
PHE_44 -9.5209 1.09086 2.34373 0.0562 0.17066 -0.35419 -0.75656 0 0 0 0 0 -0.06915 3.44162 -0.25105 0 1.21829 0.54278 0.35543 -1.73229
GLU_45 -5.19621 0.42211 4.2778 0.00577 0.247 0.07942 -2.75324 0 0 0 0 0 -0.00318 2.41045 0.04754 0 -2.72453 0.50298 0.20204 -2.48206
VAL_46 -5.092 0.50213 -0.47728 0.01914 0.04459 -0.27711 -0.32019 0 0 0 0 0 0.05984 0.04992 -0.6211 0 2.64269 -0.14647 0.33585 -3.28
ILE_47 -5.70018 0.50852 2.62001 0.03748 0.1253 -0.08812 -2.15943 0 0 0 0 0 0.10394 2.2812 -0.73232 0 2.30374 -0.3262 0.46201 -0.56405
ARG_48 -5.31121 0.27275 2.67366 0.01371 0.42373 -0.18532 -0.47647 0 0 0 0 0 -0.04249 2.01554 0.01473 0 -0.09474 -0.2123 0.36111 -0.54729
ASP_49 -5.04204 0.20306 6.09003 0.00296 0.43729 -0.07809 -4.92213 0 0 -1.51023 0 0 -0.01459 2.49057 0.01376 0 -2.14574 -0.30047 0.21631 -4.55931
GLU_50 -1.62931 0.04067 1.87602 0.00641 0.30643 -0.22199 0.34534 0 0 0 0 0 -0.03079 2.4387 -0.13901 0 -2.72453 -0.50163 0.22005 -0.01365
ASN_51 -1.96185 0.13015 2.48082 0.00479 0.24368 -0.10955 -1.48717 0 0 -0.5055 0 0 0.05018 1.50491 0.16443 0 -1.34026 0.04251 0.20668 -0.57617
ASN_52 -4.46733 0.43815 5.10116 0.0126 0.6486 -0.09813 -2.16157 0 0 -1.8228 0 0 -0.00951 1.6014 -0.46908 0 -1.34026 0.45946 0.2914 -1.81593
ARG_53 -3.70648 0.11492 3.15214 0.01123 0.2261 -0.20283 -0.25666 0 0 0 0 0 -0.0907 1.50703 -0.04839 0 -0.09474 0.17753 0.35448 1.14362
ASN_54 -5.89204 0.86371 5.43739 0.00733 0.30848 0.25266 -2.67646 0 0 -0.81807 -0.83427 0 -0.0532 1.61419 -0.18993 0 -1.34026 -0.29394 0.26346 -3.35095
ARG_55 -7.24937 0.25501 7.04352 0.01416 0.39707 0.0049 -5.54211 0 0 0 -1.70426 0 -0.05301 1.88647 0.18619 0 -0.09474 -0.23316 0.32051 -4.76881
PHE_56 -9.36861 0.7424 2.50554 0.02456 0.20303 0.10436 -2.47048 0 0 0 0 0 0.01251 1.55736 -0.29594 0 1.21829 -0.08487 0.45537 -5.39647
TYR_57 -8.61904 1.21338 3.65129 0.02435 0.21905 -0.08002 -3.23112 0 0 0 -0.44529 0 0.16295 1.41517 -0.33386 0.16792 0.58223 -0.29772 0.84943 -4.72131
LEU_58 -7.12038 0.45299 1.97161 0.0113 0.07162 0.18768 -2.13055 0 0 0 0 0 -0.06478 0.83869 -0.28636 0 1.66147 -0.0747 0.82852 -3.65289
ASP_59 -5.77983 0.37982 6.52748 0.0047 0.52457 0.43832 -5.46679 0 0 0 -1.82357 0 0.12876 2.14968 -0.53536 0 -2.14574 -0.00217 0.51805 -5.08209
GLU_60 -7.90878 0.78537 6.037 0.01177 0.38191 -0.00358 -3.73609 0 0 0 -0.45628 0 -0.00725 3.70689 0.22668 0 -2.72453 0.02642 0.49939 -3.16108
VAL_61 -7.84072 0.55117 3.00743 0.01597 0.04135 -0.15846 -3.13286 0 0 0 0 0 -0.056 0.07044 -0.78515 0 2.64269 -0.09839 0.34672 -5.39582
TYR_62 -12.0621 1.07762 5.12527 0.02502 0.27743 -0.06231 -3.50489 0 0 0 -0.45628 0 -0.0061 1.42517 -0.41545 0.00387 0.58223 -0.3362 0.32625 -8.00048
GLU_63 -5.25778 0.42077 3.90119 0.00596 0.2605 -0.3671 -1.75253 0 0 0 0 0 0.03094 2.69572 -0.30779 0 -2.72453 -0.43481 0.2742 -3.25528
ASP_64 -5.04985 0.27421 5.40667 0.00521 0.79913 -0.36765 -3.61386 0 0 -0.54265 0 0 -0.00191 2.03544 -0.16321 0 -2.14574 -0.26141 0.13596 -3.48966
GLU_65 -4.12073 0.30968 3.13968 0.00579 0.26383 -0.02257 -1.00585 0 0 0 0 0 -0.046 2.51917 -0.3381 0 -2.72453 -0.26477 0.1795 -2.1049
ALA_66 -4.09799 0.34689 3.89321 0.00142 0 -0.43276 -1.4646 0 0 0 0 0 0.03019 0 -0.14576 0 1.32468 -0.41148 0.17456 -0.78165
ALA_67 -5.64433 0.3295 3.82774 0.00137 0 -0.23868 -2.69029 0 0 -0.54265 0 0 0.1827 0 -0.25954 0 1.32468 -0.31664 0.17495 -3.85118
PHE_68 -9.69676 0.95258 3.23532 0.02349 0.24883 -0.1156 -2.29088 0 0 0 0 0 -0.00471 1.67275 -0.44168 0 1.21829 -0.17549 0.19113 -5.18271
LEU_69 -6.27305 0.32031 4.37366 0.02981 0.0839 -0.2931 -1.55667 0 0 0 0 0 0.06883 0.154 -0.29949 0 1.66147 -0.13882 0.23044 -1.63871
GLN_70 -5.30981 0.35634 5.33996 0.0067 0.20089 -0.44287 -1.94335 0 0 0 0 0 0.07178 2.34338 -0.09265 0 -1.45095 -0.27786 0.3935 -0.80494
HIS_71 -8.81019 0.79677 7.60058 0.00861 0.89888 -0.08367 -3.57644 0 0 0 -1.01147 0 -0.02347 1.64681 -0.03299 0 -0.30065 -0.13794 0.64596 -2.37922
CYS_72 -5.17458 0.45985 2.41824 0.00274 0.01398 -0.18306 -1.24253 0 0 0 0 0 -0.10619 0.44558 0.3165 0 3.25479 -0.10321 0.49938 0.6015
ARG_73 -3.32402 0.34864 3.02262 0.01308 0.24049 -0.22791 -1.30254 0 0 0 0 0 -0.04262 1.57708 -0.10145 0 -0.09474 -0.20112 0.24528 0.15279
ASN_74 -6.01221 0.57527 6.44202 0.00313 0.32402 0.10749 -3.79726 0 0 -1.04553 -1.11917 0 0.0125 2.38104 0.20458 0 -1.34026 -0.20387 0.35098 -3.11728
GLU_75 -4.21214 0.21229 4.33807 0.00959 0.39514 0.12282 -2.69248 0 0 0 -1.1596 0 -0.04903 2.9227 -0.2507 0 -2.72453 -0.27106 0.2731 -3.08585
THR_76 -6.52488 0.80391 4.31675 0.01415 0.06112 -0.02346 -2.42029 0 0 -1.04553 -0.3232 0 0.01561 0.11771 -0.01668 0 1.15175 -0.09333 0.27837 -3.68799
ILE_77 -9.23024 1.28828 4.32698 0.03187 0.2009 -0.47467 -1.3919 0 0 0 0 0 0.03979 1.12011 0.0309 0 2.30374 0.01786 0.5911 -1.14528
ALA_78 -4.6692 0.36023 3.8586 0.00135 0 -0.13725 -1.3833 0 0 0 0 0 0.046 0 -0.128 0 1.32468 -0.17465 0.47151 -0.43003
ARG_79 -6.1866 0.27722 5.96421 0.01195 0.31837 0.02043 -3.67031 0 0 0 -1.1596 0 0.28249 1.98006 -0.12231 0 -0.09474 -0.29958 0.33138 -2.34703
PHE_80 -11.0134 1.14649 2.75827 0.02416 0.22315 -0.10059 -2.35083 0 0 0 0 0 -0.00355 1.57916 -0.49592 0 1.21829 -0.15036 0.42839 -6.73675
TYR_81 -7.90268 0.84592 3.77649 0.03734 0.2475 -0.37195 -2.05979 0 0 0 0 0 -0.02011 2.54611 0.08966 0.00561 0.58223 -0.05231 0.39459 -1.88139
GLU_82 -3.66005 0.13455 4.00773 0.00498 0.24108 -0.32293 -0.74571 0 0 0 0 0 0.0031 2.51421 -0.2447 0 -2.72453 -0.36704 0.24251 -0.91679
LEU_83 -6.07782 1.00559 3.16392 0.03923 0.18797 0.00842 -2.60102 0 0 0 0 0 0.22109 1.88952 -0.13388 0 1.66147 -0.00092 0.23279 -0.40366
ILE_84 -9.86948 1.16372 2.374 0.02294 0.16037 0.09877 -2.62188 0 0 0 0 0 0.05382 2.8673 0.4487 0 2.30374 0.14552 0.66492 -2.18756
ASP_85 -2.98121 0.3366 3.28078 0.00264 0.71204 -0.19855 -0.68034 0 0 0 0 0 -0.06905 2.96007 -0.01736 0 -2.14574 -0.27119 0.60337 1.53205
SER_86 -3.1616 0.43861 3.90622 0.00166 0.06046 0.12503 -2.88571 0 0 -0.59121 0 0 -0.05001 0.25113 -0.21656 0 -0.28969 -0.43527 0.29981 -2.54714
TYR_87 -7.97787 1.63593 3.24269 0.02406 0.24408 -0.19883 -0.76703 0 0 0 0 0 0.05031 1.87682 -0.28026 0.00113 0.58223 0.19407 0.5197 -0.85298
ALA_88 -4.81302 0.21649 1.07497 0.00154 0 -0.10758 -0.54884 0 0 0 0 0 0.09117 0 0.17657 0 1.32468 0.62946 0.51001 -1.44453
PHE_89 -4.01308 0.1346 2.25322 0.02455 0.29081 -0.03532 -2.03004 0 0 0 0 0 -0.05182 1.77893 -0.20126 0 1.21829 0.19046 0.40525 -0.03541
GLY_90 -2.54828 0.53254 0.84501 5e-05 0 -0.22058 0.10817 0 0 0 0 0 0.08901 0 -1.51518 0 0.79816 0.39632 0.66891 -0.84587
PRO_91 -3.88466 0.76488 0.58647 0.00324 0.11192 -0.15907 0.11435 0 0 0 0 0 0.07312 0.67476 -0.88354 0 -1.64321 0.03403 0.5712 -3.63652
LEU_92 -6.02095 0.40683 2.07286 0.02204 0.07204 -0.34316 -0.89892 0 0 0 0 0 0.00645 0.31285 -0.23492 0 1.66147 -0.13883 0.29623 -2.78601
PHE_93 -5.39627 0.64975 2.65044 0.02292 0.24742 -0.11974 -0.85184 0 0 0 0 0 0.01129 1.30715 -0.21002 0 1.21829 0.06359 0.29641 -0.1106
LEU_94 -4.57886 0.45803 0.31188 0.01638 0.15172 -0.29315 -0.37668 0 0 0 0 0 -0.01663 1.591 -0.10388 0 1.66147 -0.03265 0.25544 -0.95594
PHE_95 -6.02371 0.47678 2.62448 0.02442 0.334 -0.02864 -2.19323 0 0 0 0 0 0.02292 1.94997 -0.31051 0 1.21829 -0.05364 0.44446 -1.51439
LYS_96 -2.81875 0.20721 1.23288 0.00936 0.25142 -0.03841 -0.78189 0 0 0 0 0 -0.00484 1.14176 0.07539 0 -0.71458 -0.11716 0.47291 -1.08469
GLY_97 -2.30119 0.04072 2.03061 4e-05 0 -0.05324 -1.6646 0 0 0 0 0 -0.08165 0 -1.44281 0 0.79816 0.49411 0.17989 -1.99996
TYR_98 -4.8319 0.37462 1.12118 0.0221 0.2586 -0.33902 0.18409 0 0 0 0 0 -0.00041 1.47781 -0.41861 1e-05 0.58223 0.31991 0.10065 -1.14874
ARG_99 -5.81816 0.51302 4.87089 0.02618 0.67962 0.13122 -3.21833 0 0 -1.04333 0 0 -0.0137 2.34027 -0.03652 0 -0.09474 -0.40178 0.35762 -1.70774
VAL_100 -3.12287 0.34094 1.34369 0.01972 0.04218 -0.15604 0.19444 0 0 0 0 0 -0.00484 0.1246 0.1087 0 2.64269 4.72306 0.50944 6.76572
GLU_101 -1.52467 0.42672 0.95891 0.00577 0.27763 0.01954 -0.36131 0 0 0 0 0 -0.04464 2.34372 -0.18377 0 -2.72453 4.96572 0.24572 4.40481
GLY_102 -2.14326 0.13212 2.1646 0.00011 0 0.16953 -1.86355 0 0 -1.04333 0 0 0 0 -1.5117 0 0.79816 -0.01909 0.05508 -3.26135
#END_POSE_ENERGIES_TABLE /home/grads/bernardm/FoldingBenchMarks/RosettaFold/RoseTTAFold/results_pyrosetta_rerun/T1132.pdb/pdb-3track/model0_1_0.25.pdb
