# Supplementary material for: The transformative power of transformers in protein structure prediction
Source: Proc Natl Acad Sci U S A. 2023 Jul 31;120(32):e2303499120. doi: 10.1073/pnas.2303499120 (PMC10410766; doi:10.1073/pnas.2303499120)
Supplement: Supplementary file 2 — Dataset S01 (GZ) [file pnas.2303499120.sd01.gz › SI_Data/predicted_structures/RoseTTAFold/T1114s1.pdb]

HEADER                                            24-DEC-22   XXXX              
EXPDTA    THEORETICAL MODEL                                                     
REMARK 220                                                                      
REMARK 220 EXPERIMENTAL DETAILS                                                 
REMARK 220  EXPERIMENT TYPE                : THEORETICAL MODELLING              
REMARK 220  DATE OF DATA COLLECTION        : 24-DEC-22                          
REMARK 220                                                                      
REMARK 220 REMARK: MODEL GENERATED BY ROSETTA                                   
REMARK 220  VERSION 2022.39+release.d8d9982                                     
ATOM      1  N   MET A   1       0.117   4.224  -0.393  1.00  0.00           N  
ATOM      2  CA  MET A   1       0.480   2.830  -0.159  1.00  0.00           C  
ATOM      3  C   MET A   1       0.747   2.575   1.325  1.00  0.00           C  
ATOM      4  O   MET A   1       1.806   2.920   1.855  1.00  0.00           O  
ATOM      5  CB  MET A   1       1.700   2.455  -0.992  1.00  0.00           C  
ATOM      6  CG  MET A   1       2.117   1.007  -0.858  1.00  0.00           C  
ATOM      7  SD  MET A   1       3.551   0.590  -1.865  1.00  0.00           S  
ATOM      8  CE  MET A   1       3.865  -1.096  -1.340  1.00  0.00           C  
ATOM      9 1H   MET A   1       0.945   4.756  -0.622  1.00  0.00           H  
ATOM     10 2H   MET A   1      -0.538   4.277  -1.160  1.00  0.00           H  
ATOM     11 3H   MET A   1      -0.310   4.607   0.439  1.00  0.00           H  
ATOM     12  HA  MET A   1      -0.356   2.200  -0.460  1.00  0.00           H  
ATOM     13 1HB  MET A   1       1.498   2.650  -2.043  1.00  0.00           H  
ATOM     14 2HB  MET A   1       2.541   3.078  -0.708  1.00  0.00           H  
ATOM     15 1HG  MET A   1       2.336   0.783   0.166  1.00  0.00           H  
ATOM     16 2HG  MET A   1       1.290   0.370  -1.166  1.00  0.00           H  
ATOM     17 1HE  MET A   1       4.725  -1.491  -1.878  1.00  0.00           H  
ATOM     18 2HE  MET A   1       4.068  -1.120  -0.275  1.00  0.00           H  
ATOM     19 3HE  MET A   1       2.989  -1.713  -1.549  1.00  0.00           H  
ATOM     20  N   ALA A   2      -0.210   1.931   1.991  1.00  0.00           N  
ATOM     21  CA  ALA A   2      -0.134   1.650   3.432  1.00  0.00           C  
ATOM     22  C   ALA A   2       1.092   0.824   3.826  1.00  0.00           C  
ATOM     23  O   ALA A   2       1.609   0.963   4.935  1.00  0.00           O  
ATOM     24  CB  ALA A   2      -1.388   0.914   3.875  1.00  0.00           C  
ATOM     25  H   ALA A   2      -1.044   1.642   1.499  1.00  0.00           H  
ATOM     26  HA  ALA A   2      -0.078   2.604   3.955  1.00  0.00           H  
ATOM     27 1HB  ALA A   2      -1.345   0.743   4.950  1.00  0.00           H  
ATOM     28 2HB  ALA A   2      -2.267   1.511   3.637  1.00  0.00           H  
ATOM     29 3HB  ALA A   2      -1.449  -0.043   3.360  1.00  0.00           H  
ATOM     30  N   SER A   3       1.536  -0.046   2.924  1.00  0.00           N  
ATOM     31  CA  SER A   3       2.666  -0.937   3.159  1.00  0.00           C  
ATOM     32  C   SER A   3       3.974  -0.446   2.529  1.00  0.00           C  
ATOM     33  O   SER A   3       4.909  -1.228   2.352  1.00  0.00           O  
ATOM     34  CB  SER A   3       2.344  -2.335   2.660  1.00  0.00           C  
ATOM     35  OG  SER A   3       2.096  -2.350   1.280  1.00  0.00           O  
ATOM     36  H   SER A   3       1.064  -0.092   2.036  1.00  0.00           H  
ATOM     37  HA  SER A   3       2.825  -0.997   4.236  1.00  0.00           H  
ATOM     38 1HB  SER A   3       3.179  -2.997   2.887  1.00  0.00           H  
ATOM     39 2HB  SER A   3       1.474  -2.715   3.191  1.00  0.00           H  
ATOM     40  HG  SER A   3       1.949  -3.272   1.048  1.00  0.00           H  
ATOM     41  N   ASN A   4       4.046   0.837   2.168  1.00  0.00           N  
ATOM     42  CA  ASN A   4       5.244   1.371   1.525  1.00  0.00           C  
ATOM     43  C   ASN A   4       6.494   0.983   2.307  1.00  0.00           C  
ATOM     44  O   ASN A   4       6.628   1.277   3.505  1.00  0.00           O  
ATOM     45  CB  ASN A   4       5.156   2.880   1.362  1.00  0.00           C  
ATOM     46  CG  ASN A   4       6.236   3.475   0.458  1.00  0.00           C  
ATOM     47  OD1 ASN A   4       7.416   3.093   0.460  1.00  0.00           O  
ATOM     48  ND2 ASN A   4       5.836   4.445  -0.332  1.00  0.00           N  
ATOM     49  H   ASN A   4       3.251   1.458   2.315  1.00  0.00           H  
ATOM     50  HA  ASN A   4       5.334   0.925   0.537  1.00  0.00           H  
ATOM     51 1HB  ASN A   4       4.190   3.133   0.947  1.00  0.00           H  
ATOM     52 2HB  ASN A   4       5.217   3.352   2.342  1.00  0.00           H  
ATOM     53 1HD2 ASN A   4       6.488   4.886  -0.951  1.00  0.00           H  
ATOM     54 2HD2 ASN A   4       4.886   4.751  -0.314  1.00  0.00           H  
ATOM     55  N   GLY A   5       7.443   0.365   1.596  1.00  0.00           N  
ATOM     56  CA  GLY A   5       8.703  -0.091   2.174  1.00  0.00           C  
ATOM     57  C   GLY A   5       9.454   1.030   2.889  1.00  0.00           C  
ATOM     58  O   GLY A   5      10.222   0.772   3.814  1.00  0.00           O  
ATOM     59  H   GLY A   5       7.262   0.174   0.621  1.00  0.00           H  
ATOM     60 1HA  GLY A   5       8.498  -0.902   2.872  1.00  0.00           H  
ATOM     61 2HA  GLY A   5       9.330  -0.505   1.385  1.00  0.00           H  
ATOM     62  N   HIS A   6       9.231   2.274   2.470  1.00  0.00           N  
ATOM     63  CA  HIS A   6       9.860   3.434   3.089  1.00  0.00           C  
ATOM     64  C   HIS A   6       9.494   3.488   4.568  1.00  0.00           C  
ATOM     65  O   HIS A   6      10.361   3.710   5.426  1.00  0.00           O  
ATOM     66  CB  HIS A   6       9.411   4.730   2.406  1.00  0.00           C  
ATOM     67  CG  HIS A   6      10.021   5.979   2.981  1.00  0.00           C  
ATOM     68  ND1 HIS A   6      11.329   6.352   2.738  1.00  0.00           N  
ATOM     69  CD2 HIS A   6       9.500   6.935   3.788  1.00  0.00           C  
ATOM     70  CE1 HIS A   6      11.585   7.488   3.370  1.00  0.00           C  
ATOM     71  NE2 HIS A   6      10.493   7.863   4.013  1.00  0.00           N  
ATOM     72  H   HIS A   6       8.579   2.419   1.705  1.00  0.00           H  
ATOM     73  HA  HIS A   6      10.943   3.356   3.010  1.00  0.00           H  
ATOM     74 1HB  HIS A   6       9.657   4.683   1.346  1.00  0.00           H  
ATOM     75 2HB  HIS A   6       8.328   4.819   2.482  1.00  0.00           H  
ATOM     76  HD1 HIS A   6      11.991   5.857   2.176  1.00  0.00           H  
ATOM     77  HD2 HIS A   6       8.515   7.065   4.238  1.00  0.00           H  
ATOM     78  HE1 HIS A   6      12.570   7.950   3.302  1.00  0.00           H  
ATOM     79  N   SER A   7       8.196   3.322   4.863  1.00  0.00           N  
ATOM     80  CA  SER A   7       7.716   3.383   6.232  1.00  0.00           C  
ATOM     81  C   SER A   7       8.283   2.208   7.002  1.00  0.00           C  
ATOM     82  O   SER A   7       8.719   2.355   8.144  1.00  0.00           O  
ATOM     83  CB  SER A   7       6.198   3.346   6.269  1.00  0.00           C  
ATOM     84  OG  SER A   7       5.640   4.499   5.686  1.00  0.00           O  
ATOM     85  H   SER A   7       7.545   3.069   4.125  1.00  0.00           H  
ATOM     86  HA  SER A   7       8.067   4.308   6.691  1.00  0.00           H  
ATOM     87 1HB  SER A   7       5.850   2.463   5.729  1.00  0.00           H  
ATOM     88 2HB  SER A   7       5.859   3.251   7.298  1.00  0.00           H  
ATOM     89  HG  SER A   7       4.699   4.311   5.584  1.00  0.00           H  
ATOM     90  N   ALA A   8       8.302   1.034   6.358  1.00  0.00           N  
ATOM     91  CA  ALA A   8       8.840  -0.162   7.006  1.00  0.00           C  
ATOM     92  C   ALA A   8      10.310   0.050   7.366  1.00  0.00           C  
ATOM     93  O   ALA A   8      10.766  -0.347   8.445  1.00  0.00           O  
ATOM     94  CB  ALA A   8       8.690  -1.368   6.103  1.00  0.00           C  
ATOM     95  H   ALA A   8       7.920   0.990   5.408  1.00  0.00           H  
ATOM     96  HA  ALA A   8       8.283  -0.330   7.926  1.00  0.00           H  
ATOM     97 1HB  ALA A   8       9.078  -2.251   6.608  1.00  0.00           H  
ATOM     98 2HB  ALA A   8       7.638  -1.514   5.864  1.00  0.00           H  
ATOM     99 3HB  ALA A   8       9.249  -1.203   5.189  1.00  0.00           H  
ATOM    100  N   GLY A   9      11.030   0.728   6.472  1.00  0.00           N  
ATOM    101  CA  GLY A   9      12.424   1.068   6.653  1.00  0.00           C  
ATOM    102  C   GLY A   9      12.584   1.921   7.895  1.00  0.00           C  
ATOM    103  O   GLY A   9      13.377   1.598   8.783  1.00  0.00           O  
ATOM    104  H   GLY A   9      10.592   0.997   5.595  1.00  0.00           H  
ATOM    105 1HA  GLY A   9      13.019   0.160   6.740  1.00  0.00           H  
ATOM    106 2HA  GLY A   9      12.774   1.616   5.778  1.00  0.00           H  
ATOM    107  N   GLN A  10      11.818   3.010   7.975  1.00  0.00           N  
ATOM    108  CA  GLN A  10      11.931   3.882   9.131  1.00  0.00           C  
ATOM    109  C   GLN A  10      11.537   3.153  10.407  1.00  0.00           C  
ATOM    110  O   GLN A  10      12.146   3.370  11.451  1.00  0.00           O  
ATOM    111  CB  GLN A  10      11.086   5.137   8.967  1.00  0.00           C  
ATOM    112  CG  GLN A  10      11.316   6.184  10.075  1.00  0.00           C  
ATOM    113  CD  GLN A  10      12.756   6.742  10.069  1.00  0.00           C  
ATOM    114  OE1 GLN A  10      13.251   7.143   9.007  1.00  0.00           O  
ATOM    115  NE2 GLN A  10      13.412   6.805  11.234  1.00  0.00           N  
ATOM    116  H   GLN A  10      11.176   3.233   7.210  1.00  0.00           H  
ATOM    117  HA  GLN A  10      12.964   4.187   9.231  1.00  0.00           H  
ATOM    118 1HB  GLN A  10      11.295   5.593   7.997  1.00  0.00           H  
ATOM    119 2HB  GLN A  10      10.029   4.857   8.976  1.00  0.00           H  
ATOM    120 1HG  GLN A  10      10.625   7.011   9.933  1.00  0.00           H  
ATOM    121 2HG  GLN A  10      11.138   5.712  11.049  1.00  0.00           H  
ATOM    122 1HE2 GLN A  10      14.335   7.175  11.269  1.00  0.00           H  
ATOM    123 2HE2 GLN A  10      12.974   6.495  12.121  1.00  0.00           H  
ATOM    124  N   ASN A  11      10.553   2.257  10.339  1.00  0.00           N  
ATOM    125  CA  ASN A  11      10.166   1.537  11.541  1.00  0.00           C  
ATOM    126  C   ASN A  11      11.347   0.696  12.025  1.00  0.00           C  
ATOM    127  O   ASN A  11      11.687   0.702  13.212  1.00  0.00           O  
ATOM    128  CB  ASN A  11       8.969   0.644  11.265  1.00  0.00           C  
ATOM    129  CG  ASN A  11       7.672   1.399  11.075  1.00  0.00           C  
ATOM    130  OD1 ASN A  11       7.519   2.558  11.480  1.00  0.00           O  
ATOM    131  ND2 ASN A  11       6.722   0.746  10.451  1.00  0.00           N  
ATOM    132  H   ASN A  11      10.050   2.103   9.465  1.00  0.00           H  
ATOM    133  HA  ASN A  11       9.919   2.257  12.323  1.00  0.00           H  
ATOM    134 1HB  ASN A  11       9.159   0.060  10.370  1.00  0.00           H  
ATOM    135 2HB  ASN A  11       8.849  -0.058  12.091  1.00  0.00           H  
ATOM    136 1HD2 ASN A  11       5.840   1.185  10.288  1.00  0.00           H  
ATOM    137 2HD2 ASN A  11       6.884  -0.187  10.137  1.00  0.00           H  
ATOM    138  N   ALA A  12      12.030   0.032  11.084  1.00  0.00           N  
ATOM    139  CA  ALA A  12      13.181  -0.785  11.434  1.00  0.00           C  
ATOM    140  C   ALA A  12      14.257   0.066  12.089  1.00  0.00           C  
ATOM    141  O   ALA A  12      14.903  -0.366  13.039  1.00  0.00           O  
ATOM    142  CB  ALA A  12      13.734  -1.468  10.196  1.00  0.00           C  
ATOM    143  H   ALA A  12      11.714   0.063  10.113  1.00  0.00           H  
ATOM    144  HA  ALA A  12      12.858  -1.539  12.151  1.00  0.00           H  
ATOM    145 1HB  ALA A  12      14.581  -2.091  10.472  1.00  0.00           H  
ATOM    146 2HB  ALA A  12      12.955  -2.083   9.745  1.00  0.00           H  
ATOM    147 3HB  ALA A  12      14.056  -0.716   9.483  1.00  0.00           H  
ATOM    148  N   ILE A  13      14.426   1.295  11.601  1.00  0.00           N  
ATOM    149  CA  ILE A  13      15.407   2.215  12.161  1.00  0.00           C  
ATOM    150  C   ILE A  13      15.025   2.661  13.571  1.00  0.00           C  
ATOM    151  O   ILE A  13      15.853   2.650  14.485  1.00  0.00           O  
ATOM    152  CB  ILE A  13      15.576   3.453  11.271  1.00  0.00           C  
ATOM    153  CG1 ILE A  13      16.206   3.055   9.943  1.00  0.00           C  
ATOM    154  CG2 ILE A  13      16.414   4.489  11.978  1.00  0.00           C  
ATOM    155  CD1 ILE A  13      16.151   4.148   8.899  1.00  0.00           C  
ATOM    156  H   ILE A  13      13.871   1.580  10.792  1.00  0.00           H  
ATOM    157  HA  ILE A  13      16.361   1.703  12.205  1.00  0.00           H  
ATOM    158  HB  ILE A  13      14.602   3.877  11.057  1.00  0.00           H  
ATOM    159 1HG1 ILE A  13      17.247   2.790  10.115  1.00  0.00           H  
ATOM    160 2HG1 ILE A  13      15.688   2.181   9.557  1.00  0.00           H  
ATOM    161 1HG2 ILE A  13      16.512   5.365  11.343  1.00  0.00           H  
ATOM    162 2HG2 ILE A  13      15.926   4.772  12.913  1.00  0.00           H  
ATOM    163 3HG2 ILE A  13      17.399   4.077  12.191  1.00  0.00           H  
ATOM    164 1HD1 ILE A  13      16.617   3.793   7.981  1.00  0.00           H  
ATOM    165 2HD1 ILE A  13      15.122   4.413   8.697  1.00  0.00           H  
ATOM    166 3HD1 ILE A  13      16.683   5.024   9.262  1.00  0.00           H  
ATOM    167  N   ASP A  14      13.760   3.037  13.759  1.00  0.00           N  
ATOM    168  CA  ASP A  14      13.276   3.513  15.052  1.00  0.00           C  
ATOM    169  C   ASP A  14      13.408   2.458  16.150  1.00  0.00           C  
ATOM    170  O   ASP A  14      13.611   2.793  17.318  1.00  0.00           O  
ATOM    171  CB  ASP A  14      11.823   3.993  14.957  1.00  0.00           C  
ATOM    172  CG  ASP A  14      11.679   5.335  14.188  1.00  0.00           C  
ATOM    173  OD1 ASP A  14      12.685   5.961  13.922  1.00  0.00           O  
ATOM    174  OD2 ASP A  14      10.571   5.740  13.920  1.00  0.00           O  
ATOM    175  H   ASP A  14      13.119   3.009  12.969  1.00  0.00           H  
ATOM    176  HA  ASP A  14      13.885   4.368  15.340  1.00  0.00           H  
ATOM    177 1HB  ASP A  14      11.234   3.230  14.437  1.00  0.00           H  
ATOM    178 2HB  ASP A  14      11.409   4.103  15.957  1.00  0.00           H  
ATOM    179  N   GLU A  15      13.330   1.183  15.775  1.00  0.00           N  
ATOM    180  CA  GLU A  15      13.449   0.092  16.735  1.00  0.00           C  
ATOM    181  C   GLU A  15      14.902  -0.303  17.059  1.00  0.00           C  
ATOM    182  O   GLU A  15      15.125  -1.225  17.849  1.00  0.00           O  
ATOM    183  CB  GLU A  15      12.686  -1.145  16.239  1.00  0.00           C  
ATOM    184  CG  GLU A  15      11.158  -0.978  16.179  1.00  0.00           C  
ATOM    185  CD  GLU A  15      10.426  -2.216  15.677  1.00  0.00           C  
ATOM    186  OE1 GLU A  15      11.072  -3.193  15.371  1.00  0.00           O  
ATOM    187  OE2 GLU A  15       9.218  -2.178  15.608  1.00  0.00           O  
ATOM    188  H   GLU A  15      13.128   0.965  14.796  1.00  0.00           H  
ATOM    189  HA  GLU A  15      12.985   0.419  17.665  1.00  0.00           H  
ATOM    190 1HB  GLU A  15      13.030  -1.392  15.230  1.00  0.00           H  
ATOM    191 2HB  GLU A  15      12.912  -1.995  16.880  1.00  0.00           H  
ATOM    192 1HG  GLU A  15      10.796  -0.736  17.177  1.00  0.00           H  
ATOM    193 2HG  GLU A  15      10.926  -0.136  15.528  1.00  0.00           H  
ATOM    194  N   LEU A  16      15.894   0.359  16.460  1.00  0.00           N  
ATOM    195  CA  LEU A  16      17.275  -0.022  16.729  1.00  0.00           C  
ATOM    196  C   LEU A  16      17.746   0.433  18.118  1.00  0.00           C  
ATOM    197  O   LEU A  16      17.354   1.498  18.587  1.00  0.00           O  
ATOM    198  CB  LEU A  16      18.215   0.589  15.684  1.00  0.00           C  
ATOM    199  CG  LEU A  16      18.018   0.104  14.280  1.00  0.00           C  
ATOM    200  CD1 LEU A  16      18.923   0.887  13.347  1.00  0.00           C  
ATOM    201  CD2 LEU A  16      18.302  -1.385  14.219  1.00  0.00           C  
ATOM    202  H   LEU A  16      15.699   1.125  15.812  1.00  0.00           H  
ATOM    203  HA  LEU A  16      17.315  -1.096  16.630  1.00  0.00           H  
ATOM    204 1HB  LEU A  16      18.055   1.668  15.672  1.00  0.00           H  
ATOM    205 2HB  LEU A  16      19.246   0.393  15.962  1.00  0.00           H  
ATOM    206  HG  LEU A  16      17.003   0.281  13.987  1.00  0.00           H  
ATOM    207 1HD1 LEU A  16      18.770   0.548  12.323  1.00  0.00           H  
ATOM    208 2HD1 LEU A  16      18.678   1.950  13.419  1.00  0.00           H  
ATOM    209 3HD1 LEU A  16      19.962   0.732  13.631  1.00  0.00           H  
ATOM    210 1HD2 LEU A  16      18.146  -1.739  13.199  1.00  0.00           H  
ATOM    211 2HD2 LEU A  16      19.333  -1.573  14.518  1.00  0.00           H  
ATOM    212 3HD2 LEU A  16      17.624  -1.908  14.894  1.00  0.00           H  
ATOM    213  N   PRO A  17      18.625  -0.342  18.783  1.00  0.00           N  
ATOM    214  CA  PRO A  17      19.291  -0.042  20.045  1.00  0.00           C  
ATOM    215  C   PRO A  17      20.586   0.756  19.871  1.00  0.00           C  
ATOM    216  O   PRO A  17      21.349   0.910  20.825  1.00  0.00           O  
ATOM    217  CB  PRO A  17      19.595  -1.441  20.577  1.00  0.00           C  
ATOM    218  CG  PRO A  17      19.899  -2.243  19.330  1.00  0.00           C  
ATOM    219  CD  PRO A  17      18.942  -1.702  18.274  1.00  0.00           C  
ATOM    220  HA  PRO A  17      18.592   0.490  20.705  1.00  0.00           H  
ATOM    221 1HB  PRO A  17      20.448  -1.398  21.268  1.00  0.00           H  
ATOM    222 2HB  PRO A  17      18.735  -1.828  21.142  1.00  0.00           H  
ATOM    223 1HG  PRO A  17      20.958  -2.100  19.048  1.00  0.00           H  
ATOM    224 2HG  PRO A  17      19.764  -3.317  19.522  1.00  0.00           H  
ATOM    225 1HD  PRO A  17      19.455  -1.660  17.303  1.00  0.00           H  
ATOM    226 2HD  PRO A  17      18.039  -2.336  18.258  1.00  0.00           H  
ATOM    227  N   ASP A  18      20.842   1.223  18.643  1.00  0.00           N  
ATOM    228  CA  ASP A  18      22.117   1.821  18.244  1.00  0.00           C  
ATOM    229  C   ASP A  18      23.203   0.778  18.495  1.00  0.00           C  
ATOM    230  O   ASP A  18      22.885  -0.392  18.718  1.00  0.00           O  
ATOM    231  CB  ASP A  18      22.311   3.147  19.060  1.00  0.00           C  
ATOM    232  CG  ASP A  18      23.465   4.148  18.660  1.00  0.00           C  
ATOM    233  OD1 ASP A  18      24.409   3.741  18.023  1.00  0.00           O  
ATOM    234  OD2 ASP A  18      23.379   5.291  19.028  1.00  0.00           O  
ATOM    235  H   ASP A  18      20.138   1.120  17.933  1.00  0.00           H  
ATOM    236  HA  ASP A  18      22.089   2.054  17.179  1.00  0.00           H  
ATOM    237 1HB  ASP A  18      21.373   3.702  19.043  1.00  0.00           H  
ATOM    238 2HB  ASP A  18      22.495   2.891  20.100  1.00  0.00           H  
ATOM    239  N   ILE A  19      24.468   1.176  18.445  1.00  0.00           N  
ATOM    240  CA  ILE A  19      25.547   0.275  18.782  1.00  0.00           C  
ATOM    241  C   ILE A  19      26.489   1.027  19.691  1.00  0.00           C  
ATOM    242  O   ILE A  19      27.291   0.422  20.391  1.00  0.00           O  
ATOM    243  CB  ILE A  19      26.311  -0.237  17.535  1.00  0.00           C  
ATOM    244  CG1 ILE A  19      27.013   0.897  16.808  1.00  0.00           C  
ATOM    245  CG2 ILE A  19      25.346  -0.930  16.566  1.00  0.00           C  
ATOM    246  CD1 ILE A  19      27.958   0.404  15.748  1.00  0.00           C  
ATOM    247  H   ILE A  19      24.685   2.139  18.220  1.00  0.00           H  
ATOM    248  HA  ILE A  19      25.150  -0.579  19.327  1.00  0.00           H  
ATOM    249  HB  ILE A  19      27.074  -0.937  17.859  1.00  0.00           H  
ATOM    250 1HG1 ILE A  19      26.270   1.558  16.359  1.00  0.00           H  
ATOM    251 2HG1 ILE A  19      27.598   1.463  17.510  1.00  0.00           H  
ATOM    252 1HG2 ILE A  19      25.895  -1.298  15.703  1.00  0.00           H  
ATOM    253 2HG2 ILE A  19      24.857  -1.762  17.072  1.00  0.00           H  
ATOM    254 3HG2 ILE A  19      24.595  -0.220  16.228  1.00  0.00           H  
ATOM    255 1HD1 ILE A  19      28.445   1.254  15.272  1.00  0.00           H  
ATOM    256 2HD1 ILE A  19      28.703  -0.236  16.212  1.00  0.00           H  
ATOM    257 3HD1 ILE A  19      27.407  -0.163  15.003  1.00  0.00           H  
ATOM    258  N   SER A  20      26.331   2.360  19.673  1.00  0.00           N  
ATOM    259  CA  SER A  20      27.243   3.343  20.276  1.00  0.00           C  
ATOM    260  C   SER A  20      28.574   3.392  19.529  1.00  0.00           C  
ATOM    261  O   SER A  20      29.176   2.347  19.275  1.00  0.00           O  
ATOM    262  CB  SER A  20      27.557   3.070  21.751  1.00  0.00           C  
ATOM    263  OG  SER A  20      28.548   3.978  22.229  1.00  0.00           O  
ATOM    264  H   SER A  20      25.559   2.722  19.092  1.00  0.00           H  
ATOM    265  HA  SER A  20      26.729   4.298  20.210  1.00  0.00           H  
ATOM    266 1HB  SER A  20      26.645   3.185  22.335  1.00  0.00           H  
ATOM    267 2HB  SER A  20      27.915   2.064  21.906  1.00  0.00           H  
ATOM    268  HG  SER A  20      28.515   3.916  23.192  1.00  0.00           H  
ATOM    269  N   PRO A  21      29.126   4.590  19.252  1.00  0.00           N  
ATOM    270  CA  PRO A  21      30.381   4.781  18.562  1.00  0.00           C  
ATOM    271  C   PRO A  21      31.527   4.157  19.342  1.00  0.00           C  
ATOM    272  O   PRO A  21      32.571   3.857  18.764  1.00  0.00           O  
ATOM    273  CB  PRO A  21      30.506   6.309  18.477  1.00  0.00           C  
ATOM    274  CG  PRO A  21      29.636   6.835  19.594  1.00  0.00           C  
ATOM    275  CD  PRO A  21      28.483   5.862  19.679  1.00  0.00           C  
ATOM    276  HA  PRO A  21      30.309   4.338  17.559  1.00  0.00           H  
ATOM    277 1HB  PRO A  21      31.561   6.601  18.589  1.00  0.00           H  
ATOM    278 2HB  PRO A  21      30.182   6.659  17.484  1.00  0.00           H  
ATOM    279 1HG  PRO A  21      30.217   6.880  20.530  1.00  0.00           H  
ATOM    280 2HG  PRO A  21      29.311   7.862  19.374  1.00  0.00           H  
ATOM    281 1HD  PRO A  21      28.152   5.846  20.718  1.00  0.00           H  
ATOM    282 2HD  PRO A  21      27.676   6.144  18.981  1.00  0.00           H  
ATOM    283  N   VAL A  22      31.341   3.928  20.650  1.00  0.00           N  
ATOM    284  CA  VAL A  22      32.415   3.319  21.414  1.00  0.00           C  
ATOM    285  C   VAL A  22      32.605   1.885  20.950  1.00  0.00           C  
ATOM    286  O   VAL A  22      33.727   1.446  20.667  1.00  0.00           O  
ATOM    287  CB  VAL A  22      32.079   3.333  22.905  1.00  0.00           C  
ATOM    288  CG1 VAL A  22      33.123   2.554  23.670  1.00  0.00           C  
ATOM    289  CG2 VAL A  22      31.986   4.769  23.377  1.00  0.00           C  
ATOM    290  H   VAL A  22      30.455   4.141  21.120  1.00  0.00           H  
ATOM    291  HA  VAL A  22      33.335   3.877  21.241  1.00  0.00           H  
ATOM    292  HB  VAL A  22      31.121   2.834  23.062  1.00  0.00           H  
ATOM    293 1HG1 VAL A  22      32.873   2.548  24.729  1.00  0.00           H  
ATOM    294 2HG1 VAL A  22      33.139   1.531  23.293  1.00  0.00           H  
ATOM    295 3HG1 VAL A  22      34.100   3.010  23.530  1.00  0.00           H  
ATOM    296 1HG2 VAL A  22      31.734   4.789  24.437  1.00  0.00           H  
ATOM    297 2HG2 VAL A  22      32.943   5.266  23.221  1.00  0.00           H  
ATOM    298 3HG2 VAL A  22      31.210   5.285  22.807  1.00  0.00           H  
ATOM    299  N   ASP A  23      31.493   1.156  20.855  1.00  0.00           N  
ATOM    300  CA  ASP A  23      31.550  -0.215  20.406  1.00  0.00           C  
ATOM    301  C   ASP A  23      31.737  -0.270  18.907  1.00  0.00           C  
ATOM    302  O   ASP A  23      32.352  -1.201  18.401  1.00  0.00           O  
ATOM    303  CB  ASP A  23      30.361  -1.014  20.904  1.00  0.00           C  
ATOM    304  CG  ASP A  23      30.476  -1.240  22.425  1.00  0.00           C  
ATOM    305  OD1 ASP A  23      31.565  -1.024  22.956  1.00  0.00           O  
ATOM    306  OD2 ASP A  23      29.517  -1.635  23.035  1.00  0.00           O  
ATOM    307  H   ASP A  23      30.595   1.572  21.073  1.00  0.00           H  
ATOM    308  HA  ASP A  23      32.420  -0.674  20.858  1.00  0.00           H  
ATOM    309 1HB  ASP A  23      29.456  -0.474  20.687  1.00  0.00           H  
ATOM    310 2HB  ASP A  23      30.311  -1.972  20.390  1.00  0.00           H  
ATOM    311  N   GLY A  24      31.276   0.754  18.193  1.00  0.00           N  
ATOM    312  CA  GLY A  24      31.497   0.814  16.757  1.00  0.00           C  
ATOM    313  C   GLY A  24      32.999   0.721  16.505  1.00  0.00           C  
ATOM    314  O   GLY A  24      33.469  -0.134  15.742  1.00  0.00           O  
ATOM    315  H   GLY A  24      30.733   1.485  18.650  1.00  0.00           H  
ATOM    316 1HA  GLY A  24      30.987  -0.009  16.263  1.00  0.00           H  
ATOM    317 2HA  GLY A  24      31.101   1.749  16.362  1.00  0.00           H  
ATOM    318  N   ILE A  25      33.758   1.586  17.180  1.00  0.00           N  
ATOM    319  CA  ILE A  25      35.201   1.594  17.040  1.00  0.00           C  
ATOM    320  C   ILE A  25      35.823   0.285  17.501  1.00  0.00           C  
ATOM    321  O   ILE A  25      36.657  -0.274  16.792  1.00  0.00           O  
ATOM    322  CB  ILE A  25      35.818   2.750  17.830  1.00  0.00           C  
ATOM    323  CG1 ILE A  25      35.419   4.080  17.186  1.00  0.00           C  
ATOM    324  CG2 ILE A  25      37.333   2.584  17.885  1.00  0.00           C  
ATOM    325  CD1 ILE A  25      35.714   5.279  18.050  1.00  0.00           C  
ATOM    326  H   ILE A  25      33.317   2.274  17.795  1.00  0.00           H  
ATOM    327  HA  ILE A  25      35.441   1.732  15.988  1.00  0.00           H  
ATOM    328  HB  ILE A  25      35.410   2.748  18.847  1.00  0.00           H  
ATOM    329 1HG1 ILE A  25      35.956   4.191  16.247  1.00  0.00           H  
ATOM    330 2HG1 ILE A  25      34.352   4.063  16.974  1.00  0.00           H  
ATOM    331 1HG2 ILE A  25      37.768   3.400  18.457  1.00  0.00           H  
ATOM    332 2HG2 ILE A  25      37.567   1.641  18.365  1.00  0.00           H  
ATOM    333 3HG2 ILE A  25      37.742   2.590  16.874  1.00  0.00           H  
ATOM    334 1HD1 ILE A  25      35.403   6.185  17.532  1.00  0.00           H  
ATOM    335 2HD1 ILE A  25      35.158   5.188  18.988  1.00  0.00           H  
ATOM    336 3HD1 ILE A  25      36.779   5.327  18.259  1.00  0.00           H  
ATOM    337  N   ARG A  26      35.419  -0.232  18.666  1.00  0.00           N  
ATOM    338  CA  ARG A  26      36.008  -1.479  19.147  1.00  0.00           C  
ATOM    339  C   ARG A  26      35.773  -2.641  18.178  1.00  0.00           C  
ATOM    340  O   ARG A  26      36.679  -3.434  17.909  1.00  0.00           O  
ATOM    341  CB  ARG A  26      35.421  -1.826  20.501  1.00  0.00           C  
ATOM    342  CG  ARG A  26      35.866  -0.939  21.662  1.00  0.00           C  
ATOM    343  CD  ARG A  26      35.059  -1.214  22.896  1.00  0.00           C  
ATOM    344  NE  ARG A  26      35.537  -0.477  24.051  1.00  0.00           N  
ATOM    345  CZ  ARG A  26      34.805  -0.203  25.156  1.00  0.00           C  
ATOM    346  NH1 ARG A  26      33.527  -0.557  25.241  1.00  0.00           N  
ATOM    347  NH2 ARG A  26      35.372   0.436  26.167  1.00  0.00           N  
ATOM    348  H   ARG A  26      34.723   0.257  19.239  1.00  0.00           H  
ATOM    349  HA  ARG A  26      37.080  -1.328  19.258  1.00  0.00           H  
ATOM    350 1HB  ARG A  26      34.343  -1.777  20.440  1.00  0.00           H  
ATOM    351 2HB  ARG A  26      35.681  -2.854  20.753  1.00  0.00           H  
ATOM    352 1HG  ARG A  26      36.916  -1.129  21.884  1.00  0.00           H  
ATOM    353 2HG  ARG A  26      35.735   0.107  21.390  1.00  0.00           H  
ATOM    354 1HD  ARG A  26      34.028  -0.916  22.712  1.00  0.00           H  
ATOM    355 2HD  ARG A  26      35.091  -2.275  23.128  1.00  0.00           H  
ATOM    356  HE  ARG A  26      36.500  -0.178  24.042  1.00  0.00           H  
ATOM    357 1HH1 ARG A  26      33.036  -1.015  24.449  1.00  0.00           H  
ATOM    358 2HH1 ARG A  26      33.000  -0.339  26.068  1.00  0.00           H  
ATOM    359 1HH2 ARG A  26      36.344   0.712  26.109  1.00  0.00           H  
ATOM    360 2HH2 ARG A  26      34.836   0.648  26.994  1.00  0.00           H  
ATOM    361  N   ARG A  27      34.574  -2.714  17.596  1.00  0.00           N  
ATOM    362  CA  ARG A  27      34.264  -3.785  16.657  1.00  0.00           C  
ATOM    363  C   ARG A  27      35.170  -3.688  15.445  1.00  0.00           C  
ATOM    364  O   ARG A  27      35.626  -4.705  14.916  1.00  0.00           O  
ATOM    365  CB  ARG A  27      32.814  -3.702  16.208  1.00  0.00           C  
ATOM    366  CG  ARG A  27      31.775  -4.075  17.265  1.00  0.00           C  
ATOM    367  CD  ARG A  27      30.400  -3.795  16.783  1.00  0.00           C  
ATOM    368  NE  ARG A  27      29.395  -4.042  17.804  1.00  0.00           N  
ATOM    369  CZ  ARG A  27      28.075  -3.856  17.626  1.00  0.00           C  
ATOM    370  NH1 ARG A  27      27.628  -3.454  16.461  1.00  0.00           N  
ATOM    371  NH2 ARG A  27      27.231  -4.081  18.621  1.00  0.00           N  
ATOM    372  H   ARG A  27      33.849  -2.040  17.831  1.00  0.00           H  
ATOM    373  HA  ARG A  27      34.432  -4.741  17.151  1.00  0.00           H  
ATOM    374 1HB  ARG A  27      32.599  -2.678  15.894  1.00  0.00           H  
ATOM    375 2HB  ARG A  27      32.663  -4.347  15.345  1.00  0.00           H  
ATOM    376 1HG  ARG A  27      31.844  -5.143  17.462  1.00  0.00           H  
ATOM    377 2HG  ARG A  27      31.951  -3.538  18.185  1.00  0.00           H  
ATOM    378 1HD  ARG A  27      30.336  -2.743  16.493  1.00  0.00           H  
ATOM    379 2HD  ARG A  27      30.177  -4.423  15.923  1.00  0.00           H  
ATOM    380  HE  ARG A  27      29.711  -4.356  18.712  1.00  0.00           H  
ATOM    381 1HH1 ARG A  27      28.275  -3.284  15.704  1.00  0.00           H  
ATOM    382 2HH1 ARG A  27      26.638  -3.314  16.322  1.00  0.00           H  
ATOM    383 1HH2 ARG A  27      27.582  -4.387  19.520  1.00  0.00           H  
ATOM    384 2HH2 ARG A  27      26.237  -3.951  18.490  1.00  0.00           H  
ATOM    385  N   ARG A  28      35.456  -2.462  15.006  1.00  0.00           N  
ATOM    386  CA  ARG A  28      36.344  -2.282  13.877  1.00  0.00           C  
ATOM    387  C   ARG A  28      37.780  -2.640  14.244  1.00  0.00           C  
ATOM    388  O   ARG A  28      38.435  -3.369  13.514  1.00  0.00           O  
ATOM    389  CB  ARG A  28      36.285  -0.847  13.391  1.00  0.00           C  
ATOM    390  CG  ARG A  28      34.976  -0.461  12.721  1.00  0.00           C  
ATOM    391  CD  ARG A  28      34.928   0.987  12.399  1.00  0.00           C  
ATOM    392  NE  ARG A  28      33.676   1.365  11.758  1.00  0.00           N  
ATOM    393  CZ  ARG A  28      33.291   2.634  11.514  1.00  0.00           C  
ATOM    394  NH1 ARG A  28      34.066   3.637  11.864  1.00  0.00           N  
ATOM    395  NH2 ARG A  28      32.133   2.872  10.922  1.00  0.00           N  
ATOM    396  H   ARG A  28      35.029  -1.644  15.451  1.00  0.00           H  
ATOM    397  HA  ARG A  28      36.016  -2.939  13.071  1.00  0.00           H  
ATOM    398 1HB  ARG A  28      36.428  -0.176  14.236  1.00  0.00           H  
ATOM    399 2HB  ARG A  28      37.094  -0.663  12.688  1.00  0.00           H  
ATOM    400 1HG  ARG A  28      34.865  -1.024  11.795  1.00  0.00           H  
ATOM    401 2HG  ARG A  28      34.147  -0.696  13.386  1.00  0.00           H  
ATOM    402 1HD  ARG A  28      35.024   1.560  13.323  1.00  0.00           H  
ATOM    403 2HD  ARG A  28      35.746   1.240  11.727  1.00  0.00           H  
ATOM    404  HE  ARG A  28      33.052   0.621  11.474  1.00  0.00           H  
ATOM    405 1HH1 ARG A  28      34.950   3.457  12.317  1.00  0.00           H  
ATOM    406 2HH1 ARG A  28      33.775   4.587  11.680  1.00  0.00           H  
ATOM    407 1HH2 ARG A  28      31.535   2.102  10.652  1.00  0.00           H  
ATOM    408 2HH2 ARG A  28      31.844   3.822  10.740  1.00  0.00           H  
ATOM    409  N   LEU A  29      38.231  -2.248  15.436  1.00  0.00           N  
ATOM    410  CA  LEU A  29      39.612  -2.515  15.841  1.00  0.00           C  
ATOM    411  C   LEU A  29      39.905  -4.009  15.908  1.00  0.00           C  
ATOM    412  O   LEU A  29      41.002  -4.448  15.557  1.00  0.00           O  
ATOM    413  CB  LEU A  29      39.897  -1.887  17.209  1.00  0.00           C  
ATOM    414  CG  LEU A  29      39.918  -0.359  17.248  1.00  0.00           C  
ATOM    415  CD1 LEU A  29      40.060   0.103  18.685  1.00  0.00           C  
ATOM    416  CD2 LEU A  29      41.027   0.138  16.396  1.00  0.00           C  
ATOM    417  H   LEU A  29      37.629  -1.687  16.038  1.00  0.00           H  
ATOM    418  HA  LEU A  29      40.276  -2.070  15.104  1.00  0.00           H  
ATOM    419 1HB  LEU A  29      39.126  -2.226  17.903  1.00  0.00           H  
ATOM    420 2HB  LEU A  29      40.859  -2.249  17.565  1.00  0.00           H  
ATOM    421  HG  LEU A  29      38.994   0.026  16.862  1.00  0.00           H  
ATOM    422 1HD1 LEU A  29      40.066   1.192  18.717  1.00  0.00           H  
ATOM    423 2HD1 LEU A  29      39.226  -0.271  19.271  1.00  0.00           H  
ATOM    424 3HD1 LEU A  29      40.993  -0.277  19.097  1.00  0.00           H  
ATOM    425 1HD2 LEU A  29      41.040   1.227  16.410  1.00  0.00           H  
ATOM    426 2HD2 LEU A  29      41.973  -0.245  16.776  1.00  0.00           H  
ATOM    427 3HD2 LEU A  29      40.871  -0.212  15.376  1.00  0.00           H  
ATOM    428  N   ASP A  30      38.913  -4.789  16.347  1.00  0.00           N  
ATOM    429  CA  ASP A  30      39.031  -6.241  16.443  1.00  0.00           C  
ATOM    430  C   ASP A  30      39.110  -6.943  15.077  1.00  0.00           C  
ATOM    431  O   ASP A  30      39.495  -8.111  15.005  1.00  0.00           O  
ATOM    432  CB  ASP A  30      37.876  -6.841  17.256  1.00  0.00           C  
ATOM    433  CG  ASP A  30      37.974  -6.562  18.770  1.00  0.00           C  
ATOM    434  OD1 ASP A  30      39.011  -6.121  19.214  1.00  0.00           O  
ATOM    435  OD2 ASP A  30      37.020  -6.833  19.469  1.00  0.00           O  
ATOM    436  H   ASP A  30      38.044  -4.346  16.652  1.00  0.00           H  
ATOM    437  HA  ASP A  30      39.954  -6.460  16.977  1.00  0.00           H  
ATOM    438 1HB  ASP A  30      36.935  -6.416  16.889  1.00  0.00           H  
ATOM    439 2HB  ASP A  30      37.836  -7.915  17.094  1.00  0.00           H  
ATOM    440  N   ASP A  31      38.693  -6.264  14.002  1.00  0.00           N  
ATOM    441  CA  ASP A  31      38.705  -6.833  12.661  1.00  0.00           C  
ATOM    442  C   ASP A  31      40.142  -6.876  12.157  1.00  0.00           C  
ATOM    443  O   ASP A  31      40.748  -5.817  12.002  1.00  0.00           O  
ATOM    444  CB  ASP A  31      37.846  -6.007  11.694  1.00  0.00           C  
ATOM    445  CG  ASP A  31      37.733  -6.607  10.252  1.00  0.00           C  
ATOM    446  OD1 ASP A  31      38.726  -7.092   9.697  1.00  0.00           O  
ATOM    447  OD2 ASP A  31      36.642  -6.581   9.732  1.00  0.00           O  
ATOM    448  H   ASP A  31      38.407  -5.291  14.099  1.00  0.00           H  
ATOM    449  HA  ASP A  31      38.259  -7.815  12.714  1.00  0.00           H  
ATOM    450 1HB  ASP A  31      36.841  -5.894  12.114  1.00  0.00           H  
ATOM    451 2HB  ASP A  31      38.264  -5.006  11.614  1.00  0.00           H  
ATOM    452  N   PRO A  32      40.718  -8.054  11.854  1.00  0.00           N  
ATOM    453  CA  PRO A  32      42.090  -8.224  11.421  1.00  0.00           C  
ATOM    454  C   PRO A  32      42.508  -7.266  10.310  1.00  0.00           C  
ATOM    455  O   PRO A  32      43.666  -6.861  10.274  1.00  0.00           O  
ATOM    456  CB  PRO A  32      42.086  -9.667  10.902  1.00  0.00           C  
ATOM    457  CG  PRO A  32      41.045 -10.359  11.738  1.00  0.00           C  
ATOM    458  CD  PRO A  32      39.956  -9.325  11.927  1.00  0.00           C  
ATOM    459  HA  PRO A  32      42.751  -8.131  12.289  1.00  0.00           H  
ATOM    460 1HB  PRO A  32      41.849  -9.678   9.826  1.00  0.00           H  
ATOM    461 2HB  PRO A  32      43.090 -10.107  11.012  1.00  0.00           H  
ATOM    462 1HG  PRO A  32      40.685 -11.261  11.223  1.00  0.00           H  
ATOM    463 2HG  PRO A  32      41.481 -10.688  12.692  1.00  0.00           H  
ATOM    464 1HD  PRO A  32      39.203  -9.372  11.121  1.00  0.00           H  
ATOM    465 2HD  PRO A  32      39.532  -9.488  12.922  1.00  0.00           H  
ATOM    466  N   GLN A  33      41.597  -6.860   9.416  1.00  0.00           N  
ATOM    467  CA  GLN A  33      42.028  -5.954   8.348  1.00  0.00           C  
ATOM    468  C   GLN A  33      42.412  -4.595   8.919  1.00  0.00           C  
ATOM    469  O   GLN A  33      43.331  -3.928   8.431  1.00  0.00           O  
ATOM    470  CB  GLN A  33      40.949  -5.783   7.280  1.00  0.00           C  
ATOM    471  CG  GLN A  33      40.696  -7.032   6.455  1.00  0.00           C  
ATOM    472  CD  GLN A  33      39.654  -6.825   5.356  1.00  0.00           C  
ATOM    473  OE1 GLN A  33      38.838  -5.899   5.391  1.00  0.00           O  
ATOM    474  NE2 GLN A  33      39.684  -7.703   4.357  1.00  0.00           N  
ATOM    475  H   GLN A  33      40.609  -7.142   9.480  1.00  0.00           H  
ATOM    476  HA  GLN A  33      42.915  -6.379   7.876  1.00  0.00           H  
ATOM    477 1HB  GLN A  33      40.007  -5.511   7.766  1.00  0.00           H  
ATOM    478 2HB  GLN A  33      41.222  -4.971   6.608  1.00  0.00           H  
ATOM    479 1HG  GLN A  33      41.631  -7.351   5.996  1.00  0.00           H  
ATOM    480 2HG  GLN A  33      40.325  -7.808   7.132  1.00  0.00           H  
ATOM    481 1HE2 GLN A  33      39.032  -7.625   3.602  1.00  0.00           H  
ATOM    482 2HE2 GLN A  33      40.360  -8.440   4.359  1.00  0.00           H  
ATOM    483  N   VAL A  34      41.693  -4.180   9.955  1.00  0.00           N  
ATOM    484  CA  VAL A  34      41.935  -2.904  10.588  1.00  0.00           C  
ATOM    485  C   VAL A  34      43.177  -3.045  11.413  1.00  0.00           C  
ATOM    486  O   VAL A  34      44.035  -2.169  11.414  1.00  0.00           O  
ATOM    487  CB  VAL A  34      40.761  -2.478  11.469  1.00  0.00           C  
ATOM    488  CG1 VAL A  34      41.105  -1.214  12.243  1.00  0.00           C  
ATOM    489  CG2 VAL A  34      39.543  -2.270  10.598  1.00  0.00           C  
ATOM    490  H   VAL A  34      40.988  -4.796  10.357  1.00  0.00           H  
ATOM    491  HA  VAL A  34      42.096  -2.146   9.821  1.00  0.00           H  
ATOM    492  HB  VAL A  34      40.560  -3.263  12.199  1.00  0.00           H  
ATOM    493 1HG1 VAL A  34      40.261  -0.937  12.874  1.00  0.00           H  
ATOM    494 2HG1 VAL A  34      41.973  -1.411  12.863  1.00  0.00           H  
ATOM    495 3HG1 VAL A  34      41.324  -0.404  11.550  1.00  0.00           H  
ATOM    496 1HG2 VAL A  34      38.697  -1.987  11.219  1.00  0.00           H  
ATOM    497 2HG2 VAL A  34      39.744  -1.485   9.872  1.00  0.00           H  
ATOM    498 3HG2 VAL A  34      39.314  -3.203  10.076  1.00  0.00           H  
ATOM    499  N   ALA A  35      43.278  -4.163  12.122  1.00  0.00           N  
ATOM    500  CA  ALA A  35      44.445  -4.368  12.957  1.00  0.00           C  
ATOM    501  C   ALA A  35      45.722  -4.351  12.116  1.00  0.00           C  
ATOM    502  O   ALA A  35      46.702  -3.704  12.495  1.00  0.00           O  
ATOM    503  CB  ALA A  35      44.317  -5.685  13.691  1.00  0.00           C  
ATOM    504  H   ALA A  35      42.526  -4.853  12.078  1.00  0.00           H  
ATOM    505  HA  ALA A  35      44.495  -3.557  13.679  1.00  0.00           H  
ATOM    506 1HB  ALA A  35      45.181  -5.827  14.336  1.00  0.00           H  
ATOM    507 2HB  ALA A  35      43.403  -5.676  14.294  1.00  0.00           H  
ATOM    508 3HB  ALA A  35      44.269  -6.489  12.968  1.00  0.00           H  
ATOM    509  N   GLU A  36      45.706  -4.992  10.942  1.00  0.00           N  
ATOM    510  CA  GLU A  36      46.877  -4.966  10.076  1.00  0.00           C  
ATOM    511  C   GLU A  36      47.152  -3.557   9.576  1.00  0.00           C  
ATOM    512  O   GLU A  36      48.309  -3.122   9.524  1.00  0.00           O  
ATOM    513  CB  GLU A  36      46.735  -5.931   8.892  1.00  0.00           C  
ATOM    514  CG  GLU A  36      46.825  -7.424   9.260  1.00  0.00           C  
ATOM    515  CD  GLU A  36      46.661  -8.362   8.069  1.00  0.00           C  
ATOM    516  OE1 GLU A  36      46.370  -7.895   6.991  1.00  0.00           O  
ATOM    517  OE2 GLU A  36      46.835  -9.548   8.247  1.00  0.00           O  
ATOM    518  H   GLU A  36      44.884  -5.527  10.658  1.00  0.00           H  
ATOM    519  HA  GLU A  36      47.737  -5.287  10.665  1.00  0.00           H  
ATOM    520 1HB  GLU A  36      45.763  -5.768   8.417  1.00  0.00           H  
ATOM    521 2HB  GLU A  36      47.503  -5.716   8.151  1.00  0.00           H  
ATOM    522 1HG  GLU A  36      47.796  -7.606   9.718  1.00  0.00           H  
ATOM    523 2HG  GLU A  36      46.063  -7.648  10.003  1.00  0.00           H  
ATOM    524  N   ALA A  37      46.093  -2.809   9.231  1.00  0.00           N  
ATOM    525  CA  ALA A  37      46.304  -1.446   8.774  1.00  0.00           C  
ATOM    526  C   ALA A  37      46.957  -0.613   9.864  1.00  0.00           C  
ATOM    527  O   ALA A  37      47.901   0.135   9.604  1.00  0.00           O  
ATOM    528  CB  ALA A  37      44.984  -0.815   8.378  1.00  0.00           C  
ATOM    529  H   ALA A  37      45.146  -3.193   9.251  1.00  0.00           H  
ATOM    530  HA  ALA A  37      46.971  -1.473   7.913  1.00  0.00           H  
ATOM    531 1HB  ALA A  37      45.157   0.198   8.023  1.00  0.00           H  
ATOM    532 2HB  ALA A  37      44.523  -1.409   7.588  1.00  0.00           H  
ATOM    533 3HB  ALA A  37      44.324  -0.789   9.242  1.00  0.00           H  
ATOM    534  N   LEU A  38      46.497  -0.790  11.101  1.00  0.00           N  
ATOM    535  CA  LEU A  38      47.042  -0.033  12.210  1.00  0.00           C  
ATOM    536  C   LEU A  38      48.476  -0.425  12.482  1.00  0.00           C  
ATOM    537  O   LEU A  38      49.322   0.436  12.728  1.00  0.00           O  
ATOM    538  CB  LEU A  38      46.187  -0.254  13.449  1.00  0.00           C  
ATOM    539  CG  LEU A  38      44.790   0.349  13.362  1.00  0.00           C  
ATOM    540  CD1 LEU A  38      43.989  -0.094  14.541  1.00  0.00           C  
ATOM    541  CD2 LEU A  38      44.892   1.853  13.299  1.00  0.00           C  
ATOM    542  H   LEU A  38      45.722  -1.434  11.263  1.00  0.00           H  
ATOM    543  HA  LEU A  38      47.016   1.021  11.951  1.00  0.00           H  
ATOM    544 1HB  LEU A  38      46.075  -1.330  13.600  1.00  0.00           H  
ATOM    545 2HB  LEU A  38      46.695   0.169  14.312  1.00  0.00           H  
ATOM    546  HG  LEU A  38      44.297  -0.003  12.464  1.00  0.00           H  
ATOM    547 1HD1 LEU A  38      43.003   0.334  14.455  1.00  0.00           H  
ATOM    548 2HD1 LEU A  38      43.921  -1.182  14.549  1.00  0.00           H  
ATOM    549 3HD1 LEU A  38      44.462   0.250  15.458  1.00  0.00           H  
ATOM    550 1HD2 LEU A  38      43.891   2.280  13.230  1.00  0.00           H  
ATOM    551 2HD2 LEU A  38      45.384   2.224  14.198  1.00  0.00           H  
ATOM    552 3HD2 LEU A  38      45.469   2.139  12.425  1.00  0.00           H  
ATOM    553  N   ASN A  39      48.776  -1.718  12.382  1.00  0.00           N  
ATOM    554  CA  ASN A  39      50.132  -2.170  12.621  1.00  0.00           C  
ATOM    555  C   ASN A  39      51.056  -1.583  11.567  1.00  0.00           C  
ATOM    556  O   ASN A  39      52.156  -1.127  11.881  1.00  0.00           O  
ATOM    557  CB  ASN A  39      50.183  -3.681  12.607  1.00  0.00           C  
ATOM    558  CG  ASN A  39      49.539  -4.291  13.830  1.00  0.00           C  
ATOM    559  OD1 ASN A  39      49.388  -3.642  14.874  1.00  0.00           O  
ATOM    560  ND2 ASN A  39      49.145  -5.534  13.713  1.00  0.00           N  
ATOM    561  H   ASN A  39      48.044  -2.400  12.182  1.00  0.00           H  
ATOM    562  HA  ASN A  39      50.460  -1.808  13.594  1.00  0.00           H  
ATOM    563 1HB  ASN A  39      49.666  -4.047  11.720  1.00  0.00           H  
ATOM    564 2HB  ASN A  39      51.220  -4.011  12.544  1.00  0.00           H  
ATOM    565 1HD2 ASN A  39      48.706  -5.992  14.484  1.00  0.00           H  
ATOM    566 2HD2 ASN A  39      49.280  -6.021  12.852  1.00  0.00           H  
ATOM    567  N   SER A  40      50.578  -1.518  10.320  1.00  0.00           N  
ATOM    568  CA  SER A  40      51.382  -0.968   9.245  1.00  0.00           C  
ATOM    569  C   SER A  40      51.655   0.504   9.512  1.00  0.00           C  
ATOM    570  O   SER A  40      52.789   0.970   9.368  1.00  0.00           O  
ATOM    571  CB  SER A  40      50.661  -1.135   7.921  1.00  0.00           C  
ATOM    572  OG  SER A  40      50.515  -2.494   7.599  1.00  0.00           O  
ATOM    573  H   SER A  40      49.657  -1.906  10.106  1.00  0.00           H  
ATOM    574  HA  SER A  40      52.332  -1.502   9.210  1.00  0.00           H  
ATOM    575 1HB  SER A  40      49.683  -0.665   7.977  1.00  0.00           H  
ATOM    576 2HB  SER A  40      51.221  -0.630   7.138  1.00  0.00           H  
ATOM    577  HG  SER A  40      49.899  -2.856   8.273  1.00  0.00           H  
ATOM    578  N   LEU A  41      50.635   1.234   9.963  1.00  0.00           N  
ATOM    579  CA  LEU A  41      50.812   2.646  10.250  1.00  0.00           C  
ATOM    580  C   LEU A  41      51.811   2.848  11.382  1.00  0.00           C  
ATOM    581  O   LEU A  41      52.655   3.745  11.307  1.00  0.00           O  
ATOM    582  CB  LEU A  41      49.462   3.275  10.595  1.00  0.00           C  
ATOM    583  CG  LEU A  41      48.486   3.376   9.415  1.00  0.00           C  
ATOM    584  CD1 LEU A  41      47.119   3.813   9.918  1.00  0.00           C  
ATOM    585  CD2 LEU A  41      49.045   4.356   8.398  1.00  0.00           C  
ATOM    586  H   LEU A  41      49.713   0.806  10.064  1.00  0.00           H  
ATOM    587  HA  LEU A  41      51.201   3.131   9.358  1.00  0.00           H  
ATOM    588 1HB  LEU A  41      48.989   2.672  11.369  1.00  0.00           H  
ATOM    589 2HB  LEU A  41      49.628   4.275  10.987  1.00  0.00           H  
ATOM    590  HG  LEU A  41      48.380   2.407   8.946  1.00  0.00           H  
ATOM    591 1HD1 LEU A  41      46.426   3.875   9.080  1.00  0.00           H  
ATOM    592 2HD1 LEU A  41      46.754   3.084  10.633  1.00  0.00           H  
ATOM    593 3HD1 LEU A  41      47.200   4.786  10.397  1.00  0.00           H  
ATOM    594 1HD2 LEU A  41      48.363   4.427   7.551  1.00  0.00           H  
ATOM    595 2HD2 LEU A  41      49.155   5.337   8.860  1.00  0.00           H  
ATOM    596 3HD2 LEU A  41      50.018   4.005   8.052  1.00  0.00           H  
ATOM    597  N   LEU A  42      51.762   1.988  12.403  1.00  0.00           N  
ATOM    598  CA  LEU A  42      52.709   2.090  13.502  1.00  0.00           C  
ATOM    599  C   LEU A  42      54.128   1.801  13.022  1.00  0.00           C  
ATOM    600  O   LEU A  42      55.067   2.510  13.392  1.00  0.00           O  
ATOM    601  CB  LEU A  42      52.309   1.133  14.624  1.00  0.00           C  
ATOM    602  CG  LEU A  42      51.026   1.516  15.362  1.00  0.00           C  
ATOM    603  CD1 LEU A  42      50.622   0.388  16.297  1.00  0.00           C  
ATOM    604  CD2 LEU A  42      51.263   2.811  16.120  1.00  0.00           C  
ATOM    605  H   LEU A  42      51.034   1.272  12.426  1.00  0.00           H  
ATOM    606  HA  LEU A  42      52.676   3.106  13.889  1.00  0.00           H  
ATOM    607 1HB  LEU A  42      52.163   0.143  14.194  1.00  0.00           H  
ATOM    608 2HB  LEU A  42      53.122   1.081  15.347  1.00  0.00           H  
ATOM    609  HG  LEU A  42      50.223   1.665  14.646  1.00  0.00           H  
ATOM    610 1HD1 LEU A  42      49.703   0.657  16.815  1.00  0.00           H  
ATOM    611 2HD1 LEU A  42      50.456  -0.520  15.715  1.00  0.00           H  
ATOM    612 3HD1 LEU A  42      51.413   0.216  17.022  1.00  0.00           H  
ATOM    613 1HD2 LEU A  42      50.351   3.098  16.643  1.00  0.00           H  
ATOM    614 2HD2 LEU A  42      52.067   2.669  16.841  1.00  0.00           H  
ATOM    615 3HD2 LEU A  42      51.540   3.597  15.416  1.00  0.00           H  
ATOM    616  N   ASP A  43      54.294   0.803  12.141  1.00  0.00           N  
ATOM    617  CA  ASP A  43      55.627   0.523  11.622  1.00  0.00           C  
ATOM    618  C   ASP A  43      56.150   1.733  10.857  1.00  0.00           C  
ATOM    619  O   ASP A  43      57.312   2.120  11.018  1.00  0.00           O  
ATOM    620  CB  ASP A  43      55.641  -0.715  10.710  1.00  0.00           C  
ATOM    621  CG  ASP A  43      55.511  -2.072  11.455  1.00  0.00           C  
ATOM    622  OD1 ASP A  43      55.654  -2.105  12.659  1.00  0.00           O  
ATOM    623  OD2 ASP A  43      55.306  -3.065  10.789  1.00  0.00           O  
ATOM    624  H   ASP A  43      53.500   0.227  11.861  1.00  0.00           H  
ATOM    625  HA  ASP A  43      56.294   0.338  12.465  1.00  0.00           H  
ATOM    626 1HB  ASP A  43      54.812  -0.636  10.003  1.00  0.00           H  
ATOM    627 2HB  ASP A  43      56.560  -0.723  10.128  1.00  0.00           H  
ATOM    628  N   HIS A  44      55.271   2.394  10.100  1.00  0.00           N  
ATOM    629  CA  HIS A  44      55.691   3.562   9.350  1.00  0.00           C  
ATOM    630  C   HIS A  44      56.021   4.708  10.291  1.00  0.00           C  
ATOM    631  O   HIS A  44      56.985   5.435  10.056  1.00  0.00           O  
ATOM    632  CB  HIS A  44      54.627   4.001   8.340  1.00  0.00           C  
ATOM    633  CG  HIS A  44      54.508   3.091   7.147  1.00  0.00           C  
ATOM    634  ND1 HIS A  44      55.539   2.915   6.243  1.00  0.00           N  
ATOM    635  CD2 HIS A  44      53.482   2.326   6.697  1.00  0.00           C  
ATOM    636  CE1 HIS A  44      55.158   2.068   5.305  1.00  0.00           C  
ATOM    637  NE2 HIS A  44      53.914   1.699   5.555  1.00  0.00           N  
ATOM    638  H   HIS A  44      54.317   2.041  10.006  1.00  0.00           H  
ATOM    639  HA  HIS A  44      56.592   3.326   8.791  1.00  0.00           H  
ATOM    640 1HB  HIS A  44      53.656   4.034   8.837  1.00  0.00           H  
ATOM    641 2HB  HIS A  44      54.849   5.004   7.988  1.00  0.00           H  
ATOM    642  HD2 HIS A  44      52.499   2.225   7.154  1.00  0.00           H  
ATOM    643  HE1 HIS A  44      55.765   1.736   4.463  1.00  0.00           H  
ATOM    644  HE2 HIS A  44      53.366   1.060   4.997  1.00  0.00           H  
ATOM    645  N   ALA A  45      55.245   4.868  11.366  1.00  0.00           N  
ATOM    646  CA  ALA A  45      55.510   5.928  12.330  1.00  0.00           C  
ATOM    647  C   ALA A  45      56.893   5.762  12.950  1.00  0.00           C  
ATOM    648  O   ALA A  45      57.626   6.743  13.116  1.00  0.00           O  
ATOM    649  CB  ALA A  45      54.459   5.919  13.423  1.00  0.00           C  
ATOM    650  H   ALA A  45      54.441   4.259  11.504  1.00  0.00           H  
ATOM    651  HA  ALA A  45      55.478   6.881  11.803  1.00  0.00           H  
ATOM    652 1HB  ALA A  45      54.657   6.726  14.125  1.00  0.00           H  
ATOM    653 2HB  ALA A  45      53.473   6.050  12.979  1.00  0.00           H  
ATOM    654 3HB  ALA A  45      54.497   4.966  13.948  1.00  0.00           H  
ATOM    655  N   ASP A  46      57.283   4.517  13.239  1.00  0.00           N  
ATOM    656  CA  ASP A  46      58.602   4.296  13.810  1.00  0.00           C  
ATOM    657  C   ASP A  46      59.685   4.556  12.774  1.00  0.00           C  
ATOM    658  O   ASP A  46      60.704   5.173  13.091  1.00  0.00           O  
ATOM    659  CB  ASP A  46      58.735   2.884  14.376  1.00  0.00           C  
ATOM    660  CG  ASP A  46      57.936   2.679  15.676  1.00  0.00           C  
ATOM    661  OD1 ASP A  46      57.489   3.652  16.244  1.00  0.00           O  
ATOM    662  OD2 ASP A  46      57.806   1.552  16.101  1.00  0.00           O  
ATOM    663  H   ASP A  46      56.638   3.736  13.096  1.00  0.00           H  
ATOM    664  HA  ASP A  46      58.741   4.998  14.630  1.00  0.00           H  
ATOM    665 1HB  ASP A  46      58.369   2.169  13.630  1.00  0.00           H  
ATOM    666 2HB  ASP A  46      59.783   2.660  14.561  1.00  0.00           H  
ATOM    667  N   LEU A  47      59.454   4.149  11.525  1.00  0.00           N  
ATOM    668  CA  LEU A  47      60.443   4.397  10.483  1.00  0.00           C  
ATOM    669  C   LEU A  47      60.602   5.894  10.276  1.00  0.00           C  
ATOM    670  O   LEU A  47      61.713   6.388  10.084  1.00  0.00           O  
ATOM    671  CB  LEU A  47      60.022   3.716   9.182  1.00  0.00           C  
ATOM    672  CG  LEU A  47      60.076   2.187   9.216  1.00  0.00           C  
ATOM    673  CD1 LEU A  47      59.443   1.623   7.948  1.00  0.00           C  
ATOM    674  CD2 LEU A  47      61.524   1.752   9.358  1.00  0.00           C  
ATOM    675  H   LEU A  47      58.601   3.632  11.304  1.00  0.00           H  
ATOM    676  HA  LEU A  47      61.398   3.987  10.804  1.00  0.00           H  
ATOM    677 1HB  LEU A  47      58.998   4.008   8.956  1.00  0.00           H  
ATOM    678 2HB  LEU A  47      60.667   4.063   8.377  1.00  0.00           H  
ATOM    679  HG  LEU A  47      59.515   1.821  10.067  1.00  0.00           H  
ATOM    680 1HD1 LEU A  47      59.475   0.535   7.978  1.00  0.00           H  
ATOM    681 2HD1 LEU A  47      58.403   1.951   7.885  1.00  0.00           H  
ATOM    682 3HD1 LEU A  47      59.989   1.980   7.078  1.00  0.00           H  
ATOM    683 1HD2 LEU A  47      61.575   0.664   9.394  1.00  0.00           H  
ATOM    684 2HD2 LEU A  47      62.099   2.116   8.506  1.00  0.00           H  
ATOM    685 3HD2 LEU A  47      61.938   2.166  10.279  1.00  0.00           H  
ATOM    686  N   LEU A  48      59.491   6.624  10.355  1.00  0.00           N  
ATOM    687  CA  LEU A  48      59.511   8.062  10.209  1.00  0.00           C  
ATOM    688  C   LEU A  48      60.332   8.658  11.329  1.00  0.00           C  
ATOM    689  O   LEU A  48      61.174   9.515  11.086  1.00  0.00           O  
ATOM    690  CB  LEU A  48      58.095   8.626  10.210  1.00  0.00           C  
ATOM    691  CG  LEU A  48      57.972  10.133  10.083  1.00  0.00           C  
ATOM    692  CD1 LEU A  48      58.612  10.591   8.779  1.00  0.00           C  
ATOM    693  CD2 LEU A  48      56.503  10.486  10.117  1.00  0.00           C  
ATOM    694  H   LEU A  48      58.598   6.159  10.497  1.00  0.00           H  
ATOM    695  HA  LEU A  48      59.982   8.310   9.262  1.00  0.00           H  
ATOM    696 1HB  LEU A  48      57.542   8.169   9.391  1.00  0.00           H  
ATOM    697 2HB  LEU A  48      57.615   8.338  11.140  1.00  0.00           H  
ATOM    698  HG  LEU A  48      58.490  10.621  10.911  1.00  0.00           H  
ATOM    699 1HD1 LEU A  48      58.518  11.672   8.688  1.00  0.00           H  
ATOM    700 2HD1 LEU A  48      59.668  10.318   8.777  1.00  0.00           H  
ATOM    701 3HD1 LEU A  48      58.111  10.111   7.941  1.00  0.00           H  
ATOM    702 1HD2 LEU A  48      56.387  11.545  10.026  1.00  0.00           H  
ATOM    703 2HD2 LEU A  48      55.994   9.994   9.289  1.00  0.00           H  
ATOM    704 3HD2 LEU A  48      56.072  10.150  11.061  1.00  0.00           H  
ATOM    705  N   ALA A  49      60.109   8.208  12.566  1.00  0.00           N  
ATOM    706  CA  ALA A  49      60.870   8.740  13.686  1.00  0.00           C  
ATOM    707  C   ALA A  49      62.364   8.531  13.464  1.00  0.00           C  
ATOM    708  O   ALA A  49      63.172   9.423  13.737  1.00  0.00           O  
ATOM    709  CB  ALA A  49      60.442   8.065  14.974  1.00  0.00           C  
ATOM    710  H   ALA A  49      59.383   7.509  12.734  1.00  0.00           H  
ATOM    711  HA  ALA A  49      60.678   9.810  13.752  1.00  0.00           H  
ATOM    712 1HB  ALA A  49      61.002   8.480  15.808  1.00  0.00           H  
ATOM    713 2HB  ALA A  49      59.375   8.227  15.129  1.00  0.00           H  
ATOM    714 3HB  ALA A  49      60.635   6.996  14.903  1.00  0.00           H  
ATOM    715  N   VAL A  50      62.738   7.380  12.904  1.00  0.00           N  
ATOM    716  CA  VAL A  50      64.140   7.121  12.619  1.00  0.00           C  
ATOM    717  C   VAL A  50      64.671   8.092  11.573  1.00  0.00           C  
ATOM    718  O   VAL A  50      65.748   8.674  11.746  1.00  0.00           O  
ATOM    719  CB  VAL A  50      64.344   5.677  12.127  1.00  0.00           C  
ATOM    720  CG1 VAL A  50      65.769   5.494  11.642  1.00  0.00           C  
ATOM    721  CG2 VAL A  50      64.044   4.714  13.262  1.00  0.00           C  
ATOM    722  H   VAL A  50      62.035   6.664  12.709  1.00  0.00           H  
ATOM    723  HA  VAL A  50      64.707   7.255  13.539  1.00  0.00           H  
ATOM    724  HB  VAL A  50      63.677   5.483  11.295  1.00  0.00           H  
ATOM    725 1HG1 VAL A  50      65.902   4.473  11.288  1.00  0.00           H  
ATOM    726 2HG1 VAL A  50      65.965   6.190  10.825  1.00  0.00           H  
ATOM    727 3HG1 VAL A  50      66.460   5.688  12.460  1.00  0.00           H  
ATOM    728 1HG2 VAL A  50      64.177   3.690  12.914  1.00  0.00           H  
ATOM    729 2HG2 VAL A  50      64.721   4.910  14.090  1.00  0.00           H  
ATOM    730 3HG2 VAL A  50      63.026   4.849  13.594  1.00  0.00           H  
ATOM    731  N   LEU A  51      63.902   8.295  10.501  1.00  0.00           N  
ATOM    732  CA  LEU A  51      64.312   9.200   9.440  1.00  0.00           C  
ATOM    733  C   LEU A  51      64.433  10.629   9.950  1.00  0.00           C  
ATOM    734  O   LEU A  51      65.393  11.328   9.618  1.00  0.00           O  
ATOM    735  CB  LEU A  51      63.291   9.144   8.302  1.00  0.00           C  
ATOM    736  CG  LEU A  51      63.259   7.825   7.526  1.00  0.00           C  
ATOM    737  CD1 LEU A  51      62.074   7.835   6.572  1.00  0.00           C  
ATOM    738  CD2 LEU A  51      64.570   7.649   6.787  1.00  0.00           C  
ATOM    739  H   LEU A  51      63.023   7.782  10.416  1.00  0.00           H  
ATOM    740  HA  LEU A  51      65.282   8.880   9.067  1.00  0.00           H  
ATOM    741 1HB  LEU A  51      62.301   9.304   8.722  1.00  0.00           H  
ATOM    742 2HB  LEU A  51      63.502   9.948   7.601  1.00  0.00           H  
ATOM    743  HG  LEU A  51      63.132   7.000   8.215  1.00  0.00           H  
ATOM    744 1HD1 LEU A  51      62.041   6.893   6.025  1.00  0.00           H  
ATOM    745 2HD1 LEU A  51      61.154   7.954   7.143  1.00  0.00           H  
ATOM    746 3HD1 LEU A  51      62.178   8.660   5.871  1.00  0.00           H  
ATOM    747 1HD2 LEU A  51      64.553   6.707   6.239  1.00  0.00           H  
ATOM    748 2HD2 LEU A  51      64.708   8.474   6.089  1.00  0.00           H  
ATOM    749 3HD2 LEU A  51      65.390   7.637   7.505  1.00  0.00           H  
ATOM    750  N   VAL A  52      63.504  11.042  10.811  1.00  0.00           N  
ATOM    751  CA  VAL A  52      63.542  12.377  11.380  1.00  0.00           C  
ATOM    752  C   VAL A  52      64.766  12.578  12.245  1.00  0.00           C  
ATOM    753  O   VAL A  52      65.445  13.597  12.120  1.00  0.00           O  
ATOM    754  CB  VAL A  52      62.284  12.673  12.213  1.00  0.00           C  
ATOM    755  CG1 VAL A  52      62.487  13.967  12.973  1.00  0.00           C  
ATOM    756  CG2 VAL A  52      61.051  12.810  11.279  1.00  0.00           C  
ATOM    757  H   VAL A  52      62.737  10.419  11.052  1.00  0.00           H  
ATOM    758  HA  VAL A  52      63.578  13.093  10.559  1.00  0.00           H  
ATOM    759  HB  VAL A  52      62.126  11.865  12.929  1.00  0.00           H  
ATOM    760 1HG1 VAL A  52      61.607  14.174  13.572  1.00  0.00           H  
ATOM    761 2HG1 VAL A  52      63.352  13.873  13.628  1.00  0.00           H  
ATOM    762 3HG1 VAL A  52      62.655  14.779  12.268  1.00  0.00           H  
ATOM    763 1HG2 VAL A  52      60.163  13.020  11.874  1.00  0.00           H  
ATOM    764 2HG2 VAL A  52      61.218  13.625  10.575  1.00  0.00           H  
ATOM    765 3HG2 VAL A  52      60.904  11.891  10.729  1.00  0.00           H  
ATOM    766  N   LYS A  53      65.073  11.610  13.109  1.00  0.00           N  
ATOM    767  CA  LYS A  53      66.247  11.730  13.959  1.00  0.00           C  
ATOM    768  C   LYS A  53      67.520  11.757  13.116  1.00  0.00           C  
ATOM    769  O   LYS A  53      68.437  12.538  13.387  1.00  0.00           O  
ATOM    770  CB  LYS A  53      66.274  10.587  14.969  1.00  0.00           C  
ATOM    771  CG  LYS A  53      65.192  10.699  16.053  1.00  0.00           C  
ATOM    772  CD  LYS A  53      65.215   9.512  17.002  1.00  0.00           C  
ATOM    773  CE  LYS A  53      64.116   9.626  18.053  1.00  0.00           C  
ATOM    774  NZ  LYS A  53      64.103   8.455  18.977  1.00  0.00           N  
ATOM    775  H   LYS A  53      64.474  10.785  13.190  1.00  0.00           H  
ATOM    776  HA  LYS A  53      66.184  12.671  14.504  1.00  0.00           H  
ATOM    777 1HB  LYS A  53      66.118   9.640  14.441  1.00  0.00           H  
ATOM    778 2HB  LYS A  53      67.248  10.542  15.451  1.00  0.00           H  
ATOM    779 1HG  LYS A  53      65.350  11.613  16.624  1.00  0.00           H  
ATOM    780 2HG  LYS A  53      64.215  10.757  15.578  1.00  0.00           H  
ATOM    781 1HD  LYS A  53      65.063   8.594  16.429  1.00  0.00           H  
ATOM    782 2HD  LYS A  53      66.182   9.457  17.499  1.00  0.00           H  
ATOM    783 1HE  LYS A  53      64.273  10.533  18.635  1.00  0.00           H  
ATOM    784 2HE  LYS A  53      63.150   9.690  17.550  1.00  0.00           H  
ATOM    785 1HZ  LYS A  53      63.363   8.568  19.656  1.00  0.00           H  
ATOM    786 2HZ  LYS A  53      63.946   7.611  18.445  1.00  0.00           H  
ATOM    787 3HZ  LYS A  53      64.991   8.392  19.455  1.00  0.00           H  
ATOM    788  N   GLY A  54      67.557  10.946  12.055  1.00  0.00           N  
ATOM    789  CA  GLY A  54      68.695  10.914  11.150  1.00  0.00           C  
ATOM    790  C   GLY A  54      68.914  12.294  10.545  1.00  0.00           C  
ATOM    791  O   GLY A  54      70.008  12.866  10.630  1.00  0.00           O  
ATOM    792  H   GLY A  54      66.781  10.306  11.880  1.00  0.00           H  
ATOM    793 1HA  GLY A  54      69.586  10.592  11.688  1.00  0.00           H  
ATOM    794 2HA  GLY A  54      68.504  10.189  10.359  1.00  0.00           H  
ATOM    795  N   LEU A  55      67.859  12.838   9.944  1.00  0.00           N  
ATOM    796  CA  LEU A  55      67.925  14.138   9.306  1.00  0.00           C  
ATOM    797  C   LEU A  55      68.238  15.243  10.300  1.00  0.00           C  
ATOM    798  O   LEU A  55      69.023  16.139   9.994  1.00  0.00           O  
ATOM    799  CB  LEU A  55      66.606  14.401   8.599  1.00  0.00           C  
ATOM    800  CG  LEU A  55      66.365  13.496   7.385  1.00  0.00           C  
ATOM    801  CD1 LEU A  55      64.947  13.677   6.892  1.00  0.00           C  
ATOM    802  CD2 LEU A  55      67.382  13.837   6.305  1.00  0.00           C  
ATOM    803  H   LEU A  55      66.979  12.320   9.919  1.00  0.00           H  
ATOM    804  HA  LEU A  55      68.713  14.115   8.561  1.00  0.00           H  
ATOM    805 1HB  LEU A  55      65.794  14.229   9.311  1.00  0.00           H  
ATOM    806 2HB  LEU A  55      66.577  15.435   8.278  1.00  0.00           H  
ATOM    807  HG  LEU A  55      66.490  12.455   7.675  1.00  0.00           H  
ATOM    808 1HD1 LEU A  55      64.773  13.026   6.036  1.00  0.00           H  
ATOM    809 2HD1 LEU A  55      64.255  13.415   7.695  1.00  0.00           H  
ATOM    810 3HD1 LEU A  55      64.794  14.698   6.603  1.00  0.00           H  
ATOM    811 1HD2 LEU A  55      67.224  13.191   5.441  1.00  0.00           H  
ATOM    812 2HD2 LEU A  55      67.266  14.874   6.007  1.00  0.00           H  
ATOM    813 3HD2 LEU A  55      68.389  13.683   6.694  1.00  0.00           H  
ATOM    814  N   ASP A  56      67.675  15.175  11.512  1.00  0.00           N  
ATOM    815  CA  ASP A  56      67.950  16.201  12.509  1.00  0.00           C  
ATOM    816  C   ASP A  56      69.431  16.165  12.859  1.00  0.00           C  
ATOM    817  O   ASP A  56      70.068  17.208  13.017  1.00  0.00           O  
ATOM    818  CB  ASP A  56      67.089  15.978  13.758  1.00  0.00           C  
ATOM    819  CG  ASP A  56      67.126  17.131  14.757  1.00  0.00           C  
ATOM    820  OD1 ASP A  56      66.688  18.206  14.412  1.00  0.00           O  
ATOM    821  OD2 ASP A  56      67.581  16.934  15.867  1.00  0.00           O  
ATOM    822  H   ASP A  56      67.023  14.428  11.739  1.00  0.00           H  
ATOM    823  HA  ASP A  56      67.714  17.175  12.086  1.00  0.00           H  
ATOM    824 1HB  ASP A  56      66.054  15.810  13.452  1.00  0.00           H  
ATOM    825 2HB  ASP A  56      67.424  15.067  14.258  1.00  0.00           H  
ATOM    826  N   GLY A  57      70.000  14.958  12.900  1.00  0.00           N  
ATOM    827  CA  GLY A  57      71.414  14.771  13.154  1.00  0.00           C  
ATOM    828  C   GLY A  57      72.218  15.496  12.086  1.00  0.00           C  
ATOM    829  O   GLY A  57      73.086  16.319  12.395  1.00  0.00           O  
ATOM    830  H   GLY A  57      69.420  14.127  12.786  1.00  0.00           H  
ATOM    831 1HA  GLY A  57      71.667  15.150  14.143  1.00  0.00           H  
ATOM    832 2HA  GLY A  57      71.643  13.705  13.133  1.00  0.00           H  
ATOM    833  N   PHE A  58      71.901  15.223  10.818  1.00  0.00           N  
ATOM    834  CA  PHE A  58      72.626  15.849   9.719  1.00  0.00           C  
ATOM    835  C   PHE A  58      72.501  17.365   9.751  1.00  0.00           C  
ATOM    836  O   PHE A  58      73.488  18.069   9.533  1.00  0.00           O  
ATOM    837  CB  PHE A  58      72.118  15.330   8.376  1.00  0.00           C  
ATOM    838  CG  PHE A  58      72.611  13.952   8.043  1.00  0.00           C  
ATOM    839  CD1 PHE A  58      71.735  12.881   7.949  1.00  0.00           C  
ATOM    840  CD2 PHE A  58      73.963  13.725   7.823  1.00  0.00           C  
ATOM    841  CE1 PHE A  58      72.191  11.616   7.647  1.00  0.00           C  
ATOM    842  CE2 PHE A  58      74.426  12.458   7.518  1.00  0.00           C  
ATOM    843  CZ  PHE A  58      73.538  11.402   7.431  1.00  0.00           C  
ATOM    844  H   PHE A  58      71.161  14.540  10.634  1.00  0.00           H  
ATOM    845  HA  PHE A  58      73.681  15.591   9.815  1.00  0.00           H  
ATOM    846 1HB  PHE A  58      71.028  15.310   8.390  1.00  0.00           H  
ATOM    847 2HB  PHE A  58      72.423  16.009   7.582  1.00  0.00           H  
ATOM    848  HD1 PHE A  58      70.678  13.046   8.122  1.00  0.00           H  
ATOM    849  HD2 PHE A  58      74.662  14.561   7.893  1.00  0.00           H  
ATOM    850  HE1 PHE A  58      71.487  10.788   7.582  1.00  0.00           H  
ATOM    851  HE2 PHE A  58      75.490  12.292   7.347  1.00  0.00           H  
ATOM    852  HZ  PHE A  58      73.901  10.403   7.193  1.00  0.00           H  
ATOM    853  N   VAL A  59      71.317  17.878  10.079  1.00  0.00           N  
ATOM    854  CA  VAL A  59      71.139  19.319  10.155  1.00  0.00           C  
ATOM    855  C   VAL A  59      71.981  19.928  11.269  1.00  0.00           C  
ATOM    856  O   VAL A  59      72.716  20.890  11.041  1.00  0.00           O  
ATOM    857  CB  VAL A  59      69.661  19.675  10.368  1.00  0.00           C  
ATOM    858  CG1 VAL A  59      69.527  21.151  10.667  1.00  0.00           C  
ATOM    859  CG2 VAL A  59      68.867  19.335   9.094  1.00  0.00           C  
ATOM    860  H   VAL A  59      70.525  17.256  10.248  1.00  0.00           H  
ATOM    861  HA  VAL A  59      71.450  19.753   9.208  1.00  0.00           H  
ATOM    862  HB  VAL A  59      69.272  19.109  11.217  1.00  0.00           H  
ATOM    863 1HG1 VAL A  59      68.478  21.393  10.821  1.00  0.00           H  
ATOM    864 2HG1 VAL A  59      70.088  21.393  11.567  1.00  0.00           H  
ATOM    865 3HG1 VAL A  59      69.919  21.724   9.827  1.00  0.00           H  
ATOM    866 1HG2 VAL A  59      67.818  19.583   9.241  1.00  0.00           H  
ATOM    867 2HG2 VAL A  59      69.262  19.911   8.266  1.00  0.00           H  
ATOM    868 3HG2 VAL A  59      68.961  18.281   8.871  1.00  0.00           H  
ATOM    869  N   ARG A  60      71.929  19.340  12.464  1.00  0.00           N  
ATOM    870  CA  ARG A  60      72.690  19.840  13.604  1.00  0.00           C  
ATOM    871  C   ARG A  60      74.195  19.824  13.356  1.00  0.00           C  
ATOM    872  O   ARG A  60      74.915  20.725  13.792  1.00  0.00           O  
ATOM    873  CB  ARG A  60      72.353  19.040  14.849  1.00  0.00           C  
ATOM    874  CG  ARG A  60      70.963  19.328  15.413  1.00  0.00           C  
ATOM    875  CD  ARG A  60      70.659  18.505  16.599  1.00  0.00           C  
ATOM    876  NE  ARG A  60      69.311  18.757  17.095  1.00  0.00           N  
ATOM    877  CZ  ARG A  60      68.972  19.743  17.951  1.00  0.00           C  
ATOM    878  NH1 ARG A  60      69.895  20.563  18.417  1.00  0.00           N  
ATOM    879  NH2 ARG A  60      67.712  19.891  18.325  1.00  0.00           N  
ATOM    880  H   ARG A  60      71.321  18.531  12.598  1.00  0.00           H  
ATOM    881  HA  ARG A  60      72.386  20.870  13.782  1.00  0.00           H  
ATOM    882 1HB  ARG A  60      72.395  17.974  14.610  1.00  0.00           H  
ATOM    883 2HB  ARG A  60      73.089  19.236  15.626  1.00  0.00           H  
ATOM    884 1HG  ARG A  60      70.897  20.376  15.698  1.00  0.00           H  
ATOM    885 2HG  ARG A  60      70.208  19.115  14.653  1.00  0.00           H  
ATOM    886 1HD  ARG A  60      70.720  17.451  16.321  1.00  0.00           H  
ATOM    887 2HD  ARG A  60      71.367  18.718  17.396  1.00  0.00           H  
ATOM    888  HE  ARG A  60      68.558  18.143  16.740  1.00  0.00           H  
ATOM    889 1HH1 ARG A  60      70.857  20.452  18.132  1.00  0.00           H  
ATOM    890 2HH1 ARG A  60      69.639  21.301  19.057  1.00  0.00           H  
ATOM    891 1HH2 ARG A  60      66.994  19.264  17.969  1.00  0.00           H  
ATOM    892 2HH2 ARG A  60      67.460  20.627  18.960  1.00  0.00           H  
ATOM    893  N   ARG A  61      74.667  18.836  12.602  1.00  0.00           N  
ATOM    894  CA  ARG A  61      76.079  18.703  12.270  1.00  0.00           C  
ATOM    895  C   ARG A  61      76.510  19.641  11.145  1.00  0.00           C  
ATOM    896  O   ARG A  61      77.704  19.737  10.848  1.00  0.00           O  
ATOM    897  CB  ARG A  61      76.380  17.275  11.854  1.00  0.00           C  
ATOM    898  CG  ARG A  61      76.262  16.247  12.965  1.00  0.00           C  
ATOM    899  CD  ARG A  61      76.383  14.867  12.440  1.00  0.00           C  
ATOM    900  NE  ARG A  61      76.252  13.870  13.493  1.00  0.00           N  
ATOM    901  CZ  ARG A  61      76.178  12.542  13.282  1.00  0.00           C  
ATOM    902  NH1 ARG A  61      76.221  12.068  12.056  1.00  0.00           N  
ATOM    903  NH2 ARG A  61      76.060  11.714  14.307  1.00  0.00           N  
ATOM    904  H   ARG A  61      74.024  18.106  12.284  1.00  0.00           H  
ATOM    905  HA  ARG A  61      76.663  18.937  13.162  1.00  0.00           H  
ATOM    906 1HB  ARG A  61      75.684  16.984  11.063  1.00  0.00           H  
ATOM    907 2HB  ARG A  61      77.387  17.219  11.444  1.00  0.00           H  
ATOM    908 1HG  ARG A  61      77.064  16.409  13.685  1.00  0.00           H  
ATOM    909 2HG  ARG A  61      75.304  16.352  13.467  1.00  0.00           H  
ATOM    910 1HD  ARG A  61      75.590  14.696  11.708  1.00  0.00           H  
ATOM    911 2HD  ARG A  61      77.353  14.739  11.963  1.00  0.00           H  
ATOM    912  HE  ARG A  61      76.217  14.198  14.449  1.00  0.00           H  
ATOM    913 1HH1 ARG A  61      76.312  12.702  11.276  1.00  0.00           H  
ATOM    914 2HH1 ARG A  61      76.164  11.073  11.896  1.00  0.00           H  
ATOM    915 1HH2 ARG A  61      76.027  12.078  15.250  1.00  0.00           H  
ATOM    916 2HH2 ARG A  61      76.005  10.719  14.148  1.00  0.00           H  
ATOM    917  N   GLY A  62      75.559  20.342  10.522  1.00  0.00           N  
ATOM    918  CA  GLY A  62      75.846  21.216   9.397  1.00  0.00           C  
ATOM    919  C   GLY A  62      76.872  22.294   9.724  1.00  0.00           C  
ATOM    920  O   GLY A  62      77.667  22.674   8.866  1.00  0.00           O  
ATOM    921  H   GLY A  62      74.587  20.272  10.819  1.00  0.00           H  
ATOM    922 1HA  GLY A  62      76.195  20.617   8.556  1.00  0.00           H  
ATOM    923 2HA  GLY A  62      74.915  21.686   9.080  1.00  0.00           H  
ATOM    924  N   ASP A  63      76.887  22.787  10.964  1.00  0.00           N  
ATOM    925  CA  ASP A  63      77.857  23.819  11.320  1.00  0.00           C  
ATOM    926  C   ASP A  63      79.267  23.244  11.404  1.00  0.00           C  
ATOM    927  O   ASP A  63      80.239  23.900  11.026  1.00  0.00           O  
ATOM    928  CB  ASP A  63      77.496  24.479  12.646  1.00  0.00           C  
ATOM    929  CG  ASP A  63      76.249  25.351  12.558  1.00  0.00           C  
ATOM    930  OD1 ASP A  63      75.807  25.619  11.464  1.00  0.00           O  
ATOM    931  OD2 ASP A  63      75.760  25.757  13.584  1.00  0.00           O  
ATOM    932  H   ASP A  63      76.221  22.449  11.648  1.00  0.00           H  
ATOM    933  HA  ASP A  63      77.849  24.583  10.542  1.00  0.00           H  
ATOM    934 1HB  ASP A  63      77.335  23.706  13.402  1.00  0.00           H  
ATOM    935 2HB  ASP A  63      78.333  25.092  12.984  1.00  0.00           H  
ATOM    936  N   ASP A  64      79.384  22.011  11.895  1.00  0.00           N  
ATOM    937  CA  ASP A  64      80.695  21.397  12.035  1.00  0.00           C  
ATOM    938  C   ASP A  64      81.214  21.032  10.658  1.00  0.00           C  
ATOM    939  O   ASP A  64      82.386  21.245  10.342  1.00  0.00           O  
ATOM    940  CB  ASP A  64      80.620  20.147  12.916  1.00  0.00           C  
ATOM    941  CG  ASP A  64      80.347  20.447  14.400  1.00  0.00           C  
ATOM    942  OD1 ASP A  64      80.461  21.584  14.801  1.00  0.00           O  
ATOM    943  OD2 ASP A  64      80.022  19.528  15.113  1.00  0.00           O  
ATOM    944  H   ASP A  64      78.554  21.496  12.162  1.00  0.00           H  
ATOM    945  HA  ASP A  64      81.379  22.115  12.488  1.00  0.00           H  
ATOM    946 1HB  ASP A  64      79.823  19.496  12.542  1.00  0.00           H  
ATOM    947 2HB  ASP A  64      81.555  19.593  12.836  1.00  0.00           H  
ATOM    948  N   ILE A  65      80.314  20.546   9.810  1.00  0.00           N  
ATOM    949  CA  ILE A  65      80.679  20.163   8.463  1.00  0.00           C  
ATOM    950  C   ILE A  65      81.136  21.385   7.692  1.00  0.00           C  
ATOM    951  O   ILE A  65      82.198  21.375   7.067  1.00  0.00           O  
ATOM    952  CB  ILE A  65      79.489  19.510   7.747  1.00  0.00           C  
ATOM    953  CG1 ILE A  65      79.150  18.158   8.412  1.00  0.00           C  
ATOM    954  CG2 ILE A  65      79.819  19.339   6.262  1.00  0.00           C  
ATOM    955  CD1 ILE A  65      77.799  17.594   8.000  1.00  0.00           C  
ATOM    956  H   ILE A  65      79.355  20.407  10.128  1.00  0.00           H  
ATOM    957  HA  ILE A  65      81.503  19.449   8.511  1.00  0.00           H  
ATOM    958  HB  ILE A  65      78.614  20.151   7.854  1.00  0.00           H  
ATOM    959 1HG1 ILE A  65      79.921  17.437   8.145  1.00  0.00           H  
ATOM    960 2HG1 ILE A  65      79.160  18.284   9.491  1.00  0.00           H  
ATOM    961 1HG2 ILE A  65      78.969  18.890   5.752  1.00  0.00           H  
ATOM    962 2HG2 ILE A  65      80.033  20.313   5.821  1.00  0.00           H  
ATOM    963 3HG2 ILE A  65      80.691  18.694   6.152  1.00  0.00           H  
ATOM    964 1HD1 ILE A  65      77.633  16.645   8.507  1.00  0.00           H  
ATOM    965 2HD1 ILE A  65      77.013  18.295   8.282  1.00  0.00           H  
ATOM    966 3HD1 ILE A  65      77.779  17.439   6.925  1.00  0.00           H  
ATOM    967  N   ALA A  66      80.353  22.464   7.768  1.00  0.00           N  
ATOM    968  CA  ALA A  66      80.701  23.685   7.077  1.00  0.00           C  
ATOM    969  C   ALA A  66      82.045  24.223   7.545  1.00  0.00           C  
ATOM    970  O   ALA A  66      82.860  24.657   6.725  1.00  0.00           O  
ATOM    971  CB  ALA A  66      79.623  24.722   7.313  1.00  0.00           C  
ATOM    972  H   ALA A  66      79.481  22.437   8.296  1.00  0.00           H  
ATOM    973  HA  ALA A  66      80.772  23.466   6.012  1.00  0.00           H  
ATOM    974 1HB  ALA A  66      79.869  25.636   6.778  1.00  0.00           H  
ATOM    975 2HB  ALA A  66      78.666  24.335   6.959  1.00  0.00           H  
ATOM    976 3HB  ALA A  66      79.555  24.931   8.384  1.00  0.00           H  
ATOM    977  N   ASN A  67      82.317  24.158   8.852  1.00  0.00           N  
ATOM    978  CA  ASN A  67      83.587  24.653   9.358  1.00  0.00           C  
ATOM    979  C   ASN A  67      84.752  23.782   8.904  1.00  0.00           C  
ATOM    980  O   ASN A  67      85.835  24.290   8.579  1.00  0.00           O  
ATOM    981  CB  ASN A  67      83.539  24.749  10.867  1.00  0.00           C  
ATOM    982  CG  ASN A  67      82.696  25.908  11.340  1.00  0.00           C  
ATOM    983  OD1 ASN A  67      82.484  26.886  10.612  1.00  0.00           O  
ATOM    984  ND2 ASN A  67      82.212  25.818  12.549  1.00  0.00           N  
ATOM    985  H   ASN A  67      81.624  23.807   9.516  1.00  0.00           H  
ATOM    986  HA  ASN A  67      83.750  25.652   8.955  1.00  0.00           H  
ATOM    987 1HB  ASN A  67      83.119  23.822  11.271  1.00  0.00           H  
ATOM    988 2HB  ASN A  67      84.548  24.853  11.261  1.00  0.00           H  
ATOM    989 1HD2 ASN A  67      81.643  26.552  12.915  1.00  0.00           H  
ATOM    990 2HD2 ASN A  67      82.400  25.007  13.103  1.00  0.00           H  
ATOM    991  N   ASN A  68      84.532  22.467   8.830  1.00  0.00           N  
ATOM    992  CA  ASN A  68      85.590  21.565   8.405  1.00  0.00           C  
ATOM    993  C   ASN A  68      85.915  21.760   6.931  1.00  0.00           C  
ATOM    994  O   ASN A  68      87.086  21.721   6.534  1.00  0.00           O  
ATOM    995  CB  ASN A  68      85.190  20.131   8.669  1.00  0.00           C  
ATOM    996  CG  ASN A  68      85.214  19.781  10.138  1.00  0.00           C  
ATOM    997  OD1 ASN A  68      85.898  20.424  10.946  1.00  0.00           O  
ATOM    998  ND2 ASN A  68      84.471  18.766  10.499  1.00  0.00           N  
ATOM    999  H   ASN A  68      83.632  22.079   9.119  1.00  0.00           H  
ATOM   1000  HA  ASN A  68      86.490  21.793   8.975  1.00  0.00           H  
ATOM   1001 1HB  ASN A  68      84.179  19.968   8.289  1.00  0.00           H  
ATOM   1002 2HB  ASN A  68      85.855  19.460   8.130  1.00  0.00           H  
ATOM   1003 1HD2 ASN A  68      84.440  18.487  11.456  1.00  0.00           H  
ATOM   1004 2HD2 ASN A  68      83.933  18.277   9.817  1.00  0.00           H  
ATOM   1005  N   LEU A  69      84.888  22.018   6.118  1.00  0.00           N  
ATOM   1006  CA  LEU A  69      85.121  22.192   4.697  1.00  0.00           C  
ATOM   1007  C   LEU A  69      85.684  23.568   4.415  1.00  0.00           C  
ATOM   1008  O   LEU A  69      86.569  23.722   3.572  1.00  0.00           O  
ATOM   1009  CB  LEU A  69      83.837  21.985   3.907  1.00  0.00           C  
ATOM   1010  CG  LEU A  69      83.266  20.580   3.966  1.00  0.00           C  
ATOM   1011  CD1 LEU A  69      81.982  20.533   3.134  1.00  0.00           C  
ATOM   1012  CD2 LEU A  69      84.325  19.601   3.515  1.00  0.00           C  
ATOM   1013  H   LEU A  69      83.935  22.031   6.489  1.00  0.00           H  
ATOM   1014  HA  LEU A  69      85.847  21.450   4.373  1.00  0.00           H  
ATOM   1015 1HB  LEU A  69      83.078  22.664   4.307  1.00  0.00           H  
ATOM   1016 2HB  LEU A  69      84.017  22.238   2.863  1.00  0.00           H  
ATOM   1017  HG  LEU A  69      82.992  20.338   4.988  1.00  0.00           H  
ATOM   1018 1HD1 LEU A  69      81.550  19.535   3.183  1.00  0.00           H  
ATOM   1019 2HD1 LEU A  69      81.268  21.257   3.532  1.00  0.00           H  
ATOM   1020 3HD1 LEU A  69      82.203  20.779   2.100  1.00  0.00           H  
ATOM   1021 1HD2 LEU A  69      83.927  18.587   3.563  1.00  0.00           H  
ATOM   1022 2HD2 LEU A  69      84.623  19.826   2.513  1.00  0.00           H  
ATOM   1023 3HD2 LEU A  69      85.192  19.683   4.171  1.00  0.00           H  
ATOM   1024  N   THR A  70      85.235  24.570   5.169  1.00  0.00           N  
ATOM   1025  CA  THR A  70      85.751  25.910   4.989  1.00  0.00           C  
ATOM   1026  C   THR A  70      87.232  25.899   5.310  1.00  0.00           C  
ATOM   1027  O   THR A  70      88.039  26.460   4.562  1.00  0.00           O  
ATOM   1028  CB  THR A  70      85.035  26.919   5.904  1.00  0.00           C  
ATOM   1029  OG1 THR A  70      83.638  26.950   5.579  1.00  0.00           O  
ATOM   1030  CG2 THR A  70      85.631  28.300   5.730  1.00  0.00           C  
ATOM   1031  H   THR A  70      84.494  24.419   5.852  1.00  0.00           H  
ATOM   1032  HA  THR A  70      85.619  26.210   3.951  1.00  0.00           H  
ATOM   1033  HB  THR A  70      85.147  26.604   6.942  1.00  0.00           H  
ATOM   1034  HG1 THR A  70      83.246  26.080   5.816  1.00  0.00           H  
ATOM   1035 1HG2 THR A  70      85.117  29.000   6.386  1.00  0.00           H  
ATOM   1036 2HG2 THR A  70      86.691  28.268   5.988  1.00  0.00           H  
ATOM   1037 3HG2 THR A  70      85.517  28.618   4.696  1.00  0.00           H  
ATOM   1038  N   SER A  71      87.592  25.234   6.413  1.00  0.00           N  
ATOM   1039  CA  SER A  71      88.973  25.143   6.836  1.00  0.00           C  
ATOM   1040  C   SER A  71      89.813  24.406   5.797  1.00  0.00           C  
ATOM   1041  O   SER A  71      90.918  24.852   5.473  1.00  0.00           O  
ATOM   1042  CB  SER A  71      89.048  24.408   8.161  1.00  0.00           C  
ATOM   1043  OG  SER A  71      88.395  25.129   9.172  1.00  0.00           O  
ATOM   1044  H   SER A  71      86.881  24.801   7.003  1.00  0.00           H  
ATOM   1045  HA  SER A  71      89.368  26.151   6.958  1.00  0.00           H  
ATOM   1046 1HB  SER A  71      88.589  23.424   8.059  1.00  0.00           H  
ATOM   1047 2HB  SER A  71      90.090  24.258   8.431  1.00  0.00           H  
ATOM   1048  HG  SER A  71      87.433  25.018   8.989  1.00  0.00           H  
ATOM   1049  N   ALA A  72      89.281  23.301   5.242  1.00  0.00           N  
ATOM   1050  CA  ALA A  72      90.007  22.544   4.225  1.00  0.00           C  
ATOM   1051  C   ALA A  72      90.274  23.391   2.993  1.00  0.00           C  
ATOM   1052  O   ALA A  72      91.392  23.410   2.472  1.00  0.00           O  
ATOM   1053  CB  ALA A  72      89.205  21.317   3.822  1.00  0.00           C  
ATOM   1054  H   ALA A  72      88.376  22.952   5.560  1.00  0.00           H  
ATOM   1055  HA  ALA A  72      90.964  22.238   4.646  1.00  0.00           H  
ATOM   1056 1HB  ALA A  72      89.759  20.748   3.079  1.00  0.00           H  
ATOM   1057 2HB  ALA A  72      89.023  20.698   4.702  1.00  0.00           H  
ATOM   1058 3HB  ALA A  72      88.252  21.633   3.401  1.00  0.00           H  
ATOM   1059  N   ILE A  73      89.272  24.146   2.557  1.00  0.00           N  
ATOM   1060  CA  ILE A  73      89.435  25.001   1.398  1.00  0.00           C  
ATOM   1061  C   ILE A  73      90.444  26.091   1.709  1.00  0.00           C  
ATOM   1062  O   ILE A  73      91.310  26.399   0.890  1.00  0.00           O  
ATOM   1063  CB  ILE A  73      88.098  25.561   0.901  1.00  0.00           C  
ATOM   1064  CG1 ILE A  73      87.232  24.394   0.336  1.00  0.00           C  
ATOM   1065  CG2 ILE A  73      88.351  26.616  -0.159  1.00  0.00           C  
ATOM   1066  CD1 ILE A  73      85.789  24.760   0.066  1.00  0.00           C  
ATOM   1067  H   ILE A  73      88.364  24.106   3.025  1.00  0.00           H  
ATOM   1068  HA  ILE A  73      89.842  24.395   0.587  1.00  0.00           H  
ATOM   1069  HB  ILE A  73      87.555  25.999   1.745  1.00  0.00           H  
ATOM   1070 1HG1 ILE A  73      87.679  24.047  -0.594  1.00  0.00           H  
ATOM   1071 2HG1 ILE A  73      87.246  23.571   1.054  1.00  0.00           H  
ATOM   1072 1HG2 ILE A  73      87.401  27.016  -0.506  1.00  0.00           H  
ATOM   1073 2HG2 ILE A  73      88.950  27.416   0.276  1.00  0.00           H  
ATOM   1074 3HG2 ILE A  73      88.889  26.171  -0.997  1.00  0.00           H  
ATOM   1075 1HD1 ILE A  73      85.257  23.894  -0.323  1.00  0.00           H  
ATOM   1076 2HD1 ILE A  73      85.321  25.084   0.997  1.00  0.00           H  
ATOM   1077 3HD1 ILE A  73      85.748  25.564  -0.664  1.00  0.00           H  
ATOM   1078  N   GLY A  74      90.332  26.676   2.902  1.00  0.00           N  
ATOM   1079  CA  GLY A  74      91.248  27.708   3.352  1.00  0.00           C  
ATOM   1080  C   GLY A  74      92.692  27.225   3.246  1.00  0.00           C  
ATOM   1081  O   GLY A  74      93.532  27.906   2.646  1.00  0.00           O  
ATOM   1082  H   GLY A  74      89.580  26.398   3.528  1.00  0.00           H  
ATOM   1083 1HA  GLY A  74      91.110  28.607   2.754  1.00  0.00           H  
ATOM   1084 2HA  GLY A  74      91.017  27.959   4.387  1.00  0.00           H  
ATOM   1085  N   GLU A  75      92.990  26.058   3.836  1.00  0.00           N  
ATOM   1086  CA  GLU A  75      94.349  25.528   3.774  1.00  0.00           C  
ATOM   1087  C   GLU A  75      94.794  25.337   2.331  1.00  0.00           C  
ATOM   1088  O   GLU A  75      95.918  25.687   1.975  1.00  0.00           O  
ATOM   1089  CB  GLU A  75      94.485  24.189   4.508  1.00  0.00           C  
ATOM   1090  CG  GLU A  75      95.940  23.663   4.510  1.00  0.00           C  
ATOM   1091  CD  GLU A  75      96.160  22.349   5.247  1.00  0.00           C  
ATOM   1092  OE1 GLU A  75      95.213  21.762   5.712  1.00  0.00           O  
ATOM   1093  OE2 GLU A  75      97.298  21.957   5.361  1.00  0.00           O  
ATOM   1094  H   GLU A  75      92.258  25.543   4.328  1.00  0.00           H  
ATOM   1095  HA  GLU A  75      95.018  26.246   4.245  1.00  0.00           H  
ATOM   1096 1HB  GLU A  75      94.148  24.297   5.539  1.00  0.00           H  
ATOM   1097 2HB  GLU A  75      93.846  23.443   4.027  1.00  0.00           H  
ATOM   1098 1HG  GLU A  75      96.242  23.531   3.473  1.00  0.00           H  
ATOM   1099 2HG  GLU A  75      96.584  24.426   4.944  1.00  0.00           H  
ATOM   1100  N   LEU A  76      93.917  24.806   1.489  1.00  0.00           N  
ATOM   1101  CA  LEU A  76      94.277  24.574   0.103  1.00  0.00           C  
ATOM   1102  C   LEU A  76      94.585  25.895  -0.609  1.00  0.00           C  
ATOM   1103  O   LEU A  76      95.548  25.970  -1.378  1.00  0.00           O  
ATOM   1104  CB  LEU A  76      93.155  23.756  -0.529  1.00  0.00           C  
ATOM   1105  CG  LEU A  76      93.112  22.306   0.041  1.00  0.00           C  
ATOM   1106  CD1 LEU A  76      91.825  21.592  -0.358  1.00  0.00           C  
ATOM   1107  CD2 LEU A  76      94.335  21.555  -0.481  1.00  0.00           C  
ATOM   1108  H   LEU A  76      92.993  24.523   1.823  1.00  0.00           H  
ATOM   1109  HA  LEU A  76      95.174  23.966   0.083  1.00  0.00           H  
ATOM   1110 1HB  LEU A  76      92.204  24.237  -0.321  1.00  0.00           H  
ATOM   1111 2HB  LEU A  76      93.302  23.705  -1.596  1.00  0.00           H  
ATOM   1112  HG  LEU A  76      93.154  22.345   1.128  1.00  0.00           H  
ATOM   1113 1HD1 LEU A  76      91.827  20.589   0.063  1.00  0.00           H  
ATOM   1114 2HD1 LEU A  76      90.974  22.146   0.037  1.00  0.00           H  
ATOM   1115 3HD1 LEU A  76      91.743  21.527  -1.407  1.00  0.00           H  
ATOM   1116 1HD2 LEU A  76      94.338  20.544  -0.078  1.00  0.00           H  
ATOM   1117 2HD2 LEU A  76      94.301  21.515  -1.561  1.00  0.00           H  
ATOM   1118 3HD2 LEU A  76      95.233  22.069  -0.172  1.00  0.00           H  
ATOM   1119  N   LYS A  77      93.833  26.960  -0.314  1.00  0.00           N  
ATOM   1120  CA  LYS A  77      94.141  28.255  -0.915  1.00  0.00           C  
ATOM   1121  C   LYS A  77      95.498  28.761  -0.415  1.00  0.00           C  
ATOM   1122  O   LYS A  77      96.288  29.317  -1.188  1.00  0.00           O  
ATOM   1123  CB  LYS A  77      93.048  29.283  -0.621  1.00  0.00           C  
ATOM   1124  CG  LYS A  77      91.727  29.058  -1.371  1.00  0.00           C  
ATOM   1125  CD  LYS A  77      90.704  30.130  -1.002  1.00  0.00           C  
ATOM   1126  CE  LYS A  77      89.411  29.982  -1.794  1.00  0.00           C  
ATOM   1127  NZ  LYS A  77      88.402  31.011  -1.404  1.00  0.00           N  
ATOM   1128  H   LYS A  77      93.033  26.861   0.313  1.00  0.00           H  
ATOM   1129  HA  LYS A  77      94.206  28.127  -1.993  1.00  0.00           H  
ATOM   1130 1HB  LYS A  77      92.822  29.263   0.448  1.00  0.00           H  
ATOM   1131 2HB  LYS A  77      93.411  30.280  -0.860  1.00  0.00           H  
ATOM   1132 1HG  LYS A  77      91.907  29.084  -2.445  1.00  0.00           H  
ATOM   1133 2HG  LYS A  77      91.330  28.077  -1.108  1.00  0.00           H  
ATOM   1134 1HD  LYS A  77      90.474  30.047   0.062  1.00  0.00           H  
ATOM   1135 2HD  LYS A  77      91.124  31.117  -1.189  1.00  0.00           H  
ATOM   1136 1HE  LYS A  77      89.631  30.088  -2.854  1.00  0.00           H  
ATOM   1137 2HE  LYS A  77      88.996  28.999  -1.620  1.00  0.00           H  
ATOM   1138 1HZ  LYS A  77      87.561  30.883  -1.949  1.00  0.00           H  
ATOM   1139 2HZ  LYS A  77      88.182  30.916  -0.422  1.00  0.00           H  
ATOM   1140 3HZ  LYS A  77      88.777  31.934  -1.575  1.00  0.00           H  
ATOM   1141  N   ALA A  78      95.779  28.546   0.877  1.00  0.00           N  
ATOM   1142  CA  ALA A  78      97.053  28.945   1.471  1.00  0.00           C  
ATOM   1143  C   ALA A  78      98.207  28.219   0.792  1.00  0.00           C  
ATOM   1144  O   ALA A  78      99.298  28.761   0.649  1.00  0.00           O  
ATOM   1145  CB  ALA A  78      97.063  28.657   2.961  1.00  0.00           C  
ATOM   1146  H   ALA A  78      95.075  28.105   1.471  1.00  0.00           H  
ATOM   1147  HA  ALA A  78      97.181  30.014   1.312  1.00  0.00           H  
ATOM   1148 1HB  ALA A  78      98.010  28.982   3.386  1.00  0.00           H  
ATOM   1149 2HB  ALA A  78      96.242  29.193   3.437  1.00  0.00           H  
ATOM   1150 3HB  ALA A  78      96.943  27.596   3.127  1.00  0.00           H  
ATOM   1151  N   LEU A  79      97.970  26.972   0.396  1.00  0.00           N  
ATOM   1152  CA  LEU A  79      98.971  26.179  -0.297  1.00  0.00           C  
ATOM   1153  C   LEU A  79      99.110  26.599  -1.760  1.00  0.00           C  
ATOM   1154  O   LEU A  79     100.200  26.523  -2.326  1.00  0.00           O  
ATOM   1155  CB  LEU A  79      98.612  24.713  -0.176  1.00  0.00           C  
ATOM   1156  CG  LEU A  79      98.709  24.153   1.223  1.00  0.00           C  
ATOM   1157  CD1 LEU A  79      98.096  22.780   1.233  1.00  0.00           C  
ATOM   1158  CD2 LEU A  79     100.184  24.130   1.630  1.00  0.00           C  
ATOM   1159  H   LEU A  79      97.064  26.556   0.607  1.00  0.00           H  
ATOM   1160  HA  LEU A  79      99.929  26.338   0.193  1.00  0.00           H  
ATOM   1161 1HB  LEU A  79      97.601  24.558  -0.544  1.00  0.00           H  
ATOM   1162 2HB  LEU A  79      99.306  24.153  -0.788  1.00  0.00           H  
ATOM   1163  HG  LEU A  79      98.161  24.773   1.922  1.00  0.00           H  
ATOM   1164 1HD1 LEU A  79      98.159  22.356   2.240  1.00  0.00           H  
ATOM   1165 2HD1 LEU A  79      97.063  22.860   0.946  1.00  0.00           H  
ATOM   1166 3HD1 LEU A  79      98.615  22.157   0.538  1.00  0.00           H  
ATOM   1167 1HD2 LEU A  79     100.279  23.723   2.637  1.00  0.00           H  
ATOM   1168 2HD2 LEU A  79     100.747  23.519   0.934  1.00  0.00           H  
ATOM   1169 3HD2 LEU A  79     100.580  25.148   1.610  1.00  0.00           H  
ATOM   1170  N   ASN A  80      98.010  27.047  -2.389  1.00  0.00           N  
ATOM   1171  CA  ASN A  80      98.092  27.537  -3.768  1.00  0.00           C  
ATOM   1172  C   ASN A  80      98.993  28.768  -3.771  1.00  0.00           C  
ATOM   1173  O   ASN A  80      99.843  28.950  -4.651  1.00  0.00           O  
ATOM   1174  CB  ASN A  80      96.721  27.852  -4.322  1.00  0.00           C  
ATOM   1175  CG  ASN A  80      95.954  26.623  -4.627  1.00  0.00           C  
ATOM   1176  OD1 ASN A  80      96.545  25.551  -4.814  1.00  0.00           O  
ATOM   1177  ND2 ASN A  80      94.652  26.746  -4.689  1.00  0.00           N  
ATOM   1178  H   ASN A  80      97.111  27.031  -1.909  1.00  0.00           H  
ATOM   1179  HA  ASN A  80      98.562  26.776  -4.390  1.00  0.00           H  
ATOM   1180 1HB  ASN A  80      96.163  28.445  -3.602  1.00  0.00           H  
ATOM   1181 2HB  ASN A  80      96.820  28.444  -5.229  1.00  0.00           H  
ATOM   1182 1HD2 ASN A  80      94.085  25.949  -4.888  1.00  0.00           H  
ATOM   1183 2HD2 ASN A  80      94.228  27.636  -4.532  1.00  0.00           H  
ATOM   1184  N   ALA A  81      98.890  29.571  -2.707  1.00  0.00           N  
ATOM   1185  CA  ALA A  81      99.769  30.717  -2.511  1.00  0.00           C  
ATOM   1186  C   ALA A  81     101.044  30.141  -1.915  1.00  0.00           C  
ATOM   1187  O   ALA A  81     101.374  30.326  -0.742  1.00  0.00           O  
ATOM   1188  CB  ALA A  81      99.130  31.743  -1.598  1.00  0.00           C  
ATOM   1189  H   ALA A  81      98.153  29.385  -2.025  1.00  0.00           H  
ATOM   1190  HA  ALA A  81     100.002  31.167  -3.475  1.00  0.00           H  
ATOM   1191 1HB  ALA A  81      99.818  32.572  -1.445  1.00  0.00           H  
ATOM   1192 2HB  ALA A  81      98.208  32.107  -2.049  1.00  0.00           H  
ATOM   1193 3HB  ALA A  81      98.904  31.271  -0.639  1.00  0.00           H  
ATOM   1194  N   ALA A  82     101.765  29.426  -2.761  1.00  0.00           N  
ATOM   1195  CA  ALA A  82     102.802  28.506  -2.332  1.00  0.00           C  
ATOM   1196  C   ALA A  82     104.097  29.086  -1.825  1.00  0.00           C  
ATOM   1197  O   ALA A  82     105.146  28.909  -2.444  1.00  0.00           O  
ATOM   1198  CB  ALA A  82     103.149  27.571  -3.474  1.00  0.00           C  
ATOM   1199  H   ALA A  82     101.443  29.403  -3.726  1.00  0.00           H  
ATOM   1200  HA  ALA A  82     102.374  27.912  -1.522  1.00  0.00           H  
ATOM   1201 1HB  ALA A  82     103.869  26.829  -3.125  1.00  0.00           H  
ATOM   1202 2HB  ALA A  82     102.241  27.070  -3.817  1.00  0.00           H  
ATOM   1203 3HB  ALA A  82     103.577  28.143  -4.292  1.00  0.00           H  
ATOM   1204  N   ASP A  83     104.050  29.693  -0.635  1.00  0.00           N  
ATOM   1205  CA  ASP A  83     105.285  30.117   0.036  1.00  0.00           C  
ATOM   1206  C   ASP A  83     106.117  28.846   0.253  1.00  0.00           C  
ATOM   1207  O   ASP A  83     107.347  28.861   0.190  1.00  0.00           O  
ATOM   1208  CB  ASP A  83     105.023  30.791   1.391  1.00  0.00           C  
ATOM   1209  CG  ASP A  83     104.444  32.217   1.317  1.00  0.00           C  
ATOM   1210  OD1 ASP A  83     104.455  32.811   0.263  1.00  0.00           O  
ATOM   1211  OD2 ASP A  83     104.024  32.704   2.345  1.00  0.00           O  
ATOM   1212  H   ASP A  83     103.127  29.856  -0.230  1.00  0.00           H  
ATOM   1213  HA  ASP A  83     105.838  30.799  -0.611  1.00  0.00           H  
ATOM   1214 1HB  ASP A  83     104.330  30.172   1.963  1.00  0.00           H  
ATOM   1215 2HB  ASP A  83     105.956  30.826   1.952  1.00  0.00           H  
ATOM   1216  N   THR A  84     105.398  27.746   0.503  1.00  0.00           N  
ATOM   1217  CA  THR A  84     105.951  26.415   0.649  1.00  0.00           C  
ATOM   1218  C   THR A  84     104.982  25.425   0.006  1.00  0.00           C  
ATOM   1219  O   THR A  84     103.771  25.637   0.056  1.00  0.00           O  
ATOM   1220  CB  THR A  84     106.073  26.006   2.129  1.00  0.00           C  
ATOM   1221  OG1 THR A  84     106.679  24.690   2.237  1.00  0.00           O  
ATOM   1222  CG2 THR A  84     104.683  25.956   2.748  1.00  0.00           C  
ATOM   1223  H   THR A  84     104.398  27.859   0.558  1.00  0.00           H  
ATOM   1224  HA  THR A  84     106.921  26.401   0.167  1.00  0.00           H  
ATOM   1225  HB  THR A  84     106.689  26.731   2.659  1.00  0.00           H  
ATOM   1226  HG1 THR A  84     106.076  23.987   1.824  1.00  0.00           H  
ATOM   1227 1HG2 THR A  84     104.763  25.666   3.794  1.00  0.00           H  
ATOM   1228 2HG2 THR A  84     104.216  26.937   2.676  1.00  0.00           H  
ATOM   1229 3HG2 THR A  84     104.078  25.221   2.211  1.00  0.00           H  
ATOM   1230  N   PRO A  85     105.473  24.344  -0.598  1.00  0.00           N  
ATOM   1231  CA  PRO A  85     104.702  23.202  -1.014  1.00  0.00           C  
ATOM   1232  C   PRO A  85     104.448  22.367   0.224  1.00  0.00           C  
ATOM   1233  O   PRO A  85     105.145  22.547   1.234  1.00  0.00           O  
ATOM   1234  CB  PRO A  85     105.626  22.519  -2.027  1.00  0.00           C  
ATOM   1235  CG  PRO A  85     107.017  22.851  -1.541  1.00  0.00           C  
ATOM   1236  CD  PRO A  85     106.907  24.266  -0.975  1.00  0.00           C  
ATOM   1237  HA  PRO A  85     103.760  23.532  -1.472  1.00  0.00           H  
ATOM   1238 1HB  PRO A  85     105.425  21.438  -2.043  1.00  0.00           H  
ATOM   1239 2HB  PRO A  85     105.421  22.901  -3.039  1.00  0.00           H  
ATOM   1240 1HG  PRO A  85     107.337  22.115  -0.784  1.00  0.00           H  
ATOM   1241 2HG  PRO A  85     107.736  22.780  -2.371  1.00  0.00           H  
ATOM   1242 1HD  PRO A  85     107.565  24.329  -0.100  1.00  0.00           H  
ATOM   1243 2HD  PRO A  85     107.151  25.019  -1.744  1.00  0.00           H  
ATOM   1244  N   ILE A  86     103.488  21.451   0.140  1.00  0.00           N  
ATOM   1245  CA  ILE A  86     103.294  20.461   1.190  1.00  0.00           C  
ATOM   1246  C   ILE A  86     103.039  19.122   0.464  1.00  0.00           C  
ATOM   1247  O   ILE A  86     102.291  19.115  -0.523  1.00  0.00           O  
ATOM   1248  CB  ILE A  86     102.068  20.823   2.041  1.00  0.00           C  
ATOM   1249  CG1 ILE A  86     101.918  19.949   3.264  1.00  0.00           C  
ATOM   1250  CG2 ILE A  86     100.896  20.616   1.225  1.00  0.00           C  
ATOM   1251  CD1 ILE A  86     100.889  20.477   4.227  1.00  0.00           C  
ATOM   1252  H   ILE A  86     102.920  21.410  -0.695  1.00  0.00           H  
ATOM   1253  HA  ILE A  86     104.177  20.433   1.817  1.00  0.00           H  
ATOM   1254  HB  ILE A  86     102.132  21.861   2.366  1.00  0.00           H  
ATOM   1255 1HG1 ILE A  86     101.636  18.954   2.971  1.00  0.00           H  
ATOM   1256 2HG1 ILE A  86     102.866  19.909   3.792  1.00  0.00           H  
ATOM   1257 1HG2 ILE A  86     100.022  20.857   1.809  1.00  0.00           H  
ATOM   1258 2HG2 ILE A  86     100.943  21.238   0.336  1.00  0.00           H  
ATOM   1259 3HG2 ILE A  86     100.877  19.601   0.960  1.00  0.00           H  
ATOM   1260 1HD1 ILE A  86     100.827  19.819   5.093  1.00  0.00           H  
ATOM   1261 2HD1 ILE A  86     101.174  21.480   4.553  1.00  0.00           H  
ATOM   1262 3HD1 ILE A  86      99.915  20.522   3.737  1.00  0.00           H  
ATOM   1263  N   PRO A  87     103.568  17.975   0.939  1.00  0.00           N  
ATOM   1264  CA  PRO A  87     103.315  16.643   0.401  1.00  0.00           C  
ATOM   1265  C   PRO A  87     101.834  16.318   0.233  1.00  0.00           C  
ATOM   1266  O   PRO A  87     101.455  15.606  -0.692  1.00  0.00           O  
ATOM   1267  CB  PRO A  87     103.968  15.746   1.455  1.00  0.00           C  
ATOM   1268  CG  PRO A  87     105.101  16.581   1.999  1.00  0.00           C  
ATOM   1269  CD  PRO A  87     104.563  17.990   2.039  1.00  0.00           C  
ATOM   1270  HA  PRO A  87     103.840  16.544  -0.560  1.00  0.00           H  
ATOM   1271 1HB  PRO A  87     103.231  15.467   2.222  1.00  0.00           H  
ATOM   1272 2HB  PRO A  87     104.313  14.811   0.988  1.00  0.00           H  
ATOM   1273 1HG  PRO A  87     105.396  16.213   2.994  1.00  0.00           H  
ATOM   1274 2HG  PRO A  87     105.986  16.483   1.352  1.00  0.00           H  
ATOM   1275 1HD  PRO A  87     104.103  18.176   3.004  1.00  0.00           H  
ATOM   1276 2HD  PRO A  87     105.395  18.673   1.819  1.00  0.00           H  
ATOM   1277  N   ALA A  88     100.983  16.857   1.106  1.00  0.00           N  
ATOM   1278  CA  ALA A  88      99.552  16.602   1.014  1.00  0.00           C  
ATOM   1279  C   ALA A  88      98.971  17.085  -0.315  1.00  0.00           C  
ATOM   1280  O   ALA A  88      98.064  16.470  -0.872  1.00  0.00           O  
ATOM   1281  CB  ALA A  88      98.836  17.288   2.161  1.00  0.00           C  
ATOM   1282  H   ALA A  88     101.328  17.436   1.853  1.00  0.00           H  
ATOM   1283  HA  ALA A  88      99.396  15.525   1.079  1.00  0.00           H  
ATOM   1284 1HB  ALA A  88      97.770  17.071   2.105  1.00  0.00           H  
ATOM   1285 2HB  ALA A  88      99.234  16.925   3.107  1.00  0.00           H  
ATOM   1286 3HB  ALA A  88      98.987  18.362   2.096  1.00  0.00           H  
ATOM   1287  N   LEU A  89      99.465  18.221  -0.795  1.00  0.00           N  
ATOM   1288  CA  LEU A  89      98.954  18.798  -2.016  1.00  0.00           C  
ATOM   1289  C   LEU A  89      99.552  18.048  -3.165  1.00  0.00           C  
ATOM   1290  O   LEU A  89      98.888  17.808  -4.176  1.00  0.00           O  
ATOM   1291  CB  LEU A  89      99.198  20.297  -2.088  1.00  0.00           C  
ATOM   1292  CG  LEU A  89      98.615  20.974  -3.327  1.00  0.00           C  
ATOM   1293  CD1 LEU A  89      97.124  20.700  -3.392  1.00  0.00           C  
ATOM   1294  CD2 LEU A  89      98.837  22.474  -3.232  1.00  0.00           C  
ATOM   1295  H   LEU A  89     100.259  18.661  -0.348  1.00  0.00           H  
ATOM   1296  HA  LEU A  89      97.878  18.651  -2.040  1.00  0.00           H  
ATOM   1297 1HB  LEU A  89      98.754  20.755  -1.222  1.00  0.00           H  
ATOM   1298 2HB  LEU A  89     100.274  20.480  -2.069  1.00  0.00           H  
ATOM   1299  HG  LEU A  89      99.092  20.575  -4.224  1.00  0.00           H  
ATOM   1300 1HD1 LEU A  89      96.720  21.172  -4.276  1.00  0.00           H  
ATOM   1301 2HD1 LEU A  89      96.960  19.639  -3.450  1.00  0.00           H  
ATOM   1302 3HD1 LEU A  89      96.638  21.097  -2.503  1.00  0.00           H  
ATOM   1303 1HD2 LEU A  89      98.412  22.968  -4.109  1.00  0.00           H  
ATOM   1304 2HD2 LEU A  89      98.340  22.837  -2.346  1.00  0.00           H  
ATOM   1305 3HD2 LEU A  89      99.904  22.690  -3.173  1.00  0.00           H  
ATOM   1306  N   ALA A  90     100.835  17.705  -3.036  1.00  0.00           N  
ATOM   1307  CA  ALA A  90     101.480  16.955  -4.095  1.00  0.00           C  
ATOM   1308  C   ALA A  90     100.728  15.641  -4.314  1.00  0.00           C  
ATOM   1309  O   ALA A  90     100.537  15.208  -5.446  1.00  0.00           O  
ATOM   1310  CB  ALA A  90     102.930  16.686  -3.745  1.00  0.00           C  
ATOM   1311  H   ALA A  90     101.346  17.962  -2.187  1.00  0.00           H  
ATOM   1312  HA  ALA A  90     101.429  17.540  -5.015  1.00  0.00           H  
ATOM   1313 1HB  ALA A  90     103.403  16.131  -4.553  1.00  0.00           H  
ATOM   1314 2HB  ALA A  90     103.449  17.631  -3.595  1.00  0.00           H  
ATOM   1315 3HB  ALA A  90     102.974  16.100  -2.831  1.00  0.00           H  
ATOM   1316  N   ALA A  91     100.277  15.022  -3.211  1.00  0.00           N  
ATOM   1317  CA  ALA A  91      99.491  13.795  -3.264  1.00  0.00           C  
ATOM   1318  C   ALA A  91      98.150  14.019  -3.965  1.00  0.00           C  
ATOM   1319  O   ALA A  91      97.699  13.169  -4.736  1.00  0.00           O  
ATOM   1320  CB  ALA A  91      99.255  13.276  -1.860  1.00  0.00           C  
ATOM   1321  H   ALA A  91     100.508  15.408  -2.299  1.00  0.00           H  
ATOM   1322  HA  ALA A  91     100.054  13.060  -3.832  1.00  0.00           H  
ATOM   1323 1HB  ALA A  91      98.691  12.346  -1.907  1.00  0.00           H  
ATOM   1324 2HB  ALA A  91     100.214  13.101  -1.372  1.00  0.00           H  
ATOM   1325 3HB  ALA A  91      98.692  14.013  -1.292  1.00  0.00           H  
ATOM   1326  N   LEU A  92      97.512  15.166  -3.697  1.00  0.00           N  
ATOM   1327  CA  LEU A  92      96.251  15.511  -4.344  1.00  0.00           C  
ATOM   1328  C   LEU A  92      96.383  15.825  -5.839  1.00  0.00           C  
ATOM   1329  O   LEU A  92      95.497  15.515  -6.629  1.00  0.00           O  
ATOM   1330  CB  LEU A  92      95.605  16.723  -3.661  1.00  0.00           C  
ATOM   1331  CG  LEU A  92      95.021  16.552  -2.281  1.00  0.00           C  
ATOM   1332  CD1 LEU A  92      94.585  17.934  -1.752  1.00  0.00           C  
ATOM   1333  CD2 LEU A  92      93.834  15.616  -2.372  1.00  0.00           C  
ATOM   1334  H   LEU A  92      97.902  15.807  -3.006  1.00  0.00           H  
ATOM   1335  HA  LEU A  92      95.579  14.660  -4.240  1.00  0.00           H  
ATOM   1336 1HB  LEU A  92      96.351  17.489  -3.598  1.00  0.00           H  
ATOM   1337 2HB  LEU A  92      94.835  17.070  -4.272  1.00  0.00           H  
ATOM   1338  HG  LEU A  92      95.762  16.138  -1.607  1.00  0.00           H  
ATOM   1339 1HD1 LEU A  92      94.156  17.825  -0.757  1.00  0.00           H  
ATOM   1340 2HD1 LEU A  92      95.450  18.590  -1.699  1.00  0.00           H  
ATOM   1341 3HD1 LEU A  92      93.843  18.365  -2.422  1.00  0.00           H  
ATOM   1342 1HD2 LEU A  92      93.397  15.487  -1.382  1.00  0.00           H  
ATOM   1343 2HD2 LEU A  92      93.089  16.036  -3.048  1.00  0.00           H  
ATOM   1344 3HD2 LEU A  92      94.166  14.650  -2.752  1.00  0.00           H  
ATOM   1345  N   LYS A  93      97.477  16.447  -6.242  1.00  0.00           N  
ATOM   1346  CA  LYS A  93      97.657  16.822  -7.644  1.00  0.00           C  
ATOM   1347  C   LYS A  93      97.534  15.567  -8.550  1.00  0.00           C  
ATOM   1348  O   LYS A  93      98.169  14.558  -8.249  1.00  0.00           O  
ATOM   1349  CB  LYS A  93      99.032  17.485  -7.819  1.00  0.00           C  
ATOM   1350  CG  LYS A  93      99.293  18.061  -9.198  1.00  0.00           C  
ATOM   1351  CD  LYS A  93     100.667  18.701  -9.311  1.00  0.00           C  
ATOM   1352  CE  LYS A  93     100.809  19.505 -10.619  1.00  0.00           C  
ATOM   1353  NZ  LYS A  93     100.651  18.658 -11.837  1.00  0.00           N  
ATOM   1354  H   LYS A  93      98.185  16.701  -5.554  1.00  0.00           H  
ATOM   1355  HA  LYS A  93      96.892  17.544  -7.892  1.00  0.00           H  
ATOM   1356 1HB  LYS A  93      99.140  18.285  -7.084  1.00  0.00           H  
ATOM   1357 2HB  LYS A  93      99.810  16.749  -7.607  1.00  0.00           H  
ATOM   1358 1HG  LYS A  93      99.247  17.245  -9.916  1.00  0.00           H  
ATOM   1359 2HG  LYS A  93      98.529  18.790  -9.459  1.00  0.00           H  
ATOM   1360 1HD  LYS A  93     100.829  19.365  -8.462  1.00  0.00           H  
ATOM   1361 2HD  LYS A  93     101.427  17.921  -9.292  1.00  0.00           H  
ATOM   1362 1HE  LYS A  93     100.062  20.296 -10.642  1.00  0.00           H  
ATOM   1363 2HE  LYS A  93     101.801  19.955 -10.636  1.00  0.00           H  
ATOM   1364 1HZ  LYS A  93     100.758  19.221 -12.660  1.00  0.00           H  
ATOM   1365 2HZ  LYS A  93     101.331  17.920 -11.846  1.00  0.00           H  
ATOM   1366 3HZ  LYS A  93      99.699  18.247 -11.844  1.00  0.00           H  
ATOM   1367  N   ASP A  94      96.755  15.580  -9.667  1.00  0.00           N  
ATOM   1368  CA  ASP A  94      95.921  16.655 -10.239  1.00  0.00           C  
ATOM   1369  C   ASP A  94      94.437  16.666  -9.804  1.00  0.00           C  
ATOM   1370  O   ASP A  94      93.551  16.571 -10.649  1.00  0.00           O  
ATOM   1371  CB  ASP A  94      95.976  16.564 -11.772  1.00  0.00           C  
ATOM   1372  CG  ASP A  94      97.354  16.908 -12.341  1.00  0.00           C  
ATOM   1373  OD1 ASP A  94      97.970  17.830 -11.846  1.00  0.00           O  
ATOM   1374  OD2 ASP A  94      97.789  16.245 -13.242  1.00  0.00           O  
ATOM   1375  H   ASP A  94      96.741  14.712 -10.183  1.00  0.00           H  
ATOM   1376  HA  ASP A  94      96.352  17.612  -9.964  1.00  0.00           H  
ATOM   1377 1HB  ASP A  94      95.707  15.556 -12.087  1.00  0.00           H  
ATOM   1378 2HB  ASP A  94      95.242  17.248 -12.205  1.00  0.00           H  
ATOM   1379  N   VAL A  95      94.177  16.887  -8.526  1.00  0.00           N  
ATOM   1380  CA  VAL A  95      92.833  17.001  -7.947  1.00  0.00           C  
ATOM   1381  C   VAL A  95      91.895  18.053  -8.518  1.00  0.00           C  
ATOM   1382  O   VAL A  95      90.689  17.902  -8.360  1.00  0.00           O  
ATOM   1383  CB  VAL A  95      92.913  17.254  -6.428  1.00  0.00           C  
ATOM   1384  CG1 VAL A  95      93.551  18.611  -6.136  1.00  0.00           C  
ATOM   1385  CG2 VAL A  95      91.522  17.257  -5.831  1.00  0.00           C  
ATOM   1386  H   VAL A  95      94.955  16.876  -7.880  1.00  0.00           H  
ATOM   1387  HA  VAL A  95      92.355  16.030  -8.084  1.00  0.00           H  
ATOM   1388  HB  VAL A  95      93.480  16.482  -5.972  1.00  0.00           H  
ATOM   1389 1HG1 VAL A  95      93.591  18.765  -5.067  1.00  0.00           H  
ATOM   1390 2HG1 VAL A  95      94.563  18.631  -6.544  1.00  0.00           H  
ATOM   1391 3HG1 VAL A  95      92.965  19.394  -6.576  1.00  0.00           H  
ATOM   1392 1HG2 VAL A  95      91.598  17.426  -4.763  1.00  0.00           H  
ATOM   1393 2HG2 VAL A  95      90.929  18.055  -6.288  1.00  0.00           H  
ATOM   1394 3HG2 VAL A  95      91.041  16.296  -6.015  1.00  0.00           H  
ATOM   1395  N   ASP A  96      92.414  19.128  -9.129  1.00  0.00           N  
ATOM   1396  CA  ASP A  96      91.534  20.194  -9.613  1.00  0.00           C  
ATOM   1397  C   ASP A  96      90.860  20.856  -8.430  1.00  0.00           C  
ATOM   1398  O   ASP A  96      89.664  20.681  -8.194  1.00  0.00           O  
ATOM   1399  CB  ASP A  96      90.472  19.711 -10.618  1.00  0.00           C  
ATOM   1400  CG  ASP A  96      89.745  20.881 -11.328  1.00  0.00           C  
ATOM   1401  OD1 ASP A  96      90.291  21.960 -11.390  1.00  0.00           O  
ATOM   1402  OD2 ASP A  96      88.622  20.688 -11.750  1.00  0.00           O  
ATOM   1403  H   ASP A  96      93.412  19.187  -9.250  1.00  0.00           H  
ATOM   1404  HA  ASP A  96      92.145  20.944 -10.115  1.00  0.00           H  
ATOM   1405 1HB  ASP A  96      90.944  19.075 -11.369  1.00  0.00           H  
ATOM   1406 2HB  ASP A  96      89.711  19.119 -10.121  1.00  0.00           H  
ATOM   1407  N   LEU A  97      91.636  21.632  -7.676  1.00  0.00           N  
ATOM   1408  CA  LEU A  97      91.110  22.258  -6.480  1.00  0.00           C  
ATOM   1409  C   LEU A  97      89.913  23.158  -6.785  1.00  0.00           C  
ATOM   1410  O   LEU A  97      89.015  23.283  -5.958  1.00  0.00           O  
ATOM   1411  CB  LEU A  97      92.194  23.077  -5.782  1.00  0.00           C  
ATOM   1412  CG  LEU A  97      93.318  22.272  -5.155  1.00  0.00           C  
ATOM   1413  CD1 LEU A  97      94.334  23.225  -4.580  1.00  0.00           C  
ATOM   1414  CD2 LEU A  97      92.741  21.386  -4.123  1.00  0.00           C  
ATOM   1415  H   LEU A  97      92.606  21.756  -7.925  1.00  0.00           H  
ATOM   1416  HA  LEU A  97      90.792  21.469  -5.803  1.00  0.00           H  
ATOM   1417 1HB  LEU A  97      92.636  23.760  -6.506  1.00  0.00           H  
ATOM   1418 2HB  LEU A  97      91.728  23.667  -4.994  1.00  0.00           H  
ATOM   1419  HG  LEU A  97      93.818  21.670  -5.911  1.00  0.00           H  
ATOM   1420 1HD1 LEU A  97      95.138  22.688  -4.123  1.00  0.00           H  
ATOM   1421 2HD1 LEU A  97      94.724  23.842  -5.381  1.00  0.00           H  
ATOM   1422 3HD1 LEU A  97      93.865  23.854  -3.833  1.00  0.00           H  
ATOM   1423 1HD2 LEU A  97      93.526  20.801  -3.652  1.00  0.00           H  
ATOM   1424 2HD2 LEU A  97      92.259  22.013  -3.403  1.00  0.00           H  
ATOM   1425 3HD2 LEU A  97      92.010  20.717  -4.577  1.00  0.00           H  
ATOM   1426  N   ALA A  98      89.882  23.812  -7.952  1.00  0.00           N  
ATOM   1427  CA  ALA A  98      88.707  24.622  -8.272  1.00  0.00           C  
ATOM   1428  C   ALA A  98      87.466  23.723  -8.350  1.00  0.00           C  
ATOM   1429  O   ALA A  98      86.379  24.091  -7.895  1.00  0.00           O  
ATOM   1430  CB  ALA A  98      88.902  25.355  -9.584  1.00  0.00           C  
ATOM   1431  H   ALA A  98      90.633  23.710  -8.622  1.00  0.00           H  
ATOM   1432  HA  ALA A  98      88.557  25.345  -7.470  1.00  0.00           H  
ATOM   1433 1HB  ALA A  98      88.020  25.955  -9.798  1.00  0.00           H  
ATOM   1434 2HB  ALA A  98      89.775  26.000  -9.516  1.00  0.00           H  
ATOM   1435 3HB  ALA A  98      89.049  24.623 -10.385  1.00  0.00           H  
ATOM   1436  N   GLY A  99      87.643  22.527  -8.923  1.00  0.00           N  
ATOM   1437  CA  GLY A  99      86.578  21.545  -9.069  1.00  0.00           C  
ATOM   1438  C   GLY A  99      86.120  21.092  -7.695  1.00  0.00           C  
ATOM   1439  O   GLY A  99      84.920  21.036  -7.397  1.00  0.00           O  
ATOM   1440  H   GLY A  99      88.564  22.270  -9.270  1.00  0.00           H  
ATOM   1441 1HA  GLY A  99      85.747  21.977  -9.625  1.00  0.00           H  
ATOM   1442 2HA  GLY A  99      86.955  20.694  -9.638  1.00  0.00           H  
ATOM   1443  N   LEU A 100      87.102  20.773  -6.855  1.00  0.00           N  
ATOM   1444  CA  LEU A 100      86.861  20.304  -5.500  1.00  0.00           C  
ATOM   1445  C   LEU A 100      86.100  21.336  -4.695  1.00  0.00           C  
ATOM   1446  O   LEU A 100      85.084  21.016  -4.080  1.00  0.00           O  
ATOM   1447  CB  LEU A 100      88.193  20.003  -4.809  1.00  0.00           C  
ATOM   1448  CG  LEU A 100      88.128  19.591  -3.344  1.00  0.00           C  
ATOM   1449  CD1 LEU A 100      87.331  18.305  -3.214  1.00  0.00           C  
ATOM   1450  CD2 LEU A 100      89.559  19.425  -2.821  1.00  0.00           C  
ATOM   1451  H   LEU A 100      88.060  20.845  -7.202  1.00  0.00           H  
ATOM   1452  HA  LEU A 100      86.272  19.391  -5.549  1.00  0.00           H  
ATOM   1453 1HB  LEU A 100      88.710  19.221  -5.367  1.00  0.00           H  
ATOM   1454 2HB  LEU A 100      88.794  20.898  -4.851  1.00  0.00           H  
ATOM   1455  HG  LEU A 100      87.619  20.365  -2.768  1.00  0.00           H  
ATOM   1456 1HD1 LEU A 100      87.279  18.014  -2.165  1.00  0.00           H  
ATOM   1457 2HD1 LEU A 100      86.321  18.463  -3.596  1.00  0.00           H  
ATOM   1458 3HD1 LEU A 100      87.818  17.518  -3.788  1.00  0.00           H  
ATOM   1459 1HD2 LEU A 100      89.535  19.138  -1.770  1.00  0.00           H  
ATOM   1460 2HD2 LEU A 100      90.070  18.657  -3.397  1.00  0.00           H  
ATOM   1461 3HD2 LEU A 100      90.088  20.369  -2.928  1.00  0.00           H  
ATOM   1462  N   ALA A 101      86.564  22.581  -4.697  1.00  0.00           N  
ATOM   1463  CA  ALA A 101      85.890  23.610  -3.927  1.00  0.00           C  
ATOM   1464  C   ALA A 101      84.451  23.789  -4.393  1.00  0.00           C  
ATOM   1465  O   ALA A 101      83.544  23.924  -3.567  1.00  0.00           O  
ATOM   1466  CB  ALA A 101      86.642  24.917  -4.040  1.00  0.00           C  
ATOM   1467  H   ALA A 101      87.402  22.815  -5.227  1.00  0.00           H  
ATOM   1468  HA  ALA A 101      85.873  23.295  -2.884  1.00  0.00           H  
ATOM   1469 1HB  ALA A 101      86.146  25.678  -3.443  1.00  0.00           H  
ATOM   1470 2HB  ALA A 101      87.663  24.779  -3.685  1.00  0.00           H  
ATOM   1471 3HB  ALA A 101      86.660  25.227  -5.090  1.00  0.00           H  
ATOM   1472  N   ASN A 102      84.219  23.731  -5.712  1.00  0.00           N  
ATOM   1473  CA  ASN A 102      82.866  23.875  -6.232  1.00  0.00           C  
ATOM   1474  C   ASN A 102      82.005  22.665  -5.868  1.00  0.00           C  
ATOM   1475  O   ASN A 102      80.808  22.800  -5.572  1.00  0.00           O  
ATOM   1476  CB  ASN A 102      82.908  24.081  -7.730  1.00  0.00           C  
ATOM   1477  CG  ASN A 102      83.415  25.451  -8.105  1.00  0.00           C  
ATOM   1478  OD1 ASN A 102      83.336  26.404  -7.317  1.00  0.00           O  
ATOM   1479  ND2 ASN A 102      83.938  25.568  -9.297  1.00  0.00           N  
ATOM   1480  H   ASN A 102      84.992  23.627  -6.374  1.00  0.00           H  
ATOM   1481  HA  ASN A 102      82.413  24.752  -5.772  1.00  0.00           H  
ATOM   1482 1HB  ASN A 102      83.565  23.330  -8.177  1.00  0.00           H  
ATOM   1483 2HB  ASN A 102      81.913  23.941  -8.148  1.00  0.00           H  
ATOM   1484 1HD2 ASN A 102      84.297  26.448  -9.601  1.00  0.00           H  
ATOM   1485 2HD2 ASN A 102      83.989  24.772  -9.898  1.00  0.00           H  
ATOM   1486  N   SER A 103      82.618  21.479  -5.850  1.00  0.00           N  
ATOM   1487  CA  SER A 103      81.896  20.268  -5.505  1.00  0.00           C  
ATOM   1488  C   SER A 103      81.470  20.345  -4.048  1.00  0.00           C  
ATOM   1489  O   SER A 103      80.326  20.038  -3.705  1.00  0.00           O  
ATOM   1490  CB  SER A 103      82.783  19.058  -5.727  1.00  0.00           C  
ATOM   1491  OG  SER A 103      83.114  18.923  -7.089  1.00  0.00           O  
ATOM   1492  H   SER A 103      83.598  21.407  -6.122  1.00  0.00           H  
ATOM   1493  HA  SER A 103      81.008  20.191  -6.133  1.00  0.00           H  
ATOM   1494 1HB  SER A 103      83.690  19.158  -5.138  1.00  0.00           H  
ATOM   1495 2HB  SER A 103      82.269  18.164  -5.383  1.00  0.00           H  
ATOM   1496  HG  SER A 103      83.659  19.719  -7.309  1.00  0.00           H  
ATOM   1497  N   LEU A 104      82.380  20.814  -3.193  1.00  0.00           N  
ATOM   1498  CA  LEU A 104      82.084  20.941  -1.780  1.00  0.00           C  
ATOM   1499  C   LEU A 104      81.004  21.991  -1.568  1.00  0.00           C  
ATOM   1500  O   LEU A 104      80.100  21.807  -0.743  1.00  0.00           O  
ATOM   1501  CB  LEU A 104      83.355  21.301  -1.019  1.00  0.00           C  
ATOM   1502  CG  LEU A 104      84.423  20.193  -0.986  1.00  0.00           C  
ATOM   1503  CD1 LEU A 104      85.682  20.732  -0.309  1.00  0.00           C  
ATOM   1504  CD2 LEU A 104      83.849  18.971  -0.307  1.00  0.00           C  
ATOM   1505  H   LEU A 104      83.311  21.053  -3.536  1.00  0.00           H  
ATOM   1506  HA  LEU A 104      81.717  19.986  -1.415  1.00  0.00           H  
ATOM   1507 1HB  LEU A 104      83.802  22.170  -1.501  1.00  0.00           H  
ATOM   1508 2HB  LEU A 104      83.100  21.566   0.002  1.00  0.00           H  
ATOM   1509  HG  LEU A 104      84.695  19.916  -1.994  1.00  0.00           H  
ATOM   1510 1HD1 LEU A 104      86.450  19.960  -0.298  1.00  0.00           H  
ATOM   1511 2HD1 LEU A 104      86.046  21.593  -0.868  1.00  0.00           H  
ATOM   1512 3HD1 LEU A 104      85.457  21.035   0.708  1.00  0.00           H  
ATOM   1513 1HD2 LEU A 104      84.597  18.178  -0.293  1.00  0.00           H  
ATOM   1514 2HD2 LEU A 104      83.555  19.207   0.696  1.00  0.00           H  
ATOM   1515 3HD2 LEU A 104      82.980  18.638  -0.860  1.00  0.00           H  
ATOM   1516  N   ALA A 105      81.063  23.083  -2.343  1.00  0.00           N  
ATOM   1517  CA  ALA A 105      80.050  24.120  -2.251  1.00  0.00           C  
ATOM   1518  C   ALA A 105      78.681  23.554  -2.601  1.00  0.00           C  
ATOM   1519  O   ALA A 105      77.695  23.864  -1.933  1.00  0.00           O  
ATOM   1520  CB  ALA A 105      80.385  25.274  -3.172  1.00  0.00           C  
ATOM   1521  H   ALA A 105      81.846  23.213  -2.985  1.00  0.00           H  
ATOM   1522  HA  ALA A 105      80.024  24.479  -1.223  1.00  0.00           H  
ATOM   1523 1HB  ALA A 105      79.629  26.050  -3.075  1.00  0.00           H  
ATOM   1524 2HB  ALA A 105      81.363  25.677  -2.906  1.00  0.00           H  
ATOM   1525 3HB  ALA A 105      80.410  24.920  -4.196  1.00  0.00           H  
ATOM   1526  N   THR A 106      78.629  22.674  -3.607  1.00  0.00           N  
ATOM   1527  CA  THR A 106      77.381  22.046  -4.021  1.00  0.00           C  
ATOM   1528  C   THR A 106      76.819  21.190  -2.892  1.00  0.00           C  
ATOM   1529  O   THR A 106      75.626  21.273  -2.571  1.00  0.00           O  
ATOM   1530  CB  THR A 106      77.590  21.178  -5.278  1.00  0.00           C  
ATOM   1531  OG1 THR A 106      78.039  22.007  -6.366  1.00  0.00           O  
ATOM   1532  CG2 THR A 106      76.301  20.477  -5.657  1.00  0.00           C  
ATOM   1533  H   THR A 106      79.479  22.473  -4.135  1.00  0.00           H  
ATOM   1534  HA  THR A 106      76.660  22.827  -4.255  1.00  0.00           H  
ATOM   1535  HB  THR A 106      78.342  20.429  -5.078  1.00  0.00           H  
ATOM   1536  HG1 THR A 106      78.905  22.406  -6.129  1.00  0.00           H  
ATOM   1537 1HG2 THR A 106      76.471  19.865  -6.541  1.00  0.00           H  
ATOM   1538 2HG2 THR A 106      75.979  19.843  -4.830  1.00  0.00           H  
ATOM   1539 3HG2 THR A 106      75.533  21.218  -5.869  1.00  0.00           H  
ATOM   1540  N   LEU A 107      77.699  20.402  -2.267  1.00  0.00           N  
ATOM   1541  CA  LEU A 107      77.335  19.521  -1.158  1.00  0.00           C  
ATOM   1542  C   LEU A 107      76.886  20.322   0.065  1.00  0.00           C  
ATOM   1543  O   LEU A 107      76.093  19.848   0.881  1.00  0.00           O  
ATOM   1544  CB  LEU A 107      78.522  18.624  -0.807  1.00  0.00           C  
ATOM   1545  CG  LEU A 107      78.882  17.601  -1.888  1.00  0.00           C  
ATOM   1546  CD1 LEU A 107      80.166  16.888  -1.504  1.00  0.00           C  
ATOM   1547  CD2 LEU A 107      77.730  16.629  -2.056  1.00  0.00           C  
ATOM   1548  H   LEU A 107      78.663  20.392  -2.607  1.00  0.00           H  
ATOM   1549  HA  LEU A 107      76.501  18.896  -1.475  1.00  0.00           H  
ATOM   1550 1HB  LEU A 107      79.393  19.253  -0.637  1.00  0.00           H  
ATOM   1551 2HB  LEU A 107      78.295  18.087   0.110  1.00  0.00           H  
ATOM   1552  HG  LEU A 107      79.051  18.114  -2.830  1.00  0.00           H  
ATOM   1553 1HD1 LEU A 107      80.429  16.170  -2.280  1.00  0.00           H  
ATOM   1554 2HD1 LEU A 107      80.958  17.617  -1.404  1.00  0.00           H  
ATOM   1555 3HD1 LEU A 107      80.026  16.368  -0.559  1.00  0.00           H  
ATOM   1556 1HD2 LEU A 107      77.976  15.904  -2.833  1.00  0.00           H  
ATOM   1557 2HD2 LEU A 107      77.552  16.108  -1.115  1.00  0.00           H  
ATOM   1558 3HD2 LEU A 107      76.832  17.180  -2.342  1.00  0.00           H  
ATOM   1559  N   SER A 108      77.440  21.521   0.226  1.00  0.00           N  
ATOM   1560  CA  SER A 108      77.042  22.399   1.307  1.00  0.00           C  
ATOM   1561  C   SER A 108      75.703  23.056   0.955  1.00  0.00           C  
ATOM   1562  O   SER A 108      74.826  23.187   1.808  1.00  0.00           O  
ATOM   1563  CB  SER A 108      78.103  23.451   1.547  1.00  0.00           C  
ATOM   1564  OG  SER A 108      79.303  22.862   1.980  1.00  0.00           O  
ATOM   1565  H   SER A 108      78.159  21.830  -0.424  1.00  0.00           H  
ATOM   1566  HA  SER A 108      76.912  21.807   2.213  1.00  0.00           H  
ATOM   1567 1HB  SER A 108      78.277  24.007   0.630  1.00  0.00           H  
ATOM   1568 2HB  SER A 108      77.749  24.156   2.295  1.00  0.00           H  
ATOM   1569  HG  SER A 108      79.631  22.354   1.211  1.00  0.00           H  
ATOM   1570  N   GLY A 109      75.516  23.401  -0.331  1.00  0.00           N  
ATOM   1571  CA  GLY A 109      74.300  24.047  -0.827  1.00  0.00           C  
ATOM   1572  C   GLY A 109      73.089  23.261  -0.364  1.00  0.00           C  
ATOM   1573  O   GLY A 109      72.148  23.836   0.173  1.00  0.00           O  
ATOM   1574  H   GLY A 109      76.275  23.261  -0.988  1.00  0.00           H  
ATOM   1575 1HA  GLY A 109      74.247  25.072  -0.461  1.00  0.00           H  
ATOM   1576 2HA  GLY A 109      74.331  24.081  -1.916  1.00  0.00           H  
ATOM   1577  N   GLY A 110      73.138  21.949  -0.545  1.00  0.00           N  
ATOM   1578  CA  GLY A 110      72.119  21.034  -0.037  1.00  0.00           C  
ATOM   1579  C   GLY A 110      72.952  19.849   0.416  1.00  0.00           C  
ATOM   1580  O   GLY A 110      73.620  19.265  -0.434  1.00  0.00           O  
ATOM   1581  H   GLY A 110      73.951  21.577  -1.048  1.00  0.00           H  
ATOM   1582 1HA  GLY A 110      71.538  21.480   0.749  1.00  0.00           H  
ATOM   1583 2HA  GLY A 110      71.445  20.740  -0.839  1.00  0.00           H  
ATOM   1584  N   LEU A 111      72.953  19.427   1.702  1.00  0.00           N  
ATOM   1585  CA  LEU A 111      72.146  19.723   2.915  1.00  0.00           C  
ATOM   1586  C   LEU A 111      71.581  21.105   3.323  1.00  0.00           C  
ATOM   1587  O   LEU A 111      70.474  21.127   3.874  1.00  0.00           O  
ATOM   1588  CB  LEU A 111      72.998  19.292   4.116  1.00  0.00           C  
ATOM   1589  CG  LEU A 111      72.380  19.533   5.513  1.00  0.00           C  
ATOM   1590  CD1 LEU A 111      71.089  18.714   5.678  1.00  0.00           C  
ATOM   1591  CD2 LEU A 111      73.403  19.169   6.570  1.00  0.00           C  
ATOM   1592  H   LEU A 111      73.626  18.689   1.854  1.00  0.00           H  
ATOM   1593  HA  LEU A 111      71.294  19.054   2.857  1.00  0.00           H  
ATOM   1594 1HB  LEU A 111      73.213  18.228   4.027  1.00  0.00           H  
ATOM   1595 2HB  LEU A 111      73.944  19.835   4.077  1.00  0.00           H  
ATOM   1596  HG  LEU A 111      72.122  20.587   5.617  1.00  0.00           H  
ATOM   1597 1HD1 LEU A 111      70.670  18.902   6.662  1.00  0.00           H  
ATOM   1598 2HD1 LEU A 111      70.372  19.003   4.920  1.00  0.00           H  
ATOM   1599 3HD1 LEU A 111      71.316  17.653   5.581  1.00  0.00           H  
ATOM   1600 1HD2 LEU A 111      72.983  19.363   7.540  1.00  0.00           H  
ATOM   1601 2HD2 LEU A 111      73.668  18.115   6.489  1.00  0.00           H  
ATOM   1602 3HD2 LEU A 111      74.296  19.777   6.439  1.00  0.00           H  
ATOM   1603  N   VAL A 112      72.268  22.234   3.155  1.00  0.00           N  
ATOM   1604  CA  VAL A 112      71.666  23.449   3.715  1.00  0.00           C  
ATOM   1605  C   VAL A 112      70.266  23.785   3.176  1.00  0.00           C  
ATOM   1606  O   VAL A 112      69.383  24.079   3.971  1.00  0.00           O  
ATOM   1607  CB  VAL A 112      72.588  24.655   3.526  1.00  0.00           C  
ATOM   1608  CG1 VAL A 112      71.859  25.935   3.895  1.00  0.00           C  
ATOM   1609  CG2 VAL A 112      73.810  24.471   4.416  1.00  0.00           C  
ATOM   1610  H   VAL A 112      73.174  22.292   2.681  1.00  0.00           H  
ATOM   1611  HA  VAL A 112      71.575  23.295   4.790  1.00  0.00           H  
ATOM   1612  HB  VAL A 112      72.888  24.727   2.483  1.00  0.00           H  
ATOM   1613 1HG1 VAL A 112      72.529  26.783   3.757  1.00  0.00           H  
ATOM   1614 2HG1 VAL A 112      70.987  26.056   3.254  1.00  0.00           H  
ATOM   1615 3HG1 VAL A 112      71.543  25.887   4.935  1.00  0.00           H  
ATOM   1616 1HG2 VAL A 112      74.483  25.316   4.286  1.00  0.00           H  
ATOM   1617 2HG2 VAL A 112      73.494  24.409   5.455  1.00  0.00           H  
ATOM   1618 3HG2 VAL A 112      74.325  23.552   4.144  1.00  0.00           H  
ATOM   1619  N   LYS A 113      70.017  23.707   1.868  1.00  0.00           N  
ATOM   1620  CA  LYS A 113      68.663  23.964   1.355  1.00  0.00           C  
ATOM   1621  C   LYS A 113      67.650  22.944   1.884  1.00  0.00           C  
ATOM   1622  O   LYS A 113      66.474  23.267   2.112  1.00  0.00           O  
ATOM   1623  CB  LYS A 113      68.645  23.968  -0.175  1.00  0.00           C  
ATOM   1624  CG  LYS A 113      69.306  25.186  -0.825  1.00  0.00           C  
ATOM   1625  CD  LYS A 113      69.285  25.072  -2.342  1.00  0.00           C  
ATOM   1626  CE  LYS A 113      69.960  26.261  -3.005  1.00  0.00           C  
ATOM   1627  NZ  LYS A 113      69.960  26.137  -4.492  1.00  0.00           N  
ATOM   1628  H   LYS A 113      70.773  23.505   1.226  1.00  0.00           H  
ATOM   1629  HA  LYS A 113      68.351  24.948   1.703  1.00  0.00           H  
ATOM   1630 1HB  LYS A 113      69.167  23.083  -0.541  1.00  0.00           H  
ATOM   1631 2HB  LYS A 113      67.617  23.912  -0.528  1.00  0.00           H  
ATOM   1632 1HG  LYS A 113      68.757  26.081  -0.535  1.00  0.00           H  
ATOM   1633 2HG  LYS A 113      70.326  25.291  -0.479  1.00  0.00           H  
ATOM   1634 1HD  LYS A 113      69.808  24.161  -2.638  1.00  0.00           H  
ATOM   1635 2HD  LYS A 113      68.254  25.006  -2.690  1.00  0.00           H  
ATOM   1636 1HE  LYS A 113      69.436  27.174  -2.726  1.00  0.00           H  
ATOM   1637 2HE  LYS A 113      70.991  26.324  -2.657  1.00  0.00           H  
ATOM   1638 1HZ  LYS A 113      70.418  26.941  -4.899  1.00  0.00           H  
ATOM   1639 2HZ  LYS A 113      70.454  25.298  -4.760  1.00  0.00           H  
ATOM   1640 3HZ  LYS A 113      69.008  26.088  -4.827  1.00  0.00           H  
ATOM   1641  N   ALA A 114      68.099  21.701   2.061  1.00  0.00           N  
ATOM   1642  CA  ALA A 114      67.219  20.667   2.565  1.00  0.00           C  
ATOM   1643  C   ALA A 114      66.745  21.039   3.957  1.00  0.00           C  
ATOM   1644  O   ALA A 114      65.578  20.859   4.288  1.00  0.00           O  
ATOM   1645  CB  ALA A 114      67.920  19.320   2.597  1.00  0.00           C  
ATOM   1646  H   ALA A 114      69.068  21.490   1.876  1.00  0.00           H  
ATOM   1647  HA  ALA A 114      66.354  20.604   1.909  1.00  0.00           H  
ATOM   1648 1HB  ALA A 114      67.228  18.565   2.970  1.00  0.00           H  
ATOM   1649 2HB  ALA A 114      68.247  19.054   1.595  1.00  0.00           H  
ATOM   1650 3HB  ALA A 114      68.773  19.377   3.252  1.00  0.00           H  
ATOM   1651  N   THR A 115      67.634  21.622   4.759  1.00  0.00           N  
ATOM   1652  CA  THR A 115      67.265  21.995   6.112  1.00  0.00           C  
ATOM   1653  C   THR A 115      65.852  22.623   6.205  1.00  0.00           C  
ATOM   1654  O   THR A 115      64.967  21.980   6.767  1.00  0.00           O  
ATOM   1655  CB  THR A 115      68.368  22.826   6.806  1.00  0.00           C  
ATOM   1656  OG1 THR A 115      69.549  22.024   6.899  1.00  0.00           O  
ATOM   1657  CG2 THR A 115      67.901  23.240   8.184  1.00  0.00           C  
ATOM   1658  H   THR A 115      68.594  21.755   4.432  1.00  0.00           H  
ATOM   1659  HA  THR A 115      67.222  21.072   6.690  1.00  0.00           H  
ATOM   1660  HB  THR A 115      68.618  23.690   6.243  1.00  0.00           H  
ATOM   1661  HG1 THR A 115      69.918  21.913   6.002  1.00  0.00           H  
ATOM   1662 1HG2 THR A 115      68.688  23.804   8.680  1.00  0.00           H  
ATOM   1663 2HG2 THR A 115      67.012  23.860   8.101  1.00  0.00           H  
ATOM   1664 3HG2 THR A 115      67.665  22.354   8.760  1.00  0.00           H  
ATOM   1665  N   PRO A 116      65.549  23.850   5.705  1.00  0.00           N  
ATOM   1666  CA  PRO A 116      64.211  24.398   5.786  1.00  0.00           C  
ATOM   1667  C   PRO A 116      63.181  23.569   5.018  1.00  0.00           C  
ATOM   1668  O   PRO A 116      62.024  23.534   5.417  1.00  0.00           O  
ATOM   1669  CB  PRO A 116      64.377  25.789   5.164  1.00  0.00           C  
ATOM   1670  CG  PRO A 116      65.617  25.681   4.310  1.00  0.00           C  
ATOM   1671  CD  PRO A 116      66.507  24.714   5.042  1.00  0.00           C  
ATOM   1672  HA  PRO A 116      63.923  24.482   6.844  1.00  0.00           H  
ATOM   1673 1HB  PRO A 116      63.484  26.042   4.575  1.00  0.00           H  
ATOM   1674 2HB  PRO A 116      64.464  26.548   5.957  1.00  0.00           H  
ATOM   1675 1HG  PRO A 116      65.353  25.319   3.301  1.00  0.00           H  
ATOM   1676 2HG  PRO A 116      66.082  26.665   4.180  1.00  0.00           H  
ATOM   1677 1HD  PRO A 116      67.079  24.169   4.338  1.00  0.00           H  
ATOM   1678 2HD  PRO A 116      67.121  25.261   5.763  1.00  0.00           H  
ATOM   1679  N   ALA A 117      63.580  22.805   3.985  1.00  0.00           N  
ATOM   1680  CA  ALA A 117      62.600  21.969   3.271  1.00  0.00           C  
ATOM   1681  C   ALA A 117      62.002  20.922   4.202  1.00  0.00           C  
ATOM   1682  O   ALA A 117      60.851  20.484   4.054  1.00  0.00           O  
ATOM   1683  CB  ALA A 117      63.224  21.275   2.086  1.00  0.00           C  
ATOM   1684  H   ALA A 117      64.546  22.819   3.641  1.00  0.00           H  
ATOM   1685  HA  ALA A 117      61.799  22.619   2.924  1.00  0.00           H  
ATOM   1686 1HB  ALA A 117      62.465  20.689   1.573  1.00  0.00           H  
ATOM   1687 2HB  ALA A 117      63.641  22.017   1.405  1.00  0.00           H  
ATOM   1688 3HB  ALA A 117      64.009  20.618   2.426  1.00  0.00           H  
ATOM   1689  N   LEU A 118      62.821  20.499   5.146  1.00  0.00           N  
ATOM   1690  CA  LEU A 118      62.479  19.477   6.093  1.00  0.00           C  
ATOM   1691  C   LEU A 118      61.817  20.029   7.354  1.00  0.00           C  
ATOM   1692  O   LEU A 118      61.435  19.245   8.221  1.00  0.00           O  
ATOM   1693  CB  LEU A 118      63.778  18.749   6.459  1.00  0.00           C  
ATOM   1694  CG  LEU A 118      64.467  18.030   5.305  1.00  0.00           C  
ATOM   1695  CD1 LEU A 118      65.819  17.513   5.784  1.00  0.00           C  
ATOM   1696  CD2 LEU A 118      63.567  16.923   4.818  1.00  0.00           C  
ATOM   1697  H   LEU A 118      63.760  20.911   5.212  1.00  0.00           H  
ATOM   1698  HA  LEU A 118      61.796  18.782   5.612  1.00  0.00           H  
ATOM   1699 1HB  LEU A 118      64.482  19.482   6.846  1.00  0.00           H  
ATOM   1700 2HB  LEU A 118      63.568  18.022   7.240  1.00  0.00           H  
ATOM   1701  HG  LEU A 118      64.638  18.709   4.489  1.00  0.00           H  
ATOM   1702 1HD1 LEU A 118      66.324  16.997   4.968  1.00  0.00           H  
ATOM   1703 2HD1 LEU A 118      66.430  18.356   6.114  1.00  0.00           H  
ATOM   1704 3HD1 LEU A 118      65.671  16.834   6.606  1.00  0.00           H  
ATOM   1705 1HD2 LEU A 118      64.047  16.402   3.991  1.00  0.00           H  
ATOM   1706 2HD2 LEU A 118      63.375  16.227   5.627  1.00  0.00           H  
ATOM   1707 3HD2 LEU A 118      62.621  17.353   4.481  1.00  0.00           H  
ATOM   1708  N   ASN A 119      61.748  21.365   7.488  1.00  0.00           N  
ATOM   1709  CA  ASN A 119      61.263  22.031   8.693  1.00  0.00           C  
ATOM   1710  C   ASN A 119      60.436  23.338   8.530  1.00  0.00           C  
ATOM   1711  O   ASN A 119      60.873  24.333   9.109  1.00  0.00           O  
ATOM   1712  CB  ASN A 119      62.493  22.412   9.527  1.00  0.00           C  
ATOM   1713  CG  ASN A 119      63.310  21.238  10.050  1.00  0.00           C  
ATOM   1714  OD1 ASN A 119      62.987  20.630  11.075  1.00  0.00           O  
ATOM   1715  ND2 ASN A 119      64.366  20.905   9.357  1.00  0.00           N  
ATOM   1716  H   ASN A 119      62.033  21.966   6.716  1.00  0.00           H  
ATOM   1717  HA  ASN A 119      60.638  21.324   9.240  1.00  0.00           H  
ATOM   1718 1HB  ASN A 119      63.151  23.034   8.912  1.00  0.00           H  
ATOM   1719 2HB  ASN A 119      62.175  23.018  10.374  1.00  0.00           H  
ATOM   1720 1HD2 ASN A 119      64.927  20.136   9.656  1.00  0.00           H  
ATOM   1721 2HD2 ASN A 119      64.596  21.411   8.502  1.00  0.00           H  
ATOM   1722  N   ALA A 120      59.311  23.468   7.774  1.00  0.00           N  
ATOM   1723  CA  ALA A 120      58.510  22.592   6.891  1.00  0.00           C  
ATOM   1724  C   ALA A 120      58.092  21.226   7.427  1.00  0.00           C  
ATOM   1725  O   ALA A 120      57.367  21.159   8.424  1.00  0.00           O  
ATOM   1726  CB  ALA A 120      59.191  22.433   5.573  1.00  0.00           C  
ATOM   1727  H   ALA A 120      58.946  24.409   7.807  1.00  0.00           H  
ATOM   1728  HA  ALA A 120      57.586  23.132   6.690  1.00  0.00           H  
ATOM   1729 1HB  ALA A 120      58.560  21.870   4.884  1.00  0.00           H  
ATOM   1730 2HB  ALA A 120      59.398  23.413   5.147  1.00  0.00           H  
ATOM   1731 3HB  ALA A 120      60.071  21.938   5.719  1.00  0.00           H  
ATOM   1732  N   VAL A 121      58.496  20.137   6.757  1.00  0.00           N  
ATOM   1733  CA  VAL A 121      57.958  18.817   7.098  1.00  0.00           C  
ATOM   1734  C   VAL A 121      57.914  18.446   8.576  1.00  0.00           C  
ATOM   1735  O   VAL A 121      56.856  18.046   9.064  1.00  0.00           O  
ATOM   1736  CB  VAL A 121      58.774  17.730   6.386  1.00  0.00           C  
ATOM   1737  CG1 VAL A 121      58.357  16.349   6.888  1.00  0.00           C  
ATOM   1738  CG2 VAL A 121      58.595  17.867   4.895  1.00  0.00           C  
ATOM   1739  H   VAL A 121      59.148  20.215   5.970  1.00  0.00           H  
ATOM   1740  HA  VAL A 121      56.939  18.778   6.713  1.00  0.00           H  
ATOM   1741  HB  VAL A 121      59.821  17.853   6.634  1.00  0.00           H  
ATOM   1742 1HG1 VAL A 121      58.955  15.587   6.391  1.00  0.00           H  
ATOM   1743 2HG1 VAL A 121      58.513  16.279   7.962  1.00  0.00           H  
ATOM   1744 3HG1 VAL A 121      57.303  16.185   6.668  1.00  0.00           H  
ATOM   1745 1HG2 VAL A 121      59.189  17.110   4.384  1.00  0.00           H  
ATOM   1746 2HG2 VAL A 121      57.544  17.740   4.640  1.00  0.00           H  
ATOM   1747 3HG2 VAL A 121      58.927  18.858   4.584  1.00  0.00           H  
ATOM   1748  N   LEU A 122      58.999  18.594   9.311  1.00  0.00           N  
ATOM   1749  CA  LEU A 122      58.949  18.208  10.709  1.00  0.00           C  
ATOM   1750  C   LEU A 122      57.921  18.978  11.513  1.00  0.00           C  
ATOM   1751  O   LEU A 122      57.364  18.452  12.476  1.00  0.00           O  
ATOM   1752  CB  LEU A 122      60.310  18.286  11.366  1.00  0.00           C  
ATOM   1753  CG  LEU A 122      60.328  17.788  12.797  1.00  0.00           C  
ATOM   1754  CD1 LEU A 122      59.793  16.367  12.819  1.00  0.00           C  
ATOM   1755  CD2 LEU A 122      61.755  17.841  13.319  1.00  0.00           C  
ATOM   1756  H   LEU A 122      59.859  18.938   8.906  1.00  0.00           H  
ATOM   1757  HA  LEU A 122      58.658  17.167  10.739  1.00  0.00           H  
ATOM   1758 1HB  LEU A 122      61.022  17.704  10.782  1.00  0.00           H  
ATOM   1759 2HB  LEU A 122      60.634  19.328  11.367  1.00  0.00           H  
ATOM   1760  HG  LEU A 122      59.686  18.413  13.423  1.00  0.00           H  
ATOM   1761 1HD1 LEU A 122      59.803  15.985  13.839  1.00  0.00           H  
ATOM   1762 2HD1 LEU A 122      58.771  16.360  12.443  1.00  0.00           H  
ATOM   1763 3HD1 LEU A 122      60.410  15.746  12.187  1.00  0.00           H  
ATOM   1764 1HD2 LEU A 122      61.785  17.479  14.346  1.00  0.00           H  
ATOM   1765 2HD2 LEU A 122      62.396  17.218  12.697  1.00  0.00           H  
ATOM   1766 3HD2 LEU A 122      62.114  18.873  13.286  1.00  0.00           H  
ATOM   1767  N   ASP A 123      57.691  20.247  11.184  1.00  0.00           N  
ATOM   1768  CA  ASP A 123      56.711  20.978  11.957  1.00  0.00           C  
ATOM   1769  C   ASP A 123      55.324  20.514  11.558  1.00  0.00           C  
ATOM   1770  O   ASP A 123      54.477  20.270  12.423  1.00  0.00           O  
ATOM   1771  CB  ASP A 123      56.839  22.491  11.765  1.00  0.00           C  
ATOM   1772  CG  ASP A 123      58.091  23.085  12.426  1.00  0.00           C  
ATOM   1773  OD1 ASP A 123      58.716  22.397  13.202  1.00  0.00           O  
ATOM   1774  OD2 ASP A 123      58.386  24.225  12.175  1.00  0.00           O  
ATOM   1775  H   ASP A 123      58.115  20.660  10.359  1.00  0.00           H  
ATOM   1776  HA  ASP A 123      56.859  20.754  13.013  1.00  0.00           H  
ATOM   1777 1HB  ASP A 123      56.875  22.712  10.694  1.00  0.00           H  
ATOM   1778 2HB  ASP A 123      55.957  22.985  12.171  1.00  0.00           H  
ATOM   1779  N   SER A 124      55.130  20.284  10.254  1.00  0.00           N  
ATOM   1780  CA  SER A 124      53.836  19.876   9.706  1.00  0.00           C  
ATOM   1781  C   SER A 124      53.373  18.565  10.335  1.00  0.00           C  
ATOM   1782  O   SER A 124      52.190  18.384  10.621  1.00  0.00           O  
ATOM   1783  CB  SER A 124      53.935  19.719   8.202  1.00  0.00           C  
ATOM   1784  OG  SER A 124      54.214  20.949   7.585  1.00  0.00           O  
ATOM   1785  H   SER A 124      55.907  20.457   9.611  1.00  0.00           H  
ATOM   1786  HA  SER A 124      53.103  20.650   9.934  1.00  0.00           H  
ATOM   1787 1HB  SER A 124      54.718  19.003   7.964  1.00  0.00           H  
ATOM   1788 2HB  SER A 124      53.000  19.319   7.818  1.00  0.00           H  
ATOM   1789  HG  SER A 124      55.085  21.218   7.924  1.00  0.00           H  
ATOM   1790  N   LEU A 125      54.328  17.666  10.581  1.00  0.00           N  
ATOM   1791  CA  LEU A 125      54.074  16.365  11.193  1.00  0.00           C  
ATOM   1792  C   LEU A 125      53.533  16.450  12.622  1.00  0.00           C  
ATOM   1793  O   LEU A 125      52.930  15.491  13.108  1.00  0.00           O  
ATOM   1794  CB  LEU A 125      55.359  15.525  11.235  1.00  0.00           C  
ATOM   1795  CG  LEU A 125      55.915  15.024   9.887  1.00  0.00           C  
ATOM   1796  CD1 LEU A 125      57.279  14.357  10.122  1.00  0.00           C  
ATOM   1797  CD2 LEU A 125      54.927  14.068   9.272  1.00  0.00           C  
ATOM   1798  H   LEU A 125      55.280  17.889  10.286  1.00  0.00           H  
ATOM   1799  HA  LEU A 125      53.337  15.847  10.582  1.00  0.00           H  
ATOM   1800 1HB  LEU A 125      56.140  16.133  11.698  1.00  0.00           H  
ATOM   1801 2HB  LEU A 125      55.185  14.658  11.866  1.00  0.00           H  
ATOM   1802  HG  LEU A 125      56.055  15.847   9.216  1.00  0.00           H  
ATOM   1803 1HD1 LEU A 125      57.678  14.004   9.174  1.00  0.00           H  
ATOM   1804 2HD1 LEU A 125      57.961  15.067  10.550  1.00  0.00           H  
ATOM   1805 3HD1 LEU A 125      57.168  13.525  10.804  1.00  0.00           H  
ATOM   1806 1HD2 LEU A 125      55.315  13.712   8.317  1.00  0.00           H  
ATOM   1807 2HD2 LEU A 125      54.769  13.225   9.939  1.00  0.00           H  
ATOM   1808 3HD2 LEU A 125      53.981  14.584   9.112  1.00  0.00           H  
ATOM   1809  N   THR A 126      53.806  17.555  13.325  1.00  0.00           N  
ATOM   1810  CA  THR A 126      53.387  17.682  14.712  1.00  0.00           C  
ATOM   1811  C   THR A 126      52.337  18.784  14.882  1.00  0.00           C  
ATOM   1812  O   THR A 126      51.618  18.825  15.883  1.00  0.00           O  
ATOM   1813  CB  THR A 126      54.602  18.006  15.600  1.00  0.00           C  
ATOM   1814  OG1 THR A 126      55.132  19.288  15.247  1.00  0.00           O  
ATOM   1815  CG2 THR A 126      55.693  16.956  15.366  1.00  0.00           C  
ATOM   1816  H   THR A 126      54.281  18.338  12.887  1.00  0.00           H  
ATOM   1817  HA  THR A 126      52.948  16.741  15.036  1.00  0.00           H  
ATOM   1818  HB  THR A 126      54.309  18.006  16.647  1.00  0.00           H  
ATOM   1819  HG1 THR A 126      55.050  19.429  14.285  1.00  0.00           H  
ATOM   1820 1HG2 THR A 126      56.558  17.186  15.987  1.00  0.00           H  
ATOM   1821 2HG2 THR A 126      55.311  15.969  15.624  1.00  0.00           H  
ATOM   1822 3HG2 THR A 126      55.993  16.968  14.316  1.00  0.00           H  
ATOM   1823  N   ASP A 127      52.249  19.680  13.899  1.00  0.00           N  
ATOM   1824  CA  ASP A 127      51.348  20.822  13.950  1.00  0.00           C  
ATOM   1825  C   ASP A 127      49.901  20.385  14.100  1.00  0.00           C  
ATOM   1826  O   ASP A 127      49.423  19.515  13.367  1.00  0.00           O  
ATOM   1827  CB  ASP A 127      51.491  21.674  12.680  1.00  0.00           C  
ATOM   1828  CG  ASP A 127      50.717  22.998  12.719  1.00  0.00           C  
ATOM   1829  OD1 ASP A 127      49.507  22.980  12.511  1.00  0.00           O  
ATOM   1830  OD2 ASP A 127      51.331  24.033  12.923  1.00  0.00           O  
ATOM   1831  H   ASP A 127      52.875  19.604  13.106  1.00  0.00           H  
ATOM   1832  HA  ASP A 127      51.617  21.430  14.813  1.00  0.00           H  
ATOM   1833 1HB  ASP A 127      52.544  21.901  12.526  1.00  0.00           H  
ATOM   1834 2HB  ASP A 127      51.167  21.089  11.816  1.00  0.00           H  
ATOM   1835  N   GLN A 128      49.195  21.019  15.035  1.00  0.00           N  
ATOM   1836  CA  GLN A 128      47.792  20.720  15.287  1.00  0.00           C  
ATOM   1837  C   GLN A 128      46.885  20.921  14.083  1.00  0.00           C  
ATOM   1838  O   GLN A 128      45.947  20.155  13.895  1.00  0.00           O  
ATOM   1839  CB  GLN A 128      47.248  21.572  16.429  1.00  0.00           C  
ATOM   1840  CG  GLN A 128      45.788  21.274  16.759  1.00  0.00           C  
ATOM   1841  CD  GLN A 128      45.260  22.092  17.924  1.00  0.00           C  
ATOM   1842  OE1 GLN A 128      45.998  22.419  18.863  1.00  0.00           O  
ATOM   1843  NE2 GLN A 128      43.977  22.434  17.870  1.00  0.00           N  
ATOM   1844  H   GLN A 128      49.656  21.722  15.594  1.00  0.00           H  
ATOM   1845  HA  GLN A 128      47.725  19.673  15.579  1.00  0.00           H  
ATOM   1846 1HB  GLN A 128      47.844  21.408  17.325  1.00  0.00           H  
ATOM   1847 2HB  GLN A 128      47.324  22.627  16.164  1.00  0.00           H  
ATOM   1848 1HG  GLN A 128      45.174  21.505  15.882  1.00  0.00           H  
ATOM   1849 2HG  GLN A 128      45.688  20.219  17.009  1.00  0.00           H  
ATOM   1850 1HE2 GLN A 128      43.568  22.974  18.602  1.00  0.00           H  
ATOM   1851 2HE2 GLN A 128      43.396  22.147  17.068  1.00  0.00           H  
ATOM   1852  N   ARG A 129      47.146  21.946  13.265  1.00  0.00           N  
ATOM   1853  CA  ARG A 129      46.266  22.228  12.138  1.00  0.00           C  
ATOM   1854  C   ARG A 129      46.567  21.187  11.100  1.00  0.00           C  
ATOM   1855  O   ARG A 129      45.690  20.705  10.385  1.00  0.00           O  
ATOM   1856  CB  ARG A 129      46.548  23.607  11.586  1.00  0.00           C  
ATOM   1857  CG  ARG A 129      46.201  24.725  12.521  1.00  0.00           C  
ATOM   1858  CD  ARG A 129      46.802  25.991  12.075  1.00  0.00           C  
ATOM   1859  NE  ARG A 129      48.261  25.918  12.188  1.00  0.00           N  
ATOM   1860  CZ  ARG A 129      49.116  26.936  11.958  1.00  0.00           C  
ATOM   1861  NH1 ARG A 129      48.660  28.128  11.607  1.00  0.00           N  
ATOM   1862  NH2 ARG A 129      50.414  26.730  12.094  1.00  0.00           N  
ATOM   1863  H   ARG A 129      47.984  22.518  13.378  1.00  0.00           H  
ATOM   1864  HA  ARG A 129      45.224  22.154  12.454  1.00  0.00           H  
ATOM   1865 1HB  ARG A 129      47.596  23.697  11.321  1.00  0.00           H  
ATOM   1866 2HB  ARG A 129      45.972  23.752  10.675  1.00  0.00           H  
ATOM   1867 1HG  ARG A 129      45.119  24.842  12.570  1.00  0.00           H  
ATOM   1868 2HG  ARG A 129      46.590  24.491  13.514  1.00  0.00           H  
ATOM   1869 1HD  ARG A 129      46.547  26.178  11.034  1.00  0.00           H  
ATOM   1870 2HD  ARG A 129      46.450  26.812  12.697  1.00  0.00           H  
ATOM   1871  HE  ARG A 129      48.677  24.991  12.436  1.00  0.00           H  
ATOM   1872 1HH1 ARG A 129      47.666  28.280  11.506  1.00  0.00           H  
ATOM   1873 2HH1 ARG A 129      49.306  28.885  11.439  1.00  0.00           H  
ATOM   1874 1HH2 ARG A 129      50.754  25.788  12.383  1.00  0.00           H  
ATOM   1875 2HH2 ARG A 129      51.068  27.472  11.931  1.00  0.00           H  
ATOM   1876  N   GLY A 130      47.828  20.781  11.071  1.00  0.00           N  
ATOM   1877  CA  GLY A 130      48.250  19.718  10.174  1.00  0.00           C  
ATOM   1878  C   GLY A 130      47.386  18.498  10.483  1.00  0.00           C  
ATOM   1879  O   GLY A 130      46.725  17.936   9.602  1.00  0.00           O  
ATOM   1880  H   GLY A 130      48.503  21.264  11.679  1.00  0.00           H  
ATOM   1881 1HA  GLY A 130      48.127  20.025   9.136  1.00  0.00           H  
ATOM   1882 2HA  GLY A 130      49.303  19.488  10.345  1.00  0.00           H  
ATOM   1883  N   ALA A 131      47.385  18.113  11.763  1.00  0.00           N  
ATOM   1884  CA  ALA A 131      46.624  16.966  12.237  1.00  0.00           C  
ATOM   1885  C   ALA A 131      45.117  17.112  11.993  1.00  0.00           C  
ATOM   1886  O   ALA A 131      44.461  16.136  11.600  1.00  0.00           O  
ATOM   1887  CB  ALA A 131      46.882  16.787  13.723  1.00  0.00           C  
ATOM   1888  H   ALA A 131      47.968  18.636  12.418  1.00  0.00           H  
ATOM   1889  HA  ALA A 131      46.972  16.088  11.702  1.00  0.00           H  
ATOM   1890 1HB  ALA A 131      46.347  15.911  14.082  1.00  0.00           H  
ATOM   1891 2HB  ALA A 131      47.953  16.660  13.891  1.00  0.00           H  
ATOM   1892 3HB  ALA A 131      46.535  17.668  14.257  1.00  0.00           H  
ATOM   1893  N   GLU A 132      44.556  18.311  12.186  1.00  0.00           N  
ATOM   1894  CA  GLU A 132      43.124  18.508  11.954  1.00  0.00           C  
ATOM   1895  C   GLU A 132      42.743  18.298  10.492  1.00  0.00           C  
ATOM   1896  O   GLU A 132      41.725  17.663  10.193  1.00  0.00           O  
ATOM   1897  CB  GLU A 132      42.681  19.899  12.416  1.00  0.00           C  
ATOM   1898  CG  GLU A 132      42.655  20.088  13.943  1.00  0.00           C  
ATOM   1899  CD  GLU A 132      42.364  21.513  14.378  1.00  0.00           C  
ATOM   1900  OE1 GLU A 132      42.277  22.376  13.534  1.00  0.00           O  
ATOM   1901  OE2 GLU A 132      42.232  21.733  15.569  1.00  0.00           O  
ATOM   1902  H   GLU A 132      45.122  19.086  12.535  1.00  0.00           H  
ATOM   1903  HA  GLU A 132      42.585  17.770  12.549  1.00  0.00           H  
ATOM   1904 1HB  GLU A 132      43.360  20.642  12.001  1.00  0.00           H  
ATOM   1905 2HB  GLU A 132      41.687  20.112  12.029  1.00  0.00           H  
ATOM   1906 1HG  GLU A 132      41.880  19.442  14.349  1.00  0.00           H  
ATOM   1907 2HG  GLU A 132      43.597  19.766  14.363  1.00  0.00           H  
ATOM   1908  N   VAL A 133      43.584  18.774   9.573  1.00  0.00           N  
ATOM   1909  CA  VAL A 133      43.302  18.598   8.157  1.00  0.00           C  
ATOM   1910  C   VAL A 133      43.382  17.129   7.798  1.00  0.00           C  
ATOM   1911  O   VAL A 133      42.519  16.602   7.092  1.00  0.00           O  
ATOM   1912  CB  VAL A 133      44.290  19.367   7.274  1.00  0.00           C  
ATOM   1913  CG1 VAL A 133      44.043  18.996   5.837  1.00  0.00           C  
ATOM   1914  CG2 VAL A 133      44.124  20.868   7.457  1.00  0.00           C  
ATOM   1915  H   VAL A 133      44.413  19.299   9.868  1.00  0.00           H  
ATOM   1916  HA  VAL A 133      42.294  18.953   7.954  1.00  0.00           H  
ATOM   1917  HB  VAL A 133      45.310  19.074   7.544  1.00  0.00           H  
ATOM   1918 1HG1 VAL A 133      44.747  19.524   5.196  1.00  0.00           H  
ATOM   1919 2HG1 VAL A 133      44.168  17.919   5.708  1.00  0.00           H  
ATOM   1920 3HG1 VAL A 133      43.025  19.284   5.582  1.00  0.00           H  
ATOM   1921 1HG2 VAL A 133      44.841  21.388   6.826  1.00  0.00           H  
ATOM   1922 2HG2 VAL A 133      43.132  21.162   7.178  1.00  0.00           H  
ATOM   1923 3HG2 VAL A 133      44.296  21.131   8.489  1.00  0.00           H  
ATOM   1924  N   LEU A 134      44.417  16.457   8.296  1.00  0.00           N  
ATOM   1925  CA  LEU A 134      44.589  15.044   8.022  1.00  0.00           C  
ATOM   1926  C   LEU A 134      43.448  14.220   8.613  1.00  0.00           C  
ATOM   1927  O   LEU A 134      42.983  13.267   7.982  1.00  0.00           O  
ATOM   1928  CB  LEU A 134      45.936  14.588   8.569  1.00  0.00           C  
ATOM   1929  CG  LEU A 134      47.133  15.170   7.822  1.00  0.00           C  
ATOM   1930  CD1 LEU A 134      48.411  14.809   8.558  1.00  0.00           C  
ATOM   1931  CD2 LEU A 134      47.128  14.642   6.390  1.00  0.00           C  
ATOM   1932  H   LEU A 134      45.111  16.946   8.868  1.00  0.00           H  
ATOM   1933  HA  LEU A 134      44.590  14.905   6.943  1.00  0.00           H  
ATOM   1934 1HB  LEU A 134      46.008  14.897   9.611  1.00  0.00           H  
ATOM   1935 2HB  LEU A 134      45.992  13.503   8.519  1.00  0.00           H  
ATOM   1936  HG  LEU A 134      47.054  16.256   7.798  1.00  0.00           H  
ATOM   1937 1HD1 LEU A 134      49.265  15.237   8.033  1.00  0.00           H  
ATOM   1938 2HD1 LEU A 134      48.369  15.215   9.571  1.00  0.00           H  
ATOM   1939 3HD1 LEU A 134      48.515  13.727   8.602  1.00  0.00           H  
ATOM   1940 1HD2 LEU A 134      47.974  15.062   5.846  1.00  0.00           H  
ATOM   1941 2HD2 LEU A 134      47.205  13.555   6.402  1.00  0.00           H  
ATOM   1942 3HD2 LEU A 134      46.199  14.935   5.898  1.00  0.00           H  
ATOM   1943  N   SER A 135      42.964  14.603   9.798  1.00  0.00           N  
ATOM   1944  CA  SER A 135      41.857  13.898  10.424  1.00  0.00           C  
ATOM   1945  C   SER A 135      40.607  14.047   9.559  1.00  0.00           C  
ATOM   1946  O   SER A 135      39.879  13.072   9.321  1.00  0.00           O  
ATOM   1947  CB  SER A 135      41.604  14.468  11.806  1.00  0.00           C  
ATOM   1948  OG  SER A 135      42.709  14.246  12.647  1.00  0.00           O  
ATOM   1949  H   SER A 135      43.395  15.377  10.299  1.00  0.00           H  
ATOM   1950  HA  SER A 135      42.109  12.841  10.505  1.00  0.00           H  
ATOM   1951 1HB  SER A 135      41.413  15.537  11.729  1.00  0.00           H  
ATOM   1952 2HB  SER A 135      40.718  14.007  12.233  1.00  0.00           H  
ATOM   1953  HG  SER A 135      43.443  14.778  12.258  1.00  0.00           H  
ATOM   1954  N   ALA A 136      40.386  15.273   9.055  1.00  0.00           N  
ATOM   1955  CA  ALA A 136      39.267  15.570   8.173  1.00  0.00           C  
ATOM   1956  C   ALA A 136      39.364  14.747   6.898  1.00  0.00           C  
ATOM   1957  O   ALA A 136      38.353  14.233   6.414  1.00  0.00           O  
ATOM   1958  CB  ALA A 136      39.251  17.046   7.844  1.00  0.00           C  
ATOM   1959  H   ALA A 136      41.011  16.037   9.316  1.00  0.00           H  
ATOM   1960  HA  ALA A 136      38.344  15.301   8.683  1.00  0.00           H  
ATOM   1961 1HB  ALA A 136      38.408  17.271   7.193  1.00  0.00           H  
ATOM   1962 2HB  ALA A 136      39.171  17.628   8.762  1.00  0.00           H  
ATOM   1963 3HB  ALA A 136      40.169  17.288   7.347  1.00  0.00           H  
ATOM   1964  N   LEU A 137      40.588  14.580   6.382  1.00  0.00           N  
ATOM   1965  CA  LEU A 137      40.804  13.782   5.188  1.00  0.00           C  
ATOM   1966  C   LEU A 137      40.486  12.337   5.472  1.00  0.00           C  
ATOM   1967  O   LEU A 137      39.792  11.698   4.690  1.00  0.00           O  
ATOM   1968  CB  LEU A 137      42.230  13.904   4.660  1.00  0.00           C  
ATOM   1969  CG  LEU A 137      42.493  13.084   3.407  1.00  0.00           C  
ATOM   1970  CD1 LEU A 137      41.532  13.535   2.290  1.00  0.00           C  
ATOM   1971  CD2 LEU A 137      43.935  13.264   2.993  1.00  0.00           C  
ATOM   1972  H   LEU A 137      41.380  15.056   6.813  1.00  0.00           H  
ATOM   1973  HA  LEU A 137      40.130  14.117   4.415  1.00  0.00           H  
ATOM   1974 1HB  LEU A 137      42.452  14.939   4.452  1.00  0.00           H  
ATOM   1975 2HB  LEU A 137      42.915  13.557   5.430  1.00  0.00           H  
ATOM   1976  HG  LEU A 137      42.304  12.039   3.617  1.00  0.00           H  
ATOM   1977 1HD1 LEU A 137      41.712  12.940   1.396  1.00  0.00           H  
ATOM   1978 2HD1 LEU A 137      40.503  13.393   2.613  1.00  0.00           H  
ATOM   1979 3HD1 LEU A 137      41.700  14.587   2.066  1.00  0.00           H  
ATOM   1980 1HD2 LEU A 137      44.132  12.672   2.098  1.00  0.00           H  
ATOM   1981 2HD2 LEU A 137      44.124  14.318   2.784  1.00  0.00           H  
ATOM   1982 3HD2 LEU A 137      44.587  12.930   3.802  1.00  0.00           H  
ATOM   1983  N   GLY A 138      40.963  11.820   6.597  1.00  0.00           N  
ATOM   1984  CA  GLY A 138      40.690  10.443   6.965  1.00  0.00           C  
ATOM   1985  C   GLY A 138      39.190  10.192   6.907  1.00  0.00           C  
ATOM   1986  O   GLY A 138      38.722   9.248   6.259  1.00  0.00           O  
ATOM   1987  H   GLY A 138      41.544  12.395   7.206  1.00  0.00           H  
ATOM   1988 1HA  GLY A 138      41.214   9.767   6.295  1.00  0.00           H  
ATOM   1989 2HA  GLY A 138      41.058  10.262   7.974  1.00  0.00           H  
ATOM   1990  N   ASP A 139      38.426  11.038   7.593  1.00  0.00           N  
ATOM   1991  CA  ASP A 139      36.986  10.864   7.604  1.00  0.00           C  
ATOM   1992  C   ASP A 139      36.385  11.059   6.204  1.00  0.00           C  
ATOM   1993  O   ASP A 139      35.451  10.342   5.836  1.00  0.00           O  
ATOM   1994  CB  ASP A 139      36.358  11.820   8.621  1.00  0.00           C  
ATOM   1995  CG  ASP A 139      34.874  11.518   8.937  1.00  0.00           C  
ATOM   1996  OD1 ASP A 139      34.600  10.455   9.432  1.00  0.00           O  
ATOM   1997  OD2 ASP A 139      34.034  12.380   8.710  1.00  0.00           O  
ATOM   1998  H   ASP A 139      38.862  11.803   8.115  1.00  0.00           H  
ATOM   1999  HA  ASP A 139      36.771   9.845   7.923  1.00  0.00           H  
ATOM   2000 1HB  ASP A 139      36.930  11.780   9.550  1.00  0.00           H  
ATOM   2001 2HB  ASP A 139      36.445  12.842   8.241  1.00  0.00           H  
ATOM   2002  N   ALA A 140      36.923  12.001   5.407  1.00  0.00           N  
ATOM   2003  CA  ALA A 140      36.421  12.223   4.052  1.00  0.00           C  
ATOM   2004  C   ALA A 140      36.613  10.993   3.185  1.00  0.00           C  
ATOM   2005  O   ALA A 140      35.740  10.625   2.397  1.00  0.00           O  
ATOM   2006  CB  ALA A 140      37.115  13.400   3.402  1.00  0.00           C  
ATOM   2007  H   ALA A 140      37.678  12.592   5.752  1.00  0.00           H  
ATOM   2008  HA  ALA A 140      35.364  12.421   4.129  1.00  0.00           H  
ATOM   2009 1HB  ALA A 140      36.708  13.562   2.402  1.00  0.00           H  
ATOM   2010 2HB  ALA A 140      36.966  14.289   4.006  1.00  0.00           H  
ATOM   2011 3HB  ALA A 140      38.172  13.191   3.325  1.00  0.00           H  
ATOM   2012  N   LEU A 141      37.747  10.320   3.370  1.00  0.00           N  
ATOM   2013  CA  LEU A 141      38.056   9.122   2.614  1.00  0.00           C  
ATOM   2014  C   LEU A 141      37.035   8.043   2.926  1.00  0.00           C  
ATOM   2015  O   LEU A 141      36.588   7.330   2.022  1.00  0.00           O  
ATOM   2016  CB  LEU A 141      39.478   8.655   2.952  1.00  0.00           C  
ATOM   2017  CG  LEU A 141      40.616   9.569   2.422  1.00  0.00           C  
ATOM   2018  CD1 LEU A 141      41.935   9.171   3.037  1.00  0.00           C  
ATOM   2019  CD2 LEU A 141      40.682   9.439   0.952  1.00  0.00           C  
ATOM   2020  H   LEU A 141      38.430  10.679   4.036  1.00  0.00           H  
ATOM   2021  HA  LEU A 141      38.008   9.354   1.558  1.00  0.00           H  
ATOM   2022 1HB  LEU A 141      39.577   8.601   4.029  1.00  0.00           H  
ATOM   2023 2HB  LEU A 141      39.628   7.658   2.545  1.00  0.00           H  
ATOM   2024  HG  LEU A 141      40.405  10.596   2.673  1.00  0.00           H  
ATOM   2025 1HD1 LEU A 141      42.727   9.815   2.656  1.00  0.00           H  
ATOM   2026 2HD1 LEU A 141      41.870   9.277   4.113  1.00  0.00           H  
ATOM   2027 3HD1 LEU A 141      42.157   8.137   2.784  1.00  0.00           H  
ATOM   2028 1HD2 LEU A 141      41.465  10.087   0.558  1.00  0.00           H  
ATOM   2029 2HD2 LEU A 141      40.891   8.403   0.682  1.00  0.00           H  
ATOM   2030 3HD2 LEU A 141      39.737   9.725   0.560  1.00  0.00           H  
ATOM   2031  N   VAL A 142      36.638   7.945   4.196  1.00  0.00           N  
ATOM   2032  CA  VAL A 142      35.647   6.953   4.586  1.00  0.00           C  
ATOM   2033  C   VAL A 142      34.265   7.323   4.070  1.00  0.00           C  
ATOM   2034  O   VAL A 142      33.559   6.491   3.490  1.00  0.00           O  
ATOM   2035  CB  VAL A 142      35.594   6.802   6.110  1.00  0.00           C  
ATOM   2036  CG1 VAL A 142      34.446   5.880   6.490  1.00  0.00           C  
ATOM   2037  CG2 VAL A 142      36.917   6.254   6.596  1.00  0.00           C  
ATOM   2038  H   VAL A 142      37.066   8.551   4.902  1.00  0.00           H  
ATOM   2039  HA  VAL A 142      35.939   5.998   4.158  1.00  0.00           H  
ATOM   2040  HB  VAL A 142      35.411   7.780   6.566  1.00  0.00           H  
ATOM   2041 1HG1 VAL A 142      34.404   5.784   7.575  1.00  0.00           H  
ATOM   2042 2HG1 VAL A 142      33.507   6.303   6.127  1.00  0.00           H  
ATOM   2043 3HG1 VAL A 142      34.601   4.900   6.042  1.00  0.00           H  
ATOM   2044 1HG2 VAL A 142      36.892   6.153   7.681  1.00  0.00           H  
ATOM   2045 2HG2 VAL A 142      37.096   5.282   6.142  1.00  0.00           H  
ATOM   2046 3HG2 VAL A 142      37.715   6.939   6.314  1.00  0.00           H  
ATOM   2047  N   ALA A 143      33.878   8.581   4.249  1.00  0.00           N  
ATOM   2048  CA  ALA A 143      32.567   9.001   3.800  1.00  0.00           C  
ATOM   2049  C   ALA A 143      32.423   8.765   2.306  1.00  0.00           C  
ATOM   2050  O   ALA A 143      31.388   8.269   1.837  1.00  0.00           O  
ATOM   2051  CB  ALA A 143      32.373  10.464   4.117  1.00  0.00           C  
ATOM   2052  H   ALA A 143      34.492   9.242   4.726  1.00  0.00           H  
ATOM   2053  HA  ALA A 143      31.815   8.408   4.320  1.00  0.00           H  
ATOM   2054 1HB  ALA A 143      31.388  10.788   3.789  1.00  0.00           H  
ATOM   2055 2HB  ALA A 143      32.478  10.626   5.193  1.00  0.00           H  
ATOM   2056 3HB  ALA A 143      33.137  11.015   3.591  1.00  0.00           H  
ATOM   2057  N   ALA A 144      33.487   9.043   1.550  1.00  0.00           N  
ATOM   2058  CA  ALA A 144      33.488   8.810   0.120  1.00  0.00           C  
ATOM   2059  C   ALA A 144      33.284   7.329  -0.199  1.00  0.00           C  
ATOM   2060  O   ALA A 144      32.499   6.985  -1.079  1.00  0.00           O  
ATOM   2061  CB  ALA A 144      34.763   9.312  -0.478  1.00  0.00           C  
ATOM   2062  H   ALA A 144      34.318   9.459   1.974  1.00  0.00           H  
ATOM   2063  HA  ALA A 144      32.667   9.372  -0.315  1.00  0.00           H  
ATOM   2064 1HB  ALA A 144      34.759   9.169  -1.562  1.00  0.00           H  
ATOM   2065 2HB  ALA A 144      34.855  10.363  -0.247  1.00  0.00           H  
ATOM   2066 3HB  ALA A 144      35.592   8.771  -0.038  1.00  0.00           H  
ATOM   2067  N   ARG A 145      33.855   6.424   0.606  1.00  0.00           N  
ATOM   2068  CA  ARG A 145      33.682   4.991   0.339  1.00  0.00           C  
ATOM   2069  C   ARG A 145      32.212   4.612   0.370  1.00  0.00           C  
ATOM   2070  O   ARG A 145      31.769   3.728  -0.368  1.00  0.00           O  
ATOM   2071  CB  ARG A 145      34.363   4.122   1.389  1.00  0.00           C  
ATOM   2072  CG  ARG A 145      35.864   4.085   1.398  1.00  0.00           C  
ATOM   2073  CD  ARG A 145      36.369   3.299   2.547  1.00  0.00           C  
ATOM   2074  NE  ARG A 145      37.817   3.318   2.624  1.00  0.00           N  
ATOM   2075  CZ  ARG A 145      38.526   2.969   3.715  1.00  0.00           C  
ATOM   2076  NH1 ARG A 145      37.905   2.576   4.806  1.00  0.00           N  
ATOM   2077  NH2 ARG A 145      39.845   3.017   3.687  1.00  0.00           N  
ATOM   2078  H   ARG A 145      34.486   6.724   1.354  1.00  0.00           H  
ATOM   2079  HA  ARG A 145      34.089   4.765  -0.646  1.00  0.00           H  
ATOM   2080 1HB  ARG A 145      34.044   4.426   2.374  1.00  0.00           H  
ATOM   2081 2HB  ARG A 145      34.027   3.098   1.258  1.00  0.00           H  
ATOM   2082 1HG  ARG A 145      36.234   3.642   0.475  1.00  0.00           H  
ATOM   2083 2HG  ARG A 145      36.247   5.069   1.501  1.00  0.00           H  
ATOM   2084 1HD  ARG A 145      35.971   3.711   3.473  1.00  0.00           H  
ATOM   2085 2HD  ARG A 145      36.048   2.265   2.445  1.00  0.00           H  
ATOM   2086  HE  ARG A 145      38.328   3.615   1.803  1.00  0.00           H  
ATOM   2087 1HH1 ARG A 145      36.896   2.539   4.827  1.00  0.00           H  
ATOM   2088 2HH1 ARG A 145      38.438   2.314   5.624  1.00  0.00           H  
ATOM   2089 1HH2 ARG A 145      40.322   3.317   2.847  1.00  0.00           H  
ATOM   2090 2HH2 ARG A 145      40.378   2.756   4.504  1.00  0.00           H  
ATOM   2091  N   THR A 146      31.460   5.290   1.237  1.00  0.00           N  
ATOM   2092  CA  THR A 146      30.042   5.009   1.411  1.00  0.00           C  
ATOM   2093  C   THR A 146      29.144   5.864   0.501  1.00  0.00           C  
ATOM   2094  O   THR A 146      27.921   5.689   0.498  1.00  0.00           O  
ATOM   2095  CB  THR A 146      29.631   5.246   2.878  1.00  0.00           C  
ATOM   2096  OG1 THR A 146      29.717   6.644   3.215  1.00  0.00           O  
ATOM   2097  CG2 THR A 146      30.590   4.478   3.788  1.00  0.00           C  
ATOM   2098  H   THR A 146      31.916   5.996   1.823  1.00  0.00           H  
ATOM   2099  HA  THR A 146      29.871   3.961   1.168  1.00  0.00           H  
ATOM   2100  HB  THR A 146      28.614   4.896   3.041  1.00  0.00           H  
ATOM   2101  HG1 THR A 146      30.409   7.094   2.682  1.00  0.00           H  
ATOM   2102 1HG2 THR A 146      30.311   4.637   4.829  1.00  0.00           H  
ATOM   2103 2HG2 THR A 146      30.541   3.415   3.555  1.00  0.00           H  
ATOM   2104 3HG2 THR A 146      31.606   4.837   3.627  1.00  0.00           H  
ATOM   2105  N   SER A 147      29.740   6.817  -0.222  1.00  0.00           N  
ATOM   2106  CA  SER A 147      29.000   7.766  -1.047  1.00  0.00           C  
ATOM   2107  C   SER A 147      29.211   7.565  -2.548  1.00  0.00           C  
ATOM   2108  O   SER A 147      28.332   7.866  -3.356  1.00  0.00           O  
ATOM   2109  CB  SER A 147      29.445   9.172  -0.703  1.00  0.00           C  
ATOM   2110  OG  SER A 147      29.223   9.461   0.655  1.00  0.00           O  
ATOM   2111  H   SER A 147      30.751   6.883  -0.213  1.00  0.00           H  
ATOM   2112  HA  SER A 147      27.937   7.656  -0.829  1.00  0.00           H  
ATOM   2113 1HB  SER A 147      30.494   9.288  -0.938  1.00  0.00           H  
ATOM   2114 2HB  SER A 147      28.897   9.880  -1.322  1.00  0.00           H  
ATOM   2115  HG  SER A 147      29.956   9.012   1.143  1.00  0.00           H  
ATOM   2116  N   ALA A 148      30.392   7.076  -2.919  1.00  0.00           N  
ATOM   2117  CA  ALA A 148      30.789   6.964  -4.311  1.00  0.00           C  
ATOM   2118  C   ALA A 148      29.820   6.087  -5.124  1.00  0.00           C  
ATOM   2119  O   ALA A 148      29.369   5.045  -4.636  1.00  0.00           O  
ATOM   2120  CB  ALA A 148      32.202   6.395  -4.384  1.00  0.00           C  
ATOM   2121  H   ALA A 148      31.071   6.850  -2.203  1.00  0.00           H  
ATOM   2122  HA  ALA A 148      30.801   7.958  -4.707  1.00  0.00           H  
ATOM   2123 1HB  ALA A 148      32.538   6.346  -5.421  1.00  0.00           H  
ATOM   2124 2HB  ALA A 148      32.867   7.042  -3.813  1.00  0.00           H  
ATOM   2125 3HB  ALA A 148      32.217   5.403  -3.949  1.00  0.00           H  
ATOM   2126  N   PRO A 149      29.499   6.481  -6.375  1.00  0.00           N  
ATOM   2127  CA  PRO A 149      28.641   5.798  -7.330  1.00  0.00           C  
ATOM   2128  C   PRO A 149      29.326   4.602  -7.998  1.00  0.00           C  
ATOM   2129  O   PRO A 149      30.545   4.440  -7.872  1.00  0.00           O  
ATOM   2130  CB  PRO A 149      28.349   6.895  -8.356  1.00  0.00           C  
ATOM   2131  CG  PRO A 149      29.572   7.750  -8.342  1.00  0.00           C  
ATOM   2132  CD  PRO A 149      30.019   7.770  -6.896  1.00  0.00           C  
ATOM   2133  HA  PRO A 149      27.731   5.514  -6.794  1.00  0.00           H  
ATOM   2134 1HB  PRO A 149      28.180   6.450  -9.351  1.00  0.00           H  
ATOM   2135 2HB  PRO A 149      27.433   7.436  -8.080  1.00  0.00           H  
ATOM   2136 1HG  PRO A 149      30.317   7.308  -9.021  1.00  0.00           H  
ATOM   2137 2HG  PRO A 149      29.345   8.753  -8.731  1.00  0.00           H  
ATOM   2138 1HD  PRO A 149      31.109   7.808  -6.858  1.00  0.00           H  
ATOM   2139 2HD  PRO A 149      29.542   8.627  -6.378  1.00  0.00           H  
ATOM   2140  N   PRO A 150      28.563   3.733  -8.683  1.00  0.00           N  
ATOM   2141  CA  PRO A 150      29.044   2.695  -9.574  1.00  0.00           C  
ATOM   2142  C   PRO A 150      29.928   3.330 -10.629  1.00  0.00           C  
ATOM   2143  O   PRO A 150      29.669   4.455 -11.058  1.00  0.00           O  
ATOM   2144  CB  PRO A 150      27.756   2.126 -10.167  1.00  0.00           C  
ATOM   2145  CG  PRO A 150      26.698   2.411  -9.122  1.00  0.00           C  
ATOM   2146  CD  PRO A 150      27.088   3.744  -8.523  1.00  0.00           C  
ATOM   2147  HA  PRO A 150      29.600   1.938  -8.994  1.00  0.00           H  
ATOM   2148 1HB  PRO A 150      27.548   2.614 -11.133  1.00  0.00           H  
ATOM   2149 2HB  PRO A 150      27.879   1.054 -10.373  1.00  0.00           H  
ATOM   2150 1HG  PRO A 150      25.701   2.431  -9.589  1.00  0.00           H  
ATOM   2151 2HG  PRO A 150      26.681   1.599  -8.378  1.00  0.00           H  
ATOM   2152 1HD  PRO A 150      26.630   4.574  -9.075  1.00  0.00           H  
ATOM   2153 2HD  PRO A 150      26.798   3.723  -7.467  1.00  0.00           H  
ATOM   2154  N   ALA A 151      30.959   2.617 -11.052  1.00  0.00           N  
ATOM   2155  CA  ALA A 151      31.925   3.140 -12.014  1.00  0.00           C  
ATOM   2156  C   ALA A 151      31.310   3.585 -13.358  1.00  0.00           C  
ATOM   2157  O   ALA A 151      30.691   2.759 -14.033  1.00  0.00           O  
ATOM   2158  CB  ALA A 151      32.927   2.045 -12.314  1.00  0.00           C  
ATOM   2159  H   ALA A 151      31.103   1.689 -10.676  1.00  0.00           H  
ATOM   2160  HA  ALA A 151      32.435   3.963 -11.531  1.00  0.00           H  
ATOM   2161 1HB  ALA A 151      33.676   2.395 -12.987  1.00  0.00           H  
ATOM   2162 2HB  ALA A 151      33.392   1.715 -11.395  1.00  0.00           H  
ATOM   2163 3HB  ALA A 151      32.415   1.203 -12.774  1.00  0.00           H  
ATOM   2164  N   PRO A 152      31.464   4.868 -13.775  1.00  0.00           N  
ATOM   2165  CA  PRO A 152      31.030   5.414 -15.046  1.00  0.00           C  
ATOM   2166  C   PRO A 152      32.014   5.045 -16.140  1.00  0.00           C  
ATOM   2167  O   PRO A 152      33.205   4.902 -15.875  1.00  0.00           O  
ATOM   2168  CB  PRO A 152      31.029   6.921 -14.787  1.00  0.00           C  
ATOM   2169  CG  PRO A 152      32.124   7.117 -13.784  1.00  0.00           C  
ATOM   2170  CD  PRO A 152      32.090   5.872 -12.904  1.00  0.00           C  
ATOM   2171  HA  PRO A 152      30.025   5.042 -15.278  1.00  0.00           H  
ATOM   2172 1HB  PRO A 152      31.206   7.466 -15.723  1.00  0.00           H  
ATOM   2173 2HB  PRO A 152      30.043   7.236 -14.410  1.00  0.00           H  
ATOM   2174 1HG  PRO A 152      33.088   7.244 -14.299  1.00  0.00           H  
ATOM   2175 2HG  PRO A 152      31.952   8.038 -13.206  1.00  0.00           H  
ATOM   2176 1HD  PRO A 152      33.120   5.618 -12.686  1.00  0.00           H  
ATOM   2177 2HD  PRO A 152      31.484   6.045 -11.995  1.00  0.00           H  
ATOM   2178  N   ARG A 153      31.535   5.003 -17.377  1.00  0.00           N  
ATOM   2179  CA  ARG A 153      32.413   4.822 -18.533  1.00  0.00           C  
ATOM   2180  C   ARG A 153      32.140   5.913 -19.571  1.00  0.00           C  
ATOM   2181  O   ARG A 153      32.576   5.835 -20.718  1.00  0.00           O  
ATOM   2182  CB  ARG A 153      32.168   3.446 -19.137  1.00  0.00           C  
ATOM   2183  CG  ARG A 153      32.528   2.293 -18.200  1.00  0.00           C  
ATOM   2184  CD  ARG A 153      32.121   0.962 -18.722  1.00  0.00           C  
ATOM   2185  NE  ARG A 153      32.545  -0.126 -17.828  1.00  0.00           N  
ATOM   2186  CZ  ARG A 153      31.884  -0.492 -16.713  1.00  0.00           C  
ATOM   2187  NH1 ARG A 153      30.782   0.138 -16.347  1.00  0.00           N  
ATOM   2188  NH2 ARG A 153      32.342  -1.486 -15.991  1.00  0.00           N  
ATOM   2189  H   ARG A 153      30.540   5.086 -17.530  1.00  0.00           H  
ATOM   2190  HA  ARG A 153      33.452   4.890 -18.210  1.00  0.00           H  
ATOM   2191 1HB  ARG A 153      31.120   3.345 -19.410  1.00  0.00           H  
ATOM   2192 2HB  ARG A 153      32.762   3.337 -20.046  1.00  0.00           H  
ATOM   2193 1HG  ARG A 153      33.592   2.295 -18.048  1.00  0.00           H  
ATOM   2194 2HG  ARG A 153      32.035   2.425 -17.240  1.00  0.00           H  
ATOM   2195 1HD  ARG A 153      31.038   0.927 -18.808  1.00  0.00           H  
ATOM   2196 2HD  ARG A 153      32.569   0.795 -19.700  1.00  0.00           H  
ATOM   2197  HE  ARG A 153      33.416  -0.640 -18.043  1.00  0.00           H  
ATOM   2198 1HH1 ARG A 153      30.432   0.907 -16.898  1.00  0.00           H  
ATOM   2199 2HH1 ARG A 153      30.295  -0.137 -15.505  1.00  0.00           H  
ATOM   2200 1HH2 ARG A 153      33.190  -1.969 -16.281  1.00  0.00           H  
ATOM   2201 2HH2 ARG A 153      31.847  -1.768 -15.161  1.00  0.00           H  
ATOM   2202  N   GLY A 154      31.358   6.912 -19.160  1.00  0.00           N  
ATOM   2203  CA  GLY A 154      30.872   7.972 -20.047  1.00  0.00           C  
ATOM   2204  C   GLY A 154      31.649   9.292 -20.111  1.00  0.00           C  
ATOM   2205  O   GLY A 154      31.151  10.256 -20.692  1.00  0.00           O  
ATOM   2206  H   GLY A 154      31.077   6.928 -18.193  1.00  0.00           H  
ATOM   2207 1HA  GLY A 154      30.816   7.562 -21.056  1.00  0.00           H  
ATOM   2208 2HA  GLY A 154      29.843   8.196 -19.770  1.00  0.00           H  
ATOM   2209  N   VAL A 155      32.829   9.380 -19.518  1.00  0.00           N  
ATOM   2210  CA  VAL A 155      33.518  10.670 -19.545  1.00  0.00           C  
ATOM   2211  C   VAL A 155      33.875  11.048 -20.987  1.00  0.00           C  
ATOM   2212  O   VAL A 155      34.191  10.177 -21.803  1.00  0.00           O  
ATOM   2213  CB  VAL A 155      34.790  10.621 -18.685  1.00  0.00           C  
ATOM   2214  CG1 VAL A 155      34.448  10.328 -17.241  1.00  0.00           C  
ATOM   2215  CG2 VAL A 155      35.700   9.567 -19.231  1.00  0.00           C  
ATOM   2216  H   VAL A 155      33.232   8.578 -19.056  1.00  0.00           H  
ATOM   2217  HA  VAL A 155      32.850  11.431 -19.137  1.00  0.00           H  
ATOM   2218  HB  VAL A 155      35.284  11.590 -18.721  1.00  0.00           H  
ATOM   2219 1HG1 VAL A 155      35.362  10.306 -16.650  1.00  0.00           H  
ATOM   2220 2HG1 VAL A 155      33.789  11.109 -16.862  1.00  0.00           H  
ATOM   2221 3HG1 VAL A 155      33.948   9.361 -17.173  1.00  0.00           H  
ATOM   2222 1HG2 VAL A 155      36.605   9.536 -18.650  1.00  0.00           H  
ATOM   2223 2HG2 VAL A 155      35.199   8.603 -19.186  1.00  0.00           H  
ATOM   2224 3HG2 VAL A 155      35.939   9.810 -20.258  1.00  0.00           H  
ATOM   2225  N   ARG A 156      33.816  12.342 -21.309  1.00  0.00           N  
ATOM   2226  CA  ARG A 156      34.136  12.790 -22.663  1.00  0.00           C  
ATOM   2227  C   ARG A 156      34.557  14.259 -22.725  1.00  0.00           C  
ATOM   2228  O   ARG A 156      33.986  15.111 -22.045  1.00  0.00           O  
ATOM   2229  CB  ARG A 156      32.953  12.557 -23.595  1.00  0.00           C  
ATOM   2230  CG  ARG A 156      33.204  12.901 -25.067  1.00  0.00           C  
ATOM   2231  CD  ARG A 156      32.056  12.529 -25.941  1.00  0.00           C  
ATOM   2232  NE  ARG A 156      32.318  12.864 -27.339  1.00  0.00           N  
ATOM   2233  CZ  ARG A 156      31.453  12.675 -28.358  1.00  0.00           C  
ATOM   2234  NH1 ARG A 156      30.267  12.153 -28.135  1.00  0.00           N  
ATOM   2235  NH2 ARG A 156      31.802  13.016 -29.587  1.00  0.00           N  
ATOM   2236  H   ARG A 156      33.543  13.020 -20.611  1.00  0.00           H  
ATOM   2237  HA  ARG A 156      34.967  12.186 -23.025  1.00  0.00           H  
ATOM   2238 1HB  ARG A 156      32.653  11.511 -23.552  1.00  0.00           H  
ATOM   2239 2HB  ARG A 156      32.106  13.151 -23.259  1.00  0.00           H  
ATOM   2240 1HG  ARG A 156      33.356  13.975 -25.169  1.00  0.00           H  
ATOM   2241 2HG  ARG A 156      34.087  12.371 -25.419  1.00  0.00           H  
ATOM   2242 1HD  ARG A 156      31.881  11.455 -25.873  1.00  0.00           H  
ATOM   2243 2HD  ARG A 156      31.164  13.065 -25.620  1.00  0.00           H  
ATOM   2244  HE  ARG A 156      33.218  13.269 -27.558  1.00  0.00           H  
ATOM   2245 1HH1 ARG A 156      29.997  11.893 -27.198  1.00  0.00           H  
ATOM   2246 2HH1 ARG A 156      29.625  12.014 -28.902  1.00  0.00           H  
ATOM   2247 1HH2 ARG A 156      32.714  13.417 -29.760  1.00  0.00           H  
ATOM   2248 2HH2 ARG A 156      31.159  12.876 -30.352  1.00  0.00           H  
ATOM   2249  N   GLY A 157      35.555  14.529 -23.563  1.00  0.00           N  
ATOM   2250  CA  GLY A 157      36.102  15.866 -23.812  1.00  0.00           C  
ATOM   2251  C   GLY A 157      37.425  15.979 -23.083  1.00  0.00           C  
ATOM   2252  O   GLY A 157      37.459  16.190 -21.878  1.00  0.00           O  
ATOM   2253  H   GLY A 157      35.951  13.756 -24.073  1.00  0.00           H  
ATOM   2254 1HA  GLY A 157      36.244  16.024 -24.882  1.00  0.00           H  
ATOM   2255 2HA  GLY A 157      35.410  16.628 -23.453  1.00  0.00           H  
ATOM   2256  N   MET A 158      38.520  15.772 -23.820  1.00  0.00           N  
ATOM   2257  CA  MET A 158      39.892  15.696 -23.280  1.00  0.00           C  
ATOM   2258  C   MET A 158      40.063  14.534 -22.276  1.00  0.00           C  
ATOM   2259  O   MET A 158      41.087  14.414 -21.606  1.00  0.00           O  
ATOM   2260  CB  MET A 158      40.280  17.017 -22.613  1.00  0.00           C  
ATOM   2261  CG  MET A 158      40.196  18.234 -23.531  1.00  0.00           C  
ATOM   2262  SD  MET A 158      41.273  18.107 -24.969  1.00  0.00           S  
ATOM   2263  CE  MET A 158      42.882  18.289 -24.208  1.00  0.00           C  
ATOM   2264  H   MET A 158      38.403  15.644 -24.815  1.00  0.00           H  
ATOM   2265  HA  MET A 158      40.575  15.515 -24.108  1.00  0.00           H  
ATOM   2266 1HB  MET A 158      39.662  17.199 -21.739  1.00  0.00           H  
ATOM   2267 2HB  MET A 158      41.311  16.953 -22.262  1.00  0.00           H  
ATOM   2268 1HG  MET A 158      39.171  18.366 -23.875  1.00  0.00           H  
ATOM   2269 2HG  MET A 158      40.480  19.121 -22.969  1.00  0.00           H  
ATOM   2270 1HE  MET A 158      43.654  18.237 -24.976  1.00  0.00           H  
ATOM   2271 2HE  MET A 158      42.936  19.252 -23.700  1.00  0.00           H  
ATOM   2272 3HE  MET A 158      43.036  17.488 -23.485  1.00  0.00           H  
ATOM   2273  N   TRP A 159      39.067  13.654 -22.236  1.00  0.00           N  
ATOM   2274  CA  TRP A 159      39.016  12.487 -21.377  1.00  0.00           C  
ATOM   2275  C   TRP A 159      39.135  11.154 -22.094  1.00  0.00           C  
ATOM   2276  O   TRP A 159      38.749  10.140 -21.529  1.00  0.00           O  
ATOM   2277  CB  TRP A 159      37.704  12.452 -20.597  1.00  0.00           C  
ATOM   2278  CG  TRP A 159      37.557  13.457 -19.525  1.00  0.00           C  
ATOM   2279  CD1 TRP A 159      36.690  14.499 -19.478  1.00  0.00           C  
ATOM   2280  CD2 TRP A 159      38.312  13.510 -18.296  1.00  0.00           C  
ATOM   2281  NE1 TRP A 159      36.849  15.191 -18.303  1.00  0.00           N  
ATOM   2282  CE2 TRP A 159      37.836  14.595 -17.570  1.00  0.00           C  
ATOM   2283  CE3 TRP A 159      39.337  12.731 -17.764  1.00  0.00           C  
ATOM   2284  CZ2 TRP A 159      38.348  14.924 -16.325  1.00  0.00           C  
ATOM   2285  CZ3 TRP A 159      39.853  13.055 -16.520  1.00  0.00           C  
ATOM   2286  CH2 TRP A 159      39.371  14.123 -15.817  1.00  0.00           C  
ATOM   2287  H   TRP A 159      38.273  13.835 -22.823  1.00  0.00           H  
ATOM   2288  HA  TRP A 159      39.839  12.562 -20.667  1.00  0.00           H  
ATOM   2289 1HB  TRP A 159      36.872  12.569 -21.284  1.00  0.00           H  
ATOM   2290 2HB  TRP A 159      37.612  11.482 -20.139  1.00  0.00           H  
ATOM   2291  HD1 TRP A 159      35.970  14.750 -20.254  1.00  0.00           H  
ATOM   2292  HE1 TRP A 159      36.322  16.007 -18.030  1.00  0.00           H  
ATOM   2293  HE3 TRP A 159      39.724  11.890 -18.317  1.00  0.00           H  
ATOM   2294  HZ2 TRP A 159      37.976  15.774 -15.754  1.00  0.00           H  
ATOM   2295  HZ3 TRP A 159      40.655  12.436 -16.115  1.00  0.00           H  
ATOM   2296  HH2 TRP A 159      39.798  14.352 -14.840  1.00  0.00           H  
ATOM   2297  N   LYS A 160      39.654  11.122 -23.317  1.00  0.00           N  
ATOM   2298  CA  LYS A 160      39.722   9.848 -24.048  1.00  0.00           C  
ATOM   2299  C   LYS A 160      40.580   8.782 -23.358  1.00  0.00           C  
ATOM   2300  O   LYS A 160      40.228   7.597 -23.365  1.00  0.00           O  
ATOM   2301  CB  LYS A 160      40.222  10.078 -25.473  1.00  0.00           C  
ATOM   2302  CG  LYS A 160      39.214  10.791 -26.368  1.00  0.00           C  
ATOM   2303  CD  LYS A 160      39.758  11.004 -27.776  1.00  0.00           C  
ATOM   2304  CE  LYS A 160      38.738  11.708 -28.666  1.00  0.00           C  
ATOM   2305  NZ  LYS A 160      39.274  11.963 -30.032  1.00  0.00           N  
ATOM   2306  H   LYS A 160      39.985  11.974 -23.743  1.00  0.00           H  
ATOM   2307  HA  LYS A 160      38.708   9.452 -24.116  1.00  0.00           H  
ATOM   2308 1HB  LYS A 160      41.137  10.672 -25.449  1.00  0.00           H  
ATOM   2309 2HB  LYS A 160      40.465   9.121 -25.931  1.00  0.00           H  
ATOM   2310 1HG  LYS A 160      38.301  10.197 -26.426  1.00  0.00           H  
ATOM   2311 2HG  LYS A 160      38.970  11.757 -25.930  1.00  0.00           H  
ATOM   2312 1HD  LYS A 160      40.669  11.603 -27.731  1.00  0.00           H  
ATOM   2313 2HD  LYS A 160      40.001  10.039 -28.219  1.00  0.00           H  
ATOM   2314 1HE  LYS A 160      37.848  11.085 -28.748  1.00  0.00           H  
ATOM   2315 2HE  LYS A 160      38.462  12.660 -28.213  1.00  0.00           H  
ATOM   2316 1HZ  LYS A 160      38.570  12.426 -30.589  1.00  0.00           H  
ATOM   2317 2HZ  LYS A 160      40.093  12.550 -29.969  1.00  0.00           H  
ATOM   2318 3HZ  LYS A 160      39.521  11.085 -30.466  1.00  0.00           H  
ATOM   2319  N   THR A 161      41.686   9.192 -22.725  1.00  0.00           N  
ATOM   2320  CA  THR A 161      42.531   8.220 -22.035  1.00  0.00           C  
ATOM   2321  C   THR A 161      41.747   7.587 -20.895  1.00  0.00           C  
ATOM   2322  O   THR A 161      41.791   6.367 -20.698  1.00  0.00           O  
ATOM   2323  CB  THR A 161      43.815   8.861 -21.479  1.00  0.00           C  
ATOM   2324  OG1 THR A 161      44.603   9.388 -22.561  1.00  0.00           O  
ATOM   2325  CG2 THR A 161      44.622   7.820 -20.708  1.00  0.00           C  
ATOM   2326  H   THR A 161      41.937  10.169 -22.737  1.00  0.00           H  
ATOM   2327  HA  THR A 161      42.810   7.434 -22.735  1.00  0.00           H  
ATOM   2328  HB  THR A 161      43.552   9.675 -20.809  1.00  0.00           H  
ATOM   2329  HG1 THR A 161      45.414   9.771 -22.210  1.00  0.00           H  
ATOM   2330 1HG2 THR A 161      45.527   8.278 -20.313  1.00  0.00           H  
ATOM   2331 2HG2 THR A 161      44.022   7.432 -19.884  1.00  0.00           H  
ATOM   2332 3HG2 THR A 161      44.893   7.001 -21.374  1.00  0.00           H  
ATOM   2333  N   LEU A 162      41.046   8.430 -20.132  1.00  0.00           N  
ATOM   2334  CA  LEU A 162      40.242   7.945 -19.029  1.00  0.00           C  
ATOM   2335  C   LEU A 162      39.071   7.143 -19.504  1.00  0.00           C  
ATOM   2336  O   LEU A 162      38.767   6.124 -18.914  1.00  0.00           O  
ATOM   2337  CB  LEU A 162      39.731   9.044 -18.114  1.00  0.00           C  
ATOM   2338  CG  LEU A 162      38.819   8.510 -16.985  1.00  0.00           C  
ATOM   2339  CD1 LEU A 162      39.563   7.471 -16.182  1.00  0.00           C  
ATOM   2340  CD2 LEU A 162      38.375   9.664 -16.094  1.00  0.00           C  
ATOM   2341  H   LEU A 162      41.054   9.416 -20.352  1.00  0.00           H  
ATOM   2342  HA  LEU A 162      40.869   7.296 -18.425  1.00  0.00           H  
ATOM   2343 1HB  LEU A 162      40.571   9.569 -17.667  1.00  0.00           H  
ATOM   2344 2HB  LEU A 162      39.147   9.742 -18.714  1.00  0.00           H  
ATOM   2345  HG  LEU A 162      37.945   8.034 -17.425  1.00  0.00           H  
ATOM   2346 1HD1 LEU A 162      38.910   7.084 -15.403  1.00  0.00           H  
ATOM   2347 2HD1 LEU A 162      39.858   6.657 -16.837  1.00  0.00           H  
ATOM   2348 3HD1 LEU A 162      40.448   7.916 -15.733  1.00  0.00           H  
ATOM   2349 1HD2 LEU A 162      37.726   9.281 -15.311  1.00  0.00           H  
ATOM   2350 2HD2 LEU A 162      39.248  10.134 -15.647  1.00  0.00           H  
ATOM   2351 3HD2 LEU A 162      37.832  10.397 -16.689  1.00  0.00           H  
ATOM   2352  N   ARG A 163      38.377   7.612 -20.529  1.00  0.00           N  
ATOM   2353  CA  ARG A 163      37.211   6.908 -21.021  1.00  0.00           C  
ATOM   2354  C   ARG A 163      37.577   5.469 -21.324  1.00  0.00           C  
ATOM   2355  O   ARG A 163      36.872   4.538 -20.939  1.00  0.00           O  
ATOM   2356  CB  ARG A 163      36.685   7.567 -22.279  1.00  0.00           C  
ATOM   2357  CG  ARG A 163      35.393   7.008 -22.807  1.00  0.00           C  
ATOM   2358  CD  ARG A 163      34.991   7.713 -24.045  1.00  0.00           C  
ATOM   2359  NE  ARG A 163      33.763   7.183 -24.607  1.00  0.00           N  
ATOM   2360  CZ  ARG A 163      32.521   7.616 -24.305  1.00  0.00           C  
ATOM   2361  NH1 ARG A 163      32.336   8.595 -23.451  1.00  0.00           N  
ATOM   2362  NH2 ARG A 163      31.473   7.050 -24.883  1.00  0.00           N  
ATOM   2363  H   ARG A 163      38.655   8.471 -20.982  1.00  0.00           H  
ATOM   2364  HA  ARG A 163      36.439   6.920 -20.257  1.00  0.00           H  
ATOM   2365 1HB  ARG A 163      36.541   8.630 -22.110  1.00  0.00           H  
ATOM   2366 2HB  ARG A 163      37.429   7.471 -23.070  1.00  0.00           H  
ATOM   2367 1HG  ARG A 163      35.507   5.946 -23.020  1.00  0.00           H  
ATOM   2368 2HG  ARG A 163      34.604   7.154 -22.059  1.00  0.00           H  
ATOM   2369 1HD  ARG A 163      34.836   8.767 -23.818  1.00  0.00           H  
ATOM   2370 2HD  ARG A 163      35.782   7.616 -24.788  1.00  0.00           H  
ATOM   2371  HE  ARG A 163      33.844   6.427 -25.269  1.00  0.00           H  
ATOM   2372 1HH1 ARG A 163      33.139   9.043 -22.979  1.00  0.00           H  
ATOM   2373 2HH1 ARG A 163      31.396   8.906 -23.255  1.00  0.00           H  
ATOM   2374 1HH2 ARG A 163      31.606   6.295 -25.539  1.00  0.00           H  
ATOM   2375 2HH2 ARG A 163      30.542   7.366 -24.658  1.00  0.00           H  
ATOM   2376  N   ALA A 164      38.708   5.271 -22.002  1.00  0.00           N  
ATOM   2377  CA  ALA A 164      39.144   3.919 -22.277  1.00  0.00           C  
ATOM   2378  C   ALA A 164      39.518   3.170 -20.994  1.00  0.00           C  
ATOM   2379  O   ALA A 164      39.061   2.051 -20.763  1.00  0.00           O  
ATOM   2380  CB  ALA A 164      40.333   3.954 -23.210  1.00  0.00           C  
ATOM   2381  H   ALA A 164      39.264   6.064 -22.329  1.00  0.00           H  
ATOM   2382  HA  ALA A 164      38.325   3.389 -22.751  1.00  0.00           H  
ATOM   2383 1HB  ALA A 164      40.649   2.939 -23.438  1.00  0.00           H  
ATOM   2384 2HB  ALA A 164      40.058   4.470 -24.131  1.00  0.00           H  
ATOM   2385 3HB  ALA A 164      41.149   4.491 -22.724  1.00  0.00           H  
ATOM   2386  N   ALA A 165      40.303   3.802 -20.114  1.00  0.00           N  
ATOM   2387  CA  ALA A 165      40.734   3.150 -18.878  1.00  0.00           C  
ATOM   2388  C   ALA A 165      39.554   2.771 -17.990  1.00  0.00           C  
ATOM   2389  O   ALA A 165      39.543   1.705 -17.368  1.00  0.00           O  
ATOM   2390  CB  ALA A 165      41.675   4.066 -18.124  1.00  0.00           C  
ATOM   2391  H   ALA A 165      40.652   4.742 -20.315  1.00  0.00           H  
ATOM   2392  HA  ALA A 165      41.262   2.237 -19.148  1.00  0.00           H  
ATOM   2393 1HB  ALA A 165      42.024   3.570 -17.221  1.00  0.00           H  
ATOM   2394 2HB  ALA A 165      42.524   4.313 -18.758  1.00  0.00           H  
ATOM   2395 3HB  ALA A 165      41.149   4.973 -17.861  1.00  0.00           H  
ATOM   2396  N   ALA A 166      38.540   3.637 -17.998  1.00  0.00           N  
ATOM   2397  CA  ALA A 166      37.310   3.566 -17.224  1.00  0.00           C  
ATOM   2398  C   ALA A 166      36.511   2.329 -17.552  1.00  0.00           C  
ATOM   2399  O   ALA A 166      35.659   1.922 -16.760  1.00  0.00           O  
ATOM   2400  CB  ALA A 166      36.457   4.806 -17.458  1.00  0.00           C  
ATOM   2401  H   ALA A 166      38.649   4.458 -18.569  1.00  0.00           H  
ATOM   2402  HA  ALA A 166      37.574   3.523 -16.173  1.00  0.00           H  
ATOM   2403 1HB  ALA A 166      35.561   4.743 -16.847  1.00  0.00           H  
ATOM   2404 2HB  ALA A 166      37.019   5.693 -17.183  1.00  0.00           H  
ATOM   2405 3HB  ALA A 166      36.181   4.858 -18.507  1.00  0.00           H  
ATOM   2406  N   LYS A 167      36.771   1.704 -18.714  1.00  0.00           N  
ATOM   2407  CA  LYS A 167      36.032   0.514 -19.096  1.00  0.00           C  
ATOM   2408  C   LYS A 167      36.219  -0.543 -18.018  1.00  0.00           C  
ATOM   2409  O   LYS A 167      35.313  -1.345 -17.767  1.00  0.00           O  
ATOM   2410  CB  LYS A 167      36.487   0.005 -20.463  1.00  0.00           C  
ATOM   2411  CG  LYS A 167      36.054   0.893 -21.627  1.00  0.00           C  
ATOM   2412  CD  LYS A 167      36.569   0.369 -22.963  1.00  0.00           C  
ATOM   2413  CE  LYS A 167      36.115   1.260 -24.113  1.00  0.00           C  
ATOM   2414  NZ  LYS A 167      36.626   0.777 -25.426  1.00  0.00           N  
ATOM   2415  H   LYS A 167      37.504   2.042 -19.341  1.00  0.00           H  
ATOM   2416  HA  LYS A 167      34.982   0.763 -19.159  1.00  0.00           H  
ATOM   2417 1HB  LYS A 167      37.577  -0.061 -20.484  1.00  0.00           H  
ATOM   2418 2HB  LYS A 167      36.092  -0.996 -20.625  1.00  0.00           H  
ATOM   2419 1HG  LYS A 167      34.965   0.937 -21.656  1.00  0.00           H  
ATOM   2420 2HG  LYS A 167      36.438   1.903 -21.462  1.00  0.00           H  
ATOM   2421 1HD  LYS A 167      37.663   0.354 -22.939  1.00  0.00           H  
ATOM   2422 2HD  LYS A 167      36.210  -0.647 -23.125  1.00  0.00           H  
ATOM   2423 1HE  LYS A 167      35.028   1.275 -24.140  1.00  0.00           H  
ATOM   2424 2HE  LYS A 167      36.478   2.274 -23.943  1.00  0.00           H  
ATOM   2425 1HZ  LYS A 167      36.302   1.393 -26.159  1.00  0.00           H  
ATOM   2426 2HZ  LYS A 167      37.636   0.771 -25.413  1.00  0.00           H  
ATOM   2427 3HZ  LYS A 167      36.285  -0.158 -25.596  1.00  0.00           H  
ATOM   2428  N   ASP A 168      37.392  -0.518 -17.372  1.00  0.00           N  
ATOM   2429  CA  ASP A 168      37.710  -1.371 -16.251  1.00  0.00           C  
ATOM   2430  C   ASP A 168      37.054  -0.692 -15.049  1.00  0.00           C  
ATOM   2431  O   ASP A 168      37.493   0.397 -14.666  1.00  0.00           O  
ATOM   2432  CB  ASP A 168      39.227  -1.495 -16.068  1.00  0.00           C  
ATOM   2433  CG  ASP A 168      39.662  -2.411 -14.906  1.00  0.00           C  
ATOM   2434  OD1 ASP A 168      38.933  -2.547 -13.922  1.00  0.00           O  
ATOM   2435  OD2 ASP A 168      40.729  -2.976 -15.011  1.00  0.00           O  
ATOM   2436  H   ASP A 168      38.085   0.188 -17.632  1.00  0.00           H  
ATOM   2437  HA  ASP A 168      37.297  -2.355 -16.444  1.00  0.00           H  
ATOM   2438 1HB  ASP A 168      39.670  -1.877 -16.989  1.00  0.00           H  
ATOM   2439 2HB  ASP A 168      39.648  -0.500 -15.907  1.00  0.00           H  
ATOM   2440  N   PRO A 169      36.049  -1.297 -14.399  1.00  0.00           N  
ATOM   2441  CA  PRO A 169      35.269  -0.679 -13.354  1.00  0.00           C  
ATOM   2442  C   PRO A 169      36.123  -0.253 -12.173  1.00  0.00           C  
ATOM   2443  O   PRO A 169      35.732   0.642 -11.427  1.00  0.00           O  
ATOM   2444  CB  PRO A 169      34.283  -1.785 -12.956  1.00  0.00           C  
ATOM   2445  CG  PRO A 169      34.948  -3.072 -13.384  1.00  0.00           C  
ATOM   2446  CD  PRO A 169      35.738  -2.718 -14.632  1.00  0.00           C  
ATOM   2447  HA  PRO A 169      34.736   0.183 -13.783  1.00  0.00           H  
ATOM   2448 1HB  PRO A 169      34.123  -1.751 -11.868  1.00  0.00           H  
ATOM   2449 2HB  PRO A 169      33.313  -1.612 -13.422  1.00  0.00           H  
ATOM   2450 1HG  PRO A 169      35.599  -3.438 -12.567  1.00  0.00           H  
ATOM   2451 2HG  PRO A 169      34.195  -3.851 -13.563  1.00  0.00           H  
ATOM   2452 1HD  PRO A 169      36.653  -3.330 -14.632  1.00  0.00           H  
ATOM   2453 2HD  PRO A 169      35.137  -2.845 -15.544  1.00  0.00           H  
ATOM   2454  N   ASP A 170      37.306  -0.852 -11.974  1.00  0.00           N  
ATOM   2455  CA  ASP A 170      38.100  -0.398 -10.838  1.00  0.00           C  
ATOM   2456  C   ASP A 170      38.629   1.017 -11.075  1.00  0.00           C  
ATOM   2457  O   ASP A 170      38.865   1.774 -10.130  1.00  0.00           O  
ATOM   2458  CB  ASP A 170      39.231  -1.365 -10.493  1.00  0.00           C  
ATOM   2459  CG  ASP A 170      38.736  -2.653  -9.779  1.00  0.00           C  
ATOM   2460  OD1 ASP A 170      37.594  -2.691  -9.368  1.00  0.00           O  
ATOM   2461  OD2 ASP A 170      39.517  -3.566  -9.629  1.00  0.00           O  
ATOM   2462  H   ASP A 170      37.687  -1.570 -12.612  1.00  0.00           H  
ATOM   2463  HA  ASP A 170      37.445  -0.361  -9.967  1.00  0.00           H  
ATOM   2464 1HB  ASP A 170      39.733  -1.660 -11.424  1.00  0.00           H  
ATOM   2465 2HB  ASP A 170      39.969  -0.864  -9.865  1.00  0.00           H  
ATOM   2466  N   VAL A 171      38.802   1.387 -12.343  1.00  0.00           N  
ATOM   2467  CA  VAL A 171      39.301   2.710 -12.680  1.00  0.00           C  
ATOM   2468  C   VAL A 171      38.180   3.706 -12.560  1.00  0.00           C  
ATOM   2469  O   VAL A 171      38.336   4.761 -11.945  1.00  0.00           O  
ATOM   2470  CB  VAL A 171      39.833   2.772 -14.113  1.00  0.00           C  
ATOM   2471  CG1 VAL A 171      40.206   4.213 -14.449  1.00  0.00           C  
ATOM   2472  CG2 VAL A 171      41.007   1.839 -14.271  1.00  0.00           C  
ATOM   2473  H   VAL A 171      38.544   0.754 -13.100  1.00  0.00           H  
ATOM   2474  HA  VAL A 171      40.097   2.976 -11.985  1.00  0.00           H  
ATOM   2475  HB  VAL A 171      39.051   2.461 -14.794  1.00  0.00           H  
ATOM   2476 1HG1 VAL A 171      40.558   4.267 -15.465  1.00  0.00           H  
ATOM   2477 2HG1 VAL A 171      39.328   4.847 -14.339  1.00  0.00           H  
ATOM   2478 3HG1 VAL A 171      40.988   4.554 -13.774  1.00  0.00           H  
ATOM   2479 1HG2 VAL A 171      41.365   1.880 -15.300  1.00  0.00           H  
ATOM   2480 2HG2 VAL A 171      41.805   2.137 -13.594  1.00  0.00           H  
ATOM   2481 3HG2 VAL A 171      40.688   0.820 -14.039  1.00  0.00           H  
ATOM   2482  N   GLY A 172      37.027   3.373 -13.137  1.00  0.00           N  
ATOM   2483  CA  GLY A 172      35.903   4.298 -13.051  1.00  0.00           C  
ATOM   2484  C   GLY A 172      35.517   4.520 -11.581  1.00  0.00           C  
ATOM   2485  O   GLY A 172      35.197   5.645 -11.171  1.00  0.00           O  
ATOM   2486  H   GLY A 172      36.955   2.476 -13.630  1.00  0.00           H  
ATOM   2487 1HA  GLY A 172      36.190   5.250 -13.500  1.00  0.00           H  
ATOM   2488 2HA  GLY A 172      35.062   3.927 -13.630  1.00  0.00           H  
ATOM   2489  N   ARG A 173      35.591   3.446 -10.775  1.00  0.00           N  
ATOM   2490  CA  ARG A 173      35.272   3.506  -9.356  1.00  0.00           C  
ATOM   2491  C   ARG A 173      36.314   4.335  -8.619  1.00  0.00           C  
ATOM   2492  O   ARG A 173      35.966   5.208  -7.825  1.00  0.00           O  
ATOM   2493  CB  ARG A 173      35.246   2.102  -8.766  1.00  0.00           C  
ATOM   2494  CG  ARG A 173      34.895   1.987  -7.290  1.00  0.00           C  
ATOM   2495  CD  ARG A 173      33.486   2.405  -6.980  1.00  0.00           C  
ATOM   2496  NE  ARG A 173      33.173   2.162  -5.570  1.00  0.00           N  
ATOM   2497  CZ  ARG A 173      32.061   2.576  -4.933  1.00  0.00           C  
ATOM   2498  NH1 ARG A 173      31.149   3.246  -5.564  1.00  0.00           N  
ATOM   2499  NH2 ARG A 173      31.896   2.308  -3.650  1.00  0.00           N  
ATOM   2500  H   ARG A 173      35.845   2.536 -11.158  1.00  0.00           H  
ATOM   2501  HA  ARG A 173      34.292   3.965  -9.233  1.00  0.00           H  
ATOM   2502 1HB  ARG A 173      34.531   1.495  -9.310  1.00  0.00           H  
ATOM   2503 2HB  ARG A 173      36.224   1.641  -8.904  1.00  0.00           H  
ATOM   2504 1HG  ARG A 173      35.022   0.951  -6.976  1.00  0.00           H  
ATOM   2505 2HG  ARG A 173      35.571   2.623  -6.718  1.00  0.00           H  
ATOM   2506 1HD  ARG A 173      33.359   3.473  -7.182  1.00  0.00           H  
ATOM   2507 2HD  ARG A 173      32.786   1.837  -7.593  1.00  0.00           H  
ATOM   2508  HE  ARG A 173      33.851   1.647  -5.029  1.00  0.00           H  
ATOM   2509 1HH1 ARG A 173      31.251   3.496  -6.545  1.00  0.00           H  
ATOM   2510 2HH1 ARG A 173      30.321   3.586  -5.069  1.00  0.00           H  
ATOM   2511 1HH2 ARG A 173      32.597   1.792  -3.143  1.00  0.00           H  
ATOM   2512 2HH2 ARG A 173      31.063   2.634  -3.172  1.00  0.00           H  
ATOM   2513  N   GLY A 174      37.596   4.107  -8.922  1.00  0.00           N  
ATOM   2514  CA  GLY A 174      38.692   4.842  -8.305  1.00  0.00           C  
ATOM   2515  C   GLY A 174      38.533   6.337  -8.533  1.00  0.00           C  
ATOM   2516  O   GLY A 174      38.596   7.132  -7.591  1.00  0.00           O  
ATOM   2517  H   GLY A 174      37.848   3.370  -9.578  1.00  0.00           H  
ATOM   2518 1HA  GLY A 174      38.722   4.629  -7.237  1.00  0.00           H  
ATOM   2519 2HA  GLY A 174      39.633   4.499  -8.735  1.00  0.00           H  
ATOM   2520  N   VAL A 175      38.315   6.725  -9.786  1.00  0.00           N  
ATOM   2521  CA  VAL A 175      38.150   8.132 -10.102  1.00  0.00           C  
ATOM   2522  C   VAL A 175      36.914   8.713  -9.425  1.00  0.00           C  
ATOM   2523  O   VAL A 175      36.991   9.786  -8.821  1.00  0.00           O  
ATOM   2524  CB  VAL A 175      38.045   8.337 -11.622  1.00  0.00           C  
ATOM   2525  CG1 VAL A 175      37.670   9.782 -11.920  1.00  0.00           C  
ATOM   2526  CG2 VAL A 175      39.371   7.989 -12.270  1.00  0.00           C  
ATOM   2527  H   VAL A 175      38.271   6.026 -10.529  1.00  0.00           H  
ATOM   2528  HA  VAL A 175      39.028   8.667  -9.742  1.00  0.00           H  
ATOM   2529  HB  VAL A 175      37.259   7.689 -12.022  1.00  0.00           H  
ATOM   2530 1HG1 VAL A 175      37.586   9.925 -12.993  1.00  0.00           H  
ATOM   2531 2HG1 VAL A 175      36.714  10.005 -11.451  1.00  0.00           H  
ATOM   2532 3HG1 VAL A 175      38.434  10.449 -11.524  1.00  0.00           H  
ATOM   2533 1HG2 VAL A 175      39.294   8.131 -13.336  1.00  0.00           H  
ATOM   2534 2HG2 VAL A 175      40.150   8.637 -11.871  1.00  0.00           H  
ATOM   2535 3HG2 VAL A 175      39.617   6.949 -12.056  1.00  0.00           H  
ATOM   2536  N   SER A 176      35.783   8.001  -9.482  1.00  0.00           N  
ATOM   2537  CA  SER A 176      34.556   8.498  -8.877  1.00  0.00           C  
ATOM   2538  C   SER A 176      34.743   8.696  -7.382  1.00  0.00           C  
ATOM   2539  O   SER A 176      34.306   9.700  -6.812  1.00  0.00           O  
ATOM   2540  CB  SER A 176      33.445   7.514  -9.124  1.00  0.00           C  
ATOM   2541  OG  SER A 176      33.183   7.406 -10.489  1.00  0.00           O  
ATOM   2542  H   SER A 176      35.754   7.112  -9.981  1.00  0.00           H  
ATOM   2543  HA  SER A 176      34.302   9.454  -9.328  1.00  0.00           H  
ATOM   2544 1HB  SER A 176      33.714   6.537  -8.720  1.00  0.00           H  
ATOM   2545 2HB  SER A 176      32.567   7.847  -8.612  1.00  0.00           H  
ATOM   2546  HG  SER A 176      33.953   6.916 -10.861  1.00  0.00           H  
ATOM   2547  N   TYR A 177      35.426   7.747  -6.751  1.00  0.00           N  
ATOM   2548  CA  TYR A 177      35.735   7.821  -5.343  1.00  0.00           C  
ATOM   2549  C   TYR A 177      36.519   9.066  -5.031  1.00  0.00           C  
ATOM   2550  O   TYR A 177      36.126   9.825  -4.154  1.00  0.00           O  
ATOM   2551  CB  TYR A 177      36.504   6.582  -4.908  1.00  0.00           C  
ATOM   2552  CG  TYR A 177      37.062   6.645  -3.533  1.00  0.00           C  
ATOM   2553  CD1 TYR A 177      36.265   6.441  -2.442  1.00  0.00           C  
ATOM   2554  CD2 TYR A 177      38.422   6.894  -3.371  1.00  0.00           C  
ATOM   2555  CE1 TYR A 177      36.827   6.489  -1.198  1.00  0.00           C  
ATOM   2556  CE2 TYR A 177      38.969   6.938  -2.113  1.00  0.00           C  
ATOM   2557  CZ  TYR A 177      38.163   6.734  -1.032  1.00  0.00           C  
ATOM   2558  OH  TYR A 177      38.674   6.763   0.226  1.00  0.00           O  
ATOM   2559  H   TYR A 177      35.743   6.931  -7.268  1.00  0.00           H  
ATOM   2560  HA  TYR A 177      34.805   7.875  -4.786  1.00  0.00           H  
ATOM   2561 1HB  TYR A 177      35.847   5.713  -4.971  1.00  0.00           H  
ATOM   2562 2HB  TYR A 177      37.323   6.409  -5.593  1.00  0.00           H  
ATOM   2563  HD1 TYR A 177      35.198   6.243  -2.560  1.00  0.00           H  
ATOM   2564  HD2 TYR A 177      39.050   7.051  -4.246  1.00  0.00           H  
ATOM   2565  HE1 TYR A 177      36.224   6.337  -0.339  1.00  0.00           H  
ATOM   2566  HE2 TYR A 177      40.033   7.131  -1.980  1.00  0.00           H  
ATOM   2567  HH  TYR A 177      37.939   6.850   0.867  1.00  0.00           H  
ATOM   2568  N   LEU A 178      37.602   9.306  -5.768  1.00  0.00           N  
ATOM   2569  CA  LEU A 178      38.446  10.461  -5.507  1.00  0.00           C  
ATOM   2570  C   LEU A 178      37.690  11.769  -5.714  1.00  0.00           C  
ATOM   2571  O   LEU A 178      37.901  12.741  -4.979  1.00  0.00           O  
ATOM   2572  CB  LEU A 178      39.697  10.380  -6.373  1.00  0.00           C  
ATOM   2573  CG  LEU A 178      40.637   9.239  -5.967  1.00  0.00           C  
ATOM   2574  CD1 LEU A 178      41.775   9.142  -6.964  1.00  0.00           C  
ATOM   2575  CD2 LEU A 178      41.130   9.482  -4.533  1.00  0.00           C  
ATOM   2576  H   LEU A 178      37.866   8.645  -6.502  1.00  0.00           H  
ATOM   2577  HA  LEU A 178      38.761  10.414  -4.468  1.00  0.00           H  
ATOM   2578 1HB  LEU A 178      39.390  10.214  -7.409  1.00  0.00           H  
ATOM   2579 2HB  LEU A 178      40.240  11.320  -6.310  1.00  0.00           H  
ATOM   2580  HG  LEU A 178      40.095   8.300  -5.996  1.00  0.00           H  
ATOM   2581 1HD1 LEU A 178      42.434   8.320  -6.685  1.00  0.00           H  
ATOM   2582 2HD1 LEU A 178      41.365   8.958  -7.959  1.00  0.00           H  
ATOM   2583 3HD1 LEU A 178      42.337  10.073  -6.967  1.00  0.00           H  
ATOM   2584 1HD2 LEU A 178      41.787   8.666  -4.231  1.00  0.00           H  
ATOM   2585 2HD2 LEU A 178      41.677  10.424  -4.489  1.00  0.00           H  
ATOM   2586 3HD2 LEU A 178      40.275   9.528  -3.856  1.00  0.00           H  
ATOM   2587  N   ILE A 179      36.776  11.801  -6.683  1.00  0.00           N  
ATOM   2588  CA  ILE A 179      35.969  12.996  -6.875  1.00  0.00           C  
ATOM   2589  C   ILE A 179      35.124  13.229  -5.625  1.00  0.00           C  
ATOM   2590  O   ILE A 179      35.075  14.349  -5.099  1.00  0.00           O  
ATOM   2591  CB  ILE A 179      35.067  12.871  -8.113  1.00  0.00           C  
ATOM   2592  CG1 ILE A 179      35.925  12.875  -9.384  1.00  0.00           C  
ATOM   2593  CG2 ILE A 179      34.045  13.989  -8.123  1.00  0.00           C  
ATOM   2594  CD1 ILE A 179      35.171  12.463 -10.618  1.00  0.00           C  
ATOM   2595  H   ILE A 179      36.655  10.995  -7.299  1.00  0.00           H  
ATOM   2596  HA  ILE A 179      36.629  13.850  -7.011  1.00  0.00           H  
ATOM   2597  HB  ILE A 179      34.547  11.916  -8.079  1.00  0.00           H  
ATOM   2598 1HG1 ILE A 179      36.319  13.877  -9.537  1.00  0.00           H  
ATOM   2599 2HG1 ILE A 179      36.761  12.196  -9.246  1.00  0.00           H  
ATOM   2600 1HG2 ILE A 179      33.399  13.881  -8.991  1.00  0.00           H  
ATOM   2601 2HG2 ILE A 179      33.445  13.928  -7.216  1.00  0.00           H  
ATOM   2602 3HG2 ILE A 179      34.552  14.951  -8.161  1.00  0.00           H  
ATOM   2603 1HD1 ILE A 179      35.841  12.490 -11.477  1.00  0.00           H  
ATOM   2604 2HD1 ILE A 179      34.791  11.454 -10.487  1.00  0.00           H  
ATOM   2605 3HD1 ILE A 179      34.343  13.147 -10.782  1.00  0.00           H  
ATOM   2606  N   GLU A 180      34.493  12.169  -5.118  1.00  0.00           N  
ATOM   2607  CA  GLU A 180      33.704  12.303  -3.906  1.00  0.00           C  
ATOM   2608  C   GLU A 180      34.571  12.633  -2.692  1.00  0.00           C  
ATOM   2609  O   GLU A 180      34.146  13.413  -1.845  1.00  0.00           O  
ATOM   2610  CB  GLU A 180      32.835  11.072  -3.662  1.00  0.00           C  
ATOM   2611  CG  GLU A 180      31.656  10.945  -4.624  1.00  0.00           C  
ATOM   2612  CD  GLU A 180      30.682  12.114  -4.526  1.00  0.00           C  
ATOM   2613  OE1 GLU A 180      30.287  12.436  -3.433  1.00  0.00           O  
ATOM   2614  OE2 GLU A 180      30.330  12.673  -5.545  1.00  0.00           O  
ATOM   2615  H   GLU A 180      34.558  11.264  -5.590  1.00  0.00           H  
ATOM   2616  HA  GLU A 180      33.022  13.136  -4.052  1.00  0.00           H  
ATOM   2617 1HB  GLU A 180      33.447  10.172  -3.771  1.00  0.00           H  
ATOM   2618 2HB  GLU A 180      32.451  11.086  -2.643  1.00  0.00           H  
ATOM   2619 1HG  GLU A 180      32.025  10.855  -5.647  1.00  0.00           H  
ATOM   2620 2HG  GLU A 180      31.122  10.052  -4.376  1.00  0.00           H  
ATOM   2621  N   VAL A 181      35.801  12.110  -2.619  1.00  0.00           N  
ATOM   2622  CA  VAL A 181      36.664  12.435  -1.485  1.00  0.00           C  
ATOM   2623  C   VAL A 181      36.924  13.915  -1.473  1.00  0.00           C  
ATOM   2624  O   VAL A 181      36.848  14.557  -0.429  1.00  0.00           O  
ATOM   2625  CB  VAL A 181      38.044  11.763  -1.570  1.00  0.00           C  
ATOM   2626  CG1 VAL A 181      38.940  12.324  -0.466  1.00  0.00           C  
ATOM   2627  CG2 VAL A 181      37.918  10.288  -1.433  1.00  0.00           C  
ATOM   2628  H   VAL A 181      36.108  11.455  -3.334  1.00  0.00           H  
ATOM   2629  HA  VAL A 181      36.172  12.155  -0.556  1.00  0.00           H  
ATOM   2630  HB  VAL A 181      38.496  12.005  -2.530  1.00  0.00           H  
ATOM   2631 1HG1 VAL A 181      39.924  11.873  -0.536  1.00  0.00           H  
ATOM   2632 2HG1 VAL A 181      39.032  13.403  -0.583  1.00  0.00           H  
ATOM   2633 3HG1 VAL A 181      38.503  12.100   0.511  1.00  0.00           H  
ATOM   2634 1HG2 VAL A 181      38.895   9.836  -1.510  1.00  0.00           H  
ATOM   2635 2HG2 VAL A 181      37.487  10.066  -0.480  1.00  0.00           H  
ATOM   2636 3HG2 VAL A 181      37.301   9.895  -2.190  1.00  0.00           H  
ATOM   2637  N   ALA A 182      37.241  14.467  -2.644  1.00  0.00           N  
ATOM   2638  CA  ALA A 182      37.504  15.889  -2.764  1.00  0.00           C  
ATOM   2639  C   ALA A 182      36.289  16.717  -2.357  1.00  0.00           C  
ATOM   2640  O   ALA A 182      36.423  17.746  -1.683  1.00  0.00           O  
ATOM   2641  CB  ALA A 182      37.891  16.207  -4.195  1.00  0.00           C  
ATOM   2642  H   ALA A 182      37.308  13.877  -3.476  1.00  0.00           H  
ATOM   2643  HA  ALA A 182      38.327  16.140  -2.099  1.00  0.00           H  
ATOM   2644 1HB  ALA A 182      38.114  17.267  -4.288  1.00  0.00           H  
ATOM   2645 2HB  ALA A 182      38.769  15.622  -4.469  1.00  0.00           H  
ATOM   2646 3HB  ALA A 182      37.066  15.949  -4.857  1.00  0.00           H  
ATOM   2647  N   ARG A 183      35.092  16.261  -2.736  1.00  0.00           N  
ATOM   2648  CA  ARG A 183      33.873  16.977  -2.385  1.00  0.00           C  
ATOM   2649  C   ARG A 183      33.591  16.919  -0.885  1.00  0.00           C  
ATOM   2650  O   ARG A 183      33.277  17.941  -0.259  1.00  0.00           O  
ATOM   2651  CB  ARG A 183      32.704  16.398  -3.171  1.00  0.00           C  
ATOM   2652  CG  ARG A 183      32.739  16.725  -4.662  1.00  0.00           C  
ATOM   2653  CD  ARG A 183      31.694  16.000  -5.442  1.00  0.00           C  
ATOM   2654  NE  ARG A 183      31.690  16.430  -6.839  1.00  0.00           N  
ATOM   2655  CZ  ARG A 183      31.046  15.814  -7.855  1.00  0.00           C  
ATOM   2656  NH1 ARG A 183      30.361  14.706  -7.662  1.00  0.00           N  
ATOM   2657  NH2 ARG A 183      31.110  16.334  -9.069  1.00  0.00           N  
ATOM   2658  H   ARG A 183      35.033  15.421  -3.316  1.00  0.00           H  
ATOM   2659  HA  ARG A 183      33.996  18.021  -2.673  1.00  0.00           H  
ATOM   2660 1HB  ARG A 183      32.697  15.316  -3.069  1.00  0.00           H  
ATOM   2661 2HB  ARG A 183      31.766  16.771  -2.765  1.00  0.00           H  
ATOM   2662 1HG  ARG A 183      32.582  17.794  -4.798  1.00  0.00           H  
ATOM   2663 2HG  ARG A 183      33.713  16.452  -5.065  1.00  0.00           H  
ATOM   2664 1HD  ARG A 183      31.902  14.928  -5.414  1.00  0.00           H  
ATOM   2665 2HD  ARG A 183      30.711  16.187  -5.018  1.00  0.00           H  
ATOM   2666  HE  ARG A 183      32.199  17.275  -7.059  1.00  0.00           H  
ATOM   2667 1HH1 ARG A 183      30.312  14.260  -6.733  1.00  0.00           H  
ATOM   2668 2HH1 ARG A 183      29.890  14.265  -8.433  1.00  0.00           H  
ATOM   2669 1HH2 ARG A 183      31.635  17.183  -9.227  1.00  0.00           H  
ATOM   2670 2HH2 ARG A 183      30.635  15.882  -9.836  1.00  0.00           H  
ATOM   2671  N   VAL A 184      33.771  15.743  -0.287  1.00  0.00           N  
ATOM   2672  CA  VAL A 184      33.520  15.610   1.135  1.00  0.00           C  
ATOM   2673  C   VAL A 184      34.569  16.385   1.912  1.00  0.00           C  
ATOM   2674  O   VAL A 184      34.250  17.117   2.846  1.00  0.00           O  
ATOM   2675  CB  VAL A 184      33.530  14.153   1.608  1.00  0.00           C  
ATOM   2676  CG1 VAL A 184      33.418  14.172   3.093  1.00  0.00           C  
ATOM   2677  CG2 VAL A 184      32.380  13.360   0.999  1.00  0.00           C  
ATOM   2678  H   VAL A 184      34.042  14.929  -0.836  1.00  0.00           H  
ATOM   2679  HA  VAL A 184      32.539  16.030   1.353  1.00  0.00           H  
ATOM   2680  HB  VAL A 184      34.479  13.682   1.331  1.00  0.00           H  
ATOM   2681 1HG1 VAL A 184      33.428  13.180   3.467  1.00  0.00           H  
ATOM   2682 2HG1 VAL A 184      34.256  14.733   3.506  1.00  0.00           H  
ATOM   2683 3HG1 VAL A 184      32.482  14.652   3.376  1.00  0.00           H  
ATOM   2684 1HG2 VAL A 184      32.413  12.333   1.364  1.00  0.00           H  
ATOM   2685 2HG2 VAL A 184      31.433  13.818   1.281  1.00  0.00           H  
ATOM   2686 3HG2 VAL A 184      32.467  13.357  -0.082  1.00  0.00           H  
ATOM   2687  N   PHE A 185      35.827  16.255   1.512  1.00  0.00           N  
ATOM   2688  CA  PHE A 185      36.916  16.951   2.168  1.00  0.00           C  
ATOM   2689  C   PHE A 185      36.624  18.441   2.159  1.00  0.00           C  
ATOM   2690  O   PHE A 185      36.684  19.092   3.203  1.00  0.00           O  
ATOM   2691  CB  PHE A 185      38.233  16.621   1.474  1.00  0.00           C  
ATOM   2692  CG  PHE A 185      39.436  17.279   2.025  1.00  0.00           C  
ATOM   2693  CD1 PHE A 185      39.994  16.834   3.204  1.00  0.00           C  
ATOM   2694  CD2 PHE A 185      40.043  18.309   1.349  1.00  0.00           C  
ATOM   2695  CE1 PHE A 185      41.142  17.409   3.702  1.00  0.00           C  
ATOM   2696  CE2 PHE A 185      41.187  18.891   1.838  1.00  0.00           C  
ATOM   2697  CZ  PHE A 185      41.738  18.439   3.011  1.00  0.00           C  
ATOM   2698  H   PHE A 185      36.048  15.651   0.729  1.00  0.00           H  
ATOM   2699  HA  PHE A 185      36.975  16.617   3.204  1.00  0.00           H  
ATOM   2700 1HB  PHE A 185      38.393  15.543   1.509  1.00  0.00           H  
ATOM   2701 2HB  PHE A 185      38.152  16.893   0.422  1.00  0.00           H  
ATOM   2702  HD1 PHE A 185      39.510  16.029   3.732  1.00  0.00           H  
ATOM   2703  HD2 PHE A 185      39.604  18.657   0.413  1.00  0.00           H  
ATOM   2704  HE1 PHE A 185      41.574  17.056   4.641  1.00  0.00           H  
ATOM   2705  HE2 PHE A 185      41.661  19.709   1.293  1.00  0.00           H  
ATOM   2706  HZ  PHE A 185      42.639  18.903   3.383  1.00  0.00           H  
ATOM   2707  N   GLY A 186      36.255  18.981   0.992  1.00  0.00           N  
ATOM   2708  CA  GLY A 186      35.914  20.391   0.871  1.00  0.00           C  
ATOM   2709  C   GLY A 186      34.772  20.814   1.810  1.00  0.00           C  
ATOM   2710  O   GLY A 186      34.750  21.950   2.283  1.00  0.00           O  
ATOM   2711  H   GLY A 186      36.225  18.409   0.147  1.00  0.00           H  
ATOM   2712 1HA  GLY A 186      36.798  20.992   1.082  1.00  0.00           H  
ATOM   2713 2HA  GLY A 186      35.628  20.593  -0.161  1.00  0.00           H  
ATOM   2714  N   SER A 187      33.832  19.902   2.104  1.00  0.00           N  
ATOM   2715  CA  SER A 187      32.721  20.218   3.004  1.00  0.00           C  
ATOM   2716  C   SER A 187      33.135  20.161   4.487  1.00  0.00           C  
ATOM   2717  O   SER A 187      32.349  20.533   5.364  1.00  0.00           O  
ATOM   2718  CB  SER A 187      31.535  19.279   2.779  1.00  0.00           C  
ATOM   2719  OG  SER A 187      31.764  17.986   3.276  1.00  0.00           O  
ATOM   2720  H   SER A 187      33.866  18.983   1.658  1.00  0.00           H  
ATOM   2721  HA  SER A 187      32.391  21.233   2.786  1.00  0.00           H  
ATOM   2722 1HB  SER A 187      30.642  19.697   3.237  1.00  0.00           H  
ATOM   2723 2HB  SER A 187      31.351  19.215   1.706  1.00  0.00           H  
ATOM   2724  HG  SER A 187      32.699  17.780   3.095  1.00  0.00           H  
ATOM   2725  N   LYS A 188      34.344  19.660   4.773  1.00  0.00           N  
ATOM   2726  CA  LYS A 188      34.832  19.498   6.140  1.00  0.00           C  
ATOM   2727  C   LYS A 188      35.965  20.450   6.531  1.00  0.00           C  
ATOM   2728  O   LYS A 188      36.029  20.881   7.686  1.00  0.00           O  
ATOM   2729  CB  LYS A 188      35.339  18.069   6.358  1.00  0.00           C  
ATOM   2730  CG  LYS A 188      34.298  16.968   6.347  1.00  0.00           C  
ATOM   2731  CD  LYS A 188      34.983  15.626   6.561  1.00  0.00           C  
ATOM   2732  CE  LYS A 188      34.003  14.476   6.659  1.00  0.00           C  
ATOM   2733  NZ  LYS A 188      33.193  14.530   7.913  1.00  0.00           N  
ATOM   2734  H   LYS A 188      34.966  19.388   4.018  1.00  0.00           H  
ATOM   2735  HA  LYS A 188      34.000  19.681   6.818  1.00  0.00           H  
ATOM   2736 1HB  LYS A 188      36.065  17.831   5.575  1.00  0.00           H  
ATOM   2737 2HB  LYS A 188      35.863  18.018   7.310  1.00  0.00           H  
ATOM   2738 1HG  LYS A 188      33.565  17.137   7.135  1.00  0.00           H  
ATOM   2739 2HG  LYS A 188      33.783  16.961   5.386  1.00  0.00           H  
ATOM   2740 1HD  LYS A 188      35.657  15.434   5.725  1.00  0.00           H  
ATOM   2741 2HD  LYS A 188      35.581  15.655   7.472  1.00  0.00           H  
ATOM   2742 1HE  LYS A 188      33.330  14.491   5.823  1.00  0.00           H  
ATOM   2743 2HE  LYS A 188      34.568  13.550   6.634  1.00  0.00           H  
ATOM   2744 1HZ  LYS A 188      32.583  13.714   7.944  1.00  0.00           H  
ATOM   2745 2HZ  LYS A 188      33.808  14.503   8.723  1.00  0.00           H  
ATOM   2746 3HZ  LYS A 188      32.649  15.371   7.942  1.00  0.00           H  
ATOM   2747  N   VAL A 189      36.865  20.763   5.600  1.00  0.00           N  
ATOM   2748  CA  VAL A 189      38.019  21.578   5.962  1.00  0.00           C  
ATOM   2749  C   VAL A 189      38.616  22.314   4.765  1.00  0.00           C  
ATOM   2750  O   VAL A 189      39.837  22.419   4.650  1.00  0.00           O  
ATOM   2751  OXT VAL A 189      37.890  23.055   4.109  1.00  0.00           O  
ATOM   2752  CB  VAL A 189      39.096  20.677   6.583  1.00  0.00           C  
ATOM   2753  CG1 VAL A 189      39.526  19.652   5.570  1.00  0.00           C  
ATOM   2754  CG2 VAL A 189      40.255  21.487   7.052  1.00  0.00           C  
ATOM   2755  H   VAL A 189      36.770  20.381   4.660  1.00  0.00           H  
ATOM   2756  HA  VAL A 189      37.700  22.316   6.698  1.00  0.00           H  
ATOM   2757  HB  VAL A 189      38.670  20.147   7.437  1.00  0.00           H  
ATOM   2758 1HG1 VAL A 189      40.279  19.015   6.001  1.00  0.00           H  
ATOM   2759 2HG1 VAL A 189      38.667  19.053   5.253  1.00  0.00           H  
ATOM   2760 3HG1 VAL A 189      39.947  20.161   4.706  1.00  0.00           H  
ATOM   2761 1HG2 VAL A 189      40.970  20.821   7.499  1.00  0.00           H  
ATOM   2762 2HG2 VAL A 189      40.711  22.013   6.218  1.00  0.00           H  
ATOM   2763 3HG2 VAL A 189      39.917  22.208   7.795  1.00  0.00           H  
TER                                                                             
# All scores below are weighted scores, not raw scores.
#BEGIN_POSE_ENERGIES_TABLE /home/grads/bernardm/FoldingBenchMarks/RosettaFold/RoseTTAFold/results_pyrosetta_rerun/T1114s1.pdb/pdb-3track/model0_0_0.45.pdb
label fa_atr fa_rep fa_sol fa_intra_rep fa_intra_sol_xover4 lk_ball_wtd fa_elec hbond_sr_bb hbond_lr_bb hbond_bb_sc hbond_sc dslf_fa13 omega fa_dun p_aa_pp yhh_planarity ref rama_prepro cart_bonded total
weights 1 0.55 1 0.005 1 1 1 1 1 1 1 1.25 0.4 0.7 0.6 0.625 1 0.45 0.5 NA
pose -887.446 83.243 679.55 2.11884 25.8723 -33.661 -332.957 -145.017 0 -19.4737 -10.1295 0 6.81768 129.206 -21.7951 0.04573 81.9146 18.4872 84.913 -338.31
MET:NtermProteinFull_1 -3.9002 0.38423 2.18314 0.00736 0.13906 -0.22192 -0.63165 0 0 0 0 0 -0.07238 1.75953 0 0 1.65735 0 0.04543 1.34994
ALA_2 -0.92488 0.06347 0.86606 0.00151 0 -0.13071 -0.06683 0 0 0 0 0 -0.08169 0 -0.3529 0 1.32468 -0.31801 0.13941 0.52012
SER_3 -2.36104 0.26119 1.83618 0.00271 0.07329 -0.2061 -0.18717 0 0 0 0 0 -0.02427 0.26866 0.09141 0 -0.28969 -0.273 0.17584 -0.63201
ASN_4 -5.35428 0.64163 4.97149 0.00607 0.40236 -0.16465 -2.55224 0 0 -1.00841 0 0 -0.08986 2.0931 -0.08025 0 -1.34026 0.13696 0.19296 -2.14538
GLY_5 -2.6506 0.16554 2.65604 9e-05 0 0.06957 -0.84948 0 0 0 0 0 -0.12517 0 0.38798 0 0.79816 0.24573 0.1375 0.83535
HIS_D_6 -3.42423 0.38658 3.60217 0.00413 0.63129 -0.22015 -1.49582 0 0 -1.00841 0 0 -0.01647 1.26948 -0.13956 0 -0.30065 0.18373 0.15002 -0.37789
SER_7 -4.03555 0.25022 4.47802 0.00134 0.02326 -0.32447 -1.65821 0 0 0 0 0 0.01528 0.39636 0.30474 0 -0.28969 0.04392 0.1961 -0.59867
ALA_8 -3.95638 0.21696 3.43848 0.00137 0 -0.18455 -1.39222 0 0 0 0 0 0.07078 0 -0.30971 0 1.32468 -0.23476 0.15618 -0.86917
GLY_9 -3.73489 0.36422 3.70329 0.00014 0 -0.16142 -2.02593 0 0 0 0 0 -0.07239 0 0.21842 0 0.79816 0.24995 0.14171 -0.51872
GLN_10 -5.87484 0.29726 5.91044 0.01036 0.84857 -0.35881 -2.96056 0 0 0 -0.68036 0 -0.00335 2.32355 -0.23983 0 -1.45095 0.32376 0.26355 -1.59121
ASN_11 -5.21831 0.3631 5.50794 0.00475 0.23113 -0.55948 -1.48502 0 0 0 0 0 0.01593 1.03081 0.56667 0 -1.34026 -0.05575 0.31228 -0.62622
ALA_12 -3.85314 0.28901 3.4014 0.00143 0 -0.06774 -1.17646 0 0 0 0 0 0.01726 0 -0.32888 0 1.32468 -0.14393 0.14902 -0.38734
ILE_13 -6.01882 0.55074 4.01584 0.03234 0.07282 -0.35644 -1.24155 0 0 0 0 0 -0.05545 0.09306 -0.47192 0 2.30374 -0.25027 0.10055 -1.22535
ASP_14 -3.83264 0.13404 4.68512 0.00399 0.30699 -0.10336 -2.02173 0 0 0 -0.68036 0 -0.04179 1.40275 -0.00705 0 -2.14574 -0.19509 0.15056 -2.34432
GLU_15 -2.89268 0.17989 2.79762 0.00616 0.31467 -0.30001 -0.8569 0 0 0 0 0 -0.06657 2.37784 -0.08261 0 -2.72453 -0.41774 0.25941 -1.40545
LEU_16 -3.97487 0.67746 2.53424 0.02468 0.05087 -0.05047 0.00821 0 0 0 0 0 0.05206 0.08758 -0.15327 0 1.66147 -0.45967 0.78981 1.2481
PRO_17 -1.9981 0.5343 1.28817 0.00428 0.06564 0.07474 0.04677 0 0 0 0 0 0.22256 0.01941 0.13163 0 -1.64321 -0.0102 0.81007 -0.45393
ASP_18 -3.01535 0.51058 3.38429 0.00181 0.24854 -0.02397 -3.12831 0 0 -1.38686 0 0 0.24832 2.77619 0.55402 0 -2.14574 3.18357 0.74906 1.95614
ILE_19 -4.15431 0.89517 3.04837 0.02892 0.09404 -0.08105 -0.96415 0 0 -0.8174 0 0 0.21582 0.15956 0.20281 0 2.30374 3.49459 1.02862 5.45473
SER_20 -4.18319 1.09341 4.86788 0.002 0.06019 -0.14509 -2.97086 0 0 -1.53308 0 0 -0.05402 0.85929 0.59959 0 -0.28969 5.71491 1.37045 5.3918
PRO_21 -3.28746 0.51164 2.26657 0.00246 0.04562 -0.21021 -0.49823 0 0 0 0 0 -0.10471 0.49854 -0.40921 0 -1.64321 4.94446 1.12186 3.23812
VAL_22 -5.00204 0.47305 3.97111 0.02196 0.05104 -0.33654 -1.24398 0 0 -0.96362 0 0 -0.03087 -0.0107 -0.37995 0 2.64269 -0.19994 0.31738 -0.69043
ASP_23 -5.78269 0.57903 5.98076 0.00662 0.33346 -0.16722 -3.40824 0 0 0 -0.45966 0 0.27016 1.75101 -0.25877 0 -2.14574 -0.12518 0.39056 -3.03589
GLY_24 -4.34827 0.29346 4.07099 0.00013 0 -0.16272 -1.90914 0 0 0 0 0 -0.0545 0 0.23717 0 0.79816 0.34694 0.36199 -0.36579
ILE_25 -5.56122 0.47211 4.14347 0.03225 0.0745 -0.36159 -2.10146 0 0 0 0 0 -0.04919 0.06979 -0.42776 0 2.30374 0.50947 0.19359 -0.70229
ARG_26 -6.54553 0.44455 5.99204 0.01112 0.1891 -0.22683 -2.58152 0 0 0 -0.45966 0 -0.01541 1.91412 -0.12262 0 -0.09474 -0.19176 0.30672 -1.38043
ARG_27 -5.52779 0.36712 4.97533 0.01114 0.2029 -0.36451 -1.85311 0 0 0 0 0 0.05025 1.60632 -0.13201 0 -0.09474 -0.43462 0.26271 -0.93101
ARG_28 -5.19494 0.44312 4.38601 0.0111 0.19781 -0.26028 -1.67914 0 0 0 0 0 -0.03412 1.4942 -0.06359 0 -0.09474 -0.3223 0.27521 -0.84165
LEU_29 -5.32437 0.52938 2.71563 0.02155 0.08036 -0.27403 -0.94355 0 0 0 0 0 0.02084 0.16824 -0.28775 0 1.66147 -0.26822 0.26296 -1.63749
ASP_30 -2.84498 0.15397 3.13425 0.00423 0.32528 -0.21699 -0.77021 0 0 0 0 0 -0.0508 1.53456 -0.08613 0 -2.14574 -0.32979 0.21787 -1.07448
ASP_31 -5.23535 0.72242 6.1782 0.00544 0.59264 0.28121 -4.31081 0 0 -0.77619 0 0 -0.06221 2.26316 -0.58445 0 -2.14574 -0.41557 0.9527 -2.53455
PRO_32 -3.77082 0.59839 3.04125 0.00239 0.03605 0.04639 -0.72578 0 0 0 0 0 -0.16911 0.07885 -0.70854 0 -1.64321 -0.09022 1.14859 -2.15578
GLN_33 -3.54179 0.24656 3.66029 0.00593 0.16806 -0.00724 -2.19989 0 0 -0.77619 0 0 -0.02838 2.31287 -0.22328 0 -1.45095 0.01476 0.45922 -1.36002
VAL_34 -6.60055 0.53851 3.38631 0.01827 0.05342 -0.15134 -2.04614 0 0 0 0 0 -0.03451 -0.01607 -0.34087 0 2.64269 -0.17456 0.28264 -2.4422
ALA_35 -4.96404 0.22722 3.93894 0.00151 0 -0.25269 -1.75197 0 0 0 0 0 0.07962 0 -0.22046 0 1.32468 -0.1737 0.29071 -1.5002
GLU_36 -4.65949 0.27279 4.93184 0.00465 0.22646 -0.33318 -2.35534 0 0 0 0 0 0.04182 2.56027 -0.24879 0 -2.72453 -0.37548 0.24179 -2.41718
ALA_37 -4.45811 0.31309 3.80855 0.0015 0 -0.13414 -1.75265 0 0 0 0 0 -0.02625 0 -0.19717 0 1.32468 -0.37358 0.18677 -1.30731
LEU_38 -6.44695 0.62529 3.83686 0.02269 0.07868 -0.27912 -2.17639 0 0 0 0 0 0.00625 0.24966 -0.27354 0 1.66147 -0.26887 0.17555 -2.78843
ASN_39 -5.31719 0.22612 5.48211 0.00586 0.24927 -0.50432 -1.65038 0 0 0 0 0 -0.00309 1.03741 0.4297 0 -1.34026 -0.06821 0.19941 -1.25357
SER_40 -4.837 0.35048 5.2562 0.00136 0.02283 -0.32654 -2.7627 0 0 0 0 0 0.00444 0.41699 0.30581 0 -0.28969 0.06945 0.17479 -1.61358
LEU_41 -5.29735 0.31567 3.97497 0.02095 0.07753 -0.15385 -1.9991 0 0 0 0 0 0.06289 0.23074 -0.27772 0 1.66147 -0.13066 0.16391 -1.35055
LEU_42 -5.10886 0.34872 4.56632 0.02113 0.07596 -0.23594 -1.42907 0 0 0 0 0 0.08334 0.27158 -0.27012 0 1.66147 -0.27412 0.1854 -0.10418
ASP_43 -4.62126 0.25944 4.99431 0.00305 0.27144 -0.30961 -1.9643 0 0 0 0 0 -0.00294 1.31308 0.19579 0 -2.14574 -0.25806 0.25669 -2.00811
HIS_44 -5.39236 0.37419 4.65473 0.00399 0.38377 -0.27942 -2.20599 0 0 0 0 0 0.04272 1.89798 0.03857 0 -0.30065 -0.22136 0.22173 -0.78209
ALA_45 -4.18019 0.20133 3.66134 0.00147 0 0.03898 -2.05356 0 0 0 0 0 0.0173 0 -0.29033 0 1.32468 -0.31474 0.15357 -1.44016
ASP_46 -4.41576 0.36193 4.43026 0.00406 0.29681 -0.21564 -1.63057 0 0 0 0 0 0.06191 1.50968 0.06837 0 -2.14574 -0.31948 0.17859 -1.81558
LEU_47 -5.41105 0.40782 4.26799 0.02072 0.07613 -0.19639 -1.95785 0 0 0 0 0 0.04542 0.19366 -0.28817 0 1.66147 -0.25237 0.15212 -1.28049
LEU_48 -6.16951 0.61597 3.60986 0.01866 0.17672 -0.09698 -2.24685 0 0 0 0 0 0.00672 0.53555 -0.21802 0 1.66147 -0.2007 0.1736 -2.1335
ALA_49 -4.64915 0.23926 3.83746 0.00145 0 -0.13733 -2.06621 0 0 0 0 0 0.04967 0 -0.35093 0 1.32468 -0.27819 0.18948 -1.83982
VAL_50 -4.69927 0.40254 3.76049 0.02177 0.05357 -0.13661 -1.98855 0 0 0 0 0 -0.05339 -0.01499 -0.32237 0 2.64269 -0.27359 0.11476 -0.49293
LEU_51 -5.24378 0.29648 3.93562 0.01928 0.07496 -0.18829 -1.99895 0 0 0 0 0 0.03418 0.23514 -0.27367 0 1.66147 -0.18353 0.10389 -1.5272
VAL_52 -6.06638 0.4656 3.08552 0.02597 0.05526 -0.15024 -2.41206 0 0 0 0 0 -0.03578 0.04317 -0.32013 0 2.64269 -0.18111 0.15286 -2.69463
LYS_53 -4.38078 0.18251 4.11308 0.00722 0.1167 -0.21254 -1.9375 0 0 0 0 0 0.07724 0.91539 -0.02509 0 -0.71458 -0.25043 0.15887 -1.94992
GLY_54 -3.52196 0.21026 3.59117 0.00013 0 -0.23928 -1.83335 0 0 0 0 0 -0.0768 0 0.16237 0 0.79816 0.31005 0.09452 -0.50474
LEU_55 -5.93893 0.53738 3.46133 0.02371 0.08143 -0.16094 -2.03618 0 0 0 0 0 0.0013 0.2264 -0.27956 0 1.66147 0.3693 0.17222 -1.88109
ASP_56 -5.27143 0.25534 5.98751 0.00257 0.61171 -0.15147 -4.49123 0 0 0 -0.63756 0 0.14081 2.79993 0.12758 0 -2.14574 -0.32223 0.23635 -2.85786
GLY_57 -4.0956 0.32866 4.3934 0.00013 0 -0.30269 -2.2318 0 0 0 0 0 -0.06952 0 0.26521 0 0.79816 0.30715 0.14976 -0.45715
PHE_58 -5.50703 0.30747 3.65117 0.02275 0.21124 -0.34448 -1.05349 0 0 0 0 0 0.02534 2.44103 0.07138 0 1.21829 0.36622 0.12974 1.53961
VAL_59 -5.79906 0.52421 2.92242 0.02198 0.05249 -0.27357 -1.69396 0 0 0 0 0 -0.05487 0.022 -0.34683 0 2.64269 -0.09824 0.14839 -1.93236
ARG_60 -4.05852 0.23252 4.67251 0.01337 0.32702 -0.19803 -3.43288 0 0 0 -0.63756 0 -0.01719 1.92892 -0.18165 0 -0.09474 -0.24006 0.18447 -1.50182
ARG_61 -5.30718 0.40132 4.61065 0.01216 0.23557 -0.36255 -2.85608 0 0 0 0 0 -0.03667 1.55345 -0.05358 0 -0.09474 -0.46704 0.18958 -2.17511
GLY_62 -3.65658 0.22344 3.44455 0.00012 0 -0.11143 -1.95843 0 0 0 0 0 -0.11192 0 0.39064 0 0.79816 -0.09183 0.17019 -0.9031
ASP_63 -3.25183 0.20548 3.73788 0.0041 0.30573 -0.34749 -0.94745 0 0 0 0 0 -0.02819 1.5186 -0.02477 0 -2.14574 0.01262 0.1249 -0.83618
ASP_64 -4.21775 0.14523 4.53128 0.0033 0.28013 -0.4734 -1.63013 0 0 0 0 0 0.01474 1.55076 0.01221 0 -2.14574 -0.20151 0.1136 -2.01727
ILE_65 -6.09501 0.36403 4.05227 0.02603 0.06986 -0.35325 -1.77309 0 0 0 0 0 -0.04489 0.10346 -0.45903 0 2.30374 -0.04747 0.16636 -1.687
ALA_66 -4.35984 0.18927 3.91953 0.00157 0 -0.14268 -3.05895 0 0 0 0 0 -0.01521 0 -0.27794 0 1.32468 -0.16342 0.19521 -2.38778
ASN_67 -4.83184 0.19674 5.2346 0.00661 0.25909 -0.44736 -2.77023 0 0 0 0 0 -0.00273 1.11022 0.2975 0 -1.34026 -0.16299 0.17635 -2.2743
ASN_68 -4.70331 0.13738 4.6408 0.00595 0.25417 -0.41214 -2.02763 0 0 0 0 0 -0.03016 1.11171 0.32318 0 -1.34026 0.09324 0.14402 -1.80306
LEU_69 -6.52802 0.46493 3.27735 0.03042 0.08342 -0.40146 -1.96935 0 0 0 0 0 0.10974 0.30279 -0.2679 0 1.66147 -0.00864 0.22807 -3.01717
THR_70 -4.28678 0.15552 4.67467 0.0101 0.06283 -0.21527 -3.05786 0 0 0 0 0 -0.00136 0.00039 -0.00664 0 1.15175 -0.03854 0.25662 -1.29456
SER_71 -3.96654 0.19007 4.46459 0.00143 0.02326 -0.22432 -2.502 0 0 0 0 0 0.02036 0.43663 0.30649 0 -0.28969 0.03764 0.23428 -1.26781
ALA_72 -4.37164 0.25453 3.43522 0.00151 0 -0.10229 -1.53066 0 0 0 0 0 0.01435 0 -0.15063 0 1.32468 -0.09258 0.19561 -1.02189
ILE_73 -6.69817 0.30422 3.68052 0.02394 0.07377 -0.31224 -1.99317 0 0 0 0 0 -0.00893 0.09904 -0.39798 0 2.30374 -0.13496 0.22081 -2.83941
GLY_74 -3.66249 0.21415 3.76864 0.00015 0 -0.12742 -2.08604 0 0 0 0 0 -0.07098 0 0.19342 0 0.79816 0.50293 0.19714 -0.27234
GLU_75 -4.98022 0.36516 4.23539 0.00904 0.35221 -0.17892 -2.0227 0 0 0 0 0 -0.03041 2.74266 -0.14852 0 -2.72453 0.34067 0.18476 -1.85539
LEU_76 -7.73722 0.702 3.10073 0.02607 0.08072 -0.31288 -1.72267 0 0 0 0 0 0.16418 0.35455 -0.28336 0 1.66147 -0.34819 0.55866 -3.75593
LYS_77 -5.15292 0.34675 4.64007 0.00648 0.10518 -0.33381 -1.99199 0 0 0 0 0 0.06565 0.95948 -0.02703 0 -0.71458 -0.35133 0.47688 -1.97117
ALA_78 -3.79028 0.19506 3.04931 0.00139 0 -0.22047 -0.595 0 0 0 0 0 0.04068 0 -0.31923 0 1.32468 -0.50015 0.13169 -0.68231
LEU_79 -7.4441 1.0049 2.50111 0.02371 0.0862 -0.42068 -0.9309 0 0 0 0 0 0.23227 0.23448 -0.28255 0 1.66147 -0.40534 0.25175 -3.48768
ASN_80 -4.37945 0.47021 3.83053 0.00725 0.25398 -0.11043 -1.48649 0 0 0 0 0 0.37215 1.04082 0.33048 0 -1.34026 -0.08532 0.33804 -0.7585
ALA_81 -2.81729 0.22893 2.91209 0.00239 0 -0.2047 -0.87964 0 0 0 0 0 1.06418 0 -0.08999 0 1.32468 0.14515 0.70775 2.39356
ALA_82 -2.80914 0.68607 2.04559 0.00563 0 -0.24629 -0.6346 0 0 0 0 0 0.85749 0 -0.10208 0 1.32468 0.41688 1.03337 2.57759
ASP_83 -1.37185 0.11992 1.60078 0.00263 0.26428 -0.08089 -0.58176 0 0 0 0 0 0.24511 1.33431 0.04998 0 -2.14574 0.09764 0.80401 0.33842
THR_84 -2.91044 0.64538 2.18 0.0302 0.08987 -0.24083 -0.96712 0 0 -0.61561 0 0 0.58362 0.46275 -0.02366 0 1.15175 -0.16003 1.13048 1.35636
PRO_85 -2.12263 0.33436 1.12514 0.00483 0.12234 -0.03369 -1.06299 0 0 -0.61561 0 0 0.11786 0.045 -0.71244 0 -1.64321 -0.02614 1.0849 -3.3823
ILE_86 -5.53573 1.11772 1.21443 0.07972 0.0912 -0.07988 -1.33333 0 0 0 0 0 0.0259 0.68205 -0.25646 0 2.30374 0.2262 1.47404 0.00962
PRO_87 -3.19057 0.53136 1.61366 0.00224 0.03501 -0.03157 -1.00023 0 0 0 0 0 -0.13742 0.10355 -0.42389 0 -1.64321 0.32061 1.35068 -2.46978
ALA_88 -3.82032 0.41516 1.91284 0.00147 0 -0.11913 -0.28394 0 0 0 0 0 -0.05026 0 -0.32218 0 1.32468 -0.22015 0.27331 -0.88851
LEU_89 -6.80413 0.91922 2.28309 0.02709 0.20908 -0.19144 -1.27927 0 0 0 0 0 0.07443 1.11955 -0.23477 0 1.66147 -0.27832 0.40189 -2.09211
ALA_90 -3.41078 0.15917 2.74453 0.00137 0 -0.1001 0.06848 0 0 0 0 0 0.10729 0 -0.33415 0 1.32468 -0.25126 0.36835 0.67759
ALA_91 -2.85665 0.23524 2.32381 0.00148 0 -0.13501 -0.5786 0 0 0 0 0 0.09132 0 -0.19626 0 1.32468 -0.41068 0.1518 -0.04888
LEU_92 -5.86477 0.81222 2.32942 0.01676 0.08314 -0.03946 -1.40673 0 0 0 0 0 -0.04257 0.24609 -0.30038 0 1.66147 -0.3085 0.28589 -2.52742
LYS_93 -3.99254 0.44978 4.94981 0.0087 0.22193 0.11819 -3.32945 0 0 0 -0.73022 0 0.00012 1.98318 0.00163 0 -0.71458 -0.39574 0.98313 -0.44605
ASP_94 -2.36986 0.40425 3.18822 0.00743 0.35121 0.22559 -2.72564 0 0 0 -0.73022 0 0.1448 2.65108 -0.57526 0 -2.14574 -0.17485 1.22935 -0.51964
VAL_95 -5.04352 0.99996 0.68905 0.04602 0.07155 -0.15074 -0.14992 0 0 0 0 0 0.00734 0.62656 0.40823 0 2.64269 0.04687 0.94485 1.13894
ASP_96 -3.91456 0.54722 4.05356 0.00638 0.71641 -0.31586 -2.06055 0 0 0 0 0 3e-05 1.90874 -0.54582 0 -2.14574 0.76824 0.63959 -0.34236
LEU_97 -6.24203 0.86045 1.00267 0.03112 0.09058 0.09483 -0.56281 0 0 0 0 0 0.10423 0.28477 -0.25163 0 1.66147 0.66854 0.37704 -1.88075
ALA_98 -3.07454 0.22127 3.09568 0.00133 0 -0.38645 -1.05889 0 0 0 0 0 0.00206 0 -0.25117 0 1.32468 -0.35698 0.26619 -0.21682
GLY_99 -3.77465 0.20052 4.37386 0.00011 0 -0.24258 -2.83461 0 0 0 0 0 -0.01952 0 0.50157 0 0.79816 0.16939 0.12509 -0.70266
LEU_100 -6.48244 0.46802 3.54219 0.01708 0.16737 -0.17544 -2.10179 0 0 0 0 0 -0.00358 0.33321 -0.18272 0 1.66147 0.44657 0.14798 -2.16209
ALA_101 -4.87248 0.15686 3.10808 0.0015 0 -0.09941 -2.12602 0 0 0 0 0 0.00536 0 -0.28706 0 1.32468 -0.15792 0.15686 -2.78956
ASN_102 -4.6295 0.22755 4.73368 0.0063 0.25655 -0.35144 -2.36233 0 0 0 0 0 0.019 1.12051 0.25407 0 -1.34026 -0.18778 0.14152 -2.11214
SER_103 -4.85513 0.34914 5.16089 0.00134 0.02242 -0.19399 -2.91661 0 0 0 0 0 0.01125 0.42968 0.31005 0 -0.28969 0.07363 0.14997 -1.74705
LEU_104 -7.53539 0.59625 3.07963 0.02435 0.07738 -0.15843 -2.31579 0 0 0 0 0 0.09567 0.22999 -0.28425 0 1.66147 -0.09856 0.23068 -4.397
ALA_105 -4.07881 0.23472 3.86818 0.00146 0 -0.13405 -2.237 0 0 0 0 0 0.01496 0 -0.28063 0 1.32468 -0.36757 0.21125 -1.4428
THR_106 -4.15066 0.29199 4.44422 0.01066 0.06221 -0.1899 -1.95061 0 0 0 0 0 0.00893 -0.00453 -0.01657 0 1.15175 -0.19032 0.14395 -0.38889
LEU_107 -4.50769 0.24281 3.75333 0.02266 0.08489 -0.43793 -0.73892 0 0 0 0 0 0.14872 0.12021 -0.30631 0 1.66147 -0.142 0.19043 0.09167
SER_108 -4.22553 0.48423 4.56587 0.00129 0.02311 -0.21397 -2.23854 0 0 0 0 0 -0.00263 0.46427 0.31154 0 -0.28969 -0.0971 0.24814 -0.96902
GLY_109 -3.41497 0.25742 3.56575 0.00015 0 -0.15393 -2.43986 0 0 0 0 0 0.37431 0 0.42776 0 0.79816 0.53722 0.2083 0.16032
GLY_110 -3.0471 0.48009 2.8397 0.00017 0 -0.26462 0.66991 0 0 0 0 0 0.44606 0 1.31351 0 0.79816 2.05063 1.82722 7.11373
LEU_111 -5.40043 0.5843 2.24063 0.03143 0.27508 -0.33533 -1.08497 0 0 0 0 0 -0.01565 0.28494 0.01293 0 1.66147 2.13802 3.72404 4.11646
VAL_112 -4.81695 0.81611 3.7469 0.02632 0.05626 -0.07182 -1.60967 0 0 0 0 0 0.05909 -0.00458 -0.20674 0 2.64269 0.51305 2.30169 3.45234
LYS_113 -3.93148 0.48098 3.38513 0.0068 0.11619 -0.02924 -1.20541 0 0 0 0 0 -0.01382 0.89955 -0.05686 0 -0.71458 -0.29001 0.38833 -0.96442
ALA_114 -4.85559 0.65948 2.7445 0.00143 0 -0.19081 -1.01833 0 0 0 0 0 -0.03734 0 -0.27696 0 1.32468 -0.49976 0.14443 -2.00427
THR_115 -6.33292 1.09807 5.10061 0.00923 0.05364 -0.00872 -2.43976 0 0 0 0 0 0.02749 0.015 -0.09056 0 1.15175 4.86833 1.68722 5.13938
PRO_116 -4.79858 1.12687 2.91882 0.00267 0.0439 -0.11735 -0.95051 0 0 0 0 0 0.02265 0.34359 0.01257 0 -1.64321 4.90536 1.95349 3.82028
ALA_117 -3.83652 0.74544 2.23536 0.00147 0 -0.04535 -1.19573 0 0 0 0 0 -0.05868 0 -0.23193 0 1.32468 -0.53789 0.47438 -1.12476
LEU_118 -7.29857 0.70673 3.0322 0.02177 0.10341 -0.62461 -2.348 0 0 0 0 0 0.07879 0.07685 -0.17785 0 1.66147 -0.59189 0.38735 -4.97233
ASN_119 -5.1241 0.40186 4.56235 0.01385 0.36117 -0.44164 -0.56151 0 0 0 0 0 0.00775 1.60172 -0.73418 0 -1.34026 0.21228 2.5661 1.5254
ALA_120 -4.09587 0.94253 2.86979 0.00159 0 -0.02876 -1.68062 0 0 0 0 0 0.57517 0 0.3496 0 1.32468 1.40976 3.17627 4.84416
VAL_121 -5.41301 0.63197 3.2575 0.03226 0.05493 -0.23075 -1.33572 0 0 0 0 0 -0.00187 0.02937 0.09188 0 2.64269 1.2862 1.24659 2.29205
LEU_122 -5.57287 0.46767 2.93512 0.04008 0.26722 -0.07879 -1.20771 0 0 0 0 0 -0.04303 1.17265 -0.27787 0 1.66147 0.17683 0.76226 0.30301
ASP_123 -4.34602 0.33836 5.3668 0.00365 0.28857 -0.2536 -2.68477 0 0 0 0 0 -0.03453 1.65692 -0.03576 0 -2.14574 -0.24856 0.56411 -1.53056
SER_124 -3.76505 0.20444 4.03468 0.0014 0.0238 -0.2575 -1.32596 0 0 0 0 0 -0.00517 0.59509 0.24182 0 -0.28969 -0.18282 0.23883 -0.48613
LEU_125 -4.86661 0.56056 1.26107 0.01636 0.09339 -0.27321 -0.93875 0 0 0 0 0 -0.04463 0.12829 -0.20904 0 1.66147 -0.26632 0.22867 -2.64876
THR_126 -2.86734 0.18968 2.92284 0.00939 0.06367 -0.26666 -1.11535 0 0 0 0 0 -0.04658 0.10182 -0.62792 0 1.15175 -0.26548 0.3322 -0.41799
ASP_127 -5.31864 0.30598 7.35894 0.00321 0.49972 0.47304 -6.79454 0 0 -1.14928 -1.65519 0 -0.07312 2.45286 -0.11968 0 -2.14574 -0.32048 0.22201 -6.26091
GLN_128 -3.86744 0.27429 4.18482 0.01305 0.29774 -0.06251 -1.18673 0 0 0 -0.53274 0 -0.04034 3.19353 -0.19054 0 -1.45095 -0.36419 0.29721 0.56522
ARG_129 -4.69791 0.46074 5.68483 0.01719 0.4493 0.33161 -4.74618 0 0 -0.30818 -1.65519 0 0.25553 2.54905 -0.15313 0 -0.09474 -0.25324 0.59523 -1.56507
GLY_130 -3.87797 0.30744 3.89371 0.00011 0 -0.19525 -1.98589 0 0 -0.8411 0 0 -0.07526 0 0.14031 0 0.79816 0.4284 0.50178 -0.90555
ALA_131 -4.33176 0.19493 4.00796 0.00155 0 -0.03035 -2.98403 0 0 0 0 0 -0.00125 0 -0.29032 0 1.32468 0.31754 0.29047 -1.50059
GLU_132 -5.38915 0.25375 5.63889 0.00518 0.24642 -0.20437 -2.77878 0 0 0 -0.53274 0 0.02057 2.56334 -0.24316 0 -2.72453 -0.45492 0.22376 -3.37574
VAL_133 -5.92358 0.588 2.96326 0.02615 0.05487 -0.1488 -2.3043 0 0 0 0 0 -0.04746 -0.02522 -0.32603 0 2.64269 -0.28144 0.18942 -2.59244
LEU_134 -4.97325 0.25199 3.93212 0.02564 0.08197 -0.21607 -1.97411 0 0 0 0 0 0.04146 0.17245 -0.29232 0 1.66147 -0.20891 0.216 -1.28155
SER_135 -3.93887 0.21859 4.57909 0.00134 0.02247 -0.15872 -2.70003 0 0 0 0 0 0.09253 0.42766 0.3077 0 -0.28969 -0.13712 0.19805 -1.37699
ALA_136 -5.4578 0.39422 2.99668 0.00157 0 -0.01168 -1.99312 0 0 0 0 0 0.04875 0 -0.28191 0 1.32468 -0.20453 0.16432 -3.01881
LEU_137 -7.30925 0.73918 3.21178 0.02644 0.20268 -0.0763 -1.89558 0 0 0 0 0 0.036 0.54291 -0.21739 0 1.66147 -0.26452 0.19176 -3.15082
GLY_138 -3.75174 0.32453 3.68656 0.00012 0 -0.0928 -1.78947 0 0 0 0 0 -0.09196 0 0.19527 0 0.79816 0.51197 0.16424 -0.04512
ASP_139 -4.87969 0.56061 5.83277 0.00259 0.63165 -0.15498 -4.90446 0 0 0 0 0 0.0352 2.8634 0.1197 0 -2.14574 0.38359 0.18937 -1.46599
ALA_140 -7.23587 0.49963 2.98098 0.00151 0 -0.0004 -1.87431 0 0 0 0 0 -0.00831 0 -0.2603 0 1.32468 -0.3952 0.20988 -4.75771
LEU_141 -7.82055 0.92528 3.72434 0.01797 0.07283 0.1592 -2.84775 0 0 0 0 0 0.01385 0.32722 -0.27443 0 1.66147 -0.38197 0.20015 -4.22239
VAL_142 -5.52508 0.50331 4.22992 0.02279 0.05336 -0.20456 -1.4893 0 0 0 0 0 -0.04171 -0.02022 -0.38718 0 2.64269 -0.14711 0.20139 -0.16171
ALA_143 -4.93567 0.29892 3.79907 0.00165 0 0.01271 -3.07224 0 0 -1.00361 0 0 0.07975 0 -0.30268 0 1.32468 -0.20453 0.1646 -3.83735
ALA_144 -6.88192 0.78757 3.16915 0.00164 0 -0.16675 -2.72824 0 0 0 0 0 -0.02114 0 -0.31286 0 1.32468 -0.47648 0.39285 -4.91151
ARG_145 -5.32326 0.6883 4.20081 0.01236 0.21099 -0.31166 -1.18488 0 0 0 0 0 -0.06898 1.60526 -0.18592 0 -0.09474 -0.51397 0.48775 -0.47794
THR_146 -3.11731 0.25199 3.27352 0.01109 0.07554 -0.28108 -1.30373 0 0 -0.62774 0 0 0.01587 0.18328 -0.28265 0 1.15175 -0.48926 0.46745 -0.67128
SER_147 -3.30307 0.15844 3.63821 0.0015 0.02501 -0.15421 -1.21894 0 0 -0.37586 0 0 0.01043 0.7226 0.15562 0 -0.28969 0.06797 0.46093 -0.10108
ALA_148 -4.15105 0.81566 2.36322 0.00137 0 -0.29627 -1.42973 0 0 -0.20614 0 0 -0.05728 0 -0.04334 0 1.32468 -0.0002 0.76584 -0.91323
PRO_149 -3.46398 0.85827 2.45524 0.00371 0.10602 -0.0411 -1.1479 0 0 -0.20697 0 0 0.2993 0.03385 -0.81399 0 -1.64321 -0.40786 1.14881 -2.81981
PRO_150 -1.97148 0.32375 1.19186 0.00323 0.07611 -0.00618 0.00873 0 0 0 0 0 0.03432 0.0591 -1.1084 0 -1.64321 -0.37067 0.7162 -2.68664
ALA_151 -3.54206 0.61715 1.1783 0.00237 0 -0.29394 -0.31478 0 0 0 0 0 0.2118 0 0.26265 0 1.32468 -0.23816 0.99784 0.20585
PRO_152 -3.32227 0.59255 1.93224 0.00426 0.12801 -0.07174 0.12601 0 0 0 0 0 0.04862 0.03186 -0.54363 0 -1.64321 0.01462 1.00622 -1.69646
ARG_153 -4.80809 0.34619 3.75072 0.01535 0.49581 -0.3749 -0.68204 0 0 -0.65582 0 0 0.1837 1.564 -0.19714 0 -0.09474 0.07513 0.31341 -0.06841
GLY_154 -1.70706 0.08637 1.4885 9e-05 0 -0.25582 0.05233 0 0 0 0 0 -0.07212 0 0.32544 0 0.79816 0.12693 0.59452 1.43734
VAL_155 -5.08132 0.44856 1.37405 0.02466 0.05548 -0.08377 -1.04385 0 0 -0.38611 0 0 -0.0485 0.89002 0.25378 0 2.64269 -0.11421 0.50868 -0.55983
ARG_156 -2.50231 0.13741 1.69119 0.01058 0.21023 -0.10047 0.51223 0 0 0 0 0 -0.02136 1.42292 -0.1838 0 -0.09474 0.02332 0.16734 1.27253
GLY_157 -2.09606 0.62799 1.80665 7e-05 0 -0.16956 0.81946 0 0 0 0 0 0.09938 0 -1.31608 0 0.79816 1.15533 0.21994 1.94528
MET_158 -1.30637 0.14514 0.90976 0.01154 0.10695 -0.116 0.1327 0 0 0 0 0 -0.0138 0.71229 0.43564 0 1.65735 1.57282 0.26884 4.51685
TRP_159 -6.80652 0.84486 3.41563 0.02724 0.28937 -0.28411 -0.91332 0 0 0 0 0 0.00705 1.84724 0.05787 0 2.26099 0.58334 0.43388 1.76351
LYS_160 -2.64661 0.11898 2.5719 0.00725 0.11869 -0.18339 -0.51225 0 0 0 0 0 0.00253 0.89692 -0.05006 0 -0.71458 -0.2485 0.4021 -0.23702
THR_161 -2.5834 0.12523 2.29672 0.01162 0.06473 -0.1446 -0.82827 0 0 0 0 0 0.03241 -0.00136 -0.01614 0 1.15175 -0.21425 0.16141 0.05585
LEU_162 -7.29201 0.7883 1.42024 0.03502 0.26608 -0.13214 -0.86945 0 0 0 0 0 -0.02721 0.77341 -0.22503 0 1.66147 -0.01418 0.32274 -3.29275
ARG_163 -7.40083 0.42659 6.39159 0.01537 0.38977 -0.20893 -2.58414 0 0 -0.38611 0 0 0.08529 2.26572 -0.13412 0 -0.09474 -0.08042 0.38776 -0.9272
ALA_164 -3.91582 0.34057 3.33005 0.00156 0 -0.21628 -1.31415 0 0 0 0 0 -0.01792 0 0.05426 0 1.32468 0.03866 0.23094 -0.14345
ALA_165 -4.46934 0.40347 2.45569 0.00151 0 0.01984 -1.45191 0 0 0 0 0 -0.05611 0 -0.32427 0 1.32468 -0.219 0.3506 -1.96484
ALA_166 -6.17102 0.85795 3.20134 0.00161 0 -0.16057 -1.43417 0 0 0 0 0 -0.09138 0 -0.12779 0 1.32468 -0.54381 0.36779 -2.77535
LYS_167 -4.58052 0.42604 3.9558 0.00697 0.11735 0.06445 -1.66649 0 0 -0.65582 0 0 0.30576 0.94454 -0.07413 0 -0.71458 -0.50854 0.27209 -2.10707
ASP_168 -4.86112 0.87024 5.7065 0.00499 0.59041 0.16555 -3.28832 0 0 -0.67034 0 0 0.07714 2.03829 -0.64555 0 -2.14574 -0.52277 1.11136 -1.56936
PRO_169 -4.73145 0.6786 3.47447 0.00265 0.04543 0.06696 -1.33147 0 0 0 0 0 -0.10097 0.56158 -0.39053 0 -1.64321 -0.48207 1.3468 -2.50321
ASP_170 -3.37057 0.2407 3.65861 0.00409 0.3041 -0.07954 -2.16637 0 0 -0.67034 0 0 -0.01681 1.55652 -0.11551 0 -2.14574 -0.36051 0.53816 -2.62321
VAL_171 -6.24356 0.54085 2.87656 0.02321 0.0535 -0.31932 -1.98422 0 0 0 0 0 2e-05 -0.0141 -0.40719 0 2.64269 -0.13403 0.30707 -2.65852
GLY_172 -4.96953 0.32533 3.57404 0.00011 0 -0.14033 -2.31759 0 0 0 0 0 -0.01471 0 0.49794 0 0.79816 0.19151 0.24911 -1.80597
ARG_173 -7.32836 0.65888 6.91071 0.01342 0.48185 -0.37782 -4.61474 0 0 -0.4131 0 0 0.03213 2.12762 -0.01167 0 -0.09474 0.12222 0.2866 -2.20701
GLY_174 -3.8602 0.22893 3.80122 0.00014 0 -0.15433 -1.92782 0 0 0 0 0 -0.05348 0 0.3483 0 0.79816 0.37837 0.21251 -0.2282
VAL_175 -5.64342 0.39448 3.12342 0.02256 0.0539 -0.33112 -2.02494 0 0 0 0 0 -0.05376 -0.02392 -0.30243 0 2.64269 0.39163 0.10784 -1.64307
SER_176 -5.97852 0.38758 5.56199 0.0015 0.02344 -0.31234 -2.36623 0 0 0 0 0 0.10484 0.46436 0.29485 0 -0.28969 -0.06605 0.16399 -2.01027
TYR_177 -9.87512 1.05359 4.76224 0.02572 0.26282 0.09127 -2.77389 0 0 0 0 0 -0.0033 1.44627 -0.41502 0.04573 0.58223 0.03746 0.29387 -4.46614
LEU_178 -5.82253 0.27188 3.76681 0.03234 0.08586 -0.20976 -1.80229 0 0 0 0 0 0.17801 0.14227 -0.29866 0 1.66147 -0.11733 0.37084 -1.74109
ILE_179 -6.3246 0.47621 4.34121 0.02754 0.07063 -0.34514 -2.09994 0 0 0 0 0 0.00405 0.07971 -0.42823 0 2.30374 -0.17015 0.26512 -1.79985
GLU_180 -7.3628 0.46301 6.11786 0.0083 0.82496 -0.29009 -3.54804 0 0 0 -0.36903 0 0.05001 2.83818 -0.35043 0 -2.72453 -0.25398 0.32357 -4.273
VAL_181 -8.48478 1.14214 2.42698 0.02924 0.05605 -0.10945 -2.33022 0 0 0 0 0 -0.034 -0.02365 -0.27861 0 2.64269 -0.30063 0.4656 -4.79865
ALA_182 -3.90647 0.17916 3.21496 0.00151 0 -0.13761 -1.87842 0 0 0 0 0 -0.00449 0 -0.28191 0 1.32468 -0.25932 0.31293 -1.43498
ARG_183 -5.76214 0.27878 5.50335 0.00968 0.18332 -0.30006 -2.81408 0 0 0 -0.36903 0 -0.00024 1.69308 -0.0359 0 -0.09474 -0.30949 0.23071 -1.78675
VAL_184 -7.09539 0.69276 3.78896 0.03189 0.05508 -0.23625 -2.15161 0 0 -0.70789 0 0 -0.04103 -0.02175 -0.33933 0 2.64269 -0.12488 0.33967 -3.16707
PHE_185 -8.31878 0.82137 3.39824 0.02286 0.20533 -0.14035 -2.56312 0 0 0 0 0 0.05464 1.4068 -0.44833 0 1.21829 -0.02227 0.34188 -4.02343
GLY_186 -2.54231 0.198 2.91542 0.00011 0 -0.29654 -0.71836 0 0 0 0 0 -0.10355 0 0.39408 0 0.79816 0.12077 0.25985 1.02562
SER_187 -2.82523 0.17141 3.57116 0.00191 0.06509 -0.18922 -1.56237 0 0 -0.70789 0 0 -0.04013 0.32269 -0.30758 0 -0.28969 -0.21817 0.28461 -1.72339
LYS_188 -5.75139 0.66164 4.85592 0.0087 0.173 -0.2381 -3.8597 0 0 0 0 0 -0.0211 1.96168 -0.22555 0 -0.71458 -0.24215 0.45657 -2.93507
VAL:CtermProteinFull_189 -3.80397 0.51142 0.38338 0.08948 0.18756 -0.12798 -0.50899 0 0 0 0 0 0 0.0953 0 0 2.64269 0.08297 0.49778 0.04966
#END_POSE_ENERGIES_TABLE /home/grads/bernardm/FoldingBenchMarks/RosettaFold/RoseTTAFold/results_pyrosetta_rerun/T1114s1.pdb/pdb-3track/model0_0_0.45.pdb
