# Supplementary material for: The transformative power of transformers in protein structure prediction
Source: Proc Natl Acad Sci U S A. 2023 Jul 31;120(32):e2303499120. doi: 10.1073/pnas.2303499120 (PMC10410766; doi:10.1073/pnas.2303499120)
Supplement: Supplementary file 2 — Dataset S01 (GZ) [file pnas.2303499120.sd01.gz › SI_Data/predicted_structures/RoseTTAFold/T1127.pdb]

HEADER                                            25-DEC-22   XXXX              
EXPDTA    THEORETICAL MODEL                                                     
REMARK 220                                                                      
REMARK 220 EXPERIMENTAL DETAILS                                                 
REMARK 220  EXPERIMENT TYPE                : THEORETICAL MODELLING              
REMARK 220  DATE OF DATA COLLECTION        : 25-DEC-22                          
REMARK 220                                                                      
REMARK 220 REMARK: MODEL GENERATED BY ROSETTA                                   
REMARK 220  VERSION 2022.39+release.d8d9982                                     
ATOM      1  N   GLY A   1       3.107  -1.906   0.125  1.00  0.00           N  
ATOM      2  CA  GLY A   1       3.619  -1.367   1.384  1.00  0.00           C  
ATOM      3  C   GLY A   1       3.788   0.155   1.355  1.00  0.00           C  
ATOM      4  O   GLY A   1       4.863   0.657   1.669  1.00  0.00           O  
ATOM      5  H   GLY A   1       3.055  -2.908   0.004  1.00  0.00           H  
ATOM      6 1HA  GLY A   1       2.967  -1.659   2.207  1.00  0.00           H  
ATOM      7 2HA  GLY A   1       4.589  -1.822   1.591  1.00  0.00           H  
ATOM      8  N   PRO A   2       2.729   0.937   1.065  1.00  0.00           N  
ATOM      9  CA  PRO A   2       2.764   2.392   0.992  1.00  0.00           C  
ATOM     10  C   PRO A   2       3.153   3.002   2.329  1.00  0.00           C  
ATOM     11  O   PRO A   2       3.717   4.091   2.387  1.00  0.00           O  
ATOM     12  CB  PRO A   2       1.320   2.748   0.622  1.00  0.00           C  
ATOM     13  CG  PRO A   2       0.495   1.550   1.069  1.00  0.00           C  
ATOM     14  CD  PRO A   2       1.397   0.354   0.844  1.00  0.00           C  
ATOM     15  HA  PRO A   2       3.465   2.701   0.202  1.00  0.00           H  
ATOM     16 1HB  PRO A   2       1.025   3.680   1.129  1.00  0.00           H  
ATOM     17 2HB  PRO A   2       1.248   2.935  -0.458  1.00  0.00           H  
ATOM     18 1HG  PRO A   2       0.200   1.667   2.123  1.00  0.00           H  
ATOM     19 2HG  PRO A   2      -0.436   1.493   0.485  1.00  0.00           H  
ATOM     20 1HD  PRO A   2       1.163  -0.426   1.574  1.00  0.00           H  
ATOM     21 2HD  PRO A   2       1.295   0.004  -0.194  1.00  0.00           H  
ATOM     22  N   LEU A   3       2.940   2.249   3.402  1.00  0.00           N  
ATOM     23  CA  LEU A   3       3.252   2.691   4.748  1.00  0.00           C  
ATOM     24  C   LEU A   3       4.746   2.907   4.932  1.00  0.00           C  
ATOM     25  O   LEU A   3       5.169   3.672   5.801  1.00  0.00           O  
ATOM     26  CB  LEU A   3       2.774   1.644   5.749  1.00  0.00           C  
ATOM     27  CG  LEU A   3       1.261   1.469   5.828  1.00  0.00           C  
ATOM     28  CD1 LEU A   3       0.939   0.316   6.762  1.00  0.00           C  
ATOM     29  CD2 LEU A   3       0.630   2.764   6.304  1.00  0.00           C  
ATOM     30  H   LEU A   3       2.502   1.350   3.289  1.00  0.00           H  
ATOM     31  HA  LEU A   3       2.738   3.632   4.932  1.00  0.00           H  
ATOM     32 1HB  LEU A   3       3.214   0.683   5.485  1.00  0.00           H  
ATOM     33 2HB  LEU A   3       3.131   1.924   6.740  1.00  0.00           H  
ATOM     34  HG  LEU A   3       0.871   1.222   4.839  1.00  0.00           H  
ATOM     35 1HD1 LEU A   3      -0.141   0.179   6.814  1.00  0.00           H  
ATOM     36 2HD1 LEU A   3       1.403  -0.596   6.387  1.00  0.00           H  
ATOM     37 3HD1 LEU A   3       1.325   0.537   7.757  1.00  0.00           H  
ATOM     38 1HD2 LEU A   3      -0.453   2.645   6.355  1.00  0.00           H  
ATOM     39 2HD2 LEU A   3       1.014   3.014   7.293  1.00  0.00           H  
ATOM     40 3HD2 LEU A   3       0.874   3.566   5.605  1.00  0.00           H  
ATOM     41  N   GLY A   4       5.550   2.192   4.152  1.00  0.00           N  
ATOM     42  CA  GLY A   4       6.987   2.308   4.266  1.00  0.00           C  
ATOM     43  C   GLY A   4       7.556   3.371   3.337  1.00  0.00           C  
ATOM     44  O   GLY A   4       8.763   3.589   3.311  1.00  0.00           O  
ATOM     45  H   GLY A   4       5.173   1.586   3.423  1.00  0.00           H  
ATOM     46 1HA  GLY A   4       7.249   2.547   5.290  1.00  0.00           H  
ATOM     47 2HA  GLY A   4       7.440   1.347   4.034  1.00  0.00           H  
ATOM     48  N   SER A   5       6.716   4.056   2.555  1.00  0.00           N  
ATOM     49  CA  SER A   5       7.290   5.031   1.640  1.00  0.00           C  
ATOM     50  C   SER A   5       8.006   6.108   2.436  1.00  0.00           C  
ATOM     51  O   SER A   5       7.466   6.615   3.421  1.00  0.00           O  
ATOM     52  CB  SER A   5       6.217   5.652   0.768  1.00  0.00           C  
ATOM     53  OG  SER A   5       6.760   6.651  -0.055  1.00  0.00           O  
ATOM     54  H   SER A   5       5.707   3.915   2.588  1.00  0.00           H  
ATOM     55  HA  SER A   5       8.021   4.529   1.003  1.00  0.00           H  
ATOM     56 1HB  SER A   5       5.748   4.879   0.159  1.00  0.00           H  
ATOM     57 2HB  SER A   5       5.443   6.081   1.406  1.00  0.00           H  
ATOM     58  HG  SER A   5       7.309   7.190   0.528  1.00  0.00           H  
ATOM     59  N   MET A   6       9.204   6.483   2.002  1.00  0.00           N  
ATOM     60  CA  MET A   6       9.945   7.515   2.703  1.00  0.00           C  
ATOM     61  C   MET A   6      10.430   8.618   1.803  1.00  0.00           C  
ATOM     62  O   MET A   6      10.806   8.401   0.650  1.00  0.00           O  
ATOM     63  CB  MET A   6      11.165   6.935   3.412  1.00  0.00           C  
ATOM     64  CG  MET A   6      10.871   5.960   4.528  1.00  0.00           C  
ATOM     65  SD  MET A   6      10.122   6.736   5.967  1.00  0.00           S  
ATOM     66  CE  MET A   6       9.296   5.305   6.623  1.00  0.00           C  
ATOM     67  H   MET A   6       9.631   6.041   1.188  1.00  0.00           H  
ATOM     68  HA  MET A   6       9.291   7.975   3.446  1.00  0.00           H  
ATOM     69 1HB  MET A   6      11.787   6.415   2.679  1.00  0.00           H  
ATOM     70 2HB  MET A   6      11.748   7.749   3.808  1.00  0.00           H  
ATOM     71 1HG  MET A   6      10.221   5.194   4.180  1.00  0.00           H  
ATOM     72 2HG  MET A   6      11.802   5.486   4.841  1.00  0.00           H  
ATOM     73 1HE  MET A   6       8.773   5.567   7.540  1.00  0.00           H  
ATOM     74 2HE  MET A   6       8.575   4.939   5.884  1.00  0.00           H  
ATOM     75 3HE  MET A   6      10.026   4.535   6.820  1.00  0.00           H  
ATOM     76  N   PHE A   7      10.501   9.793   2.366  1.00  0.00           N  
ATOM     77  CA  PHE A   7      11.094  10.909   1.692  1.00  0.00           C  
ATOM     78  C   PHE A   7      12.413  11.111   2.379  1.00  0.00           C  
ATOM     79  O   PHE A   7      12.547  10.840   3.580  1.00  0.00           O  
ATOM     80  CB  PHE A   7      10.198  12.120   1.795  1.00  0.00           C  
ATOM     81  CG  PHE A   7       8.908  11.888   1.094  1.00  0.00           C  
ATOM     82  CD1 PHE A   7       7.880  11.245   1.748  1.00  0.00           C  
ATOM     83  CD2 PHE A   7       8.703  12.315  -0.199  1.00  0.00           C  
ATOM     84  CE1 PHE A   7       6.677  11.030   1.133  1.00  0.00           C  
ATOM     85  CE2 PHE A   7       7.491  12.104  -0.821  1.00  0.00           C  
ATOM     86  CZ  PHE A   7       6.478  11.459  -0.152  1.00  0.00           C  
ATOM     87  H   PHE A   7      10.131   9.932   3.301  1.00  0.00           H  
ATOM     88  HA  PHE A   7      11.271  10.672   0.645  1.00  0.00           H  
ATOM     89 1HB  PHE A   7       9.989  12.349   2.847  1.00  0.00           H  
ATOM     90 2HB  PHE A   7      10.687  12.982   1.351  1.00  0.00           H  
ATOM     91  HD1 PHE A   7       8.034  10.909   2.776  1.00  0.00           H  
ATOM     92  HD2 PHE A   7       9.511  12.826  -0.727  1.00  0.00           H  
ATOM     93  HE1 PHE A   7       5.877  10.521   1.676  1.00  0.00           H  
ATOM     94  HE2 PHE A   7       7.334  12.446  -1.842  1.00  0.00           H  
ATOM     95  HZ  PHE A   7       5.520  11.290  -0.639  1.00  0.00           H  
ATOM     96  N   SER A   8      13.391  11.583   1.644  1.00  0.00           N  
ATOM     97  CA  SER A   8      14.691  11.769   2.236  1.00  0.00           C  
ATOM     98  C   SER A   8      15.384  12.988   1.707  1.00  0.00           C  
ATOM     99  O   SER A   8      15.255  13.350   0.535  1.00  0.00           O  
ATOM    100  CB  SER A   8      15.538  10.543   1.967  1.00  0.00           C  
ATOM    101  OG  SER A   8      16.835  10.684   2.466  1.00  0.00           O  
ATOM    102  H   SER A   8      13.252  11.780   0.652  1.00  0.00           H  
ATOM    103  HA  SER A   8      14.567  11.882   3.304  1.00  0.00           H  
ATOM    104 1HB  SER A   8      15.059   9.696   2.446  1.00  0.00           H  
ATOM    105 2HB  SER A   8      15.571  10.343   0.896  1.00  0.00           H  
ATOM    106  HG  SER A   8      16.736  11.150   3.311  1.00  0.00           H  
ATOM    107  N   ARG A   9      16.130  13.642   2.569  1.00  0.00           N  
ATOM    108  CA  ARG A   9      16.888  14.751   2.060  1.00  0.00           C  
ATOM    109  C   ARG A   9      18.224  14.874   2.720  1.00  0.00           C  
ATOM    110  O   ARG A   9      18.419  14.487   3.876  1.00  0.00           O  
ATOM    111  CB  ARG A   9      16.160  16.068   2.233  1.00  0.00           C  
ATOM    112  CG  ARG A   9      15.981  16.540   3.631  1.00  0.00           C  
ATOM    113  CD  ARG A   9      15.319  17.858   3.648  1.00  0.00           C  
ATOM    114  NE  ARG A   9      15.164  18.356   4.989  1.00  0.00           N  
ATOM    115  CZ  ARG A   9      14.539  19.490   5.327  1.00  0.00           C  
ATOM    116  NH1 ARG A   9      14.001  20.260   4.405  1.00  0.00           N  
ATOM    117  NH2 ARG A   9      14.483  19.812   6.602  1.00  0.00           N  
ATOM    118  H   ARG A   9      16.176  13.341   3.542  1.00  0.00           H  
ATOM    119  HA  ARG A   9      17.056  14.586   1.001  1.00  0.00           H  
ATOM    120 1HB  ARG A   9      16.673  16.849   1.667  1.00  0.00           H  
ATOM    121 2HB  ARG A   9      15.162  15.957   1.826  1.00  0.00           H  
ATOM    122 1HG  ARG A   9      15.367  15.833   4.188  1.00  0.00           H  
ATOM    123 2HG  ARG A   9      16.958  16.635   4.113  1.00  0.00           H  
ATOM    124 1HD  ARG A   9      15.931  18.567   3.090  1.00  0.00           H  
ATOM    125 2HD  ARG A   9      14.350  17.791   3.187  1.00  0.00           H  
ATOM    126  HE  ARG A   9      15.571  17.810   5.761  1.00  0.00           H  
ATOM    127 1HH1 ARG A   9      14.065  19.994   3.431  1.00  0.00           H  
ATOM    128 2HH1 ARG A   9      13.545  21.121   4.665  1.00  0.00           H  
ATOM    129 1HH2 ARG A   9      14.926  19.171   7.279  1.00  0.00           H  
ATOM    130 2HH2 ARG A   9      14.030  20.661   6.895  1.00  0.00           H  
ATOM    131  N   ILE A  10      19.139  15.461   1.981  1.00  0.00           N  
ATOM    132  CA  ILE A  10      20.446  15.746   2.505  1.00  0.00           C  
ATOM    133  C   ILE A  10      20.710  17.225   2.553  1.00  0.00           C  
ATOM    134  O   ILE A  10      20.480  17.957   1.582  1.00  0.00           O  
ATOM    135  CB  ILE A  10      21.536  15.019   1.732  1.00  0.00           C  
ATOM    136  CG1 ILE A  10      21.334  13.547   1.865  1.00  0.00           C  
ATOM    137  CG2 ILE A  10      22.916  15.416   2.267  1.00  0.00           C  
ATOM    138  CD1 ILE A  10      22.167  12.804   0.963  1.00  0.00           C  
ATOM    139  H   ILE A  10      18.901  15.714   1.023  1.00  0.00           H  
ATOM    140  HA  ILE A  10      20.473  15.374   3.509  1.00  0.00           H  
ATOM    141  HB  ILE A  10      21.473  15.264   0.687  1.00  0.00           H  
ATOM    142 1HG1 ILE A  10      21.580  13.255   2.888  1.00  0.00           H  
ATOM    143 2HG1 ILE A  10      20.300  13.283   1.668  1.00  0.00           H  
ATOM    144 1HG2 ILE A  10      23.683  14.883   1.722  1.00  0.00           H  
ATOM    145 2HG2 ILE A  10      23.070  16.487   2.150  1.00  0.00           H  
ATOM    146 3HG2 ILE A  10      22.971  15.150   3.323  1.00  0.00           H  
ATOM    147 1HD1 ILE A  10      22.000  11.763   1.123  1.00  0.00           H  
ATOM    148 2HD1 ILE A  10      21.928  13.062  -0.071  1.00  0.00           H  
ATOM    149 3HD1 ILE A  10      23.194  13.045   1.161  1.00  0.00           H  
ATOM    150  N   ARG A  11      21.159  17.677   3.713  1.00  0.00           N  
ATOM    151  CA  ARG A  11      21.425  19.090   3.875  1.00  0.00           C  
ATOM    152  C   ARG A  11      22.631  19.384   4.740  1.00  0.00           C  
ATOM    153  O   ARG A  11      23.058  18.575   5.559  1.00  0.00           O  
ATOM    154  CB  ARG A  11      20.213  19.805   4.452  1.00  0.00           C  
ATOM    155  CG  ARG A  11      19.802  19.371   5.842  1.00  0.00           C  
ATOM    156  CD  ARG A  11      18.681  20.201   6.370  1.00  0.00           C  
ATOM    157  NE  ARG A  11      18.203  19.695   7.636  1.00  0.00           N  
ATOM    158  CZ  ARG A  11      18.743  19.985   8.839  1.00  0.00           C  
ATOM    159  NH1 ARG A  11      19.766  20.787   8.925  1.00  0.00           N  
ATOM    160  NH2 ARG A  11      18.252  19.448   9.951  1.00  0.00           N  
ATOM    161  H   ARG A  11      21.319  17.002   4.465  1.00  0.00           H  
ATOM    162  HA  ARG A  11      21.593  19.503   2.896  1.00  0.00           H  
ATOM    163 1HB  ARG A  11      20.417  20.875   4.494  1.00  0.00           H  
ATOM    164 2HB  ARG A  11      19.358  19.662   3.791  1.00  0.00           H  
ATOM    165 1HG  ARG A  11      19.484  18.323   5.827  1.00  0.00           H  
ATOM    166 2HG  ARG A  11      20.657  19.482   6.518  1.00  0.00           H  
ATOM    167 1HD  ARG A  11      19.025  21.225   6.518  1.00  0.00           H  
ATOM    168 2HD  ARG A  11      17.852  20.191   5.663  1.00  0.00           H  
ATOM    169  HE  ARG A  11      17.409  19.046   7.615  1.00  0.00           H  
ATOM    170 1HH1 ARG A  11      20.168  21.210   8.100  1.00  0.00           H  
ATOM    171 2HH1 ARG A  11      20.164  20.955   9.853  1.00  0.00           H  
ATOM    172 1HH2 ARG A  11      17.456  18.803   9.910  1.00  0.00           H  
ATOM    173 2HH2 ARG A  11      18.687  19.657  10.870  1.00  0.00           H  
ATOM    174  N   LEU A  12      23.176  20.568   4.564  1.00  0.00           N  
ATOM    175  CA  LEU A  12      24.269  21.032   5.387  1.00  0.00           C  
ATOM    176  C   LEU A  12      23.763  21.274   6.791  1.00  0.00           C  
ATOM    177  O   LEU A  12      22.724  21.906   6.989  1.00  0.00           O  
ATOM    178  CB  LEU A  12      24.903  22.272   4.755  1.00  0.00           C  
ATOM    179  CG  LEU A  12      26.096  22.923   5.469  1.00  0.00           C  
ATOM    180  CD1 LEU A  12      27.282  21.980   5.510  1.00  0.00           C  
ATOM    181  CD2 LEU A  12      26.480  24.198   4.694  1.00  0.00           C  
ATOM    182  H   LEU A  12      22.812  21.182   3.852  1.00  0.00           H  
ATOM    183  HA  LEU A  12      25.027  20.256   5.436  1.00  0.00           H  
ATOM    184 1HB  LEU A  12      25.251  21.993   3.770  1.00  0.00           H  
ATOM    185 2HB  LEU A  12      24.134  23.037   4.642  1.00  0.00           H  
ATOM    186  HG  LEU A  12      25.814  23.172   6.497  1.00  0.00           H  
ATOM    187 1HD1 LEU A  12      28.106  22.474   6.021  1.00  0.00           H  
ATOM    188 2HD1 LEU A  12      27.011  21.081   6.046  1.00  0.00           H  
ATOM    189 3HD1 LEU A  12      27.582  21.730   4.508  1.00  0.00           H  
ATOM    190 1HD2 LEU A  12      27.319  24.686   5.188  1.00  0.00           H  
ATOM    191 2HD2 LEU A  12      26.763  23.932   3.680  1.00  0.00           H  
ATOM    192 3HD2 LEU A  12      25.631  24.882   4.663  1.00  0.00           H  
ATOM    193  N   ALA A  13      24.469  20.726   7.756  1.00  0.00           N  
ATOM    194  CA  ALA A  13      24.099  20.855   9.147  1.00  0.00           C  
ATOM    195  C   ALA A  13      24.098  22.297   9.587  1.00  0.00           C  
ATOM    196  O   ALA A  13      24.884  23.118   9.105  1.00  0.00           O  
ATOM    197  CB  ALA A  13      25.051  20.086  10.017  1.00  0.00           C  
ATOM    198  H   ALA A  13      25.293  20.180   7.516  1.00  0.00           H  
ATOM    199  HA  ALA A  13      23.089  20.461   9.270  1.00  0.00           H  
ATOM    200 1HB  ALA A  13      24.732  20.194  11.051  1.00  0.00           H  
ATOM    201 2HB  ALA A  13      25.051  19.040   9.734  1.00  0.00           H  
ATOM    202 3HB  ALA A  13      26.050  20.488   9.894  1.00  0.00           H  
ATOM    203  N   THR A  14      23.236  22.585  10.544  1.00  0.00           N  
ATOM    204  CA  THR A  14      23.165  23.890  11.160  1.00  0.00           C  
ATOM    205  C   THR A  14      23.653  23.711  12.606  1.00  0.00           C  
ATOM    206  O   THR A  14      23.708  22.582  13.082  1.00  0.00           O  
ATOM    207  CB  THR A  14      21.704  24.371  11.125  1.00  0.00           C  
ATOM    208  OG1 THR A  14      20.921  23.515  11.972  1.00  0.00           O  
ATOM    209  CG2 THR A  14      21.194  24.248   9.716  1.00  0.00           C  
ATOM    210  H   THR A  14      22.579  21.861  10.860  1.00  0.00           H  
ATOM    211  HA  THR A  14      23.806  24.574  10.613  1.00  0.00           H  
ATOM    212  HB  THR A  14      21.616  25.394  11.451  1.00  0.00           H  
ATOM    213  HG1 THR A  14      20.956  22.579  11.628  1.00  0.00           H  
ATOM    214 1HG2 THR A  14      20.153  24.564   9.670  1.00  0.00           H  
ATOM    215 2HG2 THR A  14      21.783  24.867   9.065  1.00  0.00           H  
ATOM    216 3HG2 THR A  14      21.271  23.212   9.389  1.00  0.00           H  
ATOM    217  N   PRO A  15      23.993  24.767  13.351  1.00  0.00           N  
ATOM    218  CA  PRO A  15      24.343  24.701  14.763  1.00  0.00           C  
ATOM    219  C   PRO A  15      23.280  23.998  15.613  1.00  0.00           C  
ATOM    220  O   PRO A  15      23.600  23.344  16.609  1.00  0.00           O  
ATOM    221  CB  PRO A  15      24.453  26.181  15.127  1.00  0.00           C  
ATOM    222  CG  PRO A  15      24.865  26.856  13.834  1.00  0.00           C  
ATOM    223  CD  PRO A  15      24.127  26.108  12.752  1.00  0.00           C  
ATOM    224  HA  PRO A  15      25.311  24.204  14.876  1.00  0.00           H  
ATOM    225 1HB  PRO A  15      23.494  26.545  15.521  1.00  0.00           H  
ATOM    226 2HB  PRO A  15      25.200  26.308  15.924  1.00  0.00           H  
ATOM    227 1HG  PRO A  15      24.602  27.924  13.867  1.00  0.00           H  
ATOM    228 2HG  PRO A  15      25.955  26.804  13.712  1.00  0.00           H  
ATOM    229 1HD  PRO A  15      23.152  26.573  12.581  1.00  0.00           H  
ATOM    230 2HD  PRO A  15      24.754  26.090  11.853  1.00  0.00           H  
ATOM    231  N   THR A  16      22.020  24.046  15.179  1.00  0.00           N  
ATOM    232  CA  THR A  16      20.930  23.451  15.939  1.00  0.00           C  
ATOM    233  C   THR A  16      20.908  21.930  15.821  1.00  0.00           C  
ATOM    234  O   THR A  16      20.197  21.249  16.564  1.00  0.00           O  
ATOM    235  CB  THR A  16      19.572  24.041  15.495  1.00  0.00           C  
ATOM    236  OG1 THR A  16      19.268  23.705  14.127  1.00  0.00           O  
ATOM    237  CG2 THR A  16      19.643  25.556  15.607  1.00  0.00           C  
ATOM    238  H   THR A  16      21.792  24.542  14.328  1.00  0.00           H  
ATOM    239  HA  THR A  16      21.074  23.700  16.990  1.00  0.00           H  
ATOM    240  HB  THR A  16      18.779  23.666  16.140  1.00  0.00           H  
ATOM    241  HG1 THR A  16      20.044  23.786  13.539  1.00  0.00           H  
ATOM    242 1HG2 THR A  16      18.689  25.990  15.306  1.00  0.00           H  
ATOM    243 2HG2 THR A  16      19.860  25.836  16.639  1.00  0.00           H  
ATOM    244 3HG2 THR A  16      20.434  25.927  14.956  1.00  0.00           H  
ATOM    245  N   ASP A  17      21.693  21.395  14.890  1.00  0.00           N  
ATOM    246  CA  ASP A  17      21.774  19.970  14.672  1.00  0.00           C  
ATOM    247  C   ASP A  17      22.919  19.350  15.439  1.00  0.00           C  
ATOM    248  O   ASP A  17      23.095  18.128  15.407  1.00  0.00           O  
ATOM    249  CB  ASP A  17      22.021  19.684  13.207  1.00  0.00           C  
ATOM    250  CG  ASP A  17      20.883  20.076  12.290  1.00  0.00           C  
ATOM    251  OD1 ASP A  17      19.763  19.688  12.519  1.00  0.00           O  
ATOM    252  OD2 ASP A  17      21.139  20.823  11.345  1.00  0.00           O  
ATOM    253  H   ASP A  17      22.281  21.996  14.318  1.00  0.00           H  
ATOM    254  HA  ASP A  17      20.843  19.517  14.994  1.00  0.00           H  
ATOM    255 1HB  ASP A  17      22.924  20.204  12.891  1.00  0.00           H  
ATOM    256 2HB  ASP A  17      22.209  18.617  13.092  1.00  0.00           H  
ATOM    257  N   VAL A  18      23.692  20.161  16.158  1.00  0.00           N  
ATOM    258  CA  VAL A  18      24.845  19.612  16.840  1.00  0.00           C  
ATOM    259  C   VAL A  18      24.519  18.471  17.797  1.00  0.00           C  
ATOM    260  O   VAL A  18      25.235  17.474  17.771  1.00  0.00           O  
ATOM    261  CB  VAL A  18      25.667  20.725  17.496  1.00  0.00           C  
ATOM    262  CG1 VAL A  18      26.706  20.149  18.405  1.00  0.00           C  
ATOM    263  CG2 VAL A  18      26.337  21.486  16.386  1.00  0.00           C  
ATOM    264  H   VAL A  18      23.516  21.168  16.213  1.00  0.00           H  
ATOM    265  HA  VAL A  18      25.497  19.197  16.072  1.00  0.00           H  
ATOM    266  HB  VAL A  18      25.037  21.390  18.057  1.00  0.00           H  
ATOM    267 1HG1 VAL A  18      27.287  20.945  18.837  1.00  0.00           H  
ATOM    268 2HG1 VAL A  18      26.228  19.580  19.200  1.00  0.00           H  
ATOM    269 3HG1 VAL A  18      27.342  19.519  17.836  1.00  0.00           H  
ATOM    270 1HG2 VAL A  18      26.921  22.287  16.790  1.00  0.00           H  
ATOM    271 2HG2 VAL A  18      26.981  20.805  15.829  1.00  0.00           H  
ATOM    272 3HG2 VAL A  18      25.573  21.894  15.725  1.00  0.00           H  
ATOM    273  N   PRO A  19      23.490  18.548  18.670  1.00  0.00           N  
ATOM    274  CA  PRO A  19      23.094  17.464  19.548  1.00  0.00           C  
ATOM    275  C   PRO A  19      22.726  16.179  18.805  1.00  0.00           C  
ATOM    276  O   PRO A  19      22.829  15.082  19.355  1.00  0.00           O  
ATOM    277  CB  PRO A  19      21.865  18.041  20.260  1.00  0.00           C  
ATOM    278  CG  PRO A  19      22.037  19.533  20.179  1.00  0.00           C  
ATOM    279  CD  PRO A  19      22.656  19.769  18.833  1.00  0.00           C  
ATOM    280  HA  PRO A  19      23.904  17.273  20.270  1.00  0.00           H  
ATOM    281 1HB  PRO A  19      20.945  17.690  19.760  1.00  0.00           H  
ATOM    282 2HB  PRO A  19      21.834  17.679  21.299  1.00  0.00           H  
ATOM    283 1HG  PRO A  19      21.069  20.039  20.304  1.00  0.00           H  
ATOM    284 2HG  PRO A  19      22.687  19.873  21.008  1.00  0.00           H  
ATOM    285 1HD  PRO A  19      21.858  19.811  18.080  1.00  0.00           H  
ATOM    286 2HD  PRO A  19      23.225  20.674  18.886  1.00  0.00           H  
ATOM    287  N   PHE A  20      22.323  16.281  17.535  1.00  0.00           N  
ATOM    288  CA  PHE A  20      21.936  15.077  16.825  1.00  0.00           C  
ATOM    289  C   PHE A  20      23.174  14.470  16.225  1.00  0.00           C  
ATOM    290  O   PHE A  20      23.367  13.257  16.276  1.00  0.00           O  
ATOM    291  CB  PHE A  20      20.900  15.386  15.760  1.00  0.00           C  
ATOM    292  CG  PHE A  20      19.650  15.872  16.368  1.00  0.00           C  
ATOM    293  CD1 PHE A  20      19.124  17.088  16.016  1.00  0.00           C  
ATOM    294  CD2 PHE A  20      19.030  15.144  17.346  1.00  0.00           C  
ATOM    295  CE1 PHE A  20      17.992  17.557  16.621  1.00  0.00           C  
ATOM    296  CE2 PHE A  20      17.891  15.602  17.952  1.00  0.00           C  
ATOM    297  CZ  PHE A  20      17.373  16.808  17.593  1.00  0.00           C  
ATOM    298  H   PHE A  20      22.297  17.165  17.038  1.00  0.00           H  
ATOM    299  HA  PHE A  20      21.505  14.366  17.530  1.00  0.00           H  
ATOM    300 1HB  PHE A  20      21.282  16.155  15.082  1.00  0.00           H  
ATOM    301 2HB  PHE A  20      20.683  14.493  15.173  1.00  0.00           H  
ATOM    302  HD1 PHE A  20      19.619  17.678  15.249  1.00  0.00           H  
ATOM    303  HD2 PHE A  20      19.459  14.189  17.649  1.00  0.00           H  
ATOM    304  HE1 PHE A  20      17.592  18.524  16.334  1.00  0.00           H  
ATOM    305  HE2 PHE A  20      17.404  15.008  18.728  1.00  0.00           H  
ATOM    306  HZ  PHE A  20      16.472  17.171  18.084  1.00  0.00           H  
ATOM    307  N   ILE A  21      24.052  15.331  15.718  1.00  0.00           N  
ATOM    308  CA  ILE A  21      25.283  14.869  15.111  1.00  0.00           C  
ATOM    309  C   ILE A  21      26.076  14.195  16.214  1.00  0.00           C  
ATOM    310  O   ILE A  21      26.618  13.109  16.025  1.00  0.00           O  
ATOM    311  CB  ILE A  21      26.101  16.026  14.529  1.00  0.00           C  
ATOM    312  CG1 ILE A  21      25.397  16.642  13.395  1.00  0.00           C  
ATOM    313  CG2 ILE A  21      27.441  15.465  13.993  1.00  0.00           C  
ATOM    314  CD1 ILE A  21      25.994  17.964  12.980  1.00  0.00           C  
ATOM    315  H   ILE A  21      23.835  16.327  15.723  1.00  0.00           H  
ATOM    316  HA  ILE A  21      25.063  14.147  14.330  1.00  0.00           H  
ATOM    317  HB  ILE A  21      26.261  16.786  15.290  1.00  0.00           H  
ATOM    318 1HG1 ILE A  21      25.447  15.953  12.566  1.00  0.00           H  
ATOM    319 2HG1 ILE A  21      24.352  16.795  13.657  1.00  0.00           H  
ATOM    320 1HG2 ILE A  21      28.036  16.273  13.572  1.00  0.00           H  
ATOM    321 2HG2 ILE A  21      27.978  15.004  14.804  1.00  0.00           H  
ATOM    322 3HG2 ILE A  21      27.243  14.717  13.222  1.00  0.00           H  
ATOM    323 1HD1 ILE A  21      25.438  18.339  12.148  1.00  0.00           H  
ATOM    324 2HD1 ILE A  21      25.936  18.671  13.804  1.00  0.00           H  
ATOM    325 3HD1 ILE A  21      27.031  17.826  12.696  1.00  0.00           H  
ATOM    326  N   HIS A  22      26.120  14.836  17.386  1.00  0.00           N  
ATOM    327  CA  HIS A  22      26.838  14.308  18.529  1.00  0.00           C  
ATOM    328  C   HIS A  22      26.327  12.908  18.867  1.00  0.00           C  
ATOM    329  O   HIS A  22      27.125  11.980  19.022  1.00  0.00           O  
ATOM    330  CB  HIS A  22      26.695  15.242  19.743  1.00  0.00           C  
ATOM    331  CG  HIS A  22      27.515  14.825  20.916  1.00  0.00           C  
ATOM    332  ND1 HIS A  22      27.059  13.959  21.899  1.00  0.00           N  
ATOM    333  CD2 HIS A  22      28.781  15.141  21.251  1.00  0.00           C  
ATOM    334  CE1 HIS A  22      28.021  13.767  22.783  1.00  0.00           C  
ATOM    335  NE2 HIS A  22      29.069  14.472  22.412  1.00  0.00           N  
ATOM    336  H   HIS A  22      25.654  15.735  17.480  1.00  0.00           H  
ATOM    337  HA  HIS A  22      27.897  14.227  18.288  1.00  0.00           H  
ATOM    338 1HB  HIS A  22      26.976  16.255  19.467  1.00  0.00           H  
ATOM    339 2HB  HIS A  22      25.650  15.275  20.053  1.00  0.00           H  
ATOM    340  HD2 HIS A  22      29.455  15.798  20.698  1.00  0.00           H  
ATOM    341  HE1 HIS A  22      27.962  13.131  23.667  1.00  0.00           H  
ATOM    342  HE2 HIS A  22      29.971  14.519  22.893  1.00  0.00           H  
ATOM    343  N   LYS A  23      24.999  12.733  18.954  1.00  0.00           N  
ATOM    344  CA  LYS A  23      24.450  11.413  19.252  1.00  0.00           C  
ATOM    345  C   LYS A  23      24.775  10.386  18.165  1.00  0.00           C  
ATOM    346  O   LYS A  23      25.050   9.222  18.478  1.00  0.00           O  
ATOM    347  CB  LYS A  23      22.936  11.492  19.443  1.00  0.00           C  
ATOM    348  CG  LYS A  23      22.476  12.135  20.727  1.00  0.00           C  
ATOM    349  CD  LYS A  23      20.950  12.151  20.803  1.00  0.00           C  
ATOM    350  CE  LYS A  23      20.467  12.708  22.127  1.00  0.00           C  
ATOM    351  NZ  LYS A  23      20.827  14.143  22.277  1.00  0.00           N  
ATOM    352  H   LYS A  23      24.359  13.523  18.848  1.00  0.00           H  
ATOM    353  HA  LYS A  23      24.892  11.068  20.184  1.00  0.00           H  
ATOM    354 1HB  LYS A  23      22.495  12.055  18.617  1.00  0.00           H  
ATOM    355 2HB  LYS A  23      22.522  10.494  19.426  1.00  0.00           H  
ATOM    356 1HG  LYS A  23      22.865  11.565  21.569  1.00  0.00           H  
ATOM    357 2HG  LYS A  23      22.861  13.144  20.797  1.00  0.00           H  
ATOM    358 1HD  LYS A  23      20.560  12.779  19.993  1.00  0.00           H  
ATOM    359 2HD  LYS A  23      20.556  11.143  20.670  1.00  0.00           H  
ATOM    360 1HE  LYS A  23      19.383  12.608  22.182  1.00  0.00           H  
ATOM    361 2HE  LYS A  23      20.917  12.141  22.940  1.00  0.00           H  
ATOM    362 1HZ  LYS A  23      20.494  14.491  23.161  1.00  0.00           H  
ATOM    363 2HZ  LYS A  23      21.836  14.248  22.228  1.00  0.00           H  
ATOM    364 3HZ  LYS A  23      20.399  14.663  21.525  1.00  0.00           H  
ATOM    365  N   LEU A  24      24.769  10.804  16.896  1.00  0.00           N  
ATOM    366  CA  LEU A  24      25.089   9.894  15.800  1.00  0.00           C  
ATOM    367  C   LEU A  24      26.568   9.467  15.888  1.00  0.00           C  
ATOM    368  O   LEU A  24      26.893   8.292  15.692  1.00  0.00           O  
ATOM    369  CB  LEU A  24      24.769  10.583  14.465  1.00  0.00           C  
ATOM    370  CG  LEU A  24      23.250  10.840  14.174  1.00  0.00           C  
ATOM    371  CD1 LEU A  24      23.071  11.756  12.985  1.00  0.00           C  
ATOM    372  CD2 LEU A  24      22.564   9.542  13.883  1.00  0.00           C  
ATOM    373  H   LEU A  24      24.512  11.770  16.686  1.00  0.00           H  
ATOM    374  HA  LEU A  24      24.467   9.007  15.891  1.00  0.00           H  
ATOM    375 1HB  LEU A  24      25.293  11.537  14.425  1.00  0.00           H  
ATOM    376 2HB  LEU A  24      25.130   9.949  13.683  1.00  0.00           H  
ATOM    377  HG  LEU A  24      22.801  11.302  15.033  1.00  0.00           H  
ATOM    378 1HD1 LEU A  24      22.011  11.904  12.840  1.00  0.00           H  
ATOM    379 2HD1 LEU A  24      23.550  12.712  13.175  1.00  0.00           H  
ATOM    380 3HD1 LEU A  24      23.490  11.312  12.106  1.00  0.00           H  
ATOM    381 1HD2 LEU A  24      21.502   9.725  13.694  1.00  0.00           H  
ATOM    382 2HD2 LEU A  24      23.009   9.087  13.005  1.00  0.00           H  
ATOM    383 3HD2 LEU A  24      22.675   8.885  14.736  1.00  0.00           H  
ATOM    384  N   ILE A  25      27.456  10.410  16.251  1.00  0.00           N  
ATOM    385  CA  ILE A  25      28.882  10.118  16.430  1.00  0.00           C  
ATOM    386  C   ILE A  25      29.059   9.159  17.595  1.00  0.00           C  
ATOM    387  O   ILE A  25      29.827   8.198  17.511  1.00  0.00           O  
ATOM    388  CB  ILE A  25      29.730  11.381  16.686  1.00  0.00           C  
ATOM    389  CG1 ILE A  25      29.780  12.268  15.427  1.00  0.00           C  
ATOM    390  CG2 ILE A  25      31.159  10.954  17.115  1.00  0.00           C  
ATOM    391  CD1 ILE A  25      30.331  13.647  15.666  1.00  0.00           C  
ATOM    392  H   ILE A  25      27.129  11.368  16.385  1.00  0.00           H  
ATOM    393  HA  ILE A  25      29.253   9.637  15.525  1.00  0.00           H  
ATOM    394  HB  ILE A  25      29.270  11.969  17.481  1.00  0.00           H  
ATOM    395 1HG1 ILE A  25      30.412  11.785  14.691  1.00  0.00           H  
ATOM    396 2HG1 ILE A  25      28.775  12.360  15.019  1.00  0.00           H  
ATOM    397 1HG2 ILE A  25      31.760  11.839  17.314  1.00  0.00           H  
ATOM    398 2HG2 ILE A  25      31.102  10.345  18.019  1.00  0.00           H  
ATOM    399 3HG2 ILE A  25      31.621  10.373  16.316  1.00  0.00           H  
ATOM    400 1HD1 ILE A  25      30.338  14.204  14.729  1.00  0.00           H  
ATOM    401 2HD1 ILE A  25      29.701  14.161  16.390  1.00  0.00           H  
ATOM    402 3HD1 ILE A  25      31.344  13.576  16.052  1.00  0.00           H  
ATOM    403  N   HIS A  26      28.346   9.416  18.691  1.00  0.00           N  
ATOM    404  CA  HIS A  26      28.408   8.539  19.843  1.00  0.00           C  
ATOM    405  C   HIS A  26      27.986   7.136  19.443  1.00  0.00           C  
ATOM    406  O   HIS A  26      28.699   6.179  19.737  1.00  0.00           O  
ATOM    407  CB  HIS A  26      27.526   9.036  20.989  1.00  0.00           C  
ATOM    408  CG  HIS A  26      27.551   8.142  22.200  1.00  0.00           C  
ATOM    409  ND1 HIS A  26      28.619   8.099  23.076  1.00  0.00           N  
ATOM    410  CD2 HIS A  26      26.641   7.256  22.673  1.00  0.00           C  
ATOM    411  CE1 HIS A  26      28.363   7.225  24.037  1.00  0.00           C  
ATOM    412  NE2 HIS A  26      27.171   6.702  23.818  1.00  0.00           N  
ATOM    413  H   HIS A  26      27.751  10.244  18.724  1.00  0.00           H  
ATOM    414  HA  HIS A  26      29.434   8.488  20.208  1.00  0.00           H  
ATOM    415 1HB  HIS A  26      27.839  10.041  21.283  1.00  0.00           H  
ATOM    416 2HB  HIS A  26      26.498   9.109  20.645  1.00  0.00           H  
ATOM    417  HD2 HIS A  26      25.672   7.027  22.228  1.00  0.00           H  
ATOM    418  HE1 HIS A  26      29.025   6.980  24.867  1.00  0.00           H  
ATOM    419  HE2 HIS A  26      26.717   6.006  24.392  1.00  0.00           H  
ATOM    420  N   GLN A  27      26.843   6.992  18.761  1.00  0.00           N  
ATOM    421  CA  GLN A  27      26.403   5.655  18.387  1.00  0.00           C  
ATOM    422  C   GLN A  27      27.450   4.965  17.515  1.00  0.00           C  
ATOM    423  O   GLN A  27      27.687   3.763  17.653  1.00  0.00           O  
ATOM    424  CB  GLN A  27      25.093   5.666  17.626  1.00  0.00           C  
ATOM    425  CG  GLN A  27      24.592   4.247  17.403  1.00  0.00           C  
ATOM    426  CD  GLN A  27      24.114   3.573  18.690  1.00  0.00           C  
ATOM    427  OE1 GLN A  27      23.110   4.015  19.276  1.00  0.00           O  
ATOM    428  NE2 GLN A  27      24.813   2.541  19.140  1.00  0.00           N  
ATOM    429  H   GLN A  27      26.274   7.807  18.529  1.00  0.00           H  
ATOM    430  HA  GLN A  27      26.277   5.069  19.296  1.00  0.00           H  
ATOM    431 1HB  GLN A  27      24.348   6.233  18.183  1.00  0.00           H  
ATOM    432 2HB  GLN A  27      25.237   6.161  16.666  1.00  0.00           H  
ATOM    433 1HG  GLN A  27      23.780   4.243  16.691  1.00  0.00           H  
ATOM    434 2HG  GLN A  27      25.428   3.672  17.020  1.00  0.00           H  
ATOM    435 1HE2 GLN A  27      24.535   2.075  19.980  1.00  0.00           H  
ATOM    436 2HE2 GLN A  27      25.636   2.245  18.649  1.00  0.00           H  
ATOM    437  N   MET A  28      28.085   5.718  16.615  1.00  0.00           N  
ATOM    438  CA  MET A  28      29.140   5.149  15.793  1.00  0.00           C  
ATOM    439  C   MET A  28      30.234   4.592  16.684  1.00  0.00           C  
ATOM    440  O   MET A  28      30.657   3.444  16.513  1.00  0.00           O  
ATOM    441  CB  MET A  28      29.728   6.214  14.875  1.00  0.00           C  
ATOM    442  CG  MET A  28      30.862   5.762  13.976  1.00  0.00           C  
ATOM    443  SD  MET A  28      32.456   5.776  14.870  1.00  0.00           S  
ATOM    444  CE  MET A  28      32.613   7.533  15.166  1.00  0.00           C  
ATOM    445  H   MET A  28      27.829   6.699  16.491  1.00  0.00           H  
ATOM    446  HA  MET A  28      28.730   4.334  15.201  1.00  0.00           H  
ATOM    447 1HB  MET A  28      28.946   6.649  14.262  1.00  0.00           H  
ATOM    448 2HB  MET A  28      30.127   7.014  15.467  1.00  0.00           H  
ATOM    449 1HG  MET A  28      30.673   4.754  13.612  1.00  0.00           H  
ATOM    450 2HG  MET A  28      30.939   6.436  13.115  1.00  0.00           H  
ATOM    451 1HE  MET A  28      33.512   7.725  15.704  1.00  0.00           H  
ATOM    452 2HE  MET A  28      32.632   8.064  14.212  1.00  0.00           H  
ATOM    453 3HE  MET A  28      31.761   7.879  15.755  1.00  0.00           H  
ATOM    454  N   ALA A  29      30.668   5.395  17.663  1.00  0.00           N  
ATOM    455  CA  ALA A  29      31.718   4.993  18.583  1.00  0.00           C  
ATOM    456  C   ALA A  29      31.308   3.746  19.354  1.00  0.00           C  
ATOM    457  O   ALA A  29      32.123   2.861  19.615  1.00  0.00           O  
ATOM    458  CB  ALA A  29      32.036   6.131  19.528  1.00  0.00           C  
ATOM    459  H   ALA A  29      30.264   6.329  17.751  1.00  0.00           H  
ATOM    460  HA  ALA A  29      32.607   4.758  17.998  1.00  0.00           H  
ATOM    461 1HB  ALA A  29      32.842   5.838  20.192  1.00  0.00           H  
ATOM    462 2HB  ALA A  29      32.335   7.001  18.945  1.00  0.00           H  
ATOM    463 3HB  ALA A  29      31.158   6.378  20.115  1.00  0.00           H  
ATOM    464  N   VAL A  30      30.026   3.638  19.701  1.00  0.00           N  
ATOM    465  CA  VAL A  30      29.560   2.455  20.407  1.00  0.00           C  
ATOM    466  C   VAL A  30      29.681   1.228  19.522  1.00  0.00           C  
ATOM    467  O   VAL A  30      30.265   0.221  19.918  1.00  0.00           O  
ATOM    468  CB  VAL A  30      28.099   2.630  20.855  1.00  0.00           C  
ATOM    469  CG1 VAL A  30      27.558   1.331  21.400  1.00  0.00           C  
ATOM    470  CG2 VAL A  30      28.010   3.716  21.917  1.00  0.00           C  
ATOM    471  H   VAL A  30      29.384   4.404  19.492  1.00  0.00           H  
ATOM    472  HA  VAL A  30      30.173   2.298  21.285  1.00  0.00           H  
ATOM    473  HB  VAL A  30      27.503   2.909  20.000  1.00  0.00           H  
ATOM    474 1HG1 VAL A  30      26.520   1.469  21.699  1.00  0.00           H  
ATOM    475 2HG1 VAL A  30      27.615   0.561  20.631  1.00  0.00           H  
ATOM    476 3HG1 VAL A  30      28.147   1.027  22.264  1.00  0.00           H  
ATOM    477 1HG2 VAL A  30      26.973   3.849  22.215  1.00  0.00           H  
ATOM    478 2HG2 VAL A  30      28.600   3.430  22.779  1.00  0.00           H  
ATOM    479 3HG2 VAL A  30      28.388   4.646  21.525  1.00  0.00           H  
ATOM    480  N   PHE A  31      29.202   1.329  18.291  1.00  0.00           N  
ATOM    481  CA  PHE A  31      29.244   0.208  17.364  1.00  0.00           C  
ATOM    482  C   PHE A  31      30.668  -0.250  17.052  1.00  0.00           C  
ATOM    483  O   PHE A  31      30.957  -1.453  17.027  1.00  0.00           O  
ATOM    484  CB  PHE A  31      28.511   0.570  16.078  1.00  0.00           C  
ATOM    485  CG  PHE A  31      26.998   0.476  16.172  1.00  0.00           C  
ATOM    486  CD1 PHE A  31      26.375  -0.485  16.958  1.00  0.00           C  
ATOM    487  CD2 PHE A  31      26.213   1.336  15.459  1.00  0.00           C  
ATOM    488  CE1 PHE A  31      24.987  -0.570  17.007  1.00  0.00           C  
ATOM    489  CE2 PHE A  31      24.828   1.265  15.495  1.00  0.00           C  
ATOM    490  CZ  PHE A  31      24.216   0.307  16.271  1.00  0.00           C  
ATOM    491  H   PHE A  31      28.769   2.207  17.999  1.00  0.00           H  
ATOM    492  HA  PHE A  31      28.719  -0.626  17.829  1.00  0.00           H  
ATOM    493 1HB  PHE A  31      28.771   1.597  15.802  1.00  0.00           H  
ATOM    494 2HB  PHE A  31      28.851  -0.077  15.271  1.00  0.00           H  
ATOM    495  HD1 PHE A  31      26.985  -1.180  17.533  1.00  0.00           H  
ATOM    496  HD2 PHE A  31      26.705   2.073  14.865  1.00  0.00           H  
ATOM    497  HE1 PHE A  31      24.505  -1.331  17.621  1.00  0.00           H  
ATOM    498  HE2 PHE A  31      24.227   1.960  14.913  1.00  0.00           H  
ATOM    499  HZ  PHE A  31      23.123   0.238  16.304  1.00  0.00           H  
ATOM    500  N   GLU A  32      31.580   0.707  16.907  1.00  0.00           N  
ATOM    501  CA  GLU A  32      32.972   0.404  16.596  1.00  0.00           C  
ATOM    502  C   GLU A  32      33.807   0.130  17.852  1.00  0.00           C  
ATOM    503  O   GLU A  32      35.010  -0.116  17.754  1.00  0.00           O  
ATOM    504  CB  GLU A  32      33.606   1.557  15.810  1.00  0.00           C  
ATOM    505  CG  GLU A  32      32.991   1.839  14.433  1.00  0.00           C  
ATOM    506  CD  GLU A  32      33.157   0.704  13.448  1.00  0.00           C  
ATOM    507  OE1 GLU A  32      34.253   0.209  13.319  1.00  0.00           O  
ATOM    508  OE2 GLU A  32      32.192   0.346  12.810  1.00  0.00           O  
ATOM    509  H   GLU A  32      31.286   1.685  16.953  1.00  0.00           H  
ATOM    510  HA  GLU A  32      32.993  -0.492  15.976  1.00  0.00           H  
ATOM    511 1HB  GLU A  32      33.514   2.475  16.398  1.00  0.00           H  
ATOM    512 2HB  GLU A  32      34.665   1.360  15.669  1.00  0.00           H  
ATOM    513 1HG  GLU A  32      31.926   2.040  14.565  1.00  0.00           H  
ATOM    514 2HG  GLU A  32      33.451   2.738  14.027  1.00  0.00           H  
ATOM    515  N   ARG A  33      33.177   0.184  19.032  1.00  0.00           N  
ATOM    516  CA  ARG A  33      33.829  -0.007  20.322  1.00  0.00           C  
ATOM    517  C   ARG A  33      34.985   0.979  20.559  1.00  0.00           C  
ATOM    518  O   ARG A  33      36.035   0.604  21.081  1.00  0.00           O  
ATOM    519  CB  ARG A  33      34.327  -1.446  20.450  1.00  0.00           C  
ATOM    520  CG  ARG A  33      33.261  -2.459  20.891  1.00  0.00           C  
ATOM    521  CD  ARG A  33      32.229  -2.738  19.814  1.00  0.00           C  
ATOM    522  NE  ARG A  33      31.326  -3.816  20.220  1.00  0.00           N  
ATOM    523  CZ  ARG A  33      30.221  -4.242  19.551  1.00  0.00           C  
ATOM    524  NH1 ARG A  33      29.832  -3.691  18.415  1.00  0.00           N  
ATOM    525  NH2 ARG A  33      29.514  -5.241  20.055  1.00  0.00           N  
ATOM    526  H   ARG A  33      32.173   0.350  19.060  1.00  0.00           H  
ATOM    527  HA  ARG A  33      33.077   0.160  21.095  1.00  0.00           H  
ATOM    528 1HB  ARG A  33      34.732  -1.798  19.510  1.00  0.00           H  
ATOM    529 2HB  ARG A  33      35.133  -1.482  21.181  1.00  0.00           H  
ATOM    530 1HG  ARG A  33      33.742  -3.401  21.152  1.00  0.00           H  
ATOM    531 2HG  ARG A  33      32.734  -2.068  21.761  1.00  0.00           H  
ATOM    532 1HD  ARG A  33      31.637  -1.847  19.635  1.00  0.00           H  
ATOM    533 2HD  ARG A  33      32.725  -3.032  18.889  1.00  0.00           H  
ATOM    534  HE  ARG A  33      31.548  -4.290  21.079  1.00  0.00           H  
ATOM    535 1HH1 ARG A  33      30.349  -2.905  17.992  1.00  0.00           H  
ATOM    536 2HH1 ARG A  33      29.010  -4.034  17.950  1.00  0.00           H  
ATOM    537 1HH2 ARG A  33      29.798  -5.674  20.923  1.00  0.00           H  
ATOM    538 2HH2 ARG A  33      28.692  -5.571  19.572  1.00  0.00           H  
ATOM    539  N   LEU A  34      34.771   2.239  20.165  1.00  0.00           N  
ATOM    540  CA  LEU A  34      35.735   3.330  20.295  1.00  0.00           C  
ATOM    541  C   LEU A  34      35.266   4.388  21.306  1.00  0.00           C  
ATOM    542  O   LEU A  34      35.680   5.552  21.258  1.00  0.00           O  
ATOM    543  CB  LEU A  34      35.941   3.973  18.926  1.00  0.00           C  
ATOM    544  CG  LEU A  34      36.438   3.026  17.843  1.00  0.00           C  
ATOM    545  CD1 LEU A  34      36.492   3.753  16.525  1.00  0.00           C  
ATOM    546  CD2 LEU A  34      37.776   2.452  18.223  1.00  0.00           C  
ATOM    547  H   LEU A  34      33.864   2.452  19.759  1.00  0.00           H  
ATOM    548  HA  LEU A  34      36.680   2.918  20.639  1.00  0.00           H  
ATOM    549 1HB  LEU A  34      34.993   4.387  18.590  1.00  0.00           H  
ATOM    550 2HB  LEU A  34      36.663   4.777  19.026  1.00  0.00           H  
ATOM    551  HG  LEU A  34      35.738   2.227  17.741  1.00  0.00           H  
ATOM    552 1HD1 LEU A  34      36.815   3.060  15.746  1.00  0.00           H  
ATOM    553 2HD1 LEU A  34      35.497   4.137  16.279  1.00  0.00           H  
ATOM    554 3HD1 LEU A  34      37.198   4.571  16.591  1.00  0.00           H  
ATOM    555 1HD2 LEU A  34      38.103   1.759  17.448  1.00  0.00           H  
ATOM    556 2HD2 LEU A  34      38.499   3.241  18.323  1.00  0.00           H  
ATOM    557 3HD2 LEU A  34      37.686   1.917  19.171  1.00  0.00           H  
ATOM    558  N   THR A  35      34.418   3.987  22.247  1.00  0.00           N  
ATOM    559  CA  THR A  35      33.842   4.925  23.213  1.00  0.00           C  
ATOM    560  C   THR A  35      34.870   5.480  24.197  1.00  0.00           C  
ATOM    561  O   THR A  35      34.636   6.499  24.841  1.00  0.00           O  
ATOM    562  CB  THR A  35      32.688   4.256  23.975  1.00  0.00           C  
ATOM    563  OG1 THR A  35      33.170   3.119  24.706  1.00  0.00           O  
ATOM    564  CG2 THR A  35      31.675   3.792  22.987  1.00  0.00           C  
ATOM    565  H   THR A  35      34.135   3.016  22.264  1.00  0.00           H  
ATOM    566  HA  THR A  35      33.427   5.768  22.660  1.00  0.00           H  
ATOM    567  HB  THR A  35      32.235   4.967  24.665  1.00  0.00           H  
ATOM    568  HG1 THR A  35      33.733   3.415  25.427  1.00  0.00           H  
ATOM    569 1HG2 THR A  35      30.857   3.312  23.513  1.00  0.00           H  
ATOM    570 2HG2 THR A  35      31.296   4.644  22.419  1.00  0.00           H  
ATOM    571 3HG2 THR A  35      32.144   3.081  22.306  1.00  0.00           H  
ATOM    572  N   HIS A  36      36.025   4.832  24.289  1.00  0.00           N  
ATOM    573  CA  HIS A  36      37.114   5.314  25.127  1.00  0.00           C  
ATOM    574  C   HIS A  36      37.917   6.426  24.434  1.00  0.00           C  
ATOM    575  O   HIS A  36      38.776   7.054  25.057  1.00  0.00           O  
ATOM    576  CB  HIS A  36      38.039   4.153  25.524  1.00  0.00           C  
ATOM    577  CG  HIS A  36      38.702   3.450  24.360  1.00  0.00           C  
ATOM    578  ND1 HIS A  36      38.002   2.647  23.487  1.00  0.00           N  
ATOM    579  CD2 HIS A  36      39.991   3.421  23.945  1.00  0.00           C  
ATOM    580  CE1 HIS A  36      38.827   2.166  22.571  1.00  0.00           C  
ATOM    581  NE2 HIS A  36      40.041   2.614  22.828  1.00  0.00           N  
ATOM    582  H   HIS A  36      36.148   3.988  23.751  1.00  0.00           H  
ATOM    583  HA  HIS A  36      36.703   5.735  26.044  1.00  0.00           H  
ATOM    584 1HB  HIS A  36      38.826   4.532  26.177  1.00  0.00           H  
ATOM    585 2HB  HIS A  36      37.474   3.416  26.093  1.00  0.00           H  
ATOM    586  HD2 HIS A  36      40.830   3.940  24.405  1.00  0.00           H  
ATOM    587  HE1 HIS A  36      38.548   1.504  21.748  1.00  0.00           H  
ATOM    588  HE2 HIS A  36      40.872   2.405  22.294  1.00  0.00           H  
ATOM    589  N   LEU A  37      37.656   6.652  23.137  1.00  0.00           N  
ATOM    590  CA  LEU A  37      38.373   7.663  22.370  1.00  0.00           C  
ATOM    591  C   LEU A  37      37.460   8.840  22.051  1.00  0.00           C  
ATOM    592  O   LEU A  37      37.843  10.012  22.122  1.00  0.00           O  
ATOM    593  CB  LEU A  37      38.850   7.064  21.055  1.00  0.00           C  
ATOM    594  CG  LEU A  37      39.749   5.870  21.181  1.00  0.00           C  
ATOM    595  CD1 LEU A  37      40.100   5.388  19.808  1.00  0.00           C  
ATOM    596  CD2 LEU A  37      40.960   6.223  21.999  1.00  0.00           C  
ATOM    597  H   LEU A  37      36.934   6.120  22.663  1.00  0.00           H  
ATOM    598  HA  LEU A  37      39.221   8.018  22.951  1.00  0.00           H  
ATOM    599 1HB  LEU A  37      37.976   6.760  20.478  1.00  0.00           H  
ATOM    600 2HB  LEU A  37      39.381   7.830  20.496  1.00  0.00           H  
ATOM    601  HG  LEU A  37      39.207   5.072  21.669  1.00  0.00           H  
ATOM    602 1HD1 LEU A  37      40.727   4.500  19.883  1.00  0.00           H  
ATOM    603 2HD1 LEU A  37      39.187   5.149  19.282  1.00  0.00           H  
ATOM    604 3HD1 LEU A  37      40.633   6.168  19.267  1.00  0.00           H  
ATOM    605 1HD2 LEU A  37      41.603   5.349  22.088  1.00  0.00           H  
ATOM    606 2HD2 LEU A  37      41.496   7.024  21.517  1.00  0.00           H  
ATOM    607 3HD2 LEU A  37      40.647   6.547  22.993  1.00  0.00           H  
ATOM    608  N   PHE A  38      36.215   8.536  21.716  1.00  0.00           N  
ATOM    609  CA  PHE A  38      35.287   9.591  21.341  1.00  0.00           C  
ATOM    610  C   PHE A  38      34.660  10.269  22.537  1.00  0.00           C  
ATOM    611  O   PHE A  38      33.537   9.976  22.938  1.00  0.00           O  
ATOM    612  CB  PHE A  38      34.240   9.068  20.378  1.00  0.00           C  
ATOM    613  CG  PHE A  38      34.829   8.847  19.031  1.00  0.00           C  
ATOM    614  CD1 PHE A  38      35.293   7.616  18.643  1.00  0.00           C  
ATOM    615  CD2 PHE A  38      34.945   9.907  18.152  1.00  0.00           C  
ATOM    616  CE1 PHE A  38      35.865   7.441  17.415  1.00  0.00           C  
ATOM    617  CE2 PHE A  38      35.514   9.735  16.914  1.00  0.00           C  
ATOM    618  CZ  PHE A  38      35.982   8.496  16.547  1.00  0.00           C  
ATOM    619  H   PHE A  38      35.926   7.561  21.680  1.00  0.00           H  
ATOM    620  HA  PHE A  38      35.849  10.354  20.802  1.00  0.00           H  
ATOM    621 1HB  PHE A  38      33.852   8.122  20.752  1.00  0.00           H  
ATOM    622 2HB  PHE A  38      33.412   9.772  20.294  1.00  0.00           H  
ATOM    623  HD1 PHE A  38      35.210   6.787  19.323  1.00  0.00           H  
ATOM    624  HD2 PHE A  38      34.582  10.891  18.455  1.00  0.00           H  
ATOM    625  HE1 PHE A  38      36.227   6.476  17.127  1.00  0.00           H  
ATOM    626  HE2 PHE A  38      35.601  10.576  16.226  1.00  0.00           H  
ATOM    627  HZ  PHE A  38      36.439   8.348  15.568  1.00  0.00           H  
ATOM    628  N   VAL A  39      35.412  11.226  23.063  1.00  0.00           N  
ATOM    629  CA  VAL A  39      35.077  11.983  24.266  1.00  0.00           C  
ATOM    630  C   VAL A  39      34.665  13.404  23.882  1.00  0.00           C  
ATOM    631  O   VAL A  39      34.762  14.348  24.666  1.00  0.00           O  
ATOM    632  CB  VAL A  39      36.290  12.027  25.207  1.00  0.00           C  
ATOM    633  CG1 VAL A  39      36.645  10.610  25.663  1.00  0.00           C  
ATOM    634  CG2 VAL A  39      37.459  12.668  24.484  1.00  0.00           C  
ATOM    635  H   VAL A  39      36.329  11.350  22.632  1.00  0.00           H  
ATOM    636  HA  VAL A  39      34.246  11.490  24.772  1.00  0.00           H  
ATOM    637  HB  VAL A  39      36.039  12.609  26.097  1.00  0.00           H  
ATOM    638 1HG1 VAL A  39      37.501  10.653  26.332  1.00  0.00           H  
ATOM    639 2HG1 VAL A  39      35.795  10.174  26.182  1.00  0.00           H  
ATOM    640 3HG1 VAL A  39      36.899   9.994  24.797  1.00  0.00           H  
ATOM    641 1HG2 VAL A  39      38.313  12.709  25.149  1.00  0.00           H  
ATOM    642 2HG2 VAL A  39      37.711  12.076  23.604  1.00  0.00           H  
ATOM    643 3HG2 VAL A  39      37.190  13.680  24.172  1.00  0.00           H  
ATOM    644  N   ALA A  40      34.228  13.532  22.637  1.00  0.00           N  
ATOM    645  CA  ALA A  40      33.758  14.772  22.044  1.00  0.00           C  
ATOM    646  C   ALA A  40      32.540  15.313  22.767  1.00  0.00           C  
ATOM    647  O   ALA A  40      31.702  14.550  23.257  1.00  0.00           O  
ATOM    648  CB  ALA A  40      33.405  14.554  20.577  1.00  0.00           C  
ATOM    649  H   ALA A  40      34.198  12.691  22.081  1.00  0.00           H  
ATOM    650  HA  ALA A  40      34.554  15.511  22.124  1.00  0.00           H  
ATOM    651 1HB  ALA A  40      33.072  15.499  20.139  1.00  0.00           H  
ATOM    652 2HB  ALA A  40      34.283  14.194  20.043  1.00  0.00           H  
ATOM    653 3HB  ALA A  40      32.605  13.818  20.499  1.00  0.00           H  
ATOM    654  N   THR A  41      32.429  16.634  22.794  1.00  0.00           N  
ATOM    655  CA  THR A  41      31.289  17.315  23.387  1.00  0.00           C  
ATOM    656  C   THR A  41      30.566  18.124  22.335  1.00  0.00           C  
ATOM    657  O   THR A  41      31.153  18.456  21.301  1.00  0.00           O  
ATOM    658  CB  THR A  41      31.750  18.261  24.507  1.00  0.00           C  
ATOM    659  OG1 THR A  41      32.594  19.318  23.954  1.00  0.00           O  
ATOM    660  CG2 THR A  41      32.551  17.472  25.537  1.00  0.00           C  
ATOM    661  H   THR A  41      33.169  17.184  22.389  1.00  0.00           H  
ATOM    662  HA  THR A  41      30.599  16.577  23.796  1.00  0.00           H  
ATOM    663  HB  THR A  41      30.884  18.711  24.991  1.00  0.00           H  
ATOM    664  HG1 THR A  41      33.077  19.745  24.680  1.00  0.00           H  
ATOM    665 1HG2 THR A  41      32.877  18.137  26.335  1.00  0.00           H  
ATOM    666 2HG2 THR A  41      31.926  16.682  25.955  1.00  0.00           H  
ATOM    667 3HG2 THR A  41      33.427  17.024  25.064  1.00  0.00           H  
ATOM    668  N   GLU A  42      29.327  18.514  22.626  1.00  0.00           N  
ATOM    669  CA  GLU A  42      28.558  19.346  21.708  1.00  0.00           C  
ATOM    670  C   GLU A  42      29.239  20.696  21.481  1.00  0.00           C  
ATOM    671  O   GLU A  42      29.214  21.234  20.379  1.00  0.00           O  
ATOM    672  CB  GLU A  42      27.140  19.557  22.241  1.00  0.00           C  
ATOM    673  CG  GLU A  42      26.244  18.314  22.228  1.00  0.00           C  
ATOM    674  CD  GLU A  42      24.881  18.579  22.854  1.00  0.00           C  
ATOM    675  OE1 GLU A  42      24.689  19.657  23.365  1.00  0.00           O  
ATOM    676  OE2 GLU A  42      24.042  17.703  22.831  1.00  0.00           O  
ATOM    677  H   GLU A  42      28.905  18.210  23.492  1.00  0.00           H  
ATOM    678  HA  GLU A  42      28.494  18.826  20.750  1.00  0.00           H  
ATOM    679 1HB  GLU A  42      27.193  19.920  23.268  1.00  0.00           H  
ATOM    680 2HB  GLU A  42      26.646  20.328  21.651  1.00  0.00           H  
ATOM    681 1HG  GLU A  42      26.103  17.997  21.196  1.00  0.00           H  
ATOM    682 2HG  GLU A  42      26.742  17.506  22.763  1.00  0.00           H  
ATOM    683  N   SER A  43      29.860  21.252  22.526  1.00  0.00           N  
ATOM    684  CA  SER A  43      30.545  22.533  22.377  1.00  0.00           C  
ATOM    685  C   SER A  43      31.744  22.389  21.439  1.00  0.00           C  
ATOM    686  O   SER A  43      32.004  23.258  20.592  1.00  0.00           O  
ATOM    687  CB  SER A  43      31.001  23.048  23.728  1.00  0.00           C  
ATOM    688  OG  SER A  43      29.905  23.366  24.549  1.00  0.00           O  
ATOM    689  H   SER A  43      29.855  20.778  23.415  1.00  0.00           H  
ATOM    690  HA  SER A  43      29.850  23.251  21.940  1.00  0.00           H  
ATOM    691 1HB  SER A  43      31.615  22.290  24.213  1.00  0.00           H  
ATOM    692 2HB  SER A  43      31.622  23.931  23.586  1.00  0.00           H  
ATOM    693  HG  SER A  43      30.278  23.735  25.355  1.00  0.00           H  
ATOM    694  N   GLY A  44      32.482  21.280  21.590  1.00  0.00           N  
ATOM    695  CA  GLY A  44      33.637  21.008  20.746  1.00  0.00           C  
ATOM    696  C   GLY A  44      33.203  20.861  19.295  1.00  0.00           C  
ATOM    697  O   GLY A  44      33.779  21.477  18.387  1.00  0.00           O  
ATOM    698  H   GLY A  44      32.250  20.597  22.316  1.00  0.00           H  
ATOM    699 1HA  GLY A  44      34.362  21.815  20.841  1.00  0.00           H  
ATOM    700 2HA  GLY A  44      34.118  20.090  21.082  1.00  0.00           H  
ATOM    701  N   LEU A  45      32.185  20.027  19.086  1.00  0.00           N  
ATOM    702  CA  LEU A  45      31.653  19.729  17.770  1.00  0.00           C  
ATOM    703  C   LEU A  45      31.130  21.001  17.118  1.00  0.00           C  
ATOM    704  O   LEU A  45      31.498  21.313  15.986  1.00  0.00           O  
ATOM    705  CB  LEU A  45      30.562  18.654  17.921  1.00  0.00           C  
ATOM    706  CG  LEU A  45      29.821  18.167  16.680  1.00  0.00           C  
ATOM    707  CD1 LEU A  45      30.800  17.553  15.677  1.00  0.00           C  
ATOM    708  CD2 LEU A  45      28.829  17.107  17.128  1.00  0.00           C  
ATOM    709  H   LEU A  45      31.763  19.563  19.890  1.00  0.00           H  
ATOM    710  HA  LEU A  45      32.455  19.327  17.154  1.00  0.00           H  
ATOM    711 1HB  LEU A  45      31.009  17.783  18.400  1.00  0.00           H  
ATOM    712 2HB  LEU A  45      29.807  19.047  18.603  1.00  0.00           H  
ATOM    713  HG  LEU A  45      29.299  18.998  16.206  1.00  0.00           H  
ATOM    714 1HD1 LEU A  45      30.256  17.186  14.809  1.00  0.00           H  
ATOM    715 2HD1 LEU A  45      31.524  18.304  15.364  1.00  0.00           H  
ATOM    716 3HD1 LEU A  45      31.323  16.721  16.147  1.00  0.00           H  
ATOM    717 1HD2 LEU A  45      28.302  16.751  16.284  1.00  0.00           H  
ATOM    718 2HD2 LEU A  45      29.368  16.285  17.595  1.00  0.00           H  
ATOM    719 3HD2 LEU A  45      28.132  17.511  17.838  1.00  0.00           H  
ATOM    720  N   ALA A  46      30.335  21.783  17.844  1.00  0.00           N  
ATOM    721  CA  ALA A  46      29.820  23.018  17.286  1.00  0.00           C  
ATOM    722  C   ALA A  46      30.931  23.972  16.884  1.00  0.00           C  
ATOM    723  O   ALA A  46      30.864  24.579  15.818  1.00  0.00           O  
ATOM    724  CB  ALA A  46      28.941  23.728  18.296  1.00  0.00           C  
ATOM    725  H   ALA A  46      30.056  21.513  18.785  1.00  0.00           H  
ATOM    726  HA  ALA A  46      29.246  22.764  16.398  1.00  0.00           H  
ATOM    727 1HB  ALA A  46      28.546  24.640  17.855  1.00  0.00           H  
ATOM    728 2HB  ALA A  46      28.124  23.089  18.596  1.00  0.00           H  
ATOM    729 3HB  ALA A  46      29.540  23.974  19.173  1.00  0.00           H  
ATOM    730  N   SER A  47      31.976  24.082  17.711  1.00  0.00           N  
ATOM    731  CA  SER A  47      33.076  24.991  17.418  1.00  0.00           C  
ATOM    732  C   SER A  47      33.850  24.535  16.187  1.00  0.00           C  
ATOM    733  O   SER A  47      34.185  25.332  15.313  1.00  0.00           O  
ATOM    734  CB  SER A  47      34.009  25.049  18.611  1.00  0.00           C  
ATOM    735  OG  SER A  47      33.358  25.589  19.732  1.00  0.00           O  
ATOM    736  H   SER A  47      31.996  23.564  18.591  1.00  0.00           H  
ATOM    737  HA  SER A  47      32.667  25.983  17.228  1.00  0.00           H  
ATOM    738 1HB  SER A  47      34.365  24.045  18.845  1.00  0.00           H  
ATOM    739 2HB  SER A  47      34.875  25.655  18.360  1.00  0.00           H  
ATOM    740  HG  SER A  47      32.736  24.883  20.038  1.00  0.00           H  
ATOM    741  N   THR A  48      34.080  23.232  16.098  1.00  0.00           N  
ATOM    742  CA  THR A  48      34.820  22.605  15.013  1.00  0.00           C  
ATOM    743  C   THR A  48      34.127  22.787  13.661  1.00  0.00           C  
ATOM    744  O   THR A  48      34.783  23.004  12.623  1.00  0.00           O  
ATOM    745  CB  THR A  48      34.987  21.107  15.314  1.00  0.00           C  
ATOM    746  OG1 THR A  48      35.729  20.940  16.535  1.00  0.00           O  
ATOM    747  CG2 THR A  48      35.681  20.404  14.180  1.00  0.00           C  
ATOM    748  H   THR A  48      33.761  22.631  16.856  1.00  0.00           H  
ATOM    749  HA  THR A  48      35.805  23.065  14.958  1.00  0.00           H  
ATOM    750  HB  THR A  48      34.001  20.662  15.447  1.00  0.00           H  
ATOM    751  HG1 THR A  48      35.162  21.226  17.291  1.00  0.00           H  
ATOM    752 1HG2 THR A  48      35.773  19.345  14.412  1.00  0.00           H  
ATOM    753 2HG2 THR A  48      35.090  20.530  13.288  1.00  0.00           H  
ATOM    754 3HG2 THR A  48      36.671  20.832  14.031  1.00  0.00           H  
ATOM    755  N   LEU A  49      32.800  22.654  13.691  1.00  0.00           N  
ATOM    756  CA  LEU A  49      31.985  22.736  12.502  1.00  0.00           C  
ATOM    757  C   LEU A  49      31.513  24.143  12.091  1.00  0.00           C  
ATOM    758  O   LEU A  49      31.410  24.436  10.899  1.00  0.00           O  
ATOM    759  CB  LEU A  49      30.712  21.905  12.704  1.00  0.00           C  
ATOM    760  CG  LEU A  49      30.844  20.420  12.926  1.00  0.00           C  
ATOM    761  CD1 LEU A  49      29.435  19.832  13.139  1.00  0.00           C  
ATOM    762  CD2 LEU A  49      31.548  19.842  11.793  1.00  0.00           C  
ATOM    763  H   LEU A  49      32.344  22.448  14.580  1.00  0.00           H  
ATOM    764  HA  LEU A  49      32.567  22.320  11.697  1.00  0.00           H  
ATOM    765 1HB  LEU A  49      30.222  22.293  13.589  1.00  0.00           H  
ATOM    766 2HB  LEU A  49      30.058  22.065  11.849  1.00  0.00           H  
ATOM    767  HG  LEU A  49      31.420  20.225  13.819  1.00  0.00           H  
ATOM    768 1HD1 LEU A  49      29.502  18.766  13.304  1.00  0.00           H  
ATOM    769 2HD1 LEU A  49      28.978  20.306  14.007  1.00  0.00           H  
ATOM    770 3HD1 LEU A  49      28.825  20.020  12.257  1.00  0.00           H  
ATOM    771 1HD2 LEU A  49      31.664  18.771  11.931  1.00  0.00           H  
ATOM    772 2HD2 LEU A  49      30.996  20.049  10.884  1.00  0.00           H  
ATOM    773 3HD2 LEU A  49      32.502  20.306  11.739  1.00  0.00           H  
ATOM    774  N   PHE A  50      31.173  25.006  13.056  1.00  0.00           N  
ATOM    775  CA  PHE A  50      30.546  26.279  12.704  1.00  0.00           C  
ATOM    776  C   PHE A  50      31.304  27.567  13.053  1.00  0.00           C  
ATOM    777  O   PHE A  50      30.702  28.641  13.081  1.00  0.00           O  
ATOM    778  CB  PHE A  50      29.156  26.311  13.340  1.00  0.00           C  
ATOM    779  CG  PHE A  50      28.328  25.148  12.885  1.00  0.00           C  
ATOM    780  CD1 PHE A  50      28.073  24.093  13.729  1.00  0.00           C  
ATOM    781  CD2 PHE A  50      27.863  25.081  11.596  1.00  0.00           C  
ATOM    782  CE1 PHE A  50      27.360  22.999  13.291  1.00  0.00           C  
ATOM    783  CE2 PHE A  50      27.159  23.993  11.167  1.00  0.00           C  
ATOM    784  CZ  PHE A  50      26.908  22.950  12.018  1.00  0.00           C  
ATOM    785  H   PHE A  50      31.281  24.769  14.040  1.00  0.00           H  
ATOM    786  HA  PHE A  50      30.405  26.284  11.624  1.00  0.00           H  
ATOM    787 1HB  PHE A  50      29.248  26.268  14.428  1.00  0.00           H  
ATOM    788 2HB  PHE A  50      28.640  27.233  13.079  1.00  0.00           H  
ATOM    789  HD1 PHE A  50      28.450  24.134  14.745  1.00  0.00           H  
ATOM    790  HD2 PHE A  50      28.071  25.901  10.908  1.00  0.00           H  
ATOM    791  HE1 PHE A  50      27.167  22.175  13.947  1.00  0.00           H  
ATOM    792  HE2 PHE A  50      26.809  23.960  10.144  1.00  0.00           H  
ATOM    793  HZ  PHE A  50      26.350  22.087  11.675  1.00  0.00           H  
ATOM    794  N   ASN A  51      32.615  27.498  13.285  1.00  0.00           N  
ATOM    795  CA  ASN A  51      33.359  28.721  13.623  1.00  0.00           C  
ATOM    796  C   ASN A  51      33.880  29.518  12.416  1.00  0.00           C  
ATOM    797  O   ASN A  51      34.585  30.514  12.589  1.00  0.00           O  
ATOM    798  CB  ASN A  51      34.529  28.388  14.530  1.00  0.00           C  
ATOM    799  CG  ASN A  51      35.570  27.510  13.850  1.00  0.00           C  
ATOM    800  OD1 ASN A  51      35.419  27.127  12.683  1.00  0.00           O  
ATOM    801  ND2 ASN A  51      36.622  27.190  14.570  1.00  0.00           N  
ATOM    802  H   ASN A  51      33.089  26.602  13.261  1.00  0.00           H  
ATOM    803  HA  ASN A  51      32.685  29.382  14.168  1.00  0.00           H  
ATOM    804 1HB  ASN A  51      35.009  29.311  14.854  1.00  0.00           H  
ATOM    805 2HB  ASN A  51      34.163  27.880  15.422  1.00  0.00           H  
ATOM    806 1HD2 ASN A  51      37.335  26.611  14.179  1.00  0.00           H  
ATOM    807 2HD2 ASN A  51      36.699  27.516  15.509  1.00  0.00           H  
ATOM    808  N   SER A  52      33.535  29.088  11.207  1.00  0.00           N  
ATOM    809  CA  SER A  52      33.961  29.755   9.979  1.00  0.00           C  
ATOM    810  C   SER A  52      33.074  29.374   8.785  1.00  0.00           C  
ATOM    811  O   SER A  52      32.000  28.797   8.943  1.00  0.00           O  
ATOM    812  CB  SER A  52      35.430  29.478   9.683  1.00  0.00           C  
ATOM    813  OG  SER A  52      35.898  30.326   8.660  1.00  0.00           O  
ATOM    814  H   SER A  52      32.959  28.263  11.145  1.00  0.00           H  
ATOM    815  HA  SER A  52      33.859  30.830  10.131  1.00  0.00           H  
ATOM    816 1HB  SER A  52      36.028  29.621  10.582  1.00  0.00           H  
ATOM    817 2HB  SER A  52      35.550  28.448   9.378  1.00  0.00           H  
ATOM    818  HG  SER A  52      36.809  30.050   8.492  1.00  0.00           H  
ATOM    819  N   ARG A  53      33.520  29.738   7.588  1.00  0.00           N  
ATOM    820  CA  ARG A  53      32.777  29.456   6.362  1.00  0.00           C  
ATOM    821  C   ARG A  53      32.949  27.966   6.016  1.00  0.00           C  
ATOM    822  O   ARG A  53      33.995  27.402   6.303  1.00  0.00           O  
ATOM    823  CB  ARG A  53      33.270  30.351   5.225  1.00  0.00           C  
ATOM    824  CG  ARG A  53      32.967  31.824   5.459  1.00  0.00           C  
ATOM    825  CD  ARG A  53      33.430  32.732   4.365  1.00  0.00           C  
ATOM    826  NE  ARG A  53      34.889  32.806   4.234  1.00  0.00           N  
ATOM    827  CZ  ARG A  53      35.531  33.653   3.412  1.00  0.00           C  
ATOM    828  NH1 ARG A  53      34.863  34.505   2.662  1.00  0.00           N  
ATOM    829  NH2 ARG A  53      36.838  33.611   3.378  1.00  0.00           N  
ATOM    830  H   ARG A  53      34.420  30.201   7.565  1.00  0.00           H  
ATOM    831  HA  ARG A  53      31.737  29.695   6.551  1.00  0.00           H  
ATOM    832 1HB  ARG A  53      34.354  30.246   5.115  1.00  0.00           H  
ATOM    833 2HB  ARG A  53      32.817  30.057   4.283  1.00  0.00           H  
ATOM    834 1HG  ARG A  53      31.890  31.950   5.569  1.00  0.00           H  
ATOM    835 2HG  ARG A  53      33.459  32.138   6.382  1.00  0.00           H  
ATOM    836 1HD  ARG A  53      33.020  32.384   3.422  1.00  0.00           H  
ATOM    837 2HD  ARG A  53      33.061  33.736   4.563  1.00  0.00           H  
ATOM    838  HE  ARG A  53      35.491  32.156   4.768  1.00  0.00           H  
ATOM    839 1HH1 ARG A  53      33.854  34.528   2.700  1.00  0.00           H  
ATOM    840 2HH1 ARG A  53      35.360  35.136   2.051  1.00  0.00           H  
ATOM    841 1HH2 ARG A  53      37.306  32.925   3.980  1.00  0.00           H  
ATOM    842 2HH2 ARG A  53      37.358  34.229   2.776  1.00  0.00           H  
ATOM    843  N   PRO A  54      31.977  27.289   5.379  1.00  0.00           N  
ATOM    844  CA  PRO A  54      32.030  25.870   5.023  1.00  0.00           C  
ATOM    845  C   PRO A  54      33.308  25.402   4.319  1.00  0.00           C  
ATOM    846  O   PRO A  54      33.727  24.263   4.484  1.00  0.00           O  
ATOM    847  CB  PRO A  54      30.828  25.743   4.080  1.00  0.00           C  
ATOM    848  CG  PRO A  54      29.861  26.772   4.570  1.00  0.00           C  
ATOM    849  CD  PRO A  54      30.714  27.954   4.988  1.00  0.00           C  
ATOM    850  HA  PRO A  54      31.868  25.284   5.936  1.00  0.00           H  
ATOM    851 1HB  PRO A  54      31.143  25.912   3.039  1.00  0.00           H  
ATOM    852 2HB  PRO A  54      30.414  24.727   4.130  1.00  0.00           H  
ATOM    853 1HG  PRO A  54      29.170  27.017   3.760  1.00  0.00           H  
ATOM    854 2HG  PRO A  54      29.255  26.369   5.396  1.00  0.00           H  
ATOM    855 1HD  PRO A  54      30.865  28.645   4.146  1.00  0.00           H  
ATOM    856 2HD  PRO A  54      30.210  28.422   5.843  1.00  0.00           H  
ATOM    857  N   PHE A  55      33.943  26.264   3.542  1.00  0.00           N  
ATOM    858  CA  PHE A  55      35.160  25.859   2.846  1.00  0.00           C  
ATOM    859  C   PHE A  55      36.440  26.112   3.670  1.00  0.00           C  
ATOM    860  O   PHE A  55      37.554  25.871   3.199  1.00  0.00           O  
ATOM    861  CB  PHE A  55      35.167  26.498   1.460  1.00  0.00           C  
ATOM    862  CG  PHE A  55      34.952  27.967   1.462  1.00  0.00           C  
ATOM    863  CD1 PHE A  55      35.989  28.835   1.658  1.00  0.00           C  
ATOM    864  CD2 PHE A  55      33.676  28.482   1.294  1.00  0.00           C  
ATOM    865  CE1 PHE A  55      35.785  30.195   1.673  1.00  0.00           C  
ATOM    866  CE2 PHE A  55      33.467  29.834   1.309  1.00  0.00           C  
ATOM    867  CZ  PHE A  55      34.521  30.691   1.493  1.00  0.00           C  
ATOM    868  H   PHE A  55      33.591  27.200   3.419  1.00  0.00           H  
ATOM    869  HA  PHE A  55      35.102  24.784   2.679  1.00  0.00           H  
ATOM    870 1HB  PHE A  55      36.122  26.297   0.979  1.00  0.00           H  
ATOM    871 2HB  PHE A  55      34.389  26.040   0.846  1.00  0.00           H  
ATOM    872  HD1 PHE A  55      36.989  28.429   1.790  1.00  0.00           H  
ATOM    873  HD2 PHE A  55      32.831  27.805   1.145  1.00  0.00           H  
ATOM    874  HE1 PHE A  55      36.624  30.870   1.823  1.00  0.00           H  
ATOM    875  HE2 PHE A  55      32.455  30.228   1.165  1.00  0.00           H  
ATOM    876  HZ  PHE A  55      34.349  31.758   1.494  1.00  0.00           H  
ATOM    877  N   GLN A  56      36.265  26.645   4.882  1.00  0.00           N  
ATOM    878  CA  GLN A  56      37.323  26.934   5.848  1.00  0.00           C  
ATOM    879  C   GLN A  56      36.930  26.393   7.231  1.00  0.00           C  
ATOM    880  O   GLN A  56      37.355  26.921   8.260  1.00  0.00           O  
ATOM    881  CB  GLN A  56      37.598  28.441   5.922  1.00  0.00           C  
ATOM    882  CG  GLN A  56      38.125  29.012   4.638  1.00  0.00           C  
ATOM    883  CD  GLN A  56      38.302  30.519   4.608  1.00  0.00           C  
ATOM    884  OE1 GLN A  56      37.402  31.308   4.953  1.00  0.00           O  
ATOM    885  NE2 GLN A  56      39.488  30.939   4.188  1.00  0.00           N  
ATOM    886  H   GLN A  56      35.320  26.835   5.195  1.00  0.00           H  
ATOM    887  HA  GLN A  56      38.232  26.423   5.533  1.00  0.00           H  
ATOM    888 1HB  GLN A  56      36.667  28.958   6.170  1.00  0.00           H  
ATOM    889 2HB  GLN A  56      38.313  28.644   6.715  1.00  0.00           H  
ATOM    890 1HG  GLN A  56      39.084  28.543   4.411  1.00  0.00           H  
ATOM    891 2HG  GLN A  56      37.427  28.766   3.899  1.00  0.00           H  
ATOM    892 1HE2 GLN A  56      39.697  31.915   4.141  1.00  0.00           H  
ATOM    893 2HE2 GLN A  56      40.186  30.270   3.922  1.00  0.00           H  
ATOM    894  N   ALA A  57      36.116  25.338   7.241  1.00  0.00           N  
ATOM    895  CA  ALA A  57      35.589  24.715   8.460  1.00  0.00           C  
ATOM    896  C   ALA A  57      35.291  23.254   8.208  1.00  0.00           C  
ATOM    897  O   ALA A  57      35.265  22.814   7.060  1.00  0.00           O  
ATOM    898  CB  ALA A  57      34.311  25.402   8.919  1.00  0.00           C  
ATOM    899  H   ALA A  57      35.824  24.966   6.346  1.00  0.00           H  
ATOM    900  HA  ALA A  57      36.344  24.787   9.242  1.00  0.00           H  
ATOM    901 1HB  ALA A  57      33.942  24.921   9.829  1.00  0.00           H  
ATOM    902 2HB  ALA A  57      34.502  26.445   9.117  1.00  0.00           H  
ATOM    903 3HB  ALA A  57      33.556  25.318   8.136  1.00  0.00           H  
ATOM    904  N   VAL A  58      35.103  22.476   9.263  1.00  0.00           N  
ATOM    905  CA  VAL A  58      34.709  21.094   9.046  1.00  0.00           C  
ATOM    906  C   VAL A  58      33.218  21.120   8.771  1.00  0.00           C  
ATOM    907  O   VAL A  58      32.494  21.827   9.454  1.00  0.00           O  
ATOM    908  CB  VAL A  58      35.028  20.242  10.268  1.00  0.00           C  
ATOM    909  CG1 VAL A  58      34.528  18.837  10.067  1.00  0.00           C  
ATOM    910  CG2 VAL A  58      36.515  20.261  10.527  1.00  0.00           C  
ATOM    911  H   VAL A  58      35.148  22.831  10.223  1.00  0.00           H  
ATOM    912  HA  VAL A  58      35.225  20.691   8.174  1.00  0.00           H  
ATOM    913  HB  VAL A  58      34.529  20.659  11.112  1.00  0.00           H  
ATOM    914 1HG1 VAL A  58      34.755  18.281  10.960  1.00  0.00           H  
ATOM    915 2HG1 VAL A  58      33.457  18.839   9.898  1.00  0.00           H  
ATOM    916 3HG1 VAL A  58      35.025  18.381   9.208  1.00  0.00           H  
ATOM    917 1HG2 VAL A  58      36.737  19.667  11.413  1.00  0.00           H  
ATOM    918 2HG2 VAL A  58      37.045  19.850   9.682  1.00  0.00           H  
ATOM    919 3HG2 VAL A  58      36.835  21.292  10.691  1.00  0.00           H  
ATOM    920  N   THR A  59      32.752  20.416   7.759  1.00  0.00           N  
ATOM    921  CA  THR A  59      31.334  20.473   7.471  1.00  0.00           C  
ATOM    922  C   THR A  59      30.670  19.129   7.628  1.00  0.00           C  
ATOM    923  O   THR A  59      31.298  18.076   7.494  1.00  0.00           O  
ATOM    924  CB  THR A  59      31.101  20.987   6.044  1.00  0.00           C  
ATOM    925  OG1 THR A  59      31.676  20.087   5.121  1.00  0.00           O  
ATOM    926  CG2 THR A  59      31.716  22.346   5.873  1.00  0.00           C  
ATOM    927  H   THR A  59      33.369  19.831   7.207  1.00  0.00           H  
ATOM    928  HA  THR A  59      30.857  21.160   8.167  1.00  0.00           H  
ATOM    929  HB  THR A  59      30.040  21.045   5.852  1.00  0.00           H  
ATOM    930  HG1 THR A  59      32.574  19.861   5.409  1.00  0.00           H  
ATOM    931 1HG2 THR A  59      31.542  22.692   4.858  1.00  0.00           H  
ATOM    932 2HG2 THR A  59      31.263  23.039   6.581  1.00  0.00           H  
ATOM    933 3HG2 THR A  59      32.790  22.296   6.054  1.00  0.00           H  
ATOM    934  N   VAL A  60      29.378  19.174   7.909  1.00  0.00           N  
ATOM    935  CA  VAL A  60      28.595  17.965   8.022  1.00  0.00           C  
ATOM    936  C   VAL A  60      27.354  17.966   7.170  1.00  0.00           C  
ATOM    937  O   VAL A  60      26.586  18.930   7.195  1.00  0.00           O  
ATOM    938  CB  VAL A  60      28.176  17.708   9.493  1.00  0.00           C  
ATOM    939  CG1 VAL A  60      27.276  16.514   9.576  1.00  0.00           C  
ATOM    940  CG2 VAL A  60      29.349  17.408  10.306  1.00  0.00           C  
ATOM    941  H   VAL A  60      28.930  20.071   8.027  1.00  0.00           H  
ATOM    942  HA  VAL A  60      29.222  17.147   7.707  1.00  0.00           H  
ATOM    943  HB  VAL A  60      27.660  18.578   9.881  1.00  0.00           H  
ATOM    944 1HG1 VAL A  60      26.998  16.332  10.607  1.00  0.00           H  
ATOM    945 2HG1 VAL A  60      26.385  16.697   8.993  1.00  0.00           H  
ATOM    946 3HG1 VAL A  60      27.801  15.648   9.183  1.00  0.00           H  
ATOM    947 1HG2 VAL A  60      29.052  17.221  11.330  1.00  0.00           H  
ATOM    948 2HG2 VAL A  60      29.816  16.536   9.903  1.00  0.00           H  
ATOM    949 3HG2 VAL A  60      30.015  18.216  10.267  1.00  0.00           H  
ATOM    950  N   PHE A  61      27.152  16.880   6.435  1.00  0.00           N  
ATOM    951  CA  PHE A  61      25.911  16.708   5.702  1.00  0.00           C  
ATOM    952  C   PHE A  61      25.059  15.772   6.503  1.00  0.00           C  
ATOM    953  O   PHE A  61      25.548  14.754   6.981  1.00  0.00           O  
ATOM    954  CB  PHE A  61      26.088  16.141   4.296  1.00  0.00           C  
ATOM    955  CG  PHE A  61      26.606  17.091   3.290  1.00  0.00           C  
ATOM    956  CD1 PHE A  61      26.728  18.429   3.581  1.00  0.00           C  
ATOM    957  CD2 PHE A  61      26.912  16.661   2.018  1.00  0.00           C  
ATOM    958  CE1 PHE A  61      27.160  19.305   2.638  1.00  0.00           C  
ATOM    959  CE2 PHE A  61      27.339  17.550   1.076  1.00  0.00           C  
ATOM    960  CZ  PHE A  61      27.464  18.865   1.394  1.00  0.00           C  
ATOM    961  H   PHE A  61      27.862  16.147   6.451  1.00  0.00           H  
ATOM    962  HA  PHE A  61      25.396  17.664   5.628  1.00  0.00           H  
ATOM    963 1HB  PHE A  61      26.771  15.292   4.335  1.00  0.00           H  
ATOM    964 2HB  PHE A  61      25.142  15.768   3.952  1.00  0.00           H  
ATOM    965  HD1 PHE A  61      26.472  18.780   4.569  1.00  0.00           H  
ATOM    966  HD2 PHE A  61      26.801  15.605   1.766  1.00  0.00           H  
ATOM    967  HE1 PHE A  61      27.253  20.356   2.862  1.00  0.00           H  
ATOM    968  HE2 PHE A  61      27.571  17.223   0.077  1.00  0.00           H  
ATOM    969  HZ  PHE A  61      27.788  19.572   0.655  1.00  0.00           H  
ATOM    970  N   LEU A  62      23.799  16.107   6.652  1.00  0.00           N  
ATOM    971  CA  LEU A  62      22.886  15.278   7.405  1.00  0.00           C  
ATOM    972  C   LEU A  62      21.928  14.609   6.479  1.00  0.00           C  
ATOM    973  O   LEU A  62      21.533  15.206   5.483  1.00  0.00           O  
ATOM    974  CB  LEU A  62      22.097  16.141   8.373  1.00  0.00           C  
ATOM    975  CG  LEU A  62      22.932  16.930   9.286  1.00  0.00           C  
ATOM    976  CD1 LEU A  62      22.072  17.771  10.140  1.00  0.00           C  
ATOM    977  CD2 LEU A  62      23.775  16.015  10.101  1.00  0.00           C  
ATOM    978  H   LEU A  62      23.468  16.975   6.243  1.00  0.00           H  
ATOM    979  HA  LEU A  62      23.443  14.521   7.952  1.00  0.00           H  
ATOM    980 1HB  LEU A  62      21.482  16.836   7.799  1.00  0.00           H  
ATOM    981 2HB  LEU A  62      21.452  15.511   8.954  1.00  0.00           H  
ATOM    982  HG  LEU A  62      23.573  17.587   8.698  1.00  0.00           H  
ATOM    983 1HD1 LEU A  62      22.704  18.355  10.789  1.00  0.00           H  
ATOM    984 2HD1 LEU A  62      21.473  18.434   9.519  1.00  0.00           H  
ATOM    985 3HD1 LEU A  62      21.410  17.143  10.739  1.00  0.00           H  
ATOM    986 1HD2 LEU A  62      24.388  16.613  10.739  1.00  0.00           H  
ATOM    987 2HD2 LEU A  62      23.152  15.354  10.695  1.00  0.00           H  
ATOM    988 3HD2 LEU A  62      24.393  15.426   9.440  1.00  0.00           H  
ATOM    989  N   LEU A  63      21.508  13.404   6.826  1.00  0.00           N  
ATOM    990  CA  LEU A  63      20.471  12.745   6.058  1.00  0.00           C  
ATOM    991  C   LEU A  63      19.248  12.577   6.927  1.00  0.00           C  
ATOM    992  O   LEU A  63      19.276  11.922   7.986  1.00  0.00           O  
ATOM    993  CB  LEU A  63      20.937  11.399   5.473  1.00  0.00           C  
ATOM    994  CG  LEU A  63      19.978  10.764   4.468  1.00  0.00           C  
ATOM    995  CD1 LEU A  63      20.744   9.924   3.487  1.00  0.00           C  
ATOM    996  CD2 LEU A  63      19.029   9.917   5.197  1.00  0.00           C  
ATOM    997  H   LEU A  63      21.910  12.957   7.644  1.00  0.00           H  
ATOM    998  HA  LEU A  63      20.197  13.381   5.220  1.00  0.00           H  
ATOM    999 1HB  LEU A  63      21.833  11.555   4.951  1.00  0.00           H  
ATOM   1000 2HB  LEU A  63      21.116  10.690   6.285  1.00  0.00           H  
ATOM   1001  HG  LEU A  63      19.437  11.543   3.924  1.00  0.00           H  
ATOM   1002 1HD1 LEU A  63      20.057   9.465   2.785  1.00  0.00           H  
ATOM   1003 2HD1 LEU A  63      21.435  10.544   2.949  1.00  0.00           H  
ATOM   1004 3HD1 LEU A  63      21.291   9.158   4.018  1.00  0.00           H  
ATOM   1005 1HD2 LEU A  63      18.338   9.466   4.491  1.00  0.00           H  
ATOM   1006 2HD2 LEU A  63      19.569   9.149   5.724  1.00  0.00           H  
ATOM   1007 3HD2 LEU A  63      18.486  10.530   5.900  1.00  0.00           H  
ATOM   1008  N   GLU A  64      18.187  13.227   6.470  1.00  0.00           N  
ATOM   1009  CA  GLU A  64      16.919  13.246   7.152  1.00  0.00           C  
ATOM   1010  C   GLU A  64      15.892  12.402   6.433  1.00  0.00           C  
ATOM   1011  O   GLU A  64      15.841  12.397   5.198  1.00  0.00           O  
ATOM   1012  CB  GLU A  64      16.420  14.675   7.286  1.00  0.00           C  
ATOM   1013  CG  GLU A  64      17.171  15.541   8.258  1.00  0.00           C  
ATOM   1014  CD  GLU A  64      16.514  16.902   8.461  1.00  0.00           C  
ATOM   1015  OE1 GLU A  64      16.240  17.581   7.500  1.00  0.00           O  
ATOM   1016  OE2 GLU A  64      16.309  17.278   9.586  1.00  0.00           O  
ATOM   1017  H   GLU A  64      18.275  13.729   5.585  1.00  0.00           H  
ATOM   1018  HA  GLU A  64      17.063  12.837   8.141  1.00  0.00           H  
ATOM   1019 1HB  GLU A  64      16.511  15.160   6.315  1.00  0.00           H  
ATOM   1020 2HB  GLU A  64      15.400  14.667   7.517  1.00  0.00           H  
ATOM   1021 1HG  GLU A  64      17.196  15.019   9.206  1.00  0.00           H  
ATOM   1022 2HG  GLU A  64      18.198  15.672   7.913  1.00  0.00           H  
ATOM   1023  N   ILE A  65      15.079  11.691   7.212  1.00  0.00           N  
ATOM   1024  CA  ILE A  65      14.035  10.817   6.677  1.00  0.00           C  
ATOM   1025  C   ILE A  65      12.653  11.049   7.275  1.00  0.00           C  
ATOM   1026  O   ILE A  65      12.504  11.235   8.487  1.00  0.00           O  
ATOM   1027  CB  ILE A  65      14.436   9.340   6.821  1.00  0.00           C  
ATOM   1028  CG1 ILE A  65      15.695   9.111   6.056  1.00  0.00           C  
ATOM   1029  CG2 ILE A  65      13.359   8.424   6.302  1.00  0.00           C  
ATOM   1030  CD1 ILE A  65      16.252   7.838   6.276  1.00  0.00           C  
ATOM   1031  H   ILE A  65      15.232  11.740   8.221  1.00  0.00           H  
ATOM   1032  HA  ILE A  65      13.956  11.016   5.612  1.00  0.00           H  
ATOM   1033  HB  ILE A  65      14.637   9.113   7.862  1.00  0.00           H  
ATOM   1034 1HG1 ILE A  65      15.501   9.236   4.991  1.00  0.00           H  
ATOM   1035 2HG1 ILE A  65      16.421   9.813   6.365  1.00  0.00           H  
ATOM   1036 1HG2 ILE A  65      13.678   7.387   6.397  1.00  0.00           H  
ATOM   1037 2HG2 ILE A  65      12.445   8.566   6.864  1.00  0.00           H  
ATOM   1038 3HG2 ILE A  65      13.188   8.657   5.255  1.00  0.00           H  
ATOM   1039 1HD1 ILE A  65      17.168   7.724   5.720  1.00  0.00           H  
ATOM   1040 2HD1 ILE A  65      16.449   7.746   7.300  1.00  0.00           H  
ATOM   1041 3HD1 ILE A  65      15.537   7.093   5.969  1.00  0.00           H  
ATOM   1042  N   SER A  66      11.633  11.053   6.420  1.00  0.00           N  
ATOM   1043  CA  SER A  66      10.270  11.227   6.911  1.00  0.00           C  
ATOM   1044  C   SER A  66       9.227  10.532   6.027  1.00  0.00           C  
ATOM   1045  O   SER A  66       9.391  10.476   4.819  1.00  0.00           O  
ATOM   1046  CB  SER A  66       9.911  12.698   6.938  1.00  0.00           C  
ATOM   1047  OG  SER A  66       8.591  12.871   7.407  1.00  0.00           O  
ATOM   1048  H   SER A  66      11.820  10.926   5.422  1.00  0.00           H  
ATOM   1049  HA  SER A  66      10.240  10.854   7.926  1.00  0.00           H  
ATOM   1050 1HB  SER A  66      10.601  13.241   7.577  1.00  0.00           H  
ATOM   1051 2HB  SER A  66      10.001  13.113   5.932  1.00  0.00           H  
ATOM   1052  HG  SER A  66       8.640  12.674   8.367  1.00  0.00           H  
ATOM   1053  N   PRO A  67       8.157   9.941   6.593  1.00  0.00           N  
ATOM   1054  CA  PRO A  67       6.980   9.463   5.875  1.00  0.00           C  
ATOM   1055  C   PRO A  67       6.260  10.582   5.096  1.00  0.00           C  
ATOM   1056  O   PRO A  67       5.479  10.312   4.181  1.00  0.00           O  
ATOM   1057  CB  PRO A  67       6.095   8.933   7.009  1.00  0.00           C  
ATOM   1058  CG  PRO A  67       7.051   8.582   8.123  1.00  0.00           C  
ATOM   1059  CD  PRO A  67       8.153   9.606   8.034  1.00  0.00           C  
ATOM   1060  HA  PRO A  67       7.278   8.648   5.195  1.00  0.00           H  
ATOM   1061 1HB  PRO A  67       5.366   9.705   7.300  1.00  0.00           H  
ATOM   1062 2HB  PRO A  67       5.523   8.063   6.652  1.00  0.00           H  
ATOM   1063 1HG  PRO A  67       6.532   8.622   9.097  1.00  0.00           H  
ATOM   1064 2HG  PRO A  67       7.410   7.555   7.993  1.00  0.00           H  
ATOM   1065 1HD  PRO A  67       7.927  10.492   8.659  1.00  0.00           H  
ATOM   1066 2HD  PRO A  67       9.082   9.103   8.330  1.00  0.00           H  
ATOM   1067  N   SER A  68       6.480  11.842   5.499  1.00  0.00           N  
ATOM   1068  CA  SER A  68       5.860  12.991   4.851  1.00  0.00           C  
ATOM   1069  C   SER A  68       6.889  13.646   3.933  1.00  0.00           C  
ATOM   1070  O   SER A  68       8.078  13.570   4.220  1.00  0.00           O  
ATOM   1071  CB  SER A  68       5.387  13.979   5.910  1.00  0.00           C  
ATOM   1072  OG  SER A  68       4.376  13.421   6.708  1.00  0.00           O  
ATOM   1073  H   SER A  68       7.130  12.044   6.256  1.00  0.00           H  
ATOM   1074  HA  SER A  68       5.012  12.637   4.271  1.00  0.00           H  
ATOM   1075 1HB  SER A  68       6.235  14.256   6.542  1.00  0.00           H  
ATOM   1076 2HB  SER A  68       5.027  14.890   5.443  1.00  0.00           H  
ATOM   1077  HG  SER A  68       3.695  13.124   6.099  1.00  0.00           H  
ATOM   1078  N   PRO A  69       6.495  14.314   2.845  1.00  0.00           N  
ATOM   1079  CA  PRO A  69       7.405  15.027   1.980  1.00  0.00           C  
ATOM   1080  C   PRO A  69       8.033  16.191   2.696  1.00  0.00           C  
ATOM   1081  O   PRO A  69       7.413  16.819   3.559  1.00  0.00           O  
ATOM   1082  CB  PRO A  69       6.509  15.468   0.825  1.00  0.00           C  
ATOM   1083  CG  PRO A  69       5.101  15.472   1.399  1.00  0.00           C  
ATOM   1084  CD  PRO A  69       5.089  14.349   2.425  1.00  0.00           C  
ATOM   1085  HA  PRO A  69       8.188  14.357   1.634  1.00  0.00           H  
ATOM   1086 1HB  PRO A  69       6.828  16.465   0.477  1.00  0.00           H  
ATOM   1087 2HB  PRO A  69       6.625  14.787  -0.023  1.00  0.00           H  
ATOM   1088 1HG  PRO A  69       4.882  16.455   1.844  1.00  0.00           H  
ATOM   1089 2HG  PRO A  69       4.366  15.319   0.594  1.00  0.00           H  
ATOM   1090 1HD  PRO A  69       4.419  14.622   3.240  1.00  0.00           H  
ATOM   1091 2HD  PRO A  69       4.809  13.392   1.954  1.00  0.00           H  
ATOM   1092  N   PHE A  70       9.259  16.497   2.319  1.00  0.00           N  
ATOM   1093  CA  PHE A  70       9.951  17.628   2.895  1.00  0.00           C  
ATOM   1094  C   PHE A  70       9.652  18.905   2.120  1.00  0.00           C  
ATOM   1095  O   PHE A  70       9.436  18.837   0.910  1.00  0.00           O  
ATOM   1096  CB  PHE A  70      11.458  17.396   2.886  1.00  0.00           C  
ATOM   1097  CG  PHE A  70      11.947  16.395   3.861  1.00  0.00           C  
ATOM   1098  CD1 PHE A  70      12.229  15.087   3.496  1.00  0.00           C  
ATOM   1099  CD2 PHE A  70      12.138  16.768   5.164  1.00  0.00           C  
ATOM   1100  CE1 PHE A  70      12.697  14.197   4.440  1.00  0.00           C  
ATOM   1101  CE2 PHE A  70      12.599  15.888   6.084  1.00  0.00           C  
ATOM   1102  CZ  PHE A  70      12.883  14.597   5.725  1.00  0.00           C  
ATOM   1103  H   PHE A  70       9.719  15.935   1.617  1.00  0.00           H  
ATOM   1104  HA  PHE A  70       9.613  17.708   3.923  1.00  0.00           H  
ATOM   1105 1HB  PHE A  70      11.762  17.065   1.898  1.00  0.00           H  
ATOM   1106 2HB  PHE A  70      11.967  18.341   3.076  1.00  0.00           H  
ATOM   1107  HD1 PHE A  70      12.086  14.767   2.463  1.00  0.00           H  
ATOM   1108  HD2 PHE A  70      11.920  17.792   5.460  1.00  0.00           H  
ATOM   1109  HE1 PHE A  70      12.920  13.184   4.171  1.00  0.00           H  
ATOM   1110  HE2 PHE A  70      12.739  16.224   7.092  1.00  0.00           H  
ATOM   1111  HZ  PHE A  70      13.252  13.893   6.458  1.00  0.00           H  
ATOM   1112  N   PRO A  71       9.608  20.069   2.790  1.00  0.00           N  
ATOM   1113  CA  PRO A  71       9.524  21.380   2.189  1.00  0.00           C  
ATOM   1114  C   PRO A  71      10.888  21.693   1.607  1.00  0.00           C  
ATOM   1115  O   PRO A  71      11.883  21.115   2.050  1.00  0.00           O  
ATOM   1116  CB  PRO A  71       9.172  22.281   3.379  1.00  0.00           C  
ATOM   1117  CG  PRO A  71       9.763  21.573   4.577  1.00  0.00           C  
ATOM   1118  CD  PRO A  71       9.619  20.088   4.270  1.00  0.00           C  
ATOM   1119  HA  PRO A  71       8.746  21.390   1.417  1.00  0.00           H  
ATOM   1120 1HB  PRO A  71       9.600  23.283   3.222  1.00  0.00           H  
ATOM   1121 2HB  PRO A  71       8.081  22.404   3.446  1.00  0.00           H  
ATOM   1122 1HG  PRO A  71      10.813  21.876   4.709  1.00  0.00           H  
ATOM   1123 2HG  PRO A  71       9.232  21.872   5.494  1.00  0.00           H  
ATOM   1124 1HD  PRO A  71      10.498  19.576   4.673  1.00  0.00           H  
ATOM   1125 2HD  PRO A  71       8.670  19.691   4.675  1.00  0.00           H  
ATOM   1126  N   THR A  72      10.949  22.612   0.654  1.00  0.00           N  
ATOM   1127  CA  THR A  72      12.244  23.007   0.130  1.00  0.00           C  
ATOM   1128  C   THR A  72      12.555  24.440   0.518  1.00  0.00           C  
ATOM   1129  O   THR A  72      11.768  25.352   0.264  1.00  0.00           O  
ATOM   1130  CB  THR A  72      12.298  22.877  -1.400  1.00  0.00           C  
ATOM   1131  OG1 THR A  72      12.051  21.529  -1.771  1.00  0.00           O  
ATOM   1132  CG2 THR A  72      13.679  23.263  -1.888  1.00  0.00           C  
ATOM   1133  H   THR A  72      10.108  23.046   0.306  1.00  0.00           H  
ATOM   1134  HA  THR A  72      13.013  22.366   0.557  1.00  0.00           H  
ATOM   1135  HB  THR A  72      11.552  23.524  -1.860  1.00  0.00           H  
ATOM   1136  HG1 THR A  72      12.650  20.957  -1.288  1.00  0.00           H  
ATOM   1137 1HG2 THR A  72      13.724  23.157  -2.967  1.00  0.00           H  
ATOM   1138 2HG2 THR A  72      13.879  24.293  -1.619  1.00  0.00           H  
ATOM   1139 3HG2 THR A  72      14.423  22.613  -1.431  1.00  0.00           H  
ATOM   1140  N   THR A  73      13.724  24.624   1.118  1.00  0.00           N  
ATOM   1141  CA  THR A  73      14.191  25.930   1.564  1.00  0.00           C  
ATOM   1142  C   THR A  73      15.366  26.440   0.730  1.00  0.00           C  
ATOM   1143  O   THR A  73      15.767  27.598   0.844  1.00  0.00           O  
ATOM   1144  CB  THR A  73      14.547  25.840   3.061  1.00  0.00           C  
ATOM   1145  OG1 THR A  73      15.554  24.825   3.265  1.00  0.00           O  
ATOM   1146  CG2 THR A  73      13.291  25.464   3.855  1.00  0.00           C  
ATOM   1147  H   THR A  73      14.296  23.814   1.303  1.00  0.00           H  
ATOM   1148  HA  THR A  73      13.374  26.643   1.455  1.00  0.00           H  
ATOM   1149  HB  THR A  73      14.925  26.800   3.413  1.00  0.00           H  
ATOM   1150  HG1 THR A  73      16.458  25.211   3.336  1.00  0.00           H  
ATOM   1151 1HG2 THR A  73      13.539  25.399   4.914  1.00  0.00           H  
ATOM   1152 2HG2 THR A  73      12.526  26.228   3.707  1.00  0.00           H  
ATOM   1153 3HG2 THR A  73      12.910  24.501   3.515  1.00  0.00           H  
ATOM   1154  N   HIS A  74      15.938  25.537  -0.069  1.00  0.00           N  
ATOM   1155  CA  HIS A  74      17.102  25.760  -0.943  1.00  0.00           C  
ATOM   1156  C   HIS A  74      18.404  26.083  -0.202  1.00  0.00           C  
ATOM   1157  O   HIS A  74      19.415  26.390  -0.830  1.00  0.00           O  
ATOM   1158  CB  HIS A  74      16.814  26.894  -1.935  1.00  0.00           C  
ATOM   1159  CG  HIS A  74      15.589  26.679  -2.779  1.00  0.00           C  
ATOM   1160  ND1 HIS A  74      15.507  25.692  -3.742  1.00  0.00           N  
ATOM   1161  CD2 HIS A  74      14.395  27.317  -2.793  1.00  0.00           C  
ATOM   1162  CE1 HIS A  74      14.317  25.744  -4.320  1.00  0.00           C  
ATOM   1163  NE2 HIS A  74      13.624  26.719  -3.760  1.00  0.00           N  
ATOM   1164  H   HIS A  74      15.517  24.624  -0.082  1.00  0.00           H  
ATOM   1165  HA  HIS A  74      17.279  24.856  -1.523  1.00  0.00           H  
ATOM   1166 1HB  HIS A  74      16.710  27.839  -1.409  1.00  0.00           H  
ATOM   1167 2HB  HIS A  74      17.664  27.000  -2.606  1.00  0.00           H  
ATOM   1168  HD2 HIS A  74      14.102  28.151  -2.154  1.00  0.00           H  
ATOM   1169  HE1 HIS A  74      13.967  25.088  -5.118  1.00  0.00           H  
ATOM   1170  HE2 HIS A  74      12.680  26.986  -3.999  1.00  0.00           H  
ATOM   1171  N   ASP A  75      18.383  25.956   1.119  1.00  0.00           N  
ATOM   1172  CA  ASP A  75      19.523  26.191   1.992  1.00  0.00           C  
ATOM   1173  C   ASP A  75      19.263  25.641   3.381  1.00  0.00           C  
ATOM   1174  O   ASP A  75      18.145  25.246   3.728  1.00  0.00           O  
ATOM   1175  CB  ASP A  75      19.816  27.700   2.124  1.00  0.00           C  
ATOM   1176  CG  ASP A  75      21.271  28.080   2.601  1.00  0.00           C  
ATOM   1177  OD1 ASP A  75      22.007  27.215   3.116  1.00  0.00           O  
ATOM   1178  OD2 ASP A  75      21.593  29.243   2.521  1.00  0.00           O  
ATOM   1179  H   ASP A  75      17.506  25.701   1.540  1.00  0.00           H  
ATOM   1180  HA  ASP A  75      20.398  25.689   1.573  1.00  0.00           H  
ATOM   1181 1HB  ASP A  75      19.645  28.182   1.158  1.00  0.00           H  
ATOM   1182 2HB  ASP A  75      19.104  28.135   2.827  1.00  0.00           H  
ATOM   1183  N   ALA A  76      20.309  25.667   4.184  1.00  0.00           N  
ATOM   1184  CA  ALA A  76      20.263  25.355   5.592  1.00  0.00           C  
ATOM   1185  C   ALA A  76      21.153  26.326   6.377  1.00  0.00           C  
ATOM   1186  O   ALA A  76      20.826  26.691   7.509  1.00  0.00           O  
ATOM   1187  CB  ALA A  76      20.720  23.923   5.817  1.00  0.00           C  
ATOM   1188  H   ALA A  76      21.185  25.986   3.791  1.00  0.00           H  
ATOM   1189  HA  ALA A  76      19.237  25.471   5.941  1.00  0.00           H  
ATOM   1190 1HB  ALA A  76      20.675  23.681   6.874  1.00  0.00           H  
ATOM   1191 2HB  ALA A  76      20.075  23.248   5.265  1.00  0.00           H  
ATOM   1192 3HB  ALA A  76      21.749  23.812   5.470  1.00  0.00           H  
ATOM   1193  N   SER A  77      22.294  26.713   5.788  1.00  0.00           N  
ATOM   1194  CA  SER A  77      23.281  27.535   6.501  1.00  0.00           C  
ATOM   1195  C   SER A  77      24.306  28.312   5.641  1.00  0.00           C  
ATOM   1196  O   SER A  77      25.198  28.953   6.207  1.00  0.00           O  
ATOM   1197  CB  SER A  77      24.030  26.688   7.515  1.00  0.00           C  
ATOM   1198  OG  SER A  77      24.742  25.670   6.896  1.00  0.00           O  
ATOM   1199  H   SER A  77      22.444  26.476   4.811  1.00  0.00           H  
ATOM   1200  HA  SER A  77      22.719  28.281   7.063  1.00  0.00           H  
ATOM   1201 1HB  SER A  77      24.713  27.317   8.080  1.00  0.00           H  
ATOM   1202 2HB  SER A  77      23.334  26.263   8.218  1.00  0.00           H  
ATOM   1203  HG  SER A  77      24.986  25.045   7.599  1.00  0.00           H  
ATOM   1204  N   SER A  78      24.246  28.214   4.308  1.00  0.00           N  
ATOM   1205  CA  SER A  78      25.236  28.870   3.457  1.00  0.00           C  
ATOM   1206  C   SER A  78      24.839  28.983   1.976  1.00  0.00           C  
ATOM   1207  O   SER A  78      24.459  27.988   1.360  1.00  0.00           O  
ATOM   1208  CB  SER A  78      26.534  28.086   3.502  1.00  0.00           C  
ATOM   1209  OG  SER A  78      27.484  28.625   2.617  1.00  0.00           O  
ATOM   1210  H   SER A  78      23.479  27.715   3.868  1.00  0.00           H  
ATOM   1211  HA  SER A  78      25.389  29.854   3.888  1.00  0.00           H  
ATOM   1212 1HB  SER A  78      26.936  28.082   4.515  1.00  0.00           H  
ATOM   1213 2HB  SER A  78      26.331  27.050   3.228  1.00  0.00           H  
ATOM   1214  HG  SER A  78      27.833  29.412   3.050  1.00  0.00           H  
ATOM   1215  N   PRO A  79      25.164  30.105   1.300  1.00  0.00           N  
ATOM   1216  CA  PRO A  79      24.939  30.332  -0.116  1.00  0.00           C  
ATOM   1217  C   PRO A  79      25.775  29.398  -0.993  1.00  0.00           C  
ATOM   1218  O   PRO A  79      25.528  29.288  -2.194  1.00  0.00           O  
ATOM   1219  CB  PRO A  79      25.329  31.805  -0.295  1.00  0.00           C  
ATOM   1220  CG  PRO A  79      26.291  32.093   0.825  1.00  0.00           C  
ATOM   1221  CD  PRO A  79      25.796  31.267   1.988  1.00  0.00           C  
ATOM   1222  HA  PRO A  79      23.867  30.185  -0.322  1.00  0.00           H  
ATOM   1223 1HB  PRO A  79      25.784  31.948  -1.287  1.00  0.00           H  
ATOM   1224 2HB  PRO A  79      24.427  32.437  -0.262  1.00  0.00           H  
ATOM   1225 1HG  PRO A  79      27.316  31.811   0.513  1.00  0.00           H  
ATOM   1226 2HG  PRO A  79      26.312  33.171   1.043  1.00  0.00           H  
ATOM   1227 1HD  PRO A  79      26.671  30.991   2.575  1.00  0.00           H  
ATOM   1228 2HD  PRO A  79      25.049  31.825   2.576  1.00  0.00           H  
ATOM   1229  N   ASP A  80      26.771  28.727  -0.399  1.00  0.00           N  
ATOM   1230  CA  ASP A  80      27.632  27.823  -1.143  1.00  0.00           C  
ATOM   1231  C   ASP A  80      27.117  26.378  -1.118  1.00  0.00           C  
ATOM   1232  O   ASP A  80      27.782  25.475  -1.644  1.00  0.00           O  
ATOM   1233  CB  ASP A  80      29.051  27.875  -0.574  1.00  0.00           C  
ATOM   1234  CG  ASP A  80      29.730  29.228  -0.805  1.00  0.00           C  
ATOM   1235  OD1 ASP A  80      29.612  29.758  -1.885  1.00  0.00           O  
ATOM   1236  OD2 ASP A  80      30.339  29.729   0.111  1.00  0.00           O  
ATOM   1237  H   ASP A  80      26.947  28.816   0.602  1.00  0.00           H  
ATOM   1238  HA  ASP A  80      27.663  28.155  -2.180  1.00  0.00           H  
ATOM   1239 1HB  ASP A  80      29.014  27.678   0.501  1.00  0.00           H  
ATOM   1240 2HB  ASP A  80      29.657  27.093  -1.032  1.00  0.00           H  
ATOM   1241  N   PHE A  81      25.938  26.156  -0.519  1.00  0.00           N  
ATOM   1242  CA  PHE A  81      25.359  24.818  -0.450  1.00  0.00           C  
ATOM   1243  C   PHE A  81      23.896  24.720  -0.889  1.00  0.00           C  
ATOM   1244  O   PHE A  81      23.050  25.506  -0.474  1.00  0.00           O  
ATOM   1245  CB  PHE A  81      25.455  24.277   0.964  1.00  0.00           C  
ATOM   1246  CG  PHE A  81      24.763  22.998   1.080  1.00  0.00           C  
ATOM   1247  CD1 PHE A  81      25.370  21.852   0.673  1.00  0.00           C  
ATOM   1248  CD2 PHE A  81      23.466  22.941   1.563  1.00  0.00           C  
ATOM   1249  CE1 PHE A  81      24.717  20.671   0.728  1.00  0.00           C  
ATOM   1250  CE2 PHE A  81      22.818  21.753   1.622  1.00  0.00           C  
ATOM   1251  CZ  PHE A  81      23.462  20.604   1.194  1.00  0.00           C  
ATOM   1252  H   PHE A  81      25.429  26.926  -0.077  1.00  0.00           H  
ATOM   1253  HA  PHE A  81      25.939  24.165  -1.105  1.00  0.00           H  
ATOM   1254 1HB  PHE A  81      26.500  24.133   1.233  1.00  0.00           H  
ATOM   1255 2HB  PHE A  81      25.012  24.986   1.670  1.00  0.00           H  
ATOM   1256  HD1 PHE A  81      26.382  21.899   0.286  1.00  0.00           H  
ATOM   1257  HD2 PHE A  81      22.970  23.862   1.880  1.00  0.00           H  
ATOM   1258  HE1 PHE A  81      25.204  19.780   0.385  1.00  0.00           H  
ATOM   1259  HE2 PHE A  81      21.796  21.711   1.988  1.00  0.00           H  
ATOM   1260  HZ  PHE A  81      22.965  19.638   1.213  1.00  0.00           H  
ATOM   1261  N   THR A  82      23.612  23.721  -1.726  1.00  0.00           N  
ATOM   1262  CA  THR A  82      22.258  23.432  -2.192  1.00  0.00           C  
ATOM   1263  C   THR A  82      21.830  22.034  -1.694  1.00  0.00           C  
ATOM   1264  O   THR A  82      22.562  21.077  -1.930  1.00  0.00           O  
ATOM   1265  CB  THR A  82      22.196  23.454  -3.732  1.00  0.00           C  
ATOM   1266  OG1 THR A  82      22.582  24.748  -4.214  1.00  0.00           O  
ATOM   1267  CG2 THR A  82      20.791  23.137  -4.222  1.00  0.00           C  
ATOM   1268  H   THR A  82      24.371  23.126  -2.031  1.00  0.00           H  
ATOM   1269  HA  THR A  82      21.605  24.208  -1.808  1.00  0.00           H  
ATOM   1270  HB  THR A  82      22.883  22.709  -4.126  1.00  0.00           H  
ATOM   1271  HG1 THR A  82      22.069  25.427  -3.756  1.00  0.00           H  
ATOM   1272 1HG2 THR A  82      20.772  23.150  -5.310  1.00  0.00           H  
ATOM   1273 2HG2 THR A  82      20.491  22.148  -3.868  1.00  0.00           H  
ATOM   1274 3HG2 THR A  82      20.097  23.883  -3.844  1.00  0.00           H  
ATOM   1275  N   PRO A  83      20.676  21.871  -1.010  1.00  0.00           N  
ATOM   1276  CA  PRO A  83      20.164  20.611  -0.480  1.00  0.00           C  
ATOM   1277  C   PRO A  83      19.724  19.650  -1.564  1.00  0.00           C  
ATOM   1278  O   PRO A  83      19.379  20.063  -2.677  1.00  0.00           O  
ATOM   1279  CB  PRO A  83      19.010  21.057   0.411  1.00  0.00           C  
ATOM   1280  CG  PRO A  83      18.551  22.362  -0.180  1.00  0.00           C  
ATOM   1281  CD  PRO A  83      19.817  23.020  -0.714  1.00  0.00           C  
ATOM   1282  HA  PRO A  83      20.941  20.129   0.125  1.00  0.00           H  
ATOM   1283 1HB  PRO A  83      18.230  20.280   0.403  1.00  0.00           H  
ATOM   1284 2HB  PRO A  83      19.351  21.149   1.449  1.00  0.00           H  
ATOM   1285 1HG  PRO A  83      17.804  22.179  -0.969  1.00  0.00           H  
ATOM   1286 2HG  PRO A  83      18.055  22.967   0.596  1.00  0.00           H  
ATOM   1287 1HD  PRO A  83      19.545  23.570  -1.615  1.00  0.00           H  
ATOM   1288 2HD  PRO A  83      20.287  23.665   0.048  1.00  0.00           H  
ATOM   1289  N   PHE A  84      19.700  18.365  -1.221  1.00  0.00           N  
ATOM   1290  CA  PHE A  84      19.318  17.327  -2.170  1.00  0.00           C  
ATOM   1291  C   PHE A  84      18.059  16.594  -1.688  1.00  0.00           C  
ATOM   1292  O   PHE A  84      18.104  15.938  -0.646  1.00  0.00           O  
ATOM   1293  CB  PHE A  84      20.451  16.294  -2.241  1.00  0.00           C  
ATOM   1294  CG  PHE A  84      21.829  16.874  -2.528  1.00  0.00           C  
ATOM   1295  CD1 PHE A  84      22.601  17.340  -1.459  1.00  0.00           C  
ATOM   1296  CD2 PHE A  84      22.358  16.969  -3.803  1.00  0.00           C  
ATOM   1297  CE1 PHE A  84      23.855  17.865  -1.662  1.00  0.00           C  
ATOM   1298  CE2 PHE A  84      23.624  17.509  -3.997  1.00  0.00           C  
ATOM   1299  CZ  PHE A  84      24.372  17.952  -2.924  1.00  0.00           C  
ATOM   1300  H   PHE A  84      19.984  18.108  -0.275  1.00  0.00           H  
ATOM   1301  HA  PHE A  84      19.129  17.775  -3.147  1.00  0.00           H  
ATOM   1302 1HB  PHE A  84      20.500  15.759  -1.305  1.00  0.00           H  
ATOM   1303 2HB  PHE A  84      20.221  15.564  -3.015  1.00  0.00           H  
ATOM   1304  HD1 PHE A  84      22.200  17.278  -0.445  1.00  0.00           H  
ATOM   1305  HD2 PHE A  84      21.771  16.621  -4.652  1.00  0.00           H  
ATOM   1306  HE1 PHE A  84      24.435  18.206  -0.822  1.00  0.00           H  
ATOM   1307  HE2 PHE A  84      24.031  17.586  -4.994  1.00  0.00           H  
ATOM   1308  HZ  PHE A  84      25.369  18.369  -3.079  1.00  0.00           H  
ATOM   1309  N   LEU A  85      16.930  16.723  -2.396  1.00  0.00           N  
ATOM   1310  CA  LEU A  85      15.686  16.054  -1.959  1.00  0.00           C  
ATOM   1311  C   LEU A  85      15.276  14.913  -2.903  1.00  0.00           C  
ATOM   1312  O   LEU A  85      15.207  15.115  -4.119  1.00  0.00           O  
ATOM   1313  CB  LEU A  85      14.524  17.057  -1.869  1.00  0.00           C  
ATOM   1314  CG  LEU A  85      14.477  17.995  -0.618  1.00  0.00           C  
ATOM   1315  CD1 LEU A  85      15.513  19.129  -0.753  1.00  0.00           C  
ATOM   1316  CD2 LEU A  85      13.063  18.542  -0.469  1.00  0.00           C  
ATOM   1317  H   LEU A  85      16.931  17.278  -3.242  1.00  0.00           H  
ATOM   1318  HA  LEU A  85      15.849  15.624  -0.974  1.00  0.00           H  
ATOM   1319 1HB  LEU A  85      14.549  17.691  -2.752  1.00  0.00           H  
ATOM   1320 2HB  LEU A  85      13.592  16.490  -1.884  1.00  0.00           H  
ATOM   1321  HG  LEU A  85      14.718  17.438   0.252  1.00  0.00           H  
ATOM   1322 1HD1 LEU A  85      15.466  19.766   0.130  1.00  0.00           H  
ATOM   1323 2HD1 LEU A  85      16.510  18.719  -0.840  1.00  0.00           H  
ATOM   1324 3HD1 LEU A  85      15.290  19.723  -1.639  1.00  0.00           H  
ATOM   1325 1HD2 LEU A  85      12.999  19.191   0.409  1.00  0.00           H  
ATOM   1326 2HD2 LEU A  85      12.805  19.104  -1.356  1.00  0.00           H  
ATOM   1327 3HD2 LEU A  85      12.359  17.718  -0.357  1.00  0.00           H  
ATOM   1328  N   GLU A  86      14.989  13.732  -2.330  1.00  0.00           N  
ATOM   1329  CA  GLU A  86      14.601  12.535  -3.089  1.00  0.00           C  
ATOM   1330  C   GLU A  86      13.451  11.740  -2.435  1.00  0.00           C  
ATOM   1331  O   GLU A  86      13.227  11.830  -1.227  1.00  0.00           O  
ATOM   1332  CB  GLU A  86      15.815  11.615  -3.280  1.00  0.00           C  
ATOM   1333  CG  GLU A  86      16.979  12.251  -4.061  1.00  0.00           C  
ATOM   1334  CD  GLU A  86      18.110  11.318  -4.360  1.00  0.00           C  
ATOM   1335  OE1 GLU A  86      18.035  10.171  -3.985  1.00  0.00           O  
ATOM   1336  OE2 GLU A  86      19.062  11.760  -4.976  1.00  0.00           O  
ATOM   1337  H   GLU A  86      15.066  13.650  -1.316  1.00  0.00           H  
ATOM   1338  HA  GLU A  86      14.259  12.856  -4.074  1.00  0.00           H  
ATOM   1339 1HB  GLU A  86      16.190  11.295  -2.306  1.00  0.00           H  
ATOM   1340 2HB  GLU A  86      15.501  10.727  -3.825  1.00  0.00           H  
ATOM   1341 1HG  GLU A  86      16.593  12.650  -4.999  1.00  0.00           H  
ATOM   1342 2HG  GLU A  86      17.371  13.084  -3.482  1.00  0.00           H  
ATOM   1343  N   THR A  87      12.730  10.946  -3.236  1.00  0.00           N  
ATOM   1344  CA  THR A  87      11.682  10.071  -2.689  1.00  0.00           C  
ATOM   1345  C   THR A  87      12.064   8.606  -2.931  1.00  0.00           C  
ATOM   1346  O   THR A  87      12.476   8.252  -4.037  1.00  0.00           O  
ATOM   1347  CB  THR A  87      10.314  10.362  -3.330  1.00  0.00           C  
ATOM   1348  OG1 THR A  87       9.962  11.732  -3.099  1.00  0.00           O  
ATOM   1349  CG2 THR A  87       9.236   9.459  -2.696  1.00  0.00           C  
ATOM   1350  H   THR A  87      12.931  10.926  -4.225  1.00  0.00           H  
ATOM   1351  HA  THR A  87      11.605  10.224  -1.615  1.00  0.00           H  
ATOM   1352  HB  THR A  87      10.359  10.180  -4.402  1.00  0.00           H  
ATOM   1353  HG1 THR A  87       9.063  11.882  -3.399  1.00  0.00           H  
ATOM   1354 1HG2 THR A  87       8.269   9.679  -3.142  1.00  0.00           H  
ATOM   1355 2HG2 THR A  87       9.480   8.414  -2.869  1.00  0.00           H  
ATOM   1356 3HG2 THR A  87       9.189   9.643  -1.620  1.00  0.00           H  
ATOM   1357  N   HIS A  88      11.939   7.768  -1.893  1.00  0.00           N  
ATOM   1358  CA  HIS A  88      12.329   6.359  -1.973  1.00  0.00           C  
ATOM   1359  C   HIS A  88      11.292   5.365  -1.433  1.00  0.00           C  
ATOM   1360  O   HIS A  88      10.825   5.433  -0.288  1.00  0.00           O  
ATOM   1361  CB  HIS A  88      13.673   6.174  -1.241  1.00  0.00           C  
ATOM   1362  CG  HIS A  88      14.812   6.907  -1.925  1.00  0.00           C  
ATOM   1363  ND1 HIS A  88      15.568   6.315  -2.918  1.00  0.00           N  
ATOM   1364  CD2 HIS A  88      15.282   8.180  -1.812  1.00  0.00           C  
ATOM   1365  CE1 HIS A  88      16.451   7.184  -3.378  1.00  0.00           C  
ATOM   1366  NE2 HIS A  88      16.296   8.314  -2.739  1.00  0.00           N  
ATOM   1367  H   HIS A  88      11.569   8.117  -1.011  1.00  0.00           H  
ATOM   1368  HA  HIS A  88      12.492   6.104  -3.019  1.00  0.00           H  
ATOM   1369 1HB  HIS A  88      13.583   6.545  -0.216  1.00  0.00           H  
ATOM   1370 2HB  HIS A  88      13.920   5.112  -1.188  1.00  0.00           H  
ATOM   1371  HD2 HIS A  88      14.912   8.959  -1.141  1.00  0.00           H  
ATOM   1372  HE1 HIS A  88      17.176   7.006  -4.170  1.00  0.00           H  
ATOM   1373  HE2 HIS A  88      16.855   9.163  -2.945  1.00  0.00           H  
ATOM   1374  N   LYS A  89      10.967   4.372  -2.256  1.00  0.00           N  
ATOM   1375  CA  LYS A  89       9.974   3.397  -1.836  1.00  0.00           C  
ATOM   1376  C   LYS A  89      10.535   2.278  -0.997  1.00  0.00           C  
ATOM   1377  O   LYS A  89      10.886   1.214  -1.504  1.00  0.00           O  
ATOM   1378  CB  LYS A  89       9.254   2.771  -3.024  1.00  0.00           C  
ATOM   1379  CG  LYS A  89       8.198   1.741  -2.592  1.00  0.00           C  
ATOM   1380  CD  LYS A  89       7.454   1.129  -3.771  1.00  0.00           C  
ATOM   1381  CE  LYS A  89       6.443   0.074  -3.292  1.00  0.00           C  
ATOM   1382  NZ  LYS A  89       7.137  -1.152  -2.732  1.00  0.00           N  
ATOM   1383  H   LYS A  89      11.381   4.318  -3.177  1.00  0.00           H  
ATOM   1384  HA  LYS A  89       9.229   3.914  -1.229  1.00  0.00           H  
ATOM   1385 1HB  LYS A  89       8.757   3.547  -3.607  1.00  0.00           H  
ATOM   1386 2HB  LYS A  89       9.973   2.272  -3.672  1.00  0.00           H  
ATOM   1387 1HG  LYS A  89       8.682   0.937  -2.023  1.00  0.00           H  
ATOM   1388 2HG  LYS A  89       7.477   2.228  -1.933  1.00  0.00           H  
ATOM   1389 1HD  LYS A  89       6.926   1.911  -4.320  1.00  0.00           H  
ATOM   1390 2HD  LYS A  89       8.168   0.654  -4.443  1.00  0.00           H  
ATOM   1391 1HE  LYS A  89       5.816   0.508  -2.512  1.00  0.00           H  
ATOM   1392 2HE  LYS A  89       5.815  -0.228  -4.127  1.00  0.00           H  
ATOM   1393 1HZ  LYS A  89       6.469  -1.827  -2.415  1.00  0.00           H  
ATOM   1394 2HZ  LYS A  89       7.719  -1.582  -3.423  1.00  0.00           H  
ATOM   1395 3HZ  LYS A  89       7.738  -0.913  -1.925  1.00  0.00           H  
ATOM   1396  N   VAL A  90      10.610   2.522   0.289  1.00  0.00           N  
ATOM   1397  CA  VAL A  90      11.075   1.497   1.197  1.00  0.00           C  
ATOM   1398  C   VAL A  90       9.847   0.654   1.545  1.00  0.00           C  
ATOM   1399  O   VAL A  90       8.797   1.189   1.864  1.00  0.00           O  
ATOM   1400  CB  VAL A  90      11.720   2.101   2.457  1.00  0.00           C  
ATOM   1401  CG1 VAL A  90      12.114   0.995   3.373  1.00  0.00           C  
ATOM   1402  CG2 VAL A  90      12.928   2.968   2.071  1.00  0.00           C  
ATOM   1403  H   VAL A  90      10.355   3.453   0.613  1.00  0.00           H  
ATOM   1404  HA  VAL A  90      11.809   0.870   0.693  1.00  0.00           H  
ATOM   1405  HB  VAL A  90      10.994   2.711   2.979  1.00  0.00           H  
ATOM   1406 1HG1 VAL A  90      12.540   1.408   4.256  1.00  0.00           H  
ATOM   1407 2HG1 VAL A  90      11.247   0.428   3.632  1.00  0.00           H  
ATOM   1408 3HG1 VAL A  90      12.834   0.354   2.879  1.00  0.00           H  
ATOM   1409 1HG2 VAL A  90      13.373   3.392   2.972  1.00  0.00           H  
ATOM   1410 2HG2 VAL A  90      13.666   2.357   1.552  1.00  0.00           H  
ATOM   1411 3HG2 VAL A  90      12.597   3.778   1.413  1.00  0.00           H  
ATOM   1412  N   ASP A  91       9.930  -0.661   1.419  1.00  0.00           N  
ATOM   1413  CA  ASP A  91       8.745  -1.471   1.714  1.00  0.00           C  
ATOM   1414  C   ASP A  91       8.295  -1.420   3.179  1.00  0.00           C  
ATOM   1415  O   ASP A  91       7.099  -1.489   3.471  1.00  0.00           O  
ATOM   1416  CB  ASP A  91       8.976  -2.911   1.274  1.00  0.00           C  
ATOM   1417  CG  ASP A  91       8.957  -3.055  -0.266  1.00  0.00           C  
ATOM   1418  OD1 ASP A  91       8.504  -2.140  -0.954  1.00  0.00           O  
ATOM   1419  OD2 ASP A  91       9.389  -4.064  -0.744  1.00  0.00           O  
ATOM   1420  H   ASP A  91      10.796  -1.092   1.130  1.00  0.00           H  
ATOM   1421  HA  ASP A  91       7.922  -1.077   1.117  1.00  0.00           H  
ATOM   1422 1HB  ASP A  91       9.934  -3.264   1.657  1.00  0.00           H  
ATOM   1423 2HB  ASP A  91       8.201  -3.547   1.701  1.00  0.00           H  
ATOM   1424  N   LEU A  92       9.245  -1.337   4.101  1.00  0.00           N  
ATOM   1425  CA  LEU A  92       8.892  -1.322   5.510  1.00  0.00           C  
ATOM   1426  C   LEU A  92       9.119   0.058   6.141  1.00  0.00           C  
ATOM   1427  O   LEU A  92      10.085   0.733   5.801  1.00  0.00           O  
ATOM   1428  CB  LEU A  92       9.735  -2.358   6.243  1.00  0.00           C  
ATOM   1429  CG  LEU A  92       9.583  -3.788   5.726  1.00  0.00           C  
ATOM   1430  CD1 LEU A  92      10.518  -4.697   6.492  1.00  0.00           C  
ATOM   1431  CD2 LEU A  92       8.135  -4.222   5.881  1.00  0.00           C  
ATOM   1432  H   LEU A  92      10.208  -1.277   3.814  1.00  0.00           H  
ATOM   1433  HA  LEU A  92       7.860  -1.626   5.589  1.00  0.00           H  
ATOM   1434 1HB  LEU A  92      10.784  -2.077   6.157  1.00  0.00           H  
ATOM   1435 2HB  LEU A  92       9.463  -2.346   7.300  1.00  0.00           H  
ATOM   1436  HG  LEU A  92       9.861  -3.831   4.673  1.00  0.00           H  
ATOM   1437 1HD1 LEU A  92      10.418  -5.717   6.121  1.00  0.00           H  
ATOM   1438 2HD1 LEU A  92      11.545  -4.360   6.355  1.00  0.00           H  
ATOM   1439 3HD1 LEU A  92      10.264  -4.668   7.551  1.00  0.00           H  
ATOM   1440 1HD2 LEU A  92       8.018  -5.241   5.511  1.00  0.00           H  
ATOM   1441 2HD2 LEU A  92       7.856  -4.184   6.934  1.00  0.00           H  
ATOM   1442 3HD2 LEU A  92       7.489  -3.553   5.311  1.00  0.00           H  
ATOM   1443  N   PRO A  93       8.264   0.505   7.071  1.00  0.00           N  
ATOM   1444  CA  PRO A  93       8.485   1.687   7.880  1.00  0.00           C  
ATOM   1445  C   PRO A  93       9.777   1.507   8.655  1.00  0.00           C  
ATOM   1446  O   PRO A  93      10.051   0.416   9.168  1.00  0.00           O  
ATOM   1447  CB  PRO A  93       7.267   1.688   8.811  1.00  0.00           C  
ATOM   1448  CG  PRO A  93       6.197   0.942   8.040  1.00  0.00           C  
ATOM   1449  CD  PRO A  93       6.943  -0.128   7.263  1.00  0.00           C  
ATOM   1450  HA  PRO A  93       8.521   2.576   7.246  1.00  0.00           H  
ATOM   1451 1HB  PRO A  93       7.522   1.211   9.770  1.00  0.00           H  
ATOM   1452 2HB  PRO A  93       6.976   2.725   9.036  1.00  0.00           H  
ATOM   1453 1HG  PRO A  93       5.457   0.519   8.738  1.00  0.00           H  
ATOM   1454 2HG  PRO A  93       5.652   1.635   7.391  1.00  0.00           H  
ATOM   1455 1HD  PRO A  93       7.030  -1.063   7.839  1.00  0.00           H  
ATOM   1456 2HD  PRO A  93       6.411  -0.258   6.303  1.00  0.00           H  
ATOM   1457  N   ILE A  94      10.549   2.566   8.826  1.00  0.00           N  
ATOM   1458  CA  ILE A  94      11.771   2.347   9.566  1.00  0.00           C  
ATOM   1459  C   ILE A  94      11.561   2.551  11.048  1.00  0.00           C  
ATOM   1460  O   ILE A  94      11.701   3.653  11.587  1.00  0.00           O  
ATOM   1461  CB  ILE A  94      12.915   3.239   9.112  1.00  0.00           C  
ATOM   1462  CG1 ILE A  94      13.142   3.154   7.598  1.00  0.00           C  
ATOM   1463  CG2 ILE A  94      14.123   2.671   9.810  1.00  0.00           C  
ATOM   1464  CD1 ILE A  94      13.459   1.777   7.138  1.00  0.00           C  
ATOM   1465  H   ILE A  94      10.319   3.465   8.433  1.00  0.00           H  
ATOM   1466  HA  ILE A  94      12.090   1.317   9.413  1.00  0.00           H  
ATOM   1467  HB  ILE A  94      12.748   4.277   9.390  1.00  0.00           H  
ATOM   1468 1HG1 ILE A  94      12.249   3.497   7.073  1.00  0.00           H  
ATOM   1469 2HG1 ILE A  94      13.969   3.796   7.326  1.00  0.00           H  
ATOM   1470 1HG2 ILE A  94      15.002   3.186   9.557  1.00  0.00           H  
ATOM   1471 2HG2 ILE A  94      13.981   2.712  10.888  1.00  0.00           H  
ATOM   1472 3HG2 ILE A  94      14.229   1.640   9.493  1.00  0.00           H  
ATOM   1473 1HD1 ILE A  94      13.627   1.791   6.080  1.00  0.00           H  
ATOM   1474 2HD1 ILE A  94      14.364   1.428   7.640  1.00  0.00           H  
ATOM   1475 3HD1 ILE A  94      12.630   1.106   7.372  1.00  0.00           H  
ATOM   1476  N   GLU A  95      11.269   1.457  11.717  1.00  0.00           N  
ATOM   1477  CA  GLU A  95      10.926   1.498  13.131  1.00  0.00           C  
ATOM   1478  C   GLU A  95      12.144   1.555  14.049  1.00  0.00           C  
ATOM   1479  O   GLU A  95      12.459   0.586  14.733  1.00  0.00           O  
ATOM   1480  CB  GLU A  95      10.071   0.284  13.498  1.00  0.00           C  
ATOM   1481  CG  GLU A  95       8.705   0.228  12.798  1.00  0.00           C  
ATOM   1482  CD  GLU A  95       7.884  -0.986  13.197  1.00  0.00           C  
ATOM   1483  OE1 GLU A  95       8.408  -1.832  13.882  1.00  0.00           O  
ATOM   1484  OE2 GLU A  95       6.729  -1.053  12.837  1.00  0.00           O  
ATOM   1485  H   GLU A  95      11.177   0.603  11.166  1.00  0.00           H  
ATOM   1486  HA  GLU A  95      10.337   2.398  13.309  1.00  0.00           H  
ATOM   1487 1HB  GLU A  95      10.612  -0.628  13.246  1.00  0.00           H  
ATOM   1488 2HB  GLU A  95       9.897   0.275  14.574  1.00  0.00           H  
ATOM   1489 1HG  GLU A  95       8.145   1.131  13.039  1.00  0.00           H  
ATOM   1490 2HG  GLU A  95       8.867   0.212  11.719  1.00  0.00           H  
ATOM   1491  N   ASP A  96      12.817   2.705  14.054  1.00  0.00           N  
ATOM   1492  CA  ASP A  96      14.000   2.937  14.895  1.00  0.00           C  
ATOM   1493  C   ASP A  96      13.531   3.295  16.315  1.00  0.00           C  
ATOM   1494  O   ASP A  96      12.924   4.353  16.494  1.00  0.00           O  
ATOM   1495  CB  ASP A  96      14.891   4.064  14.323  1.00  0.00           C  
ATOM   1496  CG  ASP A  96      16.274   4.316  15.101  1.00  0.00           C  
ATOM   1497  OD1 ASP A  96      16.402   4.010  16.280  1.00  0.00           O  
ATOM   1498  OD2 ASP A  96      17.195   4.812  14.474  1.00  0.00           O  
ATOM   1499  H   ASP A  96      12.476   3.423  13.411  1.00  0.00           H  
ATOM   1500  HA  ASP A  96      14.598   2.039  14.892  1.00  0.00           H  
ATOM   1501 1HB  ASP A  96      15.106   3.845  13.282  1.00  0.00           H  
ATOM   1502 2HB  ASP A  96      14.327   4.998  14.325  1.00  0.00           H  
ATOM   1503  N   PRO A  97      13.790   2.464  17.352  1.00  0.00           N  
ATOM   1504  CA  PRO A  97      13.350   2.662  18.727  1.00  0.00           C  
ATOM   1505  C   PRO A  97      13.790   3.995  19.320  1.00  0.00           C  
ATOM   1506  O   PRO A  97      13.177   4.483  20.271  1.00  0.00           O  
ATOM   1507  CB  PRO A  97      14.049   1.520  19.477  1.00  0.00           C  
ATOM   1508  CG  PRO A  97      14.279   0.458  18.441  1.00  0.00           C  
ATOM   1509  CD  PRO A  97      14.578   1.216  17.166  1.00  0.00           C  
ATOM   1510  HA  PRO A  97      12.255   2.557  18.773  1.00  0.00           H  
ATOM   1511 1HB  PRO A  97      14.990   1.898  19.919  1.00  0.00           H  
ATOM   1512 2HB  PRO A  97      13.421   1.179  20.311  1.00  0.00           H  
ATOM   1513 1HG  PRO A  97      15.108  -0.196  18.746  1.00  0.00           H  
ATOM   1514 2HG  PRO A  97      13.387  -0.181  18.345  1.00  0.00           H  
ATOM   1515 1HD  PRO A  97      15.655   1.449  17.066  1.00  0.00           H  
ATOM   1516 2HD  PRO A  97      14.203   0.597  16.359  1.00  0.00           H  
ATOM   1517  N   ASP A  98      14.859   4.580  18.770  1.00  0.00           N  
ATOM   1518  CA  ASP A  98      15.378   5.837  19.275  1.00  0.00           C  
ATOM   1519  C   ASP A  98      15.012   7.045  18.418  1.00  0.00           C  
ATOM   1520  O   ASP A  98      15.523   8.138  18.657  1.00  0.00           O  
ATOM   1521  CB  ASP A  98      16.891   5.768  19.372  1.00  0.00           C  
ATOM   1522  CG  ASP A  98      17.436   4.780  20.448  1.00  0.00           C  
ATOM   1523  OD1 ASP A  98      16.891   4.768  21.542  1.00  0.00           O  
ATOM   1524  OD2 ASP A  98      18.395   4.084  20.184  1.00  0.00           O  
ATOM   1525  H   ASP A  98      15.333   4.170  17.954  1.00  0.00           H  
ATOM   1526  HA  ASP A  98      14.968   5.998  20.271  1.00  0.00           H  
ATOM   1527 1HB  ASP A  98      17.247   5.475  18.405  1.00  0.00           H  
ATOM   1528 2HB  ASP A  98      17.280   6.757  19.565  1.00  0.00           H  
ATOM   1529  N   ARG A  99      14.101   6.882  17.458  1.00  0.00           N  
ATOM   1530  CA  ARG A  99      13.745   7.955  16.520  1.00  0.00           C  
ATOM   1531  C   ARG A  99      13.550   9.337  17.144  1.00  0.00           C  
ATOM   1532  O   ARG A  99      14.067  10.334  16.639  1.00  0.00           O  
ATOM   1533  CB  ARG A  99      12.445   7.601  15.809  1.00  0.00           C  
ATOM   1534  CG  ARG A  99      12.017   8.578  14.738  1.00  0.00           C  
ATOM   1535  CD  ARG A  99      10.745   8.167  14.073  1.00  0.00           C  
ATOM   1536  NE  ARG A  99      10.390   9.090  13.020  1.00  0.00           N  
ATOM   1537  CZ  ARG A  99      10.853   9.021  11.773  1.00  0.00           C  
ATOM   1538  NH1 ARG A  99      11.669   8.058  11.414  1.00  0.00           N  
ATOM   1539  NH2 ARG A  99      10.480   9.932  10.928  1.00  0.00           N  
ATOM   1540  H   ARG A  99      13.679   5.961  17.316  1.00  0.00           H  
ATOM   1541  HA  ARG A  99      14.543   8.022  15.778  1.00  0.00           H  
ATOM   1542 1HB  ARG A  99      12.550   6.625  15.336  1.00  0.00           H  
ATOM   1543 2HB  ARG A  99      11.638   7.525  16.538  1.00  0.00           H  
ATOM   1544 1HG  ARG A  99      11.881   9.574  15.167  1.00  0.00           H  
ATOM   1545 2HG  ARG A  99      12.788   8.613  13.979  1.00  0.00           H  
ATOM   1546 1HD  ARG A  99      10.863   7.174  13.636  1.00  0.00           H  
ATOM   1547 2HD  ARG A  99       9.937   8.154  14.802  1.00  0.00           H  
ATOM   1548  HE  ARG A  99       9.724   9.861  13.214  1.00  0.00           H  
ATOM   1549 1HH1 ARG A  99      11.941   7.357  12.094  1.00  0.00           H  
ATOM   1550 2HH1 ARG A  99      11.986   8.004  10.460  1.00  0.00           H  
ATOM   1551 1HH2 ARG A  99       9.826  10.654  11.275  1.00  0.00           H  
ATOM   1552 2HH2 ARG A  99      10.834   9.942   9.986  1.00  0.00           H  
ATOM   1553  N   GLU A 100      12.848   9.398  18.266  1.00  0.00           N  
ATOM   1554  CA  GLU A 100      12.527  10.661  18.929  1.00  0.00           C  
ATOM   1555  C   GLU A 100      13.756  11.433  19.425  1.00  0.00           C  
ATOM   1556  O   GLU A 100      13.696  12.647  19.610  1.00  0.00           O  
ATOM   1557  CB  GLU A 100      11.571  10.405  20.096  1.00  0.00           C  
ATOM   1558  CG  GLU A 100      10.174   9.959  19.666  1.00  0.00           C  
ATOM   1559  CD  GLU A 100       9.240   9.704  20.831  1.00  0.00           C  
ATOM   1560  OE1 GLU A 100       9.680   9.777  21.954  1.00  0.00           O  
ATOM   1561  OE2 GLU A 100       8.085   9.436  20.590  1.00  0.00           O  
ATOM   1562  H   GLU A 100      12.494   8.535  18.654  1.00  0.00           H  
ATOM   1563  HA  GLU A 100      12.011  11.293  18.204  1.00  0.00           H  
ATOM   1564 1HB  GLU A 100      11.988   9.632  20.744  1.00  0.00           H  
ATOM   1565 2HB  GLU A 100      11.469  11.312  20.689  1.00  0.00           H  
ATOM   1566 1HG  GLU A 100       9.741  10.731  19.029  1.00  0.00           H  
ATOM   1567 2HG  GLU A 100      10.267   9.049  19.074  1.00  0.00           H  
ATOM   1568  N   LYS A 101      14.868  10.733  19.663  1.00  0.00           N  
ATOM   1569  CA  LYS A 101      16.081  11.361  20.178  1.00  0.00           C  
ATOM   1570  C   LYS A 101      16.951  11.910  19.050  1.00  0.00           C  
ATOM   1571  O   LYS A 101      17.960  12.573  19.302  1.00  0.00           O  
ATOM   1572  CB  LYS A 101      16.852  10.358  21.033  1.00  0.00           C  
ATOM   1573  CG  LYS A 101      16.105   9.960  22.315  1.00  0.00           C  
ATOM   1574  CD  LYS A 101      16.923   9.027  23.208  1.00  0.00           C  
ATOM   1575  CE  LYS A 101      16.922   7.638  22.615  1.00  0.00           C  
ATOM   1576  NZ  LYS A 101      17.482   6.604  23.512  1.00  0.00           N  
ATOM   1577  H   LYS A 101      14.894   9.739  19.449  1.00  0.00           H  
ATOM   1578  HA  LYS A 101      15.792  12.200  20.810  1.00  0.00           H  
ATOM   1579 1HB  LYS A 101      17.033   9.451  20.445  1.00  0.00           H  
ATOM   1580 2HB  LYS A 101      17.820  10.770  21.302  1.00  0.00           H  
ATOM   1581 1HG  LYS A 101      15.840  10.857  22.875  1.00  0.00           H  
ATOM   1582 2HG  LYS A 101      15.185   9.446  22.032  1.00  0.00           H  
ATOM   1583 1HD  LYS A 101      17.949   9.387  23.279  1.00  0.00           H  
ATOM   1584 2HD  LYS A 101      16.491   8.990  24.207  1.00  0.00           H  
ATOM   1585 1HE  LYS A 101      15.897   7.368  22.373  1.00  0.00           H  
ATOM   1586 2HE  LYS A 101      17.504   7.655  21.702  1.00  0.00           H  
ATOM   1587 1HZ  LYS A 101      17.406   5.714  22.992  1.00  0.00           H  
ATOM   1588 2HZ  LYS A 101      18.440   6.799  23.729  1.00  0.00           H  
ATOM   1589 3HZ  LYS A 101      16.946   6.547  24.356  1.00  0.00           H  
ATOM   1590  N   PHE A 102      16.546  11.629  17.811  1.00  0.00           N  
ATOM   1591  CA  PHE A 102      17.222  12.088  16.614  1.00  0.00           C  
ATOM   1592  C   PHE A 102      16.301  13.005  15.825  1.00  0.00           C  
ATOM   1593  O   PHE A 102      16.491  13.230  14.630  1.00  0.00           O  
ATOM   1594  CB  PHE A 102      17.689  10.906  15.787  1.00  0.00           C  
ATOM   1595  CG  PHE A 102      18.741  10.135  16.476  1.00  0.00           C  
ATOM   1596  CD1 PHE A 102      18.435   9.005  17.202  1.00  0.00           C  
ATOM   1597  CD2 PHE A 102      20.055  10.548  16.409  1.00  0.00           C  
ATOM   1598  CE1 PHE A 102      19.423   8.309  17.856  1.00  0.00           C  
ATOM   1599  CE2 PHE A 102      21.034   9.853  17.053  1.00  0.00           C  
ATOM   1600  CZ  PHE A 102      20.727   8.737  17.783  1.00  0.00           C  
ATOM   1601  H   PHE A 102      15.697  11.080  17.666  1.00  0.00           H  
ATOM   1602  HA  PHE A 102      18.103  12.639  16.903  1.00  0.00           H  
ATOM   1603 1HB  PHE A 102      16.854  10.239  15.622  1.00  0.00           H  
ATOM   1604 2HB  PHE A 102      18.068  11.240  14.818  1.00  0.00           H  
ATOM   1605  HD1 PHE A 102      17.401   8.672  17.254  1.00  0.00           H  
ATOM   1606  HD2 PHE A 102      20.308  11.442  15.831  1.00  0.00           H  
ATOM   1607  HE1 PHE A 102      19.177   7.420  18.429  1.00  0.00           H  
ATOM   1608  HE2 PHE A 102      22.056  10.188  16.989  1.00  0.00           H  
ATOM   1609  HZ  PHE A 102      21.517   8.189  18.298  1.00  0.00           H  
ATOM   1610  N   LEU A 103      15.256  13.484  16.491  1.00  0.00           N  
ATOM   1611  CA  LEU A 103      14.274  14.332  15.839  1.00  0.00           C  
ATOM   1612  C   LEU A 103      14.301  15.778  16.369  1.00  0.00           C  
ATOM   1613  O   LEU A 103      14.197  15.986  17.577  1.00  0.00           O  
ATOM   1614  CB  LEU A 103      12.894  13.674  16.044  1.00  0.00           C  
ATOM   1615  CG  LEU A 103      11.681  14.331  15.403  1.00  0.00           C  
ATOM   1616  CD1 LEU A 103      10.670  13.245  15.003  1.00  0.00           C  
ATOM   1617  CD2 LEU A 103      11.057  15.271  16.414  1.00  0.00           C  
ATOM   1618  H   LEU A 103      15.146  13.255  17.473  1.00  0.00           H  
ATOM   1619  HA  LEU A 103      14.484  14.285  14.783  1.00  0.00           H  
ATOM   1620 1HB  LEU A 103      12.950  12.654  15.654  1.00  0.00           H  
ATOM   1621 2HB  LEU A 103      12.702  13.610  17.115  1.00  0.00           H  
ATOM   1622  HG  LEU A 103      11.972  14.893  14.529  1.00  0.00           H  
ATOM   1623 1HD1 LEU A 103       9.795  13.708  14.554  1.00  0.00           H  
ATOM   1624 2HD1 LEU A 103      11.132  12.570  14.277  1.00  0.00           H  
ATOM   1625 3HD1 LEU A 103      10.370  12.680  15.886  1.00  0.00           H  
ATOM   1626 1HD2 LEU A 103      10.186  15.756  15.971  1.00  0.00           H  
ATOM   1627 2HD2 LEU A 103      10.757  14.711  17.298  1.00  0.00           H  
ATOM   1628 3HD2 LEU A 103      11.787  16.025  16.694  1.00  0.00           H  
ATOM   1629  N   PRO A 104      14.465  16.797  15.494  1.00  0.00           N  
ATOM   1630  CA  PRO A 104      14.475  18.215  15.817  1.00  0.00           C  
ATOM   1631  C   PRO A 104      13.092  18.736  16.151  1.00  0.00           C  
ATOM   1632  O   PRO A 104      12.099  18.267  15.604  1.00  0.00           O  
ATOM   1633  CB  PRO A 104      15.024  18.843  14.531  1.00  0.00           C  
ATOM   1634  CG  PRO A 104      14.635  17.880  13.446  1.00  0.00           C  
ATOM   1635  CD  PRO A 104      14.706  16.520  14.072  1.00  0.00           C  
ATOM   1636  HA  PRO A 104      15.150  18.396  16.656  1.00  0.00           H  
ATOM   1637 1HB  PRO A 104      14.564  19.839  14.389  1.00  0.00           H  
ATOM   1638 2HB  PRO A 104      16.107  18.999  14.608  1.00  0.00           H  
ATOM   1639 1HG  PRO A 104      13.617  18.104  13.104  1.00  0.00           H  
ATOM   1640 2HG  PRO A 104      15.301  17.980  12.569  1.00  0.00           H  
ATOM   1641 1HD  PRO A 104      13.896  15.945  13.645  1.00  0.00           H  
ATOM   1642 2HD  PRO A 104      15.693  16.055  13.917  1.00  0.00           H  
ATOM   1643  N   ASP A 105      13.050  19.786  16.959  1.00  0.00           N  
ATOM   1644  CA  ASP A 105      11.802  20.467  17.281  1.00  0.00           C  
ATOM   1645  C   ASP A 105      11.366  21.312  16.096  1.00  0.00           C  
ATOM   1646  O   ASP A 105      12.098  21.431  15.115  1.00  0.00           O  
ATOM   1647  CB  ASP A 105      11.969  21.325  18.546  1.00  0.00           C  
ATOM   1648  CG  ASP A 105      10.629  21.713  19.259  1.00  0.00           C  
ATOM   1649  OD1 ASP A 105       9.571  21.432  18.723  1.00  0.00           O  
ATOM   1650  OD2 ASP A 105      10.696  22.282  20.321  1.00  0.00           O  
ATOM   1651  H   ASP A 105      13.907  20.119  17.376  1.00  0.00           H  
ATOM   1652  HA  ASP A 105      11.031  19.717  17.468  1.00  0.00           H  
ATOM   1653 1HB  ASP A 105      12.594  20.791  19.261  1.00  0.00           H  
ATOM   1654 2HB  ASP A 105      12.491  22.246  18.283  1.00  0.00           H  
ATOM   1655  N   LYS A 106      10.147  21.851  16.164  1.00  0.00           N  
ATOM   1656  CA  LYS A 106       9.525  22.722  15.145  1.00  0.00           C  
ATOM   1657  C   LYS A 106       9.099  21.986  13.868  1.00  0.00           C  
ATOM   1658  O   LYS A 106       7.990  22.181  13.370  1.00  0.00           O  
ATOM   1659  CB  LYS A 106      10.448  23.892  14.778  1.00  0.00           C  
ATOM   1660  CG  LYS A 106      10.669  24.882  15.920  1.00  0.00           C  
ATOM   1661  CD  LYS A 106      11.590  26.021  15.509  1.00  0.00           C  
ATOM   1662  CE  LYS A 106      11.810  26.999  16.659  1.00  0.00           C  
ATOM   1663  NZ  LYS A 106      12.741  28.099  16.282  1.00  0.00           N  
ATOM   1664  H   LYS A 106       9.626  21.656  17.017  1.00  0.00           H  
ATOM   1665  HA  LYS A 106       8.621  23.144  15.585  1.00  0.00           H  
ATOM   1666 1HB  LYS A 106      11.408  23.553  14.418  1.00  0.00           H  
ATOM   1667 2HB  LYS A 106       9.991  24.447  13.961  1.00  0.00           H  
ATOM   1668 1HG  LYS A 106       9.709  25.294  16.230  1.00  0.00           H  
ATOM   1669 2HG  LYS A 106      11.108  24.360  16.772  1.00  0.00           H  
ATOM   1670 1HD  LYS A 106      12.554  25.616  15.197  1.00  0.00           H  
ATOM   1671 2HD  LYS A 106      11.151  26.556  14.668  1.00  0.00           H  
ATOM   1672 1HE  LYS A 106      10.852  27.430  16.948  1.00  0.00           H  
ATOM   1673 2HE  LYS A 106      12.226  26.460  17.511  1.00  0.00           H  
ATOM   1674 1HZ  LYS A 106      12.860  28.724  17.067  1.00  0.00           H  
ATOM   1675 2HZ  LYS A 106      13.636  27.710  16.023  1.00  0.00           H  
ATOM   1676 3HZ  LYS A 106      12.358  28.612  15.501  1.00  0.00           H  
ATOM   1677  N   LEU A 107       9.983  21.159  13.342  1.00  0.00           N  
ATOM   1678  CA  LEU A 107       9.753  20.400  12.126  1.00  0.00           C  
ATOM   1679  C   LEU A 107       8.779  19.246  12.324  1.00  0.00           C  
ATOM   1680  O   LEU A 107       8.384  18.913  13.443  1.00  0.00           O  
ATOM   1681  CB  LEU A 107      11.074  19.864  11.565  1.00  0.00           C  
ATOM   1682  CG  LEU A 107      12.085  20.932  11.152  1.00  0.00           C  
ATOM   1683  CD1 LEU A 107      13.363  20.269  10.651  1.00  0.00           C  
ATOM   1684  CD2 LEU A 107      11.464  21.803  10.078  1.00  0.00           C  
ATOM   1685  H   LEU A 107      10.876  21.078  13.818  1.00  0.00           H  
ATOM   1686  HA  LEU A 107       9.323  21.074  11.389  1.00  0.00           H  
ATOM   1687 1HB  LEU A 107      11.540  19.248  12.339  1.00  0.00           H  
ATOM   1688 2HB  LEU A 107      10.868  19.231  10.704  1.00  0.00           H  
ATOM   1689  HG  LEU A 107      12.340  21.547  12.021  1.00  0.00           H  
ATOM   1690 1HD1 LEU A 107      14.081  21.035  10.364  1.00  0.00           H  
ATOM   1691 2HD1 LEU A 107      13.784  19.664  11.430  1.00  0.00           H  
ATOM   1692 3HD1 LEU A 107      13.137  19.643   9.788  1.00  0.00           H  
ATOM   1693 1HD2 LEU A 107      12.175  22.577   9.781  1.00  0.00           H  
ATOM   1694 2HD2 LEU A 107      11.210  21.190   9.213  1.00  0.00           H  
ATOM   1695 3HD2 LEU A 107      10.560  22.271  10.471  1.00  0.00           H  
ATOM   1696  N   ASN A 108       8.378  18.674  11.195  1.00  0.00           N  
ATOM   1697  CA  ASN A 108       7.456  17.549  11.083  1.00  0.00           C  
ATOM   1698  C   ASN A 108       8.124  16.243  11.478  1.00  0.00           C  
ATOM   1699  O   ASN A 108       9.172  16.246  12.118  1.00  0.00           O  
ATOM   1700  CB  ASN A 108       6.930  17.460   9.663  1.00  0.00           C  
ATOM   1701  CG  ASN A 108       8.036  17.158   8.644  1.00  0.00           C  
ATOM   1702  OD1 ASN A 108       9.176  16.830   8.990  1.00  0.00           O  
ATOM   1703  ND2 ASN A 108       7.698  17.262   7.386  1.00  0.00           N  
ATOM   1704  H   ASN A 108       8.750  19.046  10.335  1.00  0.00           H  
ATOM   1705  HA  ASN A 108       6.622  17.714  11.768  1.00  0.00           H  
ATOM   1706 1HB  ASN A 108       6.160  16.694   9.592  1.00  0.00           H  
ATOM   1707 2HB  ASN A 108       6.465  18.409   9.394  1.00  0.00           H  
ATOM   1708 1HD2 ASN A 108       8.375  17.075   6.673  1.00  0.00           H  
ATOM   1709 2HD2 ASN A 108       6.766  17.524   7.137  1.00  0.00           H  
ATOM   1710  N   ASP A 109       7.515  15.108  11.151  1.00  0.00           N  
ATOM   1711  CA  ASP A 109       8.077  13.843  11.608  1.00  0.00           C  
ATOM   1712  C   ASP A 109       9.322  13.445  10.826  1.00  0.00           C  
ATOM   1713  O   ASP A 109       9.271  12.574   9.952  1.00  0.00           O  
ATOM   1714  CB  ASP A 109       7.025  12.732  11.485  1.00  0.00           C  
ATOM   1715  CG  ASP A 109       7.474  11.368  12.049  1.00  0.00           C  
ATOM   1716  OD1 ASP A 109       8.534  11.299  12.636  1.00  0.00           O  
ATOM   1717  OD2 ASP A 109       6.767  10.407  11.858  1.00  0.00           O  
ATOM   1718  H   ASP A 109       6.664  15.116  10.611  1.00  0.00           H  
ATOM   1719  HA  ASP A 109       8.354  13.953  12.656  1.00  0.00           H  
ATOM   1720 1HB  ASP A 109       6.118  13.038  12.008  1.00  0.00           H  
ATOM   1721 2HB  ASP A 109       6.762  12.600  10.432  1.00  0.00           H  
ATOM   1722  N   VAL A 110      10.437  14.081  11.182  1.00  0.00           N  
ATOM   1723  CA  VAL A 110      11.728  13.885  10.543  1.00  0.00           C  
ATOM   1724  C   VAL A 110      12.802  13.408  11.499  1.00  0.00           C  
ATOM   1725  O   VAL A 110      12.982  13.967  12.574  1.00  0.00           O  
ATOM   1726  CB  VAL A 110      12.207  15.188   9.879  1.00  0.00           C  
ATOM   1727  CG1 VAL A 110      12.256  16.334  10.838  1.00  0.00           C  
ATOM   1728  CG2 VAL A 110      13.578  14.974   9.388  1.00  0.00           C  
ATOM   1729  H   VAL A 110      10.333  14.789  11.905  1.00  0.00           H  
ATOM   1730  HA  VAL A 110      11.609  13.133   9.768  1.00  0.00           H  
ATOM   1731  HB  VAL A 110      11.533  15.438   9.060  1.00  0.00           H  
ATOM   1732 1HG1 VAL A 110      12.621  17.219  10.320  1.00  0.00           H  
ATOM   1733 2HG1 VAL A 110      11.287  16.533  11.227  1.00  0.00           H  
ATOM   1734 3HG1 VAL A 110      12.921  16.088  11.639  1.00  0.00           H  
ATOM   1735 1HG2 VAL A 110      13.920  15.877   8.906  1.00  0.00           H  
ATOM   1736 2HG2 VAL A 110      14.253  14.753  10.210  1.00  0.00           H  
ATOM   1737 3HG2 VAL A 110      13.573  14.148   8.687  1.00  0.00           H  
ATOM   1738  N   VAL A 111      13.572  12.422  11.065  1.00  0.00           N  
ATOM   1739  CA  VAL A 111      14.643  11.910  11.902  1.00  0.00           C  
ATOM   1740  C   VAL A 111      15.981  12.105  11.219  1.00  0.00           C  
ATOM   1741  O   VAL A 111      16.119  11.837  10.017  1.00  0.00           O  
ATOM   1742  CB  VAL A 111      14.457  10.409  12.078  1.00  0.00           C  
ATOM   1743  CG1 VAL A 111      14.607   9.771  10.725  1.00  0.00           C  
ATOM   1744  CG2 VAL A 111      15.435   9.838  13.079  1.00  0.00           C  
ATOM   1745  H   VAL A 111      13.364  11.997  10.160  1.00  0.00           H  
ATOM   1746  HA  VAL A 111      14.641  12.423  12.866  1.00  0.00           H  
ATOM   1747  HB  VAL A 111      13.450  10.223  12.420  1.00  0.00           H  
ATOM   1748 1HG1 VAL A 111      14.450   8.733  10.795  1.00  0.00           H  
ATOM   1749 2HG1 VAL A 111      13.887  10.191  10.064  1.00  0.00           H  
ATOM   1750 3HG1 VAL A 111      15.608   9.956  10.345  1.00  0.00           H  
ATOM   1751 1HG2 VAL A 111      15.267   8.765  13.181  1.00  0.00           H  
ATOM   1752 2HG2 VAL A 111      16.456  10.008  12.754  1.00  0.00           H  
ATOM   1753 3HG2 VAL A 111      15.265  10.329  14.035  1.00  0.00           H  
ATOM   1754  N   VAL A 112      17.000  12.516  11.965  1.00  0.00           N  
ATOM   1755  CA  VAL A 112      18.283  12.647  11.311  1.00  0.00           C  
ATOM   1756  C   VAL A 112      18.918  11.282  11.364  1.00  0.00           C  
ATOM   1757  O   VAL A 112      19.566  10.902  12.338  1.00  0.00           O  
ATOM   1758  CB  VAL A 112      19.208  13.644  11.993  1.00  0.00           C  
ATOM   1759  CG1 VAL A 112      20.474  13.748  11.159  1.00  0.00           C  
ATOM   1760  CG2 VAL A 112      18.517  15.005  12.171  1.00  0.00           C  
ATOM   1761  H   VAL A 112      16.879  12.732  12.951  1.00  0.00           H  
ATOM   1762  HA  VAL A 112      18.145  12.942  10.272  1.00  0.00           H  
ATOM   1763  HB  VAL A 112      19.488  13.256  12.974  1.00  0.00           H  
ATOM   1764 1HG1 VAL A 112      21.172  14.431  11.632  1.00  0.00           H  
ATOM   1765 2HG1 VAL A 112      20.933  12.769  11.055  1.00  0.00           H  
ATOM   1766 3HG1 VAL A 112      20.205  14.113  10.173  1.00  0.00           H  
ATOM   1767 1HG2 VAL A 112      19.198  15.699  12.668  1.00  0.00           H  
ATOM   1768 2HG2 VAL A 112      18.239  15.409  11.202  1.00  0.00           H  
ATOM   1769 3HG2 VAL A 112      17.621  14.876  12.782  1.00  0.00           H  
ATOM   1770  N   ALA A 113      18.652  10.530  10.318  1.00  0.00           N  
ATOM   1771  CA  ALA A 113      19.053   9.144  10.193  1.00  0.00           C  
ATOM   1772  C   ALA A 113      20.561   8.992  10.145  1.00  0.00           C  
ATOM   1773  O   ALA A 113      21.104   7.973  10.568  1.00  0.00           O  
ATOM   1774  CB  ALA A 113      18.413   8.553   8.989  1.00  0.00           C  
ATOM   1775  H   ALA A 113      18.131  10.984   9.563  1.00  0.00           H  
ATOM   1776  HA  ALA A 113      18.691   8.610  11.071  1.00  0.00           H  
ATOM   1777 1HB  ALA A 113      18.666   7.504   8.923  1.00  0.00           H  
ATOM   1778 2HB  ALA A 113      17.339   8.665   9.097  1.00  0.00           H  
ATOM   1779 3HB  ALA A 113      18.752   9.081   8.102  1.00  0.00           H  
ATOM   1780  N   GLY A 114      21.253   9.989   9.616  1.00  0.00           N  
ATOM   1781  CA  GLY A 114      22.703   9.854   9.549  1.00  0.00           C  
ATOM   1782  C   GLY A 114      23.443  11.096   9.112  1.00  0.00           C  
ATOM   1783  O   GLY A 114      22.859  12.176   8.988  1.00  0.00           O  
ATOM   1784  H   GLY A 114      20.754  10.794   9.238  1.00  0.00           H  
ATOM   1785 1HA  GLY A 114      23.082   9.529  10.517  1.00  0.00           H  
ATOM   1786 2HA  GLY A 114      22.935   9.064   8.851  1.00  0.00           H  
ATOM   1787  N   PHE A 115      24.757  10.959   8.940  1.00  0.00           N  
ATOM   1788  CA  PHE A 115      25.556  12.113   8.557  1.00  0.00           C  
ATOM   1789  C   PHE A 115      26.905  11.757   7.911  1.00  0.00           C  
ATOM   1790  O   PHE A 115      27.413  10.638   8.066  1.00  0.00           O  
ATOM   1791  CB  PHE A 115      25.874  12.956   9.798  1.00  0.00           C  
ATOM   1792  CG  PHE A 115      26.919  12.332  10.703  1.00  0.00           C  
ATOM   1793  CD1 PHE A 115      28.257  12.691  10.558  1.00  0.00           C  
ATOM   1794  CD2 PHE A 115      26.614  11.382  11.630  1.00  0.00           C  
ATOM   1795  CE1 PHE A 115      29.242  12.107  11.324  1.00  0.00           C  
ATOM   1796  CE2 PHE A 115      27.607  10.799  12.405  1.00  0.00           C  
ATOM   1797  CZ  PHE A 115      28.911  11.159  12.241  1.00  0.00           C  
ATOM   1798  H   PHE A 115      25.165  10.034   9.060  1.00  0.00           H  
ATOM   1799  HA  PHE A 115      24.975  12.686   7.845  1.00  0.00           H  
ATOM   1800 1HB  PHE A 115      26.239  13.912   9.480  1.00  0.00           H  
ATOM   1801 2HB  PHE A 115      24.969  13.125  10.380  1.00  0.00           H  
ATOM   1802  HD1 PHE A 115      28.519  13.440   9.819  1.00  0.00           H  
ATOM   1803  HD2 PHE A 115      25.597  11.077  11.741  1.00  0.00           H  
ATOM   1804  HE1 PHE A 115      30.282  12.383  11.195  1.00  0.00           H  
ATOM   1805  HE2 PHE A 115      27.362  10.034  13.134  1.00  0.00           H  
ATOM   1806  HZ  PHE A 115      29.688  10.677  12.838  1.00  0.00           H  
ATOM   1807  N   VAL A 116      27.511  12.741   7.231  1.00  0.00           N  
ATOM   1808  CA  VAL A 116      28.910  12.638   6.790  1.00  0.00           C  
ATOM   1809  C   VAL A 116      29.686  13.849   7.244  1.00  0.00           C  
ATOM   1810  O   VAL A 116      29.265  14.977   6.997  1.00  0.00           O  
ATOM   1811  CB  VAL A 116      29.092  12.511   5.273  1.00  0.00           C  
ATOM   1812  CG1 VAL A 116      30.546  12.448   4.945  1.00  0.00           C  
ATOM   1813  CG2 VAL A 116      28.527  11.312   4.839  1.00  0.00           C  
ATOM   1814  H   VAL A 116      26.985  13.599   7.082  1.00  0.00           H  
ATOM   1815  HA  VAL A 116      29.350  11.761   7.254  1.00  0.00           H  
ATOM   1816  HB  VAL A 116      28.634  13.362   4.768  1.00  0.00           H  
ATOM   1817 1HG1 VAL A 116      30.683  12.312   3.896  1.00  0.00           H  
ATOM   1818 2HG1 VAL A 116      31.057  13.336   5.257  1.00  0.00           H  
ATOM   1819 3HG1 VAL A 116      30.953  11.592   5.464  1.00  0.00           H  
ATOM   1820 1HG2 VAL A 116      28.666  11.203   3.763  1.00  0.00           H  
ATOM   1821 2HG2 VAL A 116      29.029  10.531   5.355  1.00  0.00           H  
ATOM   1822 3HG2 VAL A 116      27.495  11.313   5.088  1.00  0.00           H  
ATOM   1823  N   LEU A 117      30.821  13.619   7.892  1.00  0.00           N  
ATOM   1824  CA  LEU A 117      31.654  14.706   8.390  1.00  0.00           C  
ATOM   1825  C   LEU A 117      32.952  14.752   7.599  1.00  0.00           C  
ATOM   1826  O   LEU A 117      33.662  13.739   7.468  1.00  0.00           O  
ATOM   1827  CB  LEU A 117      31.862  14.521   9.897  1.00  0.00           C  
ATOM   1828  CG  LEU A 117      32.560  15.629  10.667  1.00  0.00           C  
ATOM   1829  CD1 LEU A 117      32.045  15.635  12.129  1.00  0.00           C  
ATOM   1830  CD2 LEU A 117      34.034  15.364  10.645  1.00  0.00           C  
ATOM   1831  H   LEU A 117      31.112  12.652   8.030  1.00  0.00           H  
ATOM   1832  HA  LEU A 117      31.138  15.648   8.225  1.00  0.00           H  
ATOM   1833 1HB  LEU A 117      30.888  14.402  10.348  1.00  0.00           H  
ATOM   1834 2HB  LEU A 117      32.428  13.601  10.055  1.00  0.00           H  
ATOM   1835  HG  LEU A 117      32.344  16.598  10.213  1.00  0.00           H  
ATOM   1836 1HD1 LEU A 117      32.551  16.423  12.688  1.00  0.00           H  
ATOM   1837 2HD1 LEU A 117      30.972  15.814  12.148  1.00  0.00           H  
ATOM   1838 3HD1 LEU A 117      32.256  14.671  12.591  1.00  0.00           H  
ATOM   1839 1HD2 LEU A 117      34.562  16.116  11.203  1.00  0.00           H  
ATOM   1840 2HD2 LEU A 117      34.230  14.396  11.103  1.00  0.00           H  
ATOM   1841 3HD2 LEU A 117      34.396  15.360   9.616  1.00  0.00           H  
ATOM   1842  N   PHE A 118      33.222  15.929   7.025  1.00  0.00           N  
ATOM   1843  CA  PHE A 118      34.351  16.092   6.126  1.00  0.00           C  
ATOM   1844  C   PHE A 118      34.958  17.498   6.081  1.00  0.00           C  
ATOM   1845  O   PHE A 118      34.335  18.481   6.487  1.00  0.00           O  
ATOM   1846  CB  PHE A 118      33.847  15.657   4.743  1.00  0.00           C  
ATOM   1847  CG  PHE A 118      32.733  16.464   4.143  1.00  0.00           C  
ATOM   1848  CD1 PHE A 118      33.006  17.438   3.242  1.00  0.00           C  
ATOM   1849  CD2 PHE A 118      31.404  16.246   4.502  1.00  0.00           C  
ATOM   1850  CE1 PHE A 118      31.994  18.186   2.668  1.00  0.00           C  
ATOM   1851  CE2 PHE A 118      30.395  16.988   3.952  1.00  0.00           C  
ATOM   1852  CZ  PHE A 118      30.695  17.959   3.024  1.00  0.00           C  
ATOM   1853  H   PHE A 118      32.592  16.715   7.193  1.00  0.00           H  
ATOM   1854  HA  PHE A 118      35.133  15.408   6.456  1.00  0.00           H  
ATOM   1855 1HB  PHE A 118      34.665  15.649   4.032  1.00  0.00           H  
ATOM   1856 2HB  PHE A 118      33.484  14.655   4.830  1.00  0.00           H  
ATOM   1857  HD1 PHE A 118      34.031  17.601   2.981  1.00  0.00           H  
ATOM   1858  HD2 PHE A 118      31.165  15.492   5.229  1.00  0.00           H  
ATOM   1859  HE1 PHE A 118      32.226  18.959   1.940  1.00  0.00           H  
ATOM   1860  HE2 PHE A 118      29.364  16.808   4.248  1.00  0.00           H  
ATOM   1861  HZ  PHE A 118      29.913  18.549   2.585  1.00  0.00           H  
ATOM   1862  N   PHE A 119      36.182  17.600   5.570  1.00  0.00           N  
ATOM   1863  CA  PHE A 119      36.804  18.918   5.455  1.00  0.00           C  
ATOM   1864  C   PHE A 119      37.651  19.068   4.180  1.00  0.00           C  
ATOM   1865  O   PHE A 119      38.074  18.071   3.603  1.00  0.00           O  
ATOM   1866  CB  PHE A 119      37.651  19.173   6.702  1.00  0.00           C  
ATOM   1867  CG  PHE A 119      38.807  18.237   6.884  1.00  0.00           C  
ATOM   1868  CD1 PHE A 119      40.034  18.565   6.391  1.00  0.00           C  
ATOM   1869  CD2 PHE A 119      38.672  17.041   7.552  1.00  0.00           C  
ATOM   1870  CE1 PHE A 119      41.122  17.743   6.534  1.00  0.00           C  
ATOM   1871  CE2 PHE A 119      39.764  16.208   7.710  1.00  0.00           C  
ATOM   1872  CZ  PHE A 119      40.988  16.556   7.199  1.00  0.00           C  
ATOM   1873  H   PHE A 119      36.655  16.747   5.270  1.00  0.00           H  
ATOM   1874  HA  PHE A 119      35.998  19.639   5.459  1.00  0.00           H  
ATOM   1875 1HB  PHE A 119      38.036  20.190   6.696  1.00  0.00           H  
ATOM   1876 2HB  PHE A 119      37.017  19.075   7.566  1.00  0.00           H  
ATOM   1877  HD1 PHE A 119      40.131  19.499   5.893  1.00  0.00           H  
ATOM   1878  HD2 PHE A 119      37.702  16.753   7.969  1.00  0.00           H  
ATOM   1879  HE1 PHE A 119      42.085  18.044   6.126  1.00  0.00           H  
ATOM   1880  HE2 PHE A 119      39.655  15.271   8.248  1.00  0.00           H  
ATOM   1881  HZ  PHE A 119      41.843  15.894   7.327  1.00  0.00           H  
ATOM   1882  N   PRO A 120      37.854  20.291   3.657  1.00  0.00           N  
ATOM   1883  CA  PRO A 120      38.754  20.596   2.552  1.00  0.00           C  
ATOM   1884  C   PRO A 120      40.191  20.212   2.873  1.00  0.00           C  
ATOM   1885  O   PRO A 120      40.670  20.470   3.972  1.00  0.00           O  
ATOM   1886  CB  PRO A 120      38.627  22.109   2.426  1.00  0.00           C  
ATOM   1887  CG  PRO A 120      37.287  22.436   3.000  1.00  0.00           C  
ATOM   1888  CD  PRO A 120      37.072  21.458   4.123  1.00  0.00           C  
ATOM   1889  HA  PRO A 120      38.406  20.094   1.641  1.00  0.00           H  
ATOM   1890 1HB  PRO A 120      39.455  22.599   2.957  1.00  0.00           H  
ATOM   1891 2HB  PRO A 120      38.714  22.397   1.368  1.00  0.00           H  
ATOM   1892 1HG  PRO A 120      37.306  23.449   3.375  1.00  0.00           H  
ATOM   1893 2HG  PRO A 120      36.519  22.406   2.224  1.00  0.00           H  
ATOM   1894 1HD  PRO A 120      37.461  21.855   5.069  1.00  0.00           H  
ATOM   1895 2HD  PRO A 120      35.994  21.266   4.160  1.00  0.00           H  
ATOM   1896  N   ASN A 121      40.916  19.750   1.872  1.00  0.00           N  
ATOM   1897  CA  ASN A 121      42.305  19.342   2.034  1.00  0.00           C  
ATOM   1898  C   ASN A 121      43.082  19.538   0.732  1.00  0.00           C  
ATOM   1899  O   ASN A 121      42.524  19.964  -0.278  1.00  0.00           O  
ATOM   1900  CB  ASN A 121      42.336  17.873   2.450  1.00  0.00           C  
ATOM   1901  CG  ASN A 121      43.535  17.457   3.286  1.00  0.00           C  
ATOM   1902  OD1 ASN A 121      44.627  18.027   3.178  1.00  0.00           O  
ATOM   1903  ND2 ASN A 121      43.339  16.455   4.098  1.00  0.00           N  
ATOM   1904  H   ASN A 121      40.454  19.584   0.988  1.00  0.00           H  
ATOM   1905  HA  ASN A 121      42.770  19.959   2.804  1.00  0.00           H  
ATOM   1906 1HB  ASN A 121      41.429  17.647   3.021  1.00  0.00           H  
ATOM   1907 2HB  ASN A 121      42.305  17.251   1.553  1.00  0.00           H  
ATOM   1908 1HD2 ASN A 121      44.085  16.119   4.675  1.00  0.00           H  
ATOM   1909 2HD2 ASN A 121      42.439  16.019   4.127  1.00  0.00           H  
ATOM   1910  N   TYR A 122      44.379  19.241   0.768  1.00  0.00           N  
ATOM   1911  CA  TYR A 122      45.250  19.367  -0.404  1.00  0.00           C  
ATOM   1912  C   TYR A 122      46.243  18.205  -0.522  1.00  0.00           C  
ATOM   1913  O   TYR A 122      47.421  18.380  -0.212  1.00  0.00           O  
ATOM   1914  CB  TYR A 122      46.024  20.683  -0.290  1.00  0.00           C  
ATOM   1915  CG  TYR A 122      46.815  21.100  -1.508  1.00  0.00           C  
ATOM   1916  CD1 TYR A 122      46.197  21.727  -2.562  1.00  0.00           C  
ATOM   1917  CD2 TYR A 122      48.182  20.865  -1.547  1.00  0.00           C  
ATOM   1918  CE1 TYR A 122      46.932  22.125  -3.655  1.00  0.00           C  
ATOM   1919  CE2 TYR A 122      48.920  21.263  -2.639  1.00  0.00           C  
ATOM   1920  CZ  TYR A 122      48.302  21.890  -3.688  1.00  0.00           C  
ATOM   1921  OH  TYR A 122      49.044  22.284  -4.783  1.00  0.00           O  
ATOM   1922  H   TYR A 122      44.763  18.908   1.646  1.00  0.00           H  
ATOM   1923  HA  TYR A 122      44.638  19.385  -1.305  1.00  0.00           H  
ATOM   1924 1HB  TYR A 122      45.318  21.485  -0.062  1.00  0.00           H  
ATOM   1925 2HB  TYR A 122      46.714  20.617   0.549  1.00  0.00           H  
ATOM   1926  HD1 TYR A 122      45.136  21.908  -2.527  1.00  0.00           H  
ATOM   1927  HD2 TYR A 122      48.674  20.369  -0.709  1.00  0.00           H  
ATOM   1928  HE1 TYR A 122      46.442  22.621  -4.491  1.00  0.00           H  
ATOM   1929  HE2 TYR A 122      49.994  21.081  -2.669  1.00  0.00           H  
ATOM   1930  HH  TYR A 122      48.561  22.040  -5.608  1.00  0.00           H  
ATOM   1931  N   PRO A 123      45.807  17.001  -0.936  1.00  0.00           N  
ATOM   1932  CA  PRO A 123      46.641  15.817  -1.031  1.00  0.00           C  
ATOM   1933  C   PRO A 123      47.824  16.043  -1.961  1.00  0.00           C  
ATOM   1934  O   PRO A 123      47.637  16.462  -3.110  1.00  0.00           O  
ATOM   1935  CB  PRO A 123      45.680  14.790  -1.649  1.00  0.00           C  
ATOM   1936  CG  PRO A 123      44.300  15.274  -1.261  1.00  0.00           C  
ATOM   1937  CD  PRO A 123      44.397  16.782  -1.328  1.00  0.00           C  
ATOM   1938  HA  PRO A 123      46.972  15.514  -0.029  1.00  0.00           H  
ATOM   1939 1HB  PRO A 123      45.818  14.740  -2.735  1.00  0.00           H  
ATOM   1940 2HB  PRO A 123      45.888  13.781  -1.251  1.00  0.00           H  
ATOM   1941 1HG  PRO A 123      43.550  14.863  -1.958  1.00  0.00           H  
ATOM   1942 2HG  PRO A 123      44.035  14.896  -0.260  1.00  0.00           H  
ATOM   1943 1HD  PRO A 123      44.219  17.146  -2.352  1.00  0.00           H  
ATOM   1944 2HD  PRO A 123      43.692  17.190  -0.624  1.00  0.00           H  
ATOM   1945  N   SER A 124      49.016  15.596  -1.540  1.00  0.00           N  
ATOM   1946  CA  SER A 124      50.226  15.721  -2.367  1.00  0.00           C  
ATOM   1947  C   SER A 124      50.120  14.875  -3.637  1.00  0.00           C  
ATOM   1948  O   SER A 124      50.799  15.116  -4.630  1.00  0.00           O  
ATOM   1949  CB  SER A 124      51.444  15.316  -1.555  1.00  0.00           C  
ATOM   1950  OG  SER A 124      51.416  13.949  -1.247  1.00  0.00           O  
ATOM   1951  H   SER A 124      49.100  15.231  -0.601  1.00  0.00           H  
ATOM   1952  HA  SER A 124      50.336  16.767  -2.660  1.00  0.00           H  
ATOM   1953 1HB  SER A 124      52.350  15.548  -2.114  1.00  0.00           H  
ATOM   1954 2HB  SER A 124      51.470  15.898  -0.635  1.00  0.00           H  
ATOM   1955  HG  SER A 124      51.609  13.490  -2.069  1.00  0.00           H  
ATOM   1956  N   PHE A 125      49.223  13.898  -3.580  1.00  0.00           N  
ATOM   1957  CA  PHE A 125      48.884  12.985  -4.662  1.00  0.00           C  
ATOM   1958  C   PHE A 125      48.379  13.753  -5.885  1.00  0.00           C  
ATOM   1959  O   PHE A 125      48.699  13.403  -7.023  1.00  0.00           O  
ATOM   1960  CB  PHE A 125      47.851  11.957  -4.177  1.00  0.00           C  
ATOM   1961  CG  PHE A 125      47.405  10.936  -5.205  1.00  0.00           C  
ATOM   1962  CD1 PHE A 125      48.224   9.872  -5.559  1.00  0.00           C  
ATOM   1963  CD2 PHE A 125      46.155  11.020  -5.787  1.00  0.00           C  
ATOM   1964  CE1 PHE A 125      47.803   8.936  -6.486  1.00  0.00           C  
ATOM   1965  CE2 PHE A 125      45.732  10.090  -6.710  1.00  0.00           C  
ATOM   1966  CZ  PHE A 125      46.559   9.051  -7.063  1.00  0.00           C  
ATOM   1967  H   PHE A 125      48.734  13.794  -2.704  1.00  0.00           H  
ATOM   1968  HA  PHE A 125      49.787  12.447  -4.951  1.00  0.00           H  
ATOM   1969 1HB  PHE A 125      48.255  11.418  -3.322  1.00  0.00           H  
ATOM   1970 2HB  PHE A 125      46.962  12.486  -3.830  1.00  0.00           H  
ATOM   1971  HD1 PHE A 125      49.209   9.782  -5.100  1.00  0.00           H  
ATOM   1972  HD2 PHE A 125      45.501  11.832  -5.504  1.00  0.00           H  
ATOM   1973  HE1 PHE A 125      48.456   8.108  -6.760  1.00  0.00           H  
ATOM   1974  HE2 PHE A 125      44.744  10.176  -7.160  1.00  0.00           H  
ATOM   1975  HZ  PHE A 125      46.226   8.318  -7.794  1.00  0.00           H  
ATOM   1976  N   LEU A 126      47.506  14.739  -5.651  1.00  0.00           N  
ATOM   1977  CA  LEU A 126      46.910  15.496  -6.743  1.00  0.00           C  
ATOM   1978  C   LEU A 126      47.568  16.852  -6.919  1.00  0.00           C  
ATOM   1979  O   LEU A 126      47.596  17.402  -8.021  1.00  0.00           O  
ATOM   1980  CB  LEU A 126      45.428  15.761  -6.472  1.00  0.00           C  
ATOM   1981  CG  LEU A 126      44.547  14.555  -6.300  1.00  0.00           C  
ATOM   1982  CD1 LEU A 126      43.133  15.024  -5.977  1.00  0.00           C  
ATOM   1983  CD2 LEU A 126      44.589  13.717  -7.564  1.00  0.00           C  
ATOM   1984  H   LEU A 126      47.311  15.020  -4.695  1.00  0.00           H  
ATOM   1985  HA  LEU A 126      47.024  14.930  -7.665  1.00  0.00           H  
ATOM   1986 1HB  LEU A 126      45.345  16.363  -5.563  1.00  0.00           H  
ATOM   1987 2HB  LEU A 126      45.033  16.340  -7.302  1.00  0.00           H  
ATOM   1988  HG  LEU A 126      44.899  13.969  -5.457  1.00  0.00           H  
ATOM   1989 1HD1 LEU A 126      42.488  14.157  -5.832  1.00  0.00           H  
ATOM   1990 2HD1 LEU A 126      43.150  15.623  -5.060  1.00  0.00           H  
ATOM   1991 3HD1 LEU A 126      42.748  15.632  -6.798  1.00  0.00           H  
ATOM   1992 1HD2 LEU A 126      43.954  12.840  -7.443  1.00  0.00           H  
ATOM   1993 2HD2 LEU A 126      44.232  14.309  -8.406  1.00  0.00           H  
ATOM   1994 3HD2 LEU A 126      45.618  13.397  -7.757  1.00  0.00           H  
ATOM   1995  N   ALA A 127      48.044  17.419  -5.803  1.00  0.00           N  
ATOM   1996  CA  ALA A 127      48.553  18.789  -5.720  1.00  0.00           C  
ATOM   1997  C   ALA A 127      47.447  19.779  -6.103  1.00  0.00           C  
ATOM   1998  O   ALA A 127      47.703  20.881  -6.606  1.00  0.00           O  
ATOM   1999  CB  ALA A 127      49.775  18.977  -6.606  1.00  0.00           C  
ATOM   2000  H   ALA A 127      48.020  16.895  -4.931  1.00  0.00           H  
ATOM   2001  HA  ALA A 127      48.836  18.978  -4.684  1.00  0.00           H  
ATOM   2002 1HB  ALA A 127      50.142  19.997  -6.496  1.00  0.00           H  
ATOM   2003 2HB  ALA A 127      50.550  18.274  -6.297  1.00  0.00           H  
ATOM   2004 3HB  ALA A 127      49.526  18.801  -7.646  1.00  0.00           H  
ATOM   2005  N   LYS A 128      46.219  19.366  -5.811  1.00  0.00           N  
ATOM   2006  CA  LYS A 128      44.985  20.099  -6.025  1.00  0.00           C  
ATOM   2007  C   LYS A 128      44.172  20.009  -4.755  1.00  0.00           C  
ATOM   2008  O   LYS A 128      44.380  19.097  -3.956  1.00  0.00           O  
ATOM   2009  CB  LYS A 128      44.182  19.506  -7.184  1.00  0.00           C  
ATOM   2010  CG  LYS A 128      44.875  19.570  -8.535  1.00  0.00           C  
ATOM   2011  CD  LYS A 128      44.017  18.976  -9.632  1.00  0.00           C  
ATOM   2012  CE  LYS A 128      44.736  19.033 -10.971  1.00  0.00           C  
ATOM   2013  NZ  LYS A 128      43.906  18.475 -12.077  1.00  0.00           N  
ATOM   2014  H   LYS A 128      46.146  18.450  -5.399  1.00  0.00           H  
ATOM   2015  HA  LYS A 128      45.210  21.146  -6.224  1.00  0.00           H  
ATOM   2016 1HB  LYS A 128      43.951  18.466  -6.967  1.00  0.00           H  
ATOM   2017 2HB  LYS A 128      43.229  20.031  -7.266  1.00  0.00           H  
ATOM   2018 1HG  LYS A 128      45.100  20.608  -8.778  1.00  0.00           H  
ATOM   2019 2HG  LYS A 128      45.807  19.023  -8.496  1.00  0.00           H  
ATOM   2020 1HD  LYS A 128      43.792  17.935  -9.392  1.00  0.00           H  
ATOM   2021 2HD  LYS A 128      43.080  19.527  -9.704  1.00  0.00           H  
ATOM   2022 1HE  LYS A 128      44.979  20.069 -11.198  1.00  0.00           H  
ATOM   2023 2HE  LYS A 128      45.662  18.461 -10.899  1.00  0.00           H  
ATOM   2024 1HZ  LYS A 128      44.421  18.532 -12.945  1.00  0.00           H  
ATOM   2025 2HZ  LYS A 128      43.686  17.509 -11.881  1.00  0.00           H  
ATOM   2026 3HZ  LYS A 128      43.051  19.005 -12.158  1.00  0.00           H  
ATOM   2027  N   GLN A 129      43.240  20.924  -4.558  1.00  0.00           N  
ATOM   2028  CA  GLN A 129      42.389  20.809  -3.384  1.00  0.00           C  
ATOM   2029  C   GLN A 129      41.363  19.719  -3.620  1.00  0.00           C  
ATOM   2030  O   GLN A 129      41.069  19.402  -4.767  1.00  0.00           O  
ATOM   2031  CB  GLN A 129      41.695  22.130  -3.044  1.00  0.00           C  
ATOM   2032  CG  GLN A 129      42.635  23.231  -2.589  1.00  0.00           C  
ATOM   2033  CD  GLN A 129      41.915  24.520  -2.224  1.00  0.00           C  
ATOM   2034  OE1 GLN A 129      41.151  25.075  -3.015  1.00  0.00           O  
ATOM   2035  NE2 GLN A 129      42.161  25.009  -1.012  1.00  0.00           N  
ATOM   2036  H   GLN A 129      43.102  21.675  -5.219  1.00  0.00           H  
ATOM   2037  HA  GLN A 129      43.005  20.522  -2.541  1.00  0.00           H  
ATOM   2038 1HB  GLN A 129      41.139  22.485  -3.912  1.00  0.00           H  
ATOM   2039 2HB  GLN A 129      40.975  21.957  -2.243  1.00  0.00           H  
ATOM   2040 1HG  GLN A 129      43.162  22.879  -1.700  1.00  0.00           H  
ATOM   2041 2HG  GLN A 129      43.345  23.447  -3.386  1.00  0.00           H  
ATOM   2042 1HE2 GLN A 129      41.719  25.857  -0.714  1.00  0.00           H  
ATOM   2043 2HE2 GLN A 129      42.792  24.532  -0.400  1.00  0.00           H  
ATOM   2044  N   GLY A 130      40.825  19.174  -2.534  1.00  0.00           N  
ATOM   2045  CA  GLY A 130      39.779  18.137  -2.548  1.00  0.00           C  
ATOM   2046  C   GLY A 130      39.132  18.052  -1.165  1.00  0.00           C  
ATOM   2047  O   GLY A 130      39.456  18.855  -0.293  1.00  0.00           O  
ATOM   2048  H   GLY A 130      41.196  19.491  -1.642  1.00  0.00           H  
ATOM   2049 1HA  GLY A 130      39.048  18.303  -3.324  1.00  0.00           H  
ATOM   2050 2HA  GLY A 130      40.239  17.177  -2.783  1.00  0.00           H  
ATOM   2051  N   PHE A 131      38.208  17.116  -0.960  1.00  0.00           N  
ATOM   2052  CA  PHE A 131      37.620  16.936   0.377  1.00  0.00           C  
ATOM   2053  C   PHE A 131      38.057  15.628   1.000  1.00  0.00           C  
ATOM   2054  O   PHE A 131      38.323  14.663   0.286  1.00  0.00           O  
ATOM   2055  CB  PHE A 131      36.088  16.961   0.436  1.00  0.00           C  
ATOM   2056  CG  PHE A 131      35.379  18.265   0.277  1.00  0.00           C  
ATOM   2057  CD1 PHE A 131      34.723  18.622  -0.859  1.00  0.00           C  
ATOM   2058  CD2 PHE A 131      35.361  19.134   1.334  1.00  0.00           C  
ATOM   2059  CE1 PHE A 131      34.038  19.831  -0.915  1.00  0.00           C  
ATOM   2060  CE2 PHE A 131      34.701  20.324   1.284  1.00  0.00           C  
ATOM   2061  CZ  PHE A 131      34.035  20.674   0.160  1.00  0.00           C  
ATOM   2062  H   PHE A 131      37.941  16.500  -1.732  1.00  0.00           H  
ATOM   2063  HA  PHE A 131      37.978  17.738   1.024  1.00  0.00           H  
ATOM   2064 1HB  PHE A 131      35.709  16.292  -0.325  1.00  0.00           H  
ATOM   2065 2HB  PHE A 131      35.781  16.540   1.393  1.00  0.00           H  
ATOM   2066  HD1 PHE A 131      34.728  17.949  -1.701  1.00  0.00           H  
ATOM   2067  HD2 PHE A 131      35.875  18.844   2.231  1.00  0.00           H  
ATOM   2068  HE1 PHE A 131      33.501  20.113  -1.808  1.00  0.00           H  
ATOM   2069  HE2 PHE A 131      34.695  20.983   2.146  1.00  0.00           H  
ATOM   2070  HZ  PHE A 131      33.503  21.614   0.123  1.00  0.00           H  
ATOM   2071  N   TYR A 132      38.097  15.595   2.325  1.00  0.00           N  
ATOM   2072  CA  TYR A 132      38.375  14.371   3.056  1.00  0.00           C  
ATOM   2073  C   TYR A 132      37.247  14.035   4.014  1.00  0.00           C  
ATOM   2074  O   TYR A 132      36.846  14.870   4.827  1.00  0.00           O  
ATOM   2075  CB  TYR A 132      39.655  14.511   3.867  1.00  0.00           C  
ATOM   2076  CG  TYR A 132      39.997  13.274   4.658  1.00  0.00           C  
ATOM   2077  CD1 TYR A 132      40.710  12.233   4.072  1.00  0.00           C  
ATOM   2078  CD2 TYR A 132      39.586  13.173   5.965  1.00  0.00           C  
ATOM   2079  CE1 TYR A 132      41.012  11.110   4.812  1.00  0.00           C  
ATOM   2080  CE2 TYR A 132      39.885  12.062   6.700  1.00  0.00           C  
ATOM   2081  CZ  TYR A 132      40.590  11.035   6.143  1.00  0.00           C  
ATOM   2082  OH  TYR A 132      40.876   9.934   6.908  1.00  0.00           O  
ATOM   2083  H   TYR A 132      37.936  16.453   2.843  1.00  0.00           H  
ATOM   2084  HA  TYR A 132      38.477  13.552   2.349  1.00  0.00           H  
ATOM   2085 1HB  TYR A 132      40.487  14.732   3.197  1.00  0.00           H  
ATOM   2086 2HB  TYR A 132      39.557  15.350   4.559  1.00  0.00           H  
ATOM   2087  HD1 TYR A 132      41.030  12.307   3.033  1.00  0.00           H  
ATOM   2088  HD2 TYR A 132      39.016  13.975   6.410  1.00  0.00           H  
ATOM   2089  HE1 TYR A 132      41.573  10.297   4.355  1.00  0.00           H  
ATOM   2090  HE2 TYR A 132      39.559  11.989   7.730  1.00  0.00           H  
ATOM   2091  HH  TYR A 132      40.463  10.032   7.773  1.00  0.00           H  
ATOM   2092  N   ILE A 133      36.744  12.810   3.935  1.00  0.00           N  
ATOM   2093  CA  ILE A 133      35.698  12.360   4.837  1.00  0.00           C  
ATOM   2094  C   ILE A 133      36.298  11.653   6.031  1.00  0.00           C  
ATOM   2095  O   ILE A 133      37.057  10.692   5.887  1.00  0.00           O  
ATOM   2096  CB  ILE A 133      34.654  11.442   4.146  1.00  0.00           C  
ATOM   2097  CG1 ILE A 133      33.887  12.182   3.041  1.00  0.00           C  
ATOM   2098  CG2 ILE A 133      33.710  10.879   5.198  1.00  0.00           C  
ATOM   2099  CD1 ILE A 133      33.011  11.260   2.203  1.00  0.00           C  
ATOM   2100  H   ILE A 133      37.110  12.174   3.237  1.00  0.00           H  
ATOM   2101  HA  ILE A 133      35.172  13.222   5.219  1.00  0.00           H  
ATOM   2102  HB  ILE A 133      35.154  10.635   3.666  1.00  0.00           H  
ATOM   2103 1HG1 ILE A 133      33.244  12.920   3.489  1.00  0.00           H  
ATOM   2104 2HG1 ILE A 133      34.599  12.686   2.394  1.00  0.00           H  
ATOM   2105 1HG2 ILE A 133      32.980  10.219   4.732  1.00  0.00           H  
ATOM   2106 2HG2 ILE A 133      34.282  10.318   5.927  1.00  0.00           H  
ATOM   2107 3HG2 ILE A 133      33.202  11.701   5.695  1.00  0.00           H  
ATOM   2108 1HD1 ILE A 133      32.486  11.834   1.446  1.00  0.00           H  
ATOM   2109 2HD1 ILE A 133      33.624  10.511   1.722  1.00  0.00           H  
ATOM   2110 3HD1 ILE A 133      32.283  10.766   2.844  1.00  0.00           H  
ATOM   2111  N   GLU A 134      35.963  12.160   7.214  1.00  0.00           N  
ATOM   2112  CA  GLU A 134      36.461  11.605   8.460  1.00  0.00           C  
ATOM   2113  C   GLU A 134      35.546  10.496   8.937  1.00  0.00           C  
ATOM   2114  O   GLU A 134      35.995   9.519   9.537  1.00  0.00           O  
ATOM   2115  CB  GLU A 134      36.531  12.662   9.559  1.00  0.00           C  
ATOM   2116  CG  GLU A 134      37.487  13.798   9.345  1.00  0.00           C  
ATOM   2117  CD  GLU A 134      37.558  14.720  10.558  1.00  0.00           C  
ATOM   2118  OE1 GLU A 134      36.876  14.462  11.520  1.00  0.00           O  
ATOM   2119  OE2 GLU A 134      38.302  15.663  10.521  1.00  0.00           O  
ATOM   2120  H   GLU A 134      35.310  12.941   7.242  1.00  0.00           H  
ATOM   2121  HA  GLU A 134      37.449  11.184   8.292  1.00  0.00           H  
ATOM   2122 1HB  GLU A 134      35.543  13.086   9.676  1.00  0.00           H  
ATOM   2123 2HB  GLU A 134      36.789  12.183  10.501  1.00  0.00           H  
ATOM   2124 1HG  GLU A 134      38.473  13.399   9.154  1.00  0.00           H  
ATOM   2125 2HG  GLU A 134      37.168  14.364   8.467  1.00  0.00           H  
ATOM   2126  N   ASP A 135      34.251  10.658   8.661  1.00  0.00           N  
ATOM   2127  CA  ASP A 135      33.258   9.688   9.106  1.00  0.00           C  
ATOM   2128  C   ASP A 135      31.944   9.756   8.335  1.00  0.00           C  
ATOM   2129  O   ASP A 135      31.484  10.824   7.930  1.00  0.00           O  
ATOM   2130  CB  ASP A 135      32.956   9.857  10.606  1.00  0.00           C  
ATOM   2131  CG  ASP A 135      32.189   8.664  11.192  1.00  0.00           C  
ATOM   2132  OD1 ASP A 135      32.399   7.565  10.727  1.00  0.00           O  
ATOM   2133  OD2 ASP A 135      31.404   8.866  12.097  1.00  0.00           O  
ATOM   2134  H   ASP A 135      33.969  11.505   8.169  1.00  0.00           H  
ATOM   2135  HA  ASP A 135      33.675   8.691   8.958  1.00  0.00           H  
ATOM   2136 1HB  ASP A 135      33.891   9.970  11.158  1.00  0.00           H  
ATOM   2137 2HB  ASP A 135      32.372  10.765  10.760  1.00  0.00           H  
ATOM   2138  N   ILE A 136      31.340   8.584   8.168  1.00  0.00           N  
ATOM   2139  CA  ILE A 136      30.007   8.427   7.587  1.00  0.00           C  
ATOM   2140  C   ILE A 136      29.219   7.469   8.449  1.00  0.00           C  
ATOM   2141  O   ILE A 136      29.684   6.370   8.763  1.00  0.00           O  
ATOM   2142  CB  ILE A 136      30.055   7.908   6.131  1.00  0.00           C  
ATOM   2143  CG1 ILE A 136      28.594   7.787   5.521  1.00  0.00           C  
ATOM   2144  CG2 ILE A 136      30.735   6.570   6.094  1.00  0.00           C  
ATOM   2145  CD1 ILE A 136      28.558   7.656   3.965  1.00  0.00           C  
ATOM   2146  H   ILE A 136      31.808   7.761   8.541  1.00  0.00           H  
ATOM   2147  HA  ILE A 136      29.501   9.387   7.598  1.00  0.00           H  
ATOM   2148  HB  ILE A 136      30.610   8.614   5.512  1.00  0.00           H  
ATOM   2149 1HG1 ILE A 136      28.125   6.899   5.940  1.00  0.00           H  
ATOM   2150 2HG1 ILE A 136      28.002   8.644   5.824  1.00  0.00           H  
ATOM   2151 1HG2 ILE A 136      30.768   6.209   5.071  1.00  0.00           H  
ATOM   2152 2HG2 ILE A 136      31.749   6.663   6.485  1.00  0.00           H  
ATOM   2153 3HG2 ILE A 136      30.175   5.864   6.706  1.00  0.00           H  
ATOM   2154 1HD1 ILE A 136      27.521   7.559   3.628  1.00  0.00           H  
ATOM   2155 2HD1 ILE A 136      29.002   8.543   3.508  1.00  0.00           H  
ATOM   2156 3HD1 ILE A 136      29.118   6.773   3.656  1.00  0.00           H  
ATOM   2157  N   PHE A 137      28.002   7.854   8.781  1.00  0.00           N  
ATOM   2158  CA  PHE A 137      27.188   7.018   9.634  1.00  0.00           C  
ATOM   2159  C   PHE A 137      25.703   7.112   9.389  1.00  0.00           C  
ATOM   2160  O   PHE A 137      25.145   8.193   9.214  1.00  0.00           O  
ATOM   2161  CB  PHE A 137      27.447   7.392  11.089  1.00  0.00           C  
ATOM   2162  CG  PHE A 137      26.622   6.662  12.075  1.00  0.00           C  
ATOM   2163  CD1 PHE A 137      27.013   5.442  12.549  1.00  0.00           C  
ATOM   2164  CD2 PHE A 137      25.433   7.203  12.525  1.00  0.00           C  
ATOM   2165  CE1 PHE A 137      26.240   4.773  13.452  1.00  0.00           C  
ATOM   2166  CE2 PHE A 137      24.657   6.525  13.429  1.00  0.00           C  
ATOM   2167  CZ  PHE A 137      25.063   5.307  13.890  1.00  0.00           C  
ATOM   2168  H   PHE A 137      27.678   8.775   8.485  1.00  0.00           H  
ATOM   2169  HA  PHE A 137      27.489   5.982   9.476  1.00  0.00           H  
ATOM   2170 1HB  PHE A 137      28.505   7.229  11.333  1.00  0.00           H  
ATOM   2171 2HB  PHE A 137      27.253   8.432  11.204  1.00  0.00           H  
ATOM   2172  HD1 PHE A 137      27.952   5.012  12.199  1.00  0.00           H  
ATOM   2173  HD2 PHE A 137      25.117   8.169  12.144  1.00  0.00           H  
ATOM   2174  HE1 PHE A 137      26.564   3.827  13.812  1.00  0.00           H  
ATOM   2175  HE2 PHE A 137      23.729   6.949  13.773  1.00  0.00           H  
ATOM   2176  HZ  PHE A 137      24.458   4.766  14.597  1.00  0.00           H  
ATOM   2177  N   MET A 138      25.068   5.952   9.418  1.00  0.00           N  
ATOM   2178  CA  MET A 138      23.624   5.833   9.357  1.00  0.00           C  
ATOM   2179  C   MET A 138      23.130   4.980  10.516  1.00  0.00           C  
ATOM   2180  O   MET A 138      23.725   3.940  10.835  1.00  0.00           O  
ATOM   2181  CB  MET A 138      23.164   5.194   8.048  1.00  0.00           C  
ATOM   2182  CG  MET A 138      23.340   5.973   6.754  1.00  0.00           C  
ATOM   2183  SD  MET A 138      22.237   7.394   6.655  1.00  0.00           S  
ATOM   2184  CE  MET A 138      20.698   6.581   7.048  1.00  0.00           C  
ATOM   2185  H   MET A 138      25.617   5.113   9.529  1.00  0.00           H  
ATOM   2186  HA  MET A 138      23.177   6.817   9.462  1.00  0.00           H  
ATOM   2187 1HB  MET A 138      23.693   4.256   7.917  1.00  0.00           H  
ATOM   2188 2HB  MET A 138      22.103   4.940   8.136  1.00  0.00           H  
ATOM   2189 1HG  MET A 138      24.365   6.330   6.675  1.00  0.00           H  
ATOM   2190 2HG  MET A 138      23.137   5.320   5.906  1.00  0.00           H  
ATOM   2191 1HE  MET A 138      19.889   7.279   6.975  1.00  0.00           H  
ATOM   2192 2HE  MET A 138      20.529   5.764   6.383  1.00  0.00           H  
ATOM   2193 3HE  MET A 138      20.753   6.193   8.067  1.00  0.00           H  
ATOM   2194  N   ARG A 139      21.994   5.374  11.082  1.00  0.00           N  
ATOM   2195  CA  ARG A 139      21.362   4.609  12.138  1.00  0.00           C  
ATOM   2196  C   ARG A 139      21.018   3.214  11.650  1.00  0.00           C  
ATOM   2197  O   ARG A 139      20.490   3.034  10.551  1.00  0.00           O  
ATOM   2198  CB  ARG A 139      20.112   5.321  12.646  1.00  0.00           C  
ATOM   2199  CG  ARG A 139      20.304   6.610  13.397  1.00  0.00           C  
ATOM   2200  CD  ARG A 139      20.820   6.356  14.744  1.00  0.00           C  
ATOM   2201  NE  ARG A 139      19.906   5.536  15.538  1.00  0.00           N  
ATOM   2202  CZ  ARG A 139      20.189   5.072  16.770  1.00  0.00           C  
ATOM   2203  NH1 ARG A 139      21.350   5.378  17.317  1.00  0.00           N  
ATOM   2204  NH2 ARG A 139      19.296   4.337  17.401  1.00  0.00           N  
ATOM   2205  H   ARG A 139      21.575   6.255  10.794  1.00  0.00           H  
ATOM   2206  HA  ARG A 139      22.065   4.521  12.968  1.00  0.00           H  
ATOM   2207 1HB  ARG A 139      19.534   5.623  11.799  1.00  0.00           H  
ATOM   2208 2HB  ARG A 139      19.501   4.650  13.250  1.00  0.00           H  
ATOM   2209 1HG  ARG A 139      21.025   7.226  12.882  1.00  0.00           H  
ATOM   2210 2HG  ARG A 139      19.355   7.145  13.476  1.00  0.00           H  
ATOM   2211 1HD  ARG A 139      21.772   5.840  14.680  1.00  0.00           H  
ATOM   2212 2HD  ARG A 139      20.949   7.300  15.251  1.00  0.00           H  
ATOM   2213  HE  ARG A 139      18.977   5.287  15.137  1.00  0.00           H  
ATOM   2214 1HH1 ARG A 139      21.981   5.969  16.805  1.00  0.00           H  
ATOM   2215 2HH1 ARG A 139      21.626   5.020  18.244  1.00  0.00           H  
ATOM   2216 1HH2 ARG A 139      18.382   4.148  16.952  1.00  0.00           H  
ATOM   2217 2HH2 ARG A 139      19.432   4.017  18.365  1.00  0.00           H  
ATOM   2218  N   GLU A 140      21.315   2.231  12.487  1.00  0.00           N  
ATOM   2219  CA  GLU A 140      21.145   0.809  12.203  1.00  0.00           C  
ATOM   2220  C   GLU A 140      20.011   0.377  11.233  1.00  0.00           C  
ATOM   2221  O   GLU A 140      20.323  -0.162  10.172  1.00  0.00           O  
ATOM   2222  CB  GLU A 140      21.092   0.050  13.531  1.00  0.00           C  
ATOM   2223  CG  GLU A 140      20.927  -1.445  13.418  1.00  0.00           C  
ATOM   2224  CD  GLU A 140      20.923  -2.118  14.765  1.00  0.00           C  
ATOM   2225  OE1 GLU A 140      20.975  -1.423  15.755  1.00  0.00           O  
ATOM   2226  OE2 GLU A 140      20.868  -3.324  14.807  1.00  0.00           O  
ATOM   2227  H   GLU A 140      21.722   2.486  13.375  1.00  0.00           H  
ATOM   2228  HA  GLU A 140      22.071   0.486  11.738  1.00  0.00           H  
ATOM   2229 1HB  GLU A 140      22.055   0.188  14.019  1.00  0.00           H  
ATOM   2230 2HB  GLU A 140      20.366   0.453  14.209  1.00  0.00           H  
ATOM   2231 1HG  GLU A 140      19.989  -1.664  12.908  1.00  0.00           H  
ATOM   2232 2HG  GLU A 140      21.742  -1.845  12.816  1.00  0.00           H  
ATOM   2233  N   PRO A 141      18.708   0.612  11.499  1.00  0.00           N  
ATOM   2234  CA  PRO A 141      17.601   0.139  10.677  1.00  0.00           C  
ATOM   2235  C   PRO A 141      17.504   0.813   9.299  1.00  0.00           C  
ATOM   2236  O   PRO A 141      16.726   0.377   8.447  1.00  0.00           O  
ATOM   2237  CB  PRO A 141      16.390   0.431  11.559  1.00  0.00           C  
ATOM   2238  CG  PRO A 141      16.805   1.577  12.414  1.00  0.00           C  
ATOM   2239  CD  PRO A 141      18.258   1.362  12.695  1.00  0.00           C  
ATOM   2240  HA  PRO A 141      17.713  -0.947  10.548  1.00  0.00           H  
ATOM   2241 1HB  PRO A 141      15.527   0.623  10.955  1.00  0.00           H  
ATOM   2242 2HB  PRO A 141      16.149  -0.458  12.159  1.00  0.00           H  
ATOM   2243 1HG  PRO A 141      16.609   2.521  11.905  1.00  0.00           H  
ATOM   2244 2HG  PRO A 141      16.215   1.580  13.327  1.00  0.00           H  
ATOM   2245 1HD  PRO A 141      18.724   2.328  12.799  1.00  0.00           H  
ATOM   2246 2HD  PRO A 141      18.330   0.755  13.596  1.00  0.00           H  
ATOM   2247  N   TYR A 142      18.269   1.888   9.076  1.00  0.00           N  
ATOM   2248  CA  TYR A 142      18.231   2.594   7.800  1.00  0.00           C  
ATOM   2249  C   TYR A 142      19.388   2.120   6.918  1.00  0.00           C  
ATOM   2250  O   TYR A 142      19.529   2.524   5.754  1.00  0.00           O  
ATOM   2251  CB  TYR A 142      18.391   4.084   8.034  1.00  0.00           C  
ATOM   2252  CG  TYR A 142      17.338   4.701   8.843  1.00  0.00           C  
ATOM   2253  CD1 TYR A 142      17.487   4.723  10.190  1.00  0.00           C  
ATOM   2254  CD2 TYR A 142      16.250   5.258   8.267  1.00  0.00           C  
ATOM   2255  CE1 TYR A 142      16.548   5.303  10.992  1.00  0.00           C  
ATOM   2256  CE2 TYR A 142      15.283   5.856   9.058  1.00  0.00           C  
ATOM   2257  CZ  TYR A 142      15.439   5.868  10.423  1.00  0.00           C  
ATOM   2258  OH  TYR A 142      14.483   6.412  11.213  1.00  0.00           O  
ATOM   2259  H   TYR A 142      18.926   2.225   9.777  1.00  0.00           H  
ATOM   2260  HA  TYR A 142      17.289   2.381   7.296  1.00  0.00           H  
ATOM   2261 1HB  TYR A 142      19.343   4.256   8.537  1.00  0.00           H  
ATOM   2262 2HB  TYR A 142      18.428   4.600   7.095  1.00  0.00           H  
ATOM   2263  HD1 TYR A 142      18.357   4.260  10.623  1.00  0.00           H  
ATOM   2264  HD2 TYR A 142      16.140   5.225   7.191  1.00  0.00           H  
ATOM   2265  HE1 TYR A 142      16.677   5.302  12.074  1.00  0.00           H  
ATOM   2266  HE2 TYR A 142      14.398   6.301   8.603  1.00  0.00           H  
ATOM   2267  HH  TYR A 142      13.723   6.619  10.671  1.00  0.00           H  
ATOM   2268  N   ARG A 143      20.224   1.251   7.469  1.00  0.00           N  
ATOM   2269  CA  ARG A 143      21.354   0.771   6.719  1.00  0.00           C  
ATOM   2270  C   ARG A 143      20.858  -0.134   5.615  1.00  0.00           C  
ATOM   2271  O   ARG A 143      19.831  -0.804   5.749  1.00  0.00           O  
ATOM   2272  CB  ARG A 143      22.336   0.057   7.614  1.00  0.00           C  
ATOM   2273  CG  ARG A 143      23.030   0.967   8.615  1.00  0.00           C  
ATOM   2274  CD  ARG A 143      23.944   0.214   9.478  1.00  0.00           C  
ATOM   2275  NE  ARG A 143      24.595   1.065  10.451  1.00  0.00           N  
ATOM   2276  CZ  ARG A 143      25.486   0.630  11.353  1.00  0.00           C  
ATOM   2277  NH1 ARG A 143      25.819  -0.643  11.407  1.00  0.00           N  
ATOM   2278  NH2 ARG A 143      26.028   1.480  12.175  1.00  0.00           N  
ATOM   2279  H   ARG A 143      20.088   0.910   8.423  1.00  0.00           H  
ATOM   2280  HA  ARG A 143      21.864   1.624   6.275  1.00  0.00           H  
ATOM   2281 1HB  ARG A 143      21.819  -0.720   8.172  1.00  0.00           H  
ATOM   2282 2HB  ARG A 143      23.101  -0.426   7.009  1.00  0.00           H  
ATOM   2283 1HG  ARG A 143      23.604   1.726   8.088  1.00  0.00           H  
ATOM   2284 2HG  ARG A 143      22.284   1.457   9.245  1.00  0.00           H  
ATOM   2285 1HD  ARG A 143      23.381  -0.551  10.012  1.00  0.00           H  
ATOM   2286 2HD  ARG A 143      24.711  -0.259   8.870  1.00  0.00           H  
ATOM   2287  HE  ARG A 143      24.353   2.075  10.461  1.00  0.00           H  
ATOM   2288 1HH1 ARG A 143      25.398  -1.303  10.766  1.00  0.00           H  
ATOM   2289 2HH1 ARG A 143      26.492  -0.961  12.090  1.00  0.00           H  
ATOM   2290 1HH2 ARG A 143      25.767   2.461  12.124  1.00  0.00           H  
ATOM   2291 2HH2 ARG A 143      26.703   1.163  12.851  1.00  0.00           H  
ATOM   2292  N   ARG A 144      21.586  -0.130   4.505  1.00  0.00           N  
ATOM   2293  CA  ARG A 144      21.280  -0.925   3.315  1.00  0.00           C  
ATOM   2294  C   ARG A 144      19.980  -0.494   2.620  1.00  0.00           C  
ATOM   2295  O   ARG A 144      19.514  -1.172   1.708  1.00  0.00           O  
ATOM   2296  CB  ARG A 144      21.170  -2.412   3.653  1.00  0.00           C  
ATOM   2297  CG  ARG A 144      22.397  -3.039   4.307  1.00  0.00           C  
ATOM   2298  CD  ARG A 144      22.204  -4.501   4.521  1.00  0.00           C  
ATOM   2299  NE  ARG A 144      23.348  -5.117   5.176  1.00  0.00           N  
ATOM   2300  CZ  ARG A 144      23.410  -6.412   5.549  1.00  0.00           C  
ATOM   2301  NH1 ARG A 144      22.394  -7.216   5.323  1.00  0.00           N  
ATOM   2302  NH2 ARG A 144      24.494  -6.872   6.145  1.00  0.00           N  
ATOM   2303  H   ARG A 144      22.410   0.451   4.484  1.00  0.00           H  
ATOM   2304  HA  ARG A 144      22.101  -0.800   2.609  1.00  0.00           H  
ATOM   2305 1HB  ARG A 144      20.310  -2.613   4.278  1.00  0.00           H  
ATOM   2306 2HB  ARG A 144      21.009  -2.959   2.725  1.00  0.00           H  
ATOM   2307 1HG  ARG A 144      23.268  -2.892   3.668  1.00  0.00           H  
ATOM   2308 2HG  ARG A 144      22.574  -2.576   5.276  1.00  0.00           H  
ATOM   2309 1HD  ARG A 144      21.327  -4.661   5.147  1.00  0.00           H  
ATOM   2310 2HD  ARG A 144      22.057  -4.992   3.560  1.00  0.00           H  
ATOM   2311  HE  ARG A 144      24.150  -4.533   5.368  1.00  0.00           H  
ATOM   2312 1HH1 ARG A 144      21.563  -6.864   4.868  1.00  0.00           H  
ATOM   2313 2HH1 ARG A 144      22.443  -8.184   5.605  1.00  0.00           H  
ATOM   2314 1HH2 ARG A 144      25.271  -6.252   6.322  1.00  0.00           H  
ATOM   2315 2HH2 ARG A 144      24.544  -7.840   6.426  1.00  0.00           H  
ATOM   2316  N   LYS A 145      19.446   0.686   2.973  1.00  0.00           N  
ATOM   2317  CA  LYS A 145      18.250   1.208   2.314  1.00  0.00           C  
ATOM   2318  C   LYS A 145      18.629   2.229   1.235  1.00  0.00           C  
ATOM   2319  O   LYS A 145      17.773   2.899   0.661  1.00  0.00           O  
ATOM   2320  CB  LYS A 145      17.322   1.844   3.341  1.00  0.00           C  
ATOM   2321  CG  LYS A 145      16.831   0.916   4.448  1.00  0.00           C  
ATOM   2322  CD  LYS A 145      15.951  -0.195   3.948  1.00  0.00           C  
ATOM   2323  CE  LYS A 145      15.429  -1.015   5.130  1.00  0.00           C  
ATOM   2324  NZ  LYS A 145      16.491  -1.899   5.705  1.00  0.00           N  
ATOM   2325  H   LYS A 145      19.822   1.210   3.765  1.00  0.00           H  
ATOM   2326  HA  LYS A 145      17.726   0.383   1.832  1.00  0.00           H  
ATOM   2327 1HB  LYS A 145      17.865   2.610   3.832  1.00  0.00           H  
ATOM   2328 2HB  LYS A 145      16.463   2.299   2.844  1.00  0.00           H  
ATOM   2329 1HG  LYS A 145      17.691   0.478   4.957  1.00  0.00           H  
ATOM   2330 2HG  LYS A 145      16.271   1.501   5.176  1.00  0.00           H  
ATOM   2331 1HD  LYS A 145      15.123   0.222   3.388  1.00  0.00           H  
ATOM   2332 2HD  LYS A 145      16.530  -0.845   3.288  1.00  0.00           H  
ATOM   2333 1HE  LYS A 145      15.104  -0.328   5.905  1.00  0.00           H  
ATOM   2334 2HE  LYS A 145      14.582  -1.624   4.817  1.00  0.00           H  
ATOM   2335 1HZ  LYS A 145      16.124  -2.404   6.495  1.00  0.00           H  
ATOM   2336 2HZ  LYS A 145      16.799  -2.550   5.002  1.00  0.00           H  
ATOM   2337 3HZ  LYS A 145      17.298  -1.336   6.004  1.00  0.00           H  
ATOM   2338  N   GLY A 146      19.938   2.356   0.988  1.00  0.00           N  
ATOM   2339  CA  GLY A 146      20.509   3.263  -0.014  1.00  0.00           C  
ATOM   2340  C   GLY A 146      20.864   4.654   0.520  1.00  0.00           C  
ATOM   2341  O   GLY A 146      21.584   5.410  -0.129  1.00  0.00           O  
ATOM   2342  H   GLY A 146      20.561   1.763   1.513  1.00  0.00           H  
ATOM   2343 1HA  GLY A 146      21.402   2.801  -0.437  1.00  0.00           H  
ATOM   2344 2HA  GLY A 146      19.801   3.367  -0.836  1.00  0.00           H  
ATOM   2345  N   PHE A 147      20.462   4.951   1.741  1.00  0.00           N  
ATOM   2346  CA  PHE A 147      20.701   6.264   2.329  1.00  0.00           C  
ATOM   2347  C   PHE A 147      22.198   6.576   2.435  1.00  0.00           C  
ATOM   2348  O   PHE A 147      22.627   7.708   2.196  1.00  0.00           O  
ATOM   2349  CB  PHE A 147      20.037   6.301   3.686  1.00  0.00           C  
ATOM   2350  CG  PHE A 147      18.520   6.222   3.589  1.00  0.00           C  
ATOM   2351  CD1 PHE A 147      17.838   5.247   4.269  1.00  0.00           C  
ATOM   2352  CD2 PHE A 147      17.792   7.074   2.785  1.00  0.00           C  
ATOM   2353  CE1 PHE A 147      16.456   5.111   4.165  1.00  0.00           C  
ATOM   2354  CE2 PHE A 147      16.417   6.948   2.664  1.00  0.00           C  
ATOM   2355  CZ  PHE A 147      15.746   5.963   3.356  1.00  0.00           C  
ATOM   2356  H   PHE A 147      19.908   4.274   2.244  1.00  0.00           H  
ATOM   2357  HA  PHE A 147      20.237   7.013   1.696  1.00  0.00           H  
ATOM   2358 1HB  PHE A 147      20.377   5.438   4.243  1.00  0.00           H  
ATOM   2359 2HB  PHE A 147      20.306   7.179   4.225  1.00  0.00           H  
ATOM   2360  HD1 PHE A 147      18.402   4.566   4.893  1.00  0.00           H  
ATOM   2361  HD2 PHE A 147      18.302   7.841   2.240  1.00  0.00           H  
ATOM   2362  HE1 PHE A 147      15.940   4.325   4.716  1.00  0.00           H  
ATOM   2363  HE2 PHE A 147      15.867   7.622   2.019  1.00  0.00           H  
ATOM   2364  HZ  PHE A 147      14.667   5.864   3.260  1.00  0.00           H  
ATOM   2365  N   GLY A 148      23.006   5.569   2.765  1.00  0.00           N  
ATOM   2366  CA  GLY A 148      24.452   5.761   2.844  1.00  0.00           C  
ATOM   2367  C   GLY A 148      25.039   6.189   1.490  1.00  0.00           C  
ATOM   2368  O   GLY A 148      26.042   6.913   1.437  1.00  0.00           O  
ATOM   2369  H   GLY A 148      22.608   4.662   2.958  1.00  0.00           H  
ATOM   2370 1HA  GLY A 148      24.674   6.518   3.597  1.00  0.00           H  
ATOM   2371 2HA  GLY A 148      24.923   4.836   3.172  1.00  0.00           H  
ATOM   2372  N   LYS A 149      24.431   5.714   0.387  1.00  0.00           N  
ATOM   2373  CA  LYS A 149      24.918   6.022  -0.947  1.00  0.00           C  
ATOM   2374  C   LYS A 149      24.591   7.462  -1.223  1.00  0.00           C  
ATOM   2375  O   LYS A 149      25.390   8.200  -1.810  1.00  0.00           O  
ATOM   2376  CB  LYS A 149      24.253   5.138  -2.015  1.00  0.00           C  
ATOM   2377  CG  LYS A 149      24.619   3.667  -1.968  1.00  0.00           C  
ATOM   2378  CD  LYS A 149      23.922   2.885  -3.058  1.00  0.00           C  
ATOM   2379  CE  LYS A 149      24.326   1.417  -3.021  1.00  0.00           C  
ATOM   2380  NZ  LYS A 149      23.618   0.619  -4.060  1.00  0.00           N  
ATOM   2381  H   LYS A 149      23.574   5.179   0.467  1.00  0.00           H  
ATOM   2382  HA  LYS A 149      25.998   5.899  -0.984  1.00  0.00           H  
ATOM   2383 1HB  LYS A 149      23.178   5.219  -1.942  1.00  0.00           H  
ATOM   2384 2HB  LYS A 149      24.529   5.507  -3.001  1.00  0.00           H  
ATOM   2385 1HG  LYS A 149      25.679   3.542  -2.087  1.00  0.00           H  
ATOM   2386 2HG  LYS A 149      24.325   3.263  -1.001  1.00  0.00           H  
ATOM   2387 1HD  LYS A 149      22.841   2.967  -2.933  1.00  0.00           H  
ATOM   2388 2HD  LYS A 149      24.193   3.302  -4.027  1.00  0.00           H  
ATOM   2389 1HE  LYS A 149      25.402   1.341  -3.188  1.00  0.00           H  
ATOM   2390 2HE  LYS A 149      24.092   1.008  -2.040  1.00  0.00           H  
ATOM   2391 1HZ  LYS A 149      23.916  -0.345  -4.002  1.00  0.00           H  
ATOM   2392 2HZ  LYS A 149      22.621   0.674  -3.909  1.00  0.00           H  
ATOM   2393 3HZ  LYS A 149      23.839   0.985  -4.975  1.00  0.00           H  
ATOM   2394  N   LEU A 150      23.407   7.879  -0.758  1.00  0.00           N  
ATOM   2395  CA  LEU A 150      22.964   9.237  -1.002  1.00  0.00           C  
ATOM   2396  C   LEU A 150      23.897  10.208  -0.291  1.00  0.00           C  
ATOM   2397  O   LEU A 150      24.288  11.231  -0.861  1.00  0.00           O  
ATOM   2398  CB  LEU A 150      21.540   9.448  -0.479  1.00  0.00           C  
ATOM   2399  CG  LEU A 150      20.472   8.669  -1.152  1.00  0.00           C  
ATOM   2400  CD1 LEU A 150      19.159   8.974  -0.465  1.00  0.00           C  
ATOM   2401  CD2 LEU A 150      20.458   8.988  -2.602  1.00  0.00           C  
ATOM   2402  H   LEU A 150      22.797   7.213  -0.281  1.00  0.00           H  
ATOM   2403  HA  LEU A 150      22.991   9.433  -2.070  1.00  0.00           H  
ATOM   2404 1HB  LEU A 150      21.512   9.224   0.579  1.00  0.00           H  
ATOM   2405 2HB  LEU A 150      21.283  10.488  -0.619  1.00  0.00           H  
ATOM   2406  HG  LEU A 150      20.669   7.607  -1.022  1.00  0.00           H  
ATOM   2407 1HD1 LEU A 150      18.367   8.389  -0.918  1.00  0.00           H  
ATOM   2408 2HD1 LEU A 150      19.240   8.732   0.565  1.00  0.00           H  
ATOM   2409 3HD1 LEU A 150      18.932  10.036  -0.568  1.00  0.00           H  
ATOM   2410 1HD2 LEU A 150      19.675   8.411  -3.097  1.00  0.00           H  
ATOM   2411 2HD2 LEU A 150      20.262  10.053  -2.740  1.00  0.00           H  
ATOM   2412 3HD2 LEU A 150      21.423   8.739  -3.041  1.00  0.00           H  
ATOM   2413  N   LEU A 151      24.312   9.867   0.931  1.00  0.00           N  
ATOM   2414  CA  LEU A 151      25.260  10.713   1.646  1.00  0.00           C  
ATOM   2415  C   LEU A 151      26.597  10.843   0.955  1.00  0.00           C  
ATOM   2416  O   LEU A 151      27.112  11.952   0.784  1.00  0.00           O  
ATOM   2417  CB  LEU A 151      25.488  10.222   3.058  1.00  0.00           C  
ATOM   2418  CG  LEU A 151      24.443  10.540   4.097  1.00  0.00           C  
ATOM   2419  CD1 LEU A 151      24.730   9.752   5.389  1.00  0.00           C  
ATOM   2420  CD2 LEU A 151      24.504  12.101   4.369  1.00  0.00           C  
ATOM   2421  H   LEU A 151      23.939   9.017   1.366  1.00  0.00           H  
ATOM   2422  HA  LEU A 151      24.835  11.708   1.715  1.00  0.00           H  
ATOM   2423 1HB  LEU A 151      25.567   9.134   3.017  1.00  0.00           H  
ATOM   2424 2HB  LEU A 151      26.408  10.596   3.374  1.00  0.00           H  
ATOM   2425  HG  LEU A 151      23.484  10.252   3.744  1.00  0.00           H  
ATOM   2426 1HD1 LEU A 151      23.975   9.993   6.137  1.00  0.00           H  
ATOM   2427 2HD1 LEU A 151      24.703   8.684   5.177  1.00  0.00           H  
ATOM   2428 3HD1 LEU A 151      25.707  10.013   5.776  1.00  0.00           H  
ATOM   2429 1HD2 LEU A 151      23.791  12.397   5.119  1.00  0.00           H  
ATOM   2430 2HD2 LEU A 151      25.493  12.375   4.721  1.00  0.00           H  
ATOM   2431 3HD2 LEU A 151      24.295  12.639   3.446  1.00  0.00           H  
ATOM   2432  N   LEU A 152      27.154   9.727   0.502  1.00  0.00           N  
ATOM   2433  CA  LEU A 152      28.435   9.829  -0.169  1.00  0.00           C  
ATOM   2434  C   LEU A 152      28.293  10.625  -1.457  1.00  0.00           C  
ATOM   2435  O   LEU A 152      29.147  11.464  -1.773  1.00  0.00           O  
ATOM   2436  CB  LEU A 152      29.021   8.465  -0.467  1.00  0.00           C  
ATOM   2437  CG  LEU A 152      30.387   8.519  -1.139  1.00  0.00           C  
ATOM   2438  CD1 LEU A 152      31.349   9.262  -0.221  1.00  0.00           C  
ATOM   2439  CD2 LEU A 152      30.859   7.118  -1.428  1.00  0.00           C  
ATOM   2440  H   LEU A 152      26.709   8.818   0.653  1.00  0.00           H  
ATOM   2441  HA  LEU A 152      29.122  10.361   0.487  1.00  0.00           H  
ATOM   2442 1HB  LEU A 152      29.120   7.915   0.468  1.00  0.00           H  
ATOM   2443 2HB  LEU A 152      28.336   7.929  -1.110  1.00  0.00           H  
ATOM   2444  HG  LEU A 152      30.317   9.075  -2.075  1.00  0.00           H  
ATOM   2445 1HD1 LEU A 152      32.318   9.318  -0.691  1.00  0.00           H  
ATOM   2446 2HD1 LEU A 152      30.974  10.271  -0.045  1.00  0.00           H  
ATOM   2447 3HD1 LEU A 152      31.432   8.741   0.724  1.00  0.00           H  
ATOM   2448 1HD2 LEU A 152      31.837   7.146  -1.910  1.00  0.00           H  
ATOM   2449 2HD2 LEU A 152      30.922   6.562  -0.510  1.00  0.00           H  
ATOM   2450 3HD2 LEU A 152      30.150   6.652  -2.081  1.00  0.00           H  
ATOM   2451  N   THR A 153      27.214  10.355  -2.198  1.00  0.00           N  
ATOM   2452  CA  THR A 153      26.956  11.019  -3.456  1.00  0.00           C  
ATOM   2453  C   THR A 153      26.858  12.518  -3.242  1.00  0.00           C  
ATOM   2454  O   THR A 153      27.441  13.290  -3.999  1.00  0.00           O  
ATOM   2455  CB  THR A 153      25.645  10.526  -4.087  1.00  0.00           C  
ATOM   2456  OG1 THR A 153      25.731   9.123  -4.343  1.00  0.00           O  
ATOM   2457  CG2 THR A 153      25.398  11.263  -5.360  1.00  0.00           C  
ATOM   2458  H   THR A 153      26.548   9.651  -1.885  1.00  0.00           H  
ATOM   2459  HA  THR A 153      27.780  10.815  -4.137  1.00  0.00           H  
ATOM   2460  HB  THR A 153      24.822  10.707  -3.400  1.00  0.00           H  
ATOM   2461  HG1 THR A 153      25.761   8.659  -3.475  1.00  0.00           H  
ATOM   2462 1HG2 THR A 153      24.467  10.918  -5.802  1.00  0.00           H  
ATOM   2463 2HG2 THR A 153      25.331  12.326  -5.137  1.00  0.00           H  
ATOM   2464 3HG2 THR A 153      26.220  11.085  -6.051  1.00  0.00           H  
ATOM   2465  N   ALA A 154      26.126  12.940  -2.211  1.00  0.00           N  
ATOM   2466  CA  ALA A 154      25.968  14.356  -1.926  1.00  0.00           C  
ATOM   2467  C   ALA A 154      27.305  15.026  -1.667  1.00  0.00           C  
ATOM   2468  O   ALA A 154      27.536  16.143  -2.137  1.00  0.00           O  
ATOM   2469  CB  ALA A 154      25.079  14.539  -0.728  1.00  0.00           C  
ATOM   2470  H   ALA A 154      25.645  12.260  -1.622  1.00  0.00           H  
ATOM   2471  HA  ALA A 154      25.510  14.831  -2.793  1.00  0.00           H  
ATOM   2472 1HB  ALA A 154      24.949  15.587  -0.520  1.00  0.00           H  
ATOM   2473 2HB  ALA A 154      24.114  14.083  -0.930  1.00  0.00           H  
ATOM   2474 3HB  ALA A 154      25.537  14.055   0.134  1.00  0.00           H  
ATOM   2475  N   VAL A 155      28.214  14.341  -0.967  1.00  0.00           N  
ATOM   2476  CA  VAL A 155      29.512  14.945  -0.702  1.00  0.00           C  
ATOM   2477  C   VAL A 155      30.273  15.073  -2.010  1.00  0.00           C  
ATOM   2478  O   VAL A 155      30.882  16.112  -2.282  1.00  0.00           O  
ATOM   2479  CB  VAL A 155      30.318  14.146   0.323  1.00  0.00           C  
ATOM   2480  CG1 VAL A 155      31.723  14.749   0.451  1.00  0.00           C  
ATOM   2481  CG2 VAL A 155      29.610  14.202   1.637  1.00  0.00           C  
ATOM   2482  H   VAL A 155      27.983  13.419  -0.586  1.00  0.00           H  
ATOM   2483  HA  VAL A 155      29.363  15.940  -0.295  1.00  0.00           H  
ATOM   2484  HB  VAL A 155      30.419  13.108  -0.009  1.00  0.00           H  
ATOM   2485 1HG1 VAL A 155      32.303  14.194   1.181  1.00  0.00           H  
ATOM   2486 2HG1 VAL A 155      32.218  14.712  -0.506  1.00  0.00           H  
ATOM   2487 3HG1 VAL A 155      31.642  15.786   0.775  1.00  0.00           H  
ATOM   2488 1HG2 VAL A 155      30.173  13.663   2.347  1.00  0.00           H  
ATOM   2489 2HG2 VAL A 155      29.521  15.230   1.949  1.00  0.00           H  
ATOM   2490 3HG2 VAL A 155      28.620  13.766   1.543  1.00  0.00           H  
ATOM   2491  N   ALA A 156      30.236  14.018  -2.826  1.00  0.00           N  
ATOM   2492  CA  ALA A 156      30.892  14.062  -4.123  1.00  0.00           C  
ATOM   2493  C   ALA A 156      30.299  15.177  -4.983  1.00  0.00           C  
ATOM   2494  O   ALA A 156      31.018  15.857  -5.709  1.00  0.00           O  
ATOM   2495  CB  ALA A 156      30.763  12.731  -4.822  1.00  0.00           C  
ATOM   2496  H   ALA A 156      29.734  13.175  -2.540  1.00  0.00           H  
ATOM   2497  HA  ALA A 156      31.943  14.279  -3.967  1.00  0.00           H  
ATOM   2498 1HB  ALA A 156      31.276  12.774  -5.779  1.00  0.00           H  
ATOM   2499 2HB  ALA A 156      31.206  11.952  -4.200  1.00  0.00           H  
ATOM   2500 3HB  ALA A 156      29.710  12.510  -4.982  1.00  0.00           H  
ATOM   2501  N   LYS A 157      28.987  15.406  -4.894  1.00  0.00           N  
ATOM   2502  CA  LYS A 157      28.407  16.501  -5.654  1.00  0.00           C  
ATOM   2503  C   LYS A 157      28.918  17.841  -5.116  1.00  0.00           C  
ATOM   2504  O   LYS A 157      29.301  18.718  -5.892  1.00  0.00           O  
ATOM   2505  CB  LYS A 157      26.880  16.426  -5.675  1.00  0.00           C  
ATOM   2506  CG  LYS A 157      26.321  15.286  -6.569  1.00  0.00           C  
ATOM   2507  CD  LYS A 157      24.789  15.232  -6.553  1.00  0.00           C  
ATOM   2508  CE  LYS A 157      24.247  14.169  -7.513  1.00  0.00           C  
ATOM   2509  NZ  LYS A 157      22.753  14.067  -7.455  1.00  0.00           N  
ATOM   2510  H   LYS A 157      28.400  14.809  -4.318  1.00  0.00           H  
ATOM   2511  HA  LYS A 157      28.734  16.402  -6.685  1.00  0.00           H  
ATOM   2512 1HB  LYS A 157      26.520  16.257  -4.662  1.00  0.00           H  
ATOM   2513 2HB  LYS A 157      26.473  17.370  -6.019  1.00  0.00           H  
ATOM   2514 1HG  LYS A 157      26.659  15.434  -7.595  1.00  0.00           H  
ATOM   2515 2HG  LYS A 157      26.713  14.334  -6.216  1.00  0.00           H  
ATOM   2516 1HD  LYS A 157      24.448  15.002  -5.541  1.00  0.00           H  
ATOM   2517 2HD  LYS A 157      24.388  16.197  -6.848  1.00  0.00           H  
ATOM   2518 1HE  LYS A 157      24.540  14.428  -8.528  1.00  0.00           H  
ATOM   2519 2HE  LYS A 157      24.674  13.210  -7.265  1.00  0.00           H  
ATOM   2520 1HZ  LYS A 157      22.436  13.359  -8.104  1.00  0.00           H  
ATOM   2521 2HZ  LYS A 157      22.462  13.814  -6.519  1.00  0.00           H  
ATOM   2522 3HZ  LYS A 157      22.344  14.956  -7.703  1.00  0.00           H  
ATOM   2523  N   GLN A 158      29.032  17.983  -3.798  1.00  0.00           N  
ATOM   2524  CA  GLN A 158      29.527  19.242  -3.248  1.00  0.00           C  
ATOM   2525  C   GLN A 158      30.962  19.477  -3.713  1.00  0.00           C  
ATOM   2526  O   GLN A 158      31.368  20.607  -3.968  1.00  0.00           O  
ATOM   2527  CB  GLN A 158      29.442  19.238  -1.725  1.00  0.00           C  
ATOM   2528  CG  GLN A 158      29.777  20.581  -1.050  1.00  0.00           C  
ATOM   2529  CD  GLN A 158      28.758  21.691  -1.393  1.00  0.00           C  
ATOM   2530  OE1 GLN A 158      27.637  21.401  -1.818  1.00  0.00           O  
ATOM   2531  NE2 GLN A 158      29.142  22.946  -1.179  1.00  0.00           N  
ATOM   2532  H   GLN A 158      28.724  17.235  -3.175  1.00  0.00           H  
ATOM   2533  HA  GLN A 158      28.909  20.052  -3.626  1.00  0.00           H  
ATOM   2534 1HB  GLN A 158      28.437  18.947  -1.446  1.00  0.00           H  
ATOM   2535 2HB  GLN A 158      30.121  18.481  -1.327  1.00  0.00           H  
ATOM   2536 1HG  GLN A 158      29.811  20.448   0.030  1.00  0.00           H  
ATOM   2537 2HG  GLN A 158      30.754  20.896  -1.406  1.00  0.00           H  
ATOM   2538 1HE2 GLN A 158      28.518  23.739  -1.381  1.00  0.00           H  
ATOM   2539 2HE2 GLN A 158      30.050  23.136  -0.810  1.00  0.00           H  
ATOM   2540  N   ALA A 159      31.709  18.387  -3.893  1.00  0.00           N  
ATOM   2541  CA  ALA A 159      33.089  18.426  -4.356  1.00  0.00           C  
ATOM   2542  C   ALA A 159      33.235  18.936  -5.798  1.00  0.00           C  
ATOM   2543  O   ALA A 159      34.353  19.230  -6.235  1.00  0.00           O  
ATOM   2544  CB  ALA A 159      33.730  17.056  -4.238  1.00  0.00           C  
ATOM   2545  H   ALA A 159      31.311  17.482  -3.644  1.00  0.00           H  
ATOM   2546  HA  ALA A 159      33.610  19.109  -3.714  1.00  0.00           H  
ATOM   2547 1HB  ALA A 159      34.779  17.104  -4.530  1.00  0.00           H  
ATOM   2548 2HB  ALA A 159      33.653  16.714  -3.215  1.00  0.00           H  
ATOM   2549 3HB  ALA A 159      33.220  16.362  -4.883  1.00  0.00           H  
ATOM   2550  N   VAL A 160      32.144  18.966  -6.562  1.00  0.00           N  
ATOM   2551  CA  VAL A 160      32.215  19.452  -7.925  1.00  0.00           C  
ATOM   2552  C   VAL A 160      31.387  20.736  -8.109  1.00  0.00           C  
ATOM   2553  O   VAL A 160      31.485  21.398  -9.147  1.00  0.00           O  
ATOM   2554  CB  VAL A 160      31.796  18.344  -8.909  1.00  0.00           C  
ATOM   2555  CG1 VAL A 160      32.758  17.157  -8.789  1.00  0.00           C  
ATOM   2556  CG2 VAL A 160      30.427  17.889  -8.609  1.00  0.00           C  
ATOM   2557  H   VAL A 160      31.238  18.699  -6.187  1.00  0.00           H  
ATOM   2558  HA  VAL A 160      33.252  19.701  -8.144  1.00  0.00           H  
ATOM   2559  HB  VAL A 160      31.847  18.733  -9.924  1.00  0.00           H  
ATOM   2560 1HG1 VAL A 160      32.466  16.379  -9.492  1.00  0.00           H  
ATOM   2561 2HG1 VAL A 160      33.767  17.486  -9.010  1.00  0.00           H  
ATOM   2562 3HG1 VAL A 160      32.720  16.755  -7.773  1.00  0.00           H  
ATOM   2563 1HG2 VAL A 160      30.135  17.107  -9.304  1.00  0.00           H  
ATOM   2564 2HG2 VAL A 160      30.441  17.502  -7.615  1.00  0.00           H  
ATOM   2565 3HG2 VAL A 160      29.729  18.722  -8.680  1.00  0.00           H  
ATOM   2566  N   LYS A 161      30.601  21.109  -7.087  1.00  0.00           N  
ATOM   2567  CA  LYS A 161      29.853  22.371  -7.109  1.00  0.00           C  
ATOM   2568  C   LYS A 161      30.765  23.585  -6.906  1.00  0.00           C  
ATOM   2569  O   LYS A 161      30.409  24.702  -7.286  1.00  0.00           O  
ATOM   2570  CB  LYS A 161      28.741  22.402  -6.058  1.00  0.00           C  
ATOM   2571  CG  LYS A 161      27.532  21.518  -6.366  1.00  0.00           C  
ATOM   2572  CD  LYS A 161      26.473  21.633  -5.277  1.00  0.00           C  
ATOM   2573  CE  LYS A 161      25.288  20.729  -5.554  1.00  0.00           C  
ATOM   2574  NZ  LYS A 161      24.597  21.098  -6.830  1.00  0.00           N  
ATOM   2575  H   LYS A 161      30.515  20.494  -6.282  1.00  0.00           H  
ATOM   2576  HA  LYS A 161      29.389  22.469  -8.089  1.00  0.00           H  
ATOM   2577 1HB  LYS A 161      29.154  22.077  -5.098  1.00  0.00           H  
ATOM   2578 2HB  LYS A 161      28.390  23.424  -5.927  1.00  0.00           H  
ATOM   2579 1HG  LYS A 161      27.096  21.836  -7.312  1.00  0.00           H  
ATOM   2580 2HG  LYS A 161      27.835  20.493  -6.466  1.00  0.00           H  
ATOM   2581 1HD  LYS A 161      26.908  21.354  -4.319  1.00  0.00           H  
ATOM   2582 2HD  LYS A 161      26.126  22.662  -5.208  1.00  0.00           H  
ATOM   2583 1HE  LYS A 161      25.633  19.698  -5.620  1.00  0.00           H  
ATOM   2584 2HE  LYS A 161      24.579  20.811  -4.727  1.00  0.00           H  
ATOM   2585 1HZ  LYS A 161      23.813  20.480  -6.978  1.00  0.00           H  
ATOM   2586 2HZ  LYS A 161      24.266  22.054  -6.778  1.00  0.00           H  
ATOM   2587 3HZ  LYS A 161      25.248  21.012  -7.599  1.00  0.00           H  
ATOM   2588  N   LEU A 162      31.929  23.380  -6.294  1.00  0.00           N  
ATOM   2589  CA  LEU A 162      33.218  23.795  -5.755  1.00  0.00           C  
ATOM   2590  C   LEU A 162      34.336  23.225  -6.604  1.00  0.00           C  
ATOM   2591  O   LEU A 162      34.284  22.074  -7.020  1.00  0.00           O  
ATOM   2592  CB  LEU A 162      33.394  23.335  -4.306  1.00  0.00           C  
ATOM   2593  CG  LEU A 162      32.369  23.855  -3.319  1.00  0.00           C  
ATOM   2594  CD1 LEU A 162      32.665  23.255  -1.993  1.00  0.00           C  
ATOM   2595  CD2 LEU A 162      32.420  25.381  -3.267  1.00  0.00           C  
ATOM   2596  H   LEU A 162      31.933  24.368  -6.489  1.00  0.00           H  
ATOM   2597  HA  LEU A 162      33.276  24.882  -5.788  1.00  0.00           H  
ATOM   2598 1HB  LEU A 162      33.339  22.247  -4.285  1.00  0.00           H  
ATOM   2599 2HB  LEU A 162      34.382  23.633  -3.959  1.00  0.00           H  
ATOM   2600  HG  LEU A 162      31.366  23.534  -3.620  1.00  0.00           H  
ATOM   2601 1HD1 LEU A 162      31.941  23.600  -1.264  1.00  0.00           H  
ATOM   2602 2HD1 LEU A 162      32.608  22.183  -2.089  1.00  0.00           H  
ATOM   2603 3HD1 LEU A 162      33.665  23.546  -1.676  1.00  0.00           H  
ATOM   2604 1HD2 LEU A 162      31.682  25.750  -2.550  1.00  0.00           H  
ATOM   2605 2HD2 LEU A 162      33.415  25.704  -2.960  1.00  0.00           H  
ATOM   2606 3HD2 LEU A 162      32.195  25.785  -4.256  1.00  0.00           H  
ATOM   2607  N   GLY A 163      35.395  23.994  -6.823  1.00  0.00           N  
ATOM   2608  CA  GLY A 163      36.508  23.504  -7.640  1.00  0.00           C  
ATOM   2609  C   GLY A 163      37.465  22.579  -6.891  1.00  0.00           C  
ATOM   2610  O   GLY A 163      38.663  22.848  -6.837  1.00  0.00           O  
ATOM   2611  H   GLY A 163      35.426  24.931  -6.449  1.00  0.00           H  
ATOM   2612 1HA  GLY A 163      36.106  22.978  -8.506  1.00  0.00           H  
ATOM   2613 2HA  GLY A 163      37.065  24.357  -8.027  1.00  0.00           H  
ATOM   2614  N   VAL A 164      36.936  21.510  -6.296  1.00  0.00           N  
ATOM   2615  CA  VAL A 164      37.783  20.605  -5.518  1.00  0.00           C  
ATOM   2616  C   VAL A 164      37.829  19.184  -6.135  1.00  0.00           C  
ATOM   2617  O   VAL A 164      38.740  18.404  -5.873  1.00  0.00           O  
ATOM   2618  CB  VAL A 164      37.322  20.635  -4.043  1.00  0.00           C  
ATOM   2619  CG1 VAL A 164      37.484  22.031  -3.477  1.00  0.00           C  
ATOM   2620  CG2 VAL A 164      36.001  20.230  -3.946  1.00  0.00           C  
ATOM   2621  H   VAL A 164      35.935  21.353  -6.407  1.00  0.00           H  
ATOM   2622  HA  VAL A 164      38.802  20.992  -5.530  1.00  0.00           H  
ATOM   2623  HB  VAL A 164      37.923  20.014  -3.472  1.00  0.00           H  
ATOM   2624 1HG1 VAL A 164      37.173  22.034  -2.432  1.00  0.00           H  
ATOM   2625 2HG1 VAL A 164      38.532  22.332  -3.547  1.00  0.00           H  
ATOM   2626 3HG1 VAL A 164      36.868  22.729  -4.038  1.00  0.00           H  
ATOM   2627 1HG2 VAL A 164      35.721  20.267  -2.928  1.00  0.00           H  
ATOM   2628 2HG2 VAL A 164      35.368  20.894  -4.534  1.00  0.00           H  
ATOM   2629 3HG2 VAL A 164      35.934  19.218  -4.319  1.00  0.00           H  
ATOM   2630  N   GLY A 165      36.861  18.846  -6.985  1.00  0.00           N  
ATOM   2631  CA  GLY A 165      36.892  17.621  -7.800  1.00  0.00           C  
ATOM   2632  C   GLY A 165      36.730  16.239  -7.145  1.00  0.00           C  
ATOM   2633  O   GLY A 165      35.976  15.400  -7.644  1.00  0.00           O  
ATOM   2634  H   GLY A 165      36.063  19.460  -7.079  1.00  0.00           H  
ATOM   2635 1HA  GLY A 165      36.113  17.722  -8.555  1.00  0.00           H  
ATOM   2636 2HA  GLY A 165      37.827  17.619  -8.356  1.00  0.00           H  
ATOM   2637  N   ARG A 166      37.507  15.968  -6.101  1.00  0.00           N  
ATOM   2638  CA  ARG A 166      37.616  14.610  -5.559  1.00  0.00           C  
ATOM   2639  C   ARG A 166      37.414  14.528  -4.061  1.00  0.00           C  
ATOM   2640  O   ARG A 166      37.614  15.509  -3.336  1.00  0.00           O  
ATOM   2641  CB  ARG A 166      38.990  14.023  -5.887  1.00  0.00           C  
ATOM   2642  CG  ARG A 166      39.250  13.863  -7.385  1.00  0.00           C  
ATOM   2643  CD  ARG A 166      38.391  12.792  -7.967  1.00  0.00           C  
ATOM   2644  NE  ARG A 166      38.652  12.583  -9.378  1.00  0.00           N  
ATOM   2645  CZ  ARG A 166      38.017  13.221 -10.393  1.00  0.00           C  
ATOM   2646  NH1 ARG A 166      37.060  14.110 -10.163  1.00  0.00           N  
ATOM   2647  NH2 ARG A 166      38.357  12.945 -11.643  1.00  0.00           N  
ATOM   2648  H   ARG A 166      38.086  16.723  -5.752  1.00  0.00           H  
ATOM   2649  HA  ARG A 166      36.855  13.993  -6.034  1.00  0.00           H  
ATOM   2650 1HB  ARG A 166      39.768  14.673  -5.485  1.00  0.00           H  
ATOM   2651 2HB  ARG A 166      39.096  13.046  -5.415  1.00  0.00           H  
ATOM   2652 1HG  ARG A 166      39.053  14.795  -7.905  1.00  0.00           H  
ATOM   2653 2HG  ARG A 166      40.293  13.582  -7.537  1.00  0.00           H  
ATOM   2654 1HD  ARG A 166      38.576  11.856  -7.443  1.00  0.00           H  
ATOM   2655 2HD  ARG A 166      37.342  13.069  -7.854  1.00  0.00           H  
ATOM   2656  HE  ARG A 166      39.369  11.916  -9.623  1.00  0.00           H  
ATOM   2657 1HH1 ARG A 166      36.758  14.352  -9.205  1.00  0.00           H  
ATOM   2658 2HH1 ARG A 166      36.605  14.563 -10.940  1.00  0.00           H  
ATOM   2659 1HH2 ARG A 166      39.084  12.268 -11.833  1.00  0.00           H  
ATOM   2660 2HH2 ARG A 166      37.891  13.412 -12.407  1.00  0.00           H  
ATOM   2661  N   VAL A 167      37.000  13.338  -3.614  1.00  0.00           N  
ATOM   2662  CA  VAL A 167      36.788  13.087  -2.201  1.00  0.00           C  
ATOM   2663  C   VAL A 167      37.572  11.845  -1.733  1.00  0.00           C  
ATOM   2664  O   VAL A 167      37.473  10.777  -2.343  1.00  0.00           O  
ATOM   2665  CB  VAL A 167      35.292  12.862  -1.936  1.00  0.00           C  
ATOM   2666  CG1 VAL A 167      35.079  12.647  -0.463  1.00  0.00           C  
ATOM   2667  CG2 VAL A 167      34.469  14.033  -2.432  1.00  0.00           C  
ATOM   2668  H   VAL A 167      36.843  12.587  -4.269  1.00  0.00           H  
ATOM   2669  HA  VAL A 167      37.122  13.952  -1.640  1.00  0.00           H  
ATOM   2670  HB  VAL A 167      34.977  11.956  -2.447  1.00  0.00           H  
ATOM   2671 1HG1 VAL A 167      34.027  12.461  -0.282  1.00  0.00           H  
ATOM   2672 2HG1 VAL A 167      35.660  11.812  -0.124  1.00  0.00           H  
ATOM   2673 3HG1 VAL A 167      35.394  13.540   0.082  1.00  0.00           H  
ATOM   2674 1HG2 VAL A 167      33.424  13.835  -2.233  1.00  0.00           H  
ATOM   2675 2HG2 VAL A 167      34.772  14.936  -1.917  1.00  0.00           H  
ATOM   2676 3HG2 VAL A 167      34.610  14.163  -3.500  1.00  0.00           H  
ATOM   2677  N   GLU A 168      38.343  12.001  -0.657  1.00  0.00           N  
ATOM   2678  CA  GLU A 168      39.138  10.923  -0.064  1.00  0.00           C  
ATOM   2679  C   GLU A 168      38.617  10.509   1.306  1.00  0.00           C  
ATOM   2680  O   GLU A 168      37.838  11.234   1.919  1.00  0.00           O  
ATOM   2681  CB  GLU A 168      40.608  11.327   0.074  1.00  0.00           C  
ATOM   2682  CG  GLU A 168      41.341  11.571  -1.239  1.00  0.00           C  
ATOM   2683  CD  GLU A 168      42.824  11.829  -1.038  1.00  0.00           C  
ATOM   2684  OE1 GLU A 168      43.256  11.842   0.091  1.00  0.00           O  
ATOM   2685  OE2 GLU A 168      43.518  12.003  -2.012  1.00  0.00           O  
ATOM   2686  H   GLU A 168      38.376  12.924  -0.233  1.00  0.00           H  
ATOM   2687  HA  GLU A 168      39.078  10.051  -0.717  1.00  0.00           H  
ATOM   2688 1HB  GLU A 168      40.668  12.247   0.655  1.00  0.00           H  
ATOM   2689 2HB  GLU A 168      41.150  10.557   0.625  1.00  0.00           H  
ATOM   2690 1HG  GLU A 168      41.215  10.701  -1.883  1.00  0.00           H  
ATOM   2691 2HG  GLU A 168      40.890  12.429  -1.740  1.00  0.00           H  
ATOM   2692  N   TRP A 169      39.028   9.327   1.756  1.00  0.00           N  
ATOM   2693  CA  TRP A 169      38.689   8.795   3.077  1.00  0.00           C  
ATOM   2694  C   TRP A 169      39.562   7.606   3.451  1.00  0.00           C  
ATOM   2695  O   TRP A 169      40.144   6.958   2.579  1.00  0.00           O  
ATOM   2696  CB  TRP A 169      37.243   8.336   3.119  1.00  0.00           C  
ATOM   2697  CG  TRP A 169      36.957   7.462   2.029  1.00  0.00           C  
ATOM   2698  CD1 TRP A 169      37.242   6.156   1.929  1.00  0.00           C  
ATOM   2699  CD2 TRP A 169      36.262   7.818   0.837  1.00  0.00           C  
ATOM   2700  NE1 TRP A 169      36.814   5.681   0.738  1.00  0.00           N  
ATOM   2701  CE2 TRP A 169      36.203   6.696   0.062  1.00  0.00           C  
ATOM   2702  CE3 TRP A 169      35.697   8.990   0.378  1.00  0.00           C  
ATOM   2703  CZ2 TRP A 169      35.609   6.699  -1.144  1.00  0.00           C  
ATOM   2704  CZ3 TRP A 169      35.087   8.992  -0.857  1.00  0.00           C  
ATOM   2705  CH2 TRP A 169      35.045   7.871  -1.601  1.00  0.00           C  
ATOM   2706  H   TRP A 169      39.639   8.779   1.166  1.00  0.00           H  
ATOM   2707  HA  TRP A 169      38.826   9.579   3.820  1.00  0.00           H  
ATOM   2708 1HB  TRP A 169      37.034   7.825   4.061  1.00  0.00           H  
ATOM   2709 2HB  TRP A 169      36.599   9.182   3.050  1.00  0.00           H  
ATOM   2710  HD1 TRP A 169      37.762   5.586   2.681  1.00  0.00           H  
ATOM   2711  HE1 TRP A 169      36.924   4.733   0.414  1.00  0.00           H  
ATOM   2712  HE3 TRP A 169      35.738   9.886   0.987  1.00  0.00           H  
ATOM   2713  HZ2 TRP A 169      35.568   5.821  -1.707  1.00  0.00           H  
ATOM   2714  HZ3 TRP A 169      34.641   9.911  -1.220  1.00  0.00           H  
ATOM   2715  HH2 TRP A 169      34.554   7.891  -2.576  1.00  0.00           H  
ATOM   2716  N   ILE A 170      39.599   7.289   4.742  1.00  0.00           N  
ATOM   2717  CA  ILE A 170      40.258   6.091   5.251  1.00  0.00           C  
ATOM   2718  C   ILE A 170      39.285   5.103   5.877  1.00  0.00           C  
ATOM   2719  O   ILE A 170      38.443   5.480   6.692  1.00  0.00           O  
ATOM   2720  CB  ILE A 170      41.351   6.448   6.269  1.00  0.00           C  
ATOM   2721  CG1 ILE A 170      42.385   7.334   5.610  1.00  0.00           C  
ATOM   2722  CG2 ILE A 170      42.007   5.188   6.848  1.00  0.00           C  
ATOM   2723  CD1 ILE A 170      43.080   6.667   4.470  1.00  0.00           C  
ATOM   2724  H   ILE A 170      39.128   7.897   5.400  1.00  0.00           H  
ATOM   2725  HA  ILE A 170      40.739   5.588   4.414  1.00  0.00           H  
ATOM   2726  HB  ILE A 170      40.906   7.022   7.081  1.00  0.00           H  
ATOM   2727 1HG1 ILE A 170      41.917   8.228   5.244  1.00  0.00           H  
ATOM   2728 2HG1 ILE A 170      43.123   7.612   6.345  1.00  0.00           H  
ATOM   2729 1HG2 ILE A 170      42.769   5.479   7.570  1.00  0.00           H  
ATOM   2730 2HG2 ILE A 170      41.260   4.575   7.348  1.00  0.00           H  
ATOM   2731 3HG2 ILE A 170      42.468   4.612   6.047  1.00  0.00           H  
ATOM   2732 1HD1 ILE A 170      43.803   7.336   4.068  1.00  0.00           H  
ATOM   2733 2HD1 ILE A 170      43.574   5.769   4.812  1.00  0.00           H  
ATOM   2734 3HD1 ILE A 170      42.364   6.402   3.701  1.00  0.00           H  
ATOM   2735  N   VAL A 171      39.406   3.839   5.491  1.00  0.00           N  
ATOM   2736  CA  VAL A 171      38.582   2.779   6.054  1.00  0.00           C  
ATOM   2737  C   VAL A 171      39.488   1.729   6.667  1.00  0.00           C  
ATOM   2738  O   VAL A 171      40.468   1.316   6.051  1.00  0.00           O  
ATOM   2739  CB  VAL A 171      37.682   2.134   4.984  1.00  0.00           C  
ATOM   2740  CG1 VAL A 171      36.856   1.023   5.582  1.00  0.00           C  
ATOM   2741  CG2 VAL A 171      36.798   3.151   4.414  1.00  0.00           C  
ATOM   2742  H   VAL A 171      40.106   3.605   4.802  1.00  0.00           H  
ATOM   2743  HA  VAL A 171      37.949   3.195   6.839  1.00  0.00           H  
ATOM   2744  HB  VAL A 171      38.302   1.702   4.199  1.00  0.00           H  
ATOM   2745 1HG1 VAL A 171      36.234   0.601   4.810  1.00  0.00           H  
ATOM   2746 2HG1 VAL A 171      37.500   0.254   5.983  1.00  0.00           H  
ATOM   2747 3HG1 VAL A 171      36.226   1.419   6.374  1.00  0.00           H  
ATOM   2748 1HG2 VAL A 171      36.190   2.678   3.669  1.00  0.00           H  
ATOM   2749 2HG2 VAL A 171      36.169   3.575   5.199  1.00  0.00           H  
ATOM   2750 3HG2 VAL A 171      37.387   3.925   3.970  1.00  0.00           H  
ATOM   2751  N   ILE A 172      39.184   1.321   7.887  1.00  0.00           N  
ATOM   2752  CA  ILE A 172      39.968   0.296   8.561  1.00  0.00           C  
ATOM   2753  C   ILE A 172      39.933  -0.981   7.723  1.00  0.00           C  
ATOM   2754  O   ILE A 172      38.877  -1.360   7.221  1.00  0.00           O  
ATOM   2755  CB  ILE A 172      39.416   0.029   9.970  1.00  0.00           C  
ATOM   2756  CG1 ILE A 172      40.395  -0.816  10.786  1.00  0.00           C  
ATOM   2757  CG2 ILE A 172      38.100  -0.672   9.858  1.00  0.00           C  
ATOM   2758  CD1 ILE A 172      40.052  -0.873  12.256  1.00  0.00           C  
ATOM   2759  H   ILE A 172      38.380   1.720   8.350  1.00  0.00           H  
ATOM   2760  HA  ILE A 172      41.001   0.634   8.640  1.00  0.00           H  
ATOM   2761  HB  ILE A 172      39.280   0.977  10.492  1.00  0.00           H  
ATOM   2762 1HG1 ILE A 172      40.402  -1.825  10.401  1.00  0.00           H  
ATOM   2763 2HG1 ILE A 172      41.396  -0.397  10.682  1.00  0.00           H  
ATOM   2764 1HG2 ILE A 172      37.691  -0.856  10.853  1.00  0.00           H  
ATOM   2765 2HG2 ILE A 172      37.411  -0.051   9.290  1.00  0.00           H  
ATOM   2766 3HG2 ILE A 172      38.254  -1.603   9.356  1.00  0.00           H  
ATOM   2767 1HD1 ILE A 172      40.785  -1.484  12.780  1.00  0.00           H  
ATOM   2768 2HD1 ILE A 172      40.058   0.137  12.671  1.00  0.00           H  
ATOM   2769 3HD1 ILE A 172      39.061  -1.310  12.378  1.00  0.00           H  
ATOM   2770  N   ASP A 173      41.063  -1.685   7.637  1.00  0.00           N  
ATOM   2771  CA  ASP A 173      41.185  -2.908   6.828  1.00  0.00           C  
ATOM   2772  C   ASP A 173      40.151  -3.985   7.162  1.00  0.00           C  
ATOM   2773  O   ASP A 173      39.805  -4.812   6.320  1.00  0.00           O  
ATOM   2774  CB  ASP A 173      42.573  -3.529   7.022  1.00  0.00           C  
ATOM   2775  CG  ASP A 173      43.719  -2.747   6.360  1.00  0.00           C  
ATOM   2776  OD1 ASP A 173      43.455  -1.901   5.547  1.00  0.00           O  
ATOM   2777  OD2 ASP A 173      44.866  -3.000   6.687  1.00  0.00           O  
ATOM   2778  H   ASP A 173      41.884  -1.327   8.102  1.00  0.00           H  
ATOM   2779  HA  ASP A 173      41.062  -2.632   5.780  1.00  0.00           H  
ATOM   2780 1HB  ASP A 173      42.781  -3.616   8.090  1.00  0.00           H  
ATOM   2781 2HB  ASP A 173      42.566  -4.542   6.616  1.00  0.00           H  
ATOM   2782  N   TRP A 174      39.695  -4.005   8.403  1.00  0.00           N  
ATOM   2783  CA  TRP A 174      38.734  -4.990   8.866  1.00  0.00           C  
ATOM   2784  C   TRP A 174      37.324  -4.751   8.320  1.00  0.00           C  
ATOM   2785  O   TRP A 174      36.510  -5.674   8.221  1.00  0.00           O  
ATOM   2786  CB  TRP A 174      38.685  -4.974  10.393  1.00  0.00           C  
ATOM   2787  CG  TRP A 174      39.928  -5.504  11.024  1.00  0.00           C  
ATOM   2788  CD1 TRP A 174      40.866  -4.796  11.711  1.00  0.00           C  
ATOM   2789  CD2 TRP A 174      40.381  -6.877  11.025  1.00  0.00           C  
ATOM   2790  NE1 TRP A 174      41.867  -5.631  12.141  1.00  0.00           N  
ATOM   2791  CE2 TRP A 174      41.587  -6.907  11.729  1.00  0.00           C  
ATOM   2792  CE3 TRP A 174      39.868  -8.065  10.490  1.00  0.00           C  
ATOM   2793  CZ2 TRP A 174      42.294  -8.082  11.921  1.00  0.00           C  
ATOM   2794  CZ3 TRP A 174      40.576  -9.245  10.684  1.00  0.00           C  
ATOM   2795  CH2 TRP A 174      41.759  -9.252  11.380  1.00  0.00           C  
ATOM   2796  H   TRP A 174      40.020  -3.297   9.041  1.00  0.00           H  
ATOM   2797  HA  TRP A 174      39.068  -5.973   8.534  1.00  0.00           H  
ATOM   2798 1HB  TRP A 174      38.530  -3.951  10.740  1.00  0.00           H  
ATOM   2799 2HB  TRP A 174      37.841  -5.570  10.737  1.00  0.00           H  
ATOM   2800  HD1 TRP A 174      40.828  -3.730  11.895  1.00  0.00           H  
ATOM   2801  HE1 TRP A 174      42.679  -5.352  12.674  1.00  0.00           H  
ATOM   2802  HE3 TRP A 174      38.929  -8.063   9.937  1.00  0.00           H  
ATOM   2803  HZ2 TRP A 174      43.235  -8.109  12.471  1.00  0.00           H  
ATOM   2804  HZ3 TRP A 174      40.170 -10.166  10.265  1.00  0.00           H  
ATOM   2805  HH2 TRP A 174      42.290 -10.195  11.512  1.00  0.00           H  
ATOM   2806  N   ASN A 175      37.000  -3.507   7.978  1.00  0.00           N  
ATOM   2807  CA  ASN A 175      35.642  -3.195   7.578  1.00  0.00           C  
ATOM   2808  C   ASN A 175      35.441  -3.407   6.102  1.00  0.00           C  
ATOM   2809  O   ASN A 175      35.255  -2.466   5.324  1.00  0.00           O  
ATOM   2810  CB  ASN A 175      35.275  -1.793   7.985  1.00  0.00           C  
ATOM   2811  CG  ASN A 175      33.822  -1.511   7.817  1.00  0.00           C  
ATOM   2812  OD1 ASN A 175      33.094  -2.219   7.101  1.00  0.00           O  
ATOM   2813  ND2 ASN A 175      33.362  -0.480   8.479  1.00  0.00           N  
ATOM   2814  H   ASN A 175      37.704  -2.774   7.963  1.00  0.00           H  
ATOM   2815  HA  ASN A 175      34.967  -3.879   8.094  1.00  0.00           H  
ATOM   2816 1HB  ASN A 175      35.528  -1.649   9.031  1.00  0.00           H  
ATOM   2817 2HB  ASN A 175      35.854  -1.083   7.401  1.00  0.00           H  
ATOM   2818 1HD2 ASN A 175      32.393  -0.236   8.422  1.00  0.00           H  
ATOM   2819 2HD2 ASN A 175      33.976   0.062   9.055  1.00  0.00           H  
ATOM   2820  N   VAL A 176      35.362  -4.673   5.750  1.00  0.00           N  
ATOM   2821  CA  VAL A 176      35.243  -5.088   4.372  1.00  0.00           C  
ATOM   2822  C   VAL A 176      33.991  -4.535   3.738  1.00  0.00           C  
ATOM   2823  O   VAL A 176      34.008  -4.127   2.580  1.00  0.00           O  
ATOM   2824  CB  VAL A 176      35.256  -6.608   4.270  1.00  0.00           C  
ATOM   2825  CG1 VAL A 176      34.922  -7.017   2.854  1.00  0.00           C  
ATOM   2826  CG2 VAL A 176      36.631  -7.110   4.690  1.00  0.00           C  
ATOM   2827  H   VAL A 176      35.500  -5.357   6.497  1.00  0.00           H  
ATOM   2828  HA  VAL A 176      36.103  -4.711   3.825  1.00  0.00           H  
ATOM   2829  HB  VAL A 176      34.493  -7.027   4.926  1.00  0.00           H  
ATOM   2830 1HG1 VAL A 176      34.924  -8.104   2.776  1.00  0.00           H  
ATOM   2831 2HG1 VAL A 176      33.934  -6.637   2.595  1.00  0.00           H  
ATOM   2832 3HG1 VAL A 176      35.661  -6.603   2.166  1.00  0.00           H  
ATOM   2833 1HG2 VAL A 176      36.659  -8.196   4.629  1.00  0.00           H  
ATOM   2834 2HG2 VAL A 176      37.389  -6.687   4.031  1.00  0.00           H  
ATOM   2835 3HG2 VAL A 176      36.833  -6.797   5.720  1.00  0.00           H  
ATOM   2836  N   ASN A 177      32.891  -4.531   4.477  1.00  0.00           N  
ATOM   2837  CA  ASN A 177      31.652  -4.034   3.914  1.00  0.00           C  
ATOM   2838  C   ASN A 177      31.765  -2.562   3.509  1.00  0.00           C  
ATOM   2839  O   ASN A 177      31.325  -2.191   2.417  1.00  0.00           O  
ATOM   2840  CB  ASN A 177      30.540  -4.224   4.913  1.00  0.00           C  
ATOM   2841  CG  ASN A 177      30.154  -5.668   5.064  1.00  0.00           C  
ATOM   2842  OD1 ASN A 177      30.439  -6.508   4.200  1.00  0.00           O  
ATOM   2843  ND2 ASN A 177      29.515  -5.980   6.159  1.00  0.00           N  
ATOM   2844  H   ASN A 177      32.927  -4.864   5.430  1.00  0.00           H  
ATOM   2845  HA  ASN A 177      31.427  -4.606   3.013  1.00  0.00           H  
ATOM   2846 1HB  ASN A 177      30.856  -3.835   5.883  1.00  0.00           H  
ATOM   2847 2HB  ASN A 177      29.667  -3.653   4.599  1.00  0.00           H  
ATOM   2848 1HD2 ASN A 177      29.235  -6.927   6.323  1.00  0.00           H  
ATOM   2849 2HD2 ASN A 177      29.308  -5.273   6.835  1.00  0.00           H  
ATOM   2850  N   ALA A 178      32.377  -1.719   4.357  1.00  0.00           N  
ATOM   2851  CA  ALA A 178      32.556  -0.313   3.992  1.00  0.00           C  
ATOM   2852  C   ALA A 178      33.476  -0.192   2.797  1.00  0.00           C  
ATOM   2853  O   ALA A 178      33.246   0.633   1.911  1.00  0.00           O  
ATOM   2854  CB  ALA A 178      33.111   0.494   5.133  1.00  0.00           C  
ATOM   2855  H   ALA A 178      32.723  -2.045   5.258  1.00  0.00           H  
ATOM   2856  HA  ALA A 178      31.585   0.092   3.718  1.00  0.00           H  
ATOM   2857 1HB  ALA A 178      33.219   1.534   4.827  1.00  0.00           H  
ATOM   2858 2HB  ALA A 178      32.433   0.431   5.976  1.00  0.00           H  
ATOM   2859 3HB  ALA A 178      34.075   0.092   5.406  1.00  0.00           H  
ATOM   2860  N   ILE A 179      34.499  -1.039   2.737  1.00  0.00           N  
ATOM   2861  CA  ILE A 179      35.419  -0.973   1.620  1.00  0.00           C  
ATOM   2862  C   ILE A 179      34.656  -1.290   0.344  1.00  0.00           C  
ATOM   2863  O   ILE A 179      34.743  -0.547  -0.637  1.00  0.00           O  
ATOM   2864  CB  ILE A 179      36.599  -1.945   1.803  1.00  0.00           C  
ATOM   2865  CG1 ILE A 179      37.450  -1.481   2.994  1.00  0.00           C  
ATOM   2866  CG2 ILE A 179      37.428  -2.006   0.512  1.00  0.00           C  
ATOM   2867  CD1 ILE A 179      38.464  -2.474   3.498  1.00  0.00           C  
ATOM   2868  H   ILE A 179      34.655  -1.710   3.496  1.00  0.00           H  
ATOM   2869  HA  ILE A 179      35.812   0.043   1.549  1.00  0.00           H  
ATOM   2870  HB  ILE A 179      36.218  -2.937   2.034  1.00  0.00           H  
ATOM   2871 1HG1 ILE A 179      37.968  -0.566   2.717  1.00  0.00           H  
ATOM   2872 2HG1 ILE A 179      36.787  -1.272   3.807  1.00  0.00           H  
ATOM   2873 1HG2 ILE A 179      38.256  -2.698   0.640  1.00  0.00           H  
ATOM   2874 2HG2 ILE A 179      36.796  -2.348  -0.315  1.00  0.00           H  
ATOM   2875 3HG2 ILE A 179      37.817  -1.015   0.279  1.00  0.00           H  
ATOM   2876 1HD1 ILE A 179      38.995  -2.040   4.353  1.00  0.00           H  
ATOM   2877 2HD1 ILE A 179      37.965  -3.383   3.818  1.00  0.00           H  
ATOM   2878 3HD1 ILE A 179      39.174  -2.708   2.711  1.00  0.00           H  
ATOM   2879  N   ASN A 180      33.855  -2.367   0.377  1.00  0.00           N  
ATOM   2880  CA  ASN A 180      33.071  -2.756  -0.786  1.00  0.00           C  
ATOM   2881  C   ASN A 180      32.099  -1.646  -1.171  1.00  0.00           C  
ATOM   2882  O   ASN A 180      31.960  -1.330  -2.350  1.00  0.00           O  
ATOM   2883  CB  ASN A 180      32.324  -4.051  -0.523  1.00  0.00           C  
ATOM   2884  CG  ASN A 180      33.217  -5.278  -0.509  1.00  0.00           C  
ATOM   2885  OD1 ASN A 180      34.358  -5.261  -0.983  1.00  0.00           O  
ATOM   2886  ND2 ASN A 180      32.691  -6.362   0.003  1.00  0.00           N  
ATOM   2887  H   ASN A 180      33.815  -2.933   1.220  1.00  0.00           H  
ATOM   2888  HA  ASN A 180      33.751  -2.905  -1.627  1.00  0.00           H  
ATOM   2889 1HB  ASN A 180      31.824  -3.978   0.445  1.00  0.00           H  
ATOM   2890 2HB  ASN A 180      31.551  -4.181  -1.279  1.00  0.00           H  
ATOM   2891 1HD2 ASN A 180      33.214  -7.216   0.014  1.00  0.00           H  
ATOM   2892 2HD2 ASN A 180      31.761  -6.341   0.367  1.00  0.00           H  
ATOM   2893  N   PHE A 181      31.480  -0.993  -0.186  1.00  0.00           N  
ATOM   2894  CA  PHE A 181      30.589   0.125  -0.471  1.00  0.00           C  
ATOM   2895  C   PHE A 181      31.309   1.190  -1.260  1.00  0.00           C  
ATOM   2896  O   PHE A 181      30.853   1.624  -2.320  1.00  0.00           O  
ATOM   2897  CB  PHE A 181      30.070   0.724   0.841  1.00  0.00           C  
ATOM   2898  CG  PHE A 181      29.419   2.091   0.739  1.00  0.00           C  
ATOM   2899  CD1 PHE A 181      28.132   2.294   0.281  1.00  0.00           C  
ATOM   2900  CD2 PHE A 181      30.151   3.205   1.158  1.00  0.00           C  
ATOM   2901  CE1 PHE A 181      27.610   3.580   0.243  1.00  0.00           C  
ATOM   2902  CE2 PHE A 181      29.621   4.473   1.111  1.00  0.00           C  
ATOM   2903  CZ  PHE A 181      28.357   4.660   0.652  1.00  0.00           C  
ATOM   2904  H   PHE A 181      31.608  -1.296   0.780  1.00  0.00           H  
ATOM   2905  HA  PHE A 181      29.747  -0.243  -1.061  1.00  0.00           H  
ATOM   2906 1HB  PHE A 181      29.353   0.036   1.283  1.00  0.00           H  
ATOM   2907 2HB  PHE A 181      30.880   0.808   1.532  1.00  0.00           H  
ATOM   2908  HD1 PHE A 181      27.534   1.442  -0.043  1.00  0.00           H  
ATOM   2909  HD2 PHE A 181      31.166   3.052   1.531  1.00  0.00           H  
ATOM   2910  HE1 PHE A 181      26.612   3.736  -0.103  1.00  0.00           H  
ATOM   2911  HE2 PHE A 181      30.206   5.323   1.444  1.00  0.00           H  
ATOM   2912  HZ  PHE A 181      27.940   5.659   0.616  1.00  0.00           H  
ATOM   2913  N   TYR A 182      32.451   1.611  -0.762  1.00  0.00           N  
ATOM   2914  CA  TYR A 182      33.151   2.666  -1.439  1.00  0.00           C  
ATOM   2915  C   TYR A 182      33.565   2.251  -2.855  1.00  0.00           C  
ATOM   2916  O   TYR A 182      33.420   3.045  -3.796  1.00  0.00           O  
ATOM   2917  CB  TYR A 182      34.327   3.097  -0.585  1.00  0.00           C  
ATOM   2918  CG  TYR A 182      33.924   3.939   0.609  1.00  0.00           C  
ATOM   2919  CD1 TYR A 182      34.202   3.514   1.873  1.00  0.00           C  
ATOM   2920  CD2 TYR A 182      33.290   5.143   0.423  1.00  0.00           C  
ATOM   2921  CE1 TYR A 182      33.858   4.292   2.958  1.00  0.00           C  
ATOM   2922  CE2 TYR A 182      32.961   5.931   1.506  1.00  0.00           C  
ATOM   2923  CZ  TYR A 182      33.245   5.506   2.761  1.00  0.00           C  
ATOM   2924  OH  TYR A 182      32.927   6.282   3.836  1.00  0.00           O  
ATOM   2925  H   TYR A 182      32.816   1.210   0.104  1.00  0.00           H  
ATOM   2926  HA  TYR A 182      32.474   3.514  -1.531  1.00  0.00           H  
ATOM   2927 1HB  TYR A 182      34.838   2.205  -0.210  1.00  0.00           H  
ATOM   2928 2HB  TYR A 182      35.034   3.651  -1.182  1.00  0.00           H  
ATOM   2929  HD1 TYR A 182      34.698   2.562   2.014  1.00  0.00           H  
ATOM   2930  HD2 TYR A 182      33.071   5.478  -0.584  1.00  0.00           H  
ATOM   2931  HE1 TYR A 182      34.079   3.954   3.964  1.00  0.00           H  
ATOM   2932  HE2 TYR A 182      32.479   6.885   1.358  1.00  0.00           H  
ATOM   2933  HH  TYR A 182      32.511   7.092   3.535  1.00  0.00           H  
ATOM   2934  N   GLU A 183      34.020   1.001  -3.033  1.00  0.00           N  
ATOM   2935  CA  GLU A 183      34.400   0.547  -4.370  1.00  0.00           C  
ATOM   2936  C   GLU A 183      33.185   0.522  -5.315  1.00  0.00           C  
ATOM   2937  O   GLU A 183      33.288   0.903  -6.483  1.00  0.00           O  
ATOM   2938  CB  GLU A 183      35.068  -0.836  -4.324  1.00  0.00           C  
ATOM   2939  CG  GLU A 183      36.477  -0.868  -3.707  1.00  0.00           C  
ATOM   2940  CD  GLU A 183      37.108  -2.260  -3.739  1.00  0.00           C  
ATOM   2941  OE1 GLU A 183      36.454  -3.185  -4.160  1.00  0.00           O  
ATOM   2942  OE2 GLU A 183      38.247  -2.386  -3.351  1.00  0.00           O  
ATOM   2943  H   GLU A 183      34.122   0.379  -2.229  1.00  0.00           H  
ATOM   2944  HA  GLU A 183      35.127   1.253  -4.776  1.00  0.00           H  
ATOM   2945 1HB  GLU A 183      34.440  -1.513  -3.743  1.00  0.00           H  
ATOM   2946 2HB  GLU A 183      35.135  -1.239  -5.334  1.00  0.00           H  
ATOM   2947 1HG  GLU A 183      37.113  -0.176  -4.260  1.00  0.00           H  
ATOM   2948 2HG  GLU A 183      36.420  -0.520  -2.676  1.00  0.00           H  
ATOM   2949  N   GLN A 184      32.015   0.117  -4.804  1.00  0.00           N  
ATOM   2950  CA  GLN A 184      30.780   0.061  -5.597  1.00  0.00           C  
ATOM   2951  C   GLN A 184      30.380   1.451  -6.070  1.00  0.00           C  
ATOM   2952  O   GLN A 184      29.833   1.621  -7.161  1.00  0.00           O  
ATOM   2953  CB  GLN A 184      29.642  -0.573  -4.797  1.00  0.00           C  
ATOM   2954  CG  GLN A 184      29.797  -2.075  -4.556  1.00  0.00           C  
ATOM   2955  CD  GLN A 184      28.747  -2.622  -3.603  1.00  0.00           C  
ATOM   2956  OE1 GLN A 184      28.091  -1.877  -2.861  1.00  0.00           O  
ATOM   2957  NE2 GLN A 184      28.582  -3.941  -3.613  1.00  0.00           N  
ATOM   2958  H   GLN A 184      31.983  -0.199  -3.834  1.00  0.00           H  
ATOM   2959  HA  GLN A 184      30.966  -0.554  -6.476  1.00  0.00           H  
ATOM   2960 1HB  GLN A 184      29.577  -0.086  -3.823  1.00  0.00           H  
ATOM   2961 2HB  GLN A 184      28.698  -0.402  -5.310  1.00  0.00           H  
ATOM   2962 1HG  GLN A 184      29.670  -2.582  -5.511  1.00  0.00           H  
ATOM   2963 2HG  GLN A 184      30.778  -2.290  -4.166  1.00  0.00           H  
ATOM   2964 1HE2 GLN A 184      27.908  -4.366  -3.008  1.00  0.00           H  
ATOM   2965 2HE2 GLN A 184      29.133  -4.509  -4.225  1.00  0.00           H  
ATOM   2966  N   MET A 185      30.708   2.453  -5.259  1.00  0.00           N  
ATOM   2967  CA  MET A 185      30.418   3.850  -5.543  1.00  0.00           C  
ATOM   2968  C   MET A 185      31.447   4.475  -6.506  1.00  0.00           C  
ATOM   2969  O   MET A 185      31.381   5.673  -6.791  1.00  0.00           O  
ATOM   2970  CB  MET A 185      30.344   4.619  -4.222  1.00  0.00           C  
ATOM   2971  CG  MET A 185      29.166   4.175  -3.315  1.00  0.00           C  
ATOM   2972  SD  MET A 185      27.577   4.525  -4.009  1.00  0.00           S  
ATOM   2973  CE  MET A 185      27.529   6.297  -3.817  1.00  0.00           C  
ATOM   2974  H   MET A 185      31.134   2.221  -4.359  1.00  0.00           H  
ATOM   2975  HA  MET A 185      29.443   3.902  -6.026  1.00  0.00           H  
ATOM   2976 1HB  MET A 185      31.266   4.472  -3.663  1.00  0.00           H  
ATOM   2977 2HB  MET A 185      30.245   5.684  -4.424  1.00  0.00           H  
ATOM   2978 1HG  MET A 185      29.219   3.107  -3.180  1.00  0.00           H  
ATOM   2979 2HG  MET A 185      29.229   4.627  -2.334  1.00  0.00           H  
ATOM   2980 1HE  MET A 185      26.586   6.674  -4.206  1.00  0.00           H  
ATOM   2981 2HE  MET A 185      27.608   6.548  -2.767  1.00  0.00           H  
ATOM   2982 3HE  MET A 185      28.356   6.750  -4.363  1.00  0.00           H  
ATOM   2983  N   GLY A 186      32.390   3.664  -7.021  1.00  0.00           N  
ATOM   2984  CA  GLY A 186      33.392   4.118  -7.982  1.00  0.00           C  
ATOM   2985  C   GLY A 186      34.721   4.562  -7.374  1.00  0.00           C  
ATOM   2986  O   GLY A 186      35.553   5.155  -8.066  1.00  0.00           O  
ATOM   2987  H   GLY A 186      32.425   2.682  -6.751  1.00  0.00           H  
ATOM   2988 1HA  GLY A 186      33.582   3.306  -8.683  1.00  0.00           H  
ATOM   2989 2HA  GLY A 186      32.975   4.936  -8.565  1.00  0.00           H  
ATOM   2990  N   ALA A 187      34.928   4.306  -6.089  1.00  0.00           N  
ATOM   2991  CA  ALA A 187      36.167   4.705  -5.443  1.00  0.00           C  
ATOM   2992  C   ALA A 187      37.348   3.827  -5.802  1.00  0.00           C  
ATOM   2993  O   ALA A 187      37.197   2.642  -6.097  1.00  0.00           O  
ATOM   2994  CB  ALA A 187      36.007   4.672  -3.961  1.00  0.00           C  
ATOM   2995  H   ALA A 187      34.228   3.816  -5.531  1.00  0.00           H  
ATOM   2996  HA  ALA A 187      36.386   5.725  -5.757  1.00  0.00           H  
ATOM   2997 1HB  ALA A 187      36.924   5.022  -3.487  1.00  0.00           H  
ATOM   2998 2HB  ALA A 187      35.172   5.315  -3.711  1.00  0.00           H  
ATOM   2999 3HB  ALA A 187      35.809   3.662  -3.647  1.00  0.00           H  
ATOM   3000  N   GLN A 188      38.535   4.414  -5.716  1.00  0.00           N  
ATOM   3001  CA  GLN A 188      39.784   3.686  -5.877  1.00  0.00           C  
ATOM   3002  C   GLN A 188      40.477   3.528  -4.533  1.00  0.00           C  
ATOM   3003  O   GLN A 188      40.671   4.500  -3.802  1.00  0.00           O  
ATOM   3004  CB  GLN A 188      40.714   4.394  -6.860  1.00  0.00           C  
ATOM   3005  CG  GLN A 188      42.118   3.749  -6.999  1.00  0.00           C  
ATOM   3006  CD  GLN A 188      42.116   2.397  -7.699  1.00  0.00           C  
ATOM   3007  OE1 GLN A 188      41.649   2.280  -8.841  1.00  0.00           O  
ATOM   3008  NE2 GLN A 188      42.643   1.365  -7.029  1.00  0.00           N  
ATOM   3009  H   GLN A 188      38.573   5.400  -5.508  1.00  0.00           H  
ATOM   3010  HA  GLN A 188      39.564   2.691  -6.261  1.00  0.00           H  
ATOM   3011 1HB  GLN A 188      40.252   4.412  -7.847  1.00  0.00           H  
ATOM   3012 2HB  GLN A 188      40.854   5.426  -6.547  1.00  0.00           H  
ATOM   3013 1HG  GLN A 188      42.745   4.418  -7.581  1.00  0.00           H  
ATOM   3014 2HG  GLN A 188      42.552   3.614  -6.005  1.00  0.00           H  
ATOM   3015 1HE2 GLN A 188      42.671   0.459  -7.449  1.00  0.00           H  
ATOM   3016 2HE2 GLN A 188      43.031   1.492  -6.083  1.00  0.00           H  
ATOM   3017  N   VAL A 189      40.821   2.297  -4.201  1.00  0.00           N  
ATOM   3018  CA  VAL A 189      41.536   2.006  -2.970  1.00  0.00           C  
ATOM   3019  C   VAL A 189      43.041   2.152  -3.187  1.00  0.00           C  
ATOM   3020  O   VAL A 189      43.585   1.659  -4.181  1.00  0.00           O  
ATOM   3021  CB  VAL A 189      41.205   0.581  -2.477  1.00  0.00           C  
ATOM   3022  CG1 VAL A 189      42.034   0.242  -1.235  1.00  0.00           C  
ATOM   3023  CG2 VAL A 189      39.706   0.494  -2.169  1.00  0.00           C  
ATOM   3024  H   VAL A 189      40.595   1.539  -4.831  1.00  0.00           H  
ATOM   3025  HA  VAL A 189      41.223   2.719  -2.207  1.00  0.00           H  
ATOM   3026  HB  VAL A 189      41.460  -0.139  -3.255  1.00  0.00           H  
ATOM   3027 1HG1 VAL A 189      41.794  -0.769  -0.905  1.00  0.00           H  
ATOM   3028 2HG1 VAL A 189      43.092   0.300  -1.471  1.00  0.00           H  
ATOM   3029 3HG1 VAL A 189      41.802   0.948  -0.439  1.00  0.00           H  
ATOM   3030 1HG2 VAL A 189      39.456  -0.517  -1.834  1.00  0.00           H  
ATOM   3031 2HG2 VAL A 189      39.449   1.208  -1.389  1.00  0.00           H  
ATOM   3032 3HG2 VAL A 189      39.132   0.721  -3.069  1.00  0.00           H  
ATOM   3033  N   PHE A 190      43.705   2.876  -2.289  1.00  0.00           N  
ATOM   3034  CA  PHE A 190      45.147   3.059  -2.386  1.00  0.00           C  
ATOM   3035  C   PHE A 190      45.841   2.359  -1.224  1.00  0.00           C  
ATOM   3036  O   PHE A 190      45.927   2.883  -0.113  1.00  0.00           O  
ATOM   3037  CB  PHE A 190      45.506   4.541  -2.428  1.00  0.00           C  
ATOM   3038  CG  PHE A 190      44.986   5.249  -3.659  1.00  0.00           C  
ATOM   3039  CD1 PHE A 190      43.706   5.775  -3.694  1.00  0.00           C  
ATOM   3040  CD2 PHE A 190      45.782   5.381  -4.785  1.00  0.00           C  
ATOM   3041  CE1 PHE A 190      43.238   6.421  -4.817  1.00  0.00           C  
ATOM   3042  CE2 PHE A 190      45.313   6.022  -5.908  1.00  0.00           C  
ATOM   3043  CZ  PHE A 190      44.040   6.546  -5.924  1.00  0.00           C  
ATOM   3044  H   PHE A 190      43.199   3.284  -1.514  1.00  0.00           H  
ATOM   3045  HA  PHE A 190      45.496   2.602  -3.314  1.00  0.00           H  
ATOM   3046 1HB  PHE A 190      45.103   5.041  -1.548  1.00  0.00           H  
ATOM   3047 2HB  PHE A 190      46.589   4.654  -2.402  1.00  0.00           H  
ATOM   3048  HD1 PHE A 190      43.060   5.676  -2.820  1.00  0.00           H  
ATOM   3049  HD2 PHE A 190      46.792   4.970  -4.775  1.00  0.00           H  
ATOM   3050  HE1 PHE A 190      42.226   6.826  -4.822  1.00  0.00           H  
ATOM   3051  HE2 PHE A 190      45.952   6.115  -6.784  1.00  0.00           H  
ATOM   3052  HZ  PHE A 190      43.669   7.055  -6.811  1.00  0.00           H  
ATOM   3053  N   LYS A 191      46.380   1.179  -1.505  1.00  0.00           N  
ATOM   3054  CA  LYS A 191      46.937   0.296  -0.481  1.00  0.00           C  
ATOM   3055  C   LYS A 191      48.339   0.704  -0.052  1.00  0.00           C  
ATOM   3056  O   LYS A 191      48.914   0.127   0.871  1.00  0.00           O  
ATOM   3057  CB  LYS A 191      46.934  -1.142  -0.993  1.00  0.00           C  
ATOM   3058  CG  LYS A 191      45.531  -1.702  -1.211  1.00  0.00           C  
ATOM   3059  CD  LYS A 191      45.557  -3.134  -1.711  1.00  0.00           C  
ATOM   3060  CE  LYS A 191      44.145  -3.669  -1.917  1.00  0.00           C  
ATOM   3061  NZ  LYS A 191      44.151  -5.060  -2.447  1.00  0.00           N  
ATOM   3062  H   LYS A 191      46.326   0.841  -2.457  1.00  0.00           H  
ATOM   3063  HA  LYS A 191      46.295   0.347   0.399  1.00  0.00           H  
ATOM   3064 1HB  LYS A 191      47.476  -1.196  -1.938  1.00  0.00           H  
ATOM   3065 2HB  LYS A 191      47.450  -1.786  -0.281  1.00  0.00           H  
ATOM   3066 1HG  LYS A 191      44.968  -1.655  -0.278  1.00  0.00           H  
ATOM   3067 2HG  LYS A 191      45.019  -1.089  -1.953  1.00  0.00           H  
ATOM   3068 1HD  LYS A 191      46.098  -3.181  -2.657  1.00  0.00           H  
ATOM   3069 2HD  LYS A 191      46.073  -3.764  -0.985  1.00  0.00           H  
ATOM   3070 1HE  LYS A 191      43.617  -3.656  -0.964  1.00  0.00           H  
ATOM   3071 2HE  LYS A 191      43.618  -3.022  -2.621  1.00  0.00           H  
ATOM   3072 1HZ  LYS A 191      43.201  -5.379  -2.571  1.00  0.00           H  
ATOM   3073 2HZ  LYS A 191      44.631  -5.078  -3.337  1.00  0.00           H  
ATOM   3074 3HZ  LYS A 191      44.628  -5.667  -1.796  1.00  0.00           H  
ATOM   3075  N   GLU A 192      48.880   1.707  -0.728  1.00  0.00           N  
ATOM   3076  CA  GLU A 192      50.197   2.228  -0.418  1.00  0.00           C  
ATOM   3077  C   GLU A 192      50.135   3.262   0.715  1.00  0.00           C  
ATOM   3078  O   GLU A 192      51.172   3.687   1.228  1.00  0.00           O  
ATOM   3079  CB  GLU A 192      50.821   2.851  -1.670  1.00  0.00           C  
ATOM   3080  CG  GLU A 192      51.117   1.848  -2.784  1.00  0.00           C  
ATOM   3081  CD  GLU A 192      51.707   2.483  -4.026  1.00  0.00           C  
ATOM   3082  OE1 GLU A 192      51.874   3.680  -4.041  1.00  0.00           O  
ATOM   3083  OE2 GLU A 192      51.992   1.764  -4.956  1.00  0.00           O  
ATOM   3084  H   GLU A 192      48.349   2.124  -1.475  1.00  0.00           H  
ATOM   3085  HA  GLU A 192      50.828   1.402  -0.089  1.00  0.00           H  
ATOM   3086 1HB  GLU A 192      50.146   3.609  -2.070  1.00  0.00           H  
ATOM   3087 2HB  GLU A 192      51.753   3.349  -1.403  1.00  0.00           H  
ATOM   3088 1HG  GLU A 192      51.814   1.101  -2.406  1.00  0.00           H  
ATOM   3089 2HG  GLU A 192      50.191   1.337  -3.048  1.00  0.00           H  
ATOM   3090  N   TRP A 193      48.924   3.676   1.113  1.00  0.00           N  
ATOM   3091  CA  TRP A 193      48.799   4.671   2.175  1.00  0.00           C  
ATOM   3092  C   TRP A 193      48.456   4.002   3.494  1.00  0.00           C  
ATOM   3093  O   TRP A 193      47.308   3.631   3.743  1.00  0.00           O  
ATOM   3094  CB  TRP A 193      47.723   5.701   1.813  1.00  0.00           C  
ATOM   3095  CG  TRP A 193      47.535   6.845   2.808  1.00  0.00           C  
ATOM   3096  CD1 TRP A 193      48.298   7.139   3.901  1.00  0.00           C  
ATOM   3097  CD2 TRP A 193      46.494   7.862   2.765  1.00  0.00           C  
ATOM   3098  NE1 TRP A 193      47.801   8.254   4.540  1.00  0.00           N  
ATOM   3099  CE2 TRP A 193      46.697   8.704   3.863  1.00  0.00           C  
ATOM   3100  CE3 TRP A 193      45.420   8.121   1.891  1.00  0.00           C  
ATOM   3101  CZ2 TRP A 193      45.863   9.784   4.126  1.00  0.00           C  
ATOM   3102  CZ3 TRP A 193      44.586   9.213   2.155  1.00  0.00           C  
ATOM   3103  CH2 TRP A 193      44.803  10.018   3.245  1.00  0.00           C  
ATOM   3104  H   TRP A 193      48.075   3.303   0.684  1.00  0.00           H  
ATOM   3105  HA  TRP A 193      49.751   5.188   2.288  1.00  0.00           H  
ATOM   3106 1HB  TRP A 193      47.961   6.135   0.841  1.00  0.00           H  
ATOM   3107 2HB  TRP A 193      46.766   5.188   1.706  1.00  0.00           H  
ATOM   3108  HD1 TRP A 193      49.171   6.577   4.229  1.00  0.00           H  
ATOM   3109  HE1 TRP A 193      48.190   8.666   5.376  1.00  0.00           H  
ATOM   3110  HE3 TRP A 193      45.241   7.481   1.027  1.00  0.00           H  
ATOM   3111  HZ2 TRP A 193      46.019  10.438   4.984  1.00  0.00           H  
ATOM   3112  HZ3 TRP A 193      43.753   9.412   1.472  1.00  0.00           H  
ATOM   3113  HH2 TRP A 193      44.129  10.859   3.422  1.00  0.00           H  
ATOM   3114  N   ARG A 194      49.463   3.840   4.343  1.00  0.00           N  
ATOM   3115  CA  ARG A 194      49.248   3.192   5.624  1.00  0.00           C  
ATOM   3116  C   ARG A 194      49.193   4.263   6.695  1.00  0.00           C  
ATOM   3117  O   ARG A 194      49.893   5.273   6.605  1.00  0.00           O  
ATOM   3118  CB  ARG A 194      50.339   2.180   5.921  1.00  0.00           C  
ATOM   3119  CG  ARG A 194      50.474   1.070   4.862  1.00  0.00           C  
ATOM   3120  CD  ARG A 194      49.253   0.197   4.777  1.00  0.00           C  
ATOM   3121  NE  ARG A 194      49.024  -0.600   5.992  1.00  0.00           N  
ATOM   3122  CZ  ARG A 194      47.897  -1.322   6.224  1.00  0.00           C  
ATOM   3123  NH1 ARG A 194      46.928  -1.351   5.362  1.00  0.00           N  
ATOM   3124  NH2 ARG A 194      47.722  -2.018   7.318  1.00  0.00           N  
ATOM   3125  H   ARG A 194      50.387   4.158   4.082  1.00  0.00           H  
ATOM   3126  HA  ARG A 194      48.292   2.669   5.606  1.00  0.00           H  
ATOM   3127 1HB  ARG A 194      51.299   2.688   5.993  1.00  0.00           H  
ATOM   3128 2HB  ARG A 194      50.145   1.705   6.884  1.00  0.00           H  
ATOM   3129 1HG  ARG A 194      50.630   1.525   3.879  1.00  0.00           H  
ATOM   3130 2HG  ARG A 194      51.328   0.437   5.104  1.00  0.00           H  
ATOM   3131 1HD  ARG A 194      48.377   0.827   4.613  1.00  0.00           H  
ATOM   3132 2HD  ARG A 194      49.361  -0.488   3.933  1.00  0.00           H  
ATOM   3133  HE  ARG A 194      49.748  -0.609   6.699  1.00  0.00           H  
ATOM   3134 1HH1 ARG A 194      46.981  -0.839   4.499  1.00  0.00           H  
ATOM   3135 2HH1 ARG A 194      46.089  -1.914   5.603  1.00  0.00           H  
ATOM   3136 1HH2 ARG A 194      48.426  -2.048   8.039  1.00  0.00           H  
ATOM   3137 2HH2 ARG A 194      46.823  -2.525   7.400  1.00  0.00           H  
ATOM   3138  N   LEU A 195      48.348   4.051   7.693  1.00  0.00           N  
ATOM   3139  CA  LEU A 195      48.190   4.998   8.783  1.00  0.00           C  
ATOM   3140  C   LEU A 195      48.350   4.322  10.134  1.00  0.00           C  
ATOM   3141  O   LEU A 195      48.106   3.122  10.266  1.00  0.00           O  
ATOM   3142  CB  LEU A 195      46.816   5.678   8.686  1.00  0.00           C  
ATOM   3143  CG  LEU A 195      46.593   6.532   7.413  1.00  0.00           C  
ATOM   3144  CD1 LEU A 195      45.991   5.675   6.313  1.00  0.00           C  
ATOM   3145  CD2 LEU A 195      45.682   7.685   7.730  1.00  0.00           C  
ATOM   3146  H   LEU A 195      47.795   3.206   7.696  1.00  0.00           H  
ATOM   3147  HA  LEU A 195      48.960   5.763   8.694  1.00  0.00           H  
ATOM   3148 1HB  LEU A 195      46.045   4.911   8.712  1.00  0.00           H  
ATOM   3149 2HB  LEU A 195      46.687   6.325   9.554  1.00  0.00           H  
ATOM   3150  HG  LEU A 195      47.551   6.912   7.061  1.00  0.00           H  
ATOM   3151 1HD1 LEU A 195      45.846   6.280   5.428  1.00  0.00           H  
ATOM   3152 2HD1 LEU A 195      46.630   4.853   6.066  1.00  0.00           H  
ATOM   3153 3HD1 LEU A 195      45.040   5.290   6.647  1.00  0.00           H  
ATOM   3154 1HD2 LEU A 195      45.532   8.284   6.831  1.00  0.00           H  
ATOM   3155 2HD2 LEU A 195      44.724   7.303   8.077  1.00  0.00           H  
ATOM   3156 3HD2 LEU A 195      46.131   8.300   8.507  1.00  0.00           H  
ATOM   3157  N   CYS A 196      48.747   5.101  11.134  1.00  0.00           N  
ATOM   3158  CA  CYS A 196      48.868   4.613  12.502  1.00  0.00           C  
ATOM   3159  C   CYS A 196      48.650   5.722  13.508  1.00  0.00           C  
ATOM   3160  O   CYS A 196      49.252   6.791  13.415  1.00  0.00           O  
ATOM   3161  CB  CYS A 196      50.247   4.020  12.769  1.00  0.00           C  
ATOM   3162  SG  CYS A 196      50.423   3.376  14.461  1.00  0.00           S  
ATOM   3163  H   CYS A 196      48.952   6.071  10.945  1.00  0.00           H  
ATOM   3164  HA  CYS A 196      48.116   3.841  12.664  1.00  0.00           H  
ATOM   3165 1HB  CYS A 196      50.444   3.206  12.069  1.00  0.00           H  
ATOM   3166 2HB  CYS A 196      51.008   4.785  12.617  1.00  0.00           H  
ATOM   3167  HG  CYS A 196      49.828   4.411  15.071  1.00  0.00           H  
ATOM   3168  N   ARG A 197      47.784   5.455  14.472  1.00  0.00           N  
ATOM   3169  CA  ARG A 197      47.505   6.405  15.532  1.00  0.00           C  
ATOM   3170  C   ARG A 197      48.327   6.061  16.762  1.00  0.00           C  
ATOM   3171  O   ARG A 197      48.290   4.925  17.236  1.00  0.00           O  
ATOM   3172  CB  ARG A 197      46.024   6.406  15.870  1.00  0.00           C  
ATOM   3173  CG  ARG A 197      45.605   7.405  16.938  1.00  0.00           C  
ATOM   3174  CD  ARG A 197      44.119   7.426  17.119  1.00  0.00           C  
ATOM   3175  NE  ARG A 197      43.711   8.431  18.079  1.00  0.00           N  
ATOM   3176  CZ  ARG A 197      43.532   8.204  19.388  1.00  0.00           C  
ATOM   3177  NH1 ARG A 197      43.718   6.998  19.866  1.00  0.00           N  
ATOM   3178  NH2 ARG A 197      43.177   9.199  20.186  1.00  0.00           N  
ATOM   3179  H   ARG A 197      47.314   4.560  14.475  1.00  0.00           H  
ATOM   3180  HA  ARG A 197      47.785   7.403  15.196  1.00  0.00           H  
ATOM   3181 1HB  ARG A 197      45.446   6.623  14.972  1.00  0.00           H  
ATOM   3182 2HB  ARG A 197      45.731   5.415  16.217  1.00  0.00           H  
ATOM   3183 1HG  ARG A 197      46.066   7.135  17.892  1.00  0.00           H  
ATOM   3184 2HG  ARG A 197      45.934   8.404  16.651  1.00  0.00           H  
ATOM   3185 1HD  ARG A 197      43.638   7.647  16.167  1.00  0.00           H  
ATOM   3186 2HD  ARG A 197      43.782   6.454  17.479  1.00  0.00           H  
ATOM   3187  HE  ARG A 197      43.564   9.373  17.740  1.00  0.00           H  
ATOM   3188 1HH1 ARG A 197      43.994   6.247  19.249  1.00  0.00           H  
ATOM   3189 2HH1 ARG A 197      43.591   6.820  20.851  1.00  0.00           H  
ATOM   3190 1HH2 ARG A 197      43.040  10.124  19.802  1.00  0.00           H  
ATOM   3191 2HH2 ARG A 197      43.059   9.049  21.177  1.00  0.00           H  
ATOM   3192  N   LEU A 198      49.091   7.025  17.248  1.00  0.00           N  
ATOM   3193  CA  LEU A 198      49.924   6.818  18.420  1.00  0.00           C  
ATOM   3194  C   LEU A 198      49.359   7.556  19.616  1.00  0.00           C  
ATOM   3195  O   LEU A 198      48.808   8.646  19.457  1.00  0.00           O  
ATOM   3196  CB  LEU A 198      51.335   7.307  18.137  1.00  0.00           C  
ATOM   3197  CG  LEU A 198      52.049   6.648  16.981  1.00  0.00           C  
ATOM   3198  CD1 LEU A 198      53.406   7.285  16.852  1.00  0.00           C  
ATOM   3199  CD2 LEU A 198      52.142   5.152  17.212  1.00  0.00           C  
ATOM   3200  H   LEU A 198      49.089   7.927  16.795  1.00  0.00           H  
ATOM   3201  HA  LEU A 198      49.953   5.754  18.653  1.00  0.00           H  
ATOM   3202 1HB  LEU A 198      51.277   8.353  17.895  1.00  0.00           H  
ATOM   3203 2HB  LEU A 198      51.939   7.202  19.025  1.00  0.00           H  
ATOM   3204  HG  LEU A 198      51.498   6.831  16.054  1.00  0.00           H  
ATOM   3205 1HD1 LEU A 198      53.943   6.842  16.015  1.00  0.00           H  
ATOM   3206 2HD1 LEU A 198      53.284   8.354  16.682  1.00  0.00           H  
ATOM   3207 3HD1 LEU A 198      53.972   7.126  17.774  1.00  0.00           H  
ATOM   3208 1HD2 LEU A 198      52.658   4.687  16.372  1.00  0.00           H  
ATOM   3209 2HD2 LEU A 198      52.690   4.954  18.124  1.00  0.00           H  
ATOM   3210 3HD2 LEU A 198      51.138   4.733  17.297  1.00  0.00           H  
ATOM   3211  N   THR A 199      49.491   6.963  20.802  1.00  0.00           N  
ATOM   3212  CA  THR A 199      49.020   7.602  22.023  1.00  0.00           C  
ATOM   3213  C   THR A 199      50.027   7.536  23.169  1.00  0.00           C  
ATOM   3214  O   THR A 199      50.895   6.654  23.207  1.00  0.00           O  
ATOM   3215  CB  THR A 199      47.706   6.949  22.496  1.00  0.00           C  
ATOM   3216  OG1 THR A 199      47.949   5.578  22.842  1.00  0.00           O  
ATOM   3217  CG2 THR A 199      46.639   6.994  21.408  1.00  0.00           C  
ATOM   3218  H   THR A 199      49.930   6.055  20.855  1.00  0.00           H  
ATOM   3219  HA  THR A 199      48.824   8.650  21.809  1.00  0.00           H  
ATOM   3220  HB  THR A 199      47.339   7.480  23.373  1.00  0.00           H  
ATOM   3221  HG1 THR A 199      48.484   5.537  23.638  1.00  0.00           H  
ATOM   3222 1HG2 THR A 199      45.734   6.531  21.789  1.00  0.00           H  
ATOM   3223 2HG2 THR A 199      46.437   8.033  21.139  1.00  0.00           H  
ATOM   3224 3HG2 THR A 199      46.972   6.452  20.527  1.00  0.00           H  
ATOM   3225  N   GLY A 200      49.859   8.434  24.136  1.00  0.00           N  
ATOM   3226  CA  GLY A 200      50.621   8.398  25.377  1.00  0.00           C  
ATOM   3227  C   GLY A 200      52.121   8.460  25.167  1.00  0.00           C  
ATOM   3228  O   GLY A 200      52.647   9.328  24.459  1.00  0.00           O  
ATOM   3229  H   GLY A 200      49.155   9.148  24.017  1.00  0.00           H  
ATOM   3230 1HA  GLY A 200      50.312   9.229  26.011  1.00  0.00           H  
ATOM   3231 2HA  GLY A 200      50.372   7.486  25.920  1.00  0.00           H  
ATOM   3232  N   ASP A 201      52.798   7.480  25.747  1.00  0.00           N  
ATOM   3233  CA  ASP A 201      54.242   7.374  25.677  1.00  0.00           C  
ATOM   3234  C   ASP A 201      54.719   7.275  24.230  1.00  0.00           C  
ATOM   3235  O   ASP A 201      55.838   7.681  23.914  1.00  0.00           O  
ATOM   3236  CB  ASP A 201      54.711   6.144  26.457  1.00  0.00           C  
ATOM   3237  CG  ASP A 201      54.531   6.289  27.976  1.00  0.00           C  
ATOM   3238  OD1 ASP A 201      54.259   7.376  28.434  1.00  0.00           O  
ATOM   3239  OD2 ASP A 201      54.665   5.305  28.659  1.00  0.00           O  
ATOM   3240  H   ASP A 201      52.289   6.791  26.283  1.00  0.00           H  
ATOM   3241  HA  ASP A 201      54.678   8.264  26.127  1.00  0.00           H  
ATOM   3242 1HB  ASP A 201      54.159   5.268  26.116  1.00  0.00           H  
ATOM   3243 2HB  ASP A 201      55.766   5.966  26.248  1.00  0.00           H  
ATOM   3244  N   ALA A 202      53.893   6.705  23.345  1.00  0.00           N  
ATOM   3245  CA  ALA A 202      54.282   6.568  21.949  1.00  0.00           C  
ATOM   3246  C   ALA A 202      54.494   7.933  21.315  1.00  0.00           C  
ATOM   3247  O   ALA A 202      55.344   8.097  20.439  1.00  0.00           O  
ATOM   3248  CB  ALA A 202      53.243   5.801  21.175  1.00  0.00           C  
ATOM   3249  H   ALA A 202      52.952   6.422  23.621  1.00  0.00           H  
ATOM   3250  HA  ALA A 202      55.226   6.025  21.914  1.00  0.00           H  
ATOM   3251 1HB  ALA A 202      53.578   5.697  20.150  1.00  0.00           H  
ATOM   3252 2HB  ALA A 202      53.108   4.818  21.619  1.00  0.00           H  
ATOM   3253 3HB  ALA A 202      52.310   6.343  21.201  1.00  0.00           H  
ATOM   3254  N   LEU A 203      53.692   8.913  21.732  1.00  0.00           N  
ATOM   3255  CA  LEU A 203      53.786  10.240  21.163  1.00  0.00           C  
ATOM   3256  C   LEU A 203      55.020  10.902  21.710  1.00  0.00           C  
ATOM   3257  O   LEU A 203      55.748  11.585  20.989  1.00  0.00           O  
ATOM   3258  CB  LEU A 203      52.542  11.045  21.514  1.00  0.00           C  
ATOM   3259  CG  LEU A 203      51.288  10.550  20.870  1.00  0.00           C  
ATOM   3260  CD1 LEU A 203      50.099  11.289  21.437  1.00  0.00           C  
ATOM   3261  CD2 LEU A 203      51.403  10.767  19.384  1.00  0.00           C  
ATOM   3262  H   LEU A 203      53.044   8.757  22.502  1.00  0.00           H  
ATOM   3263  HA  LEU A 203      53.876  10.159  20.081  1.00  0.00           H  
ATOM   3264 1HB  LEU A 203      52.399  11.015  22.591  1.00  0.00           H  
ATOM   3265 2HB  LEU A 203      52.697  12.081  21.213  1.00  0.00           H  
ATOM   3266  HG  LEU A 203      51.164   9.492  21.074  1.00  0.00           H  
ATOM   3267 1HD1 LEU A 203      49.187  10.925  20.962  1.00  0.00           H  
ATOM   3268 2HD1 LEU A 203      50.048  11.115  22.511  1.00  0.00           H  
ATOM   3269 3HD1 LEU A 203      50.209  12.354  21.246  1.00  0.00           H  
ATOM   3270 1HD2 LEU A 203      50.500  10.416  18.890  1.00  0.00           H  
ATOM   3271 2HD2 LEU A 203      51.530  11.831  19.183  1.00  0.00           H  
ATOM   3272 3HD2 LEU A 203      52.265  10.221  19.004  1.00  0.00           H  
ATOM   3273  N   GLN A 204      55.289  10.641  22.990  1.00  0.00           N  
ATOM   3274  CA  GLN A 204      56.460  11.231  23.616  1.00  0.00           C  
ATOM   3275  C   GLN A 204      57.704  10.701  22.920  1.00  0.00           C  
ATOM   3276  O   GLN A 204      58.645  11.451  22.653  1.00  0.00           O  
ATOM   3277  CB  GLN A 204      56.522  10.877  25.099  1.00  0.00           C  
ATOM   3278  CG  GLN A 204      55.444  11.507  25.949  1.00  0.00           C  
ATOM   3279  CD  GLN A 204      55.515  11.013  27.383  1.00  0.00           C  
ATOM   3280  OE1 GLN A 204      56.610  10.817  27.929  1.00  0.00           O  
ATOM   3281  NE2 GLN A 204      54.358  10.796  27.996  1.00  0.00           N  
ATOM   3282  H   GLN A 204      54.638  10.063  23.526  1.00  0.00           H  
ATOM   3283  HA  GLN A 204      56.423  12.314  23.496  1.00  0.00           H  
ATOM   3284 1HB  GLN A 204      56.456   9.800  25.215  1.00  0.00           H  
ATOM   3285 2HB  GLN A 204      57.484  11.185  25.499  1.00  0.00           H  
ATOM   3286 1HG  GLN A 204      55.558  12.588  25.940  1.00  0.00           H  
ATOM   3287 2HG  GLN A 204      54.471  11.220  25.538  1.00  0.00           H  
ATOM   3288 1HE2 GLN A 204      54.346  10.442  28.935  1.00  0.00           H  
ATOM   3289 2HE2 GLN A 204      53.498  10.967  27.519  1.00  0.00           H  
ATOM   3290  N   ALA A 205      57.689   9.409  22.573  1.00  0.00           N  
ATOM   3291  CA  ALA A 205      58.826   8.823  21.892  1.00  0.00           C  
ATOM   3292  C   ALA A 205      59.066   9.528  20.572  1.00  0.00           C  
ATOM   3293  O   ALA A 205      60.198   9.904  20.265  1.00  0.00           O  
ATOM   3294  CB  ALA A 205      58.585   7.345  21.649  1.00  0.00           C  
ATOM   3295  H   ALA A 205      56.895   8.823  22.830  1.00  0.00           H  
ATOM   3296  HA  ALA A 205      59.705   8.952  22.519  1.00  0.00           H  
ATOM   3297 1HB  ALA A 205      59.450   6.912  21.150  1.00  0.00           H  
ATOM   3298 2HB  ALA A 205      58.420   6.844  22.604  1.00  0.00           H  
ATOM   3299 3HB  ALA A 205      57.705   7.222  21.021  1.00  0.00           H  
ATOM   3300  N   ILE A 206      58.006   9.822  19.833  1.00  0.00           N  
ATOM   3301  CA  ILE A 206      58.195  10.490  18.561  1.00  0.00           C  
ATOM   3302  C   ILE A 206      58.739  11.899  18.748  1.00  0.00           C  
ATOM   3303  O   ILE A 206      59.652  12.316  18.029  1.00  0.00           O  
ATOM   3304  CB  ILE A 206      56.911  10.505  17.738  1.00  0.00           C  
ATOM   3305  CG1 ILE A 206      56.498   9.085  17.404  1.00  0.00           C  
ATOM   3306  CG2 ILE A 206      57.110  11.297  16.491  1.00  0.00           C  
ATOM   3307  CD1 ILE A 206      57.533   8.317  16.628  1.00  0.00           C  
ATOM   3308  H   ILE A 206      57.071   9.517  20.125  1.00  0.00           H  
ATOM   3309  HA  ILE A 206      58.938   9.922  17.997  1.00  0.00           H  
ATOM   3310  HB  ILE A 206      56.108  10.953  18.336  1.00  0.00           H  
ATOM   3311 1HG1 ILE A 206      56.298   8.553  18.315  1.00  0.00           H  
ATOM   3312 2HG1 ILE A 206      55.592   9.124  16.815  1.00  0.00           H  
ATOM   3313 1HG2 ILE A 206      56.187  11.311  15.916  1.00  0.00           H  
ATOM   3314 2HG2 ILE A 206      57.391  12.318  16.756  1.00  0.00           H  
ATOM   3315 3HG2 ILE A 206      57.903  10.838  15.903  1.00  0.00           H  
ATOM   3316 1HD1 ILE A 206      57.157   7.313  16.425  1.00  0.00           H  
ATOM   3317 2HD1 ILE A 206      57.740   8.826  15.687  1.00  0.00           H  
ATOM   3318 3HD1 ILE A 206      58.442   8.251  17.214  1.00  0.00           H  
ATOM   3319  N   ASP A 207      58.206  12.632  19.733  1.00  0.00           N  
ATOM   3320  CA  ASP A 207      58.699  13.982  19.998  1.00  0.00           C  
ATOM   3321  C   ASP A 207      60.188  13.979  20.366  1.00  0.00           C  
ATOM   3322  O   ASP A 207      60.928  14.888  19.991  1.00  0.00           O  
ATOM   3323  CB  ASP A 207      57.902  14.659  21.123  1.00  0.00           C  
ATOM   3324  CG  ASP A 207      56.472  15.111  20.729  1.00  0.00           C  
ATOM   3325  OD1 ASP A 207      56.161  15.138  19.558  1.00  0.00           O  
ATOM   3326  OD2 ASP A 207      55.721  15.456  21.618  1.00  0.00           O  
ATOM   3327  H   ASP A 207      57.449  12.241  20.297  1.00  0.00           H  
ATOM   3328  HA  ASP A 207      58.578  14.571  19.090  1.00  0.00           H  
ATOM   3329 1HB  ASP A 207      57.819  13.958  21.957  1.00  0.00           H  
ATOM   3330 2HB  ASP A 207      58.456  15.522  21.484  1.00  0.00           H  
ATOM   3331  N   LYS A 208      60.634  12.947  21.089  1.00  0.00           N  
ATOM   3332  CA  LYS A 208      62.034  12.835  21.488  1.00  0.00           C  
ATOM   3333  C   LYS A 208      62.943  12.387  20.338  1.00  0.00           C  
ATOM   3334  O   LYS A 208      64.133  12.701  20.329  1.00  0.00           O  
ATOM   3335  CB  LYS A 208      62.168  11.876  22.670  1.00  0.00           C  
ATOM   3336  CG  LYS A 208      61.570  12.411  23.981  1.00  0.00           C  
ATOM   3337  CD  LYS A 208      61.698  11.402  25.114  1.00  0.00           C  
ATOM   3338  CE  LYS A 208      61.076  11.935  26.403  1.00  0.00           C  
ATOM   3339  NZ  LYS A 208      61.177  10.953  27.521  1.00  0.00           N  
ATOM   3340  H   LYS A 208      59.972  12.234  21.400  1.00  0.00           H  
ATOM   3341  HA  LYS A 208      62.372  13.819  21.809  1.00  0.00           H  
ATOM   3342 1HB  LYS A 208      61.652  10.942  22.427  1.00  0.00           H  
ATOM   3343 2HB  LYS A 208      63.217  11.641  22.835  1.00  0.00           H  
ATOM   3344 1HG  LYS A 208      62.090  13.327  24.263  1.00  0.00           H  
ATOM   3345 2HG  LYS A 208      60.519  12.648  23.830  1.00  0.00           H  
ATOM   3346 1HD  LYS A 208      61.184  10.482  24.827  1.00  0.00           H  
ATOM   3347 2HD  LYS A 208      62.748  11.175  25.288  1.00  0.00           H  
ATOM   3348 1HE  LYS A 208      61.584  12.854  26.691  1.00  0.00           H  
ATOM   3349 2HE  LYS A 208      60.022  12.155  26.222  1.00  0.00           H  
ATOM   3350 1HZ  LYS A 208      60.750  11.342  28.351  1.00  0.00           H  
ATOM   3351 2HZ  LYS A 208      60.695  10.102  27.265  1.00  0.00           H  
ATOM   3352 3HZ  LYS A 208      62.149  10.747  27.706  1.00  0.00           H  
ATOM   3353  N   LEU A 209      62.389  11.650  19.372  1.00  0.00           N  
ATOM   3354  CA  LEU A 209      63.159  11.174  18.224  1.00  0.00           C  
ATOM   3355  C   LEU A 209      63.309  12.215  17.109  1.00  0.00           C  
ATOM   3356  O   LEU A 209      64.388  12.360  16.527  1.00  0.00           O  
ATOM   3357  CB  LEU A 209      62.499   9.910  17.664  1.00  0.00           C  
ATOM   3358  CG  LEU A 209      62.555   8.675  18.586  1.00  0.00           C  
ATOM   3359  CD1 LEU A 209      61.678   7.576  18.012  1.00  0.00           C  
ATOM   3360  CD2 LEU A 209      63.992   8.218  18.707  1.00  0.00           C  
ATOM   3361  H   LEU A 209      61.410  11.378  19.459  1.00  0.00           H  
ATOM   3362  HA  LEU A 209      64.155  10.913  18.577  1.00  0.00           H  
ATOM   3363 1HB  LEU A 209      61.447  10.133  17.474  1.00  0.00           H  
ATOM   3364 2HB  LEU A 209      62.973   9.654  16.719  1.00  0.00           H  
ATOM   3365  HG  LEU A 209      62.197   8.929  19.565  1.00  0.00           H  
ATOM   3366 1HD1 LEU A 209      61.714   6.704  18.663  1.00  0.00           H  
ATOM   3367 2HD1 LEU A 209      60.656   7.938  17.949  1.00  0.00           H  
ATOM   3368 3HD1 LEU A 209      62.033   7.304  17.020  1.00  0.00           H  
ATOM   3369 1HD2 LEU A 209      64.042   7.347  19.361  1.00  0.00           H  
ATOM   3370 2HD2 LEU A 209      64.374   7.955  17.721  1.00  0.00           H  
ATOM   3371 3HD2 LEU A 209      64.593   9.025  19.127  1.00  0.00           H  
ATOM   3372  N   ASN A 210      62.259  12.981  16.820  1.00  0.00           N  
ATOM   3373  CA  ASN A 210      62.335  13.946  15.716  1.00  0.00           C  
ATOM   3374  C   ASN A 210      62.974  15.270  16.118  1.00  0.00           C  
ATOM   3375  O   ASN A 210      62.301  16.301  16.209  1.00  0.00           O  
ATOM   3376  CB  ASN A 210      60.978  14.202  15.094  1.00  0.00           C  
ATOM   3377  CG  ASN A 210      60.435  13.020  14.354  1.00  0.00           C  
ATOM   3378  OD1 ASN A 210      61.171  12.270  13.699  1.00  0.00           O  
ATOM   3379  ND2 ASN A 210      59.149  12.860  14.414  1.00  0.00           N  
ATOM   3380  H   ASN A 210      61.385  12.859  17.334  1.00  0.00           H  
ATOM   3381  HA  ASN A 210      62.973  13.518  14.942  1.00  0.00           H  
ATOM   3382 1HB  ASN A 210      60.271  14.469  15.885  1.00  0.00           H  
ATOM   3383 2HB  ASN A 210      61.043  15.049  14.412  1.00  0.00           H  
ATOM   3384 1HD2 ASN A 210      58.717  12.101  13.924  1.00  0.00           H  
ATOM   3385 2HD2 ASN A 210      58.596  13.509  14.938  1.00  0.00           H  
ATOM   3386  N   ILE A 211      64.278  15.226  16.342  1.00  0.00           N  
ATOM   3387  CA  ILE A 211      65.026  16.383  16.810  1.00  0.00           C  
ATOM   3388  C   ILE A 211      66.503  16.299  16.435  1.00  0.00           C  
ATOM   3389  O   ILE A 211      66.847  16.383  15.255  1.00  0.00           O  
ATOM   3390  OXT ILE A 211      67.350  16.402  17.320  1.00  0.00           O  
ATOM   3391  CB  ILE A 211      64.864  16.511  18.332  1.00  0.00           C  
ATOM   3392  CG1 ILE A 211      65.555  17.775  18.851  1.00  0.00           C  
ATOM   3393  CG2 ILE A 211      65.409  15.272  18.997  1.00  0.00           C  
ATOM   3394  CD1 ILE A 211      65.160  18.127  20.269  1.00  0.00           C  
ATOM   3395  H   ILE A 211      64.724  14.313  16.235  1.00  0.00           H  
ATOM   3396  HA  ILE A 211      64.607  17.273  16.342  1.00  0.00           H  
ATOM   3397  HB  ILE A 211      63.801  16.600  18.573  1.00  0.00           H  
ATOM   3398 1HG1 ILE A 211      66.633  17.630  18.819  1.00  0.00           H  
ATOM   3399 2HG1 ILE A 211      65.297  18.613  18.202  1.00  0.00           H  
ATOM   3400 1HG2 ILE A 211      65.270  15.339  20.075  1.00  0.00           H  
ATOM   3401 2HG2 ILE A 211      64.876  14.401  18.621  1.00  0.00           H  
ATOM   3402 3HG2 ILE A 211      66.468  15.169  18.773  1.00  0.00           H  
ATOM   3403 1HD1 ILE A 211      65.683  19.032  20.580  1.00  0.00           H  
ATOM   3404 2HD1 ILE A 211      64.082  18.294  20.313  1.00  0.00           H  
ATOM   3405 3HD1 ILE A 211      65.427  17.306  20.934  1.00  0.00           H  
TER                                                                             
# All scores below are weighted scores, not raw scores.
#BEGIN_POSE_ENERGIES_TABLE /home/grads/bernardm/FoldingBenchMarks/RosettaFold/RoseTTAFold/results_pyrosetta_rerun/T1127.pdb/pdb-3track/model0_0_0.45.pdb
label fa_atr fa_rep fa_sol fa_intra_rep fa_intra_sol_xover4 lk_ball_wtd fa_elec hbond_sr_bb hbond_lr_bb hbond_bb_sc hbond_sc dslf_fa13 omega fa_dun p_aa_pp yhh_planarity ref rama_prepro cart_bonded total
weights 1 0.55 1 0.005 1 1 1 1 1 1 1 1.25 0.4 0.7 0.6 0.625 1 0.45 0.5 NA
pose -1147.34 124.15 610.172 2.97467 39.4368 -32.8889 -318.861 -79.6072 -46.7258 -28.9039 -23.3832 0 2.66586 225.507 -48.7705 0.32151 83.4093 17.4094 132.862 -487.575
GLY_1 -1.85115 0.51153 2.084 0.00018 0 -0.02535 -0.50861 0 0 0 0 0 0.00274 0 0.12978 0 0.79816 5.14571 0.61483 6.90183
PRO_2 -2.16896 0.47109 1.66195 0.00254 0.04412 -0.16378 -0.37849 0 0 0 0 0 -0.11276 0.45339 -0.29054 0 -1.64321 4.91386 0.76934 3.55855
LEU_3 -2.6765 0.36319 1.72148 0.02113 0.08818 -0.23163 0.31512 0 0 0 0 0 -0.05837 0.13382 -0.26642 0 1.66147 -0.40928 0.23312 0.89533
GLY_4 -4.98522 0.78434 3.52315 6e-05 0 -0.2947 -1.32752 0 0 0 0 0 -0.11557 0 0.36585 0 0.79816 -0.1944 0.26952 -1.17633
SER_5 -3.63915 0.20254 3.47902 0.00266 0.05433 -0.37568 -0.81062 0 0 0 0 0 -0.05761 0.32437 0.13438 0 -0.28969 -0.21968 0.27806 -0.91705
MET_6 -8.56841 0.48831 3.44238 0.0071 0.11248 0.0798 -1.99943 0 0 0 0 0 0.12122 2.57391 -0.07608 0 1.65735 -0.16689 0.33012 -1.99814
PHE_7 -9.02045 0.82771 3.45509 0.0274 0.28297 -0.04432 -2.99836 0 0 0 0 0 0.10112 1.50164 -0.38218 0 1.21829 -0.08199 0.65934 -4.45373
SER_8 -5.22397 0.40875 4.10413 0.00209 0.04952 0.04939 -2.6387 0 0 0 0 0 0.0096 0.49586 -0.22726 0 -0.28969 -0.1228 0.685 -2.69808
ARG_9 -9.46215 0.6999 7.04137 0.01706 0.38039 -0.04436 -3.74813 0 0 0 -1.08064 0 0.01241 1.87436 -0.17336 0 -0.09474 -0.08024 0.59071 -4.06742
ILE_10 -8.73813 1.23145 1.47462 0.03519 0.07005 0.02481 -2.66264 0 0 0 0 0 -0.04972 0.23286 -0.7648 0 2.30374 -0.27389 0.63073 -6.48574
ARG_11 -8.6122 0.51366 7.75802 0.01692 0.53941 0.36199 -5.9349 0 0 0 -2.3079 0 0.01536 1.64336 -0.14732 0 -0.09474 -0.27743 0.53331 -5.99243
LEU_12 -7.54295 0.75944 2.22469 0.01205 0.06349 -0.10141 -0.9281 0 0 0 0 0 -0.03829 0.46023 -0.17067 0 1.66147 -0.26302 0.43434 -3.42871
ALA_13 -5.52096 0.50162 1.42 0.00175 0 0.04552 -1.84411 0 0 0 0 0 0.01723 0 -0.18441 0 1.32468 -0.53737 0.32761 -4.44845
THR_14 -6.41358 0.77267 5.54648 0.01525 0.08991 -0.10486 -3.45497 0 0 -1.04635 -0.95575 0 0.07339 0.05443 -0.47201 0 1.15175 -0.40446 1.12877 -4.01934
PRO_15 -4.32335 0.56033 1.34964 0.00225 0.0347 -0.11441 -0.23845 0 0 0 0 0 -0.15584 0.18645 -0.51907 0 -1.64321 -0.06563 1.23052 -3.69607
THR_16 -2.89505 0.29058 3.09867 0.00945 0.06542 -0.29846 -0.53488 0 0 0 -0.57829 0 -0.01515 0.1099 -0.05398 0 1.15175 -0.20195 0.38955 0.53754
ASP_17 -7.57399 0.66893 7.89982 0.00456 0.32778 0.35308 -8.49855 0 0 -1.04635 -1.86854 0 -0.01328 2.26565 -0.22265 0 -2.14574 -0.47501 0.41728 -9.907
VAL_18 -7.9685 1.31641 2.35364 0.0234 0.05705 0.02344 -1.96644 0 0 0 0 0 0.09455 0.03143 -0.1815 0 2.64269 4.87532 1.50324 2.80474
PRO_19 -5.60728 0.73762 3.78716 0.00257 0.03698 -0.63353 -1.65581 0 0 0 0 0 -0.14441 0.34943 -0.40166 0 -1.64321 4.98492 1.57051 1.38329
PHE_20 -9.3416 0.95324 4.15278 0.03252 0.29579 -0.27856 -1.91608 0 0 0 0 0 0.03758 2.52367 -0.02121 0 1.21829 -0.02279 0.54393 -1.82243
ILE_21 -9.52261 0.90642 1.47453 0.02993 0.07105 -0.25216 -1.64155 0 0 0 0 0 -0.04859 0.12017 -0.4023 0 2.30374 0.13573 0.55003 -6.2756
HIS_22 -7.93268 0.37135 5.70768 0.00443 0.65412 -0.02678 -2.86088 0 0 -0.65163 0 0 0.03016 2.13899 -0.18998 0 -0.30065 0.06069 0.43317 -2.562
LYS_23 -6.67127 0.42739 5.89767 0.00907 0.22607 -0.37254 -2.745 0 0 0 0 0 0.01779 2.30709 -0.04117 0 -0.71458 -0.15845 0.19859 -1.61934
LEU_24 -10.6462 1.118 3.25615 0.01346 0.06548 -0.22669 -1.77859 0 0 0 0 0 0.13291 0.33259 -0.27845 0 1.66147 -0.36805 0.29413 -6.42382
ILE_25 -7.55508 0.56895 3.05858 0.0274 0.07309 -0.06769 -2.1932 0 0 0 0 0 0.00294 0.10175 -0.40909 0 2.30374 -0.15112 0.3242 -3.91553
HIS_26 -5.46442 0.45685 4.32521 0.00461 0.63719 -0.10914 -2.16341 0 0 0 0 0 -0.00674 1.19848 -0.22188 0 -0.30065 0.06271 0.22369 -1.35751
GLN_27 -7.91131 0.54382 5.73988 0.02035 0.91582 -0.21049 -2.2898 0 0 0 -0.66699 0 0.1148 2.68114 -0.14986 0 -1.45095 -0.04485 0.31873 -2.3897
MET_28 -8.80351 0.79159 4.95993 0.03586 0.21985 -0.0843 -2.29609 0 0 0 0 0 -0.00503 2.15761 0.07944 0 1.65735 0.04345 0.32725 -0.9166
ALA_29 -7.32389 0.42944 3.55788 0.00142 0 -0.14824 -2.46097 0 0 0 0 0 0.03557 0 -0.35045 0 1.32468 -0.11363 0.19214 -4.85604
VAL_30 -6.21061 0.6599 3.71971 0.01994 0.05047 -0.42902 -1.66371 0 0 0 0 0 -0.05962 0.00458 -0.3552 0 2.64269 -0.26625 0.17527 -1.71185
PHE_31 -6.95578 0.48365 4.62569 0.04141 0.1904 -0.13179 -1.8832 0 0 -0.68665 0 0 -0.03112 2.69046 0.08914 0 1.21829 -0.08968 0.24622 -0.19297
GLU_32 -4.76549 0.41442 3.6295 0.00678 0.75804 -0.4126 -0.9139 0 0 0 0 0 -0.05978 2.56159 -0.07165 0 -2.72453 -0.3389 0.24441 -1.67212
ARG_33 -4.30533 0.30457 4.18417 0.01789 0.45228 0.03549 -1.88774 0 0 -0.68665 0 0 -0.0816 2.64882 -0.14585 0 -0.09474 -0.35307 0.32436 0.41259
LEU_34 -7.40763 0.80218 3.26905 0.02132 0.1056 -0.26801 -2.71252 0 0 0 0 0 0.07597 0.16166 0.11573 0 1.66147 -0.10164 0.35548 -3.92134
THR_35 -3.91535 0.33367 1.84792 0.01068 0.0611 -0.40678 0.11505 0 0 0 0 0 0.13509 0.04516 0.07894 0 1.15175 -0.07821 0.22604 -0.39493
HIS_36 -4.02694 0.34448 2.52424 0.00401 0.66541 -0.49389 0.02614 0 0 0 0 0 -0.04203 1.64067 -0.10798 0 -0.30065 -0.34788 0.15029 0.03586
LEU_37 -5.86637 0.48875 2.54099 0.02189 0.07394 -0.40995 -1.06507 0 0 0 0 0 -0.03215 0.29013 -0.20716 0 1.66147 -0.06596 0.22673 -2.34276
PHE_38 -5.19407 0.555 0.69069 0.02564 0.25774 -0.18584 -0.00877 0 0 0 0 0 -0.01872 1.90749 0.02417 0 1.21829 0.36809 0.57482 0.21455
VAL_39 -2.20868 0.13104 1.24968 0.02208 0.0571 -0.12962 -0.67761 0 0 0 0 0 -0.00641 0.01072 0.31208 0 2.64269 0.30768 0.54228 2.25304
ALA_40 -2.0749 0.14334 1.33718 0.00142 0 -0.09359 -0.92195 0 0 -0.65163 0 0 -0.02567 0 -0.16728 0 1.32468 -0.27461 0.19351 -1.20949
THR_41 -3.88042 0.18015 3.60209 0.0081 0.08939 -0.07235 -1.79315 0 0 -0.91305 0 0 -0.00539 0.02216 -0.46862 0 1.15175 -0.52444 0.1861 -2.41767
GLU_42 -5.46425 0.24633 4.02034 0.00565 0.26136 -0.33987 -1.60899 0 0 0 0 0 -0.00318 2.50816 -0.31176 0 -2.72453 -0.42946 0.17875 -3.66146
SER_43 -2.96946 0.15762 3.28241 0.00132 0.02338 -0.12286 -1.4156 0 0 0 0 0 0.03734 0.39807 0.30336 0 -0.28969 -0.29191 0.08238 -0.80364
GLY_44 -3.4176 0.13661 4.08786 0.00012 0 -0.21069 -2.30234 0 0 -0.91305 0 0 -0.04971 0 0.39235 0 0.79816 0.43932 0.08634 -0.95264
LEU_45 -8.40461 0.79335 2.4506 0.01233 0.13445 -0.12462 -1.92004 0 0 0 0 0 0.02894 0.44274 -0.19987 0 1.66147 0.43418 0.32385 -4.36725
ALA_46 -5.26778 0.3489 3.36369 0.0017 0 -0.05854 -2.36847 0 0 0 0 0 -0.03696 0 -0.25329 0 1.32468 -0.17805 0.39213 -2.73198
SER_47 -4.04415 0.31606 4.70292 0.0014 0.02289 -0.32053 -2.11436 0 0 0 0 0 -0.02594 0.42757 0.30879 0 -0.28969 -0.1497 0.23907 -0.92568
THR_48 -4.57694 0.18623 3.53837 0.01227 0.06525 -0.18998 -2.41103 0 0 0 0 0 -0.03741 0.06854 0.06109 0 1.15175 0.00319 0.29264 -1.83604
LEU_49 -9.07682 1.2052 1.10279 0.02192 0.08674 -0.36797 -0.74962 0 0 0 0 0 0.13098 0.19711 -0.26642 0 1.66147 -0.0069 0.70457 -5.35695
PHE_50 -7.66178 0.79443 1.61635 0.0284 0.36047 -0.25803 -1.18983 0 0 0 0 0 -0.04906 1.56254 -0.16278 0 1.21829 -0.07425 0.98785 -2.82738
ASN_51 -2.52504 0.2159 2.86136 0.01026 0.63349 -0.20571 -0.2848 0 0 0 0 0 -0.06681 1.86297 -0.35285 0 -1.34026 -0.4023 0.57535 0.98155
SER_52 -3.0119 0.18015 2.72981 0.00134 0.0303 -0.23361 -0.65231 0 0 -0.40286 0 0 0.00615 0.55054 -0.41057 0 -0.28969 0.06485 0.21334 -1.22447
ARG_53 -5.53707 0.55418 4.46083 0.01136 0.3293 0.1959 -2.37397 0 0 -0.40286 -1.04689 0 0.09282 1.63329 -0.0994 0 -0.09474 0.10679 1.04783 -1.12264
PRO_54 -4.15237 0.58893 1.54874 0.0023 0.03523 -0.01349 0.3836 0 0 0 0 0 -0.1673 0.0797 -0.67159 0 -1.64321 -0.12731 1.2452 -2.89158
PHE_55 -5.36563 0.70375 2.38902 0.02688 0.40026 -0.47495 -0.13482 0 0 0 0 0 0.00731 2.87082 -0.02478 0 1.21829 -0.08491 0.61861 2.14984
GLN_56 -4.59394 0.42336 3.95498 0.00882 0.2217 0.01999 -2.32381 0 0 0 -1.04689 0 0.00054 2.4032 -0.00942 0 -1.45095 0.12063 0.53241 -1.73938
ALA_57 -4.26592 0.11371 2.21249 0.00142 0 -0.31164 -0.67325 0 0 0 0 0 0.01662 0 -0.43922 0 1.32468 0.36273 0.39162 -1.26675
VAL_58 -6.17881 0.99346 0.92632 0.01627 0.04017 -0.35994 -0.64543 0 0 0 0 0 -0.03406 0.02904 -0.37843 0 2.64269 -0.21162 0.52803 -2.63231
THR_59 -6.0644 0.54643 3.46624 0.00766 0.08963 -0.02057 -2.08081 0 0 0 0 0 0.00452 0.02775 -0.25535 0 1.15175 -0.29254 0.44529 -2.9744
VAL_60 -8.28851 1.27741 -0.13392 0.02446 0.04645 -0.09212 -1.53583 0 0 0 0 0 0.30996 0.12275 -0.75247 0 2.64269 -0.23541 0.40679 -6.20774
PHE_61 -10.6813 1.4997 1.27478 0.04701 0.17823 -0.1661 -2.49749 0 0 0 0 0 -0.02694 3.63887 -0.1796 0 1.21829 -0.26155 0.65431 -5.3018
LEU_62 -9.01178 1.16491 2.14754 0.03108 0.07375 -0.11898 -2.08408 0 0 0 0 0 0.08135 0.129 -0.31686 0 1.66147 -0.2111 0.64625 -5.80745
LEU_63 -10.2727 1.14798 1.98157 0.02672 0.17015 -0.13604 -2.33915 0 0 0 0 0 -0.06333 2.21731 -0.23856 0 1.66147 -0.03614 0.62922 -5.2515
GLU_64 -8.82599 1.10438 7.47668 0.00519 0.23286 0.12114 -6.584 0 0 0 -1.89746 0 0.01436 3.37087 0.16493 0 -2.72453 0.12194 0.51167 -6.90796
ILE_65 -9.43432 1.83258 1.43311 0.04104 0.0657 0.07307 -2.45363 0 0 0 0 0 -0.05262 0.25915 -0.5457 0 2.30374 -0.06171 0.5516 -5.98801
SER_66 -6.8121 0.73386 6.27474 0.00222 0.0511 0.16431 -2.55083 0 0 -1.4876 0 0 0.50642 0.23739 -0.29746 0 -0.28969 0.04605 1.18821 -2.23339
PRO_67 -4.10841 0.3577 2.02674 0.00227 0.03672 -0.26671 -0.15808 0 0 0 0 0 -0.14133 0.37927 -0.48095 0 -1.64321 -0.04896 0.98504 -3.05991
SER_68 -3.67044 0.52751 3.3242 0.00128 0.02374 -0.31016 -0.53989 0 0 -1.12797 0 0 0.00134 0.61221 -0.02576 0 -0.28969 0.03891 0.90568 -0.52906
PRO_69 -3.33937 0.57032 0.72464 0.00314 0.10522 -0.18914 -0.19917 0 0 0 0 0 -0.03125 0.54638 -0.94409 0 -1.64321 -0.09987 0.9028 -3.59359
PHE_70 -8.74163 0.91127 2.21286 0.02352 0.19731 -0.5332 0.00883 0 0 0 0 0 0.21117 1.57907 -0.26104 0 1.21829 -0.32762 0.78529 -2.71588
PRO_71 -2.45024 0.36836 1.58146 0.00451 0.12258 -0.2867 -0.87105 0 0 0 0 0 -0.00011 0.05599 -0.87239 0 -1.64321 -0.1479 0.84519 -3.29351
THR_72 -3.06006 0.29071 1.01735 0.01031 0.05719 -0.35325 0.26158 0 0 0 0 0 -0.04851 0.05275 -0.11697 0 1.15175 -0.106 0.3041 -0.53905
THR_73 -2.70559 0.39515 2.25527 0.00722 0.06073 -0.19788 -0.32169 0 0 -0.54389 0 0 -0.03662 0.05625 -0.63017 0 1.15175 -0.09867 0.51913 -0.089
HIS_74 -3.49223 0.31043 2.06128 0.00478 0.46022 -0.36475 0.26886 0 0 0 0 0 -0.01059 1.20457 -0.1373 0 -0.30065 -0.03534 0.60297 0.57224
ASP_75 -4.44903 0.49416 6.39366 0.0029 0.28681 0.14203 -4.76941 0 0 -2.55375 0 0 0.13242 2.10635 -0.00905 0 -2.14574 0.25545 0.46564 -3.64756
ALA_76 -2.93755 0.37511 1.20851 0.00138 0 0.06883 -1.43455 0 0 -0.70052 0 0 0.02482 0 0.30077 0 1.32468 1.3671 0.49437 0.09295
SER_77 -2.7103 0.2466 2.76632 0.00254 0.06277 -0.21168 -1.21662 0 0 -0.23351 0 0 0.0018 0.0509 -0.4576 0 -0.28969 2.40745 0.59261 1.01159
SER_78 -4.35299 0.746 5.42601 0.00267 0.06553 -0.01707 -1.38059 0 0 -2.20891 0 0 0.00238 0.18228 -0.39839 0 -0.28969 1.40454 1.45353 0.6353
PRO_79 -1.97127 0.44557 1.73903 0.00246 0.04758 -0.16042 0.5573 0 0 0 0 0 -0.09226 0.31743 -0.42764 0 -1.64321 0.14541 1.19737 0.15735
ASP_80 -2.89232 0.30333 3.15601 0.00436 0.33085 -0.21831 -1.94991 0 0 -1.73284 0 0 -0.05186 2.28315 -0.34951 0 -2.14574 -0.44684 0.22325 -3.48638
PHE_81 -9.26088 1.39405 2.50787 0.03561 0.15636 -0.51742 -0.3359 0 0 0 0 0 0.02379 2.15003 -0.08374 0 1.21829 -0.39162 0.38022 -2.72333
THR_82 -3.55227 0.53759 2.24135 0.00843 0.05765 -0.38316 -0.21449 0 0 0 0 0 -0.0569 0.04535 -0.11718 0 1.15175 0.17691 1.03369 0.92872
PRO_83 -5.65748 0.71074 1.23565 0.00308 0.1026 -0.16676 -0.35972 0 0 0 0 0 0.10921 0.23704 -1.01259 0 -1.64321 -0.01955 0.86197 -5.59901
PHE_84 -7.45556 0.61924 2.28398 0.02574 0.32883 0.16352 -1.78906 0 0 0 0 0 -0.04755 2.22682 -0.20287 0 1.21829 -0.10653 0.40211 -2.33304
LEU_85 -4.54345 0.43067 0.83507 0.01233 0.07107 -0.16234 -0.51226 0 0 0 0 0 -0.03479 1.90635 -0.25761 0 1.66147 0.08006 0.41759 -0.09585
GLU_86 -4.20116 0.29914 4.27295 0.00535 0.23692 0.39126 -3.22601 0 0 0 -0.94203 0 0.01753 2.68868 -0.02333 0 -2.72453 -0.03013 0.26047 -2.97487
THR_87 -3.26392 0.27436 1.39475 0.0073 0.05172 -0.28506 -0.39123 0 0 0 0 0 0.03673 0.07777 -0.20802 0 1.15175 0.03476 0.18126 -0.93784
HIS_88 -5.41189 0.32587 4.1585 0.00405 0.37681 0.18024 -2.86064 0 0 0 -0.94203 0 -0.01909 1.76282 -0.18808 0 -0.30065 0.09465 0.41576 -2.40367
LYS_89 -2.18306 0.24201 3.02943 0.02294 0.68166 -0.04964 -3.36226 0 0 0 0 0 0.32348 2.46461 0.19667 0 -0.71458 0.35394 0.607 1.61219
VAL_90 -5.70237 0.73219 2.71356 0.01557 0.04 -0.08862 0.03169 0 0 0 0 0 -0.05615 0.01624 -0.45513 0 2.64269 0.04965 0.63829 0.5776
ASP_91 -3.01723 0.33081 3.25748 0.00465 0.31447 0.09517 -3.15541 0 0 0 0 0 -0.04893 1.3697 0.08289 0 -2.14574 -0.41956 0.51811 -2.81358
LEU_92 -3.51337 0.56329 1.94296 0.0232 0.06031 -0.21202 0.15997 0 0 0 0 0 0.33492 0.11815 -0.3008 0 1.66147 -0.22196 0.81027 1.4264
PRO_93 -4.22547 0.53018 1.62578 0.00315 0.07736 -0.22679 -0.67149 0 0 0 0 0 -0.06457 0.13135 -0.96328 0 -1.64321 -0.42825 1.05978 -4.79548
ILE_94 -6.21314 1.01229 0.70113 0.06414 0.11052 -0.29103 -0.67338 0 0 0 0 0 0.00541 0.79206 0.03387 0 2.30374 -0.24097 0.98038 -1.41499
GLU_95 -2.05797 0.16192 1.4754 0.008 0.38401 -0.05947 -0.46398 0 0 0 0 0 0.10348 2.44508 0.25833 0 -2.72453 0.40028 0.70608 0.63663
ASP_96 -5.86907 0.78719 6.90159 0.00352 0.53311 0.47785 -6.00233 0 0 -0.74646 -1.7615 0 -0.07197 1.86417 -0.66369 0 -2.14574 0.0004 1.0774 -5.61554
PRO_97 -2.14191 0.47967 1.81344 0.00266 0.03774 0.00885 -0.07495 0 0 0 0 0 -0.17403 0.2544 -0.5917 0 -1.64321 -0.3404 1.1604 -1.20904
ASP_98 -5.39313 0.81206 6.92025 0.00564 0.32899 0.1336 -5.91964 0 0 -0.74646 -0.82233 0 0.04538 2.09387 -0.33357 0 -2.14574 -0.37134 0.45589 -4.93655
ARG_99 -7.97246 0.38192 7.81149 0.01927 0.44768 -0.28434 -4.09567 0 0 0 -0.95131 0 -0.03838 2.06914 -0.24193 0 -0.09474 -0.10761 0.63046 -2.42648
GLU_100 -2.67386 0.20245 2.20911 0.00599 0.28268 -0.12393 -0.06684 0 0 0 0 0 -0.06798 2.69086 -0.29678 0 -2.72453 -0.14282 0.47248 -0.23316
LYS_101 -4.82369 0.3528 4.64907 0.01258 0.24538 0.09751 -3.86455 0 0 0 -0.18916 0 0.02733 2.15613 -0.10602 0 -0.71458 -0.58778 0.278 -2.46698
PHE_102 -10.1981 0.98293 3.32206 0.02589 0.29318 -0.57728 -2.18388 0 0 0 0 0 -0.01612 1.63459 -0.15103 0 1.21829 -0.36066 0.35091 -5.65921
LEU_103 -6.33103 0.7765 3.13404 0.01848 0.17633 -0.15476 -0.57699 0 0 0 0 0 0.00165 2.52707 -0.26273 0 1.66147 0.19618 0.9236 2.08982
PRO_104 -4.79767 0.92277 1.61411 0.00344 0.11335 -0.22176 -0.07062 0 0 0 0 0 0.00483 0.08502 -0.82076 0 -1.64321 0.1289 0.92302 -3.75859
ASP_105 -2.17828 0.50675 2.57532 0.00313 0.28218 0.03089 -2.42814 0 0 -0.67927 0 0 -0.0278 2.67366 -0.01775 0 -2.14574 -0.21119 0.36828 -1.24796
LYS_106 -1.66062 0.27391 1.80871 0.00714 0.11541 -0.01561 -1.47634 0 0 -0.67927 0 0 0.03844 0.91625 0.03978 0 -0.71458 1.01351 0.36359 0.03032
LEU_107 -3.56084 0.39661 2.05676 0.02357 0.03922 -0.16342 -0.65813 0 0 0 0 0 -0.01511 0.09765 0.28218 0 1.66147 1.18784 0.33749 1.68528
ASN_108 -3.37402 0.43466 3.27905 0.01213 0.60826 -0.21125 -0.30809 0 0 0 0 0 -0.07127 1.1492 -0.43862 0 -1.34026 0.50229 0.29949 0.54157
ASP_109 -3.85256 0.17033 4.63633 0.00789 0.84203 0.27712 -4.00932 0 0 -0.35963 -0.95131 0 -0.00207 1.66592 -0.7181 0 -2.14574 0.43804 0.26842 -3.73265
VAL_110 -7.82734 1.55492 2.6486 0.03718 0.08017 -0.36263 -1.34385 0 0 0 0 0 -0.06189 1.69046 -0.77503 0 2.64269 -0.09339 0.40489 -1.40521
VAL_111 -8.51292 1.16896 2.79104 0.07632 0.07088 -0.23131 -2.41634 0 0 0 0 0 -0.04213 1.66835 -0.72355 0 2.64269 -0.28928 0.68351 -3.11377
VAL_112 -6.97942 0.55668 1.38452 0.01929 0.05742 -0.01537 -1.01605 0 0 0 0 0 0.0089 0.05813 0.23594 0 2.64269 0.10001 0.85903 -2.08823
ALA_113 -6.33365 0.63763 1.31895 0.00179 0 0.0768 -2.21296 0 0 0 0 0 -0.0434 0 -0.14919 0 1.32468 -0.08926 0.64447 -4.82415
GLY_114 -5.24852 0.54757 2.61336 5e-05 0 0.09749 -2.03649 0 0 0 0 0 -0.07393 0 -1.17076 0 0.79816 -0.07817 0.38712 -4.16412
PHE_115 -10.6812 1.36522 2.39925 0.0302 0.57219 0.32359 -2.64464 0 0 0 0 0 0.43073 1.62756 -0.44848 0 1.21829 0.13291 0.53919 -5.13514
VAL_116 -8.74196 1.72046 1.20866 0.02679 0.04684 0.22705 -2.12283 0 0 0 0 0 -0.06931 0.05082 -0.73691 0 2.64269 -0.28019 0.90669 -5.12119
LEU_117 -8.03566 0.78424 2.03792 0.01737 0.1415 -0.04191 -3.16255 0 0 0 0 0 0.16213 2.29448 -0.27136 0 1.66147 -0.15688 0.79055 -3.77871
PHE_118 -10.9322 1.22376 2.44996 0.02654 0.48308 -0.06162 -2.3357 0 0 0 0 0 -0.0085 1.15778 -0.50952 0 1.21829 -0.12601 0.63672 -6.77742
PHE_119 -7.38947 1.0856 3.40483 0.02651 0.52785 0.10647 -2.43821 0 0 0 0 0 0.10665 1.23438 -0.28874 0 1.21829 0.34469 1.21201 -0.84915
PRO_120 -4.42666 0.87399 1.63042 0.00338 0.07601 -0.23977 -0.86277 0 0 0 0 0 -0.05296 0.13871 -0.99237 0 -1.64321 0.1079 1.17207 -4.21525
ASN_121 -4.70777 0.34151 3.84041 0.00475 0.21461 0.12462 -2.10256 0 0 -0.98488 0 0 -0.01552 2.94184 -0.14347 0 -1.34026 -0.37911 0.46973 -1.73609
TYR_122 -5.22481 0.71109 2.62264 0.02866 0.36215 -0.26254 -1.30684 0 0 -1.34964 0 0 0.0388 2.87186 -0.31524 0.30642 0.58223 -0.1669 0.99513 -0.107
PRO_123 -4.8681 0.62793 3.80978 0.00366 0.07797 -0.32517 -1.90209 0 0 0 0 0 -0.0588 0.1232 -0.75735 0 -1.64321 -0.46548 1.22857 -4.14908
SER_124 -1.60109 0.08333 1.59622 0.00158 0.05041 -0.12387 0.2812 0 0 0 0 0 0.04943 0.1009 -0.189 0 -0.28969 -0.62254 0.50122 -0.1619
PHE_125 -3.362 0.46968 1.01162 0.02112 0.2925 -0.23321 0.55831 0 0 0 0 0 -0.02074 1.53814 -0.21052 0 1.21829 -0.39409 0.32021 1.20931
LEU_126 -5.05657 0.59726 2.33531 0.01779 0.0838 -0.36597 -0.12228 0 0 0 0 0 0.0984 0.08688 -0.25356 0 1.66147 -0.02591 0.33046 -0.61293
ALA_127 -3.2294 0.35891 2.16054 0.0023 0 -0.1354 -1.57165 0 0 -0.36476 0 0 -0.05903 0 0.25289 0 1.32468 0.18673 0.38572 -0.68846
LYS_128 -4.47189 0.48191 3.23152 0.00758 0.12096 -0.29494 -0.10771 0 0 0 0 0 0.0028 0.9699 0.05552 0 -0.71458 0.11955 0.40714 -0.19224
GLN_129 -3.70366 0.30485 1.96382 0.00559 0.15963 0.04812 0.07314 0 0 0 0 0 -0.00082 2.4344 0.04499 0 -1.45095 -0.13421 0.34215 0.08703
GLY_130 -3.67835 0.44145 2.7288 0.00021 0 0.10208 -2.15487 0 0 0 0 0 0.11833 0 -0.81776 0 0.79816 0.177 0.32155 -1.9634
PHE_131 -8.83638 1.2755 1.54282 0.02363 0.12457 -0.064 -2.28065 0 0 0 0 0 0.05678 2.09253 -0.37957 0 1.21829 0.16102 0.71323 -4.35222
TYR_132 -9.09758 0.82184 4.54372 0.02595 0.16558 0.03372 -2.39326 0 0 0 0 0 0.00227 2.16825 -0.02283 0.00235 0.58223 -0.12461 0.63078 -2.66159
ILE_133 -8.56394 0.97813 1.44147 0.02775 0.07183 -0.27695 -1.17318 0 0 0 0 0 -0.04365 0.35631 -0.61464 0 2.30374 -0.25422 0.26445 -5.4829
GLU_134 -4.47554 0.36469 2.76407 0.00615 0.26923 -0.14539 -0.80589 0 0 0 0 0 -0.03391 2.54586 -0.18562 0 -2.72453 -0.27105 0.31126 -2.38068
ASP_135 -5.0475 0.27722 4.83571 0.00408 0.38601 -0.06558 -2.21629 0 0 0 0 0 0.06137 2.41908 0.18843 0 -2.14574 0.36825 0.28771 -0.64725
ILE_136 -5.21411 0.51294 1.16264 0.03084 0.09725 -0.22771 -0.80714 0 0 0 0 0 -0.01176 1.42142 -0.42112 0 2.30374 0.31773 0.39937 -0.43592
PHE_137 -9.82908 0.97309 3.4759 0.02894 0.11365 0.29647 -1.44755 0 0 0 0 0 0.15204 1.5073 -0.18117 0 1.21829 0.07606 0.50131 -3.11477
MET_138 -9.22532 0.87983 1.94373 0.03581 -0.05283 -0.34678 -1.35242 0 0 -0.45155 0 0 0.01311 2.50135 -0.00896 0 1.65735 0.20489 0.53142 -3.67037
ARG_139 -9.92973 1.07669 7.80777 0.02012 0.41717 0.50702 -6.28303 0 0 0 -3.06166 0 0.08192 3.43668 -0.00774 0 -0.09474 -0.22029 0.66955 -5.58028
GLU_140 -4.19432 0.71217 3.48387 0.00911 0.29832 -0.0885 -0.85767 0 0 0 0 0 -0.02515 2.56352 0.08316 0 -2.72453 4.88347 1.89971 6.04316
PRO_141 -5.48466 0.99897 2.42086 0.00271 0.04904 -0.3851 -0.62952 0 0 0 0 0 -0.0564 0.2085 -0.37101 0 -1.64321 5.16008 1.77632 2.04659
TYR_142 -11.0957 1.87007 2.59661 0.02771 0.29706 -0.15677 -2.27179 0 0 0 0 0 -0.03628 1.96007 -0.13419 0.01273 0.58223 -0.19978 0.57832 -5.96972
ARG_143 -6.57138 0.66109 6.09435 0.01157 0.20816 -0.09919 -2.21333 0 0 -0.45155 0 0 0.04449 1.54796 -0.0527 0 -0.09474 -0.38662 0.47526 -0.82663
ARG_144 -1.73023 0.24371 1.63242 0.01168 0.24111 -0.205 0.66489 0 0 0 0 0 -0.01452 1.30295 0.1357 0 -0.09474 -0.03421 0.38021 2.53398
LYS_145 -5.2672 0.66353 3.72625 0.01347 0.65066 -0.49061 -1.34275 0 0 0 0 0 -0.03602 2.16638 -0.00896 0 -0.71458 -0.02447 0.39934 -0.26496
GLY_146 -2.82623 0.31497 2.58396 7e-05 0 -0.07789 -0.93951 0 0 0 0 0 -0.10649 0 -1.47807 0 0.79816 -0.60605 0.37338 -1.96371
PHE_147 -9.86791 1.59719 1.4673 0.02652 0.27497 -0.09171 -0.79592 0 0 0 0 0 0.06647 2.58234 0.14527 0 1.21829 -0.53799 0.37456 -3.54062
GLY_148 -3.81802 0.25425 2.7219 9e-05 0 -0.18325 -0.72097 0 0 0 0 0 -0.07917 0 0.46982 0 0.79816 -0.03216 0.29367 -0.29568
LYS_149 -6.40976 0.64893 4.27412 0.00701 0.11158 -0.0935 -2.45754 0 0 0 0 0 -0.03635 0.968 -0.09968 0 -0.71458 -0.04111 0.29158 -3.55131
LEU_150 -7.65041 0.82583 4.01285 0.02496 0.07614 -0.27143 -1.84932 0 0 0 0 0 0.14712 0.5211 -0.26946 0 1.66147 -0.25295 0.38081 -2.64329
LEU_151 -10.4223 1.21926 2.08617 0.01663 0.08101 -0.36523 -1.58974 0 0 0 0 0 0.00632 1.12767 -0.21749 0 1.66147 -0.17362 0.57186 -5.99795
LEU_152 -7.65131 0.66176 2.03056 0.03081 0.20988 -0.18322 -1.68401 0 0 0 0 0 -0.02358 0.73608 -0.25201 0 1.66147 -0.14678 0.5042 -4.10613
THR_153 -5.77901 0.4212 5.12379 0.01482 0.06492 -0.21162 -2.9259 0 0 0 0 0 -0.00824 0.01506 0.01608 0 1.15175 -0.06631 0.22919 -1.95426
ALA_154 -6.57139 0.46555 2.53737 0.0017 0 -0.08947 -2.20324 0 0 0 0 0 -0.01488 0 -0.32216 0 1.32468 -0.2014 0.22575 -4.84749
VAL_155 -8.21894 0.78918 1.51519 0.0192 0.05422 -0.17319 -1.61979 0 0 0 0 0 0.01956 -0.00605 -0.32557 0 2.64269 -0.28402 0.26693 -5.32059
ALA_156 -4.65096 0.36412 2.97366 0.00145 0 -0.06187 -1.06592 0 0 0 0 0 0.10713 0 -0.33931 0 1.32468 -0.32384 0.26437 -1.40649
LYS_157 -6.80592 0.97123 4.99226 0.00609 0.09781 -0.35472 -2.21793 0 0 0 0 0 0.01493 1.02226 -0.02773 0 -0.71458 -0.44527 0.34816 -3.11341
GLN_158 -8.41604 0.61493 5.67126 0.00957 0.72165 -0.20775 -2.01588 0 0 -0.59976 0 0 0.01239 3.08896 -0.26169 0 -1.45095 -0.36016 0.38572 -2.80777
ALA_159 -6.75385 1.117 2.80351 0.00165 0 -0.13926 -2.05857 0 0 0 0 0 -0.04962 0 -0.10398 0 1.32468 -0.39948 0.36342 -3.8945
VAL_160 -4.60435 0.63028 2.72386 0.01893 0.03929 -0.14588 -0.85653 0 0 0 0 0 0.23513 0.01629 -0.13853 0 2.64269 -0.15885 0.40944 0.8118
LYS_161 -4.68181 0.19953 3.6533 0.00897 0.18833 -0.34638 -0.16753 0 0 0 0 0 0.01719 1.93217 -0.08067 0 -0.71458 -0.17339 9.47615 9.31129
LEU_162 -5.3648 0.47182 2.75535 0.01849 0.05725 -0.07068 -0.09436 0 0 0 0 0 0.01529 0.15246 -0.27839 0 1.66147 -0.3109 14.534 13.547
GLY_163 -1.12084 0.08743 0.81061 0.00017 0 -0.16008 0.20958 0 0 0 0 0 0.00158 0 0.14609 0 0.79816 0.62699 5.32505 6.72474
VAL_164 -6.45368 1.41157 1.80336 0.02345 0.03556 0.14512 -1.53922 0 0 0 0 0 0.9758 0.04424 -0.08601 0 2.64269 0.88148 0.74314 0.6275
GLY_165 -2.74486 0.1948 2.03076 0.00018 0 -0.02389 -1.09423 0 0 -0.36621 0 0 0.4169 0 -0.73316 0 0.79816 1.00323 1.25008 0.73173
ARG_166 -3.59642 0.26835 2.84269 0.01919 0.65459 0.09599 -2.71114 0 0 -0.36621 0 0 0.01455 1.52124 -0.22378 0 -0.09474 0.73319 0.72995 -0.11256
VAL_167 -5.60579 0.76166 -0.29632 0.01872 0.04306 -0.35038 -0.19739 0 0 0 0 0 -0.06315 0.18086 -0.75232 0 2.64269 -0.29019 0.26219 -3.64637
GLU_168 -5.19383 0.30231 3.77782 0.00563 0.22881 -0.13469 -2.92707 0 0 0 0 0 -0.00147 2.43875 0.18513 0 -2.72453 -0.10578 0.18769 -3.96124
TRP_169 -8.86494 1.55155 0.19606 0.03476 1.09078 -0.42855 -0.45211 0 0 0 0 0 0.05901 2.07776 -0.30388 0 2.26099 0.30404 0.46387 -2.01064
ILE_170 -4.50408 0.66168 0.10093 0.04483 0.08151 -0.21111 -0.13243 0 0 0 0 0 -0.00082 1.08709 -0.75195 0 2.30374 0.03073 0.4804 -0.80949
VAL_171 -4.63285 0.83079 -0.11203 0.01734 0.04094 -0.22291 0.19803 0 0 0 0 0 -0.05628 0.05489 -0.79199 0 2.64269 -0.3845 0.23566 -2.18021
ILE_172 -4.45838 0.58404 1.94538 0.03943 0.08736 -0.16323 -0.56517 0 0 0 0 0 -0.02319 0.8609 0.21161 0 2.30374 -0.36407 0.30106 0.75949
ASP_173 -2.66164 0.11901 2.71646 0.00382 0.30732 0.43259 -1.75883 0 0 0 -1.15627 0 -0.11399 1.37925 -0.01775 0 -2.14574 -0.24317 0.2855 -2.85344
TRP_174 -2.92231 0.32022 1.54582 0.01972 0.29584 -0.10872 -0.57236 0 0 0 0 0 0.05228 1.25228 -0.07489 0 2.26099 -0.2391 0.28984 2.1196
ASN_175 -5.87305 0.58654 4.28198 0.01374 0.77153 -0.47205 -2.43723 0 0 -0.60158 0 0 0.00291 1.87635 -0.55772 0 -1.34026 -0.18289 0.42903 -3.50271
VAL_176 -4.65791 0.29889 3.61364 0.02643 0.05639 -0.33096 -1.58493 0 0 0 0 0 -0.05198 0.02671 -0.12795 0 2.64269 -0.12076 0.36638 0.15665
ASN_177 -3.6476 0.22672 3.49075 0.00661 0.25835 -0.2832 -1.07441 0 0 0 0 0 0.09066 1.03581 0.58113 0 -1.34026 0.02159 0.20323 -0.43064
ALA_178 -5.49923 0.63038 3.241 0.00159 0 -0.49394 -1.57365 0 0 -0.60158 0 0 -0.01823 0 -0.2083 0 1.32468 -0.0873 0.19429 -3.09028
ILE_179 -7.57491 0.53571 4.40597 0.02227 0.06948 -0.38473 -1.58557 0 0 0 0 0 -0.03981 0.08825 -0.44162 0 2.30374 -0.18667 0.25881 -2.52908
ASN_180 -5.72471 0.3667 5.44551 0.00508 0.24247 -0.57981 -2.12814 0 0 0 0 0 0.13725 1.0159 0.45903 0 -1.34026 0.09036 0.25434 -1.75627
PHE_181 -9.07046 0.94596 4.17403 0.02375 0.22109 -0.24305 -2.04435 0 0 0 0 0 0.00335 1.93219 -0.51238 0 1.21829 0.13144 0.30526 -2.91487
TYR_182 -10.7428 1.52828 3.36337 0.02661 0.23779 -0.56493 -2.08373 0 0 0 0 0 0.03408 2.36686 0.10593 0 0.58223 -0.0445 0.45403 -4.7368
GLU_183 -5.37952 0.2757 4.84698 0.00469 0.226 -0.26366 -1.46442 0 0 0 0 0 0.00615 2.58032 -0.28218 0 -2.72453 -0.37389 0.33977 -2.20858
GLN_184 -3.83764 0.391 3.70639 0.00664 0.19182 -0.31842 -1.26075 0 0 0 0 0 -0.02166 2.44442 -0.25952 0 -1.45095 -0.45544 0.19785 -0.66624
MET_185 -6.43642 0.65641 2.52348 0.01184 0.11135 -0.10337 -0.95594 0 0 0 0 0 -0.01678 0.95559 0.09296 0 1.65735 -0.3314 0.24318 -1.59176
GLY_186 -1.57495 0.17121 1.88403 7e-05 0 -0.13229 -0.99212 0 0 0 0 0 -0.15276 0 -1.48923 0 0.79816 -0.41104 0.28657 -1.61236
ALA_187 -3.15055 0.59151 1.58021 0.00196 0 -0.26485 -0.40811 0 0 0 0 0 0.08272 0 -0.09335 0 1.32468 -0.4976 0.33875 -0.49464
GLN_188 -3.09878 0.16178 1.71377 0.01046 0.4342 -0.06109 -0.94322 0 0 -0.78252 0 0 0.01764 2.42977 0.32043 0 -1.45095 -0.1927 0.28522 -1.15599
VAL_189 -3.6541 0.1765 1.45346 0.01572 0.04057 -0.01545 -0.91834 0 0 -0.78252 0 0 -0.0586 0.01697 -0.45126 0 2.64269 -0.20925 0.14295 -1.60067
PHE_190 -4.31504 0.37872 1.35618 0.02291 0.25885 -0.31005 0.20376 0 0 0 0 0 0.03121 1.60343 -0.30436 0 1.21829 0.02723 0.18906 0.3602
LYS_191 -2.01081 0.11325 1.40311 0.00834 0.15029 -0.23404 0.0727 0 0 0 0 0 -0.00025 0.82235 -0.03052 0 -0.71458 0.06796 0.17766 -0.17455
GLU_192 -1.48788 0.18814 1.31443 0.00618 0.30423 -0.15154 -0.00598 0 0 0 0 0 -0.03584 2.37233 -0.1067 0 -2.72453 -0.44867 0.10225 -0.67357
TRP_193 -5.20278 0.45476 1.66826 0.02415 0.35395 -0.57128 -0.50593 0 0 0 0 0 0.02065 2.00482 -0.16751 0 2.26099 0.25421 0.14213 0.73642
ARG_194 -2.91249 0.24081 2.92758 0.01803 0.40156 0.14993 -2.82407 0 0 0 -1.15627 0 0.03368 2.6929 -0.01209 0 -0.09474 0.46435 0.39274 0.3219
LEU_195 -3.84637 0.49203 -0.27965 0.01622 0.06767 -0.27341 0.05032 0 0 0 0 0 -0.00436 1.60952 0.09546 0 1.66147 -0.03439 0.36167 -0.0838
CYS_196 -1.80551 0.07498 0.52451 0.00359 0.03399 -0.12788 -0.10498 0 0 0 0 0 -0.02734 0.06668 -0.42798 0 3.25479 0.31409 0.13214 1.91106
ARG_197 -3.01608 0.20199 1.13371 0.01767 0.36937 -0.47336 -0.03163 0 0 0 0 0 -0.04763 1.89559 0.09469 0 -0.09474 0.34329 0.1269 0.51976
LEU_198 -4.80089 0.50911 0.1675 0.0192 0.05899 -0.33258 -0.31557 0 0 0 0 0 -0.00542 0.12737 -0.31695 0 1.66147 -0.0767 0.13138 -3.17309
THR_199 -3.60275 0.36338 1.98327 0.00615 0.08736 -0.23375 -0.97778 0 0 0 0 0 0.14316 0.05256 -0.32626 0 1.15175 -0.32511 0.19072 -1.48732
GLY_200 -2.63263 0.26929 2.78763 1e-05 0 -0.09637 -1.38375 0 0 0 0 0 -0.21481 0 -1.31274 0 0.79816 -0.24985 0.19906 -1.83599
ASP_201 -3.28759 0.21379 3.40433 0.00383 0.30896 -0.09989 -1.29626 0 0 0 0 0 -0.07206 1.42301 -0.01085 0 -2.14574 -0.22293 0.19546 -1.58594
ALA_202 -4.60259 0.60537 2.42863 0.00156 0 -0.12184 -1.23828 0 0 0 0 0 -0.05682 0 -0.28802 0 1.32468 -0.48367 0.20921 -2.22177
LEU_203 -6.71513 0.54443 4.67476 0.02603 0.07727 -0.32272 -1.12697 0 0 0 0 0 0.0123 0.24047 -0.26016 0 1.66147 -0.36681 0.27418 -1.28087
GLN_204 -5.52115 0.30447 5.58928 0.00668 0.21082 -0.41519 -1.99357 0 0 0 0 0 0.01057 2.7621 -0.14207 0 -1.45095 -0.20133 0.30128 -0.53906
ALA_205 -4.79326 0.43354 3.62485 0.0015 0 -0.16858 -1.90161 0 0 0 0 0 -0.01983 0 -0.20402 0 1.32468 -0.27955 0.3029 -1.67936
ILE_206 -5.95724 0.55452 4.16304 0.05223 0.12082 -0.50647 -1.88676 0 0 0 0 0 -0.01433 1.17569 -0.37099 0 2.30374 -0.18294 0.29765 -0.25103
ASP_207 -3.52154 0.11358 3.90488 0.00321 0.2829 -0.34981 -0.56481 0 0 0 0 0 -0.01856 1.30797 0.08595 0 -2.14574 -0.21296 0.21719 -0.89773
LYS_208 -3.7414 0.23465 3.32138 0.0071 0.12628 -0.32271 -1.19102 0 0 0 0 0 0.01755 0.88504 -0.12248 0 -0.71458 -0.34958 0.17201 -1.67776
LEU_209 -4.04934 0.3552 2.73222 0.0182 0.07652 -0.21726 -1.39817 0 0 0 0 0 -0.04089 0.31166 -0.23982 0 1.66147 -0.16116 0.2312 -0.72019
ASN_210 -2.47124 0.12472 2.2303 0.00755 0.30531 -0.47435 -1.17262 0 0 0 0 0 0.00069 2.03031 -0.53776 0 -1.34026 -0.00999 0.29647 -1.01088
ILE:CtermProteinFull_211 -1.64956 0.1579 1.19275 0.05329 0.3604 -0.16734 -0.89001 0 0 0 0 0 0 0.10406 0 0 2.30374 -0.02228 0.33504 1.77799
#END_POSE_ENERGIES_TABLE /home/grads/bernardm/FoldingBenchMarks/RosettaFold/RoseTTAFold/results_pyrosetta_rerun/T1127.pdb/pdb-3track/model0_0_0.45.pdb
