# Supplementary material for: The transformative power of transformers in protein structure prediction
Source: Proc Natl Acad Sci U S A. 2023 Jul 31;120(32):e2303499120. doi: 10.1073/pnas.2303499120 (PMC10410766; doi:10.1073/pnas.2303499120)
Supplement: Supplementary file 2 — Dataset S01 (GZ) [file pnas.2303499120.sd01.gz › SI_Data/predicted_structures/RoseTTAFold/T1133.pdb]

HEADER                                            25-DEC-22   XXXX              
EXPDTA    THEORETICAL MODEL                                                     
REMARK 220                                                                      
REMARK 220 EXPERIMENTAL DETAILS                                                 
REMARK 220  EXPERIMENT TYPE                : THEORETICAL MODELLING              
REMARK 220  DATE OF DATA COLLECTION        : 25-DEC-22                          
REMARK 220                                                                      
REMARK 220 REMARK: MODEL GENERATED BY ROSETTA                                   
REMARK 220  VERSION 2022.39+release.d8d9982                                     
SSBOND     CYS A   80    CYS A  132                                       2.04  
ATOM      1  N   MET A   1       3.528  -0.653  -0.175  1.00  0.00           N  
ATOM      2  CA  MET A   1       3.246   0.332  -1.210  1.00  0.00           C  
ATOM      3  C   MET A   1       2.423   1.518  -0.715  1.00  0.00           C  
ATOM      4  O   MET A   1       2.057   1.606   0.473  1.00  0.00           O  
ATOM      5  CB  MET A   1       2.542  -0.338  -2.395  1.00  0.00           C  
ATOM      6  CG  MET A   1       3.365  -1.383  -3.128  1.00  0.00           C  
ATOM      7  SD  MET A   1       4.812  -0.656  -3.938  1.00  0.00           S  
ATOM      8  CE  MET A   1       4.008   0.213  -5.277  1.00  0.00           C  
ATOM      9 1H   MET A   1       4.277  -0.318   0.413  1.00  0.00           H  
ATOM     10 2H   MET A   1       2.700  -0.803   0.382  1.00  0.00           H  
ATOM     11 3H   MET A   1       3.802  -1.524  -0.609  1.00  0.00           H  
ATOM     12  HA  MET A   1       4.198   0.731  -1.561  1.00  0.00           H  
ATOM     13 1HB  MET A   1       1.624  -0.812  -2.052  1.00  0.00           H  
ATOM     14 2HB  MET A   1       2.264   0.409  -3.121  1.00  0.00           H  
ATOM     15 1HG  MET A   1       3.704  -2.145  -2.430  1.00  0.00           H  
ATOM     16 2HG  MET A   1       2.748  -1.862  -3.890  1.00  0.00           H  
ATOM     17 1HE  MET A   1       4.752   0.744  -5.880  1.00  0.00           H  
ATOM     18 2HE  MET A   1       3.473  -0.498  -5.903  1.00  0.00           H  
ATOM     19 3HE  MET A   1       3.308   0.919  -4.857  1.00  0.00           H  
ATOM     20  N   ALA A   2       2.159   2.417  -1.671  1.00  0.00           N  
ATOM     21  CA  ALA A   2       1.415   3.662  -1.515  1.00  0.00           C  
ATOM     22  C   ALA A   2       0.789   4.009  -2.880  1.00  0.00           C  
ATOM     23  O   ALA A   2       1.294   3.523  -3.871  1.00  0.00           O  
ATOM     24  CB  ALA A   2       2.358   4.746  -1.043  1.00  0.00           C  
ATOM     25  H   ALA A   2       2.513   2.228  -2.593  1.00  0.00           H  
ATOM     26  HA  ALA A   2       0.632   3.490  -0.795  1.00  0.00           H  
ATOM     27 1HB  ALA A   2       1.846   5.641  -0.918  1.00  0.00           H  
ATOM     28 2HB  ALA A   2       2.791   4.458  -0.091  1.00  0.00           H  
ATOM     29 3HB  ALA A   2       3.147   4.884  -1.777  1.00  0.00           H  
ATOM     30  N   PRO A   3      -0.322   4.759  -2.978  1.00  0.00           N  
ATOM     31  CA  PRO A   3      -1.015   5.102  -4.225  1.00  0.00           C  
ATOM     32  C   PRO A   3      -0.408   6.211  -5.103  1.00  0.00           C  
ATOM     33  O   PRO A   3       0.029   7.231  -4.601  1.00  0.00           O  
ATOM     34  CB  PRO A   3      -2.378   5.521  -3.664  1.00  0.00           C  
ATOM     35  CG  PRO A   3      -2.080   6.078  -2.341  1.00  0.00           C  
ATOM     36  CD  PRO A   3      -0.899   5.308  -1.807  1.00  0.00           C  
ATOM     37  HA  PRO A   3      -1.127   4.200  -4.811  1.00  0.00           H  
ATOM     38 1HB  PRO A   3      -2.875   6.210  -4.358  1.00  0.00           H  
ATOM     39 2HB  PRO A   3      -3.022   4.678  -3.529  1.00  0.00           H  
ATOM     40 1HG  PRO A   3      -1.866   7.096  -2.484  1.00  0.00           H  
ATOM     41 2HG  PRO A   3      -2.959   6.028  -1.683  1.00  0.00           H  
ATOM     42 1HD  PRO A   3      -0.221   5.966  -1.368  1.00  0.00           H  
ATOM     43 2HD  PRO A   3      -1.172   4.569  -1.127  1.00  0.00           H  
ATOM     44  N   SER A   4      -0.560   6.106  -6.428  1.00  0.00           N  
ATOM     45  CA  SER A   4      -0.218   7.238  -7.323  1.00  0.00           C  
ATOM     46  C   SER A   4      -1.339   8.284  -7.443  1.00  0.00           C  
ATOM     47  O   SER A   4      -1.107   9.432  -7.826  1.00  0.00           O  
ATOM     48  CB  SER A   4       0.030   6.761  -8.717  1.00  0.00           C  
ATOM     49  OG  SER A   4      -1.132   6.238  -9.198  1.00  0.00           O  
ATOM     50  H   SER A   4      -0.844   5.200  -6.805  1.00  0.00           H  
ATOM     51  HA  SER A   4       0.681   7.715  -6.938  1.00  0.00           H  
ATOM     52 1HB  SER A   4       0.305   7.600  -9.326  1.00  0.00           H  
ATOM     53 2HB  SER A   4       0.821   6.045  -8.768  1.00  0.00           H  
ATOM     54  HG  SER A   4      -1.086   6.263 -10.170  1.00  0.00           H  
ATOM     55  N   THR A   5      -2.551   7.851  -7.146  1.00  0.00           N  
ATOM     56  CA  THR A   5      -3.779   8.641  -7.233  1.00  0.00           C  
ATOM     57  C   THR A   5      -4.483   8.424  -5.906  1.00  0.00           C  
ATOM     58  O   THR A   5      -5.346   7.558  -5.820  1.00  0.00           O  
ATOM     59  CB  THR A   5      -4.697   8.210  -8.415  1.00  0.00           C  
ATOM     60  OG1 THR A   5      -5.031   6.819  -8.308  1.00  0.00           O  
ATOM     61  CG2 THR A   5      -3.996   8.435  -9.756  1.00  0.00           C  
ATOM     62  H   THR A   5      -2.613   6.887  -6.858  1.00  0.00           H  
ATOM     63  HA  THR A   5      -3.538   9.690  -7.372  1.00  0.00           H  
ATOM     64  HB  THR A   5      -5.613   8.798  -8.394  1.00  0.00           H  
ATOM     65  HG1 THR A   5      -5.325   6.458  -9.185  1.00  0.00           H  
ATOM     66 1HG2 THR A   5      -4.662   8.131 -10.566  1.00  0.00           H  
ATOM     67 2HG2 THR A   5      -3.745   9.489  -9.863  1.00  0.00           H  
ATOM     68 3HG2 THR A   5      -3.089   7.841  -9.801  1.00  0.00           H  
ATOM     69  N   PRO A   6      -4.111   9.139  -4.835  1.00  0.00           N  
ATOM     70  CA  PRO A   6      -4.428   8.790  -3.463  1.00  0.00           C  
ATOM     71  C   PRO A   6      -5.856   8.310  -3.287  1.00  0.00           C  
ATOM     72  O   PRO A   6      -6.808   9.079  -3.398  1.00  0.00           O  
ATOM     73  CB  PRO A   6      -4.185  10.122  -2.754  1.00  0.00           C  
ATOM     74  CG  PRO A   6      -3.116  10.799  -3.578  1.00  0.00           C  
ATOM     75  CD  PRO A   6      -3.421  10.425  -5.002  1.00  0.00           C  
ATOM     76  HA  PRO A   6      -3.735   8.041  -3.112  1.00  0.00           H  
ATOM     77 1HB  PRO A   6      -5.119  10.698  -2.672  1.00  0.00           H  
ATOM     78 2HB  PRO A   6      -3.817   9.928  -1.751  1.00  0.00           H  
ATOM     79 1HG  PRO A   6      -3.148  11.888  -3.410  1.00  0.00           H  
ATOM     80 2HG  PRO A   6      -2.132  10.475  -3.254  1.00  0.00           H  
ATOM     81 1HD  PRO A   6      -4.082  11.164  -5.478  1.00  0.00           H  
ATOM     82 2HD  PRO A   6      -2.467  10.301  -5.541  1.00  0.00           H  
ATOM     83  N   LEU A   7      -5.964   7.019  -2.960  1.00  0.00           N  
ATOM     84  CA  LEU A   7      -7.227   6.326  -2.725  1.00  0.00           C  
ATOM     85  C   LEU A   7      -7.028   5.068  -1.898  1.00  0.00           C  
ATOM     86  O   LEU A   7      -6.040   4.338  -2.075  1.00  0.00           O  
ATOM     87  CB  LEU A   7      -7.921   5.988  -4.036  1.00  0.00           C  
ATOM     88  CG  LEU A   7      -9.252   5.315  -3.939  1.00  0.00           C  
ATOM     89  CD1 LEU A   7     -10.099   5.802  -5.026  1.00  0.00           C  
ATOM     90  CD2 LEU A   7      -9.056   3.820  -4.078  1.00  0.00           C  
ATOM     91  H   LEU A   7      -5.117   6.480  -2.890  1.00  0.00           H  
ATOM     92  HA  LEU A   7      -7.883   6.989  -2.174  1.00  0.00           H  
ATOM     93 1HB  LEU A   7      -8.014   6.886  -4.647  1.00  0.00           H  
ATOM     94 2HB  LEU A   7      -7.326   5.294  -4.535  1.00  0.00           H  
ATOM     95  HG  LEU A   7      -9.727   5.549  -2.995  1.00  0.00           H  
ATOM     96 1HD1 LEU A   7     -11.044   5.330  -4.957  1.00  0.00           H  
ATOM     97 2HD1 LEU A   7     -10.221   6.878  -4.928  1.00  0.00           H  
ATOM     98 3HD1 LEU A   7      -9.631   5.570  -5.970  1.00  0.00           H  
ATOM     99 1HD2 LEU A   7     -10.012   3.327  -4.026  1.00  0.00           H  
ATOM    100 2HD2 LEU A   7      -8.590   3.622  -5.037  1.00  0.00           H  
ATOM    101 3HD2 LEU A   7      -8.420   3.445  -3.288  1.00  0.00           H  
ATOM    102  N   LEU A   8      -7.970   4.833  -0.989  1.00  0.00           N  
ATOM    103  CA  LEU A   8      -7.992   3.652  -0.142  1.00  0.00           C  
ATOM    104  C   LEU A   8      -9.155   2.700  -0.447  1.00  0.00           C  
ATOM    105  O   LEU A   8     -10.303   3.123  -0.547  1.00  0.00           O  
ATOM    106  CB  LEU A   8      -8.033   4.083   1.316  1.00  0.00           C  
ATOM    107  CG  LEU A   8      -8.221   2.999   2.260  1.00  0.00           C  
ATOM    108  CD1 LEU A   8      -7.060   2.204   2.132  1.00  0.00           C  
ATOM    109  CD2 LEU A   8      -8.367   3.523   3.649  1.00  0.00           C  
ATOM    110  H   LEU A   8      -8.739   5.493  -0.902  1.00  0.00           H  
ATOM    111  HA  LEU A   8      -7.075   3.101  -0.303  1.00  0.00           H  
ATOM    112 1HB  LEU A   8      -7.083   4.496   1.561  1.00  0.00           H  
ATOM    113 2HB  LEU A   8      -8.745   4.841   1.459  1.00  0.00           H  
ATOM    114  HG  LEU A   8      -9.098   2.406   2.003  1.00  0.00           H  
ATOM    115 1HD1 LEU A   8      -7.113   1.376   2.773  1.00  0.00           H  
ATOM    116 2HD1 LEU A   8      -6.991   1.876   1.141  1.00  0.00           H  
ATOM    117 3HD1 LEU A   8      -6.213   2.815   2.349  1.00  0.00           H  
ATOM    118 1HD2 LEU A   8      -8.468   2.687   4.345  1.00  0.00           H  
ATOM    119 2HD2 LEU A   8      -7.476   4.097   3.890  1.00  0.00           H  
ATOM    120 3HD2 LEU A   8      -9.250   4.159   3.716  1.00  0.00           H  
ATOM    121  N   THR A   9      -8.863   1.408  -0.612  1.00  0.00           N  
ATOM    122  CA  THR A   9      -9.912   0.428  -0.867  1.00  0.00           C  
ATOM    123  C   THR A   9     -10.124  -0.522   0.304  1.00  0.00           C  
ATOM    124  O   THR A   9      -9.179  -1.050   0.907  1.00  0.00           O  
ATOM    125  CB  THR A   9      -9.643  -0.339  -2.154  1.00  0.00           C  
ATOM    126  OG1 THR A   9      -9.626   0.582  -3.200  1.00  0.00           O  
ATOM    127  CG2 THR A   9     -10.712  -1.341  -2.430  1.00  0.00           C  
ATOM    128  H   THR A   9      -7.894   1.086  -0.549  1.00  0.00           H  
ATOM    129  HA  THR A   9     -10.851   0.961  -1.013  1.00  0.00           H  
ATOM    130  HB  THR A   9      -8.676  -0.838  -2.086  1.00  0.00           H  
ATOM    131  HG1 THR A   9      -8.807   1.082  -3.175  1.00  0.00           H  
ATOM    132 1HG2 THR A   9     -10.495  -1.849  -3.369  1.00  0.00           H  
ATOM    133 2HG2 THR A   9     -10.750  -2.072  -1.625  1.00  0.00           H  
ATOM    134 3HG2 THR A   9     -11.676  -0.831  -2.507  1.00  0.00           H  
ATOM    135  N   VAL A  10     -11.398  -0.697   0.644  1.00  0.00           N  
ATOM    136  CA  VAL A  10     -11.833  -1.507   1.769  1.00  0.00           C  
ATOM    137  C   VAL A  10     -12.732  -2.670   1.331  1.00  0.00           C  
ATOM    138  O   VAL A  10     -13.756  -2.465   0.674  1.00  0.00           O  
ATOM    139  CB  VAL A  10     -12.617  -0.594   2.712  1.00  0.00           C  
ATOM    140  CG1 VAL A  10     -13.098  -1.357   3.902  1.00  0.00           C  
ATOM    141  CG2 VAL A  10     -11.765   0.607   3.096  1.00  0.00           C  
ATOM    142  H   VAL A  10     -12.112  -0.231   0.085  1.00  0.00           H  
ATOM    143  HA  VAL A  10     -10.955  -1.909   2.274  1.00  0.00           H  
ATOM    144  HB  VAL A  10     -13.495  -0.238   2.179  1.00  0.00           H  
ATOM    145 1HG1 VAL A  10     -13.674  -0.718   4.544  1.00  0.00           H  
ATOM    146 2HG1 VAL A  10     -13.717  -2.194   3.574  1.00  0.00           H  
ATOM    147 3HG1 VAL A  10     -12.260  -1.714   4.437  1.00  0.00           H  
ATOM    148 1HG2 VAL A  10     -12.345   1.256   3.714  1.00  0.00           H  
ATOM    149 2HG2 VAL A  10     -10.887   0.281   3.630  1.00  0.00           H  
ATOM    150 3HG2 VAL A  10     -11.465   1.154   2.203  1.00  0.00           H  
ATOM    151  N   ARG A  11     -12.361  -3.897   1.694  1.00  0.00           N  
ATOM    152  CA  ARG A  11     -13.093  -5.098   1.286  1.00  0.00           C  
ATOM    153  C   ARG A  11     -13.525  -5.968   2.463  1.00  0.00           C  
ATOM    154  O   ARG A  11     -12.709  -6.260   3.345  1.00  0.00           O  
ATOM    155  CB  ARG A  11     -12.194  -5.945   0.389  1.00  0.00           C  
ATOM    156  CG  ARG A  11     -12.807  -7.221  -0.132  1.00  0.00           C  
ATOM    157  CD  ARG A  11     -11.917  -7.919  -1.111  1.00  0.00           C  
ATOM    158  NE  ARG A  11     -10.712  -8.432  -0.514  1.00  0.00           N  
ATOM    159  CZ  ARG A  11     -10.606  -9.634   0.086  1.00  0.00           C  
ATOM    160  NH1 ARG A  11     -11.649 -10.441   0.180  1.00  0.00           N  
ATOM    161  NH2 ARG A  11      -9.438 -10.002   0.578  1.00  0.00           N  
ATOM    162  H   ARG A  11     -11.504  -4.015   2.228  1.00  0.00           H  
ATOM    163  HA  ARG A  11     -13.983  -4.797   0.734  1.00  0.00           H  
ATOM    164 1HB  ARG A  11     -11.877  -5.357  -0.469  1.00  0.00           H  
ATOM    165 2HB  ARG A  11     -11.298  -6.218   0.943  1.00  0.00           H  
ATOM    166 1HG  ARG A  11     -13.017  -7.909   0.689  1.00  0.00           H  
ATOM    167 2HG  ARG A  11     -13.727  -6.969  -0.627  1.00  0.00           H  
ATOM    168 1HD  ARG A  11     -12.430  -8.740  -1.566  1.00  0.00           H  
ATOM    169 2HD  ARG A  11     -11.632  -7.224  -1.873  1.00  0.00           H  
ATOM    170  HE  ARG A  11      -9.876  -7.860  -0.564  1.00  0.00           H  
ATOM    171 1HH1 ARG A  11     -12.571 -10.174  -0.209  1.00  0.00           H  
ATOM    172 2HH1 ARG A  11     -11.548 -11.341   0.619  1.00  0.00           H  
ATOM    173 1HH2 ARG A  11      -8.629  -9.368   0.485  1.00  0.00           H  
ATOM    174 2HH2 ARG A  11      -9.331 -10.897   1.026  1.00  0.00           H  
ATOM    175  N   GLY A  12     -14.777  -6.447   2.447  1.00  0.00           N  
ATOM    176  CA  GLY A  12     -15.268  -7.342   3.502  1.00  0.00           C  
ATOM    177  C   GLY A  12     -16.587  -8.055   3.166  1.00  0.00           C  
ATOM    178  O   GLY A  12     -16.981  -8.172   2.004  1.00  0.00           O  
ATOM    179  H   GLY A  12     -15.419  -6.127   1.720  1.00  0.00           H  
ATOM    180 1HA  GLY A  12     -14.511  -8.079   3.728  1.00  0.00           H  
ATOM    181 2HA  GLY A  12     -15.406  -6.760   4.406  1.00  0.00           H  
ATOM    182  N   SER A  13     -17.273  -8.547   4.207  1.00  0.00           N  
ATOM    183  CA  SER A  13     -18.520  -9.320   4.071  1.00  0.00           C  
ATOM    184  C   SER A  13     -19.670  -8.443   3.604  1.00  0.00           C  
ATOM    185  O   SER A  13     -20.722  -8.925   3.193  1.00  0.00           O  
ATOM    186  CB  SER A  13     -18.911  -9.941   5.391  1.00  0.00           C  
ATOM    187  OG  SER A  13     -19.342  -8.954   6.300  1.00  0.00           O  
ATOM    188  H   SER A  13     -16.898  -8.380   5.137  1.00  0.00           H  
ATOM    189  HA  SER A  13     -18.372 -10.105   3.329  1.00  0.00           H  
ATOM    190 1HB  SER A  13     -19.707 -10.666   5.230  1.00  0.00           H  
ATOM    191 2HB  SER A  13     -18.062 -10.476   5.808  1.00  0.00           H  
ATOM    192  HG  SER A  13     -20.031  -8.453   5.829  1.00  0.00           H  
ATOM    193  N   GLU A  14     -19.450  -7.143   3.704  1.00  0.00           N  
ATOM    194  CA  GLU A  14     -20.376  -6.101   3.319  1.00  0.00           C  
ATOM    195  C   GLU A  14     -19.939  -5.456   2.009  1.00  0.00           C  
ATOM    196  O   GLU A  14     -20.328  -4.319   1.703  1.00  0.00           O  
ATOM    197  CB  GLU A  14     -20.480  -5.058   4.417  1.00  0.00           C  
ATOM    198  CG  GLU A  14     -21.084  -5.557   5.715  1.00  0.00           C  
ATOM    199  CD  GLU A  14     -21.139  -4.484   6.770  1.00  0.00           C  
ATOM    200  OE1 GLU A  14     -20.110  -3.907   7.042  1.00  0.00           O  
ATOM    201  OE2 GLU A  14     -22.195  -4.246   7.302  1.00  0.00           O  
ATOM    202  H   GLU A  14     -18.551  -6.863   4.069  1.00  0.00           H  
ATOM    203  HA  GLU A  14     -21.359  -6.547   3.159  1.00  0.00           H  
ATOM    204 1HB  GLU A  14     -19.482  -4.714   4.650  1.00  0.00           H  
ATOM    205 2HB  GLU A  14     -21.063  -4.205   4.064  1.00  0.00           H  
ATOM    206 1HG  GLU A  14     -22.093  -5.923   5.524  1.00  0.00           H  
ATOM    207 2HG  GLU A  14     -20.488  -6.389   6.075  1.00  0.00           H  
ATOM    208  N   GLY A  15     -19.111  -6.171   1.251  1.00  0.00           N  
ATOM    209  CA  GLY A  15     -18.728  -5.706  -0.062  1.00  0.00           C  
ATOM    210  C   GLY A  15     -17.485  -4.872  -0.130  1.00  0.00           C  
ATOM    211  O   GLY A  15     -16.625  -4.892   0.755  1.00  0.00           O  
ATOM    212  H   GLY A  15     -18.754  -7.073   1.564  1.00  0.00           H  
ATOM    213 1HA  GLY A  15     -18.638  -6.559  -0.736  1.00  0.00           H  
ATOM    214 2HA  GLY A  15     -19.534  -5.104  -0.448  1.00  0.00           H  
ATOM    215  N   LEU A  16     -17.357  -4.217  -1.265  1.00  0.00           N  
ATOM    216  CA  LEU A  16     -16.194  -3.434  -1.599  1.00  0.00           C  
ATOM    217  C   LEU A  16     -16.519  -1.962  -1.656  1.00  0.00           C  
ATOM    218  O   LEU A  16     -17.542  -1.588  -2.237  1.00  0.00           O  
ATOM    219  CB  LEU A  16     -15.677  -3.859  -2.962  1.00  0.00           C  
ATOM    220  CG  LEU A  16     -14.430  -3.234  -3.390  1.00  0.00           C  
ATOM    221  CD1 LEU A  16     -13.380  -3.721  -2.505  1.00  0.00           C  
ATOM    222  CD2 LEU A  16     -14.164  -3.606  -4.762  1.00  0.00           C  
ATOM    223  H   LEU A  16     -18.112  -4.283  -1.934  1.00  0.00           H  
ATOM    224  HA  LEU A  16     -15.428  -3.594  -0.844  1.00  0.00           H  
ATOM    225 1HB  LEU A  16     -15.518  -4.924  -2.949  1.00  0.00           H  
ATOM    226 2HB  LEU A  16     -16.439  -3.635  -3.713  1.00  0.00           H  
ATOM    227  HG  LEU A  16     -14.482  -2.153  -3.311  1.00  0.00           H  
ATOM    228 1HD1 LEU A  16     -12.451  -3.307  -2.799  1.00  0.00           H  
ATOM    229 2HD1 LEU A  16     -13.604  -3.436  -1.501  1.00  0.00           H  
ATOM    230 3HD1 LEU A  16     -13.337  -4.797  -2.565  1.00  0.00           H  
ATOM    231 1HD2 LEU A  16     -13.247  -3.177  -5.060  1.00  0.00           H  
ATOM    232 2HD2 LEU A  16     -14.102  -4.683  -4.823  1.00  0.00           H  
ATOM    233 3HD2 LEU A  16     -14.967  -3.247  -5.401  1.00  0.00           H  
ATOM    234  N   TYR A  17     -15.672  -1.120  -1.067  1.00  0.00           N  
ATOM    235  CA  TYR A  17     -15.869   0.312  -1.229  1.00  0.00           C  
ATOM    236  C   TYR A  17     -14.551   1.078  -1.259  1.00  0.00           C  
ATOM    237  O   TYR A  17     -13.493   0.559  -0.900  1.00  0.00           O  
ATOM    238  CB  TYR A  17     -16.807   0.899  -0.178  1.00  0.00           C  
ATOM    239  CG  TYR A  17     -16.354   0.991   1.241  1.00  0.00           C  
ATOM    240  CD1 TYR A  17     -15.783   2.179   1.687  1.00  0.00           C  
ATOM    241  CD2 TYR A  17     -16.548  -0.056   2.115  1.00  0.00           C  
ATOM    242  CE1 TYR A  17     -15.420   2.317   2.994  1.00  0.00           C  
ATOM    243  CE2 TYR A  17     -16.181   0.093   3.431  1.00  0.00           C  
ATOM    244  CZ  TYR A  17     -15.625   1.278   3.862  1.00  0.00           C  
ATOM    245  OH  TYR A  17     -15.286   1.426   5.157  1.00  0.00           O  
ATOM    246  H   TYR A  17     -14.887  -1.489  -0.529  1.00  0.00           H  
ATOM    247  HA  TYR A  17     -16.351   0.466  -2.182  1.00  0.00           H  
ATOM    248 1HB  TYR A  17     -17.083   1.907  -0.494  1.00  0.00           H  
ATOM    249 2HB  TYR A  17     -17.718   0.324  -0.187  1.00  0.00           H  
ATOM    250  HD1 TYR A  17     -15.638   3.010   0.996  1.00  0.00           H  
ATOM    251  HD2 TYR A  17     -17.000  -0.988   1.769  1.00  0.00           H  
ATOM    252  HE1 TYR A  17     -14.985   3.251   3.346  1.00  0.00           H  
ATOM    253  HE2 TYR A  17     -16.338  -0.722   4.136  1.00  0.00           H  
ATOM    254  HH  TYR A  17     -14.813   2.238   5.277  1.00  0.00           H  
ATOM    255  N   MET A  18     -14.620   2.326  -1.701  1.00  0.00           N  
ATOM    256  CA  MET A  18     -13.441   3.174  -1.765  1.00  0.00           C  
ATOM    257  C   MET A  18     -13.560   4.378  -0.841  1.00  0.00           C  
ATOM    258  O   MET A  18     -14.658   4.860  -0.564  1.00  0.00           O  
ATOM    259  CB  MET A  18     -13.204   3.653  -3.200  1.00  0.00           C  
ATOM    260  CG  MET A  18     -12.860   2.574  -4.240  1.00  0.00           C  
ATOM    261  SD  MET A  18     -12.678   3.300  -5.905  1.00  0.00           S  
ATOM    262  CE  MET A  18     -12.066   1.979  -6.871  1.00  0.00           C  
ATOM    263  H   MET A  18     -15.512   2.704  -1.994  1.00  0.00           H  
ATOM    264  HA  MET A  18     -12.576   2.599  -1.443  1.00  0.00           H  
ATOM    265 1HB  MET A  18     -14.092   4.180  -3.555  1.00  0.00           H  
ATOM    266 2HB  MET A  18     -12.387   4.372  -3.191  1.00  0.00           H  
ATOM    267 1HG  MET A  18     -11.934   2.070  -3.966  1.00  0.00           H  
ATOM    268 2HG  MET A  18     -13.636   1.826  -4.271  1.00  0.00           H  
ATOM    269 1HE  MET A  18     -11.924   2.309  -7.900  1.00  0.00           H  
ATOM    270 2HE  MET A  18     -11.123   1.641  -6.464  1.00  0.00           H  
ATOM    271 3HE  MET A  18     -12.778   1.169  -6.841  1.00  0.00           H  
ATOM    272  N   VAL A  19     -12.411   4.860  -0.396  1.00  0.00           N  
ATOM    273  CA  VAL A  19     -12.266   6.068   0.394  1.00  0.00           C  
ATOM    274  C   VAL A  19     -11.376   7.041  -0.381  1.00  0.00           C  
ATOM    275  O   VAL A  19     -10.275   6.685  -0.828  1.00  0.00           O  
ATOM    276  CB  VAL A  19     -11.662   5.735   1.770  1.00  0.00           C  
ATOM    277  CG1 VAL A  19     -11.463   7.005   2.599  1.00  0.00           C  
ATOM    278  CG2 VAL A  19     -12.537   4.720   2.491  1.00  0.00           C  
ATOM    279  H   VAL A  19     -11.572   4.346  -0.624  1.00  0.00           H  
ATOM    280  HA  VAL A  19     -13.234   6.516   0.527  1.00  0.00           H  
ATOM    281  HB  VAL A  19     -10.729   5.311   1.622  1.00  0.00           H  
ATOM    282 1HG1 VAL A  19     -11.008   6.748   3.555  1.00  0.00           H  
ATOM    283 2HG1 VAL A  19     -10.807   7.702   2.064  1.00  0.00           H  
ATOM    284 3HG1 VAL A  19     -12.421   7.480   2.772  1.00  0.00           H  
ATOM    285 1HG2 VAL A  19     -12.079   4.471   3.446  1.00  0.00           H  
ATOM    286 2HG2 VAL A  19     -13.523   5.136   2.658  1.00  0.00           H  
ATOM    287 3HG2 VAL A  19     -12.623   3.813   1.890  1.00  0.00           H  
ATOM    288  N   ASN A  20     -11.813   8.290  -0.518  1.00  0.00           N  
ATOM    289  CA  ASN A  20     -11.108   9.268  -1.353  1.00  0.00           C  
ATOM    290  C   ASN A  20      -9.804   9.845  -0.810  1.00  0.00           C  
ATOM    291  O   ASN A  20      -9.665  11.058  -0.650  1.00  0.00           O  
ATOM    292  CB  ASN A  20     -12.003  10.454  -1.641  1.00  0.00           C  
ATOM    293  CG  ASN A  20     -13.214  10.187  -2.514  1.00  0.00           C  
ATOM    294  OD1 ASN A  20     -13.169   9.454  -3.523  1.00  0.00           O  
ATOM    295  ND2 ASN A  20     -14.311  10.810  -2.137  1.00  0.00           N  
ATOM    296  H   ASN A  20     -12.706   8.556  -0.095  1.00  0.00           H  
ATOM    297  HA  ASN A  20     -10.861   8.775  -2.293  1.00  0.00           H  
ATOM    298 1HB  ASN A  20     -12.355  10.845  -0.689  1.00  0.00           H  
ATOM    299 2HB  ASN A  20     -11.411  11.238  -2.105  1.00  0.00           H  
ATOM    300 1HD2 ASN A  20     -15.151  10.713  -2.661  1.00  0.00           H  
ATOM    301 2HD2 ASN A  20     -14.296  11.392  -1.302  1.00  0.00           H  
ATOM    302  N   GLY A  21      -8.831   8.986  -0.603  1.00  0.00           N  
ATOM    303  CA  GLY A  21      -7.512   9.441  -0.213  1.00  0.00           C  
ATOM    304  C   GLY A  21      -7.412   9.882   1.253  1.00  0.00           C  
ATOM    305  O   GLY A  21      -8.208   9.447   2.076  1.00  0.00           O  
ATOM    306  H   GLY A  21      -9.043   8.008  -0.742  1.00  0.00           H  
ATOM    307 1HA  GLY A  21      -6.814   8.641  -0.424  1.00  0.00           H  
ATOM    308 2HA  GLY A  21      -7.247  10.265  -0.872  1.00  0.00           H  
ATOM    309  N   PRO A  22      -6.321  10.607   1.594  1.00  0.00           N  
ATOM    310  CA  PRO A  22      -5.939  11.237   2.860  1.00  0.00           C  
ATOM    311  C   PRO A  22      -7.028  12.253   3.277  1.00  0.00           C  
ATOM    312  O   PRO A  22      -8.053  12.353   2.592  1.00  0.00           O  
ATOM    313  CB  PRO A  22      -4.577  11.874   2.516  1.00  0.00           C  
ATOM    314  CG  PRO A  22      -4.076  11.108   1.353  1.00  0.00           C  
ATOM    315  CD  PRO A  22      -5.278  10.757   0.569  1.00  0.00           C  
ATOM    316  HA  PRO A  22      -5.819  10.455   3.622  1.00  0.00           H  
ATOM    317 1HB  PRO A  22      -4.694  12.945   2.293  1.00  0.00           H  
ATOM    318 2HB  PRO A  22      -3.874  11.782   3.358  1.00  0.00           H  
ATOM    319 1HG  PRO A  22      -3.347  11.719   0.781  1.00  0.00           H  
ATOM    320 2HG  PRO A  22      -3.527  10.224   1.704  1.00  0.00           H  
ATOM    321 1HD  PRO A  22      -5.524  11.569  -0.136  1.00  0.00           H  
ATOM    322 2HD  PRO A  22      -5.068   9.814   0.084  1.00  0.00           H  
ATOM    323  N   PRO A  23      -6.867  13.000   4.388  1.00  0.00           N  
ATOM    324  CA  PRO A  23      -7.868  13.895   4.925  1.00  0.00           C  
ATOM    325  C   PRO A  23      -8.409  14.801   3.829  1.00  0.00           C  
ATOM    326  O   PRO A  23      -7.641  15.295   3.003  1.00  0.00           O  
ATOM    327  CB  PRO A  23      -7.071  14.695   5.959  1.00  0.00           C  
ATOM    328  CG  PRO A  23      -6.004  13.750   6.408  1.00  0.00           C  
ATOM    329  CD  PRO A  23      -5.604  13.001   5.153  1.00  0.00           C  
ATOM    330  HA  PRO A  23      -8.630  13.280   5.390  1.00  0.00           H  
ATOM    331 1HB  PRO A  23      -6.673  15.609   5.494  1.00  0.00           H  
ATOM    332 2HB  PRO A  23      -7.737  15.018   6.775  1.00  0.00           H  
ATOM    333 1HG  PRO A  23      -5.165  14.314   6.842  1.00  0.00           H  
ATOM    334 2HG  PRO A  23      -6.385  13.117   7.191  1.00  0.00           H  
ATOM    335 1HD  PRO A  23      -4.834  13.581   4.639  1.00  0.00           H  
ATOM    336 2HD  PRO A  23      -5.278  11.983   5.403  1.00  0.00           H  
ATOM    337  N   HIS A  24      -9.734  15.024   3.798  1.00  0.00           N  
ATOM    338  CA  HIS A  24     -10.702  14.605   4.831  1.00  0.00           C  
ATOM    339  C   HIS A  24     -11.334  13.223   4.622  1.00  0.00           C  
ATOM    340  O   HIS A  24     -12.351  12.904   5.232  1.00  0.00           O  
ATOM    341  CB  HIS A  24     -11.800  15.648   4.932  1.00  0.00           C  
ATOM    342  CG  HIS A  24     -11.284  16.952   5.436  1.00  0.00           C  
ATOM    343  ND1 HIS A  24     -10.895  17.140   6.747  1.00  0.00           N  
ATOM    344  CD2 HIS A  24     -11.072  18.132   4.811  1.00  0.00           C  
ATOM    345  CE1 HIS A  24     -10.474  18.381   6.905  1.00  0.00           C  
ATOM    346  NE2 HIS A  24     -10.571  19.004   5.745  1.00  0.00           N  
ATOM    347  H   HIS A  24     -10.092  15.570   3.027  1.00  0.00           H  
ATOM    348  HA  HIS A  24     -10.215  14.596   5.804  1.00  0.00           H  
ATOM    349 1HB  HIS A  24     -12.251  15.806   3.951  1.00  0.00           H  
ATOM    350 2HB  HIS A  24     -12.584  15.296   5.604  1.00  0.00           H  
ATOM    351  HD2 HIS A  24     -11.265  18.350   3.759  1.00  0.00           H  
ATOM    352  HE1 HIS A  24     -10.106  18.817   7.834  1.00  0.00           H  
ATOM    353  HE2 HIS A  24     -10.318  19.966   5.568  1.00  0.00           H  
ATOM    354  N   PHE A  25     -10.766  12.428   3.716  1.00  0.00           N  
ATOM    355  CA  PHE A  25     -11.103  11.022   3.407  1.00  0.00           C  
ATOM    356  C   PHE A  25     -12.471  10.768   2.739  1.00  0.00           C  
ATOM    357  O   PHE A  25     -12.579   9.941   1.841  1.00  0.00           O  
ATOM    358  CB  PHE A  25     -11.082  10.215   4.720  1.00  0.00           C  
ATOM    359  CG  PHE A  25      -9.806  10.342   5.513  1.00  0.00           C  
ATOM    360  CD1 PHE A  25      -9.746  11.143   6.647  1.00  0.00           C  
ATOM    361  CD2 PHE A  25      -8.689   9.694   5.140  1.00  0.00           C  
ATOM    362  CE1 PHE A  25      -8.582  11.265   7.364  1.00  0.00           C  
ATOM    363  CE2 PHE A  25      -7.535   9.818   5.844  1.00  0.00           C  
ATOM    364  CZ  PHE A  25      -7.472  10.592   6.959  1.00  0.00           C  
ATOM    365  H   PHE A  25      -9.943  12.775   3.224  1.00  0.00           H  
ATOM    366  HA  PHE A  25     -10.329  10.644   2.734  1.00  0.00           H  
ATOM    367 1HB  PHE A  25     -11.910  10.501   5.355  1.00  0.00           H  
ATOM    368 2HB  PHE A  25     -11.216   9.168   4.494  1.00  0.00           H  
ATOM    369  HD1 PHE A  25     -10.640  11.678   6.969  1.00  0.00           H  
ATOM    370  HD2 PHE A  25      -8.717   9.066   4.264  1.00  0.00           H  
ATOM    371  HE1 PHE A  25      -8.557  11.897   8.252  1.00  0.00           H  
ATOM    372  HE2 PHE A  25      -6.667   9.294   5.503  1.00  0.00           H  
ATOM    373  HZ  PHE A  25      -6.540  10.676   7.516  1.00  0.00           H  
ATOM    374  N   THR A  26     -13.496  11.517   3.151  1.00  0.00           N  
ATOM    375  CA  THR A  26     -14.861  11.545   2.595  1.00  0.00           C  
ATOM    376  C   THR A  26     -15.431  10.258   1.963  1.00  0.00           C  
ATOM    377  O   THR A  26     -16.250  10.359   1.043  1.00  0.00           O  
ATOM    378  CB  THR A  26     -14.952  12.679   1.564  1.00  0.00           C  
ATOM    379  OG1 THR A  26     -14.039  12.429   0.481  1.00  0.00           O  
ATOM    380  CG2 THR A  26     -14.568  13.995   2.235  1.00  0.00           C  
ATOM    381  H   THR A  26     -13.303  12.125   3.935  1.00  0.00           H  
ATOM    382  HA  THR A  26     -15.526  11.806   3.420  1.00  0.00           H  
ATOM    383  HB  THR A  26     -15.967  12.740   1.173  1.00  0.00           H  
ATOM    384  HG1 THR A  26     -14.180  11.526   0.152  1.00  0.00           H  
ATOM    385 1HG2 THR A  26     -14.625  14.805   1.511  1.00  0.00           H  
ATOM    386 2HG2 THR A  26     -15.251  14.194   3.060  1.00  0.00           H  
ATOM    387 3HG2 THR A  26     -13.553  13.920   2.617  1.00  0.00           H  
ATOM    388  N   GLU A  27     -15.080   9.077   2.486  1.00  0.00           N  
ATOM    389  CA  GLU A  27     -15.466   7.793   1.869  1.00  0.00           C  
ATOM    390  C   GLU A  27     -15.524   7.975   0.345  1.00  0.00           C  
ATOM    391  O   GLU A  27     -14.601   8.568  -0.223  1.00  0.00           O  
ATOM    392  CB  GLU A  27     -16.779   7.245   2.447  1.00  0.00           C  
ATOM    393  CG  GLU A  27     -16.678   6.873   3.932  1.00  0.00           C  
ATOM    394  CD  GLU A  27     -17.939   6.242   4.513  1.00  0.00           C  
ATOM    395  OE1 GLU A  27     -18.907   6.100   3.803  1.00  0.00           O  
ATOM    396  OE2 GLU A  27     -17.918   5.905   5.676  1.00  0.00           O  
ATOM    397  H   GLU A  27     -14.449   9.079   3.276  1.00  0.00           H  
ATOM    398  HA  GLU A  27     -14.701   7.064   2.097  1.00  0.00           H  
ATOM    399 1HB  GLU A  27     -17.579   7.975   2.319  1.00  0.00           H  
ATOM    400 2HB  GLU A  27     -17.063   6.335   1.918  1.00  0.00           H  
ATOM    401 1HG  GLU A  27     -15.850   6.172   4.053  1.00  0.00           H  
ATOM    402 2HG  GLU A  27     -16.436   7.773   4.497  1.00  0.00           H  
ATOM    403  N   SER A  28     -16.565   7.471  -0.330  1.00  0.00           N  
ATOM    404  CA  SER A  28     -16.706   7.762  -1.754  1.00  0.00           C  
ATOM    405  C   SER A  28     -18.128   7.484  -2.251  1.00  0.00           C  
ATOM    406  O   SER A  28     -18.520   6.336  -2.466  1.00  0.00           O  
ATOM    407  CB  SER A  28     -15.725   6.946  -2.569  1.00  0.00           C  
ATOM    408  OG  SER A  28     -15.840   7.242  -3.919  1.00  0.00           O  
ATOM    409  H   SER A  28     -17.281   6.950   0.154  1.00  0.00           H  
ATOM    410  HA  SER A  28     -16.490   8.820  -1.906  1.00  0.00           H  
ATOM    411 1HB  SER A  28     -14.699   7.113  -2.238  1.00  0.00           H  
ATOM    412 2HB  SER A  28     -15.951   5.895  -2.422  1.00  0.00           H  
ATOM    413  HG  SER A  28     -15.201   7.951  -4.080  1.00  0.00           H  
ATOM    414  N   THR A  29     -18.862   8.539  -2.586  1.00  0.00           N  
ATOM    415  CA  THR A  29     -20.274   8.425  -2.971  1.00  0.00           C  
ATOM    416  C   THR A  29     -20.453   8.148  -4.458  1.00  0.00           C  
ATOM    417  O   THR A  29     -21.566   8.092  -4.976  1.00  0.00           O  
ATOM    418  CB  THR A  29     -21.035   9.702  -2.591  1.00  0.00           C  
ATOM    419  OG1 THR A  29     -20.455  10.824  -3.270  1.00  0.00           O  
ATOM    420  CG2 THR A  29     -20.948   9.927  -1.092  1.00  0.00           C  
ATOM    421  H   THR A  29     -18.463   9.460  -2.467  1.00  0.00           H  
ATOM    422  HA  THR A  29     -20.713   7.590  -2.423  1.00  0.00           H  
ATOM    423  HB  THR A  29     -22.079   9.607  -2.884  1.00  0.00           H  
ATOM    424  HG1 THR A  29     -20.606  10.734  -4.217  1.00  0.00           H  
ATOM    425 1HG2 THR A  29     -21.488  10.837  -0.829  1.00  0.00           H  
ATOM    426 2HG2 THR A  29     -21.391   9.078  -0.573  1.00  0.00           H  
ATOM    427 3HG2 THR A  29     -19.903  10.028  -0.798  1.00  0.00           H  
ATOM    428  N   VAL A  30     -19.329   7.987  -5.125  1.00  0.00           N  
ATOM    429  CA  VAL A  30     -19.236   7.735  -6.544  1.00  0.00           C  
ATOM    430  C   VAL A  30     -18.747   6.317  -6.859  1.00  0.00           C  
ATOM    431  O   VAL A  30     -18.552   5.965  -8.023  1.00  0.00           O  
ATOM    432  CB  VAL A  30     -18.313   8.788  -7.142  1.00  0.00           C  
ATOM    433  CG1 VAL A  30     -18.917  10.173  -6.987  1.00  0.00           C  
ATOM    434  CG2 VAL A  30     -17.031   8.750  -6.363  1.00  0.00           C  
ATOM    435  H   VAL A  30     -18.470   8.044  -4.597  1.00  0.00           H  
ATOM    436  HA  VAL A  30     -20.229   7.859  -6.978  1.00  0.00           H  
ATOM    437  HB  VAL A  30     -18.142   8.582  -8.200  1.00  0.00           H  
ATOM    438 1HG1 VAL A  30     -18.234  10.915  -7.398  1.00  0.00           H  
ATOM    439 2HG1 VAL A  30     -19.865  10.215  -7.523  1.00  0.00           H  
ATOM    440 3HG1 VAL A  30     -19.085  10.384  -5.934  1.00  0.00           H  
ATOM    441 1HG2 VAL A  30     -16.341   9.498  -6.750  1.00  0.00           H  
ATOM    442 2HG2 VAL A  30     -17.243   8.963  -5.317  1.00  0.00           H  
ATOM    443 3HG2 VAL A  30     -16.594   7.757  -6.444  1.00  0.00           H  
ATOM    444  N   PHE A  31     -18.599   5.495  -5.820  1.00  0.00           N  
ATOM    445  CA  PHE A  31     -18.212   4.095  -5.966  1.00  0.00           C  
ATOM    446  C   PHE A  31     -19.161   3.255  -5.119  1.00  0.00           C  
ATOM    447  O   PHE A  31     -18.897   3.058  -3.934  1.00  0.00           O  
ATOM    448  CB  PHE A  31     -16.792   3.814  -5.498  1.00  0.00           C  
ATOM    449  CG  PHE A  31     -16.341   2.417  -5.825  1.00  0.00           C  
ATOM    450  CD1 PHE A  31     -15.942   2.085  -7.080  1.00  0.00           C  
ATOM    451  CD2 PHE A  31     -16.360   1.441  -4.872  1.00  0.00           C  
ATOM    452  CE1 PHE A  31     -15.535   0.788  -7.388  1.00  0.00           C  
ATOM    453  CE2 PHE A  31     -15.961   0.140  -5.155  1.00  0.00           C  
ATOM    454  CZ  PHE A  31     -15.542  -0.181  -6.421  1.00  0.00           C  
ATOM    455  H   PHE A  31     -18.752   5.846  -4.871  1.00  0.00           H  
ATOM    456  HA  PHE A  31     -18.273   3.807  -7.013  1.00  0.00           H  
ATOM    457 1HB  PHE A  31     -16.102   4.518  -5.963  1.00  0.00           H  
ATOM    458 2HB  PHE A  31     -16.728   3.957  -4.418  1.00  0.00           H  
ATOM    459  HD1 PHE A  31     -15.947   2.865  -7.826  1.00  0.00           H  
ATOM    460  HD2 PHE A  31     -16.704   1.712  -3.887  1.00  0.00           H  
ATOM    461  HE1 PHE A  31     -15.212   0.542  -8.393  1.00  0.00           H  
ATOM    462  HE2 PHE A  31     -15.988  -0.623  -4.379  1.00  0.00           H  
ATOM    463  HZ  PHE A  31     -15.228  -1.196  -6.657  1.00  0.00           H  
ATOM    464  N   PRO A  32     -20.299   2.802  -5.664  1.00  0.00           N  
ATOM    465  CA  PRO A  32     -21.333   2.101  -4.934  1.00  0.00           C  
ATOM    466  C   PRO A  32     -20.742   0.909  -4.206  1.00  0.00           C  
ATOM    467  O   PRO A  32     -19.910   0.186  -4.750  1.00  0.00           O  
ATOM    468  CB  PRO A  32     -22.270   1.643  -6.060  1.00  0.00           C  
ATOM    469  CG  PRO A  32     -22.081   2.682  -7.145  1.00  0.00           C  
ATOM    470  CD  PRO A  32     -20.602   3.018  -7.093  1.00  0.00           C  
ATOM    471  HA  PRO A  32     -21.830   2.789  -4.239  1.00  0.00           H  
ATOM    472 1HB  PRO A  32     -22.003   0.625  -6.381  1.00  0.00           H  
ATOM    473 2HB  PRO A  32     -23.303   1.598  -5.687  1.00  0.00           H  
ATOM    474 1HG  PRO A  32     -22.388   2.272  -8.120  1.00  0.00           H  
ATOM    475 2HG  PRO A  32     -22.719   3.555  -6.951  1.00  0.00           H  
ATOM    476 1HD  PRO A  32     -20.014   2.330  -7.721  1.00  0.00           H  
ATOM    477 2HD  PRO A  32     -20.476   4.067  -7.386  1.00  0.00           H  
ATOM    478  N   ARG A  33     -21.197   0.700  -2.978  1.00  0.00           N  
ATOM    479  CA  ARG A  33     -20.703  -0.400  -2.167  1.00  0.00           C  
ATOM    480  C   ARG A  33     -21.437  -1.683  -2.482  1.00  0.00           C  
ATOM    481  O   ARG A  33     -22.671  -1.729  -2.448  1.00  0.00           O  
ATOM    482  CB  ARG A  33     -20.831  -0.061  -0.694  1.00  0.00           C  
ATOM    483  CG  ARG A  33     -20.329  -1.107   0.293  1.00  0.00           C  
ATOM    484  CD  ARG A  33     -20.304  -0.517   1.660  1.00  0.00           C  
ATOM    485  NE  ARG A  33     -19.877  -1.445   2.677  1.00  0.00           N  
ATOM    486  CZ  ARG A  33     -19.502  -1.063   3.928  1.00  0.00           C  
ATOM    487  NH1 ARG A  33     -19.493   0.211   4.267  1.00  0.00           N  
ATOM    488  NH2 ARG A  33     -19.138  -1.948   4.817  1.00  0.00           N  
ATOM    489  H   ARG A  33     -21.883   1.330  -2.590  1.00  0.00           H  
ATOM    490  HA  ARG A  33     -19.651  -0.538  -2.396  1.00  0.00           H  
ATOM    491 1HB  ARG A  33     -20.279   0.855  -0.493  1.00  0.00           H  
ATOM    492 2HB  ARG A  33     -21.876   0.128  -0.459  1.00  0.00           H  
ATOM    493 1HG  ARG A  33     -20.999  -1.971   0.297  1.00  0.00           H  
ATOM    494 2HG  ARG A  33     -19.323  -1.437   0.021  1.00  0.00           H  
ATOM    495 1HD  ARG A  33     -19.620   0.330   1.668  1.00  0.00           H  
ATOM    496 2HD  ARG A  33     -21.303  -0.175   1.916  1.00  0.00           H  
ATOM    497  HE  ARG A  33     -19.896  -2.458   2.444  1.00  0.00           H  
ATOM    498 1HH1 ARG A  33     -19.763   0.919   3.599  1.00  0.00           H  
ATOM    499 2HH1 ARG A  33     -19.200   0.471   5.212  1.00  0.00           H  
ATOM    500 1HH2 ARG A  33     -19.130  -2.927   4.585  1.00  0.00           H  
ATOM    501 2HH2 ARG A  33     -18.869  -1.656   5.746  1.00  0.00           H  
ATOM    502  N   GLU A  34     -20.698  -2.751  -2.747  1.00  0.00           N  
ATOM    503  CA  GLU A  34     -21.375  -4.004  -3.111  1.00  0.00           C  
ATOM    504  C   GLU A  34     -21.865  -4.774  -1.892  1.00  0.00           C  
ATOM    505  O   GLU A  34     -21.401  -5.878  -1.615  1.00  0.00           O  
ATOM    506  CB  GLU A  34     -20.456  -4.921  -3.911  1.00  0.00           C  
ATOM    507  CG  GLU A  34     -19.998  -4.403  -5.247  1.00  0.00           C  
ATOM    508  CD  GLU A  34     -19.244  -5.456  -5.958  1.00  0.00           C  
ATOM    509  OE1 GLU A  34     -18.693  -6.282  -5.282  1.00  0.00           O  
ATOM    510  OE2 GLU A  34     -19.184  -5.445  -7.171  1.00  0.00           O  
ATOM    511  H   GLU A  34     -19.681  -2.646  -2.730  1.00  0.00           H  
ATOM    512  HA  GLU A  34     -22.241  -3.757  -3.727  1.00  0.00           H  
ATOM    513 1HB  GLU A  34     -19.568  -5.142  -3.320  1.00  0.00           H  
ATOM    514 2HB  GLU A  34     -20.967  -5.869  -4.088  1.00  0.00           H  
ATOM    515 1HG  GLU A  34     -20.858  -4.099  -5.842  1.00  0.00           H  
ATOM    516 2HG  GLU A  34     -19.357  -3.529  -5.094  1.00  0.00           H  
ATOM    517  N   SER A  35     -22.853  -4.210  -1.212  1.00  0.00           N  
ATOM    518  CA  SER A  35     -23.358  -4.738   0.057  1.00  0.00           C  
ATOM    519  C   SER A  35     -23.990  -6.123  -0.044  1.00  0.00           C  
ATOM    520  O   SER A  35     -24.188  -6.796   0.966  1.00  0.00           O  
ATOM    521  CB  SER A  35     -24.360  -3.771   0.644  1.00  0.00           C  
ATOM    522  OG  SER A  35     -25.516  -3.712  -0.142  1.00  0.00           O  
ATOM    523  H   SER A  35     -23.193  -3.318  -1.570  1.00  0.00           H  
ATOM    524  HA  SER A  35     -22.520  -4.810   0.745  1.00  0.00           H  
ATOM    525 1HB  SER A  35     -24.616  -4.083   1.655  1.00  0.00           H  
ATOM    526 2HB  SER A  35     -23.908  -2.780   0.710  1.00  0.00           H  
ATOM    527  HG  SER A  35     -25.852  -4.611  -0.177  1.00  0.00           H  
ATOM    528  N   GLY A  36     -24.360  -6.529  -1.253  1.00  0.00           N  
ATOM    529  CA  GLY A  36     -24.962  -7.835  -1.462  1.00  0.00           C  
ATOM    530  C   GLY A  36     -23.962  -8.937  -1.845  1.00  0.00           C  
ATOM    531  O   GLY A  36     -24.382 -10.075  -2.071  1.00  0.00           O  
ATOM    532  H   GLY A  36     -24.184  -5.924  -2.041  1.00  0.00           H  
ATOM    533 1HA  GLY A  36     -25.491  -8.131  -0.557  1.00  0.00           H  
ATOM    534 2HA  GLY A  36     -25.715  -7.751  -2.244  1.00  0.00           H  
ATOM    535  N   LYS A  37     -22.658  -8.621  -1.944  1.00  0.00           N  
ATOM    536  CA  LYS A  37     -21.706  -9.645  -2.385  1.00  0.00           C  
ATOM    537  C   LYS A  37     -20.415  -9.766  -1.563  1.00  0.00           C  
ATOM    538  O   LYS A  37     -19.818  -8.793  -1.098  1.00  0.00           O  
ATOM    539  CB  LYS A  37     -21.338  -9.424  -3.853  1.00  0.00           C  
ATOM    540  CG  LYS A  37     -22.497  -9.589  -4.861  1.00  0.00           C  
ATOM    541  CD  LYS A  37     -22.001  -9.475  -6.291  1.00  0.00           C  
ATOM    542  CE  LYS A  37     -23.138  -9.560  -7.311  1.00  0.00           C  
ATOM    543  NZ  LYS A  37     -23.873 -10.857  -7.235  1.00  0.00           N  
ATOM    544  H   LYS A  37     -22.328  -7.678  -1.736  1.00  0.00           H  
ATOM    545  HA  LYS A  37     -22.204 -10.611  -2.317  1.00  0.00           H  
ATOM    546 1HB  LYS A  37     -20.931  -8.417  -3.977  1.00  0.00           H  
ATOM    547 2HB  LYS A  37     -20.551 -10.122  -4.135  1.00  0.00           H  
ATOM    548 1HG  LYS A  37     -22.971 -10.562  -4.719  1.00  0.00           H  
ATOM    549 2HG  LYS A  37     -23.238  -8.813  -4.693  1.00  0.00           H  
ATOM    550 1HD  LYS A  37     -21.485  -8.518  -6.417  1.00  0.00           H  
ATOM    551 2HD  LYS A  37     -21.289 -10.279  -6.494  1.00  0.00           H  
ATOM    552 1HE  LYS A  37     -23.837  -8.745  -7.143  1.00  0.00           H  
ATOM    553 2HE  LYS A  37     -22.712  -9.465  -8.313  1.00  0.00           H  
ATOM    554 1HZ  LYS A  37     -24.605 -10.885  -7.948  1.00  0.00           H  
ATOM    555 2HZ  LYS A  37     -23.233 -11.625  -7.409  1.00  0.00           H  
ATOM    556 3HZ  LYS A  37     -24.283 -10.969  -6.328  1.00  0.00           H  
ATOM    557  N   ASN A  38     -19.927 -10.994  -1.473  1.00  0.00           N  
ATOM    558  CA  ASN A  38     -18.698 -11.298  -0.751  1.00  0.00           C  
ATOM    559  C   ASN A  38     -17.458 -11.064  -1.596  1.00  0.00           C  
ATOM    560  O   ASN A  38     -16.849 -12.013  -2.086  1.00  0.00           O  
ATOM    561  CB  ASN A  38     -18.722 -12.733  -0.276  1.00  0.00           C  
ATOM    562  CG  ASN A  38     -19.769 -12.975   0.778  1.00  0.00           C  
ATOM    563  OD1 ASN A  38     -19.994 -12.136   1.654  1.00  0.00           O  
ATOM    564  ND2 ASN A  38     -20.418 -14.107   0.707  1.00  0.00           N  
ATOM    565  H   ASN A  38     -20.442 -11.752  -1.897  1.00  0.00           H  
ATOM    566  HA  ASN A  38     -18.629 -10.635   0.117  1.00  0.00           H  
ATOM    567 1HB  ASN A  38     -18.927 -13.385  -1.125  1.00  0.00           H  
ATOM    568 2HB  ASN A  38     -17.747 -13.011   0.111  1.00  0.00           H  
ATOM    569 1HD2 ASN A  38     -21.126 -14.321   1.381  1.00  0.00           H  
ATOM    570 2HD2 ASN A  38     -20.205 -14.761  -0.019  1.00  0.00           H  
ATOM    571  N   CYS A  39     -17.088  -9.801  -1.769  1.00  0.00           N  
ATOM    572  CA  CYS A  39     -15.948  -9.476  -2.634  1.00  0.00           C  
ATOM    573  C   CYS A  39     -14.698 -10.234  -2.216  1.00  0.00           C  
ATOM    574  O   CYS A  39     -14.343 -10.264  -1.032  1.00  0.00           O  
ATOM    575  CB  CYS A  39     -15.683  -7.970  -2.698  1.00  0.00           C  
ATOM    576  SG  CYS A  39     -14.257  -7.500  -3.759  1.00  0.00           S  
ATOM    577  H   CYS A  39     -17.670  -9.081  -1.339  1.00  0.00           H  
ATOM    578  HA  CYS A  39     -16.184  -9.805  -3.620  1.00  0.00           H  
ATOM    579 1HB  CYS A  39     -16.569  -7.477  -3.110  1.00  0.00           H  
ATOM    580 2HB  CYS A  39     -15.539  -7.576  -1.707  1.00  0.00           H  
ATOM    581  HG  CYS A  39     -14.610  -8.252  -4.822  1.00  0.00           H  
ATOM    582  N   LYS A  40     -14.057 -10.870  -3.209  1.00  0.00           N  
ATOM    583  CA  LYS A  40     -12.906 -11.742  -2.976  1.00  0.00           C  
ATOM    584  C   LYS A  40     -11.548 -11.172  -3.330  1.00  0.00           C  
ATOM    585  O   LYS A  40     -10.559 -11.494  -2.670  1.00  0.00           O  
ATOM    586  CB  LYS A  40     -13.044 -13.030  -3.796  1.00  0.00           C  
ATOM    587  CG  LYS A  40     -14.174 -13.960  -3.395  1.00  0.00           C  
ATOM    588  CD  LYS A  40     -14.153 -15.231  -4.252  1.00  0.00           C  
ATOM    589  CE  LYS A  40     -15.283 -16.175  -3.888  1.00  0.00           C  
ATOM    590  NZ  LYS A  40     -15.162 -16.670  -2.482  1.00  0.00           N  
ATOM    591  H   LYS A  40     -14.391 -10.727  -4.161  1.00  0.00           H  
ATOM    592  HA  LYS A  40     -12.893 -11.998  -1.919  1.00  0.00           H  
ATOM    593 1HB  LYS A  40     -13.201 -12.767  -4.845  1.00  0.00           H  
ATOM    594 2HB  LYS A  40     -12.110 -13.592  -3.750  1.00  0.00           H  
ATOM    595 1HG  LYS A  40     -14.076 -14.229  -2.344  1.00  0.00           H  
ATOM    596 2HG  LYS A  40     -15.131 -13.450  -3.534  1.00  0.00           H  
ATOM    597 1HD  LYS A  40     -14.244 -14.956  -5.306  1.00  0.00           H  
ATOM    598 2HD  LYS A  40     -13.201 -15.745  -4.122  1.00  0.00           H  
ATOM    599 1HE  LYS A  40     -16.234 -15.655  -4.001  1.00  0.00           H  
ATOM    600 2HE  LYS A  40     -15.265 -17.030  -4.567  1.00  0.00           H  
ATOM    601 1HZ  LYS A  40     -15.927 -17.294  -2.272  1.00  0.00           H  
ATOM    602 2HZ  LYS A  40     -14.286 -17.162  -2.369  1.00  0.00           H  
ATOM    603 3HZ  LYS A  40     -15.189 -15.879  -1.850  1.00  0.00           H  
ATOM    604  N   VAL A  41     -11.471 -10.386  -4.392  1.00  0.00           N  
ATOM    605  CA  VAL A  41     -10.151  -9.940  -4.833  1.00  0.00           C  
ATOM    606  C   VAL A  41     -10.126  -8.564  -5.455  1.00  0.00           C  
ATOM    607  O   VAL A  41     -10.972  -8.235  -6.279  1.00  0.00           O  
ATOM    608  CB  VAL A  41      -9.576 -10.992  -5.808  1.00  0.00           C  
ATOM    609  CG1 VAL A  41     -10.515 -11.194  -6.980  1.00  0.00           C  
ATOM    610  CG2 VAL A  41      -8.233 -10.540  -6.325  1.00  0.00           C  
ATOM    611  H   VAL A  41     -12.321 -10.119  -4.891  1.00  0.00           H  
ATOM    612  HA  VAL A  41      -9.501  -9.914  -3.957  1.00  0.00           H  
ATOM    613  HB  VAL A  41      -9.471 -11.947  -5.285  1.00  0.00           H  
ATOM    614 1HG1 VAL A  41     -10.103 -11.946  -7.652  1.00  0.00           H  
ATOM    615 2HG1 VAL A  41     -11.483 -11.535  -6.610  1.00  0.00           H  
ATOM    616 3HG1 VAL A  41     -10.634 -10.263  -7.504  1.00  0.00           H  
ATOM    617 1HG2 VAL A  41      -7.869 -11.285  -6.983  1.00  0.00           H  
ATOM    618 2HG2 VAL A  41      -8.332  -9.603  -6.862  1.00  0.00           H  
ATOM    619 3HG2 VAL A  41      -7.542 -10.412  -5.494  1.00  0.00           H  
ATOM    620  N   CYS A  42      -9.126  -7.770  -5.077  1.00  0.00           N  
ATOM    621  CA  CYS A  42      -8.961  -6.430  -5.625  1.00  0.00           C  
ATOM    622  C   CYS A  42      -7.541  -6.137  -6.088  1.00  0.00           C  
ATOM    623  O   CYS A  42      -6.575  -6.444  -5.385  1.00  0.00           O  
ATOM    624  CB  CYS A  42      -9.376  -5.423  -4.573  1.00  0.00           C  
ATOM    625  SG  CYS A  42     -11.065  -5.587  -4.133  1.00  0.00           S  
ATOM    626  H   CYS A  42      -8.463  -8.108  -4.394  1.00  0.00           H  
ATOM    627  HA  CYS A  42      -9.622  -6.325  -6.483  1.00  0.00           H  
ATOM    628 1HB  CYS A  42      -8.777  -5.568  -3.673  1.00  0.00           H  
ATOM    629 2HB  CYS A  42      -9.204  -4.437  -4.908  1.00  0.00           H  
ATOM    630  HG  CYS A  42     -11.533  -5.593  -5.382  1.00  0.00           H  
ATOM    631  N   ILE A  43      -7.434  -5.510  -7.253  1.00  0.00           N  
ATOM    632  CA  ILE A  43      -6.159  -5.095  -7.829  1.00  0.00           C  
ATOM    633  C   ILE A  43      -6.233  -3.723  -8.484  1.00  0.00           C  
ATOM    634  O   ILE A  43      -7.148  -3.439  -9.253  1.00  0.00           O  
ATOM    635  CB  ILE A  43      -5.703  -6.086  -8.902  1.00  0.00           C  
ATOM    636  CG1 ILE A  43      -4.356  -5.715  -9.502  1.00  0.00           C  
ATOM    637  CG2 ILE A  43      -6.717  -6.104  -9.972  1.00  0.00           C  
ATOM    638  CD1 ILE A  43      -3.191  -5.973  -8.619  1.00  0.00           C  
ATOM    639  H   ILE A  43      -8.290  -5.319  -7.779  1.00  0.00           H  
ATOM    640  HA  ILE A  43      -5.414  -5.061  -7.035  1.00  0.00           H  
ATOM    641  HB  ILE A  43      -5.602  -7.085  -8.473  1.00  0.00           H  
ATOM    642 1HG1 ILE A  43      -4.249  -6.257 -10.413  1.00  0.00           H  
ATOM    643 2HG1 ILE A  43      -4.350  -4.684  -9.746  1.00  0.00           H  
ATOM    644 1HG2 ILE A  43      -6.408  -6.782 -10.752  1.00  0.00           H  
ATOM    645 2HG2 ILE A  43      -7.674  -6.407  -9.559  1.00  0.00           H  
ATOM    646 3HG2 ILE A  43      -6.805  -5.137 -10.368  1.00  0.00           H  
ATOM    647 1HD1 ILE A  43      -2.275  -5.679  -9.134  1.00  0.00           H  
ATOM    648 2HD1 ILE A  43      -3.296  -5.395  -7.704  1.00  0.00           H  
ATOM    649 3HD1 ILE A  43      -3.150  -7.036  -8.377  1.00  0.00           H  
ATOM    650  N   PHE A  44      -5.256  -2.877  -8.216  1.00  0.00           N  
ATOM    651  CA  PHE A  44      -5.163  -1.601  -8.915  1.00  0.00           C  
ATOM    652  C   PHE A  44      -4.028  -1.597  -9.910  1.00  0.00           C  
ATOM    653  O   PHE A  44      -2.995  -2.236  -9.689  1.00  0.00           O  
ATOM    654  CB  PHE A  44      -4.954  -0.454  -7.964  1.00  0.00           C  
ATOM    655  CG  PHE A  44      -6.099  -0.051  -7.201  1.00  0.00           C  
ATOM    656  CD1 PHE A  44      -6.427  -0.634  -6.001  1.00  0.00           C  
ATOM    657  CD2 PHE A  44      -6.875   0.962  -7.691  1.00  0.00           C  
ATOM    658  CE1 PHE A  44      -7.527  -0.191  -5.319  1.00  0.00           C  
ATOM    659  CE2 PHE A  44      -7.970   1.414  -7.012  1.00  0.00           C  
ATOM    660  CZ  PHE A  44      -8.300   0.845  -5.844  1.00  0.00           C  
ATOM    661  H   PHE A  44      -4.543  -3.139  -7.550  1.00  0.00           H  
ATOM    662  HA  PHE A  44      -6.086  -1.428  -9.466  1.00  0.00           H  
ATOM    663 1HB  PHE A  44      -4.235  -0.785  -7.268  1.00  0.00           H  
ATOM    664 2HB  PHE A  44      -4.549   0.415  -8.495  1.00  0.00           H  
ATOM    665  HD1 PHE A  44      -5.813  -1.440  -5.600  1.00  0.00           H  
ATOM    666  HD2 PHE A  44      -6.596   1.418  -8.647  1.00  0.00           H  
ATOM    667  HE1 PHE A  44      -7.791  -0.655  -4.378  1.00  0.00           H  
ATOM    668  HE2 PHE A  44      -8.575   2.221  -7.414  1.00  0.00           H  
ATOM    669  HZ  PHE A  44      -9.169   1.206  -5.338  1.00  0.00           H  
ATOM    670  N   SER A  45      -4.201  -0.843 -10.989  1.00  0.00           N  
ATOM    671  CA  SER A  45      -3.139  -0.690 -11.956  1.00  0.00           C  
ATOM    672  C   SER A  45      -1.978   0.011 -11.291  1.00  0.00           C  
ATOM    673  O   SER A  45      -2.181   0.852 -10.416  1.00  0.00           O  
ATOM    674  CB  SER A  45      -3.628   0.151 -13.115  1.00  0.00           C  
ATOM    675  OG  SER A  45      -3.901   1.486 -12.706  1.00  0.00           O  
ATOM    676  H   SER A  45      -5.092  -0.379 -11.156  1.00  0.00           H  
ATOM    677  HA  SER A  45      -2.816  -1.670 -12.306  1.00  0.00           H  
ATOM    678 1HB  SER A  45      -2.856   0.163 -13.879  1.00  0.00           H  
ATOM    679 2HB  SER A  45      -4.520  -0.293 -13.555  1.00  0.00           H  
ATOM    680  HG  SER A  45      -3.489   2.064 -13.395  1.00  0.00           H  
ATOM    681  N   LYS A  46      -0.764  -0.235 -11.765  1.00  0.00           N  
ATOM    682  CA  LYS A  46       0.402   0.410 -11.172  1.00  0.00           C  
ATOM    683  C   LYS A  46       0.332   1.928 -11.235  1.00  0.00           C  
ATOM    684  O   LYS A  46       0.800   2.618 -10.333  1.00  0.00           O  
ATOM    685  CB  LYS A  46       1.687  -0.062 -11.830  1.00  0.00           C  
ATOM    686  CG  LYS A  46       2.930   0.458 -11.140  1.00  0.00           C  
ATOM    687  CD  LYS A  46       4.209  -0.064 -11.766  1.00  0.00           C  
ATOM    688  CE  LYS A  46       5.397   0.414 -10.957  1.00  0.00           C  
ATOM    689  NZ  LYS A  46       6.695   0.033 -11.551  1.00  0.00           N  
ATOM    690  H   LYS A  46      -0.643  -0.908 -12.510  1.00  0.00           H  
ATOM    691  HA  LYS A  46       0.442   0.129 -10.120  1.00  0.00           H  
ATOM    692 1HB  LYS A  46       1.724  -1.151 -11.831  1.00  0.00           H  
ATOM    693 2HB  LYS A  46       1.713   0.274 -12.866  1.00  0.00           H  
ATOM    694 1HG  LYS A  46       2.939   1.550 -11.196  1.00  0.00           H  
ATOM    695 2HG  LYS A  46       2.913   0.176 -10.086  1.00  0.00           H  
ATOM    696 1HD  LYS A  46       4.201  -1.155 -11.788  1.00  0.00           H  
ATOM    697 2HD  LYS A  46       4.300   0.305 -12.790  1.00  0.00           H  
ATOM    698 1HE  LYS A  46       5.355   1.488 -10.868  1.00  0.00           H  
ATOM    699 2HE  LYS A  46       5.329  -0.020  -9.962  1.00  0.00           H  
ATOM    700 1HZ  LYS A  46       7.441   0.371 -10.974  1.00  0.00           H  
ATOM    701 2HZ  LYS A  46       6.817  -0.976 -11.674  1.00  0.00           H  
ATOM    702 3HZ  LYS A  46       6.817   0.424 -12.485  1.00  0.00           H  
ATOM    703  N   ASP A  47      -0.223   2.464 -12.326  1.00  0.00           N  
ATOM    704  CA  ASP A  47      -0.276   3.909 -12.459  1.00  0.00           C  
ATOM    705  C   ASP A  47      -1.456   4.557 -11.728  1.00  0.00           C  
ATOM    706  O   ASP A  47      -1.583   5.783 -11.744  1.00  0.00           O  
ATOM    707  CB  ASP A  47      -0.317   4.301 -13.940  1.00  0.00           C  
ATOM    708  CG  ASP A  47      -1.609   3.913 -14.728  1.00  0.00           C  
ATOM    709  OD1 ASP A  47      -2.595   3.413 -14.158  1.00  0.00           O  
ATOM    710  OD2 ASP A  47      -1.592   4.138 -15.912  1.00  0.00           O  
ATOM    711  H   ASP A  47      -0.594   1.864 -13.046  1.00  0.00           H  
ATOM    712  HA  ASP A  47       0.642   4.317 -12.030  1.00  0.00           H  
ATOM    713 1HB  ASP A  47      -0.190   5.382 -14.019  1.00  0.00           H  
ATOM    714 2HB  ASP A  47       0.539   3.845 -14.447  1.00  0.00           H  
ATOM    715  N   GLY A  48      -2.296   3.753 -11.061  1.00  0.00           N  
ATOM    716  CA  GLY A  48      -3.442   4.238 -10.290  1.00  0.00           C  
ATOM    717  C   GLY A  48      -4.651   4.723 -11.100  1.00  0.00           C  
ATOM    718  O   GLY A  48      -5.531   5.392 -10.551  1.00  0.00           O  
ATOM    719  H   GLY A  48      -2.137   2.746 -11.050  1.00  0.00           H  
ATOM    720 1HA  GLY A  48      -3.764   3.417  -9.651  1.00  0.00           H  
ATOM    721 2HA  GLY A  48      -3.129   5.025  -9.615  1.00  0.00           H  
ATOM    722  N   THR A  49      -4.730   4.417 -12.400  1.00  0.00           N  
ATOM    723  CA  THR A  49      -5.862   4.930 -13.168  1.00  0.00           C  
ATOM    724  C   THR A  49      -6.989   3.917 -13.389  1.00  0.00           C  
ATOM    725  O   THR A  49      -8.098   4.293 -13.780  1.00  0.00           O  
ATOM    726  CB  THR A  49      -5.410   5.423 -14.545  1.00  0.00           C  
ATOM    727  OG1 THR A  49      -4.929   4.318 -15.319  1.00  0.00           O  
ATOM    728  CG2 THR A  49      -4.281   6.442 -14.372  1.00  0.00           C  
ATOM    729  H   THR A  49      -3.980   3.895 -12.870  1.00  0.00           H  
ATOM    730  HA  THR A  49      -6.279   5.782 -12.631  1.00  0.00           H  
ATOM    731  HB  THR A  49      -6.247   5.886 -15.063  1.00  0.00           H  
ATOM    732  HG1 THR A  49      -4.080   3.984 -14.940  1.00  0.00           H  
ATOM    733 1HG2 THR A  49      -3.952   6.789 -15.350  1.00  0.00           H  
ATOM    734 2HG2 THR A  49      -4.636   7.286 -13.785  1.00  0.00           H  
ATOM    735 3HG2 THR A  49      -3.445   5.972 -13.857  1.00  0.00           H  
ATOM    736  N   LEU A  50      -6.735   2.639 -13.151  1.00  0.00           N  
ATOM    737  CA  LEU A  50      -7.751   1.634 -13.449  1.00  0.00           C  
ATOM    738  C   LEU A  50      -7.767   0.566 -12.350  1.00  0.00           C  
ATOM    739  O   LEU A  50      -6.728   0.150 -11.837  1.00  0.00           O  
ATOM    740  CB  LEU A  50      -7.467   1.093 -14.860  1.00  0.00           C  
ATOM    741  CG  LEU A  50      -8.431   0.161 -15.517  1.00  0.00           C  
ATOM    742  CD1 LEU A  50      -8.406   0.360 -17.034  1.00  0.00           C  
ATOM    743  CD2 LEU A  50      -8.009  -1.157 -15.212  1.00  0.00           C  
ATOM    744  H   LEU A  50      -5.814   2.347 -12.836  1.00  0.00           H  
ATOM    745  HA  LEU A  50      -8.727   2.108 -13.465  1.00  0.00           H  
ATOM    746 1HB  LEU A  50      -7.349   1.949 -15.519  1.00  0.00           H  
ATOM    747 2HB  LEU A  50      -6.518   0.572 -14.813  1.00  0.00           H  
ATOM    748  HG  LEU A  50      -9.439   0.348 -15.152  1.00  0.00           H  
ATOM    749 1HD1 LEU A  50      -9.097  -0.333 -17.511  1.00  0.00           H  
ATOM    750 2HD1 LEU A  50      -8.700   1.381 -17.270  1.00  0.00           H  
ATOM    751 3HD1 LEU A  50      -7.402   0.178 -17.406  1.00  0.00           H  
ATOM    752 1HD2 LEU A  50      -8.637  -1.890 -15.666  1.00  0.00           H  
ATOM    753 2HD2 LEU A  50      -7.000  -1.299 -15.576  1.00  0.00           H  
ATOM    754 3HD2 LEU A  50      -8.035  -1.249 -14.142  1.00  0.00           H  
ATOM    755  N   PHE A  51      -8.966   0.183 -11.934  1.00  0.00           N  
ATOM    756  CA  PHE A  51      -9.150  -0.773 -10.850  1.00  0.00           C  
ATOM    757  C   PHE A  51     -10.042  -1.932 -11.179  1.00  0.00           C  
ATOM    758  O   PHE A  51     -11.076  -1.766 -11.818  1.00  0.00           O  
ATOM    759  CB  PHE A  51      -9.711  -0.048  -9.643  1.00  0.00           C  
ATOM    760  CG  PHE A  51     -10.129  -0.915  -8.529  1.00  0.00           C  
ATOM    761  CD1 PHE A  51      -9.229  -1.646  -7.882  1.00  0.00           C  
ATOM    762  CD2 PHE A  51     -11.422  -0.954  -8.104  1.00  0.00           C  
ATOM    763  CE1 PHE A  51      -9.551  -2.421  -6.844  1.00  0.00           C  
ATOM    764  CE2 PHE A  51     -11.779  -1.720  -7.041  1.00  0.00           C  
ATOM    765  CZ  PHE A  51     -10.831  -2.464  -6.405  1.00  0.00           C  
ATOM    766  H   PHE A  51      -9.788   0.591 -12.379  1.00  0.00           H  
ATOM    767  HA  PHE A  51      -8.174  -1.177 -10.587  1.00  0.00           H  
ATOM    768 1HB  PHE A  51      -8.973   0.602  -9.305  1.00  0.00           H  
ATOM    769 2HB  PHE A  51     -10.523   0.561  -9.925  1.00  0.00           H  
ATOM    770  HD1 PHE A  51      -8.212  -1.603  -8.219  1.00  0.00           H  
ATOM    771  HD2 PHE A  51     -12.166  -0.360  -8.611  1.00  0.00           H  
ATOM    772  HE1 PHE A  51      -8.766  -2.985  -6.371  1.00  0.00           H  
ATOM    773  HE2 PHE A  51     -12.814  -1.731  -6.713  1.00  0.00           H  
ATOM    774  HZ  PHE A  51     -11.093  -3.077  -5.561  1.00  0.00           H  
ATOM    775  N   ALA A  52      -9.645  -3.129 -10.736  1.00  0.00           N  
ATOM    776  CA  ALA A  52     -10.487  -4.279 -10.965  1.00  0.00           C  
ATOM    777  C   ALA A  52     -10.770  -5.064  -9.711  1.00  0.00           C  
ATOM    778  O   ALA A  52      -9.933  -5.190  -8.809  1.00  0.00           O  
ATOM    779  CB  ALA A  52      -9.876  -5.222 -11.969  1.00  0.00           C  
ATOM    780  H   ALA A  52      -8.773  -3.230 -10.217  1.00  0.00           H  
ATOM    781  HA  ALA A  52     -11.418  -3.900 -11.329  1.00  0.00           H  
ATOM    782 1HB  ALA A  52     -10.565  -6.051 -12.136  1.00  0.00           H  
ATOM    783 2HB  ALA A  52      -9.722  -4.719 -12.879  1.00  0.00           H  
ATOM    784 3HB  ALA A  52      -8.940  -5.602 -11.600  1.00  0.00           H  
ATOM    785  N   TRP A  53     -11.950  -5.669  -9.683  1.00  0.00           N  
ATOM    786  CA  TRP A  53     -12.237  -6.519  -8.549  1.00  0.00           C  
ATOM    787  C   TRP A  53     -13.159  -7.671  -8.871  1.00  0.00           C  
ATOM    788  O   TRP A  53     -14.018  -7.577  -9.751  1.00  0.00           O  
ATOM    789  CB  TRP A  53     -12.851  -5.674  -7.438  1.00  0.00           C  
ATOM    790  CG  TRP A  53     -14.210  -5.094  -7.720  1.00  0.00           C  
ATOM    791  CD1 TRP A  53     -15.396  -5.589  -7.272  1.00  0.00           C  
ATOM    792  CD2 TRP A  53     -14.548  -3.942  -8.531  1.00  0.00           C  
ATOM    793  NE1 TRP A  53     -16.432  -4.800  -7.704  1.00  0.00           N  
ATOM    794  CE2 TRP A  53     -15.933  -3.788  -8.466  1.00  0.00           C  
ATOM    795  CE3 TRP A  53     -13.812  -3.054  -9.287  1.00  0.00           C  
ATOM    796  CZ2 TRP A  53     -16.588  -2.754  -9.121  1.00  0.00           C  
ATOM    797  CZ3 TRP A  53     -14.460  -2.050  -9.951  1.00  0.00           C  
ATOM    798  CH2 TRP A  53     -15.809  -1.886  -9.873  1.00  0.00           C  
ATOM    799  H   TRP A  53     -12.607  -5.521 -10.451  1.00  0.00           H  
ATOM    800  HA  TRP A  53     -11.298  -6.924  -8.199  1.00  0.00           H  
ATOM    801 1HB  TRP A  53     -12.941  -6.296  -6.546  1.00  0.00           H  
ATOM    802 2HB  TRP A  53     -12.178  -4.866  -7.193  1.00  0.00           H  
ATOM    803  HD1 TRP A  53     -15.505  -6.472  -6.643  1.00  0.00           H  
ATOM    804  HE1 TRP A  53     -17.433  -4.966  -7.488  1.00  0.00           H  
ATOM    805  HE3 TRP A  53     -12.743  -3.150  -9.369  1.00  0.00           H  
ATOM    806  HZ2 TRP A  53     -17.671  -2.629  -9.072  1.00  0.00           H  
ATOM    807  HZ3 TRP A  53     -13.863  -1.403 -10.538  1.00  0.00           H  
ATOM    808  HH2 TRP A  53     -16.283  -1.071 -10.417  1.00  0.00           H  
ATOM    809  N   GLY A  54     -13.003  -8.751  -8.109  1.00  0.00           N  
ATOM    810  CA  GLY A  54     -13.884  -9.894  -8.208  1.00  0.00           C  
ATOM    811  C   GLY A  54     -14.916  -9.813  -7.113  1.00  0.00           C  
ATOM    812  O   GLY A  54     -14.571  -9.631  -5.935  1.00  0.00           O  
ATOM    813  H   GLY A  54     -12.256  -8.743  -7.421  1.00  0.00           H  
ATOM    814 1HA  GLY A  54     -14.370  -9.915  -9.183  1.00  0.00           H  
ATOM    815 2HA  GLY A  54     -13.308 -10.807  -8.102  1.00  0.00           H  
ATOM    816  N   ASN A  55     -16.163 -10.118  -7.457  1.00  0.00           N  
ATOM    817  CA  ASN A  55     -17.244 -10.050  -6.472  1.00  0.00           C  
ATOM    818  C   ASN A  55     -17.945 -11.375  -6.255  1.00  0.00           C  
ATOM    819  O   ASN A  55     -19.014 -11.454  -5.654  1.00  0.00           O  
ATOM    820  CB  ASN A  55     -18.214  -8.963  -6.846  1.00  0.00           C  
ATOM    821  CG  ASN A  55     -18.890  -9.201  -8.124  1.00  0.00           C  
ATOM    822  OD1 ASN A  55     -19.033 -10.351  -8.590  1.00  0.00           O  
ATOM    823  ND2 ASN A  55     -19.328  -8.120  -8.725  1.00  0.00           N  
ATOM    824  H   ASN A  55     -16.373 -10.278  -8.448  1.00  0.00           H  
ATOM    825  HA  ASN A  55     -16.818  -9.757  -5.541  1.00  0.00           H  
ATOM    826 1HB  ASN A  55     -18.957  -8.851  -6.059  1.00  0.00           H  
ATOM    827 2HB  ASN A  55     -17.676  -8.013  -6.915  1.00  0.00           H  
ATOM    828 1HD2 ASN A  55     -19.799  -8.181  -9.599  1.00  0.00           H  
ATOM    829 2HD2 ASN A  55     -19.189  -7.202  -8.281  1.00  0.00           H  
ATOM    830  N   GLY A  56     -17.333 -12.417  -6.780  1.00  0.00           N  
ATOM    831  CA  GLY A  56     -17.815 -13.783  -6.660  1.00  0.00           C  
ATOM    832  C   GLY A  56     -18.680 -14.220  -7.838  1.00  0.00           C  
ATOM    833  O   GLY A  56     -18.879 -15.418  -8.043  1.00  0.00           O  
ATOM    834  H   GLY A  56     -16.463 -12.249  -7.263  1.00  0.00           H  
ATOM    835 1HA  GLY A  56     -16.961 -14.449  -6.561  1.00  0.00           H  
ATOM    836 2HA  GLY A  56     -18.388 -13.876  -5.739  1.00  0.00           H  
ATOM    837  N   GLU A  57     -19.173 -13.264  -8.621  1.00  0.00           N  
ATOM    838  CA  GLU A  57     -20.003 -13.571  -9.783  1.00  0.00           C  
ATOM    839  C   GLU A  57     -19.370 -13.032 -11.067  1.00  0.00           C  
ATOM    840  O   GLU A  57     -19.386 -13.686 -12.110  1.00  0.00           O  
ATOM    841  CB  GLU A  57     -21.402 -12.978  -9.595  1.00  0.00           C  
ATOM    842  CG  GLU A  57     -22.414 -13.329 -10.685  1.00  0.00           C  
ATOM    843  CD  GLU A  57     -23.802 -12.810 -10.368  1.00  0.00           C  
ATOM    844  OE1 GLU A  57     -23.979 -12.219  -9.309  1.00  0.00           O  
ATOM    845  OE2 GLU A  57     -24.679 -12.989 -11.174  1.00  0.00           O  
ATOM    846  H   GLU A  57     -18.983 -12.290  -8.400  1.00  0.00           H  
ATOM    847  HA  GLU A  57     -20.095 -14.649  -9.866  1.00  0.00           H  
ATOM    848 1HB  GLU A  57     -21.808 -13.312  -8.642  1.00  0.00           H  
ATOM    849 2HB  GLU A  57     -21.326 -11.889  -9.551  1.00  0.00           H  
ATOM    850 1HG  GLU A  57     -22.084 -12.912 -11.629  1.00  0.00           H  
ATOM    851 2HG  GLU A  57     -22.449 -14.412 -10.795  1.00  0.00           H  
ATOM    852  N   LYS A  58     -18.858 -11.807 -10.974  1.00  0.00           N  
ATOM    853  CA  LYS A  58     -18.257 -11.083 -12.085  1.00  0.00           C  
ATOM    854  C   LYS A  58     -16.953 -10.397 -11.676  1.00  0.00           C  
ATOM    855  O   LYS A  58     -16.670 -10.225 -10.479  1.00  0.00           O  
ATOM    856  CB  LYS A  58     -19.217 -10.012 -12.629  1.00  0.00           C  
ATOM    857  CG  LYS A  58     -20.518 -10.545 -13.237  1.00  0.00           C  
ATOM    858  CD  LYS A  58     -21.337  -9.431 -13.870  1.00  0.00           C  
ATOM    859  CE  LYS A  58     -22.697  -9.939 -14.354  1.00  0.00           C  
ATOM    860  NZ  LYS A  58     -22.566 -10.989 -15.415  1.00  0.00           N  
ATOM    861  H   LYS A  58     -18.914 -11.332 -10.087  1.00  0.00           H  
ATOM    862  HA  LYS A  58     -18.026 -11.793 -12.880  1.00  0.00           H  
ATOM    863 1HB  LYS A  58     -19.479  -9.324 -11.827  1.00  0.00           H  
ATOM    864 2HB  LYS A  58     -18.706  -9.433 -13.403  1.00  0.00           H  
ATOM    865 1HG  LYS A  58     -20.286 -11.297 -13.999  1.00  0.00           H  
ATOM    866 2HG  LYS A  58     -21.113 -11.010 -12.463  1.00  0.00           H  
ATOM    867 1HD  LYS A  58     -21.484  -8.625 -13.152  1.00  0.00           H  
ATOM    868 2HD  LYS A  58     -20.789  -9.038 -14.729  1.00  0.00           H  
ATOM    869 1HE  LYS A  58     -23.244 -10.359 -13.509  1.00  0.00           H  
ATOM    870 2HE  LYS A  58     -23.261  -9.100 -14.760  1.00  0.00           H  
ATOM    871 1HZ  LYS A  58     -23.468 -11.300 -15.712  1.00  0.00           H  
ATOM    872 2HZ  LYS A  58     -22.051 -10.655 -16.242  1.00  0.00           H  
ATOM    873 3HZ  LYS A  58     -22.049 -11.784 -15.072  1.00  0.00           H  
ATOM    874  N   VAL A  59     -16.162 -10.013 -12.682  1.00  0.00           N  
ATOM    875  CA  VAL A  59     -14.994  -9.163 -12.456  1.00  0.00           C  
ATOM    876  C   VAL A  59     -15.238  -7.831 -13.116  1.00  0.00           C  
ATOM    877  O   VAL A  59     -15.587  -7.764 -14.293  1.00  0.00           O  
ATOM    878  CB  VAL A  59     -13.683  -9.755 -13.001  1.00  0.00           C  
ATOM    879  CG1 VAL A  59     -12.509  -8.765 -12.784  1.00  0.00           C  
ATOM    880  CG2 VAL A  59     -13.390 -11.030 -12.283  1.00  0.00           C  
ATOM    881  H   VAL A  59     -16.432 -10.261 -13.632  1.00  0.00           H  
ATOM    882  HA  VAL A  59     -14.882  -9.011 -11.392  1.00  0.00           H  
ATOM    883  HB  VAL A  59     -13.786  -9.946 -14.061  1.00  0.00           H  
ATOM    884 1HG1 VAL A  59     -11.589  -9.203 -13.171  1.00  0.00           H  
ATOM    885 2HG1 VAL A  59     -12.711  -7.831 -13.307  1.00  0.00           H  
ATOM    886 3HG1 VAL A  59     -12.393  -8.564 -11.719  1.00  0.00           H  
ATOM    887 1HG2 VAL A  59     -12.477 -11.437 -12.669  1.00  0.00           H  
ATOM    888 2HG2 VAL A  59     -13.278 -10.823 -11.222  1.00  0.00           H  
ATOM    889 3HG2 VAL A  59     -14.202 -11.738 -12.427  1.00  0.00           H  
ATOM    890  N   ASN A  60     -15.142  -6.773 -12.343  1.00  0.00           N  
ATOM    891  CA  ASN A  60     -15.405  -5.446 -12.869  1.00  0.00           C  
ATOM    892  C   ASN A  60     -14.142  -4.637 -13.008  1.00  0.00           C  
ATOM    893  O   ASN A  60     -13.233  -4.800 -12.203  1.00  0.00           O  
ATOM    894  CB  ASN A  60     -16.379  -4.729 -11.967  1.00  0.00           C  
ATOM    895  CG  ASN A  60     -17.777  -5.288 -11.982  1.00  0.00           C  
ATOM    896  OD1 ASN A  60     -18.324  -5.635 -13.033  1.00  0.00           O  
ATOM    897  ND2 ASN A  60     -18.385  -5.372 -10.826  1.00  0.00           N  
ATOM    898  H   ASN A  60     -14.851  -6.904 -11.372  1.00  0.00           H  
ATOM    899  HA  ASN A  60     -15.839  -5.534 -13.862  1.00  0.00           H  
ATOM    900 1HB  ASN A  60     -16.004  -4.837 -10.971  1.00  0.00           H  
ATOM    901 2HB  ASN A  60     -16.394  -3.678 -12.200  1.00  0.00           H  
ATOM    902 1HD2 ASN A  60     -19.324  -5.716 -10.782  1.00  0.00           H  
ATOM    903 2HD2 ASN A  60     -17.912  -5.086  -9.985  1.00  0.00           H  
ATOM    904  N   ILE A  61     -14.117  -3.745 -14.003  1.00  0.00           N  
ATOM    905  CA  ILE A  61     -13.074  -2.739 -14.186  1.00  0.00           C  
ATOM    906  C   ILE A  61     -13.644  -1.327 -14.183  1.00  0.00           C  
ATOM    907  O   ILE A  61     -14.583  -1.045 -14.932  1.00  0.00           O  
ATOM    908  CB  ILE A  61     -12.249  -2.906 -15.474  1.00  0.00           C  
ATOM    909  CG1 ILE A  61     -11.465  -4.170 -15.491  1.00  0.00           C  
ATOM    910  CG2 ILE A  61     -11.362  -1.768 -15.610  1.00  0.00           C  
ATOM    911  CD1 ILE A  61     -10.771  -4.392 -16.821  1.00  0.00           C  
ATOM    912  H   ILE A  61     -14.884  -3.757 -14.671  1.00  0.00           H  
ATOM    913  HA  ILE A  61     -12.388  -2.832 -13.360  1.00  0.00           H  
ATOM    914  HB  ILE A  61     -12.924  -2.938 -16.333  1.00  0.00           H  
ATOM    915 1HG1 ILE A  61     -10.714  -4.122 -14.729  1.00  0.00           H  
ATOM    916 2HG1 ILE A  61     -12.125  -4.999 -15.272  1.00  0.00           H  
ATOM    917 1HG2 ILE A  61     -10.790  -1.863 -16.527  1.00  0.00           H  
ATOM    918 2HG2 ILE A  61     -11.930  -0.865 -15.648  1.00  0.00           H  
ATOM    919 3HG2 ILE A  61     -10.706  -1.750 -14.745  1.00  0.00           H  
ATOM    920 1HD1 ILE A  61     -10.200  -5.315 -16.797  1.00  0.00           H  
ATOM    921 2HD1 ILE A  61     -11.515  -4.446 -17.614  1.00  0.00           H  
ATOM    922 3HD1 ILE A  61     -10.097  -3.564 -17.019  1.00  0.00           H  
ATOM    923  N   ILE A  62     -13.036  -0.437 -13.388  1.00  0.00           N  
ATOM    924  CA  ILE A  62     -13.471   0.956 -13.250  1.00  0.00           C  
ATOM    925  C   ILE A  62     -12.314   1.952 -13.434  1.00  0.00           C  
ATOM    926  O   ILE A  62     -11.179   1.690 -13.024  1.00  0.00           O  
ATOM    927  CB  ILE A  62     -14.050   1.181 -11.842  1.00  0.00           C  
ATOM    928  CG1 ILE A  62     -14.690   2.499 -11.707  1.00  0.00           C  
ATOM    929  CG2 ILE A  62     -12.952   1.126 -10.861  1.00  0.00           C  
ATOM    930  CD1 ILE A  62     -15.472   2.611 -10.495  1.00  0.00           C  
ATOM    931  H   ILE A  62     -12.263  -0.777 -12.817  1.00  0.00           H  
ATOM    932  HA  ILE A  62     -14.223   1.165 -14.003  1.00  0.00           H  
ATOM    933  HB  ILE A  62     -14.792   0.425 -11.635  1.00  0.00           H  
ATOM    934 1HG1 ILE A  62     -13.941   3.284 -11.717  1.00  0.00           H  
ATOM    935 2HG1 ILE A  62     -15.347   2.634 -12.506  1.00  0.00           H  
ATOM    936 1HG2 ILE A  62     -13.345   1.271  -9.861  1.00  0.00           H  
ATOM    937 2HG2 ILE A  62     -12.474   0.165 -10.937  1.00  0.00           H  
ATOM    938 3HG2 ILE A  62     -12.231   1.912 -11.087  1.00  0.00           H  
ATOM    939 1HD1 ILE A  62     -15.947   3.582 -10.434  1.00  0.00           H  
ATOM    940 2HD1 ILE A  62     -16.239   1.836 -10.478  1.00  0.00           H  
ATOM    941 3HD1 ILE A  62     -14.794   2.488  -9.670  1.00  0.00           H  
ATOM    942  N   SER A  63     -12.591   3.098 -14.058  1.00  0.00           N  
ATOM    943  CA  SER A  63     -11.577   4.143 -14.187  1.00  0.00           C  
ATOM    944  C   SER A  63     -11.533   4.914 -12.881  1.00  0.00           C  
ATOM    945  O   SER A  63     -12.506   5.585 -12.527  1.00  0.00           O  
ATOM    946  CB  SER A  63     -11.899   5.092 -15.316  1.00  0.00           C  
ATOM    947  OG  SER A  63     -10.983   6.162 -15.348  1.00  0.00           O  
ATOM    948  H   SER A  63     -13.534   3.258 -14.408  1.00  0.00           H  
ATOM    949  HA  SER A  63     -10.603   3.684 -14.364  1.00  0.00           H  
ATOM    950 1HB  SER A  63     -11.865   4.570 -16.247  1.00  0.00           H  
ATOM    951 2HB  SER A  63     -12.911   5.474 -15.193  1.00  0.00           H  
ATOM    952  HG  SER A  63     -10.107   5.753 -15.424  1.00  0.00           H  
ATOM    953  N   VAL A  64     -10.409   4.826 -12.178  1.00  0.00           N  
ATOM    954  CA  VAL A  64     -10.244   5.367 -10.828  1.00  0.00           C  
ATOM    955  C   VAL A  64     -10.381   6.882 -10.757  1.00  0.00           C  
ATOM    956  O   VAL A  64     -10.950   7.415  -9.801  1.00  0.00           O  
ATOM    957  CB  VAL A  64      -8.890   4.935 -10.248  1.00  0.00           C  
ATOM    958  CG1 VAL A  64      -8.621   5.605  -8.920  1.00  0.00           C  
ATOM    959  CG2 VAL A  64      -8.882   3.431 -10.098  1.00  0.00           C  
ATOM    960  H   VAL A  64      -9.626   4.332 -12.607  1.00  0.00           H  
ATOM    961  HA  VAL A  64     -11.025   4.927 -10.202  1.00  0.00           H  
ATOM    962  HB  VAL A  64      -8.104   5.239 -10.930  1.00  0.00           H  
ATOM    963 1HG1 VAL A  64      -7.643   5.282  -8.546  1.00  0.00           H  
ATOM    964 2HG1 VAL A  64      -8.617   6.687  -9.048  1.00  0.00           H  
ATOM    965 3HG1 VAL A  64      -9.391   5.320  -8.220  1.00  0.00           H  
ATOM    966 1HG2 VAL A  64      -7.912   3.116  -9.717  1.00  0.00           H  
ATOM    967 2HG2 VAL A  64      -9.666   3.129  -9.410  1.00  0.00           H  
ATOM    968 3HG2 VAL A  64      -9.058   2.980 -11.067  1.00  0.00           H  
ATOM    969  N   THR A  65      -9.832   7.589 -11.743  1.00  0.00           N  
ATOM    970  CA  THR A  65      -9.905   9.049 -11.737  1.00  0.00           C  
ATOM    971  C   THR A  65     -11.343   9.569 -11.782  1.00  0.00           C  
ATOM    972  O   THR A  65     -11.700  10.468 -11.019  1.00  0.00           O  
ATOM    973  CB  THR A  65      -9.135   9.657 -12.929  1.00  0.00           C  
ATOM    974  OG1 THR A  65      -7.738   9.336 -12.826  1.00  0.00           O  
ATOM    975  CG2 THR A  65      -9.309  11.164 -12.956  1.00  0.00           C  
ATOM    976  H   THR A  65      -9.373   7.103 -12.499  1.00  0.00           H  
ATOM    977  HA  THR A  65      -9.448   9.409 -10.818  1.00  0.00           H  
ATOM    978  HB  THR A  65      -9.526   9.240 -13.859  1.00  0.00           H  
ATOM    979  HG1 THR A  65      -7.253   9.803 -13.514  1.00  0.00           H  
ATOM    980 1HG2 THR A  65      -8.769  11.578 -13.807  1.00  0.00           H  
ATOM    981 2HG2 THR A  65     -10.367  11.407 -13.047  1.00  0.00           H  
ATOM    982 3HG2 THR A  65      -8.918  11.593 -12.035  1.00  0.00           H  
ATOM    983  N   ASN A  66     -12.166   9.004 -12.670  1.00  0.00           N  
ATOM    984  CA  ASN A  66     -13.544   9.468 -12.834  1.00  0.00           C  
ATOM    985  C   ASN A  66     -14.596   8.539 -12.220  1.00  0.00           C  
ATOM    986  O   ASN A  66     -15.784   8.861 -12.218  1.00  0.00           O  
ATOM    987  CB  ASN A  66     -13.834   9.672 -14.308  1.00  0.00           C  
ATOM    988  CG  ASN A  66     -13.005  10.788 -14.913  1.00  0.00           C  
ATOM    989  OD1 ASN A  66     -12.767  11.820 -14.277  1.00  0.00           O  
ATOM    990  ND2 ASN A  66     -12.563  10.596 -16.131  1.00  0.00           N  
ATOM    991  H   ASN A  66     -11.821   8.253 -13.252  1.00  0.00           H  
ATOM    992  HA  ASN A  66     -13.640  10.430 -12.328  1.00  0.00           H  
ATOM    993 1HB  ASN A  66     -13.627   8.744 -14.846  1.00  0.00           H  
ATOM    994 2HB  ASN A  66     -14.891   9.901 -14.443  1.00  0.00           H  
ATOM    995 1HD2 ASN A  66     -12.012  11.300 -16.582  1.00  0.00           H  
ATOM    996 2HD2 ASN A  66     -12.778   9.747 -16.615  1.00  0.00           H  
ATOM    997  N   LYS A  67     -14.159   7.395 -11.694  1.00  0.00           N  
ATOM    998  CA  LYS A  67     -15.017   6.364 -11.104  1.00  0.00           C  
ATOM    999  C   LYS A  67     -16.055   5.867 -12.105  1.00  0.00           C  
ATOM   1000  O   LYS A  67     -17.210   5.609 -11.760  1.00  0.00           O  
ATOM   1001  CB  LYS A  67     -15.681   6.899  -9.847  1.00  0.00           C  
ATOM   1002  CG  LYS A  67     -14.687   7.464  -8.858  1.00  0.00           C  
ATOM   1003  CD  LYS A  67     -13.874   6.395  -8.181  1.00  0.00           C  
ATOM   1004  CE  LYS A  67     -13.074   6.994  -7.037  1.00  0.00           C  
ATOM   1005  NZ  LYS A  67     -12.214   8.110  -7.504  1.00  0.00           N  
ATOM   1006  H   LYS A  67     -13.171   7.178 -11.727  1.00  0.00           H  
ATOM   1007  HA  LYS A  67     -14.387   5.521 -10.823  1.00  0.00           H  
ATOM   1008 1HB  LYS A  67     -16.409   7.669 -10.096  1.00  0.00           H  
ATOM   1009 2HB  LYS A  67     -16.220   6.092  -9.351  1.00  0.00           H  
ATOM   1010 1HG  LYS A  67     -13.981   8.099  -9.398  1.00  0.00           H  
ATOM   1011 2HG  LYS A  67     -15.164   8.064  -8.144  1.00  0.00           H  
ATOM   1012 1HD  LYS A  67     -14.533   5.613  -7.795  1.00  0.00           H  
ATOM   1013 2HD  LYS A  67     -13.184   5.949  -8.904  1.00  0.00           H  
ATOM   1014 1HE  LYS A  67     -13.745   7.355  -6.257  1.00  0.00           H  
ATOM   1015 2HE  LYS A  67     -12.444   6.225  -6.629  1.00  0.00           H  
ATOM   1016 1HZ  LYS A  67     -11.668   8.484  -6.747  1.00  0.00           H  
ATOM   1017 2HZ  LYS A  67     -11.596   7.759  -8.243  1.00  0.00           H  
ATOM   1018 3HZ  LYS A  67     -12.786   8.843  -7.892  1.00  0.00           H  
ATOM   1019  N   GLY A  68     -15.637   5.745 -13.359  1.00  0.00           N  
ATOM   1020  CA  GLY A  68     -16.542   5.276 -14.402  1.00  0.00           C  
ATOM   1021  C   GLY A  68     -16.402   3.787 -14.619  1.00  0.00           C  
ATOM   1022  O   GLY A  68     -15.297   3.288 -14.830  1.00  0.00           O  
ATOM   1023  H   GLY A  68     -14.657   5.944 -13.533  1.00  0.00           H  
ATOM   1024 1HA  GLY A  68     -17.570   5.514 -14.129  1.00  0.00           H  
ATOM   1025 2HA  GLY A  68     -16.326   5.802 -15.330  1.00  0.00           H  
ATOM   1026  N   LEU A  69     -17.499   3.045 -14.608  1.00  0.00           N  
ATOM   1027  CA  LEU A  69     -17.337   1.620 -14.869  1.00  0.00           C  
ATOM   1028  C   LEU A  69     -16.908   1.484 -16.317  1.00  0.00           C  
ATOM   1029  O   LEU A  69     -17.512   2.109 -17.193  1.00  0.00           O  
ATOM   1030  CB  LEU A  69     -18.611   0.812 -14.594  1.00  0.00           C  
ATOM   1031  CG  LEU A  69     -18.428  -0.717 -14.703  1.00  0.00           C  
ATOM   1032  CD1 LEU A  69     -17.493  -1.191 -13.583  1.00  0.00           C  
ATOM   1033  CD2 LEU A  69     -19.775  -1.413 -14.614  1.00  0.00           C  
ATOM   1034  H   LEU A  69     -18.407   3.451 -14.426  1.00  0.00           H  
ATOM   1035  HA  LEU A  69     -16.546   1.224 -14.234  1.00  0.00           H  
ATOM   1036 1HB  LEU A  69     -18.959   1.038 -13.588  1.00  0.00           H  
ATOM   1037 2HB  LEU A  69     -19.379   1.112 -15.306  1.00  0.00           H  
ATOM   1038  HG  LEU A  69     -17.955  -0.956 -15.658  1.00  0.00           H  
ATOM   1039 1HD1 LEU A  69     -17.344  -2.261 -13.686  1.00  0.00           H  
ATOM   1040 2HD1 LEU A  69     -16.551  -0.683 -13.657  1.00  0.00           H  
ATOM   1041 3HD1 LEU A  69     -17.935  -0.970 -12.615  1.00  0.00           H  
ATOM   1042 1HD2 LEU A  69     -19.629  -2.492 -14.697  1.00  0.00           H  
ATOM   1043 2HD2 LEU A  69     -20.243  -1.182 -13.658  1.00  0.00           H  
ATOM   1044 3HD2 LEU A  69     -20.416  -1.070 -15.426  1.00  0.00           H  
ATOM   1045  N   LEU A  70     -15.857   0.724 -16.578  1.00  0.00           N  
ATOM   1046  CA  LEU A  70     -15.377   0.549 -17.937  1.00  0.00           C  
ATOM   1047  C   LEU A  70     -15.848  -0.766 -18.541  1.00  0.00           C  
ATOM   1048  O   LEU A  70     -16.230  -0.813 -19.710  1.00  0.00           O  
ATOM   1049  CB  LEU A  70     -13.848   0.591 -17.964  1.00  0.00           C  
ATOM   1050  CG  LEU A  70     -13.223   1.879 -17.469  1.00  0.00           C  
ATOM   1051  CD1 LEU A  70     -11.703   1.739 -17.506  1.00  0.00           C  
ATOM   1052  CD2 LEU A  70     -13.721   3.029 -18.312  1.00  0.00           C  
ATOM   1053  H   LEU A  70     -15.390   0.242 -15.821  1.00  0.00           H  
ATOM   1054  HA  LEU A  70     -15.764   1.364 -18.548  1.00  0.00           H  
ATOM   1055 1HB  LEU A  70     -13.474  -0.221 -17.349  1.00  0.00           H  
ATOM   1056 2HB  LEU A  70     -13.512   0.425 -18.988  1.00  0.00           H  
ATOM   1057  HG  LEU A  70     -13.517   2.047 -16.441  1.00  0.00           H  
ATOM   1058 1HD1 LEU A  70     -11.231   2.635 -17.143  1.00  0.00           H  
ATOM   1059 2HD1 LEU A  70     -11.404   0.915 -16.886  1.00  0.00           H  
ATOM   1060 3HD1 LEU A  70     -11.380   1.555 -18.530  1.00  0.00           H  
ATOM   1061 1HD2 LEU A  70     -13.293   3.960 -17.964  1.00  0.00           H  
ATOM   1062 2HD2 LEU A  70     -13.437   2.868 -19.351  1.00  0.00           H  
ATOM   1063 3HD2 LEU A  70     -14.809   3.082 -18.236  1.00  0.00           H  
ATOM   1064  N   HIS A  71     -15.816  -1.841 -17.749  1.00  0.00           N  
ATOM   1065  CA  HIS A  71     -16.193  -3.149 -18.294  1.00  0.00           C  
ATOM   1066  C   HIS A  71     -16.477  -4.208 -17.216  1.00  0.00           C  
ATOM   1067  O   HIS A  71     -15.903  -4.181 -16.124  1.00  0.00           O  
ATOM   1068  CB  HIS A  71     -15.110  -3.686 -19.247  1.00  0.00           C  
ATOM   1069  CG  HIS A  71     -15.626  -4.751 -20.161  1.00  0.00           C  
ATOM   1070  ND1 HIS A  71     -16.236  -4.466 -21.366  1.00  0.00           N  
ATOM   1071  CD2 HIS A  71     -15.666  -6.078 -20.032  1.00  0.00           C  
ATOM   1072  CE1 HIS A  71     -16.606  -5.594 -21.941  1.00  0.00           C  
ATOM   1073  NE2 HIS A  71     -16.273  -6.586 -21.149  1.00  0.00           N  
ATOM   1074  H   HIS A  71     -15.499  -1.738 -16.785  1.00  0.00           H  
ATOM   1075  HA  HIS A  71     -17.108  -3.035 -18.874  1.00  0.00           H  
ATOM   1076 1HB  HIS A  71     -14.703  -2.881 -19.857  1.00  0.00           H  
ATOM   1077 2HB  HIS A  71     -14.287  -4.105 -18.663  1.00  0.00           H  
ATOM   1078  HD2 HIS A  71     -15.299  -6.630 -19.188  1.00  0.00           H  
ATOM   1079  HE1 HIS A  71     -17.107  -5.686 -22.904  1.00  0.00           H  
ATOM   1080  HE2 HIS A  71     -16.441  -7.569 -21.316  1.00  0.00           H  
ATOM   1081  N   SER A  72     -17.373  -5.146 -17.527  1.00  0.00           N  
ATOM   1082  CA  SER A  72     -17.632  -6.283 -16.637  1.00  0.00           C  
ATOM   1083  C   SER A  72     -17.376  -7.610 -17.364  1.00  0.00           C  
ATOM   1084  O   SER A  72     -17.797  -7.778 -18.512  1.00  0.00           O  
ATOM   1085  CB  SER A  72     -19.068  -6.233 -16.171  1.00  0.00           C  
ATOM   1086  OG  SER A  72     -19.315  -5.072 -15.443  1.00  0.00           O  
ATOM   1087  H   SER A  72     -17.845  -5.100 -18.422  1.00  0.00           H  
ATOM   1088  HA  SER A  72     -16.967  -6.229 -15.778  1.00  0.00           H  
ATOM   1089 1HB  SER A  72     -19.730  -6.272 -17.035  1.00  0.00           H  
ATOM   1090 2HB  SER A  72     -19.278  -7.106 -15.553  1.00  0.00           H  
ATOM   1091  HG  SER A  72     -18.848  -5.197 -14.596  1.00  0.00           H  
ATOM   1092  N   PHE A  73     -16.742  -8.573 -16.686  1.00  0.00           N  
ATOM   1093  CA  PHE A  73     -16.473  -9.865 -17.304  1.00  0.00           C  
ATOM   1094  C   PHE A  73     -17.186 -10.972 -16.528  1.00  0.00           C  
ATOM   1095  O   PHE A  73     -17.201 -10.984 -15.292  1.00  0.00           O  
ATOM   1096  CB  PHE A  73     -14.983 -10.184 -17.252  1.00  0.00           C  
ATOM   1097  CG  PHE A  73     -14.088  -9.161 -17.799  1.00  0.00           C  
ATOM   1098  CD1 PHE A  73     -13.480  -8.293 -16.927  1.00  0.00           C  
ATOM   1099  CD2 PHE A  73     -13.847  -9.024 -19.128  1.00  0.00           C  
ATOM   1100  CE1 PHE A  73     -12.643  -7.335 -17.362  1.00  0.00           C  
ATOM   1101  CE2 PHE A  73     -12.993  -8.032 -19.576  1.00  0.00           C  
ATOM   1102  CZ  PHE A  73     -12.387  -7.193 -18.693  1.00  0.00           C  
ATOM   1103  H   PHE A  73     -16.402  -8.377 -15.753  1.00  0.00           H  
ATOM   1104  HA  PHE A  73     -16.829  -9.862 -18.336  1.00  0.00           H  
ATOM   1105 1HB  PHE A  73     -14.695 -10.366 -16.223  1.00  0.00           H  
ATOM   1106 2HB  PHE A  73     -14.806 -11.097 -17.808  1.00  0.00           H  
ATOM   1107  HD1 PHE A  73     -13.677  -8.390 -15.863  1.00  0.00           H  
ATOM   1108  HD2 PHE A  73     -14.332  -9.697 -19.835  1.00  0.00           H  
ATOM   1109  HE1 PHE A  73     -12.186  -6.695 -16.644  1.00  0.00           H  
ATOM   1110  HE2 PHE A  73     -12.803  -7.923 -20.633  1.00  0.00           H  
ATOM   1111  HZ  PHE A  73     -11.711  -6.420 -19.051  1.00  0.00           H  
ATOM   1112  N   ASP A  74     -17.686 -11.980 -17.228  1.00  0.00           N  
ATOM   1113  CA  ASP A  74     -18.417 -13.054 -16.547  1.00  0.00           C  
ATOM   1114  C   ASP A  74     -17.543 -14.171 -15.966  1.00  0.00           C  
ATOM   1115  O   ASP A  74     -17.567 -15.308 -16.440  1.00  0.00           O  
ATOM   1116  CB  ASP A  74     -19.449 -13.649 -17.501  1.00  0.00           C  
ATOM   1117  CG  ASP A  74     -20.580 -12.672 -17.836  1.00  0.00           C  
ATOM   1118  OD1 ASP A  74     -21.041 -11.968 -16.947  1.00  0.00           O  
ATOM   1119  OD2 ASP A  74     -20.968 -12.618 -18.966  1.00  0.00           O  
ATOM   1120  H   ASP A  74     -17.618 -11.977 -18.235  1.00  0.00           H  
ATOM   1121  HA  ASP A  74     -18.957 -12.608 -15.714  1.00  0.00           H  
ATOM   1122 1HB  ASP A  74     -18.956 -13.952 -18.429  1.00  0.00           H  
ATOM   1123 2HB  ASP A  74     -19.878 -14.547 -17.054  1.00  0.00           H  
ATOM   1124  N   LEU A  75     -16.765 -13.822 -14.944  1.00  0.00           N  
ATOM   1125  CA  LEU A  75     -15.905 -14.790 -14.254  1.00  0.00           C  
ATOM   1126  C   LEU A  75     -16.330 -15.026 -12.806  1.00  0.00           C  
ATOM   1127  O   LEU A  75     -16.161 -14.166 -11.935  1.00  0.00           O  
ATOM   1128  CB  LEU A  75     -14.434 -14.384 -14.289  1.00  0.00           C  
ATOM   1129  CG  LEU A  75     -13.724 -14.622 -15.614  1.00  0.00           C  
ATOM   1130  CD1 LEU A  75     -13.955 -13.448 -16.514  1.00  0.00           C  
ATOM   1131  CD2 LEU A  75     -12.270 -14.826 -15.375  1.00  0.00           C  
ATOM   1132  H   LEU A  75     -16.808 -12.849 -14.654  1.00  0.00           H  
ATOM   1133  HA  LEU A  75     -15.985 -15.744 -14.771  1.00  0.00           H  
ATOM   1134 1HB  LEU A  75     -14.365 -13.330 -14.069  1.00  0.00           H  
ATOM   1135 2HB  LEU A  75     -13.902 -14.944 -13.513  1.00  0.00           H  
ATOM   1136  HG  LEU A  75     -14.140 -15.512 -16.093  1.00  0.00           H  
ATOM   1137 1HD1 LEU A  75     -13.460 -13.615 -17.461  1.00  0.00           H  
ATOM   1138 2HD1 LEU A  75     -15.009 -13.316 -16.686  1.00  0.00           H  
ATOM   1139 3HD1 LEU A  75     -13.548 -12.556 -16.042  1.00  0.00           H  
ATOM   1140 1HD2 LEU A  75     -11.779 -14.994 -16.309  1.00  0.00           H  
ATOM   1141 2HD2 LEU A  75     -11.884 -13.946 -14.932  1.00  0.00           H  
ATOM   1142 3HD2 LEU A  75     -12.106 -15.682 -14.719  1.00  0.00           H  
ATOM   1143  N   LEU A  76     -16.852 -16.219 -12.561  1.00  0.00           N  
ATOM   1144  CA  LEU A  76     -17.373 -16.584 -11.253  1.00  0.00           C  
ATOM   1145  C   LEU A  76     -16.231 -16.812 -10.295  1.00  0.00           C  
ATOM   1146  O   LEU A  76     -15.151 -17.236 -10.696  1.00  0.00           O  
ATOM   1147  CB  LEU A  76     -18.161 -17.899 -11.330  1.00  0.00           C  
ATOM   1148  CG  LEU A  76     -19.394 -17.939 -12.226  1.00  0.00           C  
ATOM   1149  CD1 LEU A  76     -19.918 -19.363 -12.248  1.00  0.00           C  
ATOM   1150  CD2 LEU A  76     -20.440 -16.983 -11.706  1.00  0.00           C  
ATOM   1151  H   LEU A  76     -16.924 -16.880 -13.322  1.00  0.00           H  
ATOM   1152  HA  LEU A  76     -18.004 -15.780 -10.877  1.00  0.00           H  
ATOM   1153 1HB  LEU A  76     -17.497 -18.678 -11.650  1.00  0.00           H  
ATOM   1154 2HB  LEU A  76     -18.493 -18.141 -10.322  1.00  0.00           H  
ATOM   1155  HG  LEU A  76     -19.119 -17.658 -13.245  1.00  0.00           H  
ATOM   1156 1HD1 LEU A  76     -20.794 -19.419 -12.893  1.00  0.00           H  
ATOM   1157 2HD1 LEU A  76     -19.140 -20.028 -12.632  1.00  0.00           H  
ATOM   1158 3HD1 LEU A  76     -20.190 -19.666 -11.239  1.00  0.00           H  
ATOM   1159 1HD2 LEU A  76     -21.321 -17.016 -12.345  1.00  0.00           H  
ATOM   1160 2HD2 LEU A  76     -20.720 -17.255 -10.687  1.00  0.00           H  
ATOM   1161 3HD2 LEU A  76     -20.032 -15.993 -11.715  1.00  0.00           H  
ATOM   1162  N   LYS A  77     -16.435 -16.506  -9.034  1.00  0.00           N  
ATOM   1163  CA  LYS A  77     -15.435 -16.805  -8.021  1.00  0.00           C  
ATOM   1164  C   LYS A  77     -14.019 -16.319  -8.346  1.00  0.00           C  
ATOM   1165  O   LYS A  77     -13.071 -17.033  -8.069  1.00  0.00           O  
ATOM   1166  CB  LYS A  77     -15.366 -18.316  -7.809  1.00  0.00           C  
ATOM   1167  CG  LYS A  77     -16.636 -18.967  -7.321  1.00  0.00           C  
ATOM   1168  CD  LYS A  77     -16.411 -20.462  -7.125  1.00  0.00           C  
ATOM   1169  CE  LYS A  77     -17.674 -21.177  -6.687  1.00  0.00           C  
ATOM   1170  NZ  LYS A  77     -17.448 -22.643  -6.541  1.00  0.00           N  
ATOM   1171  H   LYS A  77     -17.334 -16.128  -8.752  1.00  0.00           H  
ATOM   1172  HA  LYS A  77     -15.743 -16.329  -7.095  1.00  0.00           H  
ATOM   1173 1HB  LYS A  77     -15.097 -18.808  -8.739  1.00  0.00           H  
ATOM   1174 2HB  LYS A  77     -14.583 -18.537  -7.087  1.00  0.00           H  
ATOM   1175 1HG  LYS A  77     -16.941 -18.518  -6.376  1.00  0.00           H  
ATOM   1176 2HG  LYS A  77     -17.432 -18.815  -8.050  1.00  0.00           H  
ATOM   1177 1HD  LYS A  77     -16.062 -20.901  -8.064  1.00  0.00           H  
ATOM   1178 2HD  LYS A  77     -15.641 -20.616  -6.369  1.00  0.00           H  
ATOM   1179 1HE  LYS A  77     -18.004 -20.771  -5.732  1.00  0.00           H  
ATOM   1180 2HE  LYS A  77     -18.455 -21.012  -7.430  1.00  0.00           H  
ATOM   1181 1HZ  LYS A  77     -18.306 -23.090  -6.250  1.00  0.00           H  
ATOM   1182 2HZ  LYS A  77     -17.149 -23.029  -7.428  1.00  0.00           H  
ATOM   1183 3HZ  LYS A  77     -16.732 -22.806  -5.847  1.00  0.00           H  
ATOM   1184  N   ALA A  78     -13.823 -15.128  -8.898  1.00  0.00           N  
ATOM   1185  CA  ALA A  78     -12.428 -14.756  -9.149  1.00  0.00           C  
ATOM   1186  C   ALA A  78     -11.668 -14.734  -7.825  1.00  0.00           C  
ATOM   1187  O   ALA A  78     -12.182 -14.222  -6.828  1.00  0.00           O  
ATOM   1188  CB  ALA A  78     -12.335 -13.409  -9.841  1.00  0.00           C  
ATOM   1189  H   ALA A  78     -14.597 -14.533  -9.158  1.00  0.00           H  
ATOM   1190  HA  ALA A  78     -11.976 -15.513  -9.788  1.00  0.00           H  
ATOM   1191 1HB  ALA A  78     -11.291 -13.161 -10.020  1.00  0.00           H  
ATOM   1192 2HB  ALA A  78     -12.870 -13.465 -10.790  1.00  0.00           H  
ATOM   1193 3HB  ALA A  78     -12.779 -12.660  -9.219  1.00  0.00           H  
ATOM   1194  N   VAL A  79     -10.438 -15.258  -7.834  1.00  0.00           N  
ATOM   1195  CA  VAL A  79      -9.586 -15.283  -6.640  1.00  0.00           C  
ATOM   1196  C   VAL A  79      -8.265 -14.532  -6.771  1.00  0.00           C  
ATOM   1197  O   VAL A  79      -7.685 -14.124  -5.766  1.00  0.00           O  
ATOM   1198  CB  VAL A  79      -9.302 -16.736  -6.200  1.00  0.00           C  
ATOM   1199  CG1 VAL A  79     -10.594 -17.401  -5.736  1.00  0.00           C  
ATOM   1200  CG2 VAL A  79      -8.708 -17.525  -7.389  1.00  0.00           C  
ATOM   1201  H   VAL A  79     -10.096 -15.660  -8.705  1.00  0.00           H  
ATOM   1202  HA  VAL A  79     -10.145 -14.809  -5.832  1.00  0.00           H  
ATOM   1203  HB  VAL A  79      -8.602 -16.738  -5.367  1.00  0.00           H  
ATOM   1204 1HG1 VAL A  79     -10.391 -18.426  -5.426  1.00  0.00           H  
ATOM   1205 2HG1 VAL A  79     -11.003 -16.841  -4.895  1.00  0.00           H  
ATOM   1206 3HG1 VAL A  79     -11.299 -17.400  -6.523  1.00  0.00           H  
ATOM   1207 1HG2 VAL A  79      -8.512 -18.552  -7.087  1.00  0.00           H  
ATOM   1208 2HG2 VAL A  79      -9.414 -17.520  -8.205  1.00  0.00           H  
ATOM   1209 3HG2 VAL A  79      -7.779 -17.064  -7.716  1.00  0.00           H  
ATOM   1210  N   CYS A  80      -7.796 -14.327  -7.998  1.00  0.00           N  
ATOM   1211  CA  CYS A  80      -6.540 -13.593  -8.162  1.00  0.00           C  
ATOM   1212  C   CYS A  80      -6.568 -12.728  -9.405  1.00  0.00           C  
ATOM   1213  O   CYS A  80      -6.842 -13.208 -10.504  1.00  0.00           O  
ATOM   1214  CB  CYS A  80      -5.339 -14.525  -8.239  1.00  0.00           C  
ATOM   1215  SG  CYS A  80      -3.751 -13.654  -8.436  1.00  0.00           S  
ATOM   1216  H   CYS A  80      -8.283 -14.695  -8.800  1.00  0.00           H  
ATOM   1217  HA  CYS A  80      -6.406 -12.945  -7.297  1.00  0.00           H  
ATOM   1218 1HB  CYS A  80      -5.286 -15.131  -7.331  1.00  0.00           H  
ATOM   1219 2HB  CYS A  80      -5.445 -15.200  -9.071  1.00  0.00           H  
ATOM   1220  N   LEU A  81      -6.288 -11.456  -9.207  1.00  0.00           N  
ATOM   1221  CA  LEU A  81      -6.252 -10.505 -10.294  1.00  0.00           C  
ATOM   1222  C   LEU A  81      -4.896  -9.807 -10.325  1.00  0.00           C  
ATOM   1223  O   LEU A  81      -4.363  -9.446  -9.274  1.00  0.00           O  
ATOM   1224  CB  LEU A  81      -7.344  -9.443 -10.106  1.00  0.00           C  
ATOM   1225  CG  LEU A  81      -8.784  -9.864 -10.055  1.00  0.00           C  
ATOM   1226  CD1 LEU A  81      -9.637  -8.687  -9.682  1.00  0.00           C  
ATOM   1227  CD2 LEU A  81      -9.182 -10.331 -11.346  1.00  0.00           C  
ATOM   1228  H   LEU A  81      -6.074 -11.142  -8.271  1.00  0.00           H  
ATOM   1229  HA  LEU A  81      -6.406 -11.028 -11.231  1.00  0.00           H  
ATOM   1230 1HB  LEU A  81      -7.137  -8.900  -9.188  1.00  0.00           H  
ATOM   1231 2HB  LEU A  81      -7.269  -8.776 -10.920  1.00  0.00           H  
ATOM   1232  HG  LEU A  81      -8.909 -10.646  -9.327  1.00  0.00           H  
ATOM   1233 1HD1 LEU A  81     -10.669  -9.002  -9.661  1.00  0.00           H  
ATOM   1234 2HD1 LEU A  81      -9.347  -8.308  -8.700  1.00  0.00           H  
ATOM   1235 3HD1 LEU A  81      -9.515  -7.901 -10.422  1.00  0.00           H  
ATOM   1236 1HD2 LEU A  81     -10.224 -10.639 -11.325  1.00  0.00           H  
ATOM   1237 2HD2 LEU A  81      -9.056  -9.540 -12.082  1.00  0.00           H  
ATOM   1238 3HD2 LEU A  81      -8.552 -11.163 -11.607  1.00  0.00           H  
ATOM   1239  N   GLU A  82      -4.375  -9.554 -11.520  1.00  0.00           N  
ATOM   1240  CA  GLU A  82      -3.154  -8.753 -11.649  1.00  0.00           C  
ATOM   1241  C   GLU A  82      -3.156  -7.936 -12.924  1.00  0.00           C  
ATOM   1242  O   GLU A  82      -3.491  -8.442 -13.998  1.00  0.00           O  
ATOM   1243  CB  GLU A  82      -1.859  -9.593 -11.592  1.00  0.00           C  
ATOM   1244  CG  GLU A  82      -0.540  -8.677 -11.660  1.00  0.00           C  
ATOM   1245  CD  GLU A  82       0.841  -9.355 -11.407  1.00  0.00           C  
ATOM   1246  OE1 GLU A  82       1.018  -9.858 -10.329  1.00  0.00           O  
ATOM   1247  OE2 GLU A  82       1.721  -9.290 -12.277  1.00  0.00           O  
ATOM   1248  H   GLU A  82      -4.845  -9.936 -12.342  1.00  0.00           H  
ATOM   1249  HA  GLU A  82      -3.108  -8.069 -10.812  1.00  0.00           H  
ATOM   1250 1HB  GLU A  82      -1.832 -10.181 -10.672  1.00  0.00           H  
ATOM   1251 2HB  GLU A  82      -1.838 -10.281 -12.431  1.00  0.00           H  
ATOM   1252 1HG  GLU A  82      -0.495  -8.243 -12.657  1.00  0.00           H  
ATOM   1253 2HG  GLU A  82      -0.660  -7.855 -10.954  1.00  0.00           H  
ATOM   1254  N   PHE A  83      -2.762  -6.670 -12.816  1.00  0.00           N  
ATOM   1255  CA  PHE A  83      -2.637  -5.860 -14.012  1.00  0.00           C  
ATOM   1256  C   PHE A  83      -1.202  -5.724 -14.415  1.00  0.00           C  
ATOM   1257  O   PHE A  83      -0.313  -5.572 -13.572  1.00  0.00           O  
ATOM   1258  CB  PHE A  83      -3.108  -4.422 -13.882  1.00  0.00           C  
ATOM   1259  CG  PHE A  83      -4.512  -4.164 -13.716  1.00  0.00           C  
ATOM   1260  CD1 PHE A  83      -4.981  -3.791 -12.525  1.00  0.00           C  
ATOM   1261  CD2 PHE A  83      -5.378  -4.278 -14.763  1.00  0.00           C  
ATOM   1262  CE1 PHE A  83      -6.277  -3.499 -12.365  1.00  0.00           C  
ATOM   1263  CE2 PHE A  83      -6.700  -4.003 -14.575  1.00  0.00           C  
ATOM   1264  CZ  PHE A  83      -7.126  -3.609 -13.368  1.00  0.00           C  
ATOM   1265  H   PHE A  83      -2.516  -6.289 -11.913  1.00  0.00           H  
ATOM   1266  HA  PHE A  83      -3.178  -6.338 -14.824  1.00  0.00           H  
ATOM   1267 1HB  PHE A  83      -2.592  -3.978 -13.035  1.00  0.00           H  
ATOM   1268 2HB  PHE A  83      -2.776  -3.874 -14.766  1.00  0.00           H  
ATOM   1269  HD1 PHE A  83      -4.288  -3.693 -11.703  1.00  0.00           H  
ATOM   1270  HD2 PHE A  83      -4.999  -4.587 -15.740  1.00  0.00           H  
ATOM   1271  HE1 PHE A  83      -6.632  -3.164 -11.426  1.00  0.00           H  
ATOM   1272  HE2 PHE A  83      -7.416  -4.082 -15.384  1.00  0.00           H  
ATOM   1273  HZ  PHE A  83      -8.158  -3.361 -13.220  1.00  0.00           H  
ATOM   1274  N   SER A  84      -1.002  -5.635 -15.707  1.00  0.00           N  
ATOM   1275  CA  SER A  84       0.302  -5.348 -16.218  1.00  0.00           C  
ATOM   1276  C   SER A  84       0.681  -3.913 -15.744  1.00  0.00           C  
ATOM   1277  O   SER A  84      -0.205  -3.057 -15.642  1.00  0.00           O  
ATOM   1278  CB  SER A  84       0.190  -5.451 -17.717  1.00  0.00           C  
ATOM   1279  OG  SER A  84      -0.630  -4.421 -18.237  1.00  0.00           O  
ATOM   1280  H   SER A  84      -1.778  -5.816 -16.344  1.00  0.00           H  
ATOM   1281  HA  SER A  84       0.977  -6.107 -15.849  1.00  0.00           H  
ATOM   1282 1HB  SER A  84       1.153  -5.441 -18.175  1.00  0.00           H  
ATOM   1283 2HB  SER A  84      -0.262  -6.412 -17.954  1.00  0.00           H  
ATOM   1284  HG  SER A  84       0.002  -3.817 -18.670  1.00  0.00           H  
ATOM   1285  N   PRO A  85       1.977  -3.600 -15.511  1.00  0.00           N  
ATOM   1286  CA  PRO A  85       2.541  -2.299 -15.125  1.00  0.00           C  
ATOM   1287  C   PRO A  85       2.145  -1.063 -15.939  1.00  0.00           C  
ATOM   1288  O   PRO A  85       2.122   0.041 -15.392  1.00  0.00           O  
ATOM   1289  CB  PRO A  85       4.042  -2.584 -15.199  1.00  0.00           C  
ATOM   1290  CG  PRO A  85       4.141  -4.019 -14.834  1.00  0.00           C  
ATOM   1291  CD  PRO A  85       2.969  -4.678 -15.478  1.00  0.00           C  
ATOM   1292  HA  PRO A  85       2.266  -2.130 -14.076  1.00  0.00           H  
ATOM   1293 1HB  PRO A  85       4.416  -2.382 -16.215  1.00  0.00           H  
ATOM   1294 2HB  PRO A  85       4.601  -1.920 -14.518  1.00  0.00           H  
ATOM   1295 1HG  PRO A  85       5.083  -4.413 -15.146  1.00  0.00           H  
ATOM   1296 2HG  PRO A  85       4.116  -4.121 -13.739  1.00  0.00           H  
ATOM   1297 1HD  PRO A  85       3.218  -5.047 -16.479  1.00  0.00           H  
ATOM   1298 2HD  PRO A  85       2.663  -5.465 -14.790  1.00  0.00           H  
ATOM   1299  N   LYS A  86       1.836  -1.207 -17.228  1.00  0.00           N  
ATOM   1300  CA  LYS A  86       1.452  -0.047 -18.033  1.00  0.00           C  
ATOM   1301  C   LYS A  86      -0.058   0.008 -18.195  1.00  0.00           C  
ATOM   1302  O   LYS A  86      -0.557   0.764 -19.031  1.00  0.00           O  
ATOM   1303  CB  LYS A  86       2.070  -0.055 -19.429  1.00  0.00           C  
ATOM   1304  CG  LYS A  86       3.580  -0.005 -19.492  1.00  0.00           C  
ATOM   1305  CD  LYS A  86       4.032  -0.034 -20.945  1.00  0.00           C  
ATOM   1306  CE  LYS A  86       5.533   0.004 -21.073  1.00  0.00           C  
ATOM   1307  NZ  LYS A  86       5.963  -0.084 -22.494  1.00  0.00           N  
ATOM   1308  H   LYS A  86       1.849  -2.109 -17.694  1.00  0.00           H  
ATOM   1309  HA  LYS A  86       1.765   0.861 -17.518  1.00  0.00           H  
ATOM   1310 1HB  LYS A  86       1.702  -0.872 -20.007  1.00  0.00           H  
ATOM   1311 2HB  LYS A  86       1.731   0.843 -19.942  1.00  0.00           H  
ATOM   1312 1HG  LYS A  86       3.944   0.900 -19.008  1.00  0.00           H  
ATOM   1313 2HG  LYS A  86       3.995  -0.864 -18.971  1.00  0.00           H  
ATOM   1314 1HD  LYS A  86       3.664  -0.955 -21.414  1.00  0.00           H  
ATOM   1315 2HD  LYS A  86       3.607   0.817 -21.475  1.00  0.00           H  
ATOM   1316 1HE  LYS A  86       5.908   0.929 -20.644  1.00  0.00           H  
ATOM   1317 2HE  LYS A  86       5.950  -0.831 -20.526  1.00  0.00           H  
ATOM   1318 1HZ  LYS A  86       6.972  -0.063 -22.542  1.00  0.00           H  
ATOM   1319 2HZ  LYS A  86       5.623  -0.959 -22.887  1.00  0.00           H  
ATOM   1320 3HZ  LYS A  86       5.584   0.693 -23.016  1.00  0.00           H  
ATOM   1321  N   ASN A  87      -0.788  -0.802 -17.415  1.00  0.00           N  
ATOM   1322  CA  ASN A  87      -2.244  -0.831 -17.486  1.00  0.00           C  
ATOM   1323  C   ASN A  87      -2.823  -1.199 -18.846  1.00  0.00           C  
ATOM   1324  O   ASN A  87      -3.650  -0.465 -19.390  1.00  0.00           O  
ATOM   1325  CB  ASN A  87      -2.792   0.506 -17.046  1.00  0.00           C  
ATOM   1326  CG  ASN A  87      -4.235   0.479 -16.797  1.00  0.00           C  
ATOM   1327  OD1 ASN A  87      -4.783  -0.551 -16.398  1.00  0.00           O  
ATOM   1328  ND2 ASN A  87      -4.871   1.605 -17.028  1.00  0.00           N  
ATOM   1329  H   ASN A  87      -0.334  -1.428 -16.752  1.00  0.00           H  
ATOM   1330  HA  ASN A  87      -2.587  -1.595 -16.785  1.00  0.00           H  
ATOM   1331 1HB  ASN A  87      -2.278   0.839 -16.143  1.00  0.00           H  
ATOM   1332 2HB  ASN A  87      -2.609   1.258 -17.809  1.00  0.00           H  
ATOM   1333 1HD2 ASN A  87      -5.856   1.677 -16.893  1.00  0.00           H  
ATOM   1334 2HD2 ASN A  87      -4.361   2.409 -17.346  1.00  0.00           H  
ATOM   1335  N   THR A  88      -2.387  -2.321 -19.416  1.00  0.00           N  
ATOM   1336  CA  THR A  88      -2.942  -2.728 -20.696  1.00  0.00           C  
ATOM   1337  C   THR A  88      -3.636  -4.093 -20.596  1.00  0.00           C  
ATOM   1338  O   THR A  88      -4.640  -4.331 -21.266  1.00  0.00           O  
ATOM   1339  CB  THR A  88      -1.825  -2.798 -21.741  1.00  0.00           C  
ATOM   1340  OG1 THR A  88      -0.878  -3.787 -21.329  1.00  0.00           O  
ATOM   1341  CG2 THR A  88      -1.116  -1.457 -21.829  1.00  0.00           C  
ATOM   1342  H   THR A  88      -1.698  -2.903 -18.954  1.00  0.00           H  
ATOM   1343  HA  THR A  88      -3.681  -1.994 -21.018  1.00  0.00           H  
ATOM   1344  HB  THR A  88      -2.234  -3.063 -22.714  1.00  0.00           H  
ATOM   1345  HG1 THR A  88       0.046  -3.505 -21.525  1.00  0.00           H  
ATOM   1346 1HG2 THR A  88      -0.312  -1.521 -22.559  1.00  0.00           H  
ATOM   1347 2HG2 THR A  88      -1.822  -0.689 -22.126  1.00  0.00           H  
ATOM   1348 3HG2 THR A  88      -0.696  -1.208 -20.860  1.00  0.00           H  
ATOM   1349  N   VAL A  89      -3.139  -4.975 -19.729  1.00  0.00           N  
ATOM   1350  CA  VAL A  89      -3.717  -6.310 -19.624  1.00  0.00           C  
ATOM   1351  C   VAL A  89      -4.070  -6.721 -18.196  1.00  0.00           C  
ATOM   1352  O   VAL A  89      -3.278  -6.555 -17.264  1.00  0.00           O  
ATOM   1353  CB  VAL A  89      -2.772  -7.372 -20.231  1.00  0.00           C  
ATOM   1354  CG1 VAL A  89      -3.395  -8.791 -20.083  1.00  0.00           C  
ATOM   1355  CG2 VAL A  89      -2.513  -7.061 -21.694  1.00  0.00           C  
ATOM   1356  H   VAL A  89      -2.311  -4.744 -19.196  1.00  0.00           H  
ATOM   1357  HA  VAL A  89      -4.628  -6.317 -20.210  1.00  0.00           H  
ATOM   1358  HB  VAL A  89      -1.834  -7.362 -19.693  1.00  0.00           H  
ATOM   1359 1HG1 VAL A  89      -2.723  -9.530 -20.512  1.00  0.00           H  
ATOM   1360 2HG1 VAL A  89      -3.554  -9.024 -19.033  1.00  0.00           H  
ATOM   1361 3HG1 VAL A  89      -4.348  -8.826 -20.608  1.00  0.00           H  
ATOM   1362 1HG2 VAL A  89      -1.849  -7.814 -22.111  1.00  0.00           H  
ATOM   1363 2HG2 VAL A  89      -3.453  -7.066 -22.228  1.00  0.00           H  
ATOM   1364 3HG2 VAL A  89      -2.048  -6.087 -21.793  1.00  0.00           H  
ATOM   1365  N   LEU A  90      -5.278  -7.251 -18.028  1.00  0.00           N  
ATOM   1366  CA  LEU A  90      -5.737  -7.781 -16.748  1.00  0.00           C  
ATOM   1367  C   LEU A  90      -5.822  -9.284 -16.790  1.00  0.00           C  
ATOM   1368  O   LEU A  90      -6.507  -9.858 -17.641  1.00  0.00           O  
ATOM   1369  CB  LEU A  90      -7.115  -7.242 -16.353  1.00  0.00           C  
ATOM   1370  CG  LEU A  90      -7.762  -7.880 -15.050  1.00  0.00           C  
ATOM   1371  CD1 LEU A  90      -6.926  -7.587 -13.811  1.00  0.00           C  
ATOM   1372  CD2 LEU A  90      -9.165  -7.326 -14.867  1.00  0.00           C  
ATOM   1373  H   LEU A  90      -5.877  -7.332 -18.847  1.00  0.00           H  
ATOM   1374  HA  LEU A  90      -5.023  -7.504 -15.976  1.00  0.00           H  
ATOM   1375 1HB  LEU A  90      -7.038  -6.199 -16.200  1.00  0.00           H  
ATOM   1376 2HB  LEU A  90      -7.803  -7.413 -17.184  1.00  0.00           H  
ATOM   1377  HG  LEU A  90      -7.808  -8.965 -15.168  1.00  0.00           H  
ATOM   1378 1HD1 LEU A  90      -7.394  -8.045 -12.969  1.00  0.00           H  
ATOM   1379 2HD1 LEU A  90      -5.938  -7.998 -13.940  1.00  0.00           H  
ATOM   1380 3HD1 LEU A  90      -6.855  -6.540 -13.642  1.00  0.00           H  
ATOM   1381 1HD2 LEU A  90      -9.618  -7.774 -13.983  1.00  0.00           H  
ATOM   1382 2HD2 LEU A  90      -9.111  -6.247 -14.743  1.00  0.00           H  
ATOM   1383 3HD2 LEU A  90      -9.767  -7.564 -15.744  1.00  0.00           H  
ATOM   1384  N   ALA A  91      -5.102  -9.928 -15.892  1.00  0.00           N  
ATOM   1385  CA  ALA A  91      -5.143 -11.369 -15.799  1.00  0.00           C  
ATOM   1386  C   ALA A  91      -6.029 -11.759 -14.630  1.00  0.00           C  
ATOM   1387  O   ALA A  91      -5.883 -11.202 -13.538  1.00  0.00           O  
ATOM   1388  CB  ALA A  91      -3.746 -11.910 -15.622  1.00  0.00           C  
ATOM   1389  H   ALA A  91      -4.526  -9.398 -15.237  1.00  0.00           H  
ATOM   1390  HA  ALA A  91      -5.579 -11.777 -16.707  1.00  0.00           H  
ATOM   1391 1HB  ALA A  91      -3.780 -12.983 -15.544  1.00  0.00           H  
ATOM   1392 2HB  ALA A  91      -3.133 -11.624 -16.473  1.00  0.00           H  
ATOM   1393 3HB  ALA A  91      -3.325 -11.488 -14.712  1.00  0.00           H  
ATOM   1394  N   THR A  92      -6.927 -12.721 -14.850  1.00  0.00           N  
ATOM   1395  CA  THR A  92      -7.793 -13.208 -13.781  1.00  0.00           C  
ATOM   1396  C   THR A  92      -7.779 -14.714 -13.627  1.00  0.00           C  
ATOM   1397  O   THR A  92      -7.990 -15.449 -14.595  1.00  0.00           O  
ATOM   1398  CB  THR A  92      -9.276 -12.831 -14.011  1.00  0.00           C  
ATOM   1399  OG1 THR A  92      -9.434 -11.411 -14.083  1.00  0.00           O  
ATOM   1400  CG2 THR A  92     -10.148 -13.413 -12.851  1.00  0.00           C  
ATOM   1401  H   THR A  92      -7.020 -13.108 -15.787  1.00  0.00           H  
ATOM   1402  HA  THR A  92      -7.454 -12.778 -12.845  1.00  0.00           H  
ATOM   1403  HB  THR A  92      -9.610 -13.254 -14.958  1.00  0.00           H  
ATOM   1404  HG1 THR A  92      -9.067 -11.095 -14.909  1.00  0.00           H  
ATOM   1405 1HG2 THR A  92     -11.173 -13.161 -12.998  1.00  0.00           H  
ATOM   1406 2HG2 THR A  92     -10.067 -14.490 -12.827  1.00  0.00           H  
ATOM   1407 3HG2 THR A  92      -9.823 -13.019 -11.904  1.00  0.00           H  
ATOM   1408  N   TRP A  93      -7.615 -15.177 -12.391  1.00  0.00           N  
ATOM   1409  CA  TRP A  93      -7.726 -16.597 -12.112  1.00  0.00           C  
ATOM   1410  C   TRP A  93      -8.997 -16.875 -11.307  1.00  0.00           C  
ATOM   1411  O   TRP A  93      -9.344 -16.100 -10.392  1.00  0.00           O  
ATOM   1412  CB  TRP A  93      -6.545 -17.116 -11.312  1.00  0.00           C  
ATOM   1413  CG  TRP A  93      -5.209 -17.127 -12.004  1.00  0.00           C  
ATOM   1414  CD1 TRP A  93      -4.297 -16.151 -12.044  1.00  0.00           C  
ATOM   1415  CD2 TRP A  93      -4.633 -18.225 -12.728  1.00  0.00           C  
ATOM   1416  NE1 TRP A  93      -3.187 -16.585 -12.737  1.00  0.00           N  
ATOM   1417  CE2 TRP A  93      -3.378 -17.833 -13.143  1.00  0.00           C  
ATOM   1418  CE3 TRP A  93      -5.067 -19.470 -13.028  1.00  0.00           C  
ATOM   1419  CZ2 TRP A  93      -2.538 -18.678 -13.842  1.00  0.00           C  
ATOM   1420  CZ3 TRP A  93      -4.248 -20.340 -13.740  1.00  0.00           C  
ATOM   1421  CH2 TRP A  93      -3.002 -19.948 -14.132  1.00  0.00           C  
ATOM   1422  H   TRP A  93      -7.407 -14.520 -11.643  1.00  0.00           H  
ATOM   1423  HA  TRP A  93      -7.772 -17.129 -13.048  1.00  0.00           H  
ATOM   1424 1HB  TRP A  93      -6.465 -16.546 -10.413  1.00  0.00           H  
ATOM   1425 2HB  TRP A  93      -6.762 -18.142 -11.012  1.00  0.00           H  
ATOM   1426  HD1 TRP A  93      -4.413 -15.166 -11.578  1.00  0.00           H  
ATOM   1427  HE1 TRP A  93      -2.341 -16.070 -12.911  1.00  0.00           H  
ATOM   1428  HE3 TRP A  93      -6.026 -19.736 -12.707  1.00  0.00           H  
ATOM   1429  HZ2 TRP A  93      -1.544 -18.364 -14.148  1.00  0.00           H  
ATOM   1430  HZ3 TRP A  93      -4.627 -21.334 -13.961  1.00  0.00           H  
ATOM   1431  HH2 TRP A  93      -2.365 -20.633 -14.673  1.00  0.00           H  
ATOM   1432  N   GLN A  94      -9.628 -18.023 -11.596  1.00  0.00           N  
ATOM   1433  CA  GLN A  94     -10.819 -18.485 -10.878  1.00  0.00           C  
ATOM   1434  C   GLN A  94     -10.698 -19.997 -10.568  1.00  0.00           C  
ATOM   1435  O   GLN A  94     -10.301 -20.758 -11.434  1.00  0.00           O  
ATOM   1436  CB  GLN A  94     -12.043 -18.188 -11.754  1.00  0.00           C  
ATOM   1437  CG  GLN A  94     -12.023 -18.833 -13.144  1.00  0.00           C  
ATOM   1438  CD  GLN A  94     -13.231 -18.414 -13.988  1.00  0.00           C  
ATOM   1439  OE1 GLN A  94     -14.172 -17.786 -13.495  1.00  0.00           O  
ATOM   1440  NE2 GLN A  94     -13.235 -18.736 -15.259  1.00  0.00           N  
ATOM   1441  H   GLN A  94      -9.277 -18.563 -12.392  1.00  0.00           H  
ATOM   1442  HA  GLN A  94     -10.902 -17.909  -9.966  1.00  0.00           H  
ATOM   1443 1HB  GLN A  94     -12.944 -18.516 -11.251  1.00  0.00           H  
ATOM   1444 2HB  GLN A  94     -12.135 -17.109 -11.890  1.00  0.00           H  
ATOM   1445 1HG  GLN A  94     -11.121 -18.521 -13.668  1.00  0.00           H  
ATOM   1446 2HG  GLN A  94     -12.036 -19.921 -13.038  1.00  0.00           H  
ATOM   1447 1HE2 GLN A  94     -14.019 -18.444 -15.814  1.00  0.00           H  
ATOM   1448 2HE2 GLN A  94     -12.459 -19.269 -15.674  1.00  0.00           H  
ATOM   1449  N   PRO A  95     -11.179 -20.496  -9.415  1.00  0.00           N  
ATOM   1450  CA  PRO A  95     -10.989 -21.858  -8.914  1.00  0.00           C  
ATOM   1451  C   PRO A  95     -11.869 -22.964  -9.478  1.00  0.00           C  
ATOM   1452  O   PRO A  95     -12.509 -23.693  -8.717  1.00  0.00           O  
ATOM   1453  CB  PRO A  95     -11.309 -21.675  -7.442  1.00  0.00           C  
ATOM   1454  CG  PRO A  95     -12.371 -20.617  -7.445  1.00  0.00           C  
ATOM   1455  CD  PRO A  95     -11.972 -19.673  -8.551  1.00  0.00           C  
ATOM   1456  HA  PRO A  95      -9.930 -22.128  -9.037  1.00  0.00           H  
ATOM   1457 1HB  PRO A  95     -11.648 -22.631  -7.010  1.00  0.00           H  
ATOM   1458 2HB  PRO A  95     -10.414 -21.377  -6.896  1.00  0.00           H  
ATOM   1459 1HG  PRO A  95     -13.353 -21.071  -7.620  1.00  0.00           H  
ATOM   1460 2HG  PRO A  95     -12.417 -20.119  -6.465  1.00  0.00           H  
ATOM   1461 1HD  PRO A  95     -12.850 -19.305  -9.078  1.00  0.00           H  
ATOM   1462 2HD  PRO A  95     -11.381 -18.887  -8.130  1.00  0.00           H  
ATOM   1463  N   TYR A  96     -11.888 -23.113 -10.787  1.00  0.00           N  
ATOM   1464  CA  TYR A  96     -12.593 -24.243 -11.387  1.00  0.00           C  
ATOM   1465  C   TYR A  96     -12.077 -24.520 -12.794  1.00  0.00           C  
ATOM   1466  O   TYR A  96     -11.547 -23.629 -13.460  1.00  0.00           O  
ATOM   1467  CB  TYR A  96     -14.108 -24.043 -11.300  1.00  0.00           C  
ATOM   1468  CG  TYR A  96     -14.659 -22.818 -11.944  1.00  0.00           C  
ATOM   1469  CD1 TYR A  96     -15.191 -22.898 -13.211  1.00  0.00           C  
ATOM   1470  CD2 TYR A  96     -14.645 -21.604 -11.261  1.00  0.00           C  
ATOM   1471  CE1 TYR A  96     -15.722 -21.782 -13.797  1.00  0.00           C  
ATOM   1472  CE2 TYR A  96     -15.162 -20.495 -11.858  1.00  0.00           C  
ATOM   1473  CZ  TYR A  96     -15.707 -20.581 -13.127  1.00  0.00           C  
ATOM   1474  OH  TYR A  96     -16.219 -19.462 -13.741  1.00  0.00           O  
ATOM   1475  H   TYR A  96     -11.355 -22.453 -11.352  1.00  0.00           H  
ATOM   1476  HA  TYR A  96     -12.364 -25.129 -10.796  1.00  0.00           H  
ATOM   1477 1HB  TYR A  96     -14.594 -24.901 -11.767  1.00  0.00           H  
ATOM   1478 2HB  TYR A  96     -14.420 -24.040 -10.260  1.00  0.00           H  
ATOM   1479  HD1 TYR A  96     -15.201 -23.853 -13.740  1.00  0.00           H  
ATOM   1480  HD2 TYR A  96     -14.224 -21.534 -10.259  1.00  0.00           H  
ATOM   1481  HE1 TYR A  96     -16.149 -21.848 -14.783  1.00  0.00           H  
ATOM   1482  HE2 TYR A  96     -15.149 -19.548 -11.334  1.00  0.00           H  
ATOM   1483  HH  TYR A  96     -15.677 -18.686 -13.486  1.00  0.00           H  
ATOM   1484  N   THR A  97     -12.208 -25.768 -13.235  1.00  0.00           N  
ATOM   1485  CA  THR A  97     -11.700 -26.142 -14.547  1.00  0.00           C  
ATOM   1486  C   THR A  97     -12.654 -26.912 -15.462  1.00  0.00           C  
ATOM   1487  O   THR A  97     -13.522 -26.343 -16.137  1.00  0.00           O  
ATOM   1488  CB  THR A  97     -10.449 -27.013 -14.332  1.00  0.00           C  
ATOM   1489  OG1 THR A  97     -10.799 -28.143 -13.497  1.00  0.00           O  
ATOM   1490  CG2 THR A  97      -9.326 -26.243 -13.665  1.00  0.00           C  
ATOM   1491  H   THR A  97     -12.656 -26.463 -12.656  1.00  0.00           H  
ATOM   1492  HA  THR A  97     -11.414 -25.231 -15.075  1.00  0.00           H  
ATOM   1493  HB  THR A  97     -10.105 -27.372 -15.286  1.00  0.00           H  
ATOM   1494  HG1 THR A  97     -11.722 -28.386 -13.622  1.00  0.00           H  
ATOM   1495 1HG2 THR A  97      -8.485 -26.910 -13.539  1.00  0.00           H  
ATOM   1496 2HG2 THR A  97      -9.037 -25.399 -14.286  1.00  0.00           H  
ATOM   1497 3HG2 THR A  97      -9.635 -25.881 -12.692  1.00  0.00           H  
ATOM   1498  N   THR A  98     -12.460 -28.230 -15.470  1.00  0.00           N  
ATOM   1499  CA  THR A  98     -13.142 -29.125 -16.386  1.00  0.00           C  
ATOM   1500  C   THR A  98     -14.530 -29.524 -15.929  1.00  0.00           C  
ATOM   1501  O   THR A  98     -14.913 -29.295 -14.782  1.00  0.00           O  
ATOM   1502  CB  THR A  98     -12.301 -30.386 -16.617  1.00  0.00           C  
ATOM   1503  OG1 THR A  98     -12.186 -31.124 -15.390  1.00  0.00           O  
ATOM   1504  CG2 THR A  98     -10.905 -29.989 -17.100  1.00  0.00           C  
ATOM   1505  H   THR A  98     -11.756 -28.614 -14.848  1.00  0.00           H  
ATOM   1506  HA  THR A  98     -13.237 -28.618 -17.335  1.00  0.00           H  
ATOM   1507  HB  THR A  98     -12.779 -31.011 -17.372  1.00  0.00           H  
ATOM   1508  HG1 THR A  98     -13.028 -31.572 -15.211  1.00  0.00           H  
ATOM   1509 1HG2 THR A  98     -10.311 -30.886 -17.266  1.00  0.00           H  
ATOM   1510 2HG2 THR A  98     -10.984 -29.430 -18.030  1.00  0.00           H  
ATOM   1511 3HG2 THR A  98     -10.423 -29.377 -16.353  1.00  0.00           H  
ATOM   1512  N   SER A  99     -15.266 -30.137 -16.843  1.00  0.00           N  
ATOM   1513  CA  SER A  99     -16.598 -30.661 -16.588  1.00  0.00           C  
ATOM   1514  C   SER A  99     -16.581 -32.169 -16.377  1.00  0.00           C  
ATOM   1515  O   SER A  99     -15.523 -32.793 -16.319  1.00  0.00           O  
ATOM   1516  CB  SER A  99     -17.518 -30.321 -17.753  1.00  0.00           C  
ATOM   1517  OG  SER A  99     -18.830 -30.777 -17.515  1.00  0.00           O  
ATOM   1518  H   SER A  99     -14.876 -30.265 -17.771  1.00  0.00           H  
ATOM   1519  HA  SER A  99     -16.986 -30.193 -15.681  1.00  0.00           H  
ATOM   1520 1HB  SER A  99     -17.526 -29.242 -17.896  1.00  0.00           H  
ATOM   1521 2HB  SER A  99     -17.129 -30.770 -18.677  1.00  0.00           H  
ATOM   1522  HG  SER A  99     -19.402 -30.204 -18.045  1.00  0.00           H  
ATOM   1523  N   LYS A 100     -17.781 -32.731 -16.238  1.00  0.00           N  
ATOM   1524  CA  LYS A 100     -17.995 -34.170 -16.125  1.00  0.00           C  
ATOM   1525  C   LYS A 100     -18.257 -34.690 -17.539  1.00  0.00           C  
ATOM   1526  O   LYS A 100     -18.178 -35.886 -17.822  1.00  0.00           O  
ATOM   1527  CB  LYS A 100     -19.164 -34.473 -15.191  1.00  0.00           C  
ATOM   1528  CG  LYS A 100     -18.920 -34.065 -13.738  1.00  0.00           C  
ATOM   1529  CD  LYS A 100     -20.121 -34.386 -12.856  1.00  0.00           C  
ATOM   1530  CE  LYS A 100     -19.871 -33.978 -11.407  1.00  0.00           C  
ATOM   1531  NZ  LYS A 100     -21.052 -34.251 -10.542  1.00  0.00           N  
ATOM   1532  H   LYS A 100     -18.574 -32.113 -16.283  1.00  0.00           H  
ATOM   1533  HA  LYS A 100     -17.091 -34.644 -15.744  1.00  0.00           H  
ATOM   1534 1HB  LYS A 100     -20.055 -33.953 -15.544  1.00  0.00           H  
ATOM   1535 2HB  LYS A 100     -19.378 -35.541 -15.211  1.00  0.00           H  
ATOM   1536 1HG  LYS A 100     -18.047 -34.597 -13.356  1.00  0.00           H  
ATOM   1537 2HG  LYS A 100     -18.720 -32.996 -13.693  1.00  0.00           H  
ATOM   1538 1HD  LYS A 100     -20.998 -33.854 -13.227  1.00  0.00           H  
ATOM   1539 2HD  LYS A 100     -20.325 -35.456 -12.892  1.00  0.00           H  
ATOM   1540 1HE  LYS A 100     -19.016 -34.533 -11.024  1.00  0.00           H  
ATOM   1541 2HE  LYS A 100     -19.646 -32.913 -11.371  1.00  0.00           H  
ATOM   1542 1HZ  LYS A 100     -20.848 -33.968  -9.594  1.00  0.00           H  
ATOM   1543 2HZ  LYS A 100     -21.848 -33.731 -10.885  1.00  0.00           H  
ATOM   1544 3HZ  LYS A 100     -21.262 -35.239 -10.560  1.00  0.00           H  
ATOM   1545  N   ASP A 101     -18.584 -33.734 -18.410  1.00  0.00           N  
ATOM   1546  CA  ASP A 101     -18.849 -33.907 -19.830  1.00  0.00           C  
ATOM   1547  C   ASP A 101     -17.546 -34.013 -20.604  1.00  0.00           C  
ATOM   1548  O   ASP A 101     -16.489 -33.667 -20.090  1.00  0.00           O  
ATOM   1549  CB  ASP A 101     -19.634 -32.721 -20.390  1.00  0.00           C  
ATOM   1550  CG  ASP A 101     -20.231 -33.015 -21.748  1.00  0.00           C  
ATOM   1551  OD1 ASP A 101     -21.211 -33.716 -21.814  1.00  0.00           O  
ATOM   1552  OD2 ASP A 101     -19.637 -32.592 -22.736  1.00  0.00           O  
ATOM   1553  H   ASP A 101     -18.641 -32.783 -18.057  1.00  0.00           H  
ATOM   1554  HA  ASP A 101     -19.420 -34.825 -19.973  1.00  0.00           H  
ATOM   1555 1HB  ASP A 101     -20.436 -32.456 -19.701  1.00  0.00           H  
ATOM   1556 2HB  ASP A 101     -18.975 -31.859 -20.471  1.00  0.00           H  
ATOM   1557  N   GLY A 102     -17.619 -34.484 -21.849  1.00  0.00           N  
ATOM   1558  CA  GLY A 102     -16.452 -34.505 -22.736  1.00  0.00           C  
ATOM   1559  C   GLY A 102     -15.883 -33.088 -22.968  1.00  0.00           C  
ATOM   1560  O   GLY A 102     -14.693 -32.924 -23.246  1.00  0.00           O  
ATOM   1561  H   GLY A 102     -18.519 -34.777 -22.213  1.00  0.00           H  
ATOM   1562 1HA  GLY A 102     -15.681 -35.141 -22.302  1.00  0.00           H  
ATOM   1563 2HA  GLY A 102     -16.735 -34.944 -23.691  1.00  0.00           H  
ATOM   1564  N   THR A 103     -16.746 -32.073 -22.846  1.00  0.00           N  
ATOM   1565  CA  THR A 103     -16.382 -30.671 -23.013  1.00  0.00           C  
ATOM   1566  C   THR A 103     -15.226 -30.272 -22.081  1.00  0.00           C  
ATOM   1567  O   THR A 103     -15.242 -30.548 -20.880  1.00  0.00           O  
ATOM   1568  CB  THR A 103     -17.611 -29.780 -22.752  1.00  0.00           C  
ATOM   1569  OG1 THR A 103     -18.658 -30.159 -23.646  1.00  0.00           O  
ATOM   1570  CG2 THR A 103     -17.285 -28.312 -22.970  1.00  0.00           C  
ATOM   1571  H   THR A 103     -17.732 -32.291 -22.654  1.00  0.00           H  
ATOM   1572  HA  THR A 103     -16.057 -30.522 -24.041  1.00  0.00           H  
ATOM   1573  HB  THR A 103     -17.951 -29.928 -21.729  1.00  0.00           H  
ATOM   1574  HG1 THR A 103     -19.004 -31.051 -23.377  1.00  0.00           H  
ATOM   1575 1HG2 THR A 103     -18.177 -27.715 -22.784  1.00  0.00           H  
ATOM   1576 2HG2 THR A 103     -16.517 -28.009 -22.299  1.00  0.00           H  
ATOM   1577 3HG2 THR A 103     -16.955 -28.160 -23.996  1.00  0.00           H  
ATOM   1578  N   ALA A 104     -14.236 -29.566 -22.640  1.00  0.00           N  
ATOM   1579  CA  ALA A 104     -13.033 -29.148 -21.909  1.00  0.00           C  
ATOM   1580  C   ALA A 104     -13.334 -28.345 -20.647  1.00  0.00           C  
ATOM   1581  O   ALA A 104     -12.598 -28.440 -19.670  1.00  0.00           O  
ATOM   1582  CB  ALA A 104     -12.148 -28.309 -22.811  1.00  0.00           C  
ATOM   1583  H   ALA A 104     -14.300 -29.355 -23.624  1.00  0.00           H  
ATOM   1584  HA  ALA A 104     -12.496 -30.051 -21.614  1.00  0.00           H  
ATOM   1585 1HB  ALA A 104     -11.241 -28.036 -22.275  1.00  0.00           H  
ATOM   1586 2HB  ALA A 104     -11.887 -28.881 -23.700  1.00  0.00           H  
ATOM   1587 3HB  ALA A 104     -12.682 -27.404 -23.102  1.00  0.00           H  
ATOM   1588  N   GLY A 105     -14.399 -27.561 -20.664  1.00  0.00           N  
ATOM   1589  CA  GLY A 105     -14.759 -26.762 -19.505  1.00  0.00           C  
ATOM   1590  C   GLY A 105     -14.347 -25.314 -19.621  1.00  0.00           C  
ATOM   1591  O   GLY A 105     -14.269 -24.757 -20.719  1.00  0.00           O  
ATOM   1592  H   GLY A 105     -14.966 -27.528 -21.493  1.00  0.00           H  
ATOM   1593 1HA  GLY A 105     -15.837 -26.816 -19.360  1.00  0.00           H  
ATOM   1594 2HA  GLY A 105     -14.313 -27.185 -18.614  1.00  0.00           H  
ATOM   1595  N   ILE A 106     -14.182 -24.684 -18.469  1.00  0.00           N  
ATOM   1596  CA  ILE A 106     -13.978 -23.255 -18.396  1.00  0.00           C  
ATOM   1597  C   ILE A 106     -12.535 -22.910 -18.056  1.00  0.00           C  
ATOM   1598  O   ILE A 106     -11.989 -23.469 -17.110  1.00  0.00           O  
ATOM   1599  CB  ILE A 106     -14.902 -22.641 -17.343  1.00  0.00           C  
ATOM   1600  CG1 ILE A 106     -16.353 -23.005 -17.664  1.00  0.00           C  
ATOM   1601  CG2 ILE A 106     -14.717 -21.141 -17.303  1.00  0.00           C  
ATOM   1602  CD1 ILE A 106     -16.808 -22.520 -19.019  1.00  0.00           C  
ATOM   1603  H   ILE A 106     -14.184 -25.227 -17.603  1.00  0.00           H  
ATOM   1604  HA  ILE A 106     -14.277 -22.839 -19.345  1.00  0.00           H  
ATOM   1605  HB  ILE A 106     -14.663 -23.065 -16.367  1.00  0.00           H  
ATOM   1606 1HG1 ILE A 106     -16.461 -24.090 -17.627  1.00  0.00           H  
ATOM   1607 2HG1 ILE A 106     -17.005 -22.570 -16.909  1.00  0.00           H  
ATOM   1608 1HG2 ILE A 106     -15.368 -20.703 -16.555  1.00  0.00           H  
ATOM   1609 2HG2 ILE A 106     -13.688 -20.915 -17.056  1.00  0.00           H  
ATOM   1610 3HG2 ILE A 106     -14.961 -20.721 -18.273  1.00  0.00           H  
ATOM   1611 1HD1 ILE A 106     -17.846 -22.813 -19.180  1.00  0.00           H  
ATOM   1612 2HD1 ILE A 106     -16.727 -21.435 -19.062  1.00  0.00           H  
ATOM   1613 3HD1 ILE A 106     -16.186 -22.959 -19.798  1.00  0.00           H  
ATOM   1614  N   PRO A 107     -11.865 -22.045 -18.827  1.00  0.00           N  
ATOM   1615  CA  PRO A 107     -10.524 -21.590 -18.551  1.00  0.00           C  
ATOM   1616  C   PRO A 107     -10.408 -21.064 -17.152  1.00  0.00           C  
ATOM   1617  O   PRO A 107     -11.238 -20.251 -16.714  1.00  0.00           O  
ATOM   1618  CB  PRO A 107     -10.340 -20.514 -19.569  1.00  0.00           C  
ATOM   1619  CG  PRO A 107     -11.221 -20.945 -20.729  1.00  0.00           C  
ATOM   1620  CD  PRO A 107     -12.426 -21.547 -20.093  1.00  0.00           C  
ATOM   1621  HA  PRO A 107      -9.798 -22.374 -18.719  1.00  0.00           H  
ATOM   1622 1HB  PRO A 107     -10.623 -19.558 -19.143  1.00  0.00           H  
ATOM   1623 2HB  PRO A 107      -9.289 -20.451 -19.819  1.00  0.00           H  
ATOM   1624 1HG  PRO A 107     -11.467 -20.084 -21.373  1.00  0.00           H  
ATOM   1625 2HG  PRO A 107     -10.679 -21.667 -21.357  1.00  0.00           H  
ATOM   1626 1HD  PRO A 107     -13.204 -20.790 -19.928  1.00  0.00           H  
ATOM   1627 2HD  PRO A 107     -12.759 -22.379 -20.744  1.00  0.00           H  
ATOM   1628  N   ASN A 108      -9.336 -21.480 -16.488  1.00  0.00           N  
ATOM   1629  CA  ASN A 108      -9.070 -21.124 -15.109  1.00  0.00           C  
ATOM   1630  C   ASN A 108      -8.446 -19.738 -15.103  1.00  0.00           C  
ATOM   1631  O   ASN A 108      -8.654 -18.946 -14.186  1.00  0.00           O  
ATOM   1632  CB  ASN A 108      -8.135 -22.123 -14.483  1.00  0.00           C  
ATOM   1633  CG  ASN A 108      -8.182 -22.067 -13.039  1.00  0.00           C  
ATOM   1634  OD1 ASN A 108      -7.388 -21.437 -12.384  1.00  0.00           O  
ATOM   1635  ND2 ASN A 108      -9.089 -22.771 -12.471  1.00  0.00           N  
ATOM   1636  H   ASN A 108      -8.680 -22.079 -16.975  1.00  0.00           H  
ATOM   1637  HA  ASN A 108     -10.009 -21.091 -14.550  1.00  0.00           H  
ATOM   1638 1HB  ASN A 108      -8.405 -23.128 -14.810  1.00  0.00           H  
ATOM   1639 2HB  ASN A 108      -7.114 -21.930 -14.815  1.00  0.00           H  
ATOM   1640 1HD2 ASN A 108      -9.119 -22.793 -11.471  1.00  0.00           H  
ATOM   1641 2HD2 ASN A 108      -9.769 -23.269 -13.021  1.00  0.00           H  
ATOM   1642  N   LEU A 109      -7.652 -19.469 -16.147  1.00  0.00           N  
ATOM   1643  CA  LEU A 109      -6.983 -18.185 -16.347  1.00  0.00           C  
ATOM   1644  C   LEU A 109      -7.441 -17.508 -17.596  1.00  0.00           C  
ATOM   1645  O   LEU A 109      -7.419 -18.094 -18.683  1.00  0.00           O  
ATOM   1646  CB  LEU A 109      -5.463 -18.287 -16.462  1.00  0.00           C  
ATOM   1647  CG  LEU A 109      -4.740 -16.979 -16.954  1.00  0.00           C  
ATOM   1648  CD1 LEU A 109      -4.893 -15.837 -15.968  1.00  0.00           C  
ATOM   1649  CD2 LEU A 109      -3.317 -17.260 -17.133  1.00  0.00           C  
ATOM   1650  H   LEU A 109      -7.527 -20.194 -16.852  1.00  0.00           H  
ATOM   1651  HA  LEU A 109      -7.216 -17.546 -15.502  1.00  0.00           H  
ATOM   1652 1HB  LEU A 109      -5.083 -18.491 -15.525  1.00  0.00           H  
ATOM   1653 2HB  LEU A 109      -5.208 -19.103 -17.129  1.00  0.00           H  
ATOM   1654  HG  LEU A 109      -5.171 -16.671 -17.901  1.00  0.00           H  
ATOM   1655 1HD1 LEU A 109      -4.382 -14.974 -16.362  1.00  0.00           H  
ATOM   1656 2HD1 LEU A 109      -5.916 -15.598 -15.824  1.00  0.00           H  
ATOM   1657 3HD1 LEU A 109      -4.469 -16.105 -15.035  1.00  0.00           H  
ATOM   1658 1HD2 LEU A 109      -2.820 -16.365 -17.482  1.00  0.00           H  
ATOM   1659 2HD2 LEU A 109      -2.906 -17.543 -16.201  1.00  0.00           H  
ATOM   1660 3HD2 LEU A 109      -3.179 -18.059 -17.844  1.00  0.00           H  
ATOM   1661  N   GLN A 110      -7.836 -16.260 -17.457  1.00  0.00           N  
ATOM   1662  CA  GLN A 110      -8.231 -15.506 -18.615  1.00  0.00           C  
ATOM   1663  C   GLN A 110      -7.503 -14.176 -18.617  1.00  0.00           C  
ATOM   1664  O   GLN A 110      -7.337 -13.544 -17.570  1.00  0.00           O  
ATOM   1665  CB  GLN A 110      -9.739 -15.322 -18.576  1.00  0.00           C  
ATOM   1666  CG  GLN A 110     -10.488 -16.677 -18.567  1.00  0.00           C  
ATOM   1667  CD  GLN A 110     -11.991 -16.609 -18.625  1.00  0.00           C  
ATOM   1668  OE1 GLN A 110     -12.604 -15.594 -18.983  1.00  0.00           O  
ATOM   1669  NE2 GLN A 110     -12.629 -17.724 -18.249  1.00  0.00           N  
ATOM   1670  H   GLN A 110      -7.867 -15.850 -16.521  1.00  0.00           H  
ATOM   1671  HA  GLN A 110      -7.951 -16.044 -19.514  1.00  0.00           H  
ATOM   1672 1HB  GLN A 110     -10.005 -14.757 -17.694  1.00  0.00           H  
ATOM   1673 2HB  GLN A 110     -10.055 -14.766 -19.456  1.00  0.00           H  
ATOM   1674 1HG  GLN A 110     -10.146 -17.237 -19.426  1.00  0.00           H  
ATOM   1675 2HG  GLN A 110     -10.235 -17.214 -17.653  1.00  0.00           H  
ATOM   1676 1HE2 GLN A 110     -13.629 -17.745 -18.259  1.00  0.00           H  
ATOM   1677 2HE2 GLN A 110     -12.102 -18.554 -17.924  1.00  0.00           H  
ATOM   1678  N   LEU A 111      -7.093 -13.721 -19.794  1.00  0.00           N  
ATOM   1679  CA  LEU A 111      -6.452 -12.422 -19.856  1.00  0.00           C  
ATOM   1680  C   LEU A 111      -7.230 -11.524 -20.784  1.00  0.00           C  
ATOM   1681  O   LEU A 111      -7.622 -11.943 -21.882  1.00  0.00           O  
ATOM   1682  CB  LEU A 111      -5.005 -12.560 -20.339  1.00  0.00           C  
ATOM   1683  CG  LEU A 111      -4.121 -13.431 -19.456  1.00  0.00           C  
ATOM   1684  CD1 LEU A 111      -4.074 -14.816 -20.045  1.00  0.00           C  
ATOM   1685  CD2 LEU A 111      -2.778 -12.844 -19.360  1.00  0.00           C  
ATOM   1686  H   LEU A 111      -7.202 -14.290 -20.628  1.00  0.00           H  
ATOM   1687  HA  LEU A 111      -6.452 -11.974 -18.872  1.00  0.00           H  
ATOM   1688 1HB  LEU A 111      -5.008 -12.983 -21.344  1.00  0.00           H  
ATOM   1689 2HB  LEU A 111      -4.562 -11.567 -20.382  1.00  0.00           H  
ATOM   1690  HG  LEU A 111      -4.555 -13.498 -18.460  1.00  0.00           H  
ATOM   1691 1HD1 LEU A 111      -3.457 -15.440 -19.430  1.00  0.00           H  
ATOM   1692 2HD1 LEU A 111      -5.073 -15.239 -20.104  1.00  0.00           H  
ATOM   1693 3HD1 LEU A 111      -3.644 -14.757 -21.041  1.00  0.00           H  
ATOM   1694 1HD2 LEU A 111      -2.148 -13.472 -18.733  1.00  0.00           H  
ATOM   1695 2HD2 LEU A 111      -2.372 -12.790 -20.351  1.00  0.00           H  
ATOM   1696 3HD2 LEU A 111      -2.846 -11.849 -18.935  1.00  0.00           H  
ATOM   1697  N   TYR A 112      -7.391 -10.275 -20.352  1.00  0.00           N  
ATOM   1698  CA  TYR A 112      -8.155  -9.278 -21.084  1.00  0.00           C  
ATOM   1699  C   TYR A 112      -7.430  -7.964 -21.336  1.00  0.00           C  
ATOM   1700  O   TYR A 112      -6.650  -7.491 -20.510  1.00  0.00           O  
ATOM   1701  CB  TYR A 112      -9.444  -8.984 -20.311  1.00  0.00           C  
ATOM   1702  CG  TYR A 112     -10.382 -10.161 -20.186  1.00  0.00           C  
ATOM   1703  CD1 TYR A 112     -10.277 -11.091 -19.155  1.00  0.00           C  
ATOM   1704  CD2 TYR A 112     -11.364 -10.290 -21.114  1.00  0.00           C  
ATOM   1705  CE1 TYR A 112     -11.187 -12.138 -19.103  1.00  0.00           C  
ATOM   1706  CE2 TYR A 112     -12.250 -11.308 -21.064  1.00  0.00           C  
ATOM   1707  CZ  TYR A 112     -12.176 -12.235 -20.082  1.00  0.00           C  
ATOM   1708  OH  TYR A 112     -13.100 -13.253 -20.083  1.00  0.00           O  
ATOM   1709  H   TYR A 112      -7.018 -10.033 -19.436  1.00  0.00           H  
ATOM   1710  HA  TYR A 112      -8.409  -9.690 -22.057  1.00  0.00           H  
ATOM   1711 1HB  TYR A 112      -9.198  -8.631 -19.307  1.00  0.00           H  
ATOM   1712 2HB  TYR A 112      -9.984  -8.181 -20.818  1.00  0.00           H  
ATOM   1713  HD1 TYR A 112      -9.493 -10.996 -18.397  1.00  0.00           H  
ATOM   1714  HD2 TYR A 112     -11.445  -9.554 -21.904  1.00  0.00           H  
ATOM   1715  HE1 TYR A 112     -11.131 -12.870 -18.307  1.00  0.00           H  
ATOM   1716  HE2 TYR A 112     -13.031 -11.379 -21.818  1.00  0.00           H  
ATOM   1717  HH  TYR A 112     -12.782 -14.004 -19.548  1.00  0.00           H  
ATOM   1718  N   ASP A 113      -7.764  -7.333 -22.456  1.00  0.00           N  
ATOM   1719  CA  ASP A 113      -7.266  -5.999 -22.793  1.00  0.00           C  
ATOM   1720  C   ASP A 113      -8.163  -4.962 -22.123  1.00  0.00           C  
ATOM   1721  O   ASP A 113      -9.322  -4.781 -22.511  1.00  0.00           O  
ATOM   1722  CB  ASP A 113      -7.164  -5.831 -24.311  1.00  0.00           C  
ATOM   1723  CG  ASP A 113      -6.643  -4.443 -24.776  1.00  0.00           C  
ATOM   1724  OD1 ASP A 113      -6.804  -3.475 -24.038  1.00  0.00           O  
ATOM   1725  OD2 ASP A 113      -6.105  -4.363 -25.865  1.00  0.00           O  
ATOM   1726  H   ASP A 113      -8.425  -7.796 -23.087  1.00  0.00           H  
ATOM   1727  HA  ASP A 113      -6.262  -5.893 -22.387  1.00  0.00           H  
ATOM   1728 1HB  ASP A 113      -6.482  -6.568 -24.686  1.00  0.00           H  
ATOM   1729 2HB  ASP A 113      -8.128  -6.038 -24.767  1.00  0.00           H  
ATOM   1730  N   VAL A 114      -7.629  -4.286 -21.107  1.00  0.00           N  
ATOM   1731  CA  VAL A 114      -8.424  -3.412 -20.240  1.00  0.00           C  
ATOM   1732  C   VAL A 114      -8.945  -2.168 -20.947  1.00  0.00           C  
ATOM   1733  O   VAL A 114      -9.784  -1.452 -20.401  1.00  0.00           O  
ATOM   1734  CB  VAL A 114      -7.605  -2.970 -19.016  1.00  0.00           C  
ATOM   1735  CG1 VAL A 114      -7.131  -4.185 -18.299  1.00  0.00           C  
ATOM   1736  CG2 VAL A 114      -6.483  -2.076 -19.405  1.00  0.00           C  
ATOM   1737  H   VAL A 114      -6.629  -4.413 -20.931  1.00  0.00           H  
ATOM   1738  HA  VAL A 114      -9.279  -3.988 -19.885  1.00  0.00           H  
ATOM   1739  HB  VAL A 114      -8.250  -2.434 -18.332  1.00  0.00           H  
ATOM   1740 1HG1 VAL A 114      -6.575  -3.884 -17.433  1.00  0.00           H  
ATOM   1741 2HG1 VAL A 114      -7.980  -4.793 -18.008  1.00  0.00           H  
ATOM   1742 3HG1 VAL A 114      -6.484  -4.756 -18.964  1.00  0.00           H  
ATOM   1743 1HG2 VAL A 114      -5.925  -1.780 -18.519  1.00  0.00           H  
ATOM   1744 2HG2 VAL A 114      -5.845  -2.582 -20.075  1.00  0.00           H  
ATOM   1745 3HG2 VAL A 114      -6.872  -1.190 -19.890  1.00  0.00           H  
ATOM   1746  N   LYS A 115      -8.432  -1.884 -22.147  1.00  0.00           N  
ATOM   1747  CA  LYS A 115      -8.873  -0.719 -22.890  1.00  0.00           C  
ATOM   1748  C   LYS A 115     -10.026  -1.041 -23.848  1.00  0.00           C  
ATOM   1749  O   LYS A 115     -10.624  -0.130 -24.427  1.00  0.00           O  
ATOM   1750  CB  LYS A 115      -7.682  -0.117 -23.635  1.00  0.00           C  
ATOM   1751  CG  LYS A 115      -6.596   0.420 -22.678  1.00  0.00           C  
ATOM   1752  CD  LYS A 115      -5.413   1.035 -23.403  1.00  0.00           C  
ATOM   1753  CE  LYS A 115      -4.373   1.547 -22.401  1.00  0.00           C  
ATOM   1754  NZ  LYS A 115      -3.190   2.144 -23.077  1.00  0.00           N  
ATOM   1755  H   LYS A 115      -7.746  -2.514 -22.589  1.00  0.00           H  
ATOM   1756  HA  LYS A 115      -9.234   0.022 -22.179  1.00  0.00           H  
ATOM   1757 1HB  LYS A 115      -7.227  -0.887 -24.269  1.00  0.00           H  
ATOM   1758 2HB  LYS A 115      -8.017   0.694 -24.278  1.00  0.00           H  
ATOM   1759 1HG  LYS A 115      -7.031   1.161 -22.008  1.00  0.00           H  
ATOM   1760 2HG  LYS A 115      -6.222  -0.407 -22.077  1.00  0.00           H  
ATOM   1761 1HD  LYS A 115      -4.950   0.279 -24.042  1.00  0.00           H  
ATOM   1762 2HD  LYS A 115      -5.750   1.862 -24.028  1.00  0.00           H  
ATOM   1763 1HE  LYS A 115      -4.834   2.301 -21.765  1.00  0.00           H  
ATOM   1764 2HE  LYS A 115      -4.040   0.715 -21.775  1.00  0.00           H  
ATOM   1765 1HZ  LYS A 115      -2.533   2.466 -22.376  1.00  0.00           H  
ATOM   1766 2HZ  LYS A 115      -2.748   1.447 -23.656  1.00  0.00           H  
ATOM   1767 3HZ  LYS A 115      -3.482   2.923 -23.649  1.00  0.00           H  
ATOM   1768  N   THR A 116     -10.323  -2.338 -24.032  1.00  0.00           N  
ATOM   1769  CA  THR A 116     -11.383  -2.755 -24.954  1.00  0.00           C  
ATOM   1770  C   THR A 116     -12.402  -3.699 -24.315  1.00  0.00           C  
ATOM   1771  O   THR A 116     -13.536  -3.803 -24.780  1.00  0.00           O  
ATOM   1772  CB  THR A 116     -10.794  -3.512 -26.151  1.00  0.00           C  
ATOM   1773  OG1 THR A 116     -10.180  -4.719 -25.663  1.00  0.00           O  
ATOM   1774  CG2 THR A 116      -9.738  -2.675 -26.853  1.00  0.00           C  
ATOM   1775  H   THR A 116      -9.802  -3.045 -23.517  1.00  0.00           H  
ATOM   1776  HA  THR A 116     -11.912  -1.869 -25.304  1.00  0.00           H  
ATOM   1777  HB  THR A 116     -11.589  -3.761 -26.850  1.00  0.00           H  
ATOM   1778  HG1 THR A 116      -9.415  -4.478 -25.106  1.00  0.00           H  
ATOM   1779 1HG2 THR A 116      -9.327  -3.237 -27.690  1.00  0.00           H  
ATOM   1780 2HG2 THR A 116     -10.187  -1.751 -27.218  1.00  0.00           H  
ATOM   1781 3HG2 THR A 116      -8.933  -2.436 -26.155  1.00  0.00           H  
ATOM   1782  N   GLY A 117     -11.978  -4.418 -23.276  1.00  0.00           N  
ATOM   1783  CA  GLY A 117     -12.791  -5.443 -22.640  1.00  0.00           C  
ATOM   1784  C   GLY A 117     -12.718  -6.799 -23.360  1.00  0.00           C  
ATOM   1785  O   GLY A 117     -13.397  -7.753 -22.970  1.00  0.00           O  
ATOM   1786  H   GLY A 117     -11.035  -4.297 -22.934  1.00  0.00           H  
ATOM   1787 1HA  GLY A 117     -12.468  -5.561 -21.605  1.00  0.00           H  
ATOM   1788 2HA  GLY A 117     -13.822  -5.105 -22.612  1.00  0.00           H  
ATOM   1789  N   THR A 118     -11.905  -6.901 -24.418  1.00  0.00           N  
ATOM   1790  CA  THR A 118     -11.842  -8.158 -25.152  1.00  0.00           C  
ATOM   1791  C   THR A 118     -10.868  -9.156 -24.537  1.00  0.00           C  
ATOM   1792  O   THR A 118      -9.864  -8.792 -23.916  1.00  0.00           O  
ATOM   1793  CB  THR A 118     -11.468  -7.896 -26.620  1.00  0.00           C  
ATOM   1794  OG1 THR A 118     -10.181  -7.271 -26.702  1.00  0.00           O  
ATOM   1795  CG2 THR A 118     -12.506  -6.978 -27.253  1.00  0.00           C  
ATOM   1796  H   THR A 118     -11.352  -6.106 -24.732  1.00  0.00           H  
ATOM   1797  HA  THR A 118     -12.833  -8.609 -25.137  1.00  0.00           H  
ATOM   1798  HB  THR A 118     -11.435  -8.843 -27.159  1.00  0.00           H  
ATOM   1799  HG1 THR A 118     -10.236  -6.355 -26.366  1.00  0.00           H  
ATOM   1800 1HG2 THR A 118     -12.244  -6.792 -28.293  1.00  0.00           H  
ATOM   1801 2HG2 THR A 118     -13.486  -7.450 -27.201  1.00  0.00           H  
ATOM   1802 3HG2 THR A 118     -12.532  -6.034 -26.710  1.00  0.00           H  
ATOM   1803  N   CYS A 119     -11.150 -10.445 -24.733  1.00  0.00           N  
ATOM   1804  CA  CYS A 119     -10.257 -11.479 -24.216  1.00  0.00           C  
ATOM   1805  C   CYS A 119      -9.102 -11.700 -25.166  1.00  0.00           C  
ATOM   1806  O   CYS A 119      -9.301 -11.828 -26.374  1.00  0.00           O  
ATOM   1807  CB  CYS A 119     -10.969 -12.809 -23.970  1.00  0.00           C  
ATOM   1808  SG  CYS A 119      -9.906 -14.039 -23.147  1.00  0.00           S  
ATOM   1809  H   CYS A 119     -11.981 -10.706 -25.242  1.00  0.00           H  
ATOM   1810  HA  CYS A 119      -9.843 -11.148 -23.268  1.00  0.00           H  
ATOM   1811 1HB  CYS A 119     -11.850 -12.667 -23.377  1.00  0.00           H  
ATOM   1812 2HB  CYS A 119     -11.287 -13.229 -24.921  1.00  0.00           H  
ATOM   1813  HG  CYS A 119      -9.356 -13.179 -22.271  1.00  0.00           H  
ATOM   1814  N   LEU A 120      -7.904 -11.730 -24.619  1.00  0.00           N  
ATOM   1815  CA  LEU A 120      -6.705 -11.971 -25.396  1.00  0.00           C  
ATOM   1816  C   LEU A 120      -6.368 -13.455 -25.417  1.00  0.00           C  
ATOM   1817  O   LEU A 120      -5.930 -13.992 -26.435  1.00  0.00           O  
ATOM   1818  CB  LEU A 120      -5.550 -11.203 -24.770  1.00  0.00           C  
ATOM   1819  CG  LEU A 120      -5.721  -9.703 -24.747  1.00  0.00           C  
ATOM   1820  CD1 LEU A 120      -4.583  -9.081 -23.967  1.00  0.00           C  
ATOM   1821  CD2 LEU A 120      -5.762  -9.203 -26.174  1.00  0.00           C  
ATOM   1822  H   LEU A 120      -7.829 -11.607 -23.618  1.00  0.00           H  
ATOM   1823  HA  LEU A 120      -6.871 -11.630 -26.417  1.00  0.00           H  
ATOM   1824 1HB  LEU A 120      -5.432 -11.539 -23.738  1.00  0.00           H  
ATOM   1825 2HB  LEU A 120      -4.635 -11.434 -25.316  1.00  0.00           H  
ATOM   1826  HG  LEU A 120      -6.657  -9.446 -24.246  1.00  0.00           H  
ATOM   1827 1HD1 LEU A 120      -4.711  -8.003 -23.946  1.00  0.00           H  
ATOM   1828 2HD1 LEU A 120      -4.594  -9.467 -22.949  1.00  0.00           H  
ATOM   1829 3HD1 LEU A 120      -3.631  -9.325 -24.438  1.00  0.00           H  
ATOM   1830 1HD2 LEU A 120      -5.888  -8.127 -26.195  1.00  0.00           H  
ATOM   1831 2HD2 LEU A 120      -4.829  -9.462 -26.676  1.00  0.00           H  
ATOM   1832 3HD2 LEU A 120      -6.598  -9.672 -26.695  1.00  0.00           H  
ATOM   1833  N   LYS A 121      -6.542 -14.107 -24.269  1.00  0.00           N  
ATOM   1834  CA  LYS A 121      -6.206 -15.526 -24.148  1.00  0.00           C  
ATOM   1835  C   LYS A 121      -6.844 -16.196 -22.949  1.00  0.00           C  
ATOM   1836  O   LYS A 121      -7.060 -15.572 -21.908  1.00  0.00           O  
ATOM   1837  CB  LYS A 121      -4.698 -15.732 -24.108  1.00  0.00           C  
ATOM   1838  CG  LYS A 121      -4.232 -17.201 -24.089  1.00  0.00           C  
ATOM   1839  CD  LYS A 121      -4.483 -17.872 -25.391  1.00  0.00           C  
ATOM   1840  CE  LYS A 121      -3.945 -19.296 -25.399  1.00  0.00           C  
ATOM   1841  NZ  LYS A 121      -4.206 -19.954 -26.704  1.00  0.00           N  
ATOM   1842  H   LYS A 121      -6.914 -13.591 -23.472  1.00  0.00           H  
ATOM   1843  HA  LYS A 121      -6.586 -16.035 -25.036  1.00  0.00           H  
ATOM   1844 1HB  LYS A 121      -4.248 -15.273 -24.986  1.00  0.00           H  
ATOM   1845 2HB  LYS A 121      -4.288 -15.238 -23.234  1.00  0.00           H  
ATOM   1846 1HG  LYS A 121      -3.180 -17.222 -23.977  1.00  0.00           H  
ATOM   1847 2HG  LYS A 121      -4.644 -17.774 -23.277  1.00  0.00           H  
ATOM   1848 1HD  LYS A 121      -5.547 -17.887 -25.607  1.00  0.00           H  
ATOM   1849 2HD  LYS A 121      -3.979 -17.305 -26.169  1.00  0.00           H  
ATOM   1850 1HE  LYS A 121      -2.877 -19.269 -25.228  1.00  0.00           H  
ATOM   1851 2HE  LYS A 121      -4.416 -19.875 -24.600  1.00  0.00           H  
ATOM   1852 1HZ  LYS A 121      -3.828 -20.887 -26.703  1.00  0.00           H  
ATOM   1853 2HZ  LYS A 121      -5.199 -19.990 -26.871  1.00  0.00           H  
ATOM   1854 3HZ  LYS A 121      -3.752 -19.380 -27.434  1.00  0.00           H  
ATOM   1855  N   SER A 122      -7.124 -17.485 -23.074  1.00  0.00           N  
ATOM   1856  CA  SER A 122      -7.607 -18.221 -21.929  1.00  0.00           C  
ATOM   1857  C   SER A 122      -6.947 -19.616 -21.828  1.00  0.00           C  
ATOM   1858  O   SER A 122      -6.674 -20.253 -22.852  1.00  0.00           O  
ATOM   1859  CB  SER A 122      -9.099 -18.295 -22.078  1.00  0.00           C  
ATOM   1860  OG  SER A 122      -9.456 -19.046 -23.207  1.00  0.00           O  
ATOM   1861  H   SER A 122      -6.973 -17.956 -23.951  1.00  0.00           H  
ATOM   1862  HA  SER A 122      -7.355 -17.667 -21.034  1.00  0.00           H  
ATOM   1863 1HB  SER A 122      -9.516 -18.688 -21.217  1.00  0.00           H  
ATOM   1864 2HB  SER A 122      -9.492 -17.284 -22.179  1.00  0.00           H  
ATOM   1865  HG  SER A 122      -9.106 -19.927 -23.057  1.00  0.00           H  
ATOM   1866  N   PHE A 123      -6.739 -20.093 -20.580  1.00  0.00           N  
ATOM   1867  CA  PHE A 123      -6.108 -21.397 -20.301  1.00  0.00           C  
ATOM   1868  C   PHE A 123      -6.813 -22.248 -19.203  1.00  0.00           C  
ATOM   1869  O   PHE A 123      -7.296 -21.710 -18.198  1.00  0.00           O  
ATOM   1870  CB  PHE A 123      -4.689 -21.159 -19.758  1.00  0.00           C  
ATOM   1871  CG  PHE A 123      -3.707 -20.351 -20.602  1.00  0.00           C  
ATOM   1872  CD1 PHE A 123      -3.645 -18.962 -20.468  1.00  0.00           C  
ATOM   1873  CD2 PHE A 123      -2.826 -20.964 -21.476  1.00  0.00           C  
ATOM   1874  CE1 PHE A 123      -2.717 -18.217 -21.180  1.00  0.00           C  
ATOM   1875  CE2 PHE A 123      -1.905 -20.214 -22.196  1.00  0.00           C  
ATOM   1876  CZ  PHE A 123      -1.850 -18.844 -22.040  1.00  0.00           C  
ATOM   1877  H   PHE A 123      -6.996 -19.490 -19.801  1.00  0.00           H  
ATOM   1878  HA  PHE A 123      -6.078 -21.973 -21.226  1.00  0.00           H  
ATOM   1879 1HB  PHE A 123      -4.763 -20.675 -18.793  1.00  0.00           H  
ATOM   1880 2HB  PHE A 123      -4.237 -22.123 -19.581  1.00  0.00           H  
ATOM   1881  HD1 PHE A 123      -4.334 -18.465 -19.782  1.00  0.00           H  
ATOM   1882  HD2 PHE A 123      -2.857 -22.048 -21.591  1.00  0.00           H  
ATOM   1883  HE1 PHE A 123      -2.674 -17.137 -21.062  1.00  0.00           H  
ATOM   1884  HE2 PHE A 123      -1.215 -20.707 -22.882  1.00  0.00           H  
ATOM   1885  HZ  PHE A 123      -1.118 -18.264 -22.606  1.00  0.00           H  
ATOM   1886  N   ILE A 124      -6.757 -23.587 -19.326  1.00  0.00           N  
ATOM   1887  CA  ILE A 124      -7.191 -24.476 -18.226  1.00  0.00           C  
ATOM   1888  C   ILE A 124      -5.982 -25.178 -17.606  1.00  0.00           C  
ATOM   1889  O   ILE A 124      -5.283 -25.935 -18.278  1.00  0.00           O  
ATOM   1890  CB  ILE A 124      -8.202 -25.571 -18.658  1.00  0.00           C  
ATOM   1891  CG1 ILE A 124      -9.484 -24.975 -19.210  1.00  0.00           C  
ATOM   1892  CG2 ILE A 124      -8.540 -26.436 -17.468  1.00  0.00           C  
ATOM   1893  CD1 ILE A 124     -10.446 -25.964 -19.816  1.00  0.00           C  
ATOM   1894  H   ILE A 124      -6.389 -23.995 -20.174  1.00  0.00           H  
ATOM   1895  HA  ILE A 124      -7.661 -23.879 -17.449  1.00  0.00           H  
ATOM   1896  HB  ILE A 124      -7.758 -26.190 -19.437  1.00  0.00           H  
ATOM   1897 1HG1 ILE A 124     -10.008 -24.504 -18.392  1.00  0.00           H  
ATOM   1898 2HG1 ILE A 124      -9.238 -24.235 -19.968  1.00  0.00           H  
ATOM   1899 1HG2 ILE A 124      -9.241 -27.214 -17.768  1.00  0.00           H  
ATOM   1900 2HG2 ILE A 124      -7.635 -26.897 -17.069  1.00  0.00           H  
ATOM   1901 3HG2 ILE A 124      -8.994 -25.808 -16.707  1.00  0.00           H  
ATOM   1902 1HD1 ILE A 124     -11.339 -25.438 -20.162  1.00  0.00           H  
ATOM   1903 2HD1 ILE A 124      -9.977 -26.471 -20.655  1.00  0.00           H  
ATOM   1904 3HD1 ILE A 124     -10.735 -26.701 -19.065  1.00  0.00           H  
ATOM   1905  N   GLN A 125      -5.723 -24.884 -16.337  1.00  0.00           N  
ATOM   1906  CA  GLN A 125      -4.584 -25.427 -15.600  1.00  0.00           C  
ATOM   1907  C   GLN A 125      -5.097 -26.360 -14.488  1.00  0.00           C  
ATOM   1908  O   GLN A 125      -6.257 -26.245 -14.116  1.00  0.00           O  
ATOM   1909  CB  GLN A 125      -3.733 -24.265 -15.101  1.00  0.00           C  
ATOM   1910  CG  GLN A 125      -3.219 -23.364 -16.210  1.00  0.00           C  
ATOM   1911  CD  GLN A 125      -2.258 -24.085 -17.115  1.00  0.00           C  
ATOM   1912  OE1 GLN A 125      -1.284 -24.639 -16.631  1.00  0.00           O  
ATOM   1913  NE2 GLN A 125      -2.506 -24.085 -18.416  1.00  0.00           N  
ATOM   1914  H   GLN A 125      -6.342 -24.251 -15.857  1.00  0.00           H  
ATOM   1915  HA  GLN A 125      -3.978 -26.023 -16.282  1.00  0.00           H  
ATOM   1916 1HB  GLN A 125      -4.325 -23.642 -14.440  1.00  0.00           H  
ATOM   1917 2HB  GLN A 125      -2.871 -24.639 -14.562  1.00  0.00           H  
ATOM   1918 1HG  GLN A 125      -4.057 -22.990 -16.802  1.00  0.00           H  
ATOM   1919 2HG  GLN A 125      -2.692 -22.543 -15.756  1.00  0.00           H  
ATOM   1920 1HE2 GLN A 125      -1.889 -24.568 -19.042  1.00  0.00           H  
ATOM   1921 2HE2 GLN A 125      -3.312 -23.627 -18.776  1.00  0.00           H  
ATOM   1922  N   LYS A 126      -4.257 -27.264 -13.938  1.00  0.00           N  
ATOM   1923  CA  LYS A 126      -4.747 -28.205 -12.897  1.00  0.00           C  
ATOM   1924  C   LYS A 126      -4.550 -27.870 -11.386  1.00  0.00           C  
ATOM   1925  O   LYS A 126      -5.532 -27.782 -10.649  1.00  0.00           O  
ATOM   1926  CB  LYS A 126      -4.120 -29.578 -13.153  1.00  0.00           C  
ATOM   1927  CG  LYS A 126      -4.559 -30.674 -12.182  1.00  0.00           C  
ATOM   1928  CD  LYS A 126      -3.948 -32.026 -12.553  1.00  0.00           C  
ATOM   1929  CE  LYS A 126      -4.371 -33.113 -11.569  1.00  0.00           C  
ATOM   1930  NZ  LYS A 126      -3.787 -34.441 -11.917  1.00  0.00           N  
ATOM   1931  H   LYS A 126      -3.301 -27.320 -14.262  1.00  0.00           H  
ATOM   1932  HA  LYS A 126      -5.823 -28.305 -13.049  1.00  0.00           H  
ATOM   1933 1HB  LYS A 126      -4.377 -29.909 -14.159  1.00  0.00           H  
ATOM   1934 2HB  LYS A 126      -3.034 -29.500 -13.103  1.00  0.00           H  
ATOM   1935 1HG  LYS A 126      -4.247 -30.416 -11.170  1.00  0.00           H  
ATOM   1936 2HG  LYS A 126      -5.644 -30.758 -12.197  1.00  0.00           H  
ATOM   1937 1HD  LYS A 126      -4.267 -32.308 -13.557  1.00  0.00           H  
ATOM   1938 2HD  LYS A 126      -2.860 -31.943 -12.545  1.00  0.00           H  
ATOM   1939 1HE  LYS A 126      -4.042 -32.834 -10.569  1.00  0.00           H  
ATOM   1940 2HE  LYS A 126      -5.457 -33.194 -11.574  1.00  0.00           H  
ATOM   1941 1HZ  LYS A 126      -4.092 -35.130 -11.243  1.00  0.00           H  
ATOM   1942 2HZ  LYS A 126      -4.096 -34.715 -12.840  1.00  0.00           H  
ATOM   1943 3HZ  LYS A 126      -2.779 -34.382 -11.904  1.00  0.00           H  
ATOM   1944  N   LYS A 127      -3.307 -27.710 -10.905  1.00  0.00           N  
ATOM   1945  CA  LYS A 127      -3.092 -27.492  -9.454  1.00  0.00           C  
ATOM   1946  C   LYS A 127      -3.017 -26.009  -9.091  1.00  0.00           C  
ATOM   1947  O   LYS A 127      -2.074 -25.334  -9.483  1.00  0.00           O  
ATOM   1948  CB  LYS A 127      -1.809 -28.173  -8.986  1.00  0.00           C  
ATOM   1949  CG  LYS A 127      -1.597 -28.079  -7.479  1.00  0.00           C  
ATOM   1950  CD  LYS A 127      -0.317 -28.761  -7.013  1.00  0.00           C  
ATOM   1951  CE  LYS A 127      -0.196 -28.662  -5.496  1.00  0.00           C  
ATOM   1952  NZ  LYS A 127       1.083 -29.217  -4.985  1.00  0.00           N  
ATOM   1953  H   LYS A 127      -2.515 -27.761 -11.526  1.00  0.00           H  
ATOM   1954  HA  LYS A 127      -3.932 -27.924  -8.912  1.00  0.00           H  
ATOM   1955 1HB  LYS A 127      -1.827 -29.227  -9.266  1.00  0.00           H  
ATOM   1956 2HB  LYS A 127      -0.951 -27.713  -9.477  1.00  0.00           H  
ATOM   1957 1HG  LYS A 127      -1.551 -27.031  -7.191  1.00  0.00           H  
ATOM   1958 2HG  LYS A 127      -2.444 -28.536  -6.970  1.00  0.00           H  
ATOM   1959 1HD  LYS A 127      -0.319 -29.810  -7.311  1.00  0.00           H  
ATOM   1960 2HD  LYS A 127       0.543 -28.267  -7.466  1.00  0.00           H  
ATOM   1961 1HE  LYS A 127      -0.270 -27.622  -5.211  1.00  0.00           H  
ATOM   1962 2HE  LYS A 127      -1.022 -29.208  -5.041  1.00  0.00           H  
ATOM   1963 1HZ  LYS A 127       1.107 -29.116  -3.978  1.00  0.00           H  
ATOM   1964 2HZ  LYS A 127       1.161 -30.192  -5.232  1.00  0.00           H  
ATOM   1965 3HZ  LYS A 127       1.851 -28.699  -5.389  1.00  0.00           H  
ATOM   1966  N   MET A 128      -3.984 -25.501  -8.315  1.00  0.00           N  
ATOM   1967  CA  MET A 128      -4.043 -24.049  -8.071  1.00  0.00           C  
ATOM   1968  C   MET A 128      -3.004 -23.375  -7.180  1.00  0.00           C  
ATOM   1969  O   MET A 128      -2.968 -22.137  -7.084  1.00  0.00           O  
ATOM   1970  CB  MET A 128      -5.457 -23.613  -7.684  1.00  0.00           C  
ATOM   1971  CG  MET A 128      -5.963 -23.994  -6.322  1.00  0.00           C  
ATOM   1972  SD  MET A 128      -7.665 -23.368  -6.067  1.00  0.00           S  
ATOM   1973  CE  MET A 128      -7.391 -21.584  -6.018  1.00  0.00           C  
ATOM   1974  H   MET A 128      -4.719 -26.105  -7.970  1.00  0.00           H  
ATOM   1975  HA  MET A 128      -3.857 -23.613  -9.004  1.00  0.00           H  
ATOM   1976 1HB  MET A 128      -5.521 -22.531  -7.758  1.00  0.00           H  
ATOM   1977 2HB  MET A 128      -6.162 -24.026  -8.402  1.00  0.00           H  
ATOM   1978 1HG  MET A 128      -5.967 -25.078  -6.212  1.00  0.00           H  
ATOM   1979 2HG  MET A 128      -5.317 -23.571  -5.551  1.00  0.00           H  
ATOM   1980 1HE  MET A 128      -8.335 -21.070  -5.861  1.00  0.00           H  
ATOM   1981 2HE  MET A 128      -6.712 -21.344  -5.199  1.00  0.00           H  
ATOM   1982 3HE  MET A 128      -6.951 -21.254  -6.961  1.00  0.00           H  
ATOM   1983  N   GLN A 129      -2.187 -24.148  -6.492  1.00  0.00           N  
ATOM   1984  CA  GLN A 129      -1.202 -23.528  -5.628  1.00  0.00           C  
ATOM   1985  C   GLN A 129      -0.318 -22.545  -6.398  1.00  0.00           C  
ATOM   1986  O   GLN A 129       0.338 -22.908  -7.373  1.00  0.00           O  
ATOM   1987  CB  GLN A 129      -0.329 -24.604  -4.988  1.00  0.00           C  
ATOM   1988  CG  GLN A 129       0.700 -24.089  -4.001  1.00  0.00           C  
ATOM   1989  CD  GLN A 129       1.517 -25.217  -3.371  1.00  0.00           C  
ATOM   1990  OE1 GLN A 129       1.486 -26.369  -3.835  1.00  0.00           O  
ATOM   1991  NE2 GLN A 129       2.250 -24.892  -2.318  1.00  0.00           N  
ATOM   1992  H   GLN A 129      -2.239 -25.149  -6.590  1.00  0.00           H  
ATOM   1993  HA  GLN A 129      -1.723 -22.976  -4.845  1.00  0.00           H  
ATOM   1994 1HB  GLN A 129      -0.964 -25.317  -4.467  1.00  0.00           H  
ATOM   1995 2HB  GLN A 129       0.201 -25.143  -5.771  1.00  0.00           H  
ATOM   1996 1HG  GLN A 129       1.387 -23.433  -4.532  1.00  0.00           H  
ATOM   1997 2HG  GLN A 129       0.196 -23.536  -3.209  1.00  0.00           H  
ATOM   1998 1HE2 GLN A 129       2.816 -25.580  -1.865  1.00  0.00           H  
ATOM   1999 2HE2 GLN A 129       2.252 -23.952  -1.979  1.00  0.00           H  
ATOM   2000  N   ASN A 130      -0.288 -21.311  -5.907  1.00  0.00           N  
ATOM   2001  CA  ASN A 130       0.500 -20.192  -6.432  1.00  0.00           C  
ATOM   2002  C   ASN A 130       0.334 -19.859  -7.930  1.00  0.00           C  
ATOM   2003  O   ASN A 130       1.283 -19.429  -8.581  1.00  0.00           O  
ATOM   2004  CB  ASN A 130       1.961 -20.396  -6.098  1.00  0.00           C  
ATOM   2005  CG  ASN A 130       2.184 -20.410  -4.595  1.00  0.00           C  
ATOM   2006  OD1 ASN A 130       1.454 -19.759  -3.833  1.00  0.00           O  
ATOM   2007  ND2 ASN A 130       3.170 -21.131  -4.167  1.00  0.00           N  
ATOM   2008  H   ASN A 130      -0.877 -21.127  -5.109  1.00  0.00           H  
ATOM   2009  HA  ASN A 130       0.177 -19.300  -5.893  1.00  0.00           H  
ATOM   2010 1HB  ASN A 130       2.320 -21.338  -6.519  1.00  0.00           H  
ATOM   2011 2HB  ASN A 130       2.561 -19.595  -6.535  1.00  0.00           H  
ATOM   2012 1HD2 ASN A 130       3.364 -21.175  -3.189  1.00  0.00           H  
ATOM   2013 2HD2 ASN A 130       3.740 -21.625  -4.847  1.00  0.00           H  
ATOM   2014  N   TRP A 131      -0.880 -19.949  -8.457  1.00  0.00           N  
ATOM   2015  CA  TRP A 131      -1.118 -19.568  -9.861  1.00  0.00           C  
ATOM   2016  C   TRP A 131      -0.967 -18.106 -10.287  1.00  0.00           C  
ATOM   2017  O   TRP A 131      -0.764 -17.848 -11.474  1.00  0.00           O  
ATOM   2018  CB  TRP A 131      -2.451 -20.056 -10.355  1.00  0.00           C  
ATOM   2019  CG  TRP A 131      -2.379 -21.378 -10.896  1.00  0.00           C  
ATOM   2020  CD1 TRP A 131      -1.255 -22.018 -11.320  1.00  0.00           C  
ATOM   2021  CD2 TRP A 131      -3.448 -22.269 -11.117  1.00  0.00           C  
ATOM   2022  NE1 TRP A 131      -1.568 -23.244 -11.770  1.00  0.00           N  
ATOM   2023  CE2 TRP A 131      -2.909 -23.421 -11.641  1.00  0.00           C  
ATOM   2024  CE3 TRP A 131      -4.815 -22.200 -10.896  1.00  0.00           C  
ATOM   2025  CZ2 TRP A 131      -3.672 -24.488 -11.925  1.00  0.00           C  
ATOM   2026  CZ3 TRP A 131      -5.576 -23.314 -11.185  1.00  0.00           C  
ATOM   2027  CH2 TRP A 131      -5.029 -24.409 -11.677  1.00  0.00           C  
ATOM   2028  H   TRP A 131      -1.632 -20.368  -7.903  1.00  0.00           H  
ATOM   2029  HA  TRP A 131      -0.380 -20.117 -10.443  1.00  0.00           H  
ATOM   2030 1HB  TRP A 131      -3.160 -20.070  -9.526  1.00  0.00           H  
ATOM   2031 2HB  TRP A 131      -2.817 -19.399 -11.069  1.00  0.00           H  
ATOM   2032  HD1 TRP A 131      -0.245 -21.608 -11.294  1.00  0.00           H  
ATOM   2033  HE1 TRP A 131      -0.908 -23.919 -12.123  1.00  0.00           H  
ATOM   2034  HE3 TRP A 131      -5.270 -21.303 -10.479  1.00  0.00           H  
ATOM   2035  HZ2 TRP A 131      -3.234 -25.384 -12.321  1.00  0.00           H  
ATOM   2036  HZ3 TRP A 131      -6.640 -23.282 -10.984  1.00  0.00           H  
ATOM   2037  HH2 TRP A 131      -5.669 -25.260 -11.885  1.00  0.00           H  
ATOM   2038  N   CYS A 132      -1.097 -17.152  -9.375  1.00  0.00           N  
ATOM   2039  CA  CYS A 132      -1.047 -15.756  -9.804  1.00  0.00           C  
ATOM   2040  C   CYS A 132       0.158 -15.540 -10.733  1.00  0.00           C  
ATOM   2041  O   CYS A 132       1.252 -16.027 -10.436  1.00  0.00           O  
ATOM   2042  CB  CYS A 132      -0.920 -14.838  -8.604  1.00  0.00           C  
ATOM   2043  SG  CYS A 132      -2.370 -14.828  -7.506  1.00  0.00           S  
ATOM   2044  H   CYS A 132      -1.240 -17.394  -8.406  1.00  0.00           H  
ATOM   2045  HA  CYS A 132      -1.979 -15.542 -10.304  1.00  0.00           H  
ATOM   2046 1HB  CYS A 132      -0.057 -15.144  -8.014  1.00  0.00           H  
ATOM   2047 2HB  CYS A 132      -0.733 -13.816  -8.934  1.00  0.00           H  
ATOM   2048  N   PRO A 133      -0.007 -14.783 -11.841  1.00  0.00           N  
ATOM   2049  CA  PRO A 133       0.972 -14.560 -12.884  1.00  0.00           C  
ATOM   2050  C   PRO A 133       1.944 -13.532 -12.391  1.00  0.00           C  
ATOM   2051  O   PRO A 133       1.716 -12.926 -11.347  1.00  0.00           O  
ATOM   2052  CB  PRO A 133       0.130 -14.001 -14.029  1.00  0.00           C  
ATOM   2053  CG  PRO A 133      -0.910 -13.164 -13.301  1.00  0.00           C  
ATOM   2054  CD  PRO A 133      -1.202 -13.897 -11.991  1.00  0.00           C  
ATOM   2055  HA  PRO A 133       1.475 -15.504 -13.149  1.00  0.00           H  
ATOM   2056 1HB  PRO A 133       0.763 -13.410 -14.710  1.00  0.00           H  
ATOM   2057 2HB  PRO A 133      -0.305 -14.822 -14.617  1.00  0.00           H  
ATOM   2058 1HG  PRO A 133      -0.513 -12.149 -13.135  1.00  0.00           H  
ATOM   2059 2HG  PRO A 133      -1.796 -13.059 -13.916  1.00  0.00           H  
ATOM   2060 1HD  PRO A 133      -1.233 -13.162 -11.170  1.00  0.00           H  
ATOM   2061 2HD  PRO A 133      -2.114 -14.401 -12.094  1.00  0.00           H  
ATOM   2062  N   SER A 134       2.987 -13.285 -13.154  1.00  0.00           N  
ATOM   2063  CA  SER A 134       3.859 -12.178 -12.817  1.00  0.00           C  
ATOM   2064  C   SER A 134       4.294 -11.416 -14.060  1.00  0.00           C  
ATOM   2065  O   SER A 134       4.847 -11.989 -15.001  1.00  0.00           O  
ATOM   2066  CB  SER A 134       5.050 -12.707 -12.052  1.00  0.00           C  
ATOM   2067  OG  SER A 134       5.972 -11.695 -11.734  1.00  0.00           O  
ATOM   2068  H   SER A 134       3.176 -13.876 -13.962  1.00  0.00           H  
ATOM   2069  HA  SER A 134       3.308 -11.483 -12.177  1.00  0.00           H  
ATOM   2070 1HB  SER A 134       4.704 -13.188 -11.136  1.00  0.00           H  
ATOM   2071 2HB  SER A 134       5.535 -13.455 -12.647  1.00  0.00           H  
ATOM   2072  HG  SER A 134       5.438 -10.950 -11.412  1.00  0.00           H  
ATOM   2073  N   TRP A 135       4.013 -10.114 -14.075  1.00  0.00           N  
ATOM   2074  CA  TRP A 135       4.404  -9.268 -15.215  1.00  0.00           C  
ATOM   2075  C   TRP A 135       5.704  -8.479 -15.022  1.00  0.00           C  
ATOM   2076  O   TRP A 135       5.984  -7.975 -13.933  1.00  0.00           O  
ATOM   2077  CB  TRP A 135       3.299  -8.265 -15.503  1.00  0.00           C  
ATOM   2078  CG  TRP A 135       2.075  -8.844 -16.114  1.00  0.00           C  
ATOM   2079  CD1 TRP A 135       1.035  -9.451 -15.477  1.00  0.00           C  
ATOM   2080  CD2 TRP A 135       1.727  -8.822 -17.504  1.00  0.00           C  
ATOM   2081  NE1 TRP A 135       0.089  -9.826 -16.377  1.00  0.00           N  
ATOM   2082  CE2 TRP A 135       0.485  -9.449 -17.619  1.00  0.00           C  
ATOM   2083  CE3 TRP A 135       2.354  -8.324 -18.649  1.00  0.00           C  
ATOM   2084  CZ2 TRP A 135      -0.136  -9.603 -18.817  1.00  0.00           C  
ATOM   2085  CZ3 TRP A 135       1.718  -8.475 -19.862  1.00  0.00           C  
ATOM   2086  CH2 TRP A 135       0.503  -9.102 -19.939  1.00  0.00           C  
ATOM   2087  H   TRP A 135       3.472  -9.718 -13.291  1.00  0.00           H  
ATOM   2088  HA  TRP A 135       4.529  -9.908 -16.086  1.00  0.00           H  
ATOM   2089 1HB  TRP A 135       3.006  -7.789 -14.566  1.00  0.00           H  
ATOM   2090 2HB  TRP A 135       3.688  -7.491 -16.164  1.00  0.00           H  
ATOM   2091  HD1 TRP A 135       0.965  -9.619 -14.415  1.00  0.00           H  
ATOM   2092  HE1 TRP A 135      -0.774 -10.299 -16.155  1.00  0.00           H  
ATOM   2093  HE3 TRP A 135       3.325  -7.827 -18.584  1.00  0.00           H  
ATOM   2094  HZ2 TRP A 135      -1.098 -10.096 -18.900  1.00  0.00           H  
ATOM   2095  HZ3 TRP A 135       2.207  -8.085 -20.756  1.00  0.00           H  
ATOM   2096  HH2 TRP A 135       0.024  -9.208 -20.903  1.00  0.00           H  
ATOM   2097  N   SER A 136       6.454  -8.323 -16.120  1.00  0.00           N  
ATOM   2098  CA  SER A 136       7.666  -7.497 -16.187  1.00  0.00           C  
ATOM   2099  C   SER A 136       7.334  -6.010 -16.184  1.00  0.00           C  
ATOM   2100  O   SER A 136       6.291  -5.623 -16.710  1.00  0.00           O  
ATOM   2101  CB  SER A 136       8.379  -7.838 -17.464  1.00  0.00           C  
ATOM   2102  OG  SER A 136       7.530  -7.515 -18.557  1.00  0.00           O  
ATOM   2103  H   SER A 136       6.170  -8.808 -16.973  1.00  0.00           H  
ATOM   2104  HA  SER A 136       8.300  -7.726 -15.324  1.00  0.00           H  
ATOM   2105 1HB  SER A 136       9.285  -7.285 -17.530  1.00  0.00           H  
ATOM   2106 2HB  SER A 136       8.627  -8.888 -17.474  1.00  0.00           H  
ATOM   2107  HG  SER A 136       6.753  -8.128 -18.460  1.00  0.00           H  
ATOM   2108  N   GLU A 137       8.275  -5.165 -15.747  1.00  0.00           N  
ATOM   2109  CA  GLU A 137       8.065  -3.706 -15.675  1.00  0.00           C  
ATOM   2110  C   GLU A 137       7.716  -3.011 -16.996  1.00  0.00           C  
ATOM   2111  O   GLU A 137       6.871  -2.117 -17.026  1.00  0.00           O  
ATOM   2112  CB  GLU A 137       9.299  -3.037 -15.083  1.00  0.00           C  
ATOM   2113  CG  GLU A 137       9.200  -1.531 -14.946  1.00  0.00           C  
ATOM   2114  CD  GLU A 137       8.188  -1.075 -13.930  1.00  0.00           C  
ATOM   2115  OE1 GLU A 137       7.790  -1.850 -13.074  1.00  0.00           O  
ATOM   2116  OE2 GLU A 137       7.791   0.074 -13.968  1.00  0.00           O  
ATOM   2117  H   GLU A 137       9.141  -5.548 -15.387  1.00  0.00           H  
ATOM   2118  HA  GLU A 137       7.239  -3.530 -14.988  1.00  0.00           H  
ATOM   2119 1HB  GLU A 137       9.471  -3.435 -14.094  1.00  0.00           H  
ATOM   2120 2HB  GLU A 137      10.179  -3.269 -15.685  1.00  0.00           H  
ATOM   2121 1HG  GLU A 137      10.181  -1.153 -14.656  1.00  0.00           H  
ATOM   2122 2HG  GLU A 137       8.953  -1.109 -15.921  1.00  0.00           H  
ATOM   2123  N   ASP A 138       8.328  -3.436 -18.090  1.00  0.00           N  
ATOM   2124  CA  ASP A 138       8.072  -2.826 -19.389  1.00  0.00           C  
ATOM   2125  C   ASP A 138       6.992  -3.550 -20.169  1.00  0.00           C  
ATOM   2126  O   ASP A 138       6.793  -3.257 -21.352  1.00  0.00           O  
ATOM   2127  CB  ASP A 138       9.325  -2.844 -20.256  1.00  0.00           C  
ATOM   2128  CG  ASP A 138      10.438  -1.976 -19.757  1.00  0.00           C  
ATOM   2129  OD1 ASP A 138      10.199  -0.875 -19.332  1.00  0.00           O  
ATOM   2130  OD2 ASP A 138      11.557  -2.456 -19.800  1.00  0.00           O  
ATOM   2131  H   ASP A 138       9.047  -4.140 -18.011  1.00  0.00           H  
ATOM   2132  HA  ASP A 138       7.757  -1.797 -19.227  1.00  0.00           H  
ATOM   2133 1HB  ASP A 138       9.691  -3.867 -20.315  1.00  0.00           H  
ATOM   2134 2HB  ASP A 138       9.066  -2.534 -21.267  1.00  0.00           H  
ATOM   2135  N   GLU A 139       6.331  -4.515 -19.529  1.00  0.00           N  
ATOM   2136  CA  GLU A 139       5.330  -5.352 -20.166  1.00  0.00           C  
ATOM   2137  C   GLU A 139       5.850  -6.028 -21.400  1.00  0.00           C  
ATOM   2138  O   GLU A 139       5.208  -5.983 -22.449  1.00  0.00           O  
ATOM   2139  CB  GLU A 139       4.089  -4.589 -20.574  1.00  0.00           C  
ATOM   2140  CG  GLU A 139       3.379  -3.983 -19.495  1.00  0.00           C  
ATOM   2141  CD  GLU A 139       2.104  -3.500 -19.957  1.00  0.00           C  
ATOM   2142  OE1 GLU A 139       1.820  -3.571 -21.128  1.00  0.00           O  
ATOM   2143  OE2 GLU A 139       1.373  -3.024 -19.148  1.00  0.00           O  
ATOM   2144  H   GLU A 139       6.514  -4.698 -18.542  1.00  0.00           H  
ATOM   2145  HA  GLU A 139       5.041  -6.124 -19.452  1.00  0.00           H  
ATOM   2146 1HB  GLU A 139       4.343  -3.808 -21.287  1.00  0.00           H  
ATOM   2147 2HB  GLU A 139       3.399  -5.271 -21.075  1.00  0.00           H  
ATOM   2148 1HG  GLU A 139       3.239  -4.723 -18.727  1.00  0.00           H  
ATOM   2149 2HG  GLU A 139       3.968  -3.173 -19.079  1.00  0.00           H  
ATOM   2150  N   THR A 140       7.009  -6.656 -21.293  1.00  0.00           N  
ATOM   2151  CA  THR A 140       7.517  -7.357 -22.451  1.00  0.00           C  
ATOM   2152  C   THR A 140       7.373  -8.828 -22.179  1.00  0.00           C  
ATOM   2153  O   THR A 140       7.177  -9.611 -23.095  1.00  0.00           O  
ATOM   2154  CB  THR A 140       8.977  -7.008 -22.743  1.00  0.00           C  
ATOM   2155  OG1 THR A 140       9.785  -7.376 -21.625  1.00  0.00           O  
ATOM   2156  CG2 THR A 140       9.121  -5.528 -22.998  1.00  0.00           C  
ATOM   2157  H   THR A 140       7.481  -6.689 -20.395  1.00  0.00           H  
ATOM   2158  HA  THR A 140       6.921  -7.104 -23.328  1.00  0.00           H  
ATOM   2159  HB  THR A 140       9.309  -7.566 -23.618  1.00  0.00           H  
ATOM   2160  HG1 THR A 140       9.522  -8.249 -21.325  1.00  0.00           H  
ATOM   2161 1HG2 THR A 140      10.162  -5.293 -23.203  1.00  0.00           H  
ATOM   2162 2HG2 THR A 140       8.506  -5.246 -23.854  1.00  0.00           H  
ATOM   2163 3HG2 THR A 140       8.789  -4.987 -22.130  1.00  0.00           H  
ATOM   2164  N   LEU A 141       7.380  -9.192 -20.903  1.00  0.00           N  
ATOM   2165  CA  LEU A 141       7.223 -10.573 -20.493  1.00  0.00           C  
ATOM   2166  C   LEU A 141       6.120 -10.726 -19.466  1.00  0.00           C  
ATOM   2167  O   LEU A 141       5.901  -9.831 -18.628  1.00  0.00           O  
ATOM   2168  CB  LEU A 141       8.494 -11.123 -19.863  1.00  0.00           C  
ATOM   2169  CG  LEU A 141       9.700 -11.128 -20.701  1.00  0.00           C  
ATOM   2170  CD1 LEU A 141      10.869 -11.483 -19.820  1.00  0.00           C  
ATOM   2171  CD2 LEU A 141       9.509 -12.115 -21.854  1.00  0.00           C  
ATOM   2172  H   LEU A 141       7.524  -8.497 -20.191  1.00  0.00           H  
ATOM   2173  HA  LEU A 141       6.973 -11.164 -21.364  1.00  0.00           H  
ATOM   2174 1HB  LEU A 141       8.716 -10.557 -18.978  1.00  0.00           H  
ATOM   2175 2HB  LEU A 141       8.301 -12.157 -19.562  1.00  0.00           H  
ATOM   2176  HG  LEU A 141       9.872 -10.140 -21.101  1.00  0.00           H  
ATOM   2177 1HD1 LEU A 141      11.766 -11.460 -20.402  1.00  0.00           H  
ATOM   2178 2HD1 LEU A 141      10.944 -10.751 -19.019  1.00  0.00           H  
ATOM   2179 3HD1 LEU A 141      10.728 -12.476 -19.393  1.00  0.00           H  
ATOM   2180 1HD2 LEU A 141      10.383 -12.109 -22.479  1.00  0.00           H  
ATOM   2181 2HD2 LEU A 141       9.339 -13.119 -21.467  1.00  0.00           H  
ATOM   2182 3HD2 LEU A 141       8.648 -11.814 -22.452  1.00  0.00           H  
ATOM   2183  N   CYS A 142       5.507 -11.898 -19.491  1.00  0.00           N  
ATOM   2184  CA  CYS A 142       4.571 -12.328 -18.460  1.00  0.00           C  
ATOM   2185  C   CYS A 142       4.836 -13.789 -18.204  1.00  0.00           C  
ATOM   2186  O   CYS A 142       4.928 -14.589 -19.143  1.00  0.00           O  
ATOM   2187  CB  CYS A 142       3.122 -12.165 -18.865  1.00  0.00           C  
ATOM   2188  SG  CYS A 142       1.945 -12.677 -17.571  1.00  0.00           S  
ATOM   2189  H   CYS A 142       5.718 -12.517 -20.277  1.00  0.00           H  
ATOM   2190  HA  CYS A 142       4.753 -11.768 -17.545  1.00  0.00           H  
ATOM   2191 1HB  CYS A 142       2.924 -11.138 -19.127  1.00  0.00           H  
ATOM   2192 2HB  CYS A 142       2.948 -12.768 -19.745  1.00  0.00           H  
ATOM   2193  HG  CYS A 142       2.046 -11.557 -16.846  1.00  0.00           H  
ATOM   2194  N   ALA A 143       5.000 -14.142 -16.942  1.00  0.00           N  
ATOM   2195  CA  ALA A 143       5.316 -15.513 -16.624  1.00  0.00           C  
ATOM   2196  C   ALA A 143       4.281 -16.177 -15.736  1.00  0.00           C  
ATOM   2197  O   ALA A 143       3.629 -15.527 -14.908  1.00  0.00           O  
ATOM   2198  CB  ALA A 143       6.672 -15.563 -15.976  1.00  0.00           C  
ATOM   2199  H   ALA A 143       4.924 -13.442 -16.204  1.00  0.00           H  
ATOM   2200  HA  ALA A 143       5.344 -16.059 -17.546  1.00  0.00           H  
ATOM   2201 1HB  ALA A 143       6.931 -16.583 -15.773  1.00  0.00           H  
ATOM   2202 2HB  ALA A 143       7.395 -15.133 -16.654  1.00  0.00           H  
ATOM   2203 3HB  ALA A 143       6.643 -14.999 -15.078  1.00  0.00           H  
ATOM   2204  N   ARG A 144       4.130 -17.496 -15.928  1.00  0.00           N  
ATOM   2205  CA  ARG A 144       3.210 -18.306 -15.124  1.00  0.00           C  
ATOM   2206  C   ARG A 144       3.874 -19.616 -14.664  1.00  0.00           C  
ATOM   2207  O   ARG A 144       4.680 -20.192 -15.395  1.00  0.00           O  
ATOM   2208  CB  ARG A 144       1.982 -18.653 -15.951  1.00  0.00           C  
ATOM   2209  CG  ARG A 144       1.189 -17.463 -16.445  1.00  0.00           C  
ATOM   2210  CD  ARG A 144      -0.052 -17.856 -17.128  1.00  0.00           C  
ATOM   2211  NE  ARG A 144       0.168 -18.707 -18.281  1.00  0.00           N  
ATOM   2212  CZ  ARG A 144      -0.159 -20.021 -18.314  1.00  0.00           C  
ATOM   2213  NH1 ARG A 144      -0.735 -20.574 -17.280  1.00  0.00           N  
ATOM   2214  NH2 ARG A 144       0.097 -20.751 -19.373  1.00  0.00           N  
ATOM   2215  H   ARG A 144       4.679 -17.927 -16.674  1.00  0.00           H  
ATOM   2216  HA  ARG A 144       2.907 -17.735 -14.246  1.00  0.00           H  
ATOM   2217 1HB  ARG A 144       2.285 -19.236 -16.822  1.00  0.00           H  
ATOM   2218 2HB  ARG A 144       1.312 -19.278 -15.356  1.00  0.00           H  
ATOM   2219 1HG  ARG A 144       0.928 -16.828 -15.596  1.00  0.00           H  
ATOM   2220 2HG  ARG A 144       1.790 -16.891 -17.155  1.00  0.00           H  
ATOM   2221 1HD  ARG A 144      -0.690 -18.386 -16.431  1.00  0.00           H  
ATOM   2222 2HD  ARG A 144      -0.540 -16.951 -17.472  1.00  0.00           H  
ATOM   2223  HE  ARG A 144       0.611 -18.305 -19.098  1.00  0.00           H  
ATOM   2224 1HH1 ARG A 144      -0.933 -20.025 -16.457  1.00  0.00           H  
ATOM   2225 2HH1 ARG A 144      -0.981 -21.555 -17.306  1.00  0.00           H  
ATOM   2226 1HH2 ARG A 144       0.564 -20.344 -20.165  1.00  0.00           H  
ATOM   2227 2HH2 ARG A 144      -0.147 -21.729 -19.386  1.00  0.00           H  
ATOM   2228  N   ASN A 145       3.509 -20.120 -13.477  1.00  0.00           N  
ATOM   2229  CA  ASN A 145       4.032 -21.420 -13.011  1.00  0.00           C  
ATOM   2230  C   ASN A 145       3.085 -22.555 -13.396  1.00  0.00           C  
ATOM   2231  O   ASN A 145       1.942 -22.612 -12.933  1.00  0.00           O  
ATOM   2232  CB  ASN A 145       4.294 -21.444 -11.512  1.00  0.00           C  
ATOM   2233  CG  ASN A 145       4.985 -22.738 -11.009  1.00  0.00           C  
ATOM   2234  OD1 ASN A 145       5.712 -23.401 -11.758  1.00  0.00           O  
ATOM   2235  ND2 ASN A 145       4.762 -23.070  -9.753  1.00  0.00           N  
ATOM   2236  H   ASN A 145       2.856 -19.610 -12.895  1.00  0.00           H  
ATOM   2237  HA  ASN A 145       4.979 -21.617 -13.515  1.00  0.00           H  
ATOM   2238 1HB  ASN A 145       4.923 -20.646 -11.258  1.00  0.00           H  
ATOM   2239 2HB  ASN A 145       3.355 -21.307 -10.969  1.00  0.00           H  
ATOM   2240 1HD2 ASN A 145       5.187 -23.904  -9.341  1.00  0.00           H  
ATOM   2241 2HD2 ASN A 145       4.162 -22.504  -9.190  1.00  0.00           H  
ATOM   2242  N   VAL A 146       3.542 -23.405 -14.300  1.00  0.00           N  
ATOM   2243  CA  VAL A 146       2.769 -24.513 -14.829  1.00  0.00           C  
ATOM   2244  C   VAL A 146       3.437 -25.835 -14.505  1.00  0.00           C  
ATOM   2245  O   VAL A 146       4.548 -26.107 -14.951  1.00  0.00           O  
ATOM   2246  CB  VAL A 146       2.648 -24.375 -16.349  1.00  0.00           C  
ATOM   2247  CG1 VAL A 146       1.894 -25.561 -16.913  1.00  0.00           C  
ATOM   2248  CG2 VAL A 146       1.943 -23.049 -16.684  1.00  0.00           C  
ATOM   2249  H   VAL A 146       4.502 -23.301 -14.622  1.00  0.00           H  
ATOM   2250  HA  VAL A 146       1.774 -24.498 -14.384  1.00  0.00           H  
ATOM   2251  HB  VAL A 146       3.646 -24.372 -16.793  1.00  0.00           H  
ATOM   2252 1HG1 VAL A 146       1.814 -25.462 -17.993  1.00  0.00           H  
ATOM   2253 2HG1 VAL A 146       2.429 -26.476 -16.671  1.00  0.00           H  
ATOM   2254 3HG1 VAL A 146       0.913 -25.604 -16.480  1.00  0.00           H  
ATOM   2255 1HG2 VAL A 146       1.866 -22.945 -17.764  1.00  0.00           H  
ATOM   2256 2HG2 VAL A 146       0.946 -23.047 -16.243  1.00  0.00           H  
ATOM   2257 3HG2 VAL A 146       2.521 -22.215 -16.284  1.00  0.00           H  
ATOM   2258  N   ASN A 147       2.760 -26.689 -13.758  1.00  0.00           N  
ATOM   2259  CA  ASN A 147       3.376 -27.951 -13.366  1.00  0.00           C  
ATOM   2260  C   ASN A 147       4.779 -27.685 -12.783  1.00  0.00           C  
ATOM   2261  O   ASN A 147       4.887 -27.039 -11.743  1.00  0.00           O  
ATOM   2262  CB  ASN A 147       3.399 -28.923 -14.536  1.00  0.00           C  
ATOM   2263  CG  ASN A 147       1.996 -29.271 -15.007  1.00  0.00           C  
ATOM   2264  OD1 ASN A 147       1.022 -29.159 -14.248  1.00  0.00           O  
ATOM   2265  ND2 ASN A 147       1.881 -29.686 -16.244  1.00  0.00           N  
ATOM   2266  H   ASN A 147       1.836 -26.443 -13.433  1.00  0.00           H  
ATOM   2267  HA  ASN A 147       2.780 -28.397 -12.569  1.00  0.00           H  
ATOM   2268 1HB  ASN A 147       3.956 -28.508 -15.375  1.00  0.00           H  
ATOM   2269 2HB  ASN A 147       3.899 -29.843 -14.230  1.00  0.00           H  
ATOM   2270 1HD2 ASN A 147       0.981 -29.929 -16.609  1.00  0.00           H  
ATOM   2271 2HD2 ASN A 147       2.692 -29.761 -16.823  1.00  0.00           H  
ATOM   2272  N   ASN A 148       5.834 -28.191 -13.441  1.00  0.00           N  
ATOM   2273  CA  ASN A 148       7.231 -28.065 -12.990  1.00  0.00           C  
ATOM   2274  C   ASN A 148       8.048 -26.995 -13.754  1.00  0.00           C  
ATOM   2275  O   ASN A 148       9.291 -26.980 -13.704  1.00  0.00           O  
ATOM   2276  CB  ASN A 148       7.913 -29.414 -13.133  1.00  0.00           C  
ATOM   2277  CG  ASN A 148       7.345 -30.471 -12.189  1.00  0.00           C  
ATOM   2278  OD1 ASN A 148       6.967 -30.196 -11.042  1.00  0.00           O  
ATOM   2279  ND2 ASN A 148       7.276 -31.689 -12.670  1.00  0.00           N  
ATOM   2280  H   ASN A 148       5.666 -28.685 -14.301  1.00  0.00           H  
ATOM   2281  HA  ASN A 148       7.224 -27.773 -11.939  1.00  0.00           H  
ATOM   2282 1HB  ASN A 148       7.782 -29.762 -14.157  1.00  0.00           H  
ATOM   2283 2HB  ASN A 148       8.981 -29.311 -12.977  1.00  0.00           H  
ATOM   2284 1HD2 ASN A 148       6.911 -32.430 -12.104  1.00  0.00           H  
ATOM   2285 2HD2 ASN A 148       7.585 -31.881 -13.601  1.00  0.00           H  
ATOM   2286  N   GLU A 149       7.356 -26.130 -14.494  1.00  0.00           N  
ATOM   2287  CA  GLU A 149       8.020 -25.133 -15.325  1.00  0.00           C  
ATOM   2288  C   GLU A 149       7.474 -23.707 -15.204  1.00  0.00           C  
ATOM   2289  O   GLU A 149       6.271 -23.490 -15.065  1.00  0.00           O  
ATOM   2290  CB  GLU A 149       7.863 -25.579 -16.781  1.00  0.00           C  
ATOM   2291  CG  GLU A 149       8.527 -26.904 -17.111  1.00  0.00           C  
ATOM   2292  CD  GLU A 149       8.335 -27.428 -18.518  1.00  0.00           C  
ATOM   2293  OE1 GLU A 149       7.525 -26.923 -19.282  1.00  0.00           O  
ATOM   2294  OE2 GLU A 149       9.032 -28.374 -18.824  1.00  0.00           O  
ATOM   2295  H   GLU A 149       6.339 -26.177 -14.505  1.00  0.00           H  
ATOM   2296  HA  GLU A 149       9.072 -25.111 -15.055  1.00  0.00           H  
ATOM   2297 1HB  GLU A 149       6.803 -25.668 -17.005  1.00  0.00           H  
ATOM   2298 2HB  GLU A 149       8.286 -24.818 -17.437  1.00  0.00           H  
ATOM   2299 1HG  GLU A 149       9.574 -26.778 -16.951  1.00  0.00           H  
ATOM   2300 2HG  GLU A 149       8.177 -27.662 -16.423  1.00  0.00           H  
ATOM   2301  N   VAL A 150       8.349 -22.716 -15.349  1.00  0.00           N  
ATOM   2302  CA  VAL A 150       7.836 -21.355 -15.466  1.00  0.00           C  
ATOM   2303  C   VAL A 150       7.802 -21.033 -16.954  1.00  0.00           C  
ATOM   2304  O   VAL A 150       8.786 -21.238 -17.671  1.00  0.00           O  
ATOM   2305  CB  VAL A 150       8.657 -20.311 -14.677  1.00  0.00           C  
ATOM   2306  CG1 VAL A 150       8.082 -18.920 -14.902  1.00  0.00           C  
ATOM   2307  CG2 VAL A 150       8.611 -20.627 -13.216  1.00  0.00           C  
ATOM   2308  H   VAL A 150       9.346 -22.926 -15.409  1.00  0.00           H  
ATOM   2309  HA  VAL A 150       6.821 -21.320 -15.082  1.00  0.00           H  
ATOM   2310  HB  VAL A 150       9.678 -20.316 -15.027  1.00  0.00           H  
ATOM   2311 1HG1 VAL A 150       8.666 -18.185 -14.350  1.00  0.00           H  
ATOM   2312 2HG1 VAL A 150       8.109 -18.681 -15.962  1.00  0.00           H  
ATOM   2313 3HG1 VAL A 150       7.046 -18.895 -14.554  1.00  0.00           H  
ATOM   2314 1HG2 VAL A 150       9.192 -19.897 -12.661  1.00  0.00           H  
ATOM   2315 2HG2 VAL A 150       7.575 -20.616 -12.867  1.00  0.00           H  
ATOM   2316 3HG2 VAL A 150       9.022 -21.588 -13.085  1.00  0.00           H  
ATOM   2317  N   HIS A 151       6.649 -20.601 -17.438  1.00  0.00           N  
ATOM   2318  CA  HIS A 151       6.485 -20.315 -18.857  1.00  0.00           C  
ATOM   2319  C   HIS A 151       6.453 -18.828 -19.072  1.00  0.00           C  
ATOM   2320  O   HIS A 151       5.714 -18.123 -18.389  1.00  0.00           O  
ATOM   2321  CB  HIS A 151       5.201 -20.953 -19.394  1.00  0.00           C  
ATOM   2322  CG  HIS A 151       5.229 -22.457 -19.400  1.00  0.00           C  
ATOM   2323  ND1 HIS A 151       4.119 -23.227 -19.684  1.00  0.00           N  
ATOM   2324  CD2 HIS A 151       6.235 -23.323 -19.168  1.00  0.00           C  
ATOM   2325  CE1 HIS A 151       4.453 -24.508 -19.621  1.00  0.00           C  
ATOM   2326  NE2 HIS A 151       5.731 -24.587 -19.313  1.00  0.00           N  
ATOM   2327  H   HIS A 151       5.873 -20.461 -16.793  1.00  0.00           H  
ATOM   2328  HA  HIS A 151       7.326 -20.714 -19.422  1.00  0.00           H  
ATOM   2329 1HB  HIS A 151       4.354 -20.632 -18.782  1.00  0.00           H  
ATOM   2330 2HB  HIS A 151       5.020 -20.604 -20.411  1.00  0.00           H  
ATOM   2331  HD2 HIS A 151       7.262 -23.073 -18.917  1.00  0.00           H  
ATOM   2332  HE1 HIS A 151       3.789 -25.353 -19.794  1.00  0.00           H  
ATOM   2333  HE2 HIS A 151       6.295 -25.455 -19.189  1.00  0.00           H  
ATOM   2334  N   PHE A 152       7.258 -18.358 -20.022  1.00  0.00           N  
ATOM   2335  CA  PHE A 152       7.392 -16.935 -20.310  1.00  0.00           C  
ATOM   2336  C   PHE A 152       6.791 -16.612 -21.667  1.00  0.00           C  
ATOM   2337  O   PHE A 152       7.225 -17.146 -22.693  1.00  0.00           O  
ATOM   2338  CB  PHE A 152       8.882 -16.594 -20.328  1.00  0.00           C  
ATOM   2339  CG  PHE A 152       9.554 -16.870 -19.012  1.00  0.00           C  
ATOM   2340  CD1 PHE A 152       9.917 -18.171 -18.723  1.00  0.00           C  
ATOM   2341  CD2 PHE A 152       9.873 -15.887 -18.096  1.00  0.00           C  
ATOM   2342  CE1 PHE A 152      10.536 -18.503 -17.568  1.00  0.00           C  
ATOM   2343  CE2 PHE A 152      10.522 -16.238 -16.918  1.00  0.00           C  
ATOM   2344  CZ  PHE A 152      10.838 -17.553 -16.661  1.00  0.00           C  
ATOM   2345  H   PHE A 152       7.844 -19.008 -20.550  1.00  0.00           H  
ATOM   2346  HA  PHE A 152       6.876 -16.357 -19.543  1.00  0.00           H  
ATOM   2347 1HB  PHE A 152       9.384 -17.180 -21.099  1.00  0.00           H  
ATOM   2348 2HB  PHE A 152       9.014 -15.540 -20.571  1.00  0.00           H  
ATOM   2349  HD1 PHE A 152       9.687 -18.953 -19.436  1.00  0.00           H  
ATOM   2350  HD2 PHE A 152       9.617 -14.845 -18.305  1.00  0.00           H  
ATOM   2351  HE1 PHE A 152      10.785 -19.534 -17.382  1.00  0.00           H  
ATOM   2352  HE2 PHE A 152      10.784 -15.486 -16.196  1.00  0.00           H  
ATOM   2353  HZ  PHE A 152      11.334 -17.837 -15.745  1.00  0.00           H  
ATOM   2354  N   PHE A 153       5.843 -15.690 -21.677  1.00  0.00           N  
ATOM   2355  CA  PHE A 153       5.177 -15.255 -22.896  1.00  0.00           C  
ATOM   2356  C   PHE A 153       5.696 -13.865 -23.214  1.00  0.00           C  
ATOM   2357  O   PHE A 153       6.023 -13.120 -22.288  1.00  0.00           O  
ATOM   2358  CB  PHE A 153       3.680 -15.235 -22.674  1.00  0.00           C  
ATOM   2359  CG  PHE A 153       3.116 -16.588 -22.407  1.00  0.00           C  
ATOM   2360  CD1 PHE A 153       3.107 -17.100 -21.118  1.00  0.00           C  
ATOM   2361  CD2 PHE A 153       2.594 -17.348 -23.427  1.00  0.00           C  
ATOM   2362  CE1 PHE A 153       2.576 -18.342 -20.871  1.00  0.00           C  
ATOM   2363  CE2 PHE A 153       2.049 -18.572 -23.191  1.00  0.00           C  
ATOM   2364  CZ  PHE A 153       2.037 -19.077 -21.911  1.00  0.00           C  
ATOM   2365  H   PHE A 153       5.539 -15.291 -20.788  1.00  0.00           H  
ATOM   2366  HA  PHE A 153       5.421 -15.929 -23.719  1.00  0.00           H  
ATOM   2367 1HB  PHE A 153       3.445 -14.592 -21.825  1.00  0.00           H  
ATOM   2368 2HB  PHE A 153       3.180 -14.820 -23.554  1.00  0.00           H  
ATOM   2369  HD1 PHE A 153       3.529 -16.504 -20.298  1.00  0.00           H  
ATOM   2370  HD2 PHE A 153       2.615 -16.952 -24.444  1.00  0.00           H  
ATOM   2371  HE1 PHE A 153       2.584 -18.740 -19.856  1.00  0.00           H  
ATOM   2372  HE2 PHE A 153       1.634 -19.150 -24.020  1.00  0.00           H  
ATOM   2373  HZ  PHE A 153       1.614 -20.060 -21.732  1.00  0.00           H  
ATOM   2374  N   GLU A 154       5.783 -13.500 -24.497  1.00  0.00           N  
ATOM   2375  CA  GLU A 154       6.370 -12.202 -24.851  1.00  0.00           C  
ATOM   2376  C   GLU A 154       5.472 -11.279 -25.688  1.00  0.00           C  
ATOM   2377  O   GLU A 154       4.755 -11.719 -26.588  1.00  0.00           O  
ATOM   2378  CB  GLU A 154       7.727 -12.446 -25.532  1.00  0.00           C  
ATOM   2379  CG  GLU A 154       8.550 -11.211 -25.874  1.00  0.00           C  
ATOM   2380  CD  GLU A 154       9.951 -11.558 -26.372  1.00  0.00           C  
ATOM   2381  OE1 GLU A 154      10.293 -12.720 -26.370  1.00  0.00           O  
ATOM   2382  OE2 GLU A 154      10.682 -10.662 -26.732  1.00  0.00           O  
ATOM   2383  H   GLU A 154       5.473 -14.130 -25.224  1.00  0.00           H  
ATOM   2384  HA  GLU A 154       6.575 -11.688 -23.923  1.00  0.00           H  
ATOM   2385 1HB  GLU A 154       8.343 -13.054 -24.871  1.00  0.00           H  
ATOM   2386 2HB  GLU A 154       7.575 -13.010 -26.450  1.00  0.00           H  
ATOM   2387 1HG  GLU A 154       8.036 -10.652 -26.645  1.00  0.00           H  
ATOM   2388 2HG  GLU A 154       8.631 -10.578 -24.994  1.00  0.00           H  
ATOM   2389  N   ASN A 155       5.494  -9.988 -25.333  1.00  0.00           N  
ATOM   2390  CA  ASN A 155       4.740  -8.901 -25.979  1.00  0.00           C  
ATOM   2391  C   ASN A 155       3.243  -9.177 -26.088  1.00  0.00           C  
ATOM   2392  O   ASN A 155       2.625  -8.911 -27.118  1.00  0.00           O  
ATOM   2393  CB  ASN A 155       5.307  -8.590 -27.351  1.00  0.00           C  
ATOM   2394  CG  ASN A 155       6.706  -8.015 -27.303  1.00  0.00           C  
ATOM   2395  OD1 ASN A 155       7.042  -7.231 -26.405  1.00  0.00           O  
ATOM   2396  ND2 ASN A 155       7.518  -8.380 -28.266  1.00  0.00           N  
ATOM   2397  H   ASN A 155       6.117  -9.745 -24.567  1.00  0.00           H  
ATOM   2398  HA  ASN A 155       4.851  -8.009 -25.359  1.00  0.00           H  
ATOM   2399 1HB  ASN A 155       5.323  -9.498 -27.953  1.00  0.00           H  
ATOM   2400 2HB  ASN A 155       4.653  -7.879 -27.855  1.00  0.00           H  
ATOM   2401 1HD2 ASN A 155       8.457  -8.031 -28.290  1.00  0.00           H  
ATOM   2402 2HD2 ASN A 155       7.202  -9.012 -28.972  1.00  0.00           H  
ATOM   2403  N   ASN A 156       2.676  -9.725 -25.017  1.00  0.00           N  
ATOM   2404  CA  ASN A 156       1.264 -10.105 -24.886  1.00  0.00           C  
ATOM   2405  C   ASN A 156       0.857 -11.247 -25.819  1.00  0.00           C  
ATOM   2406  O   ASN A 156      -0.330 -11.580 -25.940  1.00  0.00           O  
ATOM   2407  CB  ASN A 156       0.328  -8.926 -25.113  1.00  0.00           C  
ATOM   2408  CG  ASN A 156       0.527  -7.831 -24.149  1.00  0.00           C  
ATOM   2409  OD1 ASN A 156       0.770  -8.071 -22.972  1.00  0.00           O  
ATOM   2410  ND2 ASN A 156       0.432  -6.619 -24.621  1.00  0.00           N  
ATOM   2411  H   ASN A 156       3.280  -9.891 -24.225  1.00  0.00           H  
ATOM   2412  HA  ASN A 156       1.117 -10.460 -23.870  1.00  0.00           H  
ATOM   2413 1HB  ASN A 156       0.431  -8.538 -26.121  1.00  0.00           H  
ATOM   2414 2HB  ASN A 156      -0.700  -9.277 -25.014  1.00  0.00           H  
ATOM   2415 1HD2 ASN A 156       0.564  -5.833 -24.015  1.00  0.00           H  
ATOM   2416 2HD2 ASN A 156       0.233  -6.475 -25.591  1.00  0.00           H  
ATOM   2417  N   ASN A 157       1.822 -11.906 -26.447  1.00  0.00           N  
ATOM   2418  CA  ASN A 157       1.467 -13.019 -27.285  1.00  0.00           C  
ATOM   2419  C   ASN A 157       1.320 -14.243 -26.432  1.00  0.00           C  
ATOM   2420  O   ASN A 157       2.233 -15.056 -26.297  1.00  0.00           O  
ATOM   2421  CB  ASN A 157       2.488 -13.247 -28.370  1.00  0.00           C  
ATOM   2422  CG  ASN A 157       2.055 -14.318 -29.340  1.00  0.00           C  
ATOM   2423  OD1 ASN A 157       1.207 -15.183 -29.036  1.00  0.00           O  
ATOM   2424  ND2 ASN A 157       2.630 -14.284 -30.523  1.00  0.00           N  
ATOM   2425  H   ASN A 157       2.802 -11.639 -26.374  1.00  0.00           H  
ATOM   2426  HA  ASN A 157       0.502 -12.819 -27.750  1.00  0.00           H  
ATOM   2427 1HB  ASN A 157       2.661 -12.313 -28.910  1.00  0.00           H  
ATOM   2428 2HB  ASN A 157       3.434 -13.544 -27.918  1.00  0.00           H  
ATOM   2429 1HD2 ASN A 157       2.394 -14.968 -31.216  1.00  0.00           H  
ATOM   2430 2HD2 ASN A 157       3.308 -13.577 -30.728  1.00  0.00           H  
ATOM   2431  N   PHE A 158       0.118 -14.447 -25.944  1.00  0.00           N  
ATOM   2432  CA  PHE A 158      -0.087 -15.554 -25.035  1.00  0.00           C  
ATOM   2433  C   PHE A 158      -0.416 -16.860 -25.747  1.00  0.00           C  
ATOM   2434  O   PHE A 158      -0.847 -17.827 -25.123  1.00  0.00           O  
ATOM   2435  CB  PHE A 158      -1.124 -15.214 -23.987  1.00  0.00           C  
ATOM   2436  CG  PHE A 158      -0.641 -14.274 -22.980  1.00  0.00           C  
ATOM   2437  CD1 PHE A 158      -0.880 -12.925 -23.088  1.00  0.00           C  
ATOM   2438  CD2 PHE A 158       0.073 -14.749 -21.905  1.00  0.00           C  
ATOM   2439  CE1 PHE A 158      -0.404 -12.055 -22.140  1.00  0.00           C  
ATOM   2440  CE2 PHE A 158       0.552 -13.899 -20.955  1.00  0.00           C  
ATOM   2441  CZ  PHE A 158       0.317 -12.544 -21.072  1.00  0.00           C  
ATOM   2442  H   PHE A 158      -0.591 -13.733 -26.114  1.00  0.00           H  
ATOM   2443  HA  PHE A 158       0.832 -15.687 -24.491  1.00  0.00           H  
ATOM   2444 1HB  PHE A 158      -1.992 -14.784 -24.466  1.00  0.00           H  
ATOM   2445 2HB  PHE A 158      -1.411 -16.103 -23.474  1.00  0.00           H  
ATOM   2446  HD1 PHE A 158      -1.450 -12.549 -23.940  1.00  0.00           H  
ATOM   2447  HD2 PHE A 158       0.259 -15.821 -21.824  1.00  0.00           H  
ATOM   2448  HE1 PHE A 158      -0.598 -10.988 -22.237  1.00  0.00           H  
ATOM   2449  HE2 PHE A 158       1.120 -14.293 -20.111  1.00  0.00           H  
ATOM   2450  HZ  PHE A 158       0.694 -11.869 -20.321  1.00  0.00           H  
ATOM   2451  N   ASN A 159      -0.177 -16.902 -27.063  1.00  0.00           N  
ATOM   2452  CA  ASN A 159      -0.354 -18.126 -27.827  1.00  0.00           C  
ATOM   2453  C   ASN A 159       0.994 -18.811 -27.988  1.00  0.00           C  
ATOM   2454  O   ASN A 159       1.062 -19.978 -28.382  1.00  0.00           O  
ATOM   2455  CB  ASN A 159      -0.937 -17.851 -29.204  1.00  0.00           C  
ATOM   2456  CG  ASN A 159      -2.353 -17.369 -29.188  1.00  0.00           C  
ATOM   2457  OD1 ASN A 159      -3.242 -17.961 -28.546  1.00  0.00           O  
ATOM   2458  ND2 ASN A 159      -2.596 -16.286 -29.889  1.00  0.00           N  
ATOM   2459  H   ASN A 159       0.187 -16.083 -27.552  1.00  0.00           H  
ATOM   2460  HA  ASN A 159      -1.007 -18.803 -27.279  1.00  0.00           H  
ATOM   2461 1HB  ASN A 159      -0.324 -17.113 -29.713  1.00  0.00           H  
ATOM   2462 2HB  ASN A 159      -0.891 -18.763 -29.796  1.00  0.00           H  
ATOM   2463 1HD2 ASN A 159      -3.523 -15.907 -29.920  1.00  0.00           H  
ATOM   2464 2HD2 ASN A 159      -1.858 -15.839 -30.397  1.00  0.00           H  
ATOM   2465  N   THR A 160       2.071 -18.079 -27.696  1.00  0.00           N  
ATOM   2466  CA  THR A 160       3.405 -18.619 -27.874  1.00  0.00           C  
ATOM   2467  C   THR A 160       4.272 -18.442 -26.647  1.00  0.00           C  
ATOM   2468  O   THR A 160       4.440 -17.337 -26.134  1.00  0.00           O  
ATOM   2469  CB  THR A 160       4.093 -17.970 -29.090  1.00  0.00           C  
ATOM   2470  OG1 THR A 160       3.330 -18.249 -30.277  1.00  0.00           O  
ATOM   2471  CG2 THR A 160       5.513 -18.491 -29.253  1.00  0.00           C  
ATOM   2472  H   THR A 160       1.974 -17.128 -27.338  1.00  0.00           H  
ATOM   2473  HA  THR A 160       3.323 -19.688 -28.063  1.00  0.00           H  
ATOM   2474  HB  THR A 160       4.125 -16.888 -28.944  1.00  0.00           H  
ATOM   2475  HG1 THR A 160       3.284 -19.202 -30.409  1.00  0.00           H  
ATOM   2476 1HG2 THR A 160       5.975 -18.015 -30.114  1.00  0.00           H  
ATOM   2477 2HG2 THR A 160       6.094 -18.262 -28.362  1.00  0.00           H  
ATOM   2478 3HG2 THR A 160       5.490 -19.569 -29.402  1.00  0.00           H  
ATOM   2479  N   ILE A 161       4.882 -19.522 -26.205  1.00  0.00           N  
ATOM   2480  CA  ILE A 161       5.768 -19.406 -25.070  1.00  0.00           C  
ATOM   2481  C   ILE A 161       7.145 -19.046 -25.587  1.00  0.00           C  
ATOM   2482  O   ILE A 161       7.724 -19.776 -26.389  1.00  0.00           O  
ATOM   2483  CB  ILE A 161       5.787 -20.714 -24.271  1.00  0.00           C  
ATOM   2484  CG1 ILE A 161       4.424 -21.001 -23.757  1.00  0.00           C  
ATOM   2485  CG2 ILE A 161       6.703 -20.591 -23.129  1.00  0.00           C  
ATOM   2486  CD1 ILE A 161       4.268 -22.347 -23.161  1.00  0.00           C  
ATOM   2487  H   ILE A 161       4.726 -20.414 -26.651  1.00  0.00           H  
ATOM   2488  HA  ILE A 161       5.422 -18.607 -24.415  1.00  0.00           H  
ATOM   2489  HB  ILE A 161       6.099 -21.538 -24.907  1.00  0.00           H  
ATOM   2490 1HG1 ILE A 161       4.220 -20.281 -22.991  1.00  0.00           H  
ATOM   2491 2HG1 ILE A 161       3.699 -20.883 -24.561  1.00  0.00           H  
ATOM   2492 1HG2 ILE A 161       6.700 -21.507 -22.562  1.00  0.00           H  
ATOM   2493 2HG2 ILE A 161       7.691 -20.395 -23.505  1.00  0.00           H  
ATOM   2494 3HG2 ILE A 161       6.382 -19.768 -22.490  1.00  0.00           H  
ATOM   2495 1HD1 ILE A 161       3.252 -22.464 -22.782  1.00  0.00           H  
ATOM   2496 2HD1 ILE A 161       4.463 -23.106 -23.915  1.00  0.00           H  
ATOM   2497 3HD1 ILE A 161       4.969 -22.456 -22.344  1.00  0.00           H  
ATOM   2498  N   ALA A 162       7.630 -17.870 -25.194  1.00  0.00           N  
ATOM   2499  CA  ALA A 162       8.919 -17.373 -25.657  1.00  0.00           C  
ATOM   2500  C   ALA A 162      10.029 -18.269 -25.154  1.00  0.00           C  
ATOM   2501  O   ALA A 162      10.999 -18.552 -25.859  1.00  0.00           O  
ATOM   2502  CB  ALA A 162       9.136 -15.957 -25.191  1.00  0.00           C  
ATOM   2503  H   ALA A 162       7.109 -17.331 -24.510  1.00  0.00           H  
ATOM   2504  HA  ALA A 162       8.922 -17.397 -26.745  1.00  0.00           H  
ATOM   2505 1HB  ALA A 162      10.083 -15.609 -25.579  1.00  0.00           H  
ATOM   2506 2HB  ALA A 162       8.338 -15.333 -25.573  1.00  0.00           H  
ATOM   2507 3HB  ALA A 162       9.141 -15.916 -24.102  1.00  0.00           H  
ATOM   2508  N   ASN A 163       9.865 -18.720 -23.915  1.00  0.00           N  
ATOM   2509  CA  ASN A 163      10.833 -19.632 -23.332  1.00  0.00           C  
ATOM   2510  C   ASN A 163      10.258 -20.329 -22.109  1.00  0.00           C  
ATOM   2511  O   ASN A 163       9.222 -19.926 -21.572  1.00  0.00           O  
ATOM   2512  CB  ASN A 163      12.113 -18.896 -22.983  1.00  0.00           C  
ATOM   2513  CG  ASN A 163      13.344 -19.759 -23.151  1.00  0.00           C  
ATOM   2514  OD1 ASN A 163      13.322 -20.976 -22.924  1.00  0.00           O  
ATOM   2515  ND2 ASN A 163      14.408 -19.147 -23.555  1.00  0.00           N  
ATOM   2516  H   ASN A 163       9.042 -18.409 -23.399  1.00  0.00           H  
ATOM   2517  HA  ASN A 163      11.064 -20.406 -24.066  1.00  0.00           H  
ATOM   2518 1HB  ASN A 163      12.222 -18.004 -23.600  1.00  0.00           H  
ATOM   2519 2HB  ASN A 163      12.054 -18.567 -21.955  1.00  0.00           H  
ATOM   2520 1HD2 ASN A 163      15.261 -19.653 -23.686  1.00  0.00           H  
ATOM   2521 2HD2 ASN A 163      14.382 -18.166 -23.726  1.00  0.00           H  
ATOM   2522  N   LYS A 164      10.984 -21.327 -21.625  1.00  0.00           N  
ATOM   2523  CA  LYS A 164      10.568 -22.075 -20.451  1.00  0.00           C  
ATOM   2524  C   LYS A 164      11.725 -22.301 -19.485  1.00  0.00           C  
ATOM   2525  O   LYS A 164      12.848 -22.579 -19.907  1.00  0.00           O  
ATOM   2526  CB  LYS A 164      10.027 -23.440 -20.886  1.00  0.00           C  
ATOM   2527  CG  LYS A 164       8.804 -23.419 -21.778  1.00  0.00           C  
ATOM   2528  CD  LYS A 164       8.366 -24.827 -22.096  1.00  0.00           C  
ATOM   2529  CE  LYS A 164       7.139 -24.864 -22.977  1.00  0.00           C  
ATOM   2530  NZ  LYS A 164       6.752 -26.270 -23.313  1.00  0.00           N  
ATOM   2531  H   LYS A 164      11.846 -21.566 -22.103  1.00  0.00           H  
ATOM   2532  HA  LYS A 164       9.794 -21.516 -19.930  1.00  0.00           H  
ATOM   2533 1HB  LYS A 164      10.810 -23.990 -21.406  1.00  0.00           H  
ATOM   2534 2HB  LYS A 164       9.764 -24.017 -19.992  1.00  0.00           H  
ATOM   2535 1HG  LYS A 164       8.008 -22.891 -21.280  1.00  0.00           H  
ATOM   2536 2HG  LYS A 164       9.029 -22.906 -22.711  1.00  0.00           H  
ATOM   2537 1HD  LYS A 164       9.178 -25.357 -22.595  1.00  0.00           H  
ATOM   2538 2HD  LYS A 164       8.142 -25.348 -21.164  1.00  0.00           H  
ATOM   2539 1HE  LYS A 164       6.318 -24.393 -22.451  1.00  0.00           H  
ATOM   2540 2HE  LYS A 164       7.334 -24.314 -23.898  1.00  0.00           H  
ATOM   2541 1HZ  LYS A 164       5.928 -26.268 -23.894  1.00  0.00           H  
ATOM   2542 2HZ  LYS A 164       7.510 -26.721 -23.806  1.00  0.00           H  
ATOM   2543 3HZ  LYS A 164       6.560 -26.778 -22.455  1.00  0.00           H  
ATOM   2544  N   LEU A 165      11.430 -22.261 -18.194  1.00  0.00           N  
ATOM   2545  CA  LEU A 165      12.419 -22.585 -17.175  1.00  0.00           C  
ATOM   2546  C   LEU A 165      11.997 -23.806 -16.359  1.00  0.00           C  
ATOM   2547  O   LEU A 165      11.065 -23.743 -15.556  1.00  0.00           O  
ATOM   2548  CB  LEU A 165      12.641 -21.349 -16.306  1.00  0.00           C  
ATOM   2549  CG  LEU A 165      13.551 -21.466 -15.126  1.00  0.00           C  
ATOM   2550  CD1 LEU A 165      14.921 -21.913 -15.547  1.00  0.00           C  
ATOM   2551  CD2 LEU A 165      13.644 -20.087 -14.489  1.00  0.00           C  
ATOM   2552  H   LEU A 165      10.487 -21.991 -17.914  1.00  0.00           H  
ATOM   2553  HA  LEU A 165      13.361 -22.820 -17.670  1.00  0.00           H  
ATOM   2554 1HB  LEU A 165      13.028 -20.551 -16.936  1.00  0.00           H  
ATOM   2555 2HB  LEU A 165      11.682 -21.039 -15.924  1.00  0.00           H  
ATOM   2556  HG  LEU A 165      13.141 -22.187 -14.423  1.00  0.00           H  
ATOM   2557 1HD1 LEU A 165      15.546 -21.985 -14.681  1.00  0.00           H  
ATOM   2558 2HD1 LEU A 165      14.860 -22.891 -16.023  1.00  0.00           H  
ATOM   2559 3HD1 LEU A 165      15.342 -21.200 -16.232  1.00  0.00           H  
ATOM   2560 1HD2 LEU A 165      14.287 -20.124 -13.613  1.00  0.00           H  
ATOM   2561 2HD2 LEU A 165      14.058 -19.387 -15.211  1.00  0.00           H  
ATOM   2562 3HD2 LEU A 165      12.653 -19.753 -14.202  1.00  0.00           H  
ATOM   2563  N   HIS A 166      12.674 -24.935 -16.599  1.00  0.00           N  
ATOM   2564  CA  HIS A 166      12.322 -26.202 -15.947  1.00  0.00           C  
ATOM   2565  C   HIS A 166      13.151 -26.452 -14.700  1.00  0.00           C  
ATOM   2566  O   HIS A 166      14.365 -26.643 -14.793  1.00  0.00           O  
ATOM   2567  CB  HIS A 166      12.482 -27.398 -16.901  1.00  0.00           C  
ATOM   2568  CG  HIS A 166      12.006 -28.693 -16.285  1.00  0.00           C  
ATOM   2569  ND1 HIS A 166      10.881 -29.363 -16.728  1.00  0.00           N  
ATOM   2570  CD2 HIS A 166      12.494 -29.415 -15.252  1.00  0.00           C  
ATOM   2571  CE1 HIS A 166      10.699 -30.442 -15.988  1.00  0.00           C  
ATOM   2572  NE2 HIS A 166      11.667 -30.501 -15.080  1.00  0.00           N  
ATOM   2573  H   HIS A 166      13.439 -24.915 -17.262  1.00  0.00           H  
ATOM   2574  HA  HIS A 166      11.284 -26.167 -15.626  1.00  0.00           H  
ATOM   2575 1HB  HIS A 166      11.906 -27.220 -17.813  1.00  0.00           H  
ATOM   2576 2HB  HIS A 166      13.527 -27.510 -17.183  1.00  0.00           H  
ATOM   2577  HD1 HIS A 166      10.255 -29.066 -17.493  1.00  0.00           H  
ATOM   2578  HD2 HIS A 166      13.352 -29.269 -14.601  1.00  0.00           H  
ATOM   2579  HE1 HIS A 166       9.857 -31.105 -16.182  1.00  0.00           H  
ATOM   2580  N   LEU A 167      12.509 -26.384 -13.539  1.00  0.00           N  
ATOM   2581  CA  LEU A 167      13.210 -26.537 -12.262  1.00  0.00           C  
ATOM   2582  C   LEU A 167      12.528 -27.508 -11.309  1.00  0.00           C  
ATOM   2583  O   LEU A 167      12.409 -27.257 -10.114  1.00  0.00           O  
ATOM   2584  CB  LEU A 167      13.465 -25.187 -11.597  1.00  0.00           C  
ATOM   2585  CG  LEU A 167      14.413 -24.249 -12.342  1.00  0.00           C  
ATOM   2586  CD1 LEU A 167      14.362 -22.898 -11.742  1.00  0.00           C  
ATOM   2587  CD2 LEU A 167      15.799 -24.811 -12.247  1.00  0.00           C  
ATOM   2588  H   LEU A 167      11.489 -26.273 -13.549  1.00  0.00           H  
ATOM   2589  HA  LEU A 167      14.191 -26.958 -12.476  1.00  0.00           H  
ATOM   2590 1HB  LEU A 167      12.555 -24.678 -11.425  1.00  0.00           H  
ATOM   2591 2HB  LEU A 167      13.931 -25.380 -10.651  1.00  0.00           H  
ATOM   2592  HG  LEU A 167      14.125 -24.167 -13.383  1.00  0.00           H  
ATOM   2593 1HD1 LEU A 167      15.030 -22.243 -12.265  1.00  0.00           H  
ATOM   2594 2HD1 LEU A 167      13.371 -22.530 -11.846  1.00  0.00           H  
ATOM   2595 3HD1 LEU A 167      14.643 -22.942 -10.691  1.00  0.00           H  
ATOM   2596 1HD2 LEU A 167      16.485 -24.159 -12.771  1.00  0.00           H  
ATOM   2597 2HD2 LEU A 167      16.094 -24.889 -11.206  1.00  0.00           H  
ATOM   2598 3HD2 LEU A 167      15.821 -25.803 -12.702  1.00  0.00           H  
ATOM   2599  N   GLN A 168      12.069 -28.619 -11.849  1.00  0.00           N  
ATOM   2600  CA  GLN A 168      11.414 -29.666 -11.081  1.00  0.00           C  
ATOM   2601  C   GLN A 168      10.275 -29.135 -10.199  1.00  0.00           C  
ATOM   2602  O   GLN A 168       9.354 -28.490 -10.691  1.00  0.00           O  
ATOM   2603  CB  GLN A 168      12.452 -30.422 -10.235  1.00  0.00           C  
ATOM   2604  CG  GLN A 168      13.500 -31.196 -11.050  1.00  0.00           C  
ATOM   2605  CD  GLN A 168      14.665 -30.326 -11.537  1.00  0.00           C  
ATOM   2606  OE1 GLN A 168      15.170 -29.482 -10.790  1.00  0.00           O  
ATOM   2607  NE2 GLN A 168      15.104 -30.545 -12.776  1.00  0.00           N  
ATOM   2608  H   GLN A 168      12.190 -28.754 -12.842  1.00  0.00           H  
ATOM   2609  HA  GLN A 168      10.978 -30.374 -11.787  1.00  0.00           H  
ATOM   2610 1HB  GLN A 168      12.974 -29.730  -9.570  1.00  0.00           H  
ATOM   2611 2HB  GLN A 168      11.944 -31.159  -9.615  1.00  0.00           H  
ATOM   2612 1HG  GLN A 168      13.905 -31.994 -10.432  1.00  0.00           H  
ATOM   2613 2HG  GLN A 168      13.006 -31.619 -11.929  1.00  0.00           H  
ATOM   2614 1HE2 GLN A 168      15.868 -30.010 -13.141  1.00  0.00           H  
ATOM   2615 2HE2 GLN A 168      14.674 -31.250 -13.345  1.00  0.00           H  
ATOM   2616  N   LYS A 169      10.332 -29.359  -8.895  1.00  0.00           N  
ATOM   2617  CA  LYS A 169       9.211 -28.986  -8.037  1.00  0.00           C  
ATOM   2618  C   LYS A 169       9.072 -27.498  -7.780  1.00  0.00           C  
ATOM   2619  O   LYS A 169       9.317 -27.045  -6.679  1.00  0.00           O  
ATOM   2620  CB  LYS A 169       9.368 -29.669  -6.677  1.00  0.00           C  
ATOM   2621  CG  LYS A 169       9.302 -31.179  -6.702  1.00  0.00           C  
ATOM   2622  CD  LYS A 169       9.453 -31.746  -5.291  1.00  0.00           C  
ATOM   2623  CE  LYS A 169       9.491 -33.268  -5.301  1.00  0.00           C  
ATOM   2624  NZ  LYS A 169       8.206 -33.856  -5.776  1.00  0.00           N  
ATOM   2625  H   LYS A 169      11.129 -29.824  -8.489  1.00  0.00           H  
ATOM   2626  HA  LYS A 169       8.291 -29.330  -8.516  1.00  0.00           H  
ATOM   2627 1HB  LYS A 169      10.325 -29.387  -6.229  1.00  0.00           H  
ATOM   2628 2HB  LYS A 169       8.586 -29.315  -6.005  1.00  0.00           H  
ATOM   2629 1HG  LYS A 169       8.344 -31.494  -7.116  1.00  0.00           H  
ATOM   2630 2HG  LYS A 169      10.100 -31.567  -7.329  1.00  0.00           H  
ATOM   2631 1HD  LYS A 169      10.377 -31.364  -4.838  1.00  0.00           H  
ATOM   2632 2HD  LYS A 169       8.614 -31.419  -4.676  1.00  0.00           H  
ATOM   2633 1HE  LYS A 169      10.296 -33.596  -5.955  1.00  0.00           H  
ATOM   2634 2HE  LYS A 169       9.691 -33.624  -4.293  1.00  0.00           H  
ATOM   2635 1HZ  LYS A 169       8.274 -34.863  -5.767  1.00  0.00           H  
ATOM   2636 2HZ  LYS A 169       7.456 -33.563  -5.165  1.00  0.00           H  
ATOM   2637 3HZ  LYS A 169       8.018 -33.538  -6.716  1.00  0.00           H  
ATOM   2638  N   ILE A 170       8.650 -26.730  -8.755  1.00  0.00           N  
ATOM   2639  CA  ILE A 170       8.588 -25.292  -8.518  1.00  0.00           C  
ATOM   2640  C   ILE A 170       7.370 -24.893  -7.706  1.00  0.00           C  
ATOM   2641  O   ILE A 170       6.226 -25.159  -8.087  1.00  0.00           O  
ATOM   2642  CB  ILE A 170       8.569 -24.499  -9.819  1.00  0.00           C  
ATOM   2643  CG1 ILE A 170       9.827 -24.770 -10.594  1.00  0.00           C  
ATOM   2644  CG2 ILE A 170       8.402 -23.003  -9.501  1.00  0.00           C  
ATOM   2645  CD1 ILE A 170       9.764 -24.203 -11.955  1.00  0.00           C  
ATOM   2646  H   ILE A 170       8.463 -27.156  -9.660  1.00  0.00           H  
ATOM   2647  HA  ILE A 170       9.465 -24.992  -7.951  1.00  0.00           H  
ATOM   2648  HB  ILE A 170       7.735 -24.832 -10.445  1.00  0.00           H  
ATOM   2649 1HG1 ILE A 170      10.675 -24.359 -10.068  1.00  0.00           H  
ATOM   2650 2HG1 ILE A 170       9.963 -25.853 -10.680  1.00  0.00           H  
ATOM   2651 1HG2 ILE A 170       8.388 -22.422 -10.424  1.00  0.00           H  
ATOM   2652 2HG2 ILE A 170       7.473 -22.841  -8.970  1.00  0.00           H  
ATOM   2653 3HG2 ILE A 170       9.219 -22.681  -8.872  1.00  0.00           H  
ATOM   2654 1HD1 ILE A 170      10.657 -24.412 -12.522  1.00  0.00           H  
ATOM   2655 2HD1 ILE A 170       8.911 -24.619 -12.473  1.00  0.00           H  
ATOM   2656 3HD1 ILE A 170       9.650 -23.157 -11.851  1.00  0.00           H  
ATOM   2657  N   ASN A 171       7.634 -24.242  -6.580  1.00  0.00           N  
ATOM   2658  CA  ASN A 171       6.610 -23.762  -5.668  1.00  0.00           C  
ATOM   2659  C   ASN A 171       6.189 -22.363  -6.045  1.00  0.00           C  
ATOM   2660  O   ASN A 171       5.001 -22.059  -6.112  1.00  0.00           O  
ATOM   2661  CB  ASN A 171       7.104 -23.791  -4.244  1.00  0.00           C  
ATOM   2662  CG  ASN A 171       6.077 -23.381  -3.223  1.00  0.00           C  
ATOM   2663  OD1 ASN A 171       5.033 -24.022  -3.077  1.00  0.00           O  
ATOM   2664  ND2 ASN A 171       6.348 -22.315  -2.512  1.00  0.00           N  
ATOM   2665  H   ASN A 171       8.607 -24.050  -6.357  1.00  0.00           H  
ATOM   2666  HA  ASN A 171       5.732 -24.405  -5.755  1.00  0.00           H  
ATOM   2667 1HB  ASN A 171       7.393 -24.795  -4.020  1.00  0.00           H  
ATOM   2668 2HB  ASN A 171       7.977 -23.167  -4.162  1.00  0.00           H  
ATOM   2669 1HD2 ASN A 171       5.702 -21.993  -1.819  1.00  0.00           H  
ATOM   2670 2HD2 ASN A 171       7.198 -21.811  -2.663  1.00  0.00           H  
ATOM   2671  N   ASP A 172       7.173 -21.505  -6.296  1.00  0.00           N  
ATOM   2672  CA  ASP A 172       6.869 -20.105  -6.569  1.00  0.00           C  
ATOM   2673  C   ASP A 172       7.936 -19.457  -7.429  1.00  0.00           C  
ATOM   2674  O   ASP A 172       9.039 -19.981  -7.586  1.00  0.00           O  
ATOM   2675  CB  ASP A 172       6.750 -19.334  -5.229  1.00  0.00           C  
ATOM   2676  CG  ASP A 172       5.936 -18.017  -5.312  1.00  0.00           C  
ATOM   2677  OD1 ASP A 172       5.539 -17.649  -6.395  1.00  0.00           O  
ATOM   2678  OD2 ASP A 172       5.733 -17.397  -4.288  1.00  0.00           O  
ATOM   2679  H   ASP A 172       8.139 -21.838  -6.257  1.00  0.00           H  
ATOM   2680  HA  ASP A 172       5.921 -20.050  -7.103  1.00  0.00           H  
ATOM   2681 1HB  ASP A 172       6.271 -19.975  -4.489  1.00  0.00           H  
ATOM   2682 2HB  ASP A 172       7.746 -19.105  -4.859  1.00  0.00           H  
ATOM   2683  N   PHE A 173       7.595 -18.311  -7.997  1.00  0.00           N  
ATOM   2684  CA  PHE A 173       8.584 -17.561  -8.758  1.00  0.00           C  
ATOM   2685  C   PHE A 173       8.137 -16.110  -8.884  1.00  0.00           C  
ATOM   2686  O   PHE A 173       6.937 -15.831  -8.875  1.00  0.00           O  
ATOM   2687  CB  PHE A 173       8.711 -18.106 -10.172  1.00  0.00           C  
ATOM   2688  CG  PHE A 173       7.581 -17.717 -10.963  1.00  0.00           C  
ATOM   2689  CD1 PHE A 173       7.685 -16.590 -11.726  1.00  0.00           C  
ATOM   2690  CD2 PHE A 173       6.402 -18.374 -10.904  1.00  0.00           C  
ATOM   2691  CE1 PHE A 173       6.644 -16.129 -12.425  1.00  0.00           C  
ATOM   2692  CE2 PHE A 173       5.320 -17.906 -11.617  1.00  0.00           C  
ATOM   2693  CZ  PHE A 173       5.444 -16.780 -12.378  1.00  0.00           C  
ATOM   2694  H   PHE A 173       6.663 -17.940  -7.800  1.00  0.00           H  
ATOM   2695  HA  PHE A 173       9.525 -17.606  -8.230  1.00  0.00           H  
ATOM   2696 1HB  PHE A 173       9.597 -17.690 -10.636  1.00  0.00           H  
ATOM   2697 2HB  PHE A 173       8.794 -19.190 -10.168  1.00  0.00           H  
ATOM   2698  HD1 PHE A 173       8.632 -16.055 -11.748  1.00  0.00           H  
ATOM   2699  HD2 PHE A 173       6.320 -19.252 -10.270  1.00  0.00           H  
ATOM   2700  HE1 PHE A 173       6.767 -15.236 -12.998  1.00  0.00           H  
ATOM   2701  HE2 PHE A 173       4.364 -18.414 -11.559  1.00  0.00           H  
ATOM   2702  HZ  PHE A 173       4.593 -16.402 -12.922  1.00  0.00           H  
ATOM   2703  N   VAL A 174       9.085 -15.200  -9.083  1.00  0.00           N  
ATOM   2704  CA  VAL A 174       8.726 -13.799  -9.319  1.00  0.00           C  
ATOM   2705  C   VAL A 174       9.550 -13.158 -10.456  1.00  0.00           C  
ATOM   2706  O   VAL A 174      10.781 -13.324 -10.497  1.00  0.00           O  
ATOM   2707  CB  VAL A 174       8.896 -12.979  -8.009  1.00  0.00           C  
ATOM   2708  CG1 VAL A 174       8.499 -11.538  -8.250  1.00  0.00           C  
ATOM   2709  CG2 VAL A 174       8.032 -13.557  -6.882  1.00  0.00           C  
ATOM   2710  H   VAL A 174      10.053 -15.516  -9.077  1.00  0.00           H  
ATOM   2711  HA  VAL A 174       7.674 -13.761  -9.608  1.00  0.00           H  
ATOM   2712  HB  VAL A 174       9.946 -12.998  -7.710  1.00  0.00           H  
ATOM   2713 1HG1 VAL A 174       8.632 -10.963  -7.335  1.00  0.00           H  
ATOM   2714 2HG1 VAL A 174       9.103 -11.116  -9.025  1.00  0.00           H  
ATOM   2715 3HG1 VAL A 174       7.453 -11.497  -8.554  1.00  0.00           H  
ATOM   2716 1HG2 VAL A 174       8.169 -12.960  -5.977  1.00  0.00           H  
ATOM   2717 2HG2 VAL A 174       6.985 -13.525  -7.180  1.00  0.00           H  
ATOM   2718 3HG2 VAL A 174       8.304 -14.575  -6.666  1.00  0.00           H  
ATOM   2719  N   LEU A 175       8.911 -12.411 -11.384  1.00  0.00           N  
ATOM   2720  CA  LEU A 175       9.744 -11.717 -12.377  1.00  0.00           C  
ATOM   2721  C   LEU A 175      10.267 -10.428 -11.777  1.00  0.00           C  
ATOM   2722  O   LEU A 175       9.580  -9.771 -10.993  1.00  0.00           O  
ATOM   2723  CB  LEU A 175       9.017 -11.342 -13.679  1.00  0.00           C  
ATOM   2724  CG  LEU A 175       8.465 -12.452 -14.529  1.00  0.00           C  
ATOM   2725  CD1 LEU A 175       7.835 -11.841 -15.793  1.00  0.00           C  
ATOM   2726  CD2 LEU A 175       9.556 -13.401 -14.860  1.00  0.00           C  
ATOM   2727  H   LEU A 175       7.896 -12.280 -11.390  1.00  0.00           H  
ATOM   2728  HA  LEU A 175      10.595 -12.347 -12.632  1.00  0.00           H  
ATOM   2729 1HB  LEU A 175       8.178 -10.691 -13.422  1.00  0.00           H  
ATOM   2730 2HB  LEU A 175       9.705 -10.764 -14.297  1.00  0.00           H  
ATOM   2731  HG  LEU A 175       7.678 -12.971 -13.982  1.00  0.00           H  
ATOM   2732 1HD1 LEU A 175       7.414 -12.622 -16.416  1.00  0.00           H  
ATOM   2733 2HD1 LEU A 175       7.057 -11.151 -15.509  1.00  0.00           H  
ATOM   2734 3HD1 LEU A 175       8.596 -11.305 -16.353  1.00  0.00           H  
ATOM   2735 1HD2 LEU A 175       9.155 -14.191 -15.456  1.00  0.00           H  
ATOM   2736 2HD2 LEU A 175      10.347 -12.886 -15.410  1.00  0.00           H  
ATOM   2737 3HD2 LEU A 175       9.956 -13.798 -13.946  1.00  0.00           H  
ATOM   2738  N   SER A 176      11.470 -10.049 -12.157  1.00  0.00           N  
ATOM   2739  CA  SER A 176      12.031  -8.821 -11.653  1.00  0.00           C  
ATOM   2740  C   SER A 176      11.326  -7.568 -12.226  1.00  0.00           C  
ATOM   2741  O   SER A 176      10.833  -7.608 -13.354  1.00  0.00           O  
ATOM   2742  CB  SER A 176      13.478  -8.811 -12.018  1.00  0.00           C  
ATOM   2743  OG  SER A 176      13.634  -8.704 -13.410  1.00  0.00           O  
ATOM   2744  H   SER A 176      12.023 -10.639 -12.776  1.00  0.00           H  
ATOM   2745  HA  SER A 176      11.942  -8.861 -10.579  1.00  0.00           H  
ATOM   2746 1HB  SER A 176      13.937  -8.030 -11.523  1.00  0.00           H  
ATOM   2747 2HB  SER A 176      13.940  -9.726 -11.679  1.00  0.00           H  
ATOM   2748  HG  SER A 176      13.173  -9.488 -13.764  1.00  0.00           H  
ATOM   2749  N   PRO A 177      11.283  -6.443 -11.473  1.00  0.00           N  
ATOM   2750  CA  PRO A 177      10.790  -5.111 -11.841  1.00  0.00           C  
ATOM   2751  C   PRO A 177      11.818  -4.127 -12.426  1.00  0.00           C  
ATOM   2752  O   PRO A 177      11.548  -2.931 -12.506  1.00  0.00           O  
ATOM   2753  CB  PRO A 177      10.311  -4.592 -10.492  1.00  0.00           C  
ATOM   2754  CG  PRO A 177      11.315  -5.156  -9.516  1.00  0.00           C  
ATOM   2755  CD  PRO A 177      11.645  -6.535 -10.042  1.00  0.00           C  
ATOM   2756  HA  PRO A 177       9.942  -5.231 -12.531  1.00  0.00           H  
ATOM   2757 1HB  PRO A 177      10.294  -3.492 -10.502  1.00  0.00           H  
ATOM   2758 2HB  PRO A 177       9.282  -4.930 -10.302  1.00  0.00           H  
ATOM   2759 1HG  PRO A 177      12.206  -4.509  -9.484  1.00  0.00           H  
ATOM   2760 2HG  PRO A 177      10.908  -5.175  -8.491  1.00  0.00           H  
ATOM   2761 1HD  PRO A 177      12.716  -6.737  -9.902  1.00  0.00           H  
ATOM   2762 2HD  PRO A 177      10.996  -7.257  -9.522  1.00  0.00           H  
ATOM   2763  N   GLY A 178      13.030  -4.579 -12.672  1.00  0.00           N  
ATOM   2764  CA  GLY A 178      14.116  -3.673 -13.049  1.00  0.00           C  
ATOM   2765  C   GLY A 178      14.304  -3.567 -14.556  1.00  0.00           C  
ATOM   2766  O   GLY A 178      13.420  -3.939 -15.313  1.00  0.00           O  
ATOM   2767  H   GLY A 178      13.216  -5.567 -12.616  1.00  0.00           H  
ATOM   2768 1HA  GLY A 178      13.904  -2.683 -12.644  1.00  0.00           H  
ATOM   2769 2HA  GLY A 178      15.020  -3.994 -12.572  1.00  0.00           H  
ATOM   2770  N   PRO A 179      15.435  -3.022 -15.023  1.00  0.00           N  
ATOM   2771  CA  PRO A 179      15.775  -2.810 -16.418  1.00  0.00           C  
ATOM   2772  C   PRO A 179      16.080  -4.121 -17.124  1.00  0.00           C  
ATOM   2773  O   PRO A 179      16.436  -5.112 -16.481  1.00  0.00           O  
ATOM   2774  CB  PRO A 179      16.992  -1.894 -16.332  1.00  0.00           C  
ATOM   2775  CG  PRO A 179      17.639  -2.244 -15.012  1.00  0.00           C  
ATOM   2776  CD  PRO A 179      16.496  -2.609 -14.083  1.00  0.00           C  
ATOM   2777  HA  PRO A 179      14.932  -2.298 -16.916  1.00  0.00           H  
ATOM   2778 1HB  PRO A 179      17.657  -2.090 -17.192  1.00  0.00           H  
ATOM   2779 2HB  PRO A 179      16.684  -0.842 -16.398  1.00  0.00           H  
ATOM   2780 1HG  PRO A 179      18.346  -3.073 -15.151  1.00  0.00           H  
ATOM   2781 2HG  PRO A 179      18.227  -1.390 -14.640  1.00  0.00           H  
ATOM   2782 1HD  PRO A 179      16.855  -3.452 -13.490  1.00  0.00           H  
ATOM   2783 2HD  PRO A 179      16.181  -1.756 -13.462  1.00  0.00           H  
ATOM   2784  N   GLN A 180      15.986  -4.105 -18.446  1.00  0.00           N  
ATOM   2785  CA  GLN A 180      16.271  -5.273 -19.267  1.00  0.00           C  
ATOM   2786  C   GLN A 180      17.760  -5.605 -19.380  1.00  0.00           C  
ATOM   2787  O   GLN A 180      18.595  -4.704 -19.307  1.00  0.00           O  
ATOM   2788  CB  GLN A 180      15.711  -5.062 -20.671  1.00  0.00           C  
ATOM   2789  CG  GLN A 180      14.231  -5.031 -20.707  1.00  0.00           C  
ATOM   2790  CD  GLN A 180      13.653  -4.802 -22.078  1.00  0.00           C  
ATOM   2791  OE1 GLN A 180      14.138  -5.355 -23.076  1.00  0.00           O  
ATOM   2792  NE2 GLN A 180      12.609  -3.982 -22.141  1.00  0.00           N  
ATOM   2793  H   GLN A 180      15.684  -3.253 -18.902  1.00  0.00           H  
ATOM   2794  HA  GLN A 180      15.732  -6.091 -18.817  1.00  0.00           H  
ATOM   2795 1HB  GLN A 180      16.080  -4.118 -21.073  1.00  0.00           H  
ATOM   2796 2HB  GLN A 180      16.055  -5.856 -21.331  1.00  0.00           H  
ATOM   2797 1HG  GLN A 180      13.919  -6.003 -20.390  1.00  0.00           H  
ATOM   2798 2HG  GLN A 180      13.850  -4.262 -20.027  1.00  0.00           H  
ATOM   2799 1HE2 GLN A 180      12.177  -3.785 -23.016  1.00  0.00           H  
ATOM   2800 2HE2 GLN A 180      12.246  -3.533 -21.284  1.00  0.00           H  
ATOM   2801  N   PRO A 181      18.110  -6.895 -19.576  1.00  0.00           N  
ATOM   2802  CA  PRO A 181      17.315  -8.135 -19.575  1.00  0.00           C  
ATOM   2803  C   PRO A 181      16.629  -8.395 -18.243  1.00  0.00           C  
ATOM   2804  O   PRO A 181      17.178  -8.076 -17.183  1.00  0.00           O  
ATOM   2805  CB  PRO A 181      18.371  -9.211 -19.860  1.00  0.00           C  
ATOM   2806  CG  PRO A 181      19.487  -8.468 -20.565  1.00  0.00           C  
ATOM   2807  CD  PRO A 181      19.513  -7.109 -19.905  1.00  0.00           C  
ATOM   2808  HA  PRO A 181      16.576  -8.097 -20.387  1.00  0.00           H  
ATOM   2809 1HB  PRO A 181      18.691  -9.661 -18.919  1.00  0.00           H  
ATOM   2810 2HB  PRO A 181      17.933 -10.026 -20.467  1.00  0.00           H  
ATOM   2811 1HG  PRO A 181      20.435  -9.009 -20.455  1.00  0.00           H  
ATOM   2812 2HG  PRO A 181      19.278  -8.411 -21.642  1.00  0.00           H  
ATOM   2813 1HD  PRO A 181      20.116  -7.124 -18.987  1.00  0.00           H  
ATOM   2814 2HD  PRO A 181      19.858  -6.337 -20.611  1.00  0.00           H  
ATOM   2815  N   TYR A 182      15.444  -8.991 -18.290  1.00  0.00           N  
ATOM   2816  CA  TYR A 182      14.722  -9.305 -17.063  1.00  0.00           C  
ATOM   2817  C   TYR A 182      15.235 -10.569 -16.416  1.00  0.00           C  
ATOM   2818  O   TYR A 182      15.670 -11.496 -17.103  1.00  0.00           O  
ATOM   2819  CB  TYR A 182      13.226  -9.429 -17.327  1.00  0.00           C  
ATOM   2820  CG  TYR A 182      12.580  -8.105 -17.560  1.00  0.00           C  
ATOM   2821  CD1 TYR A 182      12.225  -7.687 -18.832  1.00  0.00           C  
ATOM   2822  CD2 TYR A 182      12.354  -7.286 -16.474  1.00  0.00           C  
ATOM   2823  CE1 TYR A 182      11.657  -6.438 -18.993  1.00  0.00           C  
ATOM   2824  CE2 TYR A 182      11.793  -6.067 -16.642  1.00  0.00           C  
ATOM   2825  CZ  TYR A 182      11.458  -5.635 -17.888  1.00  0.00           C  
ATOM   2826  OH  TYR A 182      10.917  -4.413 -18.029  1.00  0.00           O  
ATOM   2827  H   TYR A 182      15.035  -9.231 -19.182  1.00  0.00           H  
ATOM   2828  HA  TYR A 182      14.874  -8.489 -16.354  1.00  0.00           H  
ATOM   2829 1HB  TYR A 182      13.065 -10.054 -18.202  1.00  0.00           H  
ATOM   2830 2HB  TYR A 182      12.737  -9.911 -16.476  1.00  0.00           H  
ATOM   2831  HD1 TYR A 182      12.396  -8.330 -19.698  1.00  0.00           H  
ATOM   2832  HD2 TYR A 182      12.630  -7.616 -15.474  1.00  0.00           H  
ATOM   2833  HE1 TYR A 182      11.376  -6.084 -19.987  1.00  0.00           H  
ATOM   2834  HE2 TYR A 182      11.620  -5.429 -15.777  1.00  0.00           H  
ATOM   2835  HH  TYR A 182      11.377  -3.889 -18.736  1.00  0.00           H  
ATOM   2836  N   LYS A 183      15.181 -10.593 -15.093  1.00  0.00           N  
ATOM   2837  CA  LYS A 183      15.586 -11.758 -14.346  1.00  0.00           C  
ATOM   2838  C   LYS A 183      14.358 -12.402 -13.734  1.00  0.00           C  
ATOM   2839  O   LYS A 183      13.340 -11.727 -13.532  1.00  0.00           O  
ATOM   2840  CB  LYS A 183      16.568 -11.373 -13.240  1.00  0.00           C  
ATOM   2841  CG  LYS A 183      17.934 -10.931 -13.706  1.00  0.00           C  
ATOM   2842  CD  LYS A 183      17.950  -9.447 -14.055  1.00  0.00           C  
ATOM   2843  CE  LYS A 183      19.293  -9.012 -14.625  1.00  0.00           C  
ATOM   2844  NZ  LYS A 183      19.201  -7.646 -15.234  1.00  0.00           N  
ATOM   2845  H   LYS A 183      14.830  -9.790 -14.582  1.00  0.00           H  
ATOM   2846  HA  LYS A 183      16.051 -12.471 -15.018  1.00  0.00           H  
ATOM   2847 1HB  LYS A 183      16.144 -10.561 -12.656  1.00  0.00           H  
ATOM   2848 2HB  LYS A 183      16.708 -12.231 -12.585  1.00  0.00           H  
ATOM   2849 1HG  LYS A 183      18.655 -11.108 -12.921  1.00  0.00           H  
ATOM   2850 2HG  LYS A 183      18.217 -11.509 -14.586  1.00  0.00           H  
ATOM   2851 1HD  LYS A 183      17.176  -9.215 -14.777  1.00  0.00           H  
ATOM   2852 2HD  LYS A 183      17.759  -8.864 -13.150  1.00  0.00           H  
ATOM   2853 1HE  LYS A 183      20.043  -9.004 -13.835  1.00  0.00           H  
ATOM   2854 2HE  LYS A 183      19.597  -9.721 -15.398  1.00  0.00           H  
ATOM   2855 1HZ  LYS A 183      20.085  -7.380 -15.626  1.00  0.00           H  
ATOM   2856 2HZ  LYS A 183      18.481  -7.694 -15.987  1.00  0.00           H  
ATOM   2857 3HZ  LYS A 183      18.922  -6.961 -14.548  1.00  0.00           H  
ATOM   2858  N   VAL A 184      14.459 -13.685 -13.421  1.00  0.00           N  
ATOM   2859  CA  VAL A 184      13.385 -14.374 -12.718  1.00  0.00           C  
ATOM   2860  C   VAL A 184      13.941 -15.154 -11.551  1.00  0.00           C  
ATOM   2861  O   VAL A 184      14.976 -15.814 -11.667  1.00  0.00           O  
ATOM   2862  CB  VAL A 184      12.657 -15.342 -13.673  1.00  0.00           C  
ATOM   2863  CG1 VAL A 184      13.649 -16.345 -14.203  1.00  0.00           C  
ATOM   2864  CG2 VAL A 184      11.490 -16.081 -12.925  1.00  0.00           C  
ATOM   2865  H   VAL A 184      15.316 -14.177 -13.674  1.00  0.00           H  
ATOM   2866  HA  VAL A 184      12.675 -13.638 -12.338  1.00  0.00           H  
ATOM   2867  HB  VAL A 184      12.264 -14.776 -14.510  1.00  0.00           H  
ATOM   2868 1HG1 VAL A 184      13.173 -17.021 -14.889  1.00  0.00           H  
ATOM   2869 2HG1 VAL A 184      14.450 -15.815 -14.719  1.00  0.00           H  
ATOM   2870 3HG1 VAL A 184      14.061 -16.912 -13.368  1.00  0.00           H  
ATOM   2871 1HG2 VAL A 184      10.977 -16.751 -13.608  1.00  0.00           H  
ATOM   2872 2HG2 VAL A 184      11.883 -16.657 -12.101  1.00  0.00           H  
ATOM   2873 3HG2 VAL A 184      10.785 -15.357 -12.538  1.00  0.00           H  
ATOM   2874  N   ALA A 185      13.242 -15.090 -10.429  1.00  0.00           N  
ATOM   2875  CA  ALA A 185      13.644 -15.852  -9.264  1.00  0.00           C  
ATOM   2876  C   ALA A 185      12.701 -17.016  -9.105  1.00  0.00           C  
ATOM   2877  O   ALA A 185      11.490 -16.819  -9.166  1.00  0.00           O  
ATOM   2878  CB  ALA A 185      13.648 -14.978  -8.034  1.00  0.00           C  
ATOM   2879  H   ALA A 185      12.403 -14.512 -10.398  1.00  0.00           H  
ATOM   2880  HA  ALA A 185      14.638 -16.238  -9.430  1.00  0.00           H  
ATOM   2881 1HB  ALA A 185      13.958 -15.565  -7.168  1.00  0.00           H  
ATOM   2882 2HB  ALA A 185      14.322 -14.162  -8.180  1.00  0.00           H  
ATOM   2883 3HB  ALA A 185      12.658 -14.579  -7.877  1.00  0.00           H  
ATOM   2884  N   VAL A 186      13.237 -18.219  -8.913  1.00  0.00           N  
ATOM   2885  CA  VAL A 186      12.389 -19.402  -8.757  1.00  0.00           C  
ATOM   2886  C   VAL A 186      12.723 -20.217  -7.512  1.00  0.00           C  
ATOM   2887  O   VAL A 186      13.899 -20.479  -7.248  1.00  0.00           O  
ATOM   2888  CB  VAL A 186      12.511 -20.333  -9.975  1.00  0.00           C  
ATOM   2889  CG1 VAL A 186      11.617 -21.523  -9.771  1.00  0.00           C  
ATOM   2890  CG2 VAL A 186      12.121 -19.614 -11.245  1.00  0.00           C  
ATOM   2891  H   VAL A 186      14.253 -18.302  -8.906  1.00  0.00           H  
ATOM   2892  HA  VAL A 186      11.353 -19.079  -8.679  1.00  0.00           H  
ATOM   2893  HB  VAL A 186      13.536 -20.684 -10.060  1.00  0.00           H  
ATOM   2894 1HG1 VAL A 186      11.667 -22.187 -10.605  1.00  0.00           H  
ATOM   2895 2HG1 VAL A 186      11.894 -22.067  -8.882  1.00  0.00           H  
ATOM   2896 3HG1 VAL A 186      10.605 -21.149  -9.678  1.00  0.00           H  
ATOM   2897 1HG2 VAL A 186      12.206 -20.308 -12.062  1.00  0.00           H  
ATOM   2898 2HG2 VAL A 186      11.110 -19.277 -11.173  1.00  0.00           H  
ATOM   2899 3HG2 VAL A 186      12.782 -18.766 -11.412  1.00  0.00           H  
ATOM   2900  N   TYR A 187      11.690 -20.620  -6.751  1.00  0.00           N  
ATOM   2901  CA  TYR A 187      11.884 -21.455  -5.566  1.00  0.00           C  
ATOM   2902  C   TYR A 187      11.317 -22.857  -5.709  1.00  0.00           C  
ATOM   2903  O   TYR A 187      10.132 -23.054  -6.039  1.00  0.00           O  
ATOM   2904  CB  TYR A 187      11.308 -20.845  -4.298  1.00  0.00           C  
ATOM   2905  CG  TYR A 187      11.439 -21.836  -3.135  1.00  0.00           C  
ATOM   2906  CD1 TYR A 187      12.685 -22.180  -2.687  1.00  0.00           C  
ATOM   2907  CD2 TYR A 187      10.329 -22.383  -2.523  1.00  0.00           C  
ATOM   2908  CE1 TYR A 187      12.858 -23.053  -1.672  1.00  0.00           C  
ATOM   2909  CE2 TYR A 187      10.497 -23.273  -1.466  1.00  0.00           C  
ATOM   2910  CZ  TYR A 187      11.768 -23.606  -1.049  1.00  0.00           C  
ATOM   2911  OH  TYR A 187      11.965 -24.474  -0.001  1.00  0.00           O  
ATOM   2912  H   TYR A 187      10.747 -20.360  -7.030  1.00  0.00           H  
ATOM   2913  HA  TYR A 187      12.953 -21.566  -5.411  1.00  0.00           H  
ATOM   2914 1HB  TYR A 187      11.829 -19.935  -4.041  1.00  0.00           H  
ATOM   2915 2HB  TYR A 187      10.253 -20.606  -4.440  1.00  0.00           H  
ATOM   2916  HD1 TYR A 187      13.538 -21.761  -3.154  1.00  0.00           H  
ATOM   2917  HD2 TYR A 187       9.341 -22.106  -2.851  1.00  0.00           H  
ATOM   2918  HE1 TYR A 187      13.864 -23.306  -1.346  1.00  0.00           H  
ATOM   2919  HE2 TYR A 187       9.630 -23.693  -0.966  1.00  0.00           H  
ATOM   2920  HH  TYR A 187      12.928 -24.511   0.228  1.00  0.00           H  
ATOM   2921  N   VAL A 188      12.197 -23.817  -5.419  1.00  0.00           N  
ATOM   2922  CA  VAL A 188      11.945 -25.244  -5.487  1.00  0.00           C  
ATOM   2923  C   VAL A 188      12.202 -26.025  -4.185  1.00  0.00           C  
ATOM   2924  O   VAL A 188      13.353 -26.131  -3.762  1.00  0.00           O  
ATOM   2925  CB  VAL A 188      12.899 -25.815  -6.531  1.00  0.00           C  
ATOM   2926  CG1 VAL A 188      12.723 -27.306  -6.665  1.00  0.00           C  
ATOM   2927  CG2 VAL A 188      12.642 -25.151  -7.853  1.00  0.00           C  
ATOM   2928  H   VAL A 188      13.139 -23.518  -5.155  1.00  0.00           H  
ATOM   2929  HA  VAL A 188      10.926 -25.389  -5.825  1.00  0.00           H  
ATOM   2930  HB  VAL A 188      13.912 -25.626  -6.212  1.00  0.00           H  
ATOM   2931 1HG1 VAL A 188      13.413 -27.693  -7.411  1.00  0.00           H  
ATOM   2932 2HG1 VAL A 188      12.913 -27.786  -5.709  1.00  0.00           H  
ATOM   2933 3HG1 VAL A 188      11.729 -27.518  -6.975  1.00  0.00           H  
ATOM   2934 1HG2 VAL A 188      13.322 -25.554  -8.562  1.00  0.00           H  
ATOM   2935 2HG2 VAL A 188      11.641 -25.364  -8.163  1.00  0.00           H  
ATOM   2936 3HG2 VAL A 188      12.792 -24.083  -7.778  1.00  0.00           H  
ATOM   2937  N   PRO A 189      11.172 -26.509  -3.465  1.00  0.00           N  
ATOM   2938  CA  PRO A 189      11.296 -27.397  -2.325  1.00  0.00           C  
ATOM   2939  C   PRO A 189      12.033 -28.656  -2.776  1.00  0.00           C  
ATOM   2940  O   PRO A 189      11.735 -29.179  -3.848  1.00  0.00           O  
ATOM   2941  CB  PRO A 189       9.837 -27.669  -1.952  1.00  0.00           C  
ATOM   2942  CG  PRO A 189       9.104 -26.472  -2.446  1.00  0.00           C  
ATOM   2943  CD  PRO A 189       9.822 -26.077  -3.719  1.00  0.00           C  
ATOM   2944  HA  PRO A 189      11.805 -26.886  -1.504  1.00  0.00           H  
ATOM   2945 1HB  PRO A 189       9.498 -28.600  -2.428  1.00  0.00           H  
ATOM   2946 2HB  PRO A 189       9.745 -27.804  -0.862  1.00  0.00           H  
ATOM   2947 1HG  PRO A 189       8.050 -26.736  -2.629  1.00  0.00           H  
ATOM   2948 2HG  PRO A 189       9.097 -25.705  -1.685  1.00  0.00           H  
ATOM   2949 1HD  PRO A 189       9.387 -26.638  -4.498  1.00  0.00           H  
ATOM   2950 2HD  PRO A 189       9.781 -24.996  -3.889  1.00  0.00           H  
ATOM   2951  N   GLY A 190      12.932 -29.190  -1.956  1.00  0.00           N  
ATOM   2952  CA  GLY A 190      13.648 -30.414  -2.332  1.00  0.00           C  
ATOM   2953  C   GLY A 190      12.983 -31.666  -1.762  1.00  0.00           C  
ATOM   2954  O   GLY A 190      13.368 -32.798  -2.068  1.00  0.00           O  
ATOM   2955  H   GLY A 190      13.148 -28.745  -1.075  1.00  0.00           H  
ATOM   2956 1HA  GLY A 190      13.708 -30.488  -3.416  1.00  0.00           H  
ATOM   2957 2HA  GLY A 190      14.669 -30.351  -1.969  1.00  0.00           H  
ATOM   2958  N   SER A 191      11.926 -31.445  -0.991  1.00  0.00           N  
ATOM   2959  CA  SER A 191      11.201 -32.500  -0.301  1.00  0.00           C  
ATOM   2960  C   SER A 191      12.147 -33.423   0.500  1.00  0.00           C  
ATOM   2961  O   SER A 191      13.240 -33.019   0.897  1.00  0.00           O  
ATOM   2962  CB  SER A 191      10.380 -33.288  -1.316  1.00  0.00           C  
ATOM   2963  OG  SER A 191       9.525 -34.184  -0.674  1.00  0.00           O  
ATOM   2964  H   SER A 191      11.646 -30.489  -0.840  1.00  0.00           H  
ATOM   2965  HA  SER A 191      10.512 -32.033   0.404  1.00  0.00           H  
ATOM   2966 1HB  SER A 191       9.800 -32.598  -1.927  1.00  0.00           H  
ATOM   2967 2HB  SER A 191      11.045 -33.836  -1.981  1.00  0.00           H  
ATOM   2968  HG  SER A 191       8.886 -33.642  -0.194  1.00  0.00           H  
ATOM   2969  N   LYS A 192      11.726 -34.666   0.719  1.00  0.00           N  
ATOM   2970  CA  LYS A 192      12.454 -35.602   1.576  1.00  0.00           C  
ATOM   2971  C   LYS A 192      13.867 -35.960   1.108  1.00  0.00           C  
ATOM   2972  O   LYS A 192      14.733 -36.265   1.927  1.00  0.00           O  
ATOM   2973  CB  LYS A 192      11.648 -36.893   1.721  1.00  0.00           C  
ATOM   2974  CG  LYS A 192      10.371 -36.756   2.548  1.00  0.00           C  
ATOM   2975  CD  LYS A 192       9.616 -38.083   2.623  1.00  0.00           C  
ATOM   2976  CE  LYS A 192       8.333 -37.954   3.435  1.00  0.00           C  
ATOM   2977  NZ  LYS A 192       7.572 -39.235   3.473  1.00  0.00           N  
ATOM   2978  H   LYS A 192      10.833 -34.928   0.327  1.00  0.00           H  
ATOM   2979  HA  LYS A 192      12.547 -35.142   2.559  1.00  0.00           H  
ATOM   2980 1HB  LYS A 192      11.369 -37.259   0.733  1.00  0.00           H  
ATOM   2981 2HB  LYS A 192      12.270 -37.655   2.188  1.00  0.00           H  
ATOM   2982 1HG  LYS A 192      10.624 -36.431   3.558  1.00  0.00           H  
ATOM   2983 2HG  LYS A 192       9.725 -36.004   2.093  1.00  0.00           H  
ATOM   2984 1HD  LYS A 192       9.365 -38.412   1.614  1.00  0.00           H  
ATOM   2985 2HD  LYS A 192      10.253 -38.838   3.085  1.00  0.00           H  
ATOM   2986 1HE  LYS A 192       8.583 -37.661   4.453  1.00  0.00           H  
ATOM   2987 2HE  LYS A 192       7.705 -37.184   2.988  1.00  0.00           H  
ATOM   2988 1HZ  LYS A 192       6.730 -39.111   4.017  1.00  0.00           H  
ATOM   2989 2HZ  LYS A 192       7.327 -39.509   2.531  1.00  0.00           H  
ATOM   2990 3HZ  LYS A 192       8.142 -39.954   3.894  1.00  0.00           H  
ATOM   2991  N   GLY A 193      14.084 -35.994  -0.201  1.00  0.00           N  
ATOM   2992  CA  GLY A 193      15.370 -36.415  -0.741  1.00  0.00           C  
ATOM   2993  C   GLY A 193      16.363 -35.306  -1.094  1.00  0.00           C  
ATOM   2994  O   GLY A 193      17.416 -35.605  -1.663  1.00  0.00           O  
ATOM   2995  H   GLY A 193      13.349 -35.705  -0.830  1.00  0.00           H  
ATOM   2996 1HA  GLY A 193      15.842 -37.091  -0.028  1.00  0.00           H  
ATOM   2997 2HA  GLY A 193      15.185 -37.008  -1.634  1.00  0.00           H  
ATOM   2998  N   ALA A 194      16.064 -34.038  -0.806  1.00  0.00           N  
ATOM   2999  CA  ALA A 194      17.008 -33.011  -1.258  1.00  0.00           C  
ATOM   3000  C   ALA A 194      16.860 -31.669  -0.539  1.00  0.00           C  
ATOM   3001  O   ALA A 194      15.818 -31.377   0.039  1.00  0.00           O  
ATOM   3002  CB  ALA A 194      16.814 -32.787  -2.763  1.00  0.00           C  
ATOM   3003  H   ALA A 194      15.199 -33.789  -0.313  1.00  0.00           H  
ATOM   3004  HA  ALA A 194      18.006 -33.395  -1.065  1.00  0.00           H  
ATOM   3005 1HB  ALA A 194      17.517 -32.057  -3.143  1.00  0.00           H  
ATOM   3006 2HB  ALA A 194      16.955 -33.721  -3.300  1.00  0.00           H  
ATOM   3007 3HB  ALA A 194      15.811 -32.424  -2.940  1.00  0.00           H  
ATOM   3008  N   PRO A 195      17.905 -30.823  -0.527  1.00  0.00           N  
ATOM   3009  CA  PRO A 195      17.825 -29.446  -0.101  1.00  0.00           C  
ATOM   3010  C   PRO A 195      16.972 -28.684  -1.074  1.00  0.00           C  
ATOM   3011  O   PRO A 195      16.915 -29.038  -2.255  1.00  0.00           O  
ATOM   3012  CB  PRO A 195      19.266 -28.969  -0.154  1.00  0.00           C  
ATOM   3013  CG  PRO A 195      19.963 -29.915  -1.109  1.00  0.00           C  
ATOM   3014  CD  PRO A 195      19.270 -31.251  -0.916  1.00  0.00           C  
ATOM   3015  HA  PRO A 195      17.409 -29.394   0.912  1.00  0.00           H  
ATOM   3016 1HB  PRO A 195      19.276 -27.934  -0.521  1.00  0.00           H  
ATOM   3017 2HB  PRO A 195      19.690 -28.938   0.832  1.00  0.00           H  
ATOM   3018 1HG  PRO A 195      19.873 -29.539  -2.138  1.00  0.00           H  
ATOM   3019 2HG  PRO A 195      21.039 -29.957  -0.880  1.00  0.00           H  
ATOM   3020 1HD  PRO A 195      19.306 -31.784  -1.862  1.00  0.00           H  
ATOM   3021 2HD  PRO A 195      19.739 -31.820  -0.102  1.00  0.00           H  
ATOM   3022  N   SER A 196      16.309 -27.655  -0.594  1.00  0.00           N  
ATOM   3023  CA  SER A 196      15.534 -26.810  -1.467  1.00  0.00           C  
ATOM   3024  C   SER A 196      16.419 -25.739  -2.042  1.00  0.00           C  
ATOM   3025  O   SER A 196      17.555 -25.569  -1.586  1.00  0.00           O  
ATOM   3026  CB  SER A 196      14.377 -26.215  -0.728  1.00  0.00           C  
ATOM   3027  OG  SER A 196      14.742 -25.282   0.225  1.00  0.00           O  
ATOM   3028  H   SER A 196      16.374 -27.403   0.391  1.00  0.00           H  
ATOM   3029  HA  SER A 196      15.149 -27.406  -2.296  1.00  0.00           H  
ATOM   3030 1HB  SER A 196      13.734 -25.754  -1.433  1.00  0.00           H  
ATOM   3031 2HB  SER A 196      13.820 -27.007  -0.246  1.00  0.00           H  
ATOM   3032  HG  SER A 196      15.319 -25.767   0.857  1.00  0.00           H  
ATOM   3033  N   PHE A 197      15.924 -25.007  -3.030  1.00  0.00           N  
ATOM   3034  CA  PHE A 197      16.735 -23.914  -3.542  1.00  0.00           C  
ATOM   3035  C   PHE A 197      16.009 -22.751  -4.190  1.00  0.00           C  
ATOM   3036  O   PHE A 197      14.905 -22.895  -4.723  1.00  0.00           O  
ATOM   3037  CB  PHE A 197      17.714 -24.442  -4.584  1.00  0.00           C  
ATOM   3038  CG  PHE A 197      17.077 -25.129  -5.795  1.00  0.00           C  
ATOM   3039  CD1 PHE A 197      16.703 -24.391  -6.890  1.00  0.00           C  
ATOM   3040  CD2 PHE A 197      16.929 -26.511  -5.856  1.00  0.00           C  
ATOM   3041  CE1 PHE A 197      16.188 -24.982  -8.032  1.00  0.00           C  
ATOM   3042  CE2 PHE A 197      16.417 -27.116  -6.999  1.00  0.00           C  
ATOM   3043  CZ  PHE A 197      16.050 -26.349  -8.092  1.00  0.00           C  
ATOM   3044  H   PHE A 197      14.998 -25.225  -3.396  1.00  0.00           H  
ATOM   3045  HA  PHE A 197      17.301 -23.505  -2.707  1.00  0.00           H  
ATOM   3046 1HB  PHE A 197      18.317 -23.611  -4.948  1.00  0.00           H  
ATOM   3047 2HB  PHE A 197      18.397 -25.147  -4.112  1.00  0.00           H  
ATOM   3048  HD1 PHE A 197      16.809 -23.321  -6.829  1.00  0.00           H  
ATOM   3049  HD2 PHE A 197      17.228 -27.123  -4.999  1.00  0.00           H  
ATOM   3050  HE1 PHE A 197      15.892 -24.366  -8.875  1.00  0.00           H  
ATOM   3051  HE2 PHE A 197      16.303 -28.200  -7.037  1.00  0.00           H  
ATOM   3052  HZ  PHE A 197      15.642 -26.828  -8.990  1.00  0.00           H  
ATOM   3053  N   VAL A 198      16.699 -21.602  -4.203  1.00  0.00           N  
ATOM   3054  CA  VAL A 198      16.253 -20.426  -4.938  1.00  0.00           C  
ATOM   3055  C   VAL A 198      17.278 -20.059  -5.989  1.00  0.00           C  
ATOM   3056  O   VAL A 198      18.470 -19.907  -5.693  1.00  0.00           O  
ATOM   3057  CB  VAL A 198      16.030 -19.184  -4.043  1.00  0.00           C  
ATOM   3058  CG1 VAL A 198      15.614 -17.963  -4.932  1.00  0.00           C  
ATOM   3059  CG2 VAL A 198      14.943 -19.443  -3.068  1.00  0.00           C  
ATOM   3060  H   VAL A 198      17.580 -21.560  -3.690  1.00  0.00           H  
ATOM   3061  HA  VAL A 198      15.319 -20.662  -5.422  1.00  0.00           H  
ATOM   3062  HB  VAL A 198      16.947 -18.943  -3.521  1.00  0.00           H  
ATOM   3063 1HG1 VAL A 198      15.452 -17.090  -4.306  1.00  0.00           H  
ATOM   3064 2HG1 VAL A 198      16.400 -17.741  -5.652  1.00  0.00           H  
ATOM   3065 3HG1 VAL A 198      14.690 -18.202  -5.465  1.00  0.00           H  
ATOM   3066 1HG2 VAL A 198      14.786 -18.567  -2.473  1.00  0.00           H  
ATOM   3067 2HG2 VAL A 198      14.047 -19.661  -3.617  1.00  0.00           H  
ATOM   3068 3HG2 VAL A 198      15.207 -20.282  -2.427  1.00  0.00           H  
ATOM   3069  N   ARG A 199      16.817 -19.916  -7.224  1.00  0.00           N  
ATOM   3070  CA  ARG A 199      17.716 -19.552  -8.309  1.00  0.00           C  
ATOM   3071  C   ARG A 199      17.291 -18.310  -9.035  1.00  0.00           C  
ATOM   3072  O   ARG A 199      16.100 -18.079  -9.254  1.00  0.00           O  
ATOM   3073  CB  ARG A 199      17.826 -20.661  -9.335  1.00  0.00           C  
ATOM   3074  CG  ARG A 199      18.544 -21.851  -8.881  1.00  0.00           C  
ATOM   3075  CD  ARG A 199      18.641 -22.897  -9.903  1.00  0.00           C  
ATOM   3076  NE  ARG A 199      19.194 -24.103  -9.367  1.00  0.00           N  
ATOM   3077  CZ  ARG A 199      19.519 -25.182 -10.087  1.00  0.00           C  
ATOM   3078  NH1 ARG A 199      19.395 -25.176 -11.401  1.00  0.00           N  
ATOM   3079  NH2 ARG A 199      19.969 -26.262  -9.473  1.00  0.00           N  
ATOM   3080  H   ARG A 199      15.821 -20.073  -7.391  1.00  0.00           H  
ATOM   3081  HA  ARG A 199      18.705 -19.372  -7.893  1.00  0.00           H  
ATOM   3082 1HB  ARG A 199      16.830 -20.963  -9.659  1.00  0.00           H  
ATOM   3083 2HB  ARG A 199      18.361 -20.275 -10.203  1.00  0.00           H  
ATOM   3084 1HG  ARG A 199      19.549 -21.531  -8.670  1.00  0.00           H  
ATOM   3085 2HG  ARG A 199      18.112 -22.226  -7.997  1.00  0.00           H  
ATOM   3086 1HD  ARG A 199      17.652 -23.126 -10.286  1.00  0.00           H  
ATOM   3087 2HD  ARG A 199      19.283 -22.559 -10.716  1.00  0.00           H  
ATOM   3088  HE  ARG A 199      19.305 -24.159  -8.360  1.00  0.00           H  
ATOM   3089 1HH1 ARG A 199      19.078 -24.339 -11.907  1.00  0.00           H  
ATOM   3090 2HH1 ARG A 199      19.646 -26.000 -11.927  1.00  0.00           H  
ATOM   3091 1HH2 ARG A 199      20.062 -26.268  -8.465  1.00  0.00           H  
ATOM   3092 2HH2 ARG A 199      20.217 -27.080 -10.007  1.00  0.00           H  
ATOM   3093  N   LEU A 200      18.276 -17.512  -9.433  1.00  0.00           N  
ATOM   3094  CA  LEU A 200      18.002 -16.329 -10.225  1.00  0.00           C  
ATOM   3095  C   LEU A 200      18.512 -16.568 -11.636  1.00  0.00           C  
ATOM   3096  O   LEU A 200      19.712 -16.802 -11.822  1.00  0.00           O  
ATOM   3097  CB  LEU A 200      18.686 -15.070  -9.667  1.00  0.00           C  
ATOM   3098  CG  LEU A 200      18.467 -14.723  -8.198  1.00  0.00           C  
ATOM   3099  CD1 LEU A 200      19.178 -13.393  -7.895  1.00  0.00           C  
ATOM   3100  CD2 LEU A 200      17.043 -14.647  -7.894  1.00  0.00           C  
ATOM   3101  H   LEU A 200      19.238 -17.760  -9.197  1.00  0.00           H  
ATOM   3102  HA  LEU A 200      16.930 -16.162 -10.263  1.00  0.00           H  
ATOM   3103 1HB  LEU A 200      19.760 -15.176  -9.813  1.00  0.00           H  
ATOM   3104 2HB  LEU A 200      18.350 -14.216 -10.257  1.00  0.00           H  
ATOM   3105  HG  LEU A 200      18.914 -15.496  -7.584  1.00  0.00           H  
ATOM   3106 1HD1 LEU A 200      19.047 -13.140  -6.847  1.00  0.00           H  
ATOM   3107 2HD1 LEU A 200      20.239 -13.484  -8.118  1.00  0.00           H  
ATOM   3108 3HD1 LEU A 200      18.753 -12.602  -8.504  1.00  0.00           H  
ATOM   3109 1HD2 LEU A 200      16.914 -14.411  -6.843  1.00  0.00           H  
ATOM   3110 2HD2 LEU A 200      16.599 -13.871  -8.508  1.00  0.00           H  
ATOM   3111 3HD2 LEU A 200      16.579 -15.599  -8.111  1.00  0.00           H  
ATOM   3112  N   TYR A 201      17.614 -16.539 -12.609  1.00  0.00           N  
ATOM   3113  CA  TYR A 201      17.949 -16.757 -14.015  1.00  0.00           C  
ATOM   3114  C   TYR A 201      17.779 -15.520 -14.861  1.00  0.00           C  
ATOM   3115  O   TYR A 201      16.916 -14.686 -14.581  1.00  0.00           O  
ATOM   3116  CB  TYR A 201      17.121 -17.874 -14.621  1.00  0.00           C  
ATOM   3117  CG  TYR A 201      17.515 -19.261 -14.263  1.00  0.00           C  
ATOM   3118  CD1 TYR A 201      17.135 -19.868 -13.087  1.00  0.00           C  
ATOM   3119  CD2 TYR A 201      18.260 -19.947 -15.182  1.00  0.00           C  
ATOM   3120  CE1 TYR A 201      17.533 -21.171 -12.858  1.00  0.00           C  
ATOM   3121  CE2 TYR A 201      18.647 -21.228 -14.959  1.00  0.00           C  
ATOM   3122  CZ  TYR A 201      18.297 -21.852 -13.807  1.00  0.00           C  
ATOM   3123  OH  TYR A 201      18.707 -23.161 -13.610  1.00  0.00           O  
ATOM   3124  H   TYR A 201      16.643 -16.346 -12.354  1.00  0.00           H  
ATOM   3125  HA  TYR A 201      18.997 -17.041 -14.076  1.00  0.00           H  
ATOM   3126 1HB  TYR A 201      16.084 -17.749 -14.357  1.00  0.00           H  
ATOM   3127 2HB  TYR A 201      17.204 -17.783 -15.685  1.00  0.00           H  
ATOM   3128  HD1 TYR A 201      16.527 -19.332 -12.352  1.00  0.00           H  
ATOM   3129  HD2 TYR A 201      18.541 -19.450 -16.110  1.00  0.00           H  
ATOM   3130  HE1 TYR A 201      17.239 -21.659 -11.956  1.00  0.00           H  
ATOM   3131  HE2 TYR A 201      19.237 -21.753 -15.709  1.00  0.00           H  
ATOM   3132  HH  TYR A 201      19.212 -23.453 -14.380  1.00  0.00           H  
ATOM   3133  N   GLN A 202      18.573 -15.394 -15.921  1.00  0.00           N  
ATOM   3134  CA  GLN A 202      18.396 -14.224 -16.789  1.00  0.00           C  
ATOM   3135  C   GLN A 202      17.701 -14.552 -18.092  1.00  0.00           C  
ATOM   3136  O   GLN A 202      18.250 -15.265 -18.931  1.00  0.00           O  
ATOM   3137  CB  GLN A 202      19.727 -13.555 -17.091  1.00  0.00           C  
ATOM   3138  CG  GLN A 202      19.610 -12.298 -17.910  1.00  0.00           C  
ATOM   3139  CD  GLN A 202      20.924 -11.550 -17.982  1.00  0.00           C  
ATOM   3140  OE1 GLN A 202      21.446 -11.121 -16.947  1.00  0.00           O  
ATOM   3141  NE2 GLN A 202      21.473 -11.389 -19.181  1.00  0.00           N  
ATOM   3142  H   GLN A 202      19.285 -16.114 -16.105  1.00  0.00           H  
ATOM   3143  HA  GLN A 202      17.775 -13.498 -16.272  1.00  0.00           H  
ATOM   3144 1HB  GLN A 202      20.224 -13.320 -16.190  1.00  0.00           H  
ATOM   3145 2HB  GLN A 202      20.364 -14.254 -17.635  1.00  0.00           H  
ATOM   3146 1HG  GLN A 202      19.297 -12.559 -18.925  1.00  0.00           H  
ATOM   3147 2HG  GLN A 202      18.859 -11.651 -17.446  1.00  0.00           H  
ATOM   3148 1HE2 GLN A 202      22.345 -10.905 -19.272  1.00  0.00           H  
ATOM   3149 2HE2 GLN A 202      21.015 -11.753 -19.993  1.00  0.00           H  
ATOM   3150  N   TYR A 203      16.503 -14.005 -18.265  1.00  0.00           N  
ATOM   3151  CA  TYR A 203      15.706 -14.252 -19.452  1.00  0.00           C  
ATOM   3152  C   TYR A 203      16.495 -13.751 -20.650  1.00  0.00           C  
ATOM   3153  O   TYR A 203      17.132 -12.703 -20.553  1.00  0.00           O  
ATOM   3154  CB  TYR A 203      14.360 -13.510 -19.392  1.00  0.00           C  
ATOM   3155  CG  TYR A 203      13.529 -13.724 -20.645  1.00  0.00           C  
ATOM   3156  CD1 TYR A 203      12.690 -14.821 -20.791  1.00  0.00           C  
ATOM   3157  CD2 TYR A 203      13.697 -12.844 -21.702  1.00  0.00           C  
ATOM   3158  CE1 TYR A 203      12.020 -15.020 -21.973  1.00  0.00           C  
ATOM   3159  CE2 TYR A 203      13.030 -13.040 -22.876  1.00  0.00           C  
ATOM   3160  CZ  TYR A 203      12.200 -14.120 -23.017  1.00  0.00           C  
ATOM   3161  OH  TYR A 203      11.548 -14.310 -24.190  1.00  0.00           O  
ATOM   3162  H   TYR A 203      16.137 -13.368 -17.559  1.00  0.00           H  
ATOM   3163  HA  TYR A 203      15.545 -15.320 -19.547  1.00  0.00           H  
ATOM   3164 1HB  TYR A 203      13.785 -13.852 -18.530  1.00  0.00           H  
ATOM   3165 2HB  TYR A 203      14.531 -12.439 -19.271  1.00  0.00           H  
ATOM   3166  HD1 TYR A 203      12.561 -15.510 -19.987  1.00  0.00           H  
ATOM   3167  HD2 TYR A 203      14.373 -11.997 -21.595  1.00  0.00           H  
ATOM   3168  HE1 TYR A 203      11.358 -15.879 -22.091  1.00  0.00           H  
ATOM   3169  HE2 TYR A 203      13.166 -12.346 -23.707  1.00  0.00           H  
ATOM   3170  HH  TYR A 203      11.582 -13.502 -24.736  1.00  0.00           H  
ATOM   3171  N   PRO A 204      16.518 -14.485 -21.767  1.00  0.00           N  
ATOM   3172  CA  PRO A 204      15.954 -15.788 -22.118  1.00  0.00           C  
ATOM   3173  C   PRO A 204      16.845 -16.970 -21.783  1.00  0.00           C  
ATOM   3174  O   PRO A 204      16.590 -18.099 -22.215  1.00  0.00           O  
ATOM   3175  CB  PRO A 204      15.800 -15.633 -23.628  1.00  0.00           C  
ATOM   3176  CG  PRO A 204      16.999 -14.805 -24.026  1.00  0.00           C  
ATOM   3177  CD  PRO A 204      17.200 -13.836 -22.881  1.00  0.00           C  
ATOM   3178  HA  PRO A 204      14.973 -15.925 -21.658  1.00  0.00           H  
ATOM   3179 1HB  PRO A 204      15.795 -16.618 -24.111  1.00  0.00           H  
ATOM   3180 2HB  PRO A 204      14.848 -15.154 -23.870  1.00  0.00           H  
ATOM   3181 1HG  PRO A 204      17.872 -15.458 -24.176  1.00  0.00           H  
ATOM   3182 2HG  PRO A 204      16.811 -14.297 -24.982  1.00  0.00           H  
ATOM   3183 1HD  PRO A 204      18.267 -13.720 -22.647  1.00  0.00           H  
ATOM   3184 2HD  PRO A 204      16.721 -12.869 -23.096  1.00  0.00           H  
ATOM   3185  N   ASN A 205      17.950 -16.736 -21.101  1.00  0.00           N  
ATOM   3186  CA  ASN A 205      18.889 -17.819 -20.953  1.00  0.00           C  
ATOM   3187  C   ASN A 205      18.539 -18.694 -19.783  1.00  0.00           C  
ATOM   3188  O   ASN A 205      18.952 -18.464 -18.652  1.00  0.00           O  
ATOM   3189  CB  ASN A 205      20.304 -17.336 -20.814  1.00  0.00           C  
ATOM   3190  CG  ASN A 205      21.265 -18.525 -20.850  1.00  0.00           C  
ATOM   3191  OD1 ASN A 205      20.823 -19.708 -20.891  1.00  0.00           O  
ATOM   3192  ND2 ASN A 205      22.548 -18.232 -20.838  1.00  0.00           N  
ATOM   3193  H   ASN A 205      18.137 -15.845 -20.660  1.00  0.00           H  
ATOM   3194  HA  ASN A 205      18.836 -18.442 -21.846  1.00  0.00           H  
ATOM   3195 1HB  ASN A 205      20.544 -16.642 -21.621  1.00  0.00           H  
ATOM   3196 2HB  ASN A 205      20.419 -16.800 -19.865  1.00  0.00           H  
ATOM   3197 1HD2 ASN A 205      23.243 -18.954 -20.861  1.00  0.00           H  
ATOM   3198 2HD2 ASN A 205      22.840 -17.275 -20.803  1.00  0.00           H  
ATOM   3199  N   PHE A 206      17.801 -19.735 -20.086  1.00  0.00           N  
ATOM   3200  CA  PHE A 206      17.383 -20.688 -19.084  1.00  0.00           C  
ATOM   3201  C   PHE A 206      18.071 -22.039 -19.249  1.00  0.00           C  
ATOM   3202  O   PHE A 206      17.586 -23.047 -18.732  1.00  0.00           O  
ATOM   3203  CB  PHE A 206      15.879 -20.857 -19.148  1.00  0.00           C  
ATOM   3204  CG  PHE A 206      15.142 -19.593 -18.851  1.00  0.00           C  
ATOM   3205  CD1 PHE A 206      14.036 -19.233 -19.566  1.00  0.00           C  
ATOM   3206  CD2 PHE A 206      15.587 -18.755 -17.862  1.00  0.00           C  
ATOM   3207  CE1 PHE A 206      13.391 -18.067 -19.284  1.00  0.00           C  
ATOM   3208  CE2 PHE A 206      14.946 -17.584 -17.573  1.00  0.00           C  
ATOM   3209  CZ  PHE A 206      13.849 -17.241 -18.278  1.00  0.00           C  
ATOM   3210  H   PHE A 206      17.476 -19.798 -21.049  1.00  0.00           H  
ATOM   3211  HA  PHE A 206      17.638 -20.294 -18.104  1.00  0.00           H  
ATOM   3212 1HB  PHE A 206      15.589 -21.186 -20.149  1.00  0.00           H  
ATOM   3213 2HB  PHE A 206      15.557 -21.622 -18.461  1.00  0.00           H  
ATOM   3214  HD1 PHE A 206      13.676 -19.893 -20.353  1.00  0.00           H  
ATOM   3215  HD2 PHE A 206      16.470 -19.046 -17.313  1.00  0.00           H  
ATOM   3216  HE1 PHE A 206      12.509 -17.792 -19.851  1.00  0.00           H  
ATOM   3217  HE2 PHE A 206      15.312 -16.929 -16.784  1.00  0.00           H  
ATOM   3218  HZ  PHE A 206      13.332 -16.313 -18.046  1.00  0.00           H  
ATOM   3219  N   ALA A 207      19.184 -22.084 -19.995  1.00  0.00           N  
ATOM   3220  CA  ALA A 207      19.828 -23.386 -20.204  1.00  0.00           C  
ATOM   3221  C   ALA A 207      21.351 -23.391 -20.409  1.00  0.00           C  
ATOM   3222  O   ALA A 207      21.980 -24.436 -20.228  1.00  0.00           O  
ATOM   3223  CB  ALA A 207      19.199 -24.051 -21.408  1.00  0.00           C  
ATOM   3224  H   ALA A 207      19.577 -21.227 -20.385  1.00  0.00           H  
ATOM   3225  HA  ALA A 207      19.625 -23.990 -19.320  1.00  0.00           H  
ATOM   3226 1HB  ALA A 207      19.622 -25.047 -21.534  1.00  0.00           H  
ATOM   3227 2HB  ALA A 207      18.121 -24.130 -21.260  1.00  0.00           H  
ATOM   3228 3HB  ALA A 207      19.402 -23.455 -22.296  1.00  0.00           H  
ATOM   3229  N   GLY A 208      21.944 -22.293 -20.868  1.00  0.00           N  
ATOM   3230  CA  GLY A 208      23.355 -22.324 -21.221  1.00  0.00           C  
ATOM   3231  C   GLY A 208      24.235 -21.985 -20.028  1.00  0.00           C  
ATOM   3232  O   GLY A 208      23.748 -21.881 -18.896  1.00  0.00           O  
ATOM   3233  H   GLY A 208      21.440 -21.424 -20.974  1.00  0.00           H  
ATOM   3234 1HA  GLY A 208      23.599 -23.316 -21.600  1.00  0.00           H  
ATOM   3235 2HA  GLY A 208      23.531 -21.613 -22.025  1.00  0.00           H  
ATOM   3236  N   PRO A 209      25.547 -21.853 -20.236  1.00  0.00           N  
ATOM   3237  CA  PRO A 209      26.495 -21.486 -19.222  1.00  0.00           C  
ATOM   3238  C   PRO A 209      26.025 -20.191 -18.620  1.00  0.00           C  
ATOM   3239  O   PRO A 209      25.590 -19.295 -19.349  1.00  0.00           O  
ATOM   3240  CB  PRO A 209      27.793 -21.324 -20.009  1.00  0.00           C  
ATOM   3241  CG  PRO A 209      27.612 -22.230 -21.215  1.00  0.00           C  
ATOM   3242  CD  PRO A 209      26.138 -22.100 -21.565  1.00  0.00           C  
ATOM   3243  HA  PRO A 209      26.561 -22.286 -18.464  1.00  0.00           H  
ATOM   3244 1HB  PRO A 209      27.931 -20.266 -20.282  1.00  0.00           H  
ATOM   3245 2HB  PRO A 209      28.651 -21.603 -19.382  1.00  0.00           H  
ATOM   3246 1HG  PRO A 209      28.278 -21.915 -22.033  1.00  0.00           H  
ATOM   3247 2HG  PRO A 209      27.896 -23.261 -20.954  1.00  0.00           H  
ATOM   3248 1HD  PRO A 209      25.969 -21.243 -22.234  1.00  0.00           H  
ATOM   3249 2HD  PRO A 209      25.790 -23.047 -21.998  1.00  0.00           H  
ATOM   3250  N   HIS A 210      26.100 -20.094 -17.309  1.00  0.00           N  
ATOM   3251  CA  HIS A 210      25.685 -18.910 -16.565  1.00  0.00           C  
ATOM   3252  C   HIS A 210      24.202 -18.547 -16.744  1.00  0.00           C  
ATOM   3253  O   HIS A 210      23.805 -17.419 -16.449  1.00  0.00           O  
ATOM   3254  CB  HIS A 210      26.553 -17.711 -16.966  1.00  0.00           C  
ATOM   3255  CG  HIS A 210      28.028 -17.970 -16.815  1.00  0.00           C  
ATOM   3256  ND1 HIS A 210      28.638 -18.118 -15.585  1.00  0.00           N  
ATOM   3257  CD2 HIS A 210      29.006 -18.118 -17.741  1.00  0.00           C  
ATOM   3258  CE1 HIS A 210      29.931 -18.340 -15.763  1.00  0.00           C  
ATOM   3259  NE2 HIS A 210      30.178 -18.345 -17.060  1.00  0.00           N  
ATOM   3260  H   HIS A 210      26.462 -20.879 -16.788  1.00  0.00           H  
ATOM   3261  HA  HIS A 210      25.838 -19.089 -15.501  1.00  0.00           H  
ATOM   3262 1HB  HIS A 210      26.350 -17.415 -17.992  1.00  0.00           H  
ATOM   3263 2HB  HIS A 210      26.296 -16.862 -16.333  1.00  0.00           H  
ATOM   3264  HD2 HIS A 210      28.884 -18.067 -18.824  1.00  0.00           H  
ATOM   3265  HE1 HIS A 210      30.665 -18.495 -14.972  1.00  0.00           H  
ATOM   3266  HE2 HIS A 210      31.082 -18.493 -17.488  1.00  0.00           H  
ATOM   3267  N   ALA A 211      23.352 -19.515 -17.141  1.00  0.00           N  
ATOM   3268  CA  ALA A 211      21.914 -19.243 -17.223  1.00  0.00           C  
ATOM   3269  C   ALA A 211      21.419 -18.812 -15.857  1.00  0.00           C  
ATOM   3270  O   ALA A 211      20.637 -17.864 -15.704  1.00  0.00           O  
ATOM   3271  CB  ALA A 211      21.173 -20.489 -17.677  1.00  0.00           C  
ATOM   3272  H   ALA A 211      23.701 -20.424 -17.444  1.00  0.00           H  
ATOM   3273  HA  ALA A 211      21.742 -18.428 -17.926  1.00  0.00           H  
ATOM   3274 1HB  ALA A 211      20.129 -20.301 -17.725  1.00  0.00           H  
ATOM   3275 2HB  ALA A 211      21.531 -20.772 -18.644  1.00  0.00           H  
ATOM   3276 3HB  ALA A 211      21.352 -21.296 -16.978  1.00  0.00           H  
ATOM   3277  N   ALA A 212      21.923 -19.499 -14.835  1.00  0.00           N  
ATOM   3278  CA  ALA A 212      21.595 -19.162 -13.470  1.00  0.00           C  
ATOM   3279  C   ALA A 212      22.604 -18.149 -13.009  1.00  0.00           C  
ATOM   3280  O   ALA A 212      23.794 -18.451 -12.898  1.00  0.00           O  
ATOM   3281  CB  ALA A 212      21.609 -20.374 -12.562  1.00  0.00           C  
ATOM   3282  H   ALA A 212      22.557 -20.259 -15.025  1.00  0.00           H  
ATOM   3283  HA  ALA A 212      20.606 -18.710 -13.443  1.00  0.00           H  
ATOM   3284 1HB  ALA A 212      21.364 -20.059 -11.543  1.00  0.00           H  
ATOM   3285 2HB  ALA A 212      20.882 -21.096 -12.900  1.00  0.00           H  
ATOM   3286 3HB  ALA A 212      22.598 -20.822 -12.576  1.00  0.00           H  
ATOM   3287  N   LEU A 213      22.143 -16.942 -12.779  1.00  0.00           N  
ATOM   3288  CA  LEU A 213      23.004 -15.860 -12.365  1.00  0.00           C  
ATOM   3289  C   LEU A 213      23.504 -16.155 -10.972  1.00  0.00           C  
ATOM   3290  O   LEU A 213      24.652 -15.881 -10.625  1.00  0.00           O  
ATOM   3291  CB  LEU A 213      22.206 -14.576 -12.312  1.00  0.00           C  
ATOM   3292  CG  LEU A 213      21.700 -14.051 -13.614  1.00  0.00           C  
ATOM   3293  CD1 LEU A 213      20.797 -12.911 -13.309  1.00  0.00           C  
ATOM   3294  CD2 LEU A 213      22.867 -13.617 -14.479  1.00  0.00           C  
ATOM   3295  H   LEU A 213      21.148 -16.778 -12.874  1.00  0.00           H  
ATOM   3296  HA  LEU A 213      23.844 -15.775 -13.053  1.00  0.00           H  
ATOM   3297 1HB  LEU A 213      21.350 -14.728 -11.664  1.00  0.00           H  
ATOM   3298 2HB  LEU A 213      22.830 -13.815 -11.868  1.00  0.00           H  
ATOM   3299  HG  LEU A 213      21.127 -14.822 -14.133  1.00  0.00           H  
ATOM   3300 1HD1 LEU A 213      20.405 -12.486 -14.208  1.00  0.00           H  
ATOM   3301 2HD1 LEU A 213      19.976 -13.260 -12.679  1.00  0.00           H  
ATOM   3302 3HD1 LEU A 213      21.369 -12.175 -12.793  1.00  0.00           H  
ATOM   3303 1HD2 LEU A 213      22.501 -13.220 -15.422  1.00  0.00           H  
ATOM   3304 2HD2 LEU A 213      23.437 -12.844 -13.958  1.00  0.00           H  
ATOM   3305 3HD2 LEU A 213      23.510 -14.476 -14.673  1.00  0.00           H  
ATOM   3306  N   ALA A 214      22.609 -16.735 -10.175  1.00  0.00           N  
ATOM   3307  CA  ALA A 214      22.910 -17.043  -8.784  1.00  0.00           C  
ATOM   3308  C   ALA A 214      22.046 -18.183  -8.251  1.00  0.00           C  
ATOM   3309  O   ALA A 214      20.944 -18.442  -8.746  1.00  0.00           O  
ATOM   3310  CB  ALA A 214      22.728 -15.805  -7.941  1.00  0.00           C  
ATOM   3311  H   ALA A 214      21.687 -16.923 -10.570  1.00  0.00           H  
ATOM   3312  HA  ALA A 214      23.953 -17.358  -8.728  1.00  0.00           H  
ATOM   3313 1HB  ALA A 214      22.992 -16.025  -6.912  1.00  0.00           H  
ATOM   3314 2HB  ALA A 214      23.367 -15.016  -8.313  1.00  0.00           H  
ATOM   3315 3HB  ALA A 214      21.698 -15.488  -8.001  1.00  0.00           H  
ATOM   3316  N   ASN A 215      22.533 -18.831  -7.192  1.00  0.00           N  
ATOM   3317  CA  ASN A 215      21.811 -19.929  -6.543  1.00  0.00           C  
ATOM   3318  C   ASN A 215      22.135 -20.066  -5.062  1.00  0.00           C  
ATOM   3319  O   ASN A 215      23.296 -19.948  -4.660  1.00  0.00           O  
ATOM   3320  CB  ASN A 215      22.122 -21.245  -7.235  1.00  0.00           C  
ATOM   3321  CG  ASN A 215      21.340 -22.449  -6.668  1.00  0.00           C  
ATOM   3322  OD1 ASN A 215      20.190 -22.352  -6.230  1.00  0.00           O  
ATOM   3323  ND2 ASN A 215      21.980 -23.595  -6.681  1.00  0.00           N  
ATOM   3324  H   ASN A 215      23.440 -18.567  -6.830  1.00  0.00           H  
ATOM   3325  HA  ASN A 215      20.746 -19.727  -6.618  1.00  0.00           H  
ATOM   3326 1HB  ASN A 215      21.902 -21.154  -8.300  1.00  0.00           H  
ATOM   3327 2HB  ASN A 215      23.186 -21.454  -7.143  1.00  0.00           H  
ATOM   3328 1HD2 ASN A 215      21.541 -24.419  -6.325  1.00  0.00           H  
ATOM   3329 2HD2 ASN A 215      22.913 -23.642  -7.040  1.00  0.00           H  
ATOM   3330  N   LYS A 216      21.106 -20.351  -4.263  1.00  0.00           N  
ATOM   3331  CA  LYS A 216      21.287 -20.599  -2.836  1.00  0.00           C  
ATOM   3332  C   LYS A 216      20.367 -21.697  -2.291  1.00  0.00           C  
ATOM   3333  O   LYS A 216      19.148 -21.686  -2.508  1.00  0.00           O  
ATOM   3334  CB  LYS A 216      21.055 -19.326  -2.045  1.00  0.00           C  
ATOM   3335  CG  LYS A 216      21.250 -19.481  -0.550  1.00  0.00           C  
ATOM   3336  CD  LYS A 216      22.710 -19.686  -0.184  1.00  0.00           C  
ATOM   3337  CE  LYS A 216      22.882 -19.953   1.314  1.00  0.00           C  
ATOM   3338  NZ  LYS A 216      22.652 -21.397   1.688  1.00  0.00           N  
ATOM   3339  H   LYS A 216      20.170 -20.382  -4.676  1.00  0.00           H  
ATOM   3340  HA  LYS A 216      22.314 -20.926  -2.674  1.00  0.00           H  
ATOM   3341 1HB  LYS A 216      21.717 -18.537  -2.402  1.00  0.00           H  
ATOM   3342 2HB  LYS A 216      20.037 -19.000  -2.197  1.00  0.00           H  
ATOM   3343 1HG  LYS A 216      20.933 -18.560  -0.085  1.00  0.00           H  
ATOM   3344 2HG  LYS A 216      20.646 -20.301  -0.155  1.00  0.00           H  
ATOM   3345 1HD  LYS A 216      23.108 -20.530  -0.743  1.00  0.00           H  
ATOM   3346 2HD  LYS A 216      23.277 -18.794  -0.452  1.00  0.00           H  
ATOM   3347 1HE  LYS A 216      23.888 -19.664   1.610  1.00  0.00           H  
ATOM   3348 2HE  LYS A 216      22.162 -19.341   1.853  1.00  0.00           H  
ATOM   3349 1HZ  LYS A 216      22.774 -21.506   2.678  1.00  0.00           H  
ATOM   3350 2HZ  LYS A 216      21.699 -21.725   1.444  1.00  0.00           H  
ATOM   3351 3HZ  LYS A 216      23.316 -21.982   1.207  1.00  0.00           H  
ATOM   3352  N   SER A 217      20.974 -22.677  -1.614  1.00  0.00           N  
ATOM   3353  CA  SER A 217      20.244 -23.804  -1.030  1.00  0.00           C  
ATOM   3354  C   SER A 217      19.746 -23.602   0.418  1.00  0.00           C  
ATOM   3355  O   SER A 217      20.291 -22.783   1.178  1.00  0.00           O  
ATOM   3356  CB  SER A 217      21.141 -25.027  -1.069  1.00  0.00           C  
ATOM   3357  OG  SER A 217      22.261 -24.865  -0.226  1.00  0.00           O  
ATOM   3358  H   SER A 217      21.975 -22.637  -1.507  1.00  0.00           H  
ATOM   3359  HA  SER A 217      19.380 -23.990  -1.659  1.00  0.00           H  
ATOM   3360 1HB  SER A 217      20.568 -25.898  -0.755  1.00  0.00           H  
ATOM   3361 2HB  SER A 217      21.469 -25.205  -2.093  1.00  0.00           H  
ATOM   3362  HG  SER A 217      22.742 -25.698  -0.269  1.00  0.00           H  
ATOM   3363  N   PHE A 218      18.763 -24.431   0.818  1.00  0.00           N  
ATOM   3364  CA  PHE A 218      18.260 -24.494   2.206  1.00  0.00           C  
ATOM   3365  C   PHE A 218      17.723 -25.901   2.553  1.00  0.00           C  
ATOM   3366  O   PHE A 218      16.684 -26.356   2.025  1.00  0.00           O  
ATOM   3367  CB  PHE A 218      17.154 -23.458   2.452  1.00  0.00           C  
ATOM   3368  CG  PHE A 218      16.666 -23.345   3.959  1.00  0.00           C  
ATOM   3369  CD1 PHE A 218      16.721 -22.158   4.675  1.00  0.00           C  
ATOM   3370  CD2 PHE A 218      16.172 -24.438   4.632  1.00  0.00           C  
ATOM   3371  CE1 PHE A 218      16.259 -22.091   6.000  1.00  0.00           C  
ATOM   3372  CE2 PHE A 218      15.723 -24.373   5.937  1.00  0.00           C  
ATOM   3373  CZ  PHE A 218      15.760 -23.199   6.619  1.00  0.00           C  
ATOM   3374  H   PHE A 218      18.351 -25.033   0.104  1.00  0.00           H  
ATOM   3375  HA  PHE A 218      19.089 -24.276   2.880  1.00  0.00           H  
ATOM   3376 1HB  PHE A 218      17.496 -22.480   2.132  1.00  0.00           H  
ATOM   3377 2HB  PHE A 218      16.288 -23.708   1.839  1.00  0.00           H  
ATOM   3378  HD1 PHE A 218      17.111 -21.268   4.195  1.00  0.00           H  
ATOM   3379  HD2 PHE A 218      16.125 -25.375   4.111  1.00  0.00           H  
ATOM   3380  HE1 PHE A 218      16.292 -21.160   6.545  1.00  0.00           H  
ATOM   3381  HE2 PHE A 218      15.338 -25.273   6.417  1.00  0.00           H  
ATOM   3382  HZ  PHE A 218      15.404 -23.145   7.651  1.00  0.00           H  
ATOM   3383  N   PHE A 219      18.399 -26.561   3.495  1.00  0.00           N  
ATOM   3384  CA  PHE A 219      18.051 -27.923   3.876  1.00  0.00           C  
ATOM   3385  C   PHE A 219      16.830 -27.987   4.764  1.00  0.00           C  
ATOM   3386  O   PHE A 219      16.757 -27.336   5.802  1.00  0.00           O  
ATOM   3387  CB  PHE A 219      19.223 -28.582   4.592  1.00  0.00           C  
ATOM   3388  CG  PHE A 219      20.345 -28.979   3.683  1.00  0.00           C  
ATOM   3389  CD1 PHE A 219      21.365 -28.095   3.371  1.00  0.00           C  
ATOM   3390  CD2 PHE A 219      20.394 -30.267   3.157  1.00  0.00           C  
ATOM   3391  CE1 PHE A 219      22.402 -28.482   2.540  1.00  0.00           C  
ATOM   3392  CE2 PHE A 219      21.432 -30.657   2.332  1.00  0.00           C  
ATOM   3393  CZ  PHE A 219      22.436 -29.762   2.021  1.00  0.00           C  
ATOM   3394  H   PHE A 219      19.204 -26.120   3.922  1.00  0.00           H  
ATOM   3395  HA  PHE A 219      17.841 -28.487   2.972  1.00  0.00           H  
ATOM   3396 1HB  PHE A 219      19.616 -27.904   5.348  1.00  0.00           H  
ATOM   3397 2HB  PHE A 219      18.871 -29.475   5.109  1.00  0.00           H  
ATOM   3398  HD1 PHE A 219      21.343 -27.085   3.782  1.00  0.00           H  
ATOM   3399  HD2 PHE A 219      19.601 -30.973   3.403  1.00  0.00           H  
ATOM   3400  HE1 PHE A 219      23.195 -27.776   2.297  1.00  0.00           H  
ATOM   3401  HE2 PHE A 219      21.460 -31.667   1.927  1.00  0.00           H  
ATOM   3402  HZ  PHE A 219      23.253 -30.066   1.370  1.00  0.00           H  
ATOM   3403  N   LYS A 220      15.877 -28.798   4.321  1.00  0.00           N  
ATOM   3404  CA  LYS A 220      14.586 -29.036   4.952  1.00  0.00           C  
ATOM   3405  C   LYS A 220      13.649 -27.826   5.004  1.00  0.00           C  
ATOM   3406  O   LYS A 220      12.745 -27.799   5.837  1.00  0.00           O  
ATOM   3407  CB  LYS A 220      14.788 -29.558   6.381  1.00  0.00           C  
ATOM   3408  CG  LYS A 220      15.640 -30.822   6.488  1.00  0.00           C  
ATOM   3409  CD  LYS A 220      15.721 -31.306   7.929  1.00  0.00           C  
ATOM   3410  CE  LYS A 220      16.612 -32.534   8.056  1.00  0.00           C  
ATOM   3411  NZ  LYS A 220      16.739 -32.982   9.471  1.00  0.00           N  
ATOM   3412  H   LYS A 220      16.053 -29.289   3.457  1.00  0.00           H  
ATOM   3413  HA  LYS A 220      14.077 -29.810   4.375  1.00  0.00           H  
ATOM   3414 1HB  LYS A 220      15.227 -28.787   7.011  1.00  0.00           H  
ATOM   3415 2HB  LYS A 220      13.813 -29.791   6.811  1.00  0.00           H  
ATOM   3416 1HG  LYS A 220      15.205 -31.608   5.870  1.00  0.00           H  
ATOM   3417 2HG  LYS A 220      16.647 -30.619   6.132  1.00  0.00           H  
ATOM   3418 1HD  LYS A 220      16.121 -30.508   8.557  1.00  0.00           H  
ATOM   3419 2HD  LYS A 220      14.721 -31.554   8.284  1.00  0.00           H  
ATOM   3420 1HE  LYS A 220      16.188 -33.344   7.465  1.00  0.00           H  
ATOM   3421 2HE  LYS A 220      17.603 -32.296   7.671  1.00  0.00           H  
ATOM   3422 1HZ  LYS A 220      17.336 -33.796   9.515  1.00  0.00           H  
ATOM   3423 2HZ  LYS A 220      17.142 -32.239  10.025  1.00  0.00           H  
ATOM   3424 3HZ  LYS A 220      15.826 -33.215   9.835  1.00  0.00           H  
ATOM   3425  N   ALA A 221      13.793 -26.850   4.097  1.00  0.00           N  
ATOM   3426  CA  ALA A 221      12.804 -25.763   4.119  1.00  0.00           C  
ATOM   3427  C   ALA A 221      11.429 -26.289   3.789  1.00  0.00           C  
ATOM   3428  O   ALA A 221      11.277 -27.158   2.925  1.00  0.00           O  
ATOM   3429  CB  ALA A 221      13.079 -24.655   3.117  1.00  0.00           C  
ATOM   3430  H   ALA A 221      14.569 -26.849   3.432  1.00  0.00           H  
ATOM   3431  HA  ALA A 221      12.790 -25.339   5.120  1.00  0.00           H  
ATOM   3432 1HB  ALA A 221      12.295 -23.900   3.201  1.00  0.00           H  
ATOM   3433 2HB  ALA A 221      14.004 -24.192   3.272  1.00  0.00           H  
ATOM   3434 3HB  ALA A 221      13.065 -25.084   2.138  1.00  0.00           H  
ATOM   3435  N   ASP A 222      10.436 -25.719   4.451  1.00  0.00           N  
ATOM   3436  CA  ASP A 222       9.035 -25.962   4.157  1.00  0.00           C  
ATOM   3437  C   ASP A 222       8.434 -24.802   3.379  1.00  0.00           C  
ATOM   3438  O   ASP A 222       7.519 -24.992   2.574  1.00  0.00           O  
ATOM   3439  CB  ASP A 222       8.233 -26.250   5.420  1.00  0.00           C  
ATOM   3440  CG  ASP A 222       8.606 -27.601   6.060  1.00  0.00           C  
ATOM   3441  OD1 ASP A 222       8.511 -28.586   5.368  1.00  0.00           O  
ATOM   3442  OD2 ASP A 222       8.979 -27.645   7.212  1.00  0.00           O  
ATOM   3443  H   ASP A 222      10.676 -25.032   5.157  1.00  0.00           H  
ATOM   3444  HA  ASP A 222       8.970 -26.848   3.525  1.00  0.00           H  
ATOM   3445 1HB  ASP A 222       8.403 -25.452   6.147  1.00  0.00           H  
ATOM   3446 2HB  ASP A 222       7.171 -26.254   5.181  1.00  0.00           H  
ATOM   3447  N   LYS A 223       8.932 -23.591   3.638  1.00  0.00           N  
ATOM   3448  CA  LYS A 223       8.363 -22.413   2.997  1.00  0.00           C  
ATOM   3449  C   LYS A 223       9.361 -21.302   2.733  1.00  0.00           C  
ATOM   3450  O   LYS A 223      10.132 -20.896   3.616  1.00  0.00           O  
ATOM   3451  CB  LYS A 223       7.225 -21.846   3.842  1.00  0.00           C  
ATOM   3452  CG  LYS A 223       6.498 -20.662   3.203  1.00  0.00           C  
ATOM   3453  CD  LYS A 223       5.296 -20.217   4.025  1.00  0.00           C  
ATOM   3454  CE  LYS A 223       4.610 -19.019   3.380  1.00  0.00           C  
ATOM   3455  NZ  LYS A 223       3.431 -18.561   4.164  1.00  0.00           N  
ATOM   3456  H   LYS A 223       9.697 -23.490   4.303  1.00  0.00           H  
ATOM   3457  HA  LYS A 223       7.959 -22.718   2.032  1.00  0.00           H  
ATOM   3458 1HB  LYS A 223       6.491 -22.629   4.034  1.00  0.00           H  
ATOM   3459 2HB  LYS A 223       7.618 -21.521   4.807  1.00  0.00           H  
ATOM   3460 1HG  LYS A 223       7.186 -19.817   3.111  1.00  0.00           H  
ATOM   3461 2HG  LYS A 223       6.164 -20.939   2.203  1.00  0.00           H  
ATOM   3462 1HD  LYS A 223       4.582 -21.040   4.101  1.00  0.00           H  
ATOM   3463 2HD  LYS A 223       5.620 -19.945   5.030  1.00  0.00           H  
ATOM   3464 1HE  LYS A 223       5.327 -18.199   3.303  1.00  0.00           H  
ATOM   3465 2HE  LYS A 223       4.282 -19.295   2.378  1.00  0.00           H  
ATOM   3466 1HZ  LYS A 223       3.009 -17.768   3.702  1.00  0.00           H  
ATOM   3467 2HZ  LYS A 223       2.757 -19.310   4.231  1.00  0.00           H  
ATOM   3468 3HZ  LYS A 223       3.727 -18.292   5.092  1.00  0.00           H  
ATOM   3469  N   VAL A 224       9.325 -20.807   1.498  1.00  0.00           N  
ATOM   3470  CA  VAL A 224      10.159 -19.698   1.072  1.00  0.00           C  
ATOM   3471  C   VAL A 224       9.404 -18.592   0.338  1.00  0.00           C  
ATOM   3472  O   VAL A 224       8.595 -18.860  -0.552  1.00  0.00           O  
ATOM   3473  CB  VAL A 224      11.323 -20.184   0.206  1.00  0.00           C  
ATOM   3474  CG1 VAL A 224      12.094 -19.050  -0.295  1.00  0.00           C  
ATOM   3475  CG2 VAL A 224      12.244 -21.042   1.028  1.00  0.00           C  
ATOM   3476  H   VAL A 224       8.681 -21.209   0.833  1.00  0.00           H  
ATOM   3477  HA  VAL A 224      10.584 -19.270   1.966  1.00  0.00           H  
ATOM   3478  HB  VAL A 224      10.954 -20.697  -0.610  1.00  0.00           H  
ATOM   3479 1HG1 VAL A 224      12.918 -19.417  -0.894  1.00  0.00           H  
ATOM   3480 2HG1 VAL A 224      11.474 -18.403  -0.907  1.00  0.00           H  
ATOM   3481 3HG1 VAL A 224      12.465 -18.506   0.563  1.00  0.00           H  
ATOM   3482 1HG2 VAL A 224      13.083 -21.358   0.433  1.00  0.00           H  
ATOM   3483 2HG2 VAL A 224      12.594 -20.464   1.830  1.00  0.00           H  
ATOM   3484 3HG2 VAL A 224      11.723 -21.913   1.407  1.00  0.00           H  
ATOM   3485  N   THR A 225       9.693 -17.352   0.720  1.00  0.00           N  
ATOM   3486  CA  THR A 225       9.149 -16.149   0.087  1.00  0.00           C  
ATOM   3487  C   THR A 225      10.278 -15.333  -0.523  1.00  0.00           C  
ATOM   3488  O   THR A 225      11.326 -15.172   0.098  1.00  0.00           O  
ATOM   3489  CB  THR A 225       8.341 -15.287   1.076  1.00  0.00           C  
ATOM   3490  OG1 THR A 225       7.208 -16.034   1.543  1.00  0.00           O  
ATOM   3491  CG2 THR A 225       7.889 -13.969   0.428  1.00  0.00           C  
ATOM   3492  H   THR A 225      10.363 -17.255   1.485  1.00  0.00           H  
ATOM   3493  HA  THR A 225       8.481 -16.449  -0.721  1.00  0.00           H  
ATOM   3494  HB  THR A 225       8.963 -15.049   1.927  1.00  0.00           H  
ATOM   3495  HG1 THR A 225       6.717 -16.370   0.782  1.00  0.00           H  
ATOM   3496 1HG2 THR A 225       7.330 -13.384   1.154  1.00  0.00           H  
ATOM   3497 2HG2 THR A 225       8.759 -13.396   0.104  1.00  0.00           H  
ATOM   3498 3HG2 THR A 225       7.256 -14.183  -0.432  1.00  0.00           H  
ATOM   3499  N   MET A 226      10.094 -14.837  -1.747  1.00  0.00           N  
ATOM   3500  CA  MET A 226      11.169 -14.068  -2.369  1.00  0.00           C  
ATOM   3501  C   MET A 226      10.733 -12.652  -2.729  1.00  0.00           C  
ATOM   3502  O   MET A 226       9.623 -12.445  -3.228  1.00  0.00           O  
ATOM   3503  CB  MET A 226      11.601 -14.795  -3.628  1.00  0.00           C  
ATOM   3504  CG  MET A 226      10.521 -14.839  -4.664  1.00  0.00           C  
ATOM   3505  SD  MET A 226      10.906 -15.881  -6.046  1.00  0.00           S  
ATOM   3506  CE  MET A 226      10.665 -17.481  -5.370  1.00  0.00           C  
ATOM   3507  H   MET A 226       9.222 -14.993  -2.237  1.00  0.00           H  
ATOM   3508  HA  MET A 226      12.000 -14.002  -1.679  1.00  0.00           H  
ATOM   3509 1HB  MET A 226      12.451 -14.299  -4.056  1.00  0.00           H  
ATOM   3510 2HB  MET A 226      11.899 -15.817  -3.384  1.00  0.00           H  
ATOM   3511 1HG  MET A 226       9.589 -15.188  -4.214  1.00  0.00           H  
ATOM   3512 2HG  MET A 226      10.363 -13.828  -5.036  1.00  0.00           H  
ATOM   3513 1HE  MET A 226      10.861 -18.207  -6.134  1.00  0.00           H  
ATOM   3514 2HE  MET A 226      11.342 -17.631  -4.532  1.00  0.00           H  
ATOM   3515 3HE  MET A 226       9.633 -17.581  -5.034  1.00  0.00           H  
ATOM   3516  N   LEU A 227      11.622 -11.686  -2.471  1.00  0.00           N  
ATOM   3517  CA  LEU A 227      11.343 -10.277  -2.725  1.00  0.00           C  
ATOM   3518  C   LEU A 227      12.382  -9.565  -3.604  1.00  0.00           C  
ATOM   3519  O   LEU A 227      13.519  -9.359  -3.172  1.00  0.00           O  
ATOM   3520  CB  LEU A 227      11.317  -9.539  -1.381  1.00  0.00           C  
ATOM   3521  CG  LEU A 227      10.388 -10.088  -0.302  1.00  0.00           C  
ATOM   3522  CD1 LEU A 227      10.669  -9.340   0.976  1.00  0.00           C  
ATOM   3523  CD2 LEU A 227       8.943  -9.944  -0.714  1.00  0.00           C  
ATOM   3524  H   LEU A 227      12.509 -11.955  -2.048  1.00  0.00           H  
ATOM   3525  HA  LEU A 227      10.372 -10.202  -3.209  1.00  0.00           H  
ATOM   3526 1HB  LEU A 227      12.318  -9.528  -0.979  1.00  0.00           H  
ATOM   3527 2HB  LEU A 227      11.023  -8.510  -1.569  1.00  0.00           H  
ATOM   3528  HG  LEU A 227      10.610 -11.142  -0.130  1.00  0.00           H  
ATOM   3529 1HD1 LEU A 227      10.031  -9.732   1.765  1.00  0.00           H  
ATOM   3530 2HD1 LEU A 227      11.711  -9.474   1.252  1.00  0.00           H  
ATOM   3531 3HD1 LEU A 227      10.465  -8.279   0.840  1.00  0.00           H  
ATOM   3532 1HD2 LEU A 227       8.301 -10.339   0.074  1.00  0.00           H  
ATOM   3533 2HD2 LEU A 227       8.714  -8.891  -0.875  1.00  0.00           H  
ATOM   3534 3HD2 LEU A 227       8.767 -10.498  -1.636  1.00  0.00           H  
ATOM   3535  N   TRP A 228      12.007  -9.138  -4.805  1.00  0.00           N  
ATOM   3536  CA  TRP A 228      12.962  -8.392  -5.645  1.00  0.00           C  
ATOM   3537  C   TRP A 228      13.068  -6.942  -5.235  1.00  0.00           C  
ATOM   3538  O   TRP A 228      12.062  -6.327  -4.868  1.00  0.00           O  
ATOM   3539  CB  TRP A 228      12.597  -8.375  -7.124  1.00  0.00           C  
ATOM   3540  CG  TRP A 228      12.859  -9.607  -7.915  1.00  0.00           C  
ATOM   3541  CD1 TRP A 228      12.000 -10.584  -8.259  1.00  0.00           C  
ATOM   3542  CD2 TRP A 228      14.121  -9.944  -8.524  1.00  0.00           C  
ATOM   3543  NE1 TRP A 228      12.631 -11.523  -9.041  1.00  0.00           N  
ATOM   3544  CE2 TRP A 228      13.941 -11.147  -9.201  1.00  0.00           C  
ATOM   3545  CE3 TRP A 228      15.374  -9.324  -8.542  1.00  0.00           C  
ATOM   3546  CZ2 TRP A 228      14.979 -11.756  -9.888  1.00  0.00           C  
ATOM   3547  CZ3 TRP A 228      16.407  -9.926  -9.221  1.00  0.00           C  
ATOM   3548  CH2 TRP A 228      16.220 -11.113  -9.870  1.00  0.00           C  
ATOM   3549  H   TRP A 228      11.070  -9.323  -5.138  1.00  0.00           H  
ATOM   3550  HA  TRP A 228      13.947  -8.842  -5.539  1.00  0.00           H  
ATOM   3551 1HB  TRP A 228      11.537  -8.142  -7.219  1.00  0.00           H  
ATOM   3552 2HB  TRP A 228      13.141  -7.554  -7.596  1.00  0.00           H  
ATOM   3553  HD1 TRP A 228      10.976 -10.604  -7.970  1.00  0.00           H  
ATOM   3554  HE1 TRP A 228      12.170 -12.352  -9.443  1.00  0.00           H  
ATOM   3555  HE3 TRP A 228      15.527  -8.387  -8.009  1.00  0.00           H  
ATOM   3556  HZ2 TRP A 228      14.855 -12.693 -10.419  1.00  0.00           H  
ATOM   3557  HZ3 TRP A 228      17.375  -9.432  -9.215  1.00  0.00           H  
ATOM   3558  HH2 TRP A 228      17.060 -11.565 -10.387  1.00  0.00           H  
ATOM   3559  N   ASN A 229      14.268  -6.376  -5.349  1.00  0.00           N  
ATOM   3560  CA  ASN A 229      14.382  -4.954  -5.085  1.00  0.00           C  
ATOM   3561  C   ASN A 229      13.912  -4.201  -6.329  1.00  0.00           C  
ATOM   3562  O   ASN A 229      13.630  -4.817  -7.359  1.00  0.00           O  
ATOM   3563  CB  ASN A 229      15.799  -4.574  -4.697  1.00  0.00           C  
ATOM   3564  CG  ASN A 229      16.837  -4.646  -5.779  1.00  0.00           C  
ATOM   3565  OD1 ASN A 229      16.553  -4.730  -6.984  1.00  0.00           O  
ATOM   3566  ND2 ASN A 229      18.072  -4.577  -5.364  1.00  0.00           N  
ATOM   3567  H   ASN A 229      15.081  -6.945  -5.589  1.00  0.00           H  
ATOM   3568  HA  ASN A 229      13.716  -4.687  -4.264  1.00  0.00           H  
ATOM   3569 1HB  ASN A 229      15.788  -3.613  -4.237  1.00  0.00           H  
ATOM   3570 2HB  ASN A 229      16.123  -5.250  -3.965  1.00  0.00           H  
ATOM   3571 1HD2 ASN A 229      18.833  -4.583  -6.017  1.00  0.00           H  
ATOM   3572 2HD2 ASN A 229      18.271  -4.489  -4.385  1.00  0.00           H  
ATOM   3573  N   LYS A 230      13.952  -2.873  -6.316  1.00  0.00           N  
ATOM   3574  CA  LYS A 230      13.366  -2.096  -7.415  1.00  0.00           C  
ATOM   3575  C   LYS A 230      14.296  -1.852  -8.591  1.00  0.00           C  
ATOM   3576  O   LYS A 230      13.960  -1.119  -9.522  1.00  0.00           O  
ATOM   3577  CB  LYS A 230      12.823  -0.781  -6.857  1.00  0.00           C  
ATOM   3578  CG  LYS A 230      11.613  -0.978  -5.945  1.00  0.00           C  
ATOM   3579  CD  LYS A 230      11.216   0.297  -5.205  1.00  0.00           C  
ATOM   3580  CE  LYS A 230      10.733   1.431  -6.116  1.00  0.00           C  
ATOM   3581  NZ  LYS A 230       9.463   1.122  -6.804  1.00  0.00           N  
ATOM   3582  H   LYS A 230      14.307  -2.364  -5.509  1.00  0.00           H  
ATOM   3583  HA  LYS A 230      12.515  -2.660  -7.797  1.00  0.00           H  
ATOM   3584 1HB  LYS A 230      13.600  -0.264  -6.302  1.00  0.00           H  
ATOM   3585 2HB  LYS A 230      12.522  -0.131  -7.679  1.00  0.00           H  
ATOM   3586 1HG  LYS A 230      10.766  -1.323  -6.541  1.00  0.00           H  
ATOM   3587 2HG  LYS A 230      11.849  -1.746  -5.207  1.00  0.00           H  
ATOM   3588 1HD  LYS A 230      10.432   0.068  -4.485  1.00  0.00           H  
ATOM   3589 2HD  LYS A 230      12.084   0.651  -4.658  1.00  0.00           H  
ATOM   3590 1HE  LYS A 230      10.583   2.317  -5.498  1.00  0.00           H  
ATOM   3591 2HE  LYS A 230      11.493   1.652  -6.866  1.00  0.00           H  
ATOM   3592 1HZ  LYS A 230       9.213   1.958  -7.370  1.00  0.00           H  
ATOM   3593 2HZ  LYS A 230       9.585   0.330  -7.405  1.00  0.00           H  
ATOM   3594 3HZ  LYS A 230       8.735   0.931  -6.142  1.00  0.00           H  
ATOM   3595  N   LYS A 231      15.489  -2.418  -8.522  1.00  0.00           N  
ATOM   3596  CA  LYS A 231      16.467  -2.262  -9.570  1.00  0.00           C  
ATOM   3597  C   LYS A 231      16.739  -3.613 -10.216  1.00  0.00           C  
ATOM   3598  O   LYS A 231      17.558  -3.720 -11.126  1.00  0.00           O  
ATOM   3599  CB  LYS A 231      17.740  -1.666  -8.983  1.00  0.00           C  
ATOM   3600  CG  LYS A 231      17.550  -0.273  -8.386  1.00  0.00           C  
ATOM   3601  CD  LYS A 231      18.850   0.283  -7.832  1.00  0.00           C  
ATOM   3602  CE  LYS A 231      18.642   1.663  -7.203  1.00  0.00           C  
ATOM   3603  NZ  LYS A 231      19.896   2.198  -6.620  1.00  0.00           N  
ATOM   3604  H   LYS A 231      15.721  -3.034  -7.746  1.00  0.00           H  
ATOM   3605  HA  LYS A 231      16.073  -1.595 -10.335  1.00  0.00           H  
ATOM   3606 1HB  LYS A 231      18.116  -2.323  -8.194  1.00  0.00           H  
ATOM   3607 2HB  LYS A 231      18.504  -1.603  -9.756  1.00  0.00           H  
ATOM   3608 1HG  LYS A 231      17.166   0.401  -9.153  1.00  0.00           H  
ATOM   3609 2HG  LYS A 231      16.821  -0.323  -7.576  1.00  0.00           H  
ATOM   3610 1HD  LYS A 231      19.238  -0.398  -7.070  1.00  0.00           H  
ATOM   3611 2HD  LYS A 231      19.586   0.362  -8.633  1.00  0.00           H  
ATOM   3612 1HE  LYS A 231      18.279   2.355  -7.960  1.00  0.00           H  
ATOM   3613 2HE  LYS A 231      17.895   1.582  -6.410  1.00  0.00           H  
ATOM   3614 1HZ  LYS A 231      19.717   3.101  -6.204  1.00  0.00           H  
ATOM   3615 2HZ  LYS A 231      20.224   1.557  -5.910  1.00  0.00           H  
ATOM   3616 3HZ  LYS A 231      20.594   2.289  -7.339  1.00  0.00           H  
ATOM   3617  N   ALA A 232      16.072  -4.660  -9.707  1.00  0.00           N  
ATOM   3618  CA  ALA A 232      16.302  -6.044 -10.119  1.00  0.00           C  
ATOM   3619  C   ALA A 232      17.748  -6.446 -10.006  1.00  0.00           C  
ATOM   3620  O   ALA A 232      18.256  -7.134 -10.891  1.00  0.00           O  
ATOM   3621  CB  ALA A 232      15.905  -6.299 -11.537  1.00  0.00           C  
ATOM   3622  H   ALA A 232      15.374  -4.513  -8.977  1.00  0.00           H  
ATOM   3623  HA  ALA A 232      15.711  -6.674  -9.465  1.00  0.00           H  
ATOM   3624 1HB  ALA A 232      16.082  -7.349 -11.769  1.00  0.00           H  
ATOM   3625 2HB  ALA A 232      14.879  -6.070 -11.641  1.00  0.00           H  
ATOM   3626 3HB  ALA A 232      16.498  -5.692 -12.208  1.00  0.00           H  
ATOM   3627  N   THR A 233      18.407  -6.048  -8.929  1.00  0.00           N  
ATOM   3628  CA  THR A 233      19.805  -6.429  -8.783  1.00  0.00           C  
ATOM   3629  C   THR A 233      19.951  -7.498  -7.725  1.00  0.00           C  
ATOM   3630  O   THR A 233      20.994  -8.159  -7.629  1.00  0.00           O  
ATOM   3631  CB  THR A 233      20.714  -5.224  -8.447  1.00  0.00           C  
ATOM   3632  OG1 THR A 233      20.372  -4.634  -7.172  1.00  0.00           O  
ATOM   3633  CG2 THR A 233      20.571  -4.176  -9.524  1.00  0.00           C  
ATOM   3634  H   THR A 233      17.917  -5.477  -8.239  1.00  0.00           H  
ATOM   3635  HA  THR A 233      20.152  -6.843  -9.728  1.00  0.00           H  
ATOM   3636  HB  THR A 233      21.751  -5.555  -8.413  1.00  0.00           H  
ATOM   3637  HG1 THR A 233      20.690  -5.208  -6.465  1.00  0.00           H  
ATOM   3638 1HG2 THR A 233      21.220  -3.330  -9.303  1.00  0.00           H  
ATOM   3639 2HG2 THR A 233      20.844  -4.604 -10.487  1.00  0.00           H  
ATOM   3640 3HG2 THR A 233      19.554  -3.846  -9.558  1.00  0.00           H  
ATOM   3641  N   ALA A 234      18.898  -7.660  -6.928  1.00  0.00           N  
ATOM   3642  CA  ALA A 234      18.909  -8.595  -5.822  1.00  0.00           C  
ATOM   3643  C   ALA A 234      17.527  -9.026  -5.381  1.00  0.00           C  
ATOM   3644  O   ALA A 234      16.537  -8.302  -5.560  1.00  0.00           O  
ATOM   3645  CB  ALA A 234      19.600  -7.989  -4.631  1.00  0.00           C  
ATOM   3646  H   ALA A 234      18.079  -7.102  -7.096  1.00  0.00           H  
ATOM   3647  HA  ALA A 234      19.441  -9.483  -6.147  1.00  0.00           H  
ATOM   3648 1HB  ALA A 234      19.608  -8.743  -3.852  1.00  0.00           H  
ATOM   3649 2HB  ALA A 234      20.617  -7.715  -4.896  1.00  0.00           H  
ATOM   3650 3HB  ALA A 234      19.058  -7.112  -4.293  1.00  0.00           H  
ATOM   3651  N   VAL A 235      17.512 -10.203  -4.756  1.00  0.00           N  
ATOM   3652  CA  VAL A 235      16.348 -10.817  -4.146  1.00  0.00           C  
ATOM   3653  C   VAL A 235      16.556 -11.187  -2.684  1.00  0.00           C  
ATOM   3654  O   VAL A 235      17.581 -11.776  -2.324  1.00  0.00           O  
ATOM   3655  CB  VAL A 235      15.985 -12.096  -4.917  1.00  0.00           C  
ATOM   3656  CG1 VAL A 235      14.832 -12.818  -4.285  1.00  0.00           C  
ATOM   3657  CG2 VAL A 235      15.611 -11.741  -6.231  1.00  0.00           C  
ATOM   3658  H   VAL A 235      18.390 -10.718  -4.716  1.00  0.00           H  
ATOM   3659  HA  VAL A 235      15.525 -10.116  -4.215  1.00  0.00           H  
ATOM   3660  HB  VAL A 235      16.843 -12.768  -4.933  1.00  0.00           H  
ATOM   3661 1HG1 VAL A 235      14.607 -13.707  -4.871  1.00  0.00           H  
ATOM   3662 2HG1 VAL A 235      15.092 -13.112  -3.279  1.00  0.00           H  
ATOM   3663 3HG1 VAL A 235      13.962 -12.164  -4.263  1.00  0.00           H  
ATOM   3664 1HG2 VAL A 235      15.344 -12.613  -6.788  1.00  0.00           H  
ATOM   3665 2HG2 VAL A 235      14.760 -11.085  -6.156  1.00  0.00           H  
ATOM   3666 3HG2 VAL A 235      16.435 -11.245  -6.711  1.00  0.00           H  
ATOM   3667  N   LEU A 236      15.592 -10.852  -1.833  1.00  0.00           N  
ATOM   3668  CA  LEU A 236      15.685 -11.307  -0.455  1.00  0.00           C  
ATOM   3669  C   LEU A 236      14.904 -12.575  -0.399  1.00  0.00           C  
ATOM   3670  O   LEU A 236      13.847 -12.678  -1.023  1.00  0.00           O  
ATOM   3671  CB  LEU A 236      15.080 -10.333   0.535  1.00  0.00           C  
ATOM   3672  CG  LEU A 236      15.648  -9.065   0.474  1.00  0.00           C  
ATOM   3673  CD1 LEU A 236      14.949  -8.144   1.394  1.00  0.00           C  
ATOM   3674  CD2 LEU A 236      17.125  -9.157   0.771  1.00  0.00           C  
ATOM   3675  H   LEU A 236      14.792 -10.317  -2.165  1.00  0.00           H  
ATOM   3676  HA  LEU A 236      16.722 -11.507  -0.195  1.00  0.00           H  
ATOM   3677 1HB  LEU A 236      14.021 -10.249   0.347  1.00  0.00           H  
ATOM   3678 2HB  LEU A 236      15.219 -10.725   1.535  1.00  0.00           H  
ATOM   3679  HG  LEU A 236      15.509  -8.724  -0.495  1.00  0.00           H  
ATOM   3680 1HD1 LEU A 236      15.381  -7.170   1.279  1.00  0.00           H  
ATOM   3681 2HD1 LEU A 236      13.889  -8.098   1.140  1.00  0.00           H  
ATOM   3682 3HD1 LEU A 236      15.073  -8.489   2.408  1.00  0.00           H  
ATOM   3683 1HD2 LEU A 236      17.571  -8.176   0.683  1.00  0.00           H  
ATOM   3684 2HD2 LEU A 236      17.278  -9.533   1.775  1.00  0.00           H  
ATOM   3685 3HD2 LEU A 236      17.594  -9.835   0.058  1.00  0.00           H  
ATOM   3686  N   VAL A 237      15.397 -13.533   0.338  1.00  0.00           N  
ATOM   3687  CA  VAL A 237      14.696 -14.777   0.475  1.00  0.00           C  
ATOM   3688  C   VAL A 237      14.428 -15.068   1.925  1.00  0.00           C  
ATOM   3689  O   VAL A 237      15.335 -15.132   2.753  1.00  0.00           O  
ATOM   3690  CB  VAL A 237      15.509 -15.910  -0.140  1.00  0.00           C  
ATOM   3691  CG1 VAL A 237      14.807 -17.156   0.032  1.00  0.00           C  
ATOM   3692  CG2 VAL A 237      15.782 -15.626  -1.600  1.00  0.00           C  
ATOM   3693  H   VAL A 237      16.284 -13.393   0.804  1.00  0.00           H  
ATOM   3694  HA  VAL A 237      13.746 -14.709  -0.047  1.00  0.00           H  
ATOM   3695  HB  VAL A 237      16.418 -15.996   0.381  1.00  0.00           H  
ATOM   3696 1HG1 VAL A 237      15.392 -17.970  -0.375  1.00  0.00           H  
ATOM   3697 2HG1 VAL A 237      14.631 -17.341   1.090  1.00  0.00           H  
ATOM   3698 3HG1 VAL A 237      13.871 -17.058  -0.496  1.00  0.00           H  
ATOM   3699 1HG2 VAL A 237      16.364 -16.439  -2.009  1.00  0.00           H  
ATOM   3700 2HG2 VAL A 237      14.835 -15.543  -2.136  1.00  0.00           H  
ATOM   3701 3HG2 VAL A 237      16.343 -14.695  -1.702  1.00  0.00           H  
ATOM   3702  N   ILE A 238      13.180 -15.272   2.245  1.00  0.00           N  
ATOM   3703  CA  ILE A 238      12.846 -15.571   3.607  1.00  0.00           C  
ATOM   3704  C   ILE A 238      12.630 -17.055   3.607  1.00  0.00           C  
ATOM   3705  O   ILE A 238      11.783 -17.543   2.862  1.00  0.00           O  
ATOM   3706  CB  ILE A 238      11.582 -14.803   4.007  1.00  0.00           C  
ATOM   3707  CG1 ILE A 238      11.849 -13.312   3.872  1.00  0.00           C  
ATOM   3708  CG2 ILE A 238      11.157 -15.139   5.419  1.00  0.00           C  
ATOM   3709  CD1 ILE A 238      11.666 -12.742   2.436  1.00  0.00           C  
ATOM   3710  H   ILE A 238      12.457 -15.217   1.530  1.00  0.00           H  
ATOM   3711  HA  ILE A 238      13.670 -15.321   4.275  1.00  0.00           H  
ATOM   3712  HB  ILE A 238      10.784 -15.055   3.323  1.00  0.00           H  
ATOM   3713 1HG1 ILE A 238      11.175 -12.787   4.536  1.00  0.00           H  
ATOM   3714 2HG1 ILE A 238      12.871 -13.124   4.185  1.00  0.00           H  
ATOM   3715 1HG2 ILE A 238      10.257 -14.580   5.679  1.00  0.00           H  
ATOM   3716 2HG2 ILE A 238      10.951 -16.203   5.485  1.00  0.00           H  
ATOM   3717 3HG2 ILE A 238      11.956 -14.874   6.103  1.00  0.00           H  
ATOM   3718 1HD1 ILE A 238      11.883 -11.681   2.437  1.00  0.00           H  
ATOM   3719 2HD1 ILE A 238      12.331 -13.230   1.739  1.00  0.00           H  
ATOM   3720 3HD1 ILE A 238      10.640 -12.899   2.108  1.00  0.00           H  
ATOM   3721  N   ALA A 239      13.385 -17.787   4.418  1.00  0.00           N  
ATOM   3722  CA  ALA A 239      13.268 -19.236   4.365  1.00  0.00           C  
ATOM   3723  C   ALA A 239      13.129 -19.860   5.724  1.00  0.00           C  
ATOM   3724  O   ALA A 239      13.883 -19.560   6.662  1.00  0.00           O  
ATOM   3725  CB  ALA A 239      14.489 -19.815   3.682  1.00  0.00           C  
ATOM   3726  H   ALA A 239      14.074 -17.345   5.029  1.00  0.00           H  
ATOM   3727  HA  ALA A 239      12.372 -19.484   3.806  1.00  0.00           H  
ATOM   3728 1HB  ALA A 239      14.385 -20.896   3.619  1.00  0.00           H  
ATOM   3729 2HB  ALA A 239      14.584 -19.398   2.681  1.00  0.00           H  
ATOM   3730 3HB  ALA A 239      15.375 -19.558   4.262  1.00  0.00           H  
ATOM   3731  N   SER A 240      12.197 -20.800   5.800  1.00  0.00           N  
ATOM   3732  CA  SER A 240      11.911 -21.466   7.050  1.00  0.00           C  
ATOM   3733  C   SER A 240      11.593 -22.931   6.913  1.00  0.00           C  
ATOM   3734  O   SER A 240      11.150 -23.413   5.856  1.00  0.00           O  
ATOM   3735  CB  SER A 240      10.707 -20.806   7.692  1.00  0.00           C  
ATOM   3736  OG  SER A 240       9.547 -20.982   6.902  1.00  0.00           O  
ATOM   3737  H   SER A 240      11.608 -20.989   4.986  1.00  0.00           H  
ATOM   3738  HA  SER A 240      12.778 -21.365   7.702  1.00  0.00           H  
ATOM   3739 1HB  SER A 240      10.550 -21.227   8.688  1.00  0.00           H  
ATOM   3740 2HB  SER A 240      10.901 -19.759   7.817  1.00  0.00           H  
ATOM   3741  HG  SER A 240       9.757 -20.622   6.026  1.00  0.00           H  
ATOM   3742  N   THR A 241      11.713 -23.598   8.047  1.00  0.00           N  
ATOM   3743  CA  THR A 241      11.379 -25.002   8.186  1.00  0.00           C  
ATOM   3744  C   THR A 241      10.524 -25.158   9.437  1.00  0.00           C  
ATOM   3745  O   THR A 241      10.716 -24.438  10.416  1.00  0.00           O  
ATOM   3746  CB  THR A 241      12.674 -25.816   8.299  1.00  0.00           C  
ATOM   3747  OG1 THR A 241      12.389 -27.207   8.371  1.00  0.00           O  
ATOM   3748  CG2 THR A 241      13.421 -25.394   9.508  1.00  0.00           C  
ATOM   3749  H   THR A 241      12.110 -23.096   8.852  1.00  0.00           H  
ATOM   3750  HA  THR A 241      10.803 -25.341   7.327  1.00  0.00           H  
ATOM   3751  HB  THR A 241      13.288 -25.634   7.430  1.00  0.00           H  
ATOM   3752  HG1 THR A 241      12.242 -27.548   7.460  1.00  0.00           H  
ATOM   3753 1HG2 THR A 241      14.350 -25.959   9.584  1.00  0.00           H  
ATOM   3754 2HG2 THR A 241      13.646 -24.333   9.430  1.00  0.00           H  
ATOM   3755 3HG2 THR A 241      12.811 -25.574  10.396  1.00  0.00           H  
ATOM   3756  N   ASP A 242       9.558 -26.065   9.394  1.00  0.00           N  
ATOM   3757  CA  ASP A 242       8.680 -26.314  10.525  1.00  0.00           C  
ATOM   3758  C   ASP A 242       9.349 -27.219  11.549  1.00  0.00           C  
ATOM   3759  O   ASP A 242      10.430 -27.763  11.322  1.00  0.00           O  
ATOM   3760  CB  ASP A 242       7.339 -26.884  10.036  1.00  0.00           C  
ATOM   3761  CG  ASP A 242       6.143 -26.621  10.990  1.00  0.00           C  
ATOM   3762  OD1 ASP A 242       6.373 -26.119  12.073  1.00  0.00           O  
ATOM   3763  OD2 ASP A 242       5.021 -26.895  10.613  1.00  0.00           O  
ATOM   3764  H   ASP A 242       9.433 -26.623   8.546  1.00  0.00           H  
ATOM   3765  HA  ASP A 242       8.473 -25.361  11.010  1.00  0.00           H  
ATOM   3766 1HB  ASP A 242       7.110 -26.469   9.053  1.00  0.00           H  
ATOM   3767 2HB  ASP A 242       7.446 -27.963   9.902  1.00  0.00           H  
ATOM   3768  N   VAL A 243       8.706 -27.359  12.688  1.00  0.00           N  
ATOM   3769  CA  VAL A 243       9.230 -28.186  13.761  1.00  0.00           C  
ATOM   3770  C   VAL A 243       8.731 -29.625  13.705  1.00  0.00           C  
ATOM   3771  O   VAL A 243       7.530 -29.886  13.659  1.00  0.00           O  
ATOM   3772  CB  VAL A 243       8.843 -27.567  15.104  1.00  0.00           C  
ATOM   3773  CG1 VAL A 243       9.315 -28.422  16.254  1.00  0.00           C  
ATOM   3774  CG2 VAL A 243       9.430 -26.217  15.200  1.00  0.00           C  
ATOM   3775  H   VAL A 243       7.818 -26.865  12.791  1.00  0.00           H  
ATOM   3776  HA  VAL A 243      10.317 -28.193  13.684  1.00  0.00           H  
ATOM   3777  HB  VAL A 243       7.754 -27.499  15.168  1.00  0.00           H  
ATOM   3778 1HG1 VAL A 243       9.015 -27.965  17.178  1.00  0.00           H  
ATOM   3779 2HG1 VAL A 243       8.866 -29.385  16.183  1.00  0.00           H  
ATOM   3780 3HG1 VAL A 243      10.397 -28.517  16.226  1.00  0.00           H  
ATOM   3781 1HG2 VAL A 243       9.132 -25.817  16.133  1.00  0.00           H  
ATOM   3782 2HG2 VAL A 243      10.516 -26.277  15.149  1.00  0.00           H  
ATOM   3783 3HG2 VAL A 243       9.063 -25.589  14.388  1.00  0.00           H  
ATOM   3784  N   ASP A 244       9.653 -30.579  13.738  1.00  0.00           N  
ATOM   3785  CA  ASP A 244       9.238 -31.976  13.741  1.00  0.00           C  
ATOM   3786  C   ASP A 244       8.345 -32.191  14.939  1.00  0.00           C  
ATOM   3787  O   ASP A 244       8.659 -31.724  16.032  1.00  0.00           O  
ATOM   3788  CB  ASP A 244      10.408 -32.957  13.836  1.00  0.00           C  
ATOM   3789  CG  ASP A 244       9.949 -34.446  13.628  1.00  0.00           C  
ATOM   3790  OD1 ASP A 244       9.485 -35.080  14.585  1.00  0.00           O  
ATOM   3791  OD2 ASP A 244      10.067 -34.922  12.524  1.00  0.00           O  
ATOM   3792  H   ASP A 244      10.632 -30.333  13.759  1.00  0.00           H  
ATOM   3793  HA  ASP A 244       8.667 -32.181  12.835  1.00  0.00           H  
ATOM   3794 1HB  ASP A 244      11.155 -32.711  13.081  1.00  0.00           H  
ATOM   3795 2HB  ASP A 244      10.881 -32.867  14.813  1.00  0.00           H  
ATOM   3796  N   LYS A 245       7.272 -32.950  14.772  1.00  0.00           N  
ATOM   3797  CA  LYS A 245       6.355 -33.242  15.872  1.00  0.00           C  
ATOM   3798  C   LYS A 245       7.095 -33.644  17.159  1.00  0.00           C  
ATOM   3799  O   LYS A 245       6.684 -33.264  18.261  1.00  0.00           O  
ATOM   3800  CB  LYS A 245       5.391 -34.356  15.458  1.00  0.00           C  
ATOM   3801  CG  LYS A 245       4.349 -34.729  16.505  1.00  0.00           C  
ATOM   3802  CD  LYS A 245       3.393 -35.799  15.977  1.00  0.00           C  
ATOM   3803  CE  LYS A 245       2.376 -36.211  17.033  1.00  0.00           C  
ATOM   3804  NZ  LYS A 245       1.445 -37.259  16.527  1.00  0.00           N  
ATOM   3805  H   LYS A 245       7.079 -33.324  13.853  1.00  0.00           H  
ATOM   3806  HA  LYS A 245       5.781 -32.340  16.084  1.00  0.00           H  
ATOM   3807 1HB  LYS A 245       4.864 -34.060  14.552  1.00  0.00           H  
ATOM   3808 2HB  LYS A 245       5.965 -35.256  15.223  1.00  0.00           H  
ATOM   3809 1HG  LYS A 245       4.852 -35.110  17.395  1.00  0.00           H  
ATOM   3810 2HG  LYS A 245       3.777 -33.845  16.782  1.00  0.00           H  
ATOM   3811 1HD  LYS A 245       2.864 -35.415  15.103  1.00  0.00           H  
ATOM   3812 2HD  LYS A 245       3.965 -36.677  15.674  1.00  0.00           H  
ATOM   3813 1HE  LYS A 245       2.903 -36.598  17.904  1.00  0.00           H  
ATOM   3814 2HE  LYS A 245       1.796 -35.338  17.329  1.00  0.00           H  
ATOM   3815 1HZ  LYS A 245       0.788 -37.506  17.254  1.00  0.00           H  
ATOM   3816 2HZ  LYS A 245       0.943 -36.906  15.725  1.00  0.00           H  
ATOM   3817 3HZ  LYS A 245       1.973 -38.078  16.260  1.00  0.00           H  
ATOM   3818  N   THR A 246       8.205 -34.378  17.018  1.00  0.00           N  
ATOM   3819  CA  THR A 246       9.005 -34.874  18.127  1.00  0.00           C  
ATOM   3820  C   THR A 246       9.449 -33.754  19.071  1.00  0.00           C  
ATOM   3821  O   THR A 246       9.592 -33.974  20.274  1.00  0.00           O  
ATOM   3822  CB  THR A 246      10.266 -35.590  17.610  1.00  0.00           C  
ATOM   3823  OG1 THR A 246       9.888 -36.675  16.758  1.00  0.00           O  
ATOM   3824  CG2 THR A 246      11.083 -36.120  18.773  1.00  0.00           C  
ATOM   3825  H   THR A 246       8.532 -34.615  16.074  1.00  0.00           H  
ATOM   3826  HA  THR A 246       8.403 -35.582  18.694  1.00  0.00           H  
ATOM   3827  HB  THR A 246      10.869 -34.885  17.034  1.00  0.00           H  
ATOM   3828  HG1 THR A 246       9.637 -36.287  15.880  1.00  0.00           H  
ATOM   3829 1HG2 THR A 246      11.971 -36.620  18.391  1.00  0.00           H  
ATOM   3830 2HG2 THR A 246      11.378 -35.292  19.415  1.00  0.00           H  
ATOM   3831 3HG2 THR A 246      10.484 -36.828  19.343  1.00  0.00           H  
ATOM   3832  N   GLY A 247       9.755 -32.576  18.515  1.00  0.00           N  
ATOM   3833  CA  GLY A 247      10.260 -31.455  19.294  1.00  0.00           C  
ATOM   3834  C   GLY A 247       9.176 -30.721  20.089  1.00  0.00           C  
ATOM   3835  O   GLY A 247       9.496 -29.874  20.925  1.00  0.00           O  
ATOM   3836  H   GLY A 247       9.570 -32.438  17.525  1.00  0.00           H  
ATOM   3837 1HA  GLY A 247      11.027 -31.817  19.978  1.00  0.00           H  
ATOM   3838 2HA  GLY A 247      10.746 -30.752  18.620  1.00  0.00           H  
ATOM   3839  N   ALA A 248       7.899 -31.007  19.811  1.00  0.00           N  
ATOM   3840  CA  ALA A 248       6.779 -30.383  20.517  1.00  0.00           C  
ATOM   3841  C   ALA A 248       6.887 -28.856  20.657  1.00  0.00           C  
ATOM   3842  O   ALA A 248       6.688 -28.332  21.754  1.00  0.00           O  
ATOM   3843  CB  ALA A 248       6.653 -30.999  21.900  1.00  0.00           C  
ATOM   3844  H   ALA A 248       7.678 -31.729  19.125  1.00  0.00           H  
ATOM   3845  HA  ALA A 248       5.875 -30.602  19.948  1.00  0.00           H  
ATOM   3846 1HB  ALA A 248       5.789 -30.575  22.408  1.00  0.00           H  
ATOM   3847 2HB  ALA A 248       6.529 -32.078  21.804  1.00  0.00           H  
ATOM   3848 3HB  ALA A 248       7.552 -30.788  22.477  1.00  0.00           H  
ATOM   3849  N   SER A 249       7.174 -28.128  19.575  1.00  0.00           N  
ATOM   3850  CA  SER A 249       7.311 -26.675  19.712  1.00  0.00           C  
ATOM   3851  C   SER A 249       7.032 -25.959  18.416  1.00  0.00           C  
ATOM   3852  O   SER A 249       6.666 -26.568  17.413  1.00  0.00           O  
ATOM   3853  CB  SER A 249       8.708 -26.253  20.118  1.00  0.00           C  
ATOM   3854  OG  SER A 249       9.600 -26.338  19.032  1.00  0.00           O  
ATOM   3855  H   SER A 249       7.318 -28.584  18.686  1.00  0.00           H  
ATOM   3856  HA  SER A 249       6.595 -26.326  20.458  1.00  0.00           H  
ATOM   3857 1HB  SER A 249       8.685 -25.236  20.498  1.00  0.00           H  
ATOM   3858 2HB  SER A 249       9.061 -26.893  20.928  1.00  0.00           H  
ATOM   3859  HG  SER A 249       9.798 -27.277  18.931  1.00  0.00           H  
ATOM   3860  N   TYR A 250       7.166 -24.641  18.469  1.00  0.00           N  
ATOM   3861  CA  TYR A 250       6.980 -23.785  17.319  1.00  0.00           C  
ATOM   3862  C   TYR A 250       8.275 -23.053  16.967  1.00  0.00           C  
ATOM   3863  O   TYR A 250       8.252 -21.995  16.328  1.00  0.00           O  
ATOM   3864  CB  TYR A 250       5.842 -22.807  17.578  1.00  0.00           C  
ATOM   3865  CG  TYR A 250       4.526 -23.511  17.829  1.00  0.00           C  
ATOM   3866  CD1 TYR A 250       4.119 -23.780  19.128  1.00  0.00           C  
ATOM   3867  CD2 TYR A 250       3.734 -23.899  16.760  1.00  0.00           C  
ATOM   3868  CE1 TYR A 250       2.923 -24.434  19.355  1.00  0.00           C  
ATOM   3869  CE2 TYR A 250       2.539 -24.552  16.987  1.00  0.00           C  
ATOM   3870  CZ  TYR A 250       2.133 -24.820  18.277  1.00  0.00           C  
ATOM   3871  OH  TYR A 250       0.941 -25.473  18.501  1.00  0.00           O  
ATOM   3872  H   TYR A 250       7.438 -24.216  19.343  1.00  0.00           H  
ATOM   3873  HA  TYR A 250       6.714 -24.405  16.462  1.00  0.00           H  
ATOM   3874 1HB  TYR A 250       6.074 -22.188  18.446  1.00  0.00           H  
ATOM   3875 2HB  TYR A 250       5.721 -22.147  16.720  1.00  0.00           H  
ATOM   3876  HD1 TYR A 250       4.743 -23.478  19.969  1.00  0.00           H  
ATOM   3877  HD2 TYR A 250       4.056 -23.691  15.739  1.00  0.00           H  
ATOM   3878  HE1 TYR A 250       2.601 -24.647  20.375  1.00  0.00           H  
ATOM   3879  HE2 TYR A 250       1.918 -24.858  16.145  1.00  0.00           H  
ATOM   3880  HH  TYR A 250       0.810 -25.583  19.446  1.00  0.00           H  
ATOM   3881  N   TYR A 251       9.430 -23.618  17.346  1.00  0.00           N  
ATOM   3882  CA  TYR A 251      10.693 -22.956  17.015  1.00  0.00           C  
ATOM   3883  C   TYR A 251      11.077 -23.177  15.551  1.00  0.00           C  
ATOM   3884  O   TYR A 251      11.986 -23.936  15.199  1.00  0.00           O  
ATOM   3885  CB  TYR A 251      11.820 -23.407  17.941  1.00  0.00           C  
ATOM   3886  CG  TYR A 251      11.651 -22.915  19.369  1.00  0.00           C  
ATOM   3887  CD1 TYR A 251      11.351 -23.801  20.390  1.00  0.00           C  
ATOM   3888  CD2 TYR A 251      11.781 -21.560  19.648  1.00  0.00           C  
ATOM   3889  CE1 TYR A 251      11.184 -23.343  21.683  1.00  0.00           C  
ATOM   3890  CE2 TYR A 251      11.613 -21.099  20.941  1.00  0.00           C  
ATOM   3891  CZ  TYR A 251      11.315 -21.987  21.957  1.00  0.00           C  
ATOM   3892  OH  TYR A 251      11.148 -21.531  23.246  1.00  0.00           O  
ATOM   3893  H   TYR A 251       9.438 -24.504  17.862  1.00  0.00           H  
ATOM   3894  HA  TYR A 251      10.565 -21.881  17.155  1.00  0.00           H  
ATOM   3895 1HB  TYR A 251      11.861 -24.499  17.958  1.00  0.00           H  
ATOM   3896 2HB  TYR A 251      12.775 -23.044  17.561  1.00  0.00           H  
ATOM   3897  HD1 TYR A 251      11.254 -24.859  20.176  1.00  0.00           H  
ATOM   3898  HD2 TYR A 251      12.014 -20.858  18.843  1.00  0.00           H  
ATOM   3899  HE1 TYR A 251      10.949 -24.045  22.484  1.00  0.00           H  
ATOM   3900  HE2 TYR A 251      11.716 -20.036  21.158  1.00  0.00           H  
ATOM   3901  HH  TYR A 251      11.280 -20.580  23.268  1.00  0.00           H  
ATOM   3902  N   GLY A 252      10.368 -22.458  14.700  1.00  0.00           N  
ATOM   3903  CA  GLY A 252      10.487 -22.542  13.253  1.00  0.00           C  
ATOM   3904  C   GLY A 252      11.776 -21.904  12.769  1.00  0.00           C  
ATOM   3905  O   GLY A 252      11.790 -20.731  12.389  1.00  0.00           O  
ATOM   3906  H   GLY A 252       9.649 -21.864  15.107  1.00  0.00           H  
ATOM   3907 1HA  GLY A 252      10.453 -23.587  12.939  1.00  0.00           H  
ATOM   3908 2HA  GLY A 252       9.636 -22.043  12.791  1.00  0.00           H  
ATOM   3909  N   GLU A 253      12.856 -22.692  12.795  1.00  0.00           N  
ATOM   3910  CA  GLU A 253      14.176 -22.226  12.372  1.00  0.00           C  
ATOM   3911  C   GLU A 253      14.042 -21.441  11.080  1.00  0.00           C  
ATOM   3912  O   GLU A 253      13.383 -21.861  10.118  1.00  0.00           O  
ATOM   3913  CB  GLU A 253      15.154 -23.388  12.195  1.00  0.00           C  
ATOM   3914  CG  GLU A 253      16.562 -22.982  11.770  1.00  0.00           C  
ATOM   3915  CD  GLU A 253      17.502 -24.157  11.651  1.00  0.00           C  
ATOM   3916  OE1 GLU A 253      17.088 -25.260  11.917  1.00  0.00           O  
ATOM   3917  OE2 GLU A 253      18.638 -23.947  11.293  1.00  0.00           O  
ATOM   3918  H   GLU A 253      12.733 -23.621  13.192  1.00  0.00           H  
ATOM   3919  HA  GLU A 253      14.571 -21.557  13.137  1.00  0.00           H  
ATOM   3920 1HB  GLU A 253      15.235 -23.933  13.135  1.00  0.00           H  
ATOM   3921 2HB  GLU A 253      14.777 -24.070  11.468  1.00  0.00           H  
ATOM   3922 1HG  GLU A 253      16.505 -22.487  10.799  1.00  0.00           H  
ATOM   3923 2HG  GLU A 253      16.961 -22.265  12.488  1.00  0.00           H  
ATOM   3924  N   GLN A 254      14.668 -20.270  11.097  1.00  0.00           N  
ATOM   3925  CA  GLN A 254      14.545 -19.280  10.048  1.00  0.00           C  
ATOM   3926  C   GLN A 254      15.811 -18.500   9.708  1.00  0.00           C  
ATOM   3927  O   GLN A 254      16.536 -18.060  10.605  1.00  0.00           O  
ATOM   3928  CB  GLN A 254      13.539 -18.283  10.547  1.00  0.00           C  
ATOM   3929  CG  GLN A 254      13.258 -17.167   9.703  1.00  0.00           C  
ATOM   3930  CD  GLN A 254      12.200 -17.354   8.731  1.00  0.00           C  
ATOM   3931  OE1 GLN A 254      11.039 -17.533   9.117  1.00  0.00           O  
ATOM   3932  NE2 GLN A 254      12.522 -17.289   7.487  1.00  0.00           N  
ATOM   3933  H   GLN A 254      15.211 -20.034  11.913  1.00  0.00           H  
ATOM   3934  HA  GLN A 254      14.193 -19.779   9.147  1.00  0.00           H  
ATOM   3935 1HB  GLN A 254      12.608 -18.805  10.741  1.00  0.00           H  
ATOM   3936 2HB  GLN A 254      13.887 -17.887  11.487  1.00  0.00           H  
ATOM   3937 1HG  GLN A 254      12.936 -16.472  10.398  1.00  0.00           H  
ATOM   3938 2HG  GLN A 254      14.138 -16.805   9.204  1.00  0.00           H  
ATOM   3939 1HE2 GLN A 254      11.805 -17.402   6.803  1.00  0.00           H  
ATOM   3940 2HE2 GLN A 254      13.491 -17.134   7.228  1.00  0.00           H  
ATOM   3941  N   THR A 255      16.050 -18.323   8.407  1.00  0.00           N  
ATOM   3942  CA  THR A 255      17.156 -17.503   7.910  1.00  0.00           C  
ATOM   3943  C   THR A 255      16.647 -16.485   6.867  1.00  0.00           C  
ATOM   3944  O   THR A 255      15.569 -16.682   6.291  1.00  0.00           O  
ATOM   3945  CB  THR A 255      18.238 -18.406   7.288  1.00  0.00           C  
ATOM   3946  OG1 THR A 255      17.680 -19.100   6.182  1.00  0.00           O  
ATOM   3947  CG2 THR A 255      18.752 -19.432   8.286  1.00  0.00           C  
ATOM   3948  H   THR A 255      15.404 -18.752   7.740  1.00  0.00           H  
ATOM   3949  HA  THR A 255      17.591 -16.947   8.742  1.00  0.00           H  
ATOM   3950  HB  THR A 255      19.070 -17.787   6.950  1.00  0.00           H  
ATOM   3951  HG1 THR A 255      16.811 -19.437   6.440  1.00  0.00           H  
ATOM   3952 1HG2 THR A 255      19.512 -20.049   7.809  1.00  0.00           H  
ATOM   3953 2HG2 THR A 255      19.186 -18.916   9.144  1.00  0.00           H  
ATOM   3954 3HG2 THR A 255      17.934 -20.068   8.620  1.00  0.00           H  
ATOM   3955  N   LEU A 256      17.410 -15.402   6.626  1.00  0.00           N  
ATOM   3956  CA  LEU A 256      17.041 -14.448   5.552  1.00  0.00           C  
ATOM   3957  C   LEU A 256      18.199 -14.352   4.556  1.00  0.00           C  
ATOM   3958  O   LEU A 256      19.298 -13.932   4.911  1.00  0.00           O  
ATOM   3959  CB  LEU A 256      16.720 -13.057   6.112  1.00  0.00           C  
ATOM   3960  CG  LEU A 256      15.998 -12.055   5.213  1.00  0.00           C  
ATOM   3961  CD1 LEU A 256      15.504 -10.958   6.095  1.00  0.00           C  
ATOM   3962  CD2 LEU A 256      16.921 -11.511   4.153  1.00  0.00           C  
ATOM   3963  H   LEU A 256      18.269 -15.260   7.167  1.00  0.00           H  
ATOM   3964  HA  LEU A 256      16.165 -14.821   5.029  1.00  0.00           H  
ATOM   3965 1HB  LEU A 256      16.168 -13.159   7.028  1.00  0.00           H  
ATOM   3966 2HB  LEU A 256      17.620 -12.579   6.325  1.00  0.00           H  
ATOM   3967  HG  LEU A 256      15.143 -12.525   4.730  1.00  0.00           H  
ATOM   3968 1HD1 LEU A 256      14.984 -10.217   5.499  1.00  0.00           H  
ATOM   3969 2HD1 LEU A 256      14.833 -11.363   6.838  1.00  0.00           H  
ATOM   3970 3HD1 LEU A 256      16.345 -10.494   6.596  1.00  0.00           H  
ATOM   3971 1HD2 LEU A 256      16.384 -10.785   3.559  1.00  0.00           H  
ATOM   3972 2HD2 LEU A 256      17.775 -11.041   4.618  1.00  0.00           H  
ATOM   3973 3HD2 LEU A 256      17.260 -12.304   3.518  1.00  0.00           H  
ATOM   3974  N   HIS A 257      18.009 -14.806   3.328  1.00  0.00           N  
ATOM   3975  CA  HIS A 257      19.145 -14.815   2.418  1.00  0.00           C  
ATOM   3976  C   HIS A 257      19.069 -13.635   1.467  1.00  0.00           C  
ATOM   3977  O   HIS A 257      17.997 -13.127   1.153  1.00  0.00           O  
ATOM   3978  CB  HIS A 257      19.205 -16.089   1.567  1.00  0.00           C  
ATOM   3979  CG  HIS A 257      19.087 -17.359   2.327  1.00  0.00           C  
ATOM   3980  ND1 HIS A 257      19.037 -18.585   1.716  1.00  0.00           N  
ATOM   3981  CD2 HIS A 257      18.941 -17.594   3.634  1.00  0.00           C  
ATOM   3982  CE1 HIS A 257      18.890 -19.517   2.632  1.00  0.00           C  
ATOM   3983  NE2 HIS A 257      18.819 -18.925   3.797  1.00  0.00           N  
ATOM   3984  H   HIS A 257      17.093 -15.126   3.040  1.00  0.00           H  
ATOM   3985  HA  HIS A 257      20.077 -14.733   2.969  1.00  0.00           H  
ATOM   3986 1HB  HIS A 257      18.481 -16.060   0.793  1.00  0.00           H  
ATOM   3987 2HB  HIS A 257      20.177 -16.112   1.068  1.00  0.00           H  
ATOM   3988  HD2 HIS A 257      18.905 -16.884   4.430  1.00  0.00           H  
ATOM   3989  HE1 HIS A 257      18.820 -20.585   2.444  1.00  0.00           H  
ATOM   3990  HE2 HIS A 257      18.675 -19.317   4.714  1.00  0.00           H  
ATOM   3991  N   TYR A 258      20.210 -13.230   0.977  1.00  0.00           N  
ATOM   3992  CA  TYR A 258      20.310 -12.228  -0.061  1.00  0.00           C  
ATOM   3993  C   TYR A 258      20.970 -12.868  -1.255  1.00  0.00           C  
ATOM   3994  O   TYR A 258      22.059 -13.441  -1.130  1.00  0.00           O  
ATOM   3995  CB  TYR A 258      21.154 -11.070   0.437  1.00  0.00           C  
ATOM   3996  CG  TYR A 258      21.513 -10.046  -0.547  1.00  0.00           C  
ATOM   3997  CD1 TYR A 258      20.699  -8.972  -0.802  1.00  0.00           C  
ATOM   3998  CD2 TYR A 258      22.711 -10.201  -1.222  1.00  0.00           C  
ATOM   3999  CE1 TYR A 258      21.101  -8.045  -1.726  1.00  0.00           C  
ATOM   4000  CE2 TYR A 258      23.101  -9.287  -2.151  1.00  0.00           C  
ATOM   4001  CZ  TYR A 258      22.305  -8.204  -2.411  1.00  0.00           C  
ATOM   4002  OH  TYR A 258      22.701  -7.265  -3.342  1.00  0.00           O  
ATOM   4003  H   TYR A 258      21.066 -13.640   1.330  1.00  0.00           H  
ATOM   4004  HA  TYR A 258      19.315 -11.888  -0.350  1.00  0.00           H  
ATOM   4005 1HB  TYR A 258      20.610 -10.572   1.238  1.00  0.00           H  
ATOM   4006 2HB  TYR A 258      22.076 -11.466   0.851  1.00  0.00           H  
ATOM   4007  HD1 TYR A 258      19.761  -8.853  -0.274  1.00  0.00           H  
ATOM   4008  HD2 TYR A 258      23.344 -11.058  -1.007  1.00  0.00           H  
ATOM   4009  HE1 TYR A 258      20.485  -7.195  -1.931  1.00  0.00           H  
ATOM   4010  HE2 TYR A 258      24.046  -9.411  -2.672  1.00  0.00           H  
ATOM   4011  HH  TYR A 258      23.586  -7.472  -3.647  1.00  0.00           H  
ATOM   4012  N   ILE A 259      20.330 -12.772  -2.411  1.00  0.00           N  
ATOM   4013  CA  ILE A 259      20.916 -13.344  -3.605  1.00  0.00           C  
ATOM   4014  C   ILE A 259      21.033 -12.245  -4.655  1.00  0.00           C  
ATOM   4015  O   ILE A 259      20.044 -11.582  -4.979  1.00  0.00           O  
ATOM   4016  CB  ILE A 259      20.048 -14.486  -4.166  1.00  0.00           C  
ATOM   4017  CG1 ILE A 259      19.795 -15.584  -3.136  1.00  0.00           C  
ATOM   4018  CG2 ILE A 259      20.791 -15.114  -5.283  1.00  0.00           C  
ATOM   4019  CD1 ILE A 259      18.801 -16.615  -3.637  1.00  0.00           C  
ATOM   4020  H   ILE A 259      19.417 -12.318  -2.450  1.00  0.00           H  
ATOM   4021  HA  ILE A 259      21.915 -13.718  -3.386  1.00  0.00           H  
ATOM   4022  HB  ILE A 259      19.091 -14.096  -4.512  1.00  0.00           H  
ATOM   4023 1HG1 ILE A 259      20.734 -16.082  -2.885  1.00  0.00           H  
ATOM   4024 2HG1 ILE A 259      19.382 -15.137  -2.230  1.00  0.00           H  
ATOM   4025 1HG2 ILE A 259      20.210 -15.927  -5.708  1.00  0.00           H  
ATOM   4026 2HG2 ILE A 259      20.993 -14.374  -6.036  1.00  0.00           H  
ATOM   4027 3HG2 ILE A 259      21.735 -15.504  -4.904  1.00  0.00           H  
ATOM   4028 1HD1 ILE A 259      18.631 -17.359  -2.868  1.00  0.00           H  
ATOM   4029 2HD1 ILE A 259      17.861 -16.120  -3.873  1.00  0.00           H  
ATOM   4030 3HD1 ILE A 259      19.185 -17.104  -4.536  1.00  0.00           H  
ATOM   4031  N   ALA A 260      22.232 -12.015  -5.171  1.00  0.00           N  
ATOM   4032  CA  ALA A 260      22.418 -10.967  -6.163  1.00  0.00           C  
ATOM   4033  C   ALA A 260      22.481 -11.522  -7.567  1.00  0.00           C  
ATOM   4034  O   ALA A 260      22.966 -12.628  -7.795  1.00  0.00           O  
ATOM   4035  CB  ALA A 260      23.675 -10.193  -5.888  1.00  0.00           C  
ATOM   4036  H   ALA A 260      23.045 -12.559  -4.879  1.00  0.00           H  
ATOM   4037  HA  ALA A 260      21.576 -10.286  -6.105  1.00  0.00           H  
ATOM   4038 1HB  ALA A 260      23.784  -9.398  -6.623  1.00  0.00           H  
ATOM   4039 2HB  ALA A 260      23.625  -9.765  -4.906  1.00  0.00           H  
ATOM   4040 3HB  ALA A 260      24.523 -10.865  -5.942  1.00  0.00           H  
ATOM   4041  N   THR A 261      22.113 -10.690  -8.527  1.00  0.00           N  
ATOM   4042  CA  THR A 261      22.167 -11.042  -9.939  1.00  0.00           C  
ATOM   4043  C   THR A 261      23.597 -11.103 -10.472  1.00  0.00           C  
ATOM   4044  O   THR A 261      23.839 -11.585 -11.574  1.00  0.00           O  
ATOM   4045  CB  THR A 261      21.325 -10.042 -10.739  1.00  0.00           C  
ATOM   4046  OG1 THR A 261      21.813  -8.718 -10.504  1.00  0.00           O  
ATOM   4047  CG2 THR A 261      19.874 -10.154 -10.319  1.00  0.00           C  
ATOM   4048  H   THR A 261      21.735  -9.780  -8.261  1.00  0.00           H  
ATOM   4049  HA  THR A 261      21.723 -12.032 -10.059  1.00  0.00           H  
ATOM   4050  HB  THR A 261      21.410 -10.246 -11.791  1.00  0.00           H  
ATOM   4051  HG1 THR A 261      21.786  -8.535  -9.548  1.00  0.00           H  
ATOM   4052 1HG2 THR A 261      19.276  -9.445 -10.884  1.00  0.00           H  
ATOM   4053 2HG2 THR A 261      19.521 -11.164 -10.516  1.00  0.00           H  
ATOM   4054 3HG2 THR A 261      19.786  -9.944  -9.259  1.00  0.00           H  
ATOM   4055  N   ASN A 262      24.553 -10.611  -9.685  1.00  0.00           N  
ATOM   4056  CA  ASN A 262      25.957 -10.664 -10.063  1.00  0.00           C  
ATOM   4057  C   ASN A 262      26.645 -11.936  -9.549  1.00  0.00           C  
ATOM   4058  O   ASN A 262      27.861 -12.080  -9.683  1.00  0.00           O  
ATOM   4059  CB  ASN A 262      26.678  -9.421  -9.590  1.00  0.00           C  
ATOM   4060  CG  ASN A 262      26.774  -9.294  -8.095  1.00  0.00           C  
ATOM   4061  OD1 ASN A 262      26.491 -10.210  -7.316  1.00  0.00           O  
ATOM   4062  ND2 ASN A 262      27.169  -8.118  -7.668  1.00  0.00           N  
ATOM   4063  H   ASN A 262      24.286 -10.205  -8.801  1.00  0.00           H  
ATOM   4064  HA  ASN A 262      26.016 -10.691 -11.152  1.00  0.00           H  
ATOM   4065 1HB  ASN A 262      27.688  -9.416 -10.002  1.00  0.00           H  
ATOM   4066 2HB  ASN A 262      26.166  -8.541  -9.980  1.00  0.00           H  
ATOM   4067 1HD2 ASN A 262      27.255  -7.944  -6.687  1.00  0.00           H  
ATOM   4068 2HD2 ASN A 262      27.386  -7.395  -8.323  1.00  0.00           H  
ATOM   4069  N   GLY A 263      25.869 -12.863  -8.974  1.00  0.00           N  
ATOM   4070  CA  GLY A 263      26.401 -14.130  -8.482  1.00  0.00           C  
ATOM   4071  C   GLY A 263      26.773 -14.144  -7.001  1.00  0.00           C  
ATOM   4072  O   GLY A 263      27.025 -15.212  -6.436  1.00  0.00           O  
ATOM   4073  H   GLY A 263      24.871 -12.699  -8.852  1.00  0.00           H  
ATOM   4074 1HA  GLY A 263      25.667 -14.908  -8.660  1.00  0.00           H  
ATOM   4075 2HA  GLY A 263      27.273 -14.400  -9.073  1.00  0.00           H  
ATOM   4076  N   GLU A 264      26.804 -12.984  -6.356  1.00  0.00           N  
ATOM   4077  CA  GLU A 264      27.148 -12.945  -4.939  1.00  0.00           C  
ATOM   4078  C   GLU A 264      25.935 -13.247  -4.069  1.00  0.00           C  
ATOM   4079  O   GLU A 264      24.789 -13.084  -4.494  1.00  0.00           O  
ATOM   4080  CB  GLU A 264      27.753 -11.596  -4.538  1.00  0.00           C  
ATOM   4081  CG  GLU A 264      29.101 -11.275  -5.209  1.00  0.00           C  
ATOM   4082  CD  GLU A 264      29.719  -9.964  -4.740  1.00  0.00           C  
ATOM   4083  OE1 GLU A 264      29.029  -9.185  -4.111  1.00  0.00           O  
ATOM   4084  OE2 GLU A 264      30.877  -9.746  -4.997  1.00  0.00           O  
ATOM   4085  H   GLU A 264      26.604 -12.114  -6.849  1.00  0.00           H  
ATOM   4086  HA  GLU A 264      27.894 -13.715  -4.745  1.00  0.00           H  
ATOM   4087 1HB  GLU A 264      27.053 -10.800  -4.786  1.00  0.00           H  
ATOM   4088 2HB  GLU A 264      27.901 -11.574  -3.459  1.00  0.00           H  
ATOM   4089 1HG  GLU A 264      29.796 -12.086  -4.999  1.00  0.00           H  
ATOM   4090 2HG  GLU A 264      28.950 -11.236  -6.290  1.00  0.00           H  
ATOM   4091  N   SER A 265      26.185 -13.680  -2.843  1.00  0.00           N  
ATOM   4092  CA  SER A 265      25.093 -13.924  -1.913  1.00  0.00           C  
ATOM   4093  C   SER A 265      25.557 -13.725  -0.483  1.00  0.00           C  
ATOM   4094  O   SER A 265      26.757 -13.706  -0.198  1.00  0.00           O  
ATOM   4095  CB  SER A 265      24.560 -15.340  -2.062  1.00  0.00           C  
ATOM   4096  OG  SER A 265      25.513 -16.270  -1.638  1.00  0.00           O  
ATOM   4097  H   SER A 265      27.139 -13.822  -2.545  1.00  0.00           H  
ATOM   4098  HA  SER A 265      24.294 -13.212  -2.118  1.00  0.00           H  
ATOM   4099 1HB  SER A 265      23.651 -15.451  -1.469  1.00  0.00           H  
ATOM   4100 2HB  SER A 265      24.294 -15.526  -3.102  1.00  0.00           H  
ATOM   4101  HG  SER A 265      25.682 -16.055  -0.714  1.00  0.00           H  
ATOM   4102  N   ALA A 266      24.597 -13.597   0.417  1.00  0.00           N  
ATOM   4103  CA  ALA A 266      24.889 -13.456   1.837  1.00  0.00           C  
ATOM   4104  C   ALA A 266      23.717 -13.951   2.671  1.00  0.00           C  
ATOM   4105  O   ALA A 266      22.580 -13.968   2.206  1.00  0.00           O  
ATOM   4106  CB  ALA A 266      25.204 -12.006   2.152  1.00  0.00           C  
ATOM   4107  H   ALA A 266      23.634 -13.593   0.081  1.00  0.00           H  
ATOM   4108  HA  ALA A 266      25.756 -14.072   2.076  1.00  0.00           H  
ATOM   4109 1HB  ALA A 266      25.438 -11.906   3.210  1.00  0.00           H  
ATOM   4110 2HB  ALA A 266      26.058 -11.675   1.564  1.00  0.00           H  
ATOM   4111 3HB  ALA A 266      24.352 -11.382   1.911  1.00  0.00           H  
ATOM   4112  N   VAL A 267      23.979 -14.373   3.902  1.00  0.00           N  
ATOM   4113  CA  VAL A 267      22.886 -14.837   4.755  1.00  0.00           C  
ATOM   4114  C   VAL A 267      22.813 -14.138   6.091  1.00  0.00           C  
ATOM   4115  O   VAL A 267      23.812 -14.023   6.805  1.00  0.00           O  
ATOM   4116  CB  VAL A 267      22.982 -16.364   4.994  1.00  0.00           C  
ATOM   4117  CG1 VAL A 267      21.857 -16.823   5.940  1.00  0.00           C  
ATOM   4118  CG2 VAL A 267      22.873 -17.098   3.659  1.00  0.00           C  
ATOM   4119  H   VAL A 267      24.927 -14.362   4.255  1.00  0.00           H  
ATOM   4120  HA  VAL A 267      21.947 -14.642   4.245  1.00  0.00           H  
ATOM   4121  HB  VAL A 267      23.934 -16.603   5.467  1.00  0.00           H  
ATOM   4122 1HG1 VAL A 267      21.927 -17.895   6.101  1.00  0.00           H  
ATOM   4123 2HG1 VAL A 267      21.946 -16.319   6.896  1.00  0.00           H  
ATOM   4124 3HG1 VAL A 267      20.904 -16.585   5.502  1.00  0.00           H  
ATOM   4125 1HG2 VAL A 267      22.938 -18.165   3.842  1.00  0.00           H  
ATOM   4126 2HG2 VAL A 267      21.917 -16.866   3.195  1.00  0.00           H  
ATOM   4127 3HG2 VAL A 267      23.677 -16.798   2.995  1.00  0.00           H  
ATOM   4128  N   VAL A 268      21.613 -13.693   6.436  1.00  0.00           N  
ATOM   4129  CA  VAL A 268      21.374 -13.095   7.723  1.00  0.00           C  
ATOM   4130  C   VAL A 268      21.153 -14.158   8.766  1.00  0.00           C  
ATOM   4131  O   VAL A 268      20.225 -14.977   8.657  1.00  0.00           O  
ATOM   4132  CB  VAL A 268      20.076 -12.275   7.746  1.00  0.00           C  
ATOM   4133  CG1 VAL A 268      19.822 -11.778   9.114  1.00  0.00           C  
ATOM   4134  CG2 VAL A 268      20.105 -11.105   6.778  1.00  0.00           C  
ATOM   4135  H   VAL A 268      20.834 -13.794   5.798  1.00  0.00           H  
ATOM   4136  HA  VAL A 268      22.229 -12.475   7.998  1.00  0.00           H  
ATOM   4137  HB  VAL A 268      19.286 -12.930   7.505  1.00  0.00           H  
ATOM   4138 1HG1 VAL A 268      18.882 -11.239   9.121  1.00  0.00           H  
ATOM   4139 2HG1 VAL A 268      19.756 -12.609   9.795  1.00  0.00           H  
ATOM   4140 3HG1 VAL A 268      20.631 -11.131   9.412  1.00  0.00           H  
ATOM   4141 1HG2 VAL A 268      19.159 -10.568   6.824  1.00  0.00           H  
ATOM   4142 2HG2 VAL A 268      20.902 -10.429   7.049  1.00  0.00           H  
ATOM   4143 3HG2 VAL A 268      20.250 -11.487   5.778  1.00  0.00           H  
ATOM   4144  N   GLN A 269      21.967 -14.089   9.803  1.00  0.00           N  
ATOM   4145  CA  GLN A 269      21.810 -14.919  10.973  1.00  0.00           C  
ATOM   4146  C   GLN A 269      21.040 -14.065  11.932  1.00  0.00           C  
ATOM   4147  O   GLN A 269      21.473 -12.964  12.270  1.00  0.00           O  
ATOM   4148  CB  GLN A 269      23.138 -15.371  11.574  1.00  0.00           C  
ATOM   4149  CG  GLN A 269      22.977 -16.095  12.916  1.00  0.00           C  
ATOM   4150  CD  GLN A 269      22.205 -17.396  12.820  1.00  0.00           C  
ATOM   4151  OE1 GLN A 269      22.604 -18.338  12.119  1.00  0.00           O  
ATOM   4152  NE2 GLN A 269      21.073 -17.451  13.535  1.00  0.00           N  
ATOM   4153  H   GLN A 269      22.716 -13.412   9.776  1.00  0.00           H  
ATOM   4154  HA  GLN A 269      21.211 -15.797  10.730  1.00  0.00           H  
ATOM   4155 1HB  GLN A 269      23.644 -16.042  10.880  1.00  0.00           H  
ATOM   4156 2HB  GLN A 269      23.784 -14.507  11.729  1.00  0.00           H  
ATOM   4157 1HG  GLN A 269      23.966 -16.321  13.310  1.00  0.00           H  
ATOM   4158 2HG  GLN A 269      22.443 -15.438  13.608  1.00  0.00           H  
ATOM   4159 1HE2 GLN A 269      20.508 -18.280  13.514  1.00  0.00           H  
ATOM   4160 2HE2 GLN A 269      20.777 -16.639  14.113  1.00  0.00           H  
ATOM   4161  N   LEU A 270      19.871 -14.514  12.317  1.00  0.00           N  
ATOM   4162  CA  LEU A 270      19.073 -13.672  13.159  1.00  0.00           C  
ATOM   4163  C   LEU A 270      19.679 -13.684  14.572  1.00  0.00           C  
ATOM   4164  O   LEU A 270      20.168 -14.730  15.011  1.00  0.00           O  
ATOM   4165  CB  LEU A 270      17.638 -14.204  13.171  1.00  0.00           C  
ATOM   4166  CG  LEU A 270      16.944 -14.205  11.793  1.00  0.00           C  
ATOM   4167  CD1 LEU A 270      15.579 -14.885  11.910  1.00  0.00           C  
ATOM   4168  CD2 LEU A 270      16.813 -12.763  11.287  1.00  0.00           C  
ATOM   4169  H   LEU A 270      19.539 -15.422  12.017  1.00  0.00           H  
ATOM   4170  HA  LEU A 270      19.053 -12.692  12.712  1.00  0.00           H  
ATOM   4171 1HB  LEU A 270      17.638 -15.227  13.549  1.00  0.00           H  
ATOM   4172 2HB  LEU A 270      17.039 -13.595  13.846  1.00  0.00           H  
ATOM   4173  HG  LEU A 270      17.546 -14.782  11.085  1.00  0.00           H  
ATOM   4174 1HD1 LEU A 270      15.115 -14.902  10.941  1.00  0.00           H  
ATOM   4175 2HD1 LEU A 270      15.705 -15.913  12.262  1.00  0.00           H  
ATOM   4176 3HD1 LEU A 270      14.950 -14.345  12.608  1.00  0.00           H  
ATOM   4177 1HD2 LEU A 270      16.337 -12.754  10.310  1.00  0.00           H  
ATOM   4178 2HD2 LEU A 270      16.219 -12.196  11.981  1.00  0.00           H  
ATOM   4179 3HD2 LEU A 270      17.798 -12.315  11.214  1.00  0.00           H  
ATOM   4180  N   PRO A 271      19.699 -12.525  15.275  1.00  0.00           N  
ATOM   4181  CA  PRO A 271      20.040 -12.327  16.686  1.00  0.00           C  
ATOM   4182  C   PRO A 271      19.169 -13.131  17.643  1.00  0.00           C  
ATOM   4183  O   PRO A 271      19.530 -13.333  18.804  1.00  0.00           O  
ATOM   4184  CB  PRO A 271      19.820 -10.823  16.871  1.00  0.00           C  
ATOM   4185  CG  PRO A 271      20.068 -10.241  15.515  1.00  0.00           C  
ATOM   4186  CD  PRO A 271      19.556 -11.263  14.538  1.00  0.00           C  
ATOM   4187  HA  PRO A 271      21.100 -12.582  16.831  1.00  0.00           H  
ATOM   4188 1HB  PRO A 271      18.794 -10.639  17.219  1.00  0.00           H  
ATOM   4189 2HB  PRO A 271      20.500 -10.433  17.640  1.00  0.00           H  
ATOM   4190 1HG  PRO A 271      19.574  -9.262  15.417  1.00  0.00           H  
ATOM   4191 2HG  PRO A 271      21.144 -10.057  15.386  1.00  0.00           H  
ATOM   4192 1HD  PRO A 271      18.531 -11.089  14.255  1.00  0.00           H  
ATOM   4193 2HD  PRO A 271      20.243 -11.230  13.679  1.00  0.00           H  
ATOM   4194  N   LYS A 272      18.002 -13.538  17.171  1.00  0.00           N  
ATOM   4195  CA  LYS A 272      17.083 -14.336  17.950  1.00  0.00           C  
ATOM   4196  C   LYS A 272      16.545 -15.409  17.032  1.00  0.00           C  
ATOM   4197  O   LYS A 272      15.949 -15.120  15.995  1.00  0.00           O  
ATOM   4198  CB  LYS A 272      15.982 -13.471  18.564  1.00  0.00           C  
ATOM   4199  CG  LYS A 272      15.004 -14.233  19.447  1.00  0.00           C  
ATOM   4200  CD  LYS A 272      14.094 -13.279  20.233  1.00  0.00           C  
ATOM   4201  CE  LYS A 272      13.113 -14.054  21.104  1.00  0.00           C  
ATOM   4202  NZ  LYS A 272      12.366 -13.168  22.050  1.00  0.00           N  
ATOM   4203  H   LYS A 272      17.750 -13.319  16.223  1.00  0.00           H  
ATOM   4204  HA  LYS A 272      17.628 -14.828  18.756  1.00  0.00           H  
ATOM   4205 1HB  LYS A 272      16.434 -12.695  19.174  1.00  0.00           H  
ATOM   4206 2HB  LYS A 272      15.413 -12.981  17.774  1.00  0.00           H  
ATOM   4207 1HG  LYS A 272      14.386 -14.883  18.822  1.00  0.00           H  
ATOM   4208 2HG  LYS A 272      15.559 -14.855  20.148  1.00  0.00           H  
ATOM   4209 1HD  LYS A 272      14.703 -12.638  20.869  1.00  0.00           H  
ATOM   4210 2HD  LYS A 272      13.533 -12.646  19.540  1.00  0.00           H  
ATOM   4211 1HE  LYS A 272      12.395 -14.555  20.456  1.00  0.00           H  
ATOM   4212 2HE  LYS A 272      13.656 -14.803  21.678  1.00  0.00           H  
ATOM   4213 1HZ  LYS A 272      11.729 -13.734  22.599  1.00  0.00           H  
ATOM   4214 2HZ  LYS A 272      13.018 -12.714  22.662  1.00  0.00           H  
ATOM   4215 3HZ  LYS A 272      11.822 -12.436  21.560  1.00  0.00           H  
ATOM   4216  N   ASN A 273      16.713 -16.665  17.426  1.00  0.00           N  
ATOM   4217  CA  ASN A 273      16.378 -17.787  16.548  1.00  0.00           C  
ATOM   4218  C   ASN A 273      14.902 -18.153  16.522  1.00  0.00           C  
ATOM   4219  O   ASN A 273      14.509 -19.274  16.851  1.00  0.00           O  
ATOM   4220  CB  ASN A 273      17.201 -18.993  16.943  1.00  0.00           C  
ATOM   4221  CG  ASN A 273      18.668 -18.754  16.743  1.00  0.00           C  
ATOM   4222  OD1 ASN A 273      19.080 -18.171  15.738  1.00  0.00           O  
ATOM   4223  ND2 ASN A 273      19.464 -19.188  17.686  1.00  0.00           N  
ATOM   4224  H   ASN A 273      17.153 -16.847  18.317  1.00  0.00           H  
ATOM   4225  HA  ASN A 273      16.650 -17.505  15.528  1.00  0.00           H  
ATOM   4226 1HB  ASN A 273      17.019 -19.236  17.990  1.00  0.00           H  
ATOM   4227 2HB  ASN A 273      16.896 -19.852  16.347  1.00  0.00           H  
ATOM   4228 1HD2 ASN A 273      20.453 -19.053  17.607  1.00  0.00           H  
ATOM   4229 2HD2 ASN A 273      19.087 -19.656  18.486  1.00  0.00           H  
ATOM   4230  N   GLY A 274      14.098 -17.192  16.117  1.00  0.00           N  
ATOM   4231  CA  GLY A 274      12.672 -17.376  15.966  1.00  0.00           C  
ATOM   4232  C   GLY A 274      12.342 -17.225  14.490  1.00  0.00           C  
ATOM   4233  O   GLY A 274      13.251 -17.101  13.675  1.00  0.00           O  
ATOM   4234  H   GLY A 274      14.534 -16.303  15.880  1.00  0.00           H  
ATOM   4235 1HA  GLY A 274      12.384 -18.363  16.325  1.00  0.00           H  
ATOM   4236 2HA  GLY A 274      12.159 -16.629  16.561  1.00  0.00           H  
ATOM   4237  N   PRO A 275      11.064 -17.272  14.122  1.00  0.00           N  
ATOM   4238  CA  PRO A 275      10.563 -17.122  12.772  1.00  0.00           C  
ATOM   4239  C   PRO A 275      10.590 -15.672  12.307  1.00  0.00           C  
ATOM   4240  O   PRO A 275      10.554 -14.743  13.118  1.00  0.00           O  
ATOM   4241  CB  PRO A 275       9.137 -17.660  12.896  1.00  0.00           C  
ATOM   4242  CG  PRO A 275       8.751 -17.391  14.331  1.00  0.00           C  
ATOM   4243  CD  PRO A 275      10.025 -17.566  15.127  1.00  0.00           C  
ATOM   4244  HA  PRO A 275      11.143 -17.755  12.098  1.00  0.00           H  
ATOM   4245 1HB  PRO A 275       8.484 -17.145  12.170  1.00  0.00           H  
ATOM   4246 2HB  PRO A 275       9.125 -18.731  12.638  1.00  0.00           H  
ATOM   4247 1HG  PRO A 275       8.350 -16.393  14.419  1.00  0.00           H  
ATOM   4248 2HG  PRO A 275       7.951 -18.081  14.646  1.00  0.00           H  
ATOM   4249 1HD  PRO A 275      10.026 -16.838  15.942  1.00  0.00           H  
ATOM   4250 2HD  PRO A 275      10.113 -18.605  15.488  1.00  0.00           H  
ATOM   4251  N   ILE A 276      10.583 -15.489  10.994  1.00  0.00           N  
ATOM   4252  CA  ILE A 276      10.394 -14.170  10.390  1.00  0.00           C  
ATOM   4253  C   ILE A 276       8.950 -13.986  10.034  1.00  0.00           C  
ATOM   4254  O   ILE A 276       8.314 -14.850   9.435  1.00  0.00           O  
ATOM   4255  CB  ILE A 276      11.307 -13.891   9.156  1.00  0.00           C  
ATOM   4256  CG1 ILE A 276      12.754 -13.740   9.558  1.00  0.00           C  
ATOM   4257  CG2 ILE A 276      10.887 -12.673   8.428  1.00  0.00           C  
ATOM   4258  CD1 ILE A 276      13.725 -13.804   8.401  1.00  0.00           C  
ATOM   4259  H   ILE A 276      10.654 -16.302  10.386  1.00  0.00           H  
ATOM   4260  HA  ILE A 276      10.645 -13.416  11.127  1.00  0.00           H  
ATOM   4261  HB  ILE A 276      11.239 -14.725   8.478  1.00  0.00           H  
ATOM   4262 1HG1 ILE A 276      12.869 -12.756   9.987  1.00  0.00           H  
ATOM   4263 2HG1 ILE A 276      12.990 -14.431  10.298  1.00  0.00           H  
ATOM   4264 1HG2 ILE A 276      11.547 -12.562   7.588  1.00  0.00           H  
ATOM   4265 2HG2 ILE A 276       9.864 -12.781   8.078  1.00  0.00           H  
ATOM   4266 3HG2 ILE A 276      10.964 -11.801   9.076  1.00  0.00           H  
ATOM   4267 1HD1 ILE A 276      14.728 -13.642   8.771  1.00  0.00           H  
ATOM   4268 2HD1 ILE A 276      13.678 -14.768   7.912  1.00  0.00           H  
ATOM   4269 3HD1 ILE A 276      13.470 -13.031   7.683  1.00  0.00           H  
ATOM   4270  N   TYR A 277       8.437 -12.851  10.453  1.00  0.00           N  
ATOM   4271  CA  TYR A 277       7.062 -12.491  10.220  1.00  0.00           C  
ATOM   4272  C   TYR A 277       6.940 -11.567   9.037  1.00  0.00           C  
ATOM   4273  O   TYR A 277       5.930 -11.598   8.330  1.00  0.00           O  
ATOM   4274  CB  TYR A 277       6.485 -11.890  11.482  1.00  0.00           C  
ATOM   4275  CG  TYR A 277       6.294 -12.913  12.539  1.00  0.00           C  
ATOM   4276  CD1 TYR A 277       7.197 -13.059  13.571  1.00  0.00           C  
ATOM   4277  CD2 TYR A 277       5.184 -13.736  12.462  1.00  0.00           C  
ATOM   4278  CE1 TYR A 277       6.979 -14.041  14.508  1.00  0.00           C  
ATOM   4279  CE2 TYR A 277       4.976 -14.709  13.404  1.00  0.00           C  
ATOM   4280  CZ  TYR A 277       5.869 -14.866  14.420  1.00  0.00           C  
ATOM   4281  OH  TYR A 277       5.672 -15.856  15.353  1.00  0.00           O  
ATOM   4282  H   TYR A 277       9.046 -12.195  10.939  1.00  0.00           H  
ATOM   4283  HA  TYR A 277       6.502 -13.394   9.986  1.00  0.00           H  
ATOM   4284 1HB  TYR A 277       7.169 -11.127  11.866  1.00  0.00           H  
ATOM   4285 2HB  TYR A 277       5.528 -11.415  11.271  1.00  0.00           H  
ATOM   4286  HD1 TYR A 277       8.079 -12.416  13.641  1.00  0.00           H  
ATOM   4287  HD2 TYR A 277       4.476 -13.613  11.642  1.00  0.00           H  
ATOM   4288  HE1 TYR A 277       7.673 -14.183  15.305  1.00  0.00           H  
ATOM   4289  HE2 TYR A 277       4.103 -15.360  13.337  1.00  0.00           H  
ATOM   4290  HH  TYR A 277       4.914 -16.389  15.097  1.00  0.00           H  
ATOM   4291  N   ASP A 278       7.974 -10.766   8.796  1.00  0.00           N  
ATOM   4292  CA  ASP A 278       7.892  -9.845   7.675  1.00  0.00           C  
ATOM   4293  C   ASP A 278       9.238  -9.271   7.243  1.00  0.00           C  
ATOM   4294  O   ASP A 278      10.128  -9.024   8.063  1.00  0.00           O  
ATOM   4295  CB  ASP A 278       6.942  -8.706   8.015  1.00  0.00           C  
ATOM   4296  CG  ASP A 278       6.460  -7.963   6.809  1.00  0.00           C  
ATOM   4297  OD1 ASP A 278       6.389  -8.564   5.750  1.00  0.00           O  
ATOM   4298  OD2 ASP A 278       6.111  -6.806   6.949  1.00  0.00           O  
ATOM   4299  H   ASP A 278       8.777 -10.778   9.425  1.00  0.00           H  
ATOM   4300  HA  ASP A 278       7.478 -10.390   6.826  1.00  0.00           H  
ATOM   4301 1HB  ASP A 278       6.075  -9.092   8.553  1.00  0.00           H  
ATOM   4302 2HB  ASP A 278       7.452  -8.010   8.684  1.00  0.00           H  
ATOM   4303  N   VAL A 279       9.398  -9.119   5.924  1.00  0.00           N  
ATOM   4304  CA  VAL A 279      10.576  -8.487   5.323  1.00  0.00           C  
ATOM   4305  C   VAL A 279      10.174  -7.487   4.247  1.00  0.00           C  
ATOM   4306  O   VAL A 279       9.390  -7.816   3.355  1.00  0.00           O  
ATOM   4307  CB  VAL A 279      11.554  -9.511   4.723  1.00  0.00           C  
ATOM   4308  CG1 VAL A 279      12.749  -8.809   4.093  1.00  0.00           C  
ATOM   4309  CG2 VAL A 279      12.024 -10.411   5.790  1.00  0.00           C  
ATOM   4310  H   VAL A 279       8.616  -9.375   5.326  1.00  0.00           H  
ATOM   4311  HA  VAL A 279      11.097  -7.955   6.104  1.00  0.00           H  
ATOM   4312  HB  VAL A 279      11.052 -10.077   3.953  1.00  0.00           H  
ATOM   4313 1HG1 VAL A 279      13.418  -9.560   3.681  1.00  0.00           H  
ATOM   4314 2HG1 VAL A 279      12.419  -8.146   3.299  1.00  0.00           H  
ATOM   4315 3HG1 VAL A 279      13.273  -8.229   4.855  1.00  0.00           H  
ATOM   4316 1HG2 VAL A 279      12.709 -11.130   5.386  1.00  0.00           H  
ATOM   4317 2HG2 VAL A 279      12.520  -9.837   6.554  1.00  0.00           H  
ATOM   4318 3HG2 VAL A 279      11.178 -10.911   6.203  1.00  0.00           H  
ATOM   4319  N   VAL A 280      10.740  -6.289   4.312  1.00  0.00           N  
ATOM   4320  CA  VAL A 280      10.438  -5.262   3.324  1.00  0.00           C  
ATOM   4321  C   VAL A 280      11.674  -4.523   2.810  1.00  0.00           C  
ATOM   4322  O   VAL A 280      12.594  -4.213   3.568  1.00  0.00           O  
ATOM   4323  CB  VAL A 280       9.475  -4.246   3.962  1.00  0.00           C  
ATOM   4324  CG1 VAL A 280      10.171  -3.630   5.176  1.00  0.00           C  
ATOM   4325  CG2 VAL A 280       9.051  -3.187   2.934  1.00  0.00           C  
ATOM   4326  H   VAL A 280      11.365  -6.095   5.094  1.00  0.00           H  
ATOM   4327  HA  VAL A 280       9.942  -5.736   2.478  1.00  0.00           H  
ATOM   4328  HB  VAL A 280       8.580  -4.765   4.321  1.00  0.00           H  
ATOM   4329 1HG1 VAL A 280       9.526  -2.914   5.661  1.00  0.00           H  
ATOM   4330 2HG1 VAL A 280      10.426  -4.424   5.881  1.00  0.00           H  
ATOM   4331 3HG1 VAL A 280      11.058  -3.149   4.857  1.00  0.00           H  
ATOM   4332 1HG2 VAL A 280       8.377  -2.495   3.378  1.00  0.00           H  
ATOM   4333 2HG2 VAL A 280       9.902  -2.650   2.569  1.00  0.00           H  
ATOM   4334 3HG2 VAL A 280       8.556  -3.679   2.101  1.00  0.00           H  
ATOM   4335  N   TRP A 281      11.697  -4.223   1.509  1.00  0.00           N  
ATOM   4336  CA  TRP A 281      12.769  -3.404   0.935  1.00  0.00           C  
ATOM   4337  C   TRP A 281      12.535  -1.907   1.086  1.00  0.00           C  
ATOM   4338  O   TRP A 281      11.414  -1.423   0.920  1.00  0.00           O  
ATOM   4339  CB  TRP A 281      12.953  -3.627  -0.573  1.00  0.00           C  
ATOM   4340  CG  TRP A 281      13.616  -4.877  -1.041  1.00  0.00           C  
ATOM   4341  CD1 TRP A 281      13.070  -6.019  -1.550  1.00  0.00           C  
ATOM   4342  CD2 TRP A 281      15.036  -5.058  -1.076  1.00  0.00           C  
ATOM   4343  NE1 TRP A 281      14.070  -6.887  -1.913  1.00  0.00           N  
ATOM   4344  CE2 TRP A 281      15.282  -6.305  -1.629  1.00  0.00           C  
ATOM   4345  CE3 TRP A 281      16.101  -4.259  -0.698  1.00  0.00           C  
ATOM   4346  CZ2 TRP A 281      16.582  -6.776  -1.822  1.00  0.00           C  
ATOM   4347  CZ3 TRP A 281      17.372  -4.720  -0.867  1.00  0.00           C  
ATOM   4348  CH2 TRP A 281      17.613  -5.951  -1.419  1.00  0.00           C  
ATOM   4349  H   TRP A 281      10.935  -4.530   0.919  1.00  0.00           H  
ATOM   4350  HA  TRP A 281      13.701  -3.653   1.440  1.00  0.00           H  
ATOM   4351 1HB  TRP A 281      11.976  -3.585  -1.050  1.00  0.00           H  
ATOM   4352 2HB  TRP A 281      13.528  -2.785  -0.973  1.00  0.00           H  
ATOM   4353  HD1 TRP A 281      12.008  -6.205  -1.676  1.00  0.00           H  
ATOM   4354  HE1 TRP A 281      13.932  -7.818  -2.340  1.00  0.00           H  
ATOM   4355  HE3 TRP A 281      15.920  -3.277  -0.267  1.00  0.00           H  
ATOM   4356  HZ2 TRP A 281      16.791  -7.757  -2.265  1.00  0.00           H  
ATOM   4357  HZ3 TRP A 281      18.175  -4.069  -0.549  1.00  0.00           H  
ATOM   4358  HH2 TRP A 281      18.623  -6.281  -1.541  1.00  0.00           H  
ATOM   4359  N   ASN A 282      13.609  -1.165   1.330  1.00  0.00           N  
ATOM   4360  CA  ASN A 282      13.557   0.294   1.294  1.00  0.00           C  
ATOM   4361  C   ASN A 282      13.302   0.691  -0.147  1.00  0.00           C  
ATOM   4362  O   ASN A 282      13.841   0.069  -1.063  1.00  0.00           O  
ATOM   4363  CB  ASN A 282      14.823   0.924   1.843  1.00  0.00           C  
ATOM   4364  CG  ASN A 282      14.764   2.446   1.979  1.00  0.00           C  
ATOM   4365  OD1 ASN A 282      14.926   3.173   0.992  1.00  0.00           O  
ATOM   4366  ND2 ASN A 282      14.583   2.935   3.167  1.00  0.00           N  
ATOM   4367  H   ASN A 282      14.509  -1.616   1.510  1.00  0.00           H  
ATOM   4368  HA  ASN A 282      12.709   0.643   1.874  1.00  0.00           H  
ATOM   4369 1HB  ASN A 282      14.986   0.511   2.826  1.00  0.00           H  
ATOM   4370 2HB  ASN A 282      15.677   0.644   1.225  1.00  0.00           H  
ATOM   4371 1HD2 ASN A 282      14.536   3.944   3.321  1.00  0.00           H  
ATOM   4372 2HD2 ASN A 282      14.496   2.321   3.945  1.00  0.00           H  
ATOM   4373  N   SER A 283      12.530   1.746  -0.380  1.00  0.00           N  
ATOM   4374  CA  SER A 283      12.259   2.171  -1.756  1.00  0.00           C  
ATOM   4375  C   SER A 283      13.532   2.570  -2.541  1.00  0.00           C  
ATOM   4376  O   SER A 283      13.522   2.578  -3.772  1.00  0.00           O  
ATOM   4377  CB  SER A 283      11.254   3.306  -1.767  1.00  0.00           C  
ATOM   4378  OG  SER A 283      11.782   4.473  -1.237  1.00  0.00           O  
ATOM   4379  H   SER A 283      12.106   2.239   0.389  1.00  0.00           H  
ATOM   4380  HA  SER A 283      11.803   1.327  -2.272  1.00  0.00           H  
ATOM   4381 1HB  SER A 283      10.931   3.490  -2.791  1.00  0.00           H  
ATOM   4382 2HB  SER A 283      10.369   3.019  -1.197  1.00  0.00           H  
ATOM   4383  HG  SER A 283      11.126   5.167  -1.476  1.00  0.00           H  
ATOM   4384  N   SER A 284      14.636   2.873  -1.836  1.00  0.00           N  
ATOM   4385  CA  SER A 284      15.921   3.188  -2.466  1.00  0.00           C  
ATOM   4386  C   SER A 284      16.630   1.931  -2.943  1.00  0.00           C  
ATOM   4387  O   SER A 284      17.621   1.994  -3.675  1.00  0.00           O  
ATOM   4388  CB  SER A 284      16.849   3.814  -1.455  1.00  0.00           C  
ATOM   4389  OG  SER A 284      17.182   2.851  -0.448  1.00  0.00           O  
ATOM   4390  H   SER A 284      14.589   2.885  -0.822  1.00  0.00           H  
ATOM   4391  HA  SER A 284      15.750   3.854  -3.312  1.00  0.00           H  
ATOM   4392 1HB  SER A 284      17.754   4.157  -1.953  1.00  0.00           H  
ATOM   4393 2HB  SER A 284      16.370   4.677  -0.997  1.00  0.00           H  
ATOM   4394  HG  SER A 284      16.385   2.823   0.117  1.00  0.00           H  
ATOM   4395  N   SER A 285      16.156   0.789  -2.455  1.00  0.00           N  
ATOM   4396  CA  SER A 285      16.721  -0.524  -2.680  1.00  0.00           C  
ATOM   4397  C   SER A 285      18.180  -0.663  -2.253  1.00  0.00           C  
ATOM   4398  O   SER A 285      18.895  -1.523  -2.768  1.00  0.00           O  
ATOM   4399  CB  SER A 285      16.538  -0.897  -4.121  1.00  0.00           C  
ATOM   4400  OG  SER A 285      15.158  -0.972  -4.420  1.00  0.00           O  
ATOM   4401  H   SER A 285      15.316   0.814  -1.889  1.00  0.00           H  
ATOM   4402  HA  SER A 285      16.137  -1.231  -2.085  1.00  0.00           H  
ATOM   4403 1HB  SER A 285      17.005  -0.157  -4.760  1.00  0.00           H  
ATOM   4404 2HB  SER A 285      17.030  -1.832  -4.319  1.00  0.00           H  
ATOM   4405  HG  SER A 285      14.820  -0.065  -4.332  1.00  0.00           H  
ATOM   4406  N   THR A 286      18.593   0.117  -1.241  1.00  0.00           N  
ATOM   4407  CA  THR A 286      19.940   0.007  -0.691  1.00  0.00           C  
ATOM   4408  C   THR A 286      19.974  -0.745   0.645  1.00  0.00           C  
ATOM   4409  O   THR A 286      21.050  -1.060   1.160  1.00  0.00           O  
ATOM   4410  CB  THR A 286      20.566   1.397  -0.510  1.00  0.00           C  
ATOM   4411  OG1 THR A 286      19.778   2.182   0.402  1.00  0.00           O  
ATOM   4412  CG2 THR A 286      20.646   2.113  -1.837  1.00  0.00           C  
ATOM   4413  H   THR A 286      17.982   0.865  -0.901  1.00  0.00           H  
ATOM   4414  HA  THR A 286      20.552  -0.544  -1.398  1.00  0.00           H  
ATOM   4415  HB  THR A 286      21.569   1.284  -0.102  1.00  0.00           H  
ATOM   4416  HG1 THR A 286      18.903   2.382   0.012  1.00  0.00           H  
ATOM   4417 1HG2 THR A 286      21.100   3.093  -1.696  1.00  0.00           H  
ATOM   4418 2HG2 THR A 286      21.248   1.529  -2.530  1.00  0.00           H  
ATOM   4419 3HG2 THR A 286      19.649   2.234  -2.237  1.00  0.00           H  
ATOM   4420  N   GLU A 287      18.796  -1.007   1.204  1.00  0.00           N  
ATOM   4421  CA  GLU A 287      18.652  -1.682   2.496  1.00  0.00           C  
ATOM   4422  C   GLU A 287      17.284  -2.340   2.607  1.00  0.00           C  
ATOM   4423  O   GLU A 287      16.384  -2.055   1.804  1.00  0.00           O  
ATOM   4424  CB  GLU A 287      18.809  -0.719   3.688  1.00  0.00           C  
ATOM   4425  CG  GLU A 287      17.713   0.327   3.809  1.00  0.00           C  
ATOM   4426  CD  GLU A 287      17.870   1.245   4.983  1.00  0.00           C  
ATOM   4427  OE1 GLU A 287      18.888   1.888   5.084  1.00  0.00           O  
ATOM   4428  OE2 GLU A 287      16.967   1.286   5.804  1.00  0.00           O  
ATOM   4429  H   GLU A 287      17.971  -0.721   0.707  1.00  0.00           H  
ATOM   4430  HA  GLU A 287      19.408  -2.464   2.568  1.00  0.00           H  
ATOM   4431 1HB  GLU A 287      18.819  -1.284   4.612  1.00  0.00           H  
ATOM   4432 2HB  GLU A 287      19.765  -0.203   3.613  1.00  0.00           H  
ATOM   4433 1HG  GLU A 287      17.675   0.916   2.892  1.00  0.00           H  
ATOM   4434 2HG  GLU A 287      16.778  -0.208   3.918  1.00  0.00           H  
ATOM   4435  N   PHE A 288      17.143  -3.197   3.611  1.00  0.00           N  
ATOM   4436  CA  PHE A 288      15.880  -3.869   3.905  1.00  0.00           C  
ATOM   4437  C   PHE A 288      15.662  -4.071   5.399  1.00  0.00           C  
ATOM   4438  O   PHE A 288      16.601  -4.024   6.188  1.00  0.00           O  
ATOM   4439  CB  PHE A 288      15.818  -5.215   3.174  1.00  0.00           C  
ATOM   4440  CG  PHE A 288      16.871  -6.252   3.544  1.00  0.00           C  
ATOM   4441  CD1 PHE A 288      16.643  -7.195   4.544  1.00  0.00           C  
ATOM   4442  CD2 PHE A 288      18.080  -6.305   2.846  1.00  0.00           C  
ATOM   4443  CE1 PHE A 288      17.596  -8.155   4.829  1.00  0.00           C  
ATOM   4444  CE2 PHE A 288      19.027  -7.273   3.135  1.00  0.00           C  
ATOM   4445  CZ  PHE A 288      18.784  -8.202   4.125  1.00  0.00           C  
ATOM   4446  H   PHE A 288      17.963  -3.378   4.191  1.00  0.00           H  
ATOM   4447  HA  PHE A 288      15.066  -3.243   3.537  1.00  0.00           H  
ATOM   4448 1HB  PHE A 288      14.837  -5.661   3.346  1.00  0.00           H  
ATOM   4449 2HB  PHE A 288      15.895  -5.030   2.110  1.00  0.00           H  
ATOM   4450  HD1 PHE A 288      15.700  -7.170   5.098  1.00  0.00           H  
ATOM   4451  HD2 PHE A 288      18.274  -5.578   2.056  1.00  0.00           H  
ATOM   4452  HE1 PHE A 288      17.416  -8.873   5.608  1.00  0.00           H  
ATOM   4453  HE2 PHE A 288      19.967  -7.303   2.578  1.00  0.00           H  
ATOM   4454  HZ  PHE A 288      19.529  -8.964   4.357  1.00  0.00           H  
ATOM   4455  N   CYS A 289      14.416  -4.334   5.791  1.00  0.00           N  
ATOM   4456  CA  CYS A 289      14.105  -4.537   7.205  1.00  0.00           C  
ATOM   4457  C   CYS A 289      13.355  -5.815   7.468  1.00  0.00           C  
ATOM   4458  O   CYS A 289      12.376  -6.134   6.791  1.00  0.00           O  
ATOM   4459  CB  CYS A 289      13.261  -3.404   7.790  1.00  0.00           C  
ATOM   4460  SG  CYS A 289      12.873  -3.646   9.578  1.00  0.00           S  
ATOM   4461  H   CYS A 289      13.675  -4.359   5.092  1.00  0.00           H  
ATOM   4462  HA  CYS A 289      15.038  -4.580   7.749  1.00  0.00           H  
ATOM   4463 1HB  CYS A 289      13.780  -2.454   7.676  1.00  0.00           H  
ATOM   4464 2HB  CYS A 289      12.323  -3.334   7.249  1.00  0.00           H  
ATOM   4465  HG  CYS A 289      12.716  -4.976   9.496  1.00  0.00           H  
ATOM   4466  N   ALA A 290      13.853  -6.566   8.446  1.00  0.00           N  
ATOM   4467  CA  ALA A 290      13.230  -7.822   8.832  1.00  0.00           C  
ATOM   4468  C   ALA A 290      12.669  -7.758  10.238  1.00  0.00           C  
ATOM   4469  O   ALA A 290      13.283  -7.167  11.130  1.00  0.00           O  
ATOM   4470  CB  ALA A 290      14.244  -8.946   8.761  1.00  0.00           C  
ATOM   4471  H   ALA A 290      14.681  -6.228   8.939  1.00  0.00           H  
ATOM   4472  HA  ALA A 290      12.412  -8.021   8.147  1.00  0.00           H  
ATOM   4473 1HB  ALA A 290      13.763  -9.892   9.024  1.00  0.00           H  
ATOM   4474 2HB  ALA A 290      14.626  -8.992   7.757  1.00  0.00           H  
ATOM   4475 3HB  ALA A 290      15.049  -8.747   9.451  1.00  0.00           H  
ATOM   4476  N   VAL A 291      11.535  -8.425  10.447  1.00  0.00           N  
ATOM   4477  CA  VAL A 291      10.953  -8.551  11.777  1.00  0.00           C  
ATOM   4478  C   VAL A 291      10.825 -10.023  12.130  1.00  0.00           C  
ATOM   4479  O   VAL A 291      10.237 -10.810  11.364  1.00  0.00           O  
ATOM   4480  CB  VAL A 291       9.595  -7.878  11.862  1.00  0.00           C  
ATOM   4481  CG1 VAL A 291       9.070  -8.021  13.223  1.00  0.00           C  
ATOM   4482  CG2 VAL A 291       9.713  -6.449  11.492  1.00  0.00           C  
ATOM   4483  H   VAL A 291      11.052  -8.834   9.648  1.00  0.00           H  
ATOM   4484  HA  VAL A 291      11.614  -8.081  12.502  1.00  0.00           H  
ATOM   4485  HB  VAL A 291       8.893  -8.369  11.182  1.00  0.00           H  
ATOM   4486 1HG1 VAL A 291       8.127  -7.534  13.258  1.00  0.00           H  
ATOM   4487 2HG1 VAL A 291       8.954  -9.074  13.484  1.00  0.00           H  
ATOM   4488 3HG1 VAL A 291       9.748  -7.545  13.931  1.00  0.00           H  
ATOM   4489 1HG2 VAL A 291       8.733  -5.991  11.567  1.00  0.00           H  
ATOM   4490 2HG2 VAL A 291      10.392  -5.954  12.156  1.00  0.00           H  
ATOM   4491 3HG2 VAL A 291      10.081  -6.377  10.473  1.00  0.00           H  
ATOM   4492  N   TYR A 292      11.376 -10.377  13.295  1.00  0.00           N  
ATOM   4493  CA  TYR A 292      11.453 -11.762  13.737  1.00  0.00           C  
ATOM   4494  C   TYR A 292      11.332 -12.022  15.242  1.00  0.00           C  
ATOM   4495  O   TYR A 292      11.663 -11.186  16.087  1.00  0.00           O  
ATOM   4496  CB  TYR A 292      12.781 -12.293  13.198  1.00  0.00           C  
ATOM   4497  CG  TYR A 292      13.974 -11.478  13.646  1.00  0.00           C  
ATOM   4498  CD1 TYR A 292      14.743 -11.839  14.739  1.00  0.00           C  
ATOM   4499  CD2 TYR A 292      14.273 -10.302  12.933  1.00  0.00           C  
ATOM   4500  CE1 TYR A 292      15.806 -11.034  15.107  1.00  0.00           C  
ATOM   4501  CE2 TYR A 292      15.316  -9.500  13.308  1.00  0.00           C  
ATOM   4502  CZ  TYR A 292      16.081  -9.852  14.384  1.00  0.00           C  
ATOM   4503  OH  TYR A 292      17.124  -9.051  14.781  1.00  0.00           O  
ATOM   4504  H   TYR A 292      11.780  -9.645  13.880  1.00  0.00           H  
ATOM   4505  HA  TYR A 292      10.636 -12.298  13.263  1.00  0.00           H  
ATOM   4506 1HB  TYR A 292      12.922 -13.327  13.523  1.00  0.00           H  
ATOM   4507 2HB  TYR A 292      12.757 -12.288  12.132  1.00  0.00           H  
ATOM   4508  HD1 TYR A 292      14.513 -12.748  15.300  1.00  0.00           H  
ATOM   4509  HD2 TYR A 292      13.669 -10.015  12.078  1.00  0.00           H  
ATOM   4510  HE1 TYR A 292      16.421 -11.305  15.966  1.00  0.00           H  
ATOM   4511  HE2 TYR A 292      15.532  -8.584  12.753  1.00  0.00           H  
ATOM   4512  HH  TYR A 292      17.145  -8.215  14.273  1.00  0.00           H  
ATOM   4513  N   GLY A 293      10.885 -13.237  15.562  1.00  0.00           N  
ATOM   4514  CA  GLY A 293      10.667 -13.676  16.937  1.00  0.00           C  
ATOM   4515  C   GLY A 293       9.219 -13.341  17.266  1.00  0.00           C  
ATOM   4516  O   GLY A 293       8.685 -12.397  16.695  1.00  0.00           O  
ATOM   4517  H   GLY A 293      10.670 -13.877  14.794  1.00  0.00           H  
ATOM   4518 1HA  GLY A 293      10.840 -14.745  17.024  1.00  0.00           H  
ATOM   4519 2HA  GLY A 293      11.346 -13.162  17.615  1.00  0.00           H  
ATOM   4520  N   PHE A 294       8.553 -14.115  18.127  1.00  0.00           N  
ATOM   4521  CA  PHE A 294       7.152 -13.793  18.424  1.00  0.00           C  
ATOM   4522  C   PHE A 294       7.025 -12.795  19.567  1.00  0.00           C  
ATOM   4523  O   PHE A 294       6.503 -11.694  19.386  1.00  0.00           O  
ATOM   4524  CB  PHE A 294       6.376 -15.065  18.743  1.00  0.00           C  
ATOM   4525  CG  PHE A 294       4.907 -14.859  19.036  1.00  0.00           C  
ATOM   4526  CD1 PHE A 294       4.019 -14.567  18.008  1.00  0.00           C  
ATOM   4527  CD2 PHE A 294       4.408 -14.994  20.322  1.00  0.00           C  
ATOM   4528  CE1 PHE A 294       2.673 -14.417  18.252  1.00  0.00           C  
ATOM   4529  CE2 PHE A 294       3.064 -14.848  20.569  1.00  0.00           C  
ATOM   4530  CZ  PHE A 294       2.192 -14.563  19.529  1.00  0.00           C  
ATOM   4531  H   PHE A 294       9.004 -14.898  18.575  1.00  0.00           H  
ATOM   4532  HA  PHE A 294       6.704 -13.343  17.537  1.00  0.00           H  
ATOM   4533 1HB  PHE A 294       6.455 -15.751  17.902  1.00  0.00           H  
ATOM   4534 2HB  PHE A 294       6.823 -15.558  19.601  1.00  0.00           H  
ATOM   4535  HD1 PHE A 294       4.400 -14.457  16.997  1.00  0.00           H  
ATOM   4536  HD2 PHE A 294       5.092 -15.225  21.139  1.00  0.00           H  
ATOM   4537  HE1 PHE A 294       1.993 -14.185  17.432  1.00  0.00           H  
ATOM   4538  HE2 PHE A 294       2.683 -14.958  21.584  1.00  0.00           H  
ATOM   4539  HZ  PHE A 294       1.126 -14.447  19.727  1.00  0.00           H  
ATOM   4540  N   MET A 295       7.493 -13.170  20.756  1.00  0.00           N  
ATOM   4541  CA  MET A 295       7.470 -12.211  21.842  1.00  0.00           C  
ATOM   4542  C   MET A 295       8.658 -12.325  22.814  1.00  0.00           C  
ATOM   4543  O   MET A 295       9.018 -13.428  23.233  1.00  0.00           O  
ATOM   4544  CB  MET A 295       6.174 -12.325  22.633  1.00  0.00           C  
ATOM   4545  CG  MET A 295       6.098 -11.345  23.799  1.00  0.00           C  
ATOM   4546  SD  MET A 295       4.581 -11.451  24.694  1.00  0.00           S  
ATOM   4547  CE  MET A 295       3.573 -10.635  23.526  1.00  0.00           C  
ATOM   4548  H   MET A 295       7.890 -14.086  20.889  1.00  0.00           H  
ATOM   4549  HA  MET A 295       7.464 -11.240  21.378  1.00  0.00           H  
ATOM   4550 1HB  MET A 295       5.323 -12.136  21.972  1.00  0.00           H  
ATOM   4551 2HB  MET A 295       6.068 -13.336  23.025  1.00  0.00           H  
ATOM   4552 1HG  MET A 295       6.910 -11.540  24.493  1.00  0.00           H  
ATOM   4553 2HG  MET A 295       6.203 -10.330  23.425  1.00  0.00           H  
ATOM   4554 1HE  MET A 295       2.549 -10.601  23.894  1.00  0.00           H  
ATOM   4555 2HE  MET A 295       3.939  -9.624  23.372  1.00  0.00           H  
ATOM   4556 3HE  MET A 295       3.618 -11.182  22.591  1.00  0.00           H  
ATOM   4557  N   PRO A 296       9.297 -11.191  23.138  1.00  0.00           N  
ATOM   4558  CA  PRO A 296       9.257  -9.910  22.456  1.00  0.00           C  
ATOM   4559  C   PRO A 296       9.968 -10.145  21.128  1.00  0.00           C  
ATOM   4560  O   PRO A 296      10.846 -11.018  21.041  1.00  0.00           O  
ATOM   4561  CB  PRO A 296      10.010  -8.987  23.399  1.00  0.00           C  
ATOM   4562  CG  PRO A 296      10.920  -9.905  24.190  1.00  0.00           C  
ATOM   4563  CD  PRO A 296      10.123 -11.201  24.340  1.00  0.00           C  
ATOM   4564  HA  PRO A 296       8.233  -9.535  22.323  1.00  0.00           H  
ATOM   4565 1HB  PRO A 296      10.538  -8.242  22.813  1.00  0.00           H  
ATOM   4566 2HB  PRO A 296       9.299  -8.439  24.034  1.00  0.00           H  
ATOM   4567 1HG  PRO A 296      11.871 -10.040  23.655  1.00  0.00           H  
ATOM   4568 2HG  PRO A 296      11.167  -9.446  25.158  1.00  0.00           H  
ATOM   4569 1HD  PRO A 296      10.780 -12.074  24.351  1.00  0.00           H  
ATOM   4570 2HD  PRO A 296       9.481 -11.164  25.234  1.00  0.00           H  
ATOM   4571  N   ALA A 297       9.593  -9.411  20.104  1.00  0.00           N  
ATOM   4572  CA  ALA A 297      10.196  -9.548  18.795  1.00  0.00           C  
ATOM   4573  C   ALA A 297      11.299  -8.529  18.580  1.00  0.00           C  
ATOM   4574  O   ALA A 297      11.406  -7.518  19.288  1.00  0.00           O  
ATOM   4575  CB  ALA A 297       9.145  -9.407  17.723  1.00  0.00           C  
ATOM   4576  H   ALA A 297       8.880  -8.704  20.193  1.00  0.00           H  
ATOM   4577  HA  ALA A 297      10.633 -10.543  18.718  1.00  0.00           H  
ATOM   4578 1HB  ALA A 297       9.598  -9.545  16.740  1.00  0.00           H  
ATOM   4579 2HB  ALA A 297       8.365 -10.154  17.865  1.00  0.00           H  
ATOM   4580 3HB  ALA A 297       8.719  -8.437  17.777  1.00  0.00           H  
ATOM   4581  N   LYS A 298      12.124  -8.800  17.588  1.00  0.00           N  
ATOM   4582  CA  LYS A 298      13.178  -7.892  17.186  1.00  0.00           C  
ATOM   4583  C   LYS A 298      12.997  -7.438  15.754  1.00  0.00           C  
ATOM   4584  O   LYS A 298      12.410  -8.131  14.920  1.00  0.00           O  
ATOM   4585  CB  LYS A 298      14.545  -8.541  17.357  1.00  0.00           C  
ATOM   4586  CG  LYS A 298      14.962  -8.764  18.787  1.00  0.00           C  
ATOM   4587  CD  LYS A 298      16.369  -9.369  18.922  1.00  0.00           C  
ATOM   4588  CE  LYS A 298      16.747  -9.529  20.412  1.00  0.00           C  
ATOM   4589  NZ  LYS A 298      18.128 -10.081  20.616  1.00  0.00           N  
ATOM   4590  H   LYS A 298      11.992  -9.664  17.063  1.00  0.00           H  
ATOM   4591  HA  LYS A 298      13.140  -7.006  17.822  1.00  0.00           H  
ATOM   4592 1HB  LYS A 298      14.507  -9.510  16.902  1.00  0.00           H  
ATOM   4593 2HB  LYS A 298      15.308  -7.954  16.844  1.00  0.00           H  
ATOM   4594 1HG  LYS A 298      14.975  -7.787  19.249  1.00  0.00           H  
ATOM   4595 2HG  LYS A 298      14.236  -9.393  19.299  1.00  0.00           H  
ATOM   4596 1HD  LYS A 298      16.401 -10.340  18.429  1.00  0.00           H  
ATOM   4597 2HD  LYS A 298      17.094  -8.714  18.438  1.00  0.00           H  
ATOM   4598 1HE  LYS A 298      16.690  -8.552  20.888  1.00  0.00           H  
ATOM   4599 2HE  LYS A 298      16.028 -10.196  20.888  1.00  0.00           H  
ATOM   4600 1HZ  LYS A 298      18.316 -10.156  21.606  1.00  0.00           H  
ATOM   4601 2HZ  LYS A 298      18.198 -11.004  20.195  1.00  0.00           H  
ATOM   4602 3HZ  LYS A 298      18.806  -9.467  20.192  1.00  0.00           H  
ATOM   4603  N   ALA A 299      13.527  -6.271  15.449  1.00  0.00           N  
ATOM   4604  CA  ALA A 299      13.496  -5.807  14.076  1.00  0.00           C  
ATOM   4605  C   ALA A 299      14.841  -5.214  13.751  1.00  0.00           C  
ATOM   4606  O   ALA A 299      15.452  -4.538  14.592  1.00  0.00           O  
ATOM   4607  CB  ALA A 299      12.376  -4.796  13.854  1.00  0.00           C  
ATOM   4608  H   ALA A 299      13.978  -5.720  16.166  1.00  0.00           H  
ATOM   4609  HA  ALA A 299      13.342  -6.661  13.429  1.00  0.00           H  
ATOM   4610 1HB  ALA A 299      12.380  -4.475  12.809  1.00  0.00           H  
ATOM   4611 2HB  ALA A 299      11.423  -5.262  14.091  1.00  0.00           H  
ATOM   4612 3HB  ALA A 299      12.515  -3.943  14.494  1.00  0.00           H  
ATOM   4613  N   THR A 300      15.301  -5.505  12.545  1.00  0.00           N  
ATOM   4614  CA  THR A 300      16.606  -5.045  12.107  1.00  0.00           C  
ATOM   4615  C   THR A 300      16.671  -4.572  10.659  1.00  0.00           C  
ATOM   4616  O   THR A 300      16.140  -5.225   9.753  1.00  0.00           O  
ATOM   4617  CB  THR A 300      17.630  -6.180  12.327  1.00  0.00           C  
ATOM   4618  OG1 THR A 300      17.653  -6.548  13.718  1.00  0.00           O  
ATOM   4619  CG2 THR A 300      19.044  -5.754  11.892  1.00  0.00           C  
ATOM   4620  H   THR A 300      14.714  -6.070  11.928  1.00  0.00           H  
ATOM   4621  HA  THR A 300      16.893  -4.202  12.735  1.00  0.00           H  
ATOM   4622  HB  THR A 300      17.318  -7.039  11.761  1.00  0.00           H  
ATOM   4623  HG1 THR A 300      18.266  -5.930  14.207  1.00  0.00           H  
ATOM   4624 1HG2 THR A 300      19.728  -6.572  12.071  1.00  0.00           H  
ATOM   4625 2HG2 THR A 300      19.058  -5.504  10.843  1.00  0.00           H  
ATOM   4626 3HG2 THR A 300      19.361  -4.887  12.474  1.00  0.00           H  
ATOM   4627  N   ILE A 301      17.367  -3.453  10.444  1.00  0.00           N  
ATOM   4628  CA  ILE A 301      17.687  -2.975   9.105  1.00  0.00           C  
ATOM   4629  C   ILE A 301      19.026  -3.548   8.692  1.00  0.00           C  
ATOM   4630  O   ILE A 301      19.982  -3.482   9.469  1.00  0.00           O  
ATOM   4631  CB  ILE A 301      17.756  -1.444   8.974  1.00  0.00           C  
ATOM   4632  CG1 ILE A 301      16.416  -0.802   9.220  1.00  0.00           C  
ATOM   4633  CG2 ILE A 301      18.274  -1.058   7.597  1.00  0.00           C  
ATOM   4634  CD1 ILE A 301      16.487   0.727   9.306  1.00  0.00           C  
ATOM   4635  H   ILE A 301      17.731  -2.948  11.249  1.00  0.00           H  
ATOM   4636  HA  ILE A 301      16.929  -3.330   8.421  1.00  0.00           H  
ATOM   4637  HB  ILE A 301      18.440  -1.057   9.727  1.00  0.00           H  
ATOM   4638 1HG1 ILE A 301      15.751  -1.076   8.410  1.00  0.00           H  
ATOM   4639 2HG1 ILE A 301      16.015  -1.191  10.126  1.00  0.00           H  
ATOM   4640 1HG2 ILE A 301      18.339   0.024   7.532  1.00  0.00           H  
ATOM   4641 2HG2 ILE A 301      19.256  -1.475   7.423  1.00  0.00           H  
ATOM   4642 3HG2 ILE A 301      17.586  -1.429   6.831  1.00  0.00           H  
ATOM   4643 1HD1 ILE A 301      15.500   1.138   9.458  1.00  0.00           H  
ATOM   4644 2HD1 ILE A 301      17.134   1.014  10.130  1.00  0.00           H  
ATOM   4645 3HD1 ILE A 301      16.888   1.121   8.369  1.00  0.00           H  
ATOM   4646  N   PHE A 302      19.077  -4.109   7.489  1.00  0.00           N  
ATOM   4647  CA  PHE A 302      20.271  -4.710   6.908  1.00  0.00           C  
ATOM   4648  C   PHE A 302      20.631  -4.069   5.581  1.00  0.00           C  
ATOM   4649  O   PHE A 302      19.759  -3.601   4.846  1.00  0.00           O  
ATOM   4650  CB  PHE A 302      20.035  -6.173   6.612  1.00  0.00           C  
ATOM   4651  CG  PHE A 302      19.753  -7.007   7.763  1.00  0.00           C  
ATOM   4652  CD1 PHE A 302      18.452  -7.192   8.184  1.00  0.00           C  
ATOM   4653  CD2 PHE A 302      20.771  -7.612   8.439  1.00  0.00           C  
ATOM   4654  CE1 PHE A 302      18.188  -7.978   9.266  1.00  0.00           C  
ATOM   4655  CE2 PHE A 302      20.522  -8.384   9.525  1.00  0.00           C  
ATOM   4656  CZ  PHE A 302      19.220  -8.574   9.946  1.00  0.00           C  
ATOM   4657  H   PHE A 302      18.220  -4.115   6.944  1.00  0.00           H  
ATOM   4658  HA  PHE A 302      21.104  -4.589   7.594  1.00  0.00           H  
ATOM   4659 1HB  PHE A 302      19.191  -6.216   5.964  1.00  0.00           H  
ATOM   4660 2HB  PHE A 302      20.889  -6.582   6.082  1.00  0.00           H  
ATOM   4661  HD1 PHE A 302      17.634  -6.703   7.643  1.00  0.00           H  
ATOM   4662  HD2 PHE A 302      21.793  -7.464   8.100  1.00  0.00           H  
ATOM   4663  HE1 PHE A 302      17.170  -8.118   9.594  1.00  0.00           H  
ATOM   4664  HE2 PHE A 302      21.349  -8.857  10.058  1.00  0.00           H  
ATOM   4665  HZ  PHE A 302      19.013  -9.197  10.817  1.00  0.00           H  
ATOM   4666  N   ASN A 303      21.916  -4.066   5.247  1.00  0.00           N  
ATOM   4667  CA  ASN A 303      22.333  -3.572   3.931  1.00  0.00           C  
ATOM   4668  C   ASN A 303      22.293  -4.697   2.895  1.00  0.00           C  
ATOM   4669  O   ASN A 303      21.891  -5.822   3.200  1.00  0.00           O  
ATOM   4670  CB  ASN A 303      23.710  -2.946   3.968  1.00  0.00           C  
ATOM   4671  CG  ASN A 303      24.773  -3.954   4.249  1.00  0.00           C  
ATOM   4672  OD1 ASN A 303      24.480  -5.158   4.187  1.00  0.00           O  
ATOM   4673  ND2 ASN A 303      25.981  -3.518   4.516  1.00  0.00           N  
ATOM   4674  H   ASN A 303      22.603  -4.429   5.914  1.00  0.00           H  
ATOM   4675  HA  ASN A 303      21.626  -2.807   3.604  1.00  0.00           H  
ATOM   4676 1HB  ASN A 303      23.923  -2.445   3.026  1.00  0.00           H  
ATOM   4677 2HB  ASN A 303      23.736  -2.190   4.749  1.00  0.00           H  
ATOM   4678 1HD2 ASN A 303      26.740  -4.191   4.722  1.00  0.00           H  
ATOM   4679 2HD2 ASN A 303      26.163  -2.538   4.544  1.00  0.00           H  
ATOM   4680  N   LEU A 304      22.829  -4.427   1.704  1.00  0.00           N  
ATOM   4681  CA  LEU A 304      22.817  -5.365   0.575  1.00  0.00           C  
ATOM   4682  C   LEU A 304      23.832  -6.514   0.705  1.00  0.00           C  
ATOM   4683  O   LEU A 304      24.016  -7.296  -0.214  1.00  0.00           O  
ATOM   4684  CB  LEU A 304      23.099  -4.602  -0.726  1.00  0.00           C  
ATOM   4685  CG  LEU A 304      22.047  -3.590  -1.144  1.00  0.00           C  
ATOM   4686  CD1 LEU A 304      22.515  -2.825  -2.366  1.00  0.00           C  
ATOM   4687  CD2 LEU A 304      20.790  -4.306  -1.443  1.00  0.00           C  
ATOM   4688  H   LEU A 304      23.184  -3.496   1.537  1.00  0.00           H  
ATOM   4689  HA  LEU A 304      21.819  -5.800   0.516  1.00  0.00           H  
ATOM   4690 1HB  LEU A 304      24.041  -4.070  -0.612  1.00  0.00           H  
ATOM   4691 2HB  LEU A 304      23.210  -5.322  -1.533  1.00  0.00           H  
ATOM   4692  HG  LEU A 304      21.884  -2.886  -0.341  1.00  0.00           H  
ATOM   4693 1HD1 LEU A 304      21.752  -2.107  -2.660  1.00  0.00           H  
ATOM   4694 2HD1 LEU A 304      23.440  -2.300  -2.136  1.00  0.00           H  
ATOM   4695 3HD1 LEU A 304      22.686  -3.523  -3.185  1.00  0.00           H  
ATOM   4696 1HD2 LEU A 304      20.037  -3.581  -1.739  1.00  0.00           H  
ATOM   4697 2HD2 LEU A 304      20.961  -5.003  -2.258  1.00  0.00           H  
ATOM   4698 3HD2 LEU A 304      20.464  -4.845  -0.556  1.00  0.00           H  
ATOM   4699  N   LYS A 305      24.559  -6.565   1.807  1.00  0.00           N  
ATOM   4700  CA  LYS A 305      25.494  -7.644   2.084  1.00  0.00           C  
ATOM   4701  C   LYS A 305      25.028  -8.440   3.300  1.00  0.00           C  
ATOM   4702  O   LYS A 305      25.737  -9.326   3.778  1.00  0.00           O  
ATOM   4703  CB  LYS A 305      26.894  -7.090   2.324  1.00  0.00           C  
ATOM   4704  CG  LYS A 305      27.496  -6.336   1.141  1.00  0.00           C  
ATOM   4705  CD  LYS A 305      27.743  -7.285  -0.036  1.00  0.00           C  
ATOM   4706  CE  LYS A 305      28.446  -6.591  -1.200  1.00  0.00           C  
ATOM   4707  NZ  LYS A 305      28.702  -7.540  -2.325  1.00  0.00           N  
ATOM   4708  H   LYS A 305      24.422  -5.876   2.532  1.00  0.00           H  
ATOM   4709  HA  LYS A 305      25.518  -8.323   1.231  1.00  0.00           H  
ATOM   4710 1HB  LYS A 305      26.872  -6.411   3.182  1.00  0.00           H  
ATOM   4711 2HB  LYS A 305      27.566  -7.907   2.581  1.00  0.00           H  
ATOM   4712 1HG  LYS A 305      26.813  -5.547   0.829  1.00  0.00           H  
ATOM   4713 2HG  LYS A 305      28.438  -5.881   1.443  1.00  0.00           H  
ATOM   4714 1HD  LYS A 305      28.357  -8.122   0.295  1.00  0.00           H  
ATOM   4715 2HD  LYS A 305      26.786  -7.678  -0.389  1.00  0.00           H  
ATOM   4716 1HE  LYS A 305      27.821  -5.777  -1.561  1.00  0.00           H  
ATOM   4717 2HE  LYS A 305      29.397  -6.184  -0.856  1.00  0.00           H  
ATOM   4718 1HZ  LYS A 305      29.166  -7.083  -3.096  1.00  0.00           H  
ATOM   4719 2HZ  LYS A 305      29.289  -8.303  -2.010  1.00  0.00           H  
ATOM   4720 3HZ  LYS A 305      27.829  -7.927  -2.664  1.00  0.00           H  
ATOM   4721  N   CYS A 306      23.822  -8.109   3.788  1.00  0.00           N  
ATOM   4722  CA  CYS A 306      23.213  -8.651   5.004  1.00  0.00           C  
ATOM   4723  C   CYS A 306      23.943  -8.258   6.285  1.00  0.00           C  
ATOM   4724  O   CYS A 306      23.805  -8.925   7.311  1.00  0.00           O  
ATOM   4725  CB  CYS A 306      23.124 -10.177   4.972  1.00  0.00           C  
ATOM   4726  SG  CYS A 306      22.082 -10.839   3.696  1.00  0.00           S  
ATOM   4727  H   CYS A 306      23.283  -7.383   3.316  1.00  0.00           H  
ATOM   4728  HA  CYS A 306      22.196  -8.261   5.062  1.00  0.00           H  
ATOM   4729 1HB  CYS A 306      24.103 -10.615   4.855  1.00  0.00           H  
ATOM   4730 2HB  CYS A 306      22.770 -10.534   5.916  1.00  0.00           H  
ATOM   4731  HG  CYS A 306      22.428 -12.118   3.866  1.00  0.00           H  
ATOM   4732  N   ASP A 307      24.673  -7.151   6.257  1.00  0.00           N  
ATOM   4733  CA  ASP A 307      25.298  -6.666   7.471  1.00  0.00           C  
ATOM   4734  C   ASP A 307      24.224  -5.870   8.179  1.00  0.00           C  
ATOM   4735  O   ASP A 307      23.558  -5.059   7.526  1.00  0.00           O  
ATOM   4736  CB  ASP A 307      26.456  -5.711   7.226  1.00  0.00           C  
ATOM   4737  CG  ASP A 307      27.654  -6.294   6.514  1.00  0.00           C  
ATOM   4738  OD1 ASP A 307      28.197  -7.291   6.942  1.00  0.00           O  
ATOM   4739  OD2 ASP A 307      28.018  -5.705   5.510  1.00  0.00           O  
ATOM   4740  H   ASP A 307      24.767  -6.621   5.395  1.00  0.00           H  
ATOM   4741  HA  ASP A 307      25.632  -7.515   8.056  1.00  0.00           H  
ATOM   4742 1HB  ASP A 307      26.099  -4.861   6.704  1.00  0.00           H  
ATOM   4743 2HB  ASP A 307      26.800  -5.344   8.196  1.00  0.00           H  
ATOM   4744  N   PRO A 308      23.937  -6.098   9.455  1.00  0.00           N  
ATOM   4745  CA  PRO A 308      22.950  -5.325  10.144  1.00  0.00           C  
ATOM   4746  C   PRO A 308      23.480  -3.908  10.182  1.00  0.00           C  
ATOM   4747  O   PRO A 308      24.680  -3.683  10.352  1.00  0.00           O  
ATOM   4748  CB  PRO A 308      22.870  -6.003  11.517  1.00  0.00           C  
ATOM   4749  CG  PRO A 308      24.209  -6.713  11.675  1.00  0.00           C  
ATOM   4750  CD  PRO A 308      24.628  -7.104  10.255  1.00  0.00           C  
ATOM   4751  HA  PRO A 308      21.987  -5.368   9.620  1.00  0.00           H  
ATOM   4752 1HB  PRO A 308      22.683  -5.246  12.297  1.00  0.00           H  
ATOM   4753 2HB  PRO A 308      22.026  -6.696  11.538  1.00  0.00           H  
ATOM   4754 1HG  PRO A 308      24.935  -6.043  12.159  1.00  0.00           H  
ATOM   4755 2HG  PRO A 308      24.095  -7.587  12.333  1.00  0.00           H  
ATOM   4756 1HD  PRO A 308      25.719  -6.997  10.174  1.00  0.00           H  
ATOM   4757 2HD  PRO A 308      24.277  -8.118   9.989  1.00  0.00           H  
ATOM   4758  N   VAL A 309      22.575  -2.973  10.038  1.00  0.00           N  
ATOM   4759  CA  VAL A 309      22.827  -1.548  10.056  1.00  0.00           C  
ATOM   4760  C   VAL A 309      22.256  -0.941  11.319  1.00  0.00           C  
ATOM   4761  O   VAL A 309      22.908  -0.144  11.994  1.00  0.00           O  
ATOM   4762  CB  VAL A 309      22.174  -0.892   8.829  1.00  0.00           C  
ATOM   4763  CG1 VAL A 309      22.343   0.610   8.876  1.00  0.00           C  
ATOM   4764  CG2 VAL A 309      22.768  -1.488   7.564  1.00  0.00           C  
ATOM   4765  H   VAL A 309      21.630  -3.274   9.876  1.00  0.00           H  
ATOM   4766  HA  VAL A 309      23.903  -1.377  10.031  1.00  0.00           H  
ATOM   4767  HB  VAL A 309      21.111  -1.096   8.851  1.00  0.00           H  
ATOM   4768 1HG1 VAL A 309      21.855   1.051   8.010  1.00  0.00           H  
ATOM   4769 2HG1 VAL A 309      21.889   1.001   9.786  1.00  0.00           H  
ATOM   4770 3HG1 VAL A 309      23.402   0.861   8.862  1.00  0.00           H  
ATOM   4771 1HG2 VAL A 309      22.287  -1.047   6.691  1.00  0.00           H  
ATOM   4772 2HG2 VAL A 309      23.838  -1.289   7.532  1.00  0.00           H  
ATOM   4773 3HG2 VAL A 309      22.603  -2.560   7.565  1.00  0.00           H  
ATOM   4774  N   PHE A 310      21.006  -1.295  11.616  1.00  0.00           N  
ATOM   4775  CA  PHE A 310      20.358  -0.720  12.784  1.00  0.00           C  
ATOM   4776  C   PHE A 310      19.307  -1.624  13.419  1.00  0.00           C  
ATOM   4777  O   PHE A 310      18.416  -2.151  12.750  1.00  0.00           O  
ATOM   4778  CB  PHE A 310      19.734   0.622  12.422  1.00  0.00           C  
ATOM   4779  CG  PHE A 310      19.187   1.346  13.598  1.00  0.00           C  
ATOM   4780  CD1 PHE A 310      20.048   1.915  14.518  1.00  0.00           C  
ATOM   4781  CD2 PHE A 310      17.835   1.477  13.789  1.00  0.00           C  
ATOM   4782  CE1 PHE A 310      19.557   2.594  15.617  1.00  0.00           C  
ATOM   4783  CE2 PHE A 310      17.339   2.162  14.885  1.00  0.00           C  
ATOM   4784  CZ  PHE A 310      18.198   2.716  15.797  1.00  0.00           C  
ATOM   4785  H   PHE A 310      20.529  -1.970  11.024  1.00  0.00           H  
ATOM   4786  HA  PHE A 310      21.126  -0.537  13.536  1.00  0.00           H  
ATOM   4787 1HB  PHE A 310      20.480   1.261  11.947  1.00  0.00           H  
ATOM   4788 2HB  PHE A 310      18.929   0.470  11.711  1.00  0.00           H  
ATOM   4789  HD1 PHE A 310      21.123   1.817  14.368  1.00  0.00           H  
ATOM   4790  HD2 PHE A 310      17.165   1.033  13.065  1.00  0.00           H  
ATOM   4791  HE1 PHE A 310      20.243   3.036  16.337  1.00  0.00           H  
ATOM   4792  HE2 PHE A 310      16.281   2.265  15.037  1.00  0.00           H  
ATOM   4793  HZ  PHE A 310      17.806   3.255  16.659  1.00  0.00           H  
ATOM   4794  N   ASP A 311      19.421  -1.791  14.734  1.00  0.00           N  
ATOM   4795  CA  ASP A 311      18.458  -2.579  15.492  1.00  0.00           C  
ATOM   4796  C   ASP A 311      17.454  -1.659  16.170  1.00  0.00           C  
ATOM   4797  O   ASP A 311      17.814  -0.589  16.657  1.00  0.00           O  
ATOM   4798  CB  ASP A 311      19.174  -3.429  16.544  1.00  0.00           C  
ATOM   4799  CG  ASP A 311      20.059  -4.522  15.957  1.00  0.00           C  
ATOM   4800  OD1 ASP A 311      19.663  -5.146  15.002  1.00  0.00           O  
ATOM   4801  OD2 ASP A 311      21.135  -4.711  16.466  1.00  0.00           O  
ATOM   4802  H   ASP A 311      20.182  -1.338  15.221  1.00  0.00           H  
ATOM   4803  HA  ASP A 311      17.914  -3.236  14.812  1.00  0.00           H  
ATOM   4804 1HB  ASP A 311      19.789  -2.783  17.171  1.00  0.00           H  
ATOM   4805 2HB  ASP A 311      18.431  -3.897  17.190  1.00  0.00           H  
ATOM   4806  N   PHE A 312      16.223  -2.127  16.299  1.00  0.00           N  
ATOM   4807  CA  PHE A 312      15.168  -1.350  16.942  1.00  0.00           C  
ATOM   4808  C   PHE A 312      14.802  -1.835  18.337  1.00  0.00           C  
ATOM   4809  O   PHE A 312      13.661  -1.670  18.764  1.00  0.00           O  
ATOM   4810  CB  PHE A 312      13.924  -1.394  16.085  1.00  0.00           C  
ATOM   4811  CG  PHE A 312      14.136  -0.826  14.780  1.00  0.00           C  
ATOM   4812  CD1 PHE A 312      14.277  -1.627  13.697  1.00  0.00           C  
ATOM   4813  CD2 PHE A 312      14.195   0.495  14.622  1.00  0.00           C  
ATOM   4814  CE1 PHE A 312      14.476  -1.125  12.490  1.00  0.00           C  
ATOM   4815  CE2 PHE A 312      14.391   1.035  13.402  1.00  0.00           C  
ATOM   4816  CZ  PHE A 312      14.537   0.222  12.343  1.00  0.00           C  
ATOM   4817  H   PHE A 312      15.986  -3.024  15.866  1.00  0.00           H  
ATOM   4818  HA  PHE A 312      15.504  -0.315  17.016  1.00  0.00           H  
ATOM   4819 1HB  PHE A 312      13.601  -2.426  15.965  1.00  0.00           H  
ATOM   4820 2HB  PHE A 312      13.118  -0.843  16.570  1.00  0.00           H  
ATOM   4821  HD1 PHE A 312      14.227  -2.665  13.823  1.00  0.00           H  
ATOM   4822  HD2 PHE A 312      14.093   1.117  15.488  1.00  0.00           H  
ATOM   4823  HE1 PHE A 312      14.585  -1.795  11.642  1.00  0.00           H  
ATOM   4824  HE2 PHE A 312      14.442   2.113  13.278  1.00  0.00           H  
ATOM   4825  HZ  PHE A 312      14.704   0.645  11.392  1.00  0.00           H  
ATOM   4826  N   GLY A 313      15.734  -2.479  19.027  1.00  0.00           N  
ATOM   4827  CA  GLY A 313      15.465  -2.967  20.379  1.00  0.00           C  
ATOM   4828  C   GLY A 313      14.431  -4.079  20.340  1.00  0.00           C  
ATOM   4829  O   GLY A 313      14.354  -4.820  19.358  1.00  0.00           O  
ATOM   4830  H   GLY A 313      16.649  -2.597  18.617  1.00  0.00           H  
ATOM   4831 1HA  GLY A 313      16.388  -3.336  20.827  1.00  0.00           H  
ATOM   4832 2HA  GLY A 313      15.104  -2.148  21.000  1.00  0.00           H  
ATOM   4833  N   THR A 314      13.650  -4.219  21.412  1.00  0.00           N  
ATOM   4834  CA  THR A 314      12.679  -5.308  21.470  1.00  0.00           C  
ATOM   4835  C   THR A 314      11.255  -4.846  21.788  1.00  0.00           C  
ATOM   4836  O   THR A 314      11.043  -3.854  22.490  1.00  0.00           O  
ATOM   4837  CB  THR A 314      13.103  -6.332  22.534  1.00  0.00           C  
ATOM   4838  OG1 THR A 314      13.134  -5.694  23.818  1.00  0.00           O  
ATOM   4839  CG2 THR A 314      14.439  -6.916  22.235  1.00  0.00           C  
ATOM   4840  H   THR A 314      13.735  -3.578  22.186  1.00  0.00           H  
ATOM   4841  HA  THR A 314      12.660  -5.803  20.502  1.00  0.00           H  
ATOM   4842  HB  THR A 314      12.389  -7.129  22.556  1.00  0.00           H  
ATOM   4843  HG1 THR A 314      12.258  -5.347  24.016  1.00  0.00           H  
ATOM   4844 1HG2 THR A 314      14.697  -7.644  23.001  1.00  0.00           H  
ATOM   4845 2HG2 THR A 314      14.383  -7.400  21.289  1.00  0.00           H  
ATOM   4846 3HG2 THR A 314      15.195  -6.137  22.209  1.00  0.00           H  
ATOM   4847  N   GLY A 315      10.287  -5.627  21.316  1.00  0.00           N  
ATOM   4848  CA  GLY A 315       8.863  -5.419  21.592  1.00  0.00           C  
ATOM   4849  C   GLY A 315       8.066  -6.360  20.699  1.00  0.00           C  
ATOM   4850  O   GLY A 315       8.628  -6.937  19.787  1.00  0.00           O  
ATOM   4851  H   GLY A 315      10.574  -6.409  20.723  1.00  0.00           H  
ATOM   4852 1HA  GLY A 315       8.660  -5.621  22.643  1.00  0.00           H  
ATOM   4853 2HA  GLY A 315       8.599  -4.382  21.387  1.00  0.00           H  
ATOM   4854  N   PRO A 316       6.751  -6.462  20.816  1.00  0.00           N  
ATOM   4855  CA  PRO A 316       5.920  -7.383  20.042  1.00  0.00           C  
ATOM   4856  C   PRO A 316       5.636  -6.934  18.604  1.00  0.00           C  
ATOM   4857  O   PRO A 316       4.486  -6.760  18.225  1.00  0.00           O  
ATOM   4858  CB  PRO A 316       4.643  -7.389  20.875  1.00  0.00           C  
ATOM   4859  CG  PRO A 316       4.574  -5.979  21.462  1.00  0.00           C  
ATOM   4860  CD  PRO A 316       6.022  -5.612  21.767  1.00  0.00           C  
ATOM   4861  HA  PRO A 316       6.383  -8.384  20.043  1.00  0.00           H  
ATOM   4862 1HB  PRO A 316       3.779  -7.621  20.232  1.00  0.00           H  
ATOM   4863 2HB  PRO A 316       4.697  -8.176  21.635  1.00  0.00           H  
ATOM   4864 1HG  PRO A 316       4.108  -5.290  20.739  1.00  0.00           H  
ATOM   4865 2HG  PRO A 316       3.933  -5.970  22.358  1.00  0.00           H  
ATOM   4866 1HD  PRO A 316       6.192  -4.544  21.553  1.00  0.00           H  
ATOM   4867 2HD  PRO A 316       6.275  -5.875  22.805  1.00  0.00           H  
ATOM   4868  N   ARG A 317       6.688  -6.735  17.816  1.00  0.00           N  
ATOM   4869  CA  ARG A 317       6.578  -6.326  16.410  1.00  0.00           C  
ATOM   4870  C   ARG A 317       6.531  -7.528  15.488  1.00  0.00           C  
ATOM   4871  O   ARG A 317       7.323  -8.452  15.620  1.00  0.00           O  
ATOM   4872  CB  ARG A 317       7.743  -5.435  16.008  1.00  0.00           C  
ATOM   4873  CG  ARG A 317       7.640  -4.031  16.525  1.00  0.00           C  
ATOM   4874  CD  ARG A 317       8.049  -3.953  17.927  1.00  0.00           C  
ATOM   4875  NE  ARG A 317       9.451  -4.258  18.125  1.00  0.00           N  
ATOM   4876  CZ  ARG A 317      10.435  -3.350  18.003  1.00  0.00           C  
ATOM   4877  NH1 ARG A 317      10.133  -2.123  17.660  1.00  0.00           N  
ATOM   4878  NH2 ARG A 317      11.678  -3.680  18.236  1.00  0.00           N  
ATOM   4879  H   ARG A 317       7.604  -6.890  18.226  1.00  0.00           H  
ATOM   4880  HA  ARG A 317       5.657  -5.761  16.288  1.00  0.00           H  
ATOM   4881 1HB  ARG A 317       8.679  -5.867  16.370  1.00  0.00           H  
ATOM   4882 2HB  ARG A 317       7.801  -5.385  14.918  1.00  0.00           H  
ATOM   4883 1HG  ARG A 317       8.297  -3.384  15.955  1.00  0.00           H  
ATOM   4884 2HG  ARG A 317       6.609  -3.679  16.435  1.00  0.00           H  
ATOM   4885 1HD  ARG A 317       7.865  -2.947  18.302  1.00  0.00           H  
ATOM   4886 2HD  ARG A 317       7.467  -4.655  18.499  1.00  0.00           H  
ATOM   4887  HE  ARG A 317       9.705  -5.209  18.408  1.00  0.00           H  
ATOM   4888 1HH1 ARG A 317       9.170  -1.888  17.476  1.00  0.00           H  
ATOM   4889 2HH1 ARG A 317      10.859  -1.418  17.571  1.00  0.00           H  
ATOM   4890 1HH2 ARG A 317      11.903  -4.636  18.496  1.00  0.00           H  
ATOM   4891 2HH2 ARG A 317      12.409  -2.960  18.187  1.00  0.00           H  
ATOM   4892  N   ASN A 318       5.589  -7.542  14.564  1.00  0.00           N  
ATOM   4893  CA  ASN A 318       5.482  -8.630  13.611  1.00  0.00           C  
ATOM   4894  C   ASN A 318       5.670  -8.145  12.144  1.00  0.00           C  
ATOM   4895  O   ASN A 318       6.217  -8.862  11.311  1.00  0.00           O  
ATOM   4896  CB  ASN A 318       4.160  -9.312  13.842  1.00  0.00           C  
ATOM   4897  CG  ASN A 318       4.024  -9.924  15.220  1.00  0.00           C  
ATOM   4898  OD1 ASN A 318       3.056  -9.615  15.948  1.00  0.00           O  
ATOM   4899  ND2 ASN A 318       4.960 -10.754  15.608  1.00  0.00           N  
ATOM   4900  H   ASN A 318       4.943  -6.772  14.490  1.00  0.00           H  
ATOM   4901  HA  ASN A 318       6.276  -9.351  13.813  1.00  0.00           H  
ATOM   4902 1HB  ASN A 318       3.396  -8.572  13.769  1.00  0.00           H  
ATOM   4903 2HB  ASN A 318       3.989 -10.078  13.093  1.00  0.00           H  
ATOM   4904 1HD2 ASN A 318       4.916 -11.163  16.522  1.00  0.00           H  
ATOM   4905 2HD2 ASN A 318       5.732 -10.963  15.004  1.00  0.00           H  
ATOM   4906  N   ALA A 319       5.205  -6.924  11.845  1.00  0.00           N  
ATOM   4907  CA  ALA A 319       5.207  -6.319  10.501  1.00  0.00           C  
ATOM   4908  C   ALA A 319       6.231  -5.201  10.349  1.00  0.00           C  
ATOM   4909  O   ALA A 319       6.551  -4.504  11.319  1.00  0.00           O  
ATOM   4910  CB  ALA A 319       3.844  -5.718  10.170  1.00  0.00           C  
ATOM   4911  H   ALA A 319       4.790  -6.383  12.583  1.00  0.00           H  
ATOM   4912  HA  ALA A 319       5.441  -7.096   9.780  1.00  0.00           H  
ATOM   4913 1HB  ALA A 319       3.902  -5.313   9.185  1.00  0.00           H  
ATOM   4914 2HB  ALA A 319       3.077  -6.454  10.201  1.00  0.00           H  
ATOM   4915 3HB  ALA A 319       3.616  -4.931  10.882  1.00  0.00           H  
ATOM   4916  N   ALA A 320       6.666  -4.957   9.103  1.00  0.00           N  
ATOM   4917  CA  ALA A 320       7.471  -3.761   8.817  1.00  0.00           C  
ATOM   4918  C   ALA A 320       7.263  -3.267   7.400  1.00  0.00           C  
ATOM   4919  O   ALA A 320       7.340  -4.031   6.445  1.00  0.00           O  
ATOM   4920  CB  ALA A 320       8.946  -4.016   9.000  1.00  0.00           C  
ATOM   4921  H   ALA A 320       6.411  -5.595   8.333  1.00  0.00           H  
ATOM   4922  HA  ALA A 320       7.156  -2.981   9.495  1.00  0.00           H  
ATOM   4923 1HB  ALA A 320       9.486  -3.111   8.795  1.00  0.00           H  
ATOM   4924 2HB  ALA A 320       9.124  -4.307  10.003  1.00  0.00           H  
ATOM   4925 3HB  ALA A 320       9.277  -4.799   8.317  1.00  0.00           H  
ATOM   4926  N   TYR A 321       7.057  -1.965   7.263  1.00  0.00           N  
ATOM   4927  CA  TYR A 321       6.891  -1.375   5.944  1.00  0.00           C  
ATOM   4928  C   TYR A 321       7.699  -0.098   5.778  1.00  0.00           C
[truncated: 423,282 more chars]
