# Supplementary material for: The transformative power of transformers in protein structure prediction
Source: Proc Natl Acad Sci U S A. 2023 Jul 31;120(32):e2303499120. doi: 10.1073/pnas.2303499120 (PMC10410766; doi:10.1073/pnas.2303499120)
Supplement: Supplementary file 2 — Dataset S01 (GZ) [file pnas.2303499120.sd01.gz › SI_Data/predicted_structures/RoseTTAFold/T1154.pdb]

HEADER                                            26-DEC-22   XXXX              
EXPDTA    THEORETICAL MODEL                                                     
REMARK 220                                                                      
REMARK 220 EXPERIMENTAL DETAILS                                                 
REMARK 220  EXPERIMENT TYPE                : THEORETICAL MODELLING              
REMARK 220  DATE OF DATA COLLECTION        : 26-DEC-22                          
REMARK 220                                                                      
REMARK 220 REMARK: MODEL GENERATED BY ROSETTA                                   
REMARK 220  VERSION 2022.39+release.d8d9982                                     
ATOM      1  N   MET A   1       3.485   1.136   4.302  1.00  0.00           N  
ATOM      2  CA  MET A   1       4.245   0.132   3.560  1.00  0.00           C  
ATOM      3  C   MET A   1       4.501   0.539   2.107  1.00  0.00           C  
ATOM      4  O   MET A   1       5.649   0.587   1.673  1.00  0.00           O  
ATOM      5  CB  MET A   1       3.576  -1.226   3.627  1.00  0.00           C  
ATOM      6  CG  MET A   1       4.361  -2.349   3.006  1.00  0.00           C  
ATOM      7  SD  MET A   1       4.053  -2.573   1.267  1.00  0.00           S  
ATOM      8  CE  MET A   1       5.486  -3.550   0.841  1.00  0.00           C  
ATOM      9 1H   MET A   1       2.774   0.677   4.855  1.00  0.00           H  
ATOM     10 2H   MET A   1       4.115   1.624   4.923  1.00  0.00           H  
ATOM     11 3H   MET A   1       3.054   1.802   3.682  1.00  0.00           H  
ATOM     12  HA  MET A   1       5.205   0.030   4.042  1.00  0.00           H  
ATOM     13 1HB  MET A   1       3.305  -1.479   4.653  1.00  0.00           H  
ATOM     14 2HB  MET A   1       2.694  -1.174   3.053  1.00  0.00           H  
ATOM     15 1HG  MET A   1       5.408  -2.124   3.118  1.00  0.00           H  
ATOM     16 2HG  MET A   1       4.147  -3.283   3.527  1.00  0.00           H  
ATOM     17 1HE  MET A   1       5.461  -3.790  -0.222  1.00  0.00           H  
ATOM     18 2HE  MET A   1       6.382  -2.979   1.061  1.00  0.00           H  
ATOM     19 3HE  MET A   1       5.488  -4.471   1.424  1.00  0.00           H  
ATOM     20  N   ASN A   2       3.469   0.907   1.350  1.00  0.00           N  
ATOM     21  CA  ASN A   2       3.695   1.283  -0.055  1.00  0.00           C  
ATOM     22  C   ASN A   2       4.634   2.498  -0.209  1.00  0.00           C  
ATOM     23  O   ASN A   2       5.311   2.652  -1.230  1.00  0.00           O  
ATOM     24  CB  ASN A   2       2.364   1.485  -0.758  1.00  0.00           C  
ATOM     25  CG  ASN A   2       1.692   0.139  -1.076  1.00  0.00           C  
ATOM     26  OD1 ASN A   2       2.400  -0.868  -1.159  1.00  0.00           O  
ATOM     27  ND2 ASN A   2       0.381   0.119  -1.249  1.00  0.00           N  
ATOM     28  H   ASN A   2       2.521   0.879   1.695  1.00  0.00           H  
ATOM     29  HA  ASN A   2       4.189   0.443  -0.547  1.00  0.00           H  
ATOM     30 1HB  ASN A   2       1.703   2.063  -0.111  1.00  0.00           H  
ATOM     31 2HB  ASN A   2       2.506   2.048  -1.677  1.00  0.00           H  
ATOM     32 1HD2 ASN A   2      -0.099  -0.762  -1.472  1.00  0.00           H  
ATOM     33 2HD2 ASN A   2      -0.147   0.960  -1.175  1.00  0.00           H  
ATOM     34  N   LYS A   3       4.703   3.345   0.818  1.00  0.00           N  
ATOM     35  CA  LYS A   3       5.593   4.498   0.786  1.00  0.00           C  
ATOM     36  C   LYS A   3       7.047   4.050   1.020  1.00  0.00           C  
ATOM     37  O   LYS A   3       7.988   4.770   0.672  1.00  0.00           O  
ATOM     38  CB  LYS A   3       5.173   5.540   1.828  1.00  0.00           C  
ATOM     39  CG  LYS A   3       3.806   6.202   1.538  1.00  0.00           C  
ATOM     40  CD  LYS A   3       3.458   7.287   2.569  1.00  0.00           C  
ATOM     41  CE  LYS A   3       2.048   7.857   2.342  1.00  0.00           C  
ATOM     42  NZ  LYS A   3       1.908   8.517   1.005  1.00  0.00           N  
ATOM     43  H   LYS A   3       4.125   3.193   1.623  1.00  0.00           H  
ATOM     44  HA  LYS A   3       5.534   4.957  -0.200  1.00  0.00           H  
ATOM     45 1HB  LYS A   3       5.128   5.072   2.811  1.00  0.00           H  
ATOM     46 2HB  LYS A   3       5.925   6.328   1.874  1.00  0.00           H  
ATOM     47 1HG  LYS A   3       3.830   6.650   0.544  1.00  0.00           H  
ATOM     48 2HG  LYS A   3       3.025   5.441   1.550  1.00  0.00           H  
ATOM     49 1HD  LYS A   3       3.507   6.869   3.575  1.00  0.00           H  
ATOM     50 2HD  LYS A   3       4.177   8.100   2.499  1.00  0.00           H  
ATOM     51 1HE  LYS A   3       1.323   7.048   2.415  1.00  0.00           H  
ATOM     52 2HE  LYS A   3       1.835   8.592   3.120  1.00  0.00           H  
ATOM     53 1HZ  LYS A   3       0.967   8.877   0.910  1.00  0.00           H  
ATOM     54 2HZ  LYS A   3       2.566   9.279   0.933  1.00  0.00           H  
ATOM     55 3HZ  LYS A   3       2.089   7.844   0.272  1.00  0.00           H  
ATOM     56  N   LEU A   4       7.231   2.835   1.579  1.00  0.00           N  
ATOM     57  CA  LEU A   4       8.560   2.289   1.845  1.00  0.00           C  
ATOM     58  C   LEU A   4       9.056   1.807   0.506  1.00  0.00           C  
ATOM     59  O   LEU A   4      10.220   1.972   0.153  1.00  0.00           O  
ATOM     60  CB  LEU A   4       8.520   1.035   2.751  1.00  0.00           C  
ATOM     61  CG  LEU A   4       7.959   1.176   4.150  1.00  0.00           C  
ATOM     62  CD1 LEU A   4       7.950  -0.195   4.815  1.00  0.00           C  
ATOM     63  CD2 LEU A   4       8.739   2.101   4.881  1.00  0.00           C  
ATOM     64  H   LEU A   4       6.437   2.254   1.798  1.00  0.00           H  
ATOM     65  HA  LEU A   4       9.224   3.060   2.238  1.00  0.00           H  
ATOM     66 1HB  LEU A   4       7.974   0.246   2.243  1.00  0.00           H  
ATOM     67 2HB  LEU A   4       9.549   0.688   2.860  1.00  0.00           H  
ATOM     68  HG  LEU A   4       6.946   1.545   4.096  1.00  0.00           H  
ATOM     69 1HD1 LEU A   4       7.538  -0.115   5.817  1.00  0.00           H  
ATOM     70 2HD1 LEU A   4       7.344  -0.864   4.227  1.00  0.00           H  
ATOM     71 3HD1 LEU A   4       8.964  -0.580   4.870  1.00  0.00           H  
ATOM     72 1HD2 LEU A   4       8.343   2.221   5.890  1.00  0.00           H  
ATOM     73 2HD2 LEU A   4       9.728   1.734   4.917  1.00  0.00           H  
ATOM     74 3HD2 LEU A   4       8.704   3.030   4.360  1.00  0.00           H  
ATOM     75  N   VAL A   5       8.121   1.255  -0.268  1.00  0.00           N  
ATOM     76  CA  VAL A   5       8.435   0.727  -1.581  1.00  0.00           C  
ATOM     77  C   VAL A   5       8.876   1.879  -2.470  1.00  0.00           C  
ATOM     78  O   VAL A   5       9.931   1.822  -3.098  1.00  0.00           O  
ATOM     79  CB  VAL A   5       7.195   0.019  -2.165  1.00  0.00           C  
ATOM     80  CG1 VAL A   5       7.423  -0.392  -3.600  1.00  0.00           C  
ATOM     81  CG2 VAL A   5       6.861  -1.174  -1.294  1.00  0.00           C  
ATOM     82  H   VAL A   5       7.180   1.159   0.110  1.00  0.00           H  
ATOM     83  HA  VAL A   5       9.252   0.009  -1.490  1.00  0.00           H  
ATOM     84  HB  VAL A   5       6.368   0.704  -2.163  1.00  0.00           H  
ATOM     85 1HG1 VAL A   5       6.522  -0.874  -3.987  1.00  0.00           H  
ATOM     86 2HG1 VAL A   5       7.650   0.489  -4.203  1.00  0.00           H  
ATOM     87 3HG1 VAL A   5       8.235  -1.078  -3.641  1.00  0.00           H  
ATOM     88 1HG2 VAL A   5       5.969  -1.667  -1.680  1.00  0.00           H  
ATOM     89 2HG2 VAL A   5       7.689  -1.867  -1.294  1.00  0.00           H  
ATOM     90 3HG2 VAL A   5       6.677  -0.831  -0.273  1.00  0.00           H  
ATOM     91  N   GLY A   6       8.116   2.975  -2.446  1.00  0.00           N  
ATOM     92  CA  GLY A   6       8.469   4.158  -3.224  1.00  0.00           C  
ATOM     93  C   GLY A   6       9.884   4.653  -2.887  1.00  0.00           C  
ATOM     94  O   GLY A   6      10.730   4.817  -3.781  1.00  0.00           O  
ATOM     95  H   GLY A   6       7.248   2.965  -1.906  1.00  0.00           H  
ATOM     96 1HA  GLY A   6       8.404   3.923  -4.287  1.00  0.00           H  
ATOM     97 2HA  GLY A   6       7.746   4.948  -3.023  1.00  0.00           H  
ATOM     98  N   LEU A   7      10.132   4.920  -1.598  1.00  0.00           N  
ATOM     99  CA  LEU A   7      11.438   5.412  -1.170  1.00  0.00           C  
ATOM    100  C   LEU A   7      12.588   4.437  -1.368  1.00  0.00           C  
ATOM    101  O   LEU A   7      13.695   4.860  -1.741  1.00  0.00           O  
ATOM    102  CB  LEU A   7      11.347   5.862   0.285  1.00  0.00           C  
ATOM    103  CG  LEU A   7      10.588   7.169   0.449  1.00  0.00           C  
ATOM    104  CD1 LEU A   7      10.325   7.467   1.902  1.00  0.00           C  
ATOM    105  CD2 LEU A   7      11.454   8.244  -0.168  1.00  0.00           C  
ATOM    106  H   LEU A   7       9.403   4.777  -0.896  1.00  0.00           H  
ATOM    107  HA  LEU A   7      11.660   6.292  -1.758  1.00  0.00           H  
ATOM    108 1HB  LEU A   7      10.828   5.089   0.863  1.00  0.00           H  
ATOM    109 2HB  LEU A   7      12.350   5.984   0.690  1.00  0.00           H  
ATOM    110  HG  LEU A   7       9.625   7.113  -0.063  1.00  0.00           H  
ATOM    111 1HD1 LEU A   7       9.795   8.416   1.999  1.00  0.00           H  
ATOM    112 2HD1 LEU A   7       9.711   6.665   2.306  1.00  0.00           H  
ATOM    113 3HD1 LEU A   7      11.267   7.524   2.448  1.00  0.00           H  
ATOM    114 1HD2 LEU A   7      10.975   9.172  -0.074  1.00  0.00           H  
ATOM    115 2HD2 LEU A   7      12.411   8.280   0.354  1.00  0.00           H  
ATOM    116 3HD2 LEU A   7      11.623   8.022  -1.222  1.00  0.00           H  
ATOM    117  N   LEU A   8      12.362   3.149  -1.162  1.00  0.00           N  
ATOM    118  CA  LEU A   8      13.432   2.197  -1.355  1.00  0.00           C  
ATOM    119  C   LEU A   8      13.766   2.102  -2.836  1.00  0.00           C  
ATOM    120  O   LEU A   8      14.939   2.092  -3.185  1.00  0.00           O  
ATOM    121  CB  LEU A   8      13.132   0.867  -0.671  1.00  0.00           C  
ATOM    122  CG  LEU A   8      14.227  -0.209  -0.805  1.00  0.00           C  
ATOM    123  CD1 LEU A   8      15.556   0.340  -0.356  1.00  0.00           C  
ATOM    124  CD2 LEU A   8      13.913  -1.374   0.126  1.00  0.00           C  
ATOM    125  H   LEU A   8      11.456   2.812  -0.845  1.00  0.00           H  
ATOM    126  HA  LEU A   8      14.312   2.584  -0.852  1.00  0.00           H  
ATOM    127 1HB  LEU A   8      12.974   1.065   0.375  1.00  0.00           H  
ATOM    128 2HB  LEU A   8      12.203   0.464  -1.081  1.00  0.00           H  
ATOM    129  HG  LEU A   8      14.275  -0.535  -1.832  1.00  0.00           H  
ATOM    130 1HD1 LEU A   8      16.316  -0.435  -0.444  1.00  0.00           H  
ATOM    131 2HD1 LEU A   8      15.826   1.188  -0.972  1.00  0.00           H  
ATOM    132 3HD1 LEU A   8      15.481   0.651   0.672  1.00  0.00           H  
ATOM    133 1HD2 LEU A   8      14.682  -2.137   0.030  1.00  0.00           H  
ATOM    134 2HD2 LEU A   8      13.894  -1.025   1.139  1.00  0.00           H  
ATOM    135 3HD2 LEU A   8      12.970  -1.784  -0.089  1.00  0.00           H  
ATOM    136  N   VAL A   9      12.770   2.096  -3.719  1.00  0.00           N  
ATOM    137  CA  VAL A   9      13.094   2.061  -5.139  1.00  0.00           C  
ATOM    138  C   VAL A   9      13.904   3.276  -5.539  1.00  0.00           C  
ATOM    139  O   VAL A   9      14.906   3.155  -6.251  1.00  0.00           O  
ATOM    140  CB  VAL A   9      11.835   2.030  -6.012  1.00  0.00           C  
ATOM    141  CG1 VAL A   9      12.213   2.235  -7.470  1.00  0.00           C  
ATOM    142  CG2 VAL A   9      11.207   0.740  -5.872  1.00  0.00           C  
ATOM    143  H   VAL A   9      11.793   2.098  -3.418  1.00  0.00           H  
ATOM    144  HA  VAL A   9      13.678   1.164  -5.339  1.00  0.00           H  
ATOM    145  HB  VAL A   9      11.152   2.825  -5.699  1.00  0.00           H  
ATOM    146 1HG1 VAL A   9      11.314   2.202  -8.081  1.00  0.00           H  
ATOM    147 2HG1 VAL A   9      12.698   3.204  -7.590  1.00  0.00           H  
ATOM    148 3HG1 VAL A   9      12.898   1.445  -7.782  1.00  0.00           H  
ATOM    149 1HG2 VAL A   9      10.313   0.688  -6.491  1.00  0.00           H  
ATOM    150 2HG2 VAL A   9      11.931   0.018  -6.202  1.00  0.00           H  
ATOM    151 3HG2 VAL A   9      10.946   0.561  -4.844  1.00  0.00           H  
ATOM    152  N   SER A  10      13.502   4.457  -5.061  1.00  0.00           N  
ATOM    153  CA  SER A  10      14.239   5.663  -5.395  1.00  0.00           C  
ATOM    154  C   SER A  10      15.678   5.578  -4.883  1.00  0.00           C  
ATOM    155  O   SER A  10      16.624   5.936  -5.596  1.00  0.00           O  
ATOM    156  CB  SER A  10      13.546   6.863  -4.784  1.00  0.00           C  
ATOM    157  OG  SER A  10      12.275   7.053  -5.351  1.00  0.00           O  
ATOM    158  H   SER A  10      12.658   4.518  -4.486  1.00  0.00           H  
ATOM    159  HA  SER A  10      14.257   5.770  -6.479  1.00  0.00           H  
ATOM    160 1HB  SER A  10      13.447   6.716  -3.708  1.00  0.00           H  
ATOM    161 2HB  SER A  10      14.156   7.750  -4.938  1.00  0.00           H  
ATOM    162  HG  SER A  10      11.738   6.292  -5.051  1.00  0.00           H  
ATOM    163  N   SER A  11      15.850   5.058  -3.663  1.00  0.00           N  
ATOM    164  CA  SER A  11      17.166   4.920  -3.068  1.00  0.00           C  
ATOM    165  C   SER A  11      18.026   3.929  -3.851  1.00  0.00           C  
ATOM    166  O   SER A  11      19.209   4.187  -4.083  1.00  0.00           O  
ATOM    167  CB  SER A  11      17.022   4.453  -1.634  1.00  0.00           C  
ATOM    168  OG  SER A  11      16.357   5.417  -0.855  1.00  0.00           O  
ATOM    169  H   SER A  11      15.038   4.784  -3.110  1.00  0.00           H  
ATOM    170  HA  SER A  11      17.657   5.894  -3.083  1.00  0.00           H  
ATOM    171 1HB  SER A  11      16.466   3.523  -1.616  1.00  0.00           H  
ATOM    172 2HB  SER A  11      18.005   4.253  -1.216  1.00  0.00           H  
ATOM    173  HG  SER A  11      15.430   5.428  -1.190  1.00  0.00           H  
ATOM    174  N   LEU A  12      17.431   2.805  -4.268  1.00  0.00           N  
ATOM    175  CA  LEU A  12      18.135   1.774  -5.022  1.00  0.00           C  
ATOM    176  C   LEU A  12      18.562   2.307  -6.384  1.00  0.00           C  
ATOM    177  O   LEU A  12      19.674   2.040  -6.852  1.00  0.00           O  
ATOM    178  CB  LEU A  12      17.229   0.544  -5.186  1.00  0.00           C  
ATOM    179  CG  LEU A  12      16.936  -0.250  -3.888  1.00  0.00           C  
ATOM    180  CD1 LEU A  12      15.846  -1.287  -4.162  1.00  0.00           C  
ATOM    181  CD2 LEU A  12      18.202  -0.900  -3.397  1.00  0.00           C  
ATOM    182  H   LEU A  12      16.452   2.652  -4.033  1.00  0.00           H  
ATOM    183  HA  LEU A  12      19.024   1.488  -4.466  1.00  0.00           H  
ATOM    184 1HB  LEU A  12      16.270   0.876  -5.587  1.00  0.00           H  
ATOM    185 2HB  LEU A  12      17.686  -0.135  -5.902  1.00  0.00           H  
ATOM    186  HG  LEU A  12      16.589   0.416  -3.128  1.00  0.00           H  
ATOM    187 1HD1 LEU A  12      15.635  -1.838  -3.251  1.00  0.00           H  
ATOM    188 2HD1 LEU A  12      14.940  -0.777  -4.495  1.00  0.00           H  
ATOM    189 3HD1 LEU A  12      16.178  -1.979  -4.933  1.00  0.00           H  
ATOM    190 1HD2 LEU A  12      17.986  -1.443  -2.480  1.00  0.00           H  
ATOM    191 2HD2 LEU A  12      18.577  -1.591  -4.151  1.00  0.00           H  
ATOM    192 3HD2 LEU A  12      18.953  -0.133  -3.199  1.00  0.00           H  
ATOM    193  N   PHE A  13      17.690   3.097  -7.013  1.00  0.00           N  
ATOM    194  CA  PHE A  13      17.999   3.713  -8.295  1.00  0.00           C  
ATOM    195  C   PHE A  13      19.224   4.595  -8.165  1.00  0.00           C  
ATOM    196  O   PHE A  13      20.212   4.435  -8.894  1.00  0.00           O  
ATOM    197  CB  PHE A  13      16.795   4.535  -8.768  1.00  0.00           C  
ATOM    198  CG  PHE A  13      16.983   5.362 -10.009  1.00  0.00           C  
ATOM    199  CD1 PHE A  13      16.956   4.792 -11.271  1.00  0.00           C  
ATOM    200  CD2 PHE A  13      17.149   6.735  -9.904  1.00  0.00           C  
ATOM    201  CE1 PHE A  13      17.100   5.579 -12.401  1.00  0.00           C  
ATOM    202  CE2 PHE A  13      17.291   7.523 -11.023  1.00  0.00           C  
ATOM    203  CZ  PHE A  13      17.266   6.945 -12.276  1.00  0.00           C  
ATOM    204  H   PHE A  13      16.772   3.266  -6.598  1.00  0.00           H  
ATOM    205  HA  PHE A  13      18.207   2.928  -9.022  1.00  0.00           H  
ATOM    206 1HB  PHE A  13      15.953   3.865  -8.930  1.00  0.00           H  
ATOM    207 2HB  PHE A  13      16.500   5.206  -7.972  1.00  0.00           H  
ATOM    208  HD1 PHE A  13      16.817   3.715 -11.368  1.00  0.00           H  
ATOM    209  HD2 PHE A  13      17.161   7.188  -8.916  1.00  0.00           H  
ATOM    210  HE1 PHE A  13      17.078   5.122 -13.390  1.00  0.00           H  
ATOM    211  HE2 PHE A  13      17.422   8.600 -10.921  1.00  0.00           H  
ATOM    212  HZ  PHE A  13      17.377   7.565 -13.165  1.00  0.00           H  
ATOM    213  N   LEU A  14      19.183   5.513  -7.207  1.00  0.00           N  
ATOM    214  CA  LEU A  14      20.287   6.428  -7.048  1.00  0.00           C  
ATOM    215  C   LEU A  14      21.551   5.699  -6.623  1.00  0.00           C  
ATOM    216  O   LEU A  14      22.641   6.007  -7.108  1.00  0.00           O  
ATOM    217  CB  LEU A  14      19.905   7.498  -6.039  1.00  0.00           C  
ATOM    218  CG  LEU A  14      18.792   8.435  -6.520  1.00  0.00           C  
ATOM    219  CD1 LEU A  14      18.383   9.360  -5.389  1.00  0.00           C  
ATOM    220  CD2 LEU A  14      19.271   9.201  -7.749  1.00  0.00           C  
ATOM    221  H   LEU A  14      18.359   5.593  -6.606  1.00  0.00           H  
ATOM    222  HA  LEU A  14      20.475   6.905  -8.007  1.00  0.00           H  
ATOM    223 1HB  LEU A  14      19.555   7.002  -5.130  1.00  0.00           H  
ATOM    224 2HB  LEU A  14      20.784   8.094  -5.799  1.00  0.00           H  
ATOM    225  HG  LEU A  14      17.919   7.843  -6.788  1.00  0.00           H  
ATOM    226 1HD1 LEU A  14      17.577  10.011  -5.725  1.00  0.00           H  
ATOM    227 2HD1 LEU A  14      18.037   8.761  -4.542  1.00  0.00           H  
ATOM    228 3HD1 LEU A  14      19.235   9.964  -5.084  1.00  0.00           H  
ATOM    229 1HD2 LEU A  14      18.473   9.855  -8.101  1.00  0.00           H  
ATOM    230 2HD2 LEU A  14      20.143   9.800  -7.491  1.00  0.00           H  
ATOM    231 3HD2 LEU A  14      19.534   8.496  -8.535  1.00  0.00           H  
ATOM    232  N   ALA A  15      21.419   4.704  -5.740  1.00  0.00           N  
ATOM    233  CA  ALA A  15      22.589   3.974  -5.300  1.00  0.00           C  
ATOM    234  C   ALA A  15      23.255   3.278  -6.463  1.00  0.00           C  
ATOM    235  O   ALA A  15      24.475   3.353  -6.588  1.00  0.00           O  
ATOM    236  CB  ALA A  15      22.218   2.949  -4.249  1.00  0.00           C  
ATOM    237  H   ALA A  15      20.511   4.469  -5.346  1.00  0.00           H  
ATOM    238  HA  ALA A  15      23.294   4.684  -4.875  1.00  0.00           H  
ATOM    239 1HB  ALA A  15      23.112   2.425  -3.918  1.00  0.00           H  
ATOM    240 2HB  ALA A  15      21.754   3.452  -3.401  1.00  0.00           H  
ATOM    241 3HB  ALA A  15      21.510   2.238  -4.677  1.00  0.00           H  
ATOM    242  N   SER A  16      22.446   2.684  -7.355  1.00  0.00           N  
ATOM    243  CA  SER A  16      22.940   1.945  -8.510  1.00  0.00           C  
ATOM    244  C   SER A  16      23.754   2.858  -9.407  1.00  0.00           C  
ATOM    245  O   SER A  16      24.801   2.473  -9.931  1.00  0.00           O  
ATOM    246  CB  SER A  16      21.777   1.358  -9.282  1.00  0.00           C  
ATOM    247  OG  SER A  16      21.098   0.403  -8.510  1.00  0.00           O  
ATOM    248  H   SER A  16      21.437   2.686  -7.196  1.00  0.00           H  
ATOM    249  HA  SER A  16      23.571   1.132  -8.162  1.00  0.00           H  
ATOM    250 1HB  SER A  16      21.090   2.152  -9.566  1.00  0.00           H  
ATOM    251 2HB  SER A  16      22.141   0.900 -10.196  1.00  0.00           H  
ATOM    252  HG  SER A  16      20.655   0.914  -7.792  1.00  0.00           H  
ATOM    253  N   ILE A  17      23.288   4.089  -9.562  1.00  0.00           N  
ATOM    254  CA  ILE A  17      24.009   5.068 -10.354  1.00  0.00           C  
ATOM    255  C   ILE A  17      25.350   5.408  -9.696  1.00  0.00           C  
ATOM    256  O   ILE A  17      26.404   5.378 -10.338  1.00  0.00           O  
ATOM    257  CB  ILE A  17      23.145   6.330 -10.521  1.00  0.00           C  
ATOM    258  CG1 ILE A  17      21.929   5.985 -11.391  1.00  0.00           C  
ATOM    259  CG2 ILE A  17      23.955   7.472 -11.111  1.00  0.00           C  
ATOM    260  CD1 ILE A  17      20.863   7.035 -11.391  1.00  0.00           C  
ATOM    261  H   ILE A  17      22.395   4.340  -9.130  1.00  0.00           H  
ATOM    262  HA  ILE A  17      24.204   4.644 -11.337  1.00  0.00           H  
ATOM    263  HB  ILE A  17      22.766   6.632  -9.548  1.00  0.00           H  
ATOM    264 1HG1 ILE A  17      22.265   5.834 -12.415  1.00  0.00           H  
ATOM    265 2HG1 ILE A  17      21.489   5.054 -11.030  1.00  0.00           H  
ATOM    266 1HG2 ILE A  17      23.320   8.351 -11.206  1.00  0.00           H  
ATOM    267 2HG2 ILE A  17      24.792   7.701 -10.453  1.00  0.00           H  
ATOM    268 3HG2 ILE A  17      24.331   7.185 -12.092  1.00  0.00           H  
ATOM    269 1HD1 ILE A  17      20.055   6.707 -12.026  1.00  0.00           H  
ATOM    270 2HD1 ILE A  17      20.496   7.175 -10.381  1.00  0.00           H  
ATOM    271 3HD1 ILE A  17      21.266   7.969 -11.766  1.00  0.00           H  
ATOM    272  N   LEU A  18      25.317   5.660  -8.392  1.00  0.00           N  
ATOM    273  CA  LEU A  18      26.502   6.039  -7.630  1.00  0.00           C  
ATOM    274  C   LEU A  18      27.585   4.956  -7.583  1.00  0.00           C  
ATOM    275  O   LEU A  18      28.774   5.275  -7.540  1.00  0.00           O  
ATOM    276  CB  LEU A  18      26.073   6.422  -6.216  1.00  0.00           C  
ATOM    277  CG  LEU A  18      25.240   7.707  -6.137  1.00  0.00           C  
ATOM    278  CD1 LEU A  18      24.712   7.880  -4.726  1.00  0.00           C  
ATOM    279  CD2 LEU A  18      26.095   8.880  -6.564  1.00  0.00           C  
ATOM    280  H   LEU A  18      24.416   5.632  -7.911  1.00  0.00           H  
ATOM    281  HA  LEU A  18      26.931   6.918  -8.105  1.00  0.00           H  
ATOM    282 1HB  LEU A  18      25.480   5.612  -5.802  1.00  0.00           H  
ATOM    283 2HB  LEU A  18      26.961   6.550  -5.600  1.00  0.00           H  
ATOM    284  HG  LEU A  18      24.394   7.633  -6.809  1.00  0.00           H  
ATOM    285 1HD1 LEU A  18      24.110   8.785  -4.674  1.00  0.00           H  
ATOM    286 2HD1 LEU A  18      24.095   7.019  -4.467  1.00  0.00           H  
ATOM    287 3HD1 LEU A  18      25.545   7.956  -4.030  1.00  0.00           H  
ATOM    288 1HD2 LEU A  18      25.502   9.793  -6.521  1.00  0.00           H  
ATOM    289 2HD2 LEU A  18      26.951   8.970  -5.897  1.00  0.00           H  
ATOM    290 3HD2 LEU A  18      26.444   8.719  -7.586  1.00  0.00           H  
ATOM    291  N   ILE A  19      27.188   3.683  -7.626  1.00  0.00           N  
ATOM    292  CA  ILE A  19      28.157   2.586  -7.574  1.00  0.00           C  
ATOM    293  C   ILE A  19      28.455   2.039  -8.971  1.00  0.00           C  
ATOM    294  O   ILE A  19      29.000   0.940  -9.106  1.00  0.00           O  
ATOM    295  CB  ILE A  19      27.671   1.420  -6.690  1.00  0.00           C  
ATOM    296  CG1 ILE A  19      26.427   0.795  -7.285  1.00  0.00           C  
ATOM    297  CG2 ILE A  19      27.385   1.928  -5.286  1.00  0.00           C  
ATOM    298  CD1 ILE A  19      25.998  -0.487  -6.615  1.00  0.00           C  
ATOM    299  H   ILE A  19      26.188   3.476  -7.635  1.00  0.00           H  
ATOM    300  HA  ILE A  19      29.086   2.965  -7.157  1.00  0.00           H  
ATOM    301  HB  ILE A  19      28.439   0.653  -6.650  1.00  0.00           H  
ATOM    302 1HG1 ILE A  19      25.644   1.483  -7.217  1.00  0.00           H  
ATOM    303 2HG1 ILE A  19      26.607   0.597  -8.341  1.00  0.00           H  
ATOM    304 1HG2 ILE A  19      27.050   1.103  -4.660  1.00  0.00           H  
ATOM    305 2HG2 ILE A  19      28.292   2.359  -4.866  1.00  0.00           H  
ATOM    306 3HG2 ILE A  19      26.606   2.690  -5.328  1.00  0.00           H  
ATOM    307 1HD1 ILE A  19      25.099  -0.867  -7.101  1.00  0.00           H  
ATOM    308 2HD1 ILE A  19      26.796  -1.223  -6.698  1.00  0.00           H  
ATOM    309 3HD1 ILE A  19      25.787  -0.292  -5.565  1.00  0.00           H  
ATOM    310  N   GLY A  20      28.086   2.799 -10.005  1.00  0.00           N  
ATOM    311  CA  GLY A  20      28.322   2.410 -11.382  1.00  0.00           C  
ATOM    312  C   GLY A  20      29.728   2.801 -11.809  1.00  0.00           C  
ATOM    313  O   GLY A  20      30.650   2.835 -10.993  1.00  0.00           O  
ATOM    314  H   GLY A  20      27.616   3.691  -9.847  1.00  0.00           H  
ATOM    315 1HA  GLY A  20      28.182   1.335 -11.490  1.00  0.00           H  
ATOM    316 2HA  GLY A  20      27.588   2.901 -12.022  1.00  0.00           H  
ATOM    317  N   ILE A  21      29.915   3.063 -13.092  1.00  0.00           N  
ATOM    318  CA  ILE A  21      31.256   3.352 -13.574  1.00  0.00           C  
ATOM    319  C   ILE A  21      31.563   4.839 -13.464  1.00  0.00           C  
ATOM    320  O   ILE A  21      30.806   5.680 -13.950  1.00  0.00           O  
ATOM    321  CB  ILE A  21      31.428   2.866 -15.017  1.00  0.00           C  
ATOM    322  CG1 ILE A  21      31.085   1.375 -15.084  1.00  0.00           C  
ATOM    323  CG2 ILE A  21      32.863   3.092 -15.482  1.00  0.00           C  
ATOM    324  CD1 ILE A  21      31.941   0.521 -14.175  1.00  0.00           C  
ATOM    325  H   ILE A  21      29.135   3.048 -13.732  1.00  0.00           H  
ATOM    326  HA  ILE A  21      31.971   2.813 -12.954  1.00  0.00           H  
ATOM    327  HB  ILE A  21      30.742   3.401 -15.668  1.00  0.00           H  
ATOM    328 1HG1 ILE A  21      30.040   1.237 -14.809  1.00  0.00           H  
ATOM    329 2HG1 ILE A  21      31.222   1.030 -16.109  1.00  0.00           H  
ATOM    330 1HG2 ILE A  21      32.979   2.739 -16.504  1.00  0.00           H  
ATOM    331 2HG2 ILE A  21      33.102   4.132 -15.444  1.00  0.00           H  
ATOM    332 3HG2 ILE A  21      33.550   2.547 -14.836  1.00  0.00           H  
ATOM    333 1HD1 ILE A  21      31.649  -0.525 -14.276  1.00  0.00           H  
ATOM    334 2HD1 ILE A  21      32.989   0.634 -14.453  1.00  0.00           H  
ATOM    335 3HD1 ILE A  21      31.804   0.836 -13.138  1.00  0.00           H  
ATOM    336  N   ALA A  22      32.673   5.147 -12.803  1.00  0.00           N  
ATOM    337  CA  ALA A  22      33.116   6.516 -12.561  1.00  0.00           C  
ATOM    338  C   ALA A  22      34.616   6.657 -12.830  1.00  0.00           C  
ATOM    339  O   ALA A  22      35.413   6.511 -11.901  1.00  0.00           O  
ATOM    340  CB  ALA A  22      32.811   6.933 -11.137  1.00  0.00           C  
ATOM    341  H   ALA A  22      33.231   4.386 -12.438  1.00  0.00           H  
ATOM    342  HA  ALA A  22      32.566   7.185 -13.220  1.00  0.00           H  
ATOM    343 1HB  ALA A  22      33.128   7.964 -10.997  1.00  0.00           H  
ATOM    344 2HB  ALA A  22      31.738   6.851 -10.956  1.00  0.00           H  
ATOM    345 3HB  ALA A  22      33.344   6.288 -10.440  1.00  0.00           H  
ATOM    346  N   PRO A  23      35.032   6.829 -14.094  1.00  0.00           N  
ATOM    347  CA  PRO A  23      36.408   6.926 -14.543  1.00  0.00           C  
ATOM    348  C   PRO A  23      37.068   8.068 -13.800  1.00  0.00           C  
ATOM    349  O   PRO A  23      36.386   9.045 -13.511  1.00  0.00           O  
ATOM    350  CB  PRO A  23      36.253   7.220 -16.029  1.00  0.00           C  
ATOM    351  CG  PRO A  23      34.884   6.730 -16.396  1.00  0.00           C  
ATOM    352  CD  PRO A  23      34.052   7.014 -15.185  1.00  0.00           C  
ATOM    353  HA  PRO A  23      36.922   5.968 -14.341  1.00  0.00           H  
ATOM    354 1HB  PRO A  23      36.369   8.271 -16.167  1.00  0.00           H  
ATOM    355 2HB  PRO A  23      37.014   6.739 -16.599  1.00  0.00           H  
ATOM    356 1HG  PRO A  23      34.517   7.249 -17.292  1.00  0.00           H  
ATOM    357 2HG  PRO A  23      34.923   5.658 -16.645  1.00  0.00           H  
ATOM    358 1HD  PRO A  23      33.690   8.053 -15.204  1.00  0.00           H  
ATOM    359 2HD  PRO A  23      33.243   6.307 -15.153  1.00  0.00           H  
ATOM    360  N   ALA A  24      38.363   8.034 -13.524  1.00  0.00           N  
ATOM    361  CA  ALA A  24      38.939   9.150 -12.763  1.00  0.00           C  
ATOM    362  C   ALA A  24      40.306   9.540 -13.273  1.00  0.00           C  
ATOM    363  O   ALA A  24      41.111   8.697 -13.671  1.00  0.00           O  
ATOM    364  CB  ALA A  24      39.018   8.791 -11.291  1.00  0.00           C  
ATOM    365  H   ALA A  24      38.951   7.262 -13.840  1.00  0.00           H  
ATOM    366  HA  ALA A  24      38.291  10.009 -12.875  1.00  0.00           H  
ATOM    367 1HB  ALA A  24      39.414   9.639 -10.733  1.00  0.00           H  
ATOM    368 2HB  ALA A  24      38.021   8.545 -10.926  1.00  0.00           H  
ATOM    369 3HB  ALA A  24      39.675   7.933 -11.165  1.00  0.00           H  
ATOM    370  N   ILE A  25      40.611  10.826 -13.195  1.00  0.00           N  
ATOM    371  CA  ILE A  25      41.859  11.258 -13.769  1.00  0.00           C  
ATOM    372  C   ILE A  25      43.077  10.859 -12.984  1.00  0.00           C  
ATOM    373  O   ILE A  25      43.231  11.182 -11.806  1.00  0.00           O  
ATOM    374  CB  ILE A  25      41.898  12.792 -13.960  1.00  0.00           C  
ATOM    375  CG1 ILE A  25      40.822  13.220 -14.941  1.00  0.00           C  
ATOM    376  CG2 ILE A  25      43.281  13.221 -14.481  1.00  0.00           C  
ATOM    377  CD1 ILE A  25      40.615  14.692 -15.027  1.00  0.00           C  
ATOM    378  H   ILE A  25      39.956  11.494 -12.823  1.00  0.00           H  
ATOM    379  HA  ILE A  25      41.940  10.804 -14.752  1.00  0.00           H  
ATOM    380  HB  ILE A  25      41.699  13.286 -13.012  1.00  0.00           H  
ATOM    381 1HG1 ILE A  25      41.083  12.855 -15.928  1.00  0.00           H  
ATOM    382 2HG1 ILE A  25      39.884  12.770 -14.644  1.00  0.00           H  
ATOM    383 1HG2 ILE A  25      43.300  14.299 -14.616  1.00  0.00           H  
ATOM    384 2HG2 ILE A  25      44.049  12.939 -13.767  1.00  0.00           H  
ATOM    385 3HG2 ILE A  25      43.477  12.732 -15.435  1.00  0.00           H  
ATOM    386 1HD1 ILE A  25      39.821  14.898 -15.750  1.00  0.00           H  
ATOM    387 2HD1 ILE A  25      40.323  15.072 -14.051  1.00  0.00           H  
ATOM    388 3HD1 ILE A  25      41.534  15.172 -15.348  1.00  0.00           H  
ATOM    389  N   THR A  26      43.963  10.203 -13.701  1.00  0.00           N  
ATOM    390  CA  THR A  26      45.262   9.808 -13.241  1.00  0.00           C  
ATOM    391  C   THR A  26      46.185  10.721 -14.006  1.00  0.00           C  
ATOM    392  O   THR A  26      46.101  10.788 -15.237  1.00  0.00           O  
ATOM    393  CB  THR A  26      45.553   8.322 -13.529  1.00  0.00           C  
ATOM    394  OG1 THR A  26      44.614   7.496 -12.826  1.00  0.00           O  
ATOM    395  CG2 THR A  26      46.977   7.960 -13.149  1.00  0.00           C  
ATOM    396  H   THR A  26      43.699   9.965 -14.644  1.00  0.00           H  
ATOM    397  HA  THR A  26      45.362  10.005 -12.172  1.00  0.00           H  
ATOM    398  HB  THR A  26      45.425   8.144 -14.590  1.00  0.00           H  
ATOM    399  HG1 THR A  26      43.714   7.676 -13.135  1.00  0.00           H  
ATOM    400 1HG2 THR A  26      47.160   6.911 -13.379  1.00  0.00           H  
ATOM    401 2HG2 THR A  26      47.666   8.575 -13.708  1.00  0.00           H  
ATOM    402 3HG2 THR A  26      47.124   8.128 -12.084  1.00  0.00           H  
ATOM    403  N   THR A  27      47.057  11.420 -13.300  1.00  0.00           N  
ATOM    404  CA  THR A  27      47.921  12.396 -13.944  1.00  0.00           C  
ATOM    405  C   THR A  27      48.753  11.768 -15.047  1.00  0.00           C  
ATOM    406  O   THR A  27      48.905  12.346 -16.115  1.00  0.00           O  
ATOM    407  CB  THR A  27      48.840  13.078 -12.929  1.00  0.00           C  
ATOM    408  OG1 THR A  27      48.048  13.752 -11.938  1.00  0.00           O  
ATOM    409  CG2 THR A  27      49.686  14.081 -13.644  1.00  0.00           C  
ATOM    410  H   THR A  27      47.090  11.303 -12.296  1.00  0.00           H  
ATOM    411  HA  THR A  27      47.292  13.162 -14.398  1.00  0.00           H  
ATOM    412  HB  THR A  27      49.483  12.340 -12.446  1.00  0.00           H  
ATOM    413  HG1 THR A  27      48.630  14.228 -11.338  1.00  0.00           H  
ATOM    414 1HG2 THR A  27      50.338  14.573 -12.942  1.00  0.00           H  
ATOM    415 2HG2 THR A  27      50.276  13.575 -14.393  1.00  0.00           H  
ATOM    416 3HG2 THR A  27      49.056  14.821 -14.128  1.00  0.00           H  
ATOM    417  N   THR A  28      49.292  10.583 -14.789  1.00  0.00           N  
ATOM    418  CA  THR A  28      50.108   9.916 -15.786  1.00  0.00           C  
ATOM    419  C   THR A  28      49.297   9.593 -17.044  1.00  0.00           C  
ATOM    420  O   THR A  28      49.764   9.791 -18.168  1.00  0.00           O  
ATOM    421  CB  THR A  28      50.692   8.606 -15.235  1.00  0.00           C  
ATOM    422  OG1 THR A  28      51.527   8.881 -14.109  1.00  0.00           O  
ATOM    423  CG2 THR A  28      51.505   7.920 -16.304  1.00  0.00           C  
ATOM    424  H   THR A  28      49.135  10.156 -13.890  1.00  0.00           H  
ATOM    425  HA  THR A  28      50.928  10.579 -16.064  1.00  0.00           H  
ATOM    426  HB  THR A  28      49.882   7.950 -14.923  1.00  0.00           H  
ATOM    427  HG1 THR A  28      52.267   9.438 -14.386  1.00  0.00           H  
ATOM    428 1HG2 THR A  28      51.916   6.994 -15.910  1.00  0.00           H  
ATOM    429 2HG2 THR A  28      50.869   7.702 -17.161  1.00  0.00           H  
ATOM    430 3HG2 THR A  28      52.322   8.574 -16.616  1.00  0.00           H  
ATOM    431  N   ALA A  29      48.085   9.065 -16.865  1.00  0.00           N  
ATOM    432  CA  ALA A  29      47.270   8.700 -18.017  1.00  0.00           C  
ATOM    433  C   ALA A  29      46.895   9.918 -18.856  1.00  0.00           C  
ATOM    434  O   ALA A  29      47.002   9.906 -20.086  1.00  0.00           O  
ATOM    435  CB  ALA A  29      46.005   8.005 -17.559  1.00  0.00           C  
ATOM    436  H   ALA A  29      47.728   8.938 -15.931  1.00  0.00           H  
ATOM    437  HA  ALA A  29      47.851   8.019 -18.638  1.00  0.00           H  
ATOM    438 1HB  ALA A  29      45.415   7.704 -18.424  1.00  0.00           H  
ATOM    439 2HB  ALA A  29      46.265   7.133 -16.975  1.00  0.00           H  
ATOM    440 3HB  ALA A  29      45.428   8.691 -16.948  1.00  0.00           H  
ATOM    441  N   LEU A  30      46.505  11.008 -18.198  1.00  0.00           N  
ATOM    442  CA  LEU A  30      46.082  12.187 -18.943  1.00  0.00           C  
ATOM    443  C   LEU A  30      47.252  13.120 -19.231  1.00  0.00           C  
ATOM    444  O   LEU A  30      47.308  14.250 -18.740  1.00  0.00           O  
ATOM    445  CB  LEU A  30      44.971  12.918 -18.176  1.00  0.00           C  
ATOM    446  CG  LEU A  30      44.242  14.047 -18.946  1.00  0.00           C  
ATOM    447  CD1 LEU A  30      43.620  13.482 -20.217  1.00  0.00           C  
ATOM    448  CD2 LEU A  30      43.155  14.642 -18.057  1.00  0.00           C  
ATOM    449  H   LEU A  30      46.471  11.005 -17.180  1.00  0.00           H  
ATOM    450  HA  LEU A  30      45.672  11.861 -19.895  1.00  0.00           H  
ATOM    451 1HB  LEU A  30      44.229  12.187 -17.870  1.00  0.00           H  
ATOM    452 2HB  LEU A  30      45.409  13.350 -17.275  1.00  0.00           H  
ATOM    453  HG  LEU A  30      44.958  14.823 -19.226  1.00  0.00           H  
ATOM    454 1HD1 LEU A  30      43.114  14.276 -20.762  1.00  0.00           H  
ATOM    455 2HD1 LEU A  30      44.404  13.058 -20.848  1.00  0.00           H  
ATOM    456 3HD1 LEU A  30      42.907  12.711 -19.963  1.00  0.00           H  
ATOM    457 1HD2 LEU A  30      42.638  15.436 -18.593  1.00  0.00           H  
ATOM    458 2HD2 LEU A  30      42.440  13.863 -17.787  1.00  0.00           H  
ATOM    459 3HD2 LEU A  30      43.603  15.049 -17.152  1.00  0.00           H  
ATOM    460  N   THR A  31      48.155  12.642 -20.081  1.00  0.00           N  
ATOM    461  CA  THR A  31      49.352  13.391 -20.446  1.00  0.00           C  
ATOM    462  C   THR A  31      49.292  13.856 -21.904  1.00  0.00           C  
ATOM    463  O   THR A  31      49.132  13.018 -22.790  1.00  0.00           O  
ATOM    464  CB  THR A  31      50.636  12.544 -20.289  1.00  0.00           C  
ATOM    465  OG1 THR A  31      50.806  12.136 -18.931  1.00  0.00           O  
ATOM    466  CG2 THR A  31      51.854  13.360 -20.709  1.00  0.00           C  
ATOM    467  H   THR A  31      47.990  11.695 -20.427  1.00  0.00           H  
ATOM    468  HA  THR A  31      49.425  14.230 -19.765  1.00  0.00           H  
ATOM    469  HB  THR A  31      50.565  11.655 -20.918  1.00  0.00           H  
ATOM    470  HG1 THR A  31      50.317  11.305 -18.757  1.00  0.00           H  
ATOM    471 1HG2 THR A  31      52.748  12.751 -20.597  1.00  0.00           H  
ATOM    472 2HG2 THR A  31      51.755  13.669 -21.748  1.00  0.00           H  
ATOM    473 3HG2 THR A  31      51.939  14.242 -20.076  1.00  0.00           H  
ATOM    474  N   PRO A  32      49.381  15.163 -22.204  1.00  0.00           N  
ATOM    475  CA  PRO A  32      49.391  15.666 -23.557  1.00  0.00           C  
ATOM    476  C   PRO A  32      50.735  15.260 -24.171  1.00  0.00           C  
ATOM    477  O   PRO A  32      51.767  15.610 -23.607  1.00  0.00           O  
ATOM    478  CB  PRO A  32      49.261  17.177 -23.353  1.00  0.00           C  
ATOM    479  CG  PRO A  32      49.820  17.436 -21.973  1.00  0.00           C  
ATOM    480  CD  PRO A  32      49.518  16.191 -21.161  1.00  0.00           C  
ATOM    481  HA  PRO A  32      48.519  15.266 -24.080  1.00  0.00           H  
ATOM    482 1HB  PRO A  32      49.804  17.716 -24.143  1.00  0.00           H  
ATOM    483 2HB  PRO A  32      48.207  17.475 -23.434  1.00  0.00           H  
ATOM    484 1HG  PRO A  32      50.897  17.651 -22.045  1.00  0.00           H  
ATOM    485 2HG  PRO A  32      49.334  18.326 -21.546  1.00  0.00           H  
ATOM    486 1HD  PRO A  32      50.390  16.005 -20.515  1.00  0.00           H  
ATOM    487 2HD  PRO A  32      48.578  16.300 -20.588  1.00  0.00           H  
ATOM    488  N   PRO A  33      50.775  14.542 -25.304  1.00  0.00           N  
ATOM    489  CA  PRO A  33      51.987  14.057 -25.939  1.00  0.00           C  
ATOM    490  C   PRO A  33      52.815  15.145 -26.601  1.00  0.00           C  
ATOM    491  O   PRO A  33      54.004  14.947 -26.863  1.00  0.00           O  
ATOM    492  CB  PRO A  33      51.434  13.084 -26.983  1.00  0.00           C  
ATOM    493  CG  PRO A  33      50.055  13.603 -27.297  1.00  0.00           C  
ATOM    494  CD  PRO A  33      49.546  14.183 -25.994  1.00  0.00           C  
ATOM    495  HA  PRO A  33      52.589  13.523 -25.188  1.00  0.00           H  
ATOM    496 1HB  PRO A  33      52.089  13.079 -27.868  1.00  0.00           H  
ATOM    497 2HB  PRO A  33      51.424  12.062 -26.578  1.00  0.00           H  
ATOM    498 1HG  PRO A  33      50.114  14.355 -28.103  1.00  0.00           H  
ATOM    499 2HG  PRO A  33      49.422  12.789 -27.675  1.00  0.00           H  
ATOM    500 1HD  PRO A  33      48.971  15.076 -26.214  1.00  0.00           H  
ATOM    501 2HD  PRO A  33      48.980  13.430 -25.422  1.00  0.00           H  
ATOM    502  N   VAL A  34      52.189  16.299 -26.862  1.00  0.00           N  
ATOM    503  CA  VAL A  34      52.789  17.447 -27.553  1.00  0.00           C  
ATOM    504  C   VAL A  34      53.278  17.087 -28.967  1.00  0.00           C  
ATOM    505  O   VAL A  34      52.727  17.569 -29.969  1.00  0.00           O  
ATOM    506  CB  VAL A  34      53.943  18.055 -26.720  1.00  0.00           C  
ATOM    507  CG1 VAL A  34      54.660  19.180 -27.513  1.00  0.00           C  
ATOM    508  CG2 VAL A  34      53.374  18.590 -25.408  1.00  0.00           C  
ATOM    509  H   VAL A  34      51.215  16.377 -26.605  1.00  0.00           H  
ATOM    510  HA  VAL A  34      52.015  18.208 -27.642  1.00  0.00           H  
ATOM    511  HB  VAL A  34      54.684  17.291 -26.510  1.00  0.00           H  
ATOM    512 1HG1 VAL A  34      55.470  19.582 -26.910  1.00  0.00           H  
ATOM    513 2HG1 VAL A  34      55.070  18.785 -28.441  1.00  0.00           H  
ATOM    514 3HG1 VAL A  34      53.965  19.972 -27.743  1.00  0.00           H  
ATOM    515 1HG2 VAL A  34      54.182  19.008 -24.808  1.00  0.00           H  
ATOM    516 2HG2 VAL A  34      52.637  19.364 -25.618  1.00  0.00           H  
ATOM    517 3HG2 VAL A  34      52.898  17.776 -24.854  1.00  0.00           H  
ATOM    518  N   SER A  35      54.322  16.266 -29.046  1.00  0.00           N  
ATOM    519  CA  SER A  35      54.907  15.796 -30.287  1.00  0.00           C  
ATOM    520  C   SER A  35      55.002  16.853 -31.379  1.00  0.00           C  
ATOM    521  O   SER A  35      55.834  17.764 -31.328  1.00  0.00           O  
ATOM    522  CB  SER A  35      54.114  14.608 -30.798  1.00  0.00           C  
ATOM    523  OG  SER A  35      52.789  14.973 -31.128  1.00  0.00           O  
ATOM    524  H   SER A  35      54.696  15.912 -28.173  1.00  0.00           H  
ATOM    525  HA  SER A  35      55.919  15.456 -30.063  1.00  0.00           H  
ATOM    526 1HB  SER A  35      54.613  14.209 -31.682  1.00  0.00           H  
ATOM    527 2HB  SER A  35      54.104  13.820 -30.045  1.00  0.00           H  
ATOM    528  HG  SER A  35      52.770  15.944 -31.170  1.00  0.00           H  
ATOM    529  N   ALA A  36      54.131  16.734 -32.376  1.00  0.00           N  
ATOM    530  CA  ALA A  36      54.166  17.571 -33.569  1.00  0.00           C  
ATOM    531  C   ALA A  36      53.603  18.971 -33.355  1.00  0.00           C  
ATOM    532  O   ALA A  36      52.582  19.340 -33.932  1.00  0.00           O  
ATOM    533  CB  ALA A  36      53.401  16.895 -34.690  1.00  0.00           C  
ATOM    534  H   ALA A  36      53.430  16.002 -32.303  1.00  0.00           H  
ATOM    535  HA  ALA A  36      55.209  17.676 -33.868  1.00  0.00           H  
ATOM    536 1HB  ALA A  36      53.467  17.502 -35.592  1.00  0.00           H  
ATOM    537 2HB  ALA A  36      53.831  15.913 -34.878  1.00  0.00           H  
ATOM    538 3HB  ALA A  36      52.372  16.788 -34.402  1.00  0.00           H  
ATOM    539  N   GLY A  37      54.311  19.753 -32.552  1.00  0.00           N  
ATOM    540  CA  GLY A  37      53.967  21.145 -32.294  1.00  0.00           C  
ATOM    541  C   GLY A  37      52.940  21.456 -31.201  1.00  0.00           C  
ATOM    542  O   GLY A  37      52.592  22.624 -31.041  1.00  0.00           O  
ATOM    543  H   GLY A  37      55.123  19.331 -32.103  1.00  0.00           H  
ATOM    544 1HA  GLY A  37      54.888  21.677 -32.058  1.00  0.00           H  
ATOM    545 2HA  GLY A  37      53.610  21.578 -33.228  1.00  0.00           H  
ATOM    546  N   GLY A  38      52.481  20.480 -30.409  1.00  0.00           N  
ATOM    547  CA  GLY A  38      51.474  20.828 -29.407  1.00  0.00           C  
ATOM    548  C   GLY A  38      50.093  20.251 -29.703  1.00  0.00           C  
ATOM    549  O   GLY A  38      49.103  20.987 -29.781  1.00  0.00           O  
ATOM    550  H   GLY A  38      52.772  19.510 -30.507  1.00  0.00           H  
ATOM    551 1HA  GLY A  38      51.804  20.470 -28.435  1.00  0.00           H  
ATOM    552 2HA  GLY A  38      51.399  21.910 -29.322  1.00  0.00           H  
ATOM    553  N   ILE A  39      50.048  18.934 -29.891  1.00  0.00           N  
ATOM    554  CA  ILE A  39      48.798  18.212 -30.123  1.00  0.00           C  
ATOM    555  C   ILE A  39      48.388  17.379 -28.899  1.00  0.00           C  
ATOM    556  O   ILE A  39      49.217  16.709 -28.278  1.00  0.00           O  
ATOM    557  CB  ILE A  39      48.868  17.325 -31.375  1.00  0.00           C  
ATOM    558  CG1 ILE A  39      49.115  18.221 -32.571  1.00  0.00           C  
ATOM    559  CG2 ILE A  39      47.565  16.525 -31.551  1.00  0.00           C  
ATOM    560  CD1 ILE A  39      49.383  17.487 -33.831  1.00  0.00           C  
ATOM    561  H   ILE A  39      50.924  18.418 -29.863  1.00  0.00           H  
ATOM    562  HA  ILE A  39      48.020  18.944 -30.298  1.00  0.00           H  
ATOM    563  HB  ILE A  39      49.716  16.642 -31.292  1.00  0.00           H  
ATOM    564 1HG1 ILE A  39      48.265  18.851 -32.696  1.00  0.00           H  
ATOM    565 2HG1 ILE A  39      49.983  18.852 -32.367  1.00  0.00           H  
ATOM    566 1HG2 ILE A  39      47.629  15.916 -32.448  1.00  0.00           H  
ATOM    567 2HG2 ILE A  39      47.408  15.878 -30.690  1.00  0.00           H  
ATOM    568 3HG2 ILE A  39      46.726  17.217 -31.638  1.00  0.00           H  
ATOM    569 1HD1 ILE A  39      49.562  18.199 -34.640  1.00  0.00           H  
ATOM    570 2HD1 ILE A  39      50.257  16.865 -33.694  1.00  0.00           H  
ATOM    571 3HD1 ILE A  39      48.527  16.864 -34.078  1.00  0.00           H  
ATOM    572  N   GLN A  40      47.112  17.476 -28.525  1.00  0.00           N  
ATOM    573  CA  GLN A  40      46.576  16.747 -27.369  1.00  0.00           C  
ATOM    574  C   GLN A  40      45.113  16.344 -27.540  1.00  0.00           C  
ATOM    575  O   GLN A  40      44.430  16.828 -28.442  1.00  0.00           O  
ATOM    576  CB  GLN A  40      46.742  17.586 -26.111  1.00  0.00           C  
ATOM    577  CG  GLN A  40      45.998  18.885 -26.151  1.00  0.00           C  
ATOM    578  CD  GLN A  40      46.220  19.727 -24.919  1.00  0.00           C  
ATOM    579  OE1 GLN A  40      46.267  19.199 -23.800  1.00  0.00           O  
ATOM    580  NE2 GLN A  40      46.363  21.033 -25.097  1.00  0.00           N  
ATOM    581  H   GLN A  40      46.506  18.091 -29.072  1.00  0.00           H  
ATOM    582  HA  GLN A  40      47.144  15.830 -27.258  1.00  0.00           H  
ATOM    583 1HB  GLN A  40      46.393  17.022 -25.245  1.00  0.00           H  
ATOM    584 2HB  GLN A  40      47.799  17.805 -25.963  1.00  0.00           H  
ATOM    585 1HG  GLN A  40      46.344  19.452 -27.023  1.00  0.00           H  
ATOM    586 2HG  GLN A  40      44.933  18.665 -26.236  1.00  0.00           H  
ATOM    587 1HE2 GLN A  40      46.516  21.625 -24.306  1.00  0.00           H  
ATOM    588 2HE2 GLN A  40      46.331  21.427 -26.019  1.00  0.00           H  
ATOM    589  N   ALA A  41      44.609  15.439 -26.689  1.00  0.00           N  
ATOM    590  CA  ALA A  41      43.200  15.059 -26.837  1.00  0.00           C  
ATOM    591  C   ALA A  41      42.488  14.745 -25.525  1.00  0.00           C  
ATOM    592  O   ALA A  41      43.091  14.231 -24.576  1.00  0.00           O  
ATOM    593  CB  ALA A  41      43.095  13.846 -27.738  1.00  0.00           C  
ATOM    594  H   ALA A  41      45.174  15.034 -25.957  1.00  0.00           H  
ATOM    595  HA  ALA A  41      42.695  15.899 -27.294  1.00  0.00           H  
ATOM    596 1HB  ALA A  41      42.046  13.609 -27.894  1.00  0.00           H  
ATOM    597 2HB  ALA A  41      43.560  14.074 -28.680  1.00  0.00           H  
ATOM    598 3HB  ALA A  41      43.596  13.001 -27.279  1.00  0.00           H  
ATOM    599  N   TYR A  42      41.180  15.048 -25.508  1.00  0.00           N  
ATOM    600  CA  TYR A  42      40.299  14.832 -24.358  1.00  0.00           C  
ATOM    601  C   TYR A  42      38.965  14.146 -24.681  1.00  0.00           C  
ATOM    602  O   TYR A  42      38.363  14.381 -25.724  1.00  0.00           O  
ATOM    603  CB  TYR A  42      40.016  16.186 -23.712  1.00  0.00           C  
ATOM    604  CG  TYR A  42      41.244  16.854 -23.190  1.00  0.00           C  
ATOM    605  CD1 TYR A  42      42.020  17.630 -24.035  1.00  0.00           C  
ATOM    606  CD2 TYR A  42      41.603  16.693 -21.863  1.00  0.00           C  
ATOM    607  CE1 TYR A  42      43.145  18.233 -23.555  1.00  0.00           C  
ATOM    608  CE2 TYR A  42      42.735  17.300 -21.382  1.00  0.00           C  
ATOM    609  CZ  TYR A  42      43.509  18.066 -22.219  1.00  0.00           C  
ATOM    610  OH  TYR A  42      44.648  18.670 -21.729  1.00  0.00           O  
ATOM    611  H   TYR A  42      40.796  15.477 -26.350  1.00  0.00           H  
ATOM    612  HA  TYR A  42      40.829  14.201 -23.646  1.00  0.00           H  
ATOM    613 1HB  TYR A  42      39.551  16.850 -24.446  1.00  0.00           H  
ATOM    614 2HB  TYR A  42      39.312  16.061 -22.888  1.00  0.00           H  
ATOM    615  HD1 TYR A  42      41.735  17.759 -25.085  1.00  0.00           H  
ATOM    616  HD2 TYR A  42      40.988  16.080 -21.203  1.00  0.00           H  
ATOM    617  HE1 TYR A  42      43.742  18.836 -24.212  1.00  0.00           H  
ATOM    618  HE2 TYR A  42      43.022  17.172 -20.340  1.00  0.00           H  
ATOM    619  HH  TYR A  42      45.204  18.975 -22.473  1.00  0.00           H  
ATOM    620  N   LEU A  43      38.465  13.342 -23.743  1.00  0.00           N  
ATOM    621  CA  LEU A  43      37.157  12.682 -23.889  1.00  0.00           C  
ATOM    622  C   LEU A  43      36.034  13.511 -23.254  1.00  0.00           C  
ATOM    623  O   LEU A  43      36.093  13.891 -22.080  1.00  0.00           O  
ATOM    624  CB  LEU A  43      37.257  11.230 -23.370  1.00  0.00           C  
ATOM    625  CG  LEU A  43      35.956  10.378 -23.295  1.00  0.00           C  
ATOM    626  CD1 LEU A  43      35.331  10.225 -24.636  1.00  0.00           C  
ATOM    627  CD2 LEU A  43      36.314   8.972 -22.816  1.00  0.00           C  
ATOM    628  H   LEU A  43      39.001  13.177 -22.901  1.00  0.00           H  
ATOM    629  HA  LEU A  43      36.931  12.609 -24.954  1.00  0.00           H  
ATOM    630 1HB  LEU A  43      37.951  10.693 -24.009  1.00  0.00           H  
ATOM    631 2HB  LEU A  43      37.681  11.260 -22.364  1.00  0.00           H  
ATOM    632  HG  LEU A  43      35.259  10.847 -22.614  1.00  0.00           H  
ATOM    633 1HD1 LEU A  43      34.443   9.617 -24.541  1.00  0.00           H  
ATOM    634 2HD1 LEU A  43      35.061  11.183 -24.996  1.00  0.00           H  
ATOM    635 3HD1 LEU A  43      36.019   9.754 -25.326  1.00  0.00           H  
ATOM    636 1HD2 LEU A  43      35.412   8.368 -22.760  1.00  0.00           H  
ATOM    637 2HD2 LEU A  43      37.006   8.523 -23.521  1.00  0.00           H  
ATOM    638 3HD2 LEU A  43      36.780   9.006 -21.847  1.00  0.00           H  
ATOM    639  N   LEU A  44      35.054  13.864 -24.097  1.00  0.00           N  
ATOM    640  CA  LEU A  44      33.919  14.739 -23.800  1.00  0.00           C  
ATOM    641  C   LEU A  44      32.641  13.976 -23.484  1.00  0.00           C  
ATOM    642  O   LEU A  44      32.023  13.390 -24.370  1.00  0.00           O  
ATOM    643  CB  LEU A  44      33.620  15.610 -25.036  1.00  0.00           C  
ATOM    644  CG  LEU A  44      34.479  16.823 -25.270  1.00  0.00           C  
ATOM    645  CD1 LEU A  44      35.917  16.456 -25.215  1.00  0.00           C  
ATOM    646  CD2 LEU A  44      34.110  17.434 -26.644  1.00  0.00           C  
ATOM    647  H   LEU A  44      35.097  13.479 -25.038  1.00  0.00           H  
ATOM    648  HA  LEU A  44      34.176  15.367 -22.954  1.00  0.00           H  
ATOM    649 1HB  LEU A  44      33.713  14.986 -25.915  1.00  0.00           H  
ATOM    650 2HB  LEU A  44      32.587  15.952 -24.970  1.00  0.00           H  
ATOM    651  HG  LEU A  44      34.304  17.519 -24.517  1.00  0.00           H  
ATOM    652 1HD1 LEU A  44      36.503  17.343 -25.360  1.00  0.00           H  
ATOM    653 2HD1 LEU A  44      36.150  16.046 -24.247  1.00  0.00           H  
ATOM    654 3HD1 LEU A  44      36.137  15.723 -25.988  1.00  0.00           H  
ATOM    655 1HD2 LEU A  44      34.709  18.325 -26.821  1.00  0.00           H  
ATOM    656 2HD2 LEU A  44      34.305  16.704 -27.431  1.00  0.00           H  
ATOM    657 3HD2 LEU A  44      33.054  17.704 -26.652  1.00  0.00           H  
ATOM    658  N   THR A  45      32.245  13.983 -22.217  1.00  0.00           N  
ATOM    659  CA  THR A  45      31.060  13.256 -21.768  1.00  0.00           C  
ATOM    660  C   THR A  45      30.099  14.176 -21.010  1.00  0.00           C  
ATOM    661  O   THR A  45      29.344  13.721 -20.151  1.00  0.00           O  
ATOM    662  CB  THR A  45      31.442  12.046 -20.895  1.00  0.00           C  
ATOM    663  OG1 THR A  45      32.184  12.489 -19.749  1.00  0.00           O  
ATOM    664  CG2 THR A  45      32.307  11.073 -21.707  1.00  0.00           C  
ATOM    665  H   THR A  45      32.799  14.486 -21.533  1.00  0.00           H  
ATOM    666  HA  THR A  45      30.528  12.882 -22.648  1.00  0.00           H  
ATOM    667  HB  THR A  45      30.536  11.538 -20.561  1.00  0.00           H  
ATOM    668  HG1 THR A  45      31.712  13.206 -19.320  1.00  0.00           H  
ATOM    669 1HG2 THR A  45      32.574  10.221 -21.091  1.00  0.00           H  
ATOM    670 2HG2 THR A  45      31.752  10.732 -22.579  1.00  0.00           H  
ATOM    671 3HG2 THR A  45      33.206  11.580 -22.027  1.00  0.00           H  
ATOM    672  N   GLY A  46      30.177  15.478 -21.278  1.00  0.00           N  
ATOM    673  CA  GLY A  46      29.354  16.449 -20.560  1.00  0.00           C  
ATOM    674  C   GLY A  46      27.922  16.527 -21.081  1.00  0.00           C  
ATOM    675  O   GLY A  46      27.552  15.857 -22.044  1.00  0.00           O  
ATOM    676  H   GLY A  46      30.803  15.792 -22.006  1.00  0.00           H  
ATOM    677 1HA  GLY A  46      29.341  16.194 -19.499  1.00  0.00           H  
ATOM    678 2HA  GLY A  46      29.817  17.433 -20.638  1.00  0.00           H  
ATOM    679  N   SER A  47      27.126  17.409 -20.474  1.00  0.00           N  
ATOM    680  CA  SER A  47      25.709  17.561 -20.825  1.00  0.00           C  
ATOM    681  C   SER A  47      25.450  18.082 -22.237  1.00  0.00           C  
ATOM    682  O   SER A  47      24.348  17.937 -22.766  1.00  0.00           O  
ATOM    683  CB  SER A  47      25.041  18.480 -19.824  1.00  0.00           C  
ATOM    684  OG  SER A  47      25.547  19.778 -19.930  1.00  0.00           O  
ATOM    685  H   SER A  47      27.498  17.957 -19.712  1.00  0.00           H  
ATOM    686  HA  SER A  47      25.242  16.576 -20.745  1.00  0.00           H  
ATOM    687 1HB  SER A  47      23.967  18.493 -20.013  1.00  0.00           H  
ATOM    688 2HB  SER A  47      25.192  18.101 -18.816  1.00  0.00           H  
ATOM    689  HG  SER A  47      25.353  20.061 -20.828  1.00  0.00           H  
ATOM    690  N   GLY A  48      26.458  18.702 -22.844  1.00  0.00           N  
ATOM    691  CA  GLY A  48      26.327  19.222 -24.200  1.00  0.00           C  
ATOM    692  C   GLY A  48      26.748  18.198 -25.257  1.00  0.00           C  
ATOM    693  O   GLY A  48      26.725  18.492 -26.453  1.00  0.00           O  
ATOM    694  H   GLY A  48      27.336  18.789 -22.356  1.00  0.00           H  
ATOM    695 1HA  GLY A  48      25.296  19.518 -24.375  1.00  0.00           H  
ATOM    696 2HA  GLY A  48      26.937  20.115 -24.296  1.00  0.00           H  
ATOM    697  N   ALA A  49      27.155  17.003 -24.820  1.00  0.00           N  
ATOM    698  CA  ALA A  49      27.620  15.988 -25.751  1.00  0.00           C  
ATOM    699  C   ALA A  49      26.576  14.853 -25.901  1.00  0.00           C  
ATOM    700  O   ALA A  49      25.825  14.574 -24.976  1.00  0.00           O  
ATOM    701  CB  ALA A  49      28.944  15.406 -25.266  1.00  0.00           C  
ATOM    702  H   ALA A  49      27.156  16.770 -23.828  1.00  0.00           H  
ATOM    703  HA  ALA A  49      27.793  16.458 -26.700  1.00  0.00           H  
ATOM    704 1HB  ALA A  49      29.307  14.656 -25.970  1.00  0.00           H  
ATOM    705 2HB  ALA A  49      29.682  16.197 -25.175  1.00  0.00           H  
ATOM    706 3HB  ALA A  49      28.801  14.930 -24.292  1.00  0.00           H  
ATOM    707  N   PRO A  50      26.549  14.177 -27.063  1.00  0.00           N  
ATOM    708  CA  PRO A  50      25.826  12.936 -27.304  1.00  0.00           C  
ATOM    709  C   PRO A  50      26.428  11.875 -26.387  1.00  0.00           C  
ATOM    710  O   PRO A  50      27.523  12.031 -25.888  1.00  0.00           O  
ATOM    711  CB  PRO A  50      26.191  12.625 -28.775  1.00  0.00           C  
ATOM    712  CG  PRO A  50      26.446  13.962 -29.379  1.00  0.00           C  
ATOM    713  CD  PRO A  50      27.075  14.795 -28.281  1.00  0.00           C  
ATOM    714  HA  PRO A  50      24.769  13.049 -27.158  1.00  0.00           H  
ATOM    715 1HB  PRO A  50      27.058  11.961 -28.828  1.00  0.00           H  
ATOM    716 2HB  PRO A  50      25.348  12.101 -29.254  1.00  0.00           H  
ATOM    717 1HG  PRO A  50      27.124  13.834 -30.210  1.00  0.00           H  
ATOM    718 2HG  PRO A  50      25.527  14.397 -29.784  1.00  0.00           H  
ATOM    719 1HD  PRO A  50      28.144  14.718 -28.308  1.00  0.00           H  
ATOM    720 2HD  PRO A  50      26.706  15.826 -28.404  1.00  0.00           H  
ATOM    721  N   ALA A  51      25.653  10.815 -26.122  1.00  0.00           N  
ATOM    722  CA  ALA A  51      26.125   9.726 -25.251  1.00  0.00           C  
ATOM    723  C   ALA A  51      27.418   9.081 -25.769  1.00  0.00           C  
ATOM    724  O   ALA A  51      28.201   8.525 -24.993  1.00  0.00           O  
ATOM    725  CB  ALA A  51      25.052   8.658 -25.138  1.00  0.00           C  
ATOM    726  H   ALA A  51      24.735  10.755 -26.527  1.00  0.00           H  
ATOM    727  HA  ALA A  51      26.320  10.142 -24.265  1.00  0.00           H  
ATOM    728 1HB  ALA A  51      25.404   7.878 -24.464  1.00  0.00           H  
ATOM    729 2HB  ALA A  51      24.144   9.101 -24.742  1.00  0.00           H  
ATOM    730 3HB  ALA A  51      24.857   8.232 -26.121  1.00  0.00           H  
ATOM    731  N   SER A  52      27.607   9.105 -27.081  1.00  0.00           N  
ATOM    732  CA  SER A  52      28.769   8.526 -27.739  1.00  0.00           C  
ATOM    733  C   SER A  52      30.042   9.204 -27.220  1.00  0.00           C  
ATOM    734  O   SER A  52      30.047  10.395 -26.911  1.00  0.00           O  
ATOM    735  CB  SER A  52      28.634   8.673 -29.234  1.00  0.00           C  
ATOM    736  OG  SER A  52      29.744   8.145 -29.909  1.00  0.00           O  
ATOM    737  H   SER A  52      26.917   9.573 -27.649  1.00  0.00           H  
ATOM    738  HA  SER A  52      28.820   7.467 -27.491  1.00  0.00           H  
ATOM    739 1HB  SER A  52      27.730   8.165 -29.559  1.00  0.00           H  
ATOM    740 2HB  SER A  52      28.524   9.729 -29.479  1.00  0.00           H  
ATOM    741  HG  SER A  52      30.465   8.788 -29.805  1.00  0.00           H  
ATOM    742  N   GLY A  53      31.118   8.440 -27.096  1.00  0.00           N  
ATOM    743  CA  GLY A  53      32.374   8.947 -26.531  1.00  0.00           C  
ATOM    744  C   GLY A  53      33.140   9.942 -27.405  1.00  0.00           C  
ATOM    745  O   GLY A  53      34.216   9.630 -27.914  1.00  0.00           O  
ATOM    746  H   GLY A  53      31.062   7.475 -27.389  1.00  0.00           H  
ATOM    747 1HA  GLY A  53      32.150   9.421 -25.573  1.00  0.00           H  
ATOM    748 2HA  GLY A  53      33.019   8.100 -26.303  1.00  0.00           H  
ATOM    749  N   LEU A  54      32.602  11.148 -27.541  1.00  0.00           N  
ATOM    750  CA  LEU A  54      33.227  12.183 -28.361  1.00  0.00           C  
ATOM    751  C   LEU A  54      34.618  12.538 -27.879  1.00  0.00           C  
ATOM    752  O   LEU A  54      34.832  12.726 -26.683  1.00  0.00           O  
ATOM    753  CB  LEU A  54      32.429  13.493 -28.260  1.00  0.00           C  
ATOM    754  CG  LEU A  54      31.338  13.801 -29.258  1.00  0.00           C  
ATOM    755  CD1 LEU A  54      30.203  12.764 -29.197  1.00  0.00           C  
ATOM    756  CD2 LEU A  54      30.844  15.168 -28.927  1.00  0.00           C  
ATOM    757  H   LEU A  54      31.698  11.305 -27.093  1.00  0.00           H  
ATOM    758  HA  LEU A  54      33.284  11.830 -29.383  1.00  0.00           H  
ATOM    759 1HB  LEU A  54      31.967  13.529 -27.271  1.00  0.00           H  
ATOM    760 2HB  LEU A  54      33.146  14.314 -28.326  1.00  0.00           H  
ATOM    761  HG  LEU A  54      31.751  13.820 -30.252  1.00  0.00           H  
ATOM    762 1HD1 LEU A  54      29.434  13.022 -29.916  1.00  0.00           H  
ATOM    763 2HD1 LEU A  54      30.595  11.772 -29.431  1.00  0.00           H  
ATOM    764 3HD1 LEU A  54      29.769  12.743 -28.191  1.00  0.00           H  
ATOM    765 1HD2 LEU A  54      30.086  15.463 -29.618  1.00  0.00           H  
ATOM    766 2HD2 LEU A  54      30.443  15.172 -27.923  1.00  0.00           H  
ATOM    767 3HD2 LEU A  54      31.673  15.858 -28.982  1.00  0.00           H  
ATOM    768  N   VAL A  55      35.546  12.700 -28.809  1.00  0.00           N  
ATOM    769  CA  VAL A  55      36.893  13.095 -28.438  1.00  0.00           C  
ATOM    770  C   VAL A  55      37.304  14.374 -29.140  1.00  0.00           C  
ATOM    771  O   VAL A  55      37.076  14.557 -30.341  1.00  0.00           O  
ATOM    772  CB  VAL A  55      37.925  11.975 -28.694  1.00  0.00           C  
ATOM    773  CG1 VAL A  55      39.343  12.469 -28.339  1.00  0.00           C  
ATOM    774  CG2 VAL A  55      37.613  10.763 -27.805  1.00  0.00           C  
ATOM    775  H   VAL A  55      35.302  12.529 -29.785  1.00  0.00           H  
ATOM    776  HA  VAL A  55      36.904  13.294 -27.368  1.00  0.00           H  
ATOM    777  HB  VAL A  55      37.898  11.697 -29.743  1.00  0.00           H  
ATOM    778 1HG1 VAL A  55      40.058  11.673 -28.521  1.00  0.00           H  
ATOM    779 2HG1 VAL A  55      39.608  13.330 -28.937  1.00  0.00           H  
ATOM    780 3HG1 VAL A  55      39.384  12.744 -27.298  1.00  0.00           H  
ATOM    781 1HG2 VAL A  55      38.343   9.981 -27.986  1.00  0.00           H  
ATOM    782 2HG2 VAL A  55      37.662  11.068 -26.764  1.00  0.00           H  
ATOM    783 3HG2 VAL A  55      36.628  10.383 -28.007  1.00  0.00           H  
ATOM    784  N   LEU A  56      37.842  15.272 -28.352  1.00  0.00           N  
ATOM    785  CA  LEU A  56      38.314  16.560 -28.793  1.00  0.00           C  
ATOM    786  C   LEU A  56      39.800  16.565 -28.969  1.00  0.00           C  
ATOM    787  O   LEU A  56      40.544  16.296 -28.029  1.00  0.00           O  
ATOM    788  CB  LEU A  56      37.889  17.604 -27.784  1.00  0.00           C  
ATOM    789  CG  LEU A  56      38.386  19.013 -27.935  1.00  0.00           C  
ATOM    790  CD1 LEU A  56      37.929  19.585 -29.232  1.00  0.00           C  
ATOM    791  CD2 LEU A  56      37.806  19.804 -26.740  1.00  0.00           C  
ATOM    792  H   LEU A  56      37.974  15.023 -27.376  1.00  0.00           H  
ATOM    793  HA  LEU A  56      37.854  16.788 -29.747  1.00  0.00           H  
ATOM    794 1HB  LEU A  56      36.810  17.647 -27.794  1.00  0.00           H  
ATOM    795 2HB  LEU A  56      38.223  17.258 -26.810  1.00  0.00           H  
ATOM    796  HG  LEU A  56      39.474  19.055 -27.921  1.00  0.00           H  
ATOM    797 1HD1 LEU A  56      38.273  20.594 -29.295  1.00  0.00           H  
ATOM    798 2HD1 LEU A  56      38.343  19.010 -30.052  1.00  0.00           H  
ATOM    799 3HD1 LEU A  56      36.881  19.558 -29.293  1.00  0.00           H  
ATOM    800 1HD2 LEU A  56      38.092  20.837 -26.805  1.00  0.00           H  
ATOM    801 2HD2 LEU A  56      36.737  19.744 -26.738  1.00  0.00           H  
ATOM    802 3HD2 LEU A  56      38.175  19.376 -25.809  1.00  0.00           H  
ATOM    803  N   PHE A  57      40.224  16.863 -30.184  1.00  0.00           N  
ATOM    804  CA  PHE A  57      41.626  16.910 -30.496  1.00  0.00           C  
ATOM    805  C   PHE A  57      41.975  18.372 -30.623  1.00  0.00           C  
ATOM    806  O   PHE A  57      41.253  19.155 -31.245  1.00  0.00           O  
ATOM    807  CB  PHE A  57      41.906  16.144 -31.779  1.00  0.00           C  
ATOM    808  CG  PHE A  57      41.561  14.711 -31.621  1.00  0.00           C  
ATOM    809  CD1 PHE A  57      40.257  14.274 -31.844  1.00  0.00           C  
ATOM    810  CD2 PHE A  57      42.498  13.803 -31.223  1.00  0.00           C  
ATOM    811  CE1 PHE A  57      39.933  12.943 -31.684  1.00  0.00           C  
ATOM    812  CE2 PHE A  57      42.167  12.485 -31.043  1.00  0.00           C  
ATOM    813  CZ  PHE A  57      40.889  12.047 -31.286  1.00  0.00           C  
ATOM    814  H   PHE A  57      39.543  17.063 -30.908  1.00  0.00           H  
ATOM    815  HA  PHE A  57      42.206  16.476 -29.684  1.00  0.00           H  
ATOM    816 1HB  PHE A  57      41.329  16.550 -32.586  1.00  0.00           H  
ATOM    817 2HB  PHE A  57      42.960  16.225 -32.038  1.00  0.00           H  
ATOM    818  HD1 PHE A  57      39.488  14.995 -32.150  1.00  0.00           H  
ATOM    819  HD2 PHE A  57      43.518  14.141 -31.034  1.00  0.00           H  
ATOM    820  HE1 PHE A  57      38.926  12.609 -31.857  1.00  0.00           H  
ATOM    821  HE2 PHE A  57      42.930  11.788 -30.712  1.00  0.00           H  
ATOM    822  HZ  PHE A  57      40.633  10.998 -31.150  1.00  0.00           H  
ATOM    823  N   VAL A  58      43.058  18.750 -29.991  1.00  0.00           N  
ATOM    824  CA  VAL A  58      43.450  20.136 -29.977  1.00  0.00           C  
ATOM    825  C   VAL A  58      44.782  20.250 -30.672  1.00  0.00           C  
ATOM    826  O   VAL A  58      45.741  19.569 -30.301  1.00  0.00           O  
ATOM    827  CB  VAL A  58      43.564  20.593 -28.521  1.00  0.00           C  
ATOM    828  CG1 VAL A  58      43.927  22.036 -28.454  1.00  0.00           C  
ATOM    829  CG2 VAL A  58      42.281  20.263 -27.797  1.00  0.00           C  
ATOM    830  H   VAL A  58      43.611  18.060 -29.491  1.00  0.00           H  
ATOM    831  HA  VAL A  58      42.714  20.743 -30.505  1.00  0.00           H  
ATOM    832  HB  VAL A  58      44.362  20.057 -28.062  1.00  0.00           H  
ATOM    833 1HG1 VAL A  58      44.031  22.344 -27.414  1.00  0.00           H  
ATOM    834 2HG1 VAL A  58      44.867  22.200 -28.982  1.00  0.00           H  
ATOM    835 3HG1 VAL A  58      43.137  22.605 -28.928  1.00  0.00           H  
ATOM    836 1HG2 VAL A  58      42.378  20.557 -26.758  1.00  0.00           H  
ATOM    837 2HG2 VAL A  58      41.461  20.798 -28.263  1.00  0.00           H  
ATOM    838 3HG2 VAL A  58      42.088  19.188 -27.847  1.00  0.00           H  
ATOM    839  N   VAL A  59      44.840  21.080 -31.706  1.00  0.00           N  
ATOM    840  CA  VAL A  59      46.068  21.229 -32.453  1.00  0.00           C  
ATOM    841  C   VAL A  59      46.586  22.652 -32.455  1.00  0.00           C  
ATOM    842  O   VAL A  59      45.943  23.580 -32.954  1.00  0.00           O  
ATOM    843  CB  VAL A  59      45.847  20.779 -33.911  1.00  0.00           C  
ATOM    844  CG1 VAL A  59      47.136  20.968 -34.721  1.00  0.00           C  
ATOM    845  CG2 VAL A  59      45.371  19.314 -33.942  1.00  0.00           C  
ATOM    846  H   VAL A  59      44.015  21.607 -31.980  1.00  0.00           H  
ATOM    847  HA  VAL A  59      46.827  20.597 -31.999  1.00  0.00           H  
ATOM    848  HB  VAL A  59      45.086  21.409 -34.362  1.00  0.00           H  
ATOM    849 1HG1 VAL A  59      46.967  20.674 -35.751  1.00  0.00           H  
ATOM    850 2HG1 VAL A  59      47.432  22.012 -34.692  1.00  0.00           H  
ATOM    851 3HG1 VAL A  59      47.931  20.372 -34.309  1.00  0.00           H  
ATOM    852 1HG2 VAL A  59      45.205  19.010 -34.970  1.00  0.00           H  
ATOM    853 2HG2 VAL A  59      46.120  18.674 -33.499  1.00  0.00           H  
ATOM    854 3HG2 VAL A  59      44.441  19.215 -33.387  1.00  0.00           H  
ATOM    855  N   ASN A  60      47.787  22.822 -31.943  1.00  0.00           N  
ATOM    856  CA  ASN A  60      48.428  24.119 -31.943  1.00  0.00           C  
ATOM    857  C   ASN A  60      48.995  24.387 -33.329  1.00  0.00           C  
ATOM    858  O   ASN A  60      49.812  23.618 -33.836  1.00  0.00           O  
ATOM    859  CB  ASN A  60      49.482  24.184 -30.867  1.00  0.00           C  
ATOM    860  CG  ASN A  60      50.116  25.529 -30.734  1.00  0.00           C  
ATOM    861  OD1 ASN A  60      50.436  26.203 -31.731  1.00  0.00           O  
ATOM    862  ND2 ASN A  60      50.311  25.953 -29.499  1.00  0.00           N  
ATOM    863  H   ASN A  60      48.267  22.043 -31.485  1.00  0.00           H  
ATOM    864  HA  ASN A  60      47.679  24.887 -31.751  1.00  0.00           H  
ATOM    865 1HB  ASN A  60      49.037  23.907 -29.910  1.00  0.00           H  
ATOM    866 2HB  ASN A  60      50.249  23.451 -31.085  1.00  0.00           H  
ATOM    867 1HD2 ASN A  60      50.727  26.848 -29.334  1.00  0.00           H  
ATOM    868 2HD2 ASN A  60      50.040  25.378 -28.727  1.00  0.00           H  
ATOM    869  N   VAL A  61      48.495  25.430 -33.986  1.00  0.00           N  
ATOM    870  CA  VAL A  61      48.886  25.735 -35.353  1.00  0.00           C  
ATOM    871  C   VAL A  61      49.692  27.032 -35.424  1.00  0.00           C  
ATOM    872  O   VAL A  61      49.605  27.771 -36.404  1.00  0.00           O  
ATOM    873  CB  VAL A  61      47.673  25.811 -36.313  1.00  0.00           C  
ATOM    874  CG1 VAL A  61      46.999  24.464 -36.432  1.00  0.00           C  
ATOM    875  CG2 VAL A  61      46.688  26.811 -35.865  1.00  0.00           C  
ATOM    876  H   VAL A  61      47.839  26.057 -33.518  1.00  0.00           H  
ATOM    877  HA  VAL A  61      49.521  24.926 -35.714  1.00  0.00           H  
ATOM    878  HB  VAL A  61      48.037  26.097 -37.281  1.00  0.00           H  
ATOM    879 1HG1 VAL A  61      46.182  24.556 -37.132  1.00  0.00           H  
ATOM    880 2HG1 VAL A  61      47.712  23.723 -36.793  1.00  0.00           H  
ATOM    881 3HG1 VAL A  61      46.612  24.156 -35.461  1.00  0.00           H  
ATOM    882 1HG2 VAL A  61      45.871  26.856 -36.580  1.00  0.00           H  
ATOM    883 2HG2 VAL A  61      46.304  26.512 -34.903  1.00  0.00           H  
ATOM    884 3HG2 VAL A  61      47.162  27.789 -35.794  1.00  0.00           H  
ATOM    885  N   SER A  62      50.511  27.282 -34.393  1.00  0.00           N  
ATOM    886  CA  SER A  62      51.393  28.460 -34.317  1.00  0.00           C  
ATOM    887  C   SER A  62      52.172  28.786 -35.593  1.00  0.00           C  
ATOM    888  O   SER A  62      52.468  29.953 -35.855  1.00  0.00           O  
ATOM    889  CB  SER A  62      52.436  28.308 -33.212  1.00  0.00           C  
ATOM    890  OG  SER A  62      51.874  28.343 -31.932  1.00  0.00           O  
ATOM    891  H   SER A  62      50.502  26.639 -33.598  1.00  0.00           H  
ATOM    892  HA  SER A  62      50.768  29.312 -34.075  1.00  0.00           H  
ATOM    893 1HB  SER A  62      52.963  27.364 -33.350  1.00  0.00           H  
ATOM    894 2HB  SER A  62      53.173  29.103 -33.309  1.00  0.00           H  
ATOM    895  HG  SER A  62      51.275  27.588 -31.877  1.00  0.00           H  
ATOM    896  N   ASN A  63      52.530  27.762 -36.370  1.00  0.00           N  
ATOM    897  CA  ASN A  63      53.352  27.944 -37.560  1.00  0.00           C  
ATOM    898  C   ASN A  63      52.554  28.157 -38.855  1.00  0.00           C  
ATOM    899  O   ASN A  63      53.142  28.212 -39.938  1.00  0.00           O  
ATOM    900  CB  ASN A  63      54.281  26.758 -37.716  1.00  0.00           C  
ATOM    901  CG  ASN A  63      55.329  26.709 -36.636  1.00  0.00           C  
ATOM    902  OD1 ASN A  63      55.841  27.744 -36.193  1.00  0.00           O  
ATOM    903  ND2 ASN A  63      55.657  25.520 -36.201  1.00  0.00           N  
ATOM    904  H   ASN A  63      52.234  26.834 -36.111  1.00  0.00           H  
ATOM    905  HA  ASN A  63      53.960  28.838 -37.414  1.00  0.00           H  
ATOM    906 1HB  ASN A  63      53.700  25.836 -37.688  1.00  0.00           H  
ATOM    907 2HB  ASN A  63      54.774  26.806 -38.687  1.00  0.00           H  
ATOM    908 1HD2 ASN A  63      56.349  25.422 -35.485  1.00  0.00           H  
ATOM    909 2HD2 ASN A  63      55.220  24.708 -36.588  1.00  0.00           H  
ATOM    910  N   ILE A  64      51.231  28.292 -38.755  1.00  0.00           N  
ATOM    911  CA  ILE A  64      50.412  28.557 -39.932  1.00  0.00           C  
ATOM    912  C   ILE A  64      49.853  29.969 -39.855  1.00  0.00           C  
ATOM    913  O   ILE A  64      49.247  30.354 -38.857  1.00  0.00           O  
ATOM    914  CB  ILE A  64      49.236  27.570 -40.080  1.00  0.00           C  
ATOM    915  CG1 ILE A  64      49.759  26.131 -40.214  1.00  0.00           C  
ATOM    916  CG2 ILE A  64      48.394  27.949 -41.294  1.00  0.00           C  
ATOM    917  CD1 ILE A  64      48.668  25.068 -40.191  1.00  0.00           C  
ATOM    918  H   ILE A  64      50.776  28.219 -37.846  1.00  0.00           H  
ATOM    919  HA  ILE A  64      51.033  28.485 -40.823  1.00  0.00           H  
ATOM    920  HB  ILE A  64      48.614  27.612 -39.185  1.00  0.00           H  
ATOM    921 1HG1 ILE A  64      50.318  26.041 -41.144  1.00  0.00           H  
ATOM    922 2HG1 ILE A  64      50.436  25.935 -39.384  1.00  0.00           H  
ATOM    923 1HG2 ILE A  64      47.577  27.262 -41.386  1.00  0.00           H  
ATOM    924 2HG2 ILE A  64      48.003  28.956 -41.174  1.00  0.00           H  
ATOM    925 3HG2 ILE A  64      49.003  27.905 -42.192  1.00  0.00           H  
ATOM    926 1HD1 ILE A  64      49.120  24.083 -40.279  1.00  0.00           H  
ATOM    927 2HD1 ILE A  64      48.110  25.118 -39.274  1.00  0.00           H  
ATOM    928 3HD1 ILE A  64      47.996  25.226 -41.025  1.00  0.00           H  
ATOM    929  N   GLN A  65      50.074  30.764 -40.892  1.00  0.00           N  
ATOM    930  CA  GLN A  65      49.546  32.120 -40.872  1.00  0.00           C  
ATOM    931  C   GLN A  65      48.050  32.066 -41.145  1.00  0.00           C  
ATOM    932  O   GLN A  65      47.621  31.477 -42.140  1.00  0.00           O  
ATOM    933  CB  GLN A  65      50.248  32.996 -41.913  1.00  0.00           C  
ATOM    934  CG  GLN A  65      49.784  34.452 -41.943  1.00  0.00           C  
ATOM    935  CD  GLN A  65      50.201  35.233 -40.691  1.00  0.00           C  
ATOM    936  OE1 GLN A  65      51.384  35.268 -40.330  1.00  0.00           O  
ATOM    937  NE2 GLN A  65      49.239  35.871 -40.034  1.00  0.00           N  
ATOM    938  H   GLN A  65      50.591  30.424 -41.690  1.00  0.00           H  
ATOM    939  HA  GLN A  65      49.698  32.549 -39.882  1.00  0.00           H  
ATOM    940 1HB  GLN A  65      51.321  32.993 -41.726  1.00  0.00           H  
ATOM    941 2HB  GLN A  65      50.088  32.577 -42.906  1.00  0.00           H  
ATOM    942 1HG  GLN A  65      50.222  34.941 -42.813  1.00  0.00           H  
ATOM    943 2HG  GLN A  65      48.694  34.474 -42.013  1.00  0.00           H  
ATOM    944 1HE2 GLN A  65      49.456  36.403 -39.216  1.00  0.00           H  
ATOM    945 2HE2 GLN A  65      48.289  35.827 -40.359  1.00  0.00           H  
ATOM    946  N   VAL A  66      47.260  32.657 -40.257  1.00  0.00           N  
ATOM    947  CA  VAL A  66      45.815  32.649 -40.409  1.00  0.00           C  
ATOM    948  C   VAL A  66      45.274  34.080 -40.357  1.00  0.00           C  
ATOM    949  O   VAL A  66      45.649  34.857 -39.478  1.00  0.00           O  
ATOM    950  CB  VAL A  66      45.152  31.791 -39.310  1.00  0.00           C  
ATOM    951  CG1 VAL A  66      43.680  31.810 -39.516  1.00  0.00           C  
ATOM    952  CG2 VAL A  66      45.682  30.357 -39.338  1.00  0.00           C  
ATOM    953  H   VAL A  66      47.673  33.109 -39.455  1.00  0.00           H  
ATOM    954  HA  VAL A  66      45.564  32.219 -41.379  1.00  0.00           H  
ATOM    955  HB  VAL A  66      45.357  32.227 -38.340  1.00  0.00           H  
ATOM    956 1HG1 VAL A  66      43.208  31.226 -38.766  1.00  0.00           H  
ATOM    957 2HG1 VAL A  66      43.315  32.815 -39.464  1.00  0.00           H  
ATOM    958 3HG1 VAL A  66      43.464  31.389 -40.492  1.00  0.00           H  
ATOM    959 1HG2 VAL A  66      45.197  29.771 -38.561  1.00  0.00           H  
ATOM    960 2HG2 VAL A  66      45.476  29.928 -40.290  1.00  0.00           H  
ATOM    961 3HG2 VAL A  66      46.754  30.353 -39.166  1.00  0.00           H  
ATOM    962  N   SER A  67      44.417  34.427 -41.312  1.00  0.00           N  
ATOM    963  CA  SER A  67      43.808  35.753 -41.414  1.00  0.00           C  
ATOM    964  C   SER A  67      42.302  35.623 -41.608  1.00  0.00           C  
ATOM    965  O   SER A  67      41.723  36.289 -42.464  1.00  0.00           O  
ATOM    966  CB  SER A  67      44.414  36.512 -42.574  1.00  0.00           C  
ATOM    967  OG  SER A  67      44.281  35.790 -43.764  1.00  0.00           O  
ATOM    968  H   SER A  67      44.160  33.736 -42.004  1.00  0.00           H  
ATOM    969  HA  SER A  67      43.992  36.302 -40.490  1.00  0.00           H  
ATOM    970 1HB  SER A  67      43.919  37.477 -42.675  1.00  0.00           H  
ATOM    971 2HB  SER A  67      45.469  36.703 -42.376  1.00  0.00           H  
ATOM    972  HG  SER A  67      43.340  35.597 -43.849  1.00  0.00           H  
ATOM    973  N   SER A  68      41.683  34.731 -40.832  1.00  0.00           N  
ATOM    974  CA  SER A  68      40.284  34.360 -41.027  1.00  0.00           C  
ATOM    975  C   SER A  68      40.141  33.916 -42.468  1.00  0.00           C  
ATOM    976  O   SER A  68      41.125  33.449 -43.050  1.00  0.00           O  
ATOM    977  CB  SER A  68      39.344  35.522 -40.720  1.00  0.00           C  
ATOM    978  OG  SER A  68      38.015  35.096 -40.777  1.00  0.00           O  
ATOM    979  H   SER A  68      42.219  34.270 -40.114  1.00  0.00           H  
ATOM    980  HA  SER A  68      40.036  33.526 -40.372  1.00  0.00           H  
ATOM    981 1HB  SER A  68      39.563  35.914 -39.728  1.00  0.00           H  
ATOM    982 2HB  SER A  68      39.492  36.329 -41.434  1.00  0.00           H  
ATOM    983  HG  SER A  68      37.484  35.860 -40.529  1.00  0.00           H  
ATOM    984  N   SER A  69      38.951  34.036 -43.059  1.00  0.00           N  
ATOM    985  CA  SER A  69      38.802  33.679 -44.473  1.00  0.00           C  
ATOM    986  C   SER A  69      39.339  32.261 -44.746  1.00  0.00           C  
ATOM    987  O   SER A  69      38.620  31.260 -44.598  1.00  0.00           O  
ATOM    988  CB  SER A  69      39.462  34.727 -45.365  1.00  0.00           C  
ATOM    989  OG  SER A  69      39.180  34.487 -46.719  1.00  0.00           O  
ATOM    990  H   SER A  69      38.184  34.394 -42.504  1.00  0.00           H  
ATOM    991  HA  SER A  69      37.738  33.679 -44.709  1.00  0.00           H  
ATOM    992 1HB  SER A  69      39.081  35.710 -45.089  1.00  0.00           H  
ATOM    993 2HB  SER A  69      40.534  34.758 -45.208  1.00  0.00           H  
ATOM    994  HG  SER A  69      39.368  33.553 -46.871  1.00  0.00           H  
ATOM    995  N   ASN A  70      40.616  32.203 -45.156  1.00  0.00           N  
ATOM    996  CA  ASN A  70      41.373  31.014 -45.548  1.00  0.00           C  
ATOM    997  C   ASN A  70      41.553  30.059 -44.379  1.00  0.00           C  
ATOM    998  O   ASN A  70      41.897  28.889 -44.566  1.00  0.00           O  
ATOM    999  CB  ASN A  70      42.726  31.408 -46.105  1.00  0.00           C  
ATOM   1000  CG  ASN A  70      42.626  32.016 -47.476  1.00  0.00           C  
ATOM   1001  OD1 ASN A  70      41.618  31.837 -48.173  1.00  0.00           O  
ATOM   1002  ND2 ASN A  70      43.648  32.730 -47.883  1.00  0.00           N  
ATOM   1003  H   ASN A  70      41.116  33.078 -45.127  1.00  0.00           H  
ATOM   1004  HA  ASN A  70      40.813  30.485 -46.322  1.00  0.00           H  
ATOM   1005 1HB  ASN A  70      43.198  32.130 -45.433  1.00  0.00           H  
ATOM   1006 2HB  ASN A  70      43.371  30.532 -46.150  1.00  0.00           H  
ATOM   1007 1HD2 ASN A  70      43.632  33.156 -48.789  1.00  0.00           H  
ATOM   1008 2HD2 ASN A  70      44.444  32.849 -47.290  1.00  0.00           H  
ATOM   1009  N   VAL A  71      41.205  30.522 -43.182  1.00  0.00           N  
ATOM   1010  CA  VAL A  71      41.208  29.681 -41.996  1.00  0.00           C  
ATOM   1011  C   VAL A  71      40.365  28.428 -42.238  1.00  0.00           C  
ATOM   1012  O   VAL A  71      40.613  27.387 -41.637  1.00  0.00           O  
ATOM   1013  CB  VAL A  71      40.646  30.426 -40.775  1.00  0.00           C  
ATOM   1014  CG1 VAL A  71      39.162  30.690 -40.913  1.00  0.00           C  
ATOM   1015  CG2 VAL A  71      40.891  29.580 -39.557  1.00  0.00           C  
ATOM   1016  H   VAL A  71      40.974  31.510 -43.112  1.00  0.00           H  
ATOM   1017  HA  VAL A  71      42.232  29.390 -41.781  1.00  0.00           H  
ATOM   1018  HB  VAL A  71      41.139  31.380 -40.691  1.00  0.00           H  
ATOM   1019 1HG1 VAL A  71      38.807  31.227 -40.036  1.00  0.00           H  
ATOM   1020 2HG1 VAL A  71      38.980  31.288 -41.800  1.00  0.00           H  
ATOM   1021 3HG1 VAL A  71      38.622  29.756 -40.990  1.00  0.00           H  
ATOM   1022 1HG2 VAL A  71      40.509  30.101 -38.705  1.00  0.00           H  
ATOM   1023 2HG2 VAL A  71      40.373  28.635 -39.669  1.00  0.00           H  
ATOM   1024 3HG2 VAL A  71      41.953  29.388 -39.429  1.00  0.00           H  
ATOM   1025  N   THR A  72      39.382  28.507 -43.142  1.00  0.00           N  
ATOM   1026  CA  THR A  72      38.557  27.362 -43.465  1.00  0.00           C  
ATOM   1027  C   THR A  72      39.438  26.239 -44.020  1.00  0.00           C  
ATOM   1028  O   THR A  72      39.244  25.054 -43.709  1.00  0.00           O  
ATOM   1029  CB  THR A  72      37.505  27.742 -44.519  1.00  0.00           C  
ATOM   1030  OG1 THR A  72      36.660  28.778 -44.000  1.00  0.00           O  
ATOM   1031  CG2 THR A  72      36.669  26.533 -44.892  1.00  0.00           C  
ATOM   1032  H   THR A  72      39.204  29.397 -43.616  1.00  0.00           H  
ATOM   1033  HA  THR A  72      38.065  27.008 -42.559  1.00  0.00           H  
ATOM   1034  HB  THR A  72      38.009  28.116 -45.411  1.00  0.00           H  
ATOM   1035  HG1 THR A  72      37.152  29.624 -44.022  1.00  0.00           H  
ATOM   1036 1HG2 THR A  72      35.934  26.818 -45.643  1.00  0.00           H  
ATOM   1037 2HG2 THR A  72      37.320  25.755 -45.295  1.00  0.00           H  
ATOM   1038 3HG2 THR A  72      36.157  26.157 -44.008  1.00  0.00           H  
ATOM   1039  N   ASN A  73      40.386  26.619 -44.887  1.00  0.00           N  
ATOM   1040  CA  ASN A  73      41.276  25.683 -45.547  1.00  0.00           C  
ATOM   1041  C   ASN A  73      42.306  25.184 -44.545  1.00  0.00           C  
ATOM   1042  O   ASN A  73      42.732  24.027 -44.587  1.00  0.00           O  
ATOM   1043  CB  ASN A  73      41.939  26.355 -46.733  1.00  0.00           C  
ATOM   1044  CG  ASN A  73      40.964  26.644 -47.842  1.00  0.00           C  
ATOM   1045  OD1 ASN A  73      39.920  25.990 -47.981  1.00  0.00           O  
ATOM   1046  ND2 ASN A  73      41.284  27.630 -48.640  1.00  0.00           N  
ATOM   1047  H   ASN A  73      40.536  27.608 -45.053  1.00  0.00           H  
ATOM   1048  HA  ASN A  73      40.698  24.827 -45.895  1.00  0.00           H  
ATOM   1049 1HB  ASN A  73      42.405  27.286 -46.420  1.00  0.00           H  
ATOM   1050 2HB  ASN A  73      42.729  25.711 -47.120  1.00  0.00           H  
ATOM   1051 1HD2 ASN A  73      40.678  27.879 -49.394  1.00  0.00           H  
ATOM   1052 2HD2 ASN A  73      42.137  28.130 -48.497  1.00  0.00           H  
ATOM   1053  N   VAL A  74      42.683  26.053 -43.603  1.00  0.00           N  
ATOM   1054  CA  VAL A  74      43.643  25.669 -42.573  1.00  0.00           C  
ATOM   1055  C   VAL A  74      43.048  24.600 -41.690  1.00  0.00           C  
ATOM   1056  O   VAL A  74      43.651  23.551 -41.476  1.00  0.00           O  
ATOM   1057  CB  VAL A  74      44.032  26.873 -41.706  1.00  0.00           C  
ATOM   1058  CG1 VAL A  74      44.881  26.424 -40.505  1.00  0.00           C  
ATOM   1059  CG2 VAL A  74      44.763  27.869 -42.589  1.00  0.00           C  
ATOM   1060  H   VAL A  74      42.312  27.004 -43.639  1.00  0.00           H  
ATOM   1061  HA  VAL A  74      44.538  25.275 -43.057  1.00  0.00           H  
ATOM   1062  HB  VAL A  74      43.140  27.329 -41.303  1.00  0.00           H  
ATOM   1063 1HG1 VAL A  74      45.143  27.288 -39.896  1.00  0.00           H  
ATOM   1064 2HG1 VAL A  74      44.311  25.718 -39.900  1.00  0.00           H  
ATOM   1065 3HG1 VAL A  74      45.777  25.945 -40.856  1.00  0.00           H  
ATOM   1066 1HG2 VAL A  74      45.036  28.737 -42.029  1.00  0.00           H  
ATOM   1067 2HG2 VAL A  74      45.660  27.405 -42.993  1.00  0.00           H  
ATOM   1068 3HG2 VAL A  74      44.110  28.164 -43.409  1.00  0.00           H  
ATOM   1069  N   ILE A  75      41.828  24.828 -41.231  1.00  0.00           N  
ATOM   1070  CA  ILE A  75      41.168  23.862 -40.381  1.00  0.00           C  
ATOM   1071  C   ILE A  75      40.953  22.564 -41.136  1.00  0.00           C  
ATOM   1072  O   ILE A  75      41.236  21.488 -40.612  1.00  0.00           O  
ATOM   1073  CB  ILE A  75      39.819  24.381 -39.892  1.00  0.00           C  
ATOM   1074  CG1 ILE A  75      39.986  25.548 -38.940  1.00  0.00           C  
ATOM   1075  CG2 ILE A  75      39.089  23.287 -39.215  1.00  0.00           C  
ATOM   1076  CD1 ILE A  75      38.678  26.247 -38.681  1.00  0.00           C  
ATOM   1077  H   ILE A  75      41.363  25.708 -41.452  1.00  0.00           H  
ATOM   1078  HA  ILE A  75      41.803  23.664 -39.520  1.00  0.00           H  
ATOM   1079  HB  ILE A  75      39.239  24.738 -40.747  1.00  0.00           H  
ATOM   1080 1HG1 ILE A  75      40.380  25.191 -37.999  1.00  0.00           H  
ATOM   1081 2HG1 ILE A  75      40.694  26.256 -39.362  1.00  0.00           H  
ATOM   1082 1HG2 ILE A  75      38.126  23.669 -38.883  1.00  0.00           H  
ATOM   1083 2HG2 ILE A  75      38.940  22.462 -39.909  1.00  0.00           H  
ATOM   1084 3HG2 ILE A  75      39.663  22.942 -38.359  1.00  0.00           H  
ATOM   1085 1HD1 ILE A  75      38.817  27.069 -38.014  1.00  0.00           H  
ATOM   1086 2HD1 ILE A  75      38.284  26.621 -39.628  1.00  0.00           H  
ATOM   1087 3HD1 ILE A  75      37.969  25.545 -38.243  1.00  0.00           H  
ATOM   1088  N   SER A  76      40.475  22.653 -42.383  1.00  0.00           N  
ATOM   1089  CA  SER A  76      40.225  21.460 -43.176  1.00  0.00           C  
ATOM   1090  C   SER A  76      41.511  20.655 -43.380  1.00  0.00           C  
ATOM   1091  O   SER A  76      41.494  19.422 -43.272  1.00  0.00           O  
ATOM   1092  CB  SER A  76      39.650  21.861 -44.519  1.00  0.00           C  
ATOM   1093  OG  SER A  76      38.398  22.480 -44.363  1.00  0.00           O  
ATOM   1094  H   SER A  76      40.242  23.561 -42.787  1.00  0.00           H  
ATOM   1095  HA  SER A  76      39.505  20.837 -42.646  1.00  0.00           H  
ATOM   1096 1HB  SER A  76      40.335  22.543 -45.018  1.00  0.00           H  
ATOM   1097 2HB  SER A  76      39.549  20.979 -45.148  1.00  0.00           H  
ATOM   1098  HG  SER A  76      38.594  23.359 -43.959  1.00  0.00           H  
ATOM   1099  N   THR A  77      42.630  21.355 -43.634  1.00  0.00           N  
ATOM   1100  CA  THR A  77      43.940  20.735 -43.810  1.00  0.00           C  
ATOM   1101  C   THR A  77      44.370  20.060 -42.519  1.00  0.00           C  
ATOM   1102  O   THR A  77      44.898  18.945 -42.515  1.00  0.00           O  
ATOM   1103  CB  THR A  77      45.004  21.771 -44.224  1.00  0.00           C  
ATOM   1104  OG1 THR A  77      44.636  22.361 -45.475  1.00  0.00           O  
ATOM   1105  CG2 THR A  77      46.368  21.115 -44.352  1.00  0.00           C  
ATOM   1106  H   THR A  77      42.576  22.367 -43.737  1.00  0.00           H  
ATOM   1107  HA  THR A  77      43.866  19.978 -44.588  1.00  0.00           H  
ATOM   1108  HB  THR A  77      45.053  22.554 -43.467  1.00  0.00           H  
ATOM   1109  HG1 THR A  77      43.843  22.922 -45.330  1.00  0.00           H  
ATOM   1110 1HG2 THR A  77      47.102  21.866 -44.639  1.00  0.00           H  
ATOM   1111 2HG2 THR A  77      46.648  20.677 -43.394  1.00  0.00           H  
ATOM   1112 3HG2 THR A  77      46.327  20.336 -45.111  1.00  0.00           H  
ATOM   1113  N   VAL A  78      44.163  20.729 -41.393  1.00  0.00           N  
ATOM   1114  CA  VAL A  78      44.531  20.107 -40.143  1.00  0.00           C  
ATOM   1115  C   VAL A  78      43.722  18.850 -39.904  1.00  0.00           C  
ATOM   1116  O   VAL A  78      44.296  17.782 -39.728  1.00  0.00           O  
ATOM   1117  CB  VAL A  78      44.317  21.079 -38.967  1.00  0.00           C  
ATOM   1118  CG1 VAL A  78      44.461  20.354 -37.633  1.00  0.00           C  
ATOM   1119  CG2 VAL A  78      45.355  22.190 -39.028  1.00  0.00           C  
ATOM   1120  H   VAL A  78      43.761  21.666 -41.409  1.00  0.00           H  
ATOM   1121  HA  VAL A  78      45.586  19.842 -40.189  1.00  0.00           H  
ATOM   1122  HB  VAL A  78      43.315  21.501 -39.030  1.00  0.00           H  
ATOM   1123 1HG1 VAL A  78      44.302  21.059 -36.820  1.00  0.00           H  
ATOM   1124 2HG1 VAL A  78      43.719  19.563 -37.574  1.00  0.00           H  
ATOM   1125 3HG1 VAL A  78      45.455  19.925 -37.556  1.00  0.00           H  
ATOM   1126 1HG2 VAL A  78      45.181  22.859 -38.208  1.00  0.00           H  
ATOM   1127 2HG2 VAL A  78      46.352  21.766 -38.950  1.00  0.00           H  
ATOM   1128 3HG2 VAL A  78      45.273  22.726 -39.956  1.00  0.00           H  
ATOM   1129  N   VAL A  79      42.401  18.934 -40.019  1.00  0.00           N  
ATOM   1130  CA  VAL A  79      41.557  17.785 -39.715  1.00  0.00           C  
ATOM   1131  C   VAL A  79      41.844  16.597 -40.615  1.00  0.00           C  
ATOM   1132  O   VAL A  79      42.027  15.475 -40.132  1.00  0.00           O  
ATOM   1133  CB  VAL A  79      40.074  18.162 -39.875  1.00  0.00           C  
ATOM   1134  CG1 VAL A  79      39.200  16.909 -39.746  1.00  0.00           C  
ATOM   1135  CG2 VAL A  79      39.702  19.158 -38.840  1.00  0.00           C  
ATOM   1136  H   VAL A  79      41.975  19.831 -40.252  1.00  0.00           H  
ATOM   1137  HA  VAL A  79      41.738  17.496 -38.683  1.00  0.00           H  
ATOM   1138  HB  VAL A  79      39.921  18.593 -40.868  1.00  0.00           H  
ATOM   1139 1HG1 VAL A  79      38.151  17.179 -39.866  1.00  0.00           H  
ATOM   1140 2HG1 VAL A  79      39.477  16.187 -40.517  1.00  0.00           H  
ATOM   1141 3HG1 VAL A  79      39.351  16.470 -38.765  1.00  0.00           H  
ATOM   1142 1HG2 VAL A  79      38.661  19.433 -38.955  1.00  0.00           H  
ATOM   1143 2HG2 VAL A  79      39.855  18.704 -37.905  1.00  0.00           H  
ATOM   1144 3HG2 VAL A  79      40.318  20.041 -38.924  1.00  0.00           H  
ATOM   1145  N   SER A  80      41.973  16.865 -41.912  1.00  0.00           N  
ATOM   1146  CA  SER A  80      42.210  15.860 -42.934  1.00  0.00           C  
ATOM   1147  C   SER A  80      43.517  15.091 -42.761  1.00  0.00           C  
ATOM   1148  O   SER A  80      43.700  14.038 -43.376  1.00  0.00           O  
ATOM   1149  CB  SER A  80      42.241  16.530 -44.290  1.00  0.00           C  
ATOM   1150  OG  SER A  80      41.000  17.107 -44.598  1.00  0.00           O  
ATOM   1151  H   SER A  80      41.859  17.828 -42.230  1.00  0.00           H  
ATOM   1152  HA  SER A  80      41.386  15.146 -42.900  1.00  0.00           H  
ATOM   1153 1HB  SER A  80      43.017  17.303 -44.292  1.00  0.00           H  
ATOM   1154 2HB  SER A  80      42.508  15.798 -45.048  1.00  0.00           H  
ATOM   1155  HG  SER A  80      40.958  17.921 -44.045  1.00  0.00           H  
ATOM   1156  N   ASN A  81      44.462  15.651 -42.007  1.00  0.00           N  
ATOM   1157  CA  ASN A  81      45.753  15.029 -41.810  1.00  0.00           C  
ATOM   1158  C   ASN A  81      45.976  14.505 -40.390  1.00  0.00           C  
ATOM   1159  O   ASN A  81      47.108  14.167 -40.030  1.00  0.00           O  
ATOM   1160  CB  ASN A  81      46.837  15.999 -42.232  1.00  0.00           C  
ATOM   1161  CG  ASN A  81      46.893  16.189 -43.745  1.00  0.00           C  
ATOM   1162  OD1 ASN A  81      47.471  15.360 -44.461  1.00  0.00           O  
ATOM   1163  ND2 ASN A  81      46.282  17.232 -44.237  1.00  0.00           N  
ATOM   1164  H   ASN A  81      44.275  16.518 -41.499  1.00  0.00           H  
ATOM   1165  HA  ASN A  81      45.813  14.164 -42.469  1.00  0.00           H  
ATOM   1166 1HB  ASN A  81      46.642  16.971 -41.763  1.00  0.00           H  
ATOM   1167 2HB  ASN A  81      47.804  15.651 -41.876  1.00  0.00           H  
ATOM   1168 1HD2 ASN A  81      46.279  17.396 -45.222  1.00  0.00           H  
ATOM   1169 2HD2 ASN A  81      45.787  17.853 -43.611  1.00  0.00           H  
ATOM   1170  N   ILE A  82      44.914  14.383 -39.587  1.00  0.00           N  
ATOM   1171  CA  ILE A  82      45.105  13.840 -38.242  1.00  0.00           C  
ATOM   1172  C   ILE A  82      44.825  12.337 -38.255  1.00  0.00           C  
ATOM   1173  O   ILE A  82      43.800  11.901 -38.768  1.00  0.00           O  
ATOM   1174  CB  ILE A  82      44.159  14.468 -37.183  1.00  0.00           C  
ATOM   1175  CG1 ILE A  82      44.331  15.933 -37.034  1.00  0.00           C  
ATOM   1176  CG2 ILE A  82      44.465  13.852 -35.852  1.00  0.00           C  
ATOM   1177  CD1 ILE A  82      43.216  16.577 -36.203  1.00  0.00           C  
ATOM   1178  H   ILE A  82      43.983  14.680 -39.892  1.00  0.00           H  
ATOM   1179  HA  ILE A  82      46.135  14.003 -37.932  1.00  0.00           H  
ATOM   1180  HB  ILE A  82      43.127  14.280 -37.461  1.00  0.00           H  
ATOM   1181 1HG1 ILE A  82      45.288  16.141 -36.564  1.00  0.00           H  
ATOM   1182 2HG1 ILE A  82      44.332  16.353 -37.988  1.00  0.00           H  
ATOM   1183 1HG2 ILE A  82      43.809  14.262 -35.089  1.00  0.00           H  
ATOM   1184 2HG2 ILE A  82      44.316  12.808 -35.931  1.00  0.00           H  
ATOM   1185 3HG2 ILE A  82      45.498  14.053 -35.584  1.00  0.00           H  
ATOM   1186 1HD1 ILE A  82      43.380  17.646 -36.137  1.00  0.00           H  
ATOM   1187 2HD1 ILE A  82      42.256  16.383 -36.679  1.00  0.00           H  
ATOM   1188 3HD1 ILE A  82      43.210  16.151 -35.204  1.00  0.00           H  
ATOM   1189  N   GLN A  83      45.763  11.531 -37.759  1.00  0.00           N  
ATOM   1190  CA  GLN A  83      45.525  10.087 -37.668  1.00  0.00           C  
ATOM   1191  C   GLN A  83      45.903   9.603 -36.276  1.00  0.00           C  
ATOM   1192  O   GLN A  83      47.061   9.706 -35.866  1.00  0.00           O  
ATOM   1193  CB  GLN A  83      46.251   9.279 -38.754  1.00  0.00           C  
ATOM   1194  CG  GLN A  83      45.768   9.562 -40.181  1.00  0.00           C  
ATOM   1195  CD  GLN A  83      46.370   8.612 -41.209  1.00  0.00           C  
ATOM   1196  OE1 GLN A  83      46.079   7.409 -41.192  1.00  0.00           O  
ATOM   1197  NE2 GLN A  83      47.206   9.137 -42.096  1.00  0.00           N  
ATOM   1198  H   GLN A  83      46.620  11.923 -37.397  1.00  0.00           H  
ATOM   1199  HA  GLN A  83      44.465   9.912 -37.798  1.00  0.00           H  
ATOM   1200 1HB  GLN A  83      47.318   9.485 -38.710  1.00  0.00           H  
ATOM   1201 2HB  GLN A  83      46.110   8.215 -38.562  1.00  0.00           H  
ATOM   1202 1HG  GLN A  83      44.686   9.459 -40.207  1.00  0.00           H  
ATOM   1203 2HG  GLN A  83      46.041  10.582 -40.458  1.00  0.00           H  
ATOM   1204 1HE2 GLN A  83      47.630   8.555 -42.791  1.00  0.00           H  
ATOM   1205 2HE2 GLN A  83      47.415  10.114 -42.070  1.00  0.00           H  
ATOM   1206  N   ILE A  84      44.899   9.140 -35.537  1.00  0.00           N  
ATOM   1207  CA  ILE A  84      45.071   8.752 -34.134  1.00  0.00           C  
ATOM   1208  C   ILE A  84      44.873   7.277 -33.858  1.00  0.00           C  
ATOM   1209  O   ILE A  84      43.859   6.711 -34.236  1.00  0.00           O  
ATOM   1210  CB  ILE A  84      44.084   9.548 -33.272  1.00  0.00           C  
ATOM   1211  CG1 ILE A  84      44.335  11.013 -33.490  1.00  0.00           C  
ATOM   1212  CG2 ILE A  84      44.178   9.133 -31.814  1.00  0.00           C  
ATOM   1213  CD1 ILE A  84      45.673  11.506 -33.052  1.00  0.00           C  
ATOM   1214  H   ILE A  84      43.983   9.064 -35.983  1.00  0.00           H  
ATOM   1215  HA  ILE A  84      46.084   9.013 -33.835  1.00  0.00           H  
ATOM   1216  HB  ILE A  84      43.085   9.353 -33.611  1.00  0.00           H  
ATOM   1217 1HG1 ILE A  84      44.256  11.189 -34.530  1.00  0.00           H  
ATOM   1218 2HG1 ILE A  84      43.584  11.564 -33.010  1.00  0.00           H  
ATOM   1219 1HG2 ILE A  84      43.461   9.687 -31.231  1.00  0.00           H  
ATOM   1220 2HG2 ILE A  84      43.957   8.074 -31.726  1.00  0.00           H  
ATOM   1221 3HG2 ILE A  84      45.179   9.326 -31.440  1.00  0.00           H  
ATOM   1222 1HD1 ILE A  84      45.757  12.568 -33.277  1.00  0.00           H  
ATOM   1223 2HD1 ILE A  84      45.782  11.354 -31.980  1.00  0.00           H  
ATOM   1224 3HD1 ILE A  84      46.458  10.961 -33.577  1.00  0.00           H  
ATOM   1225  N   ASN A  85      45.827   6.651 -33.179  1.00  0.00           N  
ATOM   1226  CA  ASN A  85      45.696   5.240 -32.818  1.00  0.00           C  
ATOM   1227  C   ASN A  85      45.081   5.102 -31.420  1.00  0.00           C  
ATOM   1228  O   ASN A  85      45.797   5.039 -30.418  1.00  0.00           O  
ATOM   1229  CB  ASN A  85      47.029   4.545 -32.926  1.00  0.00           C  
ATOM   1230  CG  ASN A  85      47.510   4.488 -34.355  1.00  0.00           C  
ATOM   1231  OD1 ASN A  85      46.732   4.258 -35.294  1.00  0.00           O  
ATOM   1232  ND2 ASN A  85      48.787   4.699 -34.540  1.00  0.00           N  
ATOM   1233  H   ASN A  85      46.651   7.164 -32.899  1.00  0.00           H  
ATOM   1234  HA  ASN A  85      45.010   4.759 -33.512  1.00  0.00           H  
ATOM   1235 1HB  ASN A  85      47.767   5.064 -32.314  1.00  0.00           H  
ATOM   1236 2HB  ASN A  85      46.934   3.527 -32.540  1.00  0.00           H  
ATOM   1237 1HD2 ASN A  85      49.170   4.677 -35.464  1.00  0.00           H  
ATOM   1238 2HD2 ASN A  85      49.382   4.880 -33.756  1.00  0.00           H  
ATOM   1239  N   ALA A  86      43.757   5.194 -31.349  1.00  0.00           N  
ATOM   1240  CA  ALA A  86      43.053   5.202 -30.074  1.00  0.00           C  
ATOM   1241  C   ALA A  86      43.190   3.849 -29.393  1.00  0.00           C  
ATOM   1242  O   ALA A  86      43.028   2.813 -30.035  1.00  0.00           O  
ATOM   1243  CB  ALA A  86      41.590   5.551 -30.297  1.00  0.00           C  
ATOM   1244  H   ALA A  86      43.226   5.199 -32.218  1.00  0.00           H  
ATOM   1245  HA  ALA A  86      43.509   5.955 -29.431  1.00  0.00           H  
ATOM   1246 1HB  ALA A  86      41.072   5.570 -29.339  1.00  0.00           H  
ATOM   1247 2HB  ALA A  86      41.520   6.530 -30.773  1.00  0.00           H  
ATOM   1248 3HB  ALA A  86      41.135   4.802 -30.942  1.00  0.00           H  
ATOM   1249  N   LYS A  87      43.416   3.823 -28.087  1.00  0.00           N  
ATOM   1250  CA  LYS A  87      43.513   2.528 -27.420  1.00  0.00           C  
ATOM   1251  C   LYS A  87      42.152   2.014 -27.009  1.00  0.00           C  
ATOM   1252  O   LYS A  87      41.232   2.801 -26.775  1.00  0.00           O  
ATOM   1253  CB  LYS A  87      44.456   2.576 -26.232  1.00  0.00           C  
ATOM   1254  CG  LYS A  87      45.908   2.820 -26.617  1.00  0.00           C  
ATOM   1255  CD  LYS A  87      46.835   2.768 -25.403  1.00  0.00           C  
ATOM   1256  CE  LYS A  87      48.289   3.009 -25.812  1.00  0.00           C  
ATOM   1257  NZ  LYS A  87      49.224   2.968 -24.643  1.00  0.00           N  
ATOM   1258  H   LYS A  87      43.542   4.681 -27.569  1.00  0.00           H  
ATOM   1259  HA  LYS A  87      43.928   1.808 -28.124  1.00  0.00           H  
ATOM   1260 1HB  LYS A  87      44.142   3.354 -25.534  1.00  0.00           H  
ATOM   1261 2HB  LYS A  87      44.413   1.630 -25.714  1.00  0.00           H  
ATOM   1262 1HG  LYS A  87      46.216   2.057 -27.334  1.00  0.00           H  
ATOM   1263 2HG  LYS A  87      45.998   3.797 -27.098  1.00  0.00           H  
ATOM   1264 1HD  LYS A  87      46.534   3.522 -24.676  1.00  0.00           H  
ATOM   1265 2HD  LYS A  87      46.762   1.784 -24.933  1.00  0.00           H  
ATOM   1266 1HE  LYS A  87      48.587   2.243 -26.528  1.00  0.00           H  
ATOM   1267 2HE  LYS A  87      48.363   3.986 -26.289  1.00  0.00           H  
ATOM   1268 1HZ  LYS A  87      50.168   3.132 -24.962  1.00  0.00           H  
ATOM   1269 2HZ  LYS A  87      48.967   3.679 -23.974  1.00  0.00           H  
ATOM   1270 3HZ  LYS A  87      49.173   2.059 -24.200  1.00  0.00           H  
ATOM   1271  N   THR A  88      42.040   0.691 -26.912  1.00  0.00           N  
ATOM   1272  CA  THR A  88      40.800   0.039 -26.519  1.00  0.00           C  
ATOM   1273  C   THR A  88      40.947  -0.999 -25.400  1.00  0.00           C  
ATOM   1274  O   THR A  88      42.010  -1.606 -25.237  1.00  0.00           O  
ATOM   1275  CB  THR A  88      40.170  -0.633 -27.760  1.00  0.00           C  
ATOM   1276  OG1 THR A  88      41.078  -1.634 -28.293  1.00  0.00           O  
ATOM   1277  CG2 THR A  88      39.881   0.403 -28.853  1.00  0.00           C  
ATOM   1278  H   THR A  88      42.842   0.120 -27.117  1.00  0.00           H  
ATOM   1279  HA  THR A  88      40.114   0.808 -26.163  1.00  0.00           H  
ATOM   1280  HB  THR A  88      39.236  -1.120 -27.470  1.00  0.00           H  
ATOM   1281  HG1 THR A  88      40.857  -2.521 -27.948  1.00  0.00           H  
ATOM   1282 1HG2 THR A  88      39.429  -0.105 -29.696  1.00  0.00           H  
ATOM   1283 2HG2 THR A  88      39.193   1.156 -28.469  1.00  0.00           H  
ATOM   1284 3HG2 THR A  88      40.798   0.888 -29.177  1.00  0.00           H  
ATOM   1285  N   GLU A  89      39.814  -1.224 -24.713  1.00  0.00           N  
ATOM   1286  CA  GLU A  89      39.557  -2.213 -23.652  1.00  0.00           C  
ATOM   1287  C   GLU A  89      39.377  -3.547 -24.390  1.00  0.00           C  
ATOM   1288  O   GLU A  89      39.550  -3.510 -25.604  1.00  0.00           O  
ATOM   1289  CB  GLU A  89      38.376  -1.716 -22.801  1.00  0.00           C  
ATOM   1290  CG  GLU A  89      38.704  -0.446 -22.019  1.00  0.00           C  
ATOM   1291  CD  GLU A  89      37.623  -0.008 -21.033  1.00  0.00           C  
ATOM   1292  OE1 GLU A  89      37.889   0.888 -20.241  1.00  0.00           O  
ATOM   1293  OE2 GLU A  89      36.563  -0.585 -21.049  1.00  0.00           O  
ATOM   1294  H   GLU A  89      39.031  -0.636 -24.962  1.00  0.00           H  
ATOM   1295  HA  GLU A  89      40.436  -2.294 -23.010  1.00  0.00           H  
ATOM   1296 1HB  GLU A  89      37.530  -1.500 -23.450  1.00  0.00           H  
ATOM   1297 2HB  GLU A  89      38.054  -2.404 -22.106  1.00  0.00           H  
ATOM   1298 1HG  GLU A  89      39.639  -0.596 -21.475  1.00  0.00           H  
ATOM   1299 2HG  GLU A  89      38.863   0.340 -22.742  1.00  0.00           H  
ATOM   1300  N   ASN A  90      39.086  -4.729 -23.780  1.00  0.00           N  
ATOM   1301  CA  ASN A  90      38.583  -5.082 -22.439  1.00  0.00           C  
ATOM   1302  C   ASN A  90      39.482  -4.912 -21.192  1.00  0.00           C  
ATOM   1303  O   ASN A  90      40.470  -5.638 -20.981  1.00  0.00           O  
ATOM   1304  CB  ASN A  90      38.106  -6.521 -22.505  1.00  0.00           C  
ATOM   1305  CG  ASN A  90      37.329  -6.939 -21.295  1.00  0.00           C  
ATOM   1306  OD1 ASN A  90      37.164  -6.141 -20.364  1.00  0.00           O  
ATOM   1307  ND2 ASN A  90      36.834  -8.156 -21.293  1.00  0.00           N  
ATOM   1308  H   ASN A  90      39.156  -5.524 -24.397  1.00  0.00           H  
ATOM   1309  HA  ASN A  90      37.691  -4.485 -22.267  1.00  0.00           H  
ATOM   1310 1HB  ASN A  90      37.483  -6.656 -23.391  1.00  0.00           H  
ATOM   1311 2HB  ASN A  90      38.969  -7.183 -22.611  1.00  0.00           H  
ATOM   1312 1HD2 ASN A  90      36.279  -8.485 -20.498  1.00  0.00           H  
ATOM   1313 2HD2 ASN A  90      36.987  -8.760 -22.073  1.00  0.00           H  
ATOM   1314  N   ALA A  91      39.041  -3.996 -20.321  1.00  0.00           N  
ATOM   1315  CA  ALA A  91      39.688  -3.613 -19.070  1.00  0.00           C  
ATOM   1316  C   ALA A  91      39.839  -4.793 -18.110  1.00  0.00           C  
ATOM   1317  O   ALA A  91      40.733  -4.790 -17.268  1.00  0.00           O  
ATOM   1318  CB  ALA A  91      38.888  -2.512 -18.394  1.00  0.00           C  
ATOM   1319  H   ALA A  91      38.200  -3.489 -20.572  1.00  0.00           H  
ATOM   1320  HA  ALA A  91      40.683  -3.237 -19.307  1.00  0.00           H  
ATOM   1321 1HB  ALA A  91      39.388  -2.204 -17.481  1.00  0.00           H  
ATOM   1322 2HB  ALA A  91      38.807  -1.660 -19.062  1.00  0.00           H  
ATOM   1323 3HB  ALA A  91      37.890  -2.880 -18.157  1.00  0.00           H  
ATOM   1324  N   GLN A  92      38.968  -5.802 -18.235  1.00  0.00           N  
ATOM   1325  CA  GLN A  92      38.997  -6.983 -17.368  1.00  0.00           C  
ATOM   1326  C   GLN A  92      40.292  -7.758 -17.531  1.00  0.00           C  
ATOM   1327  O   GLN A  92      40.702  -8.485 -16.625  1.00  0.00           O  
ATOM   1328  CB  GLN A  92      37.846  -7.946 -17.675  1.00  0.00           C  
ATOM   1329  CG  GLN A  92      36.455  -7.447 -17.312  1.00  0.00           C  
ATOM   1330  CD  GLN A  92      35.345  -8.438 -17.729  1.00  0.00           C  
ATOM   1331  OE1 GLN A  92      35.314  -8.963 -18.859  1.00  0.00           O  
ATOM   1332  NE2 GLN A  92      34.420  -8.699 -16.802  1.00  0.00           N  
ATOM   1333  H   GLN A  92      38.267  -5.760 -18.966  1.00  0.00           H  
ATOM   1334  HA  GLN A  92      38.925  -6.655 -16.332  1.00  0.00           H  
ATOM   1335 1HB  GLN A  92      37.865  -8.198 -18.720  1.00  0.00           H  
ATOM   1336 2HB  GLN A  92      38.010  -8.874 -17.128  1.00  0.00           H  
ATOM   1337 1HG  GLN A  92      36.404  -7.310 -16.235  1.00  0.00           H  
ATOM   1338 2HG  GLN A  92      36.280  -6.499 -17.820  1.00  0.00           H  
ATOM   1339 1HE2 GLN A  92      33.672  -9.334 -17.005  1.00  0.00           H  
ATOM   1340 2HE2 GLN A  92      34.473  -8.262 -15.904  1.00  0.00           H  
ATOM   1341  N   THR A  93      40.914  -7.647 -18.707  1.00  0.00           N  
ATOM   1342  CA  THR A  93      42.146  -8.368 -18.954  1.00  0.00           C  
ATOM   1343  C   THR A  93      43.295  -7.392 -18.778  1.00  0.00           C  
ATOM   1344  O   THR A  93      44.424  -7.770 -18.463  1.00  0.00           O  
ATOM   1345  CB  THR A  93      42.177  -8.874 -20.397  1.00  0.00           C  
ATOM   1346  OG1 THR A  93      42.221  -7.741 -21.286  1.00  0.00           O  
ATOM   1347  CG2 THR A  93      40.905  -9.661 -20.685  1.00  0.00           C  
ATOM   1348  H   THR A  93      40.547  -7.028 -19.428  1.00  0.00           H  
ATOM   1349  HA  THR A  93      42.250  -9.190 -18.246  1.00  0.00           H  
ATOM   1350  HB  THR A  93      43.053  -9.500 -20.557  1.00  0.00           H  
ATOM   1351  HG1 THR A  93      41.432  -7.162 -21.148  1.00  0.00           H  
ATOM   1352 1HG2 THR A  93      40.916 -10.008 -21.719  1.00  0.00           H  
ATOM   1353 2HG2 THR A  93      40.847 -10.517 -20.015  1.00  0.00           H  
ATOM   1354 3HG2 THR A  93      40.035  -9.017 -20.529  1.00  0.00           H  
ATOM   1355  N   GLY A  94      42.976  -6.114 -18.997  1.00  0.00           N  
ATOM   1356  CA  GLY A  94      43.910  -5.004 -18.915  1.00  0.00           C  
ATOM   1357  C   GLY A  94      44.714  -4.847 -20.202  1.00  0.00           C  
ATOM   1358  O   GLY A  94      45.552  -3.951 -20.316  1.00  0.00           O  
ATOM   1359  H   GLY A  94      42.025  -5.902 -19.282  1.00  0.00           H  
ATOM   1360 1HA  GLY A  94      43.355  -4.086 -18.713  1.00  0.00           H  
ATOM   1361 2HA  GLY A  94      44.585  -5.162 -18.076  1.00  0.00           H  
ATOM   1362  N   ALA A  95      44.466  -5.732 -21.166  1.00  0.00           N  
ATOM   1363  CA  ALA A  95      45.190  -5.731 -22.417  1.00  0.00           C  
ATOM   1364  C   ALA A  95      44.608  -4.738 -23.390  1.00  0.00           C  
ATOM   1365  O   ALA A  95      43.396  -4.547 -23.450  1.00  0.00           O  
ATOM   1366  CB  ALA A  95      45.153  -7.119 -23.037  1.00  0.00           C  
ATOM   1367  H   ALA A  95      43.745  -6.436 -21.037  1.00  0.00           H  
ATOM   1368  HA  ALA A  95      46.223  -5.450 -22.214  1.00  0.00           H  
ATOM   1369 1HB  ALA A  95      45.716  -7.114 -23.972  1.00  0.00           H  
ATOM   1370 2HB  ALA A  95      45.592  -7.838 -22.348  1.00  0.00           H  
ATOM   1371 3HB  ALA A  95      44.117  -7.394 -23.239  1.00  0.00           H  
ATOM   1372  N   THR A  96      45.467  -4.163 -24.211  1.00  0.00           N  
ATOM   1373  CA  THR A  96      44.977  -3.332 -25.291  1.00  0.00           C  
ATOM   1374  C   THR A  96      44.556  -4.316 -26.369  1.00  0.00           C  
ATOM   1375  O   THR A  96      45.317  -5.231 -26.688  1.00  0.00           O  
ATOM   1376  CB  THR A  96      46.042  -2.348 -25.805  1.00  0.00           C  
ATOM   1377  OG1 THR A  96      46.469  -1.505 -24.721  1.00  0.00           O  
ATOM   1378  CG2 THR A  96      45.442  -1.448 -26.923  1.00  0.00           C  
ATOM   1379  H   THR A  96      46.459  -4.320 -24.095  1.00  0.00           H  
ATOM   1380  HA  THR A  96      44.104  -2.775 -24.959  1.00  0.00           H  
ATOM   1381  HB  THR A  96      46.897  -2.900 -26.191  1.00  0.00           H  
ATOM   1382  HG1 THR A  96      46.715  -2.051 -23.966  1.00  0.00           H  
ATOM   1383 1HG2 THR A  96      46.197  -0.746 -27.271  1.00  0.00           H  
ATOM   1384 2HG2 THR A  96      45.111  -2.059 -27.755  1.00  0.00           H  
ATOM   1385 3HG2 THR A  96      44.595  -0.898 -26.519  1.00  0.00           H  
ATOM   1386  N   THR A  97      43.381  -4.136 -26.948  1.00  0.00           N  
ATOM   1387  CA  THR A  97      42.908  -5.123 -27.928  1.00  0.00           C  
ATOM   1388  C   THR A  97      43.200  -4.797 -29.401  1.00  0.00           C  
ATOM   1389  O   THR A  97      42.395  -5.096 -30.281  1.00  0.00           O  
ATOM   1390  CB  THR A  97      41.420  -5.465 -27.746  1.00  0.00           C  
ATOM   1391  OG1 THR A  97      40.590  -4.301 -27.850  1.00  0.00           O  
ATOM   1392  CG2 THR A  97      41.225  -6.100 -26.362  1.00  0.00           C  
ATOM   1393  H   THR A  97      42.807  -3.349 -26.632  1.00  0.00           H  
ATOM   1394  HA  THR A  97      43.433  -6.054 -27.717  1.00  0.00           H  
ATOM   1395  HB  THR A  97      41.124  -6.174 -28.519  1.00  0.00           H  
ATOM   1396  HG1 THR A  97      40.317  -4.031 -26.960  1.00  0.00           H  
ATOM   1397 1HG2 THR A  97      40.178  -6.360 -26.229  1.00  0.00           H  
ATOM   1398 2HG2 THR A  97      41.839  -6.996 -26.282  1.00  0.00           H  
ATOM   1399 3HG2 THR A  97      41.526  -5.386 -25.589  1.00  0.00           H  
ATOM   1400  N   GLY A  98      44.361  -4.186 -29.653  1.00  0.00           N  
ATOM   1401  CA  GLY A  98      44.839  -3.877 -31.011  1.00  0.00           C  
ATOM   1402  C   GLY A  98      44.705  -2.420 -31.449  1.00  0.00           C  
ATOM   1403  O   GLY A  98      45.329  -2.010 -32.428  1.00  0.00           O  
ATOM   1404  H   GLY A  98      44.956  -3.974 -28.863  1.00  0.00           H  
ATOM   1405 1HA  GLY A  98      45.887  -4.170 -31.082  1.00  0.00           H  
ATOM   1406 2HA  GLY A  98      44.302  -4.505 -31.721  1.00  0.00           H  
ATOM   1407  N   SER A  99      43.925  -1.650 -30.707  1.00  0.00           N  
ATOM   1408  CA  SER A  99      43.665  -0.220 -30.937  1.00  0.00           C  
ATOM   1409  C   SER A  99      42.901   0.085 -32.240  1.00  0.00           C  
ATOM   1410  O   SER A  99      42.645  -0.802 -33.060  1.00  0.00           O  
ATOM   1411  CB  SER A  99      44.986   0.573 -30.883  1.00  0.00           C  
ATOM   1412  OG  SER A  99      45.888   0.230 -31.897  1.00  0.00           O  
ATOM   1413  H   SER A  99      43.452  -2.093 -29.934  1.00  0.00           H  
ATOM   1414  HA  SER A  99      43.044   0.137 -30.111  1.00  0.00           H  
ATOM   1415 1HB  SER A  99      44.772   1.616 -30.991  1.00  0.00           H  
ATOM   1416 2HB  SER A  99      45.459   0.446 -29.912  1.00  0.00           H  
ATOM   1417  HG  SER A  99      45.406  -0.321 -32.525  1.00  0.00           H  
ATOM   1418  N   VAL A 100      42.514   1.355 -32.398  1.00  0.00           N  
ATOM   1419  CA  VAL A 100      41.750   1.837 -33.552  1.00  0.00           C  
ATOM   1420  C   VAL A 100      42.343   3.066 -34.228  1.00  0.00           C  
ATOM   1421  O   VAL A 100      42.547   4.098 -33.588  1.00  0.00           O  
ATOM   1422  CB  VAL A 100      40.306   2.182 -33.120  1.00  0.00           C  
ATOM   1423  CG1 VAL A 100      39.526   2.768 -34.291  1.00  0.00           C  
ATOM   1424  CG2 VAL A 100      39.616   0.930 -32.622  1.00  0.00           C  
ATOM   1425  H   VAL A 100      42.749   2.012 -31.657  1.00  0.00           H  
ATOM   1426  HA  VAL A 100      41.709   1.031 -34.286  1.00  0.00           H  
ATOM   1427  HB  VAL A 100      40.336   2.925 -32.324  1.00  0.00           H  
ATOM   1428 1HG1 VAL A 100      38.511   3.010 -33.968  1.00  0.00           H  
ATOM   1429 2HG1 VAL A 100      40.018   3.677 -34.638  1.00  0.00           H  
ATOM   1430 3HG1 VAL A 100      39.485   2.046 -35.102  1.00  0.00           H  
ATOM   1431 1HG2 VAL A 100      38.601   1.170 -32.310  1.00  0.00           H  
ATOM   1432 2HG2 VAL A 100      39.585   0.191 -33.424  1.00  0.00           H  
ATOM   1433 3HG2 VAL A 100      40.161   0.525 -31.787  1.00  0.00           H  
ATOM   1434  N   THR A 101      42.574   2.992 -35.538  1.00  0.00           N  
ATOM   1435  CA  THR A 101      43.097   4.172 -36.210  1.00  0.00           C  
ATOM   1436  C   THR A 101      41.929   5.050 -36.640  1.00  0.00           C  
ATOM   1437  O   THR A 101      41.052   4.611 -37.393  1.00  0.00           O  
ATOM   1438  CB  THR A 101      43.960   3.831 -37.437  1.00  0.00           C  
ATOM   1439  OG1 THR A 101      45.084   3.021 -37.043  1.00  0.00           O  
ATOM   1440  CG2 THR A 101      44.478   5.146 -38.057  1.00  0.00           C  
ATOM   1441  H   THR A 101      42.395   2.139 -36.047  1.00  0.00           H  
ATOM   1442  HA  THR A 101      43.718   4.729 -35.519  1.00  0.00           H  
ATOM   1443  HB  THR A 101      43.368   3.290 -38.164  1.00  0.00           H  
ATOM   1444  HG1 THR A 101      45.653   3.520 -36.428  1.00  0.00           H  
ATOM   1445 1HG2 THR A 101      45.094   4.929 -38.926  1.00  0.00           H  
ATOM   1446 2HG2 THR A 101      43.639   5.759 -38.355  1.00  0.00           H  
ATOM   1447 3HG2 THR A 101      45.075   5.687 -37.319  1.00  0.00           H  
ATOM   1448  N   VAL A 102      41.931   6.290 -36.174  1.00  0.00           N  
ATOM   1449  CA  VAL A 102      40.889   7.252 -36.461  1.00  0.00           C  
ATOM   1450  C   VAL A 102      41.437   8.165 -37.532  1.00  0.00           C  
ATOM   1451  O   VAL A 102      42.461   8.813 -37.321  1.00  0.00           O  
ATOM   1452  CB  VAL A 102      40.583   8.056 -35.189  1.00  0.00           C  
ATOM   1453  CG1 VAL A 102      39.447   9.073 -35.446  1.00  0.00           C  
ATOM   1454  CG2 VAL A 102      40.311   7.068 -34.029  1.00  0.00           C  
ATOM   1455  H   VAL A 102      42.681   6.555 -35.550  1.00  0.00           H  
ATOM   1456  HA  VAL A 102      39.996   6.740 -36.819  1.00  0.00           H  
ATOM   1457  HB  VAL A 102      41.450   8.642 -34.939  1.00  0.00           H  
ATOM   1458 1HG1 VAL A 102      39.272   9.661 -34.540  1.00  0.00           H  
ATOM   1459 2HG1 VAL A 102      39.722   9.731 -36.249  1.00  0.00           H  
ATOM   1460 3HG1 VAL A 102      38.537   8.541 -35.710  1.00  0.00           H  
ATOM   1461 1HG2 VAL A 102      40.138   7.619 -33.106  1.00  0.00           H  
ATOM   1462 2HG2 VAL A 102      39.441   6.457 -34.261  1.00  0.00           H  
ATOM   1463 3HG2 VAL A 102      41.182   6.419 -33.896  1.00  0.00           H  
ATOM   1464  N   ARG A 103      40.796   8.199 -38.702  1.00  0.00           N  
ATOM   1465  CA  ARG A 103      41.362   8.965 -39.819  1.00  0.00           C  
ATOM   1466  C   ARG A 103      40.614  10.241 -40.165  1.00  0.00           C  
ATOM   1467  O   ARG A 103      40.817  10.820 -41.228  1.00  0.00           O  
ATOM   1468  CB  ARG A 103      41.466   8.095 -41.054  1.00  0.00           C  
ATOM   1469  CG  ARG A 103      42.463   6.957 -40.921  1.00  0.00           C  
ATOM   1470  CD  ARG A 103      42.517   6.123 -42.125  1.00  0.00           C  
ATOM   1471  NE  ARG A 103      43.549   5.124 -42.020  1.00  0.00           N  
ATOM   1472  CZ  ARG A 103      43.412   3.939 -41.400  1.00  0.00           C  
ATOM   1473  NH1 ARG A 103      42.263   3.604 -40.854  1.00  0.00           N  
ATOM   1474  NH2 ARG A 103      44.438   3.114 -41.342  1.00  0.00           N  
ATOM   1475  H   ARG A 103      39.952   7.660 -38.832  1.00  0.00           H  
ATOM   1476  HA  ARG A 103      42.377   9.256 -39.544  1.00  0.00           H  
ATOM   1477 1HB  ARG A 103      40.496   7.645 -41.266  1.00  0.00           H  
ATOM   1478 2HB  ARG A 103      41.750   8.694 -41.917  1.00  0.00           H  
ATOM   1479 1HG  ARG A 103      43.458   7.346 -40.721  1.00  0.00           H  
ATOM   1480 2HG  ARG A 103      42.154   6.317 -40.097  1.00  0.00           H  
ATOM   1481 1HD  ARG A 103      41.562   5.614 -42.261  1.00  0.00           H  
ATOM   1482 2HD  ARG A 103      42.730   6.743 -42.991  1.00  0.00           H  
ATOM   1483  HE  ARG A 103      44.456   5.348 -42.416  1.00  0.00           H  
ATOM   1484 1HH1 ARG A 103      41.474   4.238 -40.897  1.00  0.00           H  
ATOM   1485 2HH1 ARG A 103      42.164   2.716 -40.388  1.00  0.00           H  
ATOM   1486 1HH2 ARG A 103      45.319   3.381 -41.759  1.00  0.00           H  
ATOM   1487 2HH2 ARG A 103      44.344   2.225 -40.878  1.00  0.00           H  
ATOM   1488  N   PHE A 104      39.738  10.673 -39.277  1.00  0.00           N  
ATOM   1489  CA  PHE A 104      39.004  11.935 -39.434  1.00  0.00           C  
ATOM   1490  C   PHE A 104      38.523  12.239 -40.876  1.00  0.00           C  
ATOM   1491  O   PHE A 104      38.832  13.311 -41.385  1.00  0.00           O  
ATOM   1492  CB  PHE A 104      39.964  13.055 -39.008  1.00  0.00           C  
ATOM   1493  CG  PHE A 104      40.416  12.990 -37.563  1.00  0.00           C  
ATOM   1494  CD1 PHE A 104      41.207  11.952 -37.109  1.00  0.00           C  
ATOM   1495  CD2 PHE A 104      40.108  13.992 -36.682  1.00  0.00           C  
ATOM   1496  CE1 PHE A 104      41.638  11.892 -35.827  1.00  0.00           C  
ATOM   1497  CE2 PHE A 104      40.564  13.949 -35.381  1.00  0.00           C  
ATOM   1498  CZ  PHE A 104      41.324  12.889 -34.960  1.00  0.00           C  
ATOM   1499  H   PHE A 104      39.606  10.128 -38.428  1.00  0.00           H  
ATOM   1500  HA  PHE A 104      38.158  11.918 -38.769  1.00  0.00           H  
ATOM   1501 1HB  PHE A 104      40.862  13.040 -39.642  1.00  0.00           H  
ATOM   1502 2HB  PHE A 104      39.486  14.006 -39.164  1.00  0.00           H  
ATOM   1503  HD1 PHE A 104      41.490  11.166 -37.781  1.00  0.00           H  
ATOM   1504  HD2 PHE A 104      39.505  14.821 -37.027  1.00  0.00           H  
ATOM   1505  HE1 PHE A 104      42.242  11.053 -35.512  1.00  0.00           H  
ATOM   1506  HE2 PHE A 104      40.320  14.755 -34.688  1.00  0.00           H  
ATOM   1507  HZ  PHE A 104      41.684  12.841 -33.948  1.00  0.00           H  
ATOM   1508  N   PRO A 105      37.670  11.390 -41.520  1.00  0.00           N  
ATOM   1509  CA  PRO A 105      37.320  11.433 -42.961  1.00  0.00           C  
ATOM   1510  C   PRO A 105      36.440  12.637 -43.432  1.00  0.00           C  
ATOM   1511  O   PRO A 105      35.414  12.442 -44.082  1.00  0.00           O  
ATOM   1512  CB  PRO A 105      36.512  10.134 -43.136  1.00  0.00           C  
ATOM   1513  CG  PRO A 105      36.826   9.279 -41.926  1.00  0.00           C  
ATOM   1514  CD  PRO A 105      37.003  10.278 -40.811  1.00  0.00           C  
ATOM   1515  HA  PRO A 105      38.227  11.380 -43.560  1.00  0.00           H  
ATOM   1516 1HB  PRO A 105      35.453  10.367 -43.259  1.00  0.00           H  
ATOM   1517 2HB  PRO A 105      36.844   9.644 -44.067  1.00  0.00           H  
ATOM   1518 1HG  PRO A 105      36.004   8.567 -41.756  1.00  0.00           H  
ATOM   1519 2HG  PRO A 105      37.747   8.673 -42.089  1.00  0.00           H  
ATOM   1520 1HD  PRO A 105      36.024  10.615 -40.461  1.00  0.00           H  
ATOM   1521 2HD  PRO A 105      37.571   9.822 -40.041  1.00  0.00           H  
ATOM   1522  N   THR A 106      36.853  13.878 -43.088  1.00  0.00           N  
ATOM   1523  CA  THR A 106      36.264  15.163 -43.519  1.00  0.00           C  
ATOM   1524  C   THR A 106      34.823  15.464 -43.083  1.00  0.00           C  
ATOM   1525  O   THR A 106      34.551  16.504 -42.491  1.00  0.00           O  
ATOM   1526  CB  THR A 106      36.359  15.291 -45.057  1.00  0.00           C  
ATOM   1527  OG1 THR A 106      37.731  15.264 -45.452  1.00  0.00           O  
ATOM   1528  CG2 THR A 106      35.707  16.576 -45.564  1.00  0.00           C  
ATOM   1529  H   THR A 106      37.682  13.923 -42.520  1.00  0.00           H  
ATOM   1530  HA  THR A 106      36.893  15.949 -43.105  1.00  0.00           H  
ATOM   1531  HB  THR A 106      35.844  14.453 -45.508  1.00  0.00           H  
ATOM   1532  HG1 THR A 106      38.214  15.974 -44.994  1.00  0.00           H  
ATOM   1533 1HG2 THR A 106      35.780  16.602 -46.647  1.00  0.00           H  
ATOM   1534 2HG2 THR A 106      34.650  16.598 -45.278  1.00  0.00           H  
ATOM   1535 3HG2 THR A 106      36.206  17.441 -45.137  1.00  0.00           H  
ATOM   1536  N   SER A 107      33.900  14.580 -43.446  1.00  0.00           N  
ATOM   1537  CA  SER A 107      32.480  14.730 -43.157  1.00  0.00           C  
ATOM   1538  C   SER A 107      32.110  14.349 -41.725  1.00  0.00           C  
ATOM   1539  O   SER A 107      32.875  13.697 -41.012  1.00  0.00           O  
ATOM   1540  CB  SER A 107      31.701  13.896 -44.151  1.00  0.00           C  
ATOM   1541  OG  SER A 107      31.974  12.536 -43.984  1.00  0.00           O  
ATOM   1542  H   SER A 107      34.227  13.753 -43.928  1.00  0.00           H  
ATOM   1543  HA  SER A 107      32.217  15.784 -43.301  1.00  0.00           H  
ATOM   1544 1HB  SER A 107      30.632  14.070 -44.022  1.00  0.00           H  
ATOM   1545 2HB  SER A 107      31.962  14.197 -45.163  1.00  0.00           H  
ATOM   1546  HG  SER A 107      32.930  12.440 -44.146  1.00  0.00           H  
ATOM   1547  N   GLY A 108      30.912  14.758 -41.289  1.00  0.00           N  
ATOM   1548  CA  GLY A 108      30.389  14.390 -39.967  1.00  0.00           C  
ATOM   1549  C   GLY A 108      31.002  15.223 -38.839  1.00  0.00           C  
ATOM   1550  O   GLY A 108      30.313  15.961 -38.129  1.00  0.00           O  
ATOM   1551  H   GLY A 108      30.342  15.318 -41.906  1.00  0.00           H  
ATOM   1552 1HA  GLY A 108      29.306  14.505 -39.963  1.00  0.00           H  
ATOM   1553 2HA  GLY A 108      30.595  13.335 -39.787  1.00  0.00           H  
ATOM   1554  N   TYR A 109      32.306  15.077 -38.695  1.00  0.00           N  
ATOM   1555  CA  TYR A 109      33.118  15.760 -37.705  1.00  0.00           C  
ATOM   1556  C   TYR A 109      33.099  17.253 -38.022  1.00  0.00           C  
ATOM   1557  O   TYR A 109      33.144  17.524 -39.220  1.00  0.00           O  
ATOM   1558  CB  TYR A 109      34.531  15.172 -37.752  1.00  0.00           C  
ATOM   1559  CG  TYR A 109      34.466  13.676 -37.503  1.00  0.00           C  
ATOM   1560  CD1 TYR A 109      33.341  13.130 -36.874  1.00  0.00           C  
ATOM   1561  CD2 TYR A 109      35.467  12.847 -37.966  1.00  0.00           C  
ATOM   1562  CE1 TYR A 109      33.224  11.764 -36.713  1.00  0.00           C  
ATOM   1563  CE2 TYR A 109      35.348  11.477 -37.802  1.00  0.00           C  
ATOM   1564  CZ  TYR A 109      34.231  10.936 -37.189  1.00  0.00           C  
ATOM   1565  OH  TYR A 109      34.124   9.574 -37.051  1.00  0.00           O  
ATOM   1566  H   TYR A 109      32.758  14.440 -39.347  1.00  0.00           H  
ATOM   1567  HA  TYR A 109      32.689  15.617 -36.712  1.00  0.00           H  
ATOM   1568 1HB  TYR A 109      34.990  15.351 -38.728  1.00  0.00           H  
ATOM   1569 2HB  TYR A 109      35.156  15.627 -36.982  1.00  0.00           H  
ATOM   1570  HD1 TYR A 109      32.545  13.785 -36.518  1.00  0.00           H  
ATOM   1571  HD2 TYR A 109      36.333  13.273 -38.466  1.00  0.00           H  
ATOM   1572  HE1 TYR A 109      32.342  11.342 -36.228  1.00  0.00           H  
ATOM   1573  HE2 TYR A 109      36.123  10.816 -38.162  1.00  0.00           H  
ATOM   1574  HH  TYR A 109      34.926   9.154 -37.364  1.00  0.00           H  
ATOM   1575  N   ASN A 110      33.857  17.950 -37.196  1.00  0.00           N  
ATOM   1576  CA  ASN A 110      33.394  19.282 -36.835  1.00  0.00           C  
ATOM   1577  C   ASN A 110      34.594  20.019 -36.252  1.00  0.00           C  
ATOM   1578  O   ASN A 110      35.256  19.512 -35.344  1.00  0.00           O  
ATOM   1579  CB  ASN A 110      32.210  19.170 -35.872  1.00  0.00           C  
ATOM   1580  CG  ASN A 110      31.441  20.446 -35.606  1.00  0.00           C  
ATOM   1581  OD1 ASN A 110      31.326  20.894 -34.457  1.00  0.00           O  
ATOM   1582  ND2 ASN A 110      30.895  21.021 -36.654  1.00  0.00           N  
ATOM   1583  H   ASN A 110      34.832  17.959 -37.454  1.00  0.00           H  
ATOM   1584  HA  ASN A 110      33.076  19.812 -37.736  1.00  0.00           H  
ATOM   1585 1HB  ASN A 110      31.495  18.431 -36.247  1.00  0.00           H  
ATOM   1586 2HB  ASN A 110      32.571  18.797 -34.915  1.00  0.00           H  
ATOM   1587 1HD2 ASN A 110      30.356  21.859 -36.556  1.00  0.00           H  
ATOM   1588 2HD2 ASN A 110      31.006  20.610 -37.559  1.00  0.00           H  
ATOM   1589  N   ALA A 111      34.925  21.195 -36.781  1.00  0.00           N  
ATOM   1590  CA  ALA A 111      36.117  21.853 -36.253  1.00  0.00           C  
ATOM   1591  C   ALA A 111      36.032  23.372 -36.246  1.00  0.00           C  
ATOM   1592  O   ALA A 111      35.332  23.992 -37.052  1.00  0.00           O  
ATOM   1593  CB  ALA A 111      37.325  21.406 -37.045  1.00  0.00           C  
ATOM   1594  H   ALA A 111      34.382  21.616 -37.522  1.00  0.00           H  
ATOM   1595  HA  ALA A 111      36.230  21.543 -35.220  1.00  0.00           H  
ATOM   1596 1HB  ALA A 111      38.221  21.863 -36.622  1.00  0.00           H  
ATOM   1597 2HB  ALA A 111      37.413  20.325 -36.992  1.00  0.00           H  
ATOM   1598 3HB  ALA A 111      37.202  21.704 -38.068  1.00  0.00           H  
ATOM   1599  N   TYR A 112      36.768  23.939 -35.287  1.00  0.00           N  
ATOM   1600  CA  TYR A 112      36.794  25.363 -34.976  1.00  0.00           C  
ATOM   1601  C   TYR A 112      38.196  25.931 -34.783  1.00  0.00           C  
ATOM   1602  O   TYR A 112      39.157  25.188 -34.609  1.00  0.00           O  
ATOM   1603  CB  TYR A 112      36.018  25.562 -33.701  1.00  0.00           C  
ATOM   1604  CG  TYR A 112      34.647  25.054 -33.782  1.00  0.00           C  
ATOM   1605  CD1 TYR A 112      34.417  23.746 -33.429  1.00  0.00           C  
ATOM   1606  CD2 TYR A 112      33.619  25.858 -34.216  1.00  0.00           C  
ATOM   1607  CE1 TYR A 112      33.176  23.234 -33.520  1.00  0.00           C  
ATOM   1608  CE2 TYR A 112      32.350  25.343 -34.305  1.00  0.00           C  
ATOM   1609  CZ  TYR A 112      32.124  24.031 -33.965  1.00  0.00           C  
ATOM   1610  OH  TYR A 112      30.855  23.502 -34.073  1.00  0.00           O  
ATOM   1611  H   TYR A 112      37.317  23.305 -34.708  1.00  0.00           H  
ATOM   1612  HA  TYR A 112      36.321  25.904 -35.796  1.00  0.00           H  
ATOM   1613 1HB  TYR A 112      36.518  25.026 -32.908  1.00  0.00           H  
ATOM   1614 2HB  TYR A 112      35.988  26.605 -33.452  1.00  0.00           H  
ATOM   1615  HD1 TYR A 112      35.243  23.117 -33.087  1.00  0.00           H  
ATOM   1616  HD2 TYR A 112      33.816  26.895 -34.495  1.00  0.00           H  
ATOM   1617  HE1 TYR A 112      33.011  22.197 -33.248  1.00  0.00           H  
ATOM   1618  HE2 TYR A 112      31.529  25.966 -34.655  1.00  0.00           H  
ATOM   1619  HH  TYR A 112      30.913  22.529 -33.998  1.00  0.00           H  
ATOM   1620  N   TYR A 113      38.311  27.259 -34.758  1.00  0.00           N  
ATOM   1621  CA  TYR A 113      39.615  27.888 -34.535  1.00  0.00           C  
ATOM   1622  C   TYR A 113      39.586  29.154 -33.672  1.00  0.00           C  
ATOM   1623  O   TYR A 113      38.736  30.030 -33.849  1.00  0.00           O  
ATOM   1624  CB  TYR A 113      40.240  28.207 -35.895  1.00  0.00           C  
ATOM   1625  CG  TYR A 113      41.504  29.010 -35.878  1.00  0.00           C  
ATOM   1626  CD1 TYR A 113      42.719  28.430 -35.622  1.00  0.00           C  
ATOM   1627  CD2 TYR A 113      41.431  30.357 -36.153  1.00  0.00           C  
ATOM   1628  CE1 TYR A 113      43.849  29.189 -35.643  1.00  0.00           C  
ATOM   1629  CE2 TYR A 113      42.555  31.109 -36.177  1.00  0.00           C  
ATOM   1630  CZ  TYR A 113      43.765  30.538 -35.924  1.00  0.00           C  
ATOM   1631  OH  TYR A 113      44.901  31.308 -35.950  1.00  0.00           O  
ATOM   1632  H   TYR A 113      37.496  27.839 -34.902  1.00  0.00           H  
ATOM   1633  HA  TYR A 113      40.249  27.169 -34.020  1.00  0.00           H  
ATOM   1634 1HB  TYR A 113      40.468  27.269 -36.397  1.00  0.00           H  
ATOM   1635 2HB  TYR A 113      39.519  28.742 -36.507  1.00  0.00           H  
ATOM   1636  HD1 TYR A 113      42.781  27.379 -35.401  1.00  0.00           H  
ATOM   1637  HD2 TYR A 113      40.465  30.817 -36.360  1.00  0.00           H  
ATOM   1638  HE1 TYR A 113      44.804  28.735 -35.441  1.00  0.00           H  
ATOM   1639  HE2 TYR A 113      42.490  32.169 -36.402  1.00  0.00           H  
ATOM   1640  HH  TYR A 113      44.686  32.194 -36.252  1.00  0.00           H  
ATOM   1641  N   ASP A 114      40.564  29.232 -32.762  1.00  0.00           N  
ATOM   1642  CA  ASP A 114      40.833  30.385 -31.902  1.00  0.00           C  
ATOM   1643  C   ASP A 114      42.012  31.247 -32.358  1.00  0.00           C  
ATOM   1644  O   ASP A 114      43.185  30.911 -32.138  1.00  0.00           O  
ATOM   1645  CB  ASP A 114      41.039  29.973 -30.437  1.00  0.00           C  
ATOM   1646  CG  ASP A 114      39.734  29.741 -29.627  1.00  0.00           C  
ATOM   1647  OD1 ASP A 114      38.889  30.609 -29.674  1.00  0.00           O  
ATOM   1648  OD2 ASP A 114      39.603  28.744 -28.973  1.00  0.00           O  
ATOM   1649  H   ASP A 114      41.194  28.432 -32.693  1.00  0.00           H  
ATOM   1650  HA  ASP A 114      39.946  31.017 -31.922  1.00  0.00           H  
ATOM   1651 1HB  ASP A 114      41.625  29.054 -30.415  1.00  0.00           H  
ATOM   1652 2HB  ASP A 114      41.645  30.697 -29.930  1.00  0.00           H  
ATOM   1653  N   SER A 115      41.693  32.388 -32.978  1.00  0.00           N  
ATOM   1654  CA  SER A 115      42.706  33.309 -33.507  1.00  0.00           C  
ATOM   1655  C   SER A 115      43.526  33.953 -32.399  1.00  0.00           C  
ATOM   1656  O   SER A 115      44.635  34.432 -32.621  1.00  0.00           O  
ATOM   1657  CB  SER A 115      42.035  34.381 -34.342  1.00  0.00           C  
ATOM   1658  OG  SER A 115      41.251  35.222 -33.543  1.00  0.00           O  
ATOM   1659  H   SER A 115      40.712  32.604 -33.117  1.00  0.00           H  
ATOM   1660  HA  SER A 115      43.394  32.752 -34.133  1.00  0.00           H  
ATOM   1661 1HB  SER A 115      42.790  34.966 -34.867  1.00  0.00           H  
ATOM   1662 2HB  SER A 115      41.405  33.909 -35.094  1.00  0.00           H  
ATOM   1663  HG  SER A 115      41.870  35.770 -33.051  1.00  0.00           H  
ATOM   1664  N   VAL A 116      42.978  33.917 -31.196  1.00  0.00           N  
ATOM   1665  CA  VAL A 116      43.597  34.459 -30.003  1.00  0.00           C  
ATOM   1666  C   VAL A 116      44.813  33.654 -29.529  1.00  0.00           C  
ATOM   1667  O   VAL A 116      45.649  34.179 -28.789  1.00  0.00           O  
ATOM   1668  CB  VAL A 116      42.537  34.579 -28.903  1.00  0.00           C  
ATOM   1669  CG1 VAL A 116      41.453  35.529 -29.354  1.00  0.00           C  
ATOM   1670  CG2 VAL A 116      41.911  33.224 -28.649  1.00  0.00           C  
ATOM   1671  H   VAL A 116      42.067  33.493 -31.113  1.00  0.00           H  
ATOM   1672  HA  VAL A 116      43.940  35.467 -30.237  1.00  0.00           H  
ATOM   1673  HB  VAL A 116      42.995  34.974 -28.001  1.00  0.00           H  
ATOM   1674 1HG1 VAL A 116      40.695  35.620 -28.575  1.00  0.00           H  
ATOM   1675 2HG1 VAL A 116      41.889  36.508 -29.552  1.00  0.00           H  
ATOM   1676 3HG1 VAL A 116      40.991  35.143 -30.265  1.00  0.00           H  
ATOM   1677 1HG2 VAL A 116      41.149  33.310 -27.877  1.00  0.00           H  
ATOM   1678 2HG2 VAL A 116      41.452  32.881 -29.567  1.00  0.00           H  
ATOM   1679 3HG2 VAL A 116      42.666  32.505 -28.327  1.00  0.00           H  
ATOM   1680  N   ASP A 117      44.906  32.380 -29.923  1.00  0.00           N  
ATOM   1681  CA  ASP A 117      46.071  31.589 -29.547  1.00  0.00           C  
ATOM   1682  C   ASP A 117      46.530  30.613 -30.630  1.00  0.00           C  
ATOM   1683  O   ASP A 117      47.408  29.786 -30.389  1.00  0.00           O  
ATOM   1684  CB  ASP A 117      45.849  30.890 -28.198  1.00  0.00           C  
ATOM   1685  CG  ASP A 117      44.701  29.925 -28.134  1.00  0.00           C  
ATOM   1686  OD1 ASP A 117      44.044  29.730 -29.113  1.00  0.00           O  
ATOM   1687  OD2 ASP A 117      44.474  29.400 -27.079  1.00  0.00           O  
ATOM   1688  H   ASP A 117      44.200  31.973 -30.529  1.00  0.00           H  
ATOM   1689  HA  ASP A 117      46.897  32.283 -29.392  1.00  0.00           H  
ATOM   1690 1HB  ASP A 117      46.754  30.346 -27.933  1.00  0.00           H  
ATOM   1691 2HB  ASP A 117      45.710  31.648 -27.436  1.00  0.00           H  
ATOM   1692  N   LYS A 118      45.998  30.766 -31.844  1.00  0.00           N  
ATOM   1693  CA  LYS A 118      46.360  29.937 -32.989  1.00  0.00           C  
ATOM   1694  C   LYS A 118      46.153  28.446 -32.756  1.00  0.00           C  
ATOM   1695  O   LYS A 118      47.076  27.654 -32.965  1.00  0.00           O  
ATOM   1696  CB  LYS A 118      47.802  30.204 -33.436  1.00  0.00           C  
ATOM   1697  CG  LYS A 118      48.056  31.644 -33.908  1.00  0.00           C  
ATOM   1698  CD  LYS A 118      49.487  31.830 -34.424  1.00  0.00           C  
ATOM   1699  CE  LYS A 118      49.759  33.262 -34.842  1.00  0.00           C  
ATOM   1700  NZ  LYS A 118      51.167  33.443 -35.316  1.00  0.00           N  
ATOM   1701  H   LYS A 118      45.251  31.439 -31.973  1.00  0.00           H  
ATOM   1702  HA  LYS A 118      45.710  30.227 -33.804  1.00  0.00           H  
ATOM   1703 1HB  LYS A 118      48.494  29.979 -32.628  1.00  0.00           H  
ATOM   1704 2HB  LYS A 118      48.054  29.539 -34.261  1.00  0.00           H  
ATOM   1705 1HG  LYS A 118      47.358  31.881 -34.711  1.00  0.00           H  
ATOM   1706 2HG  LYS A 118      47.880  32.334 -33.082  1.00  0.00           H  
ATOM   1707 1HD  LYS A 118      50.199  31.560 -33.645  1.00  0.00           H  
ATOM   1708 2HD  LYS A 118      49.652  31.177 -35.289  1.00  0.00           H  
ATOM   1709 1HE  LYS A 118      49.077  33.539 -35.644  1.00  0.00           H  
ATOM   1710 2HE  LYS A 118      49.587  33.916 -33.987  1.00  0.00           H  
ATOM   1711 1HZ  LYS A 118      51.313  34.404 -35.580  1.00  0.00           H  
ATOM   1712 2HZ  LYS A 118      51.811  33.195 -34.578  1.00  0.00           H  
ATOM   1713 3HZ  LYS A 118      51.332  32.849 -36.124  1.00  0.00           H  
ATOM   1714  N   VAL A 119      44.960  28.079 -32.289  1.00  0.00           N  
ATOM   1715  CA  VAL A 119      44.643  26.668 -32.042  1.00  0.00           C  
ATOM   1716  C   VAL A 119      43.385  26.183 -32.782  1.00  0.00           C  
ATOM   1717  O   VAL A 119      42.353  26.865 -32.818  1.00  0.00           O  
ATOM   1718  CB  VAL A 119      44.491  26.400 -30.529  1.00  0.00           C  
ATOM   1719  CG1 VAL A 119      44.146  24.944 -30.283  1.00  0.00           C  
ATOM   1720  CG2 VAL A 119      45.774  26.759 -29.803  1.00  0.00           C  
ATOM   1721  H   VAL A 119      44.275  28.819 -32.109  1.00  0.00           H  
ATOM   1722  HA  VAL A 119      45.481  26.069 -32.394  1.00  0.00           H  
ATOM   1723  HB  VAL A 119      43.676  27.013 -30.139  1.00  0.00           H  
ATOM   1724 1HG1 VAL A 119      44.039  24.806 -29.218  1.00  0.00           H  
ATOM   1725 2HG1 VAL A 119      43.220  24.678 -30.774  1.00  0.00           H  
ATOM   1726 3HG1 VAL A 119      44.940  24.309 -30.655  1.00  0.00           H  
ATOM   1727 1HG2 VAL A 119      45.650  26.584 -28.738  1.00  0.00           H  
ATOM   1728 2HG2 VAL A 119      46.593  26.162 -30.173  1.00  0.00           H  
ATOM   1729 3HG2 VAL A 119      45.990  27.801 -29.962  1.00  0.00           H  
ATOM   1730  N   VAL A 120      43.496  25.001 -33.399  1.00  0.00           N  
ATOM   1731  CA  VAL A 120      42.387  24.343 -34.092  1.00  0.00           C  
ATOM   1732  C   VAL A 120      41.800  23.244 -33.199  1.00  0.00           C  
ATOM   1733  O   VAL A 120      42.528  22.456 -32.592  1.00  0.00           O  
ATOM   1734  CB  VAL A 120      42.822  23.746 -35.455  1.00  0.00           C  
ATOM   1735  CG1 VAL A 120      41.665  22.971 -36.087  1.00  0.00           C  
ATOM   1736  CG2 VAL A 120      43.224  24.853 -36.416  1.00  0.00           C  
ATOM   1737  H   VAL A 120      44.387  24.510 -33.342  1.00  0.00           H  
ATOM   1738  HA  VAL A 120      41.613  25.083 -34.285  1.00  0.00           H  
ATOM   1739  HB  VAL A 120      43.658  23.068 -35.299  1.00  0.00           H  
ATOM   1740 1HG1 VAL A 120      41.975  22.555 -37.043  1.00  0.00           H  
ATOM   1741 2HG1 VAL A 120      41.366  22.168 -35.431  1.00  0.00           H  
ATOM   1742 3HG1 VAL A 120      40.822  23.642 -36.239  1.00  0.00           H  
ATOM   1743 1HG2 VAL A 120      43.525  24.422 -37.368  1.00  0.00           H  
ATOM   1744 2HG2 VAL A 120      42.376  25.511 -36.575  1.00  0.00           H  
ATOM   1745 3HG2 VAL A 120      44.047  25.410 -35.993  1.00  0.00           H  
ATOM   1746  N   PHE A 121      40.480  23.221 -33.089  1.00  0.00           N  
ATOM   1747  CA  PHE A 121      39.794  22.250 -32.249  1.00  0.00           C  
ATOM   1748  C   PHE A 121      38.964  21.339 -33.111  1.00  0.00           C  
ATOM   1749  O   PHE A 121      38.145  21.811 -33.898  1.00  0.00           O  
ATOM   1750  CB  PHE A 121      38.891  22.970 -31.282  1.00  0.00           C  
ATOM   1751  CG  PHE A 121      39.631  23.855 -30.444  1.00  0.00           C  
ATOM   1752  CD1 PHE A 121      39.905  25.118 -30.911  1.00  0.00           C  
ATOM   1753  CD2 PHE A 121      40.099  23.467 -29.216  1.00  0.00           C  
ATOM   1754  CE1 PHE A 121      40.625  25.978 -30.170  1.00  0.00           C  
ATOM   1755  CE2 PHE A 121      40.832  24.339 -28.470  1.00  0.00           C  
ATOM   1756  CZ  PHE A 121      41.093  25.595 -28.950  1.00  0.00           C  
ATOM   1757  H   PHE A 121      39.942  23.900 -33.617  1.00  0.00           H  
ATOM   1758  HA  PHE A 121      40.526  21.652 -31.705  1.00  0.00           H  
ATOM   1759 1HB  PHE A 121      38.148  23.547 -31.827  1.00  0.00           H  
ATOM   1760 2HB  PHE A 121      38.387  22.271 -30.677  1.00  0.00           H  
ATOM   1761  HD1 PHE A 121      39.538  25.424 -31.897  1.00  0.00           H  
ATOM   1762  HD2 PHE A 121      39.890  22.461 -28.848  1.00  0.00           H  
ATOM   1763  HE1 PHE A 121      40.834  26.970 -30.550  1.00  0.00           H  
ATOM   1764  HE2 PHE A 121      41.215  24.045 -27.508  1.00  0.00           H  
ATOM   1765  HZ  PHE A 121      41.681  26.295 -28.367  1.00  0.00           H  
ATOM   1766  N   VAL A 122      39.181  20.036 -32.981  1.00  0.00           N  
ATOM   1767  CA  VAL A 122      38.487  19.079 -33.822  1.00  0.00           C  
ATOM   1768  C   VAL A 122      37.701  18.079 -32.984  1.00  0.00           C  
ATOM   1769  O   VAL A 122      38.259  17.436 -32.097  1.00  0.00           O  
ATOM   1770  CB  VAL A 122      39.528  18.335 -34.664  1.00  0.00           C  
ATOM   1771  CG1 VAL A 122      38.836  17.365 -35.587  1.00  0.00           C  
ATOM   1772  CG2 VAL A 122      40.426  19.357 -35.369  1.00  0.00           C  
ATOM   1773  H   VAL A 122      39.873  19.707 -32.311  1.00  0.00           H  
ATOM   1774  HA  VAL A 122      37.794  19.607 -34.475  1.00  0.00           H  
ATOM   1775  HB  VAL A 122      40.147  17.742 -34.018  1.00  0.00           H  
ATOM   1776 1HG1 VAL A 122      39.588  16.844 -36.154  1.00  0.00           H  
ATOM   1777 2HG1 VAL A 122      38.246  16.655 -35.010  1.00  0.00           H  
ATOM   1778 3HG1 VAL A 122      38.177  17.911 -36.263  1.00  0.00           H  
ATOM   1779 1HG2 VAL A 122      41.182  18.842 -35.949  1.00  0.00           H  
ATOM   1780 2HG2 VAL A 122      39.830  19.984 -36.020  1.00  0.00           H  
ATOM   1781 3HG2 VAL A 122      40.921  19.980 -34.624  1.00  0.00           H  
ATOM   1782  N   VAL A 123      36.414  17.929 -33.262  1.00  0.00           N  
ATOM   1783  CA  VAL A 123      35.601  17.001 -32.489  1.00  0.00           C  
ATOM   1784  C   VAL A 123      35.219  15.783 -33.299  1.00  0.00           C  
ATOM   1785  O   VAL A 123      34.606  15.892 -34.360  1.00  0.00           O  
ATOM   1786  CB  VAL A 123      34.310  17.684 -32.007  1.00  0.00           C  
ATOM   1787  CG1 VAL A 123      33.435  16.687 -31.217  1.00  0.00           C  
ATOM   1788  CG2 VAL A 123      34.651  18.861 -31.161  1.00  0.00           C  
ATOM   1789  H   VAL A 123      35.988  18.474 -34.011  1.00  0.00           H  
ATOM   1790  HA  VAL A 123      36.168  16.671 -31.621  1.00  0.00           H  
ATOM   1791  HB  VAL A 123      33.740  18.018 -32.877  1.00  0.00           H  
ATOM   1792 1HG1 VAL A 123      32.523  17.184 -30.900  1.00  0.00           H  
ATOM   1793 2HG1 VAL A 123      33.178  15.836 -31.852  1.00  0.00           H  
ATOM   1794 3HG1 VAL A 123      33.983  16.332 -30.343  1.00  0.00           H  
ATOM   1795 1HG2 VAL A 123      33.738  19.342 -30.849  1.00  0.00           H  
ATOM   1796 2HG2 VAL A 123      35.200  18.517 -30.299  1.00  0.00           H  
ATOM   1797 3HG2 VAL A 123      35.255  19.568 -31.733  1.00  0.00           H  
ATOM   1798  N   VAL A 124      35.568  14.620 -32.775  1.00  0.00           N  
ATOM   1799  CA  VAL A 124      35.243  13.371 -33.418  1.00  0.00           C  
ATOM   1800  C   VAL A 124      34.219  12.632 -32.590  1.00  0.00           C  
ATOM   1801  O   VAL A 124      34.474  12.272 -31.440  1.00  0.00           O  
ATOM   1802  CB  VAL A 124      36.490  12.505 -33.567  1.00  0.00           C  
ATOM   1803  CG1 VAL A 124      36.140  11.245 -34.182  1.00  0.00           C  
ATOM   1804  CG2 VAL A 124      37.489  13.201 -34.406  1.00  0.00           C  
ATOM   1805  H   VAL A 124      36.088  14.607 -31.899  1.00  0.00           H  
ATOM   1806  HA  VAL A 124      34.829  13.575 -34.404  1.00  0.00           H  
ATOM   1807  HB  VAL A 124      36.893  12.291 -32.584  1.00  0.00           H  
ATOM   1808 1HG1 VAL A 124      37.021  10.630 -34.286  1.00  0.00           H  
ATOM   1809 2HG1 VAL A 124      35.405  10.736 -33.576  1.00  0.00           H  
ATOM   1810 3HG1 VAL A 124      35.743  11.451 -35.119  1.00  0.00           H  
ATOM   1811 1HG2 VAL A 124      38.353  12.557 -34.498  1.00  0.00           H  
ATOM   1812 2HG2 VAL A 124      37.070  13.398 -35.392  1.00  0.00           H  
ATOM   1813 3HG2 VAL A 124      37.773  14.141 -33.938  1.00  0.00           H  
ATOM   1814  N   SER A 125      33.046  12.421 -33.156  1.00  0.00           N  
ATOM   1815  CA  SER A 125      31.978  11.776 -32.412  1.00  0.00           C  
ATOM   1816  C   SER A 125      31.952  10.266 -32.533  1.00  0.00           C  
ATOM   1817  O   SER A 125      31.368   9.578 -31.699  1.00  0.00           O  
ATOM   1818  CB  SER A 125      30.678  12.378 -32.859  1.00  0.00           C  
ATOM   1819  OG  SER A 125      30.489  12.167 -34.229  1.00  0.00           O  
ATOM   1820  H   SER A 125      32.888  12.746 -34.102  1.00  0.00           H  
ATOM   1821  HA  SER A 125      32.120  11.994 -31.367  1.00  0.00           H  
ATOM   1822 1HB  SER A 125      29.870  11.916 -32.302  1.00  0.00           H  
ATOM   1823 2HB  SER A 125      30.663  13.444 -32.639  1.00  0.00           H  
ATOM   1824  HG  SER A 125      29.552  12.321 -34.401  1.00  0.00           H  
ATOM   1825  N   PHE A 126      32.567   9.764 -33.595  1.00  0.00           N  
ATOM   1826  CA  PHE A 126      32.730   8.359 -34.015  1.00  0.00           C  
ATOM   1827  C   PHE A 126      31.421   7.627 -34.354  1.00  0.00           C  
ATOM   1828  O   PHE A 126      31.316   6.969 -35.390  1.00  0.00           O  
ATOM   1829  CB  PHE A 126      33.380   7.559 -32.882  1.00  0.00           C  
ATOM   1830  CG  PHE A 126      34.710   8.044 -32.465  1.00  0.00           C  
ATOM   1831  CD1 PHE A 126      34.831   8.833 -31.333  1.00  0.00           C  
ATOM   1832  CD2 PHE A 126      35.842   7.723 -33.165  1.00  0.00           C  
ATOM   1833  CE1 PHE A 126      36.045   9.300 -30.926  1.00  0.00           C  
ATOM   1834  CE2 PHE A 126      37.063   8.185 -32.747  1.00  0.00           C  
ATOM   1835  CZ  PHE A 126      37.174   8.981 -31.627  1.00  0.00           C  
ATOM   1836  H   PHE A 126      32.992  10.455 -34.197  1.00  0.00           H  
ATOM   1837  HA  PHE A 126      33.374   8.343 -34.893  1.00  0.00           H  
ATOM   1838 1HB  PHE A 126      32.733   7.525 -32.010  1.00  0.00           H  
ATOM   1839 2HB  PHE A 126      33.498   6.542 -33.226  1.00  0.00           H  
ATOM   1840  HD1 PHE A 126      33.936   9.094 -30.758  1.00  0.00           H  
ATOM   1841  HD2 PHE A 126      35.767   7.094 -34.058  1.00  0.00           H  
ATOM   1842  HE1 PHE A 126      36.095   9.921 -30.050  1.00  0.00           H  
ATOM   1843  HE2 PHE A 126      37.925   7.929 -33.302  1.00  0.00           H  
ATOM   1844  HZ  PHE A 126      38.145   9.353 -31.305  1.00  0.00           H  
ATOM   1845  N   LEU A 127      30.409   7.806 -33.508  1.00  0.00           N  
ATOM   1846  CA  LEU A 127      29.040   7.339 -33.652  1.00  0.00           C  
ATOM   1847  C   LEU A 127      28.921   5.945 -34.215  1.00  0.00           C  
ATOM   1848  O   LEU A 127      28.016   5.685 -34.990  1.00  0.00           O  
ATOM   1849  CB  LEU A 127      28.272   8.275 -34.544  1.00  0.00           C  
ATOM   1850  CG  LEU A 127      28.242   9.681 -34.086  1.00  0.00           C  
ATOM   1851  CD1 LEU A 127      27.483  10.421 -35.065  1.00  0.00           C  
ATOM   1852  CD2 LEU A 127      27.659   9.793 -32.695  1.00  0.00           C  
ATOM   1853  H   LEU A 127      30.619   8.336 -32.673  1.00  0.00           H  
ATOM   1854  HA  LEU A 127      28.578   7.350 -32.672  1.00  0.00           H  
ATOM   1855 1HB  LEU A 127      28.707   8.253 -35.542  1.00  0.00           H  
ATOM   1856 2HB  LEU A 127      27.246   7.924 -34.607  1.00  0.00           H  
ATOM   1857  HG  LEU A 127      29.244  10.064 -34.077  1.00  0.00           H  
ATOM   1858 1HD1 LEU A 127      27.439  11.468 -34.821  1.00  0.00           H  
ATOM   1859 2HD1 LEU A 127      27.956  10.289 -36.033  1.00  0.00           H  
ATOM   1860 3HD1 LEU A 127      26.491  10.016 -35.090  1.00  0.00           H  
ATOM   1861 1HD2 LEU A 127      27.644  10.833 -32.381  1.00  0.00           H  
ATOM   1862 2HD2 LEU A 127      26.646   9.398 -32.695  1.00  0.00           H  
ATOM   1863 3HD2 LEU A 127      28.279   9.215 -32.014  1.00  0.00           H  
ATOM   1864  N   TYR A 128      29.803   5.057 -33.801  1.00  0.00           N  
ATOM   1865  CA  TYR A 128      29.901   3.698 -34.309  1.00  0.00           C  
ATOM   1866  C   TYR A 128      28.632   3.124 -35.011  1.00  0.00           C  
ATOM   1867  O   TYR A 128      28.697   2.875 -36.212  1.00  0.00           O  
ATOM   1868  CB  TYR A 128      30.497   2.818 -33.209  1.00  0.00           C  
ATOM   1869  CG  TYR A 128      31.977   3.157 -32.989  1.00  0.00           C  
ATOM   1870  CD1 TYR A 128      32.374   3.885 -31.868  1.00  0.00           C  
ATOM   1871  CD2 TYR A 128      32.928   2.753 -33.914  1.00  0.00           C  
ATOM   1872  CE1 TYR A 128      33.720   4.194 -31.678  1.00  0.00           C  
ATOM   1873  CE2 TYR A 128      34.270   3.063 -33.722  1.00  0.00           C  
ATOM   1874  CZ  TYR A 128      34.664   3.778 -32.612  1.00  0.00           C  
ATOM   1875  OH  TYR A 128      35.996   4.072 -32.424  1.00  0.00           O  
ATOM   1876  H   TYR A 128      30.491   5.372 -33.132  1.00  0.00           H  
ATOM   1877  HA  TYR A 128      30.667   3.720 -35.087  1.00  0.00           H  
ATOM   1878 1HB  TYR A 128      30.002   2.980 -32.263  1.00  0.00           H  
ATOM   1879 2HB  TYR A 128      30.409   1.766 -33.474  1.00  0.00           H  
ATOM   1880  HD1 TYR A 128      31.633   4.214 -31.137  1.00  0.00           H  
ATOM   1881  HD2 TYR A 128      32.621   2.190 -34.793  1.00  0.00           H  
ATOM   1882  HE1 TYR A 128      34.033   4.762 -30.801  1.00  0.00           H  
ATOM   1883  HE2 TYR A 128      35.013   2.741 -34.452  1.00  0.00           H  
ATOM   1884  HH  TYR A 128      36.085   4.696 -31.697  1.00  0.00           H  
ATOM   1885  N   PRO A 129      27.500   2.821 -34.333  1.00  0.00           N  
ATOM   1886  CA  PRO A 129      26.296   2.279 -34.969  1.00  0.00           C  
ATOM   1887  C   PRO A 129      25.558   3.211 -35.958  1.00  0.00           C  
ATOM   1888  O   PRO A 129      24.774   2.726 -36.780  1.00  0.00           O  
ATOM   1889  CB  PRO A 129      25.402   1.971 -33.761  1.00  0.00           C  
ATOM   1890  CG  PRO A 129      25.904   2.879 -32.652  1.00  0.00           C  
ATOM   1891  CD  PRO A 129      27.391   2.973 -32.871  1.00  0.00           C  
ATOM   1892  HA  PRO A 129      26.568   1.344 -35.478  1.00  0.00           H  
ATOM   1893 1HB  PRO A 129      24.353   2.164 -34.025  1.00  0.00           H  
ATOM   1894 2HB  PRO A 129      25.474   0.906 -33.508  1.00  0.00           H  
ATOM   1895 1HG  PRO A 129      25.422   3.857 -32.709  1.00  0.00           H  
ATOM   1896 2HG  PRO A 129      25.640   2.456 -31.672  1.00  0.00           H  
ATOM   1897 1HD  PRO A 129      27.747   3.945 -32.532  1.00  0.00           H  
ATOM   1898 2HD  PRO A 129      27.881   2.137 -32.360  1.00  0.00           H  
ATOM   1899  N   TYR A 130      25.754   4.531 -35.853  1.00  0.00           N  
ATOM   1900  CA  TYR A 130      25.069   5.486 -36.725  1.00  0.00           C  
ATOM   1901  C   TYR A 130      26.048   6.520 -37.290  1.00  0.00           C  
ATOM   1902  O   TYR A 130      26.081   7.675 -36.852  1.00  0.00           O  
ATOM   1903  CB  TYR A 130      23.959   6.195 -35.949  1.00  0.00           C  
ATOM   1904  CG  TYR A 130      22.970   5.249 -35.306  1.00  0.00           C  
ATOM   1905  CD1 TYR A 130      23.053   5.005 -33.946  1.00  0.00           C  
ATOM   1906  CD2 TYR A 130      22.004   4.609 -36.066  1.00  0.00           C  
ATOM   1907  CE1 TYR A 130      22.173   4.133 -33.342  1.00  0.00           C  
ATOM   1908  CE2 TYR A 130      21.123   3.732 -35.461  1.00  0.00           C  
ATOM   1909  CZ  TYR A 130      21.205   3.495 -34.105  1.00  0.00           C  
ATOM   1910  OH  TYR A 130      20.326   2.622 -33.503  1.00  0.00           O  
ATOM   1911  H   TYR A 130      26.437   4.888 -35.203  1.00  0.00           H  
ATOM   1912  HA  TYR A 130      24.635   4.947 -37.566  1.00  0.00           H  
ATOM   1913 1HB  TYR A 130      24.406   6.811 -35.165  1.00  0.00           H  
ATOM   1914 2HB  TYR A 130      23.413   6.861 -36.619  1.00  0.00           H  
ATOM   1915  HD1 TYR A 130      23.817   5.506 -33.353  1.00  0.00           H  
ATOM   1916  HD2 TYR A 130      21.943   4.792 -37.138  1.00  0.00           H  
ATOM   1917  HE1 TYR A 130      22.241   3.945 -32.271  1.00  0.00           H  
ATOM   1918  HE2 TYR A 130      20.364   3.225 -36.058  1.00  0.00           H  
ATOM   1919  HH  TYR A 130      19.723   2.271 -34.163  1.00  0.00           H  
ATOM   1920  N   THR A 131      26.754   6.172 -38.347  1.00  0.00           N  
ATOM   1921  CA  THR A 131      27.841   7.033 -38.803  1.00  0.00           C  
ATOM   1922  C   THR A 131      27.407   8.096 -39.806  1.00  0.00           C  
ATOM   1923  O   THR A 131      28.230   8.849 -40.325  1.00  0.00           O  
ATOM   1924  CB  THR A 131      28.976   6.182 -39.373  1.00  0.00           C  
ATOM   1925  OG1 THR A 131      28.501   5.438 -40.507  1.00  0.00           O  
ATOM   1926  CG2 THR A 131      29.444   5.215 -38.288  1.00  0.00           C  
ATOM   1927  H   THR A 131      26.631   5.250 -38.747  1.00  0.00           H  
ATOM   1928  HA  THR A 131      28.241   7.550 -37.928  1.00  0.00           H  
ATOM   1929  HB  THR A 131      29.804   6.819 -39.677  1.00  0.00           H  
ATOM   1930  HG1 THR A 131      28.304   6.049 -41.225  1.00  0.00           H  
ATOM   1931 1HG2 THR A 131      30.251   4.592 -38.668  1.00  0.00           H  
ATOM   1932 2HG2 THR A 131      29.798   5.775 -37.417  1.00  0.00           H  
ATOM   1933 3HG2 THR A 131      28.610   4.586 -37.991  1.00  0.00           H  
ATOM   1934  N   THR A 132      26.108   8.152 -40.074  1.00  0.00           N  
ATOM   1935  CA  THR A 132      25.543   9.127 -40.996  1.00  0.00           C  
ATOM   1936  C   THR A 132      25.161  10.431 -40.280  1.00  0.00           C  
ATOM   1937  O   THR A 132      24.799  11.415 -40.927  1.00  0.00           O  
ATOM   1938  CB  THR A 132      24.299   8.556 -41.703  1.00  0.00           C  
ATOM   1939  OG1 THR A 132      23.285   8.259 -40.732  1.00  0.00           O  
ATOM   1940  CG2 THR A 132      24.660   7.285 -42.447  1.00  0.00           C  
ATOM   1941  H   THR A 132      25.497   7.498 -39.611  1.00  0.00           H  
ATOM   1942  HA  THR A 132      26.291   9.365 -41.751  1.00  0.00           H  
ATOM   1943  HB  THR A 132      23.913   9.294 -42.406  1.00  0.00           H  
ATOM   1944  HG1 THR A 132      23.211   8.999 -40.114  1.00  0.00           H  
ATOM   1945 1HG2 THR A 132      23.773   6.889 -42.944  1.00  0.00           H  
ATOM   1946 2HG2 THR A 132      25.426   7.506 -43.189  1.00  0.00           H  
ATOM   1947 3HG2 THR A 132      25.039   6.549 -41.740  1.00  0.00           H  
ATOM   1948  N   THR A 133      25.223  10.429 -38.948  1.00  0.00           N  
ATOM   1949  CA  THR A 133      24.851  11.593 -38.146  1.00  0.00           C  
ATOM   1950  C   THR A 133      26.042  12.505 -37.818  1.00  0.00           C  
ATOM   1951  O   THR A 133      27.127  12.031 -37.498  1.00  0.00           O  
ATOM   1952  CB  THR A 133      24.147  11.132 -36.855  1.00  0.00           C  
ATOM   1953  OG1 THR A 133      22.919  10.463 -37.190  1.00  0.00           O  
ATOM   1954  CG2 THR A 133      23.876  12.289 -35.910  1.00  0.00           C  
ATOM   1955  H   THR A 133      25.544   9.590 -38.456  1.00  0.00           H  
ATOM   1956  HA  THR A 133      24.136  12.185 -38.719  1.00  0.00           H  
ATOM   1957  HB  THR A 133      24.776  10.419 -36.365  1.00  0.00           H  
ATOM   1958  HG1 THR A 133      22.459  10.220 -36.380  1.00  0.00           H  
ATOM   1959 1HG2 THR A 133      23.392  11.917 -35.010  1.00  0.00           H  
ATOM   1960 2HG2 THR A 133      24.816  12.763 -35.639  1.00  0.00           H  
ATOM   1961 3HG2 THR A 133      23.230  13.018 -36.394  1.00  0.00           H  
ATOM   1962  N   SER A 134      25.854  13.819 -37.954  1.00  0.00           N  
ATOM   1963  CA  SER A 134      26.901  14.776 -37.581  1.00  0.00           C  
ATOM   1964  C   SER A 134      26.674  15.289 -36.159  1.00  0.00           C  
ATOM   1965  O   SER A 134      25.541  15.242 -35.675  1.00  0.00           O  
ATOM   1966  CB  SER A 134      26.893  15.940 -38.547  1.00  0.00           C  
ATOM   1967  OG  SER A 134      25.687  16.658 -38.461  1.00  0.00           O  
ATOM   1968  H   SER A 134      24.958  14.156 -38.274  1.00  0.00           H  
ATOM   1969  HA  SER A 134      27.872  14.281 -37.620  1.00  0.00           H  
ATOM   1970 1HB  SER A 134      27.731  16.600 -38.315  1.00  0.00           H  
ATOM   1971 2HB  SER A 134      27.033  15.574 -39.561  1.00  0.00           H  
ATOM   1972  HG  SER A 134      25.810  17.437 -39.007  1.00  0.00           H  
ATOM   1973  N   VAL A 135      27.724  15.814 -35.507  1.00  0.00           N  
ATOM   1974  CA  VAL A 135      27.545  16.380 -34.167  1.00  0.00           C  
ATOM   1975  C   VAL A 135      28.091  17.803 -34.005  1.00  0.00           C  
ATOM   1976  O   VAL A 135      29.300  18.053 -33.992  1.00  0.00           O  
ATOM   1977  CB  VAL A 135      28.195  15.490 -33.103  1.00  0.00           C  
ATOM   1978  CG1 VAL A 135      27.981  16.124 -31.772  1.00  0.00           C  
ATOM   1979  CG2 VAL A 135      27.594  14.077 -33.147  1.00  0.00           C  
ATOM   1980  H   VAL A 135      28.632  15.831 -35.954  1.00  0.00           H  
ATOM   1981  HA  VAL A 135      26.475  16.413 -33.959  1.00  0.00           H  
ATOM   1982  HB  VAL A 135      29.271  15.443 -33.276  1.00  0.00           H  
ATOM   1983 1HG1 VAL A 135      28.446  15.534 -31.020  1.00  0.00           H  
ATOM   1984 2HG1 VAL A 135      28.409  17.106 -31.786  1.00  0.00           H  
ATOM   1985 3HG1 VAL A 135      26.915  16.201 -31.567  1.00  0.00           H  
ATOM   1986 1HG2 VAL A 135      28.046  13.461 -32.384  1.00  0.00           H  
ATOM   1987 2HG2 VAL A 135      26.520  14.134 -32.973  1.00  0.00           H  
ATOM   1988 3HG2 VAL A 135      27.777  13.640 -34.118  1.00  0.00           H  
ATOM   1989  N   ASN A 136      27.187  18.736 -33.781  1.00  0.00           N  
ATOM   1990  CA  ASN A 136      27.549  20.143 -33.710  1.00  0.00           C  
ATOM   1991  C   ASN A 136      27.968  20.655 -32.332  1.00  0.00           C  
ATOM   1992  O   ASN A 136      27.194  21.352 -31.677  1.00  0.00           O  
ATOM   1993  CB  ASN A 136      26.408  20.983 -34.249  1.00  0.00           C  
ATOM   1994  CG  ASN A 136      26.175  20.751 -35.725  1.00  0.00           C  
ATOM   1995  OD1 ASN A 136      27.120  20.633 -36.514  1.00  0.00           O  
ATOM   1996  ND2 ASN A 136      24.927  20.687 -36.110  1.00  0.00           N  
ATOM   1997  H   ASN A 136      26.214  18.468 -33.736  1.00  0.00           H  
ATOM   1998  HA  ASN A 136      28.411  20.296 -34.362  1.00  0.00           H  
ATOM   1999 1HB  ASN A 136      25.494  20.748 -33.704  1.00  0.00           H  
ATOM   2000 2HB  ASN A 136      26.625  22.039 -34.088  1.00  0.00           H  
ATOM   2001 1HD2 ASN A 136      24.708  20.536 -37.075  1.00  0.00           H  
ATOM   2002 2HD2 ASN A 136      24.190  20.791 -35.442  1.00  0.00           H  
ATOM   2003  N   ILE A 137      29.178  20.311 -31.886  1.00  0.00           N  
ATOM   2004  CA  ILE A 137      29.633  20.835 -30.586  1.00  0.00           C  
ATOM   2005  C   ILE A 137      30.354  22.166 -30.829  1.00  0.00           C  
ATOM   2006  O   ILE A 137      31.451  22.151 -31.372  1.00  0.00           O  
ATOM   2007  CB  ILE A 137      30.637  19.917 -29.866  1.00  0.00           C  
ATOM   2008  CG1 ILE A 137      30.078  18.568 -29.688  1.00  0.00           C  
ATOM   2009  CG2 ILE A 137      31.037  20.513 -28.521  1.00  0.00           C  
ATOM   2010  CD1 ILE A 137      28.785  18.531 -28.917  1.00  0.00           C  
ATOM   2011  H   ILE A 137      29.745  19.697 -32.476  1.00  0.00           H  
ATOM   2012  HA  ILE A 137      28.767  20.946 -29.950  1.00  0.00           H  
ATOM   2013  HB  ILE A 137      31.520  19.818 -30.482  1.00  0.00           H  
ATOM   2014 1HG1 ILE A 137      29.942  18.137 -30.659  1.00  0.00           H  
ATOM   2015 2HG1 ILE A 137      30.801  17.978 -29.153  1.00  0.00           H  
ATOM   2016 1HG2 ILE A 137      31.757  19.861 -28.036  1.00  0.00           H  
ATOM   2017 2HG2 ILE A 137      31.481  21.500 -28.676  1.00  0.00           H  
ATOM   2018 3HG2 ILE A 137      30.163  20.606 -27.897  1.00  0.00           H  
ATOM   2019 1HD1 ILE A 137      28.454  17.505 -28.832  1.00  0.00           H  
ATOM   2020 2HD1 ILE A 137      28.933  18.948 -27.920  1.00  0.00           H  
ATOM   2021 3HD1 ILE A 137      28.024  19.112 -29.440  1.00  0.00           H  
ATOM   2022  N   PRO A 138      29.819  23.313 -30.374  1.00  0.00           N  
ATOM   2023  CA  PRO A 138      30.319  24.644 -30.656  1.00  0.00           C  
ATOM   2024  C   PRO A 138      31.634  24.913 -29.961  1.00  0.00           C  
ATOM   2025  O   PRO A 138      31.873  24.408 -28.860  1.00  0.00           O  
ATOM   2026  CB  PRO A 138      29.206  25.542 -30.103  1.00  0.00           C  
ATOM   2027  CG  PRO A 138      28.573  24.729 -29.009  1.00  0.00           C  
ATOM   2028  CD  PRO A 138      28.647  23.297 -29.497  1.00  0.00           C  
ATOM   2029  HA  PRO A 138      30.417  24.767 -31.743  1.00  0.00           H  
ATOM   2030 1HB  PRO A 138      29.626  26.491 -29.746  1.00  0.00           H  
ATOM   2031 2HB  PRO A 138      28.496  25.786 -30.905  1.00  0.00           H  
ATOM   2032 1HG  PRO A 138      29.110  24.885 -28.075  1.00  0.00           H  
ATOM   2033 2HG  PRO A 138      27.538  25.058 -28.832  1.00  0.00           H  
ATOM   2034 1HD  PRO A 138      28.813  22.645 -28.663  1.00  0.00           H  
ATOM   2035 2HD  PRO A 138      27.738  23.050 -30.054  1.00  0.00           H  
ATOM   2036  N   LEU A 139      32.415  25.835 -30.523  1.00  0.00           N  
ATOM   2037  CA  LEU A 139      33.672  26.254 -29.908  1.00  0.00           C  
ATOM   2038  C   LEU A 139      33.468  26.705 -28.467  1.00  0.00           C  
ATOM   2039  O   LEU A 139      34.338  26.488 -27.621  1.00  0.00           O  
ATOM   2040  CB  LEU A 139      34.345  27.354 -30.738  1.00  0.00           C  
ATOM   2041  CG  LEU A 139      35.741  27.828 -30.246  1.00  0.00           C  
ATOM   2042  CD1 LEU A 139      36.728  26.648 -30.176  1.00  0.00           C  
ATOM   2043  CD2 LEU A 139      36.286  28.879 -31.233  1.00  0.00           C  
ATOM   2044  H   LEU A 139      32.156  26.221 -31.421  1.00  0.00           H  
ATOM   2045  HA  LEU A 139      34.340  25.404 -29.900  1.00  0.00           H  
ATOM   2046 1HB  LEU A 139      34.443  27.018 -31.738  1.00  0.00           H  
ATOM   2047 2HB  LEU A 139      33.690  28.224 -30.739  1.00  0.00           H  
ATOM   2048  HG  LEU A 139      35.650  28.262 -29.248  1.00  0.00           H  
ATOM   2049 1HD1 LEU A 139      37.697  27.018 -29.824  1.00  0.00           H  
ATOM   2050 2HD1 LEU A 139      36.357  25.907 -29.486  1.00  0.00           H  
ATOM   2051 3HD1 LEU A 139      36.853  26.211 -31.127  1.00  0.00           H  
ATOM   2052 1HD2 LEU A 139      37.257  29.219 -30.892  1.00  0.00           H  
ATOM   2053 2HD2 LEU A 139      36.392  28.458 -32.218  1.00  0.00           H  
ATOM   2054 3HD2 LEU A 139      35.609  29.725 -31.277  1.00  0.00           H  
ATOM   2055  N   SER A 140      32.328  27.335 -28.179  1.00  0.00           N  
ATOM   2056  CA  SER A 140      32.081  27.781 -26.821  1.00  0.00           C  
ATOM   2057  C   SER A 140      32.094  26.594 -25.853  1.00  0.00           C  
ATOM   2058  O   SER A 140      32.661  26.690 -24.764  1.00  0.00           O  
ATOM   2059  CB  SER A 140      30.747  28.500 -26.725  1.00  0.00           C  
ATOM   2060  OG  SER A 140      30.761  29.702 -27.452  1.00  0.00           O  
ATOM   2061  H   SER A 140      31.644  27.493 -28.904  1.00  0.00           H  
ATOM   2062  HA  SER A 140      32.876  28.471 -26.534  1.00  0.00           H  
ATOM   2063 1HB  SER A 140      29.956  27.851 -27.104  1.00  0.00           H  
ATOM   2064 2HB  SER A 140      30.526  28.707 -25.679  1.00  0.00           H  
ATOM   2065  HG  SER A 140      29.915  30.127 -27.280  1.00  0.00           H  
ATOM   2066  N   TYR A 141      31.512  25.449 -26.240  1.00  0.00           N  
ATOM   2067  CA  TYR A 141      31.532  24.308 -25.333  1.00  0.00           C  
ATOM   2068  C   TYR A 141      32.945  23.795 -25.215  1.00  0.00           C  
ATOM   2069  O   TYR A 141      33.390  23.394 -24.138  1.00  0.00           O  
ATOM   2070  CB  TYR A 141      30.636  23.153 -25.771  1.00  0.00           C  
ATOM   2071  CG  TYR A 141      29.163  23.386 -25.633  1.00  0.00           C  
ATOM   2072  CD1 TYR A 141      28.686  24.540 -25.037  1.00  0.00           C  
ATOM   2073  CD2 TYR A 141      28.273  22.410 -26.067  1.00  0.00           C  
ATOM   2074  CE1 TYR A 141      27.322  24.726 -24.905  1.00  0.00           C  
ATOM   2075  CE2 TYR A 141      26.921  22.594 -25.936  1.00  0.00           C  
ATOM   2076  CZ  TYR A 141      26.440  23.746 -25.360  1.00  0.00           C  
ATOM   2077  OH  TYR A 141      25.082  23.931 -25.226  1.00  0.00           O  
ATOM   2078  H   TYR A 141      31.121  25.350 -27.170  1.00  0.00           H  
ATOM   2079  HA  TYR A 141      31.214  24.638 -24.344  1.00  0.00           H  
ATOM   2080 1HB  TYR A 141      30.842  22.940 -26.817  1.00  0.00           H  
ATOM   2081 2HB  TYR A 141      30.893  22.269 -25.205  1.00  0.00           H  
ATOM   2082  HD1 TYR A 141      29.381  25.301 -24.681  1.00  0.00           H  
ATOM   2083  HD2 TYR A 141      28.643  21.495 -26.515  1.00  0.00           H  
ATOM   2084  HE1 TYR A 141      26.938  25.635 -24.443  1.00  0.00           H  
ATOM   2085  HE2 TYR A 141      26.230  21.822 -26.284  1.00  0.00           H  
ATOM   2086  HH  TYR A 141      24.914  24.776 -24.801  1.00  0.00           H  
ATOM   2087  N   LEU A 142      33.669  23.819 -26.328  1.00  0.00           N  
ATOM   2088  CA  LEU A 142      35.003  23.253 -26.342  1.00  0.00           C  
ATOM   2089  C   LEU A 142      35.890  24.038 -25.371  1.00  0.00           C  
ATOM   2090  O   LEU A 142      36.717  23.445 -24.677  1.00  0.00           O  
ATOM   2091  CB  LEU A 142      35.555  23.280 -27.756  1.00  0.00           C  
ATOM   2092  CG  LEU A 142      34.691  22.454 -28.746  1.00  0.00           C  
ATOM   2093  CD1 LEU A 142      35.284  22.509 -30.143  1.00  0.00           C  
ATOM   2094  CD2 LEU A 142      34.498  21.078 -28.235  1.00  0.00           C  
ATOM   2095  H   LEU A 142      33.248  24.182 -27.188  1.00  0.00           H  
ATOM   2096  HA  LEU A 142      34.963  22.222 -26.018  1.00  0.00           H  
ATOM   2097 1HB  LEU A 142      35.592  24.298 -28.091  1.00  0.00           H  
ATOM   2098 2HB  LEU A 142      36.567  22.873 -27.756  1.00  0.00           H  
ATOM   2099  HG  LEU A 142      33.727  22.915 -28.811  1.00  0.00           H  
ATOM   2100 1HD1 LEU A 142      34.633  21.965 -30.829  1.00  0.00           H  
ATOM   2101 2HD1 LEU A 142      35.376  23.529 -30.480  1.00  0.00           H  
ATOM   2102 3HD1 LEU A 142      36.249  22.050 -30.130  1.00  0.00           H  
ATOM   2103 1HD2 LEU A 142      33.871  20.533 -28.913  1.00  0.00           H  
ATOM   2104 2HD2 LEU A 142      35.413  20.610 -28.165  1.00  0.00           H  
ATOM   2105 3HD2 LEU A 142      34.030  21.108 -27.255  1.00  0.00           H  
ATOM   2106  N   SER A 143      35.637  25.352 -25.250  1.00  0.00           N  
ATOM   2107  CA  SER A 143      36.389  26.225 -24.343  1.00  0.00           C  
ATOM   2108  C   SER A 143      36.031  25.974 -22.868  1.00  0.00           C  
ATOM   2109  O   SER A 143      36.701  26.480 -21.967  1.00  0.00           O  
ATOM   2110  CB  SER A 143      36.157  27.698 -24.674  1.00  0.00           C  
ATOM   2111  OG  SER A 143      34.870  28.155 -24.298  1.00  0.00           O  
ATOM   2112  H   SER A 143      34.938  25.771 -25.867  1.00  0.00           H  
ATOM   2113  HA  SER A 143      37.451  26.009 -24.467  1.00  0.00           H  
ATOM   2114 1HB  SER A 143      36.916  28.303 -24.185  1.00  0.00           H  
ATOM   2115 2HB  SER A 143      36.281  27.830 -25.750  1.00  0.00           H  
ATOM   2116  HG  SER A 143      34.212  27.471 -24.553  1.00  0.00           H  
ATOM   2117  N   LYS A 144      34.951  25.219 -22.615  1.00  0.00           N  
ATOM   2118  CA  LYS A 144      34.545  24.877 -21.261  1.00  0.00           C  
ATOM   2119  C   LYS A 144      35.123  23.504 -20.937  1.00  0.00           C  
ATOM   2120  O   LYS A 144      35.473  23.220 -19.791  1.00  0.00           O  
ATOM   2121  CB  LYS A 144      33.018  24.905 -21.108  1.00  0.00           C  
ATOM   2122  CG  LYS A 144      32.415  26.312 -21.235  1.00  0.00           C  
ATOM   2123  CD  LYS A 144      30.901  26.330 -21.009  1.00  0.00           C  
ATOM   2124  CE  LYS A 144      30.352  27.756 -21.119  1.00  0.00           C  
ATOM   2125  NZ  LYS A 144      28.882  27.819 -20.870  1.00  0.00           N  
ATOM   2126  H   LYS A 144      34.414  24.826 -23.378  1.00  0.00           H  
ATOM   2127  HA  LYS A 144      34.975  25.598 -20.567  1.00  0.00           H  
ATOM   2128 1HB  LYS A 144      32.566  24.272 -21.870  1.00  0.00           H  
ATOM   2129 2HB  LYS A 144      32.741  24.499 -20.137  1.00  0.00           H  
ATOM   2130 1HG  LYS A 144      32.891  26.974 -20.515  1.00  0.00           H  
ATOM   2131 2HG  LYS A 144      32.625  26.692 -22.234  1.00  0.00           H  
ATOM   2132 1HD  LYS A 144      30.414  25.703 -21.760  1.00  0.00           H  
ATOM   2133 2HD  LYS A 144      30.673  25.932 -20.021  1.00  0.00           H  
ATOM   2134 1HE  LYS A 144      30.860  28.388 -20.393  1.00  0.00           H  
ATOM   2135 2HE  LYS A 144      30.557  28.135 -22.122  1.00  0.00           H  
ATOM   2136 1HZ  LYS A 144      28.568  28.777 -20.954  1.00  0.00           H  
ATOM   2137 2HZ  LYS A 144      28.395  27.248 -21.544  1.00  0.00           H  
ATOM   2138 3HZ  LYS A 144      28.683  27.482 -19.939  1.00  0.00           H  
ATOM   2139  N   TYR A 145      35.280  22.668 -21.973  1.00  0.00           N  
ATOM   2140  CA  TYR A 145      35.903  21.358 -21.798  1.00  0.00           C  
ATOM   2141  C   TYR A 145      37.407  21.564 -21.598  1.00  0.00           C  
ATOM   2142  O   TYR A 145      38.073  20.793 -20.903  1.00  0.00           O  
ATOM   2143  CB  TYR A 145      35.656  20.429 -23.000  1.00  0.00           C  
ATOM   2144  CG  TYR A 145      34.233  19.843 -23.121  1.00  0.00           C  
ATOM   2145  CD1 TYR A 145      33.386  20.232 -24.157  1.00  0.00           C  
ATOM   2146  CD2 TYR A 145      33.788  18.886 -22.200  1.00  0.00           C  
ATOM   2147  CE1 TYR A 145      32.127  19.685 -24.280  1.00  0.00           C  
ATOM   2148  CE2 TYR A 145      32.517  18.336 -22.328  1.00  0.00           C  
ATOM   2149  CZ  TYR A 145      31.694  18.738 -23.367  1.00  0.00           C  
ATOM   2150  OH  TYR A 145      30.444  18.210 -23.510  1.00  0.00           O  
ATOM   2151  H   TYR A 145      34.924  22.944 -22.888  1.00  0.00           H  
ATOM   2152  HA  TYR A 145      35.503  20.890 -20.898  1.00  0.00           H  
ATOM   2153 1HB  TYR A 145      35.871  20.980 -23.921  1.00  0.00           H  
ATOM   2154 2HB  TYR A 145      36.360  19.599 -22.959  1.00  0.00           H  
ATOM   2155  HD1 TYR A 145      33.709  20.956 -24.871  1.00  0.00           H  
ATOM   2156  HD2 TYR A 145      34.441  18.567 -21.386  1.00  0.00           H  
ATOM   2157  HE1 TYR A 145      31.474  19.993 -25.098  1.00  0.00           H  
ATOM   2158  HE2 TYR A 145      32.175  17.591 -21.614  1.00  0.00           H  
ATOM   2159  HH  TYR A 145      30.003  18.656 -24.240  1.00  0.00           H  
ATOM   2160  N   LEU A 146      37.915  22.649 -22.188  1.00  0.00           N  
ATOM   2161  CA  LEU A 146      39.309  23.032 -22.122  1.00  0.00           C  
ATOM   2162  C   LEU A 146      39.459  24.449 -21.568  1.00  0.00           C  
ATOM   2163  O   LEU A 146      39.805  25.345 -22.323  1.00  0.00           O  
ATOM   2164  CB  LEU A 146      39.886  23.089 -23.526  1.00  0.00           C  
ATOM   2165  CG  LEU A 146      39.822  21.846 -24.334  1.00  0.00           C  
ATOM   2166  CD1 LEU A 146      40.232  22.190 -25.707  1.00  0.00           C  
ATOM   2167  CD2 LEU A 146      40.688  20.792 -23.763  1.00  0.00           C  
ATOM   2168  H   LEU A 146      37.298  23.202 -22.776  1.00  0.00           H  
ATOM   2169  HA  LEU A 146      39.857  22.319 -21.514  1.00  0.00           H  
ATOM   2170 1HB  LEU A 146      39.350  23.863 -24.077  1.00  0.00           H  
ATOM   2171 2HB  LEU A 146      40.931  23.378 -23.443  1.00  0.00           H  
ATOM   2172  HG  LEU A 146      38.793  21.488 -24.366  1.00  0.00           H  
ATOM   2173 1HD1 LEU A 146      40.179  21.322 -26.327  1.00  0.00           H  
ATOM   2174 2HD1 LEU A 146      39.560  22.960 -26.092  1.00  0.00           H  
ATOM   2175 3HD1 LEU A 146      41.251  22.557 -25.692  1.00  0.00           H  
ATOM   2176 1HD2 LEU A 146      40.603  19.918 -24.393  1.00  0.00           H  
ATOM   2177 2HD2 LEU A 146      41.724  21.131 -23.739  1.00  0.00           H  
ATOM   2178 3HD2 LEU A 146      40.359  20.552 -22.751  1.00  0.00           H  
ATOM   2179  N   PRO A 147      39.226  24.710 -20.283  1.00  0.00           N  
ATOM   2180  CA  PRO A 147      39.265  26.045 -19.729  1.00  0.00           C  
ATOM   2181  C   PRO A 147      40.695  26.561 -19.758  1.00  0.00           C  
ATOM   2182  O   PRO A 147      41.638  25.777 -19.656  1.00  0.00           O  
ATOM   2183  CB  PRO A 147      38.753  25.831 -18.303  1.00  0.00           C  
ATOM   2184  CG  PRO A 147      39.081  24.377 -17.989  1.00  0.00           C  
ATOM   2185  CD  PRO A 147      38.941  23.647 -19.316  1.00  0.00           C  
ATOM   2186  HA  PRO A 147      38.594  26.702 -20.302  1.00  0.00           H  
ATOM   2187 1HB  PRO A 147      39.246  26.540 -17.625  1.00  0.00           H  
ATOM   2188 2HB  PRO A 147      37.671  26.037 -18.260  1.00  0.00           H  
ATOM   2189 1HG  PRO A 147      40.093  24.297 -17.567  1.00  0.00           H  
ATOM   2190 2HG  PRO A 147      38.385  23.995 -17.228  1.00  0.00           H  
ATOM   2191 1HD  PRO A 147      39.672  22.834 -19.378  1.00  0.00           H  
ATOM   2192 2HD  PRO A 147      37.921  23.290 -19.427  1.00  0.00           H  
ATOM   2193  N   GLY A 148      40.871  27.878 -19.851  1.00  0.00           N  
ATOM   2194  CA  GLY A 148      42.223  28.432 -19.798  1.00  0.00           C  
ATOM   2195  C   GLY A 148      43.041  28.223 -21.079  1.00  0.00           C  
ATOM   2196  O   GLY A 148      44.270  28.181 -21.020  1.00  0.00           O  
ATOM   2197  H   GLY A 148      40.071  28.489 -19.944  1.00  0.00           H  
ATOM   2198 1HA  GLY A 148      42.164  29.500 -19.581  1.00  0.00           H  
ATOM   2199 2HA  GLY A 148      42.755  27.981 -18.961  1.00  0.00           H  
ATOM   2200  N   LEU A 149      42.387  28.182 -22.246  1.00  0.00           N  
ATOM   2201  CA  LEU A 149      43.098  27.940 -23.515  1.00  0.00           C  
ATOM   2202  C   LEU A 149      44.219  28.940 -23.788  1.00  0.00           C  
ATOM   2203  O   LEU A 149      45.316  28.559 -24.198  1.00  0.00           O  
ATOM   2204  CB  LEU A 149      42.108  28.035 -24.687  1.00  0.00           C  
ATOM   2205  CG  LEU A 149      41.119  26.925 -24.809  1.00  0.00           C  
ATOM   2206  CD1 LEU A 149      40.068  27.259 -25.862  1.00  0.00           C  
ATOM   2207  CD2 LEU A 149      41.872  25.678 -25.177  1.00  0.00           C  
ATOM   2208  H   LEU A 149      41.377  28.241 -22.244  1.00  0.00           H  
ATOM   2209  HA  LEU A 149      43.522  26.937 -23.481  1.00  0.00           H  
ATOM   2210 1HB  LEU A 149      41.547  28.959 -24.590  1.00  0.00           H  
ATOM   2211 2HB  LEU A 149      42.677  28.085 -25.625  1.00  0.00           H  
ATOM   2212  HG  LEU A 149      40.616  26.796 -23.885  1.00  0.00           H  
ATOM   2213 1HD1 LEU A 149      39.359  26.438 -25.943  1.00  0.00           H  
ATOM   2214 2HD1 LEU A 149      39.539  28.165 -25.572  1.00  0.00           H  
ATOM   2215 3HD1 LEU A 149      40.540  27.424 -26.821  1.00  0.00           H  
ATOM   2216 1HD2 LEU A 149      41.179  24.878 -25.270  1.00  0.00           H  
ATOM   2217 2HD2 LEU A 149      42.386  25.830 -26.123  1.00  0.00           H  
ATOM   2218 3HD2 LEU A 149      42.598  25.449 -24.404  1.00  0.00           H  
ATOM   2219  N   LEU A 150      44.000  30.196 -23.427  1.00  0.00           N  
ATOM   2220  CA  LEU A 150      44.988  31.248 -23.647  1.00  0.00           C  
ATOM   2221  C   LEU A 150      46.273  31.015 -22.850  1.00  0.00           C  
ATOM   2222  O   LEU A 150      47.305  31.632 -23.126  1.00  0.00           O  
ATOM   2223  CB  LEU A 150      44.404  32.603 -23.246  1.00  0.00           C  
ATOM   2224  CG  LEU A 150      43.249  33.096 -24.100  1.00  0.00           C  
ATOM   2225  CD1 LEU A 150      42.701  34.378 -23.509  1.00  0.00           C  
ATOM   2226  CD2 LEU A 150      43.726  33.310 -25.510  1.00  0.00           C  
ATOM   2227  H   LEU A 150      43.100  30.438 -23.046  1.00  0.00           H  
ATOM   2228  HA  LEU A 150      45.237  31.260 -24.710  1.00  0.00           H  
ATOM   2229 1HB  LEU A 150      44.056  32.540 -22.216  1.00  0.00           H  
ATOM   2230 2HB  LEU A 150      45.196  33.349 -23.295  1.00  0.00           H  
ATOM   2231  HG  LEU A 150      42.451  32.353 -24.100  1.00  0.00           H  
ATOM   2232 1HD1 LEU A 150      41.866  34.729 -24.113  1.00  0.00           H  
ATOM   2233 2HD1 LEU A 150      42.359  34.190 -22.490  1.00  0.00           H  
ATOM   2234 3HD1 LEU A 150      43.484  35.135 -23.494  1.00  0.00           H  
ATOM   2235 1HD2 LEU A 150      42.897  33.655 -26.090  1.00  0.00           H  
ATOM   2236 2HD2 LEU A 150      44.520  34.054 -25.534  1.00  0.00           H  
ATOM   2237 3HD2 LEU A 150      44.097  32.371 -25.918  1.00  0.00           H  
ATOM   2238  N   THR A 151      46.183  30.181 -21.814  1.00  0.00           N  
ATOM   2239  CA  THR A 151      47.279  29.873 -20.923  1.00  0.00           C  
ATOM   2240  C   THR A 151      47.600  28.383 -20.982  1.00  0.00           C  
ATOM   2241  O   THR A 151      48.200  27.842 -20.052  1.00  0.00           O  
ATOM   2242  CB  THR A 151      46.910  30.244 -19.482  1.00  0.00           C  
ATOM   2243  OG1 THR A 151      45.743  29.503 -19.077  1.00  0.00           O  
ATOM   2244  CG2 THR A 151      46.596  31.729 -19.410  1.00  0.00           C  
ATOM   2245  H   THR A 151      45.318  29.676 -21.648  1.00  0.00           H  
ATOM   2246  HA  THR A 151      48.161  30.430 -21.234  1.00  0.00           H  
ATOM   2247  HB  THR A 151      47.736  30.015 -18.812  1.00  0.00           H  
ATOM   2248  HG1 THR A 151      45.264  29.167 -19.873  1.00  0.00           H  
ATOM   2249 1HG2 THR A 151      46.330  31.993 -18.389  1.00  0.00           H  
ATOM   2250 2HG2 THR A 151      47.474  32.301 -19.717  1.00  0.00           H  
ATOM   2251 3HG2 THR A 151      45.765  31.963 -20.071  1.00  0.00           H  
ATOM   2252  N   ALA A 152      47.166  27.704 -22.048  1.00  0.00           N  
ATOM   2253  CA  ALA A 152      47.373  26.265 -22.154  1.00  0.00           C  
ATOM   2254  C   ALA A 152      48.846  25.886 -22.015  1.00  0.00           C  
ATOM   2255  O   ALA A 152      49.734  26.521 -22.600  1.00  0.00           O  
ATOM   2256  CB  ALA A 152      46.833  25.763 -23.483  1.00  0.00           C  
ATOM   2257  H   ALA A 152      46.659  28.182 -22.796  1.00  0.00           H  
ATOM   2258  HA  ALA A 152      46.824  25.787 -21.343  1.00  0.00           H  
ATOM   2259 1HB  ALA A 152      46.963  24.686 -23.542  1.00  0.00           H  
ATOM   2260 2HB  ALA A 152      45.776  26.009 -23.560  1.00  0.00           H  
ATOM   2261 3HB  ALA A 152      47.372  26.243 -24.297  1.00  0.00           H  
ATOM   2262  N   GLN A 153      49.076  24.827 -21.236  1.00  0.00           N  
ATOM   2263  CA  GLN A 153      50.396  24.268 -20.946  1.00  0.00           C  
ATOM   2264  C   GLN A 153      50.352  22.744 -20.974  1.00  0.00           C  
ATOM   2265  O   GLN A 153      49.277  22.174 -20.785  1.00  0.00           O  
ATOM   2266  CB  GLN A 153      50.866  24.713 -19.551  1.00  0.00           C  
ATOM   2267  CG  GLN A 153      51.122  26.193 -19.416  1.00  0.00           C  
ATOM   2268  CD  GLN A 153      52.422  26.602 -20.057  1.00  0.00           C  
ATOM   2269  OE1 GLN A 153      53.442  26.664 -19.349  1.00  0.00           O  
ATOM   2270  NE2 GLN A 153      52.405  26.864 -21.367  1.00  0.00           N  
ATOM   2271  H   GLN A 153      48.278  24.390 -20.801  1.00  0.00           H  
ATOM   2272  HA  GLN A 153      51.082  24.643 -21.699  1.00  0.00           H  
ATOM   2273 1HB  GLN A 153      50.116  24.435 -18.808  1.00  0.00           H  
ATOM   2274 2HB  GLN A 153      51.784  24.182 -19.286  1.00  0.00           H  
ATOM   2275 1HG  GLN A 153      50.346  26.744 -19.896  1.00  0.00           H  
ATOM   2276 2HG  GLN A 153      51.147  26.447 -18.368  1.00  0.00           H  
ATOM   2277 1HE2 GLN A 153      53.242  27.135 -21.839  1.00  0.00           H  
ATOM   2278 2HE2 GLN A 153      51.523  26.777 -21.886  1.00  0.00           H  
ATOM   2279  N   PRO A 154      51.455  22.061 -21.312  1.00  0.00           N  
ATOM   2280  CA  PRO A 154      51.633  20.641 -21.127  1.00  0.00           C  
ATOM   2281  C   PRO A 154      51.847  20.371 -19.642  1.00  0.00           C  
ATOM   2282  O   PRO A 154      52.287  21.264 -18.910  1.00  0.00           O  
ATOM   2283  CB  PRO A 154      52.842  20.332 -22.011  1.00  0.00           C  
ATOM   2284  CG  PRO A 154      53.627  21.620 -22.060  1.00  0.00           C  
ATOM   2285  CD  PRO A 154      52.593  22.735 -21.974  1.00  0.00           C  
ATOM   2286  HA  PRO A 154      50.738  20.127 -21.491  1.00  0.00           H  
ATOM   2287 1HB  PRO A 154      53.417  19.497 -21.584  1.00  0.00           H  
ATOM   2288 2HB  PRO A 154      52.498  20.004 -22.995  1.00  0.00           H  
ATOM   2289 1HG  PRO A 154      54.348  21.665 -21.256  1.00  0.00           H  
ATOM   2290 2HG  PRO A 154      54.205  21.664 -22.986  1.00  0.00           H  
ATOM   2291 1HD  PRO A 154      53.010  23.532 -21.336  1.00  0.00           H  
ATOM   2292 2HD  PRO A 154      52.317  23.091 -22.977  1.00  0.00           H  
ATOM   2293  N   TYR A 155      51.536  19.161 -19.201  1.00  0.00           N  
ATOM   2294  CA  TYR A 155      51.733  18.773 -17.806  1.00  0.00           C  
ATOM   2295  C   TYR A 155      52.538  17.496 -17.654  1.00  0.00           C  
ATOM   2296  O   TYR A 155      52.633  16.689 -18.578  1.00  0.00           O  
ATOM   2297  CB  TYR A 155      50.397  18.698 -17.068  1.00  0.00           C  
ATOM   2298  CG  TYR A 155      49.746  20.072 -16.927  1.00  0.00           C  
ATOM   2299  CD1 TYR A 155      48.935  20.597 -17.921  1.00  0.00           C  
ATOM   2300  CD2 TYR A 155      49.997  20.814 -15.785  1.00  0.00           C  
ATOM   2301  CE1 TYR A 155      48.386  21.858 -17.766  1.00  0.00           C  
ATOM   2302  CE2 TYR A 155      49.454  22.069 -15.629  1.00  0.00           C  
ATOM   2303  CZ  TYR A 155      48.651  22.595 -16.614  1.00  0.00           C  
ATOM   2304  OH  TYR A 155      48.104  23.853 -16.457  1.00  0.00           O  
ATOM   2305  H   TYR A 155      51.166  18.480 -19.849  1.00  0.00           H  
ATOM   2306  HA  TYR A 155      52.311  19.556 -17.316  1.00  0.00           H  
ATOM   2307 1HB  TYR A 155      49.712  18.039 -17.602  1.00  0.00           H  
ATOM   2308 2HB  TYR A 155      50.554  18.283 -16.067  1.00  0.00           H  
ATOM   2309  HD1 TYR A 155      48.732  20.025 -18.830  1.00  0.00           H  
ATOM   2310  HD2 TYR A 155      50.635  20.399 -15.005  1.00  0.00           H  
ATOM   2311  HE1 TYR A 155      47.754  22.272 -18.551  1.00  0.00           H  
ATOM   2312  HE2 TYR A 155      49.662  22.645 -14.727  1.00  0.00           H  
ATOM   2313  HH  TYR A 155      47.562  24.066 -17.222  1.00  0.00           H  
ATOM   2314  N   ASP A 156      53.158  17.370 -16.486  1.00  0.00           N  
ATOM   2315  CA  ASP A 156      53.989  16.243 -16.096  1.00  0.00           C  
ATOM   2316  C   ASP A 156      53.140  15.068 -15.640  1.00  0.00           C  
ATOM   2317  O   ASP A 156      51.925  15.179 -15.523  1.00  0.00           O  
ATOM   2318  CB  ASP A 156      54.974  16.690 -14.995  1.00  0.00           C  
ATOM   2319  CG  ASP A 156      56.256  15.834 -14.858  1.00  0.00           C  
ATOM   2320  OD1 ASP A 156      56.343  14.831 -15.525  1.00  0.00           O  
ATOM   2321  OD2 ASP A 156      57.118  16.192 -14.090  1.00  0.00           O  
ATOM   2322  H   ASP A 156      53.025  18.103 -15.783  1.00  0.00           H  
ATOM   2323  HA  ASP A 156      54.567  15.926 -16.964  1.00  0.00           H  
ATOM   2324 1HB  ASP A 156      55.269  17.723 -15.181  1.00  0.00           H  
ATOM   2325 2HB  ASP A 156      54.448  16.690 -14.036  1.00  0.00           H  
ATOM   2326  N   GLU A 157      53.810  13.954 -15.354  1.00  0.00           N  
ATOM   2327  CA  GLU A 157      53.179  12.721 -14.870  1.00  0.00           C  
ATOM   2328  C   GLU A 157      52.928  12.778 -13.357  1.00  0.00           C  
ATOM   2329  O   GLU A 157      52.442  11.821 -12.755  1.00  0.00           O  
ATOM   2330  CB  GLU A 157      54.046  11.504 -15.202  1.00  0.00           C  
ATOM   2331  CG  GLU A 157      54.174  11.202 -16.687  1.00  0.00           C  
ATOM   2332  CD  GLU A 157      55.035   9.996 -16.966  1.00  0.00           C  
ATOM   2333  OE1 GLU A 157      55.527   9.412 -16.032  1.00  0.00           O  
ATOM   2334  OE2 GLU A 157      55.192   9.654 -18.113  1.00  0.00           O  
ATOM   2335  H   GLU A 157      54.821  13.982 -15.500  1.00  0.00           H  
ATOM   2336  HA  GLU A 157      52.219  12.611 -15.375  1.00  0.00           H  
ATOM   2337 1HB  GLU A 157      55.052  11.668 -14.813  1.00  0.00           H  
ATOM   2338 2HB  GLU A 157      53.650  10.628 -14.709  1.00  0.00           H  
ATOM   2339 1HG  GLU A 157      53.179  11.033 -17.102  1.00  0.00           H  
ATOM   2340 2HG  GLU A 157      54.600  12.073 -17.185  1.00  0.00           H  
ATOM   2341  N   THR A 158      53.285  13.908 -12.764  1.00  0.00           N  
ATOM   2342  CA  THR A 158      53.141  14.196 -11.348  1.00  0.00           C  
ATOM   2343  C   THR A 158      52.526  15.581 -11.152  1.00  0.00           C  
ATOM   2344  O   THR A 158      52.052  16.204 -12.100  1.00  0.00           O  
ATOM   2345  CB  THR A 158      54.505  14.120 -10.630  1.00  0.00           C  
ATOM   2346  OG1 THR A 158      54.296  14.193  -9.207  1.00  0.00           O  
ATOM   2347  CG2 THR A 158      55.426  15.260 -11.096  1.00  0.00           C  
ATOM   2348  H   THR A 158      53.685  14.623 -13.352  1.00  0.00           H  
ATOM   2349  HA  THR A 158      52.469  13.460 -10.907  1.00  0.00           H  
ATOM   2350  HB  THR A 158      54.978  13.167 -10.865  1.00  0.00           H  
ATOM   2351  HG1 THR A 158      55.135  14.038  -8.755  1.00  0.00           H  
ATOM   2352 1HG2 THR A 158      56.385  15.184 -10.591  1.00  0.00           H  
ATOM   2353 2HG2 THR A 158      55.578  15.173 -12.164  1.00  0.00           H  
ATOM   2354 3HG2 THR A 158      54.993  16.230 -10.881  1.00  0.00           H  
ATOM   2355  N   GLY A 159      52.530  16.068  -9.919  1.00  0.00           N  
ATOM   2356  CA  GLY A 159      51.905  17.350  -9.579  1.00  0.00           C  
ATOM   2357  C   GLY A 159      52.713  18.561 -10.053  1.00  0.00           C  
ATOM   2358  O   GLY A 159      53.197  19.351  -9.241  1.00  0.00           O  
ATOM   2359  H   GLY A 159      52.991  15.504  -9.215  1.00  0.00           H  
ATOM   2360 1HA  GLY A 159      50.908  17.386 -10.018  1.00  0.00           H  
ATOM   2361 2HA  GLY A 159      51.775  17.405  -8.500  1.00  0.00           H  
ATOM   2362  N   ALA A 160      52.869  18.696 -11.371  1.00  0.00           N  
ATOM   2363  CA  ALA A 160      53.663  19.786 -11.925  1.00  0.00           C  
ATOM   2364  C   ALA A 160      53.307  20.157 -13.367  1.00  0.00           C  
ATOM   2365  O   ALA A 160      52.854  19.329 -14.166  1.00  0.00           O  
ATOM   2366  CB  ALA A 160      55.136  19.417 -11.867  1.00  0.00           C  
ATOM   2367  H   ALA A 160      52.433  17.998 -11.968  1.00  0.00           H  
ATOM   2368  HA  ALA A 160      53.491  20.667 -11.306  1.00  0.00           H  
ATOM   2369 1HB  ALA A 160      55.735  20.249 -12.240  1.00  0.00           H  
ATOM   2370 2HB  ALA A 160      55.420  19.200 -10.838  1.00  0.00           H  
ATOM   2371 3HB  ALA A 160      55.318  18.538 -12.484  1.00  0.00           H  
ATOM   2372  N   GLN A 161      53.558  21.430 -13.662  1.00  0.00           N  
ATOM   2373  CA  GLN A 161      53.441  22.087 -14.965  1.00  0.00           C  
ATOM   2374  C   GLN A 161      54.701  21.886 -15.775  1.00  0.00           C  
ATOM   2375  O   GLN A 161      55.800  21.975 -15.225  1.00  0.00           O  
ATOM   2376  CB  GLN A 161      53.221  23.587 -14.747  1.00  0.00           C  
ATOM   2377  CG  GLN A 161      52.996  24.443 -15.985  1.00  0.00           C  
ATOM   2378  CD  GLN A 161      52.812  25.900 -15.561  1.00  0.00           C  
ATOM   2379  OE1 GLN A 161      52.509  26.154 -14.388  1.00  0.00           O  
ATOM   2380  NE2 GLN A 161      53.008  26.855 -16.462  1.00  0.00           N  
ATOM   2381  H   GLN A 161      53.892  22.008 -12.903  1.00  0.00           H  
ATOM   2382  HA  GLN A 161      52.612  21.657 -15.520  1.00  0.00           H  
ATOM   2383 1HB  GLN A 161      52.357  23.727 -14.100  1.00  0.00           H  
ATOM   2384 2HB  GLN A 161      54.085  23.998 -14.225  1.00  0.00           H  
ATOM   2385 1HG  GLN A 161      53.852  24.376 -16.655  1.00  0.00           H  
ATOM   2386 2HG  GLN A 161      52.092  24.108 -16.496  1.00  0.00           H  
ATOM   2387 1HE2 GLN A 161      52.902  27.813 -16.202  1.00  0.00           H  
ATOM   2388 2HE2 GLN A 161      53.253  26.635 -17.431  1.00  0.00           H  
ATOM   2389  N   VAL A 162      54.570  21.644 -17.072  1.00  0.00           N  
ATOM   2390  CA  VAL A 162      55.756  21.561 -17.899  1.00  0.00           C  
ATOM   2391  C   VAL A 162      55.973  22.830 -18.695  1.00  0.00           C  
ATOM   2392  O   VAL A 162      55.161  23.215 -19.531  1.00  0.00           O  
ATOM   2393  CB  VAL A 162      55.665  20.364 -18.838  1.00  0.00           C  
ATOM   2394  CG1 VAL A 162      56.862  20.313 -19.749  1.00  0.00           C  
ATOM   2395  CG2 VAL A 162      55.590  19.138 -18.008  1.00  0.00           C  
ATOM   2396  H   VAL A 162      53.656  21.536 -17.515  1.00  0.00           H  
ATOM   2397  HA  VAL A 162      56.619  21.412 -17.251  1.00  0.00           H  
ATOM   2398  HB  VAL A 162      54.776  20.444 -19.436  1.00  0.00           H  
ATOM   2399 1HG1 VAL A 162      56.786  19.451 -20.408  1.00  0.00           H  
ATOM   2400 2HG1 VAL A 162      56.904  21.222 -20.347  1.00  0.00           H  
ATOM   2401 3HG1 VAL A 162      57.763  20.231 -19.146  1.00  0.00           H  
ATOM   2402 1HG2 VAL A 162      55.498  18.258 -18.643  1.00  0.00           H  
ATOM   2403 2HG2 VAL A 162      56.484  19.051 -17.393  1.00  0.00           H  
ATOM   2404 3HG2 VAL A 162      54.738  19.229 -17.377  1.00  0.00           H  
ATOM   2405  N   THR A 163      57.103  23.466 -18.432  1.00  0.00           N  
ATOM   2406  CA  THR A 163      57.468  24.702 -19.093  1.00  0.00           C  
ATOM   2407  C   THR A 163      58.719  24.458 -19.915  1.00  0.00           C  
ATOM   2408  O   THR A 163      59.161  25.319 -20.681  1.00  0.00           O  
ATOM   2409  CB  THR A 163      57.709  25.818 -18.058  1.00  0.00           C  
ATOM   2410  OG1 THR A 163      58.796  25.455 -17.194  1.00  0.00           O  
ATOM   2411  CG2 THR A 163      56.458  25.998 -17.214  1.00  0.00           C  
ATOM   2412  H   THR A 163      57.706  23.095 -17.712  1.00  0.00           H  
ATOM   2413  HA  THR A 163      56.663  25.008 -19.763  1.00  0.00           H  
ATOM   2414  HB  THR A 163      57.946  26.751 -18.567  1.00  0.00           H  
ATOM   2415  HG1 THR A 163      59.621  25.491 -17.683  1.00  0.00           H  
ATOM   2416 1HG2 THR A 163      56.617  26.783 -16.480  1.00  0.00           H  
ATOM   2417 2HG2 THR A 163      55.625  26.271 -17.863  1.00  0.00           H  
ATOM   2418 3HG2 THR A 163      56.226  25.067 -16.702  1.00  0.00           H  
ATOM   2419  N   SER A 164      59.257  23.237 -19.777  1.00  0.00           N  
ATOM   2420  CA  SER A 164      60.521  22.818 -20.382  1.00  0.00           C  
ATOM   2421  C   SER A 164      60.513  22.887 -21.899  1.00  0.00           C  
ATOM   2422  O   SER A 164      61.560  23.043 -22.519  1.00  0.00           O  
ATOM   2423  CB  SER A 164      60.852  21.405 -19.947  1.00  0.00           C  
ATOM   2424  OG  SER A 164      59.946  20.486 -20.484  1.00  0.00           O  
ATOM   2425  H   SER A 164      58.781  22.584 -19.174  1.00  0.00           H  
ATOM   2426  HA  SER A 164      61.306  23.484 -20.016  1.00  0.00           H  
ATOM   2427 1HB  SER A 164      61.865  21.149 -20.262  1.00  0.00           H  
ATOM   2428 2HB  SER A 164      60.824  21.353 -18.861  1.00  0.00           H  
ATOM   2429  HG  SER A 164      60.134  20.445 -21.425  1.00  0.00           H  
ATOM   2430  N   VAL A 165      59.343  22.888 -22.506  1.00  0.00           N  
ATOM   2431  CA  VAL A 165      59.248  22.990 -23.952  1.00  0.00           C  
ATOM   2432  C   VAL A 165      59.915  24.298 -24.410  1.00  0.00           C  
ATOM   2433  O   VAL A 165      60.623  24.342 -25.425  1.00  0.00           O  
ATOM   2434  CB  VAL A 165      57.769  22.955 -24.388  1.00  0.00           C  
ATOM   2435  CG1 VAL A 165      57.645  23.261 -25.870  1.00  0.00           C  
ATOM   2436  CG2 VAL A 165      57.173  21.579 -24.064  1.00  0.00           C  
ATOM   2437  H   VAL A 165      58.504  22.785 -21.953  1.00  0.00           H  
ATOM   2438  HA  VAL A 165      59.772  22.145 -24.400  1.00  0.00           H  
ATOM   2439  HB  VAL A 165      57.219  23.727 -23.848  1.00  0.00           H  
ATOM   2440 1HG1 VAL A 165      56.593  23.244 -26.155  1.00  0.00           H  
ATOM   2441 2HG1 VAL A 165      58.062  24.246 -26.077  1.00  0.00           H  
ATOM   2442 3HG1 VAL A 165      58.186  22.508 -26.443  1.00  0.00           H  
ATOM   2443 1HG2 VAL A 165      56.129  21.558 -24.363  1.00  0.00           H  
ATOM   2444 2HG2 VAL A 165      57.720  20.808 -24.609  1.00  0.00           H  
ATOM   2445 3HG2 VAL A 165      57.250  21.393 -22.992  1.00  0.00           H  
ATOM   2446  N   SER A 166      59.711  25.368 -23.635  1.00  0.00           N  
ATOM   2447  CA  SER A 166      60.226  26.686 -23.965  1.00  0.00           C  
ATOM   2448  C   SER A 166      61.736  26.811 -23.734  1.00  0.00           C  
ATOM   2449  O   SER A 166      62.335  27.820 -24.103  1.00  0.00           O  
ATOM   2450  CB  SER A 166      59.491  27.751 -23.161  1.00  0.00           C  
ATOM   2451  OG  SER A 166      59.796  27.681 -21.791  1.00  0.00           O  
ATOM   2452  H   SER A 166      59.203  25.262 -22.759  1.00  0.00           H  
ATOM   2453  HA  SER A 166      60.035  26.865 -25.022  1.00  0.00           H  
ATOM   2454 1HB  SER A 166      59.750  28.737 -23.544  1.00  0.00           H  
ATOM   2455 2HB  SER A 166      58.423  27.620 -23.297  1.00  0.00           H  
ATOM   2456  HG  SER A 166      59.593  26.765 -21.506  1.00  0.00           H  
ATOM   2457  N   SER A 167      62.352  25.809 -23.093  1.00  0.00           N  
ATOM   2458  CA  SER A 167      63.775  25.843 -22.799  1.00  0.00           C  
ATOM   2459  C   SER A 167      64.578  25.241 -23.943  1.00  0.00           C  
ATOM   2460  O   SER A 167      65.806  25.166 -23.856  1.00  0.00           O  
ATOM   2461  CB  SER A 167      64.105  25.097 -21.522  1.00  0.00           C  
ATOM   2462  OG  SER A 167      63.956  23.713 -21.677  1.00  0.00           O  
ATOM   2463  H   SER A 167      61.841  24.972 -22.826  1.00  0.00           H  
ATOM   2464  HA  SER A 167      64.080  26.883 -22.683  1.00  0.00           H  
ATOM   2465 1HB  SER A 167      65.124  25.326 -21.214  1.00  0.00           H  
ATOM   2466 2HB  SER A 167      63.437  25.442 -20.733  1.00  0.00           H  
ATOM   2467  HG  SER A 167      63.099  23.576 -22.124  1.00  0.00           H  
ATOM   2468  N   THR A 168      63.899  24.787 -25.002  1.00  0.00           N  
ATOM   2469  CA  THR A 168      64.603  24.154 -26.104  1.00  0.00           C  
ATOM   2470  C   THR A 168      65.764  25.057 -26.560  1.00  0.00           C  
ATOM   2471  O   THR A 168      65.528  26.208 -26.928  1.00  0.00           O  
ATOM   2472  CB  THR A 168      63.646  23.924 -27.290  1.00  0.00           C  
ATOM   2473  OG1 THR A 168      62.541  23.104 -26.883  1.00  0.00           O  
ATOM   2474  CG2 THR A 168      64.369  23.267 -28.427  1.00  0.00           C  
ATOM   2475  H   THR A 168      62.880  24.854 -25.044  1.00  0.00           H  
ATOM   2476  HA  THR A 168      64.952  23.191 -25.752  1.00  0.00           H  
ATOM   2477  HB  THR A 168      63.261  24.888 -27.627  1.00  0.00           H  
ATOM   2478  HG1 THR A 168      61.910  23.637 -26.345  1.00  0.00           H  
ATOM   2479 1HG2 THR A 168      63.689  23.127 -29.265  1.00  0.00           H  
ATOM   2480 2HG2 THR A 168      65.193  23.910 -28.732  1.00  0.00           H  
ATOM   2481 3HG2 THR A 168      64.756  22.303 -28.116  1.00  0.00           H  
ATOM   2482  N   PRO A 169      67.023  24.562 -26.559  1.00  0.00           N  
ATOM   2483  CA  PRO A 169      68.221  25.299 -26.901  1.00  0.00           C  
ATOM   2484  C   PRO A 169      68.333  25.562 -28.382  1.00  0.00           C  
ATOM   2485  O   PRO A 169      67.847  24.785 -29.208  1.00  0.00           O  
ATOM   2486  CB  PRO A 169      69.339  24.361 -26.428  1.00  0.00           C  
ATOM   2487  CG  PRO A 169      68.751  22.983 -26.538  1.00  0.00           C  
ATOM   2488  CD  PRO A 169      67.286  23.153 -26.183  1.00  0.00           C  
ATOM   2489  HA  PRO A 169      68.232  26.241 -26.334  1.00  0.00           H  
ATOM   2490 1HB  PRO A 169      70.233  24.494 -27.046  1.00  0.00           H  
ATOM   2491 2HB  PRO A 169      69.623  24.616 -25.396  1.00  0.00           H  
ATOM   2492 1HG  PRO A 169      68.897  22.591 -27.556  1.00  0.00           H  
ATOM   2493 2HG  PRO A 169      69.274  22.296 -25.859  1.00  0.00           H  
ATOM   2494 1HD  PRO A 169      66.711  22.451 -26.795  1.00  0.00           H  
ATOM   2495 2HD  PRO A 169      67.137  23.007 -25.099  1.00  0.00           H  
ATOM   2496  N   PHE A 170      69.113  26.576 -28.740  1.00  0.00           N  
ATOM   2497  CA  PHE A 170      69.368  26.831 -30.150  1.00  0.00           C  
ATOM   2498  C   PHE A 170      70.166  25.704 -30.777  1.00  0.00           C  
ATOM   2499  O   PHE A 170      70.115  25.497 -31.980  1.00  0.00           O  
ATOM   2500  CB  PHE A 170      70.068  28.162 -30.364  1.00  0.00           C  
ATOM   2501  CG  PHE A 170      69.142  29.321 -30.181  1.00  0.00           C  
ATOM   2502  CD1 PHE A 170      67.761  29.138 -30.267  1.00  0.00           C  
ATOM   2503  CD2 PHE A 170      69.625  30.593 -29.939  1.00  0.00           C  
ATOM   2504  CE1 PHE A 170      66.896  30.195 -30.113  1.00  0.00           C  
ATOM   2505  CE2 PHE A 170      68.755  31.659 -29.783  1.00  0.00           C  
ATOM   2506  CZ  PHE A 170      67.389  31.457 -29.870  1.00  0.00           C  
ATOM   2507  H   PHE A 170      69.504  27.192 -28.040  1.00  0.00           H  
ATOM   2508  HA  PHE A 170      68.407  26.887 -30.653  1.00  0.00           H  
ATOM   2509 1HB  PHE A 170      70.896  28.263 -29.664  1.00  0.00           H  
ATOM   2510 2HB  PHE A 170      70.480  28.203 -31.372  1.00  0.00           H  
ATOM   2511  HD1 PHE A 170      67.363  28.142 -30.460  1.00  0.00           H  
ATOM   2512  HD2 PHE A 170      70.702  30.751 -29.872  1.00  0.00           H  
ATOM   2513  HE1 PHE A 170      65.820  30.030 -30.183  1.00  0.00           H  
ATOM   2514  HE2 PHE A 170      69.145  32.658 -29.591  1.00  0.00           H  
ATOM   2515  HZ  PHE A 170      66.704  32.296 -29.748  1.00  0.00           H  
ATOM   2516  N   GLY A 171      70.872  24.938 -29.955  1.00  0.00           N  
ATOM   2517  CA  GLY A 171      71.652  23.799 -30.414  1.00  0.00           C  
ATOM   2518  C   GLY A 171      70.781  22.725 -31.069  1.00  0.00           C  
ATOM   2519  O   GLY A 171      71.294  21.834 -31.745  1.00  0.00           O  
ATOM   2520  H   GLY A 171      70.870  25.157 -28.971  1.00  0.00           H  
ATOM   2521 1HA  GLY A 171      72.413  24.134 -31.117  1.00  0.00           H  
ATOM   2522 2HA  GLY A 171      72.170  23.369 -29.563  1.00  0.00           H  
ATOM   2523  N   SER A 172      69.465  22.771 -30.830  1.00  0.00           N  
ATOM   2524  CA  SER A 172      68.538  21.820 -31.422  1.00  0.00           C  
ATOM   2525  C   SER A 172      68.014  22.284 -32.790  1.00  0.00           C  
ATOM   2526  O   SER A 172      67.245  21.567 -33.434  1.00  0.00           O  
ATOM   2527  CB  SER A 172      67.361  21.588 -30.504  1.00  0.00           C  
ATOM   2528  OG  SER A 172      66.563  22.724 -30.424  1.00  0.00           O  
ATOM   2529  H   SER A 172      69.074  23.510 -30.248  1.00  0.00           H  
ATOM   2530  HA  SER A 172      69.062  20.876 -31.565  1.00  0.00           H  
ATOM   2531 1HB  SER A 172      66.772  20.753 -30.871  1.00  0.00           H  
ATOM   2532 2HB  SER A 172      67.720  21.326 -29.510  1.00  0.00           H  
ATOM   2533  HG  SER A 172      67.147  23.459 -30.130  1.00  0.00           H  
ATOM   2534  N   LEU A 173      68.371  23.496 -33.218  1.00  0.00           N  
ATOM   2535  CA  LEU A 173      67.869  24.016 -34.484  1.00  0.00           C  
ATOM   2536  C   LEU A 173      68.484  23.289 -35.661  1.00  0.00           C  
ATOM   2537  O   LEU A 173      69.661  22.938 -35.635  1.00  0.00           O  
ATOM   2538  CB  LEU A 173      68.180  25.507 -34.603  1.00  0.00           C  
ATOM   2539  CG  LEU A 173      67.482  26.417 -33.601  1.00  0.00           C  
ATOM   2540  CD1 LEU A 173      68.038  27.828 -33.733  1.00  0.00           C  
ATOM   2541  CD2 LEU A 173      66.001  26.402 -33.854  1.00  0.00           C  
ATOM   2542  H   LEU A 173      69.010  24.071 -32.672  1.00  0.00           H  
ATOM   2543  HA  LEU A 173      66.792  23.868 -34.515  1.00  0.00           H  
ATOM   2544 1HB  LEU A 173      69.242  25.631 -34.464  1.00  0.00           H  
ATOM   2545 2HB  LEU A 173      67.920  25.842 -35.607  1.00  0.00           H  
ATOM   2546  HG  LEU A 173      67.668  26.058 -32.602  1.00  0.00           H  
ATOM   2547 1HD1 LEU A 173      67.552  28.479 -33.020  1.00  0.00           H  
ATOM   2548 2HD1 LEU A 173      69.109  27.804 -33.533  1.00  0.00           H  
ATOM   2549 3HD1 LEU A 173      67.863  28.199 -34.739  1.00  0.00           H  
ATOM   2550 1HD2 LEU A 173      65.506  27.050 -33.131  1.00  0.00           H  
ATOM   2551 2HD2 LEU A 173      65.802  26.761 -34.864  1.00  0.00           H  
ATOM   2552 3HD2 LEU A 173      65.627  25.382 -33.749  1.00  0.00           H  
ATOM   2553  N   ILE A 174      67.689  23.055 -36.702  1.00  0.00           N  
ATOM   2554  CA  ILE A 174      68.232  22.399 -37.883  1.00  0.00           C  
ATOM   2555  C   ILE A 174      68.047  23.132 -39.198  1.00  0.00           C  
ATOM   2556  O   ILE A 174      66.924  23.333 -39.670  1.00  0.00           O  
ATOM   2557  CB  ILE A 174      67.616  20.987 -38.042  1.00  0.00           C  
ATOM   2558  CG1 ILE A 174      67.947  20.118 -36.813  1.00  0.00           C  
ATOM   2559  CG2 ILE A 174      68.062  20.310 -39.351  1.00  0.00           C  
ATOM   2560  CD1 ILE A 174      67.273  18.786 -36.832  1.00  0.00           C  
ATOM   2561  H   ILE A 174      66.719  23.337 -36.672  1.00  0.00           H  
ATOM   2562  HA  ILE A 174      69.292  22.300 -37.722  1.00  0.00           H  
ATOM   2563  HB  ILE A 174      66.530  21.094 -38.069  1.00  0.00           H  
ATOM   2564 1HG1 ILE A 174      69.019  19.976 -36.752  1.00  0.00           H  
ATOM   2565 2HG1 ILE A 174      67.621  20.630 -35.914  1.00  0.00           H  
ATOM   2566 1HG2 ILE A 174      67.575  19.343 -39.435  1.00  0.00           H  
ATOM   2567 2HG2 ILE A 174      67.777  20.930 -40.181  1.00  0.00           H  
ATOM   2568 3HG2 ILE A 174      69.112  20.162 -39.380  1.00  0.00           H  
ATOM   2569 1HD1 ILE A 174      67.537  18.228 -35.931  1.00  0.00           H  
ATOM   2570 2HD1 ILE A 174      66.194  18.935 -36.863  1.00  0.00           H  
ATOM   2571 3HD1 ILE A 174      67.591  18.226 -37.710  1.00  0.00           H  
ATOM   2572  N   ASP A 175      69.154  23.455 -39.867  1.00  0.00           N  
ATOM   2573  CA  ASP A 175      69.007  24.064 -41.162  1.00  0.00           C  
ATOM   2574  C   ASP A 175      68.828  22.960 -42.179  1.00  0.00           C  
ATOM   2575  O   ASP A 175      69.793  22.454 -42.778  1.00  0.00           O  
ATOM   2576  CB  ASP A 175      70.193  24.953 -41.517  1.00  0.00           C  
ATOM   2577  CG  ASP A 175      70.016  25.655 -42.863  1.00  0.00           C  
ATOM   2578  OD1 ASP A 175      69.172  25.224 -43.671  1.00  0.00           O  
ATOM   2579  OD2 ASP A 175      70.706  26.625 -43.084  1.00  0.00           O  
ATOM   2580  H   ASP A 175      70.086  23.318 -39.473  1.00  0.00           H  
ATOM   2581  HA  ASP A 175      68.110  24.683 -41.160  1.00  0.00           H  
ATOM   2582 1HB  ASP A 175      70.325  25.713 -40.749  1.00  0.00           H  
ATOM   2583 2HB  ASP A 175      71.106  24.350 -41.542  1.00  0.00           H  
ATOM   2584  N   THR A 176      67.558  22.662 -42.423  1.00  0.00           N  
ATOM   2585  CA  THR A 176      67.130  21.578 -43.283  1.00  0.00           C  
ATOM   2586  C   THR A 176      67.454  21.818 -44.752  1.00  0.00           C  
ATOM   2587  O   THR A 176      67.295  20.906 -45.562  1.00  0.00           O  
ATOM   2588  CB  THR A 176      65.609  21.335 -43.151  1.00  0.00           C  
ATOM   2589  OG1 THR A 176      64.901  22.526 -43.532  1.00  0.00           O  
ATOM   2590  CG2 THR A 176      65.241  20.956 -41.713  1.00  0.00           C  
ATOM   2591  H   THR A 176      66.872  23.165 -41.857  1.00  0.00           H  
ATOM   2592  HA  THR A 176      67.649  20.672 -42.972  1.00  0.00           H  
ATOM   2593  HB  THR A 176      65.317  20.526 -43.817  1.00  0.00           H  
ATOM   2594  HG1 THR A 176      65.192  22.799 -44.407  1.00  0.00           H  
ATOM   2595 1HG2 THR A 176      64.170  20.784 -41.644  1.00  0.00           H  
ATOM   2596 2HG2 THR A 176      65.770  20.048 -41.421  1.00  0.00           H  
ATOM   2597 3HG2 THR A 176      65.519  21.762 -41.042  1.00  0.00           H  
ATOM   2598  N   SER A 177      67.887  23.034 -45.127  1.00  0.00           N  
ATOM   2599  CA  SER A 177      68.221  23.241 -46.529  1.00  0.00           C  
ATOM   2600  C   SER A 177      69.637  22.734 -46.816  1.00  0.00           C  
ATOM   2601  O   SER A 177      70.036  22.631 -47.978  1.00  0.00           O  
ATOM   2602  CB  SER A 177      68.071  24.700 -46.945  1.00  0.00           C  
ATOM   2603  OG  SER A 177      69.051  25.539 -46.391  1.00  0.00           O  
ATOM   2604  H   SER A 177      68.058  23.790 -44.446  1.00  0.00           H  
ATOM   2605  HA  SER A 177      67.529  22.654 -47.135  1.00  0.00           H  
ATOM   2606 1HB  SER A 177      68.104  24.769 -48.034  1.00  0.00           H  
ATOM   2607 2HB  SER A 177      67.093  25.049 -46.633  1.00  0.00           H  
ATOM   2608  HG  SER A 177      69.014  25.425 -45.411  1.00  0.00           H  
ATOM   2609  N   THR A 178      70.396  22.416 -45.751  1.00  0.00           N  
ATOM   2610  CA  THR A 178      71.768  21.953 -45.908  1.00  0.00           C  
ATOM   2611  C   THR A 178      71.982  20.579 -45.282  1.00  0.00           C  
ATOM   2612  O   THR A 178      72.862  19.821 -45.701  1.00  0.00           O  
ATOM   2613  CB  THR A 178      72.719  22.886 -45.169  1.00  0.00           C  
ATOM   2614  OG1 THR A 178      72.416  22.816 -43.761  1.00  0.00           O  
ATOM   2615  CG2 THR A 178      72.522  24.295 -45.638  1.00  0.00           C  
ATOM   2616  H   THR A 178      70.017  22.522 -44.813  1.00  0.00           H  
ATOM   2617  HA  THR A 178      72.015  21.910 -46.968  1.00  0.00           H  
ATOM   2618  HB  THR A 178      73.747  22.588 -45.345  1.00  0.00           H  
ATOM   2619  HG1 THR A 178      71.505  23.156 -43.601  1.00  0.00           H  
ATOM   2620 1HG2 THR A 178      73.197  24.949 -45.091  1.00  0.00           H  
ATOM   2621 2HG2 THR A 178      72.735  24.350 -46.707  1.00  0.00           H  
ATOM   2622 3HG2 THR A 178      71.492  24.602 -45.455  1.00  0.00           H  
ATOM   2623  N   GLY A 179      71.192  20.268 -44.249  1.00  0.00           N  
ATOM   2624  CA  GLY A 179      71.347  19.020 -43.508  1.00  0.00           C  
ATOM   2625  C   GLY A 179      72.466  19.082 -42.456  1.00  0.00           C  
ATOM   2626  O   GLY A 179      72.778  18.078 -41.815  1.00  0.00           O  
ATOM   2627  H   GLY A 179      70.499  20.940 -43.933  1.00  0.00           H  
ATOM   2628 1HA  GLY A 179      70.401  18.788 -43.019  1.00  0.00           H  
ATOM   2629 2HA  GLY A 179      71.548  18.214 -44.210  1.00  0.00           H  
ATOM   2630  N   GLN A 180      73.042  20.272 -42.253  1.00  0.00           N  
ATOM   2631  CA  GLN A 180      74.166  20.507 -41.335  1.00  0.00           C  
ATOM   2632  C   GLN A 180      73.730  20.885 -39.920  1.00  0.00           C  
ATOM   2633  O   GLN A 180      74.536  21.357 -39.104  1.00  0.00           O  
ATOM   2634  CB  GLN A 180      75.058  21.606 -41.891  1.00  0.00           C  
ATOM   2635  CG  GLN A 180      75.635  21.265 -43.257  1.00  0.00           C  
ATOM   2636  CD  GLN A 180      76.502  20.020 -43.248  1.00  0.00           C  
ATOM   2637  OE1 GLN A 180      77.435  19.895 -42.449  1.00  0.00           O  
ATOM   2638  NE2 GLN A 180      76.193  19.084 -44.143  1.00  0.00           N  
ATOM   2639  H   GLN A 180      72.722  21.069 -42.805  1.00  0.00           H  
ATOM   2640  HA  GLN A 180      74.747  19.586 -41.271  1.00  0.00           H  
ATOM   2641 1HB  GLN A 180      74.473  22.522 -41.988  1.00  0.00           H  
ATOM   2642 2HB  GLN A 180      75.876  21.803 -41.197  1.00  0.00           H  
ATOM   2643 1HG  GLN A 180      74.806  21.079 -43.932  1.00  0.00           H  
ATOM   2644 2HG  GLN A 180      76.230  22.104 -43.614  1.00  0.00           H  
ATOM   2645 1HE2 GLN A 180      76.724  18.236 -44.189  1.00  0.00           H  
ATOM   2646 2HE2 GLN A 180      75.419  19.226 -44.773  1.00  0.00           H  
ATOM   2647  N   GLN A 181      72.444  20.723 -39.654  1.00  0.00           N  
ATOM   2648  CA  GLN A 181      71.853  21.063 -38.371  1.00  0.00           C  
ATOM   2649  C   GLN A 181      72.253  22.485 -38.023  1.00  0.00           C  
ATOM   2650  O   GLN A 181      71.924  23.415 -38.761  1.00  0.00           O  
ATOM   2651  CB  GLN A 181      72.283  20.082 -37.276  1.00  0.00           C  
ATOM   2652  CG  GLN A 181      71.831  18.665 -37.472  1.00  0.00           C  
ATOM   2653  CD  GLN A 181      72.372  17.767 -36.374  1.00  0.00           C  
ATOM   2654  OE1 GLN A 181      72.123  17.987 -35.187  1.00  0.00           O  
ATOM   2655  NE2 GLN A 181      73.132  16.751 -36.765  1.00  0.00           N  
ATOM   2656  H   GLN A 181      71.865  20.325 -40.378  1.00  0.00           H  
ATOM   2657  HA  GLN A 181      70.795  21.017 -38.458  1.00  0.00           H  
ATOM   2658 1HB  GLN A 181      73.320  20.068 -37.183  1.00  0.00           H  
ATOM   2659 2HB  GLN A 181      71.861  20.406 -36.320  1.00  0.00           H  
ATOM   2660 1HG  GLN A 181      70.749  18.621 -37.458  1.00  0.00           H  
ATOM   2661 2HG  GLN A 181      72.206  18.304 -38.433  1.00  0.00           H  
ATOM   2662 1HE2 GLN A 181      73.522  16.126 -36.086  1.00  0.00           H  
ATOM   2663 2HE2 GLN A 181      73.314  16.610 -37.738  1.00  0.00           H  
ATOM   2664  N   ILE A 182      72.891  22.648 -36.875  1.00  0.00           N  
ATOM   2665  CA  ILE A 182      73.372  23.923 -36.392  1.00  0.00           C  
ATOM   2666  C   ILE A 182      74.709  23.681 -35.740  1.00  0.00           C  
ATOM   2667  O   ILE A 182      74.997  24.224 -34.674  1.00  0.00           O  
ATOM   2668  CB  ILE A 182      72.409  24.605 -35.421  1.00  0.00           C  
ATOM   2669  CG1 ILE A 182      72.914  26.031 -35.146  1.00  0.00           C  
ATOM   2670  CG2 ILE A 182      72.281  23.798 -34.143  1.00  0.00           C  
ATOM   2671  CD1 ILE A 182      71.902  26.929 -34.499  1.00  0.00           C  
ATOM   2672  H   ILE A 182      73.095  21.840 -36.308  1.00  0.00           H  
ATOM   2673  HA  ILE A 182      73.522  24.588 -37.239  1.00  0.00           H  
ATOM   2674  HB  ILE A 182      71.433  24.698 -35.892  1.00  0.00           H  
ATOM   2675 1HG1 ILE A 182      73.783  25.975 -34.497  1.00  0.00           H  
ATOM   2676 2HG1 ILE A 182      73.215  26.477 -36.092  1.00  0.00           H  
ATOM   2677 1HG2 ILE A 182      71.589  24.296 -33.492  1.00  0.00           H  
ATOM   2678 2HG2 ILE A 182      71.901  22.801 -34.369  1.00  0.00           H  
ATOM   2679 3HG2 ILE A 182      73.242  23.708 -33.651  1.00  0.00           H  
ATOM   2680 1HD1 ILE A 182      72.333  27.913 -34.349  1.00  0.00           H  
ATOM   2681 2HD1 ILE A 182      71.034  27.013 -35.144  1.00  0.00           H  
ATOM   2682 3HD1 ILE A 182      71.610  26.517 -33.550  1.00  0.00           H  
ATOM   2683  N   LEU A 183      75.519  22.815 -36.345  1.00  0.00           N  
ATOM   2684  CA  LEU A 183      76.734  22.317 -35.687  1.00  0.00           C  
ATOM   2685  C   LEU A 183      77.892  23.317 -35.555  1.00  0.00           C  
ATOM   2686  O   LEU A 183      78.931  23.199 -36.206  1.00  0.00           O  
ATOM   2687  CB  LEU A 183      77.234  21.087 -36.444  1.00  0.00           C  
ATOM   2688  CG  LEU A 183      76.213  19.975 -36.535  1.00  0.00           C  
ATOM   2689  CD1 LEU A 183      76.765  18.824 -37.332  1.00  0.00           C  
ATOM   2690  CD2 LEU A 183      75.766  19.559 -35.142  1.00  0.00           C  
ATOM   2691  H   LEU A 183      75.238  22.432 -37.257  1.00  0.00           H  
ATOM   2692  HA  LEU A 183      76.454  22.007 -34.684  1.00  0.00           H  
ATOM   2693 1HB  LEU A 183      77.496  21.386 -37.459  1.00  0.00           H  
ATOM   2694 2HB  LEU A 183      78.125  20.704 -35.948  1.00  0.00           H  
ATOM   2695  HG  LEU A 183      75.387  20.342 -37.071  1.00  0.00           H  
ATOM   2696 1HD1 LEU A 183      76.000  18.051 -37.421  1.00  0.00           H  
ATOM   2697 2HD1 LEU A 183      77.043  19.178 -38.323  1.00  0.00           H  
ATOM   2698 3HD1 LEU A 183      77.637  18.413 -36.827  1.00  0.00           H  
ATOM   2699 1HD2 LEU A 183      75.010  18.780 -35.220  1.00  0.00           H  
ATOM   2700 2HD2 LEU A 183      76.620  19.181 -34.581  1.00  0.00           H  
ATOM   2701 3HD2 LEU A 183      75.344  20.419 -34.623  1.00  0.00           H  
ATOM   2702  N   GLY A 184      77.662  24.279 -34.673  1.00  0.00           N  
ATOM   2703  CA  GLY A 184      78.564  25.350 -34.266  1.00  0.00           C  
ATOM   2704  C   GLY A 184      78.842  25.148 -32.777  1.00  0.00           C  
ATOM   2705  O   GLY A 184      79.108  24.029 -32.340  1.00  0.00           O  
ATOM   2706  H   GLY A 184      76.740  24.263 -34.257  1.00  0.00           H  
ATOM   2707 1HA  GLY A 184      79.490  25.302 -34.838  1.00  0.00           H  
ATOM   2708 2HA  GLY A 184      78.100  26.320 -34.443  1.00  0.00           H  
ATOM   2709  N   THR A 185      78.762  26.221 -31.986  1.00  0.00           N  
ATOM   2710  CA  THR A 185      78.995  26.112 -30.542  1.00  0.00           C  
ATOM   2711  C   THR A 185      77.681  25.933 -29.767  1.00  0.00           C  
ATOM   2712  O   THR A 185      77.667  25.534 -28.606  1.00  0.00           O  
ATOM   2713  CB  THR A 185      79.764  27.342 -30.034  1.00  0.00           C  
ATOM   2714  OG1 THR A 185      78.990  28.527 -30.272  1.00  0.00           O  
ATOM   2715  CG2 THR A 185      81.092  27.455 -30.766  1.00  0.00           C  
ATOM   2716  H   THR A 185      78.553  27.124 -32.387  1.00  0.00           H  
ATOM   2717  HA  THR A 185      79.610  25.230 -30.359  1.00  0.00           H  
ATOM   2718  HB  THR A 185      79.947  27.245 -28.963  1.00  0.00           H  
ATOM   2719  HG1 THR A 185      78.242  28.553 -29.664  1.00  0.00           H  
ATOM   2720 1HG2 THR A 185      81.634  28.331 -30.404  1.00  0.00           H  
ATOM   2721 2HG2 THR A 185      81.687  26.559 -30.582  1.00  0.00           H  
ATOM   2722 3HG2 THR A 185      80.911  27.558 -31.833  1.00  0.00           H  
ATOM   2723  N   ASN A 186      76.563  26.174 -30.436  1.00  0.00           N  
ATOM   2724  CA  ASN A 186      75.253  26.082 -29.802  1.00  0.00           C  
ATOM   2725  C   ASN A 186      74.876  24.703 -29.194  1.00  0.00           C  
ATOM   2726  O   ASN A 186      74.202  24.679 -28.164  1.00  0.00           O  
ATOM   2727  CB  ASN A 186      74.192  26.584 -30.762  1.00  0.00           C  
ATOM   2728  CG  ASN A 186      74.228  28.074 -30.886  1.00  0.00           C  
ATOM   2729  OD1 ASN A 186      74.759  28.768 -30.012  1.00  0.00           O  
ATOM   2730  ND2 ASN A 186      73.687  28.590 -31.944  1.00  0.00           N  
ATOM   2731  H   ASN A 186      76.631  26.464 -31.398  1.00  0.00           H  
ATOM   2732  HA  ASN A 186      75.259  26.780 -28.963  1.00  0.00           H  
ATOM   2733 1HB  ASN A 186      74.326  26.149 -31.750  1.00  0.00           H  
ATOM   2734 2HB  ASN A 186      73.219  26.298 -30.406  1.00  0.00           H  
ATOM   2735 1HD2 ASN A 186      73.690  29.582 -32.074  1.00  0.00           H  
ATOM   2736 2HD2 ASN A 186      73.271  27.996 -32.631  1.00  0.00           H  
ATOM   2737  N   PRO A 187      75.227  23.536 -29.791  1.00  0.00           N  
ATOM   2738  CA  PRO A 187      74.944  22.217 -29.253  1.00  0.00           C  
ATOM   2739  C   PRO A 187      75.987  21.718 -28.248  1.00  0.00           C  
ATOM   2740  O   PRO A 187      75.989  20.539 -27.900  1.00  0.00           O  
ATOM   2741  CB  PRO A 187      74.882  21.369 -30.524  1.00  0.00           C  
ATOM   2742  CG  PRO A 187      75.896  21.984 -31.430  1.00  0.00           C  
ATOM   2743  CD  PRO A 187      75.832  23.478 -31.151  1.00  0.00           C  
ATOM   2744  HA  PRO A 187      73.960  22.236 -28.770  1.00  0.00           H  
ATOM   2745 1HB  PRO A 187      75.110  20.322 -30.280  1.00  0.00           H  
ATOM   2746 2HB  PRO A 187      73.863  21.388 -30.945  1.00  0.00           H  
ATOM   2747 1HG  PRO A 187      76.896  21.568 -31.231  1.00  0.00           H  
ATOM   2748 2HG  PRO A 187      75.655  21.748 -32.472  1.00  0.00           H  
ATOM   2749 1HD  PRO A 187      76.860  23.777 -31.148  1.00  0.00           H  
ATOM   2750 2HD  PRO A 187      75.227  24.001 -31.898  1.00  0.00           H  
ATOM   2751  N   VAL A 188      76.886  22.596 -27.788  1.00  0.00           N  
ATOM   2752  CA  VAL A 188      77.927  22.215 -26.830  1.00  0.00           C  
ATOM   2753  C   VAL A 188      77.401  21.707 -25.478  1.00  0.00           C  
ATOM   2754  O   VAL A 188      78.108  21.002 -24.751  1.00  0.00           O  
ATOM   2755  CB  VAL A 188      78.876  23.397 -26.571  1.00  0.00           C  
ATOM   2756  CG1 VAL A 188      78.184  24.477 -25.733  1.00  0.00           C  
ATOM   2757  CG2 VAL A 188      80.117  22.896 -25.865  1.00  0.00           C  
ATOM   2758  H   VAL A 188      76.887  23.568 -28.096  1.00  0.00           H  
ATOM   2759  HA  VAL A 188      78.510  21.414 -27.284  1.00  0.00           H  
ATOM   2760  HB  VAL A 188      79.150  23.842 -27.526  1.00  0.00           H  
ATOM   2761 1HG1 VAL A 188      78.867  25.310 -25.584  1.00  0.00           H  
ATOM   2762 2HG1 VAL A 188      77.294  24.830 -26.251  1.00  0.00           H  
ATOM   2763 3HG1 VAL A 188      77.903  24.075 -24.768  1.00  0.00           H  
ATOM   2764 1HG2 VAL A 188      80.799  23.728 -25.698  1.00  0.00           H  
ATOM   2765 2HG2 VAL A 188      79.839  22.455 -24.908  1.00  0.00           H  
ATOM   2766 3HG2 VAL A 188      80.604  22.145 -26.484  1.00  0.00           H  
ATOM   2767  N   LEU A 189      76.182  22.094 -25.100  1.00  0.00           N  
ATOM   2768  CA  LEU A 189      75.662  21.693 -23.799  1.00  0.00           C  
ATOM   2769  C   LEU A 189      75.648  20.182 -23.621  1.00  0.00           C  
ATOM   2770  O   LEU A 189      75.051  19.445 -24.406  1.00  0.00           O  
ATOM   2771  CB  LEU A 189      74.242  22.236 -23.610  1.00  0.00           C  
ATOM   2772  CG  LEU A 189      73.594  21.951 -22.248  1.00  0.00           C  
ATOM   2773  CD1 LEU A 189      74.364  22.689 -21.167  1.00  0.00           C  
ATOM   2774  CD2 LEU A 189      72.130  22.397 -22.284  1.00  0.00           C  
ATOM   2775  H   LEU A 189      75.629  22.663 -25.725  1.00  0.00           H  
ATOM   2776  HA  LEU A 189      76.304  22.119 -23.031  1.00  0.00           H  
ATOM   2777 1HB  LEU A 189      74.265  23.314 -23.748  1.00  0.00           H  
ATOM   2778 2HB  LEU A 189      73.602  21.805 -24.381  1.00  0.00           H  
ATOM   2779  HG  LEU A 189      73.644  20.883 -22.031  1.00  0.00           H  
ATOM   2780 1HD1 LEU A 189      73.914  22.486 -20.197  1.00  0.00           H  
ATOM   2781 2HD1 LEU A 189      75.398  22.350 -21.163  1.00  0.00           H  
ATOM   2782 3HD1 LEU A 189      74.334  23.760 -21.365  1.00  0.00           H  
ATOM   2783 1HD2 LEU A 189      71.665  22.196 -21.318  1.00  0.00           H  
ATOM   2784 2HD2 LEU A 189      72.077  23.466 -22.496  1.00  0.00           H  
ATOM   2785 3HD2 LEU A 189      71.600  21.847 -23.063  1.00  0.00           H  
ATOM   2786  N   THR A 190      76.274  19.746 -22.535  1.00  0.00           N  
ATOM   2787  CA  THR A 190      76.403  18.341 -22.197  1.00  0.00           C  
ATOM   2788  C   THR A 190      75.786  18.051 -20.838  1.00  0.00           C  
ATOM   2789  O   THR A 190      75.961  18.812 -19.886  1.00  0.00           O  
ATOM   2790  CB  THR A 190      77.883  17.906 -22.229  1.00  0.00           C  
ATOM   2791  OG1 THR A 190      78.409  18.106 -23.559  1.00  0.00           O  
ATOM   2792  CG2 THR A 190      78.032  16.430 -21.844  1.00  0.00           C  
ATOM   2793  H   THR A 190      76.717  20.427 -21.938  1.00  0.00           H  
ATOM   2794  HA  THR A 190      75.862  17.756 -22.939  1.00  0.00           H  
ATOM   2795  HB  THR A 190      78.454  18.516 -21.532  1.00  0.00           H  
ATOM   2796  HG1 THR A 190      78.302  19.042 -23.829  1.00  0.00           H  
ATOM   2797 1HG2 THR A 190      79.085  16.155 -21.886  1.00  0.00           H  
ATOM   2798 2HG2 THR A 190      77.662  16.261 -20.834  1.00  0.00           H  
ATOM   2799 3HG2 THR A 190      77.469  15.814 -22.540  1.00  0.00           H  
ATOM   2800  N   SER A 191      75.042  16.955 -20.772  1.00  0.00           N  
ATOM   2801  CA  SER A 191      74.373  16.519 -19.556  1.00  0.00           C  
ATOM   2802  C   SER A 191      74.123  15.027 -19.517  1.00  0.00           C  
ATOM   2803  O   SER A 191      73.853  14.390 -20.539  1.00  0.00           O  
ATOM   2804  CB  SER A 191      73.048  17.228 -19.366  1.00  0.00           C  
ATOM   2805  OG  SER A 191      72.367  16.707 -18.237  1.00  0.00           O  
ATOM   2806  H   SER A 191      74.947  16.395 -21.607  1.00  0.00           H  
ATOM   2807  HA  SER A 191      75.016  16.773 -18.711  1.00  0.00           H  
ATOM   2808 1HB  SER A 191      73.232  18.293 -19.215  1.00  0.00           H  
ATOM   2809 2HB  SER A 191      72.430  17.125 -20.260  1.00  0.00           H  
ATOM   2810  HG  SER A 191      71.763  17.403 -17.951  1.00  0.00           H  
ATOM   2811  N   TYR A 192      74.091  14.498 -18.301  1.00  0.00           N  
ATOM   2812  CA  TYR A 192      73.772  13.101 -18.064  1.00  0.00           C  
ATOM   2813  C   TYR A 192      72.356  12.781 -18.524  1.00  0.00           C  
ATOM   2814  O   TYR A 192      72.027  11.628 -18.824  1.00  0.00           O  
ATOM   2815  CB  TYR A 192      73.914  12.776 -16.582  1.00  0.00           C  
ATOM   2816  CG  TYR A 192      75.337  12.637 -16.113  1.00  0.00           C  
ATOM   2817  CD1 TYR A 192      75.734  13.109 -14.858  1.00  0.00           C  
ATOM   2818  CD2 TYR A 192      76.257  12.010 -16.942  1.00  0.00           C  
ATOM   2819  CE1 TYR A 192      77.046  12.924 -14.464  1.00  0.00           C  
ATOM   2820  CE2 TYR A 192      77.562  11.844 -16.540  1.00  0.00           C  
ATOM   2821  CZ  TYR A 192      77.955  12.298 -15.293  1.00  0.00           C  
ATOM   2822  OH  TYR A 192      79.268  12.142 -14.863  1.00  0.00           O  
ATOM   2823  H   TYR A 192      74.309  15.093 -17.514  1.00  0.00           H  
ATOM   2824  HA  TYR A 192      74.465  12.483 -18.636  1.00  0.00           H  
ATOM   2825 1HB  TYR A 192      73.431  13.567 -16.001  1.00  0.00           H  
ATOM   2826 2HB  TYR A 192      73.393  11.850 -16.359  1.00  0.00           H  
ATOM   2827  HD1 TYR A 192      75.025  13.611 -14.167  1.00  0.00           H  
ATOM   2828  HD2 TYR A 192      75.931  11.644 -17.906  1.00  0.00           H  
ATOM   2829  HE1 TYR A 192      77.376  13.267 -13.507  1.00  0.00           H  
ATOM   2830  HE2 TYR A 192      78.274  11.345 -17.199  1.00  0.00           H  
ATOM   2831  HH  TYR A 192      79.281  12.037 -13.897  1.00  0.00           H  
ATOM   2832  N   ASN A 193      71.497  13.800 -18.597  1.00  0.00           N  
ATOM   2833  CA  ASN A 193      70.146  13.559 -19.069  1.00  0.00           C  
ATOM   2834  C   ASN A 193      70.166  13.175 -20.552  1.00  0.00           C  
ATOM   2835  O   ASN A 193      69.319  12.398 -21.015  1.00  0.00           O  
ATOM   2836  CB  ASN A 193      69.274  14.774 -18.837  1.00  0.00           C  
ATOM   2837  CG  ASN A 193      68.907  14.967 -17.381  1.00  0.00           C  
ATOM   2838  OD1 ASN A 193      68.898  14.016 -16.587  1.00  0.00           O  
ATOM   2839  ND2 ASN A 193      68.605  16.189 -17.016  1.00  0.00           N  
ATOM   2840  H   ASN A 193      71.797  14.746 -18.358  1.00  0.00           H  
ATOM   2841  HA  ASN A 193      69.728  12.715 -18.519  1.00  0.00           H  
ATOM   2842 1HB  ASN A 193      69.796  15.665 -19.191  1.00  0.00           H  
ATOM   2843 2HB  ASN A 193      68.362  14.674 -19.420  1.00  0.00           H  
ATOM   2844 1HD2 ASN A 193      68.350  16.380 -16.067  1.00  0.00           H  
ATOM   2845 2HD2 ASN A 193      68.626  16.929 -17.686  1.00  0.00           H  
ATOM   2846  N   SER A 194      71.137  13.712 -21.307  1.00  0.00           N  
ATOM   2847  CA  SER A 194      71.233  13.411 -22.724  1.00  0.00           C  
ATOM   2848  C   SER A 194      71.839  12.040 -22.869  1.00  0.00           C  
ATOM   2849  O   SER A 194      71.395  11.238 -23.687  1.00  0.00           O  
ATOM   2850  CB  SER A 194      72.069  14.442 -23.453  1.00  0.00           C  
ATOM   2851  OG  SER A 194      71.437  15.698 -23.447  1.00  0.00           O  
ATOM   2852  H   SER A 194      71.856  14.297 -20.892  1.00  0.00           H  
ATOM   2853  HA  SER A 194      70.232  13.402 -23.155  1.00  0.00           H  
ATOM   2854 1HB  SER A 194      73.044  14.518 -22.973  1.00  0.00           H  
ATOM   2855 2HB  SER A 194      72.236  14.117 -24.477  1.00  0.00           H  
ATOM   2856  HG  SER A 194      71.976  16.267 -24.005  1.00  0.00           H  
ATOM   2857  N   TYR A 195      72.836  11.747 -22.037  1.00  0.00           N  
ATOM   2858  CA  TYR A 195      73.473  10.440 -22.120  1.00  0.00           C  
ATOM   2859  C   TYR A 195      72.467   9.344 -21.785  1.00  0.00           C  
ATOM   2860  O   TYR A 195      72.417   8.316 -22.462  1.00  0.00           O  
ATOM   2861  CB  TYR A 195      74.687  10.374 -21.207  1.00  0.00           C  
ATOM   2862  CG  TYR A 195      75.826  11.236 -21.707  1.00  0.00           C  
ATOM   2863  CD1 TYR A 195      76.813  11.659 -20.835  1.00  0.00           C  
ATOM   2864  CD2 TYR A 195      75.876  11.613 -23.049  1.00  0.00           C  
ATOM   2865  CE1 TYR A 195      77.851  12.444 -21.287  1.00  0.00           C  
ATOM   2866  CE2 TYR A 195      76.916  12.398 -23.505  1.00  0.00           C  
ATOM   2867  CZ  TYR A 195      77.904  12.810 -22.630  1.00  0.00           C  
ATOM   2868  OH  TYR A 195      78.947  13.580 -23.088  1.00  0.00           O  
ATOM   2869  H   TYR A 195      73.164  12.460 -21.382  1.00  0.00           H  
ATOM   2870  HA  TYR A 195      73.807  10.281 -23.145  1.00  0.00           H  
ATOM   2871 1HB  TYR A 195      74.413  10.702 -20.208  1.00  0.00           H  
ATOM   2872 2HB  TYR A 195      75.038   9.346 -21.131  1.00  0.00           H  
ATOM   2873  HD1 TYR A 195      76.776  11.365 -19.802  1.00  0.00           H  
ATOM   2874  HD2 TYR A 195      75.100  11.287 -23.745  1.00  0.00           H  
ATOM   2875  HE1 TYR A 195      78.628  12.765 -20.593  1.00  0.00           H  
ATOM   2876  HE2 TYR A 195      76.960  12.688 -24.557  1.00  0.00           H  
ATOM   2877  HH  TYR A 195      78.831  13.752 -24.027  1.00  0.00           H  
ATOM   2878  N   THR A 196      71.623   9.597 -20.780  1.00  0.00           N  
ATOM   2879  CA  THR A 196      70.579   8.664 -20.384  1.00  0.00           C  
ATOM   2880  C   THR A 196      69.585   8.486 -21.524  1.00  0.00           C  
ATOM   2881  O   THR A 196      69.183   7.363 -21.841  1.00  0.00           O  
ATOM   2882  CB  THR A 196      69.842   9.151 -19.128  1.00  0.00           C  
ATOM   2883  OG1 THR A 196      70.772   9.252 -18.037  1.00  0.00           O  
ATOM   2884  CG2 THR A 196      68.728   8.175 -18.770  1.00  0.00           C  
ATOM   2885  H   THR A 196      71.728  10.454 -20.241  1.00  0.00           H  
ATOM   2886  HA  THR A 196      71.037   7.701 -20.167  1.00  0.00           H  
ATOM   2887  HB  THR A 196      69.416  10.137 -19.319  1.00  0.00           H  
ATOM   2888  HG1 THR A 196      71.397   9.992 -18.227  1.00  0.00           H  
ATOM   2889 1HG2 THR A 196      68.208   8.528 -17.880  1.00  0.00           H  
ATOM   2890 2HG2 THR A 196      68.024   8.108 -19.600  1.00  0.00           H  
ATOM   2891 3HG2 THR A 196      69.152   7.191 -18.574  1.00  0.00           H  
ATOM   2892  N   THR A 197      69.196   9.596 -22.157  1.00  0.00           N  
ATOM   2893  CA  THR A 197      68.275   9.554 -23.278  1.00  0.00           C  
ATOM   2894  C   THR A 197      68.856   8.719 -24.417  1.00  0.00           C  
ATOM   2895  O   THR A 197      68.153   7.926 -25.034  1.00  0.00           O  
ATOM   2896  CB  THR A 197      67.961  10.971 -23.789  1.00  0.00           C  
ATOM   2897  OG1 THR A 197      67.333  11.735 -22.745  1.00  0.00           O  
ATOM   2898  CG2 THR A 197      67.046  10.904 -24.992  1.00  0.00           C  
ATOM   2899  H   THR A 197      69.522  10.509 -21.837  1.00  0.00           H  
ATOM   2900  HA  THR A 197      67.348   9.087 -22.952  1.00  0.00           H  
ATOM   2901  HB  THR A 197      68.885  11.464 -24.076  1.00  0.00           H  
ATOM   2902  HG1 THR A 197      67.988  11.905 -22.028  1.00  0.00           H  
ATOM   2903 1HG2 THR A 197      66.838  11.914 -25.345  1.00  0.00           H  
ATOM   2904 2HG2 THR A 197      67.533  10.334 -25.785  1.00  0.00           H  
ATOM   2905 3HG2 THR A 197      66.114  10.416 -24.713  1.00  0.00           H  
ATOM   2906  N   GLN A 198      70.143   8.906 -24.715  1.00  0.00           N  
ATOM   2907  CA  GLN A 198      70.786   8.130 -25.769  1.00  0.00           C  
ATOM   2908  C   GLN A 198      70.880   6.647 -25.392  1.00  0.00           C  
ATOM   2909  O   GLN A 198      70.721   5.768 -26.243  1.00  0.00           O  
ATOM   2910  CB  GLN A 198      72.197   8.661 -26.030  1.00  0.00           C  
ATOM   2911  CG  GLN A 198      72.254  10.044 -26.654  1.00  0.00           C  
ATOM   2912  CD  GLN A 198      73.691  10.617 -26.774  1.00  0.00           C  
ATOM   2913  OE1 GLN A 198      74.724  10.008 -26.421  1.00  0.00           O  
ATOM   2914  NE2 GLN A 198      73.753  11.842 -27.295  1.00  0.00           N  
ATOM   2915  H   GLN A 198      70.678   9.603 -24.201  1.00  0.00           H  
ATOM   2916  HA  GLN A 198      70.191   8.214 -26.676  1.00  0.00           H  
ATOM   2917 1HB  GLN A 198      72.753   8.683 -25.093  1.00  0.00           H  
ATOM   2918 2HB  GLN A 198      72.704   7.982 -26.698  1.00  0.00           H  
ATOM   2919 1HG  GLN A 198      71.836   9.980 -27.654  1.00  0.00           H  
ATOM   2920 2HG  GLN A 198      71.661  10.724 -26.057  1.00  0.00           H  
ATOM   2921 1HE2 GLN A 198      74.638  12.293 -27.412  1.00  0.00           H  
ATOM   2922 2HE2 GLN A 198      72.913  12.310 -27.574  1.00  0.00           H  
ATOM   2923  N   ALA A 199      71.181   6.381 -24.112  1.00  0.00           N  
ATOM   2924  CA  ALA A 199      71.329   5.034 -23.571  1.00  0.00           C  
ATOM   2925  C   ALA A 199      70.044   4.212 -23.591  1.00  0.00           C  
ATOM   2926  O   ALA A 199      70.082   3.004 -23.823  1.00  0.00           O  
ATOM   2927  CB  ALA A 199      71.830   5.112 -22.145  1.00  0.00           C  
ATOM   2928  H   ALA A 199      71.334   7.157 -23.475  1.00  0.00           H  
ATOM   2929  HA  ALA A 199      72.065   4.522 -24.179  1.00  0.00           H  
ATOM   2930 1HB  ALA A 199      71.990   4.108 -21.760  1.00  0.00           H  
ATOM   2931 2HB  ALA A 199      72.743   5.660 -22.130  1.00  0.00           H  
ATOM   2932 3HB  ALA A 199      71.094   5.622 -21.536  1.00  0.00           H  
ATOM   2933  N   ASN A 200      68.903   4.840 -23.312  1.00  0.00           N  
ATOM   2934  CA  ASN A 200      67.672   4.064 -23.309  1.00  0.00           C  
ATOM   2935  C   ASN A 200      67.203   3.961 -24.743  1.00  0.00           C  
ATOM   2936  O   ASN A 200      67.851   4.514 -25.622  1.00  0.00           O  
ATOM   2937  CB  ASN A 200      66.630   4.672 -22.388  1.00  0.00           C  
ATOM   2938  CG  ASN A 200      66.020   5.996 -22.822  1.00  0.00           C  
ATOM   2939  OD1 ASN A 200      65.702   6.252 -23.998  1.00  0.00           O  
ATOM   2940  ND2 ASN A 200      65.841   6.857 -21.848  1.00  0.00           N  
ATOM   2941  H   ASN A 200      68.906   5.835 -23.080  1.00  0.00           H  
ATOM   2942  HA  ASN A 200      67.886   3.054 -22.961  1.00  0.00           H  
ATOM   2943 1HB  ASN A 200      65.842   3.958 -22.278  1.00  0.00           H  
ATOM   2944 2HB  ASN A 200      67.077   4.814 -21.409  1.00  0.00           H  
ATOM   2945 1HD2 ASN A 200      65.443   7.753 -22.039  1.00  0.00           H  
ATOM   2946 2HD2 ASN A 200      66.104   6.611 -20.917  1.00  0.00           H  
ATOM   2947  N   THR A 201      66.110   3.228 -25.008  1.00  0.00           N  
ATOM   2948  CA  THR A 201      65.535   3.054 -26.363  1.00  0.00           C  
ATOM   2949  C   THR A 201      66.413   2.215 -27.330  1.00  0.00           C  
ATOM   2950  O   THR A 201      65.944   1.251 -27.936  1.00  0.00           O  
ATOM   2951  CB  THR A 201      65.227   4.424 -27.016  1.00  0.00           C  
ATOM   2952  OG1 THR A 201      64.305   5.149 -26.188  1.00  0.00           O  
ATOM   2953  CG2 THR A 201      64.609   4.212 -28.390  1.00  0.00           C  
ATOM   2954  H   THR A 201      65.644   2.775 -24.238  1.00  0.00           H  
ATOM   2955  HA  THR A 201      64.588   2.527 -26.251  1.00  0.00           H  
ATOM   2956  HB  THR A 201      66.129   5.007 -27.147  1.00  0.00           H  
ATOM   2957  HG1 THR A 201      64.794   5.533 -25.424  1.00  0.00           H  
ATOM   2958 1HG2 THR A 201      64.390   5.178 -28.839  1.00  0.00           H  
ATOM   2959 2HG2 THR A 201      65.310   3.666 -29.024  1.00  0.00           H  
ATOM   2960 3HG2 THR A 201      63.689   3.640 -28.292  1.00  0.00           H  
ATOM   2961  N   ASN A 202      67.676   2.602 -27.455  1.00  0.00           N  
ATOM   2962  CA  ASN A 202      68.706   1.992 -28.276  1.00  0.00           C  
ATOM   2963  C   ASN A 202      69.552   1.109 -27.357  1.00  0.00           C  
ATOM   2964  O   ASN A 202      69.177   0.875 -26.211  1.00  0.00           O  
ATOM   2965  CB  ASN A 202      69.546   3.093 -28.928  1.00  0.00           C  
ATOM   2966  CG  ASN A 202      70.236   2.703 -30.231  1.00  0.00           C  
ATOM   2967  OD1 ASN A 202      70.850   1.637 -30.332  1.00  0.00           O  
ATOM   2968  ND2 ASN A 202      70.142   3.558 -31.215  1.00  0.00           N  
ATOM   2969  H   ASN A 202      67.941   3.417 -26.923  1.00  0.00           H  
ATOM   2970  HA  ASN A 202      68.248   1.358 -29.036  1.00  0.00           H  
ATOM   2971 1HB  ASN A 202      68.903   3.951 -29.123  1.00  0.00           H  
ATOM   2972 2HB  ASN A 202      70.308   3.426 -28.214  1.00  0.00           H  
ATOM   2973 1HD2 ASN A 202      70.576   3.361 -32.096  1.00  0.00           H  
ATOM   2974 2HD2 ASN A 202      69.638   4.412 -31.087  1.00  0.00           H  
ATOM   2975  N   MET A 203      70.651   0.562 -27.870  1.00  0.00           N  
ATOM   2976  CA  MET A 203      71.510  -0.312 -27.076  1.00  0.00           C  
ATOM   2977  C   MET A 203      72.811   0.371 -26.629  1.00  0.00           C  
ATOM   2978  O   MET A 203      73.764  -0.298 -26.233  1.00  0.00           O  
ATOM   2979  CB  MET A 203      71.819  -1.570 -27.872  1.00  0.00           C  
ATOM   2980  CG  MET A 203      70.580  -2.378 -28.255  1.00  0.00           C  
ATOM   2981  SD  MET A 203      69.653  -2.964 -26.825  1.00  0.00           S  
ATOM   2982  CE  MET A 203      70.769  -4.199 -26.175  1.00  0.00           C  
ATOM   2983  H   MET A 203      70.897   0.764 -28.829  1.00  0.00           H  
ATOM   2984  HA  MET A 203      70.970  -0.595 -26.173  1.00  0.00           H  
ATOM   2985 1HB  MET A 203      72.341  -1.298 -28.789  1.00  0.00           H  
ATOM   2986 2HB  MET A 203      72.480  -2.214 -27.294  1.00  0.00           H  
ATOM   2987 1HG  MET A 203      69.918  -1.760 -28.864  1.00  0.00           H  
ATOM   2988 2HG  MET A 203      70.879  -3.241 -28.847  1.00  0.00           H  
ATOM   2989 1HE  MET A 203      70.332  -4.652 -25.285  1.00  0.00           H  
ATOM   2990 2HE  MET A 203      70.939  -4.968 -26.930  1.00  0.00           H  
ATOM   2991 3HE  MET A 203      71.718  -3.729 -25.915  1.00  0.00           H  
ATOM   2992  N   GLN A 204      72.871   1.695 -26.743  1.00  0.00           N  
ATOM   2993  CA  GLN A 204      74.074   2.445 -26.379  1.00  0.00           C  
ATOM   2994  C   GLN A 204      74.433   2.336 -24.900  1.00  0.00           C  
ATOM   2995  O   GLN A 204      73.609   2.576 -24.018  1.00  0.00           O  
ATOM   2996  CB  GLN A 204      73.920   3.922 -26.764  1.00  0.00           C  
ATOM   2997  CG  GLN A 204      75.156   4.782 -26.481  1.00  0.00           C  
ATOM   2998  CD  GLN A 204      74.993   6.226 -26.949  1.00  0.00           C  
ATOM   2999  OE1 GLN A 204      74.469   6.478 -28.042  1.00  0.00           O  
ATOM   3000  NE2 GLN A 204      75.436   7.172 -26.117  1.00  0.00           N  
ATOM   3001  H   GLN A 204      72.052   2.190 -27.067  1.00  0.00           H  
ATOM   3002  HA  GLN A 204      74.908   2.032 -26.946  1.00  0.00           H  
ATOM   3003 1HB  GLN A 204      73.706   3.994 -27.829  1.00  0.00           H  
ATOM   3004 2HB  GLN A 204      73.072   4.353 -26.243  1.00  0.00           H  
ATOM   3005 1HG  GLN A 204      75.326   4.801 -25.403  1.00  0.00           H  
ATOM   3006 2HG  GLN A 204      76.018   4.348 -26.986  1.00  0.00           H  
ATOM   3007 1HE2 GLN A 204      75.345   8.167 -26.350  1.00  0.00           H  
ATOM   3008 2HE2 GLN A 204      75.853   6.918 -25.252  1.00  0.00           H  
ATOM   3009  N   GLU A 205      75.694   2.039 -24.619  1.00  0.00           N  
ATOM   3010  CA  GLU A 205      76.136   1.890 -23.237  1.00  0.00           C  
ATOM   3011  C   GLU A 205      76.519   3.221 -22.608  1.00  0.00           C  
ATOM   3012  O   GLU A 205      77.696   3.510 -22.394  1.00  0.00           O  
ATOM   3013  CB  GLU A 205      77.315   0.916 -23.163  1.00  0.00           C  
ATOM   3014  CG  GLU A 205      76.970  -0.511 -23.610  1.00  0.00           C  
ATOM   3015  CD  GLU A 205      78.139  -1.476 -23.524  1.00  0.00           C  
ATOM   3016  OE1 GLU A 205      79.231  -1.041 -23.248  1.00  0.00           O  
ATOM   3017  OE2 GLU A 205      77.931  -2.650 -23.734  1.00  0.00           O  
ATOM   3018  H   GLU A 205      76.343   1.866 -25.372  1.00  0.00           H  
ATOM   3019  HA  GLU A 205      75.311   1.474 -22.657  1.00  0.00           H  
ATOM   3020 1HB  GLU A 205      78.128   1.279 -23.791  1.00  0.00           H  
ATOM   3021 2HB  GLU A 205      77.684   0.872 -22.138  1.00  0.00           H  
ATOM   3022 1HG  GLU A 205      76.158  -0.887 -22.987  1.00  0.00           H  
ATOM   3023 2HG  GLU A 205      76.608  -0.475 -24.639  1.00  0.00           H  
ATOM   3024  N   GLY A 206      75.516   4.044 -22.345  1.00  0.00           N  
ATOM   3025  CA  GLY A 206      75.768   5.357 -21.758  1.00  0.00           C  
ATOM   3026  C   GLY A 206      76.275   5.193 -20.333  1.00  0.00           C  
ATOM   3027  O   GLY A 206      75.886   4.253 -19.635  1.00  0.00           O  
ATOM   3028  H   GLY A 206      74.576   3.724 -22.586  1.00  0.00           H  
ATOM   3029 1HA  GLY A 206      76.514   5.885 -22.350  1.00  0.00           H  
ATOM   3030 2HA  GLY A 206      74.867   5.961 -21.766  1.00  0.00           H  
ATOM   3031  N   VAL A 207      77.119   6.123 -19.892  1.00  0.00           N  
ATOM   3032  CA  VAL A 207      77.672   6.081 -18.543  1.00  0.00           C  
ATOM   3033  C   VAL A 207      77.431   7.353 -17.751  1.00  0.00           C  
ATOM   3034  O   VAL A 207      77.670   8.461 -18.237  1.00  0.00           O  
ATOM   3035  CB  VAL A 207      79.191   5.805 -18.589  1.00  0.00           C  
ATOM   3036  CG1 VAL A 207      79.782   5.819 -17.171  1.00  0.00           C  
ATOM   3037  CG2 VAL A 207      79.443   4.450 -19.251  1.00  0.00           C  
ATOM   3038  H   VAL A 207      77.394   6.871 -20.511  1.00  0.00           H  
ATOM   3039  HA  VAL A 207      77.196   5.260 -18.007  1.00  0.00           H  
ATOM   3040  HB  VAL A 207      79.682   6.587 -19.160  1.00  0.00           H  
ATOM   3041 1HG1 VAL A 207      80.853   5.628 -17.227  1.00  0.00           H  
ATOM   3042 2HG1 VAL A 207      79.621   6.789 -16.705  1.00  0.00           H  
ATOM   3043 3HG1 VAL A 207      79.309   5.046 -16.566  1.00  0.00           H  
ATOM   3044 1HG2 VAL A 207      80.515   4.262 -19.287  1.00  0.00           H  
ATOM   3045 2HG2 VAL A 207      78.954   3.664 -18.676  1.00  0.00           H  
ATOM   3046 3HG2 VAL A 207      79.046   4.451 -20.265  1.00  0.00           H  
ATOM   3047  N   VAL A 208      76.963   7.170 -16.522  1.00  0.00           N  
ATOM   3048  CA  VAL A 208      76.742   8.254 -15.581  1.00  0.00           C  
ATOM   3049  C   VAL A 208      77.584   8.009 -14.337  1.00  0.00           C  
ATOM   3050  O   VAL A 208      77.574   6.903 -13.793  1.00  0.00           O  
ATOM   3051  CB  VAL A 208      75.260   8.365 -15.195  1.00  0.00           C  
ATOM   3052  CG1 VAL A 208      75.085   9.455 -14.158  1.00  0.00           C  
ATOM   3053  CG2 VAL A 208      74.434   8.674 -16.431  1.00  0.00           C  
ATOM   3054  H   VAL A 208      76.779   6.225 -16.220  1.00  0.00           H  
ATOM   3055  HA  VAL A 208      77.056   9.183 -16.046  1.00  0.00           H  
ATOM   3056  HB  VAL A 208      74.926   7.432 -14.758  1.00  0.00           H  
ATOM   3057 1HG1 VAL A 208      74.041   9.545 -13.889  1.00  0.00           H  
ATOM   3058 2HG1 VAL A 208      75.664   9.221 -13.269  1.00  0.00           H  
ATOM   3059 3HG1 VAL A 208      75.423  10.371 -14.560  1.00  0.00           H  
ATOM   3060 1HG2 VAL A 208      73.384   8.758 -16.149  1.00  0.00           H  
ATOM   3061 2HG2 VAL A 208      74.764   9.604 -16.868  1.00  0.00           H  
ATOM   3062 3HG2 VAL A 208      74.548   7.877 -17.157  1.00  0.00           H  
ATOM   3063  N   SER A 209      78.321   9.021 -13.885  1.00  0.00           N  
ATOM   3064  CA  SER A 209      79.154   8.835 -12.714  1.00  0.00           C  
ATOM   3065  C   SER A 209      79.349  10.104 -11.889  1.00  0.00           C  
ATOM   3066  O   SER A 209      79.207  11.231 -12.374  1.00  0.00           O  
ATOM   3067  CB  SER A 209      80.500   8.299 -13.140  1.00  0.00           C  
ATOM   3068  OG  SER A 209      81.207   9.237 -13.914  1.00  0.00           O  
ATOM   3069  H   SER A 209      78.314   9.912 -14.359  1.00  0.00           H  
ATOM   3070  HA  SER A 209      78.678   8.087 -12.084  1.00  0.00           H  
ATOM   3071 1HB  SER A 209      81.076   8.044 -12.258  1.00  0.00           H  
ATOM   3072 2HB  SER A 209      80.350   7.382 -13.715  1.00  0.00           H  
ATOM   3073  HG  SER A 209      81.274  10.036 -13.375  1.00  0.00           H  
ATOM   3074  N   GLY A 210      79.757   9.904 -10.646  1.00  0.00           N  
ATOM   3075  CA  GLY A 210      80.035  10.984  -9.714  1.00  0.00           C  
ATOM   3076  C   GLY A 210      80.637  10.417  -8.439  1.00  0.00           C  
ATOM   3077  O   GLY A 210      81.122   9.287  -8.435  1.00  0.00           O  
ATOM   3078  H   GLY A 210      79.863   8.957 -10.327  1.00  0.00           H  
ATOM   3079 1HA  GLY A 210      80.739  11.679 -10.171  1.00  0.00           H  
ATOM   3080 2HA  GLY A 210      79.120  11.529  -9.489  1.00  0.00           H  
ATOM   3081  N   THR A 211      80.620  11.204  -7.366  1.00  0.00           N  
ATOM   3082  CA  THR A 211      81.251  10.808  -6.106  1.00  0.00           C  
ATOM   3083  C   THR A 211      80.268  10.486  -4.973  1.00  0.00           C  
ATOM   3084  O   THR A 211      80.669  10.372  -3.815  1.00  0.00           O  
ATOM   3085  CB  THR A 211      82.230  11.898  -5.634  1.00  0.00           C  
ATOM   3086  OG1 THR A 211      81.529  13.130  -5.459  1.00  0.00           O  
ATOM   3087  CG2 THR A 211      83.348  12.097  -6.650  1.00  0.00           C  
ATOM   3088  H   THR A 211      80.194  12.117  -7.435  1.00  0.00           H  
ATOM   3089  HA  THR A 211      81.830   9.907  -6.298  1.00  0.00           H  
ATOM   3090  HB  THR A 211      82.665  11.600  -4.682  1.00  0.00           H  
ATOM   3091  HG1 THR A 211      82.144  13.808  -5.166  1.00  0.00           H  
ATOM   3092 1HG2 THR A 211      84.030  12.867  -6.287  1.00  0.00           H  
ATOM   3093 2HG2 THR A 211      83.896  11.161  -6.782  1.00  0.00           H  
ATOM   3094 3HG2 THR A 211      82.929  12.406  -7.602  1.00  0.00           H  
ATOM   3095  N   LEU A 212      78.983  10.367  -5.300  1.00  0.00           N  
ATOM   3096  CA  LEU A 212      77.957  10.060  -4.297  1.00  0.00           C  
ATOM   3097  C   LEU A 212      77.938  11.022  -3.112  1.00  0.00           C  
ATOM   3098  O   LEU A 212      78.065  10.604  -1.963  1.00  0.00           O  
ATOM   3099  CB  LEU A 212      78.107   8.619  -3.789  1.00  0.00           C  
ATOM   3100  CG  LEU A 212      77.953   7.530  -4.855  1.00  0.00           C  
ATOM   3101  CD1 LEU A 212      78.251   6.179  -4.248  1.00  0.00           C  
ATOM   3102  CD2 LEU A 212      76.540   7.566  -5.374  1.00  0.00           C  
ATOM   3103  H   LEU A 212      78.723  10.472  -6.268  1.00  0.00           H  
ATOM   3104  HA  LEU A 212      76.987  10.136  -4.785  1.00  0.00           H  
ATOM   3105 1HB  LEU A 212      79.078   8.492  -3.316  1.00  0.00           H  
ATOM   3106 2HB  LEU A 212      77.342   8.442  -3.031  1.00  0.00           H  
ATOM   3107  HG  LEU A 212      78.652   7.704  -5.673  1.00  0.00           H  
ATOM   3108 1HD1 LEU A 212      78.128   5.403  -5.000  1.00  0.00           H  
ATOM   3109 2HD1 LEU A 212      79.270   6.164  -3.884  1.00  0.00           H  
ATOM   3110 3HD1 LEU A 212      77.570   5.992  -3.423  1.00  0.00           H  
ATOM   3111 1HD2 LEU A 212      76.408   6.792  -6.131  1.00  0.00           H  
ATOM   3112 2HD2 LEU A 212      75.864   7.384  -4.543  1.00  0.00           H  
ATOM   3113 3HD2 LEU A 212      76.331   8.542  -5.811  1.00  0.00           H  
ATOM   3114  N   THR A 213      77.773  12.306  -3.399  1.00  0.00           N  
ATOM   3115  CA  THR A 213      77.742  13.312  -2.352  1.00  0.00           C  
ATOM   3116  C   THR A 213      76.409  13.212  -1.633  1.00  0.00           C  
ATOM   3117  O   THR A 213      75.505  12.531  -2.110  1.00  0.00           O  
ATOM   3118  CB  THR A 213      77.909  14.720  -2.939  1.00  0.00           C  
ATOM   3119  OG1 THR A 213      76.790  15.020  -3.789  1.00  0.00           O  
ATOM   3120  CG2 THR A 213      79.185  14.778  -3.756  1.00  0.00           C  
ATOM   3121  H   THR A 213      77.680  12.586  -4.363  1.00  0.00           H  
ATOM   3122  HA  THR A 213      78.545  13.116  -1.639  1.00  0.00           H  
ATOM   3123  HB  THR A 213      77.954  15.453  -2.136  1.00  0.00           H  
ATOM   3124  HG1 THR A 213      75.980  15.059  -3.253  1.00  0.00           H  
ATOM   3125 1HG2 THR A 213      79.303  15.776  -4.177  1.00  0.00           H  
ATOM   3126 2HG2 THR A 213      80.037  14.549  -3.117  1.00  0.00           H  
ATOM   3127 3HG2 THR A 213      79.134  14.046  -4.563  1.00  0.00           H  
ATOM   3128  N   SER A 214      76.281  13.889  -0.498  1.00  0.00           N  
ATOM   3129  CA  SER A 214      75.052  13.826   0.290  1.00  0.00           C  
ATOM   3130  C   SER A 214      73.823  14.287  -0.486  1.00  0.00           C  
ATOM   3131  O   SER A 214      73.893  15.226  -1.286  1.00  0.00           O  
ATOM   3132  CB  SER A 214      75.199  14.641   1.559  1.00  0.00           C  
ATOM   3133  OG  SER A 214      74.007  14.641   2.292  1.00  0.00           O  
ATOM   3134  H   SER A 214      77.057  14.435  -0.157  1.00  0.00           H  
ATOM   3135  HA  SER A 214      74.896  12.785   0.569  1.00  0.00           H  
ATOM   3136 1HB  SER A 214      75.995  14.214   2.166  1.00  0.00           H  
ATOM   3137 2HB  SER A 214      75.481  15.662   1.315  1.00  0.00           H  
ATOM   3138  HG  SER A 214      73.672  13.718   2.253  1.00  0.00           H  
ATOM   3139  N   PHE A 215      72.701  13.607  -0.241  1.00  0.00           N  
ATOM   3140  CA  PHE A 215      71.430  13.923  -0.896  1.00  0.00           C  
ATOM   3141  C   PHE A 215      70.229  13.556  -0.026  1.00  0.00           C  
ATOM   3142  O   PHE A 215      70.366  12.826   0.956  1.00  0.00           O  
ATOM   3143  CB  PHE A 215      71.345  13.204  -2.249  1.00  0.00           C  
ATOM   3144  CG  PHE A 215      71.314  11.682  -2.180  1.00  0.00           C  
ATOM   3145  CD1 PHE A 215      70.117  10.988  -2.200  1.00  0.00           C  
ATOM   3146  CD2 PHE A 215      72.494  10.948  -2.097  1.00  0.00           C  
ATOM   3147  CE1 PHE A 215      70.112   9.609  -2.150  1.00  0.00           C  
ATOM   3148  CE2 PHE A 215      72.476   9.575  -2.037  1.00  0.00           C  
ATOM   3149  CZ  PHE A 215      71.272   8.914  -2.066  1.00  0.00           C  
ATOM   3150  H   PHE A 215      72.750  12.863   0.452  1.00  0.00           H  
ATOM   3151  HA  PHE A 215      71.397  14.999  -1.076  1.00  0.00           H  
ATOM   3152 1HB  PHE A 215      70.452  13.535  -2.777  1.00  0.00           H  
ATOM   3153 2HB  PHE A 215      72.205  13.492  -2.859  1.00  0.00           H  
ATOM   3154  HD1 PHE A 215      69.176  11.543  -2.262  1.00  0.00           H  
ATOM   3155  HD2 PHE A 215      73.438  11.469  -2.078  1.00  0.00           H  
ATOM   3156  HE1 PHE A 215      69.184   9.069  -2.168  1.00  0.00           H  
ATOM   3157  HE2 PHE A 215      73.414   9.017  -1.968  1.00  0.00           H  
ATOM   3158  HZ  PHE A 215      71.239   7.833  -2.018  1.00  0.00           H  
ATOM   3159  N   THR A 216      69.050  14.062  -0.386  1.00  0.00           N  
ATOM   3160  CA  THR A 216      67.828  13.710   0.339  1.00  0.00           C  
ATOM   3161  C   THR A 216      66.718  13.239  -0.593  1.00  0.00           C  
ATOM   3162  O   THR A 216      66.465  13.857  -1.632  1.00  0.00           O  
ATOM   3163  CB  THR A 216      67.318  14.910   1.182  1.00  0.00           C  
ATOM   3164  OG1 THR A 216      68.327  15.302   2.142  1.00  0.00           O  
ATOM   3165  CG2 THR A 216      66.033  14.551   1.923  1.00  0.00           C  
ATOM   3166  H   THR A 216      68.993  14.680  -1.184  1.00  0.00           H  
ATOM   3167  HA  THR A 216      68.047  12.881   1.007  1.00  0.00           H  
ATOM   3168  HB  THR A 216      67.126  15.748   0.518  1.00  0.00           H  
ATOM   3169  HG1 THR A 216      68.181  14.832   2.961  1.00  0.00           H  
ATOM   3170 1HG2 THR A 216      65.690  15.406   2.499  1.00  0.00           H  
ATOM   3171 2HG2 THR A 216      65.268  14.276   1.212  1.00  0.00           H  
ATOM   3172 3HG2 THR A 216      66.208  13.724   2.595  1.00  0.00           H  
ATOM   3173  N   LEU A 217      66.070  12.138  -0.218  1.00  0.00           N  
ATOM   3174  CA  LEU A 217      64.928  11.621  -0.956  1.00  0.00           C  
ATOM   3175  C   LEU A 217      63.685  11.779  -0.090  1.00  0.00           C  
ATOM   3176  O   LEU A 217      63.486  11.027   0.869  1.00  0.00           O  
ATOM   3177  CB  LEU A 217      65.108  10.144  -1.313  1.00  0.00           C  
ATOM   3178  CG  LEU A 217      66.358   9.780  -2.108  1.00  0.00           C  
ATOM   3179  CD1 LEU A 217      66.386   8.273  -2.310  1.00  0.00           C  
ATOM   3180  CD2 LEU A 217      66.376  10.509  -3.430  1.00  0.00           C  
ATOM   3181  H   LEU A 217      66.347  11.682   0.651  1.00  0.00           H  
ATOM   3182  HA  LEU A 217      64.796  12.200  -1.868  1.00  0.00           H  
ATOM   3183 1HB  LEU A 217      65.120   9.569  -0.391  1.00  0.00           H  
ATOM   3184 2HB  LEU A 217      64.244   9.829  -1.896  1.00  0.00           H  
ATOM   3185  HG  LEU A 217      67.230  10.064  -1.539  1.00  0.00           H  
ATOM   3186 1HD1 LEU A 217      67.278   7.987  -2.858  1.00  0.00           H  
ATOM   3187 2HD1 LEU A 217      66.381   7.774  -1.348  1.00  0.00           H  
ATOM   3188 3HD1 LEU A 217      65.506   7.970  -2.875  1.00  0.00           H  
ATOM   3189 1HD2 LEU A 217      67.278  10.242  -3.983  1.00  0.00           H  
ATOM   3190 2HD2 LEU A 217      65.498  10.231  -4.013  1.00  0.00           H  
ATOM   3191 3HD2 LEU A 217      66.366  11.586  -3.255  1.00  0.00           H  
ATOM   3192  N   GLY A 218      62.838  12.746  -0.402  1.00  0.00           N  
ATOM   3193  CA  GLY A 218      61.696  12.965   0.471  1.00  0.00           C  
ATOM   3194  C   GLY A 218      62.181  13.328   1.872  1.00  0.00           C  
ATOM   3195  O   GLY A 218      62.880  14.323   2.051  1.00  0.00           O  
ATOM   3196  H   GLY A 218      63.005  13.338  -1.205  1.00  0.00           H  
ATOM   3197 1HA  GLY A 218      61.076  13.767   0.073  1.00  0.00           H  
ATOM   3198 2HA  GLY A 218      61.084  12.064   0.510  1.00  0.00           H  
ATOM   3199  N   GLY A 219      61.766  12.547   2.867  1.00  0.00           N  
ATOM   3200  CA  GLY A 219      62.140  12.790   4.258  1.00  0.00           C  
ATOM   3201  C   GLY A 219      63.396  12.035   4.730  1.00  0.00           C  
ATOM   3202  O   GLY A 219      63.712  12.068   5.921  1.00  0.00           O  
ATOM   3203  H   GLY A 219      61.194  11.745   2.645  1.00  0.00           H  
ATOM   3204 1HA  GLY A 219      62.297  13.859   4.398  1.00  0.00           H  
ATOM   3205 2HA  GLY A 219      61.302  12.518   4.897  1.00  0.00           H  
ATOM   3206  N   GLN A 220      64.094  11.338   3.822  1.00  0.00           N  
ATOM   3207  CA  GLN A 220      65.272  10.547   4.213  1.00  0.00           C  
ATOM   3208  C   GLN A 220      66.587  11.075   3.646  1.00  0.00           C  
ATOM   3209  O   GLN A 220      66.781  11.147   2.427  1.00  0.00           O  
ATOM   3210  CB  GLN A 220      65.128   9.087   3.770  1.00  0.00           C  
ATOM   3211  CG  GLN A 220      66.361   8.190   4.081  1.00  0.00           C  
ATOM   3212  CD  GLN A 220      66.549   7.887   5.573  1.00  0.00           C  
ATOM   3213  OE1 GLN A 220      65.674   7.264   6.193  1.00  0.00           O  
ATOM   3214  NE2 GLN A 220      67.679   8.305   6.155  1.00  0.00           N  
ATOM   3215  H   GLN A 220      63.798  11.336   2.846  1.00  0.00           H  
ATOM   3216  HA  GLN A 220      65.352  10.569   5.299  1.00  0.00           H  
ATOM   3217 1HB  GLN A 220      64.258   8.645   4.255  1.00  0.00           H  
ATOM   3218 2HB  GLN A 220      64.952   9.057   2.692  1.00  0.00           H  
ATOM   3219 1HG  GLN A 220      66.253   7.244   3.556  1.00  0.00           H  
ATOM   3220 2HG  GLN A 220      67.262   8.702   3.739  1.00  0.00           H  
ATOM   3221 1HE2 GLN A 220      67.840   8.119   7.122  1.00  0.00           H  
ATOM   3222 2HE2 GLN A 220      68.395   8.815   5.619  1.00  0.00           H  
ATOM   3223  N   SER A 221      67.495  11.467   4.535  1.00  0.00           N  
ATOM   3224  CA  SER A 221      68.789  11.965   4.087  1.00  0.00           C  
ATOM   3225  C   SER A 221      69.829  10.857   4.013  1.00  0.00           C  
ATOM   3226  O   SER A 221      69.802   9.888   4.782  1.00  0.00           O  
ATOM   3227  CB  SER A 221      69.285  13.086   4.976  1.00  0.00           C  
ATOM   3228  OG  SER A 221      68.465  14.221   4.854  1.00  0.00           O  
ATOM   3229  H   SER A 221      67.286  11.411   5.524  1.00  0.00           H  
ATOM   3230  HA  SER A 221      68.677  12.369   3.085  1.00  0.00           H  
ATOM   3231 1HB  SER A 221      69.293  12.750   6.010  1.00  0.00           H  
ATOM   3232 2HB  SER A 221      70.310  13.341   4.701  1.00  0.00           H  
ATOM   3233  HG  SER A 221      68.662  14.601   3.998  1.00  0.00           H  
ATOM   3234  N   PHE A 222      70.751  11.031   3.074  1.00  0.00           N  
ATOM   3235  CA  PHE A 222      71.872  10.144   2.828  1.00  0.00           C  
ATOM   3236  C   PHE A 222      73.177  10.926   2.918  1.00  0.00           C  
ATOM   3237  O   PHE A 222      73.357  11.929   2.218  1.00  0.00           O  
ATOM   3238  CB  PHE A 222      71.703   9.560   1.441  1.00  0.00           C  
ATOM   3239  CG  PHE A 222      70.465   8.761   1.315  1.00  0.00           C  
ATOM   3240  CD1 PHE A 222      69.269   9.389   1.023  1.00  0.00           C  
ATOM   3241  CD2 PHE A 222      70.474   7.396   1.481  1.00  0.00           C  
ATOM   3242  CE1 PHE A 222      68.119   8.674   0.906  1.00  0.00           C  
ATOM   3243  CE2 PHE A 222      69.316   6.671   1.354  1.00  0.00           C  
ATOM   3244  CZ  PHE A 222      68.135   7.314   1.067  1.00  0.00           C  
ATOM   3245  H   PHE A 222      70.654  11.832   2.457  1.00  0.00           H  
ATOM   3246  HA  PHE A 222      71.872   9.349   3.576  1.00  0.00           H  
ATOM   3247 1HB  PHE A 222      71.648  10.375   0.725  1.00  0.00           H  
ATOM   3248 2HB  PHE A 222      72.542   8.954   1.178  1.00  0.00           H  
ATOM   3249  HD1 PHE A 222      69.251  10.474   0.890  1.00  0.00           H  
ATOM   3250  HD2 PHE A 222      71.410   6.890   1.714  1.00  0.00           H  
ATOM   3251  HE1 PHE A 222      67.190   9.186   0.690  1.00  0.00           H  
ATOM   3252  HE2 PHE A 222      69.332   5.589   1.486  1.00  0.00           H  
ATOM   3253  HZ  PHE A 222      67.213   6.745   0.970  1.00  0.00           H  
ATOM   3254  N   SER A 223      74.090  10.486   3.784  1.00  0.00           N  
ATOM   3255  CA  SER A 223      75.347  11.216   3.966  1.00  0.00           C  
ATOM   3256  C   SER A 223      76.610  10.468   3.536  1.00  0.00           C  
ATOM   3257  O   SER A 223      77.678  11.070   3.431  1.00  0.00           O  
ATOM   3258  CB  SER A 223      75.490  11.607   5.421  1.00  0.00           C  
ATOM   3259  OG  SER A 223      75.562  10.473   6.238  1.00  0.00           O  
ATOM   3260  H   SER A 223      73.898   9.664   4.340  1.00  0.00           H  
ATOM   3261  HA  SER A 223      75.293  12.129   3.376  1.00  0.00           H  
ATOM   3262 1HB  SER A 223      76.391  12.207   5.547  1.00  0.00           H  
ATOM   3263 2HB  SER A 223      74.641  12.222   5.717  1.00  0.00           H  
ATOM   3264  HG  SER A 223      76.339   9.987   5.943  1.00  0.00           H  
ATOM   3265  N   GLY A 224      76.517   9.160   3.340  1.00  0.00           N  
ATOM   3266  CA  GLY A 224      77.720   8.390   3.040  1.00  0.00           C  
ATOM   3267  C   GLY A 224      78.097   8.350   1.560  1.00  0.00           C  
ATOM   3268  O   GLY A 224      77.244   8.242   0.680  1.00  0.00           O  
ATOM   3269  H   GLY A 224      75.622   8.703   3.410  1.00  0.00           H  
ATOM   3270 1HA  GLY A 224      78.554   8.804   3.607  1.00  0.00           H  
ATOM   3271 2HA  GLY A 224      77.583   7.371   3.402  1.00  0.00           H  
ATOM   3272  N   SER A 225      79.399   8.244   1.306  1.00  0.00           N  
ATOM   3273  CA  SER A 225      79.964   8.139  -0.045  1.00  0.00           C  
ATOM   3274  C   SER A 225      79.855   6.717  -0.584  1.00  0.00           C  
ATOM   3275  O   SER A 225      80.300   6.408  -1.686  1.00  0.00           O  
ATOM   3276  CB  SER A 225      81.409   8.593  -0.041  1.00  0.00           C  
ATOM   3277  OG  SER A 225      82.204   7.742   0.742  1.00  0.00           O  
ATOM   3278  H   SER A 225      80.040   8.304   2.084  1.00  0.00           H  
ATOM   3279  HA  SER A 225      79.399   8.801  -0.707  1.00  0.00           H  
ATOM   3280 1HB  SER A 225      81.784   8.611  -1.065  1.00  0.00           H  
ATOM   3281 2HB  SER A 225      81.467   9.610   0.345  1.00  0.00           H  
ATOM   3282  HG  SER A 225      82.190   6.886   0.304  1.00  0.00           H  
ATOM   3283  N   THR A 226      79.320   5.839   0.254  1.00  0.00           N  
ATOM   3284  CA  THR A 226      79.127   4.439  -0.054  1.00  0.00           C  
ATOM   3285  C   THR A 226      77.651   4.092  -0.273  1.00  0.00           C  
ATOM   3286  O   THR A 226      77.311   2.919  -0.427  1.00  0.00           O  
ATOM   3287  CB  THR A 226      79.710   3.565   1.067  1.00  0.00           C  
ATOM   3288  OG1 THR A 226      79.054   3.867   2.309  1.00  0.00           O  
ATOM   3289  CG2 THR A 226      81.197   3.842   1.206  1.00  0.00           C  
ATOM   3290  H   THR A 226      79.008   6.177   1.148  1.00  0.00           H  
ATOM   3291  HA  THR A 226      79.662   4.212  -0.976  1.00  0.00           H  
ATOM   3292  HB  THR A 226      79.556   2.513   0.828  1.00  0.00           H  
ATOM   3293  HG1 THR A 226      78.129   3.612   2.250  1.00  0.00           H  
ATOM   3294 1HG2 THR A 226      81.612   3.221   1.999  1.00  0.00           H  
ATOM   3295 2HG2 THR A 226      81.694   3.610   0.264  1.00  0.00           H  
ATOM   3296 3HG2 THR A 226      81.353   4.891   1.449  1.00  0.00           H  
ATOM   3297  N   VAL A 227      76.765   5.094  -0.291  1.00  0.00           N  
ATOM   3298  CA  VAL A 227      75.346   4.795  -0.485  1.00  0.00           C  
ATOM   3299  C   VAL A 227      75.095   4.211  -1.888  1.00  0.00           C  
ATOM   3300  O   VAL A 227      75.433   4.841  -2.891  1.00  0.00           O  
ATOM   3301  CB  VAL A 227      74.509   6.073  -0.281  1.00  0.00           C  
ATOM   3302  CG1 VAL A 227      73.041   5.848  -0.629  1.00  0.00           C  
ATOM   3303  CG2 VAL A 227      74.600   6.476   1.183  1.00  0.00           C  
ATOM   3304  H   VAL A 227      77.061   6.065  -0.150  1.00  0.00           H  
ATOM   3305  HA  VAL A 227      75.065   4.096   0.293  1.00  0.00           H  
ATOM   3306  HB  VAL A 227      74.908   6.867  -0.924  1.00  0.00           H  
ATOM   3307 1HG1 VAL A 227      72.505   6.765  -0.468  1.00  0.00           H  
ATOM   3308 2HG1 VAL A 227      72.940   5.547  -1.667  1.00  0.00           H  
ATOM   3309 3HG1 VAL A 227      72.626   5.082   0.005  1.00  0.00           H  
ATOM   3310 1HG2 VAL A 227      74.045   7.376   1.354  1.00  0.00           H  
ATOM   3311 2HG2 VAL A 227      74.196   5.680   1.801  1.00  0.00           H  
ATOM   3312 3HG2 VAL A 227      75.629   6.635   1.444  1.00  0.00           H  
ATOM   3313  N   PRO A 228      74.443   3.037  -2.008  1.00  0.00           N  
ATOM   3314  CA  PRO A 228      74.205   2.320  -3.249  1.00  0.00           C  
ATOM   3315  C   PRO A 228      73.121   2.947  -4.099  1.00  0.00           C  
ATOM   3316  O   PRO A 228      72.035   2.395  -4.269  1.00  0.00           O  
ATOM   3317  CB  PRO A 228      73.796   0.931  -2.753  1.00  0.00           C  
ATOM   3318  CG  PRO A 228      73.115   1.190  -1.437  1.00  0.00           C  
ATOM   3319  CD  PRO A 228      73.911   2.330  -0.815  1.00  0.00           C  
ATOM   3320  HA  PRO A 228      75.148   2.268  -3.813  1.00  0.00           H  
ATOM   3321 1HB  PRO A 228      73.137   0.447  -3.491  1.00  0.00           H  
ATOM   3322 2HB  PRO A 228      74.688   0.295  -2.651  1.00  0.00           H  
ATOM   3323 1HG  PRO A 228      72.060   1.453  -1.604  1.00  0.00           H  
ATOM   3324 2HG  PRO A 228      73.124   0.279  -0.820  1.00  0.00           H  
ATOM   3325 1HD  PRO A 228      73.232   2.948  -0.237  1.00  0.00           H  
ATOM   3326 2HD  PRO A 228      74.738   1.922  -0.209  1.00  0.00           H  
ATOM   3327  N   VAL A 229      73.423   4.116  -4.626  1.00  0.00           N  
ATOM   3328  CA  VAL A 229      72.483   4.817  -5.476  1.00  0.00           C  
ATOM   3329  C   VAL A 229      72.361   4.102  -6.812  1.00  0.00           C  
ATOM   3330  O   VAL A 229      73.365   3.812  -7.464  1.00  0.00           O  
ATOM   3331  CB  VAL A 229      72.957   6.257  -5.715  1.00  0.00           C  
ATOM   3332  CG1 VAL A 229      72.036   6.966  -6.701  1.00  0.00           C  
ATOM   3333  CG2 VAL A 229      72.993   6.972  -4.400  1.00  0.00           C  
ATOM   3334  H   VAL A 229      74.331   4.523  -4.407  1.00  0.00           H  
ATOM   3335  HA  VAL A 229      71.508   4.834  -4.988  1.00  0.00           H  
ATOM   3336  HB  VAL A 229      73.952   6.240  -6.149  1.00  0.00           H  
ATOM   3337 1HG1 VAL A 229      72.391   7.982  -6.863  1.00  0.00           H  
ATOM   3338 2HG1 VAL A 229      72.035   6.429  -7.653  1.00  0.00           H  
ATOM   3339 3HG1 VAL A 229      71.024   6.995  -6.302  1.00  0.00           H  
ATOM   3340 1HG2 VAL A 229      73.335   7.994  -4.543  1.00  0.00           H  
ATOM   3341 2HG2 VAL A 229      71.997   6.972  -3.988  1.00  0.00           H  
ATOM   3342 3HG2 VAL A 229      73.669   6.456  -3.726  1.00  0.00           H  
ATOM   3343  N   ILE A 230      71.130   3.826  -7.217  1.00  0.00           N  
ATOM   3344  CA  ILE A 230      70.875   3.156  -8.481  1.00  0.00           C  
ATOM   3345  C   ILE A 230      70.087   4.069  -9.390  1.00  0.00           C  
ATOM   3346  O   ILE A 230      69.077   4.645  -8.983  1.00  0.00           O  
ATOM   3347  CB  ILE A 230      70.109   1.835  -8.290  1.00  0.00           C  
ATOM   3348  CG1 ILE A 230      70.917   0.877  -7.419  1.00  0.00           C  
ATOM   3349  CG2 ILE A 230      69.831   1.192  -9.653  1.00  0.00           C  
ATOM   3350  CD1 ILE A 230      70.139  -0.335  -6.988  1.00  0.00           C  
ATOM   3351  H   ILE A 230      70.355   4.083  -6.625  1.00  0.00           H  
ATOM   3352  HA  ILE A 230      71.825   2.935  -8.963  1.00  0.00           H  
ATOM   3353  HB  ILE A 230      69.171   2.030  -7.781  1.00  0.00           H  
ATOM   3354 1HG1 ILE A 230      71.796   0.552  -7.972  1.00  0.00           H  
ATOM   3355 2HG1 ILE A 230      71.246   1.399  -6.524  1.00  0.00           H  
ATOM   3356 1HG2 ILE A 230      69.288   0.261  -9.512  1.00  0.00           H  
ATOM   3357 2HG2 ILE A 230      69.236   1.860 -10.272  1.00  0.00           H  
ATOM   3358 3HG2 ILE A 230      70.770   0.987 -10.159  1.00  0.00           H  
ATOM   3359 1HD1 ILE A 230      70.772  -0.973  -6.369  1.00  0.00           H  
ATOM   3360 2HD1 ILE A 230      69.268  -0.022  -6.412  1.00  0.00           H  
ATOM   3361 3HD1 ILE A 230      69.812  -0.889  -7.866  1.00  0.00           H  
ATOM   3362  N   LEU A 231      70.565   4.224 -10.608  1.00  0.00           N  
ATOM   3363  CA  LEU A 231      69.884   5.054 -11.575  1.00  0.00           C  
ATOM   3364  C   LEU A 231      69.031   4.142 -12.435  1.00  0.00           C  
ATOM   3365  O   LEU A 231      69.463   3.038 -12.768  1.00  0.00           O  
ATOM   3366  CB  LEU A 231      70.917   5.794 -12.411  1.00  0.00           C  
ATOM   3367  CG  LEU A 231      71.888   6.645 -11.595  1.00  0.00           C  
ATOM   3368  CD1 LEU A 231      72.891   7.264 -12.528  1.00  0.00           C  
ATOM   3369  CD2 LEU A 231      71.118   7.696 -10.811  1.00  0.00           C  
ATOM   3370  H   LEU A 231      71.411   3.739 -10.871  1.00  0.00           H  
ATOM   3371  HA  LEU A 231      69.241   5.767 -11.061  1.00  0.00           H  
ATOM   3372 1HB  LEU A 231      71.495   5.067 -12.978  1.00  0.00           H  
ATOM   3373 2HB  LEU A 231      70.397   6.447 -13.111  1.00  0.00           H  
ATOM   3374  HG  LEU A 231      72.429   6.008 -10.893  1.00  0.00           H  
ATOM   3375 1HD1 LEU A 231      73.602   7.860 -11.957  1.00  0.00           H  
ATOM   3376 2HD1 LEU A 231      73.425   6.475 -13.058  1.00  0.00           H  
ATOM   3377 3HD1 LEU A 231      72.373   7.899 -13.245  1.00  0.00           H  
ATOM   3378 1HD2 LEU A 231      71.815   8.294 -10.223  1.00  0.00           H  
ATOM   3379 2HD2 LEU A 231      70.575   8.342 -11.501  1.00  0.00           H  
ATOM   3380 3HD2 LEU A 231      70.409   7.204 -10.140  1.00  0.00           H  
ATOM   3381  N   TYR A 232      67.845   4.598 -12.818  1.00  0.00           N  
ATOM   3382  CA  TYR A 232      66.976   3.759 -13.628  1.00  0.00           C  
ATOM   3383  C   TYR A 232      66.497   4.425 -14.909  1.00  0.00           C  
ATOM   3384  O   TYR A 232      66.249   5.629 -14.957  1.00  0.00           O  
ATOM   3385  CB  TYR A 232      65.747   3.348 -12.816  1.00  0.00           C  
ATOM   3386  CG  TYR A 232      66.021   2.522 -11.559  1.00  0.00           C  
ATOM   3387  CD1 TYR A 232      66.326   3.153 -10.358  1.00  0.00           C  
ATOM   3388  CD2 TYR A 232      65.932   1.139 -11.604  1.00  0.00           C  
ATOM   3389  CE1 TYR A 232      66.534   2.406  -9.215  1.00  0.00           C  
ATOM   3390  CE2 TYR A 232      66.140   0.391 -10.458  1.00  0.00           C  
ATOM   3391  CZ  TYR A 232      66.436   1.018  -9.267  1.00  0.00           C  
ATOM   3392  OH  TYR A 232      66.630   0.270  -8.122  1.00  0.00           O  
ATOM   3393  H   TYR A 232      67.539   5.516 -12.529  1.00  0.00           H  
ATOM   3394  HA  TYR A 232      67.526   2.863 -13.915  1.00  0.00           H  
ATOM   3395 1HB  TYR A 232      65.201   4.243 -12.518  1.00  0.00           H  
ATOM   3396 2HB  TYR A 232      65.083   2.768 -13.454  1.00  0.00           H  
ATOM   3397  HD1 TYR A 232      66.398   4.240 -10.313  1.00  0.00           H  
ATOM   3398  HD2 TYR A 232      65.690   0.640 -12.543  1.00  0.00           H  
ATOM   3399  HE1 TYR A 232      66.771   2.907  -8.276  1.00  0.00           H  
ATOM   3400  HE2 TYR A 232      66.063  -0.696 -10.495  1.00  0.00           H  
ATOM   3401  HH  TYR A 232      66.947   0.841  -7.417  1.00  0.00           H  
ATOM   3402  N   ALA A 233      66.320   3.601 -15.928  1.00  0.00           N  
ATOM   3403  CA  ALA A 233      65.733   3.987 -17.203  1.00  0.00           C  
ATOM   3404  C   ALA A 233      65.073   2.741 -17.792  1.00  0.00           C  
ATOM   3405  O   ALA A 233      65.568   2.190 -18.774  1.00  0.00           O  
ATOM   3406  CB  ALA A 233      66.784   4.559 -18.148  1.00  0.00           C  
ATOM   3407  H   ALA A 233      66.593   2.636 -15.800  1.00  0.00           H  
ATOM   3408  HA  ALA A 233      64.982   4.753 -17.031  1.00  0.00           H  
ATOM   3409 1HB  ALA A 233      66.321   4.841 -19.085  1.00  0.00           H  
ATOM   3410 2HB  ALA A 233      67.239   5.442 -17.693  1.00  0.00           H  
ATOM   3411 3HB  ALA A 233      67.553   3.815 -18.337  1.00  0.00           H  
ATOM   3412  N   PRO A 234      63.931   2.285 -17.239  1.00  0.00           N  
ATOM   3413  CA  PRO A 234      63.317   0.981 -17.483  1.00  0.00           C  
ATOM   3414  C   PRO A 234      62.560   0.878 -18.797  1.00  0.00           C  
ATOM   3415  O   PRO A 234      61.415   0.429 -18.853  1.00  0.00           O  
ATOM   3416  CB  PRO A 234      62.350   0.882 -16.303  1.00  0.00           C  
ATOM   3417  CG  PRO A 234      61.914   2.323 -16.072  1.00  0.00           C  
ATOM   3418  CD  PRO A 234      63.152   3.158 -16.338  1.00  0.00           C  
ATOM   3419  HA  PRO A 234      64.090   0.200 -17.423  1.00  0.00           H  
ATOM   3420 1HB  PRO A 234      61.514   0.217 -16.563  1.00  0.00           H  
ATOM   3421 2HB  PRO A 234      62.859   0.439 -15.434  1.00  0.00           H  
ATOM   3422 1HG  PRO A 234      61.087   2.580 -16.755  1.00  0.00           H  
ATOM   3423 2HG  PRO A 234      61.530   2.447 -15.049  1.00  0.00           H  
ATOM   3424 1HD  PRO A 234      62.853   4.084 -16.856  1.00  0.00           H  
ATOM   3425 2HD  PRO A 234      63.680   3.353 -15.400  1.00  0.00           H  
ATOM   3426  N   PHE A 235      63.234   1.197 -19.878  1.00  0.00           N  
ATOM   3427  CA  PHE A 235      62.631   1.155 -21.197  1.00  0.00           C  
ATOM   3428  C   PHE A 235      62.835  -0.215 -21.801  1.00  0.00           C  
ATOM   3429  O   PHE A 235      63.578  -0.403 -22.766  1.00  0.00           O  
ATOM   3430  CB  PHE A 235      63.218   2.277 -22.024  1.00  0.00           C  
ATOM   3431  CG  PHE A 235      62.817   3.588 -21.431  1.00  0.00           C  
ATOM   3432  CD1 PHE A 235      63.656   4.249 -20.565  1.00  0.00           C  
ATOM   3433  CD2 PHE A 235      61.593   4.150 -21.719  1.00  0.00           C  
ATOM   3434  CE1 PHE A 235      63.298   5.442 -19.989  1.00  0.00           C  
ATOM   3435  CE2 PHE A 235      61.224   5.351 -21.150  1.00  0.00           C  
ATOM   3436  CZ  PHE A 235      62.082   5.997 -20.281  1.00  0.00           C  
ATOM   3437  H   PHE A 235      64.196   1.506 -19.768  1.00  0.00           H  
ATOM   3438  HA  PHE A 235      61.559   1.328 -21.099  1.00  0.00           H  
ATOM   3439 1HB  PHE A 235      64.299   2.206 -22.024  1.00  0.00           H  
ATOM   3440 2HB  PHE A 235      62.865   2.229 -23.044  1.00  0.00           H  
ATOM   3441  HD1 PHE A 235      64.614   3.805 -20.336  1.00  0.00           H  
ATOM   3442  HD2 PHE A 235      60.914   3.634 -22.402  1.00  0.00           H  
ATOM   3443  HE1 PHE A 235      63.980   5.945 -19.303  1.00  0.00           H  
ATOM   3444  HE2 PHE A 235      60.254   5.789 -21.383  1.00  0.00           H  
ATOM   3445  HZ  PHE A 235      61.788   6.944 -19.831  1.00  0.00           H  
ATOM   3446  N   ILE A 236      62.175  -1.173 -21.179  1.00  0.00           N  
ATOM   3447  CA  ILE A 236      62.326  -2.575 -21.504  1.00  0.00           C  
ATOM   3448  C   ILE A 236      61.189  -3.112 -22.341  1.00  0.00           C  
ATOM   3449  O   ILE A 236      60.021  -3.055 -21.953  1.00  0.00           O  
ATOM   3450  CB  ILE A 236      62.440  -3.389 -20.212  1.00  0.00           C  
ATOM   3451  CG1 ILE A 236      63.675  -2.910 -19.435  1.00  0.00           C  
ATOM   3452  CG2 ILE A 236      62.525  -4.882 -20.534  1.00  0.00           C  
ATOM   3453  CD1 ILE A 236      63.746  -3.420 -18.029  1.00  0.00           C  
ATOM   3454  H   ILE A 236      61.581  -0.879 -20.402  1.00  0.00           H  
ATOM   3455  HA  ILE A 236      63.247  -2.697 -22.072  1.00  0.00           H  
ATOM   3456  HB  ILE A 236      61.568  -3.199 -19.587  1.00  0.00           H  
ATOM   3457 1HG1 ILE A 236      64.568  -3.235 -19.966  1.00  0.00           H  
ATOM   3458 2HG1 ILE A 236      63.671  -1.826 -19.401  1.00  0.00           H  
ATOM   3459 1HG2 ILE A 236      62.604  -5.449 -19.609  1.00  0.00           H  
ATOM   3460 2HG2 ILE A 236      61.630  -5.192 -21.073  1.00  0.00           H  
ATOM   3461 3HG2 ILE A 236      63.402  -5.071 -21.153  1.00  0.00           H  
ATOM   3462 1HD1 ILE A 236      64.645  -3.036 -17.549  1.00  0.00           H  
ATOM   3463 2HD1 ILE A 236      62.867  -3.080 -17.478  1.00  0.00           H  
ATOM   3464 3HD1 ILE A 236      63.774  -4.508 -18.036  1.00  0.00           H  
ATOM   3465  N   PHE A 237      61.545  -3.652 -23.494  1.00  0.00           N  
ATOM   3466  CA  PHE A 237      60.567  -4.200 -24.409  1.00  0.00           C  
ATOM   3467  C   PHE A 237      60.940  -5.647 -24.679  1.00  0.00           C  
ATOM   3468  O   PHE A 237      62.006  -5.921 -25.232  1.00  0.00           O  
ATOM   3469  CB  PHE A 237      60.557  -3.389 -25.702  1.00  0.00           C  
ATOM   3470  CG  PHE A 237      60.258  -1.925 -25.465  1.00  0.00           C  
ATOM   3471  CD1 PHE A 237      61.291  -1.045 -25.142  1.00  0.00           C  
ATOM   3472  CD2 PHE A 237      58.969  -1.428 -25.534  1.00  0.00           C  
ATOM   3473  CE1 PHE A 237      61.042   0.288 -24.906  1.00  0.00           C  
ATOM   3474  CE2 PHE A 237      58.718  -0.086 -25.293  1.00  0.00           C  
ATOM   3475  CZ  PHE A 237      59.760   0.771 -24.979  1.00  0.00           C  
ATOM   3476  H   PHE A 237      62.523  -3.667 -23.746  1.00  0.00           H  
ATOM   3477  HA  PHE A 237      59.578  -4.169 -23.951  1.00  0.00           H  
ATOM   3478 1HB  PHE A 237      61.524  -3.471 -26.194  1.00  0.00           H  
ATOM   3479 2HB  PHE A 237      59.803  -3.791 -26.379  1.00  0.00           H  
ATOM   3480  HD1 PHE A 237      62.315  -1.420 -25.076  1.00  0.00           H  
ATOM   3481  HD2 PHE A 237      58.148  -2.103 -25.778  1.00  0.00           H  
ATOM   3482  HE1 PHE A 237      61.866   0.953 -24.661  1.00  0.00           H  
ATOM   3483  HE2 PHE A 237      57.699   0.295 -25.350  1.00  0.00           H  
ATOM   3484  HZ  PHE A 237      59.562   1.825 -24.791  1.00  0.00           H  
ATOM   3485  N   SER A 238      60.092  -6.569 -24.241  1.00  0.00           N  
ATOM   3486  CA  SER A 238      60.381  -7.989 -24.376  1.00  0.00           C  
ATOM   3487  C   SER A 238      59.635  -8.609 -25.553  1.00  0.00           C  
ATOM   3488  O   SER A 238      59.032  -7.908 -26.363  1.00  0.00           O  
ATOM   3489  CB  SER A 238      60.053  -8.729 -23.081  1.00  0.00           C  
ATOM   3490  OG  SER A 238      60.536 -10.055 -23.135  1.00  0.00           O  
ATOM   3491  H   SER A 238      59.232  -6.279 -23.799  1.00  0.00           H  
ATOM   3492  HA  SER A 238      61.449  -8.106 -24.563  1.00  0.00           H  
ATOM   3493 1HB  SER A 238      60.502  -8.209 -22.235  1.00  0.00           H  
ATOM   3494 2HB  SER A 238      58.971  -8.737 -22.923  1.00  0.00           H  
ATOM   3495  HG  SER A 238      60.328 -10.477 -22.267  1.00  0.00           H  
ATOM   3496  N   ASN A 239      59.689  -9.935 -25.622  1.00  0.00           N  
ATOM   3497  CA  ASN A 239      59.092 -10.734 -26.684  1.00  0.00           C  
ATOM   3498  C   ASN A 239      57.762 -11.348 -26.250  1.00  0.00           C  
ATOM   3499  O   ASN A 239      57.249 -12.263 -26.897  1.00  0.00           O  
ATOM   3500  CB  ASN A 239      60.056 -11.818 -27.121  1.00  0.00           C  
ATOM   3501  CG  ASN A 239      61.284 -11.261 -27.802  1.00  0.00           C  
ATOM   3502  OD1 ASN A 239      61.198 -10.308 -28.584  1.00  0.00           O  
ATOM   3503  ND2 ASN A 239      62.425 -11.840 -27.518  1.00  0.00           N  
ATOM   3504  H   ASN A 239      60.188 -10.395 -24.875  1.00  0.00           H  
ATOM   3505  HA  ASN A 239      58.887 -10.082 -27.534  1.00  0.00           H  
ATOM   3506 1HB  ASN A 239      60.362 -12.402 -26.253  1.00  0.00           H  
ATOM   3507 2HB  ASN A 239      59.548 -12.494 -27.809  1.00  0.00           H  
ATOM   3508 1HD2 ASN A 239      63.272 -11.513 -27.942  1.00  0.00           H  
ATOM   3509 2HD2 ASN A 239      62.451 -12.609 -26.879  1.00  0.00           H  
ATOM   3510  N   SER A 240      57.219 -10.851 -25.143  1.00  0.00           N  
ATOM   3511  CA  SER A 240      55.966 -11.357 -24.615  1.00  0.00           C  
ATOM   3512  C   SER A 240      55.188 -10.320 -23.804  1.00  0.00           C  
ATOM   3513  O   SER A 240      55.766  -9.647 -22.942  1.00  0.00           O  
ATOM   3514  CB  SER A 240      56.235 -12.551 -23.714  1.00  0.00           C  
ATOM   3515  OG  SER A 240      55.055 -12.993 -23.089  1.00  0.00           O  
ATOM   3516  H   SER A 240      57.700 -10.100 -24.670  1.00  0.00           H  
ATOM   3517  HA  SER A 240      55.395 -11.687 -25.475  1.00  0.00           H  
ATOM   3518 1HB  SER A 240      56.650 -13.360 -24.315  1.00  0.00           H  
ATOM   3519 2HB  SER A 240      56.980 -12.289 -22.959  1.00  0.00           H  
ATOM   3520  HG  SER A 240      55.242 -13.893 -22.793  1.00  0.00           H  
ATOM   3521  N   PRO A 241      53.846 -10.281 -23.946  1.00  0.00           N  
ATOM   3522  CA  PRO A 241      52.927  -9.426 -23.231  1.00  0.00           C  
ATOM   3523  C   PRO A 241      52.840  -9.807 -21.768  1.00  0.00           C  
ATOM   3524  O   PRO A 241      52.268  -9.071 -20.968  1.00  0.00           O  
ATOM   3525  CB  PRO A 241      51.598  -9.649 -23.959  1.00  0.00           C  
ATOM   3526  CG  PRO A 241      51.706 -11.020 -24.547  1.00  0.00           C  
ATOM   3527  CD  PRO A 241      53.157 -11.176 -24.923  1.00  0.00           C  
ATOM   3528  HA  PRO A 241      53.267  -8.390 -23.332  1.00  0.00           H  
ATOM   3529 1HB  PRO A 241      50.765  -9.563 -23.245  1.00  0.00           H  
ATOM   3530 2HB  PRO A 241      51.450  -8.874 -24.722  1.00  0.00           H  
ATOM   3531 1HG  PRO A 241      51.380 -11.762 -23.813  1.00  0.00           H  
ATOM   3532 2HG  PRO A 241      51.034 -11.115 -25.410  1.00  0.00           H  
ATOM   3533 1HD  PRO A 241      53.412 -12.231 -24.777  1.00  0.00           H  
ATOM   3534 2HD  PRO A 241      53.322 -10.834 -25.958  1.00  0.00           H  
ATOM   3535  N   TYR A 242      53.398 -10.966 -21.403  1.00  0.00           N  
ATOM   3536  CA  TYR A 242      53.331 -11.375 -20.018  1.00  0.00           C  
ATOM   3537  C   TYR A 242      54.552 -10.877 -19.247  1.00  0.00           C  
ATOM   3538  O   TYR A 242      54.647 -11.067 -18.034  1.00  0.00           O  
ATOM   3539  CB  TYR A 242      53.203 -12.887 -19.950  1.00  0.00           C  
ATOM   3540  CG  TYR A 242      51.906 -13.359 -20.560  1.00  0.00           C  
ATOM   3541  CD1 TYR A 242      51.897 -13.872 -21.845  1.00  0.00           C  
ATOM   3542  CD2 TYR A 242      50.724 -13.258 -19.846  1.00  0.00           C  
ATOM   3543  CE1 TYR A 242      50.713 -14.287 -22.416  1.00  0.00           C  
ATOM   3544  CE2 TYR A 242      49.537 -13.674 -20.416  1.00  0.00           C  
ATOM   3545  CZ  TYR A 242      49.530 -14.187 -21.697  1.00  0.00           C  
ATOM   3546  OH  TYR A 242      48.347 -14.599 -22.267  1.00  0.00           O  
ATOM   3547  H   TYR A 242      53.875 -11.579 -22.066  1.00  0.00           H  
ATOM   3548  HA  TYR A 242      52.447 -10.930 -19.563  1.00  0.00           H  
ATOM   3549 1HB  TYR A 242      54.031 -13.349 -20.490  1.00  0.00           H  
ATOM   3550 2HB  TYR A 242      53.246 -13.220 -18.915  1.00  0.00           H  
ATOM   3551  HD1 TYR A 242      52.823 -13.945 -22.408  1.00  0.00           H  
ATOM   3552  HD2 TYR A 242      50.729 -12.849 -18.835  1.00  0.00           H  
ATOM   3553  HE1 TYR A 242      50.709 -14.689 -23.429  1.00  0.00           H  
ATOM   3554  HE2 TYR A 242      48.604 -13.595 -19.855  1.00  0.00           H  
ATOM   3555  HH  TYR A 242      47.628 -14.457 -21.647  1.00  0.00           H  
ATOM   3556  N   GLN A 243      55.487 -10.237 -19.958  1.00  0.00           N  
ATOM   3557  CA  GLN A 243      56.650  -9.634 -19.322  1.00  0.00           C  
ATOM   3558  C   GLN A 243      56.617  -8.127 -19.551  1.00  0.00           C  
ATOM   3559  O   GLN A 243      56.977  -7.340 -18.675  1.00  0.00           O  
ATOM   3560  CB  GLN A 243      57.962 -10.207 -19.857  1.00  0.00           C  
ATOM   3561  CG  GLN A 243      58.173 -11.679 -19.567  1.00  0.00           C  
ATOM   3562  CD  GLN A 243      59.532 -12.190 -20.053  1.00  0.00           C  
ATOM   3563  OE1 GLN A 243      60.152 -11.659 -20.991  1.00  0.00           O  
ATOM   3564  NE2 GLN A 243      60.009 -13.247 -19.404  1.00  0.00           N  
ATOM   3565  H   GLN A 243      55.376 -10.127 -20.961  1.00  0.00           H  
ATOM   3566  HA  GLN A 243      56.603  -9.811 -18.249  1.00  0.00           H  
ATOM   3567 1HB  GLN A 243      57.983 -10.080 -20.941  1.00  0.00           H  
ATOM   3568 2HB  GLN A 243      58.799  -9.646 -19.445  1.00  0.00           H  
ATOM   3569 1HG  GLN A 243      58.109 -11.838 -18.489  1.00  0.00           H  
ATOM   3570 2HG  GLN A 243      57.392 -12.248 -20.073  1.00  0.00           H  
ATOM   3571 1HE2 GLN A 243      60.893 -13.638 -19.667  1.00  0.00           H  
ATOM   3572 2HE2 GLN A 243      59.486 -13.653 -18.653  1.00  0.00           H  
ATOM   3573  N   ALA A 244      56.196  -7.727 -20.752  1.00  0.00           N  
ATOM   3574  CA  ALA A 244      56.151  -6.318 -21.111  1.00  0.00           C  
ATOM   3575  C   ALA A 244      55.168  -5.559 -20.212  1.00  0.00           C  
ATOM   3576  O   ALA A 244      54.074  -6.041 -19.916  1.00  0.00           O  
ATOM   3577  CB  ALA A 244      55.771  -6.184 -22.575  1.00  0.00           C  
ATOM   3578  H   ALA A 244      55.917  -8.415 -21.448  1.00  0.00           H  
ATOM   3579  HA  ALA A 244      57.142  -5.891 -20.957  1.00  0.00           H  
ATOM   3580 1HB  ALA A 244      55.755  -5.131 -22.852  1.00  0.00           H  
ATOM   3581 2HB  ALA A 244      56.501  -6.714 -23.189  1.00  0.00           H  
ATOM   3582 3HB  ALA A 244      54.796  -6.621 -22.731  1.00  0.00           H  
ATOM   3583  N   GLY A 245      55.509  -4.320 -19.852  1.00  0.00           N  
ATOM   3584  CA  GLY A 245      54.646  -3.487 -19.000  1.00  0.00           C  
ATOM   3585  C   GLY A 245      53.461  -2.885 -19.757  1.00  0.00           C  
ATOM   3586  O   GLY A 245      53.300  -1.667 -19.852  1.00  0.00           O  
ATOM   3587  H   GLY A 245      56.407  -3.957 -20.138  1.00  0.00           H  
ATOM   3588 1HA  GLY A 245      54.277  -4.091 -18.170  1.00  0.00           H  
ATOM   3589 2HA  GLY A 245      55.241  -2.688 -18.561  1.00  0.00           H  
ATOM   3590  N   LEU A 246      52.606  -3.746 -20.274  1.00  0.00           N  
ATOM   3591  CA  LEU A 246      51.500  -3.316 -21.118  1.00  0.00           C  
ATOM   3592  C   LEU A 246      50.271  -2.921 -20.320  1.00  0.00           C  
ATOM   3593  O   LEU A 246      49.254  -3.614 -20.329  1.00  0.00           O  
ATOM   3594  CB  LEU A 246      51.141  -4.430 -22.091  1.00  0.00           C  
ATOM   3595  CG  LEU A 246      52.280  -4.864 -22.972  1.00  0.00           C  
ATOM   3596  CD1 LEU A 246      51.818  -5.976 -23.857  1.00  0.00           C  
ATOM   3597  CD2 LEU A 246      52.803  -3.687 -23.765  1.00  0.00           C  
ATOM   3598  H   LEU A 246      52.788  -4.736 -20.113  1.00  0.00           H  
ATOM   3599  HA  LEU A 246      51.823  -2.447 -21.689  1.00  0.00           H  
ATOM   3600 1HB  LEU A 246      50.813  -5.300 -21.523  1.00  0.00           H  
ATOM   3601 2HB  LEU A 246      50.323  -4.096 -22.727  1.00  0.00           H  
ATOM   3602  HG  LEU A 246      53.066  -5.245 -22.347  1.00  0.00           H  
ATOM   3603 1HD1 LEU A 246      52.645  -6.319 -24.478  1.00  0.00           H  
ATOM   3604 2HD1 LEU A 246      51.463  -6.791 -23.230  1.00  0.00           H  
ATOM   3605 3HD1 LEU A 246      51.008  -5.626 -24.494  1.00  0.00           H  
ATOM   3606 1HD2 LEU A 246      53.639  -4.013 -24.386  1.00  0.00           H  
ATOM   3607 2HD2 LEU A 246      52.011  -3.292 -24.400  1.00  0.00           H  
ATOM   3608 3HD2 LEU A 246      53.142  -2.909 -23.080  1.00  0.00           H  
ATOM   3609  N   TYR A 247      50.380  -1.794 -19.635  1.00  0.00           N  
ATOM   3610  CA  TYR A 247      49.298  -1.295 -18.791  1.00  0.00           C  
ATOM   3611  C   TYR A 247      48.421  -0.337 -19.591  1.00  0.00           C  
ATOM   3612  O   TYR A 247      48.917   0.367 -20.472  1.00  0.00           O  
ATOM   3613  CB  TYR A 247      49.864  -0.606 -17.553  1.00  0.00           C  
ATOM   3614  CG  TYR A 247      50.577  -1.562 -16.625  1.00  0.00           C  
ATOM   3615  CD1 TYR A 247      51.939  -1.755 -16.759  1.00  0.00           C  
ATOM   3616  CD2 TYR A 247      49.871  -2.258 -15.659  1.00  0.00           C  
ATOM   3617  CE1 TYR A 247      52.600  -2.635 -15.932  1.00  0.00           C  
ATOM   3618  CE2 TYR A 247      50.532  -3.144 -14.827  1.00  0.00           C  
ATOM   3619  CZ  TYR A 247      51.893  -3.333 -14.963  1.00  0.00           C  
ATOM   3620  OH  TYR A 247      52.554  -4.215 -14.140  1.00  0.00           O  
ATOM   3621  H   TYR A 247      51.277  -1.309 -19.695  1.00  0.00           H  
ATOM   3622  HA  TYR A 247      48.678  -2.136 -18.477  1.00  0.00           H  
ATOM   3623 1HB  TYR A 247      50.571   0.169 -17.857  1.00  0.00           H  
ATOM   3624 2HB  TYR A 247      49.061  -0.123 -17.000  1.00  0.00           H  
ATOM   3625  HD1 TYR A 247      52.491  -1.207 -17.521  1.00  0.00           H  
ATOM   3626  HD2 TYR A 247      48.796  -2.110 -15.556  1.00  0.00           H  
ATOM   3627  HE1 TYR A 247      53.674  -2.782 -16.041  1.00  0.00           H  
ATOM   3628  HE2 TYR A 247      49.978  -3.695 -14.065  1.00  0.00           H  
ATOM   3629  HH  TYR A 247      51.926  -4.618 -13.535  1.00  0.00           H  
ATOM   3630  N   ASN A 248      47.124  -0.296 -19.288  1.00  0.00           N  
ATOM   3631  CA  ASN A 248      46.235   0.610 -20.008  1.00  0.00           C  
ATOM   3632  C   ASN A 248      45.173   1.285 -19.116  1.00  0.00           C  
ATOM   3633  O   ASN A 248      44.035   0.815 -19.033  1.00  0.00           O  
ATOM   3634  CB  ASN A 248      45.578  -0.134 -21.158  1.00  0.00           C  
ATOM   3635  CG  ASN A 248      44.733   0.755 -22.013  1.00  0.00           C  
ATOM   3636  OD1 ASN A 248      44.165   1.737 -21.531  1.00  0.00           O  
ATOM   3637  ND2 ASN A 248      44.643   0.449 -23.275  1.00  0.00           N  
ATOM   3638  H   ASN A 248      46.758  -0.903 -18.568  1.00  0.00           H  
ATOM   3639  HA  ASN A 248      46.848   1.374 -20.468  1.00  0.00           H  
ATOM   3640 1HB  ASN A 248      46.351  -0.586 -21.784  1.00  0.00           H  
ATOM   3641 2HB  ASN A 248      44.958  -0.945 -20.770  1.00  0.00           H  
ATOM   3642 1HD2 ASN A 248      44.085   1.014 -23.876  1.00  0.00           H  
ATOM   3643 2HD2 ASN A 248      45.148  -0.340 -23.655  1.00  0.00           H  
ATOM   3644  N   PRO A 249      45.483   2.437 -18.486  1.00  0.00           N  
ATOM   3645  CA  PRO A 249      44.633   3.161 -17.547  1.00  0.00           C  
ATOM   3646  C   PRO A 249      43.560   3.969 -18.273  1.00  0.00           C  
ATOM   3647  O   PRO A 249      43.552   5.194 -18.224  1.00  0.00           O  
ATOM   3648  CB  PRO A 249      45.642   4.069 -16.838  1.00  0.00           C  
ATOM   3649  CG  PRO A 249      46.684   4.361 -17.905  1.00  0.00           C  
ATOM   3650  CD  PRO A 249      46.794   3.083 -18.719  1.00  0.00           C  
ATOM   3651  HA  PRO A 249      44.178   2.447 -16.846  1.00  0.00           H  
ATOM   3652 1HB  PRO A 249      45.135   4.976 -16.480  1.00  0.00           H  
ATOM   3653 2HB  PRO A 249      46.053   3.561 -15.953  1.00  0.00           H  
ATOM   3654 1HG  PRO A 249      46.359   5.204 -18.529  1.00  0.00           H  
ATOM   3655 2HG  PRO A 249      47.640   4.654 -17.446  1.00  0.00           H  
ATOM   3656 1HD  PRO A 249      46.905   3.381 -19.772  1.00  0.00           H  
ATOM   3657 2HD  PRO A 249      47.623   2.449 -18.363  1.00  0.00           H  
ATOM   3658  N   MET A 250      42.661   3.259 -18.951  1.00  0.00           N  
ATOM   3659  CA  MET A 250      41.597   3.845 -19.774  1.00  0.00           C  
ATOM   3660  C   MET A 250      40.573   4.671 -18.989  1.00  0.00           C  
ATOM   3661  O   MET A 250      40.001   5.647 -19.487  1.00  0.00           O  
ATOM   3662  CB  MET A 250      40.822   2.737 -20.467  1.00  0.00           C  
ATOM   3663  CG  MET A 250      39.946   3.221 -21.590  1.00  0.00           C  
ATOM   3664  SD  MET A 250      40.934   3.845 -22.919  1.00  0.00           S  
ATOM   3665  CE  MET A 250      41.425   2.249 -23.531  1.00  0.00           C  
ATOM   3666  H   MET A 250      42.766   2.244 -18.932  1.00  0.00           H  
ATOM   3667  HA  MET A 250      42.061   4.497 -20.514  1.00  0.00           H  
ATOM   3668 1HB  MET A 250      41.522   2.003 -20.871  1.00  0.00           H  
ATOM   3669 2HB  MET A 250      40.186   2.215 -19.745  1.00  0.00           H  
ATOM   3670 1HG  MET A 250      39.323   2.426 -21.955  1.00  0.00           H  
ATOM   3671 2HG  MET A 250      39.301   4.018 -21.228  1.00  0.00           H  
ATOM   3672 1HE  MET A 250      42.097   2.375 -24.344  1.00  0.00           H  
ATOM   3673 2HE  MET A 250      41.915   1.692 -22.744  1.00  0.00           H  
ATOM   3674 3HE  MET A 250      40.548   1.704 -23.857  1.00  0.00           H  
ATOM   3675  N   GLN A 251      40.330   4.281 -17.748  1.00  0.00           N  
ATOM   3676  CA  GLN A 251      39.291   4.903 -16.931  1.00  0.00           C  
ATOM   3677  C   GLN A 251      39.729   6.241 -16.330  1.00  0.00           C  
ATOM   3678  O   GLN A 251      39.979   6.327 -15.126  1.00  0.00           O  
ATOM   3679  CB  GLN A 251      38.882   3.930 -15.820  1.00  0.00           C  
ATOM   3680  CG  GLN A 251      38.217   2.600 -16.276  1.00  0.00           C  
ATOM   3681  CD  GLN A 251      36.773   2.805 -16.786  1.00  0.00           C  
ATOM   3682  OE1 GLN A 251      35.950   3.304 -16.010  1.00  0.00           O  
ATOM   3683  NE2 GLN A 251      36.443   2.393 -18.025  1.00  0.00           N  
ATOM   3684  H   GLN A 251      40.859   3.507 -17.376  1.00  0.00           H  
ATOM   3685  HA  GLN A 251      38.428   5.085 -17.572  1.00  0.00           H  
ATOM   3686 1HB  GLN A 251      39.769   3.667 -15.243  1.00  0.00           H  
ATOM   3687 2HB  GLN A 251      38.207   4.410 -15.149  1.00  0.00           H  
ATOM   3688 1HG  GLN A 251      38.805   2.171 -17.092  1.00  0.00           H  
ATOM   3689 2HG  GLN A 251      38.188   1.908 -15.434  1.00  0.00           H  
ATOM   3690 1HE2 GLN A 251      35.506   2.502 -18.351  1.00  0.00           H  
ATOM   3691 2HE2 GLN A 251      37.113   1.932 -18.657  1.00  0.00           H  
ATOM   3692  N   VAL A 252      39.747   7.270 -17.192  1.00  0.00           N  
ATOM   3693  CA  VAL A 252      40.271   8.629 -16.951  1.00  0.00           C  
ATOM   3694  C   VAL A 252      39.299   9.806 -16.704  1.00  0.00           C  
ATOM   3695  O   VAL A 252      39.664  10.751 -16.029  1.00  0.00           O  
ATOM   3696  CB  VAL A 252      41.176   9.058 -18.121  1.00  0.00           C  
ATOM   3697  CG1 VAL A 252      41.638  10.520 -17.932  1.00  0.00           C  
ATOM   3698  CG2 VAL A 252      42.367   8.136 -18.199  1.00  0.00           C  
ATOM   3699  H   VAL A 252      39.497   7.017 -18.147  1.00  0.00           H  
ATOM   3700  HA  VAL A 252      40.913   8.548 -16.081  1.00  0.00           H  
ATOM   3701  HB  VAL A 252      40.608   9.000 -19.050  1.00  0.00           H  
ATOM   3702 1HG1 VAL A 252      42.264  10.804 -18.771  1.00  0.00           H  
ATOM   3703 2HG1 VAL A 252      40.770  11.180 -17.886  1.00  0.00           H  
ATOM   3704 3HG1 VAL A 252      42.207  10.609 -17.018  1.00  0.00           H  
ATOM   3705 1HG2 VAL A 252      43.003   8.423 -19.033  1.00  0.00           H  
ATOM   3706 2HG2 VAL A 252      42.936   8.187 -17.274  1.00  0.00           H  
ATOM   3707 3HG2 VAL A 252      42.016   7.125 -18.348  1.00  0.00           H  
ATOM   3708  N   ASN A 253      38.131   9.844 -17.337  1.00  0.00           N  
ATOM   3709  CA  ASN A 253      37.324  11.090 -17.403  1.00  0.00           C  
ATOM   3710  C   ASN A 253      37.231  12.004 -16.157  1.00  0.00           C  
ATOM   3711  O   ASN A 253      37.361  13.223 -16.309  1.00  0.00           O  
ATOM   3712  CB  ASN A 253      35.910  10.745 -17.809  1.00  0.00           C  
ATOM   3713  CG  ASN A 253      35.862  10.279 -19.188  1.00  0.00           C  
ATOM   3714  OD1 ASN A 253      36.799  10.540 -19.944  1.00  0.00           O  
ATOM   3715  ND2 ASN A 253      34.823   9.571 -19.541  1.00  0.00           N  
ATOM   3716  H   ASN A 253      37.822   9.028 -17.841  1.00  0.00           H  
ATOM   3717  HA  ASN A 253      37.758  11.705 -18.193  1.00  0.00           H  
ATOM   3718 1HB  ASN A 253      35.480  10.006 -17.154  1.00  0.00           H  
ATOM   3719 2HB  ASN A 253      35.290  11.638 -17.729  1.00  0.00           H  
ATOM   3720 1HD2 ASN A 253      34.755   9.212 -20.470  1.00  0.00           H  
ATOM   3721 2HD2 ASN A 253      34.095   9.391 -18.882  1.00  0.00           H  
ATOM   3722  N   GLY A 254      37.019  11.481 -14.945  1.00  0.00           N  
ATOM   3723  CA  GLY A 254      36.942  12.366 -13.783  1.00  0.00           C  
ATOM   3724  C   GLY A 254      35.885  11.956 -12.761  1.00  0.00           C  
ATOM   3725  O   GLY A 254      34.820  11.449 -13.106  1.00  0.00           O  
ATOM   3726  H   GLY A 254      36.896  10.488 -14.784  1.00  0.00           H  
ATOM   3727 1HA  GLY A 254      37.913  12.398 -13.300  1.00  0.00           H  
ATOM   3728 2HA  GLY A 254      36.735  13.381 -14.120  1.00  0.00           H  
ATOM   3729  N   ASN A 255      36.168  12.279 -11.498  1.00  0.00           N  
ATOM   3730  CA  ASN A 255      35.304  11.960 -10.372  1.00  0.00           C  
ATOM   3731  C   ASN A 255      35.356  13.090  -9.351  1.00  0.00           C  
ATOM   3732  O   ASN A 255      36.153  14.027  -9.498  1.00  0.00           O  
ATOM   3733  CB  ASN A 255      35.725  10.625  -9.744  1.00  0.00           C  
ATOM   3734  CG  ASN A 255      34.622   9.887  -8.982  1.00  0.00           C  
ATOM   3735  OD1 ASN A 255      33.625  10.483  -8.550  1.00  0.00           O  
ATOM   3736  ND2 ASN A 255      34.804   8.607  -8.795  1.00  0.00           N  
ATOM   3737  H   ASN A 255      37.046  12.738 -11.302  1.00  0.00           H  
ATOM   3738  HA  ASN A 255      34.273  11.877 -10.724  1.00  0.00           H  
ATOM   3739 1HB  ASN A 255      36.084   9.965 -10.534  1.00  0.00           H  
ATOM   3740 2HB  ASN A 255      36.556  10.801  -9.062  1.00  0.00           H  
ATOM   3741 1HD2 ASN A 255      34.123   8.071  -8.295  1.00  0.00           H  
ATOM   3742 2HD2 ASN A 255      35.629   8.159  -9.147  1.00  0.00           H  
ATOM   3743  N   LEU A 256      34.475  13.036  -8.365  1.00  0.00           N  
ATOM   3744  CA  LEU A 256      34.285  13.999  -7.252  1.00  0.00           C  
ATOM   3745  C   LEU A 256      33.713  15.360  -7.705  1.00  0.00           C  
ATOM   3746  O   LEU A 256      33.319  16.187  -6.857  1.00  0.00           O  
ATOM   3747  CB  LEU A 256      35.615  14.261  -6.538  1.00  0.00           C  
ATOM   3748  CG  LEU A 256      36.372  13.039  -6.010  1.00  0.00           C  
ATOM   3749  CD1 LEU A 256      37.655  13.525  -5.340  1.00  0.00           C  
ATOM   3750  CD2 LEU A 256      35.493  12.262  -5.056  1.00  0.00           C  
ATOM   3751  H   LEU A 256      33.874  12.215  -8.362  1.00  0.00           H  
ATOM   3752  HA  LEU A 256      33.593  13.553  -6.546  1.00  0.00           H  
ATOM   3753 1HB  LEU A 256      36.276  14.795  -7.201  1.00  0.00           H  
ATOM   3754 2HB  LEU A 256      35.416  14.909  -5.686  1.00  0.00           H  
ATOM   3755  HG  LEU A 256      36.658  12.396  -6.838  1.00  0.00           H  
ATOM   3756 1HD1 LEU A 256      38.215  12.664  -4.969  1.00  0.00           H  
ATOM   3757 2HD1 LEU A 256      38.264  14.069  -6.063  1.00  0.00           H  
ATOM   3758 3HD1 LEU A 256      37.406  14.179  -4.505  1.00  0.00           H  
ATOM   3759 1HD2 LEU A 256      36.036  11.392  -4.688  1.00  0.00           H  
ATOM   3760 2HD2 LEU A 256      35.208  12.895  -4.215  1.00  0.00           H  
ATOM   3761 3HD2 LEU A 256      34.594  11.932  -5.584  1.00  0.00           H  
ATOM   3762  N   GLY A 257      33.626  15.574  -9.000  1.00  0.00           N  
ATOM   3763  CA  GLY A 257      33.044  16.758  -9.597  1.00  0.00           C  
ATOM   3764  C   GLY A 257      33.645  18.054  -9.080  1.00  0.00           C  
ATOM   3765  O   GLY A 257      34.865  18.215  -8.935  1.00  0.00           O  
ATOM   3766  H   GLY A 257      33.994  14.864  -9.623  1.00  0.00           H  
ATOM   3767 1HA  GLY A 257      33.166  16.709 -10.677  1.00  0.00           H  
ATOM   3768 2HA  GLY A 257      31.971  16.756  -9.405  1.00  0.00           H  
ATOM   3769  N   SER A 258      32.737  18.952  -8.736  1.00  0.00           N  
ATOM   3770  CA  SER A 258      33.023  20.294  -8.255  1.00  0.00           C  
ATOM   3771  C   SER A 258      33.598  20.344  -6.844  1.00  0.00           C  
ATOM   3772  O   SER A 258      34.041  21.403  -6.392  1.00  0.00           O  
ATOM   3773  CB  SER A 258      31.764  21.124  -8.355  1.00  0.00           C  
ATOM   3774  OG  SER A 258      30.756  20.666  -7.502  1.00  0.00           O  
ATOM   3775  H   SER A 258      31.765  18.703  -8.852  1.00  0.00           H  
ATOM   3776  HA  SER A 258      33.761  20.734  -8.928  1.00  0.00           H  
ATOM   3777 1HB  SER A 258      31.986  22.139  -8.105  1.00  0.00           H  
ATOM   3778 2HB  SER A 258      31.401  21.119  -9.384  1.00  0.00           H  
ATOM   3779  HG  SER A 258      29.973  21.218  -7.724  1.00  0.00           H  
ATOM   3780  N   LEU A 259      33.576  19.217  -6.131  1.00  0.00           N  
ATOM   3781  CA  LEU A 259      34.103  19.188  -4.779  1.00  0.00           C  
ATOM   3782  C   LEU A 259      35.569  18.779  -4.729  1.00  0.00           C  
ATOM   3783  O   LEU A 259      36.168  18.778  -3.649  1.00  0.00           O  
ATOM   3784  CB  LEU A 259      33.276  18.247  -3.899  1.00  0.00           C  
ATOM   3785  CG  LEU A 259      31.807  18.667  -3.693  1.00  0.00           C  
ATOM   3786  CD1 LEU A 259      31.085  17.604  -2.872  1.00  0.00           C  
ATOM   3787  CD2 LEU A 259      31.768  20.035  -2.984  1.00  0.00           C  
ATOM   3788  H   LEU A 259      33.227  18.348  -6.539  1.00  0.00           H  
ATOM   3789  HA  LEU A 259      34.018  20.191  -4.360  1.00  0.00           H  
ATOM   3790 1HB  LEU A 259      33.279  17.256  -4.359  1.00  0.00           H  
ATOM   3791 2HB  LEU A 259      33.749  18.177  -2.920  1.00  0.00           H  
ATOM   3792  HG  LEU A 259      31.309  18.745  -4.661  1.00  0.00           H  
ATOM   3793 1HD1 LEU A 259      30.043  17.896  -2.730  1.00  0.00           H  
ATOM   3794 2HD1 LEU A 259      31.125  16.648  -3.397  1.00  0.00           H  
ATOM   3795 3HD1 LEU A 259      31.568  17.505  -1.899  1.00  0.00           H  
ATOM   3796 1HD2 LEU A 259      30.733  20.344  -2.836  1.00  0.00           H  
ATOM   3797 2HD2 LEU A 259      32.263  19.966  -2.011  1.00  0.00           H  
ATOM   3798 3HD2 LEU A 259      32.282  20.784  -3.591  1.00  0.00           H  
ATOM   3799  N   SER A 260      36.175  18.453  -5.880  1.00  0.00           N  
ATOM   3800  CA  SER A 260      37.572  18.030  -5.834  1.00  0.00           C  
ATOM   3801  C   SER A 260      38.515  19.121  -5.307  1.00  0.00           C  
ATOM   3802  O   SER A 260      39.507  18.818  -4.636  1.00  0.00           O  
ATOM   3803  CB  SER A 260      38.018  17.586  -7.213  1.00  0.00           C  
ATOM   3804  OG  SER A 260      37.972  18.643  -8.131  1.00  0.00           O  
ATOM   3805  H   SER A 260      35.672  18.466  -6.773  1.00  0.00           H  
ATOM   3806  HA  SER A 260      37.637  17.171  -5.165  1.00  0.00           H  
ATOM   3807 1HB  SER A 260      39.033  17.199  -7.151  1.00  0.00           H  
ATOM   3808 2HB  SER A 260      37.382  16.779  -7.563  1.00  0.00           H  
ATOM   3809  HG  SER A 260      37.043  18.679  -8.437  1.00  0.00           H  
ATOM   3810  N   SER A 261      38.181  20.394  -5.537  1.00  0.00           N  
ATOM   3811  CA  SER A 261      39.033  21.463  -5.032  1.00  0.00           C  
ATOM   3812  C   SER A 261      38.929  21.539  -3.520  1.00  0.00           C  
ATOM   3813  O   SER A 261      39.936  21.682  -2.825  1.00  0.00           O  
ATOM   3814  CB  SER A 261      38.664  22.800  -5.644  1.00  0.00           C  
ATOM   3815  OG  SER A 261      38.945  22.833  -7.020  1.00  0.00           O  
ATOM   3816  H   SER A 261      37.358  20.600  -6.084  1.00  0.00           H  
ATOM   3817  HA  SER A 261      40.068  21.235  -5.293  1.00  0.00           H  
ATOM   3818 1HB  SER A 261      37.603  22.984  -5.484  1.00  0.00           H  
ATOM   3819 2HB  SER A 261      39.214  23.593  -5.137  1.00  0.00           H  
ATOM   3820  HG  SER A 261      38.424  22.131  -7.416  1.00  0.00           H  
ATOM   3821  N   GLU A 262      37.711  21.407  -2.998  1.00  0.00           N  
ATOM   3822  CA  GLU A 262      37.536  21.485  -1.562  1.00  0.00           C  
ATOM   3823  C   GLU A 262      38.244  20.315  -0.907  1.00  0.00           C  
ATOM   3824  O   GLU A 262      38.862  20.489   0.138  1.00  0.00           O  
ATOM   3825  CB  GLU A 262      36.056  21.528  -1.176  1.00  0.00           C  
ATOM   3826  CG  GLU A 262      35.347  22.836  -1.591  1.00  0.00           C  
ATOM   3827  CD  GLU A 262      33.898  22.928  -1.171  1.00  0.00           C  
ATOM   3828  OE1 GLU A 262      33.395  21.985  -0.606  1.00  0.00           O  
ATOM   3829  OE2 GLU A 262      33.285  23.955  -1.440  1.00  0.00           O  
ATOM   3830  H   GLU A 262      36.916  21.252  -3.600  1.00  0.00           H  
ATOM   3831  HA  GLU A 262      38.002  22.403  -1.203  1.00  0.00           H  
ATOM   3832 1HB  GLU A 262      35.534  20.693  -1.651  1.00  0.00           H  
ATOM   3833 2HB  GLU A 262      35.955  21.405  -0.098  1.00  0.00           H  
ATOM   3834 1HG  GLU A 262      35.885  23.680  -1.156  1.00  0.00           H  
ATOM   3835 2HG  GLU A 262      35.402  22.927  -2.676  1.00  0.00           H  
ATOM   3836  N   ALA A 263      38.199  19.135  -1.551  1.00  0.00           N  
ATOM   3837  CA  ALA A 263      38.861  17.948  -1.018  1.00  0.00           C  
ATOM   3838  C   ALA A 263      40.359  18.202  -0.869  1.00  0.00           C  
ATOM   3839  O   ALA A 263      40.977  17.790   0.113  1.00  0.00           O  
ATOM   3840  CB  ALA A 263      38.615  16.762  -1.937  1.00  0.00           C  
ATOM   3841  H   ALA A 263      37.656  19.058  -2.409  1.00  0.00           H  
ATOM   3842  HA  ALA A 263      38.451  17.742  -0.029  1.00  0.00           H  
ATOM   3843 1HB  ALA A 263      39.096  15.877  -1.527  1.00  0.00           H  
ATOM   3844 2HB  ALA A 263      37.543  16.590  -2.027  1.00  0.00           H  
ATOM   3845 3HB  ALA A 263      39.028  16.977  -2.917  1.00  0.00           H  
ATOM   3846  N   TYR A 264      40.939  18.901  -1.846  1.00  0.00           N  
ATOM   3847  CA  TYR A 264      42.337  19.299  -1.788  1.00  0.00           C  
ATOM   3848  C   TYR A 264      42.602  20.204  -0.583  1.00  0.00           C  
ATOM   3849  O   TYR A 264      43.557  19.999   0.170  1.00  0.00           O  
ATOM   3850  CB  TYR A 264      42.760  19.995  -3.087  1.00  0.00           C  
ATOM   3851  CG  TYR A 264      44.157  20.563  -3.058  1.00  0.00           C  
ATOM   3852  CD1 TYR A 264      45.264  19.743  -3.229  1.00  0.00           C  
ATOM   3853  CD2 TYR A 264      44.326  21.923  -2.862  1.00  0.00           C  
ATOM   3854  CE1 TYR A 264      46.535  20.291  -3.199  1.00  0.00           C  
ATOM   3855  CE2 TYR A 264      45.589  22.471  -2.832  1.00  0.00           C  
ATOM   3856  CZ  TYR A 264      46.692  21.662  -2.998  1.00  0.00           C  
ATOM   3857  OH  TYR A 264      47.955  22.210  -2.968  1.00  0.00           O  
ATOM   3858  H   TYR A 264      40.386  19.162  -2.664  1.00  0.00           H  
ATOM   3859  HA  TYR A 264      42.943  18.403  -1.667  1.00  0.00           H  
ATOM   3860 1HB  TYR A 264      42.692  19.289  -3.914  1.00  0.00           H  
ATOM   3861 2HB  TYR A 264      42.087  20.802  -3.307  1.00  0.00           H  
ATOM   3862  HD1 TYR A 264      45.135  18.672  -3.385  1.00  0.00           H  
ATOM   3863  HD2 TYR A 264      43.454  22.556  -2.733  1.00  0.00           H  
ATOM   3864  HE1 TYR A 264      47.408  19.651  -3.331  1.00  0.00           H  
ATOM   3865  HE2 TYR A 264      45.716  23.541  -2.676  1.00  0.00           H  
ATOM   3866  HH  TYR A 264      48.605  21.518  -3.111  1.00  0.00           H  
ATOM   3867  N   TYR A 265      41.770  21.235  -0.431  1.00  0.00           N  
ATOM   3868  CA  TYR A 265      41.967  22.241   0.609  1.00  0.00           C  
ATOM   3869  C   TYR A 265      41.597  21.843   2.049  1.00  0.00           C  
ATOM   3870  O   TYR A 265      42.198  22.363   2.993  1.00  0.00           O  
ATOM   3871  CB  TYR A 265      41.211  23.518   0.246  1.00  0.00           C  
ATOM   3872  CG  TYR A 265      41.830  24.276  -0.911  1.00  0.00           C  
ATOM   3873  CD1 TYR A 265      41.144  24.406  -2.107  1.00  0.00           C  
ATOM   3874  CD2 TYR A 265      43.101  24.822  -0.779  1.00  0.00           C  
ATOM   3875  CE1 TYR A 265      41.719  25.078  -3.167  1.00  0.00           C  
ATOM   3876  CE2 TYR A 265      43.678  25.497  -1.839  1.00  0.00           C  
ATOM   3877  CZ  TYR A 265      42.991  25.625  -3.030  1.00  0.00           C  
ATOM   3878  OH  TYR A 265      43.564  26.295  -4.088  1.00  0.00           O  
ATOM   3879  H   TYR A 265      40.993  21.333  -1.088  1.00  0.00           H  
ATOM   3880  HA  TYR A 265      43.029  22.483   0.616  1.00  0.00           H  
ATOM   3881 1HB  TYR A 265      40.186  23.255  -0.028  1.00  0.00           H  
ATOM   3882 2HB  TYR A 265      41.162  24.178   1.111  1.00  0.00           H  
ATOM   3883  HD1 TYR A 265      40.151  23.980  -2.210  1.00  0.00           H  
ATOM   3884  HD2 TYR A 265      43.645  24.715   0.160  1.00  0.00           H  
ATOM   3885  HE1 TYR A 265      41.175  25.178  -4.105  1.00  0.00           H  
ATOM   3886  HE2 TYR A 265      44.677  25.925  -1.736  1.00  0.00           H  
ATOM   3887  HH  TYR A 265      44.426  26.629  -3.825  1.00  0.00           H  
ATOM   3888  N   HIS A 266      40.627  20.948   2.248  1.00  0.00           N  
ATOM   3889  CA  HIS A 266      40.228  20.633   3.620  1.00  0.00           C  
ATOM   3890  C   HIS A 266      39.557  19.246   3.714  1.00  0.00           C  
ATOM   3891  O   HIS A 266      38.734  18.906   2.867  1.00  0.00           O  
ATOM   3892  CB  HIS A 266      39.221  21.698   4.079  1.00  0.00           C  
ATOM   3893  CG  HIS A 266      38.955  21.810   5.554  1.00  0.00           C  
ATOM   3894  ND1 HIS A 266      38.196  20.902   6.268  1.00  0.00           N  
ATOM   3895  CD2 HIS A 266      39.346  22.752   6.438  1.00  0.00           C  
ATOM   3896  CE1 HIS A 266      38.144  21.277   7.528  1.00  0.00           C  
ATOM   3897  NE2 HIS A 266      38.832  22.404   7.659  1.00  0.00           N  
ATOM   3898  H   HIS A 266      40.140  20.539   1.450  1.00  0.00           H  
ATOM   3899  HA  HIS A 266      41.108  20.676   4.246  1.00  0.00           H  
ATOM   3900 1HB  HIS A 266      39.570  22.668   3.744  1.00  0.00           H  
ATOM   3901 2HB  HIS A 266      38.272  21.510   3.585  1.00  0.00           H  
ATOM   3902  HD1 HIS A 266      37.782  20.031   5.935  1.00  0.00           H  
ATOM   3903  HD2 HIS A 266      39.947  23.656   6.334  1.00  0.00           H  
ATOM   3904  HE1 HIS A 266      37.592  20.684   8.253  1.00  0.00           H  
ATOM   3905  N   PRO A 267      39.845  18.440   4.754  1.00  0.00           N  
ATOM   3906  CA  PRO A 267      39.249  17.143   5.007  1.00  0.00           C  
ATOM   3907  C   PRO A 267      37.808  17.212   5.471  1.00  0.00           C  
ATOM   3908  O   PRO A 267      37.324  18.248   5.937  1.00  0.00           O  
ATOM   3909  CB  PRO A 267      40.151  16.557   6.100  1.00  0.00           C  
ATOM   3910  CG  PRO A 267      40.700  17.754   6.826  1.00  0.00           C  
ATOM   3911  CD  PRO A 267      40.891  18.809   5.749  1.00  0.00           C  
ATOM   3912  HA  PRO A 267      39.320  16.538   4.089  1.00  0.00           H  
ATOM   3913 1HB  PRO A 267      39.548  15.906   6.761  1.00  0.00           H  
ATOM   3914 2HB  PRO A 267      40.929  15.923   5.652  1.00  0.00           H  
ATOM   3915 1HG  PRO A 267      39.997  18.076   7.612  1.00  0.00           H  
ATOM   3916 2HG  PRO A 267      41.642  17.493   7.332  1.00  0.00           H  
ATOM   3917 1HD  PRO A 267      40.716  19.783   6.208  1.00  0.00           H  
ATOM   3918 2HD  PRO A 267      41.892  18.727   5.306  1.00  0.00           H  
ATOM   3919  N   VAL A 268      37.128  16.086   5.347  1.00  0.00           N  
ATOM   3920  CA  VAL A 268      35.785  15.927   5.872  1.00  0.00           C  
ATOM   3921  C   VAL A 268      35.875  14.992   7.061  1.00  0.00           C  
ATOM   3922  O   VAL A 268      36.575  13.982   7.009  1.00  0.00           O  
ATOM   3923  CB  VAL A 268      34.825  15.392   4.806  1.00  0.00           C  
ATOM   3924  CG1 VAL A 268      33.440  15.179   5.415  1.00  0.00           C  
ATOM   3925  CG2 VAL A 268      34.761  16.381   3.657  1.00  0.00           C  
ATOM   3926  H   VAL A 268      37.571  15.289   4.911  1.00  0.00           H  
ATOM   3927  HA  VAL A 268      35.415  16.895   6.214  1.00  0.00           H  
ATOM   3928  HB  VAL A 268      35.183  14.442   4.442  1.00  0.00           H  
ATOM   3929 1HG1 VAL A 268      32.763  14.798   4.655  1.00  0.00           H  
ATOM   3930 2HG1 VAL A 268      33.504  14.460   6.232  1.00  0.00           H  
ATOM   3931 3HG1 VAL A 268      33.058  16.123   5.795  1.00  0.00           H  
ATOM   3932 1HG2 VAL A 268      34.083  16.007   2.891  1.00  0.00           H  
ATOM   3933 2HG2 VAL A 268      34.400  17.345   4.023  1.00  0.00           H  
ATOM   3934 3HG2 VAL A 268      35.756  16.510   3.228  1.00  0.00           H  
ATOM   3935  N   ILE A 269      35.246  15.384   8.157  1.00  0.00           N  
ATOM   3936  CA  ILE A 269      35.315  14.625   9.391  1.00  0.00           C  
ATOM   3937  C   ILE A 269      34.042  13.841   9.681  1.00  0.00           C  
ATOM   3938  O   ILE A 269      32.941  14.389   9.623  1.00  0.00           O  
ATOM   3939  CB  ILE A 269      35.613  15.580  10.561  1.00  0.00           C  
ATOM   3940  CG1 ILE A 269      36.915  16.390  10.250  1.00  0.00           C  
ATOM   3941  CG2 ILE A 269      35.732  14.812  11.879  1.00  0.00           C  
ATOM   3942  CD1 ILE A 269      38.145  15.534  10.008  1.00  0.00           C  
ATOM   3943  H   ILE A 269      34.697  16.231   8.127  1.00  0.00           H  
ATOM   3944  HA  ILE A 269      36.135  13.912   9.312  1.00  0.00           H  
ATOM   3945  HB  ILE A 269      34.800  16.300  10.648  1.00  0.00           H  
ATOM   3946 1HG1 ILE A 269      36.746  17.003   9.362  1.00  0.00           H  
ATOM   3947 2HG1 ILE A 269      37.125  17.052  11.092  1.00  0.00           H  
ATOM   3948 1HG2 ILE A 269      35.933  15.513  12.690  1.00  0.00           H  
ATOM   3949 2HG2 ILE A 269      34.803  14.282  12.086  1.00  0.00           H  
ATOM   3950 3HG2 ILE A 269      36.549  14.095  11.812  1.00  0.00           H  
ATOM   3951 1HD1 ILE A 269      39.001  16.179   9.800  1.00  0.00           H  
ATOM   3952 2HD1 ILE A 269      38.350  14.933  10.892  1.00  0.00           H  
ATOM   3953 3HD1 ILE A 269      37.977  14.878   9.156  1.00  0.00           H  
ATOM   3954  N   TRP A 270      34.205  12.559  10.004  1.00  0.00           N  
ATOM   3955  CA  TRP A 270      33.077  11.709  10.347  1.00  0.00           C  
ATOM   3956  C   TRP A 270      33.270  11.142  11.754  1.00  0.00           C  
ATOM   3957  O   TRP A 270      34.383  11.160  12.282  1.00  0.00           O  
ATOM   3958  CB  TRP A 270      32.845  10.580   9.350  1.00  0.00           C  
ATOM   3959  CG  TRP A 270      32.495  11.034   7.951  1.00  0.00           C  
ATOM   3960  CD1 TRP A 270      31.244  11.254   7.463  1.00  0.00           C  
ATOM   3961  CD2 TRP A 270      33.397  11.250   6.838  1.00  0.00           C  
ATOM   3962  NE1 TRP A 270      31.304  11.599   6.135  1.00  0.00           N  
ATOM   3963  CE2 TRP A 270      32.610  11.593   5.735  1.00  0.00           C  
ATOM   3964  CE3 TRP A 270      34.778  11.167   6.687  1.00  0.00           C  
ATOM   3965  CZ2 TRP A 270      33.164  11.850   4.492  1.00  0.00           C  
ATOM   3966  CZ3 TRP A 270      35.329  11.426   5.444  1.00  0.00           C  
ATOM   3967  CH2 TRP A 270      34.544  11.756   4.375  1.00  0.00           C  
ATOM   3968  H   TRP A 270      35.139  12.171  10.015  1.00  0.00           H  
ATOM   3969  HA  TRP A 270      32.190  12.324  10.338  1.00  0.00           H  
ATOM   3970 1HB  TRP A 270      33.733   9.953   9.298  1.00  0.00           H  
ATOM   3971 2HB  TRP A 270      32.025   9.953   9.710  1.00  0.00           H  
ATOM   3972  HD1 TRP A 270      30.331  11.168   8.042  1.00  0.00           H  
ATOM   3973  HE1 TRP A 270      30.517  11.812   5.542  1.00  0.00           H  
ATOM   3974  HE3 TRP A 270      35.414  10.905   7.530  1.00  0.00           H  
ATOM   3975  HZ2 TRP A 270      32.553  12.117   3.630  1.00  0.00           H  
ATOM   3976  HZ3 TRP A 270      36.411  11.361   5.341  1.00  0.00           H  
ATOM   3977  HH2 TRP A 270      35.015  11.950   3.411  1.00  0.00           H  
ATOM   3978  N   GLY A 271      32.184  10.695  12.381  1.00  0.00           N  
ATOM   3979  CA  GLY A 271      32.208  10.179  13.736  1.00  0.00           C  
ATOM   3980  C   GLY A 271      30.830  10.349  14.373  1.00  0.00           C  
ATOM   3981  O   GLY A 271      30.007  11.133  13.912  1.00  0.00           O  
ATOM   3982  H   GLY A 271      31.284  10.653  11.906  1.00  0.00           H  
ATOM   3983 1HA  GLY A 271      32.489   9.127  13.726  1.00  0.00           H  
ATOM   3984 2HA  GLY A 271      32.952  10.716  14.323  1.00  0.00           H  
ATOM   3985  N   ARG A 272      30.608   9.649  15.468  1.00  0.00           N  
ATOM   3986  CA  ARG A 272      29.334   9.682  16.174  1.00  0.00           C  
ATOM   3987  C   ARG A 272      29.136  11.011  16.920  1.00  0.00           C  
ATOM   3988  O   ARG A 272      30.121  11.717  17.140  1.00  0.00           O  
ATOM   3989  CB  ARG A 272      29.273   8.476  17.104  1.00  0.00           C  
ATOM   3990  CG  ARG A 272      29.174   7.158  16.361  1.00  0.00           C  
ATOM   3991  CD  ARG A 272      29.072   5.986  17.265  1.00  0.00           C  
ATOM   3992  NE  ARG A 272      28.989   4.741  16.504  1.00  0.00           N  
ATOM   3993  CZ  ARG A 272      28.921   3.505  17.038  1.00  0.00           C  
ATOM   3994  NH1 ARG A 272      28.923   3.343  18.343  1.00  0.00           N  
ATOM   3995  NH2 ARG A 272      28.850   2.453  16.241  1.00  0.00           N  
ATOM   3996  H   ARG A 272      31.339   9.044  15.809  1.00  0.00           H  
ATOM   3997  HA  ARG A 272      28.559   9.580  15.417  1.00  0.00           H  
ATOM   3998 1HB  ARG A 272      30.185   8.444  17.692  1.00  0.00           H  
ATOM   3999 2HB  ARG A 272      28.460   8.529  17.792  1.00  0.00           H  
ATOM   4000 1HG  ARG A 272      28.288   7.171  15.725  1.00  0.00           H  
ATOM   4001 2HG  ARG A 272      30.060   7.036  15.739  1.00  0.00           H  
ATOM   4002 1HD  ARG A 272      29.951   5.939  17.908  1.00  0.00           H  
ATOM   4003 2HD  ARG A 272      28.175   6.072  17.877  1.00  0.00           H  
ATOM   4004  HE  ARG A 272      28.984   4.814  15.495  1.00  0.00           H  
ATOM   4005 1HH1 ARG A 272      28.977   4.146  18.953  1.00  0.00           H  
ATOM   4006 2HH1 ARG A 272      28.870   2.414  18.735  1.00  0.00           H  
ATOM   4007 1HH2 ARG A 272      28.848   2.579  15.238  1.00  0.00           H  
ATOM   4008 2HH2 ARG A 272      28.797   1.526  16.633  1.00  0.00           H  
ATOM   4009  N   ALA A 273      27.886  11.380  17.300  1.00  0.00           N  
ATOM   4010  CA  ALA A 273      26.642  10.586  17.223  1.00  0.00           C  
ATOM   4011  C   ALA A 273      25.462  11.310  16.586  1.00  0.00           C  
ATOM   4012  O   ALA A 273      25.383  12.534  16.521  1.00  0.00           O  
ATOM   4013  CB  ALA A 273      26.214  10.183  18.625  1.00  0.00           C  
ATOM   4014  H   ALA A 273      27.806  12.287  17.743  1.00  0.00           H  
ATOM   4015  HA  ALA A 273      26.820   9.698  16.636  1.00  0.00           H  
ATOM   4016 1HB  ALA A 273      25.308   9.577  18.565  1.00  0.00           H  
ATOM   4017 2HB  ALA A 273      26.991   9.618  19.121  1.00  0.00           H  
ATOM   4018 3HB  ALA A 273      26.005  11.084  19.204  1.00  0.00           H  
ATOM   4019  N   LEU A 274      24.506  10.520  16.130  1.00  0.00           N  
ATOM   4020  CA  LEU A 274      23.264  11.053  15.598  1.00  0.00           C  
ATOM   4021  C   LEU A 274      22.510  11.755  16.731  1.00  0.00           C  
ATOM   4022  O   LEU A 274      22.527  11.269  17.863  1.00  0.00           O  
ATOM   4023  CB  LEU A 274      22.448   9.891  15.057  1.00  0.00           C  
ATOM   4024  CG  LEU A 274      23.062   9.150  13.862  1.00  0.00           C  
ATOM   4025  CD1 LEU A 274      22.258   7.887  13.572  1.00  0.00           C  
ATOM   4026  CD2 LEU A 274      23.065  10.066  12.655  1.00  0.00           C  
ATOM   4027  H   LEU A 274      24.623   9.518  16.174  1.00  0.00           H  
ATOM   4028  HA  LEU A 274      23.483  11.769  14.807  1.00  0.00           H  
ATOM   4029 1HB  LEU A 274      22.270   9.173  15.855  1.00  0.00           H  
ATOM   4030 2HB  LEU A 274      21.515  10.289  14.747  1.00  0.00           H  
ATOM   4031  HG  LEU A 274      24.083   8.857  14.096  1.00  0.00           H  
ATOM   4032 1HD1 LEU A 274      22.701   7.364  12.726  1.00  0.00           H  
ATOM   4033 2HD1 LEU A 274      22.273   7.240  14.447  1.00  0.00           H  
ATOM   4034 3HD1 LEU A 274      21.242   8.136  13.338  1.00  0.00           H  
ATOM   4035 1HD2 LEU A 274      23.500   9.541  11.811  1.00  0.00           H  
ATOM   4036 2HD2 LEU A 274      22.053  10.350  12.414  1.00  0.00           H  
ATOM   4037 3HD2 LEU A 274      23.653  10.959  12.867  1.00  0.00           H  
ATOM   4038  N   ILE A 275      21.848  12.878  16.448  1.00  0.00           N  
ATOM   4039  CA  ILE A 275      21.121  13.579  17.511  1.00  0.00           C  
ATOM   4040  C   ILE A 275      19.604  13.365  17.427  1.00  0.00           C  
ATOM   4041  O   ILE A 275      18.964  13.793  16.459  1.00  0.00           O  
ATOM   4042  CB  ILE A 275      21.426  15.079  17.460  1.00  0.00           C  
ATOM   4043  CG1 ILE A 275      22.926  15.338  17.598  1.00  0.00           C  
ATOM   4044  CG2 ILE A 275      20.758  15.710  18.578  1.00  0.00           C  
ATOM   4045  CD1 ILE A 275      23.303  16.788  17.340  1.00  0.00           C  
ATOM   4046  H   ILE A 275      21.863  13.249  15.511  1.00  0.00           H  
ATOM   4047  HA  ILE A 275      21.461  13.197  18.472  1.00  0.00           H  
ATOM   4048  HB  ILE A 275      21.078  15.512  16.524  1.00  0.00           H  
ATOM   4049 1HG1 ILE A 275      23.242  15.071  18.605  1.00  0.00           H  
ATOM   4050 2HG1 ILE A 275      23.469  14.711  16.888  1.00  0.00           H  
ATOM   4051 1HG2 ILE A 275      20.972  16.761  18.582  1.00  0.00           H  
ATOM   4052 2HG2 ILE A 275      19.679  15.553  18.506  1.00  0.00           H  
ATOM   4053 3HG2 ILE A 275      21.133  15.264  19.495  1.00  0.00           H  
ATOM   4054 1HD1 ILE A 275      24.381  16.908  17.455  1.00  0.00           H  
ATOM   4055 2HD1 ILE A 275      23.014  17.068  16.325  1.00  0.00           H  
ATOM   4056 3HD1 ILE A 275      22.792  17.434  18.052  1.00  0.00           H  
ATOM   4057  N   ASN A 276      19.051  12.700  18.453  1.00  0.00           N  
ATOM   4058  CA  ASN A 276      17.639  12.283  18.494  1.00  0.00           C  
ATOM   4059  C   ASN A 276      16.622  13.224  19.127  1.00  0.00           C  
ATOM   4060  O   ASN A 276      16.973  14.283  19.657  1.00  0.00           O  
ATOM   4061  CB  ASN A 276      17.563  10.952  19.216  1.00  0.00           C  
ATOM   4062  CG  ASN A 276      17.967  11.074  20.676  1.00  0.00           C  
ATOM   4063  OD1 ASN A 276      17.996  12.171  21.255  1.00  0.00           O  
ATOM   4064  ND2 ASN A 276      18.287   9.960  21.281  1.00  0.00           N  
ATOM   4065  H   ASN A 276      19.655  12.419  19.212  1.00  0.00           H  
ATOM   4066  HA  ASN A 276      17.311  12.170  17.470  1.00  0.00           H  
ATOM   4067 1HB  ASN A 276      16.561  10.534  19.144  1.00  0.00           H  
ATOM   4068 2HB  ASN A 276      18.238  10.243  18.731  1.00  0.00           H  
ATOM   4069 1HD2 ASN A 276      18.562   9.974  22.242  1.00  0.00           H  
ATOM   4070 2HD2 ASN A 276      18.257   9.096  20.781  1.00  0.00           H  
ATOM   4071  N   THR A 277      15.345  12.772  19.123  1.00  0.00           N  
ATOM   4072  CA  THR A 277      14.244  13.528  19.706  1.00  0.00           C  
ATOM   4073  C   THR A 277      12.989  12.666  20.022  1.00  0.00           C  
ATOM   4074  O   THR A 277      12.676  11.738  19.276  1.00  0.00           O  
ATOM   4075  CB  THR A 277      13.882  14.647  18.757  1.00  0.00           C  
ATOM   4076  OG1 THR A 277      12.906  15.453  19.348  1.00  0.00           O  
ATOM   4077  CG2 THR A 277      13.371  14.054  17.439  1.00  0.00           C  
ATOM   4078  H   THR A 277      15.142  11.885  18.686  1.00  0.00           H  
ATOM   4079  HA  THR A 277      14.586  13.983  20.613  1.00  0.00           H  
ATOM   4080  HB  THR A 277      14.761  15.261  18.559  1.00  0.00           H  
ATOM   4081  HG1 THR A 277      12.248  14.882  19.783  1.00  0.00           H  
ATOM   4082 1HG2 THR A 277      13.114  14.857  16.754  1.00  0.00           H  
ATOM   4083 2HG2 THR A 277      14.153  13.438  16.993  1.00  0.00           H  
ATOM   4084 3HG2 THR A 277      12.489  13.441  17.631  1.00  0.00           H  
ATOM   4085  N   THR A 278      12.267  13.017  21.109  1.00  0.00           N  
ATOM   4086  CA  THR A 278      10.980  12.403  21.543  1.00  0.00           C  
ATOM   4087  C   THR A 278      10.047  13.556  21.926  1.00  0.00           C  
ATOM   4088  O   THR A 278      10.427  14.690  21.694  1.00  0.00           O  
ATOM   4089  CB  THR A 278      11.118  11.490  22.773  1.00  0.00           C  
ATOM   4090  OG1 THR A 278      11.340  12.288  23.903  1.00  0.00           O  
ATOM   4091  CG2 THR A 278      12.311  10.550  22.618  1.00  0.00           C  
ATOM   4092  H   THR A 278      12.631  13.774  21.671  1.00  0.00           H  
ATOM   4093  HA  THR A 278      10.533  11.848  20.715  1.00  0.00           H  
ATOM   4094  HB  THR A 278      10.205  10.915  22.907  1.00  0.00           H  
ATOM   4095  HG1 THR A 278      10.591  12.896  24.004  1.00  0.00           H  
ATOM   4096 1HG2 THR A 278      12.396   9.925  23.505  1.00  0.00           H  
ATOM   4097 2HG2 THR A 278      12.173   9.914  21.739  1.00  0.00           H  
ATOM   4098 3HG2 THR A 278      13.228  11.129  22.502  1.00  0.00           H  
ATOM   4099  N   LEU A 279       8.826  13.310  22.421  1.00  0.00           N  
ATOM   4100  CA  LEU A 279       7.984  14.446  22.852  1.00  0.00           C  
ATOM   4101  C   LEU A 279       6.858  14.100  23.842  1.00  0.00           C  
ATOM   4102  O   LEU A 279       6.485  12.937  23.994  1.00  0.00           O  
ATOM   4103  CB  LEU A 279       7.360  15.122  21.646  1.00  0.00           C  
ATOM   4104  CG  LEU A 279       6.297  14.372  20.961  1.00  0.00           C  
ATOM   4105  CD1 LEU A 279       5.641  15.296  20.004  1.00  0.00           C  
ATOM   4106  CD2 LEU A 279       6.896  13.144  20.289  1.00  0.00           C  
ATOM   4107  H   LEU A 279       8.502  12.361  22.546  1.00  0.00           H  
ATOM   4108  HA  LEU A 279       8.635  15.170  23.340  1.00  0.00           H  
ATOM   4109 1HB  LEU A 279       6.952  16.088  21.942  1.00  0.00           H  
ATOM   4110 2HB  LEU A 279       8.122  15.292  20.918  1.00  0.00           H  
ATOM   4111  HG  LEU A 279       5.534  14.043  21.670  1.00  0.00           H  
ATOM   4112 1HD1 LEU A 279       4.880  14.759  19.483  1.00  0.00           H  
ATOM   4113 2HD1 LEU A 279       5.209  16.141  20.536  1.00  0.00           H  
ATOM   4114 3HD1 LEU A 279       6.334  15.675  19.299  1.00  0.00           H  
ATOM   4115 1HD2 LEU A 279       6.117  12.629  19.794  1.00  0.00           H  
ATOM   4116 2HD2 LEU A 279       7.645  13.407  19.581  1.00  0.00           H  
ATOM   4117 3HD2 LEU A 279       7.335  12.504  21.045  1.00  0.00           H  
ATOM   4118  N   ILE A 280       6.338  15.132  24.536  1.00  0.00           N  
ATOM   4119  CA  ILE A 280       5.169  14.979  25.413  1.00  0.00           C  
ATOM   4120  C   ILE A 280       4.527  16.372  25.626  1.00  0.00           C  
ATOM   4121  O   ILE A 280       5.182  17.385  25.396  1.00  0.00           O  
ATOM   4122  CB  ILE A 280       5.550  14.333  26.754  1.00  0.00           C  
ATOM   4123  CG1 ILE A 280       4.387  13.716  27.435  1.00  0.00           C  
ATOM   4124  CG2 ILE A 280       6.026  15.363  27.682  1.00  0.00           C  
ATOM   4125  CD1 ILE A 280       3.833  12.536  26.711  1.00  0.00           C  
ATOM   4126  H   ILE A 280       6.726  16.057  24.397  1.00  0.00           H  
ATOM   4127  HA  ILE A 280       4.441  14.339  24.917  1.00  0.00           H  
ATOM   4128  HB  ILE A 280       6.304  13.573  26.604  1.00  0.00           H  
ATOM   4129 1HG1 ILE A 280       4.732  13.388  28.385  1.00  0.00           H  
ATOM   4130 2HG1 ILE A 280       3.614  14.437  27.595  1.00  0.00           H  
ATOM   4131 1HG2 ILE A 280       6.270  14.897  28.622  1.00  0.00           H  
ATOM   4132 2HG2 ILE A 280       6.879  15.840  27.278  1.00  0.00           H  
ATOM   4133 3HG2 ILE A 280       5.250  16.097  27.843  1.00  0.00           H  
ATOM   4134 1HD1 ILE A 280       3.008  12.114  27.281  1.00  0.00           H  
ATOM   4135 2HD1 ILE A 280       3.482  12.849  25.733  1.00  0.00           H  
ATOM   4136 3HD1 ILE A 280       4.616  11.787  26.593  1.00  0.00           H  
ATOM   4137  N   ASP A 281       3.251  16.410  26.047  1.00  0.00           N  
ATOM   4138  CA  ASP A 281       2.532  17.658  26.336  1.00  0.00           C  
ATOM   4139  C   ASP A 281       1.616  17.503  27.566  1.00  0.00           C  
ATOM   4140  O   ASP A 281       1.562  16.433  28.171  1.00  0.00           O  
ATOM   4141  CB  ASP A 281       1.732  18.033  25.056  1.00  0.00           C  
ATOM   4142  CG  ASP A 281       1.309  19.496  24.879  1.00  0.00           C  
ATOM   4143  OD1 ASP A 281       0.718  20.047  25.784  1.00  0.00           O  
ATOM   4144  OD2 ASP A 281       1.577  20.048  23.842  1.00  0.00           O  
ATOM   4145  H   ASP A 281       2.772  15.535  26.196  1.00  0.00           H  
ATOM   4146  HA  ASP A 281       3.259  18.447  26.544  1.00  0.00           H  
ATOM   4147 1HB  ASP A 281       2.329  17.756  24.189  1.00  0.00           H  
ATOM   4148 2HB  ASP A 281       0.829  17.424  25.020  1.00  0.00           H  
ATOM   4149  N   THR A 282       0.896  18.586  27.927  1.00  0.00           N  
ATOM   4150  CA  THR A 282      -0.045  18.602  29.058  1.00  0.00           C  
ATOM   4151  C   THR A 282      -1.453  18.905  28.602  1.00  0.00           C  
ATOM   4152  O   THR A 282      -2.412  18.796  29.368  1.00  0.00           O  
ATOM   4153  CB  THR A 282       0.378  19.526  30.213  1.00  0.00           C  
ATOM   4154  OG1 THR A 282       0.539  20.894  29.795  1.00  0.00           O  
ATOM   4155  CG2 THR A 282       1.596  19.056  30.743  1.00  0.00           C  
ATOM   4156  H   THR A 282       0.983  19.418  27.357  1.00  0.00           H  
ATOM   4157  HA  THR A 282      -0.067  17.598  29.484  1.00  0.00           H  
ATOM   4158  HB  THR A 282      -0.379  19.489  30.991  1.00  0.00           H  
ATOM   4159  HG1 THR A 282      -0.301  21.235  29.452  1.00  0.00           H  
ATOM   4160 1HG2 THR A 282       1.871  19.681  31.576  1.00  0.00           H  
ATOM   4161 2HG2 THR A 282       1.470  18.025  31.079  1.00  0.00           H  
ATOM   4162 3HG2 THR A 282       2.355  19.093  29.969  1.00  0.00           H  
ATOM   4163  N   TYR A 283      -1.585  19.196  27.315  1.00  0.00           N  
ATOM   4164  CA  TYR A 283      -2.893  19.387  26.698  1.00  0.00           C  
ATOM   4165  C   TYR A 283      -3.283  18.053  26.056  1.00  0.00           C  
ATOM   4166  O   TYR A 283      -4.306  17.909  25.390  1.00  0.00           O  
ATOM   4167  CB  TYR A 283      -2.876  20.566  25.717  1.00  0.00           C  
ATOM   4168  CG  TYR A 283      -2.836  21.936  26.426  1.00  0.00           C  
ATOM   4169  CD1 TYR A 283      -1.650  22.642  26.584  1.00  0.00           C  
ATOM   4170  CD2 TYR A 283      -4.024  22.477  26.912  1.00  0.00           C  
ATOM   4171  CE1 TYR A 283      -1.661  23.877  27.236  1.00  0.00           C  
ATOM   4172  CE2 TYR A 283      -4.032  23.700  27.546  1.00  0.00           C  
ATOM   4173  CZ  TYR A 283      -2.867  24.402  27.712  1.00  0.00           C  
ATOM   4174  OH  TYR A 283      -2.912  25.623  28.360  1.00  0.00           O  
ATOM   4175  H   TYR A 283      -0.742  19.319  26.743  1.00  0.00           H  
ATOM   4176  HA  TYR A 283      -3.625  19.608  27.474  1.00  0.00           H  
ATOM   4177 1HB  TYR A 283      -1.992  20.488  25.073  1.00  0.00           H  
ATOM   4178 2HB  TYR A 283      -3.759  20.533  25.079  1.00  0.00           H  
ATOM   4179  HD1 TYR A 283      -0.715  22.225  26.203  1.00  0.00           H  
ATOM   4180  HD2 TYR A 283      -4.960  21.931  26.787  1.00  0.00           H  
ATOM   4181  HE1 TYR A 283      -0.734  24.429  27.367  1.00  0.00           H  
ATOM   4182  HE2 TYR A 283      -4.968  24.116  27.919  1.00  0.00           H  
ATOM   4183  HH  TYR A 283      -2.021  26.018  28.408  1.00  0.00           H  
ATOM   4184  N   ALA A 284      -2.463  17.039  26.344  1.00  0.00           N  
ATOM   4185  CA  ALA A 284      -2.625  15.669  25.872  1.00  0.00           C  
ATOM   4186  C   ALA A 284      -3.669  14.916  26.699  1.00  0.00           C  
ATOM   4187  O   ALA A 284      -3.353  13.997  27.457  1.00  0.00           O  
ATOM   4188  CB  ALA A 284      -1.293  14.943  25.931  1.00  0.00           C  
ATOM   4189  H   ALA A 284      -1.663  17.245  26.919  1.00  0.00           H  
ATOM   4190  HA  ALA A 284      -2.975  15.696  24.837  1.00  0.00           H  
ATOM   4191 1HB  ALA A 284      -1.433  13.943  25.572  1.00  0.00           H  
ATOM   4192 2HB  ALA A 284      -0.573  15.459  25.308  1.00  0.00           H  
ATOM   4193 3HB  ALA A 284      -0.929  14.913  26.957  1.00  0.00           H  
ATOM   4194  N   SER A 285      -4.910  15.338  26.520  1.00  0.00           N  
ATOM   4195  CA  SER A 285      -6.110  14.810  27.163  1.00  0.00           C  
ATOM   4196  C   SER A 285      -6.622  13.694  26.274  1.00  0.00           C  
ATOM   4197  O   SER A 285      -5.816  12.997  25.657  1.00  0.00           O  
ATOM   4198  CB  SER A 285      -7.147  15.913  27.306  1.00  0.00           C  
ATOM   4199  OG  SER A 285      -8.292  15.433  27.941  1.00  0.00           O  
ATOM   4200  H   SER A 285      -5.005  16.137  25.888  1.00  0.00           H  
ATOM   4201  HA  SER A 285      -5.855  14.402  28.141  1.00  0.00           H  
ATOM   4202 1HB  SER A 285      -6.727  16.741  27.873  1.00  0.00           H  
ATOM   4203 2HB  SER A 285      -7.402  16.288  26.312  1.00  0.00           H  
ATOM   4204  HG  SER A 285      -8.023  15.234  28.846  1.00  0.00           H  
ATOM   4205  N   GLY A 286      -7.942  13.505  26.166  1.00  0.00           N  
ATOM   4206  CA  GLY A 286      -8.506  12.458  25.287  1.00  0.00           C  
ATOM   4207  C   GLY A 286      -8.412  12.872  23.797  1.00  0.00           C  
ATOM   4208  O   GLY A 286      -9.402  12.911  23.064  1.00  0.00           O  
ATOM   4209  H   GLY A 286      -8.547  14.098  26.722  1.00  0.00           H  
ATOM   4210 1HA  GLY A 286      -7.973  11.520  25.448  1.00  0.00           H  
ATOM   4211 2HA  GLY A 286      -9.542  12.283  25.553  1.00  0.00           H  
ATOM   4212  N   SER A 287      -7.188  13.225  23.415  1.00  0.00           N  
ATOM   4213  CA  SER A 287      -6.709  13.691  22.143  1.00  0.00           C  
ATOM   4214  C   SER A 287      -5.284  13.178  22.026  1.00  0.00           C  
ATOM   4215  O   SER A 287      -4.587  13.463  21.050  1.00  0.00           O  
ATOM   4216  CB  SER A 287      -6.727  15.202  22.105  1.00  0.00           C  
ATOM   4217  OG  SER A 287      -5.882  15.721  23.090  1.00  0.00           O  
ATOM   4218  H   SER A 287      -6.470  13.116  24.107  1.00  0.00           H  
ATOM   4219  HA  SER A 287      -7.321  13.265  21.354  1.00  0.00           H  
ATOM   4220 1HB  SER A 287      -6.398  15.553  21.133  1.00  0.00           H  
ATOM   4221 2HB  SER A 287      -7.737  15.552  22.261  1.00  0.00           H  
ATOM   4222  HG  SER A 287      -5.085  15.167  23.067  1.00  0.00           H  
ATOM   4223  N   VAL A 288      -4.947  12.350  23.036  1.00  0.00           N  
ATOM   4224  CA  VAL A 288      -3.689  11.674  23.409  1.00  0.00           C  
ATOM   4225  C   VAL A 288      -2.400  12.475  23.163  1.00  0.00           C  
ATOM   4226  O   VAL A 288      -2.441  13.583  22.637  1.00  0.00           O  
ATOM   4227  CB  VAL A 288      -3.628  10.319  22.600  1.00  0.00           C  
ATOM   4228  CG1 VAL A 288      -4.826   9.480  22.976  1.00  0.00           C  
ATOM   4229  CG2 VAL A 288      -3.554  10.545  21.090  1.00  0.00           C  
ATOM   4230  H   VAL A 288      -5.673  12.234  23.739  1.00  0.00           H  
ATOM   4231  HA  VAL A 288      -3.757  11.449  24.477  1.00  0.00           H  
ATOM   4232  HB  VAL A 288      -2.764   9.771  22.853  1.00  0.00           H  
ATOM   4233 1HG1 VAL A 288      -4.781   8.526  22.448  1.00  0.00           H  
ATOM   4234 2HG1 VAL A 288      -4.817   9.303  24.051  1.00  0.00           H  
ATOM   4235 3HG1 VAL A 288      -5.739  10.006  22.701  1.00  0.00           H  
ATOM   4236 1HG2 VAL A 288      -3.488   9.583  20.584  1.00  0.00           H  
ATOM   4237 2HG2 VAL A 288      -4.410  11.050  20.717  1.00  0.00           H  
ATOM   4238 3HG2 VAL A 288      -2.661  11.127  20.855  1.00  0.00           H  
ATOM   4239  N   PRO A 289      -1.233  11.992  23.644  1.00  0.00           N  
ATOM   4240  CA  PRO A 289       0.073  12.552  23.365  1.00  0.00           C  
ATOM   4241  C   PRO A 289       0.459  12.405  21.919  1.00  0.00           C  
ATOM   4242  O   PRO A 289       0.129  11.420  21.260  1.00  0.00           O  
ATOM   4243  CB  PRO A 289       0.995  11.766  24.305  1.00  0.00           C  
ATOM   4244  CG  PRO A 289       0.232  10.510  24.652  1.00  0.00           C  
ATOM   4245  CD  PRO A 289      -1.199  10.971  24.736  1.00  0.00           C  
ATOM   4246  HA  PRO A 289       0.068  13.620  23.635  1.00  0.00           H  
ATOM   4247 1HB  PRO A 289       1.962  11.570  23.807  1.00  0.00           H  
ATOM   4248 2HB  PRO A 289       1.204  12.376  25.190  1.00  0.00           H  
ATOM   4249 1HG  PRO A 289       0.385   9.747  23.871  1.00  0.00           H  
ATOM   4250 2HG  PRO A 289       0.597  10.079  25.595  1.00  0.00           H  
ATOM   4251 1HD  PRO A 289      -1.842  10.131  24.638  1.00  0.00           H  
ATOM   4252 2HD  PRO A 289      -1.370  11.474  25.698  1.00  0.00           H  
ATOM   4253  N   PHE A 290       1.206  13.378  21.454  1.00  0.00           N  
ATOM   4254  CA  PHE A 290       1.660  13.435  20.083  1.00  0.00           C  
ATOM   4255  C   PHE A 290       2.819  12.449  19.898  1.00  0.00           C  
ATOM   4256  O   PHE A 290       3.648  12.338  20.800  1.00  0.00           O  
ATOM   4257  CB  PHE A 290       2.156  14.844  19.847  1.00  0.00           C  
ATOM   4258  CG  PHE A 290       1.155  15.862  20.139  1.00  0.00           C  
ATOM   4259  CD1 PHE A 290       1.482  16.855  21.065  1.00  0.00           C  
ATOM   4260  CD2 PHE A 290      -0.104  15.842  19.615  1.00  0.00           C  
ATOM   4261  CE1 PHE A 290       0.574  17.818  21.414  1.00  0.00           C  
ATOM   4262  CE2 PHE A 290      -1.020  16.807  19.978  1.00  0.00           C  
ATOM   4263  CZ  PHE A 290      -0.679  17.799  20.870  1.00  0.00           C  
ATOM   4264  H   PHE A 290       1.445  14.141  22.068  1.00  0.00           H  
ATOM   4265  HA  PHE A 290       0.839  13.179  19.410  1.00  0.00           H  
ATOM   4266 1HB  PHE A 290       2.974  15.025  20.511  1.00  0.00           H  
ATOM   4267 2HB  PHE A 290       2.495  14.966  18.820  1.00  0.00           H  
ATOM   4268  HD1 PHE A 290       2.485  16.870  21.506  1.00  0.00           H  
ATOM   4269  HD2 PHE A 290      -0.388  15.058  18.912  1.00  0.00           H  
ATOM   4270  HE1 PHE A 290       0.852  18.594  22.126  1.00  0.00           H  
ATOM   4271  HE2 PHE A 290      -2.013  16.778  19.559  1.00  0.00           H  
ATOM   4272  HZ  PHE A 290      -1.403  18.561  21.150  1.00  0.00           H  
ATOM   4273  N   THR A 291       2.898  11.756  18.757  1.00  0.00           N  
ATOM   4274  CA  THR A 291       4.045  10.872  18.498  1.00  0.00           C  
ATOM   4275  C   THR A 291       4.710  11.123  17.144  1.00  0.00           C  
ATOM   4276  O   THR A 291       4.040  11.108  16.118  1.00  0.00           O  
ATOM   4277  CB  THR A 291       3.647   9.385  18.566  1.00  0.00           C  
ATOM   4278  OG1 THR A 291       3.133   9.072  19.872  1.00  0.00           O  
ATOM   4279  CG2 THR A 291       4.853   8.498  18.254  1.00  0.00           C  
ATOM   4280  H   THR A 291       2.173  11.854  18.054  1.00  0.00           H  
ATOM   4281  HA  THR A 291       4.784  11.031  19.273  1.00  0.00           H  
ATOM   4282  HB  THR A 291       2.886   9.182  17.843  1.00  0.00           H  
ATOM   4283  HG1 THR A 291       2.295   9.531  20.014  1.00  0.00           H  
ATOM   4284 1HG2 THR A 291       4.553   7.454  18.297  1.00  0.00           H  
ATOM   4285 2HG2 THR A 291       5.228   8.721  17.255  1.00  0.00           H  
ATOM   4286 3HG2 THR A 291       5.643   8.679  18.983  1.00  0.00           H  
ATOM   4287  N   PHE A 292       6.029  11.330  17.147  1.00  0.00           N  
ATOM   4288  CA  PHE A 292       6.790  11.509  15.911  1.00  0.00           C  
ATOM   4289  C   PHE A 292       8.129  10.795  15.960  1.00  0.00           C  
ATOM   4290  O   PHE A 292       8.721  10.686  17.037  1.00  0.00           O  
ATOM   4291  CB  PHE A 292       7.118  12.963  15.635  1.00  0.00           C  
ATOM   4292  CG  PHE A 292       5.985  13.866  15.495  1.00  0.00           C  
ATOM   4293  CD1 PHE A 292       5.578  14.575  16.569  1.00  0.00           C  
ATOM   4294  CD2 PHE A 292       5.321  14.012  14.303  1.00  0.00           C  
ATOM   4295  CE1 PHE A 292       4.532  15.443  16.494  1.00  0.00           C  
ATOM   4296  CE2 PHE A 292       4.268  14.878  14.207  1.00  0.00           C  
ATOM   4297  CZ  PHE A 292       3.872  15.601  15.309  1.00  0.00           C  
ATOM   4298  H   PHE A 292       6.517  11.342  18.032  1.00  0.00           H  
ATOM   4299  HA  PHE A 292       6.211  11.101  15.081  1.00  0.00           H  
ATOM   4300 1HB  PHE A 292       7.707  13.318  16.441  1.00  0.00           H  
ATOM   4301 2HB  PHE A 292       7.726  13.031  14.740  1.00  0.00           H  
ATOM   4302  HD1 PHE A 292       6.114  14.438  17.487  1.00  0.00           H  
ATOM   4303  HD2 PHE A 292       5.640  13.440  13.432  1.00  0.00           H  
ATOM   4304  HE1 PHE A 292       4.233  16.010  17.371  1.00  0.00           H  
ATOM   4305  HE2 PHE A 292       3.746  14.993  13.262  1.00  0.00           H  
ATOM   4306  HZ  PHE A 292       3.041  16.289  15.237  1.00  0.00           H  
ATOM   4307  N   GLN A 293       8.631  10.388  14.786  1.00  0.00           N  
ATOM   4308  CA  GLN A 293      10.013   9.907  14.625  1.00  0.00           C  
ATOM   4309  C   GLN A 293      10.610  10.404  13.293  1.00  0.00           C  
ATOM   4310  O   GLN A 293       9.928  10.463  12.261  1.00  0.00           O  
ATOM   4311  CB  GLN A 293      10.124   8.377  14.715  1.00  0.00           C  
ATOM   4312  CG  GLN A 293       9.838   7.745  16.065  1.00  0.00           C  
ATOM   4313  CD  GLN A 293      10.981   7.983  17.054  1.00  0.00           C  
ATOM   4314  OE1 GLN A 293      11.926   7.194  17.142  1.00  0.00           O  
ATOM   4315  NE2 GLN A 293      10.902   9.086  17.776  1.00  0.00           N  
ATOM   4316  H   GLN A 293       8.046  10.459  13.964  1.00  0.00           H  
ATOM   4317  HA  GLN A 293      10.619  10.329  15.432  1.00  0.00           H  
ATOM   4318 1HB  GLN A 293       9.453   7.920  13.992  1.00  0.00           H  
ATOM   4319 2HB  GLN A 293      11.138   8.090  14.467  1.00  0.00           H  
ATOM   4320 1HG  GLN A 293       8.924   8.140  16.485  1.00  0.00           H  
ATOM   4321 2HG  GLN A 293       9.740   6.668  15.926  1.00  0.00           H  
ATOM   4322 1HE2 GLN A 293      11.624   9.325  18.436  1.00  0.00           H  
ATOM   4323 2HE2 GLN A 293      10.115   9.713  17.631  1.00  0.00           H  
ATOM   4324  N   LEU A 294      11.891  10.758  13.353  1.00  0.00           N  
ATOM   4325  CA  LEU A 294      12.695  11.286  12.240  1.00  0.00           C  
ATOM   4326  C   LEU A 294      13.955  10.449  11.962  1.00  0.00           C  
ATOM   4327  O   LEU A 294      14.414   9.750  12.850  1.00  0.00           O  
ATOM   4328  CB  LEU A 294      13.145  12.701  12.609  1.00  0.00           C  
ATOM   4329  CG  LEU A 294      12.079  13.747  12.959  1.00  0.00           C  
ATOM   4330  CD1 LEU A 294      12.800  14.973  13.449  1.00  0.00           C  
ATOM   4331  CD2 LEU A 294      11.231  14.066  11.722  1.00  0.00           C  
ATOM   4332  H   LEU A 294      12.346  10.667  14.250  1.00  0.00           H  
ATOM   4333  HA  LEU A 294      12.084  11.303  11.340  1.00  0.00           H  
ATOM   4334 1HB  LEU A 294      13.801  12.634  13.471  1.00  0.00           H  
ATOM   4335 2HB  LEU A 294      13.725  13.098  11.786  1.00  0.00           H  
ATOM   4336  HG  LEU A 294      11.443  13.385  13.765  1.00  0.00           H  
ATOM   4337 1HD1 LEU A 294      12.114  15.761  13.714  1.00  0.00           H  
ATOM   4338 2HD1 LEU A 294      13.412  14.722  14.315  1.00  0.00           H  
ATOM   4339 3HD1 LEU A 294      13.407  15.305  12.672  1.00  0.00           H  
ATOM   4340 1HD2 LEU A 294      10.495  14.826  11.954  1.00  0.00           H  
ATOM   4341 2HD2 LEU A 294      11.875  14.433  10.916  1.00  0.00           H  
ATOM   4342 3HD2 LEU A 294      10.733  13.174  11.408  1.00  0.00           H  
ATOM   4343  N   ASN A 295      14.558  10.557  10.769  1.00  0.00           N  
ATOM   4344  CA  ASN A 295      15.873   9.913  10.511  1.00  0.00           C  
ATOM   4345  C   ASN A 295      16.638  10.652   9.396  1.00  0.00           C  
ATOM   4346  O   ASN A 295      16.017  11.266   8.517  1.00  0.00           O  
ATOM   4347  CB  ASN A 295      15.748   8.423  10.222  1.00  0.00           C  
ATOM   4348  CG  ASN A 295      17.071   7.644  10.364  1.00  0.00           C  
ATOM   4349  OD1 ASN A 295      18.134   8.201  10.678  1.00  0.00           O  
ATOM   4350  ND2 ASN A 295      17.007   6.352  10.134  1.00  0.00           N  
ATOM   4351  H   ASN A 295      14.134  11.132  10.061  1.00  0.00           H  
ATOM   4352  HA  ASN A 295      16.467   9.995  11.416  1.00  0.00           H  
ATOM   4353 1HB  ASN A 295      15.043   7.991  10.914  1.00  0.00           H  
ATOM   4354 2HB  ASN A 295      15.371   8.274   9.223  1.00  0.00           H  
ATOM   4355 1HD2 ASN A 295      17.832   5.791  10.206  1.00  0.00           H  
ATOM   4356 2HD2 ASN A 295      16.139   5.928   9.887  1.00  0.00           H  
ATOM   4357  N   TYR A 296      17.983  10.547   9.425  1.00  0.00           N  
ATOM   4358  CA  TYR A 296      18.866  11.283   8.504  1.00  0.00           C  
ATOM   4359  C   TYR A 296      20.073  10.484   7.967  1.00  0.00           C  
ATOM   4360  O   TYR A 296      20.381   9.387   8.428  1.00  0.00           O  
ATOM   4361  CB  TYR A 296      19.319  12.571   9.226  1.00  0.00           C  
ATOM   4362  CG  TYR A 296      20.229  13.531   8.479  1.00  0.00           C  
ATOM   4363  CD1 TYR A 296      19.788  14.106   7.335  1.00  0.00           C  
ATOM   4364  CD2 TYR A 296      21.465  13.877   8.978  1.00  0.00           C  
ATOM   4365  CE1 TYR A 296      20.548  15.004   6.642  1.00  0.00           C  
ATOM   4366  CE2 TYR A 296      22.236  14.799   8.281  1.00  0.00           C  
ATOM   4367  CZ  TYR A 296      21.778  15.353   7.118  1.00  0.00           C  
ATOM   4368  OH  TYR A 296      22.539  16.269   6.425  1.00  0.00           O  
ATOM   4369  H   TYR A 296      18.380   9.937  10.131  1.00  0.00           H  
ATOM   4370  HA  TYR A 296      18.271  11.572   7.636  1.00  0.00           H  
ATOM   4371 1HB  TYR A 296      18.448  13.127   9.562  1.00  0.00           H  
ATOM   4372 2HB  TYR A 296      19.841  12.275  10.092  1.00  0.00           H  
ATOM   4373  HD1 TYR A 296      18.842  13.824   6.976  1.00  0.00           H  
ATOM   4374  HD2 TYR A 296      21.828  13.436   9.912  1.00  0.00           H  
ATOM   4375  HE1 TYR A 296      20.170  15.438   5.713  1.00  0.00           H  
ATOM   4376  HE2 TYR A 296      23.205  15.088   8.652  1.00  0.00           H  
ATOM   4377  HH  TYR A 296      22.132  16.443   5.571  1.00  0.00           H  
ATOM   4378  N   SER A 297      20.746  11.088   6.981  1.00  0.00           N  
ATOM   4379  CA  SER A 297      21.830  10.515   6.187  1.00  0.00           C  
ATOM   4380  C   SER A 297      23.307  10.500   6.616  1.00  0.00           C  
ATOM   4381  O   SER A 297      24.096   9.901   5.884  1.00  0.00           O  
ATOM   4382  CB  SER A 297      21.810  11.189   4.832  1.00  0.00           C  
ATOM   4383  OG  SER A 297      22.160  12.535   4.931  1.00  0.00           O  
ATOM   4384  H   SER A 297      20.441  12.010   6.717  1.00  0.00           H  
ATOM   4385  HA  SER A 297      21.552   9.471   6.037  1.00  0.00           H  
ATOM   4386 1HB  SER A 297      22.505  10.678   4.168  1.00  0.00           H  
ATOM   4387 2HB  SER A 297      20.821  11.106   4.397  1.00  0.00           H  
ATOM   4388  HG  SER A 297      22.938  12.559   5.498  1.00  0.00           H  
ATOM   4389  N   VAL A 298      23.743  11.141   7.708  1.00  0.00           N  
ATOM   4390  CA  VAL A 298      25.210  11.148   7.882  1.00  0.00           C  
ATOM   4391  C   VAL A 298      25.703  10.454   9.150  1.00  0.00           C  
ATOM   4392  O   VAL A 298      25.066  10.553  10.190  1.00  0.00           O  
ATOM   4393  CB  VAL A 298      25.732  12.588   8.020  1.00  0.00           C  
ATOM   4394  CG1 VAL A 298      25.322  13.406   6.809  1.00  0.00           C  
ATOM   4395  CG2 VAL A 298      25.264  13.157   9.345  1.00  0.00           C  
ATOM   4396  H   VAL A 298      23.109  11.608   8.340  1.00  0.00           H  
ATOM   4397  HA  VAL A 298      25.646  10.715   6.997  1.00  0.00           H  
ATOM   4398  HB  VAL A 298      26.821  12.577   8.015  1.00  0.00           H  
ATOM   4399 1HG1 VAL A 298      25.720  14.416   6.900  1.00  0.00           H  
ATOM   4400 2HG1 VAL A 298      25.716  12.941   5.905  1.00  0.00           H  
ATOM   4401 3HG1 VAL A 298      24.245  13.455   6.747  1.00  0.00           H  
ATOM   4402 1HG2 VAL A 298      25.645  14.163   9.460  1.00  0.00           H  
ATOM   4403 2HG2 VAL A 298      24.201  13.164   9.370  1.00  0.00           H  
ATOM   4404 3HG2 VAL A 298      25.630  12.542  10.165  1.00  0.00           H  
ATOM   4405  N   PRO A 299      26.881   9.799   9.103  1.00  0.00           N  
ATOM   4406  CA  PRO A 299      27.611   9.222  10.215  1.00  0.00           C  
ATOM   4407  C   PRO A 299      28.603  10.216  10.819  1.00  0.00           C  
ATOM   4408  O   PRO A 299      29.604   9.801  11.406  1.00  0.00           O  
ATOM   4409  CB  PRO A 299      28.320   8.041   9.555  1.00  0.00           C  
ATOM   4410  CG  PRO A 299      28.672   8.547   8.186  1.00  0.00           C  
ATOM   4411  CD  PRO A 299      27.506   9.479   7.789  1.00  0.00           C  
ATOM   4412  HA  PRO A 299      26.895   8.882  10.979  1.00  0.00           H  
ATOM   4413 1HB  PRO A 299      29.205   7.762  10.147  1.00  0.00           H  
ATOM   4414 2HB  PRO A 299      27.656   7.164   9.531  1.00  0.00           H  
ATOM   4415 1HG  PRO A 299      29.638   9.042   8.223  1.00  0.00           H  
ATOM   4416 2HG  PRO A 299      28.791   7.702   7.492  1.00  0.00           H  
ATOM   4417 1HD  PRO A 299      27.899  10.385   7.301  1.00  0.00           H  
ATOM   4418 2HD  PRO A 299      26.813   8.907   7.145  1.00  0.00           H  
ATOM   4419  N   GLY A 300      28.422  11.506  10.536  1.00  0.00           N  
ATOM   4420  CA  GLY A 300      29.348  12.509  11.028  1.00  0.00           C  
ATOM   4421  C   GLY A 300      28.835  13.221  12.276  1.00  0.00           C  
ATOM   4422  O   GLY A 300      27.648  13.134  12.608  1.00  0.00           O  
ATOM   4423  H   GLY A 300      27.604  11.803  10.035  1.00  0.00           H  
ATOM   4424 1HA  GLY A 300      30.272  12.026  11.256  1.00  0.00           H  
ATOM   4425 2HA  GLY A 300      29.546  13.230  10.235  1.00  0.00           H  
ATOM   4426  N   PRO A 301      29.672  14.066  12.908  1.00  0.00           N  
ATOM   4427  CA  PRO A 301      29.376  14.873  14.073  1.00  0.00           C  
ATOM   4428  C   PRO A 301      28.596  16.071  13.580  1.00  0.00           C  
ATOM   4429  O   PRO A 301      29.107  17.201  13.532  1.00  0.00           O  
ATOM   4430  CB  PRO A 301      30.764  15.234  14.595  1.00  0.00           C  
ATOM   4431  CG  PRO A 301      31.617  15.306  13.337  1.00  0.00           C  
ATOM   4432  CD  PRO A 301      31.059  14.221  12.430  1.00  0.00           C  
ATOM   4433  HA  PRO A 301      28.799  14.276  14.800  1.00  0.00           H  
ATOM   4434 1HB  PRO A 301      30.721  16.180  15.150  1.00  0.00           H  
ATOM   4435 2HB  PRO A 301      31.103  14.455  15.303  1.00  0.00           H  
ATOM   4436 1HG  PRO A 301      31.555  16.306  12.882  1.00  0.00           H  
ATOM   4437 2HG  PRO A 301      32.677  15.136  13.584  1.00  0.00           H  
ATOM   4438 1HD  PRO A 301      31.094  14.545  11.384  1.00  0.00           H  
ATOM   4439 2HD  PRO A 301      31.620  13.316  12.607  1.00  0.00           H  
ATOM   4440  N   LEU A 302      27.370  15.797  13.161  1.00  0.00           N  
ATOM   4441  CA  LEU A 302      26.570  16.777  12.470  1.00  0.00           C  
ATOM   4442  C   LEU A 302      26.505  18.083  13.216  1.00  0.00           C  
ATOM   4443  O   LEU A 302      26.082  18.158  14.373  1.00  0.00           O  
ATOM   4444  CB  LEU A 302      25.165  16.206  12.249  1.00  0.00           C  
ATOM   4445  CG  LEU A 302      24.182  17.087  11.484  1.00  0.00           C  
ATOM   4446  CD1 LEU A 302      24.683  17.299  10.066  1.00  0.00           C  
ATOM   4447  CD2 LEU A 302      22.813  16.399  11.482  1.00  0.00           C  
ATOM   4448  H   LEU A 302      27.035  14.838  13.255  1.00  0.00           H  
ATOM   4449  HA  LEU A 302      27.025  16.963  11.497  1.00  0.00           H  
ATOM   4450 1HB  LEU A 302      25.259  15.260  11.714  1.00  0.00           H  
ATOM   4451 2HB  LEU A 302      24.726  15.995  13.225  1.00  0.00           H  
ATOM   4452  HG  LEU A 302      24.101  18.058  11.964  1.00  0.00           H  
ATOM   4453 1HD1 LEU A 302      23.977  17.926   9.524  1.00  0.00           H  
ATOM   4454 2HD1 LEU A 302      25.651  17.793  10.096  1.00  0.00           H  
ATOM   4455 3HD1 LEU A 302      24.782  16.352   9.564  1.00  0.00           H  
ATOM   4456 1HD2 LEU A 302      22.092  17.002  10.936  1.00  0.00           H  
ATOM   4457 2HD2 LEU A 302      22.902  15.433  11.009  1.00  0.00           H  
ATOM   4458 3HD2 LEU A 302      22.466  16.266  12.504  1.00  0.00           H  
ATOM   4459  N   THR A 303      26.957  19.101  12.495  1.00  0.00           N  
ATOM   4460  CA  THR A 303      27.063  20.482  12.904  1.00  0.00           C  
ATOM   4461  C   THR A 303      26.456  21.277  11.762  1.00  0.00           C  
ATOM   4462  O   THR A 303      26.806  21.012  10.609  1.00  0.00           O  
ATOM   4463  CB  THR A 303      28.553  20.824  13.117  1.00  0.00           C  
ATOM   4464  OG1 THR A 303      29.110  19.925  14.114  1.00  0.00           O  
ATOM   4465  CG2 THR A 303      28.748  22.270  13.567  1.00  0.00           C  
ATOM   4466  H   THR A 303      27.275  18.880  11.563  1.00  0.00           H  
ATOM   4467  HA  THR A 303      26.490  20.646  13.804  1.00  0.00           H  
ATOM   4468  HB  THR A 303      29.082  20.676  12.176  1.00  0.00           H  
ATOM   4469  HG1 THR A 303      29.088  18.976  13.785  1.00  0.00           H  
ATOM   4470 1HG2 THR A 303      29.805  22.472  13.692  1.00  0.00           H  
ATOM   4471 2HG2 THR A 303      28.337  22.946  12.816  1.00  0.00           H  
ATOM   4472 3HG2 THR A 303      28.260  22.430  14.496  1.00  0.00           H  
ATOM   4473  N   ILE A 304      25.542  22.215  12.033  1.00  0.00           N  
ATOM   4474  CA  ILE A 304      24.889  22.865  10.908  1.00  0.00           C  
ATOM   4475  C   ILE A 304      25.018  24.399  10.936  1.00  0.00           C  
ATOM   4476  O   ILE A 304      24.967  25.004  11.998  1.00  0.00           O  
ATOM   4477  CB  ILE A 304      23.420  22.425  10.852  1.00  0.00           C  
ATOM   4478  CG1 ILE A 304      23.301  20.900  10.784  1.00  0.00           C  
ATOM   4479  CG2 ILE A 304      22.845  22.902   9.629  1.00  0.00           C  
ATOM   4480  CD1 ILE A 304      21.894  20.418  10.908  1.00  0.00           C  
ATOM   4481  H   ILE A 304      25.248  22.460  12.982  1.00  0.00           H  
ATOM   4482  HA  ILE A 304      25.362  22.529   9.991  1.00  0.00           H  
ATOM   4483  HB  ILE A 304      22.877  22.811  11.717  1.00  0.00           H  
ATOM   4484 1HG1 ILE A 304      23.717  20.546   9.839  1.00  0.00           H  
ATOM   4485 2HG1 ILE A 304      23.857  20.458  11.598  1.00  0.00           H  
ATOM   4486 1HG2 ILE A 304      21.809  22.590   9.578  1.00  0.00           H  
ATOM   4487 2HG2 ILE A 304      22.911  23.945   9.608  1.00  0.00           H  
ATOM   4488 3HG2 ILE A 304      23.388  22.492   8.779  1.00  0.00           H  
ATOM   4489 1HD1 ILE A 304      21.872  19.336  10.865  1.00  0.00           H  
ATOM   4490 2HD1 ILE A 304      21.497  20.747  11.836  1.00  0.00           H  
ATOM   4491 3HD1 ILE A 304      21.292  20.820  10.102  1.00  0.00           H  
ATOM   4492  N   ASN A 305      25.282  24.990   9.764  1.00  0.00           N  
ATOM   4493  CA  ASN A 305      25.423  26.441   9.519  1.00  0.00           C  
ATOM   4494  C   ASN A 305      24.103  27.016   8.911  1.00  0.00           C  
ATOM   4495  O   ASN A 305      23.130  26.277   8.820  1.00  0.00           O  
ATOM   4496  CB  ASN A 305      26.625  26.673   8.642  1.00  0.00           C  
ATOM   4497  CG  ASN A 305      27.918  26.283   9.301  1.00  0.00           C  
ATOM   4498  OD1 ASN A 305      28.128  26.499  10.503  1.00  0.00           O  
ATOM   4499  ND2 ASN A 305      28.803  25.708   8.525  1.00  0.00           N  
ATOM   4500  H   ASN A 305      25.347  24.385   8.958  1.00  0.00           H  
ATOM   4501  HA  ASN A 305      25.596  26.947  10.468  1.00  0.00           H  
ATOM   4502 1HB  ASN A 305      26.520  26.124   7.705  1.00  0.00           H  
ATOM   4503 2HB  ASN A 305      26.694  27.702   8.419  1.00  0.00           H  
ATOM   4504 1HD2 ASN A 305      29.687  25.422   8.899  1.00  0.00           H  
ATOM   4505 2HD2 ASN A 305      28.595  25.557   7.561  1.00  0.00           H  
ATOM   4506  N   MET A 306      24.013  28.334   8.580  1.00  0.00           N  
ATOM   4507  CA  MET A 306      22.742  28.877   8.017  1.00  0.00           C  
ATOM   4508  C   MET A 306      22.826  30.194   7.203  1.00  0.00           C  
ATOM   4509  O   MET A 306      23.470  31.135   7.642  1.00  0.00           O  
ATOM   4510  CB  MET A 306      21.776  29.056   9.161  1.00  0.00           C  
ATOM   4511  CG  MET A 306      20.458  29.563   8.846  1.00  0.00           C  
ATOM   4512  SD  MET A 306      19.390  29.389  10.255  1.00  0.00           S  
ATOM   4513  CE  MET A 306      17.928  29.654   9.376  1.00  0.00           C  
ATOM   4514  H   MET A 306      24.832  28.934   8.619  1.00  0.00           H  
ATOM   4515  HA  MET A 306      22.341  28.117   7.345  1.00  0.00           H  
ATOM   4516 1HB  MET A 306      21.651  28.141   9.641  1.00  0.00           H  
ATOM   4517 2HB  MET A 306      22.187  29.746   9.873  1.00  0.00           H  
ATOM   4518 1HG  MET A 306      20.532  30.627   8.614  1.00  0.00           H  
ATOM   4519 2HG  MET A 306      20.027  29.077   8.002  1.00  0.00           H  
ATOM   4520 1HE  MET A 306      17.083  29.566   9.996  1.00  0.00           H  
ATOM   4521 2HE  MET A 306      17.961  30.622   8.967  1.00  0.00           H  
ATOM   4522 3HE  MET A 306      17.845  28.920   8.593  1.00  0.00           H  
ATOM   4523  N   ALA A 307      22.124  30.280   6.043  1.00  0.00           N  
ATOM   4524  CA  ALA A 307      22.016  31.525   5.230  1.00  0.00           C  
ATOM   4525  C   ALA A 307      20.865  31.405   4.200  1.00  0.00           C  
ATOM   4526  O   ALA A 307      20.530  30.307   3.812  1.00  0.00           O  
ATOM   4527  CB  ALA A 307      23.323  31.838   4.523  1.00  0.00           C  
ATOM   4528  H   ALA A 307      21.642  29.459   5.708  1.00  0.00           H  
ATOM   4529  HA  ALA A 307      21.780  32.348   5.908  1.00  0.00           H  
ATOM   4530 1HB  ALA A 307      23.221  32.763   3.957  1.00  0.00           H  
ATOM   4531 2HB  ALA A 307      24.124  31.949   5.250  1.00  0.00           H  
ATOM   4532 3HB  ALA A 307      23.557  31.047   3.859  1.00  0.00           H  
ATOM   4533  N   GLN A 308      20.319  32.536   3.729  1.00  0.00           N  
ATOM   4534  CA  GLN A 308      19.164  32.663   2.781  1.00  0.00           C  
ATOM   4535  C   GLN A 308      19.323  32.191   1.267  1.00  0.00           C  
ATOM   4536  O   GLN A 308      20.370  32.403   0.690  1.00  0.00           O  
ATOM   4537  CB  GLN A 308      18.826  34.172   2.900  1.00  0.00           C  
ATOM   4538  CG  GLN A 308      17.817  34.689   2.080  1.00  0.00           C  
ATOM   4539  CD  GLN A 308      16.730  34.186   2.473  1.00  0.00           C  
ATOM   4540  OE1 GLN A 308      16.487  33.129   2.043  1.00  0.00           O  
ATOM   4541  NE2 GLN A 308      15.970  34.815   3.322  1.00  0.00           N  
ATOM   4542  H   GLN A 308      20.692  33.403   4.104  1.00  0.00           H  
ATOM   4543  HA  GLN A 308      18.347  32.084   3.200  1.00  0.00           H  
ATOM   4544 1HB  GLN A 308      18.505  34.362   3.927  1.00  0.00           H  
ATOM   4545 2HB  GLN A 308      19.673  34.770   2.754  1.00  0.00           H  
ATOM   4546 1HG  GLN A 308      17.748  35.750   2.216  1.00  0.00           H  
ATOM   4547 2HG  GLN A 308      17.986  34.421   1.036  1.00  0.00           H  
ATOM   4548 1HE2 GLN A 308      15.095  34.425   3.621  1.00  0.00           H  
ATOM   4549 2HE2 GLN A 308      16.235  35.712   3.635  1.00  0.00           H  
ATOM   4550  N   LEU A 309      18.263  31.546   0.639  1.00  0.00           N  
ATOM   4551  CA  LEU A 309      18.206  31.059  -0.804  1.00  0.00           C  
ATOM   4552  C   LEU A 309      17.410  31.853  -1.864  1.00  0.00           C  
ATOM   4553  O   LEU A 309      16.467  31.284  -2.416  1.00  0.00           O  
ATOM   4554  CB  LEU A 309      17.480  29.704  -0.885  1.00  0.00           C  
ATOM   4555  CG  LEU A 309      17.272  29.023  -2.295  1.00  0.00           C  
ATOM   4556  CD1 LEU A 309      18.501  28.626  -2.920  1.00  0.00           C  
ATOM   4557  CD2 LEU A 309      16.490  27.800  -2.171  1.00  0.00           C  
ATOM   4558  H   LEU A 309      17.404  31.389   1.174  1.00  0.00           H  
ATOM   4559  HA  LEU A 309      19.234  30.962  -1.130  1.00  0.00           H  
ATOM   4560 1HB  LEU A 309      17.908  29.034  -0.281  1.00  0.00           H  
ATOM   4561 2HB  LEU A 309      16.535  29.893  -0.509  1.00  0.00           H  
ATOM   4562  HG  LEU A 309      16.785  29.733  -2.912  1.00  0.00           H  
ATOM   4563 1HD1 LEU A 309      18.308  28.196  -3.892  1.00  0.00           H  
ATOM   4564 2HD1 LEU A 309      19.134  29.464  -3.014  1.00  0.00           H  
ATOM   4565 3HD1 LEU A 309      18.933  27.885  -2.329  1.00  0.00           H  
ATOM   4566 1HD2 LEU A 309      16.358  27.361  -3.136  1.00  0.00           H  
ATOM   4567 2HD2 LEU A 309      17.017  27.109  -1.533  1.00  0.00           H  
ATOM   4568 3HD2 LEU A 309      15.573  28.004  -1.773  1.00  0.00           H  
ATOM   4569  N   ALA A 310      17.735  33.079  -2.231  1.00  0.00           N  
ATOM   4570  CA  ALA A 310      16.822  33.749  -3.193  1.00  0.00           C  
ATOM   4571  C   ALA A 310      17.308  35.087  -3.840  1.00  0.00           C  
ATOM   4572  O   ALA A 310      18.259  35.672  -3.370  1.00  0.00           O  
ATOM   4573  CB  ALA A 310      15.524  33.969  -2.443  1.00  0.00           C  
ATOM   4574  H   ALA A 310      18.537  33.545  -1.830  1.00  0.00           H  
ATOM   4575  HA  ALA A 310      16.659  33.083  -4.032  1.00  0.00           H  
ATOM   4576 1HB  ALA A 310      14.875  34.472  -3.086  1.00  0.00           H  
ATOM   4577 2HB  ALA A 310      15.070  33.064  -2.085  1.00  0.00           H  
ATOM   4578 3HB  ALA A 310      15.691  34.532  -1.620  1.00  0.00           H  
ATOM   4579  N   TRP A 311      16.628  35.562  -4.937  1.00  0.00           N  
ATOM   4580  CA  TRP A 311      16.768  36.957  -5.483  1.00  0.00           C  
ATOM   4581  C   TRP A 311      15.322  37.566  -5.951  1.00  0.00           C  
ATOM   4582  O   TRP A 311      14.631  36.945  -6.732  1.00  0.00           O  
ATOM   4583  CB  TRP A 311      17.803  37.044  -6.607  1.00  0.00           C  
ATOM   4584  CG  TRP A 311      19.420  36.694  -6.345  1.00  0.00           C  
ATOM   4585  CD1 TRP A 311      20.361  37.581  -5.926  1.00  0.00           C  
ATOM   4586  CD2 TRP A 311      20.216  35.486  -6.682  1.00  0.00           C  
ATOM   4587  NE1 TRP A 311      21.604  37.044  -5.970  1.00  0.00           N  
ATOM   4588  CE2 TRP A 311      21.556  35.798  -6.423  1.00  0.00           C  
ATOM   4589  CE3 TRP A 311      19.927  34.233  -7.209  1.00  0.00           C  
ATOM   4590  CZ2 TRP A 311      22.601  34.896  -6.650  1.00  0.00           C  
ATOM   4591  CZ3 TRP A 311      20.987  33.347  -7.464  1.00  0.00           C  
ATOM   4592  CH2 TRP A 311      22.279  33.673  -7.175  1.00  0.00           C  
ATOM   4593  H   TRP A 311      15.907  34.979  -5.329  1.00  0.00           H  
ATOM   4594  HA  TRP A 311      17.176  37.545  -4.693  1.00  0.00           H  
ATOM   4595 1HB  TRP A 311      17.465  36.422  -7.384  1.00  0.00           H  
ATOM   4596 2HB  TRP A 311      17.781  38.056  -6.979  1.00  0.00           H  
ATOM   4597  HD1 TRP A 311      20.209  38.546  -5.612  1.00  0.00           H  
ATOM   4598  HE1 TRP A 311      22.456  37.528  -5.701  1.00  0.00           H  
ATOM   4599  HE3 TRP A 311      18.938  33.951  -7.428  1.00  0.00           H  
ATOM   4600  HZ2 TRP A 311      23.646  35.146  -6.441  1.00  0.00           H  
ATOM   4601  HZ3 TRP A 311      20.750  32.368  -7.887  1.00  0.00           H  
ATOM   4602  HH2 TRP A 311      23.073  32.938  -7.371  1.00  0.00           H  
ATOM   4603  N   ILE A 312      14.886  38.795  -5.577  1.00  0.00           N  
ATOM   4604  CA  ILE A 312      13.447  39.256  -5.724  1.00  0.00           C  
ATOM   4605  C   ILE A 312      12.910  39.977  -6.932  1.00  0.00           C  
ATOM   4606  O   ILE A 312      12.780  41.190  -6.895  1.00  0.00           O  
ATOM   4607  CB  ILE A 312      12.937  40.243  -4.593  1.00  0.00           C  
ATOM   4608  CG1 ILE A 312      11.547  40.384  -4.632  1.00  0.00           C  
ATOM   4609  CG2 ILE A 312      13.305  41.779  -4.789  1.00  0.00           C  
ATOM   4610  CD1 ILE A 312      11.035  41.013  -3.381  1.00  0.00           C  
ATOM   4611  H   ILE A 312      15.516  39.396  -5.080  1.00  0.00           H  
ATOM   4612  HA  ILE A 312      12.851  38.353  -5.643  1.00  0.00           H  
ATOM   4613  HB  ILE A 312      13.201  39.868  -3.677  1.00  0.00           H  
ATOM   4614 1HG1 ILE A 312      11.272  40.951  -5.461  1.00  0.00           H  
ATOM   4615 2HG1 ILE A 312      11.147  39.507  -4.745  1.00  0.00           H  
ATOM   4616 1HG2 ILE A 312      12.826  42.350  -4.002  1.00  0.00           H  
ATOM   4617 2HG2 ILE A 312      14.278  42.019  -4.771  1.00  0.00           H  
ATOM   4618 3HG2 ILE A 312      12.939  42.107  -5.718  1.00  0.00           H  
ATOM   4619 1HD1 ILE A 312       9.967  41.079  -3.436  1.00  0.00           H  
ATOM   4620 2HD1 ILE A 312      11.317  40.403  -2.517  1.00  0.00           H  
ATOM   4621 3HD1 ILE A 312      11.459  42.003  -3.258  1.00  0.00           H  
ATOM   4622  N   ALA A 313      12.564  39.290  -7.986  1.00  0.00           N  
ATOM   4623  CA  ALA A 313      11.859  40.050  -9.034  1.00  0.00           C  
ATOM   4624  C   ALA A 313      10.317  40.011  -8.811  1.00  0.00           C  
ATOM   4625  O   ALA A 313       9.810  39.029  -8.265  1.00  0.00           O  
ATOM   4626  CB  ALA A 313      12.215  39.551 -10.384  1.00  0.00           C  
ATOM   4627  H   ALA A 313      12.771  38.291  -8.011  1.00  0.00           H  
ATOM   4628  HA  ALA A 313      12.168  41.080  -8.949  1.00  0.00           H  
ATOM   4629 1HB  ALA A 313      11.700  40.188 -11.085  1.00  0.00           H  
ATOM   4630 2HB  ALA A 313      13.287  39.623 -10.533  1.00  0.00           H  
ATOM   4631 3HB  ALA A 313      11.893  38.515 -10.492  1.00  0.00           H  
ATOM   4632  N   SER A 314       9.555  41.051  -9.239  1.00  0.00           N  
ATOM   4633  CA  SER A 314       8.076  41.037  -9.050  1.00  0.00           C  
ATOM   4634  C   SER A 314       7.252  41.723 -10.122  1.00  0.00           C  
ATOM   4635  O   SER A 314       6.164  42.209  -9.821  1.00  0.00           O  
ATOM   4636  CB  SER A 314       7.649  41.800  -7.836  1.00  0.00           C  
ATOM   4637  OG  SER A 314       7.938  43.143  -8.024  1.00  0.00           O  
ATOM   4638  H   SER A 314       9.991  41.848  -9.679  1.00  0.00           H  
ATOM   4639  HA  SER A 314       7.743  40.005  -9.012  1.00  0.00           H  
ATOM   4640 1HB  SER A 314       6.576  41.671  -7.674  1.00  0.00           H  
ATOM   4641 2HB  SER A 314       8.168  41.421  -6.962  1.00  0.00           H  
ATOM   4642  HG  SER A 314       7.811  43.304  -8.964  1.00  0.00           H  
ATOM   4643  N   ILE A 315       7.751  41.857 -11.318  1.00  0.00           N  
ATOM   4644  CA  ILE A 315       7.005  42.666 -12.267  1.00  0.00           C  
ATOM   4645  C   ILE A 315       5.686  42.069 -12.756  1.00  0.00           C  
ATOM   4646  O   ILE A 315       5.423  40.864 -12.628  1.00  0.00           O  
ATOM   4647  CB  ILE A 315       7.857  42.977 -13.489  1.00  0.00           C  
ATOM   4648  CG1 ILE A 315       8.181  41.698 -14.228  1.00  0.00           C  
ATOM   4649  CG2 ILE A 315       9.102  43.680 -13.053  1.00  0.00           C  
ATOM   4650  CD1 ILE A 315       8.826  41.939 -15.556  1.00  0.00           C  
ATOM   4651  H   ILE A 315       8.626  41.423 -11.572  1.00  0.00           H  
ATOM   4652  HA  ILE A 315       6.768  43.608 -11.779  1.00  0.00           H  
ATOM   4653  HB  ILE A 315       7.312  43.622 -14.163  1.00  0.00           H  
ATOM   4654 1HG1 ILE A 315       8.830  41.069 -13.619  1.00  0.00           H  
ATOM   4655 2HG1 ILE A 315       7.242  41.166 -14.406  1.00  0.00           H  
ATOM   4656 1HG2 ILE A 315       9.718  43.918 -13.920  1.00  0.00           H  
ATOM   4657 2HG2 ILE A 315       8.826  44.598 -12.537  1.00  0.00           H  
ATOM   4658 3HG2 ILE A 315       9.647  43.034 -12.385  1.00  0.00           H  
ATOM   4659 1HD1 ILE A 315       9.003  40.992 -16.060  1.00  0.00           H  
ATOM   4660 2HD1 ILE A 315       8.159  42.554 -16.164  1.00  0.00           H  
ATOM   4661 3HD1 ILE A 315       9.774  42.459 -15.413  1.00  0.00           H  
ATOM   4662  N   ASN A 316       4.866  42.961 -13.302  1.00  0.00           N  
ATOM   4663  CA  ASN A 316       3.662  42.641 -14.058  1.00  0.00           C  
ATOM   4664  C   ASN A 316       2.722  41.549 -13.542  1.00  0.00           C  
ATOM   4665  O   ASN A 316       1.834  41.856 -12.740  1.00  0.00           O  
ATOM   4666  CB  ASN A 316       4.016  42.444 -15.507  1.00  0.00           C  
ATOM   4667  CG  ASN A 316       4.528  43.697 -16.163  1.00  0.00           C  
ATOM   4668  OD1 ASN A 316       5.677  44.114 -15.974  1.00  0.00           O  
ATOM   4669  ND2 ASN A 316       3.688  44.309 -16.954  1.00  0.00           N  
ATOM   4670  H   ASN A 316       5.139  43.934 -13.255  1.00  0.00           H  
ATOM   4671  HA  ASN A 316       3.059  43.540 -14.066  1.00  0.00           H  
ATOM   4672 1HB  ASN A 316       4.759  41.687 -15.597  1.00  0.00           H  
ATOM   4673 2HB  ASN A 316       3.124  42.143 -16.029  1.00  0.00           H  
ATOM   4674 1HD2 ASN A 316       3.961  45.145 -17.429  1.00  0.00           H  
ATOM   4675 2HD2 ASN A 316       2.761  43.946 -17.080  1.00  0.00           H  
ATOM   4676  N   ASN A 317       2.780  40.328 -14.094  1.00  0.00           N  
ATOM   4677  CA  ASN A 317       1.709  39.384 -13.841  1.00  0.00           C  
ATOM   4678  C   ASN A 317       1.666  38.626 -12.569  1.00  0.00           C  
ATOM   4679  O   ASN A 317       0.687  37.880 -12.400  1.00  0.00           O  
ATOM   4680  CB  ASN A 317       1.488  38.353 -14.991  1.00  0.00           C  
ATOM   4681  CG  ASN A 317       2.454  37.307 -15.419  1.00  0.00           C  
ATOM   4682  OD1 ASN A 317       3.536  37.081 -14.960  1.00  0.00           O  
ATOM   4683  ND2 ASN A 317       2.004  36.590 -16.416  1.00  0.00           N  
ATOM   4684  H   ASN A 317       3.551  40.070 -14.683  1.00  0.00           H  
ATOM   4685  HA  ASN A 317       0.824  39.982 -13.805  1.00  0.00           H  
ATOM   4686 1HB  ASN A 317       0.610  37.804 -14.767  1.00  0.00           H  
ATOM   4687 2HB  ASN A 317       1.331  38.855 -15.830  1.00  0.00           H  
ATOM   4688 1HD2 ASN A 317       2.561  35.858 -16.799  1.00  0.00           H  
ATOM   4689 2HD2 ASN A 317       1.105  36.775 -16.816  1.00  0.00           H  
ATOM   4690  N   LEU A 318       2.582  38.818 -11.612  1.00  0.00           N  
ATOM   4691  CA  LEU A 318       2.325  37.987 -10.448  1.00  0.00           C  
ATOM   4692  C   LEU A 318       2.256  38.756  -9.067  1.00  0.00           C  
ATOM   4693  O   LEU A 318       2.882  38.326  -8.097  1.00  0.00           O  
ATOM   4694  CB  LEU A 318       3.423  36.873 -10.517  1.00  0.00           C  
ATOM   4695  CG  LEU A 318       3.563  36.141 -12.077  1.00  0.00           C  
ATOM   4696  CD1 LEU A 318       4.674  35.246 -12.204  1.00  0.00           C  
ATOM   4697  CD2 LEU A 318       2.386  35.266 -12.641  1.00  0.00           C  
ATOM   4698  H   LEU A 318       3.392  39.438 -11.745  1.00  0.00           H  
ATOM   4699  HA  LEU A 318       1.393  37.524 -10.559  1.00  0.00           H  
ATOM   4700 1HB  LEU A 318       4.387  37.313 -10.269  1.00  0.00           H  
ATOM   4701 2HB  LEU A 318       3.202  36.127  -9.794  1.00  0.00           H  
ATOM   4702  HG  LEU A 318       3.756  36.955 -12.693  1.00  0.00           H  
ATOM   4703 1HD1 LEU A 318       4.712  34.948 -13.216  1.00  0.00           H  
ATOM   4704 2HD1 LEU A 318       5.599  35.730 -11.917  1.00  0.00           H  
ATOM   4705 3HD1 LEU A 318       4.505  34.383 -11.627  1.00  0.00           H  
ATOM   4706 1HD2 LEU A 318       2.670  34.954 -13.638  1.00  0.00           H  
ATOM   4707 2HD2 LEU A 318       2.254  34.387 -12.076  1.00  0.00           H  
ATOM   4708 3HD2 LEU A 318       1.470  35.769 -12.701  1.00  0.00           H  
ATOM   4709  N   PRO A 319       1.473  39.889  -8.930  1.00  0.00           N  
ATOM   4710  CA  PRO A 319       1.226  40.641  -7.700  1.00  0.00           C  
ATOM   4711  C   PRO A 319       0.080  40.252  -6.690  1.00  0.00           C  
ATOM   4712  O   PRO A 319      -0.677  39.338  -6.924  1.00  0.00           O  
ATOM   4713  CB  PRO A 319       1.050  42.063  -8.234  1.00  0.00           C  
ATOM   4714  CG  PRO A 319       0.447  41.917  -9.547  1.00  0.00           C  
ATOM   4715  CD  PRO A 319       1.077  40.666 -10.114  1.00  0.00           C  
ATOM   4716  HA  PRO A 319       2.163  40.565  -7.228  1.00  0.00           H  
ATOM   4717 1HB  PRO A 319       0.414  42.654  -7.557  1.00  0.00           H  
ATOM   4718 2HB  PRO A 319       2.037  42.561  -8.252  1.00  0.00           H  
ATOM   4719 1HG  PRO A 319      -0.613  41.913  -9.470  1.00  0.00           H  
ATOM   4720 2HG  PRO A 319       0.687  42.803 -10.160  1.00  0.00           H  
ATOM   4721 1HD  PRO A 319       0.375  40.153 -10.757  1.00  0.00           H  
ATOM   4722 2HD  PRO A 319       1.957  41.006 -10.612  1.00  0.00           H  
ATOM   4723  N   THR A 320       0.002  41.083  -5.613  1.00  0.00           N  
ATOM   4724  CA  THR A 320      -0.820  41.266  -4.351  1.00  0.00           C  
ATOM   4725  C   THR A 320      -0.515  40.849  -2.778  1.00  0.00           C  
ATOM   4726  O   THR A 320      -0.609  41.805  -2.011  1.00  0.00           O  
ATOM   4727  CB  THR A 320      -2.298  40.927  -4.718  1.00  0.00           C  
ATOM   4728  OG1 THR A 320      -2.758  41.862  -5.716  1.00  0.00           O  
ATOM   4729  CG2 THR A 320      -3.195  40.988  -3.541  1.00  0.00           C  
ATOM   4730  H   THR A 320       0.705  41.789  -5.672  1.00  0.00           H  
ATOM   4731  HA  THR A 320      -0.884  42.324  -4.284  1.00  0.00           H  
ATOM   4732  HB  THR A 320      -2.357  39.978  -5.139  1.00  0.00           H  
ATOM   4733  HG1 THR A 320      -2.341  41.661  -6.553  1.00  0.00           H  
ATOM   4734 1HG2 THR A 320      -4.210  40.756  -3.853  1.00  0.00           H  
ATOM   4735 2HG2 THR A 320      -2.874  40.267  -2.821  1.00  0.00           H  
ATOM   4736 3HG2 THR A 320      -3.162  41.987  -3.106  1.00  0.00           H  
ATOM   4737  N   SER A 321      -0.183  39.628  -2.185  1.00  0.00           N  
ATOM   4738  CA  SER A 321      -0.166  39.665  -0.636  1.00  0.00           C  
ATOM   4739  C   SER A 321       0.569  38.643   0.434  1.00  0.00           C  
ATOM   4740  O   SER A 321       0.639  37.432   0.240  1.00  0.00           O  
ATOM   4741  CB  SER A 321      -1.637  39.674  -0.297  1.00  0.00           C  
ATOM   4742  OG  SER A 321      -2.256  38.509  -0.721  1.00  0.00           O  
ATOM   4743  H   SER A 321      -0.009  38.789  -2.714  1.00  0.00           H  
ATOM   4744  HA  SER A 321       0.231  40.645  -0.383  1.00  0.00           H  
ATOM   4745 1HB  SER A 321      -1.740  39.742   0.666  1.00  0.00           H  
ATOM   4746 2HB  SER A 321      -2.142  40.533  -0.710  1.00  0.00           H  
ATOM   4747  HG  SER A 321      -3.201  38.670  -0.644  1.00  0.00           H  
ATOM   4748  N   PHE A 322       0.963  39.181   1.673  1.00  0.00           N  
ATOM   4749  CA  PHE A 322       1.541  38.502   2.953  1.00  0.00           C  
ATOM   4750  C   PHE A 322       1.603  39.368   4.314  1.00  0.00           C  
ATOM   4751  O   PHE A 322       1.929  40.509   4.198  1.00  0.00           O  
ATOM   4752  CB  PHE A 322       2.951  37.937   2.714  1.00  0.00           C  
ATOM   4753  CG  PHE A 322       3.723  37.902   3.986  1.00  0.00           C  
ATOM   4754  CD1 PHE A 322       3.565  36.938   4.969  1.00  0.00           C  
ATOM   4755  CD2 PHE A 322       4.586  38.943   4.213  1.00  0.00           C  
ATOM   4756  CE1 PHE A 322       4.257  37.069   6.166  1.00  0.00           C  
ATOM   4757  CE2 PHE A 322       5.284  39.058   5.359  1.00  0.00           C  
ATOM   4758  CZ  PHE A 322       5.118  38.137   6.350  1.00  0.00           C  
ATOM   4759  H   PHE A 322       0.870  40.180   1.727  1.00  0.00           H  
ATOM   4760  HA  PHE A 322       0.917  37.650   3.146  1.00  0.00           H  
ATOM   4761 1HB  PHE A 322       2.868  36.927   2.337  1.00  0.00           H  
ATOM   4762 2HB  PHE A 322       3.485  38.485   2.016  1.00  0.00           H  
ATOM   4763  HD1 PHE A 322       2.871  36.103   4.816  1.00  0.00           H  
ATOM   4764  HD2 PHE A 322       4.685  39.685   3.460  1.00  0.00           H  
ATOM   4765  HE1 PHE A 322       4.124  36.327   6.970  1.00  0.00           H  
ATOM   4766  HE2 PHE A 322       5.952  39.877   5.501  1.00  0.00           H  
ATOM   4767  HZ  PHE A 322       5.656  38.227   7.273  1.00  0.00           H  
ATOM   4768  N   THR A 323       1.379  38.824   5.586  1.00  0.00           N  
ATOM   4769  CA  THR A 323       1.504  39.587   6.919  1.00  0.00           C  
ATOM   4770  C   THR A 323       2.496  39.078   8.069  1.00  0.00           C  
ATOM   4771  O   THR A 323       2.500  37.892   8.398  1.00  0.00           O  
ATOM   4772  CB  THR A 323       0.129  39.743   7.592  1.00  0.00           C  
ATOM   4773  OG1 THR A 323      -0.731  40.484   6.750  1.00  0.00           O  
ATOM   4774  CG2 THR A 323       0.258  40.491   8.908  1.00  0.00           C  
ATOM   4775  H   THR A 323       1.111  37.852   5.626  1.00  0.00           H  
ATOM   4776  HA  THR A 323       1.827  40.582   6.666  1.00  0.00           H  
ATOM   4777  HB  THR A 323      -0.309  38.766   7.770  1.00  0.00           H  
ATOM   4778  HG1 THR A 323      -1.135  39.889   6.101  1.00  0.00           H  
ATOM   4779 1HG2 THR A 323      -0.727  40.615   9.350  1.00  0.00           H  
ATOM   4780 2HG2 THR A 323       0.883  39.938   9.600  1.00  0.00           H  
ATOM   4781 3HG2 THR A 323       0.697  41.472   8.719  1.00  0.00           H  
ATOM   4782  N   TYR A 324       3.271  40.042   8.695  1.00  0.00           N  
ATOM   4783  CA  TYR A 324       4.347  39.978   9.789  1.00  0.00           C  
ATOM   4784  C   TYR A 324       4.101  39.446  11.289  1.00  0.00           C  
ATOM   4785  O   TYR A 324       3.000  39.637  11.812  1.00  0.00           O  
ATOM   4786  CB  TYR A 324       4.842  41.402  10.016  1.00  0.00           C  
ATOM   4787  CG  TYR A 324       5.806  42.061   8.968  1.00  0.00           C  
ATOM   4788  CD1 TYR A 324       5.918  41.620   7.694  1.00  0.00           C  
ATOM   4789  CD2 TYR A 324       6.600  43.125   9.375  1.00  0.00           C  
ATOM   4790  CE1 TYR A 324       6.804  42.264   6.819  1.00  0.00           C  
ATOM   4791  CE2 TYR A 324       7.433  43.746   8.522  1.00  0.00           C  
ATOM   4792  CZ  TYR A 324       7.541  43.347   7.271  1.00  0.00           C  
ATOM   4793  OH  TYR A 324       8.431  44.008   6.484  1.00  0.00           O  
ATOM   4794  H   TYR A 324       3.120  40.972   8.333  1.00  0.00           H  
ATOM   4795  HA  TYR A 324       5.157  39.425   9.363  1.00  0.00           H  
ATOM   4796 1HB  TYR A 324       3.969  41.997  10.083  1.00  0.00           H  
ATOM   4797 2HB  TYR A 324       5.312  41.465  10.995  1.00  0.00           H  
ATOM   4798  HD1 TYR A 324       5.318  40.795   7.381  1.00  0.00           H  
ATOM   4799  HD2 TYR A 324       6.545  43.479  10.395  1.00  0.00           H  
ATOM   4800  HE1 TYR A 324       6.908  41.930   5.791  1.00  0.00           H  
ATOM   4801  HE2 TYR A 324       8.019  44.583   8.855  1.00  0.00           H  
ATOM   4802  HH  TYR A 324       8.112  44.115   5.576  1.00  0.00           H  
ATOM   4803  N   LEU A 325       5.146  38.813  12.008  1.00  0.00           N  
ATOM   4804  CA  LEU A 325       5.033  38.517  13.511  1.00  0.00           C  
ATOM   4805  C   LEU A 325       6.295  38.419  14.509  1.00  0.00           C  
ATOM   4806  O   LEU A 325       6.272  39.141  15.507  1.00  0.00           O  
ATOM   4807  CB  LEU A 325       4.242  37.286  13.837  1.00  0.00           C  
ATOM   4808  CG  LEU A 325       3.933  37.067  15.366  1.00  0.00           C  
ATOM   4809  CD1 LEU A 325       3.156  38.262  15.912  1.00  0.00           C  
ATOM   4810  CD2 LEU A 325       3.117  35.776  15.536  1.00  0.00           C  
ATOM   4811  H   LEU A 325       6.010  38.629  11.518  1.00  0.00           H  
ATOM   4812  HA  LEU A 325       4.433  39.336  13.902  1.00  0.00           H  
ATOM   4813 1HB  LEU A 325       3.352  37.160  13.210  1.00  0.00           H  
ATOM   4814 2HB  LEU A 325       4.936  36.534  13.652  1.00  0.00           H  
ATOM   4815  HG  LEU A 325       4.846  36.989  15.926  1.00  0.00           H  
ATOM   4816 1HD1 LEU A 325       2.958  38.104  16.973  1.00  0.00           H  
ATOM   4817 2HD1 LEU A 325       3.752  39.174  15.792  1.00  0.00           H  
ATOM   4818 3HD1 LEU A 325       2.212  38.371  15.371  1.00  0.00           H  
ATOM   4819 1HD2 LEU A 325       2.897  35.611  16.578  1.00  0.00           H  
ATOM   4820 2HD2 LEU A 325       2.182  35.842  14.977  1.00  0.00           H  
ATOM   4821 3HD2 LEU A 325       3.680  34.945  15.169  1.00  0.00           H  
ATOM   4822  N   SER A 326       7.357  37.512  14.347  1.00  0.00           N  
ATOM   4823  CA  SER A 326       8.454  37.430  15.425  1.00  0.00           C  
ATOM   4824  C   SER A 326      10.009  37.253  15.038  1.00  0.00           C  
ATOM   4825  O   SER A 326      10.366  37.173  13.861  1.00  0.00           O  
ATOM   4826  CB  SER A 326       8.084  36.322  16.409  1.00  0.00           C  
ATOM   4827  OG  SER A 326       8.933  36.335  17.536  1.00  0.00           O  
ATOM   4828  H   SER A 326       7.396  36.907  13.542  1.00  0.00           H  
ATOM   4829  HA  SER A 326       8.397  38.362  15.986  1.00  0.00           H  
ATOM   4830 1HB  SER A 326       7.060  36.462  16.730  1.00  0.00           H  
ATOM   4831 2HB  SER A 326       8.137  35.345  15.915  1.00  0.00           H  
ATOM   4832  HG  SER A 326       9.770  35.930  17.245  1.00  0.00           H  
ATOM   4833  N   TYR A 327      10.901  37.199  16.093  1.00  0.00           N  
ATOM   4834  CA  TYR A 327      12.420  37.304  16.051  1.00  0.00           C  
ATOM   4835  C   TYR A 327      13.158  36.060  16.705  1.00  0.00           C  
ATOM   4836  O   TYR A 327      12.486  35.306  17.401  1.00  0.00           O  
ATOM   4837  CB  TYR A 327      12.826  38.518  16.917  1.00  0.00           C  
ATOM   4838  CG  TYR A 327      12.119  39.899  16.677  1.00  0.00           C  
ATOM   4839  CD1 TYR A 327      10.854  40.214  17.133  1.00  0.00           C  
ATOM   4840  CD2 TYR A 327      12.776  40.829  16.111  1.00  0.00           C  
ATOM   4841  CE1 TYR A 327      10.341  41.490  16.893  1.00  0.00           C  
ATOM   4842  CE2 TYR A 327      12.325  42.050  15.881  1.00  0.00           C  
ATOM   4843  CZ  TYR A 327      11.129  42.411  16.228  1.00  0.00           C  
ATOM   4844  OH  TYR A 327      10.715  43.685  15.898  1.00  0.00           O  
ATOM   4845  H   TYR A 327      10.455  37.146  16.993  1.00  0.00           H  
ATOM   4846  HA  TYR A 327      12.744  37.415  15.017  1.00  0.00           H  
ATOM   4847 1HB  TYR A 327      12.873  38.287  17.927  1.00  0.00           H  
ATOM   4848 2HB  TYR A 327      13.851  38.702  16.664  1.00  0.00           H  
ATOM   4849  HD1 TYR A 327      10.268  39.488  17.622  1.00  0.00           H  
ATOM   4850  HD2 TYR A 327      13.704  40.615  15.849  1.00  0.00           H  
ATOM   4851  HE1 TYR A 327       9.359  41.737  17.204  1.00  0.00           H  
ATOM   4852  HE2 TYR A 327      12.972  42.741  15.405  1.00  0.00           H  
ATOM   4853  HH  TYR A 327      11.325  44.040  15.198  1.00  0.00           H  
ATOM   4854  N   LYS A 328      14.518  35.827  16.454  1.00  0.00           N  
ATOM   4855  CA  LYS A 328      15.252  34.653  17.096  1.00  0.00           C  
ATOM   4856  C   LYS A 328      16.536  34.601  18.045  1.00  0.00           C  
ATOM   4857  O   LYS A 328      16.395  34.311  19.228  1.00  0.00           O  
ATOM   4858  CB  LYS A 328      15.615  33.654  15.992  1.00  0.00           C  
ATOM   4859  CG  LYS A 328      14.443  32.978  15.507  1.00  0.00           C  
ATOM   4860  CD  LYS A 328      13.991  32.275  16.703  1.00  0.00           C  
ATOM   4861  CE  LYS A 328      12.740  31.647  16.602  1.00  0.00           C  
ATOM   4862  NZ  LYS A 328      12.364  31.207  17.963  1.00  0.00           N  
ATOM   4863  H   LYS A 328      15.026  36.454  15.851  1.00  0.00           H  
ATOM   4864  HA  LYS A 328      14.483  34.167  17.699  1.00  0.00           H  
ATOM   4865 1HB  LYS A 328      16.115  34.143  15.183  1.00  0.00           H  
ATOM   4866 2HB  LYS A 328      16.293  32.898  16.394  1.00  0.00           H  
ATOM   4867 1HG  LYS A 328      13.685  33.670  15.156  1.00  0.00           H  
ATOM   4868 2HG  LYS A 328      14.679  32.269  14.726  1.00  0.00           H  
ATOM   4869 1HD  LYS A 328      14.735  31.519  16.989  1.00  0.00           H  
ATOM   4870 2HD  LYS A 328      13.911  32.977  17.526  1.00  0.00           H  
ATOM   4871 1HE  LYS A 328      12.009  32.364  16.234  1.00  0.00           H  
ATOM   4872 2HE  LYS A 328      12.763  30.785  15.924  1.00  0.00           H  
ATOM   4873 1HZ  LYS A 328      11.453  30.781  17.927  1.00  0.00           H  
ATOM   4874 2HZ  LYS A 328      13.043  30.573  18.341  1.00  0.00           H  
ATOM   4875 3HZ  LYS A 328      12.346  32.022  18.602  1.00  0.00           H  
ATOM   4876  N   PHE A 329      17.777  34.818  17.550  1.00  0.00           N  
ATOM   4877  CA  PHE A 329      19.010  34.388  18.275  1.00  0.00           C  
ATOM   4878  C   PHE A 329      19.803  35.284  19.282  1.00  0.00           C  
ATOM   4879  O   PHE A 329      20.355  36.341  18.965  1.00  0.00           O  
ATOM   4880  CB  PHE A 329      19.897  33.947  17.192  1.00  0.00           C  
ATOM   4881  CG  PHE A 329      21.071  33.256  17.500  1.00  0.00           C  
ATOM   4882  CD1 PHE A 329      21.015  31.928  17.705  1.00  0.00           C  
ATOM   4883  CD2 PHE A 329      22.223  33.867  17.488  1.00  0.00           C  
ATOM   4884  CE1 PHE A 329      22.169  31.202  17.872  1.00  0.00           C  
ATOM   4885  CE2 PHE A 329      23.382  33.188  17.640  1.00  0.00           C  
ATOM   4886  CZ  PHE A 329      23.342  31.826  17.821  1.00  0.00           C  
ATOM   4887  H   PHE A 329      17.923  35.212  16.618  1.00  0.00           H  
ATOM   4888  HA  PHE A 329      18.724  33.503  18.831  1.00  0.00           H  
ATOM   4889 1HB  PHE A 329      19.309  33.300  16.562  1.00  0.00           H  
ATOM   4890 2HB  PHE A 329      20.177  34.821  16.606  1.00  0.00           H  
ATOM   4891  HD1 PHE A 329      20.043  31.432  17.692  1.00  0.00           H  
ATOM   4892  HD2 PHE A 329      22.214  34.933  17.330  1.00  0.00           H  
ATOM   4893  HE1 PHE A 329      22.129  30.127  18.013  1.00  0.00           H  
ATOM   4894  HE2 PHE A 329      24.315  33.742  17.597  1.00  0.00           H  
ATOM   4895  HZ  PHE A 329      24.233  31.247  17.929  1.00  0.00           H  
ATOM   4896  N   SER A 330      19.967  34.755  20.485  1.00  0.00           N  
ATOM   4897  CA  SER A 330      20.595  35.400  21.652  1.00  0.00           C  
ATOM   4898  C   SER A 330      22.110  35.414  21.917  1.00  0.00           C  
ATOM   4899  O   SER A 330      22.537  35.031  23.010  1.00  0.00           O  
ATOM   4900  CB  SER A 330      20.017  34.752  22.834  1.00  0.00           C  
ATOM   4901  OG  SER A 330      20.564  35.227  23.985  1.00  0.00           O  
ATOM   4902  H   SER A 330      19.545  33.856  20.637  1.00  0.00           H  
ATOM   4903  HA  SER A 330      20.280  36.438  21.636  1.00  0.00           H  
ATOM   4904 1HB  SER A 330      18.938  34.874  22.853  1.00  0.00           H  
ATOM   4905 2HB  SER A 330      20.223  33.721  22.759  1.00  0.00           H  
ATOM   4906  HG  SER A 330      19.932  35.028  24.657  1.00  0.00           H  
ATOM   4907  N   ASN A 331      22.904  35.911  20.984  1.00  0.00           N  
ATOM   4908  CA  ASN A 331      24.345  36.164  21.228  1.00  0.00           C  
ATOM   4909  C   ASN A 331      24.828  37.078  20.168  1.00  0.00           C  
ATOM   4910  O   ASN A 331      24.092  37.366  19.229  1.00  0.00           O  
ATOM   4911  CB  ASN A 331      25.235  34.932  21.310  1.00  0.00           C  
ATOM   4912  CG  ASN A 331      26.550  35.069  22.326  1.00  0.00           C  
ATOM   4913  OD1 ASN A 331      26.961  36.201  22.649  1.00  0.00           O  
ATOM   4914  ND2 ASN A 331      27.200  33.962  22.738  1.00  0.00           N  
ATOM   4915  H   ASN A 331      22.458  36.163  20.103  1.00  0.00           H  
ATOM   4916  HA  ASN A 331      24.456  36.707  22.137  1.00  0.00           H  
ATOM   4917 1HB  ASN A 331      24.626  34.147  21.625  1.00  0.00           H  
ATOM   4918 2HB  ASN A 331      25.601  34.710  20.315  1.00  0.00           H  
ATOM   4919 1HD2 ASN A 331      28.002  34.038  23.329  1.00  0.00           H  
ATOM   4920 2HD2 ASN A 331      26.915  33.021  22.488  1.00  0.00           H  
ATOM   4921  N   GLY A 332      26.062  37.551  20.285  1.00  0.00           N  
ATOM   4922  CA  GLY A 332      26.576  38.485  19.308  1.00  0.00           C  
ATOM   4923  C   GLY A 332      26.933  37.908  17.954  1.00  0.00           C  
ATOM   4924  O   GLY A 332      28.116  37.924  17.629  1.00  0.00           O  
ATOM   4925  H   GLY A 332      26.673  37.316  21.077  1.00  0.00           H  
ATOM   4926 1HA  GLY A 332      25.861  39.286  19.176  1.00  0.00           H  
ATOM   4927 2HA  GLY A 332      27.468  38.935  19.727  1.00  0.00           H  
ATOM   4928  N   TYR A 333      25.918  37.368  17.221  1.00  0.00           N  
ATOM   4929  CA  TYR A 333      25.932  36.835  15.826  1.00  0.00           C
[truncated: 1,523,405 more chars]
