# Supplementary material for: The transformative power of transformers in protein structure prediction
Source: Proc Natl Acad Sci U S A. 2023 Jul 31;120(32):e2303499120. doi: 10.1073/pnas.2303499120 (PMC10410766; doi:10.1073/pnas.2303499120)
Supplement: Supplementary file 2 — Dataset S01 (GZ) [file pnas.2303499120.sd01.gz › SI_Data/predicted_structures/RoseTTAFold/T1183.pdb]

HEADER                                            28-DEC-22   XXXX              
EXPDTA    THEORETICAL MODEL                                                     
REMARK 220                                                                      
REMARK 220 EXPERIMENTAL DETAILS                                                 
REMARK 220  EXPERIMENT TYPE                : THEORETICAL MODELLING              
REMARK 220  DATE OF DATA COLLECTION        : 28-DEC-22                          
REMARK 220                                                                      
REMARK 220 REMARK: MODEL GENERATED BY ROSETTA                                   
REMARK 220  VERSION 2022.39+release.d8d9982                                     
ATOM      1  N   MET A   1       1.292  -0.447   1.897  1.00  0.00           N  
ATOM      2  CA  MET A   1       2.127  -0.323   0.710  1.00  0.00           C  
ATOM      3  C   MET A   1       2.553   1.123   0.513  1.00  0.00           C  
ATOM      4  O   MET A   1       1.917   1.883  -0.236  1.00  0.00           O  
ATOM      5  CB  MET A   1       1.408  -0.877  -0.513  1.00  0.00           C  
ATOM      6  CG  MET A   1       2.212  -0.884  -1.794  1.00  0.00           C  
ATOM      7  SD  MET A   1       1.336  -1.762  -3.114  1.00  0.00           S  
ATOM      8  CE  MET A   1       2.441  -1.539  -4.445  1.00  0.00           C  
ATOM      9 1H   MET A   1       1.559  -1.286   2.394  1.00  0.00           H  
ATOM     10 2H   MET A   1       1.468   0.350   2.493  1.00  0.00           H  
ATOM     11 3H   MET A   1       0.314  -0.484   1.648  1.00  0.00           H  
ATOM     12  HA  MET A   1       3.025  -0.916   0.851  1.00  0.00           H  
ATOM     13 1HB  MET A   1       1.107  -1.904  -0.314  1.00  0.00           H  
ATOM     14 2HB  MET A   1       0.500  -0.302  -0.691  1.00  0.00           H  
ATOM     15 1HG  MET A   1       2.398   0.141  -2.116  1.00  0.00           H  
ATOM     16 2HG  MET A   1       3.173  -1.368  -1.625  1.00  0.00           H  
ATOM     17 1HE  MET A   1       2.047  -2.025  -5.334  1.00  0.00           H  
ATOM     18 2HE  MET A   1       2.564  -0.496  -4.642  1.00  0.00           H  
ATOM     19 3HE  MET A   1       3.393  -1.969  -4.178  1.00  0.00           H  
ATOM     20  N   LYS A   2       3.638   1.474   1.212  1.00  0.00           N  
ATOM     21  CA  LYS A   2       4.278   2.794   1.161  1.00  0.00           C  
ATOM     22  C   LYS A   2       5.593   2.701   0.377  1.00  0.00           C  
ATOM     23  O   LYS A   2       6.458   1.862   0.685  1.00  0.00           O  
ATOM     24  CB  LYS A   2       4.536   3.343   2.569  1.00  0.00           C  
ATOM     25  CG  LYS A   2       5.080   4.767   2.582  1.00  0.00           C  
ATOM     26  CD  LYS A   2       5.303   5.279   4.000  1.00  0.00           C  
ATOM     27  CE  LYS A   2       3.965   5.612   4.632  1.00  0.00           C  
ATOM     28  NZ  LYS A   2       4.089   6.168   5.997  1.00  0.00           N  
ATOM     29  H   LYS A   2       4.039   0.760   1.819  1.00  0.00           H  
ATOM     30  HA  LYS A   2       3.619   3.478   0.644  1.00  0.00           H  
ATOM     31 1HB  LYS A   2       3.602   3.342   3.137  1.00  0.00           H  
ATOM     32 2HB  LYS A   2       5.243   2.697   3.096  1.00  0.00           H  
ATOM     33 1HG  LYS A   2       5.964   4.838   2.004  1.00  0.00           H  
ATOM     34 2HG  LYS A   2       4.332   5.408   2.111  1.00  0.00           H  
ATOM     35 1HD  LYS A   2       5.809   4.517   4.593  1.00  0.00           H  
ATOM     36 2HD  LYS A   2       5.926   6.171   3.979  1.00  0.00           H  
ATOM     37 1HE  LYS A   2       3.464   6.344   3.999  1.00  0.00           H  
ATOM     38 2HE  LYS A   2       3.358   4.708   4.676  1.00  0.00           H  
ATOM     39 1HZ  LYS A   2       3.156   6.371   6.348  1.00  0.00           H  
ATOM     40 2HZ  LYS A   2       4.535   5.491   6.593  1.00  0.00           H  
ATOM     41 3HZ  LYS A   2       4.635   7.013   5.972  1.00  0.00           H  
ATOM     42  N   ILE A   3       5.738   3.545  -0.640  1.00  0.00           N  
ATOM     43  CA  ILE A   3       6.914   3.466  -1.493  1.00  0.00           C  
ATOM     44  C   ILE A   3       7.697   4.764  -1.562  1.00  0.00           C  
ATOM     45  O   ILE A   3       7.127   5.838  -1.792  1.00  0.00           O  
ATOM     46  CB  ILE A   3       6.508   3.065  -2.914  1.00  0.00           C  
ATOM     47  CG1 ILE A   3       5.772   1.770  -2.859  1.00  0.00           C  
ATOM     48  CG2 ILE A   3       7.749   2.928  -3.830  1.00  0.00           C  
ATOM     49  CD1 ILE A   3       5.151   1.449  -4.103  1.00  0.00           C  
ATOM     50  H   ILE A   3       5.000   4.220  -0.830  1.00  0.00           H  
ATOM     51  HA  ILE A   3       7.565   2.704  -1.094  1.00  0.00           H  
ATOM     52  HB  ILE A   3       5.875   3.772  -3.319  1.00  0.00           H  
ATOM     53 1HG1 ILE A   3       6.443   1.004  -2.586  1.00  0.00           H  
ATOM     54 2HG1 ILE A   3       4.983   1.818  -2.120  1.00  0.00           H  
ATOM     55 1HG2 ILE A   3       7.426   2.633  -4.823  1.00  0.00           H  
ATOM     56 2HG2 ILE A   3       8.280   3.874  -3.894  1.00  0.00           H  
ATOM     57 3HG2 ILE A   3       8.417   2.170  -3.430  1.00  0.00           H  
ATOM     58 1HD1 ILE A   3       4.629   0.504  -4.003  1.00  0.00           H  
ATOM     59 2HD1 ILE A   3       4.447   2.235  -4.351  1.00  0.00           H  
ATOM     60 3HD1 ILE A   3       5.904   1.381  -4.882  1.00  0.00           H  
ATOM     61  N   LEU A   4       9.008   4.662  -1.363  1.00  0.00           N  
ATOM     62  CA  LEU A   4       9.871   5.836  -1.460  1.00  0.00           C  
ATOM     63  C   LEU A   4      10.533   5.907  -2.812  1.00  0.00           C  
ATOM     64  O   LEU A   4      11.306   5.011  -3.165  1.00  0.00           O  
ATOM     65  CB  LEU A   4      10.989   5.812  -0.439  1.00  0.00           C  
ATOM     66  CG  LEU A   4      11.981   6.972  -0.538  1.00  0.00           C  
ATOM     67  CD1 LEU A   4      11.284   8.279  -0.232  1.00  0.00           C  
ATOM     68  CD2 LEU A   4      13.101   6.749   0.412  1.00  0.00           C  
ATOM     69  H   LEU A   4       9.401   3.733  -1.179  1.00  0.00           H  
ATOM     70  HA  LEU A   4       9.267   6.734  -1.319  1.00  0.00           H  
ATOM     71 1HB  LEU A   4      10.578   5.847   0.506  1.00  0.00           H  
ATOM     72 2HB  LEU A   4      11.527   4.881  -0.539  1.00  0.00           H  
ATOM     73  HG  LEU A   4      12.362   7.031  -1.550  1.00  0.00           H  
ATOM     74 1HD1 LEU A   4      11.994   9.101  -0.321  1.00  0.00           H  
ATOM     75 2HD1 LEU A   4      10.472   8.430  -0.938  1.00  0.00           H  
ATOM     76 3HD1 LEU A   4      10.890   8.251   0.776  1.00  0.00           H  
ATOM     77 1HD2 LEU A   4      13.784   7.578   0.335  1.00  0.00           H  
ATOM     78 2HD2 LEU A   4      12.713   6.692   1.409  1.00  0.00           H  
ATOM     79 3HD2 LEU A   4      13.610   5.837   0.172  1.00  0.00           H  
ATOM     80  N   SER A   5      10.272   6.987  -3.530  1.00  0.00           N  
ATOM     81  CA  SER A   5      10.847   7.202  -4.842  1.00  0.00           C  
ATOM     82  C   SER A   5      11.889   8.302  -4.798  1.00  0.00           C  
ATOM     83  O   SER A   5      11.624   9.410  -4.325  1.00  0.00           O  
ATOM     84  CB  SER A   5       9.771   7.553  -5.848  1.00  0.00           C  
ATOM     85  OG  SER A   5      10.346   7.916  -7.086  1.00  0.00           O  
ATOM     86  H   SER A   5       9.636   7.690  -3.153  1.00  0.00           H  
ATOM     87  HA  SER A   5      11.337   6.287  -5.161  1.00  0.00           H  
ATOM     88 1HB  SER A   5       9.126   6.690  -5.986  1.00  0.00           H  
ATOM     89 2HB  SER A   5       9.160   8.361  -5.469  1.00  0.00           H  
ATOM     90  HG  SER A   5      11.064   7.297  -7.240  1.00  0.00           H  
ATOM     91  N   ILE A   6      13.080   7.987  -5.289  1.00  0.00           N  
ATOM     92  CA  ILE A   6      14.180   8.945  -5.350  1.00  0.00           C  
ATOM     93  C   ILE A   6      14.678   9.165  -6.776  1.00  0.00           C  
ATOM     94  O   ILE A   6      14.872   8.203  -7.530  1.00  0.00           O  
ATOM     95  CB  ILE A   6      15.343   8.504  -4.440  1.00  0.00           C  
ATOM     96  CG1 ILE A   6      14.887   8.474  -2.975  1.00  0.00           C  
ATOM     97  CG2 ILE A   6      16.558   9.429  -4.591  1.00  0.00           C  
ATOM     98  CD1 ILE A   6      15.892   7.851  -2.058  1.00  0.00           C  
ATOM     99  H   ILE A   6      13.231   7.031  -5.617  1.00  0.00           H  
ATOM    100  HA  ILE A   6      13.819   9.905  -4.982  1.00  0.00           H  
ATOM    101  HB  ILE A   6      15.636   7.488  -4.711  1.00  0.00           H  
ATOM    102 1HG1 ILE A   6      14.702   9.498  -2.647  1.00  0.00           H  
ATOM    103 2HG1 ILE A   6      13.971   7.915  -2.898  1.00  0.00           H  
ATOM    104 1HG2 ILE A   6      17.364   9.082  -3.945  1.00  0.00           H  
ATOM    105 2HG2 ILE A   6      16.899   9.418  -5.624  1.00  0.00           H  
ATOM    106 3HG2 ILE A   6      16.279  10.449  -4.310  1.00  0.00           H  
ATOM    107 1HD1 ILE A   6      15.529   7.868  -1.044  1.00  0.00           H  
ATOM    108 2HD1 ILE A   6      16.067   6.827  -2.363  1.00  0.00           H  
ATOM    109 3HD1 ILE A   6      16.820   8.405  -2.112  1.00  0.00           H  
ATOM    110  N   ASP A   7      14.844  10.431  -7.152  1.00  0.00           N  
ATOM    111  CA  ASP A   7      15.362  10.773  -8.464  1.00  0.00           C  
ATOM    112  C   ASP A   7      16.438  11.830  -8.366  1.00  0.00           C  
ATOM    113  O   ASP A   7      16.179  13.016  -8.145  1.00  0.00           O  
ATOM    114  CB  ASP A   7      14.258  11.234  -9.416  1.00  0.00           C  
ATOM    115  CG  ASP A   7      14.749  11.568 -10.868  1.00  0.00           C  
ATOM    116  OD1 ASP A   7      15.954  11.748 -11.108  1.00  0.00           O  
ATOM    117  OD2 ASP A   7      13.909  11.574 -11.737  1.00  0.00           O  
ATOM    118  H   ASP A   7      14.621  11.181  -6.496  1.00  0.00           H  
ATOM    119  HA  ASP A   7      15.820   9.883  -8.891  1.00  0.00           H  
ATOM    120 1HB  ASP A   7      13.496  10.455  -9.480  1.00  0.00           H  
ATOM    121 2HB  ASP A   7      13.774  12.109  -9.004  1.00  0.00           H  
ATOM    122  N   THR A   8      17.663  11.370  -8.529  1.00  0.00           N  
ATOM    123  CA  THR A   8      18.831  12.219  -8.456  1.00  0.00           C  
ATOM    124  C   THR A   8      19.567  12.092  -9.758  1.00  0.00           C  
ATOM    125  O   THR A   8      20.783  12.167  -9.807  1.00  0.00           O  
ATOM    126  CB  THR A   8      19.744  11.866  -7.281  1.00  0.00           C  
ATOM    127  OG1 THR A   8      20.153  10.510  -7.364  1.00  0.00           O  
ATOM    128  CG2 THR A   8      19.008  12.086  -6.017  1.00  0.00           C  
ATOM    129  H   THR A   8      17.788  10.383  -8.720  1.00  0.00           H  
ATOM    130  HA  THR A   8      18.520  13.260  -8.349  1.00  0.00           H  
ATOM    131  HB  THR A   8      20.626  12.505  -7.292  1.00  0.00           H  
ATOM    132  HG1 THR A   8      21.026  10.458  -7.817  1.00  0.00           H  
ATOM    133 1HG2 THR A   8      19.640  11.853  -5.192  1.00  0.00           H  
ATOM    134 2HG2 THR A   8      18.719  13.117  -5.971  1.00  0.00           H  
ATOM    135 3HG2 THR A   8      18.132  11.460  -5.988  1.00  0.00           H  
ATOM    136  N   SER A   9      18.840  11.828 -10.838  1.00  0.00           N  
ATOM    137  CA  SER A   9      19.529  11.671 -12.105  1.00  0.00           C  
ATOM    138  C   SER A   9      20.284  12.928 -12.538  1.00  0.00           C  
ATOM    139  O   SER A   9      21.281  12.826 -13.226  1.00  0.00           O  
ATOM    140  CB  SER A   9      18.543  11.233 -13.162  1.00  0.00           C  
ATOM    141  OG  SER A   9      17.552  12.187 -13.356  1.00  0.00           O  
ATOM    142  H   SER A   9      17.811  11.767 -10.788  1.00  0.00           H  
ATOM    143  HA  SER A   9      20.255  10.880 -11.982  1.00  0.00           H  
ATOM    144 1HB  SER A   9      19.075  11.060 -14.098  1.00  0.00           H  
ATOM    145 2HB  SER A   9      18.079  10.291 -12.867  1.00  0.00           H  
ATOM    146  HG  SER A   9      16.920  12.084 -12.594  1.00  0.00           H  
ATOM    147  N   PHE A  10      19.852  14.085 -12.066  1.00  0.00           N  
ATOM    148  CA  PHE A  10      20.441  15.391 -12.338  1.00  0.00           C  
ATOM    149  C   PHE A  10      21.045  16.005 -11.090  1.00  0.00           C  
ATOM    150  O   PHE A  10      21.087  15.374 -10.038  1.00  0.00           O  
ATOM    151  CB  PHE A  10      19.410  16.317 -12.942  1.00  0.00           C  
ATOM    152  CG  PHE A  10      19.012  15.959 -14.313  1.00  0.00           C  
ATOM    153  CD1 PHE A  10      18.044  15.032 -14.580  1.00  0.00           C  
ATOM    154  CD2 PHE A  10      19.626  16.588 -15.355  1.00  0.00           C  
ATOM    155  CE1 PHE A  10      17.732  14.720 -15.879  1.00  0.00           C  
ATOM    156  CE2 PHE A  10      19.323  16.297 -16.637  1.00  0.00           C  
ATOM    157  CZ  PHE A  10      18.389  15.357 -16.900  1.00  0.00           C  
ATOM    158  H   PHE A  10      19.023  14.057 -11.488  1.00  0.00           H  
ATOM    159  HA  PHE A  10      21.239  15.252 -13.057  1.00  0.00           H  
ATOM    160 1HB  PHE A  10      18.560  16.248 -12.320  1.00  0.00           H  
ATOM    161 2HB  PHE A  10      19.749  17.347 -12.934  1.00  0.00           H  
ATOM    162  HD1 PHE A  10      17.536  14.541 -13.757  1.00  0.00           H  
ATOM    163  HD2 PHE A  10      20.365  17.335 -15.133  1.00  0.00           H  
ATOM    164  HE1 PHE A  10      16.966  13.967 -16.098  1.00  0.00           H  
ATOM    165  HE2 PHE A  10      19.828  16.817 -17.455  1.00  0.00           H  
ATOM    166  HZ  PHE A  10      18.163  15.124 -17.906  1.00  0.00           H  
ATOM    167  N   SER A  11      21.554  17.234 -11.213  1.00  0.00           N  
ATOM    168  CA  SER A  11      22.155  17.950 -10.086  1.00  0.00           C  
ATOM    169  C   SER A  11      21.169  18.219  -8.930  1.00  0.00           C  
ATOM    170  O   SER A  11      21.590  18.474  -7.806  1.00  0.00           O  
ATOM    171  CB  SER A  11      22.726  19.264 -10.580  1.00  0.00           C  
ATOM    172  OG  SER A  11      21.705  20.124 -11.007  1.00  0.00           O  
ATOM    173  H   SER A  11      21.518  17.696 -12.109  1.00  0.00           H  
ATOM    174  HA  SER A  11      22.973  17.342  -9.697  1.00  0.00           H  
ATOM    175 1HB  SER A  11      23.295  19.742  -9.778  1.00  0.00           H  
ATOM    176 2HB  SER A  11      23.413  19.075 -11.402  1.00  0.00           H  
ATOM    177  HG  SER A  11      21.222  20.370 -10.209  1.00  0.00           H  
ATOM    178  N   PHE A  12      19.867  18.162  -9.220  1.00  0.00           N  
ATOM    179  CA  PHE A  12      18.815  18.358  -8.219  1.00  0.00           C  
ATOM    180  C   PHE A  12      18.446  17.033  -7.547  1.00  0.00           C  
ATOM    181  O   PHE A  12      18.749  15.959  -8.062  1.00  0.00           O  
ATOM    182  CB  PHE A  12      17.547  18.972  -8.839  1.00  0.00           C  
ATOM    183  CG  PHE A  12      17.027  18.257 -10.058  1.00  0.00           C  
ATOM    184  CD1 PHE A  12      16.341  17.066  -9.937  1.00  0.00           C  
ATOM    185  CD2 PHE A  12      17.181  18.813 -11.334  1.00  0.00           C  
ATOM    186  CE1 PHE A  12      15.845  16.419 -11.050  1.00  0.00           C  
ATOM    187  CE2 PHE A  12      16.670  18.178 -12.444  1.00  0.00           C  
ATOM    188  CZ  PHE A  12      16.006  16.972 -12.295  1.00  0.00           C  
ATOM    189  H   PHE A  12      19.604  17.956 -10.169  1.00  0.00           H  
ATOM    190  HA  PHE A  12      19.186  19.038  -7.448  1.00  0.00           H  
ATOM    191 1HB  PHE A  12      16.748  18.970  -8.093  1.00  0.00           H  
ATOM    192 2HB  PHE A  12      17.733  20.010  -9.103  1.00  0.00           H  
ATOM    193  HD1 PHE A  12      16.203  16.631  -8.943  1.00  0.00           H  
ATOM    194  HD2 PHE A  12      17.707  19.764 -11.445  1.00  0.00           H  
ATOM    195  HE1 PHE A  12      15.318  15.467 -10.936  1.00  0.00           H  
ATOM    196  HE2 PHE A  12      16.799  18.614 -13.437  1.00  0.00           H  
ATOM    197  HZ  PHE A  12      15.621  16.454 -13.162  1.00  0.00           H  
ATOM    198  N   ILE A  13      17.782  17.111  -6.395  1.00  0.00           N  
ATOM    199  CA  ILE A  13      17.322  15.910  -5.709  1.00  0.00           C  
ATOM    200  C   ILE A  13      15.816  15.918  -5.570  1.00  0.00           C  
ATOM    201  O   ILE A  13      15.267  16.726  -4.815  1.00  0.00           O  
ATOM    202  CB  ILE A  13      17.923  15.842  -4.287  1.00  0.00           C  
ATOM    203  CG1 ILE A  13      19.435  15.899  -4.363  1.00  0.00           C  
ATOM    204  CG2 ILE A  13      17.426  14.600  -3.498  1.00  0.00           C  
ATOM    205  CD1 ILE A  13      19.964  17.341  -4.292  1.00  0.00           C  
ATOM    206  H   ILE A  13      17.579  18.028  -6.006  1.00  0.00           H  
ATOM    207  HA  ILE A  13      17.607  15.037  -6.288  1.00  0.00           H  
ATOM    208  HB  ILE A  13      17.613  16.730  -3.748  1.00  0.00           H  
ATOM    209 1HG1 ILE A  13      19.860  15.334  -3.533  1.00  0.00           H  
ATOM    210 2HG1 ILE A  13      19.772  15.448  -5.301  1.00  0.00           H  
ATOM    211 1HG2 ILE A  13      17.851  14.613  -2.492  1.00  0.00           H  
ATOM    212 2HG2 ILE A  13      16.338  14.624  -3.432  1.00  0.00           H  
ATOM    213 3HG2 ILE A  13      17.728  13.692  -3.997  1.00  0.00           H  
ATOM    214 1HD1 ILE A  13      21.055  17.338  -4.343  1.00  0.00           H  
ATOM    215 2HD1 ILE A  13      19.579  17.935  -5.113  1.00  0.00           H  
ATOM    216 3HD1 ILE A  13      19.657  17.803  -3.369  1.00  0.00           H  
ATOM    217  N   ASN A  14      15.147  15.005  -6.256  1.00  0.00           N  
ATOM    218  CA  ASN A  14      13.706  14.942  -6.140  1.00  0.00           C  
ATOM    219  C   ASN A  14      13.302  13.706  -5.358  1.00  0.00           C  
ATOM    220  O   ASN A  14      13.965  12.661  -5.422  1.00  0.00           O  
ATOM    221  CB  ASN A  14      13.027  14.943  -7.490  1.00  0.00           C  
ATOM    222  CG  ASN A  14      13.249  16.171  -8.269  1.00  0.00           C  
ATOM    223  OD1 ASN A  14      13.731  17.165  -7.726  1.00  0.00           O  
ATOM    224  ND2 ASN A  14      12.892  16.142  -9.534  1.00  0.00           N  
ATOM    225  H   ASN A  14      15.627  14.355  -6.880  1.00  0.00           H  
ATOM    226  HA  ASN A  14      13.355  15.804  -5.575  1.00  0.00           H  
ATOM    227 1HB  ASN A  14      13.366  14.097  -8.067  1.00  0.00           H  
ATOM    228 2HB  ASN A  14      11.960  14.838  -7.334  1.00  0.00           H  
ATOM    229 1HD2 ASN A  14      12.991  16.967 -10.102  1.00  0.00           H  
ATOM    230 2HD2 ASN A  14      12.506  15.308  -9.929  1.00  0.00           H  
ATOM    231  N   PHE A  15      12.195  13.796  -4.646  1.00  0.00           N  
ATOM    232  CA  PHE A  15      11.686  12.591  -4.024  1.00  0.00           C  
ATOM    233  C   PHE A  15      10.195  12.644  -3.768  1.00  0.00           C  
ATOM    234  O   PHE A  15       9.576  13.715  -3.680  1.00  0.00           O  
ATOM    235  CB  PHE A  15      12.374  12.277  -2.687  1.00  0.00           C  
ATOM    236  CG  PHE A  15      12.103  13.272  -1.620  1.00  0.00           C  
ATOM    237  CD1 PHE A  15      10.996  13.099  -0.802  1.00  0.00           C  
ATOM    238  CD2 PHE A  15      12.939  14.350  -1.400  1.00  0.00           C  
ATOM    239  CE1 PHE A  15      10.708  13.982   0.189  1.00  0.00           C  
ATOM    240  CE2 PHE A  15      12.658  15.237  -0.385  1.00  0.00           C  
ATOM    241  CZ  PHE A  15      11.534  15.057   0.407  1.00  0.00           C  
ATOM    242  H   PHE A  15      11.706  14.690  -4.579  1.00  0.00           H  
ATOM    243  HA  PHE A  15      11.871  11.763  -4.705  1.00  0.00           H  
ATOM    244 1HB  PHE A  15      12.041  11.297  -2.334  1.00  0.00           H  
ATOM    245 2HB  PHE A  15      13.451  12.214  -2.836  1.00  0.00           H  
ATOM    246  HD1 PHE A  15      10.343  12.244  -0.972  1.00  0.00           H  
ATOM    247  HD2 PHE A  15      13.820  14.491  -2.031  1.00  0.00           H  
ATOM    248  HE1 PHE A  15       9.826  13.826   0.803  1.00  0.00           H  
ATOM    249  HE2 PHE A  15      13.311  16.089  -0.207  1.00  0.00           H  
ATOM    250  HZ  PHE A  15      11.312  15.767   1.202  1.00  0.00           H  
ATOM    251  N   SER A  16       9.628  11.467  -3.566  1.00  0.00           N  
ATOM    252  CA  SER A  16       8.241  11.386  -3.170  1.00  0.00           C  
ATOM    253  C   SER A  16       7.938  10.136  -2.383  1.00  0.00           C  
ATOM    254  O   SER A  16       8.619   9.113  -2.503  1.00  0.00           O  
ATOM    255  CB  SER A  16       7.358  11.395  -4.397  1.00  0.00           C  
ATOM    256  OG  SER A  16       7.558  10.233  -5.148  1.00  0.00           O  
ATOM    257  H   SER A  16      10.190  10.627  -3.703  1.00  0.00           H  
ATOM    258  HA  SER A  16       8.017  12.248  -2.547  1.00  0.00           H  
ATOM    259 1HB  SER A  16       6.310  11.482  -4.109  1.00  0.00           H  
ATOM    260 2HB  SER A  16       7.602  12.259  -5.003  1.00  0.00           H  
ATOM    261  HG  SER A  16       7.362  10.462  -6.075  1.00  0.00           H  
ATOM    262  N   VAL A  17       6.871  10.210  -1.615  1.00  0.00           N  
ATOM    263  CA  VAL A  17       6.377   9.052  -0.905  1.00  0.00           C  
ATOM    264  C   VAL A  17       4.927   8.831  -1.256  1.00  0.00           C  
ATOM    265  O   VAL A  17       4.086   9.726  -1.060  1.00  0.00           O  
ATOM    266  CB  VAL A  17       6.513   9.198   0.615  1.00  0.00           C  
ATOM    267  CG1 VAL A  17       5.933   7.972   1.272  1.00  0.00           C  
ATOM    268  CG2 VAL A  17       7.974   9.396   1.015  1.00  0.00           C  
ATOM    269  H   VAL A  17       6.379  11.100  -1.571  1.00  0.00           H  
ATOM    270  HA  VAL A  17       6.946   8.180  -1.216  1.00  0.00           H  
ATOM    271  HB  VAL A  17       5.941  10.032   0.931  1.00  0.00           H  
ATOM    272 1HG1 VAL A  17       6.005   8.070   2.352  1.00  0.00           H  
ATOM    273 2HG1 VAL A  17       4.886   7.862   0.991  1.00  0.00           H  
ATOM    274 3HG1 VAL A  17       6.481   7.093   0.939  1.00  0.00           H  
ATOM    275 1HG2 VAL A  17       8.049   9.496   2.097  1.00  0.00           H  
ATOM    276 2HG2 VAL A  17       8.536   8.529   0.688  1.00  0.00           H  
ATOM    277 3HG2 VAL A  17       8.376  10.290   0.545  1.00  0.00           H  
ATOM    278  N   ILE A  18       4.643   7.634  -1.751  1.00  0.00           N  
ATOM    279  CA  ILE A  18       3.297   7.258  -2.149  1.00  0.00           C  
ATOM    280  C   ILE A  18       2.776   6.181  -1.228  1.00  0.00           C  
ATOM    281  O   ILE A  18       3.511   5.267  -0.864  1.00  0.00           O  
ATOM    282  CB  ILE A  18       3.270   6.768  -3.614  1.00  0.00           C  
ATOM    283  CG1 ILE A  18       1.838   6.493  -4.084  1.00  0.00           C  
ATOM    284  CG2 ILE A  18       4.086   5.567  -3.751  1.00  0.00           C  
ATOM    285  CD1 ILE A  18       1.719   6.334  -5.571  1.00  0.00           C  
ATOM    286  H   ILE A  18       5.411   6.967  -1.860  1.00  0.00           H  
ATOM    287  HA  ILE A  18       2.647   8.113  -2.052  1.00  0.00           H  
ATOM    288  HB  ILE A  18       3.676   7.547  -4.261  1.00  0.00           H  
ATOM    289 1HG1 ILE A  18       1.469   5.584  -3.609  1.00  0.00           H  
ATOM    290 2HG1 ILE A  18       1.216   7.308  -3.797  1.00  0.00           H  
ATOM    291 1HG2 ILE A  18       4.088   5.228  -4.783  1.00  0.00           H  
ATOM    292 2HG2 ILE A  18       5.098   5.821  -3.445  1.00  0.00           H  
ATOM    293 3HG2 ILE A  18       3.686   4.779  -3.112  1.00  0.00           H  
ATOM    294 1HD1 ILE A  18       0.682   6.150  -5.842  1.00  0.00           H  
ATOM    295 2HD1 ILE A  18       2.063   7.245  -6.056  1.00  0.00           H  
ATOM    296 3HD1 ILE A  18       2.330   5.497  -5.889  1.00  0.00           H  
ATOM    297  N   GLU A  19       1.514   6.282  -0.845  1.00  0.00           N  
ATOM    298  CA  GLU A  19       0.915   5.283   0.022  1.00  0.00           C  
ATOM    299  C   GLU A  19      -0.511   5.035  -0.412  1.00  0.00           C  
ATOM    300  O   GLU A  19      -1.278   5.982  -0.580  1.00  0.00           O  
ATOM    301  CB  GLU A  19       0.945   5.771   1.483  1.00  0.00           C  
ATOM    302  CG  GLU A  19       0.418   4.778   2.517  1.00  0.00           C  
ATOM    303  CD  GLU A  19       0.536   5.270   3.957  1.00  0.00           C  
ATOM    304  OE1 GLU A  19       0.984   6.372   4.165  1.00  0.00           O  
ATOM    305  OE2 GLU A  19       0.213   4.522   4.847  1.00  0.00           O  
ATOM    306  H   GLU A  19       0.962   7.073  -1.174  1.00  0.00           H  
ATOM    307  HA  GLU A  19       1.468   4.352  -0.069  1.00  0.00           H  
ATOM    308 1HB  GLU A  19       1.966   6.034   1.754  1.00  0.00           H  
ATOM    309 2HB  GLU A  19       0.343   6.671   1.565  1.00  0.00           H  
ATOM    310 1HG  GLU A  19      -0.632   4.596   2.306  1.00  0.00           H  
ATOM    311 2HG  GLU A  19       0.953   3.834   2.405  1.00  0.00           H  
ATOM    312  N   GLU A  20      -0.863   3.769  -0.613  1.00  0.00           N  
ATOM    313  CA  GLU A  20      -2.233   3.420  -1.017  1.00  0.00           C  
ATOM    314  C   GLU A  20      -2.739   4.268  -2.195  1.00  0.00           C  
ATOM    315  O   GLU A  20      -3.851   4.795  -2.168  1.00  0.00           O  
ATOM    316  CB  GLU A  20      -3.204   3.509   0.171  1.00  0.00           C  
ATOM    317  CG  GLU A  20      -2.896   2.514   1.308  1.00  0.00           C  
ATOM    318  CD  GLU A  20      -3.931   2.514   2.423  1.00  0.00           C  
ATOM    319  OE1 GLU A  20      -4.828   3.324   2.387  1.00  0.00           O  
ATOM    320  OE2 GLU A  20      -3.824   1.688   3.300  1.00  0.00           O  
ATOM    321  H   GLU A  20      -0.152   3.044  -0.480  1.00  0.00           H  
ATOM    322  HA  GLU A  20      -2.227   2.381  -1.356  1.00  0.00           H  
ATOM    323 1HB  GLU A  20      -3.188   4.515   0.588  1.00  0.00           H  
ATOM    324 2HB  GLU A  20      -4.218   3.314  -0.177  1.00  0.00           H  
ATOM    325 1HG  GLU A  20      -2.840   1.511   0.886  1.00  0.00           H  
ATOM    326 2HG  GLU A  20      -1.923   2.748   1.726  1.00  0.00           H  
ATOM    327  N   GLU A  21      -1.895   4.377  -3.218  1.00  0.00           N  
ATOM    328  CA  GLU A  21      -2.125   5.109  -4.469  1.00  0.00           C  
ATOM    329  C   GLU A  21      -2.270   6.630  -4.357  1.00  0.00           C  
ATOM    330  O   GLU A  21      -2.675   7.276  -5.328  1.00  0.00           O  
ATOM    331  CB  GLU A  21      -3.372   4.542  -5.174  1.00  0.00           C  
ATOM    332  CG  GLU A  21      -3.212   3.107  -5.448  1.00  0.00           C  
ATOM    333  CD  GLU A  21      -4.314   2.355  -6.155  1.00  0.00           C  
ATOM    334  OE1 GLU A  21      -5.207   2.941  -6.711  1.00  0.00           O  
ATOM    335  OE2 GLU A  21      -4.237   1.119  -6.114  1.00  0.00           O  
ATOM    336  H   GLU A  21      -1.008   3.902  -3.113  1.00  0.00           H  
ATOM    337  HA  GLU A  21      -1.265   4.912  -5.109  1.00  0.00           H  
ATOM    338 1HB  GLU A  21      -4.269   4.696  -4.585  1.00  0.00           H  
ATOM    339 2HB  GLU A  21      -3.515   5.051  -6.127  1.00  0.00           H  
ATOM    340 1HG  GLU A  21      -2.321   3.041  -6.044  1.00  0.00           H  
ATOM    341 2HG  GLU A  21      -3.033   2.630  -4.503  1.00  0.00           H  
ATOM    342  N   LYS A  22      -1.852   7.220  -3.236  1.00  0.00           N  
ATOM    343  CA  LYS A  22      -1.865   8.673  -3.112  1.00  0.00           C  
ATOM    344  C   LYS A  22      -0.487   9.190  -2.754  1.00  0.00           C  
ATOM    345  O   LYS A  22       0.232   8.581  -1.962  1.00  0.00           O  
ATOM    346  CB  LYS A  22      -2.857   9.105  -2.037  1.00  0.00           C  
ATOM    347  CG  LYS A  22      -4.310   8.763  -2.344  1.00  0.00           C  
ATOM    348  CD  LYS A  22      -5.245   9.283  -1.265  1.00  0.00           C  
ATOM    349  CE  LYS A  22      -6.691   8.924  -1.571  1.00  0.00           C  
ATOM    350  NZ  LYS A  22      -7.622   9.430  -0.526  1.00  0.00           N  
ATOM    351  H   LYS A  22      -1.570   6.659  -2.433  1.00  0.00           H  
ATOM    352  HA  LYS A  22      -2.153   9.114  -4.066  1.00  0.00           H  
ATOM    353 1HB  LYS A  22      -2.592   8.614  -1.096  1.00  0.00           H  
ATOM    354 2HB  LYS A  22      -2.777  10.182  -1.879  1.00  0.00           H  
ATOM    355 1HG  LYS A  22      -4.589   9.193  -3.306  1.00  0.00           H  
ATOM    356 2HG  LYS A  22      -4.415   7.676  -2.407  1.00  0.00           H  
ATOM    357 1HD  LYS A  22      -4.964   8.844  -0.305  1.00  0.00           H  
ATOM    358 2HD  LYS A  22      -5.153  10.366  -1.193  1.00  0.00           H  
ATOM    359 1HE  LYS A  22      -6.969   9.356  -2.532  1.00  0.00           H  
ATOM    360 2HE  LYS A  22      -6.783   7.839  -1.632  1.00  0.00           H  
ATOM    361 1HZ  LYS A  22      -8.568   9.172  -0.767  1.00  0.00           H  
ATOM    362 2HZ  LYS A  22      -7.380   9.025   0.368  1.00  0.00           H  
ATOM    363 3HZ  LYS A  22      -7.552  10.436  -0.470  1.00  0.00           H  
ATOM    364  N   VAL A  23      -0.100  10.328  -3.303  1.00  0.00           N  
ATOM    365  CA  VAL A  23       1.198  10.862  -2.918  1.00  0.00           C  
ATOM    366  C   VAL A  23       1.034  11.650  -1.637  1.00  0.00           C  
ATOM    367  O   VAL A  23       0.156  12.508  -1.531  1.00  0.00           O  
ATOM    368  CB  VAL A  23       1.835  11.667  -4.059  1.00  0.00           C  
ATOM    369  CG1 VAL A  23       3.173  12.295  -3.601  1.00  0.00           C  
ATOM    370  CG2 VAL A  23       2.080  10.689  -5.228  1.00  0.00           C  
ATOM    371  H   VAL A  23      -0.690  10.819  -3.961  1.00  0.00           H  
ATOM    372  HA  VAL A  23       1.874  10.039  -2.718  1.00  0.00           H  
ATOM    373  HB  VAL A  23       1.167  12.471  -4.366  1.00  0.00           H  
ATOM    374 1HG1 VAL A  23       3.621  12.846  -4.425  1.00  0.00           H  
ATOM    375 2HG1 VAL A  23       2.997  12.975  -2.766  1.00  0.00           H  
ATOM    376 3HG1 VAL A  23       3.856  11.506  -3.280  1.00  0.00           H  
ATOM    377 1HG2 VAL A  23       2.522  11.208  -6.048  1.00  0.00           H  
ATOM    378 2HG2 VAL A  23       2.752   9.894  -4.900  1.00  0.00           H  
ATOM    379 3HG2 VAL A  23       1.132  10.251  -5.547  1.00  0.00           H  
ATOM    380  N   THR A  24       1.853  11.308  -0.652  1.00  0.00           N  
ATOM    381  CA  THR A  24       1.785  11.901   0.669  1.00  0.00           C  
ATOM    382  C   THR A  24       2.899  12.918   0.884  1.00  0.00           C  
ATOM    383  O   THR A  24       2.710  13.920   1.577  1.00  0.00           O  
ATOM    384  CB  THR A  24       1.900  10.773   1.702  1.00  0.00           C  
ATOM    385  OG1 THR A  24       3.155  10.104   1.534  1.00  0.00           O  
ATOM    386  CG2 THR A  24       0.802   9.747   1.486  1.00  0.00           C  
ATOM    387  H   THR A  24       2.551  10.599  -0.833  1.00  0.00           H  
ATOM    388  HA  THR A  24       0.826  12.406   0.780  1.00  0.00           H  
ATOM    389  HB  THR A  24       1.837  11.187   2.706  1.00  0.00           H  
ATOM    390  HG1 THR A  24       3.276   9.867   0.586  1.00  0.00           H  
ATOM    391 1HG2 THR A  24       0.908   8.949   2.222  1.00  0.00           H  
ATOM    392 2HG2 THR A  24      -0.172  10.217   1.598  1.00  0.00           H  
ATOM    393 3HG2 THR A  24       0.887   9.326   0.483  1.00  0.00           H  
ATOM    394  N   PHE A  25       4.037  12.685   0.237  1.00  0.00           N  
ATOM    395  CA  PHE A  25       5.158  13.615   0.309  1.00  0.00           C  
ATOM    396  C   PHE A  25       5.710  13.819  -1.086  1.00  0.00           C  
ATOM    397  O   PHE A  25       5.802  12.871  -1.866  1.00  0.00           O  
ATOM    398  CB  PHE A  25       6.257  13.147   1.277  1.00  0.00           C  
ATOM    399  CG  PHE A  25       5.783  13.032   2.716  1.00  0.00           C  
ATOM    400  CD1 PHE A  25       5.209  11.876   3.215  1.00  0.00           C  
ATOM    401  CD2 PHE A  25       5.891  14.108   3.558  1.00  0.00           C  
ATOM    402  CE1 PHE A  25       4.761  11.804   4.509  1.00  0.00           C  
ATOM    403  CE2 PHE A  25       5.451  14.039   4.865  1.00  0.00           C  
ATOM    404  CZ  PHE A  25       4.887  12.887   5.339  1.00  0.00           C  
ATOM    405  H   PHE A  25       4.115  11.819  -0.291  1.00  0.00           H  
ATOM    406  HA  PHE A  25       4.793  14.579   0.667  1.00  0.00           H  
ATOM    407 1HB  PHE A  25       6.648  12.196   0.961  1.00  0.00           H  
ATOM    408 2HB  PHE A  25       7.084  13.858   1.251  1.00  0.00           H  
ATOM    409  HD1 PHE A  25       5.102  11.023   2.584  1.00  0.00           H  
ATOM    410  HD2 PHE A  25       6.332  15.032   3.180  1.00  0.00           H  
ATOM    411  HE1 PHE A  25       4.311  10.883   4.875  1.00  0.00           H  
ATOM    412  HE2 PHE A  25       5.547  14.904   5.519  1.00  0.00           H  
ATOM    413  HZ  PHE A  25       4.537  12.834   6.369  1.00  0.00           H  
ATOM    414  N   LEU A  26       6.088  15.048  -1.391  1.00  0.00           N  
ATOM    415  CA  LEU A  26       6.664  15.394  -2.682  1.00  0.00           C  
ATOM    416  C   LEU A  26       7.577  16.596  -2.548  1.00  0.00           C  
ATOM    417  O   LEU A  26       7.178  17.614  -1.978  1.00  0.00           O  
ATOM    418  CB  LEU A  26       5.552  15.700  -3.685  1.00  0.00           C  
ATOM    419  CG  LEU A  26       5.997  16.125  -5.069  1.00  0.00           C  
ATOM    420  CD1 LEU A  26       6.697  14.982  -5.759  1.00  0.00           C  
ATOM    421  CD2 LEU A  26       4.809  16.551  -5.843  1.00  0.00           C  
ATOM    422  H   LEU A  26       5.975  15.779  -0.704  1.00  0.00           H  
ATOM    423  HA  LEU A  26       7.252  14.553  -3.046  1.00  0.00           H  
ATOM    424 1HB  LEU A  26       4.942  14.811  -3.797  1.00  0.00           H  
ATOM    425 2HB  LEU A  26       4.929  16.496  -3.279  1.00  0.00           H  
ATOM    426  HG  LEU A  26       6.698  16.955  -4.991  1.00  0.00           H  
ATOM    427 1HD1 LEU A  26       7.014  15.296  -6.755  1.00  0.00           H  
ATOM    428 2HD1 LEU A  26       7.571  14.688  -5.179  1.00  0.00           H  
ATOM    429 3HD1 LEU A  26       6.022  14.139  -5.844  1.00  0.00           H  
ATOM    430 1HD2 LEU A  26       5.145  16.864  -6.813  1.00  0.00           H  
ATOM    431 2HD2 LEU A  26       4.111  15.720  -5.935  1.00  0.00           H  
ATOM    432 3HD2 LEU A  26       4.322  17.384  -5.338  1.00  0.00           H  
ATOM    433  N   HIS A  27       8.783  16.498  -3.088  1.00  0.00           N  
ATOM    434  CA  HIS A  27       9.708  17.615  -2.997  1.00  0.00           C  
ATOM    435  C   HIS A  27      10.735  17.667  -4.127  1.00  0.00           C  
ATOM    436  O   HIS A  27      11.214  16.642  -4.620  1.00  0.00           O  
ATOM    437  CB  HIS A  27      10.430  17.555  -1.667  1.00  0.00           C  
ATOM    438  CG  HIS A  27      11.212  18.774  -1.314  1.00  0.00           C  
ATOM    439  ND1 HIS A  27      10.611  19.968  -0.977  1.00  0.00           N  
ATOM    440  CD2 HIS A  27      12.541  18.981  -1.207  1.00  0.00           C  
ATOM    441  CE1 HIS A  27      11.539  20.861  -0.693  1.00  0.00           C  
ATOM    442  NE2 HIS A  27      12.717  20.291  -0.818  1.00  0.00           N  
ATOM    443  H   HIS A  27       9.069  15.615  -3.512  1.00  0.00           H  
ATOM    444  HA  HIS A  27       9.143  18.545  -3.032  1.00  0.00           H  
ATOM    445 1HB  HIS A  27       9.733  17.326  -0.862  1.00  0.00           H  
ATOM    446 2HB  HIS A  27      11.108  16.763  -1.751  1.00  0.00           H  
ATOM    447  HD2 HIS A  27      13.321  18.244  -1.389  1.00  0.00           H  
ATOM    448  HE1 HIS A  27      11.359  21.893  -0.395  1.00  0.00           H  
ATOM    449  HE2 HIS A  27      13.600  20.749  -0.650  1.00  0.00           H  
ATOM    450  N   TYR A  28      11.065  18.893  -4.535  1.00  0.00           N  
ATOM    451  CA  TYR A  28      12.088  19.153  -5.549  1.00  0.00           C  
ATOM    452  C   TYR A  28      13.138  20.084  -4.936  1.00  0.00           C  
ATOM    453  O   TYR A  28      12.844  21.247  -4.643  1.00  0.00           O  
ATOM    454  CB  TYR A  28      11.448  19.845  -6.764  1.00  0.00           C  
ATOM    455  CG  TYR A  28      12.339  20.097  -8.024  1.00  0.00           C  
ATOM    456  CD1 TYR A  28      12.181  19.313  -9.170  1.00  0.00           C  
ATOM    457  CD2 TYR A  28      13.311  21.088  -8.020  1.00  0.00           C  
ATOM    458  CE1 TYR A  28      12.965  19.538 -10.301  1.00  0.00           C  
ATOM    459  CE2 TYR A  28      14.090  21.298  -9.148  1.00  0.00           C  
ATOM    460  CZ  TYR A  28      13.917  20.540 -10.278  1.00  0.00           C  
ATOM    461  OH  TYR A  28      14.691  20.790 -11.388  1.00  0.00           O  
ATOM    462  H   TYR A  28      10.610  19.683  -4.095  1.00  0.00           H  
ATOM    463  HA  TYR A  28      12.571  18.222  -5.831  1.00  0.00           H  
ATOM    464 1HB  TYR A  28      10.593  19.248  -7.088  1.00  0.00           H  
ATOM    465 2HB  TYR A  28      11.054  20.808  -6.446  1.00  0.00           H  
ATOM    466  HD1 TYR A  28      11.426  18.528  -9.185  1.00  0.00           H  
ATOM    467  HD2 TYR A  28      13.458  21.704  -7.132  1.00  0.00           H  
ATOM    468  HE1 TYR A  28      12.822  18.927 -11.198  1.00  0.00           H  
ATOM    469  HE2 TYR A  28      14.835  22.068  -9.148  1.00  0.00           H  
ATOM    470  HH  TYR A  28      14.395  20.231 -12.114  1.00  0.00           H  
ATOM    471  N   LEU A  29      14.350  19.571  -4.734  1.00  0.00           N  
ATOM    472  CA  LEU A  29      15.435  20.317  -4.102  1.00  0.00           C  
ATOM    473  C   LEU A  29      16.589  20.661  -5.049  1.00  0.00           C  
ATOM    474  O   LEU A  29      17.214  19.787  -5.641  1.00  0.00           O  
ATOM    475  CB  LEU A  29      15.937  19.499  -2.913  1.00  0.00           C  
ATOM    476  CG  LEU A  29      17.115  19.992  -2.163  1.00  0.00           C  
ATOM    477  CD1 LEU A  29      16.800  21.319  -1.516  1.00  0.00           C  
ATOM    478  CD2 LEU A  29      17.449  18.970  -1.119  1.00  0.00           C  
ATOM    479  H   LEU A  29      14.530  18.598  -4.982  1.00  0.00           H  
ATOM    480  HA  LEU A  29      15.022  21.251  -3.723  1.00  0.00           H  
ATOM    481 1HB  LEU A  29      15.140  19.419  -2.208  1.00  0.00           H  
ATOM    482 2HB  LEU A  29      16.168  18.502  -3.263  1.00  0.00           H  
ATOM    483  HG  LEU A  29      17.956  20.109  -2.838  1.00  0.00           H  
ATOM    484 1HD1 LEU A  29      17.661  21.666  -0.952  1.00  0.00           H  
ATOM    485 2HD1 LEU A  29      16.547  22.050  -2.277  1.00  0.00           H  
ATOM    486 3HD1 LEU A  29      15.956  21.197  -0.840  1.00  0.00           H  
ATOM    487 1HD2 LEU A  29      18.314  19.311  -0.563  1.00  0.00           H  
ATOM    488 2HD2 LEU A  29      16.605  18.843  -0.442  1.00  0.00           H  
ATOM    489 3HD2 LEU A  29      17.667  18.022  -1.603  1.00  0.00           H  
ATOM    490  N   LYS A  30      16.898  21.950  -5.167  1.00  0.00           N  
ATOM    491  CA  LYS A  30      17.967  22.409  -6.059  1.00  0.00           C  
ATOM    492  C   LYS A  30      19.351  22.465  -5.411  1.00  0.00           C  
ATOM    493  O   LYS A  30      20.323  22.858  -6.053  1.00  0.00           O  
ATOM    494  CB  LYS A  30      17.629  23.784  -6.623  1.00  0.00           C  
ATOM    495  CG  LYS A  30      16.432  23.795  -7.546  1.00  0.00           C  
ATOM    496  CD  LYS A  30      16.147  25.186  -8.088  1.00  0.00           C  
ATOM    497  CE  LYS A  30      14.957  25.173  -9.039  1.00  0.00           C  
ATOM    498  NZ  LYS A  30      14.642  26.535  -9.556  1.00  0.00           N  
ATOM    499  H   LYS A  30      16.358  22.634  -4.654  1.00  0.00           H  
ATOM    500  HA  LYS A  30      18.030  21.709  -6.892  1.00  0.00           H  
ATOM    501 1HB  LYS A  30      17.431  24.475  -5.804  1.00  0.00           H  
ATOM    502 2HB  LYS A  30      18.485  24.169  -7.177  1.00  0.00           H  
ATOM    503 1HG  LYS A  30      16.643  23.136  -8.385  1.00  0.00           H  
ATOM    504 2HG  LYS A  30      15.552  23.424  -7.020  1.00  0.00           H  
ATOM    505 1HD  LYS A  30      15.935  25.865  -7.260  1.00  0.00           H  
ATOM    506 2HD  LYS A  30      17.023  25.555  -8.622  1.00  0.00           H  
ATOM    507 1HE  LYS A  30      15.182  24.519  -9.881  1.00  0.00           H  
ATOM    508 2HE  LYS A  30      14.084  24.782  -8.513  1.00  0.00           H  
ATOM    509 1HZ  LYS A  30      13.851  26.483 -10.182  1.00  0.00           H  
ATOM    510 2HZ  LYS A  30      14.420  27.147  -8.784  1.00  0.00           H  
ATOM    511 3HZ  LYS A  30      15.441  26.899 -10.055  1.00  0.00           H  
ATOM    512  N   SER A  31      19.432  22.131  -4.132  1.00  0.00           N  
ATOM    513  CA  SER A  31      20.700  22.175  -3.416  1.00  0.00           C  
ATOM    514  C   SER A  31      21.720  21.238  -4.026  1.00  0.00           C  
ATOM    515  O   SER A  31      21.395  20.118  -4.401  1.00  0.00           O  
ATOM    516  CB  SER A  31      20.527  21.795  -1.964  1.00  0.00           C  
ATOM    517  OG  SER A  31      21.769  21.765  -1.303  1.00  0.00           O  
ATOM    518  H   SER A  31      18.597  21.827  -3.658  1.00  0.00           H  
ATOM    519  HA  SER A  31      21.092  23.192  -3.473  1.00  0.00           H  
ATOM    520 1HB  SER A  31      19.873  22.514  -1.480  1.00  0.00           H  
ATOM    521 2HB  SER A  31      20.058  20.818  -1.893  1.00  0.00           H  
ATOM    522  HG  SER A  31      21.558  21.727  -0.362  1.00  0.00           H  
ATOM    523  N   ASN A  32      22.977  21.677  -4.050  1.00  0.00           N  
ATOM    524  CA  ASN A  32      24.054  20.840  -4.561  1.00  0.00           C  
ATOM    525  C   ASN A  32      24.741  20.075  -3.431  1.00  0.00           C  
ATOM    526  O   ASN A  32      25.762  19.418  -3.640  1.00  0.00           O  
ATOM    527  CB  ASN A  32      25.062  21.675  -5.329  1.00  0.00           C  
ATOM    528  CG  ASN A  32      24.507  22.199  -6.634  1.00  0.00           C  
ATOM    529  OD1 ASN A  32      23.780  21.501  -7.349  1.00  0.00           O  
ATOM    530  ND2 ASN A  32      24.839  23.423  -6.954  1.00  0.00           N  
ATOM    531  H   ASN A  32      23.179  22.609  -3.722  1.00  0.00           H  
ATOM    532  HA  ASN A  32      23.626  20.099  -5.239  1.00  0.00           H  
ATOM    533 1HB  ASN A  32      25.377  22.519  -4.715  1.00  0.00           H  
ATOM    534 2HB  ASN A  32      25.946  21.073  -5.538  1.00  0.00           H  
ATOM    535 1HD2 ASN A  32      24.499  23.827  -7.803  1.00  0.00           H  
ATOM    536 2HD2 ASN A  32      25.429  23.957  -6.348  1.00  0.00           H  
ATOM    537  N   LYS A  33      24.183  20.166  -2.224  1.00  0.00           N  
ATOM    538  CA  LYS A  33      24.717  19.428  -1.094  1.00  0.00           C  
ATOM    539  C   LYS A  33      24.625  17.955  -1.430  1.00  0.00           C  
ATOM    540  O   LYS A  33      23.642  17.509  -2.012  1.00  0.00           O  
ATOM    541  CB  LYS A  33      23.993  19.791   0.199  1.00  0.00           C  
ATOM    542  CG  LYS A  33      24.509  19.089   1.459  1.00  0.00           C  
ATOM    543  CD  LYS A  33      23.814  19.638   2.715  1.00  0.00           C  
ATOM    544  CE  LYS A  33      24.148  18.833   3.953  1.00  0.00           C  
ATOM    545  NZ  LYS A  33      25.606  18.845   4.253  1.00  0.00           N  
ATOM    546  H   LYS A  33      23.348  20.733  -2.084  1.00  0.00           H  
ATOM    547  HA  LYS A  33      25.772  19.678  -0.974  1.00  0.00           H  
ATOM    548 1HB  LYS A  33      24.071  20.863   0.364  1.00  0.00           H  
ATOM    549 2HB  LYS A  33      22.950  19.563   0.092  1.00  0.00           H  
ATOM    550 1HG  LYS A  33      24.317  18.013   1.388  1.00  0.00           H  
ATOM    551 2HG  LYS A  33      25.583  19.237   1.553  1.00  0.00           H  
ATOM    552 1HD  LYS A  33      24.130  20.667   2.876  1.00  0.00           H  
ATOM    553 2HD  LYS A  33      22.749  19.631   2.581  1.00  0.00           H  
ATOM    554 1HE  LYS A  33      23.611  19.256   4.800  1.00  0.00           H  
ATOM    555 2HE  LYS A  33      23.821  17.808   3.807  1.00  0.00           H  
ATOM    556 1HZ  LYS A  33      25.797  18.292   5.074  1.00  0.00           H  
ATOM    557 2HZ  LYS A  33      26.128  18.417   3.473  1.00  0.00           H  
ATOM    558 3HZ  LYS A  33      25.929  19.780   4.397  1.00  0.00           H  
ATOM    559  N   LYS A  34      25.662  17.203  -1.118  1.00  0.00           N  
ATOM    560  CA  LYS A  34      25.670  15.791  -1.446  1.00  0.00           C  
ATOM    561  C   LYS A  34      24.385  15.100  -0.984  1.00  0.00           C  
ATOM    562  O   LYS A  34      23.980  15.198   0.184  1.00  0.00           O  
ATOM    563  CB  LYS A  34      26.921  15.147  -0.843  1.00  0.00           C  
ATOM    564  CG  LYS A  34      27.146  13.675  -1.149  1.00  0.00           C  
ATOM    565  CD  LYS A  34      28.488  13.240  -0.565  1.00  0.00           C  
ATOM    566  CE  LYS A  34      28.802  11.791  -0.863  1.00  0.00           C  
ATOM    567  NZ  LYS A  34      30.131  11.395  -0.308  1.00  0.00           N  
ATOM    568  H   LYS A  34      26.458  17.614  -0.651  1.00  0.00           H  
ATOM    569  HA  LYS A  34      25.725  15.695  -2.531  1.00  0.00           H  
ATOM    570 1HB  LYS A  34      27.801  15.690  -1.189  1.00  0.00           H  
ATOM    571 2HB  LYS A  34      26.890  15.252   0.245  1.00  0.00           H  
ATOM    572 1HG  LYS A  34      26.359  13.083  -0.695  1.00  0.00           H  
ATOM    573 2HG  LYS A  34      27.140  13.508  -2.226  1.00  0.00           H  
ATOM    574 1HD  LYS A  34      29.283  13.866  -0.973  1.00  0.00           H  
ATOM    575 2HD  LYS A  34      28.462  13.380   0.520  1.00  0.00           H  
ATOM    576 1HE  LYS A  34      28.037  11.171  -0.419  1.00  0.00           H  
ATOM    577 2HE  LYS A  34      28.804  11.633  -1.942  1.00  0.00           H  
ATOM    578 1HZ  LYS A  34      30.310  10.423  -0.516  1.00  0.00           H  
ATOM    579 2HZ  LYS A  34      30.854  11.966  -0.723  1.00  0.00           H  
ATOM    580 3HZ  LYS A  34      30.129  11.530   0.695  1.00  0.00           H  
ATOM    581  N   THR A  35      23.791  14.347  -1.911  1.00  0.00           N  
ATOM    582  CA  THR A  35      22.549  13.609  -1.706  1.00  0.00           C  
ATOM    583  C   THR A  35      22.558  12.729  -0.469  1.00  0.00           C  
ATOM    584  O   THR A  35      21.550  12.618   0.220  1.00  0.00           O  
ATOM    585  CB  THR A  35      22.224  12.723  -2.908  1.00  0.00           C  
ATOM    586  OG1 THR A  35      22.014  13.524  -4.077  1.00  0.00           O  
ATOM    587  CG2 THR A  35      21.014  11.868  -2.615  1.00  0.00           C  
ATOM    588  H   THR A  35      24.209  14.326  -2.830  1.00  0.00           H  
ATOM    589  HA  THR A  35      21.744  14.332  -1.598  1.00  0.00           H  
ATOM    590  HB  THR A  35      23.052  12.088  -3.085  1.00  0.00           H  
ATOM    591  HG1 THR A  35      21.789  12.953  -4.819  1.00  0.00           H  
ATOM    592 1HG2 THR A  35      20.817  11.215  -3.454  1.00  0.00           H  
ATOM    593 2HG2 THR A  35      21.218  11.264  -1.735  1.00  0.00           H  
ATOM    594 3HG2 THR A  35      20.148  12.504  -2.432  1.00  0.00           H  
ATOM    595  N   LEU A  36      23.685  12.090  -0.181  1.00  0.00           N  
ATOM    596  CA  LEU A  36      23.739  11.168   0.946  1.00  0.00           C  
ATOM    597  C   LEU A  36      23.800  11.874   2.301  1.00  0.00           C  
ATOM    598  O   LEU A  36      23.729  11.220   3.341  1.00  0.00           O  
ATOM    599  CB  LEU A  36      24.932  10.235   0.804  1.00  0.00           C  
ATOM    600  CG  LEU A  36      24.862   9.355  -0.410  1.00  0.00           C  
ATOM    601  CD1 LEU A  36      26.114   8.499  -0.509  1.00  0.00           C  
ATOM    602  CD2 LEU A  36      23.594   8.504  -0.365  1.00  0.00           C  
ATOM    603  H   LEU A  36      24.496  12.229  -0.762  1.00  0.00           H  
ATOM    604  HA  LEU A  36      22.831  10.564   0.926  1.00  0.00           H  
ATOM    605 1HB  LEU A  36      25.837  10.833   0.746  1.00  0.00           H  
ATOM    606 2HB  LEU A  36      24.991   9.598   1.687  1.00  0.00           H  
ATOM    607  HG  LEU A  36      24.836   9.988  -1.272  1.00  0.00           H  
ATOM    608 1HD1 LEU A  36      26.065   7.886  -1.409  1.00  0.00           H  
ATOM    609 2HD1 LEU A  36      26.988   9.130  -0.554  1.00  0.00           H  
ATOM    610 3HD1 LEU A  36      26.180   7.853   0.365  1.00  0.00           H  
ATOM    611 1HD2 LEU A  36      23.546   7.890  -1.263  1.00  0.00           H  
ATOM    612 2HD2 LEU A  36      23.618   7.861   0.513  1.00  0.00           H  
ATOM    613 3HD2 LEU A  36      22.715   9.149  -0.319  1.00  0.00           H  
ATOM    614  N   GLU A  37      23.937  13.202   2.306  1.00  0.00           N  
ATOM    615  CA  GLU A  37      23.882  13.944   3.555  1.00  0.00           C  
ATOM    616  C   GLU A  37      22.448  14.482   3.641  1.00  0.00           C  
ATOM    617  O   GLU A  37      21.826  14.513   4.715  1.00  0.00           O  
ATOM    618  CB  GLU A  37      24.909  15.084   3.575  1.00  0.00           C  
ATOM    619  CG  GLU A  37      26.368  14.625   3.462  1.00  0.00           C  
ATOM    620  CD  GLU A  37      27.370  15.765   3.536  1.00  0.00           C  
ATOM    621  OE1 GLU A  37      26.959  16.890   3.767  1.00  0.00           O  
ATOM    622  OE2 GLU A  37      28.535  15.518   3.352  1.00  0.00           O  
ATOM    623  H   GLU A  37      24.025  13.721   1.437  1.00  0.00           H  
ATOM    624  HA  GLU A  37      24.062  13.274   4.395  1.00  0.00           H  
ATOM    625 1HB  GLU A  37      24.712  15.758   2.739  1.00  0.00           H  
ATOM    626 2HB  GLU A  37      24.802  15.653   4.495  1.00  0.00           H  
ATOM    627 1HG  GLU A  37      26.575  13.915   4.261  1.00  0.00           H  
ATOM    628 2HG  GLU A  37      26.488  14.103   2.511  1.00  0.00           H  
ATOM    629  N   LEU A  38      21.916  14.865   2.473  1.00  0.00           N  
ATOM    630  CA  LEU A  38      20.569  15.400   2.377  1.00  0.00           C  
ATOM    631  C   LEU A  38      19.488  14.386   2.675  1.00  0.00           C  
ATOM    632  O   LEU A  38      18.537  14.712   3.374  1.00  0.00           O  
ATOM    633  CB  LEU A  38      20.310  15.949   0.980  1.00  0.00           C  
ATOM    634  CG  LEU A  38      21.034  17.199   0.623  1.00  0.00           C  
ATOM    635  CD1 LEU A  38      20.842  17.459  -0.833  1.00  0.00           C  
ATOM    636  CD2 LEU A  38      20.463  18.323   1.465  1.00  0.00           C  
ATOM    637  H   LEU A  38      22.490  14.819   1.631  1.00  0.00           H  
ATOM    638  HA  LEU A  38      20.482  16.213   3.095  1.00  0.00           H  
ATOM    639 1HB  LEU A  38      20.585  15.191   0.257  1.00  0.00           H  
ATOM    640 2HB  LEU A  38      19.244  16.144   0.876  1.00  0.00           H  
ATOM    641  HG  LEU A  38      22.104  17.094   0.809  1.00  0.00           H  
ATOM    642 1HD1 LEU A  38      21.345  18.378  -1.125  1.00  0.00           H  
ATOM    643 2HD1 LEU A  38      21.252  16.634  -1.406  1.00  0.00           H  
ATOM    644 3HD1 LEU A  38      19.807  17.542  -1.033  1.00  0.00           H  
ATOM    645 1HD2 LEU A  38      20.948  19.255   1.214  1.00  0.00           H  
ATOM    646 2HD2 LEU A  38      19.400  18.410   1.276  1.00  0.00           H  
ATOM    647 3HD2 LEU A  38      20.624  18.097   2.519  1.00  0.00           H  
ATOM    648  N   LEU A  39      19.609  13.157   2.185  1.00  0.00           N  
ATOM    649  CA  LEU A  39      18.522  12.232   2.433  1.00  0.00           C  
ATOM    650  C   LEU A  39      18.277  12.030   3.934  1.00  0.00           C  
ATOM    651  O   LEU A  39      17.125  12.109   4.346  1.00  0.00           O  
ATOM    652  CB  LEU A  39      18.725  10.932   1.639  1.00  0.00           C  
ATOM    653  CG  LEU A  39      18.463  11.053   0.133  1.00  0.00           C  
ATOM    654  CD1 LEU A  39      18.918   9.791  -0.556  1.00  0.00           C  
ATOM    655  CD2 LEU A  39      16.971  11.285  -0.110  1.00  0.00           C  
ATOM    656  H   LEU A  39      20.405  12.901   1.605  1.00  0.00           H  
ATOM    657  HA  LEU A  39      17.619  12.675   2.025  1.00  0.00           H  
ATOM    658 1HB  LEU A  39      19.753  10.621   1.702  1.00  0.00           H  
ATOM    659 2HB  LEU A  39      18.090  10.156   2.037  1.00  0.00           H  
ATOM    660  HG  LEU A  39      19.035  11.890  -0.267  1.00  0.00           H  
ATOM    661 1HD1 LEU A  39      18.745   9.872  -1.625  1.00  0.00           H  
ATOM    662 2HD1 LEU A  39      19.981   9.638  -0.370  1.00  0.00           H  
ATOM    663 3HD1 LEU A  39      18.358   8.958  -0.159  1.00  0.00           H  
ATOM    664 1HD2 LEU A  39      16.787  11.372  -1.184  1.00  0.00           H  
ATOM    665 2HD2 LEU A  39      16.404  10.439   0.287  1.00  0.00           H  
ATOM    666 3HD2 LEU A  39      16.657  12.199   0.388  1.00  0.00           H  
ATOM    667  N   PRO A  40      19.277  11.743   4.799  1.00  0.00           N  
ATOM    668  CA  PRO A  40      19.104  11.718   6.245  1.00  0.00           C  
ATOM    669  C   PRO A  40      18.459  12.986   6.792  1.00  0.00           C  
ATOM    670  O   PRO A  40      17.557  12.913   7.626  1.00  0.00           O  
ATOM    671  CB  PRO A  40      20.536  11.558   6.731  1.00  0.00           C  
ATOM    672  CG  PRO A  40      21.196  10.758   5.634  1.00  0.00           C  
ATOM    673  CD  PRO A  40      20.606  11.294   4.357  1.00  0.00           C  
ATOM    674  HA  PRO A  40      18.512  10.840   6.525  1.00  0.00           H  
ATOM    675 1HB  PRO A  40      21.003  12.550   6.862  1.00  0.00           H  
ATOM    676 2HB  PRO A  40      20.553  11.059   7.708  1.00  0.00           H  
ATOM    677 1HG  PRO A  40      22.289  10.894   5.669  1.00  0.00           H  
ATOM    678 2HG  PRO A  40      21.003   9.687   5.773  1.00  0.00           H  
ATOM    679 1HD  PRO A  40      21.209  12.098   3.983  1.00  0.00           H  
ATOM    680 2HD  PRO A  40      20.548  10.466   3.670  1.00  0.00           H  
ATOM    681  N   LYS A  41      18.829  14.156   6.253  1.00  0.00           N  
ATOM    682  CA  LYS A  41      18.227  15.403   6.726  1.00  0.00           C  
ATOM    683  C   LYS A  41      16.734  15.377   6.432  1.00  0.00           C  
ATOM    684  O   LYS A  41      15.902  15.633   7.303  1.00  0.00           O  
ATOM    685  CB  LYS A  41      18.907  16.602   6.052  1.00  0.00           C  
ATOM    686  CG  LYS A  41      18.441  17.984   6.493  1.00  0.00           C  
ATOM    687  CD  LYS A  41      19.252  19.072   5.764  1.00  0.00           C  
ATOM    688  CE  LYS A  41      18.948  20.480   6.288  1.00  0.00           C  
ATOM    689  NZ  LYS A  41      17.559  20.904   5.996  1.00  0.00           N  
ATOM    690  H   LYS A  41      19.579  14.209   5.560  1.00  0.00           H  
ATOM    691  HA  LYS A  41      18.359  15.473   7.806  1.00  0.00           H  
ATOM    692 1HB  LYS A  41      19.986  16.535   6.207  1.00  0.00           H  
ATOM    693 2HB  LYS A  41      18.740  16.551   4.985  1.00  0.00           H  
ATOM    694 1HG  LYS A  41      17.378  18.106   6.253  1.00  0.00           H  
ATOM    695 2HG  LYS A  41      18.567  18.095   7.568  1.00  0.00           H  
ATOM    696 1HD  LYS A  41      20.318  18.870   5.885  1.00  0.00           H  
ATOM    697 2HD  LYS A  41      19.017  19.035   4.698  1.00  0.00           H  
ATOM    698 1HE  LYS A  41      19.100  20.497   7.367  1.00  0.00           H  
ATOM    699 2HE  LYS A  41      19.635  21.184   5.823  1.00  0.00           H  
ATOM    700 1HZ  LYS A  41      17.390  21.825   6.356  1.00  0.00           H  
ATOM    701 2HZ  LYS A  41      17.388  20.901   5.007  1.00  0.00           H  
ATOM    702 3HZ  LYS A  41      16.895  20.257   6.442  1.00  0.00           H  
ATOM    703  N   ILE A  42      16.411  15.003   5.206  1.00  0.00           N  
ATOM    704  CA  ILE A  42      15.051  14.918   4.713  1.00  0.00           C  
ATOM    705  C   ILE A  42      14.232  13.917   5.515  1.00  0.00           C  
ATOM    706  O   ILE A  42      13.107  14.205   5.926  1.00  0.00           O  
ATOM    707  CB  ILE A  42      15.089  14.530   3.226  1.00  0.00           C  
ATOM    708  CG1 ILE A  42      15.680  15.728   2.383  1.00  0.00           C  
ATOM    709  CG2 ILE A  42      13.732  14.081   2.776  1.00  0.00           C  
ATOM    710  CD1 ILE A  42      16.117  15.368   0.956  1.00  0.00           C  
ATOM    711  H   ILE A  42      17.168  14.776   4.563  1.00  0.00           H  
ATOM    712  HA  ILE A  42      14.588  15.902   4.811  1.00  0.00           H  
ATOM    713  HB  ILE A  42      15.771  13.707   3.101  1.00  0.00           H  
ATOM    714 1HG1 ILE A  42      14.909  16.496   2.314  1.00  0.00           H  
ATOM    715 2HG1 ILE A  42      16.534  16.147   2.913  1.00  0.00           H  
ATOM    716 1HG2 ILE A  42      13.788  13.779   1.739  1.00  0.00           H  
ATOM    717 2HG2 ILE A  42      13.406  13.235   3.378  1.00  0.00           H  
ATOM    718 3HG2 ILE A  42      13.025  14.898   2.891  1.00  0.00           H  
ATOM    719 1HD1 ILE A  42      16.491  16.261   0.455  1.00  0.00           H  
ATOM    720 2HD1 ILE A  42      16.906  14.627   0.997  1.00  0.00           H  
ATOM    721 3HD1 ILE A  42      15.291  14.970   0.406  1.00  0.00           H  
ATOM    722  N   PHE A  43      14.803  12.747   5.780  1.00  0.00           N  
ATOM    723  CA  PHE A  43      14.081  11.755   6.555  1.00  0.00           C  
ATOM    724  C   PHE A  43      13.783  12.279   7.955  1.00  0.00           C  
ATOM    725  O   PHE A  43      12.668  12.110   8.466  1.00  0.00           O  
ATOM    726  CB  PHE A  43      14.903  10.474   6.658  1.00  0.00           C  
ATOM    727  CG  PHE A  43      14.925   9.650   5.407  1.00  0.00           C  
ATOM    728  CD1 PHE A  43      16.123   9.354   4.826  1.00  0.00           C  
ATOM    729  CD2 PHE A  43      13.762   9.184   4.808  1.00  0.00           C  
ATOM    730  CE1 PHE A  43      16.201   8.639   3.694  1.00  0.00           C  
ATOM    731  CE2 PHE A  43      13.830   8.446   3.655  1.00  0.00           C  
ATOM    732  CZ  PHE A  43      15.065   8.172   3.091  1.00  0.00           C  
ATOM    733  H   PHE A  43      15.733  12.547   5.423  1.00  0.00           H  
ATOM    734  HA  PHE A  43      13.138  11.535   6.055  1.00  0.00           H  
ATOM    735 1HB  PHE A  43      15.933  10.748   6.890  1.00  0.00           H  
ATOM    736 2HB  PHE A  43      14.550   9.867   7.476  1.00  0.00           H  
ATOM    737  HD1 PHE A  43      17.027   9.718   5.289  1.00  0.00           H  
ATOM    738  HD2 PHE A  43      12.796   9.413   5.264  1.00  0.00           H  
ATOM    739  HE1 PHE A  43      17.171   8.448   3.278  1.00  0.00           H  
ATOM    740  HE2 PHE A  43      12.919   8.093   3.191  1.00  0.00           H  
ATOM    741  HZ  PHE A  43      15.144   7.596   2.181  1.00  0.00           H  
ATOM    742  N   GLU A  44      14.747  12.976   8.576  1.00  0.00           N  
ATOM    743  CA  GLU A  44      14.477  13.507   9.902  1.00  0.00           C  
ATOM    744  C   GLU A  44      13.403  14.596   9.856  1.00  0.00           C  
ATOM    745  O   GLU A  44      12.476  14.582  10.665  1.00  0.00           O  
ATOM    746  CB  GLU A  44      15.760  14.048  10.554  1.00  0.00           C  
ATOM    747  CG  GLU A  44      16.773  12.968  10.974  1.00  0.00           C  
ATOM    748  CD  GLU A  44      18.042  13.532  11.597  1.00  0.00           C  
ATOM    749  OE1 GLU A  44      18.200  14.732  11.620  1.00  0.00           O  
ATOM    750  OE2 GLU A  44      18.848  12.753  12.056  1.00  0.00           O  
ATOM    751  H   GLU A  44      15.664  13.106   8.144  1.00  0.00           H  
ATOM    752  HA  GLU A  44      14.106  12.694  10.522  1.00  0.00           H  
ATOM    753 1HB  GLU A  44      16.264  14.715   9.851  1.00  0.00           H  
ATOM    754 2HB  GLU A  44      15.501  14.633  11.434  1.00  0.00           H  
ATOM    755 1HG  GLU A  44      16.297  12.301  11.691  1.00  0.00           H  
ATOM    756 2HG  GLU A  44      17.035  12.378  10.098  1.00  0.00           H  
ATOM    757  N   GLU A  45      13.453  15.471   8.846  1.00  0.00           N  
ATOM    758  CA  GLU A  45      12.479  16.560   8.731  1.00  0.00           C  
ATOM    759  C   GLU A  45      11.060  16.043   8.556  1.00  0.00           C  
ATOM    760  O   GLU A  45      10.111  16.610   9.107  1.00  0.00           O  
ATOM    761  CB  GLU A  45      12.819  17.487   7.551  1.00  0.00           C  
ATOM    762  CG  GLU A  45      14.048  18.382   7.762  1.00  0.00           C  
ATOM    763  CD  GLU A  45      14.391  19.219   6.551  1.00  0.00           C  
ATOM    764  OE1 GLU A  45      13.757  19.070   5.533  1.00  0.00           O  
ATOM    765  OE2 GLU A  45      15.315  20.012   6.646  1.00  0.00           O  
ATOM    766  H   GLU A  45      14.229  15.419   8.186  1.00  0.00           H  
ATOM    767  HA  GLU A  45      12.515  17.145   9.645  1.00  0.00           H  
ATOM    768 1HB  GLU A  45      13.003  16.880   6.663  1.00  0.00           H  
ATOM    769 2HB  GLU A  45      11.966  18.128   7.335  1.00  0.00           H  
ATOM    770 1HG  GLU A  45      13.852  19.048   8.600  1.00  0.00           H  
ATOM    771 2HG  GLU A  45      14.900  17.766   8.027  1.00  0.00           H  
ATOM    772  N   LEU A  46      10.912  14.949   7.822  1.00  0.00           N  
ATOM    773  CA  LEU A  46       9.601  14.378   7.578  1.00  0.00           C  
ATOM    774  C   LEU A  46       9.219  13.348   8.633  1.00  0.00           C  
ATOM    775  O   LEU A  46       8.115  12.804   8.600  1.00  0.00           O  
ATOM    776  CB  LEU A  46       9.580  13.688   6.217  1.00  0.00           C  
ATOM    777  CG  LEU A  46       9.889  14.570   5.032  1.00  0.00           C  
ATOM    778  CD1 LEU A  46       9.858  13.727   3.791  1.00  0.00           C  
ATOM    779  CD2 LEU A  46       8.930  15.712   4.982  1.00  0.00           C  
ATOM    780  H   LEU A  46      11.734  14.538   7.372  1.00  0.00           H  
ATOM    781  HA  LEU A  46       8.865  15.180   7.592  1.00  0.00           H  
ATOM    782 1HB  LEU A  46      10.325  12.887   6.233  1.00  0.00           H  
ATOM    783 2HB  LEU A  46       8.597  13.247   6.063  1.00  0.00           H  
ATOM    784  HG  LEU A  46      10.896  14.972   5.128  1.00  0.00           H  
ATOM    785 1HD1 LEU A  46      10.099  14.357   2.958  1.00  0.00           H  
ATOM    786 2HD1 LEU A  46      10.593  12.926   3.875  1.00  0.00           H  
ATOM    787 3HD1 LEU A  46       8.865  13.299   3.657  1.00  0.00           H  
ATOM    788 1HD2 LEU A  46       9.165  16.349   4.128  1.00  0.00           H  
ATOM    789 2HD2 LEU A  46       7.940  15.344   4.891  1.00  0.00           H  
ATOM    790 3HD2 LEU A  46       9.015  16.293   5.902  1.00  0.00           H  
ATOM    791  N   CYS A  47      10.140  13.058   9.554  1.00  0.00           N  
ATOM    792  CA  CYS A  47       9.976  12.033  10.573  1.00  0.00           C  
ATOM    793  C   CYS A  47       9.662  10.655   9.977  1.00  0.00           C  
ATOM    794  O   CYS A  47       8.793   9.939  10.481  1.00  0.00           O  
ATOM    795  CB  CYS A  47       8.889  12.451  11.559  1.00  0.00           C  
ATOM    796  SG  CYS A  47       9.279  14.005  12.399  1.00  0.00           S  
ATOM    797  H   CYS A  47      11.009  13.584   9.581  1.00  0.00           H  
ATOM    798  HA  CYS A  47      10.917  11.963  11.119  1.00  0.00           H  
ATOM    799 1HB  CYS A  47       7.939  12.569  11.048  1.00  0.00           H  
ATOM    800 2HB  CYS A  47       8.762  11.679  12.314  1.00  0.00           H  
ATOM    801  HG  CYS A  47       9.829  14.611  11.339  1.00  0.00           H  
ATOM    802  N   ILE A  48      10.372  10.286   8.900  1.00  0.00           N  
ATOM    803  CA  ILE A  48      10.172   8.988   8.244  1.00  0.00           C  
ATOM    804  C   ILE A  48      11.478   8.210   8.176  1.00  0.00           C  
ATOM    805  O   ILE A  48      12.468   8.729   7.680  1.00  0.00           O  
ATOM    806  CB  ILE A  48       9.683   9.152   6.791  1.00  0.00           C  
ATOM    807  CG1 ILE A  48       8.408   9.930   6.706  1.00  0.00           C  
ATOM    808  CG2 ILE A  48       9.419   7.791   6.218  1.00  0.00           C  
ATOM    809  CD1 ILE A  48       8.059  10.290   5.282  1.00  0.00           C  
ATOM    810  H   ILE A  48      11.089  10.928   8.557  1.00  0.00           H  
ATOM    811  HA  ILE A  48       9.447   8.405   8.812  1.00  0.00           H  
ATOM    812  HB  ILE A  48      10.432   9.671   6.197  1.00  0.00           H  
ATOM    813 1HG1 ILE A  48       7.595   9.354   7.145  1.00  0.00           H  
ATOM    814 2HG1 ILE A  48       8.516  10.840   7.260  1.00  0.00           H  
ATOM    815 1HG2 ILE A  48       9.060   7.919   5.222  1.00  0.00           H  
ATOM    816 2HG2 ILE A  48      10.327   7.196   6.216  1.00  0.00           H  
ATOM    817 3HG2 ILE A  48       8.659   7.284   6.812  1.00  0.00           H  
ATOM    818 1HD1 ILE A  48       7.155  10.857   5.281  1.00  0.00           H  
ATOM    819 2HD1 ILE A  48       8.859  10.886   4.847  1.00  0.00           H  
ATOM    820 3HD1 ILE A  48       7.924   9.384   4.696  1.00  0.00           H  
ATOM    821  N   ARG A  49      11.518   6.988   8.677  1.00  0.00           N  
ATOM    822  CA  ARG A  49      12.753   6.222   8.586  1.00  0.00           C  
ATOM    823  C   ARG A  49      12.704   5.362   7.317  1.00  0.00           C  
ATOM    824  O   ARG A  49      11.617   4.997   6.890  1.00  0.00           O  
ATOM    825  CB  ARG A  49      12.922   5.351   9.816  1.00  0.00           C  
ATOM    826  CG  ARG A  49      13.110   6.076  11.129  1.00  0.00           C  
ATOM    827  CD  ARG A  49      13.192   5.094  12.260  1.00  0.00           C  
ATOM    828  NE  ARG A  49      13.391   5.737  13.550  1.00  0.00           N  
ATOM    829  CZ  ARG A  49      13.459   5.083  14.734  1.00  0.00           C  
ATOM    830  NH1 ARG A  49      13.338   3.766  14.784  1.00  0.00           N  
ATOM    831  NH2 ARG A  49      13.651   5.767  15.852  1.00  0.00           N  
ATOM    832  H   ARG A  49      10.690   6.554   9.089  1.00  0.00           H  
ATOM    833  HA  ARG A  49      13.583   6.922   8.548  1.00  0.00           H  
ATOM    834 1HB  ARG A  49      12.033   4.743   9.932  1.00  0.00           H  
ATOM    835 2HB  ARG A  49      13.768   4.681   9.684  1.00  0.00           H  
ATOM    836 1HG  ARG A  49      14.028   6.659  11.101  1.00  0.00           H  
ATOM    837 2HG  ARG A  49      12.258   6.733  11.305  1.00  0.00           H  
ATOM    838 1HD  ARG A  49      12.259   4.532  12.305  1.00  0.00           H  
ATOM    839 2HD  ARG A  49      14.018   4.403  12.091  1.00  0.00           H  
ATOM    840  HE  ARG A  49      13.489   6.742  13.564  1.00  0.00           H  
ATOM    841 1HH1 ARG A  49      13.180   3.216  13.922  1.00  0.00           H  
ATOM    842 2HH1 ARG A  49      13.391   3.288  15.667  1.00  0.00           H  
ATOM    843 1HH2 ARG A  49      13.745   6.773  15.819  1.00  0.00           H  
ATOM    844 2HH2 ARG A  49      13.702   5.284  16.736  1.00  0.00           H  
ATOM    845  N   PRO A  50      13.829   4.990   6.687  1.00  0.00           N  
ATOM    846  CA  PRO A  50      13.878   4.035   5.580  1.00  0.00           C  
ATOM    847  C   PRO A  50      13.133   2.720   5.902  1.00  0.00           C  
ATOM    848  O   PRO A  50      12.519   2.100   5.028  1.00  0.00           O  
ATOM    849  CB  PRO A  50      15.381   3.809   5.447  1.00  0.00           C  
ATOM    850  CG  PRO A  50      15.993   5.126   5.866  1.00  0.00           C  
ATOM    851  CD  PRO A  50      15.125   5.607   7.017  1.00  0.00           C  
ATOM    852  HA  PRO A  50      13.493   4.504   4.679  1.00  0.00           H  
ATOM    853 1HB  PRO A  50      15.694   2.983   6.089  1.00  0.00           H  
ATOM    854 2HB  PRO A  50      15.633   3.527   4.409  1.00  0.00           H  
ATOM    855 1HG  PRO A  50      17.044   4.978   6.155  1.00  0.00           H  
ATOM    856 2HG  PRO A  50      15.995   5.824   5.019  1.00  0.00           H  
ATOM    857 1HD  PRO A  50      15.509   5.241   7.981  1.00  0.00           H  
ATOM    858 2HD  PRO A  50      15.069   6.708   6.969  1.00  0.00           H  
ATOM    859  N   GLU A  51      13.127   2.327   7.172  1.00  0.00           N  
ATOM    860  CA  GLU A  51      12.456   1.108   7.625  1.00  0.00           C  
ATOM    861  C   GLU A  51      10.931   1.218   7.572  1.00  0.00           C  
ATOM    862  O   GLU A  51      10.231   0.226   7.774  1.00  0.00           O  
ATOM    863  CB  GLU A  51      12.911   0.726   9.034  1.00  0.00           C  
ATOM    864  CG  GLU A  51      12.399   1.633  10.122  1.00  0.00           C  
ATOM    865  CD  GLU A  51      12.991   1.368  11.500  1.00  0.00           C  
ATOM    866  OE1 GLU A  51      13.790   0.473  11.632  1.00  0.00           O  
ATOM    867  OE2 GLU A  51      12.612   2.061  12.422  1.00  0.00           O  
ATOM    868  H   GLU A  51      13.629   2.869   7.858  1.00  0.00           H  
ATOM    869  HA  GLU A  51      12.740   0.301   6.959  1.00  0.00           H  
ATOM    870 1HB  GLU A  51      12.586  -0.290   9.259  1.00  0.00           H  
ATOM    871 2HB  GLU A  51      14.000   0.738   9.077  1.00  0.00           H  
ATOM    872 1HG  GLU A  51      12.638   2.622   9.830  1.00  0.00           H  
ATOM    873 2HG  GLU A  51      11.313   1.556  10.171  1.00  0.00           H  
ATOM    874  N   ASN A  52      10.405   2.423   7.312  1.00  0.00           N  
ATOM    875  CA  ASN A  52       8.972   2.634   7.264  1.00  0.00           C  
ATOM    876  C   ASN A  52       8.417   2.446   5.858  1.00  0.00           C  
ATOM    877  O   ASN A  52       7.220   2.638   5.641  1.00  0.00           O  
ATOM    878  CB  ASN A  52       8.594   4.032   7.748  1.00  0.00           C  
ATOM    879  CG  ASN A  52       8.806   4.236   9.241  1.00  0.00           C  
ATOM    880  OD1 ASN A  52       9.464   5.190   9.715  1.00  0.00           O  
ATOM    881  ND2 ASN A  52       8.244   3.332  10.010  1.00  0.00           N  
ATOM    882  H   ASN A  52      11.005   3.223   7.137  1.00  0.00           H  
ATOM    883  HA  ASN A  52       8.490   1.894   7.904  1.00  0.00           H  
ATOM    884 1HB  ASN A  52       9.174   4.770   7.201  1.00  0.00           H  
ATOM    885 2HB  ASN A  52       7.548   4.216   7.516  1.00  0.00           H  
ATOM    886 1HD2 ASN A  52       8.335   3.390  11.005  1.00  0.00           H  
ATOM    887 2HD2 ASN A  52       7.727   2.579   9.599  1.00  0.00           H  
ATOM    888  N   PHE A  53       9.264   2.045   4.908  1.00  0.00           N  
ATOM    889  CA  PHE A  53       8.768   1.838   3.555  1.00  0.00           C  
ATOM    890  C   PHE A  53       8.604   0.350   3.276  1.00  0.00           C  
ATOM    891  O   PHE A  53       9.333  -0.489   3.809  1.00  0.00           O  
ATOM    892  CB  PHE A  53       9.710   2.457   2.528  1.00  0.00           C  
ATOM    893  CG  PHE A  53       9.831   3.917   2.705  1.00  0.00           C  
ATOM    894  CD1 PHE A  53      10.941   4.436   3.297  1.00  0.00           C  
ATOM    895  CD2 PHE A  53       8.837   4.753   2.343  1.00  0.00           C  
ATOM    896  CE1 PHE A  53      11.078   5.775   3.517  1.00  0.00           C  
ATOM    897  CE2 PHE A  53       8.952   6.108   2.564  1.00  0.00           C  
ATOM    898  CZ  PHE A  53      10.086   6.613   3.143  1.00  0.00           C  
ATOM    899  H   PHE A  53      10.258   1.911   5.109  1.00  0.00           H  
ATOM    900  HA  PHE A  53       7.792   2.312   3.452  1.00  0.00           H  
ATOM    901 1HB  PHE A  53      10.704   2.014   2.619  1.00  0.00           H  
ATOM    902 2HB  PHE A  53       9.344   2.256   1.519  1.00  0.00           H  
ATOM    903  HD1 PHE A  53      11.716   3.758   3.582  1.00  0.00           H  
ATOM    904  HD2 PHE A  53       7.966   4.326   1.878  1.00  0.00           H  
ATOM    905  HE1 PHE A  53      11.976   6.160   3.990  1.00  0.00           H  
ATOM    906  HE2 PHE A  53       8.170   6.770   2.280  1.00  0.00           H  
ATOM    907  HZ  PHE A  53      10.186   7.683   3.305  1.00  0.00           H  
ATOM    908  N   ASP A  54       7.649   0.027   2.411  1.00  0.00           N  
ATOM    909  CA  ASP A  54       7.435  -1.338   1.960  1.00  0.00           C  
ATOM    910  C   ASP A  54       8.316  -1.615   0.756  1.00  0.00           C  
ATOM    911  O   ASP A  54       8.731  -2.749   0.520  1.00  0.00           O  
ATOM    912  CB  ASP A  54       5.969  -1.573   1.618  1.00  0.00           C  
ATOM    913  CG  ASP A  54       5.047  -1.477   2.856  1.00  0.00           C  
ATOM    914  OD1 ASP A  54       5.236  -2.221   3.780  1.00  0.00           O  
ATOM    915  OD2 ASP A  54       4.160  -0.631   2.856  1.00  0.00           O  
ATOM    916  H   ASP A  54       7.075   0.761   2.010  1.00  0.00           H  
ATOM    917  HA  ASP A  54       7.720  -2.021   2.758  1.00  0.00           H  
ATOM    918 1HB  ASP A  54       5.655  -0.840   0.870  1.00  0.00           H  
ATOM    919 2HB  ASP A  54       5.857  -2.561   1.173  1.00  0.00           H  
ATOM    920  N   ALA A  55       8.594  -0.564  -0.009  1.00  0.00           N  
ATOM    921  CA  ALA A  55       9.439  -0.694  -1.191  1.00  0.00           C  
ATOM    922  C   ALA A  55      10.099   0.617  -1.548  1.00  0.00           C  
ATOM    923  O   ALA A  55       9.667   1.689  -1.108  1.00  0.00           O  
ATOM    924  CB  ALA A  55       8.655  -1.192  -2.374  1.00  0.00           C  
ATOM    925  H   ALA A  55       8.170   0.332   0.231  1.00  0.00           H  
ATOM    926  HA  ALA A  55      10.226  -1.415  -0.969  1.00  0.00           H  
ATOM    927 1HB  ALA A  55       9.331  -1.306  -3.224  1.00  0.00           H  
ATOM    928 2HB  ALA A  55       8.205  -2.149  -2.130  1.00  0.00           H  
ATOM    929 3HB  ALA A  55       7.900  -0.504  -2.619  1.00  0.00           H  
ATOM    930  N   PHE A  56      11.132   0.520  -2.363  1.00  0.00           N  
ATOM    931  CA  PHE A  56      11.825   1.698  -2.846  1.00  0.00           C  
ATOM    932  C   PHE A  56      11.797   1.764  -4.357  1.00  0.00           C  
ATOM    933  O   PHE A  56      11.629   0.747  -5.033  1.00  0.00           O  
ATOM    934  CB  PHE A  56      13.268   1.698  -2.398  1.00  0.00           C  
ATOM    935  CG  PHE A  56      13.468   1.719  -0.928  1.00  0.00           C  
ATOM    936  CD1 PHE A  56      13.519   0.537  -0.199  1.00  0.00           C  
ATOM    937  CD2 PHE A  56      13.610   2.917  -0.266  1.00  0.00           C  
ATOM    938  CE1 PHE A  56      13.700   0.575   1.171  1.00  0.00           C  
ATOM    939  CE2 PHE A  56      13.789   2.961   1.107  1.00  0.00           C  
ATOM    940  CZ  PHE A  56      13.831   1.792   1.821  1.00  0.00           C  
ATOM    941  H   PHE A  56      11.451  -0.408  -2.661  1.00  0.00           H  
ATOM    942  HA  PHE A  56      11.330   2.589  -2.456  1.00  0.00           H  
ATOM    943 1HB  PHE A  56      13.768   0.831  -2.799  1.00  0.00           H  
ATOM    944 2HB  PHE A  56      13.738   2.584  -2.812  1.00  0.00           H  
ATOM    945  HD1 PHE A  56      13.411  -0.420  -0.722  1.00  0.00           H  
ATOM    946  HD2 PHE A  56      13.573   3.834  -0.852  1.00  0.00           H  
ATOM    947  HE1 PHE A  56      13.737  -0.349   1.740  1.00  0.00           H  
ATOM    948  HE2 PHE A  56      13.893   3.914   1.624  1.00  0.00           H  
ATOM    949  HZ  PHE A  56      13.965   1.827   2.898  1.00  0.00           H  
ATOM    950  N   ALA A  57      11.982   2.954  -4.888  1.00  0.00           N  
ATOM    951  CA  ALA A  57      12.058   3.106  -6.318  1.00  0.00           C  
ATOM    952  C   ALA A  57      13.115   4.124  -6.695  1.00  0.00           C  
ATOM    953  O   ALA A  57      13.403   5.057  -5.935  1.00  0.00           O  
ATOM    954  CB  ALA A  57      10.696   3.513  -6.854  1.00  0.00           C  
ATOM    955  H   ALA A  57      12.044   3.767  -4.282  1.00  0.00           H  
ATOM    956  HA  ALA A  57      12.351   2.151  -6.737  1.00  0.00           H  
ATOM    957 1HB  ALA A  57      10.741   3.592  -7.941  1.00  0.00           H  
ATOM    958 2HB  ALA A  57      10.003   2.746  -6.563  1.00  0.00           H  
ATOM    959 3HB  ALA A  57      10.393   4.462  -6.431  1.00  0.00           H  
ATOM    960  N   VAL A  58      13.700   3.947  -7.872  1.00  0.00           N  
ATOM    961  CA  VAL A  58      14.708   4.913  -8.295  1.00  0.00           C  
ATOM    962  C   VAL A  58      14.697   5.182  -9.783  1.00  0.00           C  
ATOM    963  O   VAL A  58      14.614   4.255 -10.597  1.00  0.00           O  
ATOM    964  CB  VAL A  58      16.100   4.424  -7.869  1.00  0.00           C  
ATOM    965  CG1 VAL A  58      16.433   3.089  -8.557  1.00  0.00           C  
ATOM    966  CG2 VAL A  58      17.152   5.503  -8.149  1.00  0.00           C  
ATOM    967  H   VAL A  58      13.411   3.155  -8.449  1.00  0.00           H  
ATOM    968  HA  VAL A  58      14.510   5.849  -7.782  1.00  0.00           H  
ATOM    969  HB  VAL A  58      16.079   4.229  -6.824  1.00  0.00           H  
ATOM    970 1HG1 VAL A  58      17.408   2.738  -8.216  1.00  0.00           H  
ATOM    971 2HG1 VAL A  58      15.671   2.348  -8.302  1.00  0.00           H  
ATOM    972 3HG1 VAL A  58      16.457   3.230  -9.635  1.00  0.00           H  
ATOM    973 1HG2 VAL A  58      18.100   5.175  -7.813  1.00  0.00           H  
ATOM    974 2HG2 VAL A  58      17.210   5.705  -9.205  1.00  0.00           H  
ATOM    975 3HG2 VAL A  58      16.882   6.417  -7.615  1.00  0.00           H  
ATOM    976  N   SER A  59      14.841   6.453 -10.127  1.00  0.00           N  
ATOM    977  CA  SER A  59      14.935   6.827 -11.524  1.00  0.00           C  
ATOM    978  C   SER A  59      16.270   6.389 -12.115  1.00  0.00           C  
ATOM    979  O   SER A  59      17.318   6.581 -11.501  1.00  0.00           O  
ATOM    980  CB  SER A  59      14.762   8.307 -11.671  1.00  0.00           C  
ATOM    981  OG  SER A  59      14.907   8.712 -12.987  1.00  0.00           O  
ATOM    982  H   SER A  59      14.890   7.161  -9.386  1.00  0.00           H  
ATOM    983  HA  SER A  59      14.133   6.332 -12.059  1.00  0.00           H  
ATOM    984 1HB  SER A  59      13.778   8.598 -11.303  1.00  0.00           H  
ATOM    985 2HB  SER A  59      15.503   8.807 -11.059  1.00  0.00           H  
ATOM    986  HG  SER A  59      14.753   9.673 -12.954  1.00  0.00           H  
ATOM    987  N   VAL A  60      16.224   5.826 -13.308  1.00  0.00           N  
ATOM    988  CA  VAL A  60      17.417   5.352 -14.007  1.00  0.00           C  
ATOM    989  C   VAL A  60      17.625   5.999 -15.377  1.00  0.00           C  
ATOM    990  O   VAL A  60      16.711   6.130 -16.174  1.00  0.00           O  
ATOM    991  CB  VAL A  60      17.384   3.818 -14.094  1.00  0.00           C  
ATOM    992  CG1 VAL A  60      18.486   3.347 -14.909  1.00  0.00           C  
ATOM    993  CG2 VAL A  60      17.547   3.237 -12.677  1.00  0.00           C  
ATOM    994  H   VAL A  60      15.303   5.718 -13.732  1.00  0.00           H  
ATOM    995  HA  VAL A  60      18.277   5.601 -13.397  1.00  0.00           H  
ATOM    996  HB  VAL A  60      16.448   3.486 -14.546  1.00  0.00           H  
ATOM    997 1HG1 VAL A  60      18.467   2.258 -14.960  1.00  0.00           H  
ATOM    998 2HG1 VAL A  60      18.385   3.756 -15.902  1.00  0.00           H  
ATOM    999 3HG1 VAL A  60      19.402   3.667 -14.474  1.00  0.00           H  
ATOM   1000 1HG2 VAL A  60      17.551   2.155 -12.736  1.00  0.00           H  
ATOM   1001 2HG2 VAL A  60      18.494   3.577 -12.250  1.00  0.00           H  
ATOM   1002 3HG2 VAL A  60      16.730   3.565 -12.045  1.00  0.00           H  
ATOM   1003  N   GLY A  61      18.817   6.446 -15.672  1.00  0.00           N  
ATOM   1004  CA  GLY A  61      18.996   7.102 -16.957  1.00  0.00           C  
ATOM   1005  C   GLY A  61      20.386   7.644 -17.082  1.00  0.00           C  
ATOM   1006  O   GLY A  61      21.330   7.001 -16.627  1.00  0.00           O  
ATOM   1007  H   GLY A  61      19.575   6.352 -15.016  1.00  0.00           H  
ATOM   1008 1HA  GLY A  61      18.796   6.396 -17.763  1.00  0.00           H  
ATOM   1009 2HA  GLY A  61      18.279   7.915 -17.055  1.00  0.00           H  
ATOM   1010  N   VAL A  62      20.508   8.791 -17.747  1.00  0.00           N  
ATOM   1011  CA  VAL A  62      21.814   9.376 -17.979  1.00  0.00           C  
ATOM   1012  C   VAL A  62      22.032  10.563 -17.044  1.00  0.00           C  
ATOM   1013  O   VAL A  62      22.819  10.474 -16.101  1.00  0.00           O  
ATOM   1014  CB  VAL A  62      21.907   9.898 -19.428  1.00  0.00           C  
ATOM   1015  CG1 VAL A  62      23.252  10.524 -19.639  1.00  0.00           C  
ATOM   1016  CG2 VAL A  62      21.717   8.806 -20.437  1.00  0.00           C  
ATOM   1017  H   VAL A  62      19.684   9.257 -18.091  1.00  0.00           H  
ATOM   1018  HA  VAL A  62      22.582   8.622 -17.807  1.00  0.00           H  
ATOM   1019  HB  VAL A  62      21.147  10.651 -19.581  1.00  0.00           H  
ATOM   1020 1HG1 VAL A  62      23.302  10.888 -20.622  1.00  0.00           H  
ATOM   1021 2HG1 VAL A  62      23.413  11.341 -18.943  1.00  0.00           H  
ATOM   1022 3HG1 VAL A  62      24.025   9.768 -19.495  1.00  0.00           H  
ATOM   1023 1HG2 VAL A  62      21.783   9.217 -21.428  1.00  0.00           H  
ATOM   1024 2HG2 VAL A  62      22.495   8.093 -20.311  1.00  0.00           H  
ATOM   1025 3HG2 VAL A  62      20.748   8.330 -20.308  1.00  0.00           H  
ATOM   1026  N   GLY A  63      21.302  11.663 -17.283  1.00  0.00           N  
ATOM   1027  CA  GLY A  63      21.402  12.848 -16.440  1.00  0.00           C  
ATOM   1028  C   GLY A  63      22.870  13.213 -16.230  1.00  0.00           C  
ATOM   1029  O   GLY A  63      23.669  13.221 -17.170  1.00  0.00           O  
ATOM   1030  H   GLY A  63      20.671  11.678 -18.063  1.00  0.00           H  
ATOM   1031 1HA  GLY A  63      20.868  13.676 -16.893  1.00  0.00           H  
ATOM   1032 2HA  GLY A  63      20.919  12.654 -15.496  1.00  0.00           H  
ATOM   1033  N   TYR A  64      23.215  13.458 -14.980  1.00  0.00           N  
ATOM   1034  CA  TYR A  64      24.568  13.701 -14.532  1.00  0.00           C  
ATOM   1035  C   TYR A  64      24.947  12.480 -13.702  1.00  0.00           C  
ATOM   1036  O   TYR A  64      24.586  12.350 -12.522  1.00  0.00           O  
ATOM   1037  CB  TYR A  64      24.661  15.024 -13.782  1.00  0.00           C  
ATOM   1038  CG  TYR A  64      24.464  16.245 -14.694  1.00  0.00           C  
ATOM   1039  CD1 TYR A  64      23.207  16.723 -15.000  1.00  0.00           C  
ATOM   1040  CD2 TYR A  64      25.582  16.889 -15.210  1.00  0.00           C  
ATOM   1041  CE1 TYR A  64      23.069  17.838 -15.814  1.00  0.00           C  
ATOM   1042  CE2 TYR A  64      25.439  17.998 -16.015  1.00  0.00           C  
ATOM   1043  CZ  TYR A  64      24.187  18.472 -16.312  1.00  0.00           C  
ATOM   1044  OH  TYR A  64      24.044  19.585 -17.111  1.00  0.00           O  
ATOM   1045  H   TYR A  64      22.483  13.424 -14.286  1.00  0.00           H  
ATOM   1046  HA  TYR A  64      25.236  13.742 -15.395  1.00  0.00           H  
ATOM   1047 1HB  TYR A  64      23.898  15.053 -12.996  1.00  0.00           H  
ATOM   1048 2HB  TYR A  64      25.633  15.105 -13.301  1.00  0.00           H  
ATOM   1049  HD1 TYR A  64      22.342  16.229 -14.611  1.00  0.00           H  
ATOM   1050  HD2 TYR A  64      26.578  16.517 -14.971  1.00  0.00           H  
ATOM   1051  HE1 TYR A  64      22.086  18.226 -16.065  1.00  0.00           H  
ATOM   1052  HE2 TYR A  64      26.321  18.502 -16.411  1.00  0.00           H  
ATOM   1053  HH  TYR A  64      23.109  19.806 -17.190  1.00  0.00           H  
ATOM   1054  N   LEU A  65      25.705  11.589 -14.332  1.00  0.00           N  
ATOM   1055  CA  LEU A  65      25.959  10.241 -13.831  1.00  0.00           C  
ATOM   1056  C   LEU A  65      26.326  10.140 -12.354  1.00  0.00           C  
ATOM   1057  O   LEU A  65      25.876   9.218 -11.680  1.00  0.00           O  
ATOM   1058  CB  LEU A  65      27.042   9.574 -14.679  1.00  0.00           C  
ATOM   1059  CG  LEU A  65      27.358   8.125 -14.314  1.00  0.00           C  
ATOM   1060  CD1 LEU A  65      26.097   7.260 -14.513  1.00  0.00           C  
ATOM   1061  CD2 LEU A  65      28.503   7.625 -15.179  1.00  0.00           C  
ATOM   1062  H   LEU A  65      26.014  11.820 -15.268  1.00  0.00           H  
ATOM   1063  HA  LEU A  65      25.041   9.673 -13.981  1.00  0.00           H  
ATOM   1064 1HB  LEU A  65      26.724   9.594 -15.722  1.00  0.00           H  
ATOM   1065 2HB  LEU A  65      27.962  10.147 -14.586  1.00  0.00           H  
ATOM   1066  HG  LEU A  65      27.642   8.073 -13.284  1.00  0.00           H  
ATOM   1067 1HD1 LEU A  65      26.316   6.226 -14.246  1.00  0.00           H  
ATOM   1068 2HD1 LEU A  65      25.297   7.637 -13.877  1.00  0.00           H  
ATOM   1069 3HD1 LEU A  65      25.778   7.305 -15.550  1.00  0.00           H  
ATOM   1070 1HD2 LEU A  65      28.735   6.592 -14.919  1.00  0.00           H  
ATOM   1071 2HD2 LEU A  65      28.210   7.680 -16.226  1.00  0.00           H  
ATOM   1072 3HD2 LEU A  65      29.384   8.246 -15.015  1.00  0.00           H  
ATOM   1073  N   THR A  66      27.130  11.048 -11.820  1.00  0.00           N  
ATOM   1074  CA  THR A  66      27.479  10.911 -10.408  1.00  0.00           C  
ATOM   1075  C   THR A  66      26.255  10.962  -9.498  1.00  0.00           C  
ATOM   1076  O   THR A  66      26.142  10.166  -8.561  1.00  0.00           O  
ATOM   1077  CB  THR A  66      28.480  11.981  -9.966  1.00  0.00           C  
ATOM   1078  OG1 THR A  66      29.703  11.811 -10.702  1.00  0.00           O  
ATOM   1079  CG2 THR A  66      28.751  11.847  -8.474  1.00  0.00           C  
ATOM   1080  H   THR A  66      27.482  11.812 -12.376  1.00  0.00           H  
ATOM   1081  HA  THR A  66      27.946   9.947 -10.261  1.00  0.00           H  
ATOM   1082  HB  THR A  66      28.072  12.969 -10.175  1.00  0.00           H  
ATOM   1083  HG1 THR A  66      30.290  12.558 -10.513  1.00  0.00           H  
ATOM   1084 1HG2 THR A  66      29.464  12.609  -8.163  1.00  0.00           H  
ATOM   1085 2HG2 THR A  66      27.817  11.980  -7.924  1.00  0.00           H  
ATOM   1086 3HG2 THR A  66      29.159  10.860  -8.262  1.00  0.00           H  
ATOM   1087  N   SER A  67      25.343  11.899  -9.750  1.00  0.00           N  
ATOM   1088  CA  SER A  67      24.186  12.041  -8.876  1.00  0.00           C  
ATOM   1089  C   SER A  67      23.313  10.808  -9.026  1.00  0.00           C  
ATOM   1090  O   SER A  67      22.768  10.276  -8.045  1.00  0.00           O  
ATOM   1091  CB  SER A  67      23.426  13.307  -9.203  1.00  0.00           C  
ATOM   1092  OG  SER A  67      24.186  14.448  -8.917  1.00  0.00           O  
ATOM   1093  H   SER A  67      25.414  12.472 -10.584  1.00  0.00           H  
ATOM   1094  HA  SER A  67      24.526  12.098  -7.843  1.00  0.00           H  
ATOM   1095 1HB  SER A  67      23.137  13.304 -10.261  1.00  0.00           H  
ATOM   1096 2HB  SER A  67      22.518  13.341  -8.618  1.00  0.00           H  
ATOM   1097  HG  SER A  67      23.588  15.186  -9.097  1.00  0.00           H  
ATOM   1098  N   LEU A  68      23.213  10.326 -10.261  1.00  0.00           N  
ATOM   1099  CA  LEU A  68      22.415   9.146 -10.540  1.00  0.00           C  
ATOM   1100  C   LEU A  68      22.956   7.933  -9.799  1.00  0.00           C  
ATOM   1101  O   LEU A  68      22.197   7.196  -9.159  1.00  0.00           O  
ATOM   1102  CB  LEU A  68      22.396   8.843 -12.023  1.00  0.00           C  
ATOM   1103  CG  LEU A  68      21.631   7.621 -12.379  1.00  0.00           C  
ATOM   1104  CD1 LEU A  68      20.194   7.752 -11.962  1.00  0.00           C  
ATOM   1105  CD2 LEU A  68      21.721   7.431 -13.820  1.00  0.00           C  
ATOM   1106  H   LEU A  68      23.685  10.826 -11.020  1.00  0.00           H  
ATOM   1107  HA  LEU A  68      21.396   9.334 -10.204  1.00  0.00           H  
ATOM   1108 1HB  LEU A  68      22.010   9.690 -12.579  1.00  0.00           H  
ATOM   1109 2HB  LEU A  68      23.418   8.681 -12.346  1.00  0.00           H  
ATOM   1110  HG  LEU A  68      22.052   6.776 -11.854  1.00  0.00           H  
ATOM   1111 1HD1 LEU A  68      19.679   6.848 -12.222  1.00  0.00           H  
ATOM   1112 2HD1 LEU A  68      20.129   7.903 -10.885  1.00  0.00           H  
ATOM   1113 3HD1 LEU A  68      19.739   8.585 -12.471  1.00  0.00           H  
ATOM   1114 1HD2 LEU A  68      21.185   6.538 -14.089  1.00  0.00           H  
ATOM   1115 2HD2 LEU A  68      21.286   8.295 -14.324  1.00  0.00           H  
ATOM   1116 3HD2 LEU A  68      22.761   7.335 -14.120  1.00  0.00           H  
ATOM   1117  N   ARG A  69      24.277   7.727  -9.878  1.00  0.00           N  
ATOM   1118  CA  ARG A  69      24.914   6.600  -9.215  1.00  0.00           C  
ATOM   1119  C   ARG A  69      24.680   6.650  -7.722  1.00  0.00           C  
ATOM   1120  O   ARG A  69      24.461   5.612  -7.091  1.00  0.00           O  
ATOM   1121  CB  ARG A  69      26.417   6.596  -9.468  1.00  0.00           C  
ATOM   1122  CG  ARG A  69      26.835   6.170 -10.858  1.00  0.00           C  
ATOM   1123  CD  ARG A  69      28.319   6.140 -11.036  1.00  0.00           C  
ATOM   1124  NE  ARG A  69      28.925   7.469 -11.015  1.00  0.00           N  
ATOM   1125  CZ  ARG A  69      30.259   7.695 -10.988  1.00  0.00           C  
ATOM   1126  NH1 ARG A  69      31.080   6.665 -10.980  1.00  0.00           N  
ATOM   1127  NH2 ARG A  69      30.769   8.930 -10.967  1.00  0.00           N  
ATOM   1128  H   ARG A  69      24.850   8.365 -10.427  1.00  0.00           H  
ATOM   1129  HA  ARG A  69      24.487   5.681  -9.613  1.00  0.00           H  
ATOM   1130 1HB  ARG A  69      26.800   7.607  -9.315  1.00  0.00           H  
ATOM   1131 2HB  ARG A  69      26.910   5.946  -8.748  1.00  0.00           H  
ATOM   1132 1HG  ARG A  69      26.480   5.167 -11.015  1.00  0.00           H  
ATOM   1133 2HG  ARG A  69      26.393   6.823 -11.591  1.00  0.00           H  
ATOM   1134 1HD  ARG A  69      28.768   5.549 -10.239  1.00  0.00           H  
ATOM   1135 2HD  ARG A  69      28.547   5.682 -11.998  1.00  0.00           H  
ATOM   1136  HE  ARG A  69      28.302   8.265 -11.025  1.00  0.00           H  
ATOM   1137 1HH1 ARG A  69      30.711   5.724 -10.991  1.00  0.00           H  
ATOM   1138 2HH1 ARG A  69      32.080   6.816 -10.954  1.00  0.00           H  
ATOM   1139 1HH2 ARG A  69      30.180   9.771 -10.959  1.00  0.00           H  
ATOM   1140 2HH2 ARG A  69      31.770   9.050 -10.946  1.00  0.00           H  
ATOM   1141  N   ILE A  70      24.677   7.853  -7.149  1.00  0.00           N  
ATOM   1142  CA  ILE A  70      24.416   7.989  -5.729  1.00  0.00           C  
ATOM   1143  C   ILE A  70      22.984   7.587  -5.385  1.00  0.00           C  
ATOM   1144  O   ILE A  70      22.755   6.872  -4.407  1.00  0.00           O  
ATOM   1145  CB  ILE A  70      24.704   9.406  -5.238  1.00  0.00           C  
ATOM   1146  CG1 ILE A  70      26.211   9.692  -5.292  1.00  0.00           C  
ATOM   1147  CG2 ILE A  70      24.211   9.530  -3.868  1.00  0.00           C  
ATOM   1148  CD1 ILE A  70      26.556  11.152  -5.078  1.00  0.00           C  
ATOM   1149  H   ILE A  70      24.897   8.684  -7.702  1.00  0.00           H  
ATOM   1150  HA  ILE A  70      25.087   7.320  -5.197  1.00  0.00           H  
ATOM   1151  HB  ILE A  70      24.210  10.133  -5.880  1.00  0.00           H  
ATOM   1152 1HG1 ILE A  70      26.711   9.102  -4.527  1.00  0.00           H  
ATOM   1153 2HG1 ILE A  70      26.591   9.386  -6.265  1.00  0.00           H  
ATOM   1154 1HG2 ILE A  70      24.432  10.515  -3.515  1.00  0.00           H  
ATOM   1155 2HG2 ILE A  70      23.135   9.350  -3.833  1.00  0.00           H  
ATOM   1156 3HG2 ILE A  70      24.722   8.797  -3.263  1.00  0.00           H  
ATOM   1157 1HD1 ILE A  70      27.637  11.281  -5.134  1.00  0.00           H  
ATOM   1158 2HD1 ILE A  70      26.078  11.752  -5.854  1.00  0.00           H  
ATOM   1159 3HD1 ILE A  70      26.201  11.470  -4.100  1.00  0.00           H  
ATOM   1160  N   GLY A  71      22.021   8.039  -6.186  1.00  0.00           N  
ATOM   1161  CA  GLY A  71      20.612   7.702  -5.983  1.00  0.00           C  
ATOM   1162  C   GLY A  71      20.405   6.194  -6.031  1.00  0.00           C  
ATOM   1163  O   GLY A  71      19.815   5.599  -5.119  1.00  0.00           O  
ATOM   1164  H   GLY A  71      22.278   8.647  -6.966  1.00  0.00           H  
ATOM   1165 1HA  GLY A  71      20.270   8.099  -5.028  1.00  0.00           H  
ATOM   1166 2HA  GLY A  71      20.012   8.165  -6.763  1.00  0.00           H  
ATOM   1167  N   VAL A  72      20.913   5.573  -7.095  1.00  0.00           N  
ATOM   1168  CA  VAL A  72      20.791   4.138  -7.292  1.00  0.00           C  
ATOM   1169  C   VAL A  72      21.485   3.378  -6.160  1.00  0.00           C  
ATOM   1170  O   VAL A  72      20.909   2.440  -5.606  1.00  0.00           O  
ATOM   1171  CB  VAL A  72      21.340   3.750  -8.690  1.00  0.00           C  
ATOM   1172  CG1 VAL A  72      21.414   2.279  -8.831  1.00  0.00           C  
ATOM   1173  CG2 VAL A  72      20.422   4.325  -9.797  1.00  0.00           C  
ATOM   1174  H   VAL A  72      21.399   6.132  -7.801  1.00  0.00           H  
ATOM   1175  HA  VAL A  72      19.739   3.866  -7.262  1.00  0.00           H  
ATOM   1176  HB  VAL A  72      22.347   4.160  -8.805  1.00  0.00           H  
ATOM   1177 1HG1 VAL A  72      21.804   2.016  -9.814  1.00  0.00           H  
ATOM   1178 2HG1 VAL A  72      22.073   1.906  -8.069  1.00  0.00           H  
ATOM   1179 3HG1 VAL A  72      20.423   1.858  -8.706  1.00  0.00           H  
ATOM   1180 1HG2 VAL A  72      20.822   4.061 -10.778  1.00  0.00           H  
ATOM   1181 2HG2 VAL A  72      19.417   3.915  -9.696  1.00  0.00           H  
ATOM   1182 3HG2 VAL A  72      20.380   5.411  -9.705  1.00  0.00           H  
ATOM   1183  N   THR A  73      22.695   3.804  -5.778  1.00  0.00           N  
ATOM   1184  CA  THR A  73      23.424   3.156  -4.696  1.00  0.00           C  
ATOM   1185  C   THR A  73      22.676   3.267  -3.369  1.00  0.00           C  
ATOM   1186  O   THR A  73      22.559   2.276  -2.637  1.00  0.00           O  
ATOM   1187  CB  THR A  73      24.824   3.768  -4.531  1.00  0.00           C  
ATOM   1188  OG1 THR A  73      25.567   3.584  -5.738  1.00  0.00           O  
ATOM   1189  CG2 THR A  73      25.554   3.103  -3.376  1.00  0.00           C  
ATOM   1190  H   THR A  73      23.143   4.581  -6.259  1.00  0.00           H  
ATOM   1191  HA  THR A  73      23.533   2.102  -4.940  1.00  0.00           H  
ATOM   1192  HB  THR A  73      24.730   4.837  -4.334  1.00  0.00           H  
ATOM   1193  HG1 THR A  73      25.179   4.170  -6.427  1.00  0.00           H  
ATOM   1194 1HG2 THR A  73      26.542   3.546  -3.269  1.00  0.00           H  
ATOM   1195 2HG2 THR A  73      24.985   3.252  -2.456  1.00  0.00           H  
ATOM   1196 3HG2 THR A  73      25.652   2.036  -3.572  1.00  0.00           H  
ATOM   1197  N   PHE A  74      22.148   4.460  -3.056  1.00  0.00           N  
ATOM   1198  CA  PHE A  74      21.397   4.664  -1.821  1.00  0.00           C  
ATOM   1199  C   PHE A  74      20.262   3.670  -1.725  1.00  0.00           C  
ATOM   1200  O   PHE A  74      20.115   2.965  -0.719  1.00  0.00           O  
ATOM   1201  CB  PHE A  74      20.764   6.062  -1.775  1.00  0.00           C  
ATOM   1202  CG  PHE A  74      19.850   6.261  -0.571  1.00  0.00           C  
ATOM   1203  CD1 PHE A  74      20.325   6.693   0.654  1.00  0.00           C  
ATOM   1204  CD2 PHE A  74      18.497   5.952  -0.674  1.00  0.00           C  
ATOM   1205  CE1 PHE A  74      19.459   6.817   1.730  1.00  0.00           C  
ATOM   1206  CE2 PHE A  74      17.647   6.058   0.392  1.00  0.00           C  
ATOM   1207  CZ  PHE A  74      18.125   6.483   1.588  1.00  0.00           C  
ATOM   1208  H   PHE A  74      22.282   5.253  -3.682  1.00  0.00           H  
ATOM   1209  HA  PHE A  74      22.066   4.527  -0.972  1.00  0.00           H  
ATOM   1210 1HB  PHE A  74      21.537   6.816  -1.755  1.00  0.00           H  
ATOM   1211 2HB  PHE A  74      20.181   6.229  -2.676  1.00  0.00           H  
ATOM   1212  HD1 PHE A  74      21.380   6.931   0.767  1.00  0.00           H  
ATOM   1213  HD2 PHE A  74      18.116   5.607  -1.619  1.00  0.00           H  
ATOM   1214  HE1 PHE A  74      19.833   7.152   2.695  1.00  0.00           H  
ATOM   1215  HE2 PHE A  74      16.596   5.795   0.285  1.00  0.00           H  
ATOM   1216  HZ  PHE A  74      17.460   6.542   2.428  1.00  0.00           H  
ATOM   1217  N   VAL A  75      19.464   3.602  -2.786  1.00  0.00           N  
ATOM   1218  CA  VAL A  75      18.311   2.735  -2.791  1.00  0.00           C  
ATOM   1219  C   VAL A  75      18.685   1.272  -2.698  1.00  0.00           C  
ATOM   1220  O   VAL A  75      18.070   0.523  -1.941  1.00  0.00           O  
ATOM   1221  CB  VAL A  75      17.447   3.009  -4.021  1.00  0.00           C  
ATOM   1222  CG1 VAL A  75      16.402   1.988  -4.120  1.00  0.00           C  
ATOM   1223  CG2 VAL A  75      16.798   4.400  -3.870  1.00  0.00           C  
ATOM   1224  H   VAL A  75      19.654   4.192  -3.601  1.00  0.00           H  
ATOM   1225  HA  VAL A  75      17.709   2.983  -1.915  1.00  0.00           H  
ATOM   1226  HB  VAL A  75      18.060   2.976  -4.930  1.00  0.00           H  
ATOM   1227 1HG1 VAL A  75      15.777   2.204  -4.983  1.00  0.00           H  
ATOM   1228 2HG1 VAL A  75      16.860   1.012  -4.227  1.00  0.00           H  
ATOM   1229 3HG1 VAL A  75      15.827   2.015  -3.227  1.00  0.00           H  
ATOM   1230 1HG2 VAL A  75      16.165   4.627  -4.708  1.00  0.00           H  
ATOM   1231 2HG2 VAL A  75      16.194   4.416  -2.963  1.00  0.00           H  
ATOM   1232 3HG2 VAL A  75      17.581   5.155  -3.803  1.00  0.00           H  
ATOM   1233  N   LYS A  76      19.692   0.849  -3.453  1.00  0.00           N  
ATOM   1234  CA  LYS A  76      20.111  -0.542  -3.402  1.00  0.00           C  
ATOM   1235  C   LYS A  76      20.642  -0.932  -2.022  1.00  0.00           C  
ATOM   1236  O   LYS A  76      20.375  -2.031  -1.521  1.00  0.00           O  
ATOM   1237  CB  LYS A  76      21.176  -0.771  -4.465  1.00  0.00           C  
ATOM   1238  CG  LYS A  76      20.631  -0.766  -5.867  1.00  0.00           C  
ATOM   1239  CD  LYS A  76      21.732  -0.639  -6.877  1.00  0.00           C  
ATOM   1240  CE  LYS A  76      22.626  -1.830  -6.983  1.00  0.00           C  
ATOM   1241  NZ  LYS A  76      23.579  -1.643  -8.091  1.00  0.00           N  
ATOM   1242  H   LYS A  76      20.174   1.494  -4.082  1.00  0.00           H  
ATOM   1243  HA  LYS A  76      19.241  -1.150  -3.616  1.00  0.00           H  
ATOM   1244 1HB  LYS A  76      21.929   0.017  -4.397  1.00  0.00           H  
ATOM   1245 2HB  LYS A  76      21.675  -1.724  -4.291  1.00  0.00           H  
ATOM   1246 1HG  LYS A  76      20.080  -1.675  -6.057  1.00  0.00           H  
ATOM   1247 2HG  LYS A  76      19.950   0.076  -5.986  1.00  0.00           H  
ATOM   1248 1HD  LYS A  76      21.294  -0.457  -7.856  1.00  0.00           H  
ATOM   1249 2HD  LYS A  76      22.346   0.212  -6.603  1.00  0.00           H  
ATOM   1250 1HE  LYS A  76      23.171  -1.976  -6.053  1.00  0.00           H  
ATOM   1251 2HE  LYS A  76      22.043  -2.696  -7.185  1.00  0.00           H  
ATOM   1252 1HZ  LYS A  76      24.170  -2.452  -8.189  1.00  0.00           H  
ATOM   1253 2HZ  LYS A  76      23.012  -1.507  -8.958  1.00  0.00           H  
ATOM   1254 3HZ  LYS A  76      24.142  -0.825  -7.924  1.00  0.00           H  
ATOM   1255  N   THR A  77      21.375  -0.016  -1.386  1.00  0.00           N  
ATOM   1256  CA  THR A  77      21.949  -0.267  -0.076  1.00  0.00           C  
ATOM   1257  C   THR A  77      20.848  -0.471   0.946  1.00  0.00           C  
ATOM   1258  O   THR A  77      20.882  -1.417   1.749  1.00  0.00           O  
ATOM   1259  CB  THR A  77      22.819   0.921   0.363  1.00  0.00           C  
ATOM   1260  OG1 THR A  77      23.885   1.101  -0.579  1.00  0.00           O  
ATOM   1261  CG2 THR A  77      23.379   0.687   1.750  1.00  0.00           C  
ATOM   1262  H   THR A  77      21.577   0.876  -1.838  1.00  0.00           H  
ATOM   1263  HA  THR A  77      22.557  -1.169  -0.121  1.00  0.00           H  
ATOM   1264  HB  THR A  77      22.209   1.827   0.373  1.00  0.00           H  
ATOM   1265  HG1 THR A  77      23.479   1.353  -1.442  1.00  0.00           H  
ATOM   1266 1HG2 THR A  77      23.985   1.541   2.044  1.00  0.00           H  
ATOM   1267 2HG2 THR A  77      22.554   0.565   2.457  1.00  0.00           H  
ATOM   1268 3HG2 THR A  77      23.992  -0.212   1.748  1.00  0.00           H  
ATOM   1269  N   TRP A  78      19.860   0.420   0.918  1.00  0.00           N  
ATOM   1270  CA  TRP A  78      18.772   0.349   1.867  1.00  0.00           C  
ATOM   1271  C   TRP A  78      17.815  -0.773   1.593  1.00  0.00           C  
ATOM   1272  O   TRP A  78      17.354  -1.435   2.522  1.00  0.00           O  
ATOM   1273  CB  TRP A  78      18.078   1.690   1.920  1.00  0.00           C  
ATOM   1274  CG  TRP A  78      18.820   2.557   2.857  1.00  0.00           C  
ATOM   1275  CD1 TRP A  78      19.642   3.591   2.594  1.00  0.00           C  
ATOM   1276  CD2 TRP A  78      18.790   2.416   4.288  1.00  0.00           C  
ATOM   1277  NE1 TRP A  78      20.134   4.114   3.779  1.00  0.00           N  
ATOM   1278  CE2 TRP A  78      19.613   3.400   4.817  1.00  0.00           C  
ATOM   1279  CE3 TRP A  78      18.143   1.542   5.139  1.00  0.00           C  
ATOM   1280  CZ2 TRP A  78      19.800   3.536   6.184  1.00  0.00           C  
ATOM   1281  CZ3 TRP A  78      18.316   1.663   6.502  1.00  0.00           C  
ATOM   1282  CH2 TRP A  78      19.124   2.637   7.017  1.00  0.00           C  
ATOM   1283  H   TRP A  78      19.886   1.184   0.237  1.00  0.00           H  
ATOM   1284  HA  TRP A  78      19.205   0.182   2.850  1.00  0.00           H  
ATOM   1285 1HB  TRP A  78      18.067   2.149   0.925  1.00  0.00           H  
ATOM   1286 2HB  TRP A  78      17.047   1.576   2.260  1.00  0.00           H  
ATOM   1287  HD1 TRP A  78      19.887   3.947   1.597  1.00  0.00           H  
ATOM   1288  HE1 TRP A  78      20.776   4.887   3.865  1.00  0.00           H  
ATOM   1289  HE3 TRP A  78      17.514   0.784   4.723  1.00  0.00           H  
ATOM   1290  HZ2 TRP A  78      20.445   4.306   6.609  1.00  0.00           H  
ATOM   1291  HZ3 TRP A  78      17.793   0.961   7.155  1.00  0.00           H  
ATOM   1292  HH2 TRP A  78      19.246   2.714   8.098  1.00  0.00           H  
ATOM   1293  N   ALA A  79      17.560  -1.061   0.333  1.00  0.00           N  
ATOM   1294  CA  ALA A  79      16.678  -2.157   0.023  1.00  0.00           C  
ATOM   1295  C   ALA A  79      17.259  -3.456   0.547  1.00  0.00           C  
ATOM   1296  O   ALA A  79      16.561  -4.252   1.187  1.00  0.00           O  
ATOM   1297  CB  ALA A  79      16.501  -2.223  -1.453  1.00  0.00           C  
ATOM   1298  H   ALA A  79      17.944  -0.500  -0.425  1.00  0.00           H  
ATOM   1299  HA  ALA A  79      15.718  -1.984   0.506  1.00  0.00           H  
ATOM   1300 1HB  ALA A  79      15.830  -3.033  -1.699  1.00  0.00           H  
ATOM   1301 2HB  ALA A  79      16.085  -1.276  -1.771  1.00  0.00           H  
ATOM   1302 3HB  ALA A  79      17.466  -2.383  -1.933  1.00  0.00           H  
ATOM   1303  N   TYR A  80      18.567  -3.644   0.333  1.00  0.00           N  
ATOM   1304  CA  TYR A  80      19.263  -4.826   0.805  1.00  0.00           C  
ATOM   1305  C   TYR A  80      19.209  -4.922   2.323  1.00  0.00           C  
ATOM   1306  O   TYR A  80      18.826  -5.954   2.877  1.00  0.00           O  
ATOM   1307  CB  TYR A  80      20.698  -4.841   0.296  1.00  0.00           C  
ATOM   1308  CG  TYR A  80      21.505  -5.991   0.805  1.00  0.00           C  
ATOM   1309  CD1 TYR A  80      21.319  -7.250   0.268  1.00  0.00           C  
ATOM   1310  CD2 TYR A  80      22.451  -5.789   1.792  1.00  0.00           C  
ATOM   1311  CE1 TYR A  80      22.071  -8.313   0.716  1.00  0.00           C  
ATOM   1312  CE2 TYR A  80      23.207  -6.848   2.246  1.00  0.00           C  
ATOM   1313  CZ  TYR A  80      23.021  -8.108   1.711  1.00  0.00           C  
ATOM   1314  OH  TYR A  80      23.777  -9.165   2.161  1.00  0.00           O  
ATOM   1315  H   TYR A  80      19.102  -2.956  -0.201  1.00  0.00           H  
ATOM   1316  HA  TYR A  80      18.752  -5.702   0.403  1.00  0.00           H  
ATOM   1317 1HB  TYR A  80      20.695  -4.875  -0.794  1.00  0.00           H  
ATOM   1318 2HB  TYR A  80      21.195  -3.914   0.589  1.00  0.00           H  
ATOM   1319  HD1 TYR A  80      20.571  -7.399  -0.510  1.00  0.00           H  
ATOM   1320  HD2 TYR A  80      22.596  -4.791   2.211  1.00  0.00           H  
ATOM   1321  HE1 TYR A  80      21.923  -9.305   0.292  1.00  0.00           H  
ATOM   1322  HE2 TYR A  80      23.953  -6.691   3.026  1.00  0.00           H  
ATOM   1323  HH  TYR A  80      24.386  -8.857   2.838  1.00  0.00           H  
ATOM   1324  N   THR A  81      19.560  -3.820   2.990  1.00  0.00           N  
ATOM   1325  CA  THR A  81      19.597  -3.742   4.443  1.00  0.00           C  
ATOM   1326  C   THR A  81      18.257  -4.092   5.080  1.00  0.00           C  
ATOM   1327  O   THR A  81      18.199  -4.812   6.081  1.00  0.00           O  
ATOM   1328  CB  THR A  81      19.979  -2.308   4.872  1.00  0.00           C  
ATOM   1329  OG1 THR A  81      21.292  -1.988   4.375  1.00  0.00           O  
ATOM   1330  CG2 THR A  81      19.921  -2.136   6.375  1.00  0.00           C  
ATOM   1331  H   THR A  81      19.855  -2.996   2.467  1.00  0.00           H  
ATOM   1332  HA  THR A  81      20.347  -4.443   4.806  1.00  0.00           H  
ATOM   1333  HB  THR A  81      19.267  -1.616   4.430  1.00  0.00           H  
ATOM   1334  HG1 THR A  81      21.258  -1.945   3.390  1.00  0.00           H  
ATOM   1335 1HG2 THR A  81      20.175  -1.108   6.629  1.00  0.00           H  
ATOM   1336 2HG2 THR A  81      18.911  -2.359   6.725  1.00  0.00           H  
ATOM   1337 3HG2 THR A  81      20.628  -2.815   6.848  1.00  0.00           H  
ATOM   1338  N   LEU A  82      17.185  -3.556   4.511  1.00  0.00           N  
ATOM   1339  CA  LEU A  82      15.838  -3.746   5.016  1.00  0.00           C  
ATOM   1340  C   LEU A  82      15.084  -4.957   4.449  1.00  0.00           C  
ATOM   1341  O   LEU A  82      14.044  -5.338   4.994  1.00  0.00           O  
ATOM   1342  CB  LEU A  82      15.065  -2.480   4.711  1.00  0.00           C  
ATOM   1343  CG  LEU A  82      15.576  -1.256   5.363  1.00  0.00           C  
ATOM   1344  CD1 LEU A  82      14.830  -0.107   4.816  1.00  0.00           C  
ATOM   1345  CD2 LEU A  82      15.393  -1.359   6.857  1.00  0.00           C  
ATOM   1346  H   LEU A  82      17.312  -2.957   3.695  1.00  0.00           H  
ATOM   1347  HA  LEU A  82      15.905  -3.867   6.096  1.00  0.00           H  
ATOM   1348 1HB  LEU A  82      15.098  -2.310   3.633  1.00  0.00           H  
ATOM   1349 2HB  LEU A  82      14.040  -2.610   5.021  1.00  0.00           H  
ATOM   1350  HG  LEU A  82      16.628  -1.136   5.140  1.00  0.00           H  
ATOM   1351 1HD1 LEU A  82      15.186   0.801   5.271  1.00  0.00           H  
ATOM   1352 2HD1 LEU A  82      15.007  -0.075   3.751  1.00  0.00           H  
ATOM   1353 3HD1 LEU A  82      13.769  -0.224   5.005  1.00  0.00           H  
ATOM   1354 1HD2 LEU A  82      15.760  -0.451   7.333  1.00  0.00           H  
ATOM   1355 2HD2 LEU A  82      14.337  -1.486   7.088  1.00  0.00           H  
ATOM   1356 3HD2 LEU A  82      15.950  -2.218   7.230  1.00  0.00           H  
ATOM   1357  N   GLY A  83      15.584  -5.569   3.369  1.00  0.00           N  
ATOM   1358  CA  GLY A  83      14.896  -6.707   2.759  1.00  0.00           C  
ATOM   1359  C   GLY A  83      13.671  -6.289   1.941  1.00  0.00           C  
ATOM   1360  O   GLY A  83      12.665  -7.004   1.897  1.00  0.00           O  
ATOM   1361  H   GLY A  83      16.432  -5.222   2.923  1.00  0.00           H  
ATOM   1362 1HA  GLY A  83      15.600  -7.232   2.112  1.00  0.00           H  
ATOM   1363 2HA  GLY A  83      14.597  -7.406   3.537  1.00  0.00           H  
ATOM   1364  N   LYS A  84      13.734  -5.106   1.336  1.00  0.00           N  
ATOM   1365  CA  LYS A  84      12.607  -4.575   0.573  1.00  0.00           C  
ATOM   1366  C   LYS A  84      12.943  -4.674  -0.926  1.00  0.00           C  
ATOM   1367  O   LYS A  84      14.120  -4.740  -1.271  1.00  0.00           O  
ATOM   1368  CB  LYS A  84      12.373  -3.116   0.989  1.00  0.00           C  
ATOM   1369  CG  LYS A  84      12.229  -2.921   2.491  1.00  0.00           C  
ATOM   1370  CD  LYS A  84      11.034  -3.596   3.100  1.00  0.00           C  
ATOM   1371  CE  LYS A  84      10.982  -3.310   4.609  1.00  0.00           C  
ATOM   1372  NZ  LYS A  84       9.815  -3.942   5.262  1.00  0.00           N  
ATOM   1373  H   LYS A  84      14.613  -4.592   1.395  1.00  0.00           H  
ATOM   1374  HA  LYS A  84      11.726  -5.169   0.801  1.00  0.00           H  
ATOM   1375 1HB  LYS A  84      13.211  -2.518   0.652  1.00  0.00           H  
ATOM   1376 2HB  LYS A  84      11.481  -2.722   0.519  1.00  0.00           H  
ATOM   1377 1HG  LYS A  84      13.095  -3.342   2.953  1.00  0.00           H  
ATOM   1378 2HG  LYS A  84      12.184  -1.859   2.729  1.00  0.00           H  
ATOM   1379 1HD  LYS A  84      10.124  -3.222   2.637  1.00  0.00           H  
ATOM   1380 2HD  LYS A  84      11.093  -4.673   2.938  1.00  0.00           H  
ATOM   1381 1HE  LYS A  84      11.887  -3.701   5.068  1.00  0.00           H  
ATOM   1382 2HE  LYS A  84      10.941  -2.232   4.773  1.00  0.00           H  
ATOM   1383 1HZ  LYS A  84       9.831  -3.732   6.249  1.00  0.00           H  
ATOM   1384 2HZ  LYS A  84       8.970  -3.568   4.848  1.00  0.00           H  
ATOM   1385 3HZ  LYS A  84       9.854  -4.940   5.124  1.00  0.00           H  
ATOM   1386  N   PRO A  85      11.960  -4.791  -1.828  1.00  0.00           N  
ATOM   1387  CA  PRO A  85      12.125  -4.777  -3.274  1.00  0.00           C  
ATOM   1388  C   PRO A  85      12.435  -3.387  -3.793  1.00  0.00           C  
ATOM   1389  O   PRO A  85      12.083  -2.400  -3.128  1.00  0.00           O  
ATOM   1390  CB  PRO A  85      10.764  -5.274  -3.756  1.00  0.00           C  
ATOM   1391  CG  PRO A  85       9.800  -4.868  -2.700  1.00  0.00           C  
ATOM   1392  CD  PRO A  85      10.566  -4.996  -1.393  1.00  0.00           C  
ATOM   1393  HA  PRO A  85      12.922  -5.483  -3.557  1.00  0.00           H  
ATOM   1394 1HB  PRO A  85      10.534  -4.839  -4.722  1.00  0.00           H  
ATOM   1395 2HB  PRO A  85      10.797  -6.358  -3.885  1.00  0.00           H  
ATOM   1396 1HG  PRO A  85       9.467  -3.861  -2.902  1.00  0.00           H  
ATOM   1397 2HG  PRO A  85       8.901  -5.511  -2.743  1.00  0.00           H  
ATOM   1398 1HD  PRO A  85      10.238  -4.219  -0.713  1.00  0.00           H  
ATOM   1399 2HD  PRO A  85      10.433  -6.007  -0.971  1.00  0.00           H  
ATOM   1400  N   VAL A  86      13.063  -3.305  -4.972  1.00  0.00           N  
ATOM   1401  CA  VAL A  86      13.297  -2.008  -5.587  1.00  0.00           C  
ATOM   1402  C   VAL A  86      12.749  -1.989  -6.983  1.00  0.00           C  
ATOM   1403  O   VAL A  86      12.940  -2.952  -7.713  1.00  0.00           O  
ATOM   1404  CB  VAL A  86      14.794  -1.657  -5.685  1.00  0.00           C  
ATOM   1405  CG1 VAL A  86      14.967  -0.273  -6.365  1.00  0.00           C  
ATOM   1406  CG2 VAL A  86      15.371  -1.642  -4.373  1.00  0.00           C  
ATOM   1407  H   VAL A  86      13.370  -4.145  -5.475  1.00  0.00           H  
ATOM   1408  HA  VAL A  86      12.802  -1.253  -4.993  1.00  0.00           H  
ATOM   1409  HB  VAL A  86      15.297  -2.407  -6.286  1.00  0.00           H  
ATOM   1410 1HG1 VAL A  86      16.024  -0.027  -6.430  1.00  0.00           H  
ATOM   1411 2HG1 VAL A  86      14.551  -0.281  -7.362  1.00  0.00           H  
ATOM   1412 3HG1 VAL A  86      14.451   0.478  -5.772  1.00  0.00           H  
ATOM   1413 1HG2 VAL A  86      16.434  -1.409  -4.436  1.00  0.00           H  
ATOM   1414 2HG2 VAL A  86      14.867  -0.895  -3.771  1.00  0.00           H  
ATOM   1415 3HG2 VAL A  86      15.232  -2.614  -3.937  1.00  0.00           H  
ATOM   1416  N   VAL A  87      12.049  -0.938  -7.354  1.00  0.00           N  
ATOM   1417  CA  VAL A  87      11.620  -0.839  -8.737  1.00  0.00           C  
ATOM   1418  C   VAL A  87      12.300   0.333  -9.417  1.00  0.00           C  
ATOM   1419  O   VAL A  87      12.199   1.474  -8.962  1.00  0.00           O  
ATOM   1420  CB  VAL A  87      10.108  -0.687  -8.845  1.00  0.00           C  
ATOM   1421  CG1 VAL A  87       9.727  -0.530 -10.295  1.00  0.00           C  
ATOM   1422  CG2 VAL A  87       9.442  -1.878  -8.288  1.00  0.00           C  
ATOM   1423  H   VAL A  87      11.864  -0.198  -6.675  1.00  0.00           H  
ATOM   1424  HA  VAL A  87      11.907  -1.747  -9.269  1.00  0.00           H  
ATOM   1425  HB  VAL A  87       9.792   0.207  -8.312  1.00  0.00           H  
ATOM   1426 1HG1 VAL A  87       8.664  -0.415 -10.383  1.00  0.00           H  
ATOM   1427 2HG1 VAL A  87      10.214   0.351 -10.702  1.00  0.00           H  
ATOM   1428 3HG1 VAL A  87      10.045  -1.411 -10.858  1.00  0.00           H  
ATOM   1429 1HG2 VAL A  87       8.385  -1.747  -8.403  1.00  0.00           H  
ATOM   1430 2HG2 VAL A  87       9.769  -2.750  -8.844  1.00  0.00           H  
ATOM   1431 3HG2 VAL A  87       9.695  -1.995  -7.234  1.00  0.00           H  
ATOM   1432  N   SER A  88      13.012   0.061 -10.491  1.00  0.00           N  
ATOM   1433  CA  SER A  88      13.656   1.153 -11.179  1.00  0.00           C  
ATOM   1434  C   SER A  88      12.680   1.765 -12.172  1.00  0.00           C  
ATOM   1435  O   SER A  88      11.750   1.095 -12.620  1.00  0.00           O  
ATOM   1436  CB  SER A  88      14.875   0.655 -11.898  1.00  0.00           C  
ATOM   1437  OG  SER A  88      14.542  -0.186 -12.978  1.00  0.00           O  
ATOM   1438  H   SER A  88      13.098  -0.898 -10.850  1.00  0.00           H  
ATOM   1439  HA  SER A  88      13.951   1.909 -10.453  1.00  0.00           H  
ATOM   1440 1HB  SER A  88      15.418   1.499 -12.261  1.00  0.00           H  
ATOM   1441 2HB  SER A  88      15.513   0.123 -11.201  1.00  0.00           H  
ATOM   1442  HG  SER A  88      14.120  -0.987 -12.595  1.00  0.00           H  
ATOM   1443  N   TYR A  89      12.924   2.998 -12.592  1.00  0.00           N  
ATOM   1444  CA  TYR A  89      12.082   3.559 -13.644  1.00  0.00           C  
ATOM   1445  C   TYR A  89      12.912   4.432 -14.560  1.00  0.00           C  
ATOM   1446  O   TYR A  89      13.458   5.448 -14.135  1.00  0.00           O  
ATOM   1447  CB  TYR A  89      10.926   4.350 -13.042  1.00  0.00           C  
ATOM   1448  CG  TYR A  89       9.850   4.722 -14.021  1.00  0.00           C  
ATOM   1449  CD1 TYR A  89       9.684   3.977 -15.168  1.00  0.00           C  
ATOM   1450  CD2 TYR A  89       8.981   5.746 -13.738  1.00  0.00           C  
ATOM   1451  CE1 TYR A  89       8.667   4.262 -16.020  1.00  0.00           C  
ATOM   1452  CE2 TYR A  89       7.956   6.029 -14.594  1.00  0.00           C  
ATOM   1453  CZ  TYR A  89       7.797   5.285 -15.736  1.00  0.00           C  
ATOM   1454  OH  TYR A  89       6.767   5.536 -16.582  1.00  0.00           O  
ATOM   1455  H   TYR A  89      13.671   3.533 -12.149  1.00  0.00           H  
ATOM   1456  HA  TYR A  89      11.677   2.744 -14.243  1.00  0.00           H  
ATOM   1457 1HB  TYR A  89      10.473   3.768 -12.240  1.00  0.00           H  
ATOM   1458 2HB  TYR A  89      11.313   5.267 -12.601  1.00  0.00           H  
ATOM   1459  HD1 TYR A  89      10.356   3.151 -15.385  1.00  0.00           H  
ATOM   1460  HD2 TYR A  89       9.095   6.312 -12.834  1.00  0.00           H  
ATOM   1461  HE1 TYR A  89       8.536   3.663 -16.915  1.00  0.00           H  
ATOM   1462  HE2 TYR A  89       7.257   6.834 -14.358  1.00  0.00           H  
ATOM   1463  HH  TYR A  89       6.825   4.939 -17.341  1.00  0.00           H  
ATOM   1464  N   LYS A  90      13.016   4.067 -15.823  1.00  0.00           N  
ATOM   1465  CA  LYS A  90      13.859   4.865 -16.687  1.00  0.00           C  
ATOM   1466  C   LYS A  90      13.353   6.314 -16.682  1.00  0.00           C  
ATOM   1467  O   LYS A  90      12.171   6.570 -16.927  1.00  0.00           O  
ATOM   1468  CB  LYS A  90      13.900   4.245 -18.078  1.00  0.00           C  
ATOM   1469  CG  LYS A  90      14.609   2.878 -18.081  1.00  0.00           C  
ATOM   1470  CD  LYS A  90      14.626   2.222 -19.461  1.00  0.00           C  
ATOM   1471  CE  LYS A  90      15.255   0.821 -19.390  1.00  0.00           C  
ATOM   1472  NZ  LYS A  90      15.225   0.120 -20.702  1.00  0.00           N  
ATOM   1473  H   LYS A  90      12.552   3.239 -16.166  1.00  0.00           H  
ATOM   1474  HA  LYS A  90      14.857   4.834 -16.282  1.00  0.00           H  
ATOM   1475 1HB  LYS A  90      12.885   4.114 -18.457  1.00  0.00           H  
ATOM   1476 2HB  LYS A  90      14.432   4.910 -18.761  1.00  0.00           H  
ATOM   1477 1HG  LYS A  90      15.639   3.014 -17.741  1.00  0.00           H  
ATOM   1478 2HG  LYS A  90      14.106   2.212 -17.382  1.00  0.00           H  
ATOM   1479 1HD  LYS A  90      13.604   2.136 -19.835  1.00  0.00           H  
ATOM   1480 2HD  LYS A  90      15.202   2.838 -20.153  1.00  0.00           H  
ATOM   1481 1HE  LYS A  90      16.282   0.909 -19.067  1.00  0.00           H  
ATOM   1482 2HE  LYS A  90      14.706   0.224 -18.662  1.00  0.00           H  
ATOM   1483 1HZ  LYS A  90      15.646  -0.793 -20.603  1.00  0.00           H  
ATOM   1484 2HZ  LYS A  90      14.266   0.019 -21.010  1.00  0.00           H  
ATOM   1485 3HZ  LYS A  90      15.741   0.656 -21.384  1.00  0.00           H  
ATOM   1486  N   ASN A  91      14.272   7.257 -16.474  1.00  0.00           N  
ATOM   1487  CA  ASN A  91      13.976   8.683 -16.370  1.00  0.00           C  
ATOM   1488  C   ASN A  91      13.213   9.195 -17.568  1.00  0.00           C  
ATOM   1489  O   ASN A  91      12.210   9.885 -17.426  1.00  0.00           O  
ATOM   1490  CB  ASN A  91      15.255   9.489 -16.199  1.00  0.00           C  
ATOM   1491  CG  ASN A  91      14.977  10.940 -15.875  1.00  0.00           C  
ATOM   1492  OD1 ASN A  91      15.069  11.840 -16.712  1.00  0.00           O  
ATOM   1493  ND2 ASN A  91      14.628  11.163 -14.641  1.00  0.00           N  
ATOM   1494  H   ASN A  91      15.214   6.943 -16.315  1.00  0.00           H  
ATOM   1495  HA  ASN A  91      13.346   8.838 -15.490  1.00  0.00           H  
ATOM   1496 1HB  ASN A  91      15.860   9.051 -15.404  1.00  0.00           H  
ATOM   1497 2HB  ASN A  91      15.840   9.443 -17.118  1.00  0.00           H  
ATOM   1498 1HD2 ASN A  91      14.419  12.094 -14.323  1.00  0.00           H  
ATOM   1499 2HD2 ASN A  91      14.580  10.386 -14.001  1.00  0.00           H  
ATOM   1500  N   LEU A  92      13.655   8.824 -18.756  1.00  0.00           N  
ATOM   1501  CA  LEU A  92      13.009   9.282 -19.970  1.00  0.00           C  
ATOM   1502  C   LEU A  92      11.564   8.794 -20.072  1.00  0.00           C  
ATOM   1503  O   LEU A  92      10.721   9.474 -20.666  1.00  0.00           O  
ATOM   1504  CB  LEU A  92      13.866   8.873 -21.166  1.00  0.00           C  
ATOM   1505  CG  LEU A  92      15.212   9.654 -21.337  1.00  0.00           C  
ATOM   1506  CD1 LEU A  92      16.078   8.993 -22.350  1.00  0.00           C  
ATOM   1507  CD2 LEU A  92      14.916  11.041 -21.864  1.00  0.00           C  
ATOM   1508  H   LEU A  92      14.467   8.230 -18.815  1.00  0.00           H  
ATOM   1509  HA  LEU A  92      12.988  10.360 -19.952  1.00  0.00           H  
ATOM   1510 1HB  LEU A  92      14.108   7.821 -21.065  1.00  0.00           H  
ATOM   1511 2HB  LEU A  92      13.285   9.007 -22.077  1.00  0.00           H  
ATOM   1512  HG  LEU A  92      15.734   9.701 -20.382  1.00  0.00           H  
ATOM   1513 1HD1 LEU A  92      17.002   9.559 -22.467  1.00  0.00           H  
ATOM   1514 2HD1 LEU A  92      16.305   7.986 -22.025  1.00  0.00           H  
ATOM   1515 3HD1 LEU A  92      15.561   8.971 -23.281  1.00  0.00           H  
ATOM   1516 1HD2 LEU A  92      15.850  11.572 -22.006  1.00  0.00           H  
ATOM   1517 2HD2 LEU A  92      14.415  10.948 -22.827  1.00  0.00           H  
ATOM   1518 3HD2 LEU A  92      14.285  11.582 -21.167  1.00  0.00           H  
ATOM   1519  N   GLU A  93      11.261   7.621 -19.502  1.00  0.00           N  
ATOM   1520  CA  GLU A  93       9.908   7.104 -19.590  1.00  0.00           C  
ATOM   1521  C   GLU A  93       9.061   7.845 -18.580  1.00  0.00           C  
ATOM   1522  O   GLU A  93       7.909   8.164 -18.850  1.00  0.00           O  
ATOM   1523  CB  GLU A  93       9.836   5.601 -19.368  1.00  0.00           C  
ATOM   1524  CG  GLU A  93       8.449   5.029 -19.678  1.00  0.00           C  
ATOM   1525  CD  GLU A  93       8.361   3.523 -19.645  1.00  0.00           C  
ATOM   1526  OE1 GLU A  93       9.360   2.879 -19.437  1.00  0.00           O  
ATOM   1527  OE2 GLU A  93       7.277   3.022 -19.807  1.00  0.00           O  
ATOM   1528  H   GLU A  93      11.944   7.111 -18.957  1.00  0.00           H  
ATOM   1529  HA  GLU A  93       9.507   7.321 -20.576  1.00  0.00           H  
ATOM   1530 1HB  GLU A  93      10.582   5.098 -19.974  1.00  0.00           H  
ATOM   1531 2HB  GLU A  93      10.071   5.384 -18.329  1.00  0.00           H  
ATOM   1532 1HG  GLU A  93       7.741   5.443 -18.976  1.00  0.00           H  
ATOM   1533 2HG  GLU A  93       8.157   5.373 -20.668  1.00  0.00           H  
ATOM   1534  N   LEU A  94       9.638   8.114 -17.408  1.00  0.00           N  
ATOM   1535  CA  LEU A  94       8.941   8.853 -16.362  1.00  0.00           C  
ATOM   1536  C   LEU A  94       8.525  10.208 -16.924  1.00  0.00           C  
ATOM   1537  O   LEU A  94       7.372  10.642 -16.791  1.00  0.00           O  
ATOM   1538  CB  LEU A  94       9.839   9.067 -15.137  1.00  0.00           C  
ATOM   1539  CG  LEU A  94       9.128   9.656 -13.883  1.00  0.00           C  
ATOM   1540  CD1 LEU A  94       9.967   9.353 -12.637  1.00  0.00           C  
ATOM   1541  CD2 LEU A  94       8.922  11.147 -14.064  1.00  0.00           C  
ATOM   1542  H   LEU A  94      10.592   7.788 -17.243  1.00  0.00           H  
ATOM   1543  HA  LEU A  94       8.047   8.314 -16.077  1.00  0.00           H  
ATOM   1544 1HB  LEU A  94      10.300   8.116 -14.869  1.00  0.00           H  
ATOM   1545 2HB  LEU A  94      10.636   9.757 -15.409  1.00  0.00           H  
ATOM   1546  HG  LEU A  94       8.157   9.174 -13.755  1.00  0.00           H  
ATOM   1547 1HD1 LEU A  94       9.469   9.754 -11.762  1.00  0.00           H  
ATOM   1548 2HD1 LEU A  94      10.096   8.286 -12.524  1.00  0.00           H  
ATOM   1549 3HD1 LEU A  94      10.950   9.824 -12.740  1.00  0.00           H  
ATOM   1550 1HD2 LEU A  94       8.425  11.557 -13.196  1.00  0.00           H  
ATOM   1551 2HD2 LEU A  94       9.895  11.622 -14.189  1.00  0.00           H  
ATOM   1552 3HD2 LEU A  94       8.314  11.333 -14.948  1.00  0.00           H  
ATOM   1553  N   LEU A  95       9.471  10.885 -17.570  1.00  0.00           N  
ATOM   1554  CA  LEU A  95       9.192  12.198 -18.110  1.00  0.00           C  
ATOM   1555  C   LEU A  95       8.053  12.092 -19.125  1.00  0.00           C  
ATOM   1556  O   LEU A  95       7.113  12.908 -19.107  1.00  0.00           O  
ATOM   1557  CB  LEU A  95      10.457  12.710 -18.821  1.00  0.00           C  
ATOM   1558  CG  LEU A  95      11.664  13.027 -17.927  1.00  0.00           C  
ATOM   1559  CD1 LEU A  95      12.821  13.279 -18.762  1.00  0.00           C  
ATOM   1560  CD2 LEU A  95      11.404  14.185 -17.132  1.00  0.00           C  
ATOM   1561  H   LEU A  95      10.409  10.490 -17.650  1.00  0.00           H  
ATOM   1562  HA  LEU A  95       8.907  12.865 -17.298  1.00  0.00           H  
ATOM   1563 1HB  LEU A  95      10.775  11.954 -19.542  1.00  0.00           H  
ATOM   1564 2HB  LEU A  95      10.199  13.614 -19.373  1.00  0.00           H  
ATOM   1565  HG  LEU A  95      11.869  12.197 -17.278  1.00  0.00           H  
ATOM   1566 1HD1 LEU A  95      13.663  13.498 -18.115  1.00  0.00           H  
ATOM   1567 2HD1 LEU A  95      13.040  12.430 -19.355  1.00  0.00           H  
ATOM   1568 3HD1 LEU A  95      12.605  14.117 -19.399  1.00  0.00           H  
ATOM   1569 1HD2 LEU A  95      12.266  14.407 -16.503  1.00  0.00           H  
ATOM   1570 2HD2 LEU A  95      11.209  15.011 -17.801  1.00  0.00           H  
ATOM   1571 3HD2 LEU A  95      10.556  13.981 -16.512  1.00  0.00           H  
ATOM   1572  N   ALA A  96       8.110  11.055 -19.976  1.00  0.00           N  
ATOM   1573  CA  ALA A  96       7.080  10.794 -20.968  1.00  0.00           C  
ATOM   1574  C   ALA A  96       5.719  10.472 -20.322  1.00  0.00           C  
ATOM   1575  O   ALA A  96       4.675  10.882 -20.830  1.00  0.00           O  
ATOM   1576  CB  ALA A  96       7.516   9.651 -21.879  1.00  0.00           C  
ATOM   1577  H   ALA A  96       8.917  10.426 -19.958  1.00  0.00           H  
ATOM   1578  HA  ALA A  96       6.960  11.695 -21.570  1.00  0.00           H  
ATOM   1579 1HB  ALA A  96       6.769   9.481 -22.642  1.00  0.00           H  
ATOM   1580 2HB  ALA A  96       8.456   9.895 -22.350  1.00  0.00           H  
ATOM   1581 3HB  ALA A  96       7.640   8.747 -21.295  1.00  0.00           H  
ATOM   1582  N   LYS A  97       5.725   9.737 -19.201  1.00  0.00           N  
ATOM   1583  CA  LYS A  97       4.497   9.333 -18.508  1.00  0.00           C  
ATOM   1584  C   LYS A  97       3.676  10.537 -18.070  1.00  0.00           C  
ATOM   1585  O   LYS A  97       2.457  10.562 -18.241  1.00  0.00           O  
ATOM   1586  CB  LYS A  97       4.812   8.448 -17.288  1.00  0.00           C  
ATOM   1587  CG  LYS A  97       3.558   7.913 -16.515  1.00  0.00           C  
ATOM   1588  CD  LYS A  97       3.961   6.995 -15.308  1.00  0.00           C  
ATOM   1589  CE  LYS A  97       2.749   6.586 -14.415  1.00  0.00           C  
ATOM   1590  NZ  LYS A  97       1.796   5.641 -15.114  1.00  0.00           N  
ATOM   1591  H   LYS A  97       6.613   9.415 -18.830  1.00  0.00           H  
ATOM   1592  HA  LYS A  97       3.891   8.751 -19.201  1.00  0.00           H  
ATOM   1593 1HB  LYS A  97       5.413   7.595 -17.610  1.00  0.00           H  
ATOM   1594 2HB  LYS A  97       5.415   9.014 -16.581  1.00  0.00           H  
ATOM   1595 1HG  LYS A  97       2.978   8.760 -16.152  1.00  0.00           H  
ATOM   1596 2HG  LYS A  97       2.936   7.341 -17.199  1.00  0.00           H  
ATOM   1597 1HD  LYS A  97       4.418   6.085 -15.691  1.00  0.00           H  
ATOM   1598 2HD  LYS A  97       4.700   7.507 -14.690  1.00  0.00           H  
ATOM   1599 1HE  LYS A  97       3.126   6.102 -13.511  1.00  0.00           H  
ATOM   1600 2HE  LYS A  97       2.201   7.481 -14.129  1.00  0.00           H  
ATOM   1601 1HZ  LYS A  97       1.018   5.398 -14.487  1.00  0.00           H  
ATOM   1602 2HZ  LYS A  97       1.428   6.075 -15.944  1.00  0.00           H  
ATOM   1603 3HZ  LYS A  97       2.287   4.792 -15.366  1.00  0.00           H  
ATOM   1604  N   LYS A  98       4.347  11.542 -17.509  1.00  0.00           N  
ATOM   1605  CA  LYS A  98       3.638  12.735 -17.056  1.00  0.00           C  
ATOM   1606  C   LYS A  98       3.296  13.752 -18.150  1.00  0.00           C  
ATOM   1607  O   LYS A  98       2.210  14.336 -18.135  1.00  0.00           O  
ATOM   1608  CB  LYS A  98       4.404  13.504 -15.992  1.00  0.00           C  
ATOM   1609  CG  LYS A  98       3.596  14.764 -15.548  1.00  0.00           C  
ATOM   1610  CD  LYS A  98       4.246  15.556 -14.435  1.00  0.00           C  
ATOM   1611  CE  LYS A  98       3.485  16.858 -14.145  1.00  0.00           C  
ATOM   1612  NZ  LYS A  98       2.091  16.623 -13.662  1.00  0.00           N  
ATOM   1613  H   LYS A  98       5.360  11.448 -17.383  1.00  0.00           H  
ATOM   1614  HA  LYS A  98       2.695  12.407 -16.616  1.00  0.00           H  
ATOM   1615 1HB  LYS A  98       4.585  12.869 -15.128  1.00  0.00           H  
ATOM   1616 2HB  LYS A  98       5.373  13.821 -16.384  1.00  0.00           H  
ATOM   1617 1HG  LYS A  98       3.475  15.418 -16.412  1.00  0.00           H  
ATOM   1618 2HG  LYS A  98       2.604  14.450 -15.223  1.00  0.00           H  
ATOM   1619 1HD  LYS A  98       4.331  14.970 -13.536  1.00  0.00           H  
ATOM   1620 2HD  LYS A  98       5.215  15.822 -14.760  1.00  0.00           H  
ATOM   1621 1HE  LYS A  98       4.026  17.418 -13.391  1.00  0.00           H  
ATOM   1622 2HE  LYS A  98       3.443  17.447 -15.059  1.00  0.00           H  
ATOM   1623 1HZ  LYS A  98       1.642  17.510 -13.491  1.00  0.00           H  
ATOM   1624 2HZ  LYS A  98       1.573  16.111 -14.363  1.00  0.00           H  
ATOM   1625 3HZ  LYS A  98       2.107  16.088 -12.805  1.00  0.00           H  
ATOM   1626  N   THR A  99       4.232  14.021 -19.055  1.00  0.00           N  
ATOM   1627  CA  THR A  99       4.054  15.103 -20.018  1.00  0.00           C  
ATOM   1628  C   THR A  99       2.763  14.905 -20.873  1.00  0.00           C  
ATOM   1629  O   THR A  99       2.627  13.888 -21.559  1.00  0.00           O  
ATOM   1630  CB  THR A  99       5.286  15.171 -20.936  1.00  0.00           C  
ATOM   1631  OG1 THR A  99       6.492  15.294 -20.136  1.00  0.00           O  
ATOM   1632  CG2 THR A  99       5.176  16.374 -21.807  1.00  0.00           C  
ATOM   1633  H   THR A  99       5.110  13.497 -19.059  1.00  0.00           H  
ATOM   1634  HA  THR A  99       4.006  16.026 -19.454  1.00  0.00           H  
ATOM   1635  HB  THR A  99       5.339  14.265 -21.544  1.00  0.00           H  
ATOM   1636  HG1 THR A  99       6.574  14.505 -19.546  1.00  0.00           H  
ATOM   1637 1HG2 THR A  99       6.012  16.461 -22.471  1.00  0.00           H  
ATOM   1638 2HG2 THR A  99       4.296  16.285 -22.362  1.00  0.00           H  
ATOM   1639 3HG2 THR A  99       5.133  17.263 -21.191  1.00  0.00           H  
ATOM   1640  N   PRO A 100       1.834  15.896 -20.947  1.00  0.00           N  
ATOM   1641  CA  PRO A 100       0.537  15.816 -21.633  1.00  0.00           C  
ATOM   1642  C   PRO A 100       0.598  15.938 -23.157  1.00  0.00           C  
ATOM   1643  O   PRO A 100       0.049  16.867 -23.746  1.00  0.00           O  
ATOM   1644  CB  PRO A 100      -0.207  17.012 -21.029  1.00  0.00           C  
ATOM   1645  CG  PRO A 100       0.875  18.023 -20.741  1.00  0.00           C  
ATOM   1646  CD  PRO A 100       2.059  17.198 -20.266  1.00  0.00           C  
ATOM   1647  HA  PRO A 100       0.045  14.877 -21.346  1.00  0.00           H  
ATOM   1648 1HB  PRO A 100      -0.957  17.382 -21.742  1.00  0.00           H  
ATOM   1649 2HB  PRO A 100      -0.749  16.694 -20.126  1.00  0.00           H  
ATOM   1650 1HG  PRO A 100       1.105  18.599 -21.652  1.00  0.00           H  
ATOM   1651 2HG  PRO A 100       0.532  18.746 -19.986  1.00  0.00           H  
ATOM   1652 1HD  PRO A 100       2.973  17.686 -20.599  1.00  0.00           H  
ATOM   1653 2HD  PRO A 100       2.014  17.073 -19.170  1.00  0.00           H  
ATOM   1654  N   VAL A 101       1.267  14.976 -23.774  1.00  0.00           N  
ATOM   1655  CA  VAL A 101       1.460  14.926 -25.224  1.00  0.00           C  
ATOM   1656  C   VAL A 101       0.842  13.699 -25.933  1.00  0.00           C  
ATOM   1657  O   VAL A 101       1.171  12.571 -25.597  1.00  0.00           O  
ATOM   1658  CB  VAL A 101       2.961  15.007 -25.491  1.00  0.00           C  
ATOM   1659  CG1 VAL A 101       3.269  14.835 -26.927  1.00  0.00           C  
ATOM   1660  CG2 VAL A 101       3.392  16.338 -25.068  1.00  0.00           C  
ATOM   1661  H   VAL A 101       1.687  14.267 -23.180  1.00  0.00           H  
ATOM   1662  HA  VAL A 101       1.043  15.845 -25.604  1.00  0.00           H  
ATOM   1663  HB  VAL A 101       3.477  14.262 -24.920  1.00  0.00           H  
ATOM   1664 1HG1 VAL A 101       4.341  14.929 -27.087  1.00  0.00           H  
ATOM   1665 2HG1 VAL A 101       2.951  13.848 -27.229  1.00  0.00           H  
ATOM   1666 3HG1 VAL A 101       2.749  15.584 -27.493  1.00  0.00           H  
ATOM   1667 1HG2 VAL A 101       4.465  16.451 -25.223  1.00  0.00           H  
ATOM   1668 2HG2 VAL A 101       2.849  17.064 -25.649  1.00  0.00           H  
ATOM   1669 3HG2 VAL A 101       3.156  16.485 -24.055  1.00  0.00           H  
ATOM   1670  N   PRO A 102      -0.062  13.890 -26.926  1.00  0.00           N  
ATOM   1671  CA  PRO A 102      -0.739  12.841 -27.698  1.00  0.00           C  
ATOM   1672  C   PRO A 102       0.135  12.184 -28.783  1.00  0.00           C  
ATOM   1673  O   PRO A 102      -0.257  11.191 -29.395  1.00  0.00           O  
ATOM   1674  CB  PRO A 102      -1.904  13.611 -28.326  1.00  0.00           C  
ATOM   1675  CG  PRO A 102      -1.401  15.017 -28.484  1.00  0.00           C  
ATOM   1676  CD  PRO A 102      -0.494  15.262 -27.292  1.00  0.00           C  
ATOM   1677  HA  PRO A 102      -1.115  12.079 -27.006  1.00  0.00           H  
ATOM   1678 1HB  PRO A 102      -2.180  13.151 -29.285  1.00  0.00           H  
ATOM   1679 2HB  PRO A 102      -2.788  13.547 -27.673  1.00  0.00           H  
ATOM   1680 1HG  PRO A 102      -0.891  15.103 -29.444  1.00  0.00           H  
ATOM   1681 2HG  PRO A 102      -2.247  15.716 -28.518  1.00  0.00           H  
ATOM   1682 1HD  PRO A 102       0.349  15.881 -27.632  1.00  0.00           H  
ATOM   1683 2HD  PRO A 102      -1.061  15.731 -26.468  1.00  0.00           H  
ATOM   1684  N   PHE A 103       1.290  12.769 -29.036  1.00  0.00           N  
ATOM   1685  CA  PHE A 103       2.214  12.341 -30.076  1.00  0.00           C  
ATOM   1686  C   PHE A 103       3.152  11.250 -29.571  1.00  0.00           C  
ATOM   1687  O   PHE A 103       3.290  11.077 -28.363  1.00  0.00           O  
ATOM   1688  CB  PHE A 103       3.048  13.535 -30.544  1.00  0.00           C  
ATOM   1689  CG  PHE A 103       2.262  14.518 -31.306  1.00  0.00           C  
ATOM   1690  CD1 PHE A 103       1.596  15.525 -30.661  1.00  0.00           C  
ATOM   1691  CD2 PHE A 103       2.178  14.435 -32.682  1.00  0.00           C  
ATOM   1692  CE1 PHE A 103       0.846  16.436 -31.370  1.00  0.00           C  
ATOM   1693  CE2 PHE A 103       1.434  15.344 -33.395  1.00  0.00           C  
ATOM   1694  CZ  PHE A 103       0.764  16.342 -32.733  1.00  0.00           C  
ATOM   1695  H   PHE A 103       1.546  13.571 -28.487  1.00  0.00           H  
ATOM   1696  HA  PHE A 103       1.617  11.980 -30.907  1.00  0.00           H  
ATOM   1697 1HB  PHE A 103       3.480  14.036 -29.688  1.00  0.00           H  
ATOM   1698 2HB  PHE A 103       3.872  13.204 -31.164  1.00  0.00           H  
ATOM   1699  HD1 PHE A 103       1.661  15.591 -29.582  1.00  0.00           H  
ATOM   1700  HD2 PHE A 103       2.710  13.635 -33.202  1.00  0.00           H  
ATOM   1701  HE1 PHE A 103       0.312  17.227 -30.847  1.00  0.00           H  
ATOM   1702  HE2 PHE A 103       1.371  15.268 -34.480  1.00  0.00           H  
ATOM   1703  HZ  PHE A 103       0.168  17.058 -33.290  1.00  0.00           H  
ATOM   1704  N   PRO A 104       3.792  10.460 -30.455  1.00  0.00           N  
ATOM   1705  CA  PRO A 104       4.841   9.522 -30.085  1.00  0.00           C  
ATOM   1706  C   PRO A 104       5.943  10.329 -29.417  1.00  0.00           C  
ATOM   1707  O   PRO A 104       6.856  10.844 -30.056  1.00  0.00           O  
ATOM   1708  CB  PRO A 104       5.283   8.954 -31.434  1.00  0.00           C  
ATOM   1709  CG  PRO A 104       4.062   9.107 -32.332  1.00  0.00           C  
ATOM   1710  CD  PRO A 104       3.398  10.404 -31.881  1.00  0.00           C  
ATOM   1711  HA  PRO A 104       4.450   8.747 -29.417  1.00  0.00           H  
ATOM   1712 1HB  PRO A 104       6.153   9.506 -31.802  1.00  0.00           H  
ATOM   1713 2HB  PRO A 104       5.593   7.901 -31.302  1.00  0.00           H  
ATOM   1714 1HG  PRO A 104       4.374   9.135 -33.389  1.00  0.00           H  
ATOM   1715 2HG  PRO A 104       3.408   8.225 -32.221  1.00  0.00           H  
ATOM   1716 1HD  PRO A 104       3.792  11.259 -32.443  1.00  0.00           H  
ATOM   1717 2HD  PRO A 104       2.314  10.282 -31.999  1.00  0.00           H  
ATOM   1718  N   LYS A 105       5.792  10.456 -28.110  1.00  0.00           N  
ATOM   1719  CA  LYS A 105       6.618  11.283 -27.261  1.00  0.00           C  
ATOM   1720  C   LYS A 105       8.088  10.975 -27.374  1.00  0.00           C  
ATOM   1721  O   LYS A 105       8.510   9.819 -27.271  1.00  0.00           O  
ATOM   1722  CB  LYS A 105       6.219  11.032 -25.810  1.00  0.00           C  
ATOM   1723  CG  LYS A 105       4.832  11.441 -25.454  1.00  0.00           C  
ATOM   1724  CD  LYS A 105       4.508  11.068 -24.030  1.00  0.00           C  
ATOM   1725  CE  LYS A 105       3.069  11.355 -23.694  1.00  0.00           C  
ATOM   1726  NZ  LYS A 105       2.708  10.875 -22.361  1.00  0.00           N  
ATOM   1727  H   LYS A 105       4.974  10.016 -27.704  1.00  0.00           H  
ATOM   1728  HA  LYS A 105       6.455  12.327 -27.530  1.00  0.00           H  
ATOM   1729 1HB  LYS A 105       6.325   9.971 -25.585  1.00  0.00           H  
ATOM   1730 2HB  LYS A 105       6.898  11.573 -25.151  1.00  0.00           H  
ATOM   1731 1HG  LYS A 105       4.727  12.504 -25.590  1.00  0.00           H  
ATOM   1732 2HG  LYS A 105       4.128  10.937 -26.101  1.00  0.00           H  
ATOM   1733 1HD  LYS A 105       4.702  10.012 -23.865  1.00  0.00           H  
ATOM   1734 2HD  LYS A 105       5.130  11.652 -23.353  1.00  0.00           H  
ATOM   1735 1HE  LYS A 105       2.916  12.418 -23.720  1.00  0.00           H  
ATOM   1736 2HE  LYS A 105       2.423  10.877 -24.424  1.00  0.00           H  
ATOM   1737 1HZ  LYS A 105       1.756  11.101 -22.150  1.00  0.00           H  
ATOM   1738 2HZ  LYS A 105       2.842   9.886 -22.305  1.00  0.00           H  
ATOM   1739 3HZ  LYS A 105       3.331  11.326 -21.680  1.00  0.00           H  
ATOM   1740  N   ILE A 106       8.878  12.035 -27.520  1.00  0.00           N  
ATOM   1741  CA  ILE A 106      10.328  11.920 -27.550  1.00  0.00           C  
ATOM   1742  C   ILE A 106      10.958  12.915 -26.613  1.00  0.00           C  
ATOM   1743  O   ILE A 106      11.206  14.039 -27.037  1.00  0.00           O  
ATOM   1744  CB  ILE A 106      10.957  12.262 -28.903  1.00  0.00           C  
ATOM   1745  CG1 ILE A 106      10.344  11.506 -30.014  1.00  0.00           C  
ATOM   1746  CG2 ILE A 106      12.455  11.956 -28.809  1.00  0.00           C  
ATOM   1747  CD1 ILE A 106      10.852  11.949 -31.348  1.00  0.00           C  
ATOM   1748  H   ILE A 106       8.454  12.944 -27.617  1.00  0.00           H  
ATOM   1749  HA  ILE A 106      10.618  10.915 -27.262  1.00  0.00           H  
ATOM   1750  HB  ILE A 106      10.824  13.319 -29.114  1.00  0.00           H  
ATOM   1751 1HG1 ILE A 106      10.559  10.476 -29.883  1.00  0.00           H  
ATOM   1752 2HG1 ILE A 106       9.265  11.643 -29.996  1.00  0.00           H  
ATOM   1753 1HG2 ILE A 106      12.944  12.207 -29.746  1.00  0.00           H  
ATOM   1754 2HG2 ILE A 106      12.893  12.544 -28.000  1.00  0.00           H  
ATOM   1755 3HG2 ILE A 106      12.592  10.897 -28.600  1.00  0.00           H  
ATOM   1756 1HD1 ILE A 106      10.375  11.375 -32.137  1.00  0.00           H  
ATOM   1757 2HD1 ILE A 106      10.619  12.997 -31.467  1.00  0.00           H  
ATOM   1758 3HD1 ILE A 106      11.930  11.807 -31.395  1.00  0.00           H  
ATOM   1759  N   PRO A 107      11.089  12.634 -25.329  1.00  0.00           N  
ATOM   1760  CA  PRO A 107      11.813  13.471 -24.418  1.00  0.00           C  
ATOM   1761  C   PRO A 107      13.287  13.550 -24.857  1.00  0.00           C  
ATOM   1762  O   PRO A 107      13.882  12.510 -25.189  1.00  0.00           O  
ATOM   1763  CB  PRO A 107      11.650  12.708 -23.092  1.00  0.00           C  
ATOM   1764  CG  PRO A 107      10.439  11.849 -23.277  1.00  0.00           C  
ATOM   1765  CD  PRO A 107      10.453  11.468 -24.719  1.00  0.00           C  
ATOM   1766  HA  PRO A 107      11.344  14.464 -24.372  1.00  0.00           H  
ATOM   1767 1HB  PRO A 107      12.530  12.128 -22.893  1.00  0.00           H  
ATOM   1768 2HB  PRO A 107      11.532  13.398 -22.261  1.00  0.00           H  
ATOM   1769 1HG  PRO A 107      10.514  10.980 -22.618  1.00  0.00           H  
ATOM   1770 2HG  PRO A 107       9.537  12.377 -22.991  1.00  0.00           H  
ATOM   1771 1HD  PRO A 107      11.054  10.588 -24.873  1.00  0.00           H  
ATOM   1772 2HD  PRO A 107       9.433  11.329 -25.038  1.00  0.00           H  
ATOM   1773  N   TYR A 108      13.901  14.732 -24.747  1.00  0.00           N  
ATOM   1774  CA  TYR A 108      15.350  14.900 -24.965  1.00  0.00           C  
ATOM   1775  C   TYR A 108      15.939  15.582 -23.731  1.00  0.00           C  
ATOM   1776  O   TYR A 108      15.457  16.633 -23.308  1.00  0.00           O  
ATOM   1777  CB  TYR A 108      15.709  15.794 -26.175  1.00  0.00           C  
ATOM   1778  CG  TYR A 108      15.261  15.388 -27.582  1.00  0.00           C  
ATOM   1779  CD1 TYR A 108      14.012  15.700 -27.959  1.00  0.00           C  
ATOM   1780  CD2 TYR A 108      16.122  14.778 -28.514  1.00  0.00           C  
ATOM   1781  CE1 TYR A 108      13.566  15.425 -29.193  1.00  0.00           C  
ATOM   1782  CE2 TYR A 108      15.652  14.476 -29.796  1.00  0.00           C  
ATOM   1783  CZ  TYR A 108      14.355  14.810 -30.130  1.00  0.00           C  
ATOM   1784  OH  TYR A 108      13.829  14.576 -31.405  1.00  0.00           O  
ATOM   1785  H   TYR A 108      13.317  15.547 -24.561  1.00  0.00           H  
ATOM   1786  HA  TYR A 108      15.813  13.924 -25.073  1.00  0.00           H  
ATOM   1787 1HB  TYR A 108      15.343  16.787 -26.001  1.00  0.00           H  
ATOM   1788 2HB  TYR A 108      16.784  15.878 -26.204  1.00  0.00           H  
ATOM   1789  HD1 TYR A 108      13.359  16.184 -27.267  1.00  0.00           H  
ATOM   1790  HD2 TYR A 108      17.150  14.542 -28.243  1.00  0.00           H  
ATOM   1791  HE1 TYR A 108      12.588  15.705 -29.427  1.00  0.00           H  
ATOM   1792  HE2 TYR A 108      16.301  14.000 -30.526  1.00  0.00           H  
ATOM   1793  HH  TYR A 108      14.545  14.317 -32.012  1.00  0.00           H  
ATOM   1794  N   LEU A 109      16.990  15.025 -23.160  1.00  0.00           N  
ATOM   1795  CA  LEU A 109      17.568  15.627 -21.967  1.00  0.00           C  
ATOM   1796  C   LEU A 109      18.887  16.304 -22.183  1.00  0.00           C  
ATOM   1797  O   LEU A 109      19.828  15.696 -22.697  1.00  0.00           O  
ATOM   1798  CB  LEU A 109      17.727  14.562 -20.881  1.00  0.00           C  
ATOM   1799  CG  LEU A 109      16.446  14.039 -20.377  1.00  0.00           C  
ATOM   1800  CD1 LEU A 109      16.670  12.877 -19.407  1.00  0.00           C  
ATOM   1801  CD2 LEU A 109      15.761  15.200 -19.744  1.00  0.00           C  
ATOM   1802  H   LEU A 109      17.374  14.170 -23.547  1.00  0.00           H  
ATOM   1803  HA  LEU A 109      16.876  16.383 -21.598  1.00  0.00           H  
ATOM   1804 1HB  LEU A 109      18.291  13.724 -21.296  1.00  0.00           H  
ATOM   1805 2HB  LEU A 109      18.291  14.989 -20.067  1.00  0.00           H  
ATOM   1806  HG  LEU A 109      15.843  13.686 -21.201  1.00  0.00           H  
ATOM   1807 1HD1 LEU A 109      15.710  12.517 -19.052  1.00  0.00           H  
ATOM   1808 2HD1 LEU A 109      17.182  12.069 -19.925  1.00  0.00           H  
ATOM   1809 3HD1 LEU A 109      17.264  13.189 -18.567  1.00  0.00           H  
ATOM   1810 1HD2 LEU A 109      14.811  14.936 -19.381  1.00  0.00           H  
ATOM   1811 2HD2 LEU A 109      16.340  15.599 -18.935  1.00  0.00           H  
ATOM   1812 3HD2 LEU A 109      15.665  15.949 -20.512  1.00  0.00           H  
ATOM   1813  N   LYS A 110      18.965  17.558 -21.744  1.00  0.00           N  
ATOM   1814  CA  LYS A 110      20.219  18.288 -21.839  1.00  0.00           C  
ATOM   1815  C   LYS A 110      21.038  18.119 -20.565  1.00  0.00           C  
ATOM   1816  O   LYS A 110      20.582  18.429 -19.458  1.00  0.00           O  
ATOM   1817  CB  LYS A 110      20.002  19.760 -22.155  1.00  0.00           C  
ATOM   1818  CG  LYS A 110      21.310  20.544 -22.263  1.00  0.00           C  
ATOM   1819  CD  LYS A 110      22.074  20.160 -23.515  1.00  0.00           C  
ATOM   1820  CE  LYS A 110      23.451  20.797 -23.563  1.00  0.00           C  
ATOM   1821  NZ  LYS A 110      23.388  22.260 -23.670  1.00  0.00           N  
ATOM   1822  H   LYS A 110      18.128  18.016 -21.361  1.00  0.00           H  
ATOM   1823  HA  LYS A 110      20.808  17.864 -22.653  1.00  0.00           H  
ATOM   1824 1HB  LYS A 110      19.471  19.861 -23.096  1.00  0.00           H  
ATOM   1825 2HB  LYS A 110      19.393  20.211 -21.377  1.00  0.00           H  
ATOM   1826 1HG  LYS A 110      21.094  21.613 -22.301  1.00  0.00           H  
ATOM   1827 2HG  LYS A 110      21.939  20.346 -21.392  1.00  0.00           H  
ATOM   1828 1HD  LYS A 110      22.194  19.085 -23.535  1.00  0.00           H  
ATOM   1829 2HD  LYS A 110      21.513  20.470 -24.397  1.00  0.00           H  
ATOM   1830 1HE  LYS A 110      23.983  20.535 -22.658  1.00  0.00           H  
ATOM   1831 2HE  LYS A 110      23.997  20.397 -24.421  1.00  0.00           H  
ATOM   1832 1HZ  LYS A 110      24.309  22.652 -23.701  1.00  0.00           H  
ATOM   1833 2HZ  LYS A 110      22.900  22.521 -24.536  1.00  0.00           H  
ATOM   1834 3HZ  LYS A 110      22.891  22.647 -22.888  1.00  0.00           H  
ATOM   1835  N   VAL A 111      22.234  17.594 -20.742  1.00  0.00           N  
ATOM   1836  CA  VAL A 111      23.173  17.292 -19.679  1.00  0.00           C  
ATOM   1837  C   VAL A 111      24.492  18.004 -19.990  1.00  0.00           C  
ATOM   1838  O   VAL A 111      24.500  18.977 -20.748  1.00  0.00           O  
ATOM   1839  CB  VAL A 111      23.321  15.772 -19.488  1.00  0.00           C  
ATOM   1840  CG1 VAL A 111      21.987  15.176 -19.111  1.00  0.00           C  
ATOM   1841  CG2 VAL A 111      23.791  15.135 -20.717  1.00  0.00           C  
ATOM   1842  H   VAL A 111      22.526  17.370 -21.696  1.00  0.00           H  
ATOM   1843  HA  VAL A 111      22.776  17.693 -18.750  1.00  0.00           H  
ATOM   1844  HB  VAL A 111      24.014  15.573 -18.672  1.00  0.00           H  
ATOM   1845 1HG1 VAL A 111      22.106  14.108 -18.974  1.00  0.00           H  
ATOM   1846 2HG1 VAL A 111      21.655  15.634 -18.193  1.00  0.00           H  
ATOM   1847 3HG1 VAL A 111      21.259  15.351 -19.900  1.00  0.00           H  
ATOM   1848 1HG2 VAL A 111      23.872  14.074 -20.522  1.00  0.00           H  
ATOM   1849 2HG2 VAL A 111      23.072  15.315 -21.512  1.00  0.00           H  
ATOM   1850 3HG2 VAL A 111      24.754  15.535 -20.999  1.00  0.00           H  
ATOM   1851  N   GLY A 112      25.595  17.590 -19.372  1.00  0.00           N  
ATOM   1852  CA  GLY A 112      26.889  18.267 -19.523  1.00  0.00           C  
ATOM   1853  C   GLY A 112      27.447  18.285 -20.956  1.00  0.00           C  
ATOM   1854  O   GLY A 112      28.366  17.544 -21.301  1.00  0.00           O  
ATOM   1855  H   GLY A 112      25.537  16.789 -18.764  1.00  0.00           H  
ATOM   1856 1HA  GLY A 112      26.789  19.292 -19.165  1.00  0.00           H  
ATOM   1857 2HA  GLY A 112      27.613  17.785 -18.868  1.00  0.00           H  
ATOM   1858  N   SER A 113      26.854  19.160 -21.777  1.00  0.00           N  
ATOM   1859  CA  SER A 113      27.140  19.457 -23.195  1.00  0.00           C  
ATOM   1860  C   SER A 113      26.547  18.445 -24.187  1.00  0.00           C  
ATOM   1861  O   SER A 113      26.498  18.708 -25.388  1.00  0.00           O  
ATOM   1862  CB  SER A 113      28.640  19.585 -23.429  1.00  0.00           C  
ATOM   1863  OG  SER A 113      29.243  18.340 -23.630  1.00  0.00           O  
ATOM   1864  H   SER A 113      26.077  19.656 -21.355  1.00  0.00           H  
ATOM   1865  HA  SER A 113      26.694  20.424 -23.420  1.00  0.00           H  
ATOM   1866 1HB  SER A 113      28.820  20.222 -24.291  1.00  0.00           H  
ATOM   1867 2HB  SER A 113      29.094  20.069 -22.566  1.00  0.00           H  
ATOM   1868  HG  SER A 113      28.991  17.802 -22.860  1.00  0.00           H  
ATOM   1869  N   ASN A 114      26.075  17.322 -23.672  1.00  0.00           N  
ATOM   1870  CA  ASN A 114      25.451  16.275 -24.471  1.00  0.00           C  
ATOM   1871  C   ASN A 114      23.928  16.314 -24.364  1.00  0.00           C  
ATOM   1872  O   ASN A 114      23.380  16.886 -23.417  1.00  0.00           O  
ATOM   1873  CB  ASN A 114      25.939  14.917 -24.030  1.00  0.00           C  
ATOM   1874  CG  ASN A 114      27.385  14.655 -24.261  1.00  0.00           C  
ATOM   1875  OD1 ASN A 114      27.950  14.919 -25.333  1.00  0.00           O  
ATOM   1876  ND2 ASN A 114      28.022  14.129 -23.242  1.00  0.00           N  
ATOM   1877  H   ASN A 114      26.164  17.191 -22.676  1.00  0.00           H  
ATOM   1878  HA  ASN A 114      25.711  16.429 -25.519  1.00  0.00           H  
ATOM   1879 1HB  ASN A 114      25.767  14.829 -22.974  1.00  0.00           H  
ATOM   1880 2HB  ASN A 114      25.358  14.146 -24.535  1.00  0.00           H  
ATOM   1881 1HD2 ASN A 114      28.999  13.933 -23.302  1.00  0.00           H  
ATOM   1882 2HD2 ASN A 114      27.536  13.934 -22.391  1.00  0.00           H  
ATOM   1883  N   VAL A 115      23.265  15.722 -25.352  1.00  0.00           N  
ATOM   1884  CA  VAL A 115      21.815  15.524 -25.359  1.00  0.00           C  
ATOM   1885  C   VAL A 115      21.468  14.052 -25.571  1.00  0.00           C  
ATOM   1886  O   VAL A 115      22.003  13.408 -26.479  1.00  0.00           O  
ATOM   1887  CB  VAL A 115      21.121  16.389 -26.440  1.00  0.00           C  
ATOM   1888  CG1 VAL A 115      19.624  16.047 -26.510  1.00  0.00           C  
ATOM   1889  CG2 VAL A 115      21.251  17.850 -26.110  1.00  0.00           C  
ATOM   1890  H   VAL A 115      23.801  15.338 -26.119  1.00  0.00           H  
ATOM   1891  HA  VAL A 115      21.433  15.833 -24.394  1.00  0.00           H  
ATOM   1892  HB  VAL A 115      21.582  16.204 -27.383  1.00  0.00           H  
ATOM   1893 1HG1 VAL A 115      19.156  16.651 -27.279  1.00  0.00           H  
ATOM   1894 2HG1 VAL A 115      19.495  14.996 -26.760  1.00  0.00           H  
ATOM   1895 3HG1 VAL A 115      19.161  16.251 -25.541  1.00  0.00           H  
ATOM   1896 1HG2 VAL A 115      20.757  18.441 -26.880  1.00  0.00           H  
ATOM   1897 2HG2 VAL A 115      20.771  18.030 -25.151  1.00  0.00           H  
ATOM   1898 3HG2 VAL A 115      22.300  18.129 -26.054  1.00  0.00           H  
ATOM   1899  N   PHE A 116      20.584  13.524 -24.724  1.00  0.00           N  
ATOM   1900  CA  PHE A 116      20.167  12.119 -24.832  1.00  0.00           C  
ATOM   1901  C   PHE A 116      18.668  11.985 -25.033  1.00  0.00           C  
ATOM   1902  O   PHE A 116      17.895  12.773 -24.492  1.00  0.00           O  
ATOM   1903  CB  PHE A 116      20.599  11.373 -23.586  1.00  0.00           C  
ATOM   1904  CG  PHE A 116      22.081  11.314 -23.456  1.00  0.00           C  
ATOM   1905  CD1 PHE A 116      22.780  12.353 -22.887  1.00  0.00           C  
ATOM   1906  CD2 PHE A 116      22.783  10.221 -23.880  1.00  0.00           C  
ATOM   1907  CE1 PHE A 116      24.149  12.280 -22.763  1.00  0.00           C  
ATOM   1908  CE2 PHE A 116      24.152  10.170 -23.732  1.00  0.00           C  
ATOM   1909  CZ  PHE A 116      24.826  11.195 -23.183  1.00  0.00           C  
ATOM   1910  H   PHE A 116      20.210  14.127 -23.985  1.00  0.00           H  
ATOM   1911  HA  PHE A 116      20.664  11.675 -25.694  1.00  0.00           H  
ATOM   1912 1HB  PHE A 116      20.190  11.858 -22.700  1.00  0.00           H  
ATOM   1913 2HB  PHE A 116      20.214  10.353 -23.619  1.00  0.00           H  
ATOM   1914  HD1 PHE A 116      22.242  13.234 -22.537  1.00  0.00           H  
ATOM   1915  HD2 PHE A 116      22.241   9.390 -24.326  1.00  0.00           H  
ATOM   1916  HE1 PHE A 116      24.692  13.080 -22.316  1.00  0.00           H  
ATOM   1917  HE2 PHE A 116      24.701   9.304 -24.060  1.00  0.00           H  
ATOM   1918  HZ  PHE A 116      25.909  11.147 -23.073  1.00  0.00           H  
ATOM   1919  N   TYR A 117      18.231  10.978 -25.787  1.00  0.00           N  
ATOM   1920  CA  TYR A 117      16.787  10.873 -25.995  1.00  0.00           C  
ATOM   1921  C   TYR A 117      16.266   9.481 -26.235  1.00  0.00           C  
ATOM   1922  O   TYR A 117      17.017   8.546 -26.523  1.00  0.00           O  
ATOM   1923  CB  TYR A 117      16.403  11.754 -27.160  1.00  0.00           C  
ATOM   1924  CG  TYR A 117      16.879  11.274 -28.484  1.00  0.00           C  
ATOM   1925  CD1 TYR A 117      16.010  10.601 -29.319  1.00  0.00           C  
ATOM   1926  CD2 TYR A 117      18.188  11.458 -28.851  1.00  0.00           C  
ATOM   1927  CE1 TYR A 117      16.443  10.145 -30.537  1.00  0.00           C  
ATOM   1928  CE2 TYR A 117      18.632  10.996 -30.068  1.00  0.00           C  
ATOM   1929  CZ  TYR A 117      17.762  10.348 -30.914  1.00  0.00           C  
ATOM   1930  OH  TYR A 117      18.200   9.887 -32.134  1.00  0.00           O  
ATOM   1931  H   TYR A 117      18.898  10.345 -26.233  1.00  0.00           H  
ATOM   1932  HA  TYR A 117      16.285  11.245 -25.101  1.00  0.00           H  
ATOM   1933 1HB  TYR A 117      15.319  11.871 -27.204  1.00  0.00           H  
ATOM   1934 2HB  TYR A 117      16.828  12.716 -26.980  1.00  0.00           H  
ATOM   1935  HD1 TYR A 117      14.977  10.444 -29.012  1.00  0.00           H  
ATOM   1936  HD2 TYR A 117      18.870  11.960 -28.174  1.00  0.00           H  
ATOM   1937  HE1 TYR A 117      15.754   9.622 -31.200  1.00  0.00           H  
ATOM   1938  HE2 TYR A 117      19.665  11.132 -30.360  1.00  0.00           H  
ATOM   1939  HH  TYR A 117      17.471   9.463 -32.597  1.00  0.00           H  
ATOM   1940  N   GLN A 118      14.949   9.363 -26.143  1.00  0.00           N  
ATOM   1941  CA  GLN A 118      14.279   8.083 -26.368  1.00  0.00           C  
ATOM   1942  C   GLN A 118      12.867   8.310 -26.863  1.00  0.00           C  
ATOM   1943  O   GLN A 118      12.240   9.275 -26.448  1.00  0.00           O  
ATOM   1944  CB  GLN A 118      14.289   7.291 -25.070  1.00  0.00           C  
ATOM   1945  CG  GLN A 118      13.785   5.897 -25.099  1.00  0.00           C  
ATOM   1946  CD  GLN A 118      13.987   5.264 -23.740  1.00  0.00           C  
ATOM   1947  OE1 GLN A 118      14.093   5.963 -22.731  1.00  0.00           O  
ATOM   1948  NE2 GLN A 118      14.054   3.968 -23.683  1.00  0.00           N  
ATOM   1949  H   GLN A 118      14.414  10.202 -25.891  1.00  0.00           H  
ATOM   1950  HA  GLN A 118      14.825   7.523 -27.131  1.00  0.00           H  
ATOM   1951 1HB  GLN A 118      15.308   7.224 -24.726  1.00  0.00           H  
ATOM   1952 2HB  GLN A 118      13.722   7.829 -24.319  1.00  0.00           H  
ATOM   1953 1HG  GLN A 118      12.723   5.875 -25.352  1.00  0.00           H  
ATOM   1954 2HG  GLN A 118      14.358   5.329 -25.823  1.00  0.00           H  
ATOM   1955 1HE2 GLN A 118      14.187   3.514 -22.812  1.00  0.00           H  
ATOM   1956 2HE2 GLN A 118      13.997   3.430 -24.537  1.00  0.00           H  
ATOM   1957  N   ILE A 119      12.369   7.444 -27.743  1.00  0.00           N  
ATOM   1958  CA  ILE A 119      10.989   7.588 -28.214  1.00  0.00           C  
ATOM   1959  C   ILE A 119      10.103   6.499 -27.644  1.00  0.00           C  
ATOM   1960  O   ILE A 119      10.504   5.331 -27.527  1.00  0.00           O  
ATOM   1961  CB  ILE A 119      10.876   7.599 -29.756  1.00  0.00           C  
ATOM   1962  CG1 ILE A 119       9.411   7.883 -30.175  1.00  0.00           C  
ATOM   1963  CG2 ILE A 119      11.339   6.327 -30.327  1.00  0.00           C  
ATOM   1964  CD1 ILE A 119       9.255   8.237 -31.621  1.00  0.00           C  
ATOM   1965  H   ILE A 119      12.942   6.659 -28.063  1.00  0.00           H  
ATOM   1966  HA  ILE A 119      10.600   8.540 -27.861  1.00  0.00           H  
ATOM   1967  HB  ILE A 119      11.491   8.401 -30.152  1.00  0.00           H  
ATOM   1968 1HG1 ILE A 119       8.803   7.000 -29.982  1.00  0.00           H  
ATOM   1969 2HG1 ILE A 119       9.020   8.708 -29.577  1.00  0.00           H  
ATOM   1970 1HG2 ILE A 119      11.265   6.361 -31.413  1.00  0.00           H  
ATOM   1971 2HG2 ILE A 119      12.369   6.192 -30.040  1.00  0.00           H  
ATOM   1972 3HG2 ILE A 119      10.730   5.508 -29.945  1.00  0.00           H  
ATOM   1973 1HD1 ILE A 119       8.211   8.420 -31.830  1.00  0.00           H  
ATOM   1974 2HD1 ILE A 119       9.827   9.124 -31.842  1.00  0.00           H  
ATOM   1975 3HD1 ILE A 119       9.611   7.416 -32.235  1.00  0.00           H  
ATOM   1976  N   PHE A 120       8.895   6.899 -27.257  1.00  0.00           N  
ATOM   1977  CA  PHE A 120       7.942   5.981 -26.663  1.00  0.00           C  
ATOM   1978  C   PHE A 120       6.660   5.860 -27.474  1.00  0.00           C  
ATOM   1979  O   PHE A 120       6.185   6.838 -28.054  1.00  0.00           O  
ATOM   1980  CB  PHE A 120       7.599   6.504 -25.279  1.00  0.00           C  
ATOM   1981  CG  PHE A 120       8.794   6.600 -24.425  1.00  0.00           C  
ATOM   1982  CD1 PHE A 120       9.582   7.747 -24.441  1.00  0.00           C  
ATOM   1983  CD2 PHE A 120       9.164   5.560 -23.636  1.00  0.00           C  
ATOM   1984  CE1 PHE A 120      10.704   7.823 -23.664  1.00  0.00           C  
ATOM   1985  CE2 PHE A 120      10.287   5.638 -22.873  1.00  0.00           C  
ATOM   1986  CZ  PHE A 120      11.045   6.771 -22.889  1.00  0.00           C  
ATOM   1987  H   PHE A 120       8.648   7.886 -27.360  1.00  0.00           H  
ATOM   1988  HA  PHE A 120       8.397   4.996 -26.585  1.00  0.00           H  
ATOM   1989 1HB  PHE A 120       7.148   7.492 -25.358  1.00  0.00           H  
ATOM   1990 2HB  PHE A 120       6.879   5.840 -24.802  1.00  0.00           H  
ATOM   1991  HD1 PHE A 120       9.298   8.586 -25.079  1.00  0.00           H  
ATOM   1992  HD2 PHE A 120       8.550   4.653 -23.625  1.00  0.00           H  
ATOM   1993  HE1 PHE A 120      11.325   8.713 -23.666  1.00  0.00           H  
ATOM   1994  HE2 PHE A 120      10.576   4.795 -22.248  1.00  0.00           H  
ATOM   1995  HZ  PHE A 120      11.926   6.828 -22.272  1.00  0.00           H  
ATOM   1996  N   GLU A 121       6.069   4.667 -27.482  1.00  0.00           N  
ATOM   1997  CA  GLU A 121       4.782   4.493 -28.153  1.00  0.00           C  
ATOM   1998  C   GLU A 121       3.949   3.356 -27.548  1.00  0.00           C  
ATOM   1999  O   GLU A 121       4.363   2.188 -27.536  1.00  0.00           O  
ATOM   2000  CB  GLU A 121       5.021   4.258 -29.650  1.00  0.00           C  
ATOM   2001  CG  GLU A 121       3.764   4.164 -30.505  1.00  0.00           C  
ATOM   2002  CD  GLU A 121       4.069   4.053 -31.990  1.00  0.00           C  
ATOM   2003  OE1 GLU A 121       5.225   4.041 -32.345  1.00  0.00           O  
ATOM   2004  OE2 GLU A 121       3.144   3.989 -32.764  1.00  0.00           O  
ATOM   2005  H   GLU A 121       6.516   3.889 -26.994  1.00  0.00           H  
ATOM   2006  HA  GLU A 121       4.213   5.416 -28.040  1.00  0.00           H  
ATOM   2007 1HB  GLU A 121       5.631   5.068 -30.053  1.00  0.00           H  
ATOM   2008 2HB  GLU A 121       5.582   3.332 -29.783  1.00  0.00           H  
ATOM   2009 1HG  GLU A 121       3.197   3.286 -30.197  1.00  0.00           H  
ATOM   2010 2HG  GLU A 121       3.147   5.044 -30.325  1.00  0.00           H  
ATOM   2011  N   GLU A 122       2.756   3.712 -27.056  1.00  0.00           N  
ATOM   2012  CA  GLU A 122       1.759   2.816 -26.438  1.00  0.00           C  
ATOM   2013  C   GLU A 122       2.222   2.105 -25.151  1.00  0.00           C  
ATOM   2014  O   GLU A 122       1.629   2.293 -24.087  1.00  0.00           O  
ATOM   2015  CB  GLU A 122       1.255   1.774 -27.449  1.00  0.00           C  
ATOM   2016  CG  GLU A 122       0.399   2.358 -28.578  1.00  0.00           C  
ATOM   2017  CD  GLU A 122      -0.105   1.317 -29.571  1.00  0.00           C  
ATOM   2018  OE1 GLU A 122       0.296   0.181 -29.479  1.00  0.00           O  
ATOM   2019  OE2 GLU A 122      -0.905   1.668 -30.408  1.00  0.00           O  
ATOM   2020  H   GLU A 122       2.514   4.693 -27.113  1.00  0.00           H  
ATOM   2021  HA  GLU A 122       0.899   3.430 -26.167  1.00  0.00           H  
ATOM   2022 1HB  GLU A 122       2.089   1.246 -27.901  1.00  0.00           H  
ATOM   2023 2HB  GLU A 122       0.653   1.031 -26.925  1.00  0.00           H  
ATOM   2024 1HG  GLU A 122      -0.459   2.861 -28.135  1.00  0.00           H  
ATOM   2025 2HG  GLU A 122       0.984   3.106 -29.109  1.00  0.00           H  
ATOM   2026  N   SER A 123       3.263   1.280 -25.260  1.00  0.00           N  
ATOM   2027  CA  SER A 123       3.840   0.565 -24.132  1.00  0.00           C  
ATOM   2028  C   SER A 123       5.293   0.232 -24.427  1.00  0.00           C  
ATOM   2029  O   SER A 123       5.997  -0.345 -23.596  1.00  0.00           O  
ATOM   2030  CB  SER A 123       3.064  -0.706 -23.857  1.00  0.00           C  
ATOM   2031  OG  SER A 123       3.139  -1.584 -24.945  1.00  0.00           O  
ATOM   2032  H   SER A 123       3.711   1.195 -26.167  1.00  0.00           H  
ATOM   2033  HA  SER A 123       3.804   1.206 -23.250  1.00  0.00           H  
ATOM   2034 1HB  SER A 123       3.471  -1.189 -22.969  1.00  0.00           H  
ATOM   2035 2HB  SER A 123       2.023  -0.463 -23.649  1.00  0.00           H  
ATOM   2036  HG  SER A 123       4.076  -1.683 -25.136  1.00  0.00           H  
ATOM   2037  N   SER A 124       5.710   0.551 -25.647  1.00  0.00           N  
ATOM   2038  CA  SER A 124       7.054   0.240 -26.130  1.00  0.00           C  
ATOM   2039  C   SER A 124       7.999   1.428 -26.043  1.00  0.00           C  
ATOM   2040  O   SER A 124       7.566   2.579 -25.914  1.00  0.00           O  
ATOM   2041  CB  SER A 124       6.992  -0.235 -27.571  1.00  0.00           C  
ATOM   2042  OG  SER A 124       6.606   0.804 -28.433  1.00  0.00           O  
ATOM   2043  H   SER A 124       5.060   1.040 -26.266  1.00  0.00           H  
ATOM   2044  HA  SER A 124       7.463  -0.562 -25.515  1.00  0.00           H  
ATOM   2045 1HB  SER A 124       7.970  -0.614 -27.871  1.00  0.00           H  
ATOM   2046 2HB  SER A 124       6.283  -1.056 -27.650  1.00  0.00           H  
ATOM   2047  HG  SER A 124       5.737   1.126 -28.111  1.00  0.00           H  
ATOM   2048  N   SER A 125       9.294   1.156 -26.189  1.00  0.00           N  
ATOM   2049  CA  SER A 125      10.265   2.235 -26.238  1.00  0.00           C  
ATOM   2050  C   SER A 125      11.490   1.833 -27.042  1.00  0.00           C  
ATOM   2051  O   SER A 125      11.815   0.648 -27.162  1.00  0.00           O  
ATOM   2052  CB  SER A 125      10.709   2.604 -24.840  1.00  0.00           C  
ATOM   2053  OG  SER A 125      11.456   1.567 -24.274  1.00  0.00           O  
ATOM   2054  H   SER A 125       9.604   0.200 -26.277  1.00  0.00           H  
ATOM   2055  HA  SER A 125       9.809   3.097 -26.717  1.00  0.00           H  
ATOM   2056 1HB  SER A 125      11.304   3.519 -24.878  1.00  0.00           H  
ATOM   2057 2HB  SER A 125       9.839   2.798 -24.226  1.00  0.00           H  
ATOM   2058  HG  SER A 125      12.241   1.486 -24.840  1.00  0.00           H  
ATOM   2059  N   SER A 126      12.185   2.841 -27.542  1.00  0.00           N  
ATOM   2060  CA  SER A 126      13.456   2.691 -28.237  1.00  0.00           C  
ATOM   2061  C   SER A 126      14.583   2.609 -27.239  1.00  0.00           C  
ATOM   2062  O   SER A 126      14.362   2.703 -26.032  1.00  0.00           O  
ATOM   2063  CB  SER A 126      13.737   3.859 -29.147  1.00  0.00           C  
ATOM   2064  OG  SER A 126      14.095   5.010 -28.400  1.00  0.00           O  
ATOM   2065  H   SER A 126      11.787   3.777 -27.443  1.00  0.00           H  
ATOM   2066  HA  SER A 126      13.436   1.769 -28.820  1.00  0.00           H  
ATOM   2067 1HB  SER A 126      14.538   3.607 -29.838  1.00  0.00           H  
ATOM   2068 2HB  SER A 126      12.857   4.045 -29.732  1.00  0.00           H  
ATOM   2069  HG  SER A 126      15.035   4.840 -28.070  1.00  0.00           H  
ATOM   2070  N   GLU A 127      15.784   2.418 -27.744  1.00  0.00           N  
ATOM   2071  CA  GLU A 127      16.981   2.447 -26.923  1.00  0.00           C  
ATOM   2072  C   GLU A 127      17.260   3.921 -26.664  1.00  0.00           C  
ATOM   2073  O   GLU A 127      16.682   4.771 -27.358  1.00  0.00           O  
ATOM   2074  CB  GLU A 127      18.161   1.829 -27.668  1.00  0.00           C  
ATOM   2075  CG  GLU A 127      18.037   0.358 -28.010  1.00  0.00           C  
ATOM   2076  CD  GLU A 127      19.231  -0.146 -28.815  1.00  0.00           C  
ATOM   2077  OE1 GLU A 127      19.979   0.682 -29.333  1.00  0.00           O  
ATOM   2078  OE2 GLU A 127      19.396  -1.336 -28.919  1.00  0.00           O  
ATOM   2079  H   GLU A 127      15.880   2.287 -28.740  1.00  0.00           H  
ATOM   2080  HA  GLU A 127      16.804   1.934 -25.978  1.00  0.00           H  
ATOM   2081 1HB  GLU A 127      18.294   2.354 -28.587  1.00  0.00           H  
ATOM   2082 2HB  GLU A 127      19.070   1.966 -27.082  1.00  0.00           H  
ATOM   2083 1HG  GLU A 127      17.959  -0.217 -27.088  1.00  0.00           H  
ATOM   2084 2HG  GLU A 127      17.124   0.204 -28.584  1.00  0.00           H  
ATOM   2085  N   VAL A 128      18.074   4.240 -25.652  1.00  0.00           N  
ATOM   2086  CA  VAL A 128      18.403   5.646 -25.423  1.00  0.00           C  
ATOM   2087  C   VAL A 128      19.595   6.003 -26.311  1.00  0.00           C  
ATOM   2088  O   VAL A 128      20.615   5.309 -26.297  1.00  0.00           O  
ATOM   2089  CB  VAL A 128      18.755   5.927 -23.952  1.00  0.00           C  
ATOM   2090  CG1 VAL A 128      19.107   7.426 -23.801  1.00  0.00           C  
ATOM   2091  CG2 VAL A 128      17.608   5.526 -23.058  1.00  0.00           C  
ATOM   2092  H   VAL A 128      18.493   3.516 -25.086  1.00  0.00           H  
ATOM   2093  HA  VAL A 128      17.551   6.263 -25.704  1.00  0.00           H  
ATOM   2094  HB  VAL A 128      19.632   5.353 -23.682  1.00  0.00           H  
ATOM   2095 1HG1 VAL A 128      19.377   7.639 -22.767  1.00  0.00           H  
ATOM   2096 2HG1 VAL A 128      19.937   7.680 -24.456  1.00  0.00           H  
ATOM   2097 3HG1 VAL A 128      18.243   8.025 -24.083  1.00  0.00           H  
ATOM   2098 1HG2 VAL A 128      17.868   5.721 -22.018  1.00  0.00           H  
ATOM   2099 2HG2 VAL A 128      16.737   6.098 -23.325  1.00  0.00           H  
ATOM   2100 3HG2 VAL A 128      17.395   4.466 -23.185  1.00  0.00           H  
ATOM   2101  N   LYS A 129      19.445   7.051 -27.114  1.00  0.00           N  
ATOM   2102  CA  LYS A 129      20.486   7.451 -28.058  1.00  0.00           C  
ATOM   2103  C   LYS A 129      21.122   8.797 -27.757  1.00  0.00           C  
ATOM   2104  O   LYS A 129      20.523   9.660 -27.110  1.00  0.00           O  
ATOM   2105  CB  LYS A 129      19.935   7.480 -29.484  1.00  0.00           C  
ATOM   2106  CG  LYS A 129      19.364   6.155 -30.008  1.00  0.00           C  
ATOM   2107  CD  LYS A 129      20.449   5.070 -30.119  1.00  0.00           C  
ATOM   2108  CE  LYS A 129      19.910   3.804 -30.786  1.00  0.00           C  
ATOM   2109  NZ  LYS A 129      20.898   2.665 -30.745  1.00  0.00           N  
ATOM   2110  H   LYS A 129      18.575   7.581 -27.054  1.00  0.00           H  
ATOM   2111  HA  LYS A 129      21.281   6.706 -28.019  1.00  0.00           H  
ATOM   2112 1HB  LYS A 129      19.128   8.199 -29.522  1.00  0.00           H  
ATOM   2113 2HB  LYS A 129      20.709   7.825 -30.172  1.00  0.00           H  
ATOM   2114 1HG  LYS A 129      18.579   5.803 -29.328  1.00  0.00           H  
ATOM   2115 2HG  LYS A 129      18.920   6.319 -30.989  1.00  0.00           H  
ATOM   2116 1HD  LYS A 129      21.291   5.450 -30.698  1.00  0.00           H  
ATOM   2117 2HD  LYS A 129      20.804   4.810 -29.119  1.00  0.00           H  
ATOM   2118 1HE  LYS A 129      19.005   3.510 -30.287  1.00  0.00           H  
ATOM   2119 2HE  LYS A 129      19.675   4.024 -31.826  1.00  0.00           H  
ATOM   2120 1HZ  LYS A 129      20.495   1.843 -31.188  1.00  0.00           H  
ATOM   2121 2HZ  LYS A 129      21.741   2.924 -31.226  1.00  0.00           H  
ATOM   2122 3HZ  LYS A 129      21.122   2.432 -29.776  1.00  0.00           H  
ATOM   2123  N   VAL A 130      22.339   8.985 -28.275  1.00  0.00           N  
ATOM   2124  CA  VAL A 130      23.022  10.270 -28.180  1.00  0.00           C  
ATOM   2125  C   VAL A 130      22.611  11.112 -29.378  1.00  0.00           C  
ATOM   2126  O   VAL A 130      22.700  10.662 -30.522  1.00  0.00           O  
ATOM   2127  CB  VAL A 130      24.550  10.110 -28.221  1.00  0.00           C  
ATOM   2128  CG1 VAL A 130      25.218  11.490 -28.147  1.00  0.00           C  
ATOM   2129  CG2 VAL A 130      25.001   9.225 -27.119  1.00  0.00           C  
ATOM   2130  H   VAL A 130      22.788   8.225 -28.766  1.00  0.00           H  
ATOM   2131  HA  VAL A 130      22.725  10.780 -27.260  1.00  0.00           H  
ATOM   2132  HB  VAL A 130      24.833   9.664 -29.173  1.00  0.00           H  
ATOM   2133 1HG1 VAL A 130      26.298  11.376 -28.196  1.00  0.00           H  
ATOM   2134 2HG1 VAL A 130      24.885  12.109 -28.980  1.00  0.00           H  
ATOM   2135 3HG1 VAL A 130      24.944  11.975 -27.206  1.00  0.00           H  
ATOM   2136 1HG2 VAL A 130      26.082   9.100 -27.156  1.00  0.00           H  
ATOM   2137 2HG2 VAL A 130      24.725   9.680 -26.219  1.00  0.00           H  
ATOM   2138 3HG2 VAL A 130      24.520   8.255 -27.214  1.00  0.00           H  
ATOM   2139  N   PHE A 131      22.143  12.312 -29.118  1.00  0.00           N  
ATOM   2140  CA  PHE A 131      21.702  13.209 -30.167  1.00  0.00           C  
ATOM   2141  C   PHE A 131      22.899  13.953 -30.747  1.00  0.00           C  
ATOM   2142  O   PHE A 131      23.596  14.666 -30.024  1.00  0.00           O  
ATOM   2143  CB  PHE A 131      20.698  14.164 -29.558  1.00  0.00           C  
ATOM   2144  CG  PHE A 131      20.027  15.088 -30.437  1.00  0.00           C  
ATOM   2145  CD1 PHE A 131      19.025  14.648 -31.265  1.00  0.00           C  
ATOM   2146  CD2 PHE A 131      20.353  16.423 -30.423  1.00  0.00           C  
ATOM   2147  CE1 PHE A 131      18.370  15.516 -32.068  1.00  0.00           C  
ATOM   2148  CE2 PHE A 131      19.697  17.297 -31.228  1.00  0.00           C  
ATOM   2149  CZ  PHE A 131      18.707  16.836 -32.047  1.00  0.00           C  
ATOM   2150  H   PHE A 131      22.096  12.626 -28.149  1.00  0.00           H  
ATOM   2151  HA  PHE A 131      21.233  12.631 -30.962  1.00  0.00           H  
ATOM   2152 1HB  PHE A 131      19.958  13.621 -29.020  1.00  0.00           H  
ATOM   2153 2HB  PHE A 131      21.223  14.731 -28.845  1.00  0.00           H  
ATOM   2154  HD1 PHE A 131      18.756  13.595 -31.271  1.00  0.00           H  
ATOM   2155  HD2 PHE A 131      21.142  16.776 -29.760  1.00  0.00           H  
ATOM   2156  HE1 PHE A 131      17.575  15.158 -32.718  1.00  0.00           H  
ATOM   2157  HE2 PHE A 131      19.952  18.353 -31.223  1.00  0.00           H  
ATOM   2158  HZ  PHE A 131      18.189  17.530 -32.668  1.00  0.00           H  
ATOM   2159  N   LYS A 132      23.170  13.749 -32.037  1.00  0.00           N  
ATOM   2160  CA  LYS A 132      24.334  14.376 -32.669  1.00  0.00           C  
ATOM   2161  C   LYS A 132      23.962  15.348 -33.795  1.00  0.00           C  
ATOM   2162  O   LYS A 132      24.637  16.359 -33.998  1.00  0.00           O  
ATOM   2163  CB  LYS A 132      25.276  13.297 -33.192  1.00  0.00           C  
ATOM   2164  CG  LYS A 132      25.856  12.412 -32.090  1.00  0.00           C  
ATOM   2165  CD  LYS A 132      26.830  11.398 -32.645  1.00  0.00           C  
ATOM   2166  CE  LYS A 132      27.390  10.512 -31.544  1.00  0.00           C  
ATOM   2167  NZ  LYS A 132      28.338   9.495 -32.087  1.00  0.00           N  
ATOM   2168  H   LYS A 132      22.569  13.141 -32.568  1.00  0.00           H  
ATOM   2169  HA  LYS A 132      24.864  14.950 -31.911  1.00  0.00           H  
ATOM   2170 1HB  LYS A 132      24.749  12.660 -33.901  1.00  0.00           H  
ATOM   2171 2HB  LYS A 132      26.105  13.765 -33.722  1.00  0.00           H  
ATOM   2172 1HG  LYS A 132      26.361  13.035 -31.350  1.00  0.00           H  
ATOM   2173 2HG  LYS A 132      25.044  11.877 -31.592  1.00  0.00           H  
ATOM   2174 1HD  LYS A 132      26.324  10.771 -33.381  1.00  0.00           H  
ATOM   2175 2HD  LYS A 132      27.654  11.915 -33.137  1.00  0.00           H  
ATOM   2176 1HE  LYS A 132      27.909  11.131 -30.814  1.00  0.00           H  
ATOM   2177 2HE  LYS A 132      26.565   9.999 -31.046  1.00  0.00           H  
ATOM   2178 1HZ  LYS A 132      28.691   8.922 -31.334  1.00  0.00           H  
ATOM   2179 2HZ  LYS A 132      27.858   8.910 -32.757  1.00  0.00           H  
ATOM   2180 3HZ  LYS A 132      29.109   9.964 -32.541  1.00  0.00           H  
ATOM   2181  N   GLY A 133      22.918  15.016 -34.553  1.00  0.00           N  
ATOM   2182  CA  GLY A 133      22.473  15.854 -35.663  1.00  0.00           C  
ATOM   2183  C   GLY A 133      21.388  16.760 -35.123  1.00  0.00           C  
ATOM   2184  O   GLY A 133      21.261  16.877 -33.909  1.00  0.00           O  
ATOM   2185  H   GLY A 133      22.406  14.176 -34.344  1.00  0.00           H  
ATOM   2186 1HA  GLY A 133      23.303  16.444 -36.051  1.00  0.00           H  
ATOM   2187 2HA  GLY A 133      22.087  15.236 -36.472  1.00  0.00           H  
ATOM   2188  N   GLU A 134      20.601  17.397 -35.988  1.00  0.00           N  
ATOM   2189  CA  GLU A 134      19.558  18.261 -35.449  1.00  0.00           C  
ATOM   2190  C   GLU A 134      18.174  18.004 -36.033  1.00  0.00           C  
ATOM   2191  O   GLU A 134      17.855  18.434 -37.141  1.00  0.00           O  
ATOM   2192  CB  GLU A 134      19.915  19.737 -35.617  1.00  0.00           C  
ATOM   2193  CG  GLU A 134      18.876  20.693 -34.997  1.00  0.00           C  
ATOM   2194  CD  GLU A 134      19.281  22.152 -35.054  1.00  0.00           C  
ATOM   2195  OE1 GLU A 134      20.374  22.435 -35.486  1.00  0.00           O  
ATOM   2196  OE2 GLU A 134      18.490  22.981 -34.665  1.00  0.00           O  
ATOM   2197  H   GLU A 134      20.722  17.286 -36.984  1.00  0.00           H  
ATOM   2198  HA  GLU A 134      19.492  18.080 -34.387  1.00  0.00           H  
ATOM   2199 1HB  GLU A 134      20.877  19.933 -35.144  1.00  0.00           H  
ATOM   2200 2HB  GLU A 134      20.009  19.975 -36.675  1.00  0.00           H  
ATOM   2201 1HG  GLU A 134      17.931  20.570 -35.525  1.00  0.00           H  
ATOM   2202 2HG  GLU A 134      18.712  20.404 -33.956  1.00  0.00           H  
ATOM   2203  N   GLU A 135      17.359  17.319 -35.244  1.00  0.00           N  
ATOM   2204  CA  GLU A 135      15.968  17.017 -35.544  1.00  0.00           C  
ATOM   2205  C   GLU A 135      15.257  16.842 -34.209  1.00  0.00           C  
ATOM   2206  O   GLU A 135      15.388  15.803 -33.557  1.00  0.00           O  
ATOM   2207  CB  GLU A 135      15.834  15.759 -36.412  1.00  0.00           C  
ATOM   2208  CG  GLU A 135      14.392  15.438 -36.856  1.00  0.00           C  
ATOM   2209  CD  GLU A 135      14.312  14.270 -37.831  1.00  0.00           C  
ATOM   2210  OE1 GLU A 135      15.332  13.683 -38.110  1.00  0.00           O  
ATOM   2211  OE2 GLU A 135      13.227  13.980 -38.310  1.00  0.00           O  
ATOM   2212  H   GLU A 135      17.734  16.994 -34.368  1.00  0.00           H  
ATOM   2213  HA  GLU A 135      15.521  17.862 -36.068  1.00  0.00           H  
ATOM   2214 1HB  GLU A 135      16.443  15.868 -37.310  1.00  0.00           H  
ATOM   2215 2HB  GLU A 135      16.215  14.897 -35.862  1.00  0.00           H  
ATOM   2216 1HG  GLU A 135      13.796  15.203 -35.973  1.00  0.00           H  
ATOM   2217 2HG  GLU A 135      13.960  16.325 -37.322  1.00  0.00           H  
ATOM   2218  N   LEU A 136      14.517  17.865 -33.810  1.00  0.00           N  
ATOM   2219  CA  LEU A 136      13.873  17.890 -32.504  1.00  0.00           C  
ATOM   2220  C   LEU A 136      12.345  17.894 -32.569  1.00  0.00           C  
ATOM   2221  O   LEU A 136      11.712  18.911 -32.882  1.00  0.00           O  
ATOM   2222  CB  LEU A 136      14.398  19.093 -31.731  1.00  0.00           C  
ATOM   2223  CG  LEU A 136      15.909  19.088 -31.441  1.00  0.00           C  
ATOM   2224  CD1 LEU A 136      16.382  20.406 -30.939  1.00  0.00           C  
ATOM   2225  CD2 LEU A 136      16.144  18.057 -30.364  1.00  0.00           C  
ATOM   2226  H   LEU A 136      14.429  18.664 -34.420  1.00  0.00           H  
ATOM   2227  HA  LEU A 136      14.179  17.003 -31.964  1.00  0.00           H  
ATOM   2228 1HB  LEU A 136      14.139  20.007 -32.255  1.00  0.00           H  
ATOM   2229 2HB  LEU A 136      13.911  19.069 -30.782  1.00  0.00           H  
ATOM   2230  HG  LEU A 136      16.457  18.859 -32.342  1.00  0.00           H  
ATOM   2231 1HD1 LEU A 136      17.450  20.355 -30.731  1.00  0.00           H  
ATOM   2232 2HD1 LEU A 136      16.196  21.172 -31.696  1.00  0.00           H  
ATOM   2233 3HD1 LEU A 136      15.861  20.653 -30.037  1.00  0.00           H  
ATOM   2234 1HD2 LEU A 136      17.188  18.011 -30.099  1.00  0.00           H  
ATOM   2235 2HD2 LEU A 136      15.570  18.314 -29.476  1.00  0.00           H  
ATOM   2236 3HD2 LEU A 136      15.825  17.102 -30.741  1.00  0.00           H  
ATOM   2237  N   ARG A 137      11.759  16.735 -32.282  1.00  0.00           N  
ATOM   2238  CA  ARG A 137      10.304  16.542 -32.370  1.00  0.00           C  
ATOM   2239  C   ARG A 137       9.822  16.132 -30.991  1.00  0.00           C  
ATOM   2240  O   ARG A 137      10.577  15.524 -30.259  1.00  0.00           O  
ATOM   2241  CB  ARG A 137       9.977  15.457 -33.382  1.00  0.00           C  
ATOM   2242  CG  ARG A 137      10.407  15.754 -34.808  1.00  0.00           C  
ATOM   2243  CD  ARG A 137      10.091  14.617 -35.720  1.00  0.00           C  
ATOM   2244  NE  ARG A 137      10.625  14.825 -37.058  1.00  0.00           N  
ATOM   2245  CZ  ARG A 137      10.013  15.451 -38.066  1.00  0.00           C  
ATOM   2246  NH1 ARG A 137       8.804  15.964 -37.935  1.00  0.00           N  
ATOM   2247  NH2 ARG A 137      10.672  15.531 -39.193  1.00  0.00           N  
ATOM   2248  H   ARG A 137      12.363  15.950 -32.013  1.00  0.00           H  
ATOM   2249  HA  ARG A 137       9.821  17.477 -32.656  1.00  0.00           H  
ATOM   2250 1HB  ARG A 137      10.469  14.540 -33.098  1.00  0.00           H  
ATOM   2251 2HB  ARG A 137       8.904  15.272 -33.383  1.00  0.00           H  
ATOM   2252 1HG  ARG A 137       9.892  16.644 -35.169  1.00  0.00           H  
ATOM   2253 2HG  ARG A 137      11.486  15.921 -34.838  1.00  0.00           H  
ATOM   2254 1HD  ARG A 137      10.528  13.702 -35.321  1.00  0.00           H  
ATOM   2255 2HD  ARG A 137       9.012  14.501 -35.798  1.00  0.00           H  
ATOM   2256  HE  ARG A 137      11.565  14.464 -37.272  1.00  0.00           H  
ATOM   2257 1HH1 ARG A 137       8.317  15.886 -37.055  1.00  0.00           H  
ATOM   2258 2HH1 ARG A 137       8.366  16.431 -38.716  1.00  0.00           H  
ATOM   2259 1HH2 ARG A 137      11.611  15.102 -39.219  1.00  0.00           H  
ATOM   2260 2HH2 ARG A 137      10.274  15.988 -39.997  1.00  0.00           H  
ATOM   2261  N   GLY A 138       8.578  16.371 -30.615  1.00  0.00           N  
ATOM   2262  CA  GLY A 138       8.252  15.973 -29.248  1.00  0.00           C  
ATOM   2263  C   GLY A 138       8.880  17.011 -28.323  1.00  0.00           C  
ATOM   2264  O   GLY A 138       8.540  18.185 -28.439  1.00  0.00           O  
ATOM   2265  H   GLY A 138       7.903  16.883 -31.187  1.00  0.00           H  
ATOM   2266 1HA  GLY A 138       7.170  15.944 -29.111  1.00  0.00           H  
ATOM   2267 2HA  GLY A 138       8.652  14.981 -29.036  1.00  0.00           H  
ATOM   2268  N   TYR A 139       9.753  16.661 -27.383  1.00  0.00           N  
ATOM   2269  CA  TYR A 139      10.224  17.789 -26.591  1.00  0.00           C  
ATOM   2270  C   TYR A 139      11.533  17.628 -25.869  1.00  0.00           C  
ATOM   2271  O   TYR A 139      11.889  16.552 -25.392  1.00  0.00           O  
ATOM   2272  CB  TYR A 139       9.135  18.119 -25.589  1.00  0.00           C  
ATOM   2273  CG  TYR A 139       8.813  17.022 -24.635  1.00  0.00           C  
ATOM   2274  CD1 TYR A 139       9.335  17.071 -23.376  1.00  0.00           C  
ATOM   2275  CD2 TYR A 139       8.021  15.935 -25.035  1.00  0.00           C  
ATOM   2276  CE1 TYR A 139       9.058  16.068 -22.488  1.00  0.00           C  
ATOM   2277  CE2 TYR A 139       7.766  14.916 -24.146  1.00  0.00           C  
ATOM   2278  CZ  TYR A 139       8.286  14.998 -22.869  1.00  0.00           C  
ATOM   2279  OH  TYR A 139       8.033  14.033 -21.956  1.00  0.00           O  
ATOM   2280  H   TYR A 139      10.111  15.711 -27.260  1.00  0.00           H  
ATOM   2281  HA  TYR A 139      10.354  18.637 -27.264  1.00  0.00           H  
ATOM   2282 1HB  TYR A 139       9.467  18.975 -25.001  1.00  0.00           H  
ATOM   2283 2HB  TYR A 139       8.244  18.398 -26.082  1.00  0.00           H  
ATOM   2284  HD1 TYR A 139       9.953  17.921 -23.077  1.00  0.00           H  
ATOM   2285  HD2 TYR A 139       7.611  15.894 -26.040  1.00  0.00           H  
ATOM   2286  HE1 TYR A 139       9.450  16.115 -21.475  1.00  0.00           H  
ATOM   2287  HE2 TYR A 139       7.152  14.065 -24.439  1.00  0.00           H  
ATOM   2288  HH  TYR A 139       7.771  14.460 -21.122  1.00  0.00           H  
ATOM   2289  N   GLY A 140      12.190  18.757 -25.675  1.00  0.00           N  
ATOM   2290  CA  GLY A 140      13.374  18.784 -24.861  1.00  0.00           C  
ATOM   2291  C   GLY A 140      13.036  19.242 -23.467  1.00  0.00           C  
ATOM   2292  O   GLY A 140      12.087  20.017 -23.275  1.00  0.00           O  
ATOM   2293  H   GLY A 140      11.857  19.609 -26.102  1.00  0.00           H  
ATOM   2294 1HA  GLY A 140      13.807  17.793 -24.814  1.00  0.00           H  
ATOM   2295 2HA  GLY A 140      14.108  19.442 -25.310  1.00  0.00           H  
ATOM   2296  N   ILE A 141      13.830  18.780 -22.515  1.00  0.00           N  
ATOM   2297  CA  ILE A 141      13.705  19.200 -21.142  1.00  0.00           C  
ATOM   2298  C   ILE A 141      15.044  19.809 -20.734  1.00  0.00           C  
ATOM   2299  O   ILE A 141      16.103  19.175 -20.881  1.00  0.00           O  
ATOM   2300  CB  ILE A 141      13.368  18.035 -20.206  1.00  0.00           C  
ATOM   2301  CG1 ILE A 141      12.152  17.288 -20.696  1.00  0.00           C  
ATOM   2302  CG2 ILE A 141      13.081  18.580 -18.811  1.00  0.00           C  
ATOM   2303  CD1 ILE A 141      12.528  16.138 -21.638  1.00  0.00           C  
ATOM   2304  H   ILE A 141      14.544  18.106 -22.772  1.00  0.00           H  
ATOM   2305  HA  ILE A 141      12.935  19.942 -21.077  1.00  0.00           H  
ATOM   2306  HB  ILE A 141      14.171  17.380 -20.163  1.00  0.00           H  
ATOM   2307 1HG1 ILE A 141      11.618  16.875 -19.840  1.00  0.00           H  
ATOM   2308 2HG1 ILE A 141      11.490  17.979 -21.218  1.00  0.00           H  
ATOM   2309 1HG2 ILE A 141      12.853  17.754 -18.157  1.00  0.00           H  
ATOM   2310 2HG2 ILE A 141      13.948  19.114 -18.444  1.00  0.00           H  
ATOM   2311 3HG2 ILE A 141      12.234  19.264 -18.857  1.00  0.00           H  
ATOM   2312 1HD1 ILE A 141      11.656  15.628 -21.963  1.00  0.00           H  
ATOM   2313 2HD1 ILE A 141      13.043  16.530 -22.503  1.00  0.00           H  
ATOM   2314 3HD1 ILE A 141      13.174  15.442 -21.136  1.00  0.00           H  
ATOM   2315  N   SER A 142      15.006  21.046 -20.266  1.00  0.00           N  
ATOM   2316  CA  SER A 142      16.248  21.710 -19.876  1.00  0.00           C  
ATOM   2317  C   SER A 142      16.070  22.858 -18.929  1.00  0.00           C  
ATOM   2318  O   SER A 142      15.107  23.613 -19.006  1.00  0.00           O  
ATOM   2319  CB  SER A 142      17.027  22.237 -21.058  1.00  0.00           C  
ATOM   2320  OG  SER A 142      18.220  22.874 -20.631  1.00  0.00           O  
ATOM   2321  H   SER A 142      14.089  21.495 -20.172  1.00  0.00           H  
ATOM   2322  HA  SER A 142      16.876  20.971 -19.393  1.00  0.00           H  
ATOM   2323 1HB  SER A 142      17.287  21.422 -21.691  1.00  0.00           H  
ATOM   2324 2HB  SER A 142      16.415  22.933 -21.626  1.00  0.00           H  
ATOM   2325  HG  SER A 142      18.696  22.211 -20.119  1.00  0.00           H  
ATOM   2326  N   LEU A 143      17.089  23.047 -18.108  1.00  0.00           N  
ATOM   2327  CA  LEU A 143      17.179  24.176 -17.210  1.00  0.00           C  
ATOM   2328  C   LEU A 143      17.250  25.488 -18.000  1.00  0.00           C  
ATOM   2329  O   LEU A 143      16.848  26.537 -17.497  1.00  0.00           O  
ATOM   2330  CB  LEU A 143      18.437  24.022 -16.340  1.00  0.00           C  
ATOM   2331  CG  LEU A 143      18.425  22.849 -15.328  1.00  0.00           C  
ATOM   2332  CD1 LEU A 143      19.792  22.715 -14.684  1.00  0.00           C  
ATOM   2333  CD2 LEU A 143      17.360  23.103 -14.266  1.00  0.00           C  
ATOM   2334  H   LEU A 143      17.834  22.369 -18.104  1.00  0.00           H  
ATOM   2335  HA  LEU A 143      16.291  24.197 -16.579  1.00  0.00           H  
ATOM   2336 1HB  LEU A 143      19.293  23.881 -16.998  1.00  0.00           H  
ATOM   2337 2HB  LEU A 143      18.588  24.946 -15.781  1.00  0.00           H  
ATOM   2338  HG  LEU A 143      18.214  21.925 -15.851  1.00  0.00           H  
ATOM   2339 1HD1 LEU A 143      19.781  21.882 -13.978  1.00  0.00           H  
ATOM   2340 2HD1 LEU A 143      20.541  22.527 -15.453  1.00  0.00           H  
ATOM   2341 3HD1 LEU A 143      20.040  23.634 -14.154  1.00  0.00           H  
ATOM   2342 1HD2 LEU A 143      17.347  22.272 -13.558  1.00  0.00           H  
ATOM   2343 2HD2 LEU A 143      17.592  24.026 -13.738  1.00  0.00           H  
ATOM   2344 3HD2 LEU A 143      16.382  23.195 -14.731  1.00  0.00           H  
ATOM   2345  N   LYS A 144      17.858  25.443 -19.200  1.00  0.00           N  
ATOM   2346  CA  LYS A 144      17.984  26.645 -20.017  1.00  0.00           C  
ATOM   2347  C   LYS A 144      17.914  26.440 -21.543  1.00  0.00           C  
ATOM   2348  O   LYS A 144      16.990  26.910 -22.198  1.00  0.00           O  
ATOM   2349  CB  LYS A 144      19.288  27.368 -19.674  1.00  0.00           C  
ATOM   2350  CG  LYS A 144      19.507  28.679 -20.428  1.00  0.00           C  
ATOM   2351  CD  LYS A 144      20.783  29.377 -19.971  1.00  0.00           C  
ATOM   2352  CE  LYS A 144      21.017  30.671 -20.744  1.00  0.00           C  
ATOM   2353  NZ  LYS A 144      22.265  31.360 -20.306  1.00  0.00           N  
ATOM   2354  H   LYS A 144      18.151  24.550 -19.576  1.00  0.00           H  
ATOM   2355  HA  LYS A 144      17.156  27.307 -19.754  1.00  0.00           H  
ATOM   2356 1HB  LYS A 144      19.304  27.594 -18.607  1.00  0.00           H  
ATOM   2357 2HB  LYS A 144      20.136  26.716 -19.880  1.00  0.00           H  
ATOM   2358 1HG  LYS A 144      19.577  28.483 -21.500  1.00  0.00           H  
ATOM   2359 2HG  LYS A 144      18.656  29.338 -20.257  1.00  0.00           H  
ATOM   2360 1HD  LYS A 144      20.710  29.605 -18.906  1.00  0.00           H  
ATOM   2361 2HD  LYS A 144      21.635  28.713 -20.124  1.00  0.00           H  
ATOM   2362 1HE  LYS A 144      21.092  30.441 -21.807  1.00  0.00           H  
ATOM   2363 2HE  LYS A 144      20.170  31.339 -20.587  1.00  0.00           H  
ATOM   2364 1HZ  LYS A 144      22.387  32.210 -20.840  1.00  0.00           H  
ATOM   2365 2HZ  LYS A 144      22.199  31.587 -19.324  1.00  0.00           H  
ATOM   2366 3HZ  LYS A 144      23.057  30.752 -20.459  1.00  0.00           H  
ATOM   2367  N   GLU A 145      18.902  25.746 -22.122  1.00  0.00           N  
ATOM   2368  CA  GLU A 145      19.095  25.807 -23.584  1.00  0.00           C  
ATOM   2369  C   GLU A 145      17.933  25.411 -24.485  1.00  0.00           C  
ATOM   2370  O   GLU A 145      17.707  26.064 -25.500  1.00  0.00           O  
ATOM   2371  CB  GLU A 145      20.306  25.002 -24.033  1.00  0.00           C  
ATOM   2372  CG  GLU A 145      20.566  25.172 -25.546  1.00  0.00           C  
ATOM   2373  CD  GLU A 145      21.810  24.505 -26.050  1.00  0.00           C  
ATOM   2374  OE1 GLU A 145      22.480  23.875 -25.268  1.00  0.00           O  
ATOM   2375  OE2 GLU A 145      22.120  24.649 -27.206  1.00  0.00           O  
ATOM   2376  H   GLU A 145      19.587  25.279 -21.549  1.00  0.00           H  
ATOM   2377  HA  GLU A 145      19.317  26.849 -23.819  1.00  0.00           H  
ATOM   2378 1HB  GLU A 145      21.188  25.326 -23.485  1.00  0.00           H  
ATOM   2379 2HB  GLU A 145      20.144  23.943 -23.824  1.00  0.00           H  
ATOM   2380 1HG  GLU A 145      19.711  24.762 -26.079  1.00  0.00           H  
ATOM   2381 2HG  GLU A 145      20.615  26.236 -25.773  1.00  0.00           H  
ATOM   2382  N   PHE A 146      17.146  24.397 -24.146  1.00  0.00           N  
ATOM   2383  CA  PHE A 146      16.070  24.073 -25.087  1.00  0.00           C  
ATOM   2384  C   PHE A 146      15.036  25.196 -25.147  1.00  0.00           C  
ATOM   2385  O   PHE A 146      14.304  25.302 -26.125  1.00  0.00           O  
ATOM   2386  CB  PHE A 146      15.385  22.715 -24.845  1.00  0.00           C  
ATOM   2387  CG  PHE A 146      16.102  21.461 -25.345  1.00  0.00           C  
ATOM   2388  CD1 PHE A 146      16.591  20.491 -24.468  1.00  0.00           C  
ATOM   2389  CD2 PHE A 146      16.266  21.242 -26.705  1.00  0.00           C  
ATOM   2390  CE1 PHE A 146      17.214  19.350 -24.935  1.00  0.00           C  
ATOM   2391  CE2 PHE A 146      16.899  20.104 -27.163  1.00  0.00           C  
ATOM   2392  CZ  PHE A 146      17.366  19.167 -26.281  1.00  0.00           C  
ATOM   2393  H   PHE A 146      17.304  23.871 -23.298  1.00  0.00           H  
ATOM   2394  HA  PHE A 146      16.509  24.005 -26.073  1.00  0.00           H  
ATOM   2395 1HB  PHE A 146      15.263  22.584 -23.797  1.00  0.00           H  
ATOM   2396 2HB  PHE A 146      14.399  22.735 -25.298  1.00  0.00           H  
ATOM   2397  HD1 PHE A 146      16.455  20.622 -23.416  1.00  0.00           H  
ATOM   2398  HD2 PHE A 146      15.891  21.982 -27.414  1.00  0.00           H  
ATOM   2399  HE1 PHE A 146      17.579  18.596 -24.236  1.00  0.00           H  
ATOM   2400  HE2 PHE A 146      17.030  19.942 -28.221  1.00  0.00           H  
ATOM   2401  HZ  PHE A 146      17.848  18.285 -26.654  1.00  0.00           H  
ATOM   2402  N   GLU A 147      14.979  26.058 -24.126  1.00  0.00           N  
ATOM   2403  CA  GLU A 147      14.040  27.175 -24.116  1.00  0.00           C  
ATOM   2404  C   GLU A 147      14.295  28.100 -25.305  1.00  0.00           C  
ATOM   2405  O   GLU A 147      13.383  28.779 -25.782  1.00  0.00           O  
ATOM   2406  CB  GLU A 147      14.144  27.992 -22.822  1.00  0.00           C  
ATOM   2407  CG  GLU A 147      13.033  29.027 -22.663  1.00  0.00           C  
ATOM   2408  CD  GLU A 147      13.089  29.787 -21.358  1.00  0.00           C  
ATOM   2409  OE1 GLU A 147      13.994  29.567 -20.591  1.00  0.00           O  
ATOM   2410  OE2 GLU A 147      12.214  30.589 -21.129  1.00  0.00           O  
ATOM   2411  H   GLU A 147      15.634  25.979 -23.350  1.00  0.00           H  
ATOM   2412  HA  GLU A 147      13.034  26.783 -24.204  1.00  0.00           H  
ATOM   2413 1HB  GLU A 147      14.142  27.331 -21.961  1.00  0.00           H  
ATOM   2414 2HB  GLU A 147      15.090  28.533 -22.818  1.00  0.00           H  
ATOM   2415 1HG  GLU A 147      13.108  29.740 -23.484  1.00  0.00           H  
ATOM   2416 2HG  GLU A 147      12.071  28.523 -22.745  1.00  0.00           H  
ATOM   2417  N   ASP A 148      15.555  28.158 -25.752  1.00  0.00           N  
ATOM   2418  CA  ASP A 148      15.990  29.033 -26.826  1.00  0.00           C  
ATOM   2419  C   ASP A 148      16.008  28.326 -28.184  1.00  0.00           C  
ATOM   2420  O   ASP A 148      16.482  28.888 -29.178  1.00  0.00           O  
ATOM   2421  CB  ASP A 148      17.391  29.569 -26.514  1.00  0.00           C  
ATOM   2422  CG  ASP A 148      17.429  30.513 -25.304  1.00  0.00           C  
ATOM   2423  OD1 ASP A 148      16.545  31.332 -25.184  1.00  0.00           O  
ATOM   2424  OD2 ASP A 148      18.342  30.411 -24.519  1.00  0.00           O  
ATOM   2425  H   ASP A 148      16.252  27.531 -25.352  1.00  0.00           H  
ATOM   2426  HA  ASP A 148      15.297  29.872 -26.888  1.00  0.00           H  
ATOM   2427 1HB  ASP A 148      18.053  28.719 -26.309  1.00  0.00           H  
ATOM   2428 2HB  ASP A 148      17.784  30.089 -27.383  1.00  0.00           H  
ATOM   2429  N   ILE A 149      15.496  27.097 -28.229  1.00  0.00           N  
ATOM   2430  CA  ILE A 149      15.444  26.325 -29.457  1.00  0.00           C  
ATOM   2431  C   ILE A 149      14.007  26.230 -29.950  1.00  0.00           C  
ATOM   2432  O   ILE A 149      13.104  25.850 -29.213  1.00  0.00           O  
ATOM   2433  CB  ILE A 149      16.079  24.927 -29.271  1.00  0.00           C  
ATOM   2434  CG1 ILE A 149      17.567  25.075 -28.929  1.00  0.00           C  
ATOM   2435  CG2 ILE A 149      15.907  24.085 -30.477  1.00  0.00           C  
ATOM   2436  CD1 ILE A 149      18.255  23.773 -28.557  1.00  0.00           C  
ATOM   2437  H   ILE A 149      15.105  26.669 -27.391  1.00  0.00           H  
ATOM   2438  HA  ILE A 149      16.024  26.844 -30.217  1.00  0.00           H  
ATOM   2439  HB  ILE A 149      15.600  24.432 -28.424  1.00  0.00           H  
ATOM   2440 1HG1 ILE A 149      18.079  25.503 -29.788  1.00  0.00           H  
ATOM   2441 2HG1 ILE A 149      17.673  25.760 -28.086  1.00  0.00           H  
ATOM   2442 1HG2 ILE A 149      16.357  23.125 -30.291  1.00  0.00           H  
ATOM   2443 2HG2 ILE A 149      14.869  23.963 -30.665  1.00  0.00           H  
ATOM   2444 3HG2 ILE A 149      16.390  24.554 -31.335  1.00  0.00           H  
ATOM   2445 1HD1 ILE A 149      19.306  23.972 -28.336  1.00  0.00           H  
ATOM   2446 2HD1 ILE A 149      17.799  23.344 -27.699  1.00  0.00           H  
ATOM   2447 3HD1 ILE A 149      18.188  23.075 -29.388  1.00  0.00           H  
ATOM   2448  N   LYS A 150      13.795  26.607 -31.209  1.00  0.00           N  
ATOM   2449  CA  LYS A 150      12.461  26.619 -31.809  1.00  0.00           C  
ATOM   2450  C   LYS A 150      11.805  25.238 -31.868  1.00  0.00           C  
ATOM   2451  O   LYS A 150      10.584  25.128 -31.761  1.00  0.00           O  
ATOM   2452  CB  LYS A 150      12.534  27.205 -33.216  1.00  0.00           C  
ATOM   2453  CG  LYS A 150      12.824  28.703 -33.260  1.00  0.00           C  
ATOM   2454  CD  LYS A 150      12.898  29.210 -34.697  1.00  0.00           C  
ATOM   2455  CE  LYS A 150      13.189  30.705 -34.752  1.00  0.00           C  
ATOM   2456  NZ  LYS A 150      13.295  31.199 -36.155  1.00  0.00           N  
ATOM   2457  H   LYS A 150      14.584  26.912 -31.761  1.00  0.00           H  
ATOM   2458  HA  LYS A 150      11.822  27.258 -31.201  1.00  0.00           H  
ATOM   2459 1HB  LYS A 150      13.309  26.692 -33.784  1.00  0.00           H  
ATOM   2460 2HB  LYS A 150      11.587  27.028 -33.729  1.00  0.00           H  
ATOM   2461 1HG  LYS A 150      12.033  29.239 -32.735  1.00  0.00           H  
ATOM   2462 2HG  LYS A 150      13.771  28.904 -32.758  1.00  0.00           H  
ATOM   2463 1HD  LYS A 150      13.686  28.675 -35.231  1.00  0.00           H  
ATOM   2464 2HD  LYS A 150      11.950  29.015 -35.197  1.00  0.00           H  
ATOM   2465 1HE  LYS A 150      12.386  31.242 -34.247  1.00  0.00           H  
ATOM   2466 2HE  LYS A 150      14.128  30.907 -34.234  1.00  0.00           H  
ATOM   2467 1HZ  LYS A 150      13.486  32.191 -36.150  1.00  0.00           H  
ATOM   2468 2HZ  LYS A 150      14.045  30.715 -36.629  1.00  0.00           H  
ATOM   2469 3HZ  LYS A 150      12.426  31.028 -36.640  1.00  0.00           H  
ATOM   2470  N   LEU A 151      12.638  24.203 -32.016  1.00  0.00           N  
ATOM   2471  CA  LEU A 151      12.208  22.812 -32.153  1.00  0.00           C  
ATOM   2472  C   LEU A 151      11.327  22.708 -33.402  1.00  0.00           C  
ATOM   2473  O   LEU A 151      11.175  23.693 -34.132  1.00  0.00           O  
ATOM   2474  CB  LEU A 151      11.430  22.371 -30.887  1.00  0.00           C  
ATOM   2475  CG  LEU A 151      12.201  22.456 -29.530  1.00  0.00           C  
ATOM   2476  CD1 LEU A 151      11.285  22.140 -28.382  1.00  0.00           C  
ATOM   2477  CD2 LEU A 151      13.282  21.518 -29.533  1.00  0.00           C  
ATOM   2478  H   LEU A 151      13.622  24.407 -32.061  1.00  0.00           H  
ATOM   2479  HA  LEU A 151      13.082  22.177 -32.282  1.00  0.00           H  
ATOM   2480 1HB  LEU A 151      10.545  22.953 -30.791  1.00  0.00           H  
ATOM   2481 2HB  LEU A 151      11.128  21.329 -31.024  1.00  0.00           H  
ATOM   2482  HG  LEU A 151      12.586  23.456 -29.400  1.00  0.00           H  
ATOM   2483 1HD1 LEU A 151      11.846  22.208 -27.454  1.00  0.00           H  
ATOM   2484 2HD1 LEU A 151      10.470  22.857 -28.369  1.00  0.00           H  
ATOM   2485 3HD1 LEU A 151      10.889  21.135 -28.496  1.00  0.00           H  
ATOM   2486 1HD2 LEU A 151      13.835  21.579 -28.597  1.00  0.00           H  
ATOM   2487 2HD2 LEU A 151      12.860  20.536 -29.645  1.00  0.00           H  
ATOM   2488 3HD2 LEU A 151      13.927  21.756 -30.362  1.00  0.00           H  
ATOM   2489  N   GLY A 152      10.797  21.525 -33.705  1.00  0.00           N  
ATOM   2490  CA  GLY A 152       9.928  21.414 -34.871  1.00  0.00           C  
ATOM   2491  C   GLY A 152       8.534  21.916 -34.512  1.00  0.00           C  
ATOM   2492  O   GLY A 152       8.305  22.344 -33.387  1.00  0.00           O  
ATOM   2493  H   GLY A 152      10.997  20.695 -33.152  1.00  0.00           H  
ATOM   2494 1HA  GLY A 152      10.338  21.996 -35.697  1.00  0.00           H  
ATOM   2495 2HA  GLY A 152       9.880  20.373 -35.190  1.00  0.00           H  
ATOM   2496  N   GLU A 153       7.590  21.840 -35.452  1.00  0.00           N  
ATOM   2497  CA  GLU A 153       6.236  22.339 -35.185  1.00  0.00           C  
ATOM   2498  C   GLU A 153       5.555  21.627 -34.021  1.00  0.00           C  
ATOM   2499  O   GLU A 153       5.012  22.248 -33.098  1.00  0.00           O  
ATOM   2500  CB  GLU A 153       5.361  22.164 -36.436  1.00  0.00           C  
ATOM   2501  CG  GLU A 153       3.925  22.646 -36.268  1.00  0.00           C  
ATOM   2502  CD  GLU A 153       3.062  22.436 -37.495  1.00  0.00           C  
ATOM   2503  OE1 GLU A 153       3.577  22.039 -38.512  1.00  0.00           O  
ATOM   2504  OE2 GLU A 153       1.868  22.633 -37.390  1.00  0.00           O  
ATOM   2505  H   GLU A 153       7.820  21.470 -36.362  1.00  0.00           H  
ATOM   2506  HA  GLU A 153       6.304  23.399 -34.944  1.00  0.00           H  
ATOM   2507 1HB  GLU A 153       5.804  22.704 -37.270  1.00  0.00           H  
ATOM   2508 2HB  GLU A 153       5.324  21.109 -36.709  1.00  0.00           H  
ATOM   2509 1HG  GLU A 153       3.478  22.118 -35.432  1.00  0.00           H  
ATOM   2510 2HG  GLU A 153       3.941  23.705 -36.021  1.00  0.00           H  
ATOM   2511  N   LYS A 154       5.585  20.308 -34.040  1.00  0.00           N  
ATOM   2512  CA  LYS A 154       4.903  19.552 -33.012  1.00  0.00           C  
ATOM   2513  C   LYS A 154       5.821  19.369 -31.824  1.00  0.00           C  
ATOM   2514  O   LYS A 154       6.490  18.326 -31.700  1.00  0.00           O  
ATOM   2515  CB  LYS A 154       4.390  18.224 -33.560  1.00  0.00           C  
ATOM   2516  CG  LYS A 154       3.503  18.403 -34.802  1.00  0.00           C  
ATOM   2517  CD  LYS A 154       2.274  19.273 -34.515  1.00  0.00           C  
ATOM   2518  CE  LYS A 154       1.410  19.435 -35.773  1.00  0.00           C  
ATOM   2519  NZ  LYS A 154       0.215  20.316 -35.545  1.00  0.00           N  
ATOM   2520  H   LYS A 154       6.063  19.835 -34.793  1.00  0.00           H  
ATOM   2521  HA  LYS A 154       4.040  20.129 -32.671  1.00  0.00           H  
ATOM   2522 1HB  LYS A 154       5.229  17.583 -33.823  1.00  0.00           H  
ATOM   2523 2HB  LYS A 154       3.804  17.710 -32.793  1.00  0.00           H  
ATOM   2524 1HG  LYS A 154       4.080  18.876 -35.601  1.00  0.00           H  
ATOM   2525 2HG  LYS A 154       3.166  17.427 -35.150  1.00  0.00           H  
ATOM   2526 1HD  LYS A 154       1.685  18.836 -33.723  1.00  0.00           H  
ATOM   2527 2HD  LYS A 154       2.602  20.258 -34.189  1.00  0.00           H  
ATOM   2528 1HE  LYS A 154       2.024  19.875 -36.557  1.00  0.00           H  
ATOM   2529 2HE  LYS A 154       1.068  18.455 -36.104  1.00  0.00           H  
ATOM   2530 1HZ  LYS A 154      -0.302  20.400 -36.410  1.00  0.00           H  
ATOM   2531 2HZ  LYS A 154      -0.373  19.913 -34.834  1.00  0.00           H  
ATOM   2532 3HZ  LYS A 154       0.511  21.242 -35.245  1.00  0.00           H  
ATOM   2533  N   GLN A 155       5.847  20.391 -30.967  1.00  0.00           N  
ATOM   2534  CA  GLN A 155       6.772  20.409 -29.841  1.00  0.00           C  
ATOM   2535  C   GLN A 155       6.184  20.922 -28.544  1.00  0.00           C  
ATOM   2536  O   GLN A 155       5.294  21.777 -28.519  1.00  0.00           O  
ATOM   2537  CB  GLN A 155       7.965  21.305 -30.126  1.00  0.00           C  
ATOM   2538  CG  GLN A 155       7.594  22.796 -30.328  1.00  0.00           C  
ATOM   2539  CD  GLN A 155       7.436  23.608 -28.997  1.00  0.00           C  
ATOM   2540  OE1 GLN A 155       8.027  23.334 -27.927  1.00  0.00           O  
ATOM   2541  NE2 GLN A 155       6.617  24.656 -29.082  1.00  0.00           N  
ATOM   2542  H   GLN A 155       5.264  21.201 -31.193  1.00  0.00           H  
ATOM   2543  HA  GLN A 155       7.098  19.394 -29.689  1.00  0.00           H  
ATOM   2544 1HB  GLN A 155       8.664  21.231 -29.310  1.00  0.00           H  
ATOM   2545 2HB  GLN A 155       8.474  20.967 -31.032  1.00  0.00           H  
ATOM   2546 1HG  GLN A 155       8.351  23.281 -30.939  1.00  0.00           H  
ATOM   2547 2HG  GLN A 155       6.641  22.831 -30.860  1.00  0.00           H  
ATOM   2548 1HE2 GLN A 155       6.458  25.238 -28.285  1.00  0.00           H  
ATOM   2549 2HE2 GLN A 155       6.163  24.858 -29.954  1.00  0.00           H  
ATOM   2550  N   PHE A 156       6.720  20.376 -27.453  1.00  0.00           N  
ATOM   2551  CA  PHE A 156       6.252  20.685 -26.106  1.00  0.00           C  
ATOM   2552  C   PHE A 156       7.372  20.991 -25.091  1.00  0.00           C  
ATOM   2553  O   PHE A 156       7.501  20.282 -24.098  1.00  0.00           O  
ATOM   2554  CB  PHE A 156       5.460  19.457 -25.654  1.00  0.00           C  
ATOM   2555  CG  PHE A 156       4.428  19.108 -26.691  1.00  0.00           C  
ATOM   2556  CD1 PHE A 156       4.749  18.167 -27.686  1.00  0.00           C  
ATOM   2557  CD2 PHE A 156       3.177  19.691 -26.717  1.00  0.00           C  
ATOM   2558  CE1 PHE A 156       3.849  17.846 -28.676  1.00  0.00           C  
ATOM   2559  CE2 PHE A 156       2.272  19.355 -27.707  1.00  0.00           C  
ATOM   2560  CZ  PHE A 156       2.613  18.441 -28.683  1.00  0.00           C  
ATOM   2561  H   PHE A 156       7.457  19.685 -27.598  1.00  0.00           H  
ATOM   2562  HA  PHE A 156       5.595  21.547 -26.161  1.00  0.00           H  
ATOM   2563 1HB  PHE A 156       6.103  18.603 -25.499  1.00  0.00           H  
ATOM   2564 2HB  PHE A 156       4.953  19.670 -24.712  1.00  0.00           H  
ATOM   2565  HD1 PHE A 156       5.738  17.703 -27.677  1.00  0.00           H  
ATOM   2566  HD2 PHE A 156       2.911  20.422 -25.954  1.00  0.00           H  
ATOM   2567  HE1 PHE A 156       4.118  17.125 -29.451  1.00  0.00           H  
ATOM   2568  HE2 PHE A 156       1.289  19.822 -27.722  1.00  0.00           H  
ATOM   2569  HZ  PHE A 156       1.901  18.201 -29.455  1.00  0.00           H  
ATOM   2570  N   PHE A 157       8.191  22.021 -25.320  1.00  0.00           N  
ATOM   2571  CA  PHE A 157       9.309  22.291 -24.384  1.00  0.00           C  
ATOM   2572  C   PHE A 157       8.931  22.543 -22.925  1.00  0.00           C  
ATOM   2573  O   PHE A 157       7.993  23.295 -22.636  1.00  0.00           O  
ATOM   2574  CB  PHE A 157      10.143  23.509 -24.818  1.00  0.00           C  
ATOM   2575  CG  PHE A 157      11.143  23.925 -23.724  1.00  0.00           C  
ATOM   2576  CD1 PHE A 157      12.272  23.196 -23.437  1.00  0.00           C  
ATOM   2577  CD2 PHE A 157      10.893  25.064 -22.951  1.00  0.00           C  
ATOM   2578  CE1 PHE A 157      13.117  23.577 -22.400  1.00  0.00           C  
ATOM   2579  CE2 PHE A 157      11.746  25.435 -21.933  1.00  0.00           C  
ATOM   2580  CZ  PHE A 157      12.856  24.684 -21.663  1.00  0.00           C  
ATOM   2581  H   PHE A 157       8.064  22.588 -26.161  1.00  0.00           H  
ATOM   2582  HA  PHE A 157       9.963  21.418 -24.400  1.00  0.00           H  
ATOM   2583 1HB  PHE A 157      10.694  23.281 -25.717  1.00  0.00           H  
ATOM   2584 2HB  PHE A 157       9.488  24.351 -25.034  1.00  0.00           H  
ATOM   2585  HD1 PHE A 157      12.480  22.301 -24.013  1.00  0.00           H  
ATOM   2586  HD2 PHE A 157      10.002  25.656 -23.156  1.00  0.00           H  
ATOM   2587  HE1 PHE A 157      13.985  22.991 -22.157  1.00  0.00           H  
ATOM   2588  HE2 PHE A 157      11.537  26.325 -21.334  1.00  0.00           H  
ATOM   2589  HZ  PHE A 157      13.534  24.967 -20.856  1.00  0.00           H  
ATOM   2590  N   HIS A 158       9.710  21.934 -22.009  1.00  0.00           N  
ATOM   2591  CA  HIS A 158       9.530  22.138 -20.572  1.00  0.00           C  
ATOM   2592  C   HIS A 158      10.865  22.309 -19.821  1.00  0.00           C  
ATOM   2593  O   HIS A 158      11.882  21.721 -20.179  1.00  0.00           O  
ATOM   2594  CB  HIS A 158       8.743  20.974 -19.933  1.00  0.00           C  
ATOM   2595  CG  HIS A 158       7.304  20.823 -20.422  1.00  0.00           C  
ATOM   2596  ND1 HIS A 158       6.305  21.698 -20.048  1.00  0.00           N  
ATOM   2597  CD2 HIS A 158       6.709  19.902 -21.229  1.00  0.00           C  
ATOM   2598  CE1 HIS A 158       5.163  21.333 -20.608  1.00  0.00           C  
ATOM   2599  NE2 HIS A 158       5.370  20.253 -21.332  1.00  0.00           N  
ATOM   2600  H   HIS A 158      10.460  21.318 -22.338  1.00  0.00           H  
ATOM   2601  HA  HIS A 158       8.956  23.050 -20.414  1.00  0.00           H  
ATOM   2602 1HB  HIS A 158       9.267  20.035 -20.131  1.00  0.00           H  
ATOM   2603 2HB  HIS A 158       8.716  21.109 -18.856  1.00  0.00           H  
ATOM   2604  HD1 HIS A 158       6.415  22.511 -19.475  1.00  0.00           H  
ATOM   2605  HD2 HIS A 158       7.088  19.027 -21.760  1.00  0.00           H  
ATOM   2606  HE1 HIS A 158       4.256  21.909 -20.432  1.00  0.00           H  
ATOM   2607  N   ASP A 159      10.833  23.074 -18.735  1.00  0.00           N  
ATOM   2608  CA  ASP A 159      11.986  23.237 -17.841  1.00  0.00           C  
ATOM   2609  C   ASP A 159      11.682  22.673 -16.455  1.00  0.00           C  
ATOM   2610  O   ASP A 159      12.325  23.005 -15.463  1.00  0.00           O  
ATOM   2611  CB  ASP A 159      12.377  24.717 -17.751  1.00  0.00           C  
ATOM   2612  CG  ASP A 159      11.245  25.611 -17.215  1.00  0.00           C  
ATOM   2613  OD1 ASP A 159      10.139  25.130 -17.116  1.00  0.00           O  
ATOM   2614  OD2 ASP A 159      11.492  26.760 -16.921  1.00  0.00           O  
ATOM   2615  H   ASP A 159       9.978  23.565 -18.510  1.00  0.00           H  
ATOM   2616  HA  ASP A 159      12.830  22.685 -18.253  1.00  0.00           H  
ATOM   2617 1HB  ASP A 159      13.248  24.818 -17.102  1.00  0.00           H  
ATOM   2618 2HB  ASP A 159      12.676  25.075 -18.730  1.00  0.00           H  
ATOM   2619  N   ILE A 160      10.686  21.800 -16.424  1.00  0.00           N  
ATOM   2620  CA  ILE A 160      10.161  21.194 -15.213  1.00  0.00           C  
ATOM   2621  C   ILE A 160      10.995  20.040 -14.655  1.00  0.00           C  
ATOM   2622  O   ILE A 160      11.117  19.898 -13.442  1.00  0.00           O  
ATOM   2623  CB  ILE A 160       8.735  20.675 -15.476  1.00  0.00           C  
ATOM   2624  CG1 ILE A 160       7.802  21.826 -15.795  1.00  0.00           C  
ATOM   2625  CG2 ILE A 160       8.219  19.916 -14.240  1.00  0.00           C  
ATOM   2626  CD1 ILE A 160       6.464  21.354 -16.328  1.00  0.00           C  
ATOM   2627  H   ILE A 160      10.242  21.585 -17.299  1.00  0.00           H  
ATOM   2628  HA  ILE A 160      10.110  21.967 -14.450  1.00  0.00           H  
ATOM   2629  HB  ILE A 160       8.744  20.038 -16.339  1.00  0.00           H  
ATOM   2630 1HG1 ILE A 160       7.637  22.415 -14.894  1.00  0.00           H  
ATOM   2631 2HG1 ILE A 160       8.273  22.470 -16.545  1.00  0.00           H  
ATOM   2632 1HG2 ILE A 160       7.214  19.541 -14.432  1.00  0.00           H  
ATOM   2633 2HG2 ILE A 160       8.870  19.093 -14.018  1.00  0.00           H  
ATOM   2634 3HG2 ILE A 160       8.200  20.588 -13.386  1.00  0.00           H  
ATOM   2635 1HD1 ILE A 160       5.834  22.216 -16.546  1.00  0.00           H  
ATOM   2636 2HD1 ILE A 160       6.617  20.778 -17.241  1.00  0.00           H  
ATOM   2637 3HD1 ILE A 160       5.977  20.728 -15.584  1.00  0.00           H  
ATOM   2638  N   PHE A 161      11.492  19.171 -15.539  1.00  0.00           N  
ATOM   2639  CA  PHE A 161      12.150  17.934 -15.113  1.00  0.00           C  
ATOM   2640  C   PHE A 161      11.272  17.160 -14.164  1.00  0.00           C  
ATOM   2641  O   PHE A 161      11.655  16.901 -13.020  1.00  0.00           O  
ATOM   2642  CB  PHE A 161      13.462  18.193 -14.429  1.00  0.00           C  
ATOM   2643  CG  PHE A 161      14.490  18.716 -15.294  1.00  0.00           C  
ATOM   2644  CD1 PHE A 161      14.733  20.060 -15.367  1.00  0.00           C  
ATOM   2645  CD2 PHE A 161      15.269  17.840 -16.036  1.00  0.00           C  
ATOM   2646  CE1 PHE A 161      15.724  20.520 -16.160  1.00  0.00           C  
ATOM   2647  CE2 PHE A 161      16.268  18.313 -16.827  1.00  0.00           C  
ATOM   2648  CZ  PHE A 161      16.501  19.645 -16.887  1.00  0.00           C  
ATOM   2649  H   PHE A 161      11.392  19.369 -16.520  1.00  0.00           H  
ATOM   2650  HA  PHE A 161      12.357  17.319 -15.985  1.00  0.00           H  
ATOM   2651 1HB  PHE A 161      13.337  18.877 -13.597  1.00  0.00           H  
ATOM   2652 2HB  PHE A 161      13.804  17.261 -14.026  1.00  0.00           H  
ATOM   2653  HD1 PHE A 161      14.127  20.762 -14.784  1.00  0.00           H  
ATOM   2654  HD2 PHE A 161      15.081  16.766 -15.975  1.00  0.00           H  
ATOM   2655  HE1 PHE A 161      15.896  21.577 -16.210  1.00  0.00           H  
ATOM   2656  HE2 PHE A 161      16.879  17.635 -17.409  1.00  0.00           H  
ATOM   2657  HZ  PHE A 161      17.303  20.008 -17.509  1.00  0.00           H  
ATOM   2658  N   PRO A 162      10.094  16.746 -14.616  1.00  0.00           N  
ATOM   2659  CA  PRO A 162       9.126  16.079 -13.821  1.00  0.00           C  
ATOM   2660  C   PRO A 162       9.587  14.696 -13.374  1.00  0.00           C  
ATOM   2661  O   PRO A 162      10.349  14.057 -14.086  1.00  0.00           O  
ATOM   2662  CB  PRO A 162       7.933  16.002 -14.777  1.00  0.00           C  
ATOM   2663  CG  PRO A 162       8.482  16.101 -16.153  1.00  0.00           C  
ATOM   2664  CD  PRO A 162       9.669  16.982 -16.024  1.00  0.00           C  
ATOM   2665  HA  PRO A 162       8.898  16.754 -13.003  1.00  0.00           H  
ATOM   2666 1HB  PRO A 162       7.422  15.045 -14.654  1.00  0.00           H  
ATOM   2667 2HB  PRO A 162       7.224  16.804 -14.540  1.00  0.00           H  
ATOM   2668 1HG  PRO A 162       8.679  15.116 -16.551  1.00  0.00           H  
ATOM   2669 2HG  PRO A 162       7.720  16.544 -16.812  1.00  0.00           H  
ATOM   2670 1HD  PRO A 162      10.416  16.729 -16.743  1.00  0.00           H  
ATOM   2671 2HD  PRO A 162       9.315  17.969 -16.161  1.00  0.00           H  
ATOM   2672  N   PHE A 163       9.095  14.199 -12.230  1.00  0.00           N  
ATOM   2673  CA  PHE A 163       8.327  14.967 -11.253  1.00  0.00           C  
ATOM   2674  C   PHE A 163       8.640  14.338  -9.911  1.00  0.00           C  
ATOM   2675  O   PHE A 163       8.559  14.963  -8.861  1.00  0.00           O  
ATOM   2676  CB  PHE A 163       6.846  14.934 -11.569  1.00  0.00           C  
ATOM   2677  CG  PHE A 163       6.036  15.960 -10.909  1.00  0.00           C  
ATOM   2678  CD1 PHE A 163       6.117  17.281 -11.331  1.00  0.00           C  
ATOM   2679  CD2 PHE A 163       5.171  15.646  -9.946  1.00  0.00           C  
ATOM   2680  CE1 PHE A 163       5.329  18.248 -10.756  1.00  0.00           C  
ATOM   2681  CE2 PHE A 163       4.367  16.589  -9.366  1.00  0.00           C  
ATOM   2682  CZ  PHE A 163       4.446  17.899  -9.766  1.00  0.00           C  
ATOM   2683  H   PHE A 163       9.337  13.253 -11.984  1.00  0.00           H  
ATOM   2684  HA  PHE A 163       8.677  15.988 -11.172  1.00  0.00           H  
ATOM   2685 1HB  PHE A 163       6.664  14.987 -12.603  1.00  0.00           H  
ATOM   2686 2HB  PHE A 163       6.472  13.980 -11.245  1.00  0.00           H  
ATOM   2687  HD1 PHE A 163       6.812  17.550 -12.121  1.00  0.00           H  
ATOM   2688  HD2 PHE A 163       5.125  14.652  -9.650  1.00  0.00           H  
ATOM   2689  HE1 PHE A 163       5.400  19.283 -11.090  1.00  0.00           H  
ATOM   2690  HE2 PHE A 163       3.665  16.297  -8.584  1.00  0.00           H  
ATOM   2691  HZ  PHE A 163       3.811  18.654  -9.301  1.00  0.00           H  
ATOM   2692  N   SER A 164       8.896  13.027 -10.000  1.00  0.00           N  
ATOM   2693  CA  SER A 164       9.066  12.039  -8.915  1.00  0.00           C  
ATOM   2694  C   SER A 164       7.744  11.529  -8.325  1.00  0.00           C  
ATOM   2695  O   SER A 164       7.670  10.391  -7.855  1.00  0.00           O  
ATOM   2696  CB  SER A 164       9.930  12.570  -7.795  1.00  0.00           C  
ATOM   2697  OG  SER A 164       9.182  13.355  -6.932  1.00  0.00           O  
ATOM   2698  H   SER A 164       8.971  12.677 -10.941  1.00  0.00           H  
ATOM   2699  HA  SER A 164       9.588  11.176  -9.341  1.00  0.00           H  
ATOM   2700 1HB  SER A 164      10.363  11.734  -7.237  1.00  0.00           H  
ATOM   2701 2HB  SER A 164      10.747  13.141  -8.207  1.00  0.00           H  
ATOM   2702  HG  SER A 164       8.899  14.119  -7.453  1.00  0.00           H  
ATOM   2703  N   ALA A 165       6.647  12.286  -8.438  1.00  0.00           N  
ATOM   2704  CA  ALA A 165       5.364  11.726  -7.988  1.00  0.00           C  
ATOM   2705  C   ALA A 165       5.065  10.488  -8.820  1.00  0.00           C  
ATOM   2706  O   ALA A 165       4.563   9.483  -8.324  1.00  0.00           O  
ATOM   2707  CB  ALA A 165       4.223  12.707  -8.122  1.00  0.00           C  
ATOM   2708  H   ALA A 165       6.715  13.231  -8.793  1.00  0.00           H  
ATOM   2709  HA  ALA A 165       5.467  11.438  -6.941  1.00  0.00           H  
ATOM   2710 1HB  ALA A 165       3.311  12.254  -7.785  1.00  0.00           H  
ATOM   2711 2HB  ALA A 165       4.422  13.600  -7.534  1.00  0.00           H  
ATOM   2712 3HB  ALA A 165       4.099  12.960  -9.151  1.00  0.00           H  
ATOM   2713  N   TYR A 166       5.457  10.584 -10.094  1.00  0.00           N  
ATOM   2714  CA  TYR A 166       5.283   9.576 -11.127  1.00  0.00           C  
ATOM   2715  C   TYR A 166       6.226   8.403 -10.945  1.00  0.00           C  
ATOM   2716  O   TYR A 166       5.976   7.308 -11.446  1.00  0.00           O  
ATOM   2717  CB  TYR A 166       5.409  10.269 -12.470  1.00  0.00           C  
ATOM   2718  CG  TYR A 166       4.151  11.037 -12.716  1.00  0.00           C  
ATOM   2719  CD1 TYR A 166       3.980  12.273 -12.135  1.00  0.00           C  
ATOM   2720  CD2 TYR A 166       3.165  10.504 -13.509  1.00  0.00           C  
ATOM   2721  CE1 TYR A 166       2.814  12.971 -12.333  1.00  0.00           C  
ATOM   2722  CE2 TYR A 166       1.999  11.196 -13.727  1.00  0.00           C  
ATOM   2723  CZ  TYR A 166       1.816  12.427 -13.138  1.00  0.00           C  
ATOM   2724  OH  TYR A 166       0.643  13.124 -13.342  1.00  0.00           O  
ATOM   2725  H   TYR A 166       5.885  11.455 -10.368  1.00  0.00           H  
ATOM   2726  HA  TYR A 166       4.273   9.198 -11.056  1.00  0.00           H  
ATOM   2727 1HB  TYR A 166       6.246  10.958 -12.464  1.00  0.00           H  
ATOM   2728 2HB  TYR A 166       5.553   9.544 -13.273  1.00  0.00           H  
ATOM   2729  HD1 TYR A 166       4.754  12.685 -11.510  1.00  0.00           H  
ATOM   2730  HD2 TYR A 166       3.313   9.539 -13.961  1.00  0.00           H  
ATOM   2731  HE1 TYR A 166       2.676  13.943 -11.861  1.00  0.00           H  
ATOM   2732  HE2 TYR A 166       1.219  10.770 -14.359  1.00  0.00           H  
ATOM   2733  HH  TYR A 166       0.060  12.607 -13.910  1.00  0.00           H  
ATOM   2734  N   GLY A 167       7.332   8.645 -10.248  1.00  0.00           N  
ATOM   2735  CA  GLY A 167       8.287   7.603  -9.906  1.00  0.00           C  
ATOM   2736  C   GLY A 167       7.562   6.675  -8.951  1.00  0.00           C  
ATOM   2737  O   GLY A 167       7.538   5.453  -9.125  1.00  0.00           O  
ATOM   2738  H   GLY A 167       7.476   9.570  -9.874  1.00  0.00           H  
ATOM   2739 1HA  GLY A 167       8.605   7.066 -10.795  1.00  0.00           H  
ATOM   2740 2HA  GLY A 167       9.162   8.039  -9.428  1.00  0.00           H  
ATOM   2741  N   GLY A 168       6.951   7.307  -7.942  1.00  0.00           N  
ATOM   2742  CA  GLY A 168       6.158   6.655  -6.907  1.00  0.00           C  
ATOM   2743  C   GLY A 168       4.992   5.902  -7.525  1.00  0.00           C  
ATOM   2744  O   GLY A 168       4.813   4.712  -7.270  1.00  0.00           O  
ATOM   2745  H   GLY A 168       7.057   8.323  -7.899  1.00  0.00           H  
ATOM   2746 1HA  GLY A 168       6.784   5.968  -6.340  1.00  0.00           H  
ATOM   2747 2HA  GLY A 168       5.787   7.407  -6.211  1.00  0.00           H  
ATOM   2748  N   ILE A 169       4.219   6.586  -8.372  1.00  0.00           N  
ATOM   2749  CA  ILE A 169       3.059   5.973  -9.005  1.00  0.00           C  
ATOM   2750  C   ILE A 169       3.473   4.790  -9.862  1.00  0.00           C  
ATOM   2751  O   ILE A 169       2.903   3.710  -9.730  1.00  0.00           O  
ATOM   2752  CB  ILE A 169       2.338   6.990  -9.892  1.00  0.00           C  
ATOM   2753  CG1 ILE A 169       1.701   8.096  -9.029  1.00  0.00           C  
ATOM   2754  CG2 ILE A 169       1.279   6.275 -10.721  1.00  0.00           C  
ATOM   2755  CD1 ILE A 169       1.265   9.317  -9.825  1.00  0.00           C  
ATOM   2756  H   ILE A 169       4.419   7.575  -8.532  1.00  0.00           H  
ATOM   2757  HA  ILE A 169       2.380   5.618  -8.240  1.00  0.00           H  
ATOM   2758  HB  ILE A 169       3.044   7.449 -10.555  1.00  0.00           H  
ATOM   2759 1HG1 ILE A 169       0.826   7.686  -8.525  1.00  0.00           H  
ATOM   2760 2HG1 ILE A 169       2.412   8.408  -8.275  1.00  0.00           H  
ATOM   2761 1HG2 ILE A 169       0.773   6.991 -11.364  1.00  0.00           H  
ATOM   2762 2HG2 ILE A 169       1.747   5.506 -11.338  1.00  0.00           H  
ATOM   2763 3HG2 ILE A 169       0.551   5.804 -10.061  1.00  0.00           H  
ATOM   2764 1HD1 ILE A 169       0.825  10.049  -9.149  1.00  0.00           H  
ATOM   2765 2HD1 ILE A 169       2.127   9.761 -10.318  1.00  0.00           H  
ATOM   2766 3HD1 ILE A 169       0.531   9.026 -10.571  1.00  0.00           H  
ATOM   2767  N   TYR A 170       4.487   4.958 -10.718  1.00  0.00           N  
ATOM   2768  CA  TYR A 170       4.929   3.844 -11.533  1.00  0.00           C  
ATOM   2769  C   TYR A 170       5.350   2.671 -10.686  1.00  0.00           C  
ATOM   2770  O   TYR A 170       4.945   1.537 -10.944  1.00  0.00           O  
ATOM   2771  CB  TYR A 170       6.103   4.218 -12.415  1.00  0.00           C  
ATOM   2772  CG  TYR A 170       6.682   3.009 -13.132  1.00  0.00           C  
ATOM   2773  CD1 TYR A 170       6.091   2.525 -14.281  1.00  0.00           C  
ATOM   2774  CD2 TYR A 170       7.807   2.374 -12.611  1.00  0.00           C  
ATOM   2775  CE1 TYR A 170       6.632   1.426 -14.919  1.00  0.00           C  
ATOM   2776  CE2 TYR A 170       8.340   1.279 -13.248  1.00  0.00           C  
ATOM   2777  CZ  TYR A 170       7.761   0.809 -14.399  1.00  0.00           C  
ATOM   2778  OH  TYR A 170       8.298  -0.280 -15.043  1.00  0.00           O  
ATOM   2779  H   TYR A 170       4.956   5.856 -10.813  1.00  0.00           H  
ATOM   2780  HA  TYR A 170       4.102   3.523 -12.162  1.00  0.00           H  
ATOM   2781 1HB  TYR A 170       5.773   4.940 -13.158  1.00  0.00           H  
ATOM   2782 2HB  TYR A 170       6.886   4.683 -11.815  1.00  0.00           H  
ATOM   2783  HD1 TYR A 170       5.207   3.016 -14.688  1.00  0.00           H  
ATOM   2784  HD2 TYR A 170       8.273   2.750 -11.699  1.00  0.00           H  
ATOM   2785  HE1 TYR A 170       6.173   1.049 -15.833  1.00  0.00           H  
ATOM   2786  HE2 TYR A 170       9.224   0.791 -12.847  1.00  0.00           H  
ATOM   2787  HH  TYR A 170       9.052  -0.608 -14.541  1.00  0.00           H  
ATOM   2788  N   ALA A 171       6.199   2.926  -9.692  1.00  0.00           N  
ATOM   2789  CA  ALA A 171       6.688   1.855  -8.853  1.00  0.00           C  
ATOM   2790  C   ALA A 171       5.547   1.166  -8.143  1.00  0.00           C  
ATOM   2791  O   ALA A 171       5.530  -0.063  -8.031  1.00  0.00           O  
ATOM   2792  CB  ALA A 171       7.644   2.416  -7.851  1.00  0.00           C  
ATOM   2793  H   ALA A 171       6.520   3.876  -9.514  1.00  0.00           H  
ATOM   2794  HA  ALA A 171       7.195   1.131  -9.477  1.00  0.00           H  
ATOM   2795 1HB  ALA A 171       8.031   1.614  -7.227  1.00  0.00           H  
ATOM   2796 2HB  ALA A 171       8.448   2.894  -8.396  1.00  0.00           H  
ATOM   2797 3HB  ALA A 171       7.131   3.154  -7.232  1.00  0.00           H  
ATOM   2798  N   TYR A 172       4.562   1.940  -7.710  1.00  0.00           N  
ATOM   2799  CA  TYR A 172       3.403   1.377  -7.061  1.00  0.00           C  
ATOM   2800  C   TYR A 172       2.697   0.431  -8.022  1.00  0.00           C  
ATOM   2801  O   TYR A 172       2.406  -0.713  -7.668  1.00  0.00           O  
ATOM   2802  CB  TYR A 172       2.451   2.478  -6.599  1.00  0.00           C  
ATOM   2803  CG  TYR A 172       1.261   1.946  -5.885  1.00  0.00           C  
ATOM   2804  CD1 TYR A 172       1.193   1.925  -4.484  1.00  0.00           C  
ATOM   2805  CD2 TYR A 172       0.256   1.407  -6.629  1.00  0.00           C  
ATOM   2806  CE1 TYR A 172       0.077   1.373  -3.868  1.00  0.00           C  
ATOM   2807  CE2 TYR A 172      -0.819   0.860  -6.033  1.00  0.00           C  
ATOM   2808  CZ  TYR A 172      -0.937   0.828  -4.674  1.00  0.00           C  
ATOM   2809  OH  TYR A 172      -2.087   0.278  -4.128  1.00  0.00           O  
ATOM   2810  H   TYR A 172       4.622   2.951  -7.809  1.00  0.00           H  
ATOM   2811  HA  TYR A 172       3.720   0.784  -6.219  1.00  0.00           H  
ATOM   2812 1HB  TYR A 172       2.974   3.163  -5.941  1.00  0.00           H  
ATOM   2813 2HB  TYR A 172       2.106   3.048  -7.453  1.00  0.00           H  
ATOM   2814  HD1 TYR A 172       2.005   2.342  -3.885  1.00  0.00           H  
ATOM   2815  HD2 TYR A 172       0.314   1.419  -7.714  1.00  0.00           H  
ATOM   2816  HE1 TYR A 172      -0.002   1.354  -2.781  1.00  0.00           H  
ATOM   2817  HE2 TYR A 172      -1.610   0.453  -6.643  1.00  0.00           H  
ATOM   2818  HH  TYR A 172      -2.839   0.421  -4.766  1.00  0.00           H  
ATOM   2819  N   GLU A 173       2.432   0.901  -9.250  1.00  0.00           N  
ATOM   2820  CA  GLU A 173       1.724   0.087 -10.230  1.00  0.00           C  
ATOM   2821  C   GLU A 173       2.525  -1.171 -10.564  1.00  0.00           C  
ATOM   2822  O   GLU A 173       1.965  -2.270 -10.653  1.00  0.00           O  
ATOM   2823  CB  GLU A 173       1.512   0.892 -11.530  1.00  0.00           C  
ATOM   2824  CG  GLU A 173       0.504   2.070 -11.450  1.00  0.00           C  
ATOM   2825  CD  GLU A 173       0.473   2.921 -12.746  1.00  0.00           C  
ATOM   2826  OE1 GLU A 173       1.255   2.660 -13.637  1.00  0.00           O  
ATOM   2827  OE2 GLU A 173      -0.313   3.841 -12.823  1.00  0.00           O  
ATOM   2828  H   GLU A 173       2.709   1.853  -9.489  1.00  0.00           H  
ATOM   2829  HA  GLU A 173       0.761  -0.206  -9.818  1.00  0.00           H  
ATOM   2830 1HB  GLU A 173       2.468   1.307 -11.850  1.00  0.00           H  
ATOM   2831 2HB  GLU A 173       1.174   0.218 -12.315  1.00  0.00           H  
ATOM   2832 1HG  GLU A 173      -0.493   1.669 -11.266  1.00  0.00           H  
ATOM   2833 2HG  GLU A 173       0.765   2.706 -10.608  1.00  0.00           H  
ATOM   2834  N   PHE A 174       3.845  -1.022 -10.686  1.00  0.00           N  
ATOM   2835  CA  PHE A 174       4.722  -2.132 -11.010  1.00  0.00           C  
ATOM   2836  C   PHE A 174       4.574  -3.197  -9.935  1.00  0.00           C  
ATOM   2837  O   PHE A 174       4.333  -4.365 -10.236  1.00  0.00           O  
ATOM   2838  CB  PHE A 174       6.179  -1.684 -11.043  1.00  0.00           C  
ATOM   2839  CG  PHE A 174       7.140  -2.750 -11.474  1.00  0.00           C  
ATOM   2840  CD1 PHE A 174       7.541  -2.797 -12.794  1.00  0.00           C  
ATOM   2841  CD2 PHE A 174       7.608  -3.732 -10.607  1.00  0.00           C  
ATOM   2842  CE1 PHE A 174       8.412  -3.766 -13.237  1.00  0.00           C  
ATOM   2843  CE2 PHE A 174       8.474  -4.711 -11.066  1.00  0.00           C  
ATOM   2844  CZ  PHE A 174       8.878  -4.718 -12.372  1.00  0.00           C  
ATOM   2845  H   PHE A 174       4.242  -0.091 -10.595  1.00  0.00           H  
ATOM   2846  HA  PHE A 174       4.437  -2.550 -11.974  1.00  0.00           H  
ATOM   2847 1HB  PHE A 174       6.282  -0.827 -11.714  1.00  0.00           H  
ATOM   2848 2HB  PHE A 174       6.470  -1.350 -10.053  1.00  0.00           H  
ATOM   2849  HD1 PHE A 174       7.165  -2.042 -13.484  1.00  0.00           H  
ATOM   2850  HD2 PHE A 174       7.282  -3.731  -9.564  1.00  0.00           H  
ATOM   2851  HE1 PHE A 174       8.725  -3.778 -14.281  1.00  0.00           H  
ATOM   2852  HE2 PHE A 174       8.838  -5.483 -10.406  1.00  0.00           H  
ATOM   2853  HZ  PHE A 174       9.567  -5.489 -12.722  1.00  0.00           H  
ATOM   2854  N   LEU A 175       4.698  -2.780  -8.673  1.00  0.00           N  
ATOM   2855  CA  LEU A 175       4.583  -3.663  -7.524  1.00  0.00           C  
ATOM   2856  C   LEU A 175       3.187  -4.245  -7.379  1.00  0.00           C  
ATOM   2857  O   LEU A 175       3.028  -5.376  -6.937  1.00  0.00           O  
ATOM   2858  CB  LEU A 175       5.003  -2.919  -6.268  1.00  0.00           C  
ATOM   2859  CG  LEU A 175       6.451  -2.623  -6.187  1.00  0.00           C  
ATOM   2860  CD1 LEU A 175       6.706  -1.701  -5.088  1.00  0.00           C  
ATOM   2861  CD2 LEU A 175       7.215  -3.908  -5.973  1.00  0.00           C  
ATOM   2862  H   LEU A 175       4.891  -1.793  -8.498  1.00  0.00           H  
ATOM   2863  HA  LEU A 175       5.281  -4.473  -7.665  1.00  0.00           H  
ATOM   2864 1HB  LEU A 175       4.490  -1.963  -6.270  1.00  0.00           H  
ATOM   2865 2HB  LEU A 175       4.711  -3.495  -5.393  1.00  0.00           H  
ATOM   2866  HG  LEU A 175       6.753  -2.154  -7.093  1.00  0.00           H  
ATOM   2867 1HD1 LEU A 175       7.765  -1.474  -5.056  1.00  0.00           H  
ATOM   2868 2HD1 LEU A 175       6.149  -0.812  -5.283  1.00  0.00           H  
ATOM   2869 3HD1 LEU A 175       6.388  -2.144  -4.145  1.00  0.00           H  
ATOM   2870 1HD2 LEU A 175       8.275  -3.691  -5.919  1.00  0.00           H  
ATOM   2871 2HD2 LEU A 175       6.898  -4.381  -5.044  1.00  0.00           H  
ATOM   2872 3HD2 LEU A 175       7.018  -4.577  -6.803  1.00  0.00           H  
ATOM   2873  N   LYS A 176       2.157  -3.497  -7.738  1.00  0.00           N  
ATOM   2874  CA  LYS A 176       0.817  -4.047  -7.655  1.00  0.00           C  
ATOM   2875  C   LYS A 176       0.729  -5.276  -8.573  1.00  0.00           C  
ATOM   2876  O   LYS A 176       0.179  -6.310  -8.186  1.00  0.00           O  
ATOM   2877  CB  LYS A 176      -0.217  -2.973  -7.993  1.00  0.00           C  
ATOM   2878  CG  LYS A 176      -1.683  -3.383  -7.860  1.00  0.00           C  
ATOM   2879  CD  LYS A 176      -2.592  -2.164  -8.068  1.00  0.00           C  
ATOM   2880  CE  LYS A 176      -4.062  -2.496  -7.964  1.00  0.00           C  
ATOM   2881  NZ  LYS A 176      -4.923  -1.249  -8.119  1.00  0.00           N  
ATOM   2882  H   LYS A 176       2.298  -2.539  -8.058  1.00  0.00           H  
ATOM   2883  HA  LYS A 176       0.644  -4.379  -6.631  1.00  0.00           H  
ATOM   2884 1HB  LYS A 176      -0.046  -2.103  -7.354  1.00  0.00           H  
ATOM   2885 2HB  LYS A 176      -0.063  -2.652  -9.019  1.00  0.00           H  
ATOM   2886 1HG  LYS A 176      -1.919  -4.138  -8.611  1.00  0.00           H  
ATOM   2887 2HG  LYS A 176      -1.856  -3.803  -6.870  1.00  0.00           H  
ATOM   2888 1HD  LYS A 176      -2.376  -1.445  -7.298  1.00  0.00           H  
ATOM   2889 2HD  LYS A 176      -2.390  -1.706  -9.037  1.00  0.00           H  
ATOM   2890 1HE  LYS A 176      -4.327  -3.221  -8.743  1.00  0.00           H  
ATOM   2891 2HE  LYS A 176      -4.259  -2.940  -6.983  1.00  0.00           H  
ATOM   2892 1HZ  LYS A 176      -5.891  -1.496  -8.046  1.00  0.00           H  
ATOM   2893 2HZ  LYS A 176      -4.689  -0.541  -7.369  1.00  0.00           H  
ATOM   2894 3HZ  LYS A 176      -4.764  -0.829  -9.015  1.00  0.00           H  
ATOM   2895  N   GLU A 177       1.304  -5.170  -9.787  1.00  0.00           N  
ATOM   2896  CA  GLU A 177       1.333  -6.306 -10.717  1.00  0.00           C  
ATOM   2897  C   GLU A 177       2.374  -7.369 -10.305  1.00  0.00           C  
ATOM   2898  O   GLU A 177       2.146  -8.570 -10.475  1.00  0.00           O  
ATOM   2899  CB  GLU A 177       1.609  -5.836 -12.154  1.00  0.00           C  
ATOM   2900  CG  GLU A 177       0.469  -5.013 -12.784  1.00  0.00           C  
ATOM   2901  CD  GLU A 177       0.707  -4.636 -14.250  1.00  0.00           C  
ATOM   2902  OE1 GLU A 177       1.762  -4.923 -14.769  1.00  0.00           O  
ATOM   2903  OE2 GLU A 177      -0.187  -4.070 -14.844  1.00  0.00           O  
ATOM   2904  H   GLU A 177       1.715  -4.276 -10.065  1.00  0.00           H  
ATOM   2905  HA  GLU A 177       0.354  -6.780 -10.700  1.00  0.00           H  
ATOM   2906 1HB  GLU A 177       2.511  -5.215 -12.162  1.00  0.00           H  
ATOM   2907 2HB  GLU A 177       1.801  -6.699 -12.790  1.00  0.00           H  
ATOM   2908 1HG  GLU A 177      -0.455  -5.584 -12.712  1.00  0.00           H  
ATOM   2909 2HG  GLU A 177       0.346  -4.102 -12.195  1.00  0.00           H  
ATOM   2910  N   ASN A 178       3.507  -6.918  -9.762  1.00  0.00           N  
ATOM   2911  CA  ASN A 178       4.601  -7.771  -9.311  1.00  0.00           C  
ATOM   2912  C   ASN A 178       5.232  -7.283  -8.007  1.00  0.00           C  
ATOM   2913  O   ASN A 178       6.272  -6.622  -8.043  1.00  0.00           O  
ATOM   2914  CB  ASN A 178       5.705  -7.876 -10.339  1.00  0.00           C  
ATOM   2915  CG  ASN A 178       6.795  -8.800  -9.838  1.00  0.00           C  
ATOM   2916  OD1 ASN A 178       6.681  -9.351  -8.721  1.00  0.00           O  
ATOM   2917  ND2 ASN A 178       7.832  -8.979 -10.617  1.00  0.00           N  
ATOM   2918  H   ASN A 178       3.625  -5.916  -9.681  1.00  0.00           H  
ATOM   2919  HA  ASN A 178       4.215  -8.778  -9.171  1.00  0.00           H  
ATOM   2920 1HB  ASN A 178       5.304  -8.255 -11.280  1.00  0.00           H  
ATOM   2921 2HB  ASN A 178       6.128  -6.884 -10.527  1.00  0.00           H  
ATOM   2922 1HD2 ASN A 178       8.582  -9.577 -10.324  1.00  0.00           H  
ATOM   2923 2HD2 ASN A 178       7.877  -8.523 -11.505  1.00  0.00           H  
ATOM   2924  N   PRO A 179       4.717  -7.709  -6.842  1.00  0.00           N  
ATOM   2925  CA  PRO A 179       5.112  -7.294  -5.500  1.00  0.00           C  
ATOM   2926  C   PRO A 179       6.586  -7.523  -5.170  1.00  0.00           C  
ATOM   2927  O   PRO A 179       7.086  -6.975  -4.186  1.00  0.00           O  
ATOM   2928  CB  PRO A 179       4.221  -8.169  -4.612  1.00  0.00           C  
ATOM   2929  CG  PRO A 179       3.016  -8.478  -5.464  1.00  0.00           C  
ATOM   2930  CD  PRO A 179       3.553  -8.625  -6.856  1.00  0.00           C  
ATOM   2931  HA  PRO A 179       4.855  -6.237  -5.370  1.00  0.00           H  
ATOM   2932 1HB  PRO A 179       4.773  -9.071  -4.308  1.00  0.00           H  
ATOM   2933 2HB  PRO A 179       3.967  -7.623  -3.694  1.00  0.00           H  
ATOM   2934 1HG  PRO A 179       2.502  -9.379  -5.104  1.00  0.00           H  
ATOM   2935 2HG  PRO A 179       2.289  -7.648  -5.402  1.00  0.00           H  
ATOM   2936 1HD  PRO A 179       3.865  -9.660  -7.056  1.00  0.00           H  
ATOM   2937 2HD  PRO A 179       2.767  -8.272  -7.539  1.00  0.00           H  
ATOM   2938  N   GLU A 180       7.283  -8.355  -5.948  1.00  0.00           N  
ATOM   2939  CA  GLU A 180       8.686  -8.614  -5.666  1.00  0.00           C  
ATOM   2940  C   GLU A 180       9.586  -7.532  -6.266  1.00  0.00           C  
ATOM   2941  O   GLU A 180      10.793  -7.519  -6.024  1.00  0.00           O  
ATOM   2942  CB  GLU A 180       9.088  -9.989  -6.196  1.00  0.00           C  
ATOM   2943  CG  GLU A 180       8.379 -11.154  -5.507  1.00  0.00           C  
ATOM   2944  CD  GLU A 180       8.784 -12.517  -6.039  1.00  0.00           C  
ATOM   2945  OE1 GLU A 180       9.598 -12.579  -6.931  1.00  0.00           O  
ATOM   2946  OE2 GLU A 180       8.273 -13.496  -5.543  1.00  0.00           O  
ATOM   2947  H   GLU A 180       6.873  -8.782  -6.780  1.00  0.00           H  
ATOM   2948  HA  GLU A 180       8.826  -8.606  -4.585  1.00  0.00           H  
ATOM   2949 1HB  GLU A 180       8.868 -10.043  -7.263  1.00  0.00           H  
ATOM   2950 2HB  GLU A 180      10.162 -10.126  -6.078  1.00  0.00           H  
ATOM   2951 1HG  GLU A 180       8.595 -11.114  -4.440  1.00  0.00           H  
ATOM   2952 2HG  GLU A 180       7.304 -11.023  -5.636  1.00  0.00           H  
ATOM   2953  N   GLY A 181       9.002  -6.627  -7.050  1.00  0.00           N  
ATOM   2954  CA  GLY A 181       9.740  -5.541  -7.680  1.00  0.00           C  
ATOM   2955  C   GLY A 181      10.845  -6.080  -8.554  1.00  0.00           C  
ATOM   2956  O   GLY A 181      10.632  -7.008  -9.338  1.00  0.00           O  
ATOM   2957  H   GLY A 181       7.998  -6.690  -7.223  1.00  0.00           H  
ATOM   2958 1HA  GLY A 181       9.053  -4.938  -8.263  1.00  0.00           H  
ATOM   2959 2HA  GLY A 181      10.163  -4.888  -6.926  1.00  0.00           H  
ATOM   2960  N   GLU A 182      12.039  -5.522  -8.401  1.00  0.00           N  
ATOM   2961  CA  GLU A 182      13.182  -5.973  -9.158  1.00  0.00           C  
ATOM   2962  C   GLU A 182      14.319  -6.337  -8.208  1.00  0.00           C  
ATOM   2963  O   GLU A 182      14.423  -5.822  -7.081  1.00  0.00           O  
ATOM   2964  CB  GLU A 182      13.647  -4.904 -10.155  1.00  0.00           C  
ATOM   2965  CG  GLU A 182      12.597  -4.502 -11.188  1.00  0.00           C  
ATOM   2966  CD  GLU A 182      13.129  -3.530 -12.199  1.00  0.00           C  
ATOM   2967  OE1 GLU A 182      13.412  -2.399 -11.852  1.00  0.00           O  
ATOM   2968  OE2 GLU A 182      13.262  -3.920 -13.334  1.00  0.00           O  
ATOM   2969  H   GLU A 182      12.174  -4.734  -7.779  1.00  0.00           H  
ATOM   2970  HA  GLU A 182      12.909  -6.870  -9.713  1.00  0.00           H  
ATOM   2971 1HB  GLU A 182      13.953  -4.015  -9.631  1.00  0.00           H  
ATOM   2972 2HB  GLU A 182      14.520  -5.272 -10.691  1.00  0.00           H  
ATOM   2973 1HG  GLU A 182      12.235  -5.394 -11.698  1.00  0.00           H  
ATOM   2974 2HG  GLU A 182      11.753  -4.045 -10.668  1.00  0.00           H  
ATOM   2975  N   ASN A 183      15.178  -7.243  -8.680  1.00  0.00           N  
ATOM   2976  CA  ASN A 183      16.365  -7.644  -7.949  1.00  0.00           C  
ATOM   2977  C   ASN A 183      17.226  -6.433  -7.724  1.00  0.00           C  
ATOM   2978  O   ASN A 183      17.633  -5.746  -8.661  1.00  0.00           O  
ATOM   2979  CB  ASN A 183      17.136  -8.737  -8.663  1.00  0.00           C  
ATOM   2980  CG  ASN A 183      18.324  -9.331  -7.842  1.00  0.00           C  
ATOM   2981  OD1 ASN A 183      19.038  -8.677  -7.046  1.00  0.00           O  
ATOM   2982  ND2 ASN A 183      18.537 -10.608  -8.055  1.00  0.00           N  
ATOM   2983  H   ASN A 183      15.009  -7.643  -9.592  1.00  0.00           H  
ATOM   2984  HA  ASN A 183      16.064  -8.018  -6.969  1.00  0.00           H  
ATOM   2985 1HB  ASN A 183      16.456  -9.549  -8.920  1.00  0.00           H  
ATOM   2986 2HB  ASN A 183      17.518  -8.341  -9.593  1.00  0.00           H  
ATOM   2987 1HD2 ASN A 183      19.280 -11.079  -7.580  1.00  0.00           H  
ATOM   2988 2HD2 ASN A 183      17.960 -11.108  -8.705  1.00  0.00           H  
ATOM   2989  N   VAL A 184      17.522  -6.185  -6.472  1.00  0.00           N  
ATOM   2990  CA  VAL A 184      18.282  -5.031  -6.065  1.00  0.00           C  
ATOM   2991  C   VAL A 184      19.572  -4.901  -6.843  1.00  0.00           C  
ATOM   2992  O   VAL A 184      19.951  -3.810  -7.262  1.00  0.00           O  
ATOM   2993  CB  VAL A 184      18.639  -5.168  -4.575  1.00  0.00           C  
ATOM   2994  CG1 VAL A 184      19.597  -4.110  -4.180  1.00  0.00           C  
ATOM   2995  CG2 VAL A 184      17.385  -5.076  -3.743  1.00  0.00           C  
ATOM   2996  H   VAL A 184      17.171  -6.813  -5.764  1.00  0.00           H  
ATOM   2997  HA  VAL A 184      17.671  -4.141  -6.225  1.00  0.00           H  
ATOM   2998  HB  VAL A 184      19.122  -6.130  -4.408  1.00  0.00           H  
ATOM   2999 1HG1 VAL A 184      19.853  -4.209  -3.124  1.00  0.00           H  
ATOM   3000 2HG1 VAL A 184      20.503  -4.186  -4.779  1.00  0.00           H  
ATOM   3001 3HG1 VAL A 184      19.126  -3.172  -4.350  1.00  0.00           H  
ATOM   3002 1HG2 VAL A 184      17.635  -5.179  -2.684  1.00  0.00           H  
ATOM   3003 2HG2 VAL A 184      16.926  -4.118  -3.912  1.00  0.00           H  
ATOM   3004 3HG2 VAL A 184      16.694  -5.868  -4.033  1.00  0.00           H  
ATOM   3005  N   PHE A 185      20.246  -6.014  -7.066  1.00  0.00           N  
ATOM   3006  CA  PHE A 185      21.573  -5.955  -7.631  1.00  0.00           C  
ATOM   3007  C   PHE A 185      21.614  -5.987  -9.146  1.00  0.00           C  
ATOM   3008  O   PHE A 185      22.693  -6.047  -9.736  1.00  0.00           O  
ATOM   3009  CB  PHE A 185      22.390  -7.066  -7.017  1.00  0.00           C  
ATOM   3010  CG  PHE A 185      22.528  -6.797  -5.560  1.00  0.00           C  
ATOM   3011  CD1 PHE A 185      21.843  -7.559  -4.632  1.00  0.00           C  
ATOM   3012  CD2 PHE A 185      23.305  -5.743  -5.111  1.00  0.00           C  
ATOM   3013  CE1 PHE A 185      21.943  -7.282  -3.288  1.00  0.00           C  
ATOM   3014  CE2 PHE A 185      23.406  -5.464  -3.767  1.00  0.00           C  
ATOM   3015  CZ  PHE A 185      22.728  -6.233  -2.855  1.00  0.00           C  
ATOM   3016  H   PHE A 185      19.835  -6.912  -6.817  1.00  0.00           H  
ATOM   3017  HA  PHE A 185      22.024  -5.019  -7.314  1.00  0.00           H  
ATOM   3018 1HB  PHE A 185      21.889  -8.025  -7.157  1.00  0.00           H  
ATOM   3019 2HB  PHE A 185      23.378  -7.116  -7.470  1.00  0.00           H  
ATOM   3020  HD1 PHE A 185      21.215  -8.384  -4.977  1.00  0.00           H  
ATOM   3021  HD2 PHE A 185      23.837  -5.130  -5.838  1.00  0.00           H  
ATOM   3022  HE1 PHE A 185      21.402  -7.893  -2.574  1.00  0.00           H  
ATOM   3023  HE2 PHE A 185      24.021  -4.633  -3.425  1.00  0.00           H  
ATOM   3024  HZ  PHE A 185      22.814  -6.008  -1.799  1.00  0.00           H  
ATOM   3025  N   GLU A 186      20.446  -5.920  -9.781  1.00  0.00           N  
ATOM   3026  CA  GLU A 186      20.391  -5.828 -11.227  1.00  0.00           C  
ATOM   3027  C   GLU A 186      20.093  -4.388 -11.638  1.00  0.00           C  
ATOM   3028  O   GLU A 186      19.969  -4.090 -12.829  1.00  0.00           O  
ATOM   3029  CB  GLU A 186      19.356  -6.782 -11.818  1.00  0.00           C  
ATOM   3030  CG  GLU A 186      19.672  -8.269 -11.576  1.00  0.00           C  
ATOM   3031  CD  GLU A 186      18.650  -9.225 -12.182  1.00  0.00           C  
ATOM   3032  OE1 GLU A 186      17.704  -8.769 -12.780  1.00  0.00           O  
ATOM   3033  OE2 GLU A 186      18.821 -10.412 -12.027  1.00  0.00           O  
ATOM   3034  H   GLU A 186      19.570  -5.890  -9.256  1.00  0.00           H  
ATOM   3035  HA  GLU A 186      21.366  -6.095 -11.633  1.00  0.00           H  
ATOM   3036 1HB  GLU A 186      18.378  -6.569 -11.380  1.00  0.00           H  
ATOM   3037 2HB  GLU A 186      19.281  -6.621 -12.892  1.00  0.00           H  
ATOM   3038 1HG  GLU A 186      20.648  -8.487 -12.005  1.00  0.00           H  
ATOM   3039 2HG  GLU A 186      19.739  -8.441 -10.504  1.00  0.00           H  
ATOM   3040  N   ILE A 187      19.979  -3.483 -10.658  1.00  0.00           N  
ATOM   3041  CA  ILE A 187      19.680  -2.101 -10.997  1.00  0.00           C  
ATOM   3042  C   ILE A 187      20.951  -1.280 -11.184  1.00  0.00           C  
ATOM   3043  O   ILE A 187      21.828  -1.207 -10.307  1.00  0.00           O  
ATOM   3044  CB  ILE A 187      18.751  -1.467  -9.959  1.00  0.00           C  
ATOM   3045  CG1 ILE A 187      17.430  -2.266  -9.951  1.00  0.00           C  
ATOM   3046  CG2 ILE A 187      18.504   0.013 -10.307  1.00  0.00           C  
ATOM   3047  CD1 ILE A 187      16.516  -1.906  -8.853  1.00  0.00           C  
ATOM   3048  H   ILE A 187      20.079  -3.746  -9.676  1.00  0.00           H  
ATOM   3049  HA  ILE A 187      19.143  -2.092 -11.943  1.00  0.00           H  
ATOM   3050  HB  ILE A 187      19.198  -1.552  -8.966  1.00  0.00           H  
ATOM   3051 1HG1 ILE A 187      16.910  -2.110 -10.898  1.00  0.00           H  
ATOM   3052 2HG1 ILE A 187      17.661  -3.331  -9.851  1.00  0.00           H  
ATOM   3053 1HG2 ILE A 187      17.839   0.458  -9.572  1.00  0.00           H  
ATOM   3054 2HG2 ILE A 187      19.447   0.545 -10.313  1.00  0.00           H  
ATOM   3055 3HG2 ILE A 187      18.051   0.081 -11.296  1.00  0.00           H  
ATOM   3056 1HD1 ILE A 187      15.614  -2.516  -8.909  1.00  0.00           H  
ATOM   3057 2HD1 ILE A 187      17.022  -2.086  -7.904  1.00  0.00           H  
ATOM   3058 3HD1 ILE A 187      16.254  -0.859  -8.941  1.00  0.00           H  
ATOM   3059  N   GLU A 188      21.053  -0.704 -12.372  1.00  0.00           N  
ATOM   3060  CA  GLU A 188      22.206   0.062 -12.802  1.00  0.00           C  
ATOM   3061  C   GLU A 188      21.764   1.370 -13.468  1.00  0.00           C  
ATOM   3062  O   GLU A 188      20.642   1.444 -13.958  1.00  0.00           O  
ATOM   3063  CB  GLU A 188      23.039  -0.785 -13.788  1.00  0.00           C  
ATOM   3064  CG  GLU A 188      23.677  -2.052 -13.191  1.00  0.00           C  
ATOM   3065  CD  GLU A 188      24.544  -2.819 -14.184  1.00  0.00           C  
ATOM   3066  OE1 GLU A 188      24.618  -2.416 -15.320  1.00  0.00           O  
ATOM   3067  OE2 GLU A 188      25.141  -3.796 -13.795  1.00  0.00           O  
ATOM   3068  H   GLU A 188      20.288  -0.825 -13.022  1.00  0.00           H  
ATOM   3069  HA  GLU A 188      22.799   0.279 -11.918  1.00  0.00           H  
ATOM   3070 1HB  GLU A 188      22.388  -1.115 -14.596  1.00  0.00           H  
ATOM   3071 2HB  GLU A 188      23.822  -0.188 -14.243  1.00  0.00           H  
ATOM   3072 1HG  GLU A 188      24.282  -1.770 -12.329  1.00  0.00           H  
ATOM   3073 2HG  GLU A 188      22.883  -2.713 -12.839  1.00  0.00           H  
ATOM   3074  N   PRO A 189      22.600   2.421 -13.458  1.00  0.00           N  
ATOM   3075  CA  PRO A 189      22.427   3.673 -14.173  1.00  0.00           C  
ATOM   3076  C   PRO A 189      22.606   3.420 -15.664  1.00  0.00           C  
ATOM   3077  O   PRO A 189      23.287   2.459 -16.029  1.00  0.00           O  
ATOM   3078  CB  PRO A 189      23.555   4.527 -13.613  1.00  0.00           C  
ATOM   3079  CG  PRO A 189      24.604   3.553 -13.191  1.00  0.00           C  
ATOM   3080  CD  PRO A 189      23.847   2.369 -12.664  1.00  0.00           C  
ATOM   3081  HA  PRO A 189      21.452   4.113 -13.942  1.00  0.00           H  
ATOM   3082 1HB  PRO A 189      23.906   5.226 -14.384  1.00  0.00           H  
ATOM   3083 2HB  PRO A 189      23.206   5.113 -12.774  1.00  0.00           H  
ATOM   3084 1HG  PRO A 189      25.244   3.301 -14.052  1.00  0.00           H  
ATOM   3085 2HG  PRO A 189      25.248   4.002 -12.448  1.00  0.00           H  
ATOM   3086 1HD  PRO A 189      24.444   1.477 -12.864  1.00  0.00           H  
ATOM   3087 2HD  PRO A 189      23.629   2.498 -11.592  1.00  0.00           H  
ATOM   3088  N   ILE A 190      22.043   4.254 -16.536  1.00  0.00           N  
ATOM   3089  CA  ILE A 190      22.283   4.067 -17.963  1.00  0.00           C  
ATOM   3090  C   ILE A 190      23.001   5.267 -18.544  1.00  0.00           C  
ATOM   3091  O   ILE A 190      22.371   6.177 -19.048  1.00  0.00           O  
ATOM   3092  CB  ILE A 190      20.951   3.911 -18.721  1.00  0.00           C  
ATOM   3093  CG1 ILE A 190      20.159   2.753 -18.162  1.00  0.00           C  
ATOM   3094  CG2 ILE A 190      21.215   3.729 -20.193  1.00  0.00           C  
ATOM   3095  CD1 ILE A 190      18.746   2.692 -18.684  1.00  0.00           C  
ATOM   3096  H   ILE A 190      21.499   5.062 -16.242  1.00  0.00           H  
ATOM   3097  HA  ILE A 190      22.899   3.184 -18.116  1.00  0.00           H  
ATOM   3098  HB  ILE A 190      20.359   4.807 -18.580  1.00  0.00           H  
ATOM   3099 1HG1 ILE A 190      20.664   1.822 -18.418  1.00  0.00           H  
ATOM   3100 2HG1 ILE A 190      20.136   2.833 -17.088  1.00  0.00           H  
ATOM   3101 1HG2 ILE A 190      20.274   3.647 -20.734  1.00  0.00           H  
ATOM   3102 2HG2 ILE A 190      21.759   4.576 -20.542  1.00  0.00           H  
ATOM   3103 3HG2 ILE A 190      21.806   2.826 -20.351  1.00  0.00           H  
ATOM   3104 1HD1 ILE A 190      18.245   1.841 -18.235  1.00  0.00           H  
ATOM   3105 2HD1 ILE A 190      18.216   3.609 -18.417  1.00  0.00           H  
ATOM   3106 3HD1 ILE A 190      18.759   2.583 -19.766  1.00  0.00           H  
ATOM   3107  N   TYR A 191      24.321   5.219 -18.571  1.00  0.00           N  
ATOM   3108  CA  TYR A 191      25.101   6.364 -19.043  1.00  0.00           C  
ATOM   3109  C   TYR A 191      25.055   6.594 -20.551  1.00  0.00           C  
ATOM   3110  O   TYR A 191      25.351   7.690 -21.026  1.00  0.00           O  
ATOM   3111  CB  TYR A 191      26.551   6.209 -18.587  1.00  0.00           C  
ATOM   3112  CG  TYR A 191      27.166   4.892 -18.984  1.00  0.00           C  
ATOM   3113  CD1 TYR A 191      27.656   4.707 -20.250  1.00  0.00           C  
ATOM   3114  CD2 TYR A 191      27.260   3.875 -18.054  1.00  0.00           C  
ATOM   3115  CE1 TYR A 191      28.232   3.521 -20.622  1.00  0.00           C  
ATOM   3116  CE2 TYR A 191      27.846   2.673 -18.416  1.00  0.00           C  
ATOM   3117  CZ  TYR A 191      28.332   2.499 -19.700  1.00  0.00           C  
ATOM   3118  OH  TYR A 191      28.915   1.306 -20.066  1.00  0.00           O  
ATOM   3119  H   TYR A 191      24.790   4.413 -18.180  1.00  0.00           H  
ATOM   3120  HA  TYR A 191      24.691   7.258 -18.572  1.00  0.00           H  
ATOM   3121 1HB  TYR A 191      27.160   7.013 -19.013  1.00  0.00           H  
ATOM   3122 2HB  TYR A 191      26.604   6.293 -17.510  1.00  0.00           H  
ATOM   3123  HD1 TYR A 191      27.574   5.494 -20.955  1.00  0.00           H  
ATOM   3124  HD2 TYR A 191      26.877   4.017 -17.040  1.00  0.00           H  
ATOM   3125  HE1 TYR A 191      28.610   3.398 -21.638  1.00  0.00           H  
ATOM   3126  HE2 TYR A 191      27.924   1.866 -17.687  1.00  0.00           H  
ATOM   3127  HH  TYR A 191      28.902   0.701 -19.318  1.00  0.00           H  
ATOM   3128  N   VAL A 192      24.699   5.555 -21.305  1.00  0.00           N  
ATOM   3129  CA  VAL A 192      24.661   5.553 -22.775  1.00  0.00           C  
ATOM   3130  C   VAL A 192      26.049   5.815 -23.385  1.00  0.00           C  
ATOM   3131  O   VAL A 192      26.656   4.922 -23.972  1.00  0.00           O  
ATOM   3132  CB  VAL A 192      23.664   6.604 -23.302  1.00  0.00           C  
ATOM   3133  CG1 VAL A 192      23.704   6.674 -24.825  1.00  0.00           C  
ATOM   3134  CG2 VAL A 192      22.325   6.286 -22.841  1.00  0.00           C  
ATOM   3135  H   VAL A 192      24.452   4.705 -20.820  1.00  0.00           H  
ATOM   3136  HA  VAL A 192      24.318   4.573 -23.103  1.00  0.00           H  
ATOM   3137  HB  VAL A 192      23.926   7.557 -22.923  1.00  0.00           H  
ATOM   3138 1HG1 VAL A 192      23.003   7.425 -25.181  1.00  0.00           H  
ATOM   3139 2HG1 VAL A 192      24.700   6.932 -25.163  1.00  0.00           H  
ATOM   3140 3HG1 VAL A 192      23.426   5.709 -25.238  1.00  0.00           H  
ATOM   3141 1HG2 VAL A 192      21.682   7.042 -23.200  1.00  0.00           H  
ATOM   3142 2HG2 VAL A 192      22.016   5.314 -23.228  1.00  0.00           H  
ATOM   3143 3HG2 VAL A 192      22.306   6.277 -21.773  1.00  0.00           H  
ATOM   3144  N   LYS A 193      26.534   7.048 -23.263  1.00  0.00           N  
ATOM   3145  CA  LYS A 193      27.849   7.420 -23.761  1.00  0.00           C  
ATOM   3146  C   LYS A 193      28.851   7.079 -22.649  1.00  0.00           C  
ATOM   3147  O   LYS A 193      28.645   7.529 -21.522  1.00  0.00           O  
ATOM   3148  CB  LYS A 193      27.907   8.907 -24.115  1.00  0.00           C  
ATOM   3149  CG  LYS A 193      29.193   9.325 -24.793  1.00  0.00           C  
ATOM   3150  CD  LYS A 193      29.190  10.800 -25.198  1.00  0.00           C  
ATOM   3151  CE  LYS A 193      30.457  11.129 -25.994  1.00  0.00           C  
ATOM   3152  NZ  LYS A 193      30.542  12.569 -26.390  1.00  0.00           N  
ATOM   3153  H   LYS A 193      25.981   7.718 -22.735  1.00  0.00           H  
ATOM   3154  HA  LYS A 193      28.051   6.857 -24.661  1.00  0.00           H  
ATOM   3155 1HB  LYS A 193      27.079   9.160 -24.775  1.00  0.00           H  
ATOM   3156 2HB  LYS A 193      27.795   9.499 -23.207  1.00  0.00           H  
ATOM   3157 1HG  LYS A 193      30.032   9.146 -24.107  1.00  0.00           H  
ATOM   3158 2HG  LYS A 193      29.343   8.713 -25.680  1.00  0.00           H  
ATOM   3159 1HD  LYS A 193      28.308  11.016 -25.807  1.00  0.00           H  
ATOM   3160 2HD  LYS A 193      29.156  11.424 -24.304  1.00  0.00           H  
ATOM   3161 1HE  LYS A 193      31.332  10.870 -25.398  1.00  0.00           H  
ATOM   3162 2HE  LYS A 193      30.456  10.521 -26.899  1.00  0.00           H  
ATOM   3163 1HZ  LYS A 193      31.387  12.719 -26.923  1.00  0.00           H  
ATOM   3164 2HZ  LYS A 193      29.740  12.819 -26.954  1.00  0.00           H  
ATOM   3165 3HZ  LYS A 193      30.571  13.148 -25.565  1.00  0.00           H  
ATOM   3166  N   PRO A 194      29.926   6.310 -22.894  1.00  0.00           N  
ATOM   3167  CA  PRO A 194      30.885   5.926 -21.881  1.00  0.00           C  
ATOM   3168  C   PRO A 194      31.340   7.149 -21.079  1.00  0.00           C  
ATOM   3169  O   PRO A 194      31.604   8.195 -21.678  1.00  0.00           O  
ATOM   3170  CB  PRO A 194      32.022   5.341 -22.718  1.00  0.00           C  
ATOM   3171  CG  PRO A 194      31.327   4.779 -23.934  1.00  0.00           C  
ATOM   3172  CD  PRO A 194      30.209   5.763 -24.237  1.00  0.00           C  
ATOM   3173  HA  PRO A 194      30.448   5.130 -21.283  1.00  0.00           H  
ATOM   3174 1HB  PRO A 194      32.752   6.132 -22.964  1.00  0.00           H  
ATOM   3175 2HB  PRO A 194      32.559   4.579 -22.140  1.00  0.00           H  
ATOM   3176 1HG  PRO A 194      32.040   4.670 -24.766  1.00  0.00           H  
ATOM   3177 2HG  PRO A 194      30.944   3.768 -23.711  1.00  0.00           H  
ATOM   3178 1HD  PRO A 194      30.546   6.549 -24.929  1.00  0.00           H  
ATOM   3179 2HD  PRO A 194      29.357   5.183 -24.624  1.00  0.00           H  
ATOM   3180  N   PRO A 195      31.465   7.049 -19.740  1.00  0.00           N  
ATOM   3181  CA  PRO A 195      31.886   8.111 -18.851  1.00  0.00           C  
ATOM   3182  C   PRO A 195      33.259   8.582 -19.253  1.00  0.00           C  
ATOM   3183  O   PRO A 195      34.083   7.777 -19.664  1.00  0.00           O  
ATOM   3184  CB  PRO A 195      31.936   7.417 -17.496  1.00  0.00           C  
ATOM   3185  CG  PRO A 195      30.991   6.256 -17.616  1.00  0.00           C  
ATOM   3186  CD  PRO A 195      31.115   5.795 -19.033  1.00  0.00           C  
ATOM   3187  HA  PRO A 195      31.154   8.930 -18.873  1.00  0.00           H  
ATOM   3188 1HB  PRO A 195      32.971   7.108 -17.280  1.00  0.00           H  
ATOM   3189 2HB  PRO A 195      31.641   8.129 -16.714  1.00  0.00           H  
ATOM   3190 1HG  PRO A 195      31.250   5.474 -16.885  1.00  0.00           H  
ATOM   3191 2HG  PRO A 195      29.972   6.571 -17.392  1.00  0.00           H  
ATOM   3192 1HD  PRO A 195      31.893   5.029 -19.159  1.00  0.00           H  
ATOM   3193 2HD  PRO A 195      30.128   5.450 -19.284  1.00  0.00           H  
ATOM   3194  N   TYR A 196      33.557   9.862 -19.071  1.00  0.00           N  
ATOM   3195  CA  TYR A 196      34.886  10.362 -19.422  1.00  0.00           C  
ATOM   3196  C   TYR A 196      36.006   9.582 -18.723  1.00  0.00           C  
ATOM   3197  O   TYR A 196      37.065   9.334 -19.305  1.00  0.00           O  
ATOM   3198  CB  TYR A 196      35.001  11.840 -19.046  1.00  0.00           C  
ATOM   3199  CG  TYR A 196      35.241  12.071 -17.557  1.00  0.00           C  
ATOM   3200  CD1 TYR A 196      36.543  12.227 -17.083  1.00  0.00           C  
ATOM   3201  CD2 TYR A 196      34.174  12.099 -16.669  1.00  0.00           C  
ATOM   3202  CE1 TYR A 196      36.773  12.417 -15.735  1.00  0.00           C  
ATOM   3203  CE2 TYR A 196      34.409  12.286 -15.318  1.00  0.00           C  
ATOM   3204  CZ  TYR A 196      35.701  12.447 -14.853  1.00  0.00           C  
ATOM   3205  OH  TYR A 196      35.932  12.635 -13.508  1.00  0.00           O  
ATOM   3206  H   TYR A 196      32.858  10.498 -18.717  1.00  0.00           H  
ATOM   3207  HA  TYR A 196      35.022  10.251 -20.500  1.00  0.00           H  
ATOM   3208 1HB  TYR A 196      35.825  12.295 -19.599  1.00  0.00           H  
ATOM   3209 2HB  TYR A 196      34.088  12.360 -19.330  1.00  0.00           H  
ATOM   3210  HD1 TYR A 196      37.379  12.197 -17.777  1.00  0.00           H  
ATOM   3211  HD2 TYR A 196      33.156  11.967 -17.033  1.00  0.00           H  
ATOM   3212  HE1 TYR A 196      37.792  12.539 -15.367  1.00  0.00           H  
ATOM   3213  HE2 TYR A 196      33.574  12.306 -14.619  1.00  0.00           H  
ATOM   3214  HH  TYR A 196      35.097  12.609 -13.035  1.00  0.00           H  
ATOM   3215  N   HIS A 197      35.739   9.123 -17.495  1.00  0.00           N  
ATOM   3216  CA  HIS A 197      36.729   8.422 -16.692  1.00  0.00           C  
ATOM   3217  C   HIS A 197      37.065   7.028 -17.218  1.00  0.00           C  
ATOM   3218  O   HIS A 197      37.987   6.383 -16.727  1.00  0.00           O  
ATOM   3219  CB  HIS A 197      36.323   8.370 -15.209  1.00  0.00           C  
ATOM   3220  CG  HIS A 197      35.079   7.586 -14.862  1.00  0.00           C  
ATOM   3221  ND1 HIS A 197      33.853   8.188 -14.629  1.00  0.00           N  
ATOM   3222  CD2 HIS A 197      34.881   6.255 -14.693  1.00  0.00           C  
ATOM   3223  CE1 HIS A 197      32.960   7.256 -14.317  1.00  0.00           C  
ATOM   3224  NE2 HIS A 197      33.557   6.079 -14.354  1.00  0.00           N  
ATOM   3225  H   HIS A 197      34.833   9.321 -17.095  1.00  0.00           H  
ATOM   3226  HA  HIS A 197      37.659   8.993 -16.728  1.00  0.00           H  
ATOM   3227 1HB  HIS A 197      37.150   7.951 -14.635  1.00  0.00           H  
ATOM   3228 2HB  HIS A 197      36.179   9.389 -14.854  1.00  0.00           H  
ATOM   3229  HD2 HIS A 197      35.632   5.473 -14.797  1.00  0.00           H  
ATOM   3230  HE1 HIS A 197      31.911   7.430 -14.080  1.00  0.00           H  
ATOM   3231  HE2 HIS A 197      33.125   5.186 -14.164  1.00  0.00           H  
ATOM   3232  N   VAL A 198      36.354   6.563 -18.246  1.00  0.00           N  
ATOM   3233  CA  VAL A 198      36.626   5.269 -18.859  1.00  0.00           C  
ATOM   3234  C   VAL A 198      38.060   5.229 -19.406  1.00  0.00           C  
ATOM   3235  O   VAL A 198      38.634   4.158 -19.581  1.00  0.00           O  
ATOM   3236  CB  VAL A 198      35.623   4.989 -20.001  1.00  0.00           C  
ATOM   3237  CG1 VAL A 198      35.930   5.859 -21.228  1.00  0.00           C  
ATOM   3238  CG2 VAL A 198      35.654   3.523 -20.369  1.00  0.00           C  
ATOM   3239  H   VAL A 198      35.597   7.123 -18.638  1.00  0.00           H  
ATOM   3240  HA  VAL A 198      36.518   4.497 -18.099  1.00  0.00           H  
ATOM   3241  HB  VAL A 198      34.624   5.263 -19.656  1.00  0.00           H  
ATOM   3242 1HG1 VAL A 198      35.189   5.666 -22.000  1.00  0.00           H  
ATOM   3243 2HG1 VAL A 198      35.902   6.910 -20.960  1.00  0.00           H  
ATOM   3244 3HG1 VAL A 198      36.915   5.615 -21.615  1.00  0.00           H  
ATOM   3245 1HG2 VAL A 198      34.929   3.333 -21.158  1.00  0.00           H  
ATOM   3246 2HG2 VAL A 198      36.653   3.259 -20.719  1.00  0.00           H  
ATOM   3247 3HG2 VAL A 198      35.406   2.923 -19.494  1.00  0.00           H  
ATOM   3248  N   LYS A 199      38.614   6.411 -19.713  1.00  0.00           N  
ATOM   3249  CA  LYS A 199      39.965   6.578 -20.235  1.00  0.00           C  
ATOM   3250  C   LYS A 199      41.083   6.284 -19.214  1.00  0.00           C  
ATOM   3251  O   LYS A 199      42.243   6.145 -19.612  1.00  0.00           O  
ATOM   3252  CB  LYS A 199      40.147   8.012 -20.744  1.00  0.00           C  
ATOM   3253  CG  LYS A 199      40.285   9.045 -19.627  1.00  0.00           C  
ATOM   3254  CD  LYS A 199      40.372  10.470 -20.151  1.00  0.00           C  
ATOM   3255  CE  LYS A 199      40.463  11.493 -19.000  1.00  0.00           C  
ATOM   3256  NZ  LYS A 199      41.766  11.409 -18.238  1.00  0.00           N  
ATOM   3257  H   LYS A 199      38.065   7.259 -19.550  1.00  0.00           H  
ATOM   3258  HA  LYS A 199      40.089   5.889 -21.070  1.00  0.00           H  
ATOM   3259 1HB  LYS A 199      41.031   8.071 -21.374  1.00  0.00           H  
ATOM   3260 2HB  LYS A 199      39.284   8.294 -21.347  1.00  0.00           H  
ATOM   3261 1HG  LYS A 199      39.472   8.951 -18.913  1.00  0.00           H  
ATOM   3262 2HG  LYS A 199      41.209   8.837 -19.106  1.00  0.00           H  
ATOM   3263 1HD  LYS A 199      41.247  10.570 -20.791  1.00  0.00           H  
ATOM   3264 2HD  LYS A 199      39.480  10.686 -20.739  1.00  0.00           H  
ATOM   3265 1HE  LYS A 199      40.361  12.493 -19.412  1.00  0.00           H  
ATOM   3266 2HE  LYS A 199      39.642  11.309 -18.304  1.00  0.00           H  
ATOM   3267 1HZ  LYS A 199      41.769  12.089 -17.499  1.00  0.00           H  
ATOM   3268 2HZ  LYS A 199      41.886  10.470 -17.810  1.00  0.00           H  
ATOM   3269 3HZ  LYS A 199      42.536  11.581 -18.854  1.00  0.00           H  
ATOM   3270  N   ASP A 200      40.743   6.258 -17.914  1.00  0.00           N  
ATOM   3271  CA  ASP A 200      41.725   6.113 -16.841  1.00  0.00           C  
ATOM   3272  C   ASP A 200      41.792   4.686 -16.288  1.00  0.00           C  
ATOM   3273  O   ASP A 200      42.720   3.943 -16.612  1.00  0.00           O  
ATOM   3274  OXT ASP A 200      41.147   4.423 -15.273  1.00  0.00           O  
ATOM   3275  CB  ASP A 200      41.377   7.080 -15.695  1.00  0.00           C  
ATOM   3276  CG  ASP A 200      41.555   8.586 -16.044  1.00  0.00           C  
ATOM   3277  OD1 ASP A 200      42.240   8.914 -16.993  1.00  0.00           O  
ATOM   3278  OD2 ASP A 200      40.964   9.395 -15.375  1.00  0.00           O  
ATOM   3279  H   ASP A 200      39.761   6.337 -17.652  1.00  0.00           H  
ATOM   3280  HA  ASP A 200      42.707   6.372 -17.235  1.00  0.00           H  
ATOM   3281 1HB  ASP A 200      40.335   6.918 -15.402  1.00  0.00           H  
ATOM   3282 2HB  ASP A 200      41.996   6.850 -14.828  1.00  0.00           H  
TER                                                                             
# All scores below are weighted scores, not raw scores.
#BEGIN_POSE_ENERGIES_TABLE /home/grads/bernardm/FoldingBenchMarks/RosettaFold/RoseTTAFold/results_pyrosetta_rerun/T1183.pdb/pdb-3track/model0_1_0.25.pdb
label fa_atr fa_rep fa_sol fa_intra_rep fa_intra_sol_xover4 lk_ball_wtd fa_elec hbond_sr_bb hbond_lr_bb hbond_bb_sc hbond_sc dslf_fa13 omega fa_dun p_aa_pp yhh_planarity ref rama_prepro cart_bonded total
weights 1 0.55 1 0.005 1 1 1 1 1 1 1 1.25 0.4 0.7 0.6 0.625 1 0.45 0.5 NA
pose -1148.79 138.227 596.862 2.96074 36.4202 -30.4805 -311.183 -69.0912 -57.6954 -25.7594 -14.9615 0 5.63154 227.121 -41.5782 0.51662 50.2274 36.5159 108.992 -496.062
MET:NtermProteinFull_1 -5.85262 0.80876 1.72255 0.00678 0.16274 -0.32201 -3.31624 0 0 0 0 0 0.0189 1.76835 0 0 1.65735 0 0.22617 -3.11927
LYS_2 -7.34348 0.75482 5.81287 0.01624 0.21109 -0.3144 -4.94623 0 0 -0.99088 0 0 0.04063 2.08546 0.30303 0 -0.71458 0.03622 0.37723 -4.67199
ILE_3 -9.21134 1.59359 1.13984 0.03729 0.07654 -0.05837 -2.17339 0 0 0 0 0 -0.02578 0.2976 -0.70727 0 2.30374 -0.12517 0.46071 -6.39202
LEU_4 -8.26777 1.17347 1.20928 0.02467 0.12363 0.1285 -2.20114 0 0 0 0 0 -0.01504 0.36047 -0.35413 0 1.66147 -0.1814 0.57495 -5.76305
SER_5 -5.4049 0.43254 4.91491 0.00223 0.06256 0.1069 -2.30547 0 0 0 0 0 -0.01004 0.38489 0.54505 0 -0.28969 0.12703 0.36125 -1.07274
ILE_6 -6.53728 0.60043 0.91036 0.02704 0.06473 -0.08637 -2.20083 0 0 0 0 0 -0.02905 0.21433 -0.71824 0 2.30374 -0.01305 0.20057 -5.26362
ASP_7 -5.45159 0.34548 6.58341 0.00671 0.65957 0.0715 -6.35002 0 0 -0.73904 -0.73598 0 0.0152 1.63461 -0.61941 0 -2.14574 -0.07777 0.31303 -6.49004
THR_8 -6.23749 1.05194 4.48028 0.00853 0.10374 -0.12749 -1.03726 0 0 0 0 0 -0.02454 0.02081 -0.28519 0 1.15175 0.22479 0.65971 -0.01042
SER_9 -5.51898 0.62408 5.22668 0.0014 0.0439 -0.10707 -3.38829 0 0 -0.73904 -0.73598 0 -0.03334 0.21775 -0.05451 0 -0.28969 -0.16163 0.76274 -4.15197
PHE_10 -9.19514 1.77811 2.11277 0.02688 0.20708 -0.2939 0.43762 0 0 0 0 0 -0.03179 1.94813 0.11363 0 1.21829 0.19977 0.57203 -0.90651
SER_11 -2.08618 0.07472 2.0856 0.00181 0.05171 -0.17794 0.56096 0 0 0 0 0 -0.0285 0.09911 -0.23585 0 -0.28969 0.21252 0.34421 0.61247
PHE_12 -8.64971 1.0933 2.56488 0.02604 0.53528 -0.36659 -0.66046 0 0 0 0 0 -0.01361 2.93826 -0.09623 0 1.21829 -0.30571 0.16844 -1.54782
ILE_13 -7.39348 0.56717 2.08214 0.03142 0.13377 0.05639 -1.99321 0 0 0 0 0 0.10645 2.17223 -0.57829 0 2.30374 -0.07875 0.30858 -2.28184
ASN_14 -7.2258 0.74415 5.47582 0.00559 0.25165 -0.25849 -3.19139 0 0 0 0 0 0.13317 2.04012 0.38106 0 -1.34026 0.07099 0.40372 -2.50968
PHE_15 -7.67983 1.1736 2.48127 0.02874 0.54328 0.17498 -2.62206 0 0 0 0 0 0.05712 1.09823 -0.46641 0 1.21829 -0.00144 0.42578 -3.56845
SER_16 -6.1245 0.46439 5.20862 0.00195 0.08385 -0.08005 -2.77786 0 0 0 0 0 0.04362 0.18667 -0.48872 0 -0.28969 -0.27092 0.48504 -3.55762
VAL_17 -7.80172 0.75233 2.56954 0.01949 0.04687 -0.08431 -3.51825 0 0 0 0 0 -0.06489 0.03683 -0.71572 0 2.64269 -0.30072 0.40875 -6.00911
ILE_18 -9.06555 1.15504 2.44276 0.03364 0.09056 -0.06686 -2.19332 0 0 0 0 0 -0.05738 1.59488 -0.59455 0 2.30374 -0.2647 0.32407 -4.29766
GLU_19 -5.82925 0.46611 5.35098 0.00593 0.29618 -0.36999 -2.32267 0 0 0 0 0 -0.01668 2.40827 -0.05051 0 -2.72453 0.1138 0.25017 -2.42218
GLU_20 -2.84144 0.31646 2.50439 0.0069 0.3428 -0.25805 -0.09613 0 0 0 0 0 -0.04972 2.34139 -0.04425 0 -2.72453 0.21794 0.32158 0.03733
GLU_21 -4.02683 0.75653 3.49015 0.0128 0.34561 0.01917 -2.31475 0 0 0 -1.20451 0 0.03976 2.54373 0.37588 0 -2.72453 0.23696 0.90122 -1.54882
LYS_22 -3.96642 0.39693 3.72531 0.00748 0.12672 -0.22068 -1.81465 0 0 0 0 0 -0.01061 0.97037 0.10865 0 -0.71458 0.18671 0.80419 -0.40057
VAL_23 -4.7715 0.33621 0.15537 0.01352 0.03902 -0.32531 0.08163 0 0 0 0 0 -0.00055 0.00462 -0.44647 0 2.64269 -0.29834 0.38699 -2.18211
THR_24 -4.47944 0.27457 3.03543 0.00915 0.05274 -0.1843 -1.17395 0 0 0 0 0 0.27522 0.14113 -0.2555 0 1.15175 -0.16164 0.42381 -0.89103
PHE_25 -6.76298 0.91642 2.02855 0.02204 0.24033 0.10186 -1.03031 0 0 0 0 0 -0.00171 1.34798 -0.12538 0 1.21829 0.03309 0.32072 -1.69109
LEU_26 -4.62677 0.43105 0.36584 0.01822 0.08856 0.0329 -0.37634 0 0 0 0 0 -0.0371 0.12166 -0.1232 0 1.66147 0.26673 0.27184 -1.90513
HIS_27 -5.29507 0.68427 3.72444 0.00461 0.24271 -0.07076 -1.55482 0 0 0 0 0 -0.01722 1.72728 -0.41293 0 -0.30065 0.31071 0.33898 -0.61845
TYR_28 -6.20089 0.53638 2.7708 0.02254 0.18928 -0.19472 -0.72405 0 0 0 0 0 -0.06113 2.92396 -0.13755 0.00491 0.58223 0.26809 0.52309 0.50294
LEU_29 -6.75336 0.62143 2.97973 0.01799 0.10835 0.02787 -1.17109 0 0 0 0 0 -0.05329 0.47195 -0.27345 0 1.66147 0.31456 0.53733 -1.51053
LYS_30 -2.53376 0.14235 1.51618 0.00898 0.15963 -0.17784 0.26342 0 0 0 0 0 -0.05904 0.82936 -0.08082 0 -0.71458 -0.22484 0.33441 -0.53654
SER_31 -3.6937 0.30339 2.92873 0.00222 0.05525 -0.31564 0.38003 0 0 -1.13611 0 0 -0.0426 0.46002 -0.00564 0 -0.28969 -0.52329 0.18654 -1.6905
ASN_32 -1.70005 0.06801 1.9134 0.00612 0.29061 -0.21081 0.18173 0 0 0 0 0 0.03433 1.57566 -0.43684 0 -1.34026 -0.63267 0.11278 -0.13798
LYS_33 -5.0403 0.79773 4.79673 0.00827 0.17486 0.02234 -2.80642 0 0 -1.13611 0 0 0.0154 1.90303 0.01292 0 -0.71458 -0.63796 0.24274 -2.36135
LYS_34 -4.81432 0.30138 3.95299 0.0076 0.14593 -0.09481 -1.62704 0 0 0 0 0 -0.08963 0.89773 -0.02541 0 -0.71458 -0.40653 0.42022 -2.04647
THR_35 -6.13795 0.60693 2.51733 0.02424 0.06946 -0.14467 -0.7231 0 0 0 0 0 -0.03811 0.16465 0.25748 0 1.15175 -0.03415 0.34586 -1.94026
LEU_36 -5.08741 0.57908 1.44348 0.03216 0.10667 -0.32665 0.56804 0 0 0 0 0 0.26224 0.14053 -0.07944 0 1.66147 -0.06191 0.33415 -0.42761
GLU_37 -5.2555 0.61555 5.80036 0.00519 0.23364 -0.12445 -3.77504 0 0 0 0 0 0.04694 2.65762 -0.11562 0 -2.72453 -0.06444 0.44024 -2.26004
LEU_38 -9.2817 0.95711 3.43554 0.02373 0.08656 -0.23438 -1.55151 0 0 0 0 0 -0.03026 0.40056 -0.24564 0 1.66147 0.01541 0.58416 -4.17894
LEU_39 -8.36344 1.20453 2.11701 0.02162 0.08314 -0.16136 -1.8057 0 0 0 0 0 0.58015 0.87559 -0.18699 0 1.66147 0.9621 1.66748 -1.34443
PRO_40 -5.51514 0.78335 3.59945 0.00238 0.03465 -0.40233 -0.91169 0 0 0 0 0 -0.05843 0.0463 0.35939 0 -1.64321 1.15171 1.62686 -0.92673
LYS_41 -5.60212 0.49626 6.34962 0.00792 0.22352 -0.03246 -3.95249 0 0 0 0 0 -0.00365 1.80907 0.06118 0 -0.71458 0.0503 0.47944 -0.82799
ILE_42 -8.12463 0.85073 3.16014 0.0265 0.07184 -0.28845 -2.07693 0 0 0 0 0 -0.02452 0.2006 -0.38909 0 2.30374 -0.04998 0.42318 -3.91686
PHE_43 -9.41115 1.03859 3.93988 0.02629 0.2156 -0.08793 -2.57074 0 0 0 0 0 0.02599 2.53517 0.02459 0 1.21829 -0.09369 0.45565 -2.68348
GLU_44 -3.92441 0.22602 4.17923 0.00482 0.22783 -0.39154 -1.06403 0 0 0 0 0 -0.0253 2.58816 -0.22993 0 -2.72453 -0.28831 0.37229 -1.04972
GLU_45 -4.26311 0.34988 5.07589 0.0051 0.24689 -0.15271 -3.26038 0 0 0 0 0 -0.0397 2.5477 -0.31477 0 -2.72453 -0.48376 0.23017 -2.78332
LEU_46 -6.12052 0.74664 1.7288 0.02248 0.10499 -0.29723 -0.89628 0 0 0 0 0 0.00643 0.14515 -0.17824 0 1.66147 -0.5632 0.26244 -3.37708
CYS_47 -2.78332 0.21119 2.50222 0.0044 0.01666 -0.22545 -1.08034 0 0 0 0 0 -0.08696 0.05885 0.25851 0 3.25479 -0.13674 0.34519 2.339
ILE_48 -6.37173 0.97862 1.17678 0.03876 0.0813 -0.02978 -1.06554 0 0 0 0 0 -0.03347 0.20069 -0.69111 0 2.30374 -0.02264 0.53269 -2.9017
ARG_49 -5.28274 0.86506 4.62382 0.0104 0.1954 0.07033 -2.52431 0 0 -1.05635 -0.55724 0 0.13947 1.49004 -0.10191 0 -0.09474 -0.16952 1.19739 -1.19489
PRO_50 -6.13319 0.9027 1.42348 0.00215 0.03354 -0.09883 -0.21752 0 0 0 0 0 -0.14171 0.14484 -0.47814 0 -1.64321 0.02835 1.03483 -5.14272
GLU_51 -4.36146 0.64942 3.40392 0.00934 0.42735 -0.20873 -1.21135 0 0 0 -0.55724 0 -0.04796 3.48237 -0.15348 0 -2.72453 -0.06692 0.32696 -1.03231
ASN_52 -4.5822 0.38864 3.79383 0.00871 0.33406 -0.36736 -1.99382 0 0 -1.05635 0 0 -0.04512 2.99133 -0.35572 0 -1.34026 -0.46396 0.26119 -2.42704
PHE_53 -10.1799 1.60072 1.9769 0.02718 0.29165 -0.33521 -1.09123 0 0 0 0 0 0.01825 1.79886 -0.38422 0 1.21829 -0.45064 0.35453 -5.15481
ASP_54 -4.1149 0.40174 5.00794 0.00274 0.28263 -0.15902 -5.10877 0 0 -0.99088 0 0 0.05113 1.7059 -0.33427 0 -2.14574 -0.22468 0.2886 -5.33758
ALA_55 -5.39883 0.76132 1.81862 0.00153 0 -0.04496 -1.82842 0 0 0 0 0 -0.00893 0 -0.49299 0 1.32468 -0.13743 0.19423 -3.81118
PHE_56 -9.20139 0.93716 1.39765 0.02304 0.24872 0.0808 -2.29602 0 0 0 0 0 0.00246 1.48598 -0.31306 0 1.21829 -0.12862 0.26483 -6.28016
ALA_57 -5.1112 0.65385 2.07754 0.00143 0 0.1956 -2.07646 0 0 0 0 0 0.01957 0 -0.29258 0 1.32468 -0.03676 0.27146 -2.97287
VAL_58 -6.82247 0.74064 1.0251 0.0213 0.07027 0.15006 -2.33302 0 0 0 0 0 0.00981 0.50037 -0.15641 0 2.64269 0.13315 0.33777 -3.68072
SER_59 -4.83356 0.73317 4.12937 0.00206 0.05448 -0.12186 -1.76618 0 0 0 -0.77865 0 -0.0192 0.32243 0.20586 0 -0.28969 -0.02782 0.32582 -2.06377
VAL_60 -7.05398 1.08929 1.84334 0.02276 0.04188 -0.09112 -1.94493 0 0 0 0 0 -0.01631 0.17448 -0.78977 0 2.64269 -0.26454 0.5378 -3.8084
GLY_61 -3.81716 0.53963 2.37141 9e-05 0 -0.26827 -0.34285 0 0 0 0 0 -0.09152 0 -1.5001 0 0.79816 0.4749 0.51752 -1.31819
VAL_62 -5.96755 0.94402 0.51211 0.01913 0.0391 0.01678 0.25742 0 0 0 0 0 0.06556 0.00576 -0.36835 0 2.64269 1.06384 0.31119 -0.45833
GLY_63 -3.58418 0.66742 0.97736 3e-05 0 -0.13974 -0.58066 0 0 0 0 0 0.22342 0 -1.27776 0 0.79816 0.59174 0.3353 -1.98892
TYR_64 -6.65811 0.58666 4.28283 0.02133 0.235 0.14848 -1.85679 0 0 0 0 0 0.44114 1.91785 -0.14661 0.00112 0.58223 0.51228 0.60375 0.67117
LEU_65 -6.34037 0.51903 3.03551 0.02099 0.21837 -0.30036 -1.39726 0 0 0 0 0 -0.04998 0.28355 -0.0788 0 1.66147 0.50804 0.79013 -1.12969
THR_66 -4.41779 0.38163 3.91552 0.0154 0.06729 0.16682 -1.20723 0 0 0 -0.81109 0 -0.01999 0.02327 0.01984 0 1.15175 0.19398 0.49345 -0.02716
SER_67 -5.61075 0.50285 5.49828 0.00117 0.02312 -0.29327 -3.25067 0 0 0 0 0 0.00661 0.44129 0.29117 0 -0.28969 -0.02181 0.29684 -2.40484
LEU_68 -9.69813 1.18693 4.47932 0.02991 0.20318 -0.35041 -1.41066 0 0 0 0 0 0.00181 0.46131 -0.20738 0 1.66147 -0.04899 0.31275 -3.37889
ARG_69 -7.7202 0.49156 6.58698 0.01241 0.35915 -0.18044 -3.52982 0 0 0 -0.81109 0 0.05275 2.41487 -0.16847 0 -0.09474 -0.25075 0.37527 -2.46252
ILE_70 -6.86841 0.72991 3.62294 0.03778 0.07489 -0.28678 -1.81715 0 0 0 0 0 -0.01915 0.11617 -0.42915 0 2.30374 -0.24935 0.316 -2.46856
GLY_71 -4.46014 0.29507 3.7143 0.00012 0 -0.20683 -1.99876 0 0 0 0 0 -0.06335 0 0.29933 0 0.79816 0.44133 0.17654 -1.00423
VAL_72 -7.70372 0.56434 2.71948 0.01702 0.05076 -0.45557 -2.25167 0 0 0 0 0 -0.02693 -0.02403 -0.26013 0 2.64269 0.39859 0.206 -4.12317
THR_73 -5.00538 0.20499 5.28477 0.01211 0.06475 -0.18562 -3.61498 0 0 0 0 0 0.02904 0.00505 -0.00482 0 1.15175 -0.03627 0.26275 -1.83185
PHE_74 -8.89211 1.07405 2.80056 0.02855 0.30431 -0.15332 -2.21247 0 0 0 0 0 0.00158 1.50234 -0.5249 0 1.21829 0.09741 0.29064 -4.46507
VAL_75 -7.95458 0.93151 2.28917 0.02612 0.05547 -0.25963 -2.01393 0 0 0 0 0 -0.04159 -0.01103 -0.29036 0 2.64269 0.0152 0.42152 -4.18945
LYS_76 -8.49763 0.79079 6.56875 0.01269 0.15943 -0.12882 -4.03618 0 0 -0.46192 0 0 -0.03142 2.23234 -0.02904 0 -0.71458 -0.28485 0.45673 -3.96372
THR_77 -4.84201 0.16 4.95204 0.01088 0.06197 -0.17119 -3.73491 0 0 0 0 0 -0.01869 0.0054 -0.02602 0 1.15175 -0.15381 0.34332 -2.26128
TRP_78 -8.95303 0.732 3.8274 0.02568 0.31072 -0.33773 -1.96853 0 0 0 0 0 0.10034 1.76639 0.06356 0 2.26099 0.02316 0.57427 -1.57481
ALA_79 -6.44184 0.65693 3.18934 0.00188 0 0.029 -2.64071 0 0 0 0 0 0.04274 0 -0.12404 0 1.32468 -0.1313 0.62564 -3.46768
TYR_80 -4.57828 0.33418 3.24427 0.02272 0.26684 -0.30389 -0.71433 0 0 0 0 0 -0.00765 1.34476 -0.29958 4e-05 0.58223 -0.0539 0.22988 0.06729
THR_81 -4.17742 0.11179 3.07215 0.01221 0.06456 -0.19813 -1.3542 0 0 0 0 0 -0.02731 0.02196 0.05877 0 1.15175 0.06661 0.21784 -0.9794
LEU_82 -7.22023 0.83847 2.10279 0.0261 0.10465 -0.44897 -1.00692 0 0 0 0 0 -0.02749 0.12435 -0.18785 0 1.66147 -0.13544 0.4822 -3.68688
GLY_83 -2.12251 0.08143 2.22504 0.0001 0 -0.06422 -0.84531 0 0 0 0 0 -0.1132 0 -1.19516 0 0.79816 -0.34407 0.40287 -1.17686
LYS_84 -6.54532 0.68325 4.54551 0.01467 0.30908 -0.37154 -2.07061 0 0 0 0 0 0.04314 1.43175 -0.0316 0 -0.71458 -0.2763 0.88686 -2.09568
PRO_85 -4.93741 0.69298 2.17376 0.00367 0.11244 0.04478 -1.87608 0 0 0 0 0 -0.0006 0.06054 -0.88251 0 -1.64321 -0.27238 0.9997 -5.52433
VAL_86 -7.47083 1.4854 1.01317 0.02019 0.04304 -0.12226 -1.25695 0 0 0 0 0 0.14586 0.08116 -0.76075 0 2.64269 -0.33552 0.54438 -3.97044
VAL_87 -7.77521 1.02503 0.69717 0.02184 0.04733 0.15932 -2.08558 0 0 0 0 0 -0.00443 0.02743 -0.70776 0 2.64269 -0.34331 0.58422 -5.71124
SER_88 -4.31371 0.39212 2.99542 0.00194 0.08153 0.15081 -2.4834 0 0 -0.72165 -0.71201 0 0.04704 0.24539 -0.23417 0 -0.28969 -0.33104 0.42901 -4.74241
TYR_89 -10.1337 1.24838 4.47713 0.05303 0.09966 -0.10668 -2.01305 0 0 0 0 0 -0.05296 3.37423 -0.21174 0.00056 0.58223 0.23616 0.50107 -1.9457
LYS_90 -4.84847 0.55059 3.79724 0.00779 0.13176 -0.06395 -1.8201 0 0 0 0 0 0.00145 1.5029 0.0058 0 -0.71458 0.1269 0.5585 -0.76417
ASN_91 -6.66605 0.6119 6.4912 0.00524 0.61541 -0.11329 -2.56783 0 0 0 -0.77865 0 -0.02223 2.82451 0.5516 0 -1.34026 -0.02953 0.34963 -0.06836
LEU_92 -8.75516 1.03315 2.08305 0.01457 0.08094 -0.29162 -0.91886 0 0 0 0 0 -0.05741 0.37628 -0.28948 0 1.66147 0.05345 0.44669 -4.56293
GLU_93 -6.75021 0.71161 4.98779 0.00666 0.34142 -0.35178 -2.01458 0 0 0 0 0 0.10025 3.17642 -0.23404 0 -2.72453 -0.26183 0.53808 -2.47473
LEU_94 -8.7769 0.75817 4.41265 0.0448 0.22232 -0.10352 -1.65001 0 0 0 0 0 -0.01463 2.24846 -0.19105 0 1.66147 -0.06186 0.28667 -1.16343
LEU_95 -9.14293 1.36667 3.64881 0.01894 0.06386 -0.35671 -2.91138 0 0 0 0 0 0.06756 0.46531 -0.23243 0 1.66147 -0.07751 0.51183 -4.91651
ALA_96 -5.81085 0.55429 4.19838 0.00133 0 0.05301 -2.30224 0 0 0 0 0 -0.046 0 -0.23788 0 1.32468 -0.3261 0.49805 -2.09332
LYS_97 -5.9291 0.26563 5.64669 0.00719 0.21457 -0.1902 -2.58214 0 0 0 0 0 -0.01158 1.91004 0.03159 0 -0.71458 -0.3657 0.25209 -1.46551
LYS_98 -6.00319 0.49531 4.03339 0.02413 0.50884 -0.46197 -0.81511 0 0 0 0 0 0.14611 1.84109 -0.09952 0 -0.71458 -0.11916 0.61755 -0.54711
THR_99 -5.78861 1.03127 4.57467 0.00946 0.05647 -0.17885 -3.36005 0 0 0 -0.63144 0 0.03698 0.12666 0.06838 0 1.15175 -0.10274 1.40818 -1.59787
PRO_100 -2.21657 0.46842 0.61533 0.0077 0.09472 -0.06906 0.08485 0 0 0 0 0 0.00254 0.04797 -0.87659 0 -1.64321 0.16277 1.15004 -2.17109
VAL_101 -6.64297 1.78384 0.73198 0.0283 0.05021 -0.09798 -0.4516 0 0 0 0 0 -0.0364 0.20446 -0.72556 0 2.64269 0.22928 1.21239 -1.07137
PRO_102 -2.59815 0.4968 0.34182 0.00273 0.05107 -0.03065 0.0094 0 0 0 0 0 -0.02646 0.0757 -0.07265 0 -1.64321 -0.0259 1.18698 -2.23253
PHE_103 -5.53623 1.12004 1.68053 0.0246 0.23051 -0.03336 0.00577 0 0 0 0 0 0.19969 1.7453 -0.10416 0 1.21829 0.11026 0.92678 1.58803
PRO_104 -2.92601 0.38696 1.44354 0.00632 0.07 -0.15259 -0.48194 0 0 0 0 0 0.1283 0.75097 -0.72129 0 -1.64321 1.32119 1.17451 -0.64323
LYS_105 -7.81195 1.20072 7.12888 0.0103 0.16959 0.26956 -5.45239 0 0 0 0 0 0.0551 1.68603 0.00093 0 -0.71458 0.99133 0.70156 -1.76492
ILE_106 -8.15665 0.77522 2.7416 0.05056 0.12365 -0.07105 -0.44271 0 0 0 0 0 0.61413 0.16766 0.23376 0 2.30374 -0.0055 1.48201 -0.18357
PRO_107 -7.90608 1.11303 2.32726 0.00327 0.08199 -0.00942 -1.58112 0 0 0 0 0 0.33169 0.26899 -0.81379 0 -1.64321 -0.08779 1.64579 -6.26938
TYR_108 -12.276 1.54655 3.35984 0.02183 0.22012 0.15086 -3.01613 0 0 -1.15186 0 0 -0.03153 1.63941 -0.05695 0.0204 0.58223 -0.32758 1.21566 -8.10317
LEU_109 -7.70001 1.32665 1.25937 0.08418 0.06864 0.17758 -2.14826 0 0 0 0 0 0.04743 0.87403 -0.30639 0 1.66147 -0.01518 1.18596 -3.48454
LYS_110 -6.32301 0.55287 5.26702 0.02096 0.26195 -0.20432 -4.19139 0 0 0 0 0 -0.05784 3.07868 0.17479 0 -0.71458 -0.00988 0.5878 -1.55695
VAL_111 -7.32564 1.03962 2.19927 0.0176 0.02975 -0.00907 -1.97986 0 0 0 0 0 0.07979 0.00257 0.35865 0 2.64269 1.03566 0.52525 -1.38371
GLY_112 -1.94097 0.28922 1.91461 0.00011 0 -0.06374 -0.43183 0 0 -0.68344 0 0 0.04777 0 0.47161 0 0.79816 2.28326 0.7749 3.45965
SER_113 -2.05257 0.2573 2.54841 0.00249 0.06895 -0.19882 -1.33129 0 0 -0.68344 0 0 0.03949 0.48164 0.62076 0 -0.28969 2.00367 0.58889 2.05579
ASN_114 -5.22045 0.57108 4.30085 0.00506 0.2212 -0.7109 -1.3245 0 0 0 0 0 0.08488 1.4612 0.14309 0 -1.34026 0.85168 0.32474 -0.63233
VAL_115 -6.77279 0.78866 1.18257 0.0167 0.04248 -0.22798 -1.61517 0 0 0 0 0 -0.06735 0.19341 -0.7744 0 2.64269 -0.08503 0.29344 -4.38278
PHE_116 -9.81863 1.66287 0.99552 0.0281 0.26536 -0.14374 -2.13858 0 0 0 0 0 0.0739 1.3171 -0.27109 0 1.21829 -0.3325 0.38285 -6.76055
TYR_117 -8.78242 0.88859 2.5457 0.02923 0.49611 -0.05451 -2.31403 0 0 0 0 0 -0.00324 1.43623 -0.47254 0 0.58223 -0.24171 0.55091 -5.33944
GLN_118 -9.41118 0.95796 5.38503 0.00892 0.19861 -0.50033 -2.35574 0 0 -0.39957 0 0 -0.02129 2.57573 -0.09172 0 -1.45095 0.02865 0.60736 -4.46853
ILE_119 -6.28856 0.8259 2.96303 0.02567 0.08626 -0.13472 -2.24353 0 0 -1.12782 0 0 -0.01639 1.65224 -0.56209 0 2.30374 0.04208 0.48932 -1.98486
PHE_120 -9.43513 0.94369 2.78503 0.03069 0.32487 -0.46254 -1.78191 0 0 0 0 0 0.01982 1.44133 -0.27366 0 1.21829 -0.22483 0.39185 -5.02251
GLU_121 -3.30228 0.2725 3.7901 0.00647 0.33075 0.09691 -3.2519 0 0 0 0 0 -0.02628 2.35016 0.05772 0 -2.72453 0.37259 0.39095 -1.63684
GLU_122 -1.43749 0.09679 1.32755 0.00522 0.22142 -0.12744 0.18583 0 0 0 0 0 0.01443 2.18357 0.0748 0 -2.72453 1.89063 0.39484 2.10562
SER_123 -1.26831 0.24617 1.68837 0.00229 0.06224 -0.01464 -0.82072 0 0 0 0 0 0.03566 0.06973 -0.46332 0 -0.28969 2.35415 0.28122 1.88313
SER_124 -2.75008 0.12948 3.59084 0.00167 0.07229 0.13065 -2.53986 0 0 0 0 0 0.03699 0.18391 -0.22222 0 -0.28969 0.96245 0.13215 -0.56142
SER_125 -2.75965 0.2336 2.04075 0.00252 0.08464 -0.22857 -0.95346 0 0 0 0 0 0.03234 0.22584 -0.48306 0 -0.28969 -0.14518 0.1996 -2.04031
SER_126 -3.78691 0.33089 4.50854 0.00294 0.06675 0.33832 -3.64917 0 0 -2.10177 0 0 0.19578 0.20493 -0.43664 0 -0.28969 -0.13779 0.35417 -4.39963
GLU_127 -3.16932 0.22911 3.91098 0.00629 0.26506 -0.04635 -3.14647 0 0 -0.57438 0 0 -0.01455 2.69529 0.09618 0 -2.72453 -0.08312 0.60519 -1.95062
VAL_128 -5.61243 0.62497 0.19394 0.0159 0.04225 -0.50798 -0.42016 0 0 0 0 0 -0.03217 0.08122 -0.4505 0 2.64269 -0.32071 0.50995 -3.23304
LYS_129 -5.58372 0.40776 4.98945 0.01017 0.23236 -0.05077 -4.17459 0 0 0 0 0 0.05873 1.33335 -0.01071 0 -0.71458 -0.29285 0.28324 -3.51214
VAL_130 -4.81176 0.4454 0.64646 0.01799 0.0445 -0.30958 -0.4427 0 0 0 0 0 -0.06635 0.05511 -0.46747 0 2.64269 -0.28524 0.33981 -2.19114
PHE_131 -8.02486 1.28948 1.65343 0.02628 0.10957 -0.1773 -0.54231 0 0 0 0 0 -0.07003 2.02702 -0.07909 0 1.21829 -0.30635 0.56785 -2.30803
LYS_132 -2.08481 0.07843 1.37152 0.00812 0.13266 -0.11873 0.54823 0 0 0 0 0 0.06567 1.05981 -0.23852 0 -0.71458 0.08925 0.44413 0.64118
GLY_133 -1.38643 0.16589 1.24528 0.00034 0 0.0136 0.37006 0 0 0 0 0 -0.06547 0 -0.99086 0 0.79816 0.20229 0.28864 0.64149
GLU_134 -1.56864 0.21473 0.56559 0.00931 0.42652 -0.06962 0.34343 0 0 0 0 0 0.30782 2.82526 0.2554 0 -2.72453 0.58675 0.40336 1.57538
GLU_135 -3.32315 0.18504 2.74196 0.0061 0.36553 0.22203 -1.67665 0 0 0 -1.28336 0 -0.04514 2.48966 0.28881 0 -2.72453 1.48966 0.33139 -0.93264
LEU_136 -6.70925 1.30229 -0.18223 0.02035 0.07161 -0.19352 -1.40639 0 0 0 0 0 -0.05497 0.81073 -0.12401 0 1.66147 1.17448 0.4462 -3.18324
ARG_137 -4.02503 0.5035 3.73172 0.01219 0.31246 0.21985 -2.37809 0 0 -1.15186 -1.28336 0 0.13986 1.60188 -0.1566 0 -0.09474 0.16636 1.07892 -1.32294
GLY_138 -3.39967 0.60099 2.25237 5e-05 0 -0.00521 -2.2167 0 0 0 0 0 -0.15669 0 -1.38624 0 0.79816 0.31087 1.51889 -1.68318
TYR_139 -10.7766 1.44809 4.45165 0.03126 0.63701 -0.22487 -1.94551 0 0 0 -0.63144 0 0.07723 1.51855 -0.16771 0.33488 0.58223 0.40456 1.47816 -2.78249
GLY_140 -4.66685 0.47901 2.11952 0.00011 0 -0.16022 -1.1782 0 0 0 0 0 0.04552 0 0.44897 0 0.79816 0.46382 0.84463 -0.80553
ILE_141 -8.98974 1.28274 1.00804 0.02792 0.11881 -0.19697 -2.01325 0 0 0 0 0 -0.05772 2.46827 -0.71882 0 2.30374 0.27086 0.41259 -4.08352
SER_142 -5.71852 0.60403 4.39337 0.00241 0.05239 -0.08194 -0.64252 0 0 -1.12485 0 0 0.03823 0.38411 -0.43792 0 -0.28969 -0.18951 0.65627 -2.35413
LEU_143 -2.47633 0.28746 0.92127 0.01398 0.0789 -0.08806 0.47347 0 0 0 0 0 -0.04635 0.14726 -0.29873 0 1.66147 -0.20999 0.51423 0.97858
LYS_144 -2.92897 0.29005 3.3646 0.00987 0.14567 0.09582 -0.85836 0 0 -1.12485 0 0 0.79234 1.26814 0.19032 0 -0.71458 1.43944 0.54758 2.51707
GLU_145 -4.12223 0.59668 4.72077 0.01695 0.44765 0.0244 -3.26924 0 0 0 0 0 -0.05358 2.86326 -0.25594 0 -2.72453 1.35694 1.10272 0.70386
PHE_146 -9.87758 1.42717 1.91394 0.02135 0.16086 -0.39597 -0.16103 0 0 0 0 0 -0.00687 2.22389 0.06647 0 1.21829 -0.35329 1.21363 -2.54915
GLU_147 -3.83266 0.52798 3.21601 0.00807 0.4039 -0.18239 -0.46099 0 0 0 0 0 -0.05994 3.33303 -0.3366 0 -2.72453 -0.41008 0.59647 0.07827
ASP_148 -2.55614 0.26301 2.93267 0.00441 0.32742 -0.47292 -1.14987 0 0 0 0 0 -0.04902 2.22328 -0.36535 0 -2.14574 -0.68342 0.16357 -1.5081
ILE_149 -5.93523 0.78546 2.0229 0.02639 0.06678 -0.3673 0.17902 0 0 0 0 0 -0.03253 0.34864 -0.75663 0 2.30374 -0.60989 0.22025 -1.74841
LYS_150 -1.7616 0.2514 1.44921 0.00728 0.12392 -0.03025 0.20463 0 0 0 0 0 -0.05934 0.86815 -0.05924 0 -0.71458 -0.53136 0.26309 0.01131
LEU_151 -6.52539 1.30659 1.21122 0.01646 0.03695 -0.17622 -0.25251 0 0 0 0 0 -0.02935 0.0854 1.332 0 1.66147 4.69241 0.51427 3.8733
GLY_152 -2.20394 0.13839 2.59572 0.0002 0 -0.03064 -0.50078 0 0 0 0 0 -0.07828 0 -0.58675 0 0.79816 4.96445 0.47353 5.57006
GLU_153 -2.54488 0.15019 2.97787 0.00979 0.33912 -0.43353 -1.14725 0 0 0 0 0 0.00161 2.61189 -0.00659 0 -2.72453 -0.01542 0.17457 -0.60714
LYS_154 -4.28238 0.2002 3.21022 0.01768 0.37062 -0.51643 -1.8804 0 0 0 0 0 -0.0082 1.74522 0.17699 0 -0.71458 0.28071 0.35301 -1.04734
GLN_155 -6.00934 0.84399 3.87399 0.02244 1.44703 -0.2305 -2.04416 0 0 -0.63475 0 0 0.20255 4.34879 -0.1281 0 -1.45095 0.22573 0.63321 1.09994
PHE_156 -7.67308 1.13865 1.86556 0.03224 0.40457 -0.62188 -0.56398 0 0 0 0 0 0.03632 1.76582 -0.25757 0 1.21829 0.7366 0.86598 -1.05248
PHE_157 -8.5099 0.98949 3.29031 0.02921 0.15097 -0.51516 -1.37333 0 0 -0.63475 0 0 -0.00474 2.29404 0.14386 0 1.21829 0.5274 0.89334 -1.50097
HIS_D_158 -6.49313 0.71477 3.95609 0.00275 0.33097 -0.21238 -0.95556 0 0 0 0 0 0.04071 1.54132 -0.25237 0 -0.30065 -0.37938 0.55861 -1.44826
ASP_159 -3.29669 0.14882 2.33261 0.00628 0.77654 -0.16533 -0.14938 0 0 0 0 0 0.07352 1.74398 -0.30883 0 -2.14574 -0.19634 0.25309 -0.92748
ILE_160 -4.65803 0.51016 1.51416 0.03554 0.07881 -0.16028 0.99543 0 0 0 0 0 0.26984 0.28489 -0.37584 0 2.30374 -0.08761 0.31172 1.02253
PHE_161 -8.45391 1.40899 0.30381 0.03009 0.27757 -0.30417 0.2869 0 0 0 0 0 0.01699 1.65515 0.37135 0 1.21829 0.46843 0.93091 -1.78962
PRO_162 -5.6118 2.14409 1.09216 0.00366 0.10447 -0.07758 0.74852 0 0 0 0 0 0.49559 0.44661 -1.00471 0 -1.64321 0.17204 1.31772 -1.81245
PHE_163 -5.95487 1.61851 1.58044 0.02559 0.27617 -0.21989 0.10294 0 0 -0.68854 0 0 0.10519 3.83708 -0.23931 0 1.21829 1.27619 1.52004 4.45782
SER_164 -5.45713 0.63208 5.25033 0.00271 0.05911 -0.32629 -1.5344 0 0 -0.68854 0 0 0.31343 0.34749 0.66957 0 -0.28969 2.69082 1.29975 2.96923
ALA_165 -5.39758 0.80198 1.76193 0.0014 0 -0.11096 -0.80059 0 0 0 0 0 -0.05327 0 -0.32173 0 1.32468 0.82266 0.68044 -1.29104
TYR_166 -9.05282 0.80277 3.29333 0.02944 0.29344 -0.42668 -0.57765 0 0 0 0 0 0.26887 2.57496 -0.01877 7e-05 0.58223 -0.40347 0.70845 -1.92584
GLY_167 -4.36078 0.26018 3.55276 0.00011 0 -0.08975 -1.08233 0 0 0 0 0 0.04857 0 0.46045 0 0.79816 0.3464 0.64762 0.58138
GLY_168 -4.82975 0.21114 3.79853 0.00015 0 -0.22269 -1.71477 0 0 0 0 0 -0.06558 0 0.30603 0 0.79816 0.91045 0.30543 -0.50288
ILE_169 -7.40901 0.58868 4.07666 0.03001 0.07132 -0.37144 -1.32491 0 0 0 0 0 -0.00648 0.11272 -0.4191 0 2.30374 0.51767 0.19002 -1.64012
TYR_170 -9.38615 0.83037 4.44473 0.02798 0.37766 -0.41171 -2.30205 0 0 0 0 0 -0.00916 1.39679 -0.38798 0.00074 0.58223 0.09285 0.26601 -4.47769
ALA_171 -6.59205 0.6322 2.75011 0.00187 0 -0.06862 -1.99782 0 0 0 0 0 0.06978 0 -0.31319 0 1.32468 -0.22001 0.24114 -4.17189
TYR_172 -11.2038 1.52674 5.22056 0.03392 0.33447 -0.04157 -2.94143 0 0 0 -0.67109 0 -0.00742 2.16449 -0.33058 0.15358 0.58223 -0.21406 0.4899 -4.90402
GLU_173 -5.78515 0.30515 6.36975 0.00462 0.23496 -0.28012 -3.04175 0 0 0 0 0 -0.02502 2.54348 -0.23015 0 -2.72453 -0.21479 0.51169 -2.33188
PHE_174 -8.56521 0.65495 4.11854 0.02616 0.26364 -0.16663 -2.33621 0 0 0 0 0 0.01325 2.25368 -0.43622 0 1.21829 -0.21886 0.28675 -2.88786
LEU_175 -10.0084 1.54127 2.84635 0.02756 0.09062 -0.22279 -1.04494 0 0 0 0 0 0.08348 0.25291 -0.31083 0 1.66147 -0.14379 0.45748 -4.76956
LYS_176 -4.49212 0.27276 4.36919 0.00655 0.15933 -0.04276 -2.26495 0 0 0 -0.53343 0 0.1193 1.21403 0.01874 0 -0.71458 -0.34052 0.55339 -1.67507
GLU_177 -2.79655 0.14189 2.58196 0.00463 0.22557 -0.20166 -0.59979 0 0 0 0 0 0.01617 2.64903 -0.28742 0 -2.72453 -0.29999 0.35897 -0.93171
ASN_178 -5.77353 0.79782 5.3515 0.02914 0.83727 -0.03819 -2.42042 0 0 -0.53127 0 0 -0.01686 1.48987 -0.70221 0 -1.34026 -0.21783 0.82207 -1.71289
PRO_179 -4.04623 0.63335 1.9131 0.00248 0.03829 0.03132 0.0394 0 0 0 0 0 -0.17505 0.29814 -0.67337 0 -1.64321 -0.07088 0.95576 -2.6969
GLU_180 -3.05317 0.37421 2.63332 0.00618 0.30404 -0.18994 -0.74094 0 0 -0.53127 0 0 -0.02284 2.39247 -0.10305 0 -2.72453 -0.2472 0.28068 -1.62204
GLY_181 -3.98659 0.63579 2.18756 3e-05 0 -0.35068 -0.90775 0 0 0 0 0 -0.10565 0 -1.33605 0 0.79816 -0.30436 0.10143 -3.26811
GLU_182 -5.18769 0.22898 5.41513 0.00467 0.23182 0.41012 -3.17971 0 0 -0.72165 -0.71201 0 -0.00198 2.93458 0.0498 0 -2.72453 -0.03521 0.16603 -3.12166
ASN_183 -4.25571 0.3106 4.22504 0.00567 0.40808 -0.38408 -1.51151 0 0 -0.85727 0 0 -0.03976 1.8804 -0.1595 0 -1.34026 0.01141 0.31557 -1.39134
VAL_184 -6.8623 0.65988 1.4246 0.02786 0.05513 0.0501 -0.42926 0 0 0 0 0 0.37391 0.11967 0.02533 0 2.64269 0.0648 0.49052 -1.35707
PHE_185 -4.83197 0.44446 1.60235 0.02892 0.34595 -0.3488 -0.13795 0 0 -0.85727 0 0 0.18462 1.67959 -0.03658 0 1.21829 -0.1213 0.62953 -0.20017
GLU_186 -3.26652 0.22858 3.21814 0.00582 0.30246 -0.52393 -1.1619 0 0 0 0 0 -0.04033 2.33975 0.0691 0 -2.72453 -0.28498 0.47067 -1.36767
ILE_187 -6.86573 0.52154 2.24328 0.0251 0.0694 -0.16793 -1.92099 0 0 -0.46192 0 0 -0.02981 0.29578 -0.58124 0 2.30374 -0.35508 0.32731 -4.59654
GLU_188 -2.8976 0.53169 1.69673 0.00511 0.23642 -0.12939 -0.13086 0 0 0 0 0 0.13846 2.5243 -0.03501 0 -2.72453 -0.17841 0.78539 -0.1777
PRO_189 -4.38755 0.86119 0.67726 0.00444 0.11924 -0.12834 -0.15077 0 0 0 0 0 -0.01448 0.18346 -0.97219 0 -1.64321 -0.13985 0.89149 -4.6993
ILE_190 -5.88944 0.88221 2.1508 0.04018 0.11088 -0.22275 0.01077 0 0 0 0 0 0.00949 0.25095 -0.12312 0 2.30374 0.14993 0.57022 0.24387
TYR_191 -6.65902 0.96469 1.88906 0.02711 0.33436 -0.20921 -0.90034 0 0 0 0 0 -0.03059 2.69966 0.02443 1e-05 0.58223 0.24998 0.43778 -0.58985
VAL_192 -5.98492 1.26672 -0.13502 0.01928 0.04106 -0.29532 0.06013 0 0 0 0 0 0.04015 0.07597 0.12036 0 2.64269 4.87051 0.40974 3.13135
LYS_193 -4.71814 0.9061 2.97846 0.00777 0.14013 -0.27976 -0.78994 0 0 0 0 0 -0.03774 1.1449 0.07373 0 -0.71458 4.99925 1.15633 4.86651
PRO_194 -3.21535 0.77805 1.12993 0.00308 0.07171 -0.10753 -0.10381 0 0 0 0 0 -0.09178 0.07989 -1.00435 0 -1.64321 0.10721 1.69318 -2.30297
PRO_195 -5.24226 1.12154 2.55254 0.00401 0.08111 -0.17869 -0.85704 0 0 0 0 0 -0.05709 0.10155 -1.08927 0 -1.64321 -0.259 1.06893 -4.39689
TYR_196 -3.72441 0.51321 2.67111 0.02601 0.25001 -0.00762 -0.55617 0 0 0 0 0 -0.07339 1.99684 0.34218 0.0003 0.58223 -0.44699 0.41988 1.99321
HIS_197 -5.69185 0.84818 4.30408 0.00408 0.59524 -0.66564 -0.24172 0 0 0 0 0 -0.00464 2.18904 -0.07529 0 -0.30065 -0.14691 0.33079 1.14473
VAL_198 -3.75517 0.60409 2.39914 0.01817 0.07248 -0.14336 -0.53995 0 0 0 0 0 -0.10762 0.52385 0.38295 0 2.64269 -0.15814 0.33161 2.27074
LYS_199 -3.69673 0.63681 4.5238 0.01378 0.36543 0.09699 -3.7104 0 0 0 -0.76647 0 0.08453 2.56635 -0.04102 0 -0.71458 -0.33151 0.36463 -0.60839
ASP:CtermProteinFull_200 -2.57198 0.22999 4.41527 0.0044 0.41969 -0.03365 -3.63249 0 0 0 -0.76647 0 0 1.98147 0 0 -2.14574 -0.22514 0.48864 -1.83602
#END_POSE_ENERGIES_TABLE /home/grads/bernardm/FoldingBenchMarks/RosettaFold/RoseTTAFold/results_pyrosetta_rerun/T1183.pdb/pdb-3track/model0_1_0.25.pdb
