# Supplementary material for: The transformative power of transformers in protein structure prediction
Source: Proc Natl Acad Sci U S A. 2023 Jul 31;120(32):e2303499120. doi: 10.1073/pnas.2303499120 (PMC10410766; doi:10.1073/pnas.2303499120)
Supplement: Supplementary file 2 — Dataset S01 (GZ) [file pnas.2303499120.sd01.gz › SI_Data/predicted_structures/RoseTTAFold/T1137s1.pdb]

HEADER                                            25-DEC-22   XXXX              
EXPDTA    THEORETICAL MODEL                                                     
REMARK 220                                                                      
REMARK 220 EXPERIMENTAL DETAILS                                                 
REMARK 220  EXPERIMENT TYPE                : THEORETICAL MODELLING              
REMARK 220  DATE OF DATA COLLECTION        : 25-DEC-22                          
REMARK 220                                                                      
REMARK 220 REMARK: MODEL GENERATED BY ROSETTA                                   
REMARK 220  VERSION 2022.39+release.d8d9982                                     
ATOM      1  N   MET A   1      -1.003   0.739   0.622  1.00  0.00           N  
ATOM      2  CA  MET A   1       0.455   0.736   0.641  1.00  0.00           C  
ATOM      3  C   MET A   1       1.043   2.139   0.762  1.00  0.00           C  
ATOM      4  O   MET A   1       1.429   2.569   1.852  1.00  0.00           O  
ATOM      5  CB  MET A   1       1.013   0.055  -0.608  1.00  0.00           C  
ATOM      6  CG  MET A   1       0.783  -1.435  -0.686  1.00  0.00           C  
ATOM      7  SD  MET A   1       1.381  -2.122  -2.238  1.00  0.00           S  
ATOM      8  CE  MET A   1       3.149  -1.904  -2.021  1.00  0.00           C  
ATOM      9 1H   MET A   1      -1.385   0.060   1.259  1.00  0.00           H  
ATOM     10 2H   MET A   1      -1.330   1.666   0.863  1.00  0.00           H  
ATOM     11 3H   MET A   1      -1.355   0.577  -0.319  1.00  0.00           H  
ATOM     12  HA  MET A   1       0.780   0.173   1.514  1.00  0.00           H  
ATOM     13 1HB  MET A   1       0.545   0.489  -1.491  1.00  0.00           H  
ATOM     14 2HB  MET A   1       2.084   0.239  -0.678  1.00  0.00           H  
ATOM     15 1HG  MET A   1       1.295  -1.931   0.136  1.00  0.00           H  
ATOM     16 2HG  MET A   1      -0.285  -1.639  -0.603  1.00  0.00           H  
ATOM     17 1HE  MET A   1       3.673  -2.282  -2.899  1.00  0.00           H  
ATOM     18 2HE  MET A   1       3.372  -0.842  -1.892  1.00  0.00           H  
ATOM     19 3HE  MET A   1       3.479  -2.454  -1.138  1.00  0.00           H  
ATOM     20  N   THR A   2       1.160   2.830  -0.372  1.00  0.00           N  
ATOM     21  CA  THR A   2       1.772   4.159  -0.443  1.00  0.00           C  
ATOM     22  C   THR A   2       0.835   5.224  -1.028  1.00  0.00           C  
ATOM     23  O   THR A   2       1.286   6.241  -1.557  1.00  0.00           O  
ATOM     24  CB  THR A   2       3.062   4.094  -1.280  1.00  0.00           C  
ATOM     25  OG1 THR A   2       2.753   3.598  -2.591  1.00  0.00           O  
ATOM     26  CG2 THR A   2       4.078   3.160  -0.622  1.00  0.00           C  
ATOM     27  H   THR A   2       0.811   2.434  -1.234  1.00  0.00           H  
ATOM     28  HA  THR A   2       2.033   4.472   0.569  1.00  0.00           H  
ATOM     29  HB  THR A   2       3.488   5.093  -1.365  1.00  0.00           H  
ATOM     30  HG1 THR A   2       2.101   4.171  -3.005  1.00  0.00           H  
ATOM     31 1HG2 THR A   2       4.984   3.125  -1.226  1.00  0.00           H  
ATOM     32 2HG2 THR A   2       4.319   3.532   0.374  1.00  0.00           H  
ATOM     33 3HG2 THR A   2       3.665   2.161  -0.542  1.00  0.00           H  
ATOM     34  N   GLU A   3      -0.459   4.953  -0.985  1.00  0.00           N  
ATOM     35  CA  GLU A   3      -1.468   5.834  -1.559  1.00  0.00           C  
ATOM     36  C   GLU A   3      -1.463   7.212  -0.872  1.00  0.00           C  
ATOM     37  O   GLU A   3      -1.258   7.290   0.339  1.00  0.00           O  
ATOM     38  CB  GLU A   3      -2.831   5.161  -1.414  1.00  0.00           C  
ATOM     39  CG  GLU A   3      -2.882   3.813  -2.111  1.00  0.00           C  
ATOM     40  CD  GLU A   3      -2.377   2.726  -1.205  1.00  0.00           C  
ATOM     41  OE1 GLU A   3      -2.014   3.034  -0.090  1.00  0.00           O  
ATOM     42  OE2 GLU A   3      -2.268   1.584  -1.597  1.00  0.00           O  
ATOM     43  H   GLU A   3      -0.750   4.111  -0.525  1.00  0.00           H  
ATOM     44  HA  GLU A   3      -1.236   5.928  -2.613  1.00  0.00           H  
ATOM     45 1HB  GLU A   3      -3.059   5.013  -0.360  1.00  0.00           H  
ATOM     46 2HB  GLU A   3      -3.611   5.798  -1.832  1.00  0.00           H  
ATOM     47 1HG  GLU A   3      -3.910   3.593  -2.399  1.00  0.00           H  
ATOM     48 2HG  GLU A   3      -2.273   3.853  -3.014  1.00  0.00           H  
ATOM     49  N   PRO A   4      -1.688   8.310  -1.617  1.00  0.00           N  
ATOM     50  CA  PRO A   4      -1.736   9.669  -1.111  1.00  0.00           C  
ATOM     51  C   PRO A   4      -3.038   9.921  -0.337  1.00  0.00           C  
ATOM     52  O   PRO A   4      -4.004   9.182  -0.508  1.00  0.00           O  
ATOM     53  CB  PRO A   4      -1.697  10.499  -2.404  1.00  0.00           C  
ATOM     54  CG  PRO A   4      -2.310   9.602  -3.454  1.00  0.00           C  
ATOM     55  CD  PRO A   4      -1.878   8.199  -3.075  1.00  0.00           C  
ATOM     56  HA  PRO A   4      -0.850   9.828  -0.498  1.00  0.00           H  
ATOM     57 1HB  PRO A   4      -2.268  11.435  -2.268  1.00  0.00           H  
ATOM     58 2HB  PRO A   4      -0.658  10.786  -2.630  1.00  0.00           H  
ATOM     59 1HG  PRO A   4      -3.406   9.724  -3.447  1.00  0.00           H  
ATOM     60 2HG  PRO A   4      -1.967   9.899  -4.456  1.00  0.00           H  
ATOM     61 1HD  PRO A   4      -2.689   7.497  -3.320  1.00  0.00           H  
ATOM     62 2HD  PRO A   4      -0.928   7.949  -3.576  1.00  0.00           H  
ATOM     63  N   PRO A   5      -3.060  10.943   0.536  1.00  0.00           N  
ATOM     64  CA  PRO A   5      -4.220  11.461   1.235  1.00  0.00           C  
ATOM     65  C   PRO A   5      -5.082  12.242   0.259  1.00  0.00           C  
ATOM     66  O   PRO A   5      -4.592  12.671  -0.787  1.00  0.00           O  
ATOM     67  CB  PRO A   5      -3.600  12.351   2.313  1.00  0.00           C  
ATOM     68  CG  PRO A   5      -2.304  12.828   1.701  1.00  0.00           C  
ATOM     69  CD  PRO A   5      -1.807  11.652   0.869  1.00  0.00           C  
ATOM     70  HA  PRO A   5      -4.783  10.624   1.675  1.00  0.00           H  
ATOM     71 1HB  PRO A   5      -4.286  13.172   2.565  1.00  0.00           H  
ATOM     72 2HB  PRO A   5      -3.447  11.770   3.234  1.00  0.00           H  
ATOM     73 1HG  PRO A   5      -2.488  13.728   1.092  1.00  0.00           H  
ATOM     74 2HG  PRO A   5      -1.597  13.122   2.492  1.00  0.00           H  
ATOM     75 1HD  PRO A   5      -1.311  12.040  -0.028  1.00  0.00           H  
ATOM     76 2HD  PRO A   5      -1.147  11.006   1.472  1.00  0.00           H  
ATOM     77  N   ALA A   6      -6.342  12.475   0.608  1.00  0.00           N  
ATOM     78  CA  ALA A   6      -7.213  13.274  -0.248  1.00  0.00           C  
ATOM     79  C   ALA A   6      -7.966  14.362   0.529  1.00  0.00           C  
ATOM     80  O   ALA A   6      -9.179  14.262   0.714  1.00  0.00           O  
ATOM     81  CB  ALA A   6      -8.217  12.374  -0.947  1.00  0.00           C  
ATOM     82  H   ALA A   6      -6.703  12.093   1.472  1.00  0.00           H  
ATOM     83  HA  ALA A   6      -6.603  13.744  -1.015  1.00  0.00           H  
ATOM     84 1HB  ALA A   6      -8.838  12.966  -1.615  1.00  0.00           H  
ATOM     85 2HB  ALA A   6      -7.684  11.617  -1.527  1.00  0.00           H  
ATOM     86 3HB  ALA A   6      -8.846  11.885  -0.205  1.00  0.00           H  
ATOM     87  N   PRO A   7      -7.294  15.444   0.963  1.00  0.00           N  
ATOM     88  CA  PRO A   7      -7.849  16.527   1.763  1.00  0.00           C  
ATOM     89  C   PRO A   7      -8.654  17.468   0.874  1.00  0.00           C  
ATOM     90  O   PRO A   7      -8.259  18.611   0.644  1.00  0.00           O  
ATOM     91  CB  PRO A   7      -6.589  17.202   2.311  1.00  0.00           C  
ATOM     92  CG  PRO A   7      -5.561  17.002   1.216  1.00  0.00           C  
ATOM     93  CD  PRO A   7      -5.861  15.627   0.634  1.00  0.00           C  
ATOM     94  HA  PRO A   7      -8.473  16.112   2.568  1.00  0.00           H  
ATOM     95 1HB  PRO A   7      -6.792  18.263   2.518  1.00  0.00           H  
ATOM     96 2HB  PRO A   7      -6.297  16.737   3.264  1.00  0.00           H  
ATOM     97 1HG  PRO A   7      -5.651  17.804   0.469  1.00  0.00           H  
ATOM     98 2HG  PRO A   7      -4.544  17.069   1.633  1.00  0.00           H  
ATOM     99 1HD  PRO A   7      -5.690  15.647  -0.448  1.00  0.00           H  
ATOM    100 2HD  PRO A   7      -5.242  14.892   1.140  1.00  0.00           H  
ATOM    101  N   THR A   8      -9.762  16.959   0.353  1.00  0.00           N  
ATOM    102  CA  THR A   8     -10.556  17.676  -0.635  1.00  0.00           C  
ATOM    103  C   THR A   8     -12.070  17.617  -0.375  1.00  0.00           C  
ATOM    104  O   THR A   8     -12.520  17.263   0.711  1.00  0.00           O  
ATOM    105  CB  THR A   8     -10.210  17.132  -2.048  1.00  0.00           C  
ATOM    106  OG1 THR A   8     -10.805  17.964  -3.057  1.00  0.00           O  
ATOM    107  CG2 THR A   8     -10.696  15.688  -2.205  1.00  0.00           C  
ATOM    108  H   THR A   8     -10.014  16.006   0.613  1.00  0.00           H  
ATOM    109  HA  THR A   8     -10.263  18.725  -0.604  1.00  0.00           H  
ATOM    110  HB  THR A   8      -9.126  17.150  -2.175  1.00  0.00           H  
ATOM    111  HG1 THR A   8     -10.492  17.683  -3.925  1.00  0.00           H  
ATOM    112 1HG2 THR A   8     -10.430  15.320  -3.193  1.00  0.00           H  
ATOM    113 2HG2 THR A   8     -10.229  15.070  -1.451  1.00  0.00           H  
ATOM    114 3HG2 THR A   8     -11.774  15.636  -2.086  1.00  0.00           H  
ATOM    115  N   ALA A   9     -12.834  18.023  -1.390  1.00  0.00           N  
ATOM    116  CA  ALA A   9     -14.292  18.123  -1.391  1.00  0.00           C  
ATOM    117  C   ALA A   9     -14.898  18.909  -0.219  1.00  0.00           C  
ATOM    118  O   ALA A   9     -15.625  18.331   0.584  1.00  0.00           O  
ATOM    119  CB  ALA A   9     -14.893  16.727  -1.384  1.00  0.00           C  
ATOM    120  H   ALA A   9     -12.335  18.264  -2.229  1.00  0.00           H  
ATOM    121  HA  ALA A   9     -14.583  18.625  -2.314  1.00  0.00           H  
ATOM    122 1HB  ALA A   9     -15.979  16.801  -1.441  1.00  0.00           H  
ATOM    123 2HB  ALA A   9     -14.521  16.165  -2.240  1.00  0.00           H  
ATOM    124 3HB  ALA A   9     -14.615  16.212  -0.465  1.00  0.00           H  
ATOM    125  N   PRO A  10     -14.621  20.223  -0.074  1.00  0.00           N  
ATOM    126  CA  PRO A  10     -15.215  21.063   0.949  1.00  0.00           C  
ATOM    127  C   PRO A  10     -16.729  20.991   0.777  1.00  0.00           C  
ATOM    128  O   PRO A  10     -17.222  20.978  -0.348  1.00  0.00           O  
ATOM    129  CB  PRO A  10     -14.685  22.459   0.595  1.00  0.00           C  
ATOM    130  CG  PRO A  10     -13.391  22.198  -0.136  1.00  0.00           C  
ATOM    131  CD  PRO A  10     -13.646  20.933  -0.939  1.00  0.00           C  
ATOM    132  HA  PRO A  10     -14.901  20.728   1.946  1.00  0.00           H  
ATOM    133 1HB  PRO A  10     -15.421  22.998  -0.020  1.00  0.00           H  
ATOM    134 2HB  PRO A  10     -14.544  23.048   1.513  1.00  0.00           H  
ATOM    135 1HG  PRO A  10     -13.135  23.062  -0.773  1.00  0.00           H  
ATOM    136 2HG  PRO A  10     -12.568  22.082   0.583  1.00  0.00           H  
ATOM    137 1HD  PRO A  10     -14.080  21.151  -1.924  1.00  0.00           H  
ATOM    138 2HD  PRO A  10     -12.691  20.446  -1.002  1.00  0.00           H  
ATOM    139  N   LEU A  11     -17.464  20.979   1.885  1.00  0.00           N  
ATOM    140  CA  LEU A  11     -18.923  20.879   1.808  1.00  0.00           C  
ATOM    141  C   LEU A  11     -19.657  22.207   2.012  1.00  0.00           C  
ATOM    142  O   LEU A  11     -20.822  22.344   1.643  1.00  0.00           O  
ATOM    143  CB  LEU A  11     -19.397  19.856   2.831  1.00  0.00           C  
ATOM    144  CG  LEU A  11     -18.799  18.451   2.638  1.00  0.00           C  
ATOM    145  CD1 LEU A  11     -19.312  17.536   3.736  1.00  0.00           C  
ATOM    146  CD2 LEU A  11     -19.148  17.930   1.244  1.00  0.00           C  
ATOM    147  H   LEU A  11     -17.012  20.991   2.786  1.00  0.00           H  
ATOM    148  HA  LEU A  11     -19.181  20.504   0.818  1.00  0.00           H  
ATOM    149 1HB  LEU A  11     -19.132  20.206   3.827  1.00  0.00           H  
ATOM    150 2HB  LEU A  11     -20.481  19.774   2.769  1.00  0.00           H  
ATOM    151  HG  LEU A  11     -17.710  18.505   2.730  1.00  0.00           H  
ATOM    152 1HD1 LEU A  11     -18.874  16.546   3.614  1.00  0.00           H  
ATOM    153 2HD1 LEU A  11     -19.028  17.940   4.708  1.00  0.00           H  
ATOM    154 3HD1 LEU A  11     -20.397  17.465   3.675  1.00  0.00           H  
ATOM    155 1HD2 LEU A  11     -18.709  16.942   1.107  1.00  0.00           H  
ATOM    156 2HD2 LEU A  11     -20.229  17.868   1.135  1.00  0.00           H  
ATOM    157 3HD2 LEU A  11     -18.743  18.611   0.490  1.00  0.00           H  
ATOM    158  N   ASN A  12     -18.975  23.173   2.618  1.00  0.00           N  
ATOM    159  CA  ASN A  12     -19.561  24.464   2.990  1.00  0.00           C  
ATOM    160  C   ASN A  12     -19.109  25.602   2.074  1.00  0.00           C  
ATOM    161  O   ASN A  12     -19.103  26.766   2.472  1.00  0.00           O  
ATOM    162  CB  ASN A  12     -19.219  24.796   4.430  1.00  0.00           C  
ATOM    163  CG  ASN A  12     -19.860  23.849   5.415  1.00  0.00           C  
ATOM    164  OD1 ASN A  12     -21.019  23.450   5.256  1.00  0.00           O  
ATOM    165  ND2 ASN A  12     -19.125  23.486   6.439  1.00  0.00           N  
ATOM    166  H   ASN A  12     -18.011  23.001   2.856  1.00  0.00           H  
ATOM    167  HA  ASN A  12     -20.645  24.389   2.897  1.00  0.00           H  
ATOM    168 1HB  ASN A  12     -18.137  24.763   4.560  1.00  0.00           H  
ATOM    169 2HB  ASN A  12     -19.545  25.811   4.655  1.00  0.00           H  
ATOM    170 1HD2 ASN A  12     -19.499  22.863   7.128  1.00  0.00           H  
ATOM    171 2HD2 ASN A  12     -18.193  23.837   6.537  1.00  0.00           H  
ATOM    172  N   LYS A  13     -18.681  25.262   0.865  1.00  0.00           N  
ATOM    173  CA  LYS A  13     -18.168  26.253  -0.069  1.00  0.00           C  
ATOM    174  C   LYS A  13     -19.161  27.397  -0.365  1.00  0.00           C  
ATOM    175  O   LYS A  13     -20.271  27.144  -0.847  1.00  0.00           O  
ATOM    176  CB  LYS A  13     -17.810  25.576  -1.392  1.00  0.00           C  
ATOM    177  CG  LYS A  13     -17.196  26.501  -2.436  1.00  0.00           C  
ATOM    178  CD  LYS A  13     -16.825  25.742  -3.698  1.00  0.00           C  
ATOM    179  CE  LYS A  13     -16.212  26.669  -4.737  1.00  0.00           C  
ATOM    180  NZ  LYS A  13     -15.833  25.939  -5.980  1.00  0.00           N  
ATOM    181  H   LYS A  13     -18.725  24.289   0.591  1.00  0.00           H  
ATOM    182  HA  LYS A  13     -17.253  26.633   0.365  1.00  0.00           H  
ATOM    183 1HB  LYS A  13     -17.102  24.764  -1.207  1.00  0.00           H  
ATOM    184 2HB  LYS A  13     -18.707  25.130  -1.826  1.00  0.00           H  
ATOM    185 1HG  LYS A  13     -17.906  27.290  -2.689  1.00  0.00           H  
ATOM    186 2HG  LYS A  13     -16.299  26.962  -2.032  1.00  0.00           H  
ATOM    187 1HD  LYS A  13     -16.110  24.953  -3.453  1.00  0.00           H  
ATOM    188 2HD  LYS A  13     -17.718  25.280  -4.121  1.00  0.00           H  
ATOM    189 1HE  LYS A  13     -16.935  27.446  -4.989  1.00  0.00           H  
ATOM    190 2HE  LYS A  13     -15.322  27.137  -4.317  1.00  0.00           H  
ATOM    191 1HZ  LYS A  13     -15.431  26.588  -6.642  1.00  0.00           H  
ATOM    192 2HZ  LYS A  13     -15.154  25.223  -5.758  1.00  0.00           H  
ATOM    193 3HZ  LYS A  13     -16.652  25.509  -6.386  1.00  0.00           H  
ATOM    194  N   PRO A  14     -18.770  28.676  -0.189  1.00  0.00           N  
ATOM    195  CA  PRO A  14     -19.581  29.854  -0.432  1.00  0.00           C  
ATOM    196  C   PRO A  14     -19.627  30.158  -1.918  1.00  0.00           C  
ATOM    197  O   PRO A  14     -19.058  31.147  -2.372  1.00  0.00           O  
ATOM    198  CB  PRO A  14     -18.841  30.940   0.353  1.00  0.00           C  
ATOM    199  CG  PRO A  14     -17.392  30.521   0.285  1.00  0.00           C  
ATOM    200  CD  PRO A  14     -17.420  28.995   0.337  1.00  0.00           C  
ATOM    201  HA  PRO A  14     -20.593  29.689  -0.032  1.00  0.00           H  
ATOM    202 1HB  PRO A  14     -19.024  31.923  -0.106  1.00  0.00           H  
ATOM    203 2HB  PRO A  14     -19.227  30.987   1.382  1.00  0.00           H  
ATOM    204 1HG  PRO A  14     -16.933  30.902  -0.640  1.00  0.00           H  
ATOM    205 2HG  PRO A  14     -16.831  30.963   1.123  1.00  0.00           H  
ATOM    206 1HD  PRO A  14     -16.631  28.615  -0.319  1.00  0.00           H  
ATOM    207 2HD  PRO A  14     -17.319  28.648   1.383  1.00  0.00           H  
ATOM    208  N   LYS A  15     -20.296  29.288  -2.671  1.00  0.00           N  
ATOM    209  CA  LYS A  15     -20.332  29.381  -4.131  1.00  0.00           C  
ATOM    210  C   LYS A  15     -20.631  30.787  -4.647  1.00  0.00           C  
ATOM    211  O   LYS A  15     -19.891  31.310  -5.483  1.00  0.00           O  
ATOM    212  CB  LYS A  15     -21.386  28.419  -4.680  1.00  0.00           C  
ATOM    213  CG  LYS A  15     -21.510  28.408  -6.198  1.00  0.00           C  
ATOM    214  CD  LYS A  15     -22.577  27.420  -6.657  1.00  0.00           C  
ATOM    215  CE  LYS A  15     -22.751  27.452  -8.169  1.00  0.00           C  
ATOM    216  NZ  LYS A  15     -23.791  26.490  -8.630  1.00  0.00           N  
ATOM    217  H   LYS A  15     -20.734  28.498  -2.195  1.00  0.00           H  
ATOM    218  HA  LYS A  15     -19.354  29.088  -4.512  1.00  0.00           H  
ATOM    219 1HB  LYS A  15     -21.151  27.405  -4.353  1.00  0.00           H  
ATOM    220 2HB  LYS A  15     -22.361  28.676  -4.269  1.00  0.00           H  
ATOM    221 1HG  LYS A  15     -21.776  29.408  -6.547  1.00  0.00           H  
ATOM    222 2HG  LYS A  15     -20.555  28.132  -6.640  1.00  0.00           H  
ATOM    223 1HD  LYS A  15     -22.296  26.411  -6.351  1.00  0.00           H  
ATOM    224 2HD  LYS A  15     -23.529  27.671  -6.188  1.00  0.00           H  
ATOM    225 1HE  LYS A  15     -23.042  28.458  -8.471  1.00  0.00           H  
ATOM    226 2HE  LYS A  15     -21.803  27.201  -8.643  1.00  0.00           H  
ATOM    227 1HZ  LYS A  15     -23.876  26.542  -9.635  1.00  0.00           H  
ATOM    228 2HZ  LYS A  15     -23.525  25.552  -8.364  1.00  0.00           H  
ATOM    229 3HZ  LYS A  15     -24.678  26.720  -8.206  1.00  0.00           H  
ATOM    230  N   THR A  16     -21.715  31.395  -4.168  1.00  0.00           N  
ATOM    231  CA  THR A  16     -22.033  32.751  -4.588  1.00  0.00           C  
ATOM    232  C   THR A  16     -23.087  33.371  -3.668  1.00  0.00           C  
ATOM    233  O   THR A  16     -23.992  32.661  -3.224  1.00  0.00           O  
ATOM    234  CB  THR A  16     -22.584  32.744  -6.030  1.00  0.00           C  
ATOM    235  OG1 THR A  16     -22.797  34.080  -6.467  1.00  0.00           O  
ATOM    236  CG2 THR A  16     -23.898  32.003  -6.069  1.00  0.00           C  
ATOM    237  H   THR A  16     -22.293  30.920  -3.492  1.00  0.00           H  
ATOM    238  HA  THR A  16     -21.111  33.322  -4.557  1.00  0.00           H  
ATOM    239  HB  THR A  16     -21.877  32.262  -6.699  1.00  0.00           H  
ATOM    240  HG1 THR A  16     -23.473  34.496  -5.898  1.00  0.00           H  
ATOM    241 1HG2 THR A  16     -24.284  32.004  -7.084  1.00  0.00           H  
ATOM    242 2HG2 THR A  16     -23.748  30.976  -5.739  1.00  0.00           H  
ATOM    243 3HG2 THR A  16     -24.610  32.499  -5.408  1.00  0.00           H  
ATOM    244  N   PRO A  17     -23.021  34.677  -3.354  1.00  0.00           N  
ATOM    245  CA  PRO A  17     -24.062  35.407  -2.670  1.00  0.00           C  
ATOM    246  C   PRO A  17     -25.198  35.713  -3.640  1.00  0.00           C  
ATOM    247  O   PRO A  17     -24.928  35.948  -4.827  1.00  0.00           O  
ATOM    248  CB  PRO A  17     -23.325  36.662  -2.183  1.00  0.00           C  
ATOM    249  CG  PRO A  17     -22.247  36.885  -3.215  1.00  0.00           C  
ATOM    250  CD  PRO A  17     -21.813  35.478  -3.648  1.00  0.00           C  
ATOM    251  HA  PRO A  17     -24.396  34.782  -1.826  1.00  0.00           H  
ATOM    252 1HB  PRO A  17     -24.015  37.508  -2.119  1.00  0.00           H  
ATOM    253 2HB  PRO A  17     -22.926  36.501  -1.170  1.00  0.00           H  
ATOM    254 1HG  PRO A  17     -22.646  37.483  -4.033  1.00  0.00           H  
ATOM    255 2HG  PRO A  17     -21.420  37.467  -2.780  1.00  0.00           H  
ATOM    256 1HD  PRO A  17     -21.582  35.493  -4.723  1.00  0.00           H  
ATOM    257 2HD  PRO A  17     -20.962  35.129  -3.039  1.00  0.00           H  
ATOM    258  N   PRO A  18     -26.430  35.915  -3.151  1.00  0.00           N  
ATOM    259  CA  PRO A  18     -27.603  36.311  -3.912  1.00  0.00           C  
ATOM    260  C   PRO A  18     -27.435  37.692  -4.508  1.00  0.00           C  
ATOM    261  O   PRO A  18     -28.113  38.052  -5.467  1.00  0.00           O  
ATOM    262  CB  PRO A  18     -28.717  36.281  -2.866  1.00  0.00           C  
ATOM    263  CG  PRO A  18     -28.012  36.470  -1.541  1.00  0.00           C  
ATOM    264  CD  PRO A  18     -26.680  35.769  -1.703  1.00  0.00           C  
ATOM    265  HA  PRO A  18     -27.788  35.569  -4.699  1.00  0.00           H  
ATOM    266 1HB  PRO A  18     -29.441  37.084  -3.072  1.00  0.00           H  
ATOM    267 2HB  PRO A  18     -29.267  35.331  -2.930  1.00  0.00           H  
ATOM    268 1HG  PRO A  18     -27.909  37.544  -1.327  1.00  0.00           H  
ATOM    269 2HG  PRO A  18     -28.621  36.046  -0.728  1.00  0.00           H  
ATOM    270 1HD  PRO A  18     -25.937  36.300  -1.100  1.00  0.00           H  
ATOM    271 2HD  PRO A  18     -26.761  34.705  -1.432  1.00  0.00           H  
ATOM    272  N   TYR A  19     -26.508  38.457  -3.947  1.00  0.00           N  
ATOM    273  CA  TYR A  19     -26.235  39.806  -4.387  1.00  0.00           C  
ATOM    274  C   TYR A  19     -25.443  39.790  -5.683  1.00  0.00           C  
ATOM    275  O   TYR A  19     -25.524  40.718  -6.491  1.00  0.00           O  
ATOM    276  CB  TYR A  19     -25.471  40.519  -3.291  1.00  0.00           C  
ATOM    277  CG  TYR A  19     -26.300  40.647  -2.052  1.00  0.00           C  
ATOM    278  CD1 TYR A  19     -25.983  39.887  -0.938  1.00  0.00           C  
ATOM    279  CD2 TYR A  19     -27.390  41.498  -2.028  1.00  0.00           C  
ATOM    280  CE1 TYR A  19     -26.752  39.981   0.202  1.00  0.00           C  
ATOM    281  CE2 TYR A  19     -28.161  41.594  -0.887  1.00  0.00           C  
ATOM    282  CZ  TYR A  19     -27.845  40.839   0.225  1.00  0.00           C  
ATOM    283  OH  TYR A  19     -28.614  40.934   1.363  1.00  0.00           O  
ATOM    284  H   TYR A  19     -25.987  38.103  -3.163  1.00  0.00           H  
ATOM    285  HA  TYR A  19     -27.180  40.317  -4.565  1.00  0.00           H  
ATOM    286 1HB  TYR A  19     -24.563  39.964  -3.049  1.00  0.00           H  
ATOM    287 2HB  TYR A  19     -25.181  41.515  -3.624  1.00  0.00           H  
ATOM    288  HD1 TYR A  19     -25.130  39.215  -0.961  1.00  0.00           H  
ATOM    289  HD2 TYR A  19     -27.640  42.090  -2.910  1.00  0.00           H  
ATOM    290  HE1 TYR A  19     -26.503  39.383   1.078  1.00  0.00           H  
ATOM    291  HE2 TYR A  19     -29.021  42.265  -0.865  1.00  0.00           H  
ATOM    292  HH  TYR A  19     -28.252  40.359   2.042  1.00  0.00           H  
ATOM    293  N   LYS A  20     -24.679  38.720  -5.904  1.00  0.00           N  
ATOM    294  CA  LYS A  20     -23.918  38.623  -7.131  1.00  0.00           C  
ATOM    295  C   LYS A  20     -24.894  38.207  -8.181  1.00  0.00           C  
ATOM    296  O   LYS A  20     -24.894  38.739  -9.290  1.00  0.00           O  
ATOM    297  CB  LYS A  20     -22.776  37.620  -7.049  1.00  0.00           C  
ATOM    298  CG  LYS A  20     -21.958  37.498  -8.340  1.00  0.00           C  
ATOM    299  CD  LYS A  20     -20.753  36.582  -8.149  1.00  0.00           C  
ATOM    300  CE  LYS A  20     -19.945  36.445  -9.434  1.00  0.00           C  
ATOM    301  NZ  LYS A  20     -18.756  35.559  -9.250  1.00  0.00           N  
ATOM    302  H   LYS A  20     -24.659  37.943  -5.252  1.00  0.00           H  
ATOM    303  HA  LYS A  20     -23.517  39.601  -7.394  1.00  0.00           H  
ATOM    304 1HB  LYS A  20     -22.092  37.912  -6.261  1.00  0.00           H  
ATOM    305 2HB  LYS A  20     -23.173  36.638  -6.797  1.00  0.00           H  
ATOM    306 1HG  LYS A  20     -22.596  37.082  -9.120  1.00  0.00           H  
ATOM    307 2HG  LYS A  20     -21.618  38.482  -8.660  1.00  0.00           H  
ATOM    308 1HD  LYS A  20     -20.113  36.984  -7.364  1.00  0.00           H  
ATOM    309 2HD  LYS A  20     -21.098  35.593  -7.840  1.00  0.00           H  
ATOM    310 1HE  LYS A  20     -20.580  36.024 -10.211  1.00  0.00           H  
ATOM    311 2HE  LYS A  20     -19.605  37.431  -9.752  1.00  0.00           H  
ATOM    312 1HZ  LYS A  20     -18.247  35.490 -10.120  1.00  0.00           H  
ATOM    313 2HZ  LYS A  20     -18.154  35.946  -8.538  1.00  0.00           H  
ATOM    314 3HZ  LYS A  20     -19.064  34.636  -8.965  1.00  0.00           H  
ATOM    315  N   LEU A  21     -25.763  37.270  -7.815  1.00  0.00           N  
ATOM    316  CA  LEU A  21     -26.727  36.792  -8.779  1.00  0.00           C  
ATOM    317  C   LEU A  21     -27.652  37.942  -9.180  1.00  0.00           C  
ATOM    318  O   LEU A  21     -27.928  38.139 -10.364  1.00  0.00           O  
ATOM    319  CB  LEU A  21     -27.518  35.644  -8.166  1.00  0.00           C  
ATOM    320  CG  LEU A  21     -26.683  34.381  -7.884  1.00  0.00           C  
ATOM    321  CD1 LEU A  21     -27.530  33.362  -7.136  1.00  0.00           C  
ATOM    322  CD2 LEU A  21     -26.155  33.826  -9.196  1.00  0.00           C  
ATOM    323  H   LEU A  21     -25.711  36.873  -6.874  1.00  0.00           H  
ATOM    324  HA  LEU A  21     -26.200  36.438  -9.662  1.00  0.00           H  
ATOM    325 1HB  LEU A  21     -27.954  35.980  -7.228  1.00  0.00           H  
ATOM    326 2HB  LEU A  21     -28.326  35.373  -8.845  1.00  0.00           H  
ATOM    327  HG  LEU A  21     -25.835  34.644  -7.239  1.00  0.00           H  
ATOM    328 1HD1 LEU A  21     -26.931  32.478  -6.925  1.00  0.00           H  
ATOM    329 2HD1 LEU A  21     -27.875  33.791  -6.203  1.00  0.00           H  
ATOM    330 3HD1 LEU A  21     -28.386  33.083  -7.747  1.00  0.00           H  
ATOM    331 1HD2 LEU A  21     -25.552  32.941  -9.001  1.00  0.00           H  
ATOM    332 2HD2 LEU A  21     -26.991  33.560  -9.844  1.00  0.00           H  
ATOM    333 3HD2 LEU A  21     -25.542  34.580  -9.685  1.00  0.00           H  
ATOM    334  N   ALA A  22     -28.076  38.758  -8.204  1.00  0.00           N  
ATOM    335  CA  ALA A  22     -28.927  39.901  -8.507  1.00  0.00           C  
ATOM    336  C   ALA A  22     -28.208  40.871  -9.427  1.00  0.00           C  
ATOM    337  O   ALA A  22     -28.790  41.372 -10.392  1.00  0.00           O  
ATOM    338  CB  ALA A  22     -29.324  40.611  -7.231  1.00  0.00           C  
ATOM    339  H   ALA A  22     -27.847  38.560  -7.232  1.00  0.00           H  
ATOM    340  HA  ALA A  22     -29.818  39.540  -9.015  1.00  0.00           H  
ATOM    341 1HB  ALA A  22     -29.971  41.453  -7.468  1.00  0.00           H  
ATOM    342 2HB  ALA A  22     -29.850  39.915  -6.577  1.00  0.00           H  
ATOM    343 3HB  ALA A  22     -28.428  40.971  -6.727  1.00  0.00           H  
ATOM    344  N   GLY A  23     -26.916  41.085  -9.167  1.00  0.00           N  
ATOM    345  CA  GLY A  23     -26.090  41.965  -9.970  1.00  0.00           C  
ATOM    346  C   GLY A  23     -26.042  41.490 -11.413  1.00  0.00           C  
ATOM    347  O   GLY A  23     -26.264  42.274 -12.341  1.00  0.00           O  
ATOM    348  H   GLY A  23     -26.484  40.656  -8.347  1.00  0.00           H  
ATOM    349 1HA  GLY A  23     -26.480  42.980  -9.924  1.00  0.00           H  
ATOM    350 2HA  GLY A  23     -25.082  41.979  -9.555  1.00  0.00           H  
ATOM    351  N   LEU A  24     -25.770  40.198 -11.601  1.00  0.00           N  
ATOM    352  CA  LEU A  24     -25.673  39.614 -12.930  1.00  0.00           C  
ATOM    353  C   LEU A  24     -26.997  39.735 -13.678  1.00  0.00           C  
ATOM    354  O   LEU A  24     -27.016  40.077 -14.867  1.00  0.00           O  
ATOM    355  CB  LEU A  24     -25.280  38.139 -12.792  1.00  0.00           C  
ATOM    356  CG  LEU A  24     -23.843  37.885 -12.280  1.00  0.00           C  
ATOM    357  CD1 LEU A  24     -23.670  36.405 -11.975  1.00  0.00           C  
ATOM    358  CD2 LEU A  24     -22.849  38.345 -13.323  1.00  0.00           C  
ATOM    359  H   LEU A  24     -25.601  39.611 -10.783  1.00  0.00           H  
ATOM    360  HA  LEU A  24     -24.904  40.143 -13.486  1.00  0.00           H  
ATOM    361 1HB  LEU A  24     -25.967  37.668 -12.090  1.00  0.00           H  
ATOM    362 2HB  LEU A  24     -25.390  37.656 -13.760  1.00  0.00           H  
ATOM    363  HG  LEU A  24     -23.677  38.442 -11.365  1.00  0.00           H  
ATOM    364 1HD1 LEU A  24     -22.665  36.227 -11.606  1.00  0.00           H  
ATOM    365 2HD1 LEU A  24     -24.388  36.111 -11.219  1.00  0.00           H  
ATOM    366 3HD1 LEU A  24     -23.834  35.825 -12.880  1.00  0.00           H  
ATOM    367 1HD2 LEU A  24     -21.837  38.172 -12.959  1.00  0.00           H  
ATOM    368 2HD2 LEU A  24     -23.005  37.787 -14.247  1.00  0.00           H  
ATOM    369 3HD2 LEU A  24     -22.991  39.409 -13.512  1.00  0.00           H  
ATOM    370  N   ILE A  25     -28.110  39.532 -12.974  1.00  0.00           N  
ATOM    371  CA  ILE A  25     -29.416  39.659 -13.596  1.00  0.00           C  
ATOM    372  C   ILE A  25     -29.674  41.078 -14.045  1.00  0.00           C  
ATOM    373  O   ILE A  25     -30.060  41.311 -15.190  1.00  0.00           O  
ATOM    374  CB  ILE A  25     -30.534  39.238 -12.635  1.00  0.00           C  
ATOM    375  CG1 ILE A  25     -30.449  37.732 -12.364  1.00  0.00           C  
ATOM    376  CG2 ILE A  25     -31.895  39.640 -13.214  1.00  0.00           C  
ATOM    377  CD1 ILE A  25     -31.291  37.279 -11.198  1.00  0.00           C  
ATOM    378  H   ILE A  25     -28.045  39.250 -11.992  1.00  0.00           H  
ATOM    379  HA  ILE A  25     -29.444  39.010 -14.473  1.00  0.00           H  
ATOM    380  HB  ILE A  25     -30.389  39.742 -11.680  1.00  0.00           H  
ATOM    381 1HG1 ILE A  25     -30.780  37.199 -13.252  1.00  0.00           H  
ATOM    382 2HG1 ILE A  25     -29.416  37.465 -12.173  1.00  0.00           H  
ATOM    383 1HG2 ILE A  25     -32.682  39.356 -12.519  1.00  0.00           H  
ATOM    384 2HG2 ILE A  25     -31.923  40.718 -13.368  1.00  0.00           H  
ATOM    385 3HG2 ILE A  25     -32.050  39.134 -14.166  1.00  0.00           H  
ATOM    386 1HD1 ILE A  25     -31.182  36.204 -11.068  1.00  0.00           H  
ATOM    387 2HD1 ILE A  25     -30.955  37.788 -10.296  1.00  0.00           H  
ATOM    388 3HD1 ILE A  25     -32.335  37.521 -11.386  1.00  0.00           H  
ATOM    389  N   LEU A  26     -29.429  42.039 -13.157  1.00  0.00           N  
ATOM    390  CA  LEU A  26     -29.669  43.432 -13.485  1.00  0.00           C  
ATOM    391  C   LEU A  26     -28.766  43.885 -14.619  1.00  0.00           C  
ATOM    392  O   LEU A  26     -29.188  44.658 -15.484  1.00  0.00           O  
ATOM    393  CB  LEU A  26     -29.480  44.281 -12.237  1.00  0.00           C  
ATOM    394  CG  LEU A  26     -30.556  44.046 -11.171  1.00  0.00           C  
ATOM    395  CD1 LEU A  26     -30.187  44.795  -9.907  1.00  0.00           C  
ATOM    396  CD2 LEU A  26     -31.907  44.488 -11.727  1.00  0.00           C  
ATOM    397  H   LEU A  26     -29.094  41.792 -12.224  1.00  0.00           H  
ATOM    398  HA  LEU A  26     -30.702  43.532 -13.809  1.00  0.00           H  
ATOM    399 1HB  LEU A  26     -28.511  44.034 -11.795  1.00  0.00           H  
ATOM    400 2HB  LEU A  26     -29.485  45.332 -12.512  1.00  0.00           H  
ATOM    401  HG  LEU A  26     -30.603  42.988 -10.930  1.00  0.00           H  
ATOM    402 1HD1 LEU A  26     -30.945  44.617  -9.145  1.00  0.00           H  
ATOM    403 2HD1 LEU A  26     -29.220  44.435  -9.548  1.00  0.00           H  
ATOM    404 3HD1 LEU A  26     -30.126  45.861 -10.118  1.00  0.00           H  
ATOM    405 1HD2 LEU A  26     -32.680  44.314 -10.979  1.00  0.00           H  
ATOM    406 2HD2 LEU A  26     -31.871  45.550 -11.973  1.00  0.00           H  
ATOM    407 3HD2 LEU A  26     -32.135  43.914 -12.627  1.00  0.00           H  
ATOM    408  N   GLY A  27     -27.538  43.368 -14.644  1.00  0.00           N  
ATOM    409  CA  GLY A  27     -26.595  43.664 -15.704  1.00  0.00           C  
ATOM    410  C   GLY A  27     -27.213  43.267 -17.037  1.00  0.00           C  
ATOM    411  O   GLY A  27     -27.304  44.087 -17.956  1.00  0.00           O  
ATOM    412  H   GLY A  27     -27.232  42.761 -13.885  1.00  0.00           H  
ATOM    413 1HA  GLY A  27     -26.348  44.723 -15.698  1.00  0.00           H  
ATOM    414 2HA  GLY A  27     -25.677  43.101 -15.535  1.00  0.00           H  
ATOM    415  N   LEU A  28     -27.674  42.019 -17.124  1.00  0.00           N  
ATOM    416  CA  LEU A  28     -28.283  41.503 -18.341  1.00  0.00           C  
ATOM    417  C   LEU A  28     -29.546  42.269 -18.724  1.00  0.00           C  
ATOM    418  O   LEU A  28     -29.791  42.503 -19.913  1.00  0.00           O  
ATOM    419  CB  LEU A  28     -28.580  40.021 -18.160  1.00  0.00           C  
ATOM    420  CG  LEU A  28     -27.331  39.149 -18.088  1.00  0.00           C  
ATOM    421  CD1 LEU A  28     -27.723  37.731 -17.723  1.00  0.00           C  
ATOM    422  CD2 LEU A  28     -26.612  39.213 -19.431  1.00  0.00           C  
ATOM    423  H   LEU A  28     -27.574  41.396 -16.317  1.00  0.00           H  
ATOM    424  HA  LEU A  28     -27.563  41.611 -19.149  1.00  0.00           H  
ATOM    425 1HB  LEU A  28     -29.133  39.892 -17.228  1.00  0.00           H  
ATOM    426 2HB  LEU A  28     -29.197  39.676 -18.985  1.00  0.00           H  
ATOM    427  HG  LEU A  28     -26.669  39.525 -17.310  1.00  0.00           H  
ATOM    428 1HD1 LEU A  28     -26.830  37.111 -17.662  1.00  0.00           H  
ATOM    429 2HD1 LEU A  28     -28.229  37.739 -16.755  1.00  0.00           H  
ATOM    430 3HD1 LEU A  28     -28.393  37.333 -18.482  1.00  0.00           H  
ATOM    431 1HD2 LEU A  28     -25.711  38.601 -19.388  1.00  0.00           H  
ATOM    432 2HD2 LEU A  28     -27.269  38.837 -20.215  1.00  0.00           H  
ATOM    433 3HD2 LEU A  28     -26.339  40.247 -19.650  1.00  0.00           H  
ATOM    434  N   VAL A  29     -30.334  42.696 -17.735  1.00  0.00           N  
ATOM    435  CA  VAL A  29     -31.518  43.485 -18.046  1.00  0.00           C  
ATOM    436  C   VAL A  29     -31.097  44.792 -18.696  1.00  0.00           C  
ATOM    437  O   VAL A  29     -31.667  45.194 -19.711  1.00  0.00           O  
ATOM    438  CB  VAL A  29     -32.351  43.798 -16.790  1.00  0.00           C  
ATOM    439  CG1 VAL A  29     -33.444  44.798 -17.142  1.00  0.00           C  
ATOM    440  CG2 VAL A  29     -32.975  42.522 -16.246  1.00  0.00           C  
ATOM    441  H   VAL A  29     -30.117  42.452 -16.768  1.00  0.00           H  
ATOM    442  HA  VAL A  29     -32.138  42.924 -18.745  1.00  0.00           H  
ATOM    443  HB  VAL A  29     -31.707  44.246 -16.037  1.00  0.00           H  
ATOM    444 1HG1 VAL A  29     -34.026  45.030 -16.251  1.00  0.00           H  
ATOM    445 2HG1 VAL A  29     -32.989  45.713 -17.525  1.00  0.00           H  
ATOM    446 3HG1 VAL A  29     -34.098  44.372 -17.903  1.00  0.00           H  
ATOM    447 1HG2 VAL A  29     -33.557  42.753 -15.355  1.00  0.00           H  
ATOM    448 2HG2 VAL A  29     -33.625  42.088 -17.004  1.00  0.00           H  
ATOM    449 3HG2 VAL A  29     -32.209  41.816 -15.995  1.00  0.00           H  
ATOM    450  N   GLY A  30     -30.080  45.451 -18.132  1.00  0.00           N  
ATOM    451  CA  GLY A  30     -29.591  46.701 -18.695  1.00  0.00           C  
ATOM    452  C   GLY A  30     -29.111  46.509 -20.130  1.00  0.00           C  
ATOM    453  O   GLY A  30     -29.383  47.341 -21.001  1.00  0.00           O  
ATOM    454  H   GLY A  30     -29.646  45.080 -17.286  1.00  0.00           H  
ATOM    455 1HA  GLY A  30     -30.381  47.450 -18.662  1.00  0.00           H  
ATOM    456 2HA  GLY A  30     -28.768  47.065 -18.080  1.00  0.00           H  
ATOM    457  N   VAL A  31     -28.455  45.375 -20.401  1.00  0.00           N  
ATOM    458  CA  VAL A  31     -27.989  45.085 -21.751  1.00  0.00           C  
ATOM    459  C   VAL A  31     -29.161  44.946 -22.706  1.00  0.00           C  
ATOM    460  O   VAL A  31     -29.142  45.512 -23.803  1.00  0.00           O  
ATOM    461  CB  VAL A  31     -27.162  43.785 -21.793  1.00  0.00           C  
ATOM    462  CG1 VAL A  31     -26.878  43.406 -23.235  1.00  0.00           C  
ATOM    463  CG2 VAL A  31     -25.861  43.980 -21.042  1.00  0.00           C  
ATOM    464  H   VAL A  31     -28.243  44.734 -19.633  1.00  0.00           H  
ATOM    465  HA  VAL A  31     -27.361  45.911 -22.084  1.00  0.00           H  
ATOM    466  HB  VAL A  31     -27.732  42.982 -21.338  1.00  0.00           H  
ATOM    467 1HG1 VAL A  31     -26.303  42.482 -23.260  1.00  0.00           H  
ATOM    468 2HG1 VAL A  31     -27.822  43.261 -23.764  1.00  0.00           H  
ATOM    469 3HG1 VAL A  31     -26.311  44.201 -23.716  1.00  0.00           H  
ATOM    470 1HG2 VAL A  31     -25.284  43.056 -21.069  1.00  0.00           H  
ATOM    471 2HG2 VAL A  31     -25.290  44.781 -21.509  1.00  0.00           H  
ATOM    472 3HG2 VAL A  31     -26.068  44.241 -20.017  1.00  0.00           H  
ATOM    473  N   LEU A  32     -30.185  44.203 -22.288  1.00  0.00           N  
ATOM    474  CA  LEU A  32     -31.367  44.008 -23.107  1.00  0.00           C  
ATOM    475  C   LEU A  32     -32.077  45.311 -23.405  1.00  0.00           C  
ATOM    476  O   LEU A  32     -32.395  45.603 -24.558  1.00  0.00           O  
ATOM    477  CB  LEU A  32     -32.355  43.070 -22.427  1.00  0.00           C  
ATOM    478  CG  LEU A  32     -33.666  42.886 -23.189  1.00  0.00           C  
ATOM    479  CD1 LEU A  32     -33.369  42.275 -24.556  1.00  0.00           C  
ATOM    480  CD2 LEU A  32     -34.601  42.016 -22.380  1.00  0.00           C  
ATOM    481  H   LEU A  32     -30.131  43.751 -21.373  1.00  0.00           H  
ATOM    482  HA  LEU A  32     -31.055  43.564 -24.051  1.00  0.00           H  
ATOM    483 1HB  LEU A  32     -31.886  42.097 -22.304  1.00  0.00           H  
ATOM    484 2HB  LEU A  32     -32.588  43.466 -21.439  1.00  0.00           H  
ATOM    485  HG  LEU A  32     -34.129  43.857 -23.348  1.00  0.00           H  
ATOM    486 1HD1 LEU A  32     -34.297  42.152 -25.112  1.00  0.00           H  
ATOM    487 2HD1 LEU A  32     -32.700  42.934 -25.110  1.00  0.00           H  
ATOM    488 3HD1 LEU A  32     -32.895  41.304 -24.423  1.00  0.00           H  
ATOM    489 1HD2 LEU A  32     -35.541  41.891 -22.919  1.00  0.00           H  
ATOM    490 2HD2 LEU A  32     -34.142  41.041 -22.218  1.00  0.00           H  
ATOM    491 3HD2 LEU A  32     -34.793  42.493 -21.418  1.00  0.00           H  
ATOM    492  N   VAL A  33     -32.319  46.112 -22.374  1.00  0.00           N  
ATOM    493  CA  VAL A  33     -33.038  47.353 -22.576  1.00  0.00           C  
ATOM    494  C   VAL A  33     -32.284  48.256 -23.534  1.00  0.00           C  
ATOM    495  O   VAL A  33     -32.879  48.823 -24.461  1.00  0.00           O  
ATOM    496  CB  VAL A  33     -33.259  48.064 -21.235  1.00  0.00           C  
ATOM    497  CG1 VAL A  33     -33.814  49.466 -21.470  1.00  0.00           C  
ATOM    498  CG2 VAL A  33     -34.228  47.234 -20.387  1.00  0.00           C  
ATOM    499  H   VAL A  33     -32.019  45.839 -21.437  1.00  0.00           H  
ATOM    500  HA  VAL A  33     -34.011  47.118 -23.008  1.00  0.00           H  
ATOM    501  HB  VAL A  33     -32.300  48.157 -20.715  1.00  0.00           H  
ATOM    502 1HG1 VAL A  33     -33.961  49.963 -20.513  1.00  0.00           H  
ATOM    503 2HG1 VAL A  33     -33.109  50.040 -22.073  1.00  0.00           H  
ATOM    504 3HG1 VAL A  33     -34.768  49.397 -21.993  1.00  0.00           H  
ATOM    505 1HG2 VAL A  33     -34.380  47.722 -19.426  1.00  0.00           H  
ATOM    506 2HG2 VAL A  33     -35.180  47.143 -20.905  1.00  0.00           H  
ATOM    507 3HG2 VAL A  33     -33.814  46.245 -20.226  1.00  0.00           H  
ATOM    508  N   LEU A  34     -30.971  48.385 -23.348  1.00  0.00           N  
ATOM    509  CA  LEU A  34     -30.206  49.206 -24.261  1.00  0.00           C  
ATOM    510  C   LEU A  34     -30.216  48.647 -25.671  1.00  0.00           C  
ATOM    511  O   LEU A  34     -30.387  49.396 -26.631  1.00  0.00           O  
ATOM    512  CB  LEU A  34     -28.775  49.328 -23.775  1.00  0.00           C  
ATOM    513  CG  LEU A  34     -28.585  50.160 -22.540  1.00  0.00           C  
ATOM    514  CD1 LEU A  34     -27.152  50.036 -22.076  1.00  0.00           C  
ATOM    515  CD2 LEU A  34     -28.946  51.601 -22.872  1.00  0.00           C  
ATOM    516  H   LEU A  34     -30.498  47.914 -22.573  1.00  0.00           H  
ATOM    517  HA  LEU A  34     -30.649  50.198 -24.281  1.00  0.00           H  
ATOM    518 1HB  LEU A  34     -28.398  48.323 -23.564  1.00  0.00           H  
ATOM    519 2HB  LEU A  34     -28.194  49.752 -24.560  1.00  0.00           H  
ATOM    520  HG  LEU A  34     -29.233  49.795 -21.744  1.00  0.00           H  
ATOM    521 1HD1 LEU A  34     -27.007  50.636 -21.178  1.00  0.00           H  
ATOM    522 2HD1 LEU A  34     -26.940  48.988 -21.855  1.00  0.00           H  
ATOM    523 3HD1 LEU A  34     -26.486  50.387 -22.858  1.00  0.00           H  
ATOM    524 1HD2 LEU A  34     -28.816  52.221 -21.985  1.00  0.00           H  
ATOM    525 2HD2 LEU A  34     -28.298  51.964 -23.668  1.00  0.00           H  
ATOM    526 3HD2 LEU A  34     -29.985  51.648 -23.200  1.00  0.00           H  
ATOM    527  N   ALA A  35     -30.103  47.326 -25.817  1.00  0.00           N  
ATOM    528  CA  ALA A  35     -30.110  46.746 -27.147  1.00  0.00           C  
ATOM    529  C   ALA A  35     -31.416  47.036 -27.865  1.00  0.00           C  
ATOM    530  O   ALA A  35     -31.415  47.424 -29.035  1.00  0.00           O  
ATOM    531  CB  ALA A  35     -29.904  45.248 -27.055  1.00  0.00           C  
ATOM    532  H   ALA A  35     -29.967  46.717 -25.009  1.00  0.00           H  
ATOM    533  HA  ALA A  35     -29.299  47.193 -27.717  1.00  0.00           H  
ATOM    534 1HB  ALA A  35     -29.890  44.818 -28.055  1.00  0.00           H  
ATOM    535 2HB  ALA A  35     -28.958  45.043 -26.553  1.00  0.00           H  
ATOM    536 3HB  ALA A  35     -30.720  44.808 -26.481  1.00  0.00           H  
ATOM    537  N   LEU A  36     -32.534  46.912 -27.149  1.00  0.00           N  
ATOM    538  CA  LEU A  36     -33.833  47.155 -27.750  1.00  0.00           C  
ATOM    539  C   LEU A  36     -33.991  48.624 -28.107  1.00  0.00           C  
ATOM    540  O   LEU A  36     -34.494  48.959 -29.182  1.00  0.00           O  
ATOM    541  CB  LEU A  36     -34.930  46.727 -26.778  1.00  0.00           C  
ATOM    542  CG  LEU A  36     -35.012  45.216 -26.514  1.00  0.00           C  
ATOM    543  CD1 LEU A  36     -36.018  44.958 -25.401  1.00  0.00           C  
ATOM    544  CD2 LEU A  36     -35.384  44.499 -27.791  1.00  0.00           C  
ATOM    545  H   LEU A  36     -32.477  46.600 -26.178  1.00  0.00           H  
ATOM    546  HA  LEU A  36     -33.910  46.563 -28.661  1.00  0.00           H  
ATOM    547 1HB  LEU A  36     -34.744  47.216 -25.819  1.00  0.00           H  
ATOM    548 2HB  LEU A  36     -35.891  47.063 -27.160  1.00  0.00           H  
ATOM    549  HG  LEU A  36     -34.047  44.854 -26.183  1.00  0.00           H  
ATOM    550 1HD1 LEU A  36     -36.073  43.892 -25.196  1.00  0.00           H  
ATOM    551 2HD1 LEU A  36     -35.698  45.485 -24.501  1.00  0.00           H  
ATOM    552 3HD1 LEU A  36     -36.998  45.318 -25.705  1.00  0.00           H  
ATOM    553 1HD2 LEU A  36     -35.430  43.427 -27.602  1.00  0.00           H  
ATOM    554 2HD2 LEU A  36     -36.356  44.851 -28.136  1.00  0.00           H  
ATOM    555 3HD2 LEU A  36     -34.628  44.702 -28.551  1.00  0.00           H  
ATOM    556  N   THR A  37     -33.492  49.499 -27.232  1.00  0.00           N  
ATOM    557  CA  THR A  37     -33.569  50.933 -27.438  1.00  0.00           C  
ATOM    558  C   THR A  37     -32.813  51.313 -28.700  1.00  0.00           C  
ATOM    559  O   THR A  37     -33.315  52.064 -29.543  1.00  0.00           O  
ATOM    560  CB  THR A  37     -32.955  51.671 -26.234  1.00  0.00           C  
ATOM    561  OG1 THR A  37     -33.696  51.352 -25.041  1.00  0.00           O  
ATOM    562  CG2 THR A  37     -32.960  53.136 -26.471  1.00  0.00           C  
ATOM    563  H   THR A  37     -33.082  49.160 -26.361  1.00  0.00           H  
ATOM    564  HA  THR A  37     -34.614  51.223 -27.553  1.00  0.00           H  
ATOM    565  HB  THR A  37     -31.929  51.346 -26.102  1.00  0.00           H  
ATOM    566  HG1 THR A  37     -33.612  50.383 -24.875  1.00  0.00           H  
ATOM    567 1HG2 THR A  37     -32.511  53.646 -25.622  1.00  0.00           H  
ATOM    568 2HG2 THR A  37     -32.383  53.334 -27.365  1.00  0.00           H  
ATOM    569 3HG2 THR A  37     -33.984  53.484 -26.607  1.00  0.00           H  
ATOM    570  N   TRP A  38     -31.612  50.760 -28.841  1.00  0.00           N  
ATOM    571  CA  TRP A  38     -30.771  51.033 -29.984  1.00  0.00           C  
ATOM    572  C   TRP A  38     -31.420  50.518 -31.261  1.00  0.00           C  
ATOM    573  O   TRP A  38     -31.420  51.216 -32.277  1.00  0.00           O  
ATOM    574  CB  TRP A  38     -29.409  50.402 -29.756  1.00  0.00           C  
ATOM    575  CG  TRP A  38     -28.669  51.082 -28.639  1.00  0.00           C  
ATOM    576  CD1 TRP A  38     -28.859  52.363 -28.207  1.00  0.00           C  
ATOM    577  CD2 TRP A  38     -27.647  50.517 -27.782  1.00  0.00           C  
ATOM    578  NE1 TRP A  38     -28.017  52.637 -27.157  1.00  0.00           N  
ATOM    579  CE2 TRP A  38     -27.269  51.520 -26.883  1.00  0.00           C  
ATOM    580  CE3 TRP A  38     -27.035  49.262 -27.704  1.00  0.00           C  
ATOM    581  CZ2 TRP A  38     -26.295  51.311 -25.919  1.00  0.00           C  
ATOM    582  CZ3 TRP A  38     -26.065  49.050 -26.734  1.00  0.00           C  
ATOM    583  CH2 TRP A  38     -25.702  50.049 -25.867  1.00  0.00           C  
ATOM    584  H   TRP A  38     -31.260  50.147 -28.105  1.00  0.00           H  
ATOM    585  HA  TRP A  38     -30.646  52.110 -30.069  1.00  0.00           H  
ATOM    586 1HB  TRP A  38     -29.533  49.348 -29.499  1.00  0.00           H  
ATOM    587 2HB  TRP A  38     -28.818  50.459 -30.662  1.00  0.00           H  
ATOM    588  HD1 TRP A  38     -29.572  53.065 -28.634  1.00  0.00           H  
ATOM    589  HE1 TRP A  38     -27.962  53.514 -26.663  1.00  0.00           H  
ATOM    590  HE3 TRP A  38     -27.318  48.468 -28.391  1.00  0.00           H  
ATOM    591  HZ2 TRP A  38     -25.997  52.091 -25.218  1.00  0.00           H  
ATOM    592  HZ3 TRP A  38     -25.595  48.068 -26.681  1.00  0.00           H  
ATOM    593  HH2 TRP A  38     -24.934  49.850 -25.119  1.00  0.00           H  
ATOM    594  N   MET A  39     -32.024  49.327 -31.212  1.00  0.00           N  
ATOM    595  CA  MET A  39     -32.704  48.808 -32.388  1.00  0.00           C  
ATOM    596  C   MET A  39     -33.852  49.717 -32.806  1.00  0.00           C  
ATOM    597  O   MET A  39     -34.106  49.919 -34.000  1.00  0.00           O  
ATOM    598  CB  MET A  39     -33.206  47.397 -32.144  1.00  0.00           C  
ATOM    599  CG  MET A  39     -32.156  46.336 -32.061  1.00  0.00           C  
ATOM    600  SD  MET A  39     -32.883  44.760 -31.706  1.00  0.00           S  
ATOM    601  CE  MET A  39     -33.689  44.510 -33.297  1.00  0.00           C  
ATOM    602  H   MET A  39     -31.988  48.763 -30.362  1.00  0.00           H  
ATOM    603  HA  MET A  39     -31.991  48.782 -33.207  1.00  0.00           H  
ATOM    604 1HB  MET A  39     -33.701  47.381 -31.183  1.00  0.00           H  
ATOM    605 2HB  MET A  39     -33.934  47.119 -32.897  1.00  0.00           H  
ATOM    606 1HG  MET A  39     -31.640  46.266 -33.009  1.00  0.00           H  
ATOM    607 2HG  MET A  39     -31.428  46.574 -31.299  1.00  0.00           H  
ATOM    608 1HE  MET A  39     -34.223  43.562 -33.292  1.00  0.00           H  
ATOM    609 2HE  MET A  39     -34.395  45.322 -33.486  1.00  0.00           H  
ATOM    610 3HE  MET A  39     -32.938  44.499 -34.086  1.00  0.00           H  
ATOM    611  N   GLN A  40     -34.558  50.301 -31.834  1.00  0.00           N  
ATOM    612  CA  GLN A  40     -35.634  51.210 -32.198  1.00  0.00           C  
ATOM    613  C   GLN A  40     -35.061  52.456 -32.868  1.00  0.00           C  
ATOM    614  O   GLN A  40     -35.531  52.869 -33.930  1.00  0.00           O  
ATOM    615  CB  GLN A  40     -36.449  51.611 -30.962  1.00  0.00           C  
ATOM    616  CG  GLN A  40     -37.275  50.488 -30.370  1.00  0.00           C  
ATOM    617  CD  GLN A  40     -37.974  50.871 -29.089  1.00  0.00           C  
ATOM    618  OE1 GLN A  40     -37.632  51.862 -28.434  1.00  0.00           O  
ATOM    619  NE2 GLN A  40     -38.969  50.076 -28.712  1.00  0.00           N  
ATOM    620  H   GLN A  40     -34.362  50.092 -30.852  1.00  0.00           H  
ATOM    621  HA  GLN A  40     -36.288  50.715 -32.910  1.00  0.00           H  
ATOM    622 1HB  GLN A  40     -35.775  51.971 -30.187  1.00  0.00           H  
ATOM    623 2HB  GLN A  40     -37.117  52.431 -31.218  1.00  0.00           H  
ATOM    624 1HG  GLN A  40     -38.032  50.192 -31.093  1.00  0.00           H  
ATOM    625 2HG  GLN A  40     -36.622  49.661 -30.157  1.00  0.00           H  
ATOM    626 1HE2 GLN A  40     -39.475  50.269 -27.871  1.00  0.00           H  
ATOM    627 2HE2 GLN A  40     -39.210  49.281 -29.270  1.00  0.00           H  
ATOM    628  N   PHE A  41     -33.965  52.986 -32.317  1.00  0.00           N  
ATOM    629  CA  PHE A  41     -33.335  54.197 -32.847  1.00  0.00           C  
ATOM    630  C   PHE A  41     -32.844  53.997 -34.275  1.00  0.00           C  
ATOM    631  O   PHE A  41     -32.940  54.891 -35.118  1.00  0.00           O  
ATOM    632  CB  PHE A  41     -32.134  54.614 -31.994  1.00  0.00           C  
ATOM    633  CG  PHE A  41     -32.478  55.147 -30.638  1.00  0.00           C  
ATOM    634  CD1 PHE A  41     -33.777  55.491 -30.316  1.00  0.00           C  
ATOM    635  CD2 PHE A  41     -31.484  55.327 -29.687  1.00  0.00           C  
ATOM    636  CE1 PHE A  41     -34.081  55.995 -29.068  1.00  0.00           C  
ATOM    637  CE2 PHE A  41     -31.781  55.837 -28.444  1.00  0.00           C  
ATOM    638  CZ  PHE A  41     -33.084  56.171 -28.133  1.00  0.00           C  
ATOM    639  H   PHE A  41     -33.599  52.573 -31.457  1.00  0.00           H  
ATOM    640  HA  PHE A  41     -34.072  54.999 -32.844  1.00  0.00           H  
ATOM    641 1HB  PHE A  41     -31.476  53.760 -31.863  1.00  0.00           H  
ATOM    642 2HB  PHE A  41     -31.569  55.376 -32.523  1.00  0.00           H  
ATOM    643  HD1 PHE A  41     -34.564  55.357 -31.057  1.00  0.00           H  
ATOM    644  HD2 PHE A  41     -30.457  55.062 -29.937  1.00  0.00           H  
ATOM    645  HE1 PHE A  41     -35.110  56.257 -28.824  1.00  0.00           H  
ATOM    646  HE2 PHE A  41     -30.991  55.973 -27.707  1.00  0.00           H  
ATOM    647  HZ  PHE A  41     -33.322  56.570 -27.149  1.00  0.00           H  
ATOM    648  N   ARG A  42     -32.318  52.806 -34.533  1.00  0.00           N  
ATOM    649  CA  ARG A  42     -31.748  52.422 -35.812  1.00  0.00           C  
ATOM    650  C   ARG A  42     -32.782  51.958 -36.842  1.00  0.00           C  
ATOM    651  O   ARG A  42     -32.420  51.649 -37.978  1.00  0.00           O  
ATOM    652  CB  ARG A  42     -30.748  51.310 -35.568  1.00  0.00           C  
ATOM    653  CG  ARG A  42     -29.519  51.728 -34.773  1.00  0.00           C  
ATOM    654  CD  ARG A  42     -28.730  50.551 -34.349  1.00  0.00           C  
ATOM    655  NE  ARG A  42     -27.572  50.919 -33.550  1.00  0.00           N  
ATOM    656  CZ  ARG A  42     -26.816  50.039 -32.871  1.00  0.00           C  
ATOM    657  NH1 ARG A  42     -27.117  48.760 -32.906  1.00  0.00           N  
ATOM    658  NH2 ARG A  42     -25.779  50.460 -32.166  1.00  0.00           N  
ATOM    659  H   ARG A  42     -32.263  52.130 -33.770  1.00  0.00           H  
ATOM    660  HA  ARG A  42     -31.222  53.285 -36.217  1.00  0.00           H  
ATOM    661 1HB  ARG A  42     -31.237  50.516 -35.002  1.00  0.00           H  
ATOM    662 2HB  ARG A  42     -30.419  50.887 -36.515  1.00  0.00           H  
ATOM    663 1HG  ARG A  42     -28.886  52.359 -35.393  1.00  0.00           H  
ATOM    664 2HG  ARG A  42     -29.823  52.282 -33.888  1.00  0.00           H  
ATOM    665 1HD  ARG A  42     -29.365  49.910 -33.739  1.00  0.00           H  
ATOM    666 2HD  ARG A  42     -28.388  49.998 -35.222  1.00  0.00           H  
ATOM    667  HE  ARG A  42     -27.319  51.896 -33.505  1.00  0.00           H  
ATOM    668 1HH1 ARG A  42     -27.920  48.444 -33.447  1.00  0.00           H  
ATOM    669 2HH1 ARG A  42     -26.555  48.094 -32.397  1.00  0.00           H  
ATOM    670 1HH2 ARG A  42     -25.552  51.445 -32.140  1.00  0.00           H  
ATOM    671 2HH2 ARG A  42     -25.214  49.799 -31.654  1.00  0.00           H  
ATOM    672  N   GLY A  43     -34.060  51.865 -36.453  1.00  0.00           N  
ATOM    673  CA  GLY A  43     -35.102  51.410 -37.371  1.00  0.00           C  
ATOM    674  C   GLY A  43     -35.076  49.898 -37.631  1.00  0.00           C  
ATOM    675  O   GLY A  43     -35.627  49.419 -38.624  1.00  0.00           O  
ATOM    676  H   GLY A  43     -34.341  52.147 -35.513  1.00  0.00           H  
ATOM    677 1HA  GLY A  43     -36.071  51.690 -36.957  1.00  0.00           H  
ATOM    678 2HA  GLY A  43     -35.009  51.943 -38.315  1.00  0.00           H  
ATOM    679  N   GLN A  44     -34.500  49.112 -36.721  1.00  0.00           N  
ATOM    680  CA  GLN A  44     -34.381  47.674 -36.968  1.00  0.00           C  
ATOM    681  C   GLN A  44     -35.682  46.922 -36.721  1.00  0.00           C  
ATOM    682  O   GLN A  44     -35.785  45.729 -37.003  1.00  0.00           O  
ATOM    683  CB  GLN A  44     -33.249  47.088 -36.135  1.00  0.00           C  
ATOM    684  CG  GLN A  44     -31.871  47.589 -36.543  1.00  0.00           C  
ATOM    685  CD  GLN A  44     -30.753  47.054 -35.663  1.00  0.00           C  
ATOM    686  OE1 GLN A  44     -30.278  47.722 -34.738  1.00  0.00           O  
ATOM    687  NE2 GLN A  44     -30.329  45.828 -35.945  1.00  0.00           N  
ATOM    688  H   GLN A  44     -34.119  49.508 -35.861  1.00  0.00           H  
ATOM    689  HA  GLN A  44     -34.119  47.536 -38.016  1.00  0.00           H  
ATOM    690 1HB  GLN A  44     -33.403  47.351 -35.103  1.00  0.00           H  
ATOM    691 2HB  GLN A  44     -33.263  46.003 -36.207  1.00  0.00           H  
ATOM    692 1HG  GLN A  44     -31.677  47.284 -37.570  1.00  0.00           H  
ATOM    693 2HG  GLN A  44     -31.874  48.674 -36.476  1.00  0.00           H  
ATOM    694 1HE2 GLN A  44     -29.597  45.411 -35.404  1.00  0.00           H  
ATOM    695 2HE2 GLN A  44     -30.740  45.318 -36.702  1.00  0.00           H  
ATOM    696  N   PHE A  45     -36.678  47.633 -36.212  1.00  0.00           N  
ATOM    697  CA  PHE A  45     -38.004  47.081 -36.012  1.00  0.00           C  
ATOM    698  C   PHE A  45     -38.999  47.618 -37.054  1.00  0.00           C  
ATOM    699  O   PHE A  45     -40.205  47.414 -36.913  1.00  0.00           O  
ATOM    700  CB  PHE A  45     -38.539  47.390 -34.614  1.00  0.00           C  
ATOM    701  CG  PHE A  45     -37.792  46.750 -33.464  1.00  0.00           C  
ATOM    702  CD1 PHE A  45     -37.115  47.518 -32.541  1.00  0.00           C  
ATOM    703  CD2 PHE A  45     -37.789  45.374 -33.303  1.00  0.00           C  
ATOM    704  CE1 PHE A  45     -36.468  46.933 -31.475  1.00  0.00           C  
ATOM    705  CE2 PHE A  45     -37.131  44.790 -32.242  1.00  0.00           C  
ATOM    706  CZ  PHE A  45     -36.475  45.577 -31.328  1.00  0.00           C  
ATOM    707  H   PHE A  45     -36.508  48.600 -35.980  1.00  0.00           H  
ATOM    708  HA  PHE A  45     -37.948  45.997 -36.125  1.00  0.00           H  
ATOM    709 1HB  PHE A  45     -38.520  48.470 -34.462  1.00  0.00           H  
ATOM    710 2HB  PHE A  45     -39.579  47.075 -34.555  1.00  0.00           H  
ATOM    711  HD1 PHE A  45     -37.108  48.592 -32.656  1.00  0.00           H  
ATOM    712  HD2 PHE A  45     -38.318  44.750 -34.025  1.00  0.00           H  
ATOM    713  HE1 PHE A  45     -35.945  47.549 -30.748  1.00  0.00           H  
ATOM    714  HE2 PHE A  45     -37.134  43.707 -32.125  1.00  0.00           H  
ATOM    715  HZ  PHE A  45     -35.960  45.120 -30.497  1.00  0.00           H  
ATOM    716  N   GLU A  46     -38.517  48.335 -38.080  1.00  0.00           N  
ATOM    717  CA  GLU A  46     -39.446  48.902 -39.061  1.00  0.00           C  
ATOM    718  C   GLU A  46     -39.756  47.985 -40.245  1.00  0.00           C  
ATOM    719  O   GLU A  46     -38.877  47.620 -41.026  1.00  0.00           O  
ATOM    720  CB  GLU A  46     -38.918  50.241 -39.586  1.00  0.00           C  
ATOM    721  CG  GLU A  46     -38.880  51.354 -38.538  1.00  0.00           C  
ATOM    722  CD  GLU A  46     -38.352  52.673 -39.070  1.00  0.00           C  
ATOM    723  OE1 GLU A  46     -37.696  52.669 -40.086  1.00  0.00           O  
ATOM    724  OE2 GLU A  46     -38.605  53.680 -38.451  1.00  0.00           O  
ATOM    725  H   GLU A  46     -37.515  48.500 -38.194  1.00  0.00           H  
ATOM    726  HA  GLU A  46     -40.388  49.099 -38.550  1.00  0.00           H  
ATOM    727 1HB  GLU A  46     -37.905  50.105 -39.969  1.00  0.00           H  
ATOM    728 2HB  GLU A  46     -39.540  50.575 -40.419  1.00  0.00           H  
ATOM    729 1HG  GLU A  46     -39.889  51.507 -38.160  1.00  0.00           H  
ATOM    730 2HG  GLU A  46     -38.263  51.024 -37.707  1.00  0.00           H  
ATOM    731  N   ASP A  47     -41.030  47.622 -40.372  1.00  0.00           N  
ATOM    732  CA  ASP A  47     -41.501  46.775 -41.466  1.00  0.00           C  
ATOM    733  C   ASP A  47     -41.311  47.484 -42.801  1.00  0.00           C  
ATOM    734  O   ASP A  47     -41.467  48.703 -42.868  1.00  0.00           O  
ATOM    735  CB  ASP A  47     -42.976  46.419 -41.282  1.00  0.00           C  
ATOM    736  CG  ASP A  47     -43.228  45.425 -40.142  1.00  0.00           C  
ATOM    737  OD1 ASP A  47     -42.286  44.865 -39.634  1.00  0.00           O  
ATOM    738  OD2 ASP A  47     -44.369  45.241 -39.797  1.00  0.00           O  
ATOM    739  H   ASP A  47     -41.691  47.946 -39.680  1.00  0.00           H  
ATOM    740  HA  ASP A  47     -40.914  45.858 -41.475  1.00  0.00           H  
ATOM    741 1HB  ASP A  47     -43.544  47.326 -41.083  1.00  0.00           H  
ATOM    742 2HB  ASP A  47     -43.360  45.992 -42.210  1.00  0.00           H  
ATOM    743  N   LYS A  48     -40.996  46.722 -43.852  1.00  0.00           N  
ATOM    744  CA  LYS A  48     -40.818  47.264 -45.206  1.00  0.00           C  
ATOM    745  C   LYS A  48     -41.570  46.489 -46.280  1.00  0.00           C  
ATOM    746  O   LYS A  48     -41.861  45.301 -46.112  1.00  0.00           O  
ATOM    747  CB  LYS A  48     -39.349  47.316 -45.603  1.00  0.00           C  
ATOM    748  CG  LYS A  48     -38.468  48.176 -44.732  1.00  0.00           C  
ATOM    749  CD  LYS A  48     -38.854  49.633 -44.886  1.00  0.00           C  
ATOM    750  CE  LYS A  48     -37.892  50.528 -44.175  1.00  0.00           C  
ATOM    751  NZ  LYS A  48     -36.543  50.382 -44.768  1.00  0.00           N  
ATOM    752  H   LYS A  48     -40.872  45.731 -43.707  1.00  0.00           H  
ATOM    753  HA  LYS A  48     -41.185  48.283 -45.224  1.00  0.00           H  
ATOM    754 1HB  LYS A  48     -38.935  46.311 -45.605  1.00  0.00           H  
ATOM    755 2HB  LYS A  48     -39.266  47.703 -46.630  1.00  0.00           H  
ATOM    756 1HG  LYS A  48     -38.544  47.883 -43.687  1.00  0.00           H  
ATOM    757 2HG  LYS A  48     -37.434  48.059 -45.056  1.00  0.00           H  
ATOM    758 1HD  LYS A  48     -38.859  49.889 -45.949  1.00  0.00           H  
ATOM    759 2HD  LYS A  48     -39.852  49.797 -44.493  1.00  0.00           H  
ATOM    760 1HE  LYS A  48     -38.221  51.558 -44.292  1.00  0.00           H  
ATOM    761 2HE  LYS A  48     -37.851  50.285 -43.109  1.00  0.00           H  
ATOM    762 1HZ  LYS A  48     -35.887  51.000 -44.325  1.00  0.00           H  
ATOM    763 2HZ  LYS A  48     -36.233  49.427 -44.668  1.00  0.00           H  
ATOM    764 3HZ  LYS A  48     -36.618  50.596 -45.779  1.00  0.00           H  
ATOM    765  N   VAL A  49     -41.827  47.159 -47.400  1.00  0.00           N  
ATOM    766  CA  VAL A  49     -42.410  46.531 -48.582  1.00  0.00           C  
ATOM    767  C   VAL A  49     -41.420  46.759 -49.703  1.00  0.00           C  
ATOM    768  O   VAL A  49     -40.477  47.508 -49.512  1.00  0.00           O  
ATOM    769  CB  VAL A  49     -43.787  47.137 -48.938  1.00  0.00           C  
ATOM    770  CG1 VAL A  49     -44.712  46.937 -47.778  1.00  0.00           C  
ATOM    771  CG2 VAL A  49     -43.676  48.617 -49.305  1.00  0.00           C  
ATOM    772  H   VAL A  49     -41.595  48.155 -47.441  1.00  0.00           H  
ATOM    773  HA  VAL A  49     -42.521  45.461 -48.413  1.00  0.00           H  
ATOM    774  HB  VAL A  49     -44.184  46.607 -49.780  1.00  0.00           H  
ATOM    775 1HG1 VAL A  49     -45.692  47.325 -47.998  1.00  0.00           H  
ATOM    776 2HG1 VAL A  49     -44.785  45.875 -47.552  1.00  0.00           H  
ATOM    777 3HG1 VAL A  49     -44.297  47.461 -46.930  1.00  0.00           H  
ATOM    778 1HG2 VAL A  49     -44.653  49.011 -49.567  1.00  0.00           H  
ATOM    779 2HG2 VAL A  49     -43.291  49.165 -48.463  1.00  0.00           H  
ATOM    780 3HG2 VAL A  49     -42.999  48.733 -50.156  1.00  0.00           H  
ATOM    781  N   GLN A  50     -41.542  46.060 -50.824  1.00  0.00           N  
ATOM    782  CA  GLN A  50     -40.607  46.317 -51.921  1.00  0.00           C  
ATOM    783  C   GLN A  50     -41.312  46.759 -53.207  1.00  0.00           C  
ATOM    784  O   GLN A  50     -41.682  45.923 -54.028  1.00  0.00           O  
ATOM    785  CB  GLN A  50     -39.745  45.072 -52.194  1.00  0.00           C  
ATOM    786  CG  GLN A  50     -38.845  44.607 -51.007  1.00  0.00           C  
ATOM    787  CD  GLN A  50     -37.733  45.613 -50.648  1.00  0.00           C  
ATOM    788  OE1 GLN A  50     -37.080  46.193 -51.529  1.00  0.00           O  
ATOM    789  NE2 GLN A  50     -37.550  45.843 -49.338  1.00  0.00           N  
ATOM    790  H   GLN A  50     -42.298  45.405 -50.941  1.00  0.00           H  
ATOM    791  HA  GLN A  50     -39.946  47.129 -51.631  1.00  0.00           H  
ATOM    792 1HB  GLN A  50     -40.393  44.240 -52.472  1.00  0.00           H  
ATOM    793 2HB  GLN A  50     -39.101  45.265 -53.034  1.00  0.00           H  
ATOM    794 1HG  GLN A  50     -39.467  44.461 -50.125  1.00  0.00           H  
ATOM    795 2HG  GLN A  50     -38.369  43.666 -51.283  1.00  0.00           H  
ATOM    796 1HE2 GLN A  50     -36.880  46.564 -49.004  1.00  0.00           H  
ATOM    797 2HE2 GLN A  50     -38.109  45.363 -48.665  1.00  0.00           H  
ATOM    798  N   LEU A  51     -41.488  48.067 -53.400  1.00  0.00           N  
ATOM    799  CA  LEU A  51     -42.203  48.523 -54.607  1.00  0.00           C  
ATOM    800  C   LEU A  51     -41.336  48.424 -55.849  1.00  0.00           C  
ATOM    801  O   LEU A  51     -40.127  48.641 -55.787  1.00  0.00           O  
ATOM    802  CB  LEU A  51     -42.758  49.947 -54.454  1.00  0.00           C  
ATOM    803  CG  LEU A  51     -43.884  50.085 -53.455  1.00  0.00           C  
ATOM    804  CD1 LEU A  51     -44.279  51.563 -53.284  1.00  0.00           C  
ATOM    805  CD2 LEU A  51     -45.038  49.263 -54.000  1.00  0.00           C  
ATOM    806  H   LEU A  51     -41.135  48.727 -52.698  1.00  0.00           H  
ATOM    807  HA  LEU A  51     -43.061  47.864 -54.754  1.00  0.00           H  
ATOM    808 1HB  LEU A  51     -41.950  50.604 -54.128  1.00  0.00           H  
ATOM    809 2HB  LEU A  51     -43.118  50.292 -55.425  1.00  0.00           H  
ATOM    810  HG  LEU A  51     -43.575  49.695 -52.481  1.00  0.00           H  
ATOM    811 1HD1 LEU A  51     -45.104  51.644 -52.576  1.00  0.00           H  
ATOM    812 2HD1 LEU A  51     -43.441  52.116 -52.913  1.00  0.00           H  
ATOM    813 3HD1 LEU A  51     -44.577  51.973 -54.236  1.00  0.00           H  
ATOM    814 1HD2 LEU A  51     -45.873  49.298 -53.345  1.00  0.00           H  
ATOM    815 2HD2 LEU A  51     -45.336  49.640 -54.963  1.00  0.00           H  
ATOM    816 3HD2 LEU A  51     -44.715  48.233 -54.118  1.00  0.00           H  
ATOM    817  N   THR A  52     -41.950  48.101 -56.984  1.00  0.00           N  
ATOM    818  CA  THR A  52     -41.210  47.998 -58.239  1.00  0.00           C  
ATOM    819  C   THR A  52     -41.590  49.054 -59.266  1.00  0.00           C  
ATOM    820  O   THR A  52     -42.748  49.147 -59.633  1.00  0.00           O  
ATOM    821  CB  THR A  52     -41.431  46.615 -58.876  1.00  0.00           C  
ATOM    822  OG1 THR A  52     -40.945  45.588 -57.994  1.00  0.00           O  
ATOM    823  CG2 THR A  52     -40.724  46.542 -60.181  1.00  0.00           C  
ATOM    824  H   THR A  52     -42.947  47.916 -56.975  1.00  0.00           H  
ATOM    825  HA  THR A  52     -40.153  48.108 -58.018  1.00  0.00           H  
ATOM    826  HB  THR A  52     -42.494  46.458 -59.037  1.00  0.00           H  
ATOM    827  HG1 THR A  52     -41.499  45.549 -57.203  1.00  0.00           H  
ATOM    828 1HG2 THR A  52     -40.884  45.566 -60.624  1.00  0.00           H  
ATOM    829 2HG2 THR A  52     -41.094  47.309 -60.863  1.00  0.00           H  
ATOM    830 3HG2 THR A  52     -39.668  46.702 -59.988  1.00  0.00           H  
ATOM    831  N   VAL A  53     -40.603  49.771 -59.782  1.00  0.00           N  
ATOM    832  CA  VAL A  53     -40.796  50.804 -60.797  1.00  0.00           C  
ATOM    833  C   VAL A  53     -40.149  50.458 -62.119  1.00  0.00           C  
ATOM    834  O   VAL A  53     -39.031  49.950 -62.164  1.00  0.00           O  
ATOM    835  CB  VAL A  53     -40.282  52.174 -60.305  1.00  0.00           C  
ATOM    836  CG1 VAL A  53     -40.296  53.209 -61.442  1.00  0.00           C  
ATOM    837  CG2 VAL A  53     -41.227  52.680 -59.212  1.00  0.00           C  
ATOM    838  H   VAL A  53     -39.663  49.595 -59.434  1.00  0.00           H  
ATOM    839  HA  VAL A  53     -41.861  50.904 -60.960  1.00  0.00           H  
ATOM    840  HB  VAL A  53     -39.269  52.072 -59.927  1.00  0.00           H  
ATOM    841 1HG1 VAL A  53     -39.937  54.154 -61.068  1.00  0.00           H  
ATOM    842 2HG1 VAL A  53     -39.640  52.883 -62.246  1.00  0.00           H  
ATOM    843 3HG1 VAL A  53     -41.314  53.325 -61.828  1.00  0.00           H  
ATOM    844 1HG2 VAL A  53     -40.899  53.649 -58.854  1.00  0.00           H  
ATOM    845 2HG2 VAL A  53     -42.205  52.783 -59.627  1.00  0.00           H  
ATOM    846 3HG2 VAL A  53     -41.253  51.972 -58.390  1.00  0.00           H  
ATOM    847  N   LEU A  54     -40.875  50.686 -63.201  1.00  0.00           N  
ATOM    848  CA  LEU A  54     -40.324  50.424 -64.521  1.00  0.00           C  
ATOM    849  C   LEU A  54     -39.950  51.752 -65.177  1.00  0.00           C  
ATOM    850  O   LEU A  54     -40.694  52.728 -65.070  1.00  0.00           O  
ATOM    851  CB  LEU A  54     -41.347  49.666 -65.365  1.00  0.00           C  
ATOM    852  CG  LEU A  54     -41.849  48.354 -64.749  1.00  0.00           C  
ATOM    853  CD1 LEU A  54     -42.872  47.735 -65.681  1.00  0.00           C  
ATOM    854  CD2 LEU A  54     -40.674  47.422 -64.499  1.00  0.00           C  
ATOM    855  H   LEU A  54     -41.808  51.084 -63.086  1.00  0.00           H  
ATOM    856  HA  LEU A  54     -39.431  49.818 -64.422  1.00  0.00           H  
ATOM    857 1HB  LEU A  54     -42.203  50.308 -65.541  1.00  0.00           H  
ATOM    858 2HB  LEU A  54     -40.892  49.432 -66.332  1.00  0.00           H  
ATOM    859  HG  LEU A  54     -42.349  48.564 -63.800  1.00  0.00           H  
ATOM    860 1HD1 LEU A  54     -43.250  46.810 -65.251  1.00  0.00           H  
ATOM    861 2HD1 LEU A  54     -43.699  48.433 -65.827  1.00  0.00           H  
ATOM    862 3HD1 LEU A  54     -42.401  47.526 -66.643  1.00  0.00           H  
ATOM    863 1HD2 LEU A  54     -41.043  46.505 -64.060  1.00  0.00           H  
ATOM    864 2HD2 LEU A  54     -40.172  47.208 -65.444  1.00  0.00           H  
ATOM    865 3HD2 LEU A  54     -39.973  47.899 -63.819  1.00  0.00           H  
ATOM    866  N   SER A  55     -38.827  51.809 -65.895  1.00  0.00           N  
ATOM    867  CA  SER A  55     -38.483  53.084 -66.528  1.00  0.00           C  
ATOM    868  C   SER A  55     -37.640  52.988 -67.799  1.00  0.00           C  
ATOM    869  O   SER A  55     -36.930  52.014 -68.053  1.00  0.00           O  
ATOM    870  CB  SER A  55     -37.745  53.957 -65.531  1.00  0.00           C  
ATOM    871  OG  SER A  55     -36.502  53.417 -65.225  1.00  0.00           O  
ATOM    872  H   SER A  55     -38.223  50.989 -65.959  1.00  0.00           H  
ATOM    873  HA  SER A  55     -39.416  53.581 -66.796  1.00  0.00           H  
ATOM    874 1HB  SER A  55     -37.623  54.956 -65.935  1.00  0.00           H  
ATOM    875 2HB  SER A  55     -38.335  54.046 -64.618  1.00  0.00           H  
ATOM    876  HG  SER A  55     -36.686  52.541 -64.866  1.00  0.00           H  
ATOM    877  N   GLY A  56     -37.683  54.056 -68.588  1.00  0.00           N  
ATOM    878  CA  GLY A  56     -36.903  54.141 -69.817  1.00  0.00           C  
ATOM    879  C   GLY A  56     -35.383  54.087 -69.632  1.00  0.00           C  
ATOM    880  O   GLY A  56     -34.705  53.282 -70.270  1.00  0.00           O  
ATOM    881  H   GLY A  56     -38.288  54.824 -68.333  1.00  0.00           H  
ATOM    882 1HA  GLY A  56     -37.205  53.328 -70.478  1.00  0.00           H  
ATOM    883 2HA  GLY A  56     -37.164  55.065 -70.334  1.00  0.00           H  
ATOM    884  N   ARG A  57     -34.838  54.984 -68.808  1.00  0.00           N  
ATOM    885  CA  ARG A  57     -33.386  55.066 -68.653  1.00  0.00           C  
ATOM    886  C   ARG A  57     -32.860  55.177 -67.218  1.00  0.00           C  
ATOM    887  O   ARG A  57     -32.358  56.228 -66.817  1.00  0.00           O  
ATOM    888  CB  ARG A  57     -32.877  56.267 -69.427  1.00  0.00           C  
ATOM    889  CG  ARG A  57     -33.050  56.222 -70.935  1.00  0.00           C  
ATOM    890  CD  ARG A  57     -32.610  57.489 -71.553  1.00  0.00           C  
ATOM    891  NE  ARG A  57     -33.522  58.568 -71.205  1.00  0.00           N  
ATOM    892  CZ  ARG A  57     -33.303  59.879 -71.416  1.00  0.00           C  
ATOM    893  NH1 ARG A  57     -32.181  60.279 -71.984  1.00  0.00           N  
ATOM    894  NH2 ARG A  57     -34.225  60.746 -71.051  1.00  0.00           N  
ATOM    895  H   ARG A  57     -35.434  55.615 -68.297  1.00  0.00           H  
ATOM    896  HA  ARG A  57     -32.956  54.166 -69.091  1.00  0.00           H  
ATOM    897 1HB  ARG A  57     -33.357  57.171 -69.069  1.00  0.00           H  
ATOM    898 2HB  ARG A  57     -31.817  56.371 -69.248  1.00  0.00           H  
ATOM    899 1HG  ARG A  57     -32.462  55.403 -71.350  1.00  0.00           H  
ATOM    900 2HG  ARG A  57     -34.098  56.081 -71.188  1.00  0.00           H  
ATOM    901 1HD  ARG A  57     -31.615  57.750 -71.190  1.00  0.00           H  
ATOM    902 2HD  ARG A  57     -32.594  57.387 -72.636  1.00  0.00           H  
ATOM    903  HE  ARG A  57     -34.396  58.313 -70.768  1.00  0.00           H  
ATOM    904 1HH1 ARG A  57     -31.485  59.599 -72.259  1.00  0.00           H  
ATOM    905 2HH1 ARG A  57     -32.013  61.258 -72.153  1.00  0.00           H  
ATOM    906 1HH2 ARG A  57     -35.085  60.409 -70.632  1.00  0.00           H  
ATOM    907 2HH2 ARG A  57     -34.086  61.729 -71.197  1.00  0.00           H  
ATOM    908  N   ALA A  58     -32.836  54.067 -66.479  1.00  0.00           N  
ATOM    909  CA  ALA A  58     -32.361  54.107 -65.085  1.00  0.00           C  
ATOM    910  C   ALA A  58     -30.831  54.162 -65.031  1.00  0.00           C  
ATOM    911  O   ALA A  58     -30.221  54.380 -63.979  1.00  0.00           O  
ATOM    912  CB  ALA A  58     -32.844  52.907 -64.314  1.00  0.00           C  
ATOM    913  H   ALA A  58     -33.218  53.210 -66.862  1.00  0.00           H  
ATOM    914  HA  ALA A  58     -32.761  55.010 -64.627  1.00  0.00           H  
ATOM    915 1HB  ALA A  58     -32.508  52.980 -63.289  1.00  0.00           H  
ATOM    916 2HB  ALA A  58     -33.923  52.883 -64.342  1.00  0.00           H  
ATOM    917 3HB  ALA A  58     -32.438  52.013 -64.762  1.00  0.00           H  
ATOM    918  N   GLY A  59     -30.220  53.990 -66.200  1.00  0.00           N  
ATOM    919  CA  GLY A  59     -28.781  54.036 -66.364  1.00  0.00           C  
ATOM    920  C   GLY A  59     -28.248  55.448 -66.137  1.00  0.00           C  
ATOM    921  O   GLY A  59     -27.052  55.637 -65.914  1.00  0.00           O  
ATOM    922  H   GLY A  59     -30.791  53.819 -67.013  1.00  0.00           H  
ATOM    923 1HA  GLY A  59     -28.313  53.346 -65.659  1.00  0.00           H  
ATOM    924 2HA  GLY A  59     -28.519  53.700 -67.365  1.00  0.00           H  
ATOM    925  N   LEU A  60     -29.132  56.455 -66.119  1.00  0.00           N  
ATOM    926  CA  LEU A  60     -28.699  57.835 -65.906  1.00  0.00           C  
ATOM    927  C   LEU A  60     -28.473  58.128 -64.431  1.00  0.00           C  
ATOM    928  O   LEU A  60     -29.151  58.962 -63.844  1.00  0.00           O  
ATOM    929  CB  LEU A  60     -29.752  58.808 -66.425  1.00  0.00           C  
ATOM    930  CG  LEU A  60     -30.056  58.723 -67.907  1.00  0.00           C  
ATOM    931  CD1 LEU A  60     -31.174  59.677 -68.235  1.00  0.00           C  
ATOM    932  CD2 LEU A  60     -28.814  59.070 -68.702  1.00  0.00           C  
ATOM    933  H   LEU A  60     -30.124  56.272 -66.280  1.00  0.00           H  
ATOM    934  HA  LEU A  60     -27.764  57.999 -66.442  1.00  0.00           H  
ATOM    935 1HB  LEU A  60     -30.686  58.631 -65.886  1.00  0.00           H  
ATOM    936 2HB  LEU A  60     -29.415  59.824 -66.212  1.00  0.00           H  
ATOM    937  HG  LEU A  60     -30.375  57.720 -68.149  1.00  0.00           H  
ATOM    938 1HD1 LEU A  60     -31.399  59.618 -69.280  1.00  0.00           H  
ATOM    939 2HD1 LEU A  60     -32.054  59.414 -67.657  1.00  0.00           H  
ATOM    940 3HD1 LEU A  60     -30.871  60.695 -67.988  1.00  0.00           H  
ATOM    941 1HD2 LEU A  60     -29.035  59.011 -69.766  1.00  0.00           H  
ATOM    942 2HD2 LEU A  60     -28.494  60.088 -68.456  1.00  0.00           H  
ATOM    943 3HD2 LEU A  60     -28.015  58.373 -68.453  1.00  0.00           H  
ATOM    944  N   SER A  61     -27.487  57.452 -63.863  1.00  0.00           N  
ATOM    945  CA  SER A  61     -27.075  57.534 -62.465  1.00  0.00           C  
ATOM    946  C   SER A  61     -28.141  57.252 -61.386  1.00  0.00           C  
ATOM    947  O   SER A  61     -28.127  57.906 -60.337  1.00  0.00           O  
ATOM    948  CB  SER A  61     -26.492  58.914 -62.184  1.00  0.00           C  
ATOM    949  OG  SER A  61     -25.370  59.186 -62.994  1.00  0.00           O  
ATOM    950  H   SER A  61     -27.001  56.804 -64.480  1.00  0.00           H  
ATOM    951  HA  SER A  61     -26.281  56.799 -62.324  1.00  0.00           H  
ATOM    952 1HB  SER A  61     -27.247  59.682 -62.333  1.00  0.00           H  
ATOM    953 2HB  SER A  61     -26.195  58.957 -61.134  1.00  0.00           H  
ATOM    954  HG  SER A  61     -25.713  59.460 -63.864  1.00  0.00           H  
ATOM    955  N   MET A  62     -29.026  56.255 -61.553  1.00  0.00           N  
ATOM    956  CA  MET A  62     -29.960  55.982 -60.450  1.00  0.00           C  
ATOM    957  C   MET A  62     -29.282  55.121 -59.382  1.00  0.00           C  
ATOM    958  O   MET A  62     -29.559  53.934 -59.243  1.00  0.00           O  
ATOM    959  CB  MET A  62     -31.197  55.244 -60.926  1.00  0.00           C  
ATOM    960  CG  MET A  62     -32.080  55.924 -61.913  1.00  0.00           C  
ATOM    961  SD  MET A  62     -32.730  57.399 -61.350  1.00  0.00           S  
ATOM    962  CE  MET A  62     -33.631  56.894 -59.965  1.00  0.00           C  
ATOM    963  H   MET A  62     -29.088  55.702 -62.410  1.00  0.00           H  
ATOM    964  HA  MET A  62     -30.256  56.923 -59.989  1.00  0.00           H  
ATOM    965 1HB  MET A  62     -30.864  54.367 -61.445  1.00  0.00           H  
ATOM    966 2HB  MET A  62     -31.800  54.927 -60.076  1.00  0.00           H  
ATOM    967 1HG  MET A  62     -31.500  56.146 -62.804  1.00  0.00           H  
ATOM    968 2HG  MET A  62     -32.896  55.274 -62.188  1.00  0.00           H  
ATOM    969 1HE  MET A  62     -34.100  57.771 -59.521  1.00  0.00           H  
ATOM    970 2HE  MET A  62     -34.380  56.180 -60.273  1.00  0.00           H  
ATOM    971 3HE  MET A  62     -32.962  56.431 -59.237  1.00  0.00           H  
ATOM    972  N   ASP A  63     -28.364  55.714 -58.651  1.00  0.00           N  
ATOM    973  CA  ASP A  63     -27.591  54.969 -57.668  1.00  0.00           C  
ATOM    974  C   ASP A  63     -28.439  54.364 -56.533  1.00  0.00           C  
ATOM    975  O   ASP A  63     -29.292  55.059 -55.971  1.00  0.00           O  
ATOM    976  CB  ASP A  63     -26.511  55.845 -57.060  1.00  0.00           C  
ATOM    977  CG  ASP A  63     -25.383  56.153 -58.049  1.00  0.00           C  
ATOM    978  OD1 ASP A  63     -25.349  55.564 -59.112  1.00  0.00           O  
ATOM    979  OD2 ASP A  63     -24.548  56.951 -57.714  1.00  0.00           O  
ATOM    980  H   ASP A  63     -28.192  56.699 -58.839  1.00  0.00           H  
ATOM    981  HA  ASP A  63     -27.071  54.201 -58.216  1.00  0.00           H  
ATOM    982 1HB  ASP A  63     -26.950  56.785 -56.731  1.00  0.00           H  
ATOM    983 2HB  ASP A  63     -26.093  55.349 -56.177  1.00  0.00           H  
ATOM    984  N   PRO A  64     -28.217  53.090 -56.145  1.00  0.00           N  
ATOM    985  CA  PRO A  64     -28.858  52.445 -55.017  1.00  0.00           C  
ATOM    986  C   PRO A  64     -28.617  53.281 -53.780  1.00  0.00           C  
ATOM    987  O   PRO A  64     -27.554  53.887 -53.619  1.00  0.00           O  
ATOM    988  CB  PRO A  64     -28.168  51.081 -54.955  1.00  0.00           C  
ATOM    989  CG  PRO A  64     -27.736  50.823 -56.380  1.00  0.00           C  
ATOM    990  CD  PRO A  64     -27.347  52.189 -56.928  1.00  0.00           C  
ATOM    991  HA  PRO A  64     -29.933  52.334 -55.206  1.00  0.00           H  
ATOM    992 1HB  PRO A  64     -27.332  51.114 -54.243  1.00  0.00           H  
ATOM    993 2HB  PRO A  64     -28.880  50.322 -54.577  1.00  0.00           H  
ATOM    994 1HG  PRO A  64     -26.907  50.098 -56.401  1.00  0.00           H  
ATOM    995 2HG  PRO A  64     -28.570  50.370 -56.940  1.00  0.00           H  
ATOM    996 1HD  PRO A  64     -26.282  52.417 -56.761  1.00  0.00           H  
ATOM    997 2HD  PRO A  64     -27.631  52.188 -57.994  1.00  0.00           H  
ATOM    998  N   GLY A  65     -29.619  53.337 -52.926  1.00  0.00           N  
ATOM    999  CA  GLY A  65     -29.607  54.116 -51.707  1.00  0.00           C  
ATOM   1000  C   GLY A  65     -30.285  55.468 -51.922  1.00  0.00           C  
ATOM   1001  O   GLY A  65     -30.656  56.138 -50.952  1.00  0.00           O  
ATOM   1002  H   GLY A  65     -30.449  52.786 -53.110  1.00  0.00           H  
ATOM   1003 1HA  GLY A  65     -30.125  53.563 -50.922  1.00  0.00           H  
ATOM   1004 2HA  GLY A  65     -28.581  54.264 -51.377  1.00  0.00           H  
ATOM   1005  N   SER A  66     -30.493  55.850 -53.187  1.00  0.00           N  
ATOM   1006  CA  SER A  66     -31.146  57.112 -53.498  1.00  0.00           C  
ATOM   1007  C   SER A  66     -32.551  57.211 -52.933  1.00  0.00           C  
ATOM   1008  O   SER A  66     -33.318  56.247 -52.944  1.00  0.00           O  
ATOM   1009  CB  SER A  66     -31.205  57.332 -54.975  1.00  0.00           C  
ATOM   1010  OG  SER A  66     -31.956  58.456 -55.220  1.00  0.00           O  
ATOM   1011  H   SER A  66     -30.148  55.287 -53.970  1.00  0.00           H  
ATOM   1012  HA  SER A  66     -30.552  57.915 -53.062  1.00  0.00           H  
ATOM   1013 1HB  SER A  66     -30.197  57.472 -55.367  1.00  0.00           H  
ATOM   1014 2HB  SER A  66     -31.641  56.468 -55.476  1.00  0.00           H  
ATOM   1015  HG  SER A  66     -31.711  58.756 -56.095  1.00  0.00           H  
ATOM   1016  N   LYS A  67     -32.901  58.397 -52.460  1.00  0.00           N  
ATOM   1017  CA  LYS A  67     -34.212  58.617 -51.866  1.00  0.00           C  
ATOM   1018  C   LYS A  67     -35.365  58.447 -52.846  1.00  0.00           C  
ATOM   1019  O   LYS A  67     -35.305  58.884 -54.005  1.00  0.00           O  
ATOM   1020  CB  LYS A  67     -34.294  60.016 -51.244  1.00  0.00           C  
ATOM   1021  CG  LYS A  67     -33.390  60.219 -50.039  1.00  0.00           C  
ATOM   1022  CD  LYS A  67     -33.519  61.631 -49.472  1.00  0.00           C  
ATOM   1023  CE  LYS A  67     -32.585  61.833 -48.281  1.00  0.00           C  
ATOM   1024  NZ  LYS A  67     -32.649  63.224 -47.742  1.00  0.00           N  
ATOM   1025  H   LYS A  67     -32.234  59.155 -52.507  1.00  0.00           H  
ATOM   1026  HA  LYS A  67     -34.351  57.880 -51.072  1.00  0.00           H  
ATOM   1027 1HB  LYS A  67     -34.058  60.771 -51.972  1.00  0.00           H  
ATOM   1028 2HB  LYS A  67     -35.322  60.196 -50.917  1.00  0.00           H  
ATOM   1029 1HG  LYS A  67     -33.661  59.496 -49.265  1.00  0.00           H  
ATOM   1030 2HG  LYS A  67     -32.353  60.039 -50.328  1.00  0.00           H  
ATOM   1031 1HD  LYS A  67     -33.275  62.359 -50.249  1.00  0.00           H  
ATOM   1032 2HD  LYS A  67     -34.547  61.800 -49.149  1.00  0.00           H  
ATOM   1033 1HE  LYS A  67     -32.863  61.137 -47.492  1.00  0.00           H  
ATOM   1034 2HE  LYS A  67     -31.562  61.625 -48.593  1.00  0.00           H  
ATOM   1035 1HZ  LYS A  67     -32.016  63.310 -46.959  1.00  0.00           H  
ATOM   1036 2HZ  LYS A  67     -32.381  63.879 -48.464  1.00  0.00           H  
ATOM   1037 3HZ  LYS A  67     -33.588  63.430 -47.436  1.00  0.00           H  
ATOM   1038  N   VAL A  68     -36.428  57.856 -52.328  1.00  0.00           N  
ATOM   1039  CA  VAL A  68     -37.676  57.680 -53.031  1.00  0.00           C  
ATOM   1040  C   VAL A  68     -38.706  58.492 -52.269  1.00  0.00           C  
ATOM   1041  O   VAL A  68     -38.818  58.345 -51.048  1.00  0.00           O  
ATOM   1042  CB  VAL A  68     -38.084  56.213 -53.035  1.00  0.00           C  
ATOM   1043  CG1 VAL A  68     -39.365  56.043 -53.762  1.00  0.00           C  
ATOM   1044  CG2 VAL A  68     -36.972  55.375 -53.629  1.00  0.00           C  
ATOM   1045  H   VAL A  68     -36.360  57.478 -51.387  1.00  0.00           H  
ATOM   1046  HA  VAL A  68     -37.580  58.050 -54.048  1.00  0.00           H  
ATOM   1047  HB  VAL A  68     -38.261  55.902 -52.017  1.00  0.00           H  
ATOM   1048 1HG1 VAL A  68     -39.654  54.999 -53.717  1.00  0.00           H  
ATOM   1049 2HG1 VAL A  68     -40.127  56.651 -53.298  1.00  0.00           H  
ATOM   1050 3HG1 VAL A  68     -39.242  56.351 -54.798  1.00  0.00           H  
ATOM   1051 1HG2 VAL A  68     -37.245  54.338 -53.593  1.00  0.00           H  
ATOM   1052 2HG2 VAL A  68     -36.790  55.669 -54.647  1.00  0.00           H  
ATOM   1053 3HG2 VAL A  68     -36.073  55.522 -53.055  1.00  0.00           H  
ATOM   1054  N   THR A  69     -39.433  59.345 -52.977  1.00  0.00           N  
ATOM   1055  CA  THR A  69     -40.417  60.242 -52.388  1.00  0.00           C  
ATOM   1056  C   THR A  69     -41.831  60.084 -52.950  1.00  0.00           C  
ATOM   1057  O   THR A  69     -42.007  59.575 -54.056  1.00  0.00           O  
ATOM   1058  CB  THR A  69     -39.964  61.702 -52.641  1.00  0.00           C  
ATOM   1059  OG1 THR A  69     -39.890  61.914 -54.065  1.00  0.00           O  
ATOM   1060  CG2 THR A  69     -38.603  62.007 -52.029  1.00  0.00           C  
ATOM   1061  H   THR A  69     -39.264  59.389 -53.978  1.00  0.00           H  
ATOM   1062  HA  THR A  69     -40.460  60.045 -51.327  1.00  0.00           H  
ATOM   1063  HB  THR A  69     -40.699  62.376 -52.223  1.00  0.00           H  
ATOM   1064  HG1 THR A  69     -39.278  61.246 -54.440  1.00  0.00           H  
ATOM   1065 1HG2 THR A  69     -38.341  63.038 -52.252  1.00  0.00           H  
ATOM   1066 2HG2 THR A  69     -38.632  61.883 -50.975  1.00  0.00           H  
ATOM   1067 3HG2 THR A  69     -37.850  61.343 -52.453  1.00  0.00           H  
ATOM   1068  N   PHE A  70     -42.819  60.579 -52.200  1.00  0.00           N  
ATOM   1069  CA  PHE A  70     -44.215  60.680 -52.632  1.00  0.00           C  
ATOM   1070  C   PHE A  70     -44.638  62.129 -52.472  1.00  0.00           C  
ATOM   1071  O   PHE A  70     -44.655  62.662 -51.362  1.00  0.00           O  
ATOM   1072  CB  PHE A  70     -45.131  59.774 -51.809  1.00  0.00           C  
ATOM   1073  CG  PHE A  70     -46.579  59.730 -52.241  1.00  0.00           C  
ATOM   1074  CD1 PHE A  70     -46.924  59.873 -53.567  1.00  0.00           C  
ATOM   1075  CD2 PHE A  70     -47.599  59.522 -51.315  1.00  0.00           C  
ATOM   1076  CE1 PHE A  70     -48.233  59.817 -53.983  1.00  0.00           C  
ATOM   1077  CE2 PHE A  70     -48.922  59.470 -51.727  1.00  0.00           C  
ATOM   1078  CZ  PHE A  70     -49.235  59.618 -53.064  1.00  0.00           C  
ATOM   1079  H   PHE A  70     -42.575  60.918 -51.274  1.00  0.00           H  
ATOM   1080  HA  PHE A  70     -44.291  60.409 -53.681  1.00  0.00           H  
ATOM   1081 1HB  PHE A  70     -44.758  58.774 -51.880  1.00  0.00           H  
ATOM   1082 2HB  PHE A  70     -45.094  60.072 -50.759  1.00  0.00           H  
ATOM   1083  HD1 PHE A  70     -46.145  60.033 -54.278  1.00  0.00           H  
ATOM   1084  HD2 PHE A  70     -47.350  59.398 -50.260  1.00  0.00           H  
ATOM   1085  HE1 PHE A  70     -48.472  59.933 -55.036  1.00  0.00           H  
ATOM   1086  HE2 PHE A  70     -49.716  59.309 -51.001  1.00  0.00           H  
ATOM   1087  HZ  PHE A  70     -50.274  59.578 -53.387  1.00  0.00           H  
ATOM   1088  N   ASN A  71     -44.886  62.802 -53.584  1.00  0.00           N  
ATOM   1089  CA  ASN A  71     -45.221  64.223 -53.567  1.00  0.00           C  
ATOM   1090  C   ASN A  71     -44.176  65.041 -52.789  1.00  0.00           C  
ATOM   1091  O   ASN A  71     -44.515  65.982 -52.073  1.00  0.00           O  
ATOM   1092  CB  ASN A  71     -46.607  64.444 -52.979  1.00  0.00           C  
ATOM   1093  CG  ASN A  71     -47.725  63.863 -53.825  1.00  0.00           C  
ATOM   1094  OD1 ASN A  71     -47.721  63.966 -55.065  1.00  0.00           O  
ATOM   1095  ND2 ASN A  71     -48.689  63.277 -53.166  1.00  0.00           N  
ATOM   1096  H   ASN A  71     -44.856  62.300 -54.471  1.00  0.00           H  
ATOM   1097  HA  ASN A  71     -45.217  64.587 -54.595  1.00  0.00           H  
ATOM   1098 1HB  ASN A  71     -46.667  64.010 -51.981  1.00  0.00           H  
ATOM   1099 2HB  ASN A  71     -46.779  65.514 -52.869  1.00  0.00           H  
ATOM   1100 1HD2 ASN A  71     -49.485  62.894 -53.651  1.00  0.00           H  
ATOM   1101 2HD2 ASN A  71     -48.650  63.224 -52.169  1.00  0.00           H  
ATOM   1102  N   GLY A  72     -42.900  64.683 -52.944  1.00  0.00           N  
ATOM   1103  CA  GLY A  72     -41.792  65.379 -52.288  1.00  0.00           C  
ATOM   1104  C   GLY A  72     -41.417  64.842 -50.894  1.00  0.00           C  
ATOM   1105  O   GLY A  72     -40.389  65.237 -50.341  1.00  0.00           O  
ATOM   1106  H   GLY A  72     -42.697  63.898 -53.546  1.00  0.00           H  
ATOM   1107 1HA  GLY A  72     -40.916  65.324 -52.935  1.00  0.00           H  
ATOM   1108 2HA  GLY A  72     -42.045  66.435 -52.202  1.00  0.00           H  
ATOM   1109  N   VAL A  73     -42.218  63.936 -50.333  1.00  0.00           N  
ATOM   1110  CA  VAL A  73     -41.951  63.392 -49.005  1.00  0.00           C  
ATOM   1111  C   VAL A  73     -41.274  62.026 -49.069  1.00  0.00           C  
ATOM   1112  O   VAL A  73     -41.821  61.130 -49.687  1.00  0.00           O  
ATOM   1113  CB  VAL A  73     -43.274  63.220 -48.250  1.00  0.00           C  
ATOM   1114  CG1 VAL A  73     -43.017  62.612 -46.880  1.00  0.00           C  
ATOM   1115  CG2 VAL A  73     -43.959  64.565 -48.148  1.00  0.00           C  
ATOM   1116  H   VAL A  73     -43.063  63.634 -50.816  1.00  0.00           H  
ATOM   1117  HA  VAL A  73     -41.353  64.111 -48.463  1.00  0.00           H  
ATOM   1118  HB  VAL A  73     -43.916  62.529 -48.801  1.00  0.00           H  
ATOM   1119 1HG1 VAL A  73     -43.963  62.478 -46.354  1.00  0.00           H  
ATOM   1120 2HG1 VAL A  73     -42.532  61.639 -46.995  1.00  0.00           H  
ATOM   1121 3HG1 VAL A  73     -42.371  63.270 -46.302  1.00  0.00           H  
ATOM   1122 1HG2 VAL A  73     -44.908  64.450 -47.627  1.00  0.00           H  
ATOM   1123 2HG2 VAL A  73     -43.323  65.257 -47.600  1.00  0.00           H  
ATOM   1124 3HG2 VAL A  73     -44.142  64.954 -49.156  1.00  0.00           H  
ATOM   1125  N   PRO A  74     -40.074  61.818 -48.513  1.00  0.00           N  
ATOM   1126  CA  PRO A  74     -39.386  60.536 -48.548  1.00  0.00           C  
ATOM   1127  C   PRO A  74     -40.249  59.409 -48.003  1.00  0.00           C  
ATOM   1128  O   PRO A  74     -40.829  59.521 -46.921  1.00  0.00           O  
ATOM   1129  CB  PRO A  74     -38.173  60.801 -47.654  1.00  0.00           C  
ATOM   1130  CG  PRO A  74     -37.923  62.288 -47.799  1.00  0.00           C  
ATOM   1131  CD  PRO A  74     -39.308  62.908 -47.891  1.00  0.00           C  
ATOM   1132  HA  PRO A  74     -39.059  60.301 -49.560  1.00  0.00           H  
ATOM   1133 1HB  PRO A  74     -38.396  60.497 -46.621  1.00  0.00           H  
ATOM   1134 2HB  PRO A  74     -37.327  60.184 -47.996  1.00  0.00           H  
ATOM   1135 1HG  PRO A  74     -37.346  62.663 -46.942  1.00  0.00           H  
ATOM   1136 2HG  PRO A  74     -37.319  62.478 -48.699  1.00  0.00           H  
ATOM   1137 1HD  PRO A  74     -39.707  63.159 -46.898  1.00  0.00           H  
ATOM   1138 2HD  PRO A  74     -39.236  63.781 -48.560  1.00  0.00           H  
ATOM   1139  N   ILE A  75     -40.274  58.306 -48.745  1.00  0.00           N  
ATOM   1140  CA  ILE A  75     -41.014  57.112 -48.379  1.00  0.00           C  
ATOM   1141  C   ILE A  75     -40.126  55.863 -48.349  1.00  0.00           C  
ATOM   1142  O   ILE A  75     -40.492  54.855 -47.737  1.00  0.00           O  
ATOM   1143  CB  ILE A  75     -42.178  56.877 -49.359  1.00  0.00           C  
ATOM   1144  CG1 ILE A  75     -41.673  56.618 -50.773  1.00  0.00           C  
ATOM   1145  CG2 ILE A  75     -43.044  58.061 -49.407  1.00  0.00           C  
ATOM   1146  CD1 ILE A  75     -42.730  56.139 -51.724  1.00  0.00           C  
ATOM   1147  H   ILE A  75     -39.778  58.319 -49.619  1.00  0.00           H  
ATOM   1148  HA  ILE A  75     -41.429  57.255 -47.384  1.00  0.00           H  
ATOM   1149  HB  ILE A  75     -42.755  56.027 -49.022  1.00  0.00           H  
ATOM   1150 1HG1 ILE A  75     -41.263  57.541 -51.163  1.00  0.00           H  
ATOM   1151 2HG1 ILE A  75     -40.893  55.893 -50.744  1.00  0.00           H  
ATOM   1152 1HG2 ILE A  75     -43.863  57.860 -50.069  1.00  0.00           H  
ATOM   1153 2HG2 ILE A  75     -43.409  58.290 -48.437  1.00  0.00           H  
ATOM   1154 3HG2 ILE A  75     -42.480  58.885 -49.770  1.00  0.00           H  
ATOM   1155 1HD1 ILE A  75     -42.296  55.986 -52.697  1.00  0.00           H  
ATOM   1156 2HD1 ILE A  75     -43.152  55.202 -51.369  1.00  0.00           H  
ATOM   1157 3HD1 ILE A  75     -43.502  56.880 -51.793  1.00  0.00           H  
ATOM   1158  N   GLY A  76     -38.943  55.939 -48.978  1.00  0.00           N  
ATOM   1159  CA  GLY A  76     -38.054  54.775 -49.077  1.00  0.00           C  
ATOM   1160  C   GLY A  76     -36.752  55.080 -49.803  1.00  0.00           C  
ATOM   1161  O   GLY A  76     -36.400  56.247 -50.002  1.00  0.00           O  
ATOM   1162  H   GLY A  76     -38.703  56.799 -49.466  1.00  0.00           H  
ATOM   1163 1HA  GLY A  76     -37.838  54.393 -48.079  1.00  0.00           H  
ATOM   1164 2HA  GLY A  76     -38.561  53.983 -49.617  1.00  0.00           H  
ATOM   1165  N   ARG A  77     -35.996  54.027 -50.127  1.00  0.00           N  
ATOM   1166  CA  ARG A  77     -34.701  54.168 -50.799  1.00  0.00           C  
ATOM   1167  C   ARG A  77     -34.522  53.111 -51.890  1.00  0.00           C  
ATOM   1168  O   ARG A  77     -34.899  51.957 -51.706  1.00  0.00           O  
ATOM   1169  CB  ARG A  77     -33.553  54.054 -49.803  1.00  0.00           C  
ATOM   1170  CG  ARG A  77     -33.498  55.166 -48.736  1.00  0.00           C  
ATOM   1171  CD  ARG A  77     -32.389  54.987 -47.733  1.00  0.00           C  
ATOM   1172  NE  ARG A  77     -31.052  55.243 -48.279  1.00  0.00           N  
ATOM   1173  CZ  ARG A  77     -29.904  55.066 -47.588  1.00  0.00           C  
ATOM   1174  NH1 ARG A  77     -29.939  54.622 -46.348  1.00  0.00           N  
ATOM   1175  NH2 ARG A  77     -28.744  55.343 -48.157  1.00  0.00           N  
ATOM   1176  H   ARG A  77     -36.344  53.097 -49.930  1.00  0.00           H  
ATOM   1177  HA  ARG A  77     -34.656  55.152 -51.256  1.00  0.00           H  
ATOM   1178 1HB  ARG A  77     -33.605  53.096 -49.292  1.00  0.00           H  
ATOM   1179 2HB  ARG A  77     -32.610  54.084 -50.350  1.00  0.00           H  
ATOM   1180 1HG  ARG A  77     -33.345  56.126 -49.239  1.00  0.00           H  
ATOM   1181 2HG  ARG A  77     -34.429  55.195 -48.183  1.00  0.00           H  
ATOM   1182 1HD  ARG A  77     -32.551  55.674 -46.905  1.00  0.00           H  
ATOM   1183 2HD  ARG A  77     -32.410  53.965 -47.360  1.00  0.00           H  
ATOM   1184  HE  ARG A  77     -30.973  55.594 -49.245  1.00  0.00           H  
ATOM   1185 1HH1 ARG A  77     -30.826  54.413 -45.913  1.00  0.00           H  
ATOM   1186 2HH1 ARG A  77     -29.080  54.493 -45.832  1.00  0.00           H  
ATOM   1187 1HH2 ARG A  77     -28.725  55.693 -49.110  1.00  0.00           H  
ATOM   1188 2HH2 ARG A  77     -27.884  55.216 -47.643  1.00  0.00           H  
ATOM   1189  N   LEU A  78     -33.886  53.475 -52.996  1.00  0.00           N  
ATOM   1190  CA  LEU A  78     -33.637  52.495 -54.049  1.00  0.00           C  
ATOM   1191  C   LEU A  78     -32.776  51.336 -53.564  1.00  0.00           C  
ATOM   1192  O   LEU A  78     -31.677  51.524 -53.045  1.00  0.00           O  
ATOM   1193  CB  LEU A  78     -32.994  53.197 -55.252  1.00  0.00           C  
ATOM   1194  CG  LEU A  78     -32.593  52.336 -56.468  1.00  0.00           C  
ATOM   1195  CD1 LEU A  78     -33.758  51.708 -57.112  1.00  0.00           C  
ATOM   1196  CD2 LEU A  78     -31.937  53.235 -57.439  1.00  0.00           C  
ATOM   1197  H   LEU A  78     -33.593  54.447 -53.105  1.00  0.00           H  
ATOM   1198  HA  LEU A  78     -34.589  52.094 -54.368  1.00  0.00           H  
ATOM   1199 1HB  LEU A  78     -33.700  53.946 -55.613  1.00  0.00           H  
ATOM   1200 2HB  LEU A  78     -32.100  53.727 -54.912  1.00  0.00           H  
ATOM   1201  HG  LEU A  78     -31.912  51.544 -56.155  1.00  0.00           H  
ATOM   1202 1HD1 LEU A  78     -33.433  51.124 -57.976  1.00  0.00           H  
ATOM   1203 2HD1 LEU A  78     -34.238  51.061 -56.413  1.00  0.00           H  
ATOM   1204 3HD1 LEU A  78     -34.438  52.485 -57.434  1.00  0.00           H  
ATOM   1205 1HD2 LEU A  78     -31.633  52.659 -58.279  1.00  0.00           H  
ATOM   1206 2HD2 LEU A  78     -32.631  54.014 -57.754  1.00  0.00           H  
ATOM   1207 3HD2 LEU A  78     -31.080  53.688 -56.990  1.00  0.00           H  
ATOM   1208  N   ALA A  79     -33.277  50.124 -53.747  1.00  0.00           N  
ATOM   1209  CA  ALA A  79     -32.567  48.928 -53.335  1.00  0.00           C  
ATOM   1210  C   ALA A  79     -31.713  48.377 -54.472  1.00  0.00           C  
ATOM   1211  O   ALA A  79     -30.532  48.078 -54.284  1.00  0.00           O  
ATOM   1212  CB  ALA A  79     -33.564  47.876 -52.869  1.00  0.00           C  
ATOM   1213  H   ALA A  79     -34.185  50.024 -54.179  1.00  0.00           H  
ATOM   1214  HA  ALA A  79     -31.907  49.190 -52.510  1.00  0.00           H  
ATOM   1215 1HB  ALA A  79     -33.026  46.990 -52.540  1.00  0.00           H  
ATOM   1216 2HB  ALA A  79     -34.158  48.273 -52.043  1.00  0.00           H  
ATOM   1217 3HB  ALA A  79     -34.222  47.612 -53.690  1.00  0.00           H  
ATOM   1218  N   SER A  80     -32.309  48.252 -55.660  1.00  0.00           N  
ATOM   1219  CA  SER A  80     -31.557  47.697 -56.792  1.00  0.00           C  
ATOM   1220  C   SER A  80     -32.151  48.009 -58.160  1.00  0.00           C  
ATOM   1221  O   SER A  80     -33.327  48.359 -58.281  1.00  0.00           O  
ATOM   1222  CB  SER A  80     -31.427  46.190 -56.650  1.00  0.00           C  
ATOM   1223  OG  SER A  80     -32.665  45.555 -56.786  1.00  0.00           O  
ATOM   1224  H   SER A  80     -33.285  48.534 -55.747  1.00  0.00           H  
ATOM   1225  HA  SER A  80     -30.556  48.128 -56.765  1.00  0.00           H  
ATOM   1226 1HB  SER A  80     -30.740  45.814 -57.409  1.00  0.00           H  
ATOM   1227 2HB  SER A  80     -30.997  45.946 -55.679  1.00  0.00           H  
ATOM   1228  HG  SER A  80     -32.970  45.754 -57.677  1.00  0.00           H  
ATOM   1229  N   ILE A  81     -31.322  47.833 -59.199  1.00  0.00           N  
ATOM   1230  CA  ILE A  81     -31.735  48.010 -60.595  1.00  0.00           C  
ATOM   1231  C   ILE A  81     -31.373  46.805 -61.472  1.00  0.00           C  
ATOM   1232  O   ILE A  81     -30.258  46.287 -61.382  1.00  0.00           O  
ATOM   1233  CB  ILE A  81     -31.124  49.271 -61.228  1.00  0.00           C  
ATOM   1234  CG1 ILE A  81     -31.509  50.468 -60.465  1.00  0.00           C  
ATOM   1235  CG2 ILE A  81     -31.637  49.450 -62.688  1.00  0.00           C  
ATOM   1236  CD1 ILE A  81     -30.823  51.649 -60.942  1.00  0.00           C  
ATOM   1237  H   ILE A  81     -30.369  47.556 -59.015  1.00  0.00           H  
ATOM   1238  HA  ILE A  81     -32.810  48.126 -60.611  1.00  0.00           H  
ATOM   1239  HB  ILE A  81     -30.040  49.199 -61.226  1.00  0.00           H  
ATOM   1240 1HG1 ILE A  81     -32.564  50.612 -60.550  1.00  0.00           H  
ATOM   1241 2HG1 ILE A  81     -31.260  50.345 -59.418  1.00  0.00           H  
ATOM   1242 1HG2 ILE A  81     -31.205  50.351 -63.114  1.00  0.00           H  
ATOM   1243 2HG2 ILE A  81     -31.348  48.602 -63.300  1.00  0.00           H  
ATOM   1244 3HG2 ILE A  81     -32.727  49.536 -62.683  1.00  0.00           H  
ATOM   1245 1HD1 ILE A  81     -31.153  52.472 -60.370  1.00  0.00           H  
ATOM   1246 2HD1 ILE A  81     -29.745  51.531 -60.830  1.00  0.00           H  
ATOM   1247 3HD1 ILE A  81     -31.057  51.819 -61.982  1.00  0.00           H  
ATOM   1248  N   ASP A  82     -32.314  46.384 -62.323  1.00  0.00           N  
ATOM   1249  CA  ASP A  82     -32.119  45.279 -63.266  1.00  0.00           C  
ATOM   1250  C   ASP A  82     -32.836  45.606 -64.582  1.00  0.00           C  
ATOM   1251  O   ASP A  82     -33.406  46.686 -64.720  1.00  0.00           O  
ATOM   1252  CB  ASP A  82     -32.673  43.976 -62.658  1.00  0.00           C  
ATOM   1253  CG  ASP A  82     -32.007  42.662 -63.181  1.00  0.00           C  
ATOM   1254  OD1 ASP A  82     -31.545  42.650 -64.303  1.00  0.00           O  
ATOM   1255  OD2 ASP A  82     -31.976  41.701 -62.442  1.00  0.00           O  
ATOM   1256  H   ASP A  82     -33.214  46.862 -62.297  1.00  0.00           H  
ATOM   1257  HA  ASP A  82     -31.053  45.163 -63.466  1.00  0.00           H  
ATOM   1258 1HB  ASP A  82     -32.560  44.009 -61.575  1.00  0.00           H  
ATOM   1259 2HB  ASP A  82     -33.743  43.918 -62.869  1.00  0.00           H  
ATOM   1260  N   VAL A  83     -32.769  44.712 -65.563  1.00  0.00           N  
ATOM   1261  CA  VAL A  83     -33.441  44.960 -66.849  1.00  0.00           C  
ATOM   1262  C   VAL A  83     -34.453  43.878 -67.195  1.00  0.00           C  
ATOM   1263  O   VAL A  83     -34.171  42.680 -67.127  1.00  0.00           O  
ATOM   1264  CB  VAL A  83     -32.430  45.129 -68.004  1.00  0.00           C  
ATOM   1265  CG1 VAL A  83     -33.187  45.324 -69.347  1.00  0.00           C  
ATOM   1266  CG2 VAL A  83     -31.548  46.349 -67.721  1.00  0.00           C  
ATOM   1267  H   VAL A  83     -32.256  43.844 -65.386  1.00  0.00           H  
ATOM   1268  HA  VAL A  83     -33.991  45.898 -66.772  1.00  0.00           H  
ATOM   1269  HB  VAL A  83     -31.814  44.234 -68.088  1.00  0.00           H  
ATOM   1270 1HG1 VAL A  83     -32.470  45.445 -70.156  1.00  0.00           H  
ATOM   1271 2HG1 VAL A  83     -33.811  44.455 -69.551  1.00  0.00           H  
ATOM   1272 3HG1 VAL A  83     -33.818  46.214 -69.286  1.00  0.00           H  
ATOM   1273 1HG2 VAL A  83     -30.834  46.478 -68.532  1.00  0.00           H  
ATOM   1274 2HG2 VAL A  83     -32.179  47.237 -67.644  1.00  0.00           H  
ATOM   1275 3HG2 VAL A  83     -31.009  46.206 -66.787  1.00  0.00           H  
ATOM   1276  N   VAL A  84     -35.646  44.323 -67.558  1.00  0.00           N  
ATOM   1277  CA  VAL A  84     -36.750  43.443 -67.898  1.00  0.00           C  
ATOM   1278  C   VAL A  84     -37.328  43.837 -69.233  1.00  0.00           C  
ATOM   1279  O   VAL A  84     -36.989  44.890 -69.759  1.00  0.00           O  
ATOM   1280  CB  VAL A  84     -37.834  43.521 -66.817  1.00  0.00           C  
ATOM   1281  CG1 VAL A  84     -37.235  43.088 -65.485  1.00  0.00           C  
ATOM   1282  CG2 VAL A  84     -38.395  44.956 -66.735  1.00  0.00           C  
ATOM   1283  H   VAL A  84     -35.791  45.333 -67.614  1.00  0.00           H  
ATOM   1284  HA  VAL A  84     -36.381  42.419 -67.962  1.00  0.00           H  
ATOM   1285  HB  VAL A  84     -38.636  42.826 -67.063  1.00  0.00           H  
ATOM   1286 1HG1 VAL A  84     -37.982  43.108 -64.738  1.00  0.00           H  
ATOM   1287 2HG1 VAL A  84     -36.848  42.072 -65.576  1.00  0.00           H  
ATOM   1288 3HG1 VAL A  84     -36.428  43.756 -65.202  1.00  0.00           H  
ATOM   1289 1HG2 VAL A  84     -39.163  44.999 -65.972  1.00  0.00           H  
ATOM   1290 2HG2 VAL A  84     -37.589  45.653 -66.488  1.00  0.00           H  
ATOM   1291 3HG2 VAL A  84     -38.826  45.238 -67.699  1.00  0.00           H  
ATOM   1292  N   GLU A  85     -38.175  43.003 -69.807  1.00  0.00           N  
ATOM   1293  CA  GLU A  85     -38.798  43.408 -71.054  1.00  0.00           C  
ATOM   1294  C   GLU A  85     -40.297  43.526 -70.893  1.00  0.00           C  
ATOM   1295  O   GLU A  85     -40.924  42.730 -70.191  1.00  0.00           O  
ATOM   1296  CB  GLU A  85     -38.434  42.428 -72.179  1.00  0.00           C  
ATOM   1297  CG  GLU A  85     -36.929  42.405 -72.526  1.00  0.00           C  
ATOM   1298  CD  GLU A  85     -36.553  41.442 -73.631  1.00  0.00           C  
ATOM   1299  OE1 GLU A  85     -37.406  40.737 -74.106  1.00  0.00           O  
ATOM   1300  OE2 GLU A  85     -35.400  41.420 -73.998  1.00  0.00           O  
ATOM   1301  H   GLU A  85     -38.412  42.121 -69.372  1.00  0.00           H  
ATOM   1302  HA  GLU A  85     -38.443  44.394 -71.332  1.00  0.00           H  
ATOM   1303 1HB  GLU A  85     -38.737  41.421 -71.899  1.00  0.00           H  
ATOM   1304 2HB  GLU A  85     -38.986  42.701 -73.085  1.00  0.00           H  
ATOM   1305 1HG  GLU A  85     -36.638  43.394 -72.838  1.00  0.00           H  
ATOM   1306 2HG  GLU A  85     -36.361  42.162 -71.631  1.00  0.00           H  
ATOM   1307  N   VAL A  86     -40.847  44.534 -71.555  1.00  0.00           N  
ATOM   1308  CA  VAL A  86     -42.277  44.791 -71.623  1.00  0.00           C  
ATOM   1309  C   VAL A  86     -42.602  44.793 -73.106  1.00  0.00           C  
ATOM   1310  O   VAL A  86     -41.881  45.430 -73.871  1.00  0.00           O  
ATOM   1311  CB  VAL A  86     -42.609  46.147 -70.969  1.00  0.00           C  
ATOM   1312  CG1 VAL A  86     -44.104  46.420 -71.065  1.00  0.00           C  
ATOM   1313  CG2 VAL A  86     -42.132  46.146 -69.501  1.00  0.00           C  
ATOM   1314  H   VAL A  86     -40.236  45.171 -72.071  1.00  0.00           H  
ATOM   1315  HA  VAL A  86     -42.831  43.991 -71.127  1.00  0.00           H  
ATOM   1316  HB  VAL A  86     -42.093  46.946 -71.513  1.00  0.00           H  
ATOM   1317 1HG1 VAL A  86     -44.318  47.381 -70.614  1.00  0.00           H  
ATOM   1318 2HG1 VAL A  86     -44.413  46.430 -72.107  1.00  0.00           H  
ATOM   1319 3HG1 VAL A  86     -44.649  45.637 -70.533  1.00  0.00           H  
ATOM   1320 1HG2 VAL A  86     -42.358  47.109 -69.049  1.00  0.00           H  
ATOM   1321 2HG2 VAL A  86     -42.644  45.355 -68.953  1.00  0.00           H  
ATOM   1322 3HG2 VAL A  86     -41.055  45.979 -69.462  1.00  0.00           H  
ATOM   1323  N   ASP A  87     -43.640  44.089 -73.544  1.00  0.00           N  
ATOM   1324  CA  ASP A  87     -43.870  44.032 -74.993  1.00  0.00           C  
ATOM   1325  C   ASP A  87     -42.546  43.572 -75.642  1.00  0.00           C  
ATOM   1326  O   ASP A  87     -41.929  42.635 -75.138  1.00  0.00           O  
ATOM   1327  CB  ASP A  87     -44.305  45.424 -75.504  1.00  0.00           C  
ATOM   1328  CG  ASP A  87     -44.839  45.437 -76.896  1.00  0.00           C  
ATOM   1329  OD1 ASP A  87     -45.887  44.935 -77.142  1.00  0.00           O  
ATOM   1330  OD2 ASP A  87     -44.128  45.956 -77.718  1.00  0.00           O  
ATOM   1331  H   ASP A  87     -44.244  43.601 -72.872  1.00  0.00           H  
ATOM   1332  HA  ASP A  87     -44.647  43.299 -75.211  1.00  0.00           H  
ATOM   1333 1HB  ASP A  87     -45.080  45.815 -74.845  1.00  0.00           H  
ATOM   1334 2HB  ASP A  87     -43.480  46.124 -75.467  1.00  0.00           H  
ATOM   1335  N   ASP A  88     -42.078  44.251 -76.701  1.00  0.00           N  
ATOM   1336  CA  ASP A  88     -40.790  43.923 -77.324  1.00  0.00           C  
ATOM   1337  C   ASP A  88     -39.724  44.975 -76.977  1.00  0.00           C  
ATOM   1338  O   ASP A  88     -38.726  45.122 -77.687  1.00  0.00           O  
ATOM   1339  CB  ASP A  88     -40.915  43.811 -78.848  1.00  0.00           C  
ATOM   1340  CG  ASP A  88     -41.761  42.613 -79.326  1.00  0.00           C  
ATOM   1341  OD1 ASP A  88     -41.626  41.550 -78.767  1.00  0.00           O  
ATOM   1342  OD2 ASP A  88     -42.505  42.771 -80.265  1.00  0.00           O  
ATOM   1343  H   ASP A  88     -42.635  45.009 -77.108  1.00  0.00           H  
ATOM   1344  HA  ASP A  88     -40.453  42.962 -76.938  1.00  0.00           H  
ATOM   1345 1HB  ASP A  88     -41.372  44.727 -79.231  1.00  0.00           H  
ATOM   1346 2HB  ASP A  88     -39.922  43.735 -79.287  1.00  0.00           H  
ATOM   1347  N   ASN A  89     -39.963  45.725 -75.903  1.00  0.00           N  
ATOM   1348  CA  ASN A  89     -39.108  46.828 -75.477  1.00  0.00           C  
ATOM   1349  C   ASN A  89     -38.467  46.661 -74.084  1.00  0.00           C  
ATOM   1350  O   ASN A  89     -39.181  46.616 -73.081  1.00  0.00           O  
ATOM   1351  CB  ASN A  89     -39.932  48.094 -75.472  1.00  0.00           C  
ATOM   1352  CG  ASN A  89     -40.447  48.431 -76.840  1.00  0.00           C  
ATOM   1353  OD1 ASN A  89     -39.668  48.747 -77.748  1.00  0.00           O  
ATOM   1354  ND2 ASN A  89     -41.743  48.361 -77.013  1.00  0.00           N  
ATOM   1355  H   ASN A  89     -40.792  45.528 -75.346  1.00  0.00           H  
ATOM   1356  HA  ASN A  89     -38.332  46.953 -76.224  1.00  0.00           H  
ATOM   1357 1HB  ASN A  89     -40.781  47.964 -74.795  1.00  0.00           H  
ATOM   1358 2HB  ASN A  89     -39.330  48.921 -75.093  1.00  0.00           H  
ATOM   1359 1HD2 ASN A  89     -42.142  48.562 -77.908  1.00  0.00           H  
ATOM   1360 2HD2 ASN A  89     -42.339  48.096 -76.255  1.00  0.00           H  
ATOM   1361  N   PRO A  90     -37.144  46.477 -73.977  1.00  0.00           N  
ATOM   1362  CA  PRO A  90     -36.438  46.418 -72.713  1.00  0.00           C  
ATOM   1363  C   PRO A  90     -36.691  47.695 -71.921  1.00  0.00           C  
ATOM   1364  O   PRO A  90     -36.691  48.789 -72.496  1.00  0.00           O  
ATOM   1365  CB  PRO A  90     -34.974  46.288 -73.143  1.00  0.00           C  
ATOM   1366  CG  PRO A  90     -35.046  45.645 -74.522  1.00  0.00           C  
ATOM   1367  CD  PRO A  90     -36.299  46.233 -75.159  1.00  0.00           C  
ATOM   1368  HA  PRO A  90     -36.756  45.540 -72.144  1.00  0.00           H  
ATOM   1369 1HB  PRO A  90     -34.496  47.278 -73.148  1.00  0.00           H  
ATOM   1370 2HB  PRO A  90     -34.429  45.671 -72.411  1.00  0.00           H  
ATOM   1371 1HG  PRO A  90     -34.131  45.860 -75.095  1.00  0.00           H  
ATOM   1372 2HG  PRO A  90     -35.103  44.544 -74.422  1.00  0.00           H  
ATOM   1373 1HD  PRO A  90     -36.069  47.172 -75.684  1.00  0.00           H  
ATOM   1374 2HD  PRO A  90     -36.748  45.468 -75.819  1.00  0.00           H  
ATOM   1375  N   GLU A  91     -36.869  47.549 -70.618  1.00  0.00           N  
ATOM   1376  CA  GLU A  91     -37.082  48.646 -69.676  1.00  0.00           C  
ATOM   1377  C   GLU A  91     -36.272  48.387 -68.413  1.00  0.00           C  
ATOM   1378  O   GLU A  91     -35.976  47.238 -68.071  1.00  0.00           O  
ATOM   1379  CB  GLU A  91     -38.570  48.823 -69.304  1.00  0.00           C  
ATOM   1380  CG  GLU A  91     -39.514  49.225 -70.475  1.00  0.00           C  
ATOM   1381  CD  GLU A  91     -40.945  49.538 -70.028  1.00  0.00           C  
ATOM   1382  OE1 GLU A  91     -41.190  49.477 -68.856  1.00  0.00           O  
ATOM   1383  OE2 GLU A  91     -41.784  49.838 -70.861  1.00  0.00           O  
ATOM   1384  H   GLU A  91     -36.867  46.603 -70.256  1.00  0.00           H  
ATOM   1385  HA  GLU A  91     -36.723  49.576 -70.122  1.00  0.00           H  
ATOM   1386 1HB  GLU A  91     -38.949  47.888 -68.882  1.00  0.00           H  
ATOM   1387 2HB  GLU A  91     -38.657  49.587 -68.526  1.00  0.00           H  
ATOM   1388 1HG  GLU A  91     -39.096  50.099 -70.976  1.00  0.00           H  
ATOM   1389 2HG  GLU A  91     -39.543  48.409 -71.195  1.00  0.00           H  
ATOM   1390  N   ALA A  92     -35.860  49.434 -67.727  1.00  0.00           N  
ATOM   1391  CA  ALA A  92     -35.162  49.190 -66.485  1.00  0.00           C  
ATOM   1392  C   ALA A  92     -36.178  48.894 -65.414  1.00  0.00           C  
ATOM   1393  O   ALA A  92     -37.266  49.470 -65.405  1.00  0.00           O  
ATOM   1394  CB  ALA A  92     -34.311  50.365 -66.091  1.00  0.00           C  
ATOM   1395  H   ALA A  92     -36.096  50.383 -68.016  1.00  0.00           H  
ATOM   1396  HA  ALA A  92     -34.524  48.315 -66.603  1.00  0.00           H  
ATOM   1397 1HB  ALA A  92     -33.812  50.126 -65.151  1.00  0.00           H  
ATOM   1398 2HB  ALA A  92     -33.573  50.557 -66.867  1.00  0.00           H  
ATOM   1399 3HB  ALA A  92     -34.947  51.238 -65.965  1.00  0.00           H  
ATOM   1400  N   ARG A  93     -35.812  48.046 -64.484  1.00  0.00           N  
ATOM   1401  CA  ARG A  93     -36.646  47.763 -63.337  1.00  0.00           C  
ATOM   1402  C   ARG A  93     -35.940  48.168 -62.069  1.00  0.00           C  
ATOM   1403  O   ARG A  93     -34.793  47.788 -61.833  1.00  0.00           O  
ATOM   1404  CB  ARG A  93     -37.023  46.302 -63.254  1.00  0.00           C  
ATOM   1405  CG  ARG A  93     -37.801  45.980 -62.029  1.00  0.00           C  
ATOM   1406  CD  ARG A  93     -38.358  44.604 -62.005  1.00  0.00           C  
ATOM   1407  NE  ARG A  93     -39.446  44.445 -62.951  1.00  0.00           N  
ATOM   1408  CZ  ARG A  93     -40.188  43.326 -63.085  1.00  0.00           C  
ATOM   1409  NH1 ARG A  93     -39.957  42.291 -62.310  1.00  0.00           N  
ATOM   1410  NH2 ARG A  93     -41.144  43.266 -63.994  1.00  0.00           N  
ATOM   1411  H   ARG A  93     -34.917  47.582 -64.571  1.00  0.00           H  
ATOM   1412  HA  ARG A  93     -37.562  48.344 -63.416  1.00  0.00           H  
ATOM   1413 1HB  ARG A  93     -37.635  46.039 -64.105  1.00  0.00           H  
ATOM   1414 2HB  ARG A  93     -36.126  45.684 -63.281  1.00  0.00           H  
ATOM   1415 1HG  ARG A  93     -37.173  46.113 -61.147  1.00  0.00           H  
ATOM   1416 2HG  ARG A  93     -38.619  46.687 -61.997  1.00  0.00           H  
ATOM   1417 1HD  ARG A  93     -37.573  43.897 -62.271  1.00  0.00           H  
ATOM   1418 2HD  ARG A  93     -38.730  44.372 -61.011  1.00  0.00           H  
ATOM   1419  HE  ARG A  93     -39.645  45.220 -63.567  1.00  0.00           H  
ATOM   1420 1HH1 ARG A  93     -39.226  42.334 -61.612  1.00  0.00           H  
ATOM   1421 2HH1 ARG A  93     -40.511  41.453 -62.410  1.00  0.00           H  
ATOM   1422 1HH2 ARG A  93     -41.323  44.058 -64.594  1.00  0.00           H  
ATOM   1423 2HH2 ARG A  93     -41.693  42.426 -64.091  1.00  0.00           H  
ATOM   1424  N   LEU A  94     -36.629  48.927 -61.235  1.00  0.00           N  
ATOM   1425  CA  LEU A  94     -36.027  49.383 -60.009  1.00  0.00           C  
ATOM   1426  C   LEU A  94     -36.839  48.864 -58.826  1.00  0.00           C  
ATOM   1427  O   LEU A  94     -38.069  48.925 -58.835  1.00  0.00           O  
ATOM   1428  CB  LEU A  94     -36.037  50.925 -60.029  1.00  0.00           C  
ATOM   1429  CG  LEU A  94     -35.291  51.591 -61.214  1.00  0.00           C  
ATOM   1430  CD1 LEU A  94     -36.262  51.764 -62.381  1.00  0.00           C  
ATOM   1431  CD2 LEU A  94     -34.722  52.937 -60.791  1.00  0.00           C  
ATOM   1432  H   LEU A  94     -37.565  49.224 -61.477  1.00  0.00           H  
ATOM   1433  HA  LEU A  94     -35.010  49.012 -59.938  1.00  0.00           H  
ATOM   1434 1HB  LEU A  94     -37.070  51.253 -60.077  1.00  0.00           H  
ATOM   1435 2HB  LEU A  94     -35.617  51.286 -59.115  1.00  0.00           H  
ATOM   1436  HG  LEU A  94     -34.497  50.944 -61.550  1.00  0.00           H  
ATOM   1437 1HD1 LEU A  94     -35.736  52.209 -63.196  1.00  0.00           H  
ATOM   1438 2HD1 LEU A  94     -36.662  50.812 -62.696  1.00  0.00           H  
ATOM   1439 3HD1 LEU A  94     -37.087  52.413 -62.079  1.00  0.00           H  
ATOM   1440 1HD2 LEU A  94     -34.208  53.393 -61.627  1.00  0.00           H  
ATOM   1441 2HD2 LEU A  94     -35.537  53.577 -60.481  1.00  0.00           H  
ATOM   1442 3HD2 LEU A  94     -34.021  52.803 -59.969  1.00  0.00           H  
ATOM   1443  N   THR A  95     -36.152  48.409 -57.784  1.00  0.00           N  
ATOM   1444  CA  THR A  95     -36.816  47.956 -56.560  1.00  0.00           C  
ATOM   1445  C   THR A  95     -36.545  48.985 -55.500  1.00  0.00           C  
ATOM   1446  O   THR A  95     -35.386  49.315 -55.245  1.00  0.00           O  
ATOM   1447  CB  THR A  95     -36.346  46.577 -56.107  1.00  0.00           C  
ATOM   1448  OG1 THR A  95     -36.646  45.601 -57.113  1.00  0.00           O  
ATOM   1449  CG2 THR A  95     -37.057  46.220 -54.810  1.00  0.00           C  
ATOM   1450  H   THR A  95     -35.136  48.378 -57.851  1.00  0.00           H  
ATOM   1451  HA  THR A  95     -37.891  47.912 -56.725  1.00  0.00           H  
ATOM   1452  HB  THR A  95     -35.266  46.591 -55.938  1.00  0.00           H  
ATOM   1453  HG1 THR A  95     -37.600  45.583 -57.253  1.00  0.00           H  
ATOM   1454 1HG2 THR A  95     -36.737  45.239 -54.467  1.00  0.00           H  
ATOM   1455 2HG2 THR A  95     -36.822  46.960 -54.049  1.00  0.00           H  
ATOM   1456 3HG2 THR A  95     -38.135  46.212 -54.988  1.00  0.00           H  
ATOM   1457  N   LEU A  96     -37.615  49.535 -54.937  1.00  0.00           N  
ATOM   1458  CA  LEU A  96     -37.529  50.693 -54.067  1.00  0.00           C  
ATOM   1459  C   LEU A  96     -37.720  50.558 -52.569  1.00  0.00           C  
ATOM   1460  O   LEU A  96     -37.860  51.583 -51.900  1.00  0.00           O  
ATOM   1461  CB  LEU A  96     -38.561  51.674 -54.557  1.00  0.00           C  
ATOM   1462  CG  LEU A  96     -38.374  52.018 -55.990  1.00  0.00           C  
ATOM   1463  CD1 LEU A  96     -39.354  53.015 -56.386  1.00  0.00           C  
ATOM   1464  CD2 LEU A  96     -37.003  52.440 -56.214  1.00  0.00           C  
ATOM   1465  H   LEU A  96     -38.535  49.169 -55.174  1.00  0.00           H  
ATOM   1466  HA  LEU A  96     -36.549  51.121 -54.212  1.00  0.00           H  
ATOM   1467 1HB  LEU A  96     -39.546  51.225 -54.441  1.00  0.00           H  
ATOM   1468 2HB  LEU A  96     -38.522  52.567 -53.961  1.00  0.00           H  
ATOM   1469  HG  LEU A  96     -38.564  51.123 -56.595  1.00  0.00           H  
ATOM   1470 1HD1 LEU A  96     -39.206  53.231 -57.426  1.00  0.00           H  
ATOM   1471 2HD1 LEU A  96     -40.352  52.627 -56.217  1.00  0.00           H  
ATOM   1472 3HD1 LEU A  96     -39.207  53.915 -55.811  1.00  0.00           H  
ATOM   1473 1HD2 LEU A  96     -36.872  52.636 -57.263  1.00  0.00           H  
ATOM   1474 2HD2 LEU A  96     -36.783  53.318 -55.634  1.00  0.00           H  
ATOM   1475 3HD2 LEU A  96     -36.351  51.659 -55.921  1.00  0.00           H  
ATOM   1476  N   ASP A  97     -37.759  49.354 -52.021  1.00  0.00           N  
ATOM   1477  CA  ASP A  97     -38.040  49.258 -50.590  1.00  0.00           C  
ATOM   1478  C   ASP A  97     -39.357  50.015 -50.347  1.00  0.00           C  
ATOM   1479  O   ASP A  97     -40.294  49.850 -51.146  1.00  0.00           O  
ATOM   1480  CB  ASP A  97     -36.840  49.848 -49.808  1.00  0.00           C  
ATOM   1481  CG  ASP A  97     -36.723  49.502 -48.352  1.00  0.00           C  
ATOM   1482  OD1 ASP A  97     -36.440  48.360 -47.992  1.00  0.00           O  
ATOM   1483  OD2 ASP A  97     -36.972  50.431 -47.577  1.00  0.00           O  
ATOM   1484  H   ASP A  97     -37.608  48.522 -52.572  1.00  0.00           H  
ATOM   1485  HA  ASP A  97     -38.189  48.232 -50.308  1.00  0.00           H  
ATOM   1486 1HB  ASP A  97     -35.923  49.525 -50.304  1.00  0.00           H  
ATOM   1487 2HB  ASP A  97     -36.847  50.925 -49.875  1.00  0.00           H  
ATOM   1488  N   VAL A  98     -39.397  50.886 -49.309  1.00  0.00           N  
ATOM   1489  CA  VAL A  98     -40.548  51.733 -48.908  1.00  0.00           C  
ATOM   1490  C   VAL A  98     -41.243  51.319 -47.615  1.00  0.00           C  
ATOM   1491  O   VAL A  98     -41.447  50.141 -47.303  1.00  0.00           O  
ATOM   1492  CB  VAL A  98     -41.628  51.965 -50.037  1.00  0.00           C  
ATOM   1493  CG1 VAL A  98     -42.852  52.742 -49.504  1.00  0.00           C  
ATOM   1494  CG2 VAL A  98     -40.970  52.818 -51.181  1.00  0.00           C  
ATOM   1495  H   VAL A  98     -38.565  50.935 -48.711  1.00  0.00           H  
ATOM   1496  HA  VAL A  98     -40.149  52.717 -48.722  1.00  0.00           H  
ATOM   1497  HB  VAL A  98     -42.021  51.036 -50.397  1.00  0.00           H  
ATOM   1498 1HG1 VAL A  98     -43.561  52.892 -50.312  1.00  0.00           H  
ATOM   1499 2HG1 VAL A  98     -43.337  52.173 -48.722  1.00  0.00           H  
ATOM   1500 3HG1 VAL A  98     -42.537  53.702 -49.116  1.00  0.00           H  
ATOM   1501 1HG2 VAL A  98     -41.685  53.021 -51.955  1.00  0.00           H  
ATOM   1502 2HG2 VAL A  98     -40.634  53.740 -50.761  1.00  0.00           H  
ATOM   1503 3HG2 VAL A  98     -40.137  52.316 -51.616  1.00  0.00           H  
ATOM   1504  N   ASP A  99     -41.517  52.348 -46.818  1.00  0.00           N  
ATOM   1505  CA  ASP A  99     -42.236  52.284 -45.560  1.00  0.00           C  
ATOM   1506  C   ASP A  99     -43.719  52.020 -45.847  1.00  0.00           C  
ATOM   1507  O   ASP A  99     -44.373  52.884 -46.436  1.00  0.00           O  
ATOM   1508  CB  ASP A  99     -42.072  53.609 -44.806  1.00  0.00           C  
ATOM   1509  CG  ASP A  99     -42.723  53.667 -43.398  1.00  0.00           C  
ATOM   1510  OD1 ASP A  99     -43.818  53.145 -43.167  1.00  0.00           O  
ATOM   1511  OD2 ASP A  99     -42.131  54.277 -42.517  1.00  0.00           O  
ATOM   1512  H   ASP A  99     -41.226  53.269 -47.148  1.00  0.00           H  
ATOM   1513  HA  ASP A  99     -41.787  51.489 -44.976  1.00  0.00           H  
ATOM   1514 1HB  ASP A  99     -41.007  53.807 -44.687  1.00  0.00           H  
ATOM   1515 2HB  ASP A  99     -42.455  54.408 -45.406  1.00  0.00           H  
ATOM   1516  N   PRO A 100     -44.310  50.907 -45.366  1.00  0.00           N  
ATOM   1517  CA  PRO A 100     -45.642  50.440 -45.691  1.00  0.00           C  
ATOM   1518  C   PRO A 100     -46.719  51.453 -45.346  1.00  0.00           C  
ATOM   1519  O   PRO A 100     -47.787  51.425 -45.952  1.00  0.00           O  
ATOM   1520  CB  PRO A 100     -45.790  49.182 -44.808  1.00  0.00           C  
ATOM   1521  CG  PRO A 100     -44.798  49.365 -43.711  1.00  0.00           C  
ATOM   1522  CD  PRO A 100     -43.650  50.100 -44.346  1.00  0.00           C  
ATOM   1523  HA  PRO A 100     -45.676  50.174 -46.757  1.00  0.00           H  
ATOM   1524 1HB  PRO A 100     -46.820  49.123 -44.427  1.00  0.00           H  
ATOM   1525 2HB  PRO A 100     -45.625  48.285 -45.385  1.00  0.00           H  
ATOM   1526 1HG  PRO A 100     -45.247  49.929 -42.878  1.00  0.00           H  
ATOM   1527 2HG  PRO A 100     -44.490  48.391 -43.307  1.00  0.00           H  
ATOM   1528 1HD  PRO A 100     -43.182  50.714 -43.562  1.00  0.00           H  
ATOM   1529 2HD  PRO A 100     -42.968  49.412 -44.811  1.00  0.00           H  
ATOM   1530  N   LYS A 101     -46.445  52.398 -44.439  1.00  0.00           N  
ATOM   1531  CA  LYS A 101     -47.460  53.389 -44.082  1.00  0.00           C  
ATOM   1532  C   LYS A 101     -47.875  54.230 -45.289  1.00  0.00           C  
ATOM   1533  O   LYS A 101     -48.976  54.780 -45.324  1.00  0.00           O  
ATOM   1534  CB  LYS A 101     -46.962  54.305 -42.966  1.00  0.00           C  
ATOM   1535  CG  LYS A 101     -46.776  53.612 -41.616  1.00  0.00           C  
ATOM   1536  CD  LYS A 101     -46.441  54.611 -40.499  1.00  0.00           C  
ATOM   1537  CE  LYS A 101     -45.064  55.216 -40.728  1.00  0.00           C  
ATOM   1538  NZ  LYS A 101     -44.014  54.181 -40.699  1.00  0.00           N  
ATOM   1539  H   LYS A 101     -45.522  52.462 -43.982  1.00  0.00           H  
ATOM   1540  HA  LYS A 101     -48.344  52.860 -43.725  1.00  0.00           H  
ATOM   1541 1HB  LYS A 101     -45.991  54.720 -43.257  1.00  0.00           H  
ATOM   1542 2HB  LYS A 101     -47.651  55.136 -42.836  1.00  0.00           H  
ATOM   1543 1HG  LYS A 101     -47.682  53.066 -41.356  1.00  0.00           H  
ATOM   1544 2HG  LYS A 101     -45.953  52.896 -41.705  1.00  0.00           H  
ATOM   1545 1HD  LYS A 101     -47.183  55.408 -40.475  1.00  0.00           H  
ATOM   1546 2HD  LYS A 101     -46.445  54.099 -39.538  1.00  0.00           H  
ATOM   1547 1HE  LYS A 101     -45.047  55.694 -41.709  1.00  0.00           H  
ATOM   1548 2HE  LYS A 101     -44.853  55.963 -39.965  1.00  0.00           H  
ATOM   1549 1HZ  LYS A 101     -43.094  54.568 -40.919  1.00  0.00           H  
ATOM   1550 2HZ  LYS A 101     -43.983  53.708 -39.820  1.00  0.00           H  
ATOM   1551 3HZ  LYS A 101     -44.211  53.517 -41.448  1.00  0.00           H  
ATOM   1552  N   TYR A 102     -46.995  54.329 -46.285  1.00  0.00           N  
ATOM   1553  CA  TYR A 102     -47.277  55.099 -47.482  1.00  0.00           C  
ATOM   1554  C   TYR A 102     -47.964  54.277 -48.554  1.00  0.00           C  
ATOM   1555  O   TYR A 102     -48.545  54.829 -49.491  1.00  0.00           O  
ATOM   1556  CB  TYR A 102     -45.992  55.690 -48.030  1.00  0.00           C  
ATOM   1557  CG  TYR A 102     -45.449  56.790 -47.191  1.00  0.00           C  
ATOM   1558  CD1 TYR A 102     -44.418  56.537 -46.330  1.00  0.00           C  
ATOM   1559  CD2 TYR A 102     -45.971  58.076 -47.304  1.00  0.00           C  
ATOM   1560  CE1 TYR A 102     -43.885  57.555 -45.560  1.00  0.00           C  
ATOM   1561  CE2 TYR A 102     -45.447  59.103 -46.540  1.00  0.00           C  
ATOM   1562  CZ  TYR A 102     -44.404  58.846 -45.670  1.00  0.00           C  
ATOM   1563  OH  TYR A 102     -43.873  59.865 -44.910  1.00  0.00           O  
ATOM   1564  H   TYR A 102     -46.101  53.837 -46.217  1.00  0.00           H  
ATOM   1565  HA  TYR A 102     -47.945  55.911 -47.213  1.00  0.00           H  
ATOM   1566 1HB  TYR A 102     -45.231  54.904 -48.101  1.00  0.00           H  
ATOM   1567 2HB  TYR A 102     -46.163  56.075 -49.035  1.00  0.00           H  
ATOM   1568  HD1 TYR A 102     -44.031  55.535 -46.266  1.00  0.00           H  
ATOM   1569  HD2 TYR A 102     -46.786  58.274 -47.999  1.00  0.00           H  
ATOM   1570  HE1 TYR A 102     -43.061  57.345 -44.877  1.00  0.00           H  
ATOM   1571  HE2 TYR A 102     -45.849  60.113 -46.630  1.00  0.00           H  
ATOM   1572  HH  TYR A 102     -43.062  59.561 -44.493  1.00  0.00           H  
ATOM   1573  N   LEU A 103     -47.906  52.960 -48.437  1.00  0.00           N  
ATOM   1574  CA  LEU A 103     -48.442  52.088 -49.464  1.00  0.00           C  
ATOM   1575  C   LEU A 103     -49.945  52.315 -49.632  1.00  0.00           C  
ATOM   1576  O   LEU A 103     -50.466  52.307 -50.743  1.00  0.00           O  
ATOM   1577  CB  LEU A 103     -48.105  50.633 -49.135  1.00  0.00           C  
ATOM   1578  CG  LEU A 103     -48.424  49.648 -50.201  1.00  0.00           C  
ATOM   1579  CD1 LEU A 103     -47.661  50.026 -51.451  1.00  0.00           C  
ATOM   1580  CD2 LEU A 103     -48.032  48.272 -49.747  1.00  0.00           C  
ATOM   1581  H   LEU A 103     -47.508  52.537 -47.603  1.00  0.00           H  
ATOM   1582  HA  LEU A 103     -47.961  52.338 -50.411  1.00  0.00           H  
ATOM   1583 1HB  LEU A 103     -47.041  50.561 -48.917  1.00  0.00           H  
ATOM   1584 2HB  LEU A 103     -48.661  50.346 -48.239  1.00  0.00           H  
ATOM   1585  HG  LEU A 103     -49.493  49.674 -50.412  1.00  0.00           H  
ATOM   1586 1HD1 LEU A 103     -47.889  49.322 -52.233  1.00  0.00           H  
ATOM   1587 2HD1 LEU A 103     -47.956  51.024 -51.774  1.00  0.00           H  
ATOM   1588 3HD1 LEU A 103     -46.596  50.008 -51.238  1.00  0.00           H  
ATOM   1589 1HD2 LEU A 103     -48.266  47.565 -50.512  1.00  0.00           H  
ATOM   1590 2HD2 LEU A 103     -46.975  48.262 -49.554  1.00  0.00           H  
ATOM   1591 3HD2 LEU A 103     -48.580  48.021 -48.838  1.00  0.00           H  
ATOM   1592  N   ASP A 104     -50.626  52.628 -48.528  1.00  0.00           N  
ATOM   1593  CA  ASP A 104     -52.068  52.849 -48.545  1.00  0.00           C  
ATOM   1594  C   ASP A 104     -52.436  54.286 -48.932  1.00  0.00           C  
ATOM   1595  O   ASP A 104     -53.614  54.658 -48.930  1.00  0.00           O  
ATOM   1596  CB  ASP A 104     -52.679  52.528 -47.181  1.00  0.00           C  
ATOM   1597  CG  ASP A 104     -52.651  51.037 -46.824  1.00  0.00           C  
ATOM   1598  OD1 ASP A 104     -52.609  50.217 -47.714  1.00  0.00           O  
ATOM   1599  OD2 ASP A 104     -52.685  50.737 -45.658  1.00  0.00           O  
ATOM   1600  H   ASP A 104     -50.128  52.667 -47.647  1.00  0.00           H  
ATOM   1601  HA  ASP A 104     -52.504  52.179 -49.286  1.00  0.00           H  
ATOM   1602 1HB  ASP A 104     -52.137  53.081 -46.408  1.00  0.00           H  
ATOM   1603 2HB  ASP A 104     -53.713  52.870 -47.162  1.00  0.00           H  
ATOM   1604  N   LEU A 105     -51.433  55.115 -49.211  1.00  0.00           N  
ATOM   1605  CA  LEU A 105     -51.672  56.488 -49.614  1.00  0.00           C  
ATOM   1606  C   LEU A 105     -51.432  56.620 -51.115  1.00  0.00           C  
ATOM   1607  O   LEU A 105     -52.114  57.382 -51.803  1.00  0.00           O  
ATOM   1608  CB  LEU A 105     -50.745  57.424 -48.846  1.00  0.00           C  
ATOM   1609  CG  LEU A 105     -50.896  57.372 -47.328  1.00  0.00           C  
ATOM   1610  CD1 LEU A 105     -49.879  58.300 -46.695  1.00  0.00           C  
ATOM   1611  CD2 LEU A 105     -52.321  57.749 -46.948  1.00  0.00           C  
ATOM   1612  H   LEU A 105     -50.474  54.787 -49.193  1.00  0.00           H  
ATOM   1613  HA  LEU A 105     -52.706  56.750 -49.400  1.00  0.00           H  
ATOM   1614 1HB  LEU A 105     -49.712  57.174 -49.093  1.00  0.00           H  
ATOM   1615 2HB  LEU A 105     -50.942  58.443 -49.163  1.00  0.00           H  
ATOM   1616  HG  LEU A 105     -50.685  56.358 -46.975  1.00  0.00           H  
ATOM   1617 1HD1 LEU A 105     -49.971  58.250 -45.611  1.00  0.00           H  
ATOM   1618 2HD1 LEU A 105     -48.888  57.996 -46.981  1.00  0.00           H  
ATOM   1619 3HD1 LEU A 105     -50.055  59.319 -47.030  1.00  0.00           H  
ATOM   1620 1HD2 LEU A 105     -52.431  57.703 -45.864  1.00  0.00           H  
ATOM   1621 2HD2 LEU A 105     -52.537  58.761 -47.292  1.00  0.00           H  
ATOM   1622 3HD2 LEU A 105     -53.018  57.049 -47.414  1.00  0.00           H  
ATOM   1623  N   ILE A 106     -50.467  55.852 -51.619  1.00  0.00           N  
ATOM   1624  CA  ILE A 106     -50.094  55.905 -53.026  1.00  0.00           C  
ATOM   1625  C   ILE A 106     -51.079  55.075 -53.882  1.00  0.00           C  
ATOM   1626  O   ILE A 106     -51.275  53.896 -53.592  1.00  0.00           O  
ATOM   1627  CB  ILE A 106     -48.676  55.330 -53.216  1.00  0.00           C  
ATOM   1628  CG1 ILE A 106     -47.666  56.122 -52.445  1.00  0.00           C  
ATOM   1629  CG2 ILE A 106     -48.309  55.416 -54.659  1.00  0.00           C  
ATOM   1630  CD1 ILE A 106     -46.321  55.463 -52.348  1.00  0.00           C  
ATOM   1631  H   ILE A 106     -49.932  55.259 -50.986  1.00  0.00           H  
ATOM   1632  HA  ILE A 106     -50.088  56.940 -53.320  1.00  0.00           H  
ATOM   1633  HB  ILE A 106     -48.646  54.292 -52.869  1.00  0.00           H  
ATOM   1634 1HG1 ILE A 106     -47.534  57.066 -52.934  1.00  0.00           H  
ATOM   1635 2HG1 ILE A 106     -48.045  56.298 -51.441  1.00  0.00           H  
ATOM   1636 1HG2 ILE A 106     -47.312  55.025 -54.798  1.00  0.00           H  
ATOM   1637 2HG2 ILE A 106     -49.017  54.841 -55.246  1.00  0.00           H  
ATOM   1638 3HG2 ILE A 106     -48.330  56.456 -54.979  1.00  0.00           H  
ATOM   1639 1HD1 ILE A 106     -45.665  56.107 -51.782  1.00  0.00           H  
ATOM   1640 2HD1 ILE A 106     -46.421  54.503 -51.836  1.00  0.00           H  
ATOM   1641 3HD1 ILE A 106     -45.914  55.306 -53.347  1.00  0.00           H  
ATOM   1642  N   PRO A 107     -51.748  55.653 -54.901  1.00  0.00           N  
ATOM   1643  CA  PRO A 107     -52.711  54.990 -55.776  1.00  0.00           C  
ATOM   1644  C   PRO A 107     -51.983  54.066 -56.727  1.00  0.00           C  
ATOM   1645  O   PRO A 107     -50.805  54.277 -56.998  1.00  0.00           O  
ATOM   1646  CB  PRO A 107     -53.364  56.157 -56.513  1.00  0.00           C  
ATOM   1647  CG  PRO A 107     -52.310  57.232 -56.540  1.00  0.00           C  
ATOM   1648  CD  PRO A 107     -51.540  57.081 -55.231  1.00  0.00           C  
ATOM   1649  HA  PRO A 107     -53.450  54.445 -55.184  1.00  0.00           H  
ATOM   1650 1HB  PRO A 107     -53.666  55.837 -57.518  1.00  0.00           H  
ATOM   1651 2HB  PRO A 107     -54.284  56.463 -55.989  1.00  0.00           H  
ATOM   1652 1HG  PRO A 107     -51.676  57.117 -57.436  1.00  0.00           H  
ATOM   1653 2HG  PRO A 107     -52.794  58.207 -56.620  1.00  0.00           H  
ATOM   1654 1HD  PRO A 107     -50.487  57.300 -55.436  1.00  0.00           H  
ATOM   1655 2HD  PRO A 107     -51.966  57.730 -54.445  1.00  0.00           H  
ATOM   1656  N   GLU A 108     -52.665  53.067 -57.283  1.00  0.00           N  
ATOM   1657  CA  GLU A 108     -51.936  52.254 -58.262  1.00  0.00           C  
ATOM   1658  C   GLU A 108     -51.444  53.060 -59.486  1.00  0.00           C  
ATOM   1659  O   GLU A 108     -50.352  52.821 -60.006  1.00  0.00           O  
ATOM   1660  CB  GLU A 108     -52.814  51.077 -58.724  1.00  0.00           C  
ATOM   1661  CG  GLU A 108     -54.106  51.486 -59.442  1.00  0.00           C  
ATOM   1662  CD  GLU A 108     -54.958  50.329 -59.910  1.00  0.00           C  
ATOM   1663  OE1 GLU A 108     -54.462  49.226 -59.981  1.00  0.00           O  
ATOM   1664  OE2 GLU A 108     -56.127  50.555 -60.177  1.00  0.00           O  
ATOM   1665  H   GLU A 108     -53.634  52.874 -57.016  1.00  0.00           H  
ATOM   1666  HA  GLU A 108     -51.069  51.839 -57.765  1.00  0.00           H  
ATOM   1667 1HB  GLU A 108     -52.241  50.438 -59.395  1.00  0.00           H  
ATOM   1668 2HB  GLU A 108     -53.092  50.474 -57.854  1.00  0.00           H  
ATOM   1669 1HG  GLU A 108     -54.688  52.079 -58.745  1.00  0.00           H  
ATOM   1670 2HG  GLU A 108     -53.872  52.104 -60.300  1.00  0.00           H  
ATOM   1671  N   ASN A 109     -52.172  54.109 -59.877  1.00  0.00           N  
ATOM   1672  CA  ASN A 109     -51.755  54.944 -61.011  1.00  0.00           C  
ATOM   1673  C   ASN A 109     -50.922  56.113 -60.507  1.00  0.00           C  
ATOM   1674  O   ASN A 109     -51.331  57.262 -60.618  1.00  0.00           O  
ATOM   1675  CB  ASN A 109     -52.936  55.376 -61.879  1.00  0.00           C  
ATOM   1676  CG  ASN A 109     -54.032  56.162 -61.198  1.00  0.00           C  
ATOM   1677  OD1 ASN A 109     -54.363  55.930 -60.027  1.00  0.00           O  
ATOM   1678  ND2 ASN A 109     -54.608  57.078 -61.964  1.00  0.00           N  
ATOM   1679  H   ASN A 109     -53.041  54.292 -59.400  1.00  0.00           H  
ATOM   1680  HA  ASN A 109     -51.098  54.350 -61.649  1.00  0.00           H  
ATOM   1681 1HB  ASN A 109     -52.556  55.975 -62.709  1.00  0.00           H  
ATOM   1682 2HB  ASN A 109     -53.388  54.484 -62.314  1.00  0.00           H  
ATOM   1683 1HD2 ASN A 109     -55.377  57.675 -61.650  1.00  0.00           H  
ATOM   1684 2HD2 ASN A 109     -54.291  57.196 -62.904  1.00  0.00           H  
ATOM   1685  N   ALA A 110     -49.763  55.789 -59.943  1.00  0.00           N  
ATOM   1686  CA  ALA A 110     -48.917  56.759 -59.241  1.00  0.00           C  
ATOM   1687  C   ALA A 110     -47.990  57.634 -60.104  1.00  0.00           C  
ATOM   1688  O   ALA A 110     -47.223  58.423 -59.549  1.00  0.00           O  
ATOM   1689  CB  ALA A 110     -48.101  56.035 -58.216  1.00  0.00           C  
ATOM   1690  H   ALA A 110     -49.532  54.793 -59.946  1.00  0.00           H  
ATOM   1691  HA  ALA A 110     -49.589  57.438 -58.715  1.00  0.00           H  
ATOM   1692 1HB  ALA A 110     -47.551  56.775 -57.649  1.00  0.00           H  
ATOM   1693 2HB  ALA A 110     -48.755  55.480 -57.560  1.00  0.00           H  
ATOM   1694 3HB  ALA A 110     -47.422  55.356 -58.702  1.00  0.00           H  
ATOM   1695  N   ASN A 111     -47.966  57.448 -61.427  1.00  0.00           N  
ATOM   1696  CA  ASN A 111     -47.174  58.334 -62.307  1.00  0.00           C  
ATOM   1697  C   ASN A 111     -45.731  58.606 -61.859  1.00  0.00           C  
ATOM   1698  O   ASN A 111     -45.429  59.723 -61.441  1.00  0.00           O  
ATOM   1699  CB  ASN A 111     -47.884  59.661 -62.463  1.00  0.00           C  
ATOM   1700  CG  ASN A 111     -49.255  59.499 -63.045  1.00  0.00           C  
ATOM   1701  OD1 ASN A 111     -49.672  58.387 -63.401  1.00  0.00           O  
ATOM   1702  ND2 ASN A 111     -49.963  60.593 -63.170  1.00  0.00           N  
ATOM   1703  H   ASN A 111     -48.565  56.744 -61.833  1.00  0.00           H  
ATOM   1704  HA  ASN A 111     -47.114  57.860 -63.287  1.00  0.00           H  
ATOM   1705 1HB  ASN A 111     -47.966  60.155 -61.489  1.00  0.00           H  
ATOM   1706 2HB  ASN A 111     -47.299  60.311 -63.115  1.00  0.00           H  
ATOM   1707 1HD2 ASN A 111     -50.878  60.550 -63.568  1.00  0.00           H  
ATOM   1708 2HD2 ASN A 111     -49.581  61.467 -62.874  1.00  0.00           H  
ATOM   1709  N   VAL A 112     -44.856  57.608 -61.882  1.00  0.00           N  
ATOM   1710  CA  VAL A 112     -43.518  57.832 -61.336  1.00  0.00           C  
ATOM   1711  C   VAL A 112     -42.549  58.584 -62.255  1.00  0.00           C  
ATOM   1712  O   VAL A 112     -42.552  58.422 -63.487  1.00  0.00           O  
ATOM   1713  CB  VAL A 112     -42.910  56.505 -60.830  1.00  0.00           C  
ATOM   1714  CG1 VAL A 112     -41.470  56.676 -60.432  1.00  0.00           C  
ATOM   1715  CG2 VAL A 112     -43.662  56.098 -59.629  1.00  0.00           C  
ATOM   1716  H   VAL A 112     -45.095  56.703 -62.294  1.00  0.00           H  
ATOM   1717  HA  VAL A 112     -43.651  58.446 -60.448  1.00  0.00           H  
ATOM   1718  HB  VAL A 112     -42.990  55.741 -61.596  1.00  0.00           H  
ATOM   1719 1HG1 VAL A 112     -41.100  55.745 -60.048  1.00  0.00           H  
ATOM   1720 2HG1 VAL A 112     -40.875  56.973 -61.291  1.00  0.00           H  
ATOM   1721 3HG1 VAL A 112     -41.396  57.434 -59.656  1.00  0.00           H  
ATOM   1722 1HG2 VAL A 112     -43.272  55.158 -59.245  1.00  0.00           H  
ATOM   1723 2HG2 VAL A 112     -43.550  56.861 -58.882  1.00  0.00           H  
ATOM   1724 3HG2 VAL A 112     -44.701  55.997 -59.884  1.00  0.00           H  
ATOM   1725  N   GLU A 113     -41.787  59.487 -61.648  1.00  0.00           N  
ATOM   1726  CA  GLU A 113     -40.775  60.223 -62.373  1.00  0.00           C  
ATOM   1727  C   GLU A 113     -39.391  60.011 -61.768  1.00  0.00           C  
ATOM   1728  O   GLU A 113     -39.219  59.938 -60.548  1.00  0.00           O  
ATOM   1729  CB  GLU A 113     -41.100  61.727 -62.401  1.00  0.00           C  
ATOM   1730  CG  GLU A 113     -42.367  62.099 -63.184  1.00  0.00           C  
ATOM   1731  CD  GLU A 113     -42.632  63.592 -63.211  1.00  0.00           C  
ATOM   1732  OE1 GLU A 113     -41.884  64.332 -62.603  1.00  0.00           O  
ATOM   1733  OE2 GLU A 113     -43.580  64.002 -63.847  1.00  0.00           O  
ATOM   1734  H   GLU A 113     -41.894  59.617 -60.642  1.00  0.00           H  
ATOM   1735  HA  GLU A 113     -40.753  59.859 -63.396  1.00  0.00           H  
ATOM   1736 1HB  GLU A 113     -41.221  62.090 -61.377  1.00  0.00           H  
ATOM   1737 2HB  GLU A 113     -40.261  62.268 -62.842  1.00  0.00           H  
ATOM   1738 1HG  GLU A 113     -42.268  61.730 -64.209  1.00  0.00           H  
ATOM   1739 2HG  GLU A 113     -43.221  61.590 -62.729  1.00  0.00           H  
ATOM   1740  N   LEU A 114     -38.391  59.945 -62.635  1.00  0.00           N  
ATOM   1741  CA  LEU A 114     -36.992  59.894 -62.205  1.00  0.00           C  
ATOM   1742  C   LEU A 114     -36.436  61.328 -62.322  1.00  0.00           C  
ATOM   1743  O   LEU A 114     -36.393  61.912 -63.412  1.00  0.00           O  
ATOM   1744  CB  LEU A 114     -36.220  58.852 -63.030  1.00  0.00           C  
ATOM   1745  CG  LEU A 114     -36.347  57.328 -62.562  1.00  0.00           C  
ATOM   1746  CD1 LEU A 114     -37.807  56.870 -62.546  1.00  0.00           C  
ATOM   1747  CD2 LEU A 114     -35.533  56.416 -63.521  1.00  0.00           C  
ATOM   1748  H   LEU A 114     -38.623  59.947 -63.632  1.00  0.00           H  
ATOM   1749  HA  LEU A 114     -36.946  59.594 -61.157  1.00  0.00           H  
ATOM   1750 1HB  LEU A 114     -36.578  58.894 -64.033  1.00  0.00           H  
ATOM   1751 2HB  LEU A 114     -35.164  59.116 -63.024  1.00  0.00           H  
ATOM   1752  HG  LEU A 114     -35.961  57.241 -61.563  1.00  0.00           H  
ATOM   1753 1HD1 LEU A 114     -37.859  55.831 -62.216  1.00  0.00           H  
ATOM   1754 2HD1 LEU A 114     -38.371  57.483 -61.862  1.00  0.00           H  
ATOM   1755 3HD1 LEU A 114     -38.225  56.954 -63.550  1.00  0.00           H  
ATOM   1756 1HD2 LEU A 114     -35.603  55.379 -63.185  1.00  0.00           H  
ATOM   1757 2HD2 LEU A 114     -35.924  56.486 -64.523  1.00  0.00           H  
ATOM   1758 3HD2 LEU A 114     -34.499  56.720 -63.534  1.00  0.00           H  
ATOM   1759  N   ARG A 115     -36.075  61.917 -61.175  1.00  0.00           N  
ATOM   1760  CA  ARG A 115     -35.702  63.338 -61.076  1.00  0.00           C  
ATOM   1761  C   ARG A 115     -34.277  63.603 -60.609  1.00  0.00           C  
ATOM   1762  O   ARG A 115     -33.675  62.787 -59.934  1.00  0.00           O  
ATOM   1763  CB  ARG A 115     -36.668  64.046 -60.138  1.00  0.00           C  
ATOM   1764  CG  ARG A 115     -38.110  64.142 -60.655  1.00  0.00           C  
ATOM   1765  CD  ARG A 115     -38.990  64.881 -59.700  1.00  0.00           C  
ATOM   1766  NE  ARG A 115     -40.334  65.090 -60.230  1.00  0.00           N  
ATOM   1767  CZ  ARG A 115     -41.294  65.817 -59.629  1.00  0.00           C  
ATOM   1768  NH1 ARG A 115     -41.081  66.388 -58.463  1.00  0.00           N  
ATOM   1769  NH2 ARG A 115     -42.445  65.951 -60.241  1.00  0.00           N  
ATOM   1770  H   ARG A 115     -36.077  61.353 -60.328  1.00  0.00           H  
ATOM   1771  HA  ARG A 115     -35.819  63.782 -62.050  1.00  0.00           H  
ATOM   1772 1HB  ARG A 115     -36.696  63.514 -59.182  1.00  0.00           H  
ATOM   1773 2HB  ARG A 115     -36.314  65.056 -59.939  1.00  0.00           H  
ATOM   1774 1HG  ARG A 115     -38.127  64.655 -61.617  1.00  0.00           H  
ATOM   1775 2HG  ARG A 115     -38.517  63.134 -60.775  1.00  0.00           H  
ATOM   1776 1HD  ARG A 115     -39.074  64.306 -58.779  1.00  0.00           H  
ATOM   1777 2HD  ARG A 115     -38.555  65.853 -59.481  1.00  0.00           H  
ATOM   1778  HE  ARG A 115     -40.586  64.669 -61.138  1.00  0.00           H  
ATOM   1779 1HH1 ARG A 115     -40.188  66.279 -58.005  1.00  0.00           H  
ATOM   1780 2HH1 ARG A 115     -41.809  66.934 -58.028  1.00  0.00           H  
ATOM   1781 1HH2 ARG A 115     -42.550  65.496 -61.163  1.00  0.00           H  
ATOM   1782 2HH2 ARG A 115     -43.190  66.488 -59.835  1.00  0.00           H  
ATOM   1783  N   ALA A 116     -33.703  64.746 -60.984  1.00  0.00           N  
ATOM   1784  CA  ALA A 116     -32.341  65.060 -60.524  1.00  0.00           C  
ATOM   1785  C   ALA A 116     -32.244  65.966 -59.300  1.00  0.00           C  
ATOM   1786  O   ALA A 116     -31.186  66.034 -58.678  1.00  0.00           O  
ATOM   1787  CB  ALA A 116     -31.560  65.706 -61.646  1.00  0.00           C  
ATOM   1788  H   ALA A 116     -34.200  65.397 -61.580  1.00  0.00           H  
ATOM   1789  HA  ALA A 116     -31.863  64.130 -60.251  1.00  0.00           H  
ATOM   1790 1HB  ALA A 116     -30.536  65.886 -61.314  1.00  0.00           H  
ATOM   1791 2HB  ALA A 116     -31.549  65.056 -62.506  1.00  0.00           H  
ATOM   1792 3HB  ALA A 116     -32.023  66.654 -61.914  1.00  0.00           H  
ATOM   1793  N   THR A 117     -33.301  66.736 -59.008  1.00  0.00           N  
ATOM   1794  CA  THR A 117     -33.322  67.779 -57.951  1.00  0.00           C  
ATOM   1795  C   THR A 117     -32.418  68.986 -58.308  1.00  0.00           C  
ATOM   1796  O   THR A 117     -32.879  70.128 -58.330  1.00  0.00           O  
ATOM   1797  CB  THR A 117     -32.956  67.214 -56.557  1.00  0.00           C  
ATOM   1798  OG1 THR A 117     -33.909  66.209 -56.191  1.00  0.00           O  
ATOM   1799  CG2 THR A 117     -32.992  68.320 -55.523  1.00  0.00           C  
ATOM   1800  H   THR A 117     -34.136  66.609 -59.555  1.00  0.00           H  
ATOM   1801  HA  THR A 117     -34.340  68.157 -57.877  1.00  0.00           H  
ATOM   1802  HB  THR A 117     -31.962  66.788 -56.562  1.00  0.00           H  
ATOM   1803  HG1 THR A 117     -33.704  65.879 -55.311  1.00  0.00           H  
ATOM   1804 1HG2 THR A 117     -32.743  67.909 -54.545  1.00  0.00           H  
ATOM   1805 2HG2 THR A 117     -32.277  69.093 -55.782  1.00  0.00           H  
ATOM   1806 3HG2 THR A 117     -33.990  68.753 -55.491  1.00  0.00           H  
ATOM   1807  N   THR A 118     -31.154  68.711 -58.609  1.00  0.00           N  
ATOM   1808  CA  THR A 118     -30.170  69.677 -59.071  1.00  0.00           C  
ATOM   1809  C   THR A 118     -29.718  69.170 -60.431  1.00  0.00           C  
ATOM   1810  O   THR A 118     -30.535  68.699 -61.222  1.00  0.00           O  
ATOM   1811  CB  THR A 118     -28.944  69.758 -58.141  1.00  0.00           C  
ATOM   1812  OG1 THR A 118     -28.202  68.520 -58.220  1.00  0.00           O  
ATOM   1813  CG2 THR A 118     -29.390  69.962 -56.708  1.00  0.00           C  
ATOM   1814  H   THR A 118     -30.875  67.743 -58.525  1.00  0.00           H  
ATOM   1815  HA  THR A 118     -30.630  70.659 -59.184  1.00  0.00           H  
ATOM   1816  HB  THR A 118     -28.307  70.594 -58.434  1.00  0.00           H  
ATOM   1817  HG1 THR A 118     -28.827  67.792 -58.031  1.00  0.00           H  
ATOM   1818 1HG2 THR A 118     -28.518  70.013 -56.059  1.00  0.00           H  
ATOM   1819 2HG2 THR A 118     -29.958  70.890 -56.630  1.00  0.00           H  
ATOM   1820 3HG2 THR A 118     -30.014  69.128 -56.404  1.00  0.00           H  
ATOM   1821  N   VAL A 119     -28.427  69.296 -60.716  1.00  0.00           N  
ATOM   1822  CA  VAL A 119     -27.883  68.809 -61.972  1.00  0.00           C  
ATOM   1823  C   VAL A 119     -26.707  67.874 -61.694  1.00  0.00           C  
ATOM   1824  O   VAL A 119     -26.152  67.279 -62.619  1.00  0.00           O  
ATOM   1825  CB  VAL A 119     -27.435  69.962 -62.888  1.00  0.00           C  
ATOM   1826  CG1 VAL A 119     -28.623  70.862 -63.235  1.00  0.00           C  
ATOM   1827  CG2 VAL A 119     -26.352  70.735 -62.245  1.00  0.00           C  
ATOM   1828  H   VAL A 119     -27.809  69.711 -60.036  1.00  0.00           H  
ATOM   1829  HA  VAL A 119     -28.656  68.244 -62.495  1.00  0.00           H  
ATOM   1830  HB  VAL A 119     -27.065  69.537 -63.804  1.00  0.00           H  
ATOM   1831 1HG1 VAL A 119     -28.300  71.657 -63.905  1.00  0.00           H  
ATOM   1832 2HG1 VAL A 119     -29.397  70.270 -63.722  1.00  0.00           H  
ATOM   1833 3HG1 VAL A 119     -29.024  71.302 -62.327  1.00  0.00           H  
ATOM   1834 1HG2 VAL A 119     -26.020  71.529 -62.912  1.00  0.00           H  
ATOM   1835 2HG2 VAL A 119     -26.704  71.165 -61.310  1.00  0.00           H  
ATOM   1836 3HG2 VAL A 119     -25.533  70.064 -62.053  1.00  0.00           H  
ATOM   1837  N   PHE A 120     -26.317  67.781 -60.412  1.00  0.00           N  
ATOM   1838  CA  PHE A 120     -25.154  66.985 -60.012  1.00  0.00           C  
ATOM   1839  C   PHE A 120     -25.483  65.886 -59.002  1.00  0.00           C  
ATOM   1840  O   PHE A 120     -24.796  64.866 -58.936  1.00  0.00           O  
ATOM   1841  CB  PHE A 120     -24.077  67.862 -59.368  1.00  0.00           C  
ATOM   1842  CG  PHE A 120     -23.553  68.970 -60.214  1.00  0.00           C  
ATOM   1843  CD1 PHE A 120     -23.763  70.288 -59.837  1.00  0.00           C  
ATOM   1844  CD2 PHE A 120     -22.855  68.714 -61.381  1.00  0.00           C  
ATOM   1845  CE1 PHE A 120     -23.279  71.327 -60.606  1.00  0.00           C  
ATOM   1846  CE2 PHE A 120     -22.371  69.749 -62.147  1.00  0.00           C  
ATOM   1847  CZ  PHE A 120     -22.581  71.055 -61.762  1.00  0.00           C  
ATOM   1848  H   PHE A 120     -26.864  68.253 -59.702  1.00  0.00           H  
ATOM   1849  HA  PHE A 120     -24.738  66.513 -60.902  1.00  0.00           H  
ATOM   1850 1HB  PHE A 120     -24.478  68.299 -58.454  1.00  0.00           H  
ATOM   1851 2HB  PHE A 120     -23.235  67.235 -59.080  1.00  0.00           H  
ATOM   1852  HD1 PHE A 120     -24.315  70.497 -58.920  1.00  0.00           H  
ATOM   1853  HD2 PHE A 120     -22.687  67.681 -61.690  1.00  0.00           H  
ATOM   1854  HE1 PHE A 120     -23.448  72.358 -60.300  1.00  0.00           H  
ATOM   1855  HE2 PHE A 120     -21.820  69.541 -63.055  1.00  0.00           H  
ATOM   1856  HZ  PHE A 120     -22.196  71.871 -62.371  1.00  0.00           H  
ATOM   1857  N   GLY A 121     -26.531  66.083 -58.201  1.00  0.00           N  
ATOM   1858  CA  GLY A 121     -26.854  65.190 -57.078  1.00  0.00           C  
ATOM   1859  C   GLY A 121     -27.505  63.867 -57.481  1.00  0.00           C  
ATOM   1860  O   GLY A 121     -28.601  63.545 -57.030  1.00  0.00           O  
ATOM   1861  H   GLY A 121     -27.092  66.912 -58.324  1.00  0.00           H  
ATOM   1862 1HA  GLY A 121     -25.942  64.982 -56.518  1.00  0.00           H  
ATOM   1863 2HA  GLY A 121     -27.520  65.718 -56.397  1.00  0.00           H  
ATOM   1864  N   ASN A 122     -26.807  63.108 -58.315  1.00  0.00           N  
ATOM   1865  CA  ASN A 122     -27.263  61.834 -58.859  1.00  0.00           C  
ATOM   1866  C   ASN A 122     -28.697  61.964 -59.372  1.00  0.00           C  
ATOM   1867  O   ASN A 122     -28.989  62.885 -60.145  1.00  0.00           O  
ATOM   1868  CB  ASN A 122     -27.149  60.739 -57.808  1.00  0.00           C  
ATOM   1869  CG  ASN A 122     -25.728  60.534 -57.336  1.00  0.00           C  
ATOM   1870  OD1 ASN A 122     -24.762  60.869 -58.032  1.00  0.00           O  
ATOM   1871  ND2 ASN A 122     -25.588  59.982 -56.156  1.00  0.00           N  
ATOM   1872  H   ASN A 122     -25.901  63.472 -58.597  1.00  0.00           H  
ATOM   1873  HA  ASN A 122     -26.632  61.573 -59.710  1.00  0.00           H  
ATOM   1874 1HB  ASN A 122     -27.787  60.965 -56.950  1.00  0.00           H  
ATOM   1875 2HB  ASN A 122     -27.481  59.787 -58.236  1.00  0.00           H  
ATOM   1876 1HD2 ASN A 122     -24.671  59.809 -55.789  1.00  0.00           H  
ATOM   1877 2HD2 ASN A 122     -26.395  59.723 -55.627  1.00  0.00           H  
ATOM   1878  N   LYS A 123     -29.569  61.030 -58.970  1.00  0.00           N  
ATOM   1879  CA  LYS A 123     -30.990  61.041 -59.317  1.00  0.00           C  
ATOM   1880  C   LYS A 123     -31.829  60.472 -58.177  1.00  0.00           C  
ATOM   1881  O   LYS A 123     -31.319  59.679 -57.387  1.00  0.00           O  
ATOM   1882  CB  LYS A 123     -31.278  60.238 -60.558  1.00  0.00           C  
ATOM   1883  CG  LYS A 123     -30.643  60.671 -61.831  1.00  0.00           C  
ATOM   1884  CD  LYS A 123     -31.200  61.948 -62.357  1.00  0.00           C  
ATOM   1885  CE  LYS A 123     -30.530  62.311 -63.639  1.00  0.00           C  
ATOM   1886  NZ  LYS A 123     -29.079  62.504 -63.412  1.00  0.00           N  
ATOM   1887  H   LYS A 123     -29.245  60.293 -58.367  1.00  0.00           H  
ATOM   1888  HA  LYS A 123     -31.300  62.069 -59.474  1.00  0.00           H  
ATOM   1889 1HB  LYS A 123     -30.920  59.241 -60.376  1.00  0.00           H  
ATOM   1890 2HB  LYS A 123     -32.357  60.208 -60.716  1.00  0.00           H  
ATOM   1891 1HG  LYS A 123     -29.561  60.729 -61.747  1.00  0.00           H  
ATOM   1892 2HG  LYS A 123     -30.886  59.910 -62.555  1.00  0.00           H  
ATOM   1893 1HD  LYS A 123     -32.280  61.868 -62.498  1.00  0.00           H  
ATOM   1894 2HD  LYS A 123     -31.000  62.716 -61.649  1.00  0.00           H  
ATOM   1895 1HE  LYS A 123     -30.675  61.517 -64.374  1.00  0.00           H  
ATOM   1896 2HE  LYS A 123     -30.955  63.232 -64.026  1.00  0.00           H  
ATOM   1897 1HZ  LYS A 123     -28.635  62.745 -64.284  1.00  0.00           H  
ATOM   1898 2HZ  LYS A 123     -28.894  63.231 -62.726  1.00  0.00           H  
ATOM   1899 3HZ  LYS A 123     -28.692  61.635 -63.067  1.00  0.00           H  
ATOM   1900  N   TYR A 124     -33.116  60.839 -58.140  1.00  0.00           N  
ATOM   1901  CA  TYR A 124     -34.101  60.411 -57.137  1.00  0.00           C  
ATOM   1902  C   TYR A 124     -35.388  59.909 -57.795  1.00  0.00           C  
ATOM   1903  O   TYR A 124     -35.642  60.187 -58.968  1.00  0.00           O  
ATOM   1904  CB  TYR A 124     -34.418  61.584 -56.222  1.00  0.00           C  
ATOM   1905  CG  TYR A 124     -33.180  62.151 -55.609  1.00  0.00           C  
ATOM   1906  CD1 TYR A 124     -32.518  63.187 -56.260  1.00  0.00           C  
ATOM   1907  CD2 TYR A 124     -32.679  61.630 -54.446  1.00  0.00           C  
ATOM   1908  CE1 TYR A 124     -31.365  63.697 -55.737  1.00  0.00           C  
ATOM   1909  CE2 TYR A 124     -31.520  62.141 -53.906  1.00  0.00           C  
ATOM   1910  CZ  TYR A 124     -30.859  63.173 -54.554  1.00  0.00           C  
ATOM   1911  OH  TYR A 124     -29.696  63.683 -54.037  1.00  0.00           O  
ATOM   1912  H   TYR A 124     -33.423  61.491 -58.843  1.00  0.00           H  
ATOM   1913  HA  TYR A 124     -33.691  59.591 -56.555  1.00  0.00           H  
ATOM   1914 1HB  TYR A 124     -34.920  62.374 -56.791  1.00  0.00           H  
ATOM   1915 2HB  TYR A 124     -35.088  61.263 -55.422  1.00  0.00           H  
ATOM   1916  HD1 TYR A 124     -32.914  63.593 -57.196  1.00  0.00           H  
ATOM   1917  HD2 TYR A 124     -33.200  60.813 -53.969  1.00  0.00           H  
ATOM   1918  HE1 TYR A 124     -30.845  64.506 -56.255  1.00  0.00           H  
ATOM   1919  HE2 TYR A 124     -31.118  61.726 -52.984  1.00  0.00           H  
ATOM   1920  HH  TYR A 124     -29.239  64.172 -54.735  1.00  0.00           H  
ATOM   1921  N   ILE A 125     -36.209  59.173 -57.045  1.00  0.00           N  
ATOM   1922  CA  ILE A 125     -37.481  58.686 -57.603  1.00  0.00           C  
ATOM   1923  C   ILE A 125     -38.684  59.316 -56.921  1.00  0.00           C  
ATOM   1924  O   ILE A 125     -38.737  59.374 -55.690  1.00  0.00           O  
ATOM   1925  CB  ILE A 125     -37.576  57.162 -57.485  1.00  0.00           C  
ATOM   1926  CG1 ILE A 125     -36.454  56.575 -58.242  1.00  0.00           C  
ATOM   1927  CG2 ILE A 125     -38.910  56.651 -58.014  1.00  0.00           C  
ATOM   1928  CD1 ILE A 125     -36.267  55.161 -58.022  1.00  0.00           C  
ATOM   1929  H   ILE A 125     -35.952  58.965 -56.073  1.00  0.00           H  
ATOM   1930  HA  ILE A 125     -37.526  58.946 -58.661  1.00  0.00           H  
ATOM   1931  HB  ILE A 125     -37.463  56.874 -56.454  1.00  0.00           H  
ATOM   1932 1HG1 ILE A 125     -36.611  56.756 -59.304  1.00  0.00           H  
ATOM   1933 2HG1 ILE A 125     -35.550  57.067 -57.926  1.00  0.00           H  
ATOM   1934 1HG2 ILE A 125     -38.949  55.574 -57.935  1.00  0.00           H  
ATOM   1935 2HG2 ILE A 125     -39.733  57.079 -57.441  1.00  0.00           H  
ATOM   1936 3HG2 ILE A 125     -39.001  56.943 -59.059  1.00  0.00           H  
ATOM   1937 1HD1 ILE A 125     -35.415  54.810 -58.582  1.00  0.00           H  
ATOM   1938 2HD1 ILE A 125     -36.086  55.006 -56.967  1.00  0.00           H  
ATOM   1939 3HD1 ILE A 125     -37.160  54.631 -58.340  1.00  0.00           H  
ATOM   1940  N   SER A 126     -39.631  59.814 -57.712  1.00  0.00           N  
ATOM   1941  CA  SER A 126     -40.824  60.407 -57.135  1.00  0.00           C  
ATOM   1942  C   SER A 126     -42.125  59.794 -57.637  1.00  0.00           C  
ATOM   1943  O   SER A 126     -42.360  59.670 -58.839  1.00  0.00           O  
ATOM   1944  CB  SER A 126     -40.867  61.911 -57.415  1.00  0.00           C  
ATOM   1945  OG  SER A 126     -39.815  62.593 -56.775  1.00  0.00           O  
ATOM   1946  H   SER A 126     -39.521  59.778 -58.725  1.00  0.00           H  
ATOM   1947  HA  SER A 126     -40.789  60.263 -56.061  1.00  0.00           H  
ATOM   1948 1HB  SER A 126     -40.818  62.084 -58.492  1.00  0.00           H  
ATOM   1949 2HB  SER A 126     -41.823  62.306 -57.064  1.00  0.00           H  
ATOM   1950  HG  SER A 126     -39.903  62.387 -55.825  1.00  0.00           H  
ATOM   1951  N   PHE A 127     -42.993  59.482 -56.686  1.00  0.00           N  
ATOM   1952  CA  PHE A 127     -44.357  59.022 -56.907  1.00  0.00           C  
ATOM   1953  C   PHE A 127     -45.176  60.283 -56.793  1.00  0.00           C  
ATOM   1954  O   PHE A 127     -44.840  61.151 -55.978  1.00  0.00           O  
ATOM   1955  CB  PHE A 127     -44.758  57.999 -55.836  1.00  0.00           C  
ATOM   1956  CG  PHE A 127     -44.141  56.615 -55.945  1.00  0.00           C  
ATOM   1957  CD1 PHE A 127     -42.866  56.344 -55.492  1.00  0.00           C  
ATOM   1958  CD2 PHE A 127     -44.886  55.559 -56.434  1.00  0.00           C  
ATOM   1959  CE1 PHE A 127     -42.361  55.053 -55.568  1.00  0.00           C  
ATOM   1960  CE2 PHE A 127     -44.389  54.290 -56.498  1.00  0.00           C  
ATOM   1961  CZ  PHE A 127     -43.126  54.032 -56.070  1.00  0.00           C  
ATOM   1962  H   PHE A 127     -42.683  59.577 -55.723  1.00  0.00           H  
ATOM   1963  HA  PHE A 127     -44.480  58.616 -57.911  1.00  0.00           H  
ATOM   1964 1HB  PHE A 127     -44.490  58.385 -54.862  1.00  0.00           H  
ATOM   1965 2HB  PHE A 127     -45.841  57.886 -55.848  1.00  0.00           H  
ATOM   1966  HD1 PHE A 127     -42.257  57.155 -55.077  1.00  0.00           H  
ATOM   1967  HD2 PHE A 127     -45.879  55.743 -56.761  1.00  0.00           H  
ATOM   1968  HE1 PHE A 127     -41.367  54.845 -55.222  1.00  0.00           H  
ATOM   1969  HE2 PHE A 127     -45.006  53.494 -56.883  1.00  0.00           H  
ATOM   1970  HZ  PHE A 127     -42.730  53.021 -56.120  1.00  0.00           H  
ATOM   1971  N   LEU A 128     -46.187  60.442 -57.625  1.00  0.00           N  
ATOM   1972  CA  LEU A 128     -46.946  61.680 -57.587  1.00  0.00           C  
ATOM   1973  C   LEU A 128     -48.432  61.413 -57.519  1.00  0.00           C  
ATOM   1974  O   LEU A 128     -48.916  60.462 -58.121  1.00  0.00           O  
ATOM   1975  CB  LEU A 128     -46.605  62.468 -58.854  1.00  0.00           C  
ATOM   1976  CG  LEU A 128     -45.098  62.836 -59.015  1.00  0.00           C  
ATOM   1977  CD1 LEU A 128     -44.857  63.357 -60.401  1.00  0.00           C  
ATOM   1978  CD2 LEU A 128     -44.701  63.870 -57.958  1.00  0.00           C  
ATOM   1979  H   LEU A 128     -46.447  59.708 -58.290  1.00  0.00           H  
ATOM   1980  HA  LEU A 128     -46.660  62.253 -56.708  1.00  0.00           H  
ATOM   1981 1HB  LEU A 128     -46.890  61.862 -59.718  1.00  0.00           H  
ATOM   1982 2HB  LEU A 128     -47.192  63.387 -58.867  1.00  0.00           H  
ATOM   1983  HG  LEU A 128     -44.488  61.942 -58.899  1.00  0.00           H  
ATOM   1984 1HD1 LEU A 128     -43.805  63.585 -60.517  1.00  0.00           H  
ATOM   1985 2HD1 LEU A 128     -45.139  62.589 -61.131  1.00  0.00           H  
ATOM   1986 3HD1 LEU A 128     -45.448  64.253 -60.571  1.00  0.00           H  
ATOM   1987 1HD2 LEU A 128     -43.646  64.117 -58.072  1.00  0.00           H  
ATOM   1988 2HD2 LEU A 128     -45.303  64.769 -58.083  1.00  0.00           H  
ATOM   1989 3HD2 LEU A 128     -44.869  63.464 -56.966  1.00  0.00           H  
ATOM   1990  N   SER A 129     -49.188  62.244 -56.824  1.00  0.00           N  
ATOM   1991  CA  SER A 129     -50.615  62.022 -56.927  1.00  0.00           C  
ATOM   1992  C   SER A 129     -51.052  62.433 -58.347  1.00  0.00           C  
ATOM   1993  O   SER A 129     -50.662  63.504 -58.809  1.00  0.00           O  
ATOM   1994  CB  SER A 129     -51.381  62.809 -55.884  1.00  0.00           C  
ATOM   1995  OG  SER A 129     -51.099  62.351 -54.586  1.00  0.00           O  
ATOM   1996  H   SER A 129     -48.781  62.997 -56.272  1.00  0.00           H  
ATOM   1997  HA  SER A 129     -50.788  60.969 -56.743  1.00  0.00           H  
ATOM   1998 1HB  SER A 129     -51.120  63.864 -55.965  1.00  0.00           H  
ATOM   1999 2HB  SER A 129     -52.449  62.720 -56.083  1.00  0.00           H  
ATOM   2000  HG  SER A 129     -51.727  62.803 -54.008  1.00  0.00           H  
ATOM   2001  N   PRO A 130     -51.816  61.600 -59.070  1.00  0.00           N  
ATOM   2002  CA  PRO A 130     -52.329  61.848 -60.398  1.00  0.00           C  
ATOM   2003  C   PRO A 130     -53.492  62.814 -60.335  1.00  0.00           C  
ATOM   2004  O   PRO A 130     -54.170  62.914 -59.316  1.00  0.00           O  
ATOM   2005  CB  PRO A 130     -52.786  60.462 -60.834  1.00  0.00           C  
ATOM   2006  CG  PRO A 130     -53.174  59.818 -59.562  1.00  0.00           C  
ATOM   2007  CD  PRO A 130     -52.200  60.304 -58.540  1.00  0.00           C  
ATOM   2008  HA  PRO A 130     -51.525  62.231 -61.037  1.00  0.00           H  
ATOM   2009 1HB  PRO A 130     -53.613  60.530 -61.549  1.00  0.00           H  
ATOM   2010 2HB  PRO A 130     -51.966  59.921 -61.330  1.00  0.00           H  
ATOM   2011 1HG  PRO A 130     -54.169  60.153 -59.328  1.00  0.00           H  
ATOM   2012 2HG  PRO A 130     -53.193  58.724 -59.661  1.00  0.00           H  
ATOM   2013 1HD  PRO A 130     -52.725  60.406 -57.583  1.00  0.00           H  
ATOM   2014 2HD  PRO A 130     -51.331  59.618 -58.497  1.00  0.00           H  
ATOM   2015  N   LYS A 131     -53.780  63.461 -61.455  1.00  0.00           N  
ATOM   2016  CA  LYS A 131     -54.967  64.303 -61.575  1.00  0.00           C  
ATOM   2017  C   LYS A 131     -56.272  63.523 -61.344  1.00  0.00           C  
ATOM   2018  O   LYS A 131     -57.246  64.060 -60.818  1.00  0.00           O  
ATOM   2019  CB  LYS A 131     -54.979  64.981 -62.943  1.00  0.00           C  
ATOM   2020  CG  LYS A 131     -56.106  65.981 -63.144  1.00  0.00           C  
ATOM   2021  CD  LYS A 131     -55.939  66.738 -64.458  1.00  0.00           C  
ATOM   2022  CE  LYS A 131     -57.062  67.744 -64.670  1.00  0.00           C  
ATOM   2023  NZ  LYS A 131     -56.845  68.561 -65.897  1.00  0.00           N  
ATOM   2024  H   LYS A 131     -53.165  63.368 -62.250  1.00  0.00           H  
ATOM   2025  HA  LYS A 131     -54.910  65.079 -60.811  1.00  0.00           H  
ATOM   2026 1HB  LYS A 131     -54.035  65.502 -63.101  1.00  0.00           H  
ATOM   2027 2HB  LYS A 131     -55.070  64.224 -63.720  1.00  0.00           H  
ATOM   2028 1HG  LYS A 131     -57.062  65.452 -63.152  1.00  0.00           H  
ATOM   2029 2HG  LYS A 131     -56.113  66.691 -62.319  1.00  0.00           H  
ATOM   2030 1HD  LYS A 131     -54.985  67.268 -64.456  1.00  0.00           H  
ATOM   2031 2HD  LYS A 131     -55.936  66.030 -65.288  1.00  0.00           H  
ATOM   2032 1HE  LYS A 131     -58.005  67.207 -64.765  1.00  0.00           H  
ATOM   2033 2HE  LYS A 131     -57.119  68.408 -63.808  1.00  0.00           H  
ATOM   2034 1HZ  LYS A 131     -57.604  69.214 -66.010  1.00  0.00           H  
ATOM   2035 2HZ  LYS A 131     -55.976  69.069 -65.806  1.00  0.00           H  
ATOM   2036 3HZ  LYS A 131     -56.797  67.960 -66.706  1.00  0.00           H  
ATOM   2037  N   ASN A 132     -56.281  62.261 -61.773  1.00  0.00           N  
ATOM   2038  CA  ASN A 132     -57.442  61.378 -61.695  1.00  0.00           C  
ATOM   2039  C   ASN A 132     -57.072  60.016 -61.080  1.00  0.00           C  
ATOM   2040  O   ASN A 132     -56.844  59.063 -61.826  1.00  0.00           O  
ATOM   2041  CB  ASN A 132     -58.039  61.155 -63.072  1.00  0.00           C  
ATOM   2042  CG  ASN A 132     -58.562  62.417 -63.713  1.00  0.00           C  
ATOM   2043  OD1 ASN A 132     -59.635  62.913 -63.354  1.00  0.00           O  
ATOM   2044  ND2 ASN A 132     -57.833  62.933 -64.670  1.00  0.00           N  
ATOM   2045  H   ASN A 132     -55.432  61.901 -62.179  1.00  0.00           H  
ATOM   2046  HA  ASN A 132     -58.202  61.857 -61.087  1.00  0.00           H  
ATOM   2047 1HB  ASN A 132     -57.282  60.721 -63.726  1.00  0.00           H  
ATOM   2048 2HB  ASN A 132     -58.857  60.437 -62.998  1.00  0.00           H  
ATOM   2049 1HD2 ASN A 132     -58.141  63.759 -65.139  1.00  0.00           H  
ATOM   2050 2HD2 ASN A 132     -56.976  62.494 -64.937  1.00  0.00           H  
ATOM   2051  N   PRO A 133     -56.922  59.899 -59.750  1.00  0.00           N  
ATOM   2052  CA  PRO A 133     -56.498  58.683 -59.083  1.00  0.00           C  
ATOM   2053  C   PRO A 133     -57.515  57.567 -59.143  1.00  0.00           C  
ATOM   2054  O   PRO A 133     -58.725  57.795 -59.078  1.00  0.00           O  
ATOM   2055  CB  PRO A 133     -56.309  59.142 -57.629  1.00  0.00           C  
ATOM   2056  CG  PRO A 133     -57.200  60.355 -57.479  1.00  0.00           C  
ATOM   2057  CD  PRO A 133     -57.194  61.032 -58.843  1.00  0.00           C  
ATOM   2058  HA  PRO A 133     -55.555  58.339 -59.513  1.00  0.00           H  
ATOM   2059 1HB  PRO A 133     -56.602  58.317 -56.953  1.00  0.00           H  
ATOM   2060 2HB  PRO A 133     -55.256  59.348 -57.425  1.00  0.00           H  
ATOM   2061 1HG  PRO A 133     -58.207  60.039 -57.166  1.00  0.00           H  
ATOM   2062 2HG  PRO A 133     -56.813  61.012 -56.685  1.00  0.00           H  
ATOM   2063 1HD  PRO A 133     -58.185  61.461 -59.006  1.00  0.00           H  
ATOM   2064 2HD  PRO A 133     -56.397  61.785 -58.905  1.00  0.00           H  
ATOM   2065  N   SER A 134     -56.995  56.353 -59.190  1.00  0.00           N  
ATOM   2066  CA  SER A 134     -57.786  55.146 -59.087  1.00  0.00           C  
ATOM   2067  C   SER A 134     -58.257  54.976 -57.669  1.00  0.00           C  
ATOM   2068  O   SER A 134     -57.552  55.323 -56.723  1.00  0.00           O  
ATOM   2069  CB  SER A 134     -56.993  53.920 -59.483  1.00  0.00           C  
ATOM   2070  OG  SER A 134     -57.737  52.731 -59.261  1.00  0.00           O  
ATOM   2071  H   SER A 134     -55.992  56.261 -59.306  1.00  0.00           H  
ATOM   2072  HA  SER A 134     -58.655  55.239 -59.738  1.00  0.00           H  
ATOM   2073 1HB  SER A 134     -56.705  53.985 -60.530  1.00  0.00           H  
ATOM   2074 2HB  SER A 134     -56.079  53.892 -58.897  1.00  0.00           H  
ATOM   2075  HG  SER A 134     -57.161  51.989 -59.598  1.00  0.00           H  
ATOM   2076  N   ALA A 135     -59.434  54.402 -57.513  1.00  0.00           N  
ATOM   2077  CA  ALA A 135     -59.931  54.055 -56.195  1.00  0.00           C  
ATOM   2078  C   ALA A 135     -58.994  53.062 -55.494  1.00  0.00           C  
ATOM   2079  O   ALA A 135     -58.931  53.026 -54.262  1.00  0.00           O  
ATOM   2080  CB  ALA A 135     -61.321  53.457 -56.298  1.00  0.00           C  
ATOM   2081  H   ALA A 135     -59.975  54.170 -58.333  1.00  0.00           H  
ATOM   2082  HA  ALA A 135     -59.969  54.966 -55.597  1.00  0.00           H  
ATOM   2083 1HB  ALA A 135     -61.688  53.221 -55.300  1.00  0.00           H  
ATOM   2084 2HB  ALA A 135     -61.993  54.170 -56.774  1.00  0.00           H  
ATOM   2085 3HB  ALA A 135     -61.277  52.544 -56.892  1.00  0.00           H  
ATOM   2086  N   GLU A 136     -58.320  52.208 -56.279  1.00  0.00           N  
ATOM   2087  CA  GLU A 136     -57.461  51.181 -55.705  1.00  0.00           C  
ATOM   2088  C   GLU A 136     -56.073  51.701 -55.344  1.00  0.00           C  
ATOM   2089  O   GLU A 136     -55.469  52.493 -56.079  1.00  0.00           O  
ATOM   2090  CB  GLU A 136     -57.329  50.003 -56.667  1.00  0.00           C  
ATOM   2091  CG  GLU A 136     -58.645  49.261 -56.965  1.00  0.00           C  
ATOM   2092  CD  GLU A 136     -59.176  48.459 -55.792  1.00  0.00           C  
ATOM   2093  OE1 GLU A 136     -58.430  47.691 -55.230  1.00  0.00           O  
ATOM   2094  OE2 GLU A 136     -60.332  48.603 -55.477  1.00  0.00           O  
ATOM   2095  H   GLU A 136     -58.358  52.313 -57.294  1.00  0.00           H  
ATOM   2096  HA  GLU A 136     -57.929  50.822 -54.789  1.00  0.00           H  
ATOM   2097 1HB  GLU A 136     -56.930  50.360 -57.615  1.00  0.00           H  
ATOM   2098 2HB  GLU A 136     -56.617  49.283 -56.265  1.00  0.00           H  
ATOM   2099 1HG  GLU A 136     -59.397  49.995 -57.258  1.00  0.00           H  
ATOM   2100 2HG  GLU A 136     -58.481  48.595 -57.811  1.00  0.00           H  
ATOM   2101  N   ARG A 137     -55.557  51.205 -54.223  1.00  0.00           N  
ATOM   2102  CA  ARG A 137     -54.225  51.561 -53.751  1.00  0.00           C  
ATOM   2103  C   ARG A 137     -53.145  50.663 -54.298  1.00  0.00           C  
ATOM   2104  O   ARG A 137     -53.378  49.494 -54.608  1.00  0.00           O  
ATOM   2105  CB  ARG A 137     -54.144  51.570 -52.241  1.00  0.00           C  
ATOM   2106  CG  ARG A 137     -55.030  52.579 -51.581  1.00  0.00           C  
ATOM   2107  CD  ARG A 137     -54.598  53.961 -51.908  1.00  0.00           C  
ATOM   2108  NE  ARG A 137     -55.273  54.919 -51.075  1.00  0.00           N  
ATOM   2109  CZ  ARG A 137     -56.467  55.495 -51.344  1.00  0.00           C  
ATOM   2110  NH1 ARG A 137     -57.108  55.207 -52.459  1.00  0.00           N  
ATOM   2111  NH2 ARG A 137     -56.991  56.347 -50.482  1.00  0.00           N  
ATOM   2112  H   ARG A 137     -56.117  50.560 -53.681  1.00  0.00           H  
ATOM   2113  HA  ARG A 137     -54.009  52.572 -54.081  1.00  0.00           H  
ATOM   2114 1HB  ARG A 137     -54.398  50.589 -51.850  1.00  0.00           H  
ATOM   2115 2HB  ARG A 137     -53.112  51.787 -51.936  1.00  0.00           H  
ATOM   2116 1HG  ARG A 137     -56.059  52.450 -51.921  1.00  0.00           H  
ATOM   2117 2HG  ARG A 137     -54.978  52.458 -50.497  1.00  0.00           H  
ATOM   2118 1HD  ARG A 137     -53.522  54.059 -51.744  1.00  0.00           H  
ATOM   2119 2HD  ARG A 137     -54.827  54.187 -52.950  1.00  0.00           H  
ATOM   2120  HE  ARG A 137     -54.798  55.147 -50.193  1.00  0.00           H  
ATOM   2121 1HH1 ARG A 137     -56.701  54.556 -53.116  1.00  0.00           H  
ATOM   2122 2HH1 ARG A 137     -58.002  55.629 -52.662  1.00  0.00           H  
ATOM   2123 1HH2 ARG A 137     -56.493  56.563 -49.627  1.00  0.00           H  
ATOM   2124 2HH2 ARG A 137     -57.880  56.778 -50.676  1.00  0.00           H  
ATOM   2125  N   LEU A 138     -51.961  51.217 -54.397  1.00  0.00           N  
ATOM   2126  CA  LEU A 138     -50.786  50.497 -54.827  1.00  0.00           C  
ATOM   2127  C   LEU A 138     -50.467  49.333 -53.889  1.00  0.00           C  
ATOM   2128  O   LEU A 138     -50.441  49.522 -52.678  1.00  0.00           O  
ATOM   2129  CB  LEU A 138     -49.623  51.490 -54.816  1.00  0.00           C  
ATOM   2130  CG  LEU A 138     -48.377  51.006 -55.340  1.00  0.00           C  
ATOM   2131  CD1 LEU A 138     -48.590  50.755 -56.743  1.00  0.00           C  
ATOM   2132  CD2 LEU A 138     -47.314  52.031 -55.151  1.00  0.00           C  
ATOM   2133  H   LEU A 138     -51.842  52.197 -54.139  1.00  0.00           H  
ATOM   2134  HA  LEU A 138     -50.956  50.116 -55.834  1.00  0.00           H  
ATOM   2135 1HB  LEU A 138     -49.909  52.365 -55.392  1.00  0.00           H  
ATOM   2136 2HB  LEU A 138     -49.454  51.812 -53.785  1.00  0.00           H  
ATOM   2137  HG  LEU A 138     -48.105  50.071 -54.844  1.00  0.00           H  
ATOM   2138 1HD1 LEU A 138     -47.714  50.354 -57.177  1.00  0.00           H  
ATOM   2139 2HD1 LEU A 138     -49.391  50.048 -56.829  1.00  0.00           H  
ATOM   2140 3HD1 LEU A 138     -48.862  51.681 -57.246  1.00  0.00           H  
ATOM   2141 1HD2 LEU A 138     -46.397  51.676 -55.563  1.00  0.00           H  
ATOM   2142 2HD2 LEU A 138     -47.609  52.926 -55.667  1.00  0.00           H  
ATOM   2143 3HD2 LEU A 138     -47.185  52.234 -54.089  1.00  0.00           H  
ATOM   2144  N   SER A 139     -50.242  48.119 -54.409  1.00  0.00           N  
ATOM   2145  CA  SER A 139     -49.829  47.049 -53.500  1.00  0.00           C  
ATOM   2146  C   SER A 139     -48.326  46.885 -53.617  1.00  0.00           C  
ATOM   2147  O   SER A 139     -47.734  47.308 -54.604  1.00  0.00           O  
ATOM   2148  CB  SER A 139     -50.493  45.722 -53.819  1.00  0.00           C  
ATOM   2149  OG  SER A 139     -50.006  45.198 -55.035  1.00  0.00           O  
ATOM   2150  H   SER A 139     -50.316  47.927 -55.409  1.00  0.00           H  
ATOM   2151  HA  SER A 139     -50.071  47.331 -52.476  1.00  0.00           H  
ATOM   2152 1HB  SER A 139     -50.303  45.018 -53.011  1.00  0.00           H  
ATOM   2153 2HB  SER A 139     -51.571  45.860 -53.883  1.00  0.00           H  
ATOM   2154  HG  SER A 139     -50.345  45.788 -55.702  1.00  0.00           H  
ATOM   2155  N   ALA A 140     -47.716  46.162 -52.686  1.00  0.00           N  
ATOM   2156  CA  ALA A 140     -46.280  45.896 -52.758  1.00  0.00           C  
ATOM   2157  C   ALA A 140     -45.922  45.167 -54.057  1.00  0.00           C  
ATOM   2158  O   ALA A 140     -44.817  45.292 -54.579  1.00  0.00           O  
ATOM   2159  CB  ALA A 140     -45.837  45.074 -51.571  1.00  0.00           C  
ATOM   2160  H   ALA A 140     -48.246  45.817 -51.899  1.00  0.00           H  
ATOM   2161  HA  ALA A 140     -45.758  46.844 -52.730  1.00  0.00           H  
ATOM   2162 1HB  ALA A 140     -44.761  44.909 -51.629  1.00  0.00           H  
ATOM   2163 2HB  ALA A 140     -46.081  45.602 -50.652  1.00  0.00           H  
ATOM   2164 3HB  ALA A 140     -46.351  44.115 -51.582  1.00  0.00           H  
ATOM   2165  N   SER A 141     -46.857  44.352 -54.539  1.00  0.00           N  
ATOM   2166  CA  SER A 141     -46.684  43.545 -55.735  1.00  0.00           C  
ATOM   2167  C   SER A 141     -46.968  44.294 -57.045  1.00  0.00           C  
ATOM   2168  O   SER A 141     -46.787  43.730 -58.126  1.00  0.00           O  
ATOM   2169  CB  SER A 141     -47.578  42.321 -55.652  1.00  0.00           C  
ATOM   2170  OG  SER A 141     -48.954  42.651 -55.760  1.00  0.00           O  
ATOM   2171  H   SER A 141     -47.744  44.306 -54.059  1.00  0.00           H  
ATOM   2172  HA  SER A 141     -45.647  43.210 -55.762  1.00  0.00           H  
ATOM   2173 1HB  SER A 141     -47.308  41.615 -56.437  1.00  0.00           H  
ATOM   2174 2HB  SER A 141     -47.402  41.828 -54.699  1.00  0.00           H  
ATOM   2175  HG  SER A 141     -49.101  43.513 -55.324  1.00  0.00           H  
ATOM   2176  N   THR A 142     -47.468  45.530 -56.964  1.00  0.00           N  
ATOM   2177  CA  THR A 142     -47.842  46.267 -58.165  1.00  0.00           C  
ATOM   2178  C   THR A 142     -46.631  46.964 -58.802  1.00  0.00           C  
ATOM   2179  O   THR A 142     -45.937  47.706 -58.108  1.00  0.00           O  
ATOM   2180  CB  THR A 142     -48.861  47.387 -57.817  1.00  0.00           C  
ATOM   2181  OG1 THR A 142     -50.074  46.848 -57.253  1.00  0.00           O  
ATOM   2182  CG2 THR A 142     -49.206  48.218 -59.035  1.00  0.00           C  
ATOM   2183  H   THR A 142     -47.571  45.983 -56.059  1.00  0.00           H  
ATOM   2184  HA  THR A 142     -48.302  45.564 -58.847  1.00  0.00           H  
ATOM   2185  HB  THR A 142     -48.398  48.011 -57.068  1.00  0.00           H  
ATOM   2186  HG1 THR A 142     -49.847  46.124 -56.684  1.00  0.00           H  
ATOM   2187 1HG2 THR A 142     -49.901  49.008 -58.771  1.00  0.00           H  
ATOM   2188 2HG2 THR A 142     -48.305  48.660 -59.425  1.00  0.00           H  
ATOM   2189 3HG2 THR A 142     -49.663  47.585 -59.793  1.00  0.00           H  
ATOM   2190  N   PRO A 143     -46.303  46.725 -60.090  1.00  0.00           N  
ATOM   2191  CA  PRO A 143     -45.263  47.444 -60.782  1.00  0.00           C  
ATOM   2192  C   PRO A 143     -45.825  48.818 -61.058  1.00  0.00           C  
ATOM   2193  O   PRO A 143     -46.993  48.924 -61.443  1.00  0.00           O  
ATOM   2194  CB  PRO A 143     -45.034  46.619 -62.047  1.00  0.00           C  
ATOM   2195  CG  PRO A 143     -46.382  45.950 -62.302  1.00  0.00           C  
ATOM   2196  CD  PRO A 143     -46.985  45.704 -60.903  1.00  0.00           C  
ATOM   2197  HA  PRO A 143     -44.371  47.489 -60.150  1.00  0.00           H  
ATOM   2198 1HB  PRO A 143     -44.720  47.286 -62.868  1.00  0.00           H  
ATOM   2199 2HB  PRO A 143     -44.216  45.903 -61.885  1.00  0.00           H  
ATOM   2200 1HG  PRO A 143     -47.011  46.599 -62.928  1.00  0.00           H  
ATOM   2201 2HG  PRO A 143     -46.235  45.014 -62.867  1.00  0.00           H  
ATOM   2202 1HD  PRO A 143     -48.062  45.896 -60.965  1.00  0.00           H  
ATOM   2203 2HD  PRO A 143     -46.755  44.687 -60.537  1.00  0.00           H  
ATOM   2204  N   ILE A 144     -45.001  49.838 -61.001  1.00  0.00           N  
ATOM   2205  CA  ILE A 144     -45.460  51.173 -61.305  1.00  0.00           C  
ATOM   2206  C   ILE A 144     -44.692  51.723 -62.481  1.00  0.00           C  
ATOM   2207  O   ILE A 144     -43.464  51.771 -62.468  1.00  0.00           O  
ATOM   2208  CB  ILE A 144     -45.269  52.099 -60.101  1.00  0.00           C  
ATOM   2209  CG1 ILE A 144     -45.942  51.541 -58.894  1.00  0.00           C  
ATOM   2210  CG2 ILE A 144     -45.829  53.452 -60.392  1.00  0.00           C  
ATOM   2211  CD1 ILE A 144     -44.994  50.752 -58.000  1.00  0.00           C  
ATOM   2212  H   ILE A 144     -44.053  49.689 -60.675  1.00  0.00           H  
ATOM   2213  HA  ILE A 144     -46.518  51.138 -61.561  1.00  0.00           H  
ATOM   2214  HB  ILE A 144     -44.234  52.176 -59.879  1.00  0.00           H  
ATOM   2215 1HG1 ILE A 144     -46.375  52.356 -58.326  1.00  0.00           H  
ATOM   2216 2HG1 ILE A 144     -46.748  50.884 -59.216  1.00  0.00           H  
ATOM   2217 1HG2 ILE A 144     -45.682  54.065 -59.524  1.00  0.00           H  
ATOM   2218 2HG2 ILE A 144     -45.323  53.892 -61.252  1.00  0.00           H  
ATOM   2219 3HG2 ILE A 144     -46.897  53.370 -60.603  1.00  0.00           H  
ATOM   2220 1HD1 ILE A 144     -45.511  50.356 -57.151  1.00  0.00           H  
ATOM   2221 2HD1 ILE A 144     -44.605  49.940 -58.553  1.00  0.00           H  
ATOM   2222 3HD1 ILE A 144     -44.182  51.385 -57.662  1.00  0.00           H  
ATOM   2223  N   ARG A 145     -45.395  52.100 -63.524  1.00  0.00           N  
ATOM   2224  CA  ARG A 145     -44.689  52.629 -64.671  1.00  0.00           C  
ATOM   2225  C   ARG A 145     -44.224  54.052 -64.398  1.00  0.00           C  
ATOM   2226  O   ARG A 145     -45.013  54.892 -63.928  1.00  0.00           O  
ATOM   2227  CB  ARG A 145     -45.572  52.603 -65.918  1.00  0.00           C  
ATOM   2228  CG  ARG A 145     -44.860  53.037 -67.196  1.00  0.00           C  
ATOM   2229  CD  ARG A 145     -45.737  53.058 -68.411  1.00  0.00           C  
ATOM   2230  NE  ARG A 145     -46.221  51.734 -68.815  1.00  0.00           N  
ATOM   2231  CZ  ARG A 145     -45.497  50.847 -69.525  1.00  0.00           C  
ATOM   2232  NH1 ARG A 145     -44.256  51.155 -69.851  1.00  0.00           N  
ATOM   2233  NH2 ARG A 145     -46.028  49.683 -69.886  1.00  0.00           N  
ATOM   2234  H   ARG A 145     -46.404  52.032 -63.515  1.00  0.00           H  
ATOM   2235  HA  ARG A 145     -43.809  52.017 -64.858  1.00  0.00           H  
ATOM   2236 1HB  ARG A 145     -45.955  51.595 -66.076  1.00  0.00           H  
ATOM   2237 2HB  ARG A 145     -46.427  53.264 -65.778  1.00  0.00           H  
ATOM   2238 1HG  ARG A 145     -44.504  54.047 -67.061  1.00  0.00           H  
ATOM   2239 2HG  ARG A 145     -44.009  52.379 -67.386  1.00  0.00           H  
ATOM   2240 1HD  ARG A 145     -46.596  53.694 -68.208  1.00  0.00           H  
ATOM   2241 2HD  ARG A 145     -45.178  53.475 -69.243  1.00  0.00           H  
ATOM   2242  HE  ARG A 145     -47.168  51.478 -68.571  1.00  0.00           H  
ATOM   2243 1HH1 ARG A 145     -43.866  52.041 -69.566  1.00  0.00           H  
ATOM   2244 2HH1 ARG A 145     -43.653  50.507 -70.374  1.00  0.00           H  
ATOM   2245 1HH2 ARG A 145     -47.004  49.448 -69.641  1.00  0.00           H  
ATOM   2246 2HH2 ARG A 145     -45.476  49.025 -70.414  1.00  0.00           H  
ATOM   2247  N   ALA A 146     -42.960  54.333 -64.699  1.00  0.00           N  
ATOM   2248  CA  ALA A 146     -42.512  55.701 -64.632  1.00  0.00           C  
ATOM   2249  C   ALA A 146     -42.969  56.369 -65.909  1.00  0.00           C  
ATOM   2250  O   ALA A 146     -42.784  55.823 -67.000  1.00  0.00           O  
ATOM   2251  CB  ALA A 146     -40.999  55.810 -64.479  1.00  0.00           C  
ATOM   2252  H   ALA A 146     -42.306  53.610 -64.988  1.00  0.00           H  
ATOM   2253  HA  ALA A 146     -43.007  56.175 -63.801  1.00  0.00           H  
ATOM   2254 1HB  ALA A 146     -40.708  56.864 -64.442  1.00  0.00           H  
ATOM   2255 2HB  ALA A 146     -40.692  55.317 -63.563  1.00  0.00           H  
ATOM   2256 3HB  ALA A 146     -40.518  55.335 -65.323  1.00  0.00           H  
ATOM   2257  N   GLN A 147     -43.558  57.543 -65.791  1.00  0.00           N  
ATOM   2258  CA  GLN A 147     -44.021  58.250 -66.972  1.00  0.00           C  
ATOM   2259  C   GLN A 147     -42.992  59.232 -67.501  1.00  0.00           C  
ATOM   2260  O   GLN A 147     -43.193  59.848 -68.550  1.00  0.00           O  
ATOM   2261  CB  GLN A 147     -45.369  58.913 -66.754  1.00  0.00           C  
ATOM   2262  CG  GLN A 147     -46.518  57.905 -66.554  1.00  0.00           C  
ATOM   2263  CD  GLN A 147     -47.865  58.579 -66.391  1.00  0.00           C  
ATOM   2264  OE1 GLN A 147     -47.930  59.695 -65.862  1.00  0.00           O  
ATOM   2265  NE2 GLN A 147     -48.945  57.933 -66.851  1.00  0.00           N  
ATOM   2266  H   GLN A 147     -43.647  57.946 -64.864  1.00  0.00           H  
ATOM   2267  HA  GLN A 147     -44.179  57.511 -67.754  1.00  0.00           H  
ATOM   2268 1HB  GLN A 147     -45.322  59.582 -65.894  1.00  0.00           H  
ATOM   2269 2HB  GLN A 147     -45.598  59.499 -67.631  1.00  0.00           H  
ATOM   2270 1HG  GLN A 147     -46.570  57.243 -67.421  1.00  0.00           H  
ATOM   2271 2HG  GLN A 147     -46.315  57.320 -65.654  1.00  0.00           H  
ATOM   2272 1HE2 GLN A 147     -49.848  58.352 -66.742  1.00  0.00           H  
ATOM   2273 2HE2 GLN A 147     -48.862  57.030 -67.321  1.00  0.00           H  
ATOM   2274  N   GLY A 148     -41.857  59.330 -66.821  1.00  0.00           N  
ATOM   2275  CA  GLY A 148     -40.807  60.191 -67.346  1.00  0.00           C  
ATOM   2276  C   GLY A 148     -39.489  60.083 -66.603  1.00  0.00           C  
ATOM   2277  O   GLY A 148     -39.437  59.738 -65.418  1.00  0.00           O  
ATOM   2278  H   GLY A 148     -41.770  58.844 -65.927  1.00  0.00           H  
ATOM   2279 1HA  GLY A 148     -40.646  59.950 -68.397  1.00  0.00           H  
ATOM   2280 2HA  GLY A 148     -41.152  61.223 -67.315  1.00  0.00           H  
ATOM   2281  N   VAL A 149     -38.416  60.337 -67.354  1.00  0.00           N  
ATOM   2282  CA  VAL A 149     -37.063  60.274 -66.832  1.00  0.00           C  
ATOM   2283  C   VAL A 149     -36.252  61.514 -67.212  1.00  0.00           C  
ATOM   2284  O   VAL A 149     -36.136  61.855 -68.393  1.00  0.00           O  
ATOM   2285  CB  VAL A 149     -36.349  59.003 -67.372  1.00  0.00           C  
ATOM   2286  CG1 VAL A 149     -34.933  58.933 -66.820  1.00  0.00           C  
ATOM   2287  CG2 VAL A 149     -37.146  57.729 -67.000  1.00  0.00           C  
ATOM   2288  H   VAL A 149     -38.552  60.601 -68.320  1.00  0.00           H  
ATOM   2289  HA  VAL A 149     -37.112  60.226 -65.748  1.00  0.00           H  
ATOM   2290  HB  VAL A 149     -36.265  59.073 -68.455  1.00  0.00           H  
ATOM   2291 1HG1 VAL A 149     -34.426  58.060 -67.210  1.00  0.00           H  
ATOM   2292 2HG1 VAL A 149     -34.386  59.825 -67.114  1.00  0.00           H  
ATOM   2293 3HG1 VAL A 149     -34.957  58.870 -65.741  1.00  0.00           H  
ATOM   2294 1HG2 VAL A 149     -36.632  56.858 -67.382  1.00  0.00           H  
ATOM   2295 2HG2 VAL A 149     -37.228  57.660 -65.926  1.00  0.00           H  
ATOM   2296 3HG2 VAL A 149     -38.142  57.769 -67.427  1.00  0.00           H  
ATOM   2297  N   THR A 150     -35.663  62.150 -66.212  1.00  0.00           N  
ATOM   2298  CA  THR A 150     -34.818  63.323 -66.390  1.00  0.00           C  
ATOM   2299  C   THR A 150     -33.638  63.032 -67.309  1.00  0.00           C  
ATOM   2300  O   THR A 150     -32.975  62.005 -67.189  1.00  0.00           O  
ATOM   2301  CB  THR A 150     -34.393  63.871 -65.025  1.00  0.00           C  
ATOM   2302  OG1 THR A 150     -35.569  64.236 -64.327  1.00  0.00           O  
ATOM   2303  CG2 THR A 150     -33.487  65.075 -65.142  1.00  0.00           C  
ATOM   2304  H   THR A 150     -35.844  61.833 -65.261  1.00  0.00           H  
ATOM   2305  HA  THR A 150     -35.417  64.098 -66.869  1.00  0.00           H  
ATOM   2306  HB  THR A 150     -33.881  63.085 -64.465  1.00  0.00           H  
ATOM   2307  HG1 THR A 150     -36.114  63.428 -64.188  1.00  0.00           H  
ATOM   2308 1HG2 THR A 150     -33.238  65.430 -64.151  1.00  0.00           H  
ATOM   2309 2HG2 THR A 150     -32.588  64.805 -65.657  1.00  0.00           H  
ATOM   2310 3HG2 THR A 150     -34.000  65.864 -65.689  1.00  0.00           H  
ATOM   2311  N   THR A 151     -33.396  63.968 -68.223  1.00  0.00           N  
ATOM   2312  CA  THR A 151     -32.397  63.900 -69.288  1.00  0.00           C  
ATOM   2313  C   THR A 151     -30.918  64.072 -68.900  1.00  0.00           C  
ATOM   2314  O   THR A 151     -30.056  64.040 -69.775  1.00  0.00           O  
ATOM   2315  CB  THR A 151     -32.751  64.952 -70.346  1.00  0.00           C  
ATOM   2316  OG1 THR A 151     -32.755  66.254 -69.741  1.00  0.00           O  
ATOM   2317  CG2 THR A 151     -34.126  64.677 -70.909  1.00  0.00           C  
ATOM   2318  H   THR A 151     -33.996  64.781 -68.205  1.00  0.00           H  
ATOM   2319  HA  THR A 151     -32.488  62.916 -69.747  1.00  0.00           H  
ATOM   2320  HB  THR A 151     -32.028  64.920 -71.145  1.00  0.00           H  
ATOM   2321  HG1 THR A 151     -32.838  66.926 -70.428  1.00  0.00           H  
ATOM   2322 1HG2 THR A 151     -34.371  65.433 -71.655  1.00  0.00           H  
ATOM   2323 2HG2 THR A 151     -34.141  63.698 -71.371  1.00  0.00           H  
ATOM   2324 3HG2 THR A 151     -34.862  64.709 -70.104  1.00  0.00           H  
ATOM   2325  N   GLU A 152     -30.633  64.276 -67.614  1.00  0.00           N  
ATOM   2326  CA  GLU A 152     -29.260  64.413 -67.108  1.00  0.00           C  
ATOM   2327  C   GLU A 152     -28.492  65.625 -67.655  1.00  0.00           C  
ATOM   2328  O   GLU A 152     -27.522  65.486 -68.413  1.00  0.00           O  
ATOM   2329  CB  GLU A 152     -28.478  63.112 -67.359  1.00  0.00           C  
ATOM   2330  CG  GLU A 152     -27.165  62.989 -66.577  1.00  0.00           C  
ATOM   2331  CD  GLU A 152     -26.508  61.611 -66.686  1.00  0.00           C  
ATOM   2332  OE1 GLU A 152     -26.135  61.223 -67.771  1.00  0.00           O  
ATOM   2333  OE2 GLU A 152     -26.385  60.957 -65.671  1.00  0.00           O  
ATOM   2334  H   GLU A 152     -31.407  64.299 -66.973  1.00  0.00           H  
ATOM   2335  HA  GLU A 152     -29.327  64.543 -66.029  1.00  0.00           H  
ATOM   2336 1HB  GLU A 152     -29.105  62.259 -67.101  1.00  0.00           H  
ATOM   2337 2HB  GLU A 152     -28.225  63.026 -68.413  1.00  0.00           H  
ATOM   2338 1HG  GLU A 152     -26.470  63.731 -66.972  1.00  0.00           H  
ATOM   2339 2HG  GLU A 152     -27.335  63.231 -65.541  1.00  0.00           H  
ATOM   2340  N   PHE A 153     -28.903  66.813 -67.197  1.00  0.00           N  
ATOM   2341  CA  PHE A 153     -28.331  68.085 -67.628  1.00  0.00           C  
ATOM   2342  C   PHE A 153     -26.820  68.145 -67.656  1.00  0.00           C  
ATOM   2343  O   PHE A 153     -26.273  68.679 -68.610  1.00  0.00           O  
ATOM   2344  CB  PHE A 153     -28.784  69.235 -66.738  1.00  0.00           C  
ATOM   2345  CG  PHE A 153     -28.123  70.563 -67.111  1.00  0.00           C  
ATOM   2346  CD1 PHE A 153     -28.646  71.365 -68.108  1.00  0.00           C  
ATOM   2347  CD2 PHE A 153     -26.960  70.996 -66.468  1.00  0.00           C  
ATOM   2348  CE1 PHE A 153     -28.035  72.564 -68.446  1.00  0.00           C  
ATOM   2349  CE2 PHE A 153     -26.356  72.183 -66.797  1.00  0.00           C  
ATOM   2350  CZ  PHE A 153     -26.892  72.972 -67.787  1.00  0.00           C  
ATOM   2351  H   PHE A 153     -29.684  66.830 -66.558  1.00  0.00           H  
ATOM   2352  HA  PHE A 153     -28.690  68.280 -68.637  1.00  0.00           H  
ATOM   2353 1HB  PHE A 153     -29.863  69.355 -66.812  1.00  0.00           H  
ATOM   2354 2HB  PHE A 153     -28.545  69.010 -65.704  1.00  0.00           H  
ATOM   2355  HD1 PHE A 153     -29.550  71.045 -68.628  1.00  0.00           H  
ATOM   2356  HD2 PHE A 153     -26.521  70.384 -65.699  1.00  0.00           H  
ATOM   2357  HE1 PHE A 153     -28.459  73.186 -69.233  1.00  0.00           H  
ATOM   2358  HE2 PHE A 153     -25.450  72.496 -66.278  1.00  0.00           H  
ATOM   2359  HZ  PHE A 153     -26.412  73.913 -68.052  1.00  0.00           H  
ATOM   2360  N   ASN A 154     -26.123  67.682 -66.618  1.00  0.00           N  
ATOM   2361  CA  ASN A 154     -24.669  67.826 -66.656  1.00  0.00           C  
ATOM   2362  C   ASN A 154     -24.028  67.132 -67.870  1.00  0.00           C  
ATOM   2363  O   ASN A 154     -23.026  67.613 -68.402  1.00  0.00           O  
ATOM   2364  CB  ASN A 154     -24.033  67.349 -65.370  1.00  0.00           C  
ATOM   2365  CG  ASN A 154     -22.567  67.668 -65.318  1.00  0.00           C  
ATOM   2366  OD1 ASN A 154     -22.174  68.843 -65.372  1.00  0.00           O  
ATOM   2367  ND2 ASN A 154     -21.748  66.652 -65.210  1.00  0.00           N  
ATOM   2368  H   ASN A 154     -26.580  67.238 -65.834  1.00  0.00           H  
ATOM   2369  HA  ASN A 154     -24.447  68.890 -66.748  1.00  0.00           H  
ATOM   2370 1HB  ASN A 154     -24.526  67.827 -64.522  1.00  0.00           H  
ATOM   2371 2HB  ASN A 154     -24.171  66.272 -65.268  1.00  0.00           H  
ATOM   2372 1HD2 ASN A 154     -20.759  66.807 -65.172  1.00  0.00           H  
ATOM   2373 2HD2 ASN A 154     -22.112  65.722 -65.172  1.00  0.00           H  
ATOM   2374  N   THR A 155     -24.596  66.009 -68.329  1.00  0.00           N  
ATOM   2375  CA  THR A 155     -24.028  65.322 -69.485  1.00  0.00           C  
ATOM   2376  C   THR A 155     -24.293  66.156 -70.716  1.00  0.00           C  
ATOM   2377  O   THR A 155     -23.431  66.328 -71.590  1.00  0.00           O  
ATOM   2378  CB  THR A 155     -24.594  63.908 -69.662  1.00  0.00           C  
ATOM   2379  OG1 THR A 155     -24.259  63.110 -68.516  1.00  0.00           O  
ATOM   2380  CG2 THR A 155     -24.045  63.266 -70.916  1.00  0.00           C  
ATOM   2381  H   THR A 155     -25.463  65.661 -67.922  1.00  0.00           H  
ATOM   2382  HA  THR A 155     -22.948  65.245 -69.355  1.00  0.00           H  
ATOM   2383  HB  THR A 155     -25.685  63.969 -69.733  1.00  0.00           H  
ATOM   2384  HG1 THR A 155     -24.894  62.355 -68.439  1.00  0.00           H  
ATOM   2385 1HG2 THR A 155     -24.467  62.266 -71.021  1.00  0.00           H  
ATOM   2386 2HG2 THR A 155     -24.318  63.871 -71.781  1.00  0.00           H  
ATOM   2387 3HG2 THR A 155     -22.961  63.198 -70.842  1.00  0.00           H  
ATOM   2388  N   LEU A 156     -25.513  66.677 -70.783  1.00  0.00           N  
ATOM   2389  CA  LEU A 156     -25.905  67.484 -71.920  1.00  0.00           C  
ATOM   2390  C   LEU A 156     -25.042  68.739 -71.967  1.00  0.00           C  
ATOM   2391  O   LEU A 156     -24.620  69.172 -73.040  1.00  0.00           O  
ATOM   2392  CB  LEU A 156     -27.371  67.865 -71.783  1.00  0.00           C  
ATOM   2393  CG  LEU A 156     -28.334  66.692 -71.880  1.00  0.00           C  
ATOM   2394  CD1 LEU A 156     -29.727  67.169 -71.573  1.00  0.00           C  
ATOM   2395  CD2 LEU A 156     -28.242  66.080 -73.264  1.00  0.00           C  
ATOM   2396  H   LEU A 156     -26.175  66.489 -70.023  1.00  0.00           H  
ATOM   2397  HA  LEU A 156     -25.757  66.912 -72.832  1.00  0.00           H  
ATOM   2398 1HB  LEU A 156     -27.519  68.344 -70.823  1.00  0.00           H  
ATOM   2399 2HB  LEU A 156     -27.622  68.579 -72.566  1.00  0.00           H  
ATOM   2400  HG  LEU A 156     -28.069  65.935 -71.129  1.00  0.00           H  
ATOM   2401 1HD1 LEU A 156     -30.396  66.333 -71.631  1.00  0.00           H  
ATOM   2402 2HD1 LEU A 156     -29.760  67.585 -70.574  1.00  0.00           H  
ATOM   2403 3HD1 LEU A 156     -30.023  67.926 -72.294  1.00  0.00           H  
ATOM   2404 1HD2 LEU A 156     -28.927  65.234 -73.329  1.00  0.00           H  
ATOM   2405 2HD2 LEU A 156     -28.510  66.825 -74.013  1.00  0.00           H  
ATOM   2406 3HD2 LEU A 156     -27.222  65.735 -73.441  1.00  0.00           H  
ATOM   2407  N   PHE A 157     -24.746  69.292 -70.792  1.00  0.00           N  
ATOM   2408  CA  PHE A 157     -23.918  70.472 -70.672  1.00  0.00           C  
ATOM   2409  C   PHE A 157     -22.550  70.186 -71.264  1.00  0.00           C  
ATOM   2410  O   PHE A 157     -22.086  70.900 -72.154  1.00  0.00           O  
ATOM   2411  CB  PHE A 157     -23.774  70.910 -69.228  1.00  0.00           C  
ATOM   2412  CG  PHE A 157     -22.916  72.096 -69.071  1.00  0.00           C  
ATOM   2413  CD1 PHE A 157     -23.415  73.352 -69.358  1.00  0.00           C  
ATOM   2414  CD2 PHE A 157     -21.610  71.976 -68.640  1.00  0.00           C  
ATOM   2415  CE1 PHE A 157     -22.627  74.471 -69.221  1.00  0.00           C  
ATOM   2416  CE2 PHE A 157     -20.813  73.091 -68.498  1.00  0.00           C  
ATOM   2417  CZ  PHE A 157     -21.322  74.343 -68.791  1.00  0.00           C  
ATOM   2418  H   PHE A 157     -25.140  68.892 -69.948  1.00  0.00           H  
ATOM   2419  HA  PHE A 157     -24.392  71.284 -71.210  1.00  0.00           H  
ATOM   2420 1HB  PHE A 157     -24.748  71.122 -68.823  1.00  0.00           H  
ATOM   2421 2HB  PHE A 157     -23.345  70.105 -68.642  1.00  0.00           H  
ATOM   2422  HD1 PHE A 157     -24.445  73.446 -69.696  1.00  0.00           H  
ATOM   2423  HD2 PHE A 157     -21.210  70.983 -68.413  1.00  0.00           H  
ATOM   2424  HE1 PHE A 157     -23.032  75.455 -69.453  1.00  0.00           H  
ATOM   2425  HE2 PHE A 157     -19.782  72.984 -68.159  1.00  0.00           H  
ATOM   2426  HZ  PHE A 157     -20.694  75.226 -68.682  1.00  0.00           H  
ATOM   2427  N   GLU A 158     -21.912  69.100 -70.830  1.00  0.00           N  
ATOM   2428  CA  GLU A 158     -20.594  68.839 -71.374  1.00  0.00           C  
ATOM   2429  C   GLU A 158     -20.676  68.687 -72.894  1.00  0.00           C  
ATOM   2430  O   GLU A 158     -19.844  69.239 -73.625  1.00  0.00           O  
ATOM   2431  CB  GLU A 158     -19.960  67.582 -70.750  1.00  0.00           C  
ATOM   2432  CG  GLU A 158     -19.515  67.728 -69.283  1.00  0.00           C  
ATOM   2433  CD  GLU A 158     -18.863  66.457 -68.728  1.00  0.00           C  
ATOM   2434  OE1 GLU A 158     -18.855  65.456 -69.411  1.00  0.00           O  
ATOM   2435  OE2 GLU A 158     -18.361  66.503 -67.626  1.00  0.00           O  
ATOM   2436  H   GLU A 158     -22.315  68.501 -70.103  1.00  0.00           H  
ATOM   2437  HA  GLU A 158     -19.956  69.693 -71.148  1.00  0.00           H  
ATOM   2438 1HB  GLU A 158     -20.681  66.760 -70.794  1.00  0.00           H  
ATOM   2439 2HB  GLU A 158     -19.091  67.285 -71.335  1.00  0.00           H  
ATOM   2440 1HG  GLU A 158     -18.806  68.549 -69.212  1.00  0.00           H  
ATOM   2441 2HG  GLU A 158     -20.386  67.981 -68.676  1.00  0.00           H  
ATOM   2442  N   THR A 159     -21.737  68.046 -73.392  1.00  0.00           N  
ATOM   2443  CA  THR A 159     -21.877  67.883 -74.828  1.00  0.00           C  
ATOM   2444  C   THR A 159     -21.952  69.222 -75.566  1.00  0.00           C  
ATOM   2445  O   THR A 159     -21.214  69.425 -76.528  1.00  0.00           O  
ATOM   2446  CB  THR A 159     -23.130  67.062 -75.174  1.00  0.00           C  
ATOM   2447  OG1 THR A 159     -23.012  65.747 -74.610  1.00  0.00           O  
ATOM   2448  CG2 THR A 159     -23.293  66.977 -76.687  1.00  0.00           C  
ATOM   2449  H   THR A 159     -22.416  67.618 -72.760  1.00  0.00           H  
ATOM   2450  HA  THR A 159     -21.004  67.346 -75.195  1.00  0.00           H  
ATOM   2451  HB  THR A 159     -24.002  67.542 -74.757  1.00  0.00           H  
ATOM   2452  HG1 THR A 159     -22.945  65.835 -73.636  1.00  0.00           H  
ATOM   2453 1HG2 THR A 159     -24.186  66.401 -76.923  1.00  0.00           H  
ATOM   2454 2HG2 THR A 159     -23.390  67.983 -77.096  1.00  0.00           H  
ATOM   2455 3HG2 THR A 159     -22.421  66.490 -77.122  1.00  0.00           H  
ATOM   2456  N   ILE A 160     -22.787  70.160 -75.097  1.00  0.00           N  
ATOM   2457  CA  ILE A 160     -22.922  71.455 -75.782  1.00  0.00           C  
ATOM   2458  C   ILE A 160     -21.659  72.314 -75.685  1.00  0.00           C  
ATOM   2459  O   ILE A 160     -21.443  73.219 -76.509  1.00  0.00           O  
ATOM   2460  CB  ILE A 160     -24.152  72.252 -75.291  1.00  0.00           C  
ATOM   2461  CG1 ILE A 160     -24.001  72.597 -73.837  1.00  0.00           C  
ATOM   2462  CG2 ILE A 160     -25.417  71.437 -75.533  1.00  0.00           C  
ATOM   2463  CD1 ILE A 160     -25.026  73.548 -73.284  1.00  0.00           C  
ATOM   2464  H   ILE A 160     -23.359  69.947 -74.277  1.00  0.00           H  
ATOM   2465  HA  ILE A 160     -23.094  71.247 -76.834  1.00  0.00           H  
ATOM   2466  HB  ILE A 160     -24.218  73.186 -75.841  1.00  0.00           H  
ATOM   2467 1HG1 ILE A 160     -24.068  71.686 -73.310  1.00  0.00           H  
ATOM   2468 2HG1 ILE A 160     -23.021  73.026 -73.667  1.00  0.00           H  
ATOM   2469 1HG2 ILE A 160     -26.286  72.003 -75.199  1.00  0.00           H  
ATOM   2470 2HG2 ILE A 160     -25.511  71.221 -76.596  1.00  0.00           H  
ATOM   2471 3HG2 ILE A 160     -25.360  70.506 -74.982  1.00  0.00           H  
ATOM   2472 1HD1 ILE A 160     -24.833  73.708 -72.224  1.00  0.00           H  
ATOM   2473 2HD1 ILE A 160     -24.962  74.497 -73.813  1.00  0.00           H  
ATOM   2474 3HD1 ILE A 160     -26.019  73.123 -73.413  1.00  0.00           H  
ATOM   2475  N   THR A 161     -20.780  72.000 -74.742  1.00  0.00           N  
ATOM   2476  CA  THR A 161     -19.557  72.758 -74.652  1.00  0.00           C  
ATOM   2477  C   THR A 161     -18.482  72.235 -75.611  1.00  0.00           C  
ATOM   2478  O   THR A 161     -17.441  72.875 -75.741  1.00  0.00           O  
ATOM   2479  CB  THR A 161     -18.993  72.804 -73.203  1.00  0.00           C  
ATOM   2480  OG1 THR A 161     -18.649  71.483 -72.734  1.00  0.00           O  
ATOM   2481  CG2 THR A 161     -20.015  73.461 -72.253  1.00  0.00           C  
ATOM   2482  H   THR A 161     -20.995  71.273 -74.052  1.00  0.00           H  
ATOM   2483  HA  THR A 161     -19.780  73.785 -74.932  1.00  0.00           H  
ATOM   2484  HB  THR A 161     -18.088  73.412 -73.196  1.00  0.00           H  
ATOM   2485  HG1 THR A 161     -19.192  70.789 -73.175  1.00  0.00           H  
ATOM   2486 1HG2 THR A 161     -19.598  73.508 -71.250  1.00  0.00           H  
ATOM   2487 2HG2 THR A 161     -20.240  74.468 -72.601  1.00  0.00           H  
ATOM   2488 3HG2 THR A 161     -20.917  72.895 -72.231  1.00  0.00           H  
ATOM   2489  N   ALA A 162     -18.690  71.088 -76.282  1.00  0.00           N  
ATOM   2490  CA  ALA A 162     -17.591  70.563 -77.087  1.00  0.00           C  
ATOM   2491  C   ALA A 162     -17.897  69.714 -78.340  1.00  0.00           C  
ATOM   2492  O   ALA A 162     -17.364  68.605 -78.396  1.00  0.00           O  
ATOM   2493  CB  ALA A 162     -16.744  69.706 -76.164  1.00  0.00           C  
ATOM   2494  H   ALA A 162     -19.568  70.571 -76.216  1.00  0.00           H  
ATOM   2495  HA  ALA A 162     -17.003  71.405 -77.422  1.00  0.00           H  
ATOM   2496 1HB  ALA A 162     -15.863  69.357 -76.698  1.00  0.00           H  
ATOM   2497 2HB  ALA A 162     -16.431  70.303 -75.303  1.00  0.00           H  
ATOM   2498 3HB  ALA A 162     -17.332  68.854 -75.823  1.00  0.00           H  
ATOM   2499  N   ILE A 163     -18.633  70.162 -79.391  1.00  0.00           N  
ATOM   2500  CA  ILE A 163     -19.400  71.397 -79.670  1.00  0.00           C  
ATOM   2501  C   ILE A 163     -18.579  72.677 -79.466  1.00  0.00           C  
ATOM   2502  O   ILE A 163     -17.607  72.837 -80.177  1.00  0.00           O  
ATOM   2503  CB  ILE A 163     -20.771  71.371 -78.996  1.00  0.00           C  
ATOM   2504  CG1 ILE A 163     -21.504  70.087 -79.421  1.00  0.00           C  
ATOM   2505  CG2 ILE A 163     -21.678  72.555 -79.450  1.00  0.00           C  
ATOM   2506  CD1 ILE A 163     -21.725  69.969 -80.891  1.00  0.00           C  
ATOM   2507  H   ILE A 163     -18.598  69.526 -80.183  1.00  0.00           H  
ATOM   2508  HA  ILE A 163     -19.642  71.376 -80.731  1.00  0.00           H  
ATOM   2509  HB  ILE A 163     -20.656  71.365 -77.966  1.00  0.00           H  
ATOM   2510 1HG1 ILE A 163     -20.922  69.226 -79.091  1.00  0.00           H  
ATOM   2511 2HG1 ILE A 163     -22.469  70.056 -78.923  1.00  0.00           H  
ATOM   2512 1HG2 ILE A 163     -22.647  72.454 -78.967  1.00  0.00           H  
ATOM   2513 2HG2 ILE A 163     -21.292  73.516 -79.201  1.00  0.00           H  
ATOM   2514 3HG2 ILE A 163     -21.805  72.505 -80.528  1.00  0.00           H  
ATOM   2515 1HD1 ILE A 163     -22.246  69.036 -81.104  1.00  0.00           H  
ATOM   2516 2HD1 ILE A 163     -22.325  70.808 -81.239  1.00  0.00           H  
ATOM   2517 3HD1 ILE A 163     -20.761  69.971 -81.401  1.00  0.00           H  
ATOM   2518  N   SER A 164     -18.919  73.603 -78.561  1.00  0.00           N  
ATOM   2519  CA  SER A 164     -18.191  74.892 -78.546  1.00  0.00           C  
ATOM   2520  C   SER A 164     -16.646  74.805 -78.656  1.00  0.00           C  
ATOM   2521  O   SER A 164     -16.055  75.576 -79.410  1.00  0.00           O  
ATOM   2522  CB  SER A 164     -18.577  75.698 -77.324  1.00  0.00           C  
ATOM   2523  OG  SER A 164     -19.934  76.073 -77.371  1.00  0.00           O  
ATOM   2524  H   SER A 164     -19.705  73.456 -77.922  1.00  0.00           H  
ATOM   2525  HA  SER A 164     -18.537  75.457 -79.413  1.00  0.00           H  
ATOM   2526 1HB  SER A 164     -18.386  75.124 -76.428  1.00  0.00           H  
ATOM   2527 2HB  SER A 164     -17.956  76.589 -77.275  1.00  0.00           H  
ATOM   2528  HG  SER A 164     -20.446  75.250 -77.308  1.00  0.00           H  
ATOM   2529  N   GLU A 165     -15.985  73.855 -77.987  1.00  0.00           N  
ATOM   2530  CA  GLU A 165     -14.515  73.725 -78.102  1.00  0.00           C  
ATOM   2531  C   GLU A 165     -14.038  73.391 -79.531  1.00  0.00           C  
ATOM   2532  O   GLU A 165     -12.873  73.603 -79.870  1.00  0.00           O  
ATOM   2533  CB  GLU A 165     -13.944  72.654 -77.162  1.00  0.00           C  
ATOM   2534  CG  GLU A 165     -13.953  72.992 -75.670  1.00  0.00           C  
ATOM   2535  CD  GLU A 165     -13.337  71.892 -74.803  1.00  0.00           C  
ATOM   2536  OE1 GLU A 165     -13.036  70.841 -75.325  1.00  0.00           O  
ATOM   2537  OE2 GLU A 165     -13.154  72.120 -73.626  1.00  0.00           O  
ATOM   2538  H   GLU A 165     -16.502  73.263 -77.342  1.00  0.00           H  
ATOM   2539  HA  GLU A 165     -14.076  74.683 -77.825  1.00  0.00           H  
ATOM   2540 1HB  GLU A 165     -14.510  71.731 -77.291  1.00  0.00           H  
ATOM   2541 2HB  GLU A 165     -12.915  72.439 -77.445  1.00  0.00           H  
ATOM   2542 1HG  GLU A 165     -13.394  73.913 -75.518  1.00  0.00           H  
ATOM   2543 2HG  GLU A 165     -14.974  73.167 -75.352  1.00  0.00           H  
ATOM   2544  N   GLN A 166     -14.926  72.820 -80.341  1.00  0.00           N  
ATOM   2545  CA  GLN A 166     -14.664  72.404 -81.715  1.00  0.00           C  
ATOM   2546  C   GLN A 166     -14.959  73.535 -82.711  1.00  0.00           C  
ATOM   2547  O   GLN A 166     -14.793  73.356 -83.922  1.00  0.00           O  
ATOM   2548  CB  GLN A 166     -15.560  71.206 -82.098  1.00  0.00           C  
ATOM   2549  CG  GLN A 166     -15.330  69.910 -81.306  1.00  0.00           C  
ATOM   2550  CD  GLN A 166     -16.309  68.767 -81.728  1.00  0.00           C  
ATOM   2551  OE1 GLN A 166     -17.553  68.839 -81.590  1.00  0.00           O  
ATOM   2552  NE2 GLN A 166     -15.725  67.694 -82.251  1.00  0.00           N  
ATOM   2553  H   GLN A 166     -15.867  72.702 -80.002  1.00  0.00           H  
ATOM   2554  HA  GLN A 166     -13.615  72.126 -81.803  1.00  0.00           H  
ATOM   2555 1HB  GLN A 166     -16.603  71.486 -81.984  1.00  0.00           H  
ATOM   2556 2HB  GLN A 166     -15.410  70.974 -83.150  1.00  0.00           H  
ATOM   2557 1HG  GLN A 166     -14.312  69.570 -81.471  1.00  0.00           H  
ATOM   2558 2HG  GLN A 166     -15.488  70.120 -80.244  1.00  0.00           H  
ATOM   2559 1HE2 GLN A 166     -16.280  66.915 -82.543  1.00  0.00           H  
ATOM   2560 2HE2 GLN A 166     -14.730  67.664 -82.344  1.00  0.00           H  
ATOM   2561  N   VAL A 167     -15.420  74.684 -82.210  1.00  0.00           N  
ATOM   2562  CA  VAL A 167     -15.826  75.798 -83.054  1.00  0.00           C  
ATOM   2563  C   VAL A 167     -14.898  77.004 -82.944  1.00  0.00           C  
ATOM   2564  O   VAL A 167     -14.615  77.492 -81.853  1.00  0.00           O  
ATOM   2565  CB  VAL A 167     -17.256  76.230 -82.658  1.00  0.00           C  
ATOM   2566  CG1 VAL A 167     -17.696  77.428 -83.487  1.00  0.00           C  
ATOM   2567  CG2 VAL A 167     -18.214  75.049 -82.842  1.00  0.00           C  
ATOM   2568  H   VAL A 167     -15.520  74.797 -81.201  1.00  0.00           H  
ATOM   2569  HA  VAL A 167     -15.835  75.459 -84.089  1.00  0.00           H  
ATOM   2570  HB  VAL A 167     -17.256  76.539 -81.610  1.00  0.00           H  
ATOM   2571 1HG1 VAL A 167     -18.694  77.731 -83.184  1.00  0.00           H  
ATOM   2572 2HG1 VAL A 167     -17.005  78.248 -83.322  1.00  0.00           H  
ATOM   2573 3HG1 VAL A 167     -17.700  77.166 -84.543  1.00  0.00           H  
ATOM   2574 1HG2 VAL A 167     -19.219  75.346 -82.547  1.00  0.00           H  
ATOM   2575 2HG2 VAL A 167     -18.216  74.742 -83.888  1.00  0.00           H  
ATOM   2576 3HG2 VAL A 167     -17.888  74.220 -82.225  1.00  0.00           H  
ATOM   2577  N   ASP A 168     -14.439  77.504 -84.091  1.00  0.00           N  
ATOM   2578  CA  ASP A 168     -13.572  78.673 -84.116  1.00  0.00           C  
ATOM   2579  C   ASP A 168     -14.328  79.857 -83.499  1.00  0.00           C  
ATOM   2580  O   ASP A 168     -15.343  80.279 -84.064  1.00  0.00           O  
ATOM   2581  CB  ASP A 168     -13.137  78.984 -85.556  1.00  0.00           C  
ATOM   2582  CG  ASP A 168     -12.143  80.178 -85.726  1.00  0.00           C  
ATOM   2583  OD1 ASP A 168     -12.161  81.115 -84.930  1.00  0.00           O  
ATOM   2584  OD2 ASP A 168     -11.378  80.124 -86.667  1.00  0.00           O  
ATOM   2585  H   ASP A 168     -14.696  77.051 -84.958  1.00  0.00           H  
ATOM   2586  HA  ASP A 168     -12.685  78.419 -83.552  1.00  0.00           H  
ATOM   2587 1HB  ASP A 168     -12.666  78.097 -85.983  1.00  0.00           H  
ATOM   2588 2HB  ASP A 168     -14.021  79.193 -86.158  1.00  0.00           H  
ATOM   2589  N   PRO A 169     -13.855  80.429 -82.369  1.00  0.00           N  
ATOM   2590  CA  PRO A 169     -14.507  81.478 -81.621  1.00  0.00           C  
ATOM   2591  C   PRO A 169     -14.638  82.768 -82.413  1.00  0.00           C  
ATOM   2592  O   PRO A 169     -15.487  83.599 -82.096  1.00  0.00           O  
ATOM   2593  CB  PRO A 169     -13.587  81.661 -80.405  1.00  0.00           C  
ATOM   2594  CG  PRO A 169     -12.238  81.176 -80.862  1.00  0.00           C  
ATOM   2595  CD  PRO A 169     -12.530  80.052 -81.828  1.00  0.00           C  
ATOM   2596  HA  PRO A 169     -15.488  81.114 -81.296  1.00  0.00           H  
ATOM   2597 1HB  PRO A 169     -13.578  82.719 -80.101  1.00  0.00           H  
ATOM   2598 2HB  PRO A 169     -13.981  81.087 -79.553  1.00  0.00           H  
ATOM   2599 1HG  PRO A 169     -11.683  82.002 -81.337  1.00  0.00           H  
ATOM   2600 2HG  PRO A 169     -11.642  80.847 -80.000  1.00  0.00           H  
ATOM   2601 1HD  PRO A 169     -11.754  80.089 -82.609  1.00  0.00           H  
ATOM   2602 2HD  PRO A 169     -12.580  79.080 -81.307  1.00  0.00           H  
ATOM   2603  N   ILE A 170     -13.829  82.954 -83.462  1.00  0.00           N  
ATOM   2604  CA  ILE A 170     -13.956  84.192 -84.214  1.00  0.00           C  
ATOM   2605  C   ILE A 170     -15.205  84.128 -85.059  1.00  0.00           C  
ATOM   2606  O   ILE A 170     -16.062  85.007 -84.989  1.00  0.00           O  
ATOM   2607  CB  ILE A 170     -12.738  84.442 -85.108  1.00  0.00           C  
ATOM   2608  CG1 ILE A 170     -11.504  84.661 -84.236  1.00  0.00           C  
ATOM   2609  CG2 ILE A 170     -13.004  85.641 -86.023  1.00  0.00           C  
ATOM   2610  CD1 ILE A 170     -10.215  84.643 -85.007  1.00  0.00           C  
ATOM   2611  H   ILE A 170     -13.147  82.248 -83.768  1.00  0.00           H  
ATOM   2612  HA  ILE A 170     -14.050  85.022 -83.516  1.00  0.00           H  
ATOM   2613  HB  ILE A 170     -12.549  83.554 -85.717  1.00  0.00           H  
ATOM   2614 1HG1 ILE A 170     -11.595  85.619 -83.728  1.00  0.00           H  
ATOM   2615 2HG1 ILE A 170     -11.466  83.869 -83.484  1.00  0.00           H  
ATOM   2616 1HG2 ILE A 170     -12.142  85.810 -86.663  1.00  0.00           H  
ATOM   2617 2HG2 ILE A 170     -13.880  85.444 -86.645  1.00  0.00           H  
ATOM   2618 3HG2 ILE A 170     -13.187  86.530 -85.421  1.00  0.00           H  
ATOM   2619 1HD1 ILE A 170      -9.379  84.796 -84.325  1.00  0.00           H  
ATOM   2620 2HD1 ILE A 170     -10.110  83.671 -85.502  1.00  0.00           H  
ATOM   2621 3HD1 ILE A 170     -10.224  85.433 -85.754  1.00  0.00           H  
ATOM   2622  N   LYS A 171     -15.344  83.039 -85.812  1.00  0.00           N  
ATOM   2623  CA  LYS A 171     -16.508  82.863 -86.664  1.00  0.00           C  
ATOM   2624  C   LYS A 171     -17.756  82.791 -85.803  1.00  0.00           C  
ATOM   2625  O   LYS A 171     -18.823  83.301 -86.167  1.00  0.00           O  
ATOM   2626  CB  LYS A 171     -16.359  81.600 -87.505  1.00  0.00           C  
ATOM   2627  CG  LYS A 171     -15.286  81.698 -88.584  1.00  0.00           C  
ATOM   2628  CD  LYS A 171     -15.160  80.399 -89.368  1.00  0.00           C  
ATOM   2629  CE  LYS A 171     -14.079  80.498 -90.437  1.00  0.00           C  
ATOM   2630  NZ  LYS A 171     -13.917  79.217 -91.178  1.00  0.00           N  
ATOM   2631  H   LYS A 171     -14.616  82.333 -85.795  1.00  0.00           H  
ATOM   2632  HA  LYS A 171     -16.595  83.728 -87.326  1.00  0.00           H  
ATOM   2633 1HB  LYS A 171     -16.099  80.763 -86.848  1.00  0.00           H  
ATOM   2634 2HB  LYS A 171     -17.308  81.363 -87.982  1.00  0.00           H  
ATOM   2635 1HG  LYS A 171     -15.530  82.513 -89.268  1.00  0.00           H  
ATOM   2636 2HG  LYS A 171     -14.325  81.919 -88.109  1.00  0.00           H  
ATOM   2637 1HD  LYS A 171     -14.900  79.590 -88.682  1.00  0.00           H  
ATOM   2638 2HD  LYS A 171     -16.111  80.160 -89.843  1.00  0.00           H  
ATOM   2639 1HE  LYS A 171     -14.345  81.284 -91.143  1.00  0.00           H  
ATOM   2640 2HE  LYS A 171     -13.131  80.753 -89.961  1.00  0.00           H  
ATOM   2641 1HZ  LYS A 171     -13.193  79.318 -91.875  1.00  0.00           H  
ATOM   2642 2HZ  LYS A 171     -13.658  78.488 -90.527  1.00  0.00           H  
ATOM   2643 3HZ  LYS A 171     -14.787  78.974 -91.630  1.00  0.00           H  
ATOM   2644  N   LEU A 172     -17.624  82.172 -84.629  1.00  0.00           N  
ATOM   2645  CA  LEU A 172     -18.752  82.075 -83.728  1.00  0.00           C  
ATOM   2646  C   LEU A 172     -19.193  83.463 -83.286  1.00  0.00           C  
ATOM   2647  O   LEU A 172     -20.369  83.805 -83.405  1.00  0.00           O  
ATOM   2648  CB  LEU A 172     -18.378  81.229 -82.522  1.00  0.00           C  
ATOM   2649  CG  LEU A 172     -19.429  81.069 -81.461  1.00  0.00           C  
ATOM   2650  CD1 LEU A 172     -20.663  80.404 -82.063  1.00  0.00           C  
ATOM   2651  CD2 LEU A 172     -18.850  80.224 -80.334  1.00  0.00           C  
ATOM   2652  H   LEU A 172     -16.736  81.736 -84.370  1.00  0.00           H  
ATOM   2653  HA  LEU A 172     -19.577  81.597 -84.254  1.00  0.00           H  
ATOM   2654 1HB  LEU A 172     -18.073  80.255 -82.861  1.00  0.00           H  
ATOM   2655 2HB  LEU A 172     -17.534  81.703 -82.049  1.00  0.00           H  
ATOM   2656  HG  LEU A 172     -19.711  82.045 -81.078  1.00  0.00           H  
ATOM   2657 1HD1 LEU A 172     -21.426  80.288 -81.294  1.00  0.00           H  
ATOM   2658 2HD1 LEU A 172     -21.054  81.025 -82.870  1.00  0.00           H  
ATOM   2659 3HD1 LEU A 172     -20.394  79.426 -82.456  1.00  0.00           H  
ATOM   2660 1HD2 LEU A 172     -19.598  80.101 -79.550  1.00  0.00           H  
ATOM   2661 2HD2 LEU A 172     -18.562  79.243 -80.721  1.00  0.00           H  
ATOM   2662 3HD2 LEU A 172     -17.972  80.725 -79.926  1.00  0.00           H  
ATOM   2663  N   ASN A 173     -18.258  84.289 -82.815  1.00  0.00           N  
ATOM   2664  CA  ASN A 173     -18.620  85.623 -82.366  1.00  0.00           C  
ATOM   2665  C   ASN A 173     -19.189  86.472 -83.502  1.00  0.00           C  
ATOM   2666  O   ASN A 173     -20.141  87.239 -83.300  1.00  0.00           O  
ATOM   2667  CB  ASN A 173     -17.418  86.302 -81.747  1.00  0.00           C  
ATOM   2668  CG  ASN A 173     -17.069  85.739 -80.389  1.00  0.00           C  
ATOM   2669  OD1 ASN A 173     -17.899  85.105 -79.720  1.00  0.00           O  
ATOM   2670  ND2 ASN A 173     -15.851  85.966 -79.964  1.00  0.00           N  
ATOM   2671  H   ASN A 173     -17.285  83.991 -82.733  1.00  0.00           H  
ATOM   2672  HA  ASN A 173     -19.396  85.528 -81.608  1.00  0.00           H  
ATOM   2673 1HB  ASN A 173     -16.556  86.172 -82.411  1.00  0.00           H  
ATOM   2674 2HB  ASN A 173     -17.605  87.370 -81.657  1.00  0.00           H  
ATOM   2675 1HD2 ASN A 173     -15.560  85.619 -79.073  1.00  0.00           H  
ATOM   2676 2HD2 ASN A 173     -15.212  86.477 -80.536  1.00  0.00           H  
ATOM   2677  N   GLU A 174     -18.640  86.334 -84.716  1.00  0.00           N  
ATOM   2678  CA  GLU A 174     -19.166  87.104 -85.839  1.00  0.00           C  
ATOM   2679  C   GLU A 174     -20.605  86.686 -86.150  1.00  0.00           C  
ATOM   2680  O   GLU A 174     -21.468  87.536 -86.405  1.00  0.00           O  
ATOM   2681  CB  GLU A 174     -18.278  86.935 -87.081  1.00  0.00           C  
ATOM   2682  CG  GLU A 174     -16.894  87.614 -86.984  1.00  0.00           C  
ATOM   2683  CD  GLU A 174     -16.007  87.353 -88.187  1.00  0.00           C  
ATOM   2684  OE1 GLU A 174     -16.395  86.593 -89.044  1.00  0.00           O  
ATOM   2685  OE2 GLU A 174     -14.938  87.920 -88.243  1.00  0.00           O  
ATOM   2686  H   GLU A 174     -17.842  85.709 -84.851  1.00  0.00           H  
ATOM   2687  HA  GLU A 174     -19.172  88.157 -85.561  1.00  0.00           H  
ATOM   2688 1HB  GLU A 174     -18.110  85.870 -87.255  1.00  0.00           H  
ATOM   2689 2HB  GLU A 174     -18.792  87.332 -87.954  1.00  0.00           H  
ATOM   2690 1HG  GLU A 174     -17.041  88.688 -86.887  1.00  0.00           H  
ATOM   2691 2HG  GLU A 174     -16.391  87.267 -86.085  1.00  0.00           H  
ATOM   2692  N   THR A 175     -20.867  85.376 -86.076  1.00  0.00           N  
ATOM   2693  CA  THR A 175     -22.185  84.822 -86.340  1.00  0.00           C  
ATOM   2694  C   THR A 175     -23.188  85.279 -85.302  1.00  0.00           C  
ATOM   2695  O   THR A 175     -24.291  85.720 -85.640  1.00  0.00           O  
ATOM   2696  CB  THR A 175     -22.142  83.283 -86.324  1.00  0.00           C  
ATOM   2697  OG1 THR A 175     -21.249  82.815 -87.347  1.00  0.00           O  
ATOM   2698  CG2 THR A 175     -23.533  82.717 -86.540  1.00  0.00           C  
ATOM   2699  H   THR A 175     -20.108  84.725 -85.871  1.00  0.00           H  
ATOM   2700  HA  THR A 175     -22.517  85.163 -87.319  1.00  0.00           H  
ATOM   2701  HB  THR A 175     -21.770  82.944 -85.358  1.00  0.00           H  
ATOM   2702  HG1 THR A 175     -20.328  83.071 -87.098  1.00  0.00           H  
ATOM   2703 1HG2 THR A 175     -23.486  81.630 -86.518  1.00  0.00           H  
ATOM   2704 2HG2 THR A 175     -24.193  83.071 -85.748  1.00  0.00           H  
ATOM   2705 3HG2 THR A 175     -23.913  83.045 -87.506  1.00  0.00           H  
ATOM   2706  N   LEU A 176     -22.792  85.195 -84.034  1.00  0.00           N  
ATOM   2707  CA  LEU A 176     -23.658  85.579 -82.938  1.00  0.00           C  
ATOM   2708  C   LEU A 176     -23.963  87.065 -82.989  1.00  0.00           C  
ATOM   2709  O   LEU A 176     -25.100  87.474 -82.745  1.00  0.00           O  
ATOM   2710  CB  LEU A 176     -22.996  85.219 -81.613  1.00  0.00           C  
ATOM   2711  CG  LEU A 176     -22.863  83.715 -81.341  1.00  0.00           C  
ATOM   2712  CD1 LEU A 176     -22.028  83.513 -80.088  1.00  0.00           C  
ATOM   2713  CD2 LEU A 176     -24.238  83.106 -81.208  1.00  0.00           C  
ATOM   2714  H   LEU A 176     -21.866  84.822 -83.828  1.00  0.00           H  
ATOM   2715  HA  LEU A 176     -24.592  85.029 -83.028  1.00  0.00           H  
ATOM   2716 1HB  LEU A 176     -21.991  85.642 -81.610  1.00  0.00           H  
ATOM   2717 2HB  LEU A 176     -23.562  85.665 -80.800  1.00  0.00           H  
ATOM   2718  HG  LEU A 176     -22.352  83.238 -82.167  1.00  0.00           H  
ATOM   2719 1HD1 LEU A 176     -21.918  82.448 -79.892  1.00  0.00           H  
ATOM   2720 2HD1 LEU A 176     -21.043  83.959 -80.237  1.00  0.00           H  
ATOM   2721 3HD1 LEU A 176     -22.520  83.988 -79.243  1.00  0.00           H  
ATOM   2722 1HD2 LEU A 176     -24.142  82.037 -81.022  1.00  0.00           H  
ATOM   2723 2HD2 LEU A 176     -24.765  83.576 -80.377  1.00  0.00           H  
ATOM   2724 3HD2 LEU A 176     -24.797  83.267 -82.130  1.00  0.00           H  
ATOM   2725  N   THR A 177     -22.966  87.875 -83.354  1.00  0.00           N  
ATOM   2726  CA  THR A 177     -23.177  89.304 -83.458  1.00  0.00           C  
ATOM   2727  C   THR A 177     -24.194  89.590 -84.542  1.00  0.00           C  
ATOM   2728  O   THR A 177     -25.137  90.352 -84.328  1.00  0.00           O  
ATOM   2729  CB  THR A 177     -21.876  90.041 -83.796  1.00  0.00           C  
ATOM   2730  OG1 THR A 177     -20.913  89.823 -82.753  1.00  0.00           O  
ATOM   2731  CG2 THR A 177     -22.158  91.532 -83.952  1.00  0.00           C  
ATOM   2732  H   THR A 177     -22.032  87.505 -83.528  1.00  0.00           H  
ATOM   2733  HA  THR A 177     -23.563  89.675 -82.509  1.00  0.00           H  
ATOM   2734  HB  THR A 177     -21.472  89.650 -84.731  1.00  0.00           H  
ATOM   2735  HG1 THR A 177     -20.652  88.870 -82.765  1.00  0.00           H  
ATOM   2736 1HG2 THR A 177     -21.234  92.051 -84.200  1.00  0.00           H  
ATOM   2737 2HG2 THR A 177     -22.883  91.676 -84.753  1.00  0.00           H  
ATOM   2738 3HG2 THR A 177     -22.560  91.928 -83.022  1.00  0.00           H  
ATOM   2739  N   ALA A 178     -24.022  88.963 -85.709  1.00  0.00           N  
ATOM   2740  CA  ALA A 178     -24.953  89.178 -86.798  1.00  0.00           C  
ATOM   2741  C   ALA A 178     -26.360  88.753 -86.401  1.00  0.00           C  
ATOM   2742  O   ALA A 178     -27.337  89.444 -86.706  1.00  0.00           O  
ATOM   2743  CB  ALA A 178     -24.503  88.401 -88.015  1.00  0.00           C  
ATOM   2744  H   ALA A 178     -23.219  88.348 -85.849  1.00  0.00           H  
ATOM   2745  HA  ALA A 178     -24.969  90.243 -87.031  1.00  0.00           H  
ATOM   2746 1HB  ALA A 178     -25.190  88.578 -88.838  1.00  0.00           H  
ATOM   2747 2HB  ALA A 178     -23.501  88.724 -88.297  1.00  0.00           H  
ATOM   2748 3HB  ALA A 178     -24.485  87.337 -87.774  1.00  0.00           H  
ATOM   2749  N   ALA A 179     -26.468  87.626 -85.687  1.00  0.00           N  
ATOM   2750  CA  ALA A 179     -27.765  87.153 -85.240  1.00  0.00           C  
ATOM   2751  C   ALA A 179     -28.396  88.157 -84.296  1.00  0.00           C  
ATOM   2752  O   ALA A 179     -29.589  88.451 -84.394  1.00  0.00           O  
ATOM   2753  CB  ALA A 179     -27.622  85.815 -84.546  1.00  0.00           C  
ATOM   2754  H   ALA A 179     -25.637  87.073 -85.475  1.00  0.00           H  
ATOM   2755  HA  ALA A 179     -28.409  87.045 -86.111  1.00  0.00           H  
ATOM   2756 1HB  ALA A 179     -28.601  85.461 -84.230  1.00  0.00           H  
ATOM   2757 2HB  ALA A 179     -27.176  85.098 -85.236  1.00  0.00           H  
ATOM   2758 3HB  ALA A 179     -26.978  85.927 -83.678  1.00  0.00           H  
ATOM   2759  N   ALA A 180     -27.588  88.719 -83.398  1.00  0.00           N  
ATOM   2760  CA  ALA A 180     -28.095  89.693 -82.456  1.00  0.00           C  
ATOM   2761  C   ALA A 180     -28.631  90.906 -83.187  1.00  0.00           C  
ATOM   2762  O   ALA A 180     -29.709  91.400 -82.867  1.00  0.00           O  
ATOM   2763  CB  ALA A 180     -26.996  90.108 -81.496  1.00  0.00           C  
ATOM   2764  H   ALA A 180     -26.609  88.439 -83.346  1.00  0.00           H  
ATOM   2765  HA  ALA A 180     -28.912  89.238 -81.900  1.00  0.00           H  
ATOM   2766 1HB  ALA A 180     -27.390  90.827 -80.780  1.00  0.00           H  
ATOM   2767 2HB  ALA A 180     -26.627  89.228 -80.971  1.00  0.00           H  
ATOM   2768 3HB  ALA A 180     -26.182  90.562 -82.052  1.00  0.00           H  
ATOM   2769  N   GLN A 181     -27.919  91.344 -84.225  1.00  0.00           N  
ATOM   2770  CA  GLN A 181     -28.343  92.513 -84.979  1.00  0.00           C  
ATOM   2771  C   GLN A 181     -29.659  92.227 -85.696  1.00  0.00           C  
ATOM   2772  O   GLN A 181     -30.589  93.049 -85.695  1.00  0.00           O  
ATOM   2773  CB  GLN A 181     -27.246  92.883 -85.983  1.00  0.00           C  
ATOM   2774  CG  GLN A 181     -25.973  93.415 -85.329  1.00  0.00           C  
ATOM   2775  CD  GLN A 181     -24.820  93.582 -86.309  1.00  0.00           C  
ATOM   2776  OE1 GLN A 181     -24.827  93.031 -87.417  1.00  0.00           O  
ATOM   2777  NE2 GLN A 181     -23.811  94.345 -85.901  1.00  0.00           N  
ATOM   2778  H   GLN A 181     -27.035  90.883 -84.453  1.00  0.00           H  
ATOM   2779  HA  GLN A 181     -28.498  93.338 -84.285  1.00  0.00           H  
ATOM   2780 1HB  GLN A 181     -26.980  92.004 -86.566  1.00  0.00           H  
ATOM   2781 2HB  GLN A 181     -27.621  93.634 -86.674  1.00  0.00           H  
ATOM   2782 1HG  GLN A 181     -26.192  94.388 -84.894  1.00  0.00           H  
ATOM   2783 2HG  GLN A 181     -25.664  92.729 -84.548  1.00  0.00           H  
ATOM   2784 1HE2 GLN A 181     -23.021  94.493 -86.497  1.00  0.00           H  
ATOM   2785 2HE2 GLN A 181     -23.841  94.771 -84.996  1.00  0.00           H  
ATOM   2786  N   ALA A 182     -29.766  91.017 -86.257  1.00  0.00           N  
ATOM   2787  CA  ALA A 182     -30.981  90.607 -86.942  1.00  0.00           C  
ATOM   2788  C   ALA A 182     -32.154  90.618 -85.982  1.00  0.00           C  
ATOM   2789  O   ALA A 182     -33.256  91.049 -86.326  1.00  0.00           O  
ATOM   2790  CB  ALA A 182     -30.814  89.216 -87.528  1.00  0.00           C  
ATOM   2791  H   ALA A 182     -28.969  90.380 -86.234  1.00  0.00           H  
ATOM   2792  HA  ALA A 182     -31.180  91.320 -87.740  1.00  0.00           H  
ATOM   2793 1HB  ALA A 182     -31.725  88.929 -88.048  1.00  0.00           H  
ATOM   2794 2HB  ALA A 182     -29.976  89.214 -88.223  1.00  0.00           H  
ATOM   2795 3HB  ALA A 182     -30.619  88.509 -86.726  1.00  0.00           H  
ATOM   2796  N   LEU A 183     -31.911  90.188 -84.747  1.00  0.00           N  
ATOM   2797  CA  LEU A 183     -32.981  90.156 -83.779  1.00  0.00           C  
ATOM   2798  C   LEU A 183     -33.300  91.517 -83.198  1.00  0.00           C  
ATOM   2799  O   LEU A 183     -34.468  91.826 -83.017  1.00  0.00           O  
ATOM   2800  CB  LEU A 183     -32.666  89.166 -82.676  1.00  0.00           C  
ATOM   2801  CG  LEU A 183     -32.637  87.723 -83.141  1.00  0.00           C  
ATOM   2802  CD1 LEU A 183     -32.231  86.838 -81.987  1.00  0.00           C  
ATOM   2803  CD2 LEU A 183     -34.006  87.373 -83.694  1.00  0.00           C  
ATOM   2804  H   LEU A 183     -30.986  89.831 -84.501  1.00  0.00           H  
ATOM   2805  HA  LEU A 183     -33.872  89.799 -84.287  1.00  0.00           H  
ATOM   2806 1HB  LEU A 183     -31.682  89.409 -82.266  1.00  0.00           H  
ATOM   2807 2HB  LEU A 183     -33.411  89.261 -81.887  1.00  0.00           H  
ATOM   2808  HG  LEU A 183     -31.896  87.600 -83.928  1.00  0.00           H  
ATOM   2809 1HD1 LEU A 183     -32.203  85.799 -82.314  1.00  0.00           H  
ATOM   2810 2HD1 LEU A 183     -31.242  87.137 -81.639  1.00  0.00           H  
ATOM   2811 3HD1 LEU A 183     -32.948  86.948 -81.185  1.00  0.00           H  
ATOM   2812 1HD2 LEU A 183     -34.010  86.339 -84.036  1.00  0.00           H  
ATOM   2813 2HD2 LEU A 183     -34.741  87.502 -82.922  1.00  0.00           H  
ATOM   2814 3HD2 LEU A 183     -34.242  88.034 -84.529  1.00  0.00           H  
ATOM   2815  N   ASP A 184     -32.316  92.389 -82.983  1.00  0.00           N  
ATOM   2816  CA  ASP A 184     -32.657  93.697 -82.424  1.00  0.00           C  
ATOM   2817  C   ASP A 184     -33.635  94.425 -83.345  1.00  0.00           C  
ATOM   2818  O   ASP A 184     -34.632  94.993 -82.890  1.00  0.00           O  
ATOM   2819  CB  ASP A 184     -31.413  94.573 -82.214  1.00  0.00           C  
ATOM   2820  CG  ASP A 184     -30.522  94.163 -81.016  1.00  0.00           C  
ATOM   2821  OD1 ASP A 184     -30.954  93.381 -80.195  1.00  0.00           O  
ATOM   2822  OD2 ASP A 184     -29.428  94.682 -80.921  1.00  0.00           O  
ATOM   2823  H   ASP A 184     -31.347  92.129 -83.152  1.00  0.00           H  
ATOM   2824  HA  ASP A 184     -33.138  93.547 -81.459  1.00  0.00           H  
ATOM   2825 1HB  ASP A 184     -30.801  94.526 -83.120  1.00  0.00           H  
ATOM   2826 2HB  ASP A 184     -31.718  95.610 -82.085  1.00  0.00           H  
ATOM   2827  N   GLY A 185     -33.424  94.311 -84.660  1.00  0.00           N  
ATOM   2828  CA  GLY A 185     -34.311  94.957 -85.631  1.00  0.00           C  
ATOM   2829  C   GLY A 185     -35.719  94.341 -85.656  1.00  0.00           C  
ATOM   2830  O   GLY A 185     -36.658  94.929 -86.200  1.00  0.00           O  
ATOM   2831  H   GLY A 185     -32.597  93.804 -84.991  1.00  0.00           H  
ATOM   2832 1HA  GLY A 185     -34.381  96.019 -85.400  1.00  0.00           H  
ATOM   2833 2HA  GLY A 185     -33.866  94.876 -86.621  1.00  0.00           H  
ATOM   2834  N   LEU A 186     -35.838  93.143 -85.096  1.00  0.00           N  
ATOM   2835  CA  LEU A 186     -37.047  92.355 -85.020  1.00  0.00           C  
ATOM   2836  C   LEU A 186     -37.377  92.066 -83.563  1.00  0.00           C  
ATOM   2837  O   LEU A 186     -38.119  91.122 -83.277  1.00  0.00           O  
ATOM   2838  CB  LEU A 186     -36.814  91.020 -85.734  1.00  0.00           C  
ATOM   2839  CG  LEU A 186     -36.545  91.085 -87.225  1.00  0.00           C  
ATOM   2840  CD1 LEU A 186     -36.096  89.713 -87.702  1.00  0.00           C  
ATOM   2841  CD2 LEU A 186     -37.801  91.531 -87.939  1.00  0.00           C  
ATOM   2842  H   LEU A 186     -35.029  92.741 -84.638  1.00  0.00           H  
ATOM   2843  HA  LEU A 186     -37.868  92.903 -85.479  1.00  0.00           H  
ATOM   2844 1HB  LEU A 186     -35.955  90.539 -85.269  1.00  0.00           H  
ATOM   2845 2HB  LEU A 186     -37.685  90.387 -85.579  1.00  0.00           H  
ATOM   2846  HG  LEU A 186     -35.739  91.793 -87.426  1.00  0.00           H  
ATOM   2847 1HD1 LEU A 186     -35.890  89.749 -88.771  1.00  0.00           H  
ATOM   2848 2HD1 LEU A 186     -35.188  89.426 -87.166  1.00  0.00           H  
ATOM   2849 3HD1 LEU A 186     -36.880  88.984 -87.507  1.00  0.00           H  
ATOM   2850 1HD2 LEU A 186     -37.612  91.578 -89.012  1.00  0.00           H  
ATOM   2851 2HD2 LEU A 186     -38.601  90.821 -87.741  1.00  0.00           H  
ATOM   2852 3HD2 LEU A 186     -38.090  92.520 -87.576  1.00  0.00           H  
ATOM   2853  N   GLY A 187     -36.843  92.873 -82.640  1.00  0.00           N  
ATOM   2854  CA  GLY A 187     -37.003  92.626 -81.211  1.00  0.00           C  
ATOM   2855  C   GLY A 187     -38.443  92.521 -80.723  1.00  0.00           C  
ATOM   2856  O   GLY A 187     -38.741  91.726 -79.828  1.00  0.00           O  
ATOM   2857  H   GLY A 187     -36.237  93.646 -82.922  1.00  0.00           H  
ATOM   2858 1HA  GLY A 187     -36.469  91.710 -80.960  1.00  0.00           H  
ATOM   2859 2HA  GLY A 187     -36.498  93.425 -80.670  1.00  0.00           H  
ATOM   2860  N   ASP A 188     -39.363  93.288 -81.310  1.00  0.00           N  
ATOM   2861  CA  ASP A 188     -40.747  93.201 -80.852  1.00  0.00           C  
ATOM   2862  C   ASP A 188     -41.363  91.883 -81.309  1.00  0.00           C  
ATOM   2863  O   ASP A 188     -42.049  91.203 -80.543  1.00  0.00           O  
ATOM   2864  CB  ASP A 188     -41.587  94.375 -81.370  1.00  0.00           C  
ATOM   2865  CG  ASP A 188     -42.972  94.479 -80.688  1.00  0.00           C  
ATOM   2866  OD1 ASP A 188     -43.012  94.713 -79.503  1.00  0.00           O  
ATOM   2867  OD2 ASP A 188     -43.973  94.309 -81.354  1.00  0.00           O  
ATOM   2868  H   ASP A 188     -39.091  93.926 -82.044  1.00  0.00           H  
ATOM   2869  HA  ASP A 188     -40.757  93.223 -79.762  1.00  0.00           H  
ATOM   2870 1HB  ASP A 188     -41.047  95.307 -81.207  1.00  0.00           H  
ATOM   2871 2HB  ASP A 188     -41.737  94.266 -82.443  1.00  0.00           H  
ATOM   2872  N   LYS A 189     -41.099  91.499 -82.559  1.00  0.00           N  
ATOM   2873  CA  LYS A 189     -41.671  90.273 -83.090  1.00  0.00           C  
ATOM   2874  C   LYS A 189     -41.075  89.060 -82.384  1.00  0.00           C  
ATOM   2875  O   LYS A 189     -41.783  88.096 -82.073  1.00  0.00           O  
ATOM   2876  CB  LYS A 189     -41.453  90.204 -84.602  1.00  0.00           C  
ATOM   2877  CG  LYS A 189     -42.288  91.219 -85.385  1.00  0.00           C  
ATOM   2878  CD  LYS A 189     -42.044  91.141 -86.892  1.00  0.00           C  
ATOM   2879  CE  LYS A 189     -42.930  92.144 -87.635  1.00  0.00           C  
ATOM   2880  NZ  LYS A 189     -42.723  92.107 -89.114  1.00  0.00           N  
ATOM   2881  H   LYS A 189     -40.499  92.066 -83.139  1.00  0.00           H  
ATOM   2882  HA  LYS A 189     -42.743  90.280 -82.898  1.00  0.00           H  
ATOM   2883 1HB  LYS A 189     -40.397  90.390 -84.824  1.00  0.00           H  
ATOM   2884 2HB  LYS A 189     -41.695  89.205 -84.963  1.00  0.00           H  
ATOM   2885 1HG  LYS A 189     -43.346  91.043 -85.185  1.00  0.00           H  
ATOM   2886 2HG  LYS A 189     -42.038  92.222 -85.039  1.00  0.00           H  
ATOM   2887 1HD  LYS A 189     -40.999  91.369 -87.101  1.00  0.00           H  
ATOM   2888 2HD  LYS A 189     -42.259  90.135 -87.251  1.00  0.00           H  
ATOM   2889 1HE  LYS A 189     -43.973  91.915 -87.420  1.00  0.00           H  
ATOM   2890 2HE  LYS A 189     -42.708  93.149 -87.274  1.00  0.00           H  
ATOM   2891 1HZ  LYS A 189     -43.334  92.783 -89.551  1.00  0.00           H  
ATOM   2892 2HZ  LYS A 189     -41.766  92.334 -89.338  1.00  0.00           H  
ATOM   2893 3HZ  LYS A 189     -42.940  91.184 -89.461  1.00  0.00           H  
ATOM   2894  N   PHE A 190     -39.771  89.120 -82.108  1.00  0.00           N  
ATOM   2895  CA  PHE A 190     -39.064  88.053 -81.413  1.00  0.00           C  
ATOM   2896  C   PHE A 190     -39.650  87.881 -80.019  1.00  0.00           C  
ATOM   2897  O   PHE A 190     -40.029  86.774 -79.628  1.00  0.00           O  
ATOM   2898  CB  PHE A 190     -37.570  88.361 -81.402  1.00  0.00           C  
ATOM   2899  CG  PHE A 190     -36.668  87.409 -80.676  1.00  0.00           C  
ATOM   2900  CD1 PHE A 190     -36.395  86.150 -81.192  1.00  0.00           C  
ATOM   2901  CD2 PHE A 190     -36.027  87.799 -79.517  1.00  0.00           C  
ATOM   2902  CE1 PHE A 190     -35.518  85.299 -80.556  1.00  0.00           C  
ATOM   2903  CE2 PHE A 190     -35.143  86.952 -78.878  1.00  0.00           C  
ATOM   2904  CZ  PHE A 190     -34.889  85.699 -79.400  1.00  0.00           C  
ATOM   2905  H   PHE A 190     -39.238  89.937 -82.404  1.00  0.00           H  
ATOM   2906  HA  PHE A 190     -39.213  87.123 -81.963  1.00  0.00           H  
ATOM   2907 1HB  PHE A 190     -37.221  88.433 -82.432  1.00  0.00           H  
ATOM   2908 2HB  PHE A 190     -37.428  89.348 -80.964  1.00  0.00           H  
ATOM   2909  HD1 PHE A 190     -36.881  85.839 -82.116  1.00  0.00           H  
ATOM   2910  HD2 PHE A 190     -36.223  88.795 -79.113  1.00  0.00           H  
ATOM   2911  HE1 PHE A 190     -35.314  84.314 -80.974  1.00  0.00           H  
ATOM   2912  HE2 PHE A 190     -34.644  87.272 -77.964  1.00  0.00           H  
ATOM   2913  HZ  PHE A 190     -34.191  85.030 -78.899  1.00  0.00           H  
ATOM   2914  N   GLY A 191     -39.770  88.986 -79.280  1.00  0.00           N  
ATOM   2915  CA  GLY A 191     -40.340  88.951 -77.945  1.00  0.00           C  
ATOM   2916  C   GLY A 191     -41.733  88.333 -77.978  1.00  0.00           C  
ATOM   2917  O   GLY A 191     -42.030  87.403 -77.223  1.00  0.00           O  
ATOM   2918  H   GLY A 191     -39.448  89.886 -79.638  1.00  0.00           H  
ATOM   2919 1HA  GLY A 191     -39.692  88.376 -77.285  1.00  0.00           H  
ATOM   2920 2HA  GLY A 191     -40.393  89.967 -77.553  1.00  0.00           H  
ATOM   2921  N   ARG A 192     -42.604  88.855 -78.846  1.00  0.00           N  
ATOM   2922  CA  ARG A 192     -43.965  88.346 -78.937  1.00  0.00           C  
ATOM   2923  C   ARG A 192     -44.005  86.867 -79.317  1.00  0.00           C  
ATOM   2924  O   ARG A 192     -44.807  86.112 -78.766  1.00  0.00           O  
ATOM   2925  CB  ARG A 192     -44.748  89.153 -79.956  1.00  0.00           C  
ATOM   2926  CG  ARG A 192     -45.093  90.582 -79.522  1.00  0.00           C  
ATOM   2927  CD  ARG A 192     -45.811  91.322 -80.590  1.00  0.00           C  
ATOM   2928  NE  ARG A 192     -46.052  92.712 -80.222  1.00  0.00           N  
ATOM   2929  CZ  ARG A 192     -47.087  93.149 -79.475  1.00  0.00           C  
ATOM   2930  NH1 ARG A 192     -47.987  92.295 -79.022  1.00  0.00           N  
ATOM   2931  NH2 ARG A 192     -47.204  94.436 -79.194  1.00  0.00           N  
ATOM   2932  H   ARG A 192     -42.322  89.627 -79.454  1.00  0.00           H  
ATOM   2933  HA  ARG A 192     -44.438  88.466 -77.963  1.00  0.00           H  
ATOM   2934 1HB  ARG A 192     -44.162  89.226 -80.875  1.00  0.00           H  
ATOM   2935 2HB  ARG A 192     -45.677  88.638 -80.198  1.00  0.00           H  
ATOM   2936 1HG  ARG A 192     -45.730  90.550 -78.641  1.00  0.00           H  
ATOM   2937 2HG  ARG A 192     -44.181  91.128 -79.284  1.00  0.00           H  
ATOM   2938 1HD  ARG A 192     -45.197  91.319 -81.493  1.00  0.00           H  
ATOM   2939 2HD  ARG A 192     -46.767  90.848 -80.793  1.00  0.00           H  
ATOM   2940  HE  ARG A 192     -45.362  93.414 -80.559  1.00  0.00           H  
ATOM   2941 1HH1 ARG A 192     -47.901  91.312 -79.234  1.00  0.00           H  
ATOM   2942 2HH1 ARG A 192     -48.760  92.626 -78.463  1.00  0.00           H  
ATOM   2943 1HH2 ARG A 192     -46.516  95.103 -79.539  1.00  0.00           H  
ATOM   2944 2HH2 ARG A 192     -47.974  94.761 -78.637  1.00  0.00           H  
ATOM   2945  N   SER A 193     -43.109  86.431 -80.211  1.00  0.00           N  
ATOM   2946  CA  SER A 193     -43.077  85.037 -80.631  1.00  0.00           C  
ATOM   2947  C   SER A 193     -42.756  84.136 -79.445  1.00  0.00           C  
ATOM   2948  O   SER A 193     -43.383  83.086 -79.264  1.00  0.00           O  
ATOM   2949  CB  SER A 193     -42.041  84.847 -81.723  1.00  0.00           C  
ATOM   2950  OG  SER A 193     -42.400  85.557 -82.881  1.00  0.00           O  
ATOM   2951  H   SER A 193     -42.462  87.084 -80.651  1.00  0.00           H  
ATOM   2952  HA  SER A 193     -44.060  84.768 -81.018  1.00  0.00           H  
ATOM   2953 1HB  SER A 193     -41.073  85.193 -81.368  1.00  0.00           H  
ATOM   2954 2HB  SER A 193     -41.947  83.789 -81.954  1.00  0.00           H  
ATOM   2955  HG  SER A 193     -42.337  86.509 -82.633  1.00  0.00           H  
ATOM   2956  N   ILE A 194     -41.819  84.578 -78.605  1.00  0.00           N  
ATOM   2957  CA  ILE A 194     -41.443  83.834 -77.413  1.00  0.00           C  
ATOM   2958  C   ILE A 194     -42.621  83.733 -76.467  1.00  0.00           C  
ATOM   2959  O   ILE A 194     -42.905  82.656 -75.932  1.00  0.00           O  
ATOM   2960  CB  ILE A 194     -40.253  84.489 -76.708  1.00  0.00           C  
ATOM   2961  CG1 ILE A 194     -39.004  84.339 -77.580  1.00  0.00           C  
ATOM   2962  CG2 ILE A 194     -40.064  83.869 -75.330  1.00  0.00           C  
ATOM   2963  CD1 ILE A 194     -37.868  85.192 -77.140  1.00  0.00           C  
ATOM   2964  H   ILE A 194     -41.332  85.451 -78.823  1.00  0.00           H  
ATOM   2965  HA  ILE A 194     -41.153  82.829 -77.710  1.00  0.00           H  
ATOM   2966  HB  ILE A 194     -40.441  85.554 -76.600  1.00  0.00           H  
ATOM   2967 1HG1 ILE A 194     -38.685  83.301 -77.556  1.00  0.00           H  
ATOM   2968 2HG1 ILE A 194     -39.253  84.601 -78.608  1.00  0.00           H  
ATOM   2969 1HG2 ILE A 194     -39.223  84.347 -74.830  1.00  0.00           H  
ATOM   2970 2HG2 ILE A 194     -40.968  84.017 -74.742  1.00  0.00           H  
ATOM   2971 3HG2 ILE A 194     -39.868  82.802 -75.432  1.00  0.00           H  
ATOM   2972 1HD1 ILE A 194     -37.037  85.022 -77.795  1.00  0.00           H  
ATOM   2973 2HD1 ILE A 194     -38.163  86.241 -77.187  1.00  0.00           H  
ATOM   2974 3HD1 ILE A 194     -37.587  84.935 -76.124  1.00  0.00           H  
ATOM   2975  N   VAL A 195     -43.327  84.845 -76.275  1.00  0.00           N  
ATOM   2976  CA  VAL A 195     -44.482  84.843 -75.397  1.00  0.00           C  
ATOM   2977  C   VAL A 195     -45.566  83.897 -75.903  1.00  0.00           C  
ATOM   2978  O   VAL A 195     -46.100  83.109 -75.117  1.00  0.00           O  
ATOM   2979  CB  VAL A 195     -45.050  86.260 -75.250  1.00  0.00           C  
ATOM   2980  CG1 VAL A 195     -46.376  86.209 -74.505  1.00  0.00           C  
ATOM   2981  CG2 VAL A 195     -44.048  87.118 -74.500  1.00  0.00           C  
ATOM   2982  H   VAL A 195     -43.036  85.709 -76.737  1.00  0.00           H  
ATOM   2983  HA  VAL A 195     -44.158  84.504 -74.414  1.00  0.00           H  
ATOM   2984  HB  VAL A 195     -45.235  86.680 -76.237  1.00  0.00           H  
ATOM   2985 1HG1 VAL A 195     -46.778  87.217 -74.412  1.00  0.00           H  
ATOM   2986 2HG1 VAL A 195     -47.081  85.589 -75.064  1.00  0.00           H  
ATOM   2987 3HG1 VAL A 195     -46.224  85.785 -73.514  1.00  0.00           H  
ATOM   2988 1HG2 VAL A 195     -44.437  88.129 -74.398  1.00  0.00           H  
ATOM   2989 2HG2 VAL A 195     -43.871  86.692 -73.514  1.00  0.00           H  
ATOM   2990 3HG2 VAL A 195     -43.115  87.144 -75.050  1.00  0.00           H  
ATOM   2991  N   ASP A 196     -45.874  83.934 -77.209  1.00  0.00           N  
ATOM   2992  CA  ASP A 196     -46.872  83.011 -77.749  1.00  0.00           C  
ATOM   2993  C   ASP A 196     -46.420  81.568 -77.553  1.00  0.00           C  
ATOM   2994  O   ASP A 196     -47.219  80.704 -77.185  1.00  0.00           O  
ATOM   2995  CB  ASP A 196     -47.130  83.267 -79.238  1.00  0.00           C  
ATOM   2996  CG  ASP A 196     -47.947  84.543 -79.537  1.00  0.00           C  
ATOM   2997  OD1 ASP A 196     -48.525  85.097 -78.628  1.00  0.00           O  
ATOM   2998  OD2 ASP A 196     -48.010  84.924 -80.687  1.00  0.00           O  
ATOM   2999  H   ASP A 196     -45.414  84.610 -77.819  1.00  0.00           H  
ATOM   3000  HA  ASP A 196     -47.805  83.158 -77.208  1.00  0.00           H  
ATOM   3001 1HB  ASP A 196     -46.165  83.357 -79.746  1.00  0.00           H  
ATOM   3002 2HB  ASP A 196     -47.643  82.409 -79.669  1.00  0.00           H  
ATOM   3003  N   GLY A 197     -45.126  81.314 -77.740  1.00  0.00           N  
ATOM   3004  CA  GLY A 197     -44.566  79.986 -77.553  1.00  0.00           C  
ATOM   3005  C   GLY A 197     -44.831  79.515 -76.134  1.00  0.00           C  
ATOM   3006  O   GLY A 197     -45.339  78.409 -75.911  1.00  0.00           O  
ATOM   3007  H   GLY A 197     -44.505  82.060 -78.058  1.00  0.00           H  
ATOM   3008 1HA  GLY A 197     -45.009  79.294 -78.269  1.00  0.00           H  
ATOM   3009 2HA  GLY A 197     -43.494  80.022 -77.740  1.00  0.00           H  
ATOM   3010  N   ASN A 198     -44.466  80.353 -75.167  1.00  0.00           N  
ATOM   3011  CA  ASN A 198     -44.654  80.020 -73.770  1.00  0.00           C  
ATOM   3012  C   ASN A 198     -46.133  79.835 -73.433  1.00  0.00           C  
ATOM   3013  O   ASN A 198     -46.483  78.935 -72.666  1.00  0.00           O  
ATOM   3014  CB  ASN A 198     -44.026  81.089 -72.903  1.00  0.00           C  
ATOM   3015  CG  ASN A 198     -42.509  81.032 -72.918  1.00  0.00           C  
ATOM   3016  OD1 ASN A 198     -41.906  80.007 -73.261  1.00  0.00           O  
ATOM   3017  ND2 ASN A 198     -41.884  82.121 -72.544  1.00  0.00           N  
ATOM   3018  H   ASN A 198     -44.041  81.247 -75.419  1.00  0.00           H  
ATOM   3019  HA  ASN A 198     -44.155  79.073 -73.573  1.00  0.00           H  
ATOM   3020 1HB  ASN A 198     -44.342  82.071 -73.263  1.00  0.00           H  
ATOM   3021 2HB  ASN A 198     -44.379  80.984 -71.879  1.00  0.00           H  
ATOM   3022 1HD2 ASN A 198     -40.885  82.142 -72.529  1.00  0.00           H  
ATOM   3023 2HD2 ASN A 198     -42.406  82.928 -72.276  1.00  0.00           H  
ATOM   3024  N   ALA A 199     -47.013  80.658 -74.023  1.00  0.00           N  
ATOM   3025  CA  ALA A 199     -48.445  80.522 -73.778  1.00  0.00           C  
ATOM   3026  C   ALA A 199     -48.940  79.161 -74.247  1.00  0.00           C  
ATOM   3027  O   ALA A 199     -49.714  78.498 -73.556  1.00  0.00           O  
ATOM   3028  CB  ALA A 199     -49.213  81.618 -74.487  1.00  0.00           C  
ATOM   3029  H   ALA A 199     -46.680  81.405 -74.632  1.00  0.00           H  
ATOM   3030  HA  ALA A 199     -48.615  80.600 -72.706  1.00  0.00           H  
ATOM   3031 1HB  ALA A 199     -50.276  81.513 -74.278  1.00  0.00           H  
ATOM   3032 2HB  ALA A 199     -48.863  82.591 -74.138  1.00  0.00           H  
ATOM   3033 3HB  ALA A 199     -49.044  81.539 -75.558  1.00  0.00           H  
ATOM   3034  N   ILE A 200     -48.437  78.705 -75.392  1.00  0.00           N  
ATOM   3035  CA  ILE A 200     -48.848  77.406 -75.894  1.00  0.00           C  
ATOM   3036  C   ILE A 200     -48.394  76.333 -74.930  1.00  0.00           C  
ATOM   3037  O   ILE A 200     -49.174  75.449 -74.567  1.00  0.00           O  
ATOM   3038  CB  ILE A 200     -48.282  77.141 -77.295  1.00  0.00           C  
ATOM   3039  CG1 ILE A 200     -48.960  78.093 -78.303  1.00  0.00           C  
ATOM   3040  CG2 ILE A 200     -48.497  75.672 -77.665  1.00  0.00           C  
ATOM   3041  CD1 ILE A 200     -48.282  78.142 -79.649  1.00  0.00           C  
ATOM   3042  H   ILE A 200     -47.804  79.289 -75.940  1.00  0.00           H  
ATOM   3043  HA  ILE A 200     -49.931  77.382 -75.953  1.00  0.00           H  
ATOM   3044  HB  ILE A 200     -47.217  77.364 -77.306  1.00  0.00           H  
ATOM   3045 1HG1 ILE A 200     -49.989  77.775 -78.447  1.00  0.00           H  
ATOM   3046 2HG1 ILE A 200     -48.968  79.097 -77.884  1.00  0.00           H  
ATOM   3047 1HG2 ILE A 200     -48.091  75.484 -78.656  1.00  0.00           H  
ATOM   3048 2HG2 ILE A 200     -47.989  75.038 -76.938  1.00  0.00           H  
ATOM   3049 3HG2 ILE A 200     -49.563  75.448 -77.659  1.00  0.00           H  
ATOM   3050 1HD1 ILE A 200     -48.816  78.835 -80.299  1.00  0.00           H  
ATOM   3051 2HD1 ILE A 200     -47.255  78.485 -79.518  1.00  0.00           H  
ATOM   3052 3HD1 ILE A 200     -48.283  77.150 -80.093  1.00  0.00           H  
ATOM   3053  N   LEU A 201     -47.157  76.419 -74.471  1.00  0.00           N  
ATOM   3054  CA  LEU A 201     -46.668  75.414 -73.547  1.00  0.00           C  
ATOM   3055  C   LEU A 201     -47.489  75.433 -72.262  1.00  0.00           C  
ATOM   3056  O   LEU A 201     -47.801  74.379 -71.703  1.00  0.00           O  
ATOM   3057  CB  LEU A 201     -45.199  75.674 -73.254  1.00  0.00           C  
ATOM   3058  CG  LEU A 201     -44.283  75.451 -74.447  1.00  0.00           C  
ATOM   3059  CD1 LEU A 201     -42.880  75.908 -74.094  1.00  0.00           C  
ATOM   3060  CD2 LEU A 201     -44.327  73.977 -74.839  1.00  0.00           C  
ATOM   3061  H   LEU A 201     -46.545  77.173 -74.795  1.00  0.00           H  
ATOM   3062  HA  LEU A 201     -46.769  74.436 -74.011  1.00  0.00           H  
ATOM   3063 1HB  LEU A 201     -45.085  76.706 -72.930  1.00  0.00           H  
ATOM   3064 2HB  LEU A 201     -44.877  75.018 -72.447  1.00  0.00           H  
ATOM   3065  HG  LEU A 201     -44.628  76.052 -75.286  1.00  0.00           H  
ATOM   3066 1HD1 LEU A 201     -42.225  75.764 -74.951  1.00  0.00           H  
ATOM   3067 2HD1 LEU A 201     -42.901  76.966 -73.829  1.00  0.00           H  
ATOM   3068 3HD1 LEU A 201     -42.511  75.330 -73.252  1.00  0.00           H  
ATOM   3069 1HD2 LEU A 201     -43.681  73.812 -75.702  1.00  0.00           H  
ATOM   3070 2HD2 LEU A 201     -43.983  73.366 -74.004  1.00  0.00           H  
ATOM   3071 3HD2 LEU A 201     -45.352  73.700 -75.095  1.00  0.00           H  
ATOM   3072  N   ALA A 202     -47.876  76.626 -71.804  1.00  0.00           N  
ATOM   3073  CA  ALA A 202     -48.690  76.746 -70.605  1.00  0.00           C  
ATOM   3074  C   ALA A 202     -50.029  76.030 -70.774  1.00  0.00           C  
ATOM   3075  O   ALA A 202     -50.510  75.402 -69.838  1.00  0.00           O  
ATOM   3076  CB  ALA A 202     -48.929  78.205 -70.272  1.00  0.00           C  
ATOM   3077  H   ALA A 202     -47.575  77.473 -72.285  1.00  0.00           H  
ATOM   3078  HA  ALA A 202     -48.152  76.273 -69.785  1.00  0.00           H  
ATOM   3079 1HB  ALA A 202     -49.517  78.276 -69.361  1.00  0.00           H  
ATOM   3080 2HB  ALA A 202     -47.972  78.707 -70.135  1.00  0.00           H  
ATOM   3081 3HB  ALA A 202     -49.470  78.677 -71.085  1.00  0.00           H  
ATOM   3082  N   ASP A 203     -50.619  76.104 -71.975  1.00  0.00           N  
ATOM   3083  CA  ASP A 203     -51.888  75.427 -72.255  1.00  0.00           C  
ATOM   3084  C   ASP A 203     -51.719  73.908 -72.383  1.00  0.00           C  
ATOM   3085  O   ASP A 203     -52.599  73.138 -71.986  1.00  0.00           O  
ATOM   3086  CB  ASP A 203     -52.550  75.988 -73.516  1.00  0.00           C  
ATOM   3087  CG  ASP A 203     -53.130  77.413 -73.326  1.00  0.00           C  
ATOM   3088  OD1 ASP A 203     -53.229  77.859 -72.201  1.00  0.00           O  
ATOM   3089  OD2 ASP A 203     -53.493  78.021 -74.309  1.00  0.00           O  
ATOM   3090  H   ASP A 203     -50.183  76.674 -72.702  1.00  0.00           H  
ATOM   3091  HA  ASP A 203     -52.559  75.614 -71.419  1.00  0.00           H  
ATOM   3092 1HB  ASP A 203     -51.805  76.021 -74.318  1.00  0.00           H  
ATOM   3093 2HB  ASP A 203     -53.345  75.321 -73.838  1.00  0.00           H  
ATOM   3094  N   VAL A 204     -50.580  73.475 -72.923  1.00  0.00           N  
ATOM   3095  CA  VAL A 204     -50.290  72.054 -73.081  1.00  0.00           C  
ATOM   3096  C   VAL A 204     -49.964  71.358 -71.759  1.00  0.00           C  
ATOM   3097  O   VAL A 204     -50.420  70.240 -71.517  1.00  0.00           O  
ATOM   3098  CB  VAL A 204     -49.121  71.813 -74.048  1.00  0.00           C  
ATOM   3099  CG1 VAL A 204     -48.755  70.326 -74.038  1.00  0.00           C  
ATOM   3100  CG2 VAL A 204     -49.516  72.255 -75.463  1.00  0.00           C  
ATOM   3101  H   VAL A 204     -49.906  74.165 -73.260  1.00  0.00           H  
ATOM   3102  HA  VAL A 204     -51.175  71.580 -73.504  1.00  0.00           H  
ATOM   3103  HB  VAL A 204     -48.253  72.385 -73.710  1.00  0.00           H  
ATOM   3104 1HG1 VAL A 204     -47.919  70.152 -74.714  1.00  0.00           H  
ATOM   3105 2HG1 VAL A 204     -48.473  70.028 -73.027  1.00  0.00           H  
ATOM   3106 3HG1 VAL A 204     -49.614  69.737 -74.365  1.00  0.00           H  
ATOM   3107 1HG2 VAL A 204     -48.682  72.091 -76.143  1.00  0.00           H  
ATOM   3108 2HG2 VAL A 204     -50.377  71.679 -75.795  1.00  0.00           H  
ATOM   3109 3HG2 VAL A 204     -49.773  73.304 -75.460  1.00  0.00           H  
ATOM   3110  N   ASN A 205     -49.170  71.997 -70.906  1.00  0.00           N  
ATOM   3111  CA  ASN A 205     -48.791  71.387 -69.638  1.00  0.00           C  
ATOM   3112  C   ASN A 205     -49.980  70.713 -68.894  1.00  0.00           C  
ATOM   3113  O   ASN A 205     -49.872  69.531 -68.592  1.00  0.00           O  
ATOM   3114  CB  ASN A 205     -47.991  72.368 -68.792  1.00  0.00           C  
ATOM   3115  CG  ASN A 205     -46.579  72.535 -69.298  1.00  0.00           C  
ATOM   3116  OD1 ASN A 205     -46.060  71.708 -70.059  1.00  0.00           O  
ATOM   3117  ND2 ASN A 205     -45.946  73.606 -68.886  1.00  0.00           N  
ATOM   3118  H   ASN A 205     -48.803  72.919 -71.154  1.00  0.00           H  
ATOM   3119  HA  ASN A 205     -48.098  70.578 -69.868  1.00  0.00           H  
ATOM   3120 1HB  ASN A 205     -48.422  73.357 -68.842  1.00  0.00           H  
ATOM   3121 2HB  ASN A 205     -47.975  72.053 -67.749  1.00  0.00           H  
ATOM   3122 1HD2 ASN A 205     -45.009  73.780 -69.185  1.00  0.00           H  
ATOM   3123 2HD2 ASN A 205     -46.405  74.251 -68.278  1.00  0.00           H  
ATOM   3124  N   PRO A 206     -51.146  71.363 -68.646  1.00  0.00           N  
ATOM   3125  CA  PRO A 206     -52.342  70.787 -68.036  1.00  0.00           C  
ATOM   3126  C   PRO A 206     -52.899  69.550 -68.756  1.00  0.00           C  
ATOM   3127  O   PRO A 206     -53.667  68.790 -68.161  1.00  0.00           O  
ATOM   3128  CB  PRO A 206     -53.345  71.941 -68.112  1.00  0.00           C  
ATOM   3129  CG  PRO A 206     -52.505  73.164 -68.109  1.00  0.00           C  
ATOM   3130  CD  PRO A 206     -51.268  72.796 -68.861  1.00  0.00           C  
ATOM   3131  HA  PRO A 206     -52.117  70.543 -66.987  1.00  0.00           H  
ATOM   3132 1HB  PRO A 206     -53.944  71.847 -69.035  1.00  0.00           H  
ATOM   3133 2HB  PRO A 206     -54.041  71.895 -67.267  1.00  0.00           H  
ATOM   3134 1HG  PRO A 206     -53.035  73.993 -68.601  1.00  0.00           H  
ATOM   3135 2HG  PRO A 206     -52.293  73.484 -67.081  1.00  0.00           H  
ATOM   3136 1HD  PRO A 206     -51.392  73.029 -69.883  1.00  0.00           H  
ATOM   3137 2HD  PRO A 206     -50.476  73.341 -68.405  1.00  0.00           H  
ATOM   3138  N   ARG A 207     -52.556  69.371 -70.034  1.00  0.00           N  
ATOM   3139  CA  ARG A 207     -53.007  68.233 -70.823  1.00  0.00           C  
ATOM   3140  C   ARG A 207     -51.996  67.102 -70.745  1.00  0.00           C  
ATOM   3141  O   ARG A 207     -52.320  65.945 -71.023  1.00  0.00           O  
ATOM   3142  CB  ARG A 207     -53.187  68.617 -72.280  1.00  0.00           C  
ATOM   3143  CG  ARG A 207     -54.250  69.645 -72.536  1.00  0.00           C  
ATOM   3144  CD  ARG A 207     -55.600  69.074 -72.301  1.00  0.00           C  
ATOM   3145  NE  ARG A 207     -56.652  70.006 -72.644  1.00  0.00           N  
ATOM   3146  CZ  ARG A 207     -57.971  69.732 -72.586  1.00  0.00           C  
ATOM   3147  NH1 ARG A 207     -58.393  68.540 -72.208  1.00  0.00           N  
ATOM   3148  NH2 ARG A 207     -58.850  70.666 -72.918  1.00  0.00           N  
ATOM   3149  H   ARG A 207     -51.919  70.007 -70.493  1.00  0.00           H  
ATOM   3150  HA  ARG A 207     -53.963  67.883 -70.427  1.00  0.00           H  
ATOM   3151 1HB  ARG A 207     -52.253  69.004 -72.674  1.00  0.00           H  
ATOM   3152 2HB  ARG A 207     -53.440  67.728 -72.858  1.00  0.00           H  
ATOM   3153 1HG  ARG A 207     -54.100  70.496 -71.865  1.00  0.00           H  
ATOM   3154 2HG  ARG A 207     -54.189  69.983 -73.571  1.00  0.00           H  
ATOM   3155 1HD  ARG A 207     -55.730  68.175 -72.903  1.00  0.00           H  
ATOM   3156 2HD  ARG A 207     -55.704  68.816 -71.245  1.00  0.00           H  
ATOM   3157  HE  ARG A 207     -56.376  70.932 -72.940  1.00  0.00           H  
ATOM   3158 1HH1 ARG A 207     -57.724  67.798 -71.947  1.00  0.00           H  
ATOM   3159 2HH1 ARG A 207     -59.381  68.347 -72.175  1.00  0.00           H  
ATOM   3160 1HH2 ARG A 207     -58.530  71.579 -73.211  1.00  0.00           H  
ATOM   3161 2HH2 ARG A 207     -59.838  70.466 -72.880  1.00  0.00           H  
ATOM   3162  N   MET A 208     -50.765  67.420 -70.342  1.00  0.00           N  
ATOM   3163  CA  MET A 208     -49.713  66.422 -70.284  1.00  0.00           C  
ATOM   3164  C   MET A 208     -50.141  65.130 -69.569  1.00  0.00           C  
ATOM   3165  O   MET A 208     -49.867  64.059 -70.100  1.00  0.00           O  
ATOM   3166  CB  MET A 208     -48.408  66.982 -69.733  1.00  0.00           C  
ATOM   3167  CG  MET A 208     -47.324  65.955 -69.617  1.00  0.00           C  
ATOM   3168  SD  MET A 208     -45.915  66.567 -68.722  1.00  0.00           S  
ATOM   3169  CE  MET A 208     -46.639  66.583 -67.079  1.00  0.00           C  
ATOM   3170  H   MET A 208     -50.540  68.390 -70.095  1.00  0.00           H  
ATOM   3171  HA  MET A 208     -49.492  66.135 -71.308  1.00  0.00           H  
ATOM   3172 1HB  MET A 208     -48.055  67.758 -70.414  1.00  0.00           H  
ATOM   3173 2HB  MET A 208     -48.518  67.451 -68.784  1.00  0.00           H  
ATOM   3174 1HG  MET A 208     -47.717  65.092 -69.090  1.00  0.00           H  
ATOM   3175 2HG  MET A 208     -47.000  65.638 -70.607  1.00  0.00           H  
ATOM   3176 1HE  MET A 208     -45.904  66.939 -66.358  1.00  0.00           H  
ATOM   3177 2HE  MET A 208     -47.509  67.245 -67.072  1.00  0.00           H  
ATOM   3178 3HE  MET A 208     -46.956  65.576 -66.809  1.00  0.00           H  
ATOM   3179  N   PRO A 209     -50.725  65.148 -68.343  1.00  0.00           N  
ATOM   3180  CA  PRO A 209     -51.166  63.955 -67.634  1.00  0.00           C  
ATOM   3181  C   PRO A 209     -52.198  63.122 -68.405  1.00  0.00           C  
ATOM   3182  O   PRO A 209     -52.319  61.918 -68.177  1.00  0.00           O  
ATOM   3183  CB  PRO A 209     -51.796  64.539 -66.360  1.00  0.00           C  
ATOM   3184  CG  PRO A 209     -51.151  65.889 -66.193  1.00  0.00           C  
ATOM   3185  CD  PRO A 209     -50.993  66.403 -67.592  1.00  0.00           C  
ATOM   3186  HA  PRO A 209     -50.286  63.348 -67.385  1.00  0.00           H  
ATOM   3187 1HB  PRO A 209     -52.888  64.608 -66.485  1.00  0.00           H  
ATOM   3188 2HB  PRO A 209     -51.610  63.869 -65.511  1.00  0.00           H  
ATOM   3189 1HG  PRO A 209     -51.783  66.544 -65.574  1.00  0.00           H  
ATOM   3190 2HG  PRO A 209     -50.185  65.794 -65.675  1.00  0.00           H  
ATOM   3191 1HD  PRO A 209     -51.939  66.852 -67.911  1.00  0.00           H  
ATOM   3192 2HD  PRO A 209     -50.194  67.101 -67.604  1.00  0.00           H  
ATOM   3193  N   GLN A 210     -52.931  63.740 -69.345  1.00  0.00           N  
ATOM   3194  CA  GLN A 210     -53.933  63.009 -70.109  1.00  0.00           C  
ATOM   3195  C   GLN A 210     -53.212  62.332 -71.247  1.00  0.00           C  
ATOM   3196  O   GLN A 210     -53.479  61.182 -71.596  1.00  0.00           O  
ATOM   3197  CB  GLN A 210     -55.012  63.956 -70.651  1.00  0.00           C  
ATOM   3198  CG  GLN A 210     -55.837  64.628 -69.570  1.00  0.00           C  
ATOM   3199  CD  GLN A 210     -56.909  65.593 -70.116  1.00  0.00           C  
ATOM   3200  OE1 GLN A 210     -56.770  66.210 -71.191  1.00  0.00           O  
ATOM   3201  NE2 GLN A 210     -58.004  65.703 -69.358  1.00  0.00           N  
ATOM   3202  H   GLN A 210     -52.791  64.718 -69.568  1.00  0.00           H  
ATOM   3203  HA  GLN A 210     -54.393  62.251 -69.477  1.00  0.00           H  
ATOM   3204 1HB  GLN A 210     -54.545  64.733 -71.254  1.00  0.00           H  
ATOM   3205 2HB  GLN A 210     -55.688  63.398 -71.301  1.00  0.00           H  
ATOM   3206 1HG  GLN A 210     -56.334  63.857 -68.983  1.00  0.00           H  
ATOM   3207 2HG  GLN A 210     -55.157  65.202 -68.935  1.00  0.00           H  
ATOM   3208 1HE2 GLN A 210     -58.768  66.289 -69.630  1.00  0.00           H  
ATOM   3209 2HE2 GLN A 210     -58.075  65.176 -68.511  1.00  0.00           H  
ATOM   3210  N   ILE A 211     -52.221  63.032 -71.775  1.00  0.00           N  
ATOM   3211  CA  ILE A 211     -51.421  62.502 -72.855  1.00  0.00           C  
ATOM   3212  C   ILE A 211     -50.662  61.294 -72.319  1.00  0.00           C  
ATOM   3213  O   ILE A 211     -50.687  60.216 -72.914  1.00  0.00           O  
ATOM   3214  CB  ILE A 211     -50.476  63.588 -73.391  1.00  0.00           C  
ATOM   3215  CG1 ILE A 211     -51.316  64.709 -74.065  1.00  0.00           C  
ATOM   3216  CG2 ILE A 211     -49.479  62.987 -74.351  1.00  0.00           C  
ATOM   3217  CD1 ILE A 211     -50.546  65.986 -74.365  1.00  0.00           C  
ATOM   3218  H   ILE A 211     -52.044  63.979 -71.435  1.00  0.00           H  
ATOM   3219  HA  ILE A 211     -52.083  62.175 -73.659  1.00  0.00           H  
ATOM   3220  HB  ILE A 211     -49.941  64.037 -72.569  1.00  0.00           H  
ATOM   3221 1HG1 ILE A 211     -51.718  64.324 -75.000  1.00  0.00           H  
ATOM   3222 2HG1 ILE A 211     -52.152  64.959 -73.408  1.00  0.00           H  
ATOM   3223 1HG2 ILE A 211     -48.811  63.764 -74.715  1.00  0.00           H  
ATOM   3224 2HG2 ILE A 211     -48.904  62.227 -73.836  1.00  0.00           H  
ATOM   3225 3HG2 ILE A 211     -50.007  62.537 -75.191  1.00  0.00           H  
ATOM   3226 1HD1 ILE A 211     -51.213  66.711 -74.833  1.00  0.00           H  
ATOM   3227 2HD1 ILE A 211     -50.160  66.407 -73.447  1.00  0.00           H  
ATOM   3228 3HD1 ILE A 211     -49.721  65.765 -75.036  1.00  0.00           H  
ATOM   3229  N   ARG A 212     -50.045  61.455 -71.145  1.00  0.00           N  
ATOM   3230  CA  ARG A 212     -49.317  60.369 -70.513  1.00  0.00           C  
ATOM   3231  C   ARG A 212     -50.231  59.194 -70.173  1.00  0.00           C  
ATOM   3232  O   ARG A 212     -49.850  58.028 -70.351  1.00  0.00           O  
ATOM   3233  CB  ARG A 212     -48.639  60.858 -69.253  1.00  0.00           C  
ATOM   3234  CG  ARG A 212     -47.441  61.759 -69.450  1.00  0.00           C  
ATOM   3235  CD  ARG A 212     -46.924  62.210 -68.144  1.00  0.00           C  
ATOM   3236  NE  ARG A 212     -45.679  62.918 -68.261  1.00  0.00           N  
ATOM   3237  CZ  ARG A 212     -44.915  63.275 -67.213  1.00  0.00           C  
ATOM   3238  NH1 ARG A 212     -45.292  62.969 -65.990  1.00  0.00           N  
ATOM   3239  NH2 ARG A 212     -43.788  63.934 -67.411  1.00  0.00           N  
ATOM   3240  H   ARG A 212     -50.067  62.368 -70.699  1.00  0.00           H  
ATOM   3241  HA  ARG A 212     -48.551  60.024 -71.203  1.00  0.00           H  
ATOM   3242 1HB  ARG A 212     -49.360  61.391 -68.636  1.00  0.00           H  
ATOM   3243 2HB  ARG A 212     -48.298  60.013 -68.695  1.00  0.00           H  
ATOM   3244 1HG  ARG A 212     -46.651  61.210 -69.962  1.00  0.00           H  
ATOM   3245 2HG  ARG A 212     -47.725  62.629 -70.038  1.00  0.00           H  
ATOM   3246 1HD  ARG A 212     -47.654  62.887 -67.701  1.00  0.00           H  
ATOM   3247 2HD  ARG A 212     -46.784  61.378 -67.487  1.00  0.00           H  
ATOM   3248  HE  ARG A 212     -45.360  63.168 -69.188  1.00  0.00           H  
ATOM   3249 1HH1 ARG A 212     -46.154  62.466 -65.832  1.00  0.00           H  
ATOM   3250 2HH1 ARG A 212     -44.705  63.243 -65.189  1.00  0.00           H  
ATOM   3251 1HH2 ARG A 212     -43.499  64.172 -68.348  1.00  0.00           H  
ATOM   3252 2HH2 ARG A 212     -43.219  64.206 -66.614  1.00  0.00           H  
ATOM   3253  N   ARG A 213     -51.456  59.482 -69.710  1.00  0.00           N  
ATOM   3254  CA  ARG A 213     -52.416  58.425 -69.429  1.00  0.00           C  
ATOM   3255  C   ARG A 213     -52.668  57.586 -70.668  1.00  0.00           C  
ATOM   3256  O   ARG A 213     -52.563  56.353 -70.626  1.00  0.00           O  
ATOM   3257  CB  ARG A 213     -53.753  58.996 -68.989  1.00  0.00           C  
ATOM   3258  CG  ARG A 213     -54.818  57.963 -68.689  1.00  0.00           C  
ATOM   3259  CD  ARG A 213     -56.179  58.568 -68.668  1.00  0.00           C  
ATOM   3260  NE  ARG A 213     -56.595  59.040 -69.999  1.00  0.00           N  
ATOM   3261  CZ  ARG A 213     -57.618  59.873 -70.239  1.00  0.00           C  
ATOM   3262  NH1 ARG A 213     -58.351  60.351 -69.254  1.00  0.00           N  
ATOM   3263  NH2 ARG A 213     -57.872  60.193 -71.486  1.00  0.00           N  
ATOM   3264  H   ARG A 213     -51.733  60.445 -69.522  1.00  0.00           H  
ATOM   3265  HA  ARG A 213     -52.017  57.787 -68.642  1.00  0.00           H  
ATOM   3266 1HB  ARG A 213     -53.613  59.611 -68.102  1.00  0.00           H  
ATOM   3267 2HB  ARG A 213     -54.147  59.638 -69.766  1.00  0.00           H  
ATOM   3268 1HG  ARG A 213     -54.801  57.195 -69.463  1.00  0.00           H  
ATOM   3269 2HG  ARG A 213     -54.626  57.508 -67.717  1.00  0.00           H  
ATOM   3270 1HD  ARG A 213     -56.901  57.827 -68.329  1.00  0.00           H  
ATOM   3271 2HD  ARG A 213     -56.185  59.421 -67.989  1.00  0.00           H  
ATOM   3272  HE  ARG A 213     -56.081  58.716 -70.843  1.00  0.00           H  
ATOM   3273 1HH1 ARG A 213     -58.146  60.089 -68.301  1.00  0.00           H  
ATOM   3274 2HH1 ARG A 213     -59.119  60.974 -69.455  1.00  0.00           H  
ATOM   3275 1HH2 ARG A 213     -57.266  59.781 -72.227  1.00  0.00           H  
ATOM   3276 2HH2 ARG A 213     -58.624  60.812 -71.720  1.00  0.00           H  
ATOM   3277  N   ASP A 214     -52.988  58.262 -71.780  1.00  0.00           N  
ATOM   3278  CA  ASP A 214     -53.297  57.577 -73.024  1.00  0.00           C  
ATOM   3279  C   ASP A 214     -52.102  56.774 -73.527  1.00  0.00           C  
ATOM   3280  O   ASP A 214     -52.267  55.646 -73.998  1.00  0.00           O  
ATOM   3281  CB  ASP A 214     -53.749  58.574 -74.094  1.00  0.00           C  
ATOM   3282  CG  ASP A 214     -55.155  59.188 -73.820  1.00  0.00           C  
ATOM   3283  OD1 ASP A 214     -55.865  58.711 -72.940  1.00  0.00           O  
ATOM   3284  OD2 ASP A 214     -55.520  60.101 -74.526  1.00  0.00           O  
ATOM   3285  H   ASP A 214     -53.035  59.283 -71.750  1.00  0.00           H  
ATOM   3286  HA  ASP A 214     -54.116  56.885 -72.838  1.00  0.00           H  
ATOM   3287 1HB  ASP A 214     -53.022  59.394 -74.137  1.00  0.00           H  
ATOM   3288 2HB  ASP A 214     -53.753  58.090 -75.069  1.00  0.00           H  
ATOM   3289  N   ILE A 215     -50.891  57.315 -73.369  1.00  0.00           N  
ATOM   3290  CA  ILE A 215     -49.687  56.604 -73.783  1.00  0.00           C  
ATOM   3291  C   ILE A 215     -49.508  55.326 -72.982  1.00  0.00           C  
ATOM   3292  O   ILE A 215     -49.228  54.269 -73.552  1.00  0.00           O  
ATOM   3293  CB  ILE A 215     -48.435  57.476 -73.644  1.00  0.00           C  
ATOM   3294  CG1 ILE A 215     -48.473  58.621 -74.659  1.00  0.00           C  
ATOM   3295  CG2 ILE A 215     -47.188  56.616 -73.826  1.00  0.00           C  
ATOM   3296  CD1 ILE A 215     -47.447  59.689 -74.388  1.00  0.00           C  
ATOM   3297  H   ILE A 215     -50.808  58.259 -72.985  1.00  0.00           H  
ATOM   3298  HA  ILE A 215     -49.797  56.334 -74.833  1.00  0.00           H  
ATOM   3299  HB  ILE A 215     -48.423  57.924 -72.652  1.00  0.00           H  
ATOM   3300 1HG1 ILE A 215     -48.291  58.215 -75.653  1.00  0.00           H  
ATOM   3301 2HG1 ILE A 215     -49.458  59.071 -74.654  1.00  0.00           H  
ATOM   3302 1HG2 ILE A 215     -46.301  57.236 -73.710  1.00  0.00           H  
ATOM   3303 2HG2 ILE A 215     -47.178  55.826 -73.075  1.00  0.00           H  
ATOM   3304 3HG2 ILE A 215     -47.194  56.170 -74.820  1.00  0.00           H  
ATOM   3305 1HD1 ILE A 215     -47.524  60.467 -75.146  1.00  0.00           H  
ATOM   3306 2HD1 ILE A 215     -47.630  60.119 -73.407  1.00  0.00           H  
ATOM   3307 3HD1 ILE A 215     -46.452  59.253 -74.414  1.00  0.00           H  
ATOM   3308  N   THR A 216     -49.689  55.414 -71.660  1.00  0.00           N  
ATOM   3309  CA  THR A 216     -49.570  54.249 -70.795  1.00  0.00           C  
ATOM   3310  C   THR A 216     -50.600  53.204 -71.212  1.00  0.00           C  
ATOM   3311  O   THR A 216     -50.290  52.014 -71.325  1.00  0.00           O  
ATOM   3312  CB  THR A 216     -49.780  54.628 -69.318  1.00  0.00           C  
ATOM   3313  OG1 THR A 216     -48.762  55.575 -68.909  1.00  0.00           O  
ATOM   3314  CG2 THR A 216     -49.725  53.372 -68.450  1.00  0.00           C  
ATOM   3315  H   THR A 216     -49.905  56.321 -71.244  1.00  0.00           H  
ATOM   3316  HA  THR A 216     -48.575  53.821 -70.914  1.00  0.00           H  
ATOM   3317  HB  THR A 216     -50.757  55.102 -69.203  1.00  0.00           H  
ATOM   3318  HG1 THR A 216     -48.897  56.404 -69.424  1.00  0.00           H  
ATOM   3319 1HG2 THR A 216     -49.881  53.644 -67.408  1.00  0.00           H  
ATOM   3320 2HG2 THR A 216     -50.508  52.683 -68.769  1.00  0.00           H  
ATOM   3321 3HG2 THR A 216     -48.770  52.893 -68.557  1.00  0.00           H  
ATOM   3322  N   GLY A 217     -51.826  53.661 -71.466  1.00  0.00           N  
ATOM   3323  CA  GLY A 217     -52.903  52.791 -71.904  1.00  0.00           C  
ATOM   3324  C   GLY A 217     -52.480  52.035 -73.155  1.00  0.00           C  
ATOM   3325  O   GLY A 217     -52.526  50.803 -73.193  1.00  0.00           O  
ATOM   3326  H   GLY A 217     -52.021  54.655 -71.336  1.00  0.00           H  
ATOM   3327 1HA  GLY A 217     -53.160  52.093 -71.109  1.00  0.00           H  
ATOM   3328 2HA  GLY A 217     -53.784  53.396 -72.117  1.00  0.00           H  
ATOM   3329  N   LEU A 218     -52.037  52.771 -74.169  1.00  0.00           N  
ATOM   3330  CA  LEU A 218     -51.619  52.164 -75.419  1.00  0.00           C  
ATOM   3331  C   LEU A 218     -50.435  51.224 -75.233  1.00  0.00           C  
ATOM   3332  O   LEU A 218     -50.384  50.164 -75.861  1.00  0.00           O  
ATOM   3333  CB  LEU A 218     -51.264  53.263 -76.417  1.00  0.00           C  
ATOM   3334  CG  LEU A 218     -52.457  54.083 -76.916  1.00  0.00           C  
ATOM   3335  CD1 LEU A 218     -51.952  55.263 -77.724  1.00  0.00           C  
ATOM   3336  CD2 LEU A 218     -53.358  53.185 -77.746  1.00  0.00           C  
ATOM   3337  H   LEU A 218     -52.011  53.787 -74.073  1.00  0.00           H  
ATOM   3338  HA  LEU A 218     -52.453  51.593 -75.815  1.00  0.00           H  
ATOM   3339 1HB  LEU A 218     -50.566  53.950 -75.934  1.00  0.00           H  
ATOM   3340 2HB  LEU A 218     -50.773  52.816 -77.277  1.00  0.00           H  
ATOM   3341  HG  LEU A 218     -53.020  54.469 -76.068  1.00  0.00           H  
ATOM   3342 1HD1 LEU A 218     -52.799  55.853 -78.074  1.00  0.00           H  
ATOM   3343 2HD1 LEU A 218     -51.315  55.883 -77.090  1.00  0.00           H  
ATOM   3344 3HD1 LEU A 218     -51.380  54.904 -78.577  1.00  0.00           H  
ATOM   3345 1HD2 LEU A 218     -54.214  53.757 -78.102  1.00  0.00           H  
ATOM   3346 2HD2 LEU A 218     -52.800  52.797 -78.597  1.00  0.00           H  
ATOM   3347 3HD2 LEU A 218     -53.704  52.360 -77.134  1.00  0.00           H  
ATOM   3348  N   ALA A 219     -49.488  51.579 -74.361  1.00  0.00           N  
ATOM   3349  CA  ALA A 219     -48.343  50.710 -74.125  1.00  0.00           C  
ATOM   3350  C   ALA A 219     -48.796  49.359 -73.595  1.00  0.00           C  
ATOM   3351  O   ALA A 219     -48.302  48.308 -74.028  1.00  0.00           O  
ATOM   3352  CB  ALA A 219     -47.395  51.349 -73.123  1.00  0.00           C  
ATOM   3353  H   ALA A 219     -49.548  52.472 -73.875  1.00  0.00           H  
ATOM   3354  HA  ALA A 219     -47.832  50.556 -75.073  1.00  0.00           H  
ATOM   3355 1HB  ALA A 219     -46.539  50.699 -72.965  1.00  0.00           H  
ATOM   3356 2HB  ALA A 219     -47.062  52.313 -73.507  1.00  0.00           H  
ATOM   3357 3HB  ALA A 219     -47.915  51.498 -72.179  1.00  0.00           H  
ATOM   3358  N   ASN A 220     -49.780  49.384 -72.698  1.00  0.00           N  
ATOM   3359  CA  ASN A 220     -50.284  48.161 -72.110  1.00  0.00           C  
ATOM   3360  C   ASN A 220     -51.090  47.361 -73.132  1.00  0.00           C  
ATOM   3361  O   ASN A 220     -50.950  46.140 -73.217  1.00  0.00           O  
ATOM   3362  CB  ASN A 220     -51.094  48.489 -70.876  1.00  0.00           C  
ATOM   3363  CG  ASN A 220     -50.226  48.961 -69.691  1.00  0.00           C  
ATOM   3364  OD1 ASN A 220     -49.002  48.725 -69.595  1.00  0.00           O  
ATOM   3365  ND2 ASN A 220     -50.870  49.628 -68.769  1.00  0.00           N  
ATOM   3366  H   ASN A 220     -50.153  50.286 -72.385  1.00  0.00           H  
ATOM   3367  HA  ASN A 220     -49.433  47.546 -71.816  1.00  0.00           H  
ATOM   3368 1HB  ASN A 220     -51.798  49.289 -71.119  1.00  0.00           H  
ATOM   3369 2HB  ASN A 220     -51.676  47.619 -70.574  1.00  0.00           H  
ATOM   3370 1HD2 ASN A 220     -50.388  49.961 -67.958  1.00  0.00           H  
ATOM   3371 2HD2 ASN A 220     -51.847  49.801 -68.877  1.00  0.00           H  
ATOM   3372  N   LEU A 221     -51.886  48.047 -73.957  1.00  0.00           N  
ATOM   3373  CA  LEU A 221     -52.676  47.366 -74.982  1.00  0.00           C  
ATOM   3374  C   LEU A 221     -51.753  46.709 -75.993  1.00  0.00           C  
ATOM   3375  O   LEU A 221     -52.032  45.611 -76.489  1.00  0.00           O  
ATOM   3376  CB  LEU A 221     -53.607  48.355 -75.673  1.00  0.00           C  
ATOM   3377  CG  LEU A 221     -54.735  48.876 -74.785  1.00  0.00           C  
ATOM   3378  CD1 LEU A 221     -55.471  49.999 -75.496  1.00  0.00           C  
ATOM   3379  CD2 LEU A 221     -55.669  47.719 -74.454  1.00  0.00           C  
ATOM   3380  H   LEU A 221     -51.969  49.059 -73.842  1.00  0.00           H  
ATOM   3381  HA  LEU A 221     -53.275  46.595 -74.503  1.00  0.00           H  
ATOM   3382 1HB  LEU A 221     -53.019  49.207 -76.008  1.00  0.00           H  
ATOM   3383 2HB  LEU A 221     -54.049  47.875 -76.542  1.00  0.00           H  
ATOM   3384  HG  LEU A 221     -54.320  49.272 -73.866  1.00  0.00           H  
ATOM   3385 1HD1 LEU A 221     -56.268  50.370 -74.853  1.00  0.00           H  
ATOM   3386 2HD1 LEU A 221     -54.779  50.804 -75.708  1.00  0.00           H  
ATOM   3387 3HD1 LEU A 221     -55.896  49.628 -76.426  1.00  0.00           H  
ATOM   3388 1HD2 LEU A 221     -56.473  48.077 -73.812  1.00  0.00           H  
ATOM   3389 2HD2 LEU A 221     -56.091  47.317 -75.376  1.00  0.00           H  
ATOM   3390 3HD2 LEU A 221     -55.111  46.936 -73.939  1.00  0.00           H  
ATOM   3391  N   GLY A 222     -50.637  47.381 -76.275  1.00  0.00           N  
ATOM   3392  CA  GLY A 222     -49.617  46.882 -77.172  1.00  0.00           C  
ATOM   3393  C   GLY A 222     -49.137  45.540 -76.659  1.00  0.00           C  
ATOM   3394  O   GLY A 222     -49.182  44.544 -77.390  1.00  0.00           O  
ATOM   3395  H   GLY A 222     -50.493  48.299 -75.859  1.00  0.00           H  
ATOM   3396 1HA  GLY A 222     -50.016  46.784 -78.179  1.00  0.00           H  
ATOM   3397 2HA  GLY A 222     -48.786  47.587 -77.202  1.00  0.00           H  
ATOM   3398  N   GLU A 223     -48.719  45.506 -75.385  1.00  0.00           N  
ATOM   3399  CA  GLU A 223     -48.239  44.264 -74.797  1.00  0.00           C  
ATOM   3400  C   GLU A 223     -49.305  43.165 -74.855  1.00  0.00           C  
ATOM   3401  O   GLU A 223     -48.988  42.007 -75.129  1.00  0.00           O  
ATOM   3402  CB  GLU A 223     -47.753  44.475 -73.360  1.00  0.00           C  
ATOM   3403  CG  GLU A 223     -47.130  43.212 -72.766  1.00  0.00           C  
ATOM   3404  CD  GLU A 223     -46.484  43.392 -71.428  1.00  0.00           C  
ATOM   3405  OE1 GLU A 223     -47.136  43.761 -70.484  1.00  0.00           O  
ATOM   3406  OE2 GLU A 223     -45.291  43.202 -71.371  1.00  0.00           O  
ATOM   3407  H   GLU A 223     -48.709  46.372 -74.840  1.00  0.00           H  
ATOM   3408  HA  GLU A 223     -47.385  43.929 -75.384  1.00  0.00           H  
ATOM   3409 1HB  GLU A 223     -47.011  45.274 -73.338  1.00  0.00           H  
ATOM   3410 2HB  GLU A 223     -48.590  44.784 -72.733  1.00  0.00           H  
ATOM   3411 1HG  GLU A 223     -47.917  42.458 -72.671  1.00  0.00           H  
ATOM   3412 2HG  GLU A 223     -46.397  42.825 -73.468  1.00  0.00           H  
ATOM   3413  N   VAL A 224     -50.576  43.515 -74.639  1.00  0.00           N  
ATOM   3414  CA  VAL A 224     -51.617  42.494 -74.706  1.00  0.00           C  
ATOM   3415  C   VAL A 224     -51.674  41.877 -76.099  1.00  0.00           C  
ATOM   3416  O   VAL A 224     -51.730  40.648 -76.243  1.00  0.00           O  
ATOM   3417  CB  VAL A 224     -52.997  43.078 -74.357  1.00  0.00           C  
ATOM   3418  CG1 VAL A 224     -54.079  42.052 -74.653  1.00  0.00           C  
ATOM   3419  CG2 VAL A 224     -53.028  43.465 -72.891  1.00  0.00           C  
ATOM   3420  H   VAL A 224     -50.803  44.481 -74.392  1.00  0.00           H  
ATOM   3421  HA  VAL A 224     -51.376  41.712 -73.985  1.00  0.00           H  
ATOM   3422  HB  VAL A 224     -53.184  43.953 -74.973  1.00  0.00           H  
ATOM   3423 1HG1 VAL A 224     -55.053  42.474 -74.413  1.00  0.00           H  
ATOM   3424 2HG1 VAL A 224     -54.048  41.788 -75.711  1.00  0.00           H  
ATOM   3425 3HG1 VAL A 224     -53.910  41.160 -74.051  1.00  0.00           H  
ATOM   3426 1HG2 VAL A 224     -54.002  43.885 -72.646  1.00  0.00           H  
ATOM   3427 2HG2 VAL A 224     -52.847  42.581 -72.281  1.00  0.00           H  
ATOM   3428 3HG2 VAL A 224     -52.261  44.197 -72.693  1.00  0.00           H  
ATOM   3429  N   TYR A 225     -51.634  42.717 -77.129  1.00  0.00           N  
ATOM   3430  CA  TYR A 225     -51.629  42.210 -78.490  1.00  0.00           C  
ATOM   3431  C   TYR A 225     -50.423  41.303 -78.697  1.00  0.00           C  
ATOM   3432  O   TYR A 225     -50.538  40.231 -79.298  1.00  0.00           O  
ATOM   3433  CB  TYR A 225     -51.649  43.319 -79.529  1.00  0.00           C  
ATOM   3434  CG  TYR A 225     -51.675  42.748 -80.936  1.00  0.00           C  
ATOM   3435  CD1 TYR A 225     -52.873  42.266 -81.457  1.00  0.00           C  
ATOM   3436  CD2 TYR A 225     -50.519  42.693 -81.698  1.00  0.00           C  
ATOM   3437  CE1 TYR A 225     -52.911  41.729 -82.729  1.00  0.00           C  
ATOM   3438  CE2 TYR A 225     -50.560  42.155 -82.974  1.00  0.00           C  
ATOM   3439  CZ  TYR A 225     -51.750  41.674 -83.489  1.00  0.00           C  
ATOM   3440  OH  TYR A 225     -51.786  41.137 -84.758  1.00  0.00           O  
ATOM   3441  H   TYR A 225     -51.601  43.725 -76.956  1.00  0.00           H  
ATOM   3442  HA  TYR A 225     -52.523  41.606 -78.631  1.00  0.00           H  
ATOM   3443 1HB  TYR A 225     -52.527  43.949 -79.384  1.00  0.00           H  
ATOM   3444 2HB  TYR A 225     -50.764  43.947 -79.419  1.00  0.00           H  
ATOM   3445  HD1 TYR A 225     -53.783  42.308 -80.857  1.00  0.00           H  
ATOM   3446  HD2 TYR A 225     -49.579  43.065 -81.290  1.00  0.00           H  
ATOM   3447  HE1 TYR A 225     -53.850  41.351 -83.134  1.00  0.00           H  
ATOM   3448  HE2 TYR A 225     -49.650  42.107 -83.571  1.00  0.00           H  
ATOM   3449  HH  TYR A 225     -50.902  41.150 -85.134  1.00  0.00           H  
ATOM   3450  N   ALA A 226     -49.249  41.757 -78.250  1.00  0.00           N  
ATOM   3451  CA  ALA A 226     -48.030  40.980 -78.415  1.00  0.00           C  
ATOM   3452  C   ALA A 226     -48.158  39.606 -77.749  1.00  0.00           C  
ATOM   3453  O   ALA A 226     -47.711  38.604 -78.308  1.00  0.00           O  
ATOM   3454  CB  ALA A 226     -46.848  41.734 -77.828  1.00  0.00           C  
ATOM   3455  H   ALA A 226     -49.208  42.664 -77.782  1.00  0.00           H  
ATOM   3456  HA  ALA A 226     -47.865  40.833 -79.481  1.00  0.00           H  
ATOM   3457 1HB  ALA A 226     -45.934  41.163 -77.977  1.00  0.00           H  
ATOM   3458 2HB  ALA A 226     -46.753  42.708 -78.317  1.00  0.00           H  
ATOM   3459 3HB  ALA A 226     -47.007  41.885 -76.765  1.00  0.00           H  
ATOM   3460  N   ASP A 227     -48.809  39.533 -76.582  1.00  0.00           N  
ATOM   3461  CA  ASP A 227     -49.011  38.238 -75.938  1.00  0.00           C  
ATOM   3462  C   ASP A 227     -49.962  37.362 -76.753  1.00  0.00           C  
ATOM   3463  O   ASP A 227     -49.779  36.147 -76.833  1.00  0.00           O  
ATOM   3464  CB  ASP A 227     -49.543  38.386 -74.508  1.00  0.00           C  
ATOM   3465  CG  ASP A 227     -48.491  38.877 -73.492  1.00  0.00           C  
ATOM   3466  OD1 ASP A 227     -47.321  38.882 -73.811  1.00  0.00           O  
ATOM   3467  OD2 ASP A 227     -48.875  39.203 -72.390  1.00  0.00           O  
ATOM   3468  H   ASP A 227     -49.141  40.387 -76.131  1.00  0.00           H  
ATOM   3469  HA  ASP A 227     -48.049  37.731 -75.886  1.00  0.00           H  
ATOM   3470 1HB  ASP A 227     -50.371  39.101 -74.516  1.00  0.00           H  
ATOM   3471 2HB  ASP A 227     -49.941  37.433 -74.173  1.00  0.00           H  
ATOM   3472  N   ALA A 228     -50.995  37.971 -77.348  1.00  0.00           N  
ATOM   3473  CA  ALA A 228     -51.946  37.248 -78.197  1.00  0.00           C  
ATOM   3474  C   ALA A 228     -51.300  36.738 -79.486  1.00  0.00           C  
ATOM   3475  O   ALA A 228     -51.607  35.638 -79.961  1.00  0.00           O  
ATOM   3476  CB  ALA A 228     -53.115  38.148 -78.565  1.00  0.00           C  
ATOM   3477  H   ALA A 228     -51.123  38.974 -77.202  1.00  0.00           H  
ATOM   3478  HA  ALA A 228     -52.311  36.389 -77.634  1.00  0.00           H  
ATOM   3479 1HB  ALA A 228     -53.825  37.590 -79.173  1.00  0.00           H  
ATOM   3480 2HB  ALA A 228     -53.601  38.499 -77.655  1.00  0.00           H  
ATOM   3481 3HB  ALA A 228     -52.752  39.002 -79.131  1.00  0.00           H  
ATOM   3482  N   SER A 229     -50.414  37.558 -80.053  1.00  0.00           N  
ATOM   3483  CA  SER A 229     -49.780  37.302 -81.336  1.00  0.00           C  
ATOM   3484  C   SER A 229     -49.408  35.837 -81.623  1.00  0.00           C  
ATOM   3485  O   SER A 229     -49.888  35.324 -82.631  1.00  0.00           O  
ATOM   3486  CB  SER A 229     -48.655  38.294 -81.584  1.00  0.00           C  
ATOM   3487  OG  SER A 229     -49.181  39.581 -81.757  1.00  0.00           O  
ATOM   3488  H   SER A 229     -50.216  38.446 -79.590  1.00  0.00           H  
ATOM   3489  HA  SER A 229     -50.510  37.564 -82.092  1.00  0.00           H  
ATOM   3490 1HB  SER A 229     -47.990  38.336 -80.762  1.00  0.00           H  
ATOM   3491 2HB  SER A 229     -48.085  37.999 -82.455  1.00  0.00           H  
ATOM   3492  HG  SER A 229     -49.759  39.742 -80.973  1.00  0.00           H  
ATOM   3493  N   PRO A 230     -48.557  35.124 -80.852  1.00  0.00           N  
ATOM   3494  CA  PRO A 230     -48.200  33.735 -81.097  1.00  0.00           C  
ATOM   3495  C   PRO A 230     -49.384  32.808 -81.357  1.00  0.00           C  
ATOM   3496  O   PRO A 230     -49.286  31.880 -82.156  1.00  0.00           O  
ATOM   3497  CB  PRO A 230     -47.494  33.344 -79.802  1.00  0.00           C  
ATOM   3498  CG  PRO A 230     -46.900  34.628 -79.307  1.00  0.00           C  
ATOM   3499  CD  PRO A 230     -47.927  35.677 -79.639  1.00  0.00           C  
ATOM   3500  HA  PRO A 230     -47.495  33.701 -81.951  1.00  0.00           H  
ATOM   3501 1HB  PRO A 230     -48.241  32.924 -79.095  1.00  0.00           H  
ATOM   3502 2HB  PRO A 230     -46.755  32.558 -79.989  1.00  0.00           H  
ATOM   3503 1HG  PRO A 230     -46.702  34.566 -78.229  1.00  0.00           H  
ATOM   3504 2HG  PRO A 230     -45.935  34.817 -79.799  1.00  0.00           H  
ATOM   3505 1HD  PRO A 230     -48.640  35.763 -78.845  1.00  0.00           H  
ATOM   3506 2HD  PRO A 230     -47.399  36.581 -79.816  1.00  0.00           H  
ATOM   3507  N   ASP A 231     -50.518  33.049 -80.683  1.00  0.00           N  
ATOM   3508  CA  ASP A 231     -51.676  32.189 -80.870  1.00  0.00           C  
ATOM   3509  C   ASP A 231     -52.373  32.554 -82.158  1.00  0.00           C  
ATOM   3510  O   ASP A 231     -52.863  31.691 -82.894  1.00  0.00           O  
ATOM   3511  CB  ASP A 231     -52.629  32.261 -79.681  1.00  0.00           C  
ATOM   3512  CG  ASP A 231     -52.033  31.632 -78.407  1.00  0.00           C  
ATOM   3513  OD1 ASP A 231     -51.027  30.961 -78.507  1.00  0.00           O  
ATOM   3514  OD2 ASP A 231     -52.608  31.802 -77.359  1.00  0.00           O  
ATOM   3515  H   ASP A 231     -50.610  33.858 -80.074  1.00  0.00           H  
ATOM   3516  HA  ASP A 231     -51.332  31.159 -80.951  1.00  0.00           H  
ATOM   3517 1HB  ASP A 231     -52.864  33.311 -79.475  1.00  0.00           H  
ATOM   3518 2HB  ASP A 231     -53.562  31.757 -79.926  1.00  0.00           H  
ATOM   3519  N   LEU A 232     -52.384  33.852 -82.455  1.00  0.00           N  
ATOM   3520  CA  LEU A 232     -53.033  34.311 -83.669  1.00  0.00           C  
ATOM   3521  C   LEU A 232     -52.265  33.713 -84.849  1.00  0.00           C  
ATOM   3522  O   LEU A 232     -52.856  33.217 -85.819  1.00  0.00           O  
ATOM   3523  CB  LEU A 232     -53.000  35.848 -83.727  1.00  0.00           C  
ATOM   3524  CG  LEU A 232     -53.832  36.568 -82.630  1.00  0.00           C  
ATOM   3525  CD1 LEU A 232     -53.591  38.085 -82.699  1.00  0.00           C  
ATOM   3526  CD2 LEU A 232     -55.290  36.234 -82.805  1.00  0.00           C  
ATOM   3527  H   LEU A 232     -51.956  34.515 -81.805  1.00  0.00           H  
ATOM   3528  HA  LEU A 232     -54.061  33.957 -83.689  1.00  0.00           H  
ATOM   3529 1HB  LEU A 232     -51.974  36.181 -83.645  1.00  0.00           H  
ATOM   3530 2HB  LEU A 232     -53.381  36.163 -84.696  1.00  0.00           H  
ATOM   3531  HG  LEU A 232     -53.502  36.223 -81.650  1.00  0.00           H  
ATOM   3532 1HD1 LEU A 232     -54.161  38.581 -81.915  1.00  0.00           H  
ATOM   3533 2HD1 LEU A 232     -52.546  38.304 -82.561  1.00  0.00           H  
ATOM   3534 3HD1 LEU A 232     -53.905  38.460 -83.671  1.00  0.00           H  
ATOM   3535 1HD2 LEU A 232     -55.871  36.726 -82.025  1.00  0.00           H  
ATOM   3536 2HD2 LEU A 232     -55.630  36.576 -83.783  1.00  0.00           H  
ATOM   3537 3HD2 LEU A 232     -55.424  35.154 -82.731  1.00  0.00           H  
ATOM   3538  N   PHE A 233     -50.937  33.688 -84.715  1.00  0.00           N  
ATOM   3539  CA  PHE A 233     -50.092  33.138 -85.753  1.00  0.00           C  
ATOM   3540  C   PHE A 233     -50.171  31.625 -85.810  1.00  0.00           C  
ATOM   3541  O   PHE A 233     -50.159  31.066 -86.899  1.00  0.00           O  
ATOM   3542  CB  PHE A 233     -48.653  33.602 -85.593  1.00  0.00           C  
ATOM   3543  CG  PHE A 233     -48.480  35.022 -86.020  1.00  0.00           C  
ATOM   3544  CD1 PHE A 233     -48.131  36.012 -85.124  1.00  0.00           C  
ATOM   3545  CD2 PHE A 233     -48.695  35.368 -87.347  1.00  0.00           C  
ATOM   3546  CE1 PHE A 233     -47.994  37.323 -85.542  1.00  0.00           C  
ATOM   3547  CE2 PHE A 233     -48.564  36.672 -87.770  1.00  0.00           C  
ATOM   3548  CZ  PHE A 233     -48.211  37.654 -86.866  1.00  0.00           C  
ATOM   3549  H   PHE A 233     -50.516  34.107 -83.886  1.00  0.00           H  
ATOM   3550  HA  PHE A 233     -50.446  33.522 -86.708  1.00  0.00           H  
ATOM   3551 1HB  PHE A 233     -48.359  33.517 -84.544  1.00  0.00           H  
ATOM   3552 2HB  PHE A 233     -47.988  32.970 -86.184  1.00  0.00           H  
ATOM   3553  HD1 PHE A 233     -47.959  35.749 -84.085  1.00  0.00           H  
ATOM   3554  HD2 PHE A 233     -48.975  34.589 -88.059  1.00  0.00           H  
ATOM   3555  HE1 PHE A 233     -47.717  38.097 -84.829  1.00  0.00           H  
ATOM   3556  HE2 PHE A 233     -48.738  36.927 -88.816  1.00  0.00           H  
ATOM   3557  HZ  PHE A 233     -48.106  38.687 -87.196  1.00  0.00           H  
ATOM   3558  N   ASP A 234     -50.313  30.942 -84.667  1.00  0.00           N  
ATOM   3559  CA  ASP A 234     -50.420  29.488 -84.721  1.00  0.00           C  
ATOM   3560  C   ASP A 234     -51.687  29.123 -85.491  1.00  0.00           C  
ATOM   3561  O   ASP A 234     -51.689  28.205 -86.321  1.00  0.00           O  
ATOM   3562  CB  ASP A 234     -50.471  28.898 -83.308  1.00  0.00           C  
ATOM   3563  CG  ASP A 234     -50.338  27.362 -83.253  1.00  0.00           C  
ATOM   3564  OD1 ASP A 234     -49.286  26.862 -83.591  1.00  0.00           O  
ATOM   3565  OD2 ASP A 234     -51.283  26.704 -82.873  1.00  0.00           O  
ATOM   3566  H   ASP A 234     -50.291  31.412 -83.763  1.00  0.00           H  
ATOM   3567  HA  ASP A 234     -49.554  29.089 -85.249  1.00  0.00           H  
ATOM   3568 1HB  ASP A 234     -49.674  29.341 -82.707  1.00  0.00           H  
ATOM   3569 2HB  ASP A 234     -51.414  29.186 -82.838  1.00  0.00           H  
ATOM   3570  N   GLY A 235     -52.740  29.921 -85.286  1.00  0.00           N  
ATOM   3571  CA  GLY A 235     -53.995  29.739 -85.986  1.00  0.00           C  
ATOM   3572  C   GLY A 235     -53.745  29.804 -87.485  1.00  0.00           C  
ATOM   3573  O   GLY A 235     -54.134  28.904 -88.231  1.00  0.00           O  
ATOM   3574  H   GLY A 235     -52.678  30.657 -84.581  1.00  0.00           H  
ATOM   3575 1HA  GLY A 235     -54.433  28.780 -85.716  1.00  0.00           H  
ATOM   3576 2HA  GLY A 235     -54.691  30.523 -85.689  1.00  0.00           H  
ATOM   3577  N   LEU A 236     -53.088  30.876 -87.927  1.00  0.00           N  
ATOM   3578  CA  LEU A 236     -52.797  31.046 -89.344  1.00  0.00           C  
ATOM   3579  C   LEU A 236     -51.867  29.960 -89.904  1.00  0.00           C  
ATOM   3580  O   LEU A 236     -52.107  29.439 -90.996  1.00  0.00           O  
ATOM   3581  CB  LEU A 236     -52.139  32.411 -89.552  1.00  0.00           C  
ATOM   3582  CG  LEU A 236     -53.043  33.621 -89.311  1.00  0.00           C  
ATOM   3583  CD1 LEU A 236     -52.204  34.901 -89.354  1.00  0.00           C  
ATOM   3584  CD2 LEU A 236     -54.135  33.637 -90.367  1.00  0.00           C  
ATOM   3585  H   LEU A 236     -52.807  31.595 -87.255  1.00  0.00           H  
ATOM   3586  HA  LEU A 236     -53.737  31.012 -89.890  1.00  0.00           H  
ATOM   3587 1HB  LEU A 236     -51.290  32.487 -88.874  1.00  0.00           H  
ATOM   3588 2HB  LEU A 236     -51.765  32.464 -90.572  1.00  0.00           H  
ATOM   3589  HG  LEU A 236     -53.495  33.548 -88.321  1.00  0.00           H  
ATOM   3590 1HD1 LEU A 236     -52.844  35.763 -89.173  1.00  0.00           H  
ATOM   3591 2HD1 LEU A 236     -51.439  34.854 -88.583  1.00  0.00           H  
ATOM   3592 3HD1 LEU A 236     -51.733  34.996 -90.329  1.00  0.00           H  
ATOM   3593 1HD2 LEU A 236     -54.789  34.493 -90.199  1.00  0.00           H  
ATOM   3594 2HD2 LEU A 236     -53.684  33.713 -91.356  1.00  0.00           H  
ATOM   3595 3HD2 LEU A 236     -54.715  32.717 -90.300  1.00  0.00           H  
ATOM   3596  N   ASP A 237     -50.845  29.562 -89.142  1.00  0.00           N  
ATOM   3597  CA  ASP A 237     -49.892  28.553 -89.607  1.00  0.00           C  
ATOM   3598  C   ASP A 237     -50.554  27.212 -89.887  1.00  0.00           C  
ATOM   3599  O   ASP A 237     -50.182  26.512 -90.831  1.00  0.00           O  
ATOM   3600  CB  ASP A 237     -48.743  28.347 -88.609  1.00  0.00           C  
ATOM   3601  CG  ASP A 237     -47.701  29.502 -88.577  1.00  0.00           C  
ATOM   3602  OD1 ASP A 237     -47.721  30.341 -89.454  1.00  0.00           O  
ATOM   3603  OD2 ASP A 237     -46.867  29.495 -87.694  1.00  0.00           O  
ATOM   3604  H   ASP A 237     -50.702  29.997 -88.237  1.00  0.00           H  
ATOM   3605  HA  ASP A 237     -49.457  28.910 -90.539  1.00  0.00           H  
ATOM   3606 1HB  ASP A 237     -49.168  28.242 -87.607  1.00  0.00           H  
ATOM   3607 2HB  ASP A 237     -48.230  27.415 -88.838  1.00  0.00           H  
ATOM   3608  N   ASN A 238     -51.574  26.871 -89.106  1.00  0.00           N  
ATOM   3609  CA  ASN A 238     -52.259  25.600 -89.271  1.00  0.00           C  
ATOM   3610  C   ASN A 238     -53.435  25.680 -90.248  1.00  0.00           C  
ATOM   3611  O   ASN A 238     -54.138  24.680 -90.468  1.00  0.00           O  
ATOM   3612  CB  ASN A 238     -52.735  25.108 -87.920  1.00  0.00           C  
ATOM   3613  CG  ASN A 238     -51.601  24.642 -87.043  1.00  0.00           C  
ATOM   3614  OD1 ASN A 238     -50.649  24.016 -87.533  1.00  0.00           O  
ATOM   3615  ND2 ASN A 238     -51.676  24.933 -85.770  1.00  0.00           N  
ATOM   3616  H   ASN A 238     -51.839  27.486 -88.330  1.00  0.00           H  
ATOM   3617  HA  ASN A 238     -51.549  24.880 -89.676  1.00  0.00           H  
ATOM   3618 1HB  ASN A 238     -53.259  25.925 -87.409  1.00  0.00           H  
ATOM   3619 2HB  ASN A 238     -53.444  24.292 -88.055  1.00  0.00           H  
ATOM   3620 1HD2 ASN A 238     -50.945  24.654 -85.140  1.00  0.00           H  
ATOM   3621 2HD2 ASN A 238     -52.453  25.456 -85.414  1.00  0.00           H  
ATOM   3622  N   ALA A 239     -53.648  26.854 -90.857  1.00  0.00           N  
ATOM   3623  CA  ALA A 239     -54.753  27.052 -91.785  1.00  0.00           C  
ATOM   3624  C   ALA A 239     -54.652  26.127 -92.987  1.00  0.00           C  
ATOM   3625  O   ALA A 239     -55.666  25.655 -93.500  1.00  0.00           O  
ATOM   3626  CB  ALA A 239     -54.789  28.498 -92.244  1.00  0.00           C  
ATOM   3627  H   ALA A 239     -53.033  27.650 -90.680  1.00  0.00           H  
ATOM   3628  HA  ALA A 239     -55.680  26.824 -91.258  1.00  0.00           H  
ATOM   3629 1HB  ALA A 239     -55.633  28.649 -92.910  1.00  0.00           H  
ATOM   3630 2HB  ALA A 239     -54.886  29.149 -91.372  1.00  0.00           H  
ATOM   3631 3HB  ALA A 239     -53.864  28.732 -92.768  1.00  0.00           H  
ATOM   3632  N   VAL A 240     -53.425  25.874 -93.440  1.00  0.00           N  
ATOM   3633  CA  VAL A 240     -53.187  25.032 -94.604  1.00  0.00           C  
ATOM   3634  C   VAL A 240     -53.492  23.579 -94.297  1.00  0.00           C  
ATOM   3635  O   VAL A 240     -54.143  22.888 -95.081  1.00  0.00           O  
ATOM   3636  CB  VAL A 240     -51.740  25.172 -95.079  1.00  0.00           C  
ATOM   3637  CG1 VAL A 240     -51.472  24.177 -96.184  1.00  0.00           C  
ATOM   3638  CG2 VAL A 240     -51.509  26.597 -95.551  1.00  0.00           C  
ATOM   3639  H   VAL A 240     -52.636  26.290 -92.962  1.00  0.00           H  
ATOM   3640  HA  VAL A 240     -53.845  25.364 -95.407  1.00  0.00           H  
ATOM   3641  HB  VAL A 240     -51.062  24.944 -94.254  1.00  0.00           H  
ATOM   3642 1HG1 VAL A 240     -50.439  24.269 -96.515  1.00  0.00           H  
ATOM   3643 2HG1 VAL A 240     -51.644  23.172 -95.804  1.00  0.00           H  
ATOM   3644 3HG1 VAL A 240     -52.141  24.370 -97.021  1.00  0.00           H  
ATOM   3645 1HG2 VAL A 240     -50.478  26.708 -95.885  1.00  0.00           H  
ATOM   3646 2HG2 VAL A 240     -52.186  26.820 -96.376  1.00  0.00           H  
ATOM   3647 3HG2 VAL A 240     -51.701  27.288 -94.726  1.00  0.00           H  
ATOM   3648  N   THR A 241     -53.038  23.108 -93.139  1.00  0.00           N  
ATOM   3649  CA  THR A 241     -53.298  21.735 -92.748  1.00  0.00           C  
ATOM   3650  C   THR A 241     -54.799  21.529 -92.644  1.00  0.00           C  
ATOM   3651  O   THR A 241     -55.339  20.524 -93.130  1.00  0.00           O  
ATOM   3652  CB  THR A 241     -52.614  21.386 -91.415  1.00  0.00           C  
ATOM   3653  OG1 THR A 241     -51.190  21.502 -91.562  1.00  0.00           O  
ATOM   3654  CG2 THR A 241     -52.972  19.971 -90.992  1.00  0.00           C  
ATOM   3655  H   THR A 241     -52.518  23.717 -92.523  1.00  0.00           H  
ATOM   3656  HA  THR A 241     -52.913  21.069 -93.520  1.00  0.00           H  
ATOM   3657  HB  THR A 241     -52.947  22.089 -90.646  1.00  0.00           H  
ATOM   3658  HG1 THR A 241     -50.764  21.284 -90.727  1.00  0.00           H  
ATOM   3659 1HG2 THR A 241     -52.486  19.740 -90.046  1.00  0.00           H  
ATOM   3660 2HG2 THR A 241     -54.055  19.893 -90.874  1.00  0.00           H  
ATOM   3661 3HG2 THR A 241     -52.639  19.268 -91.753  1.00  0.00           H  
ATOM   3662  N   THR A 242     -55.484  22.496 -92.029  1.00  0.00           N  
ATOM   3663  CA  THR A 242     -56.921  22.402 -91.889  1.00  0.00           C  
ATOM   3664  C   THR A 242     -57.593  22.369 -93.256  1.00  0.00           C  
ATOM   3665  O   THR A 242     -58.437  21.509 -93.511  1.00  0.00           O  
ATOM   3666  CB  THR A 242     -57.473  23.588 -91.088  1.00  0.00           C  
ATOM   3667  OG1 THR A 242     -56.914  23.580 -89.766  1.00  0.00           O  
ATOM   3668  CG2 THR A 242     -58.991  23.494 -91.016  1.00  0.00           C  
ATOM   3669  H   THR A 242     -54.997  23.303 -91.635  1.00  0.00           H  
ATOM   3670  HA  THR A 242     -57.161  21.479 -91.364  1.00  0.00           H  
ATOM   3671  HB  THR A 242     -57.193  24.520 -91.580  1.00  0.00           H  
ATOM   3672  HG1 THR A 242     -55.961  23.790 -89.828  1.00  0.00           H  
ATOM   3673 1HG2 THR A 242     -59.380  24.339 -90.453  1.00  0.00           H  
ATOM   3674 2HG2 THR A 242     -59.396  23.511 -92.026  1.00  0.00           H  
ATOM   3675 3HG2 THR A 242     -59.278  22.566 -90.525  1.00  0.00           H  
ATOM   3676  N   ALA A 243     -57.206  23.278 -94.155  1.00  0.00           N  
ATOM   3677  CA  ALA A 243     -57.816  23.315 -95.475  1.00  0.00           C  
ATOM   3678  C   ALA A 243     -57.601  22.011 -96.230  1.00  0.00           C  
ATOM   3679  O   ALA A 243     -58.530  21.481 -96.845  1.00  0.00           O  
ATOM   3680  CB  ALA A 243     -57.229  24.461 -96.271  1.00  0.00           C  
ATOM   3681  H   ALA A 243     -56.508  23.982 -93.913  1.00  0.00           H  
ATOM   3682  HA  ALA A 243     -58.887  23.465 -95.351  1.00  0.00           H  
ATOM   3683 1HB  ALA A 243     -57.700  24.505 -97.250  1.00  0.00           H  
ATOM   3684 2HB  ALA A 243     -57.400  25.396 -95.738  1.00  0.00           H  
ATOM   3685 3HB  ALA A 243     -56.156  24.302 -96.387  1.00  0.00           H  
ATOM   3686  N   ARG A 244     -56.393  21.452 -96.139  1.00  0.00           N  
ATOM   3687  CA  ARG A 244     -56.106  20.203 -96.818  1.00  0.00           C  
ATOM   3688  C   ARG A 244     -56.940  19.077 -96.241  1.00  0.00           C  
ATOM   3689  O   ARG A 244     -57.489  18.264 -96.985  1.00  0.00           O  
ATOM   3690  CB  ARG A 244     -54.629  19.867 -96.709  1.00  0.00           C  
ATOM   3691  CG  ARG A 244     -53.703  20.748 -97.543  1.00  0.00           C  
ATOM   3692  CD  ARG A 244     -52.281  20.444 -97.268  1.00  0.00           C  
ATOM   3693  NE  ARG A 244     -51.383  21.258 -98.071  1.00  0.00           N  
ATOM   3694  CZ  ARG A 244     -50.057  21.365 -97.865  1.00  0.00           C  
ATOM   3695  NH1 ARG A 244     -49.490  20.711 -96.874  1.00  0.00           N  
ATOM   3696  NH2 ARG A 244     -49.324  22.129 -98.656  1.00  0.00           N  
ATOM   3697  H   ARG A 244     -55.651  21.921 -95.619  1.00  0.00           H  
ATOM   3698  HA  ARG A 244     -56.355  20.319 -97.872  1.00  0.00           H  
ATOM   3699 1HB  ARG A 244     -54.319  19.972 -95.667  1.00  0.00           H  
ATOM   3700 2HB  ARG A 244     -54.464  18.829 -96.998  1.00  0.00           H  
ATOM   3701 1HG  ARG A 244     -53.894  20.568 -98.600  1.00  0.00           H  
ATOM   3702 2HG  ARG A 244     -53.889  21.796 -97.317  1.00  0.00           H  
ATOM   3703 1HD  ARG A 244     -52.073  20.644 -96.215  1.00  0.00           H  
ATOM   3704 2HD  ARG A 244     -52.081  19.398 -97.486  1.00  0.00           H  
ATOM   3705  HE  ARG A 244     -51.784  21.778 -98.840  1.00  0.00           H  
ATOM   3706 1HH1 ARG A 244     -50.050  20.130 -96.266  1.00  0.00           H  
ATOM   3707 2HH1 ARG A 244     -48.495  20.792 -96.720  1.00  0.00           H  
ATOM   3708 1HH2 ARG A 244     -49.759  22.632 -99.417  1.00  0.00           H  
ATOM   3709 2HH2 ARG A 244     -48.330  22.209 -98.501  1.00  0.00           H  
ATOM   3710  N   THR A 245     -57.106  19.069 -94.919  1.00  0.00           N  
ATOM   3711  CA  THR A 245     -57.880  18.033 -94.263  1.00  0.00           C  
ATOM   3712  C   THR A 245     -59.324  18.083 -94.732  1.00  0.00           C  
ATOM   3713  O   THR A 245     -59.911  17.056 -95.086  1.00  0.00           O  
ATOM   3714  CB  THR A 245     -57.834  18.214 -92.736  1.00  0.00           C  
ATOM   3715  OG1 THR A 245     -56.467  18.124 -92.287  1.00  0.00           O  
ATOM   3716  CG2 THR A 245     -58.682  17.146 -92.060  1.00  0.00           C  
ATOM   3717  H   THR A 245     -56.639  19.770 -94.343  1.00  0.00           H  
ATOM   3718  HA  THR A 245     -57.461  17.061 -94.526  1.00  0.00           H  
ATOM   3719  HB  THR A 245     -58.222  19.195 -92.475  1.00  0.00           H  
ATOM   3720  HG1 THR A 245     -55.961  18.870 -92.694  1.00  0.00           H  
ATOM   3721 1HG2 THR A 245     -58.645  17.283 -90.981  1.00  0.00           H  
ATOM   3722 2HG2 THR A 245     -59.714  17.233 -92.404  1.00  0.00           H  
ATOM   3723 3HG2 THR A 245     -58.296  16.159 -92.315  1.00  0.00           H  
ATOM   3724  N   LEU A 246     -59.881  19.292 -94.779  1.00  0.00           N  
ATOM   3725  CA  LEU A 246     -61.256  19.480 -95.204  1.00  0.00           C  
ATOM   3726  C   LEU A 246     -61.434  19.061 -96.658  1.00  0.00           C  
ATOM   3727  O   LEU A 246     -62.469  18.505 -97.024  1.00  0.00           O  
ATOM   3728  CB  LEU A 246     -61.656  20.942 -95.013  1.00  0.00           C  
ATOM   3729  CG  LEU A 246     -61.750  21.401 -93.548  1.00  0.00           C  
ATOM   3730  CD1 LEU A 246     -61.979  22.895 -93.515  1.00  0.00           C  
ATOM   3731  CD2 LEU A 246     -62.861  20.649 -92.847  1.00  0.00           C  
ATOM   3732  H   LEU A 246     -59.334  20.101 -94.479  1.00  0.00           H  
ATOM   3733  HA  LEU A 246     -61.896  18.856 -94.584  1.00  0.00           H  
ATOM   3734 1HB  LEU A 246     -60.912  21.567 -95.512  1.00  0.00           H  
ATOM   3735 2HB  LEU A 246     -62.621  21.106 -95.487  1.00  0.00           H  
ATOM   3736  HG  LEU A 246     -60.814  21.194 -93.041  1.00  0.00           H  
ATOM   3737 1HD1 LEU A 246     -62.032  23.231 -92.480  1.00  0.00           H  
ATOM   3738 2HD1 LEU A 246     -61.152  23.395 -94.018  1.00  0.00           H  
ATOM   3739 3HD1 LEU A 246     -62.912  23.131 -94.022  1.00  0.00           H  
ATOM   3740 1HD2 LEU A 246     -62.917  20.975 -91.808  1.00  0.00           H  
ATOM   3741 2HD2 LEU A 246     -63.810  20.852 -93.343  1.00  0.00           H  
ATOM   3742 3HD2 LEU A 246     -62.652  19.580 -92.881  1.00  0.00           H  
ATOM   3743  N   ASN A 247     -60.421  19.307 -97.491  1.00  0.00           N  
ATOM   3744  CA  ASN A 247     -60.494  18.916 -98.889  1.00  0.00           C  
ATOM   3745  C   ASN A 247     -60.465  17.389 -99.020  1.00  0.00           C  
ATOM   3746  O   ASN A 247     -61.295  16.809 -99.723  1.00  0.00           O  
ATOM   3747  CB  ASN A 247     -59.357  19.548 -99.664  1.00  0.00           C  
ATOM   3748  CG  ASN A 247     -59.542  21.036 -99.851  1.00  0.00           C  
ATOM   3749  OD1 ASN A 247     -60.658  21.570 -99.761  1.00  0.00           O  
ATOM   3750  ND2 ASN A 247     -58.456  21.721-100.105  1.00  0.00           N  
ATOM   3751  H   ASN A 247     -59.596  19.807 -97.157  1.00  0.00           H  
ATOM   3752  HA  ASN A 247     -61.438  19.267 -99.300  1.00  0.00           H  
ATOM   3753 1HB  ASN A 247     -58.423  19.378 -99.135  1.00  0.00           H  
ATOM   3754 2HB  ASN A 247     -59.272  19.074-100.639  1.00  0.00           H  
ATOM   3755 1HD2 ASN A 247     -58.509  22.710-100.233  1.00  0.00           H  
ATOM   3756 2HD2 ASN A 247     -57.577  21.254-100.165  1.00  0.00           H  
ATOM   3757  N   GLU A 248     -59.575  16.720 -98.275  1.00  0.00           N  
ATOM   3758  CA  GLU A 248     -59.488  15.255 -98.325  1.00  0.00           C  
ATOM   3759  C   GLU A 248     -60.794  14.617 -97.860  1.00  0.00           C  
ATOM   3760  O   GLU A 248     -61.246  13.605 -98.402  1.00  0.00           O  
ATOM   3761  CB  GLU A 248     -58.329  14.730 -97.465  1.00  0.00           C  
ATOM   3762  CG  GLU A 248     -56.922  15.009 -98.012  1.00  0.00           C  
ATOM   3763  CD  GLU A 248     -55.822  14.496 -97.097  1.00  0.00           C  
ATOM   3764  OE1 GLU A 248     -56.128  14.040 -96.017  1.00  0.00           O  
ATOM   3765  OE2 GLU A 248     -54.676  14.557 -97.487  1.00  0.00           O  
ATOM   3766  H   GLU A 248     -58.920  17.242 -97.693  1.00  0.00           H  
ATOM   3767  HA  GLU A 248     -59.314  14.957 -99.358  1.00  0.00           H  
ATOM   3768 1HB  GLU A 248     -58.390  15.187 -96.474  1.00  0.00           H  
ATOM   3769 2HB  GLU A 248     -58.433  13.654 -97.334  1.00  0.00           H  
ATOM   3770 1HG  GLU A 248     -56.823  14.530 -98.984  1.00  0.00           H  
ATOM   3771 2HG  GLU A 248     -56.803  16.080 -98.154  1.00  0.00           H  
ATOM   3772  N   GLN A 249     -61.417  15.249 -96.875  1.00  0.00           N  
ATOM   3773  CA  GLN A 249     -62.670  14.810 -96.298  1.00  0.00           C  
ATOM   3774  C   GLN A 249     -63.889  15.409 -96.972  1.00  0.00           C  
ATOM   3775  O   GLN A 249     -65.001  15.182 -96.497  1.00  0.00           O  
ATOM   3776  CB  GLN A 249     -62.719  15.141 -94.803  1.00  0.00           C  
ATOM   3777  CG  GLN A 249     -61.713  14.390 -93.959  1.00  0.00           C  
ATOM   3778  CD  GLN A 249     -62.007  12.899 -93.997  1.00  0.00           C  
ATOM   3779  OE1 GLN A 249     -63.173  12.508 -93.783  1.00  0.00           O  
ATOM   3780  NE2 GLN A 249     -60.989  12.074 -94.247  1.00  0.00           N  
ATOM   3781  H   GLN A 249     -60.966  16.066 -96.463  1.00  0.00           H  
ATOM   3782  HA  GLN A 249     -62.728  13.729 -96.410  1.00  0.00           H  
ATOM   3783 1HB  GLN A 249     -62.534  16.212 -94.672  1.00  0.00           H  
ATOM   3784 2HB  GLN A 249     -63.712  14.930 -94.415  1.00  0.00           H  
ATOM   3785 1HG  GLN A 249     -60.711  14.565 -94.364  1.00  0.00           H  
ATOM   3786 2HG  GLN A 249     -61.770  14.739 -92.928  1.00  0.00           H  
ATOM   3787 1HE2 GLN A 249     -61.137  11.085 -94.276  1.00  0.00           H  
ATOM   3788 2HE2 GLN A 249     -60.071  12.445 -94.403  1.00  0.00           H  
ATOM   3789  N   ARG A 250     -63.717  16.142 -98.075  1.00  0.00           N  
ATOM   3790  CA  ARG A 250     -64.847  16.800 -98.708  1.00  0.00           C  
ATOM   3791  C   ARG A 250     -65.949  15.818 -99.056  1.00  0.00           C  
ATOM   3792  O   ARG A 250     -67.122  16.115 -98.863  1.00  0.00           O  
ATOM   3793  CB  ARG A 250     -64.416  17.540 -99.960  1.00  0.00           C  
ATOM   3794  CG  ARG A 250     -65.545  18.257-100.685  1.00  0.00           C  
ATOM   3795  CD  ARG A 250     -66.090  19.376 -99.857  1.00  0.00           C  
ATOM   3796  NE  ARG A 250     -67.197  20.056-100.514  1.00  0.00           N  
ATOM   3797  CZ  ARG A 250     -67.080  21.115-101.340  1.00  0.00           C  
ATOM   3798  NH1 ARG A 250     -65.891  21.631-101.600  1.00  0.00           N  
ATOM   3799  NH2 ARG A 250     -68.160  21.642-101.892  1.00  0.00           N  
ATOM   3800  H   ARG A 250     -62.789  16.285 -98.474  1.00  0.00           H  
ATOM   3801  HA  ARG A 250     -65.244  17.536 -98.015  1.00  0.00           H  
ATOM   3802 1HB  ARG A 250     -63.668  18.283 -99.693  1.00  0.00           H  
ATOM   3803 2HB  ARG A 250     -63.949  16.843-100.655  1.00  0.00           H  
ATOM   3804 1HG  ARG A 250     -65.179  18.665-101.625  1.00  0.00           H  
ATOM   3805 2HG  ARG A 250     -66.363  17.555-100.883  1.00  0.00           H  
ATOM   3806 1HD  ARG A 250     -66.459  18.971 -98.913  1.00  0.00           H  
ATOM   3807 2HD  ARG A 250     -65.305  20.103 -99.658  1.00  0.00           H  
ATOM   3808  HE  ARG A 250     -68.147  19.674-100.341  1.00  0.00           H  
ATOM   3809 1HH1 ARG A 250     -65.064  21.230-101.178  1.00  0.00           H  
ATOM   3810 2HH1 ARG A 250     -65.809  22.424-102.218  1.00  0.00           H  
ATOM   3811 1HH2 ARG A 250     -69.076  21.247-101.697  1.00  0.00           H  
ATOM   3812 2HH2 ARG A 250     -68.076  22.430-102.509  1.00  0.00           H  
ATOM   3813  N   GLY A 251     -65.594  14.627 -99.529  1.00  0.00           N  
ATOM   3814  CA  GLY A 251     -66.613  13.641 -99.867  1.00  0.00           C  
ATOM   3815  C   GLY A 251     -67.498  13.347 -98.654  1.00  0.00           C  
ATOM   3816  O   GLY A 251     -68.730  13.433 -98.728  1.00  0.00           O  
ATOM   3817  H   GLY A 251     -64.614  14.414 -99.659  1.00  0.00           H  
ATOM   3818 1HA  GLY A 251     -67.225  14.019-100.687  1.00  0.00           H  
ATOM   3819 2HA  GLY A 251     -66.136  12.723-100.209  1.00  0.00           H  
ATOM   3820  N   ASN A 252     -66.863  12.990 -97.540  1.00  0.00           N  
ATOM   3821  CA  ASN A 252     -67.583  12.658 -96.319  1.00  0.00           C  
ATOM   3822  C   ASN A 252     -68.352  13.861 -95.773  1.00  0.00           C  
ATOM   3823  O   ASN A 252     -69.475  13.716 -95.278  1.00  0.00           O  
ATOM   3824  CB  ASN A 252     -66.601  12.149 -95.283  1.00  0.00           C  
ATOM   3825  CG  ASN A 252     -66.075  10.772 -95.594  1.00  0.00           C  
ATOM   3826  OD1 ASN A 252     -66.706  10.003 -96.332  1.00  0.00           O  
ATOM   3827  ND2 ASN A 252     -64.914  10.445 -95.060  1.00  0.00           N  
ATOM   3828  H   ASN A 252     -65.852  12.964 -97.538  1.00  0.00           H  
ATOM   3829  HA  ASN A 252     -68.309  11.876 -96.545  1.00  0.00           H  
ATOM   3830 1HB  ASN A 252     -65.754  12.843 -95.215  1.00  0.00           H  
ATOM   3831 2HB  ASN A 252     -67.081  12.130 -94.306  1.00  0.00           H  
ATOM   3832 1HD2 ASN A 252     -64.519   9.545 -95.241  1.00  0.00           H  
ATOM   3833 2HD2 ASN A 252     -64.404  11.109 -94.476  1.00  0.00           H  
ATOM   3834  N   LEU A 253     -67.765  15.053 -95.894  1.00  0.00           N  
ATOM   3835  CA  LEU A 253     -68.414  16.260 -95.407  1.00  0.00           C  
ATOM   3836  C   LEU A 253     -69.679  16.543 -96.199  1.00  0.00           C  
ATOM   3837  O   LEU A 253     -70.710  16.881 -95.616  1.00  0.00           O  
ATOM   3838  CB  LEU A 253     -67.447  17.442 -95.504  1.00  0.00           C  
ATOM   3839  CG  LEU A 253     -66.245  17.387 -94.531  1.00  0.00           C  
ATOM   3840  CD1 LEU A 253     -65.232  18.475 -94.885  1.00  0.00           C  
ATOM   3841  CD2 LEU A 253     -66.750  17.560 -93.120  1.00  0.00           C  
ATOM   3842  H   LEU A 253     -66.837  15.117 -96.308  1.00  0.00           H  
ATOM   3843  HA  LEU A 253     -68.682  16.110 -94.364  1.00  0.00           H  
ATOM   3844 1HB  LEU A 253     -67.057  17.479 -96.514  1.00  0.00           H  
ATOM   3845 2HB  LEU A 253     -67.998  18.361 -95.315  1.00  0.00           H  
ATOM   3846  HG  LEU A 253     -65.757  16.428 -94.611  1.00  0.00           H  
ATOM   3847 1HD1 LEU A 253     -64.395  18.416 -94.199  1.00  0.00           H  
ATOM   3848 2HD1 LEU A 253     -64.869  18.328 -95.895  1.00  0.00           H  
ATOM   3849 3HD1 LEU A 253     -65.700  19.453 -94.807  1.00  0.00           H  
ATOM   3850 1HD2 LEU A 253     -65.911  17.512 -92.427  1.00  0.00           H  
ATOM   3851 2HD2 LEU A 253     -67.245  18.527 -93.027  1.00  0.00           H  
ATOM   3852 3HD2 LEU A 253     -67.459  16.765 -92.889  1.00  0.00           H  
ATOM   3853  N   ASP A 254     -69.633  16.354 -97.523  1.00  0.00           N  
ATOM   3854  CA  ASP A 254     -70.828  16.585 -98.316  1.00  0.00           C  
ATOM   3855  C   ASP A 254     -71.907  15.595 -97.917  1.00  0.00           C  
ATOM   3856  O   ASP A 254     -73.077  15.964 -97.805  1.00  0.00           O  
ATOM   3857  CB  ASP A 254     -70.559  16.466 -99.821  1.00  0.00           C  
ATOM   3858  CG  ASP A 254     -69.749  17.639-100.435  1.00  0.00           C  
ATOM   3859  OD1 ASP A 254     -69.571  18.657 -99.793  1.00  0.00           O  
ATOM   3860  OD2 ASP A 254     -69.351  17.519-101.573  1.00  0.00           O  
ATOM   3861  H   ASP A 254     -68.762  16.077 -97.977  1.00  0.00           H  
ATOM   3862  HA  ASP A 254     -71.191  17.589 -98.112  1.00  0.00           H  
ATOM   3863 1HB  ASP A 254     -69.994  15.544 -99.996  1.00  0.00           H  
ATOM   3864 2HB  ASP A 254     -71.503  16.372-100.353  1.00  0.00           H  
ATOM   3865  N   GLN A 255     -71.524  14.341 -97.649  1.00  0.00           N  
ATOM   3866  CA  GLN A 255     -72.523  13.356 -97.254  1.00  0.00           C  
ATOM   3867  C   GLN A 255     -73.162  13.758 -95.932  1.00  0.00           C  
ATOM   3868  O   GLN A 255     -74.380  13.634 -95.757  1.00  0.00           O  
ATOM   3869  CB  GLN A 255     -71.898  11.963 -97.122  1.00  0.00           C  
ATOM   3870  CG  GLN A 255     -71.468  11.337 -98.439  1.00  0.00           C  
ATOM   3871  CD  GLN A 255     -70.768   9.998 -98.244  1.00  0.00           C  
ATOM   3872  OE1 GLN A 255     -71.145   9.200 -97.376  1.00  0.00           O  
ATOM   3873  NE2 GLN A 255     -69.744   9.743 -99.053  1.00  0.00           N  
ATOM   3874  H   GLN A 255     -70.544  14.068 -97.764  1.00  0.00           H  
ATOM   3875  HA  GLN A 255     -73.302  13.325 -98.015  1.00  0.00           H  
ATOM   3876 1HB  GLN A 255     -71.020  12.023 -96.482  1.00  0.00           H  
ATOM   3877 2HB  GLN A 255     -72.605  11.291 -96.642  1.00  0.00           H  
ATOM   3878 1HG  GLN A 255     -72.348  11.177 -99.057  1.00  0.00           H  
ATOM   3879 2HG  GLN A 255     -70.781  12.015 -98.939  1.00  0.00           H  
ATOM   3880 1HE2 GLN A 255     -69.243   8.881 -98.971  1.00  0.00           H  
ATOM   3881 2HE2 GLN A 255     -69.475  10.412 -99.747  1.00  0.00           H  
ATOM   3882  N   ALA A 256     -72.343  14.272 -95.006  1.00  0.00           N  
ATOM   3883  CA  ALA A 256     -72.848  14.719 -93.719  1.00  0.00           C  
ATOM   3884  C   ALA A 256     -73.841  15.856 -93.893  1.00  0.00           C  
ATOM   3885  O   ALA A 256     -74.882  15.884 -93.231  1.00  0.00           O  
ATOM   3886  CB  ALA A 256     -71.703  15.173 -92.836  1.00  0.00           C  
ATOM   3887  H   ALA A 256     -71.341  14.327 -95.196  1.00  0.00           H  
ATOM   3888  HA  ALA A 256     -73.361  13.882 -93.247  1.00  0.00           H  
ATOM   3889 1HB  ALA A 256     -72.091  15.483 -91.869  1.00  0.00           H  
ATOM   3890 2HB  ALA A 256     -71.001  14.350 -92.704  1.00  0.00           H  
ATOM   3891 3HB  ALA A 256     -71.193  16.008 -93.305  1.00  0.00           H  
ATOM   3892  N   LEU A 257     -73.542  16.775 -94.815  1.00  0.00           N  
ATOM   3893  CA  LEU A 257     -74.434  17.894 -95.065  1.00  0.00           C  
ATOM   3894  C   LEU A 257     -75.746  17.412 -95.654  1.00  0.00           C  
ATOM   3895  O   LEU A 257     -76.814  17.887 -95.267  1.00  0.00           O  
ATOM   3896  CB  LEU A 257     -73.759  18.906 -95.986  1.00  0.00           C  
ATOM   3897  CG  LEU A 257     -72.579  19.650 -95.349  1.00  0.00           C  
ATOM   3898  CD1 LEU A 257     -71.870  20.485 -96.404  1.00  0.00           C  
ATOM   3899  CD2 LEU A 257     -73.097  20.510 -94.210  1.00  0.00           C  
ATOM   3900  H   LEU A 257     -72.658  16.709 -95.322  1.00  0.00           H  
ATOM   3901  HA  LEU A 257     -74.643  18.383 -94.117  1.00  0.00           H  
ATOM   3902 1HB  LEU A 257     -73.389  18.382 -96.865  1.00  0.00           H  
ATOM   3903 2HB  LEU A 257     -74.496  19.640 -96.304  1.00  0.00           H  
ATOM   3904  HG  LEU A 257     -71.866  18.933 -94.955  1.00  0.00           H  
ATOM   3905 1HD1 LEU A 257     -71.027  21.004 -95.951  1.00  0.00           H  
ATOM   3906 2HD1 LEU A 257     -71.506  19.832 -97.198  1.00  0.00           H  
ATOM   3907 3HD1 LEU A 257     -72.563  21.211 -96.821  1.00  0.00           H  
ATOM   3908 1HD2 LEU A 257     -72.262  21.034 -93.745  1.00  0.00           H  
ATOM   3909 2HD2 LEU A 257     -73.813  21.235 -94.596  1.00  0.00           H  
ATOM   3910 3HD2 LEU A 257     -73.585  19.874 -93.471  1.00  0.00           H  
ATOM   3911  N   VAL A 258     -75.688  16.424 -96.544  1.00  0.00           N  
ATOM   3912  CA  VAL A 258     -76.915  15.900 -97.115  1.00  0.00           C  
ATOM   3913  C   VAL A 258     -77.763  15.279 -96.023  1.00  0.00           C  
ATOM   3914  O   VAL A 258     -78.977  15.509 -95.961  1.00  0.00           O  
ATOM   3915  CB  VAL A 258     -76.624  14.853 -98.202  1.00  0.00           C  
ATOM   3916  CG1 VAL A 258     -77.915  14.170 -98.616  1.00  0.00           C  
ATOM   3917  CG2 VAL A 258     -75.995  15.536 -99.406  1.00  0.00           C  
ATOM   3918  H   VAL A 258     -74.782  16.064 -96.847  1.00  0.00           H  
ATOM   3919  HA  VAL A 258     -77.469  16.723 -97.565  1.00  0.00           H  
ATOM   3920  HB  VAL A 258     -75.946  14.099 -97.804  1.00  0.00           H  
ATOM   3921 1HG1 VAL A 258     -77.703  13.426 -99.381  1.00  0.00           H  
ATOM   3922 2HG1 VAL A 258     -78.360  13.682 -97.748  1.00  0.00           H  
ATOM   3923 3HG1 VAL A 258     -78.609  14.911 -99.012  1.00  0.00           H  
ATOM   3924 1HG2 VAL A 258     -75.783  14.795-100.174  1.00  0.00           H  
ATOM   3925 2HG2 VAL A 258     -76.683  16.282 -99.798  1.00  0.00           H  
ATOM   3926 3HG2 VAL A 258     -75.077  16.020 -99.113  1.00  0.00           H  
ATOM   3927  N   ALA A 259     -77.125  14.495 -95.152  1.00  0.00           N  
ATOM   3928  CA  ALA A 259     -77.840  13.874 -94.056  1.00  0.00           C  
ATOM   3929  C   ALA A 259     -78.466  14.929 -93.156  1.00  0.00           C  
ATOM   3930  O   ALA A 259     -79.621  14.790 -92.748  1.00  0.00           O  
ATOM   3931  CB  ALA A 259     -76.896  13.004 -93.252  1.00  0.00           C  
ATOM   3932  H   ALA A 259     -76.124  14.327 -95.262  1.00  0.00           H  
ATOM   3933  HA  ALA A 259     -78.637  13.260 -94.473  1.00  0.00           H  
ATOM   3934 1HB  ALA A 259     -77.439  12.526 -92.446  1.00  0.00           H  
ATOM   3935 2HB  ALA A 259     -76.462  12.247 -93.903  1.00  0.00           H  
ATOM   3936 3HB  ALA A 259     -76.101  13.622 -92.840  1.00  0.00           H  
ATOM   3937  N   ALA A 260     -77.725  16.014 -92.888  1.00  0.00           N  
ATOM   3938  CA  ALA A 260     -78.223  17.088 -92.042  1.00  0.00           C  
ATOM   3939  C   ALA A 260     -79.468  17.721 -92.637  1.00  0.00           C  
ATOM   3940  O   ALA A 260     -80.424  18.014 -91.913  1.00  0.00           O  
ATOM   3941  CB  ALA A 260     -77.150  18.145 -91.854  1.00  0.00           C  
ATOM   3942  H   ALA A 260     -76.772  16.074 -93.246  1.00  0.00           H  
ATOM   3943  HA  ALA A 260     -78.484  16.663 -91.075  1.00  0.00           H  
ATOM   3944 1HB  ALA A 260     -77.522  18.930 -91.201  1.00  0.00           H  
ATOM   3945 2HB  ALA A 260     -76.266  17.685 -91.412  1.00  0.00           H  
ATOM   3946 3HB  ALA A 260     -76.890  18.570 -92.817  1.00  0.00           H  
ATOM   3947  N   VAL A 261     -79.478  17.897 -93.960  1.00  0.00           N  
ATOM   3948  CA  VAL A 261     -80.628  18.466 -94.642  1.00  0.00           C  
ATOM   3949  C   VAL A 261     -81.811  17.526 -94.547  1.00  0.00           C  
ATOM   3950  O   VAL A 261     -82.929  17.954 -94.254  1.00  0.00           O  
ATOM   3951  CB  VAL A 261     -80.312  18.780 -96.111  1.00  0.00           C  
ATOM   3952  CG1 VAL A 261     -81.591  19.178 -96.835  1.00  0.00           C  
ATOM   3953  CG2 VAL A 261     -79.303  19.920 -96.172  1.00  0.00           C  
ATOM   3954  H   VAL A 261     -78.644  17.653 -94.500  1.00  0.00           H  
ATOM   3955  HA  VAL A 261     -80.889  19.402 -94.149  1.00  0.00           H  
ATOM   3956  HB  VAL A 261     -79.902  17.890 -96.592  1.00  0.00           H  
ATOM   3957 1HG1 VAL A 261     -81.365  19.397 -97.877  1.00  0.00           H  
ATOM   3958 2HG1 VAL A 261     -82.304  18.356 -96.783  1.00  0.00           H  
ATOM   3959 3HG1 VAL A 261     -82.019  20.062 -96.362  1.00  0.00           H  
ATOM   3960 1HG2 VAL A 261     -79.070  20.146 -97.210  1.00  0.00           H  
ATOM   3961 2HG2 VAL A 261     -79.726  20.801 -95.693  1.00  0.00           H  
ATOM   3962 3HG2 VAL A 261     -78.400  19.636 -95.656  1.00  0.00           H  
ATOM   3963  N   GLY A 262     -81.563  16.235 -94.758  1.00  0.00           N  
ATOM   3964  CA  GLY A 262     -82.603  15.226 -94.654  1.00  0.00           C  
ATOM   3965  C   GLY A 262     -83.261  15.290 -93.279  1.00  0.00           C  
ATOM   3966  O   GLY A 262     -84.492  15.386 -93.166  1.00  0.00           O  
ATOM   3967  H   GLY A 262     -80.615  15.947 -95.009  1.00  0.00           H  
ATOM   3968 1HA  GLY A 262     -83.346  15.381 -95.434  1.00  0.00           H  
ATOM   3969 2HA  GLY A 262     -82.162  14.241 -94.806  1.00  0.00           H  
ATOM   3970  N   PHE A 263     -82.441  15.226 -92.226  1.00  0.00           N  
ATOM   3971  CA  PHE A 263     -82.953  15.251 -90.862  1.00  0.00           C  
ATOM   3972  C   PHE A 263     -83.653  16.570 -90.556  1.00  0.00           C  
ATOM   3973  O   PHE A 263     -84.700  16.587 -89.900  1.00  0.00           O  
ATOM   3974  CB  PHE A 263     -81.820  15.044 -89.863  1.00  0.00           C  
ATOM   3975  CG  PHE A 263     -81.276  13.641 -89.833  1.00  0.00           C  
ATOM   3976  CD1 PHE A 263     -79.930  13.403 -90.070  1.00  0.00           C  
ATOM   3977  CD2 PHE A 263     -82.105  12.558 -89.580  1.00  0.00           C  
ATOM   3978  CE1 PHE A 263     -79.420  12.121 -90.053  1.00  0.00           C  
ATOM   3979  CE2 PHE A 263     -81.599  11.270 -89.560  1.00  0.00           C  
ATOM   3980  CZ  PHE A 263     -80.252  11.053 -89.798  1.00  0.00           C  
ATOM   3981  H   PHE A 263     -81.434  15.151 -92.386  1.00  0.00           H  
ATOM   3982  HA  PHE A 263     -83.673  14.442 -90.750  1.00  0.00           H  
ATOM   3983 1HB  PHE A 263     -80.999  15.719 -90.118  1.00  0.00           H  
ATOM   3984 2HB  PHE A 263     -82.160  15.304 -88.864  1.00  0.00           H  
ATOM   3985  HD1 PHE A 263     -79.272  14.247 -90.273  1.00  0.00           H  
ATOM   3986  HD2 PHE A 263     -83.166  12.732 -89.396  1.00  0.00           H  
ATOM   3987  HE1 PHE A 263     -78.362  11.955 -90.241  1.00  0.00           H  
ATOM   3988  HE2 PHE A 263     -82.259  10.426 -89.360  1.00  0.00           H  
ATOM   3989  HZ  PHE A 263     -79.852  10.040 -89.785  1.00  0.00           H  
ATOM   3990  N   GLY A 264     -83.095  17.674 -91.053  1.00  0.00           N  
ATOM   3991  CA  GLY A 264     -83.662  18.997 -90.863  1.00  0.00           C  
ATOM   3992  C   GLY A 264     -85.069  19.065 -91.432  1.00  0.00           C  
ATOM   3993  O   GLY A 264     -86.019  19.414 -90.723  1.00  0.00           O  
ATOM   3994  H   GLY A 264     -82.220  17.612 -91.570  1.00  0.00           H  
ATOM   3995 1HA  GLY A 264     -83.673  19.244 -89.802  1.00  0.00           H  
ATOM   3996 2HA  GLY A 264     -83.027  19.728 -91.365  1.00  0.00           H  
ATOM   3997  N   ASN A 265     -85.204  18.713 -92.714  1.00  0.00           N  
ATOM   3998  CA  ASN A 265     -86.488  18.734 -93.397  1.00  0.00           C  
ATOM   3999  C   ASN A 265     -87.484  17.779 -92.751  1.00  0.00           C  
ATOM   4000  O   ASN A 265     -88.675  18.098 -92.639  1.00  0.00           O  
ATOM   4001  CB  ASN A 265     -86.307  18.384 -94.862  1.00  0.00           C  
ATOM   4002  CG  ASN A 265     -85.671  19.489 -95.665  1.00  0.00           C  
ATOM   4003  OD1 ASN A 265     -85.659  20.658 -95.257  1.00  0.00           O  
ATOM   4004  ND2 ASN A 265     -85.154  19.145 -96.816  1.00  0.00           N  
ATOM   4005  H   ASN A 265     -84.376  18.425 -93.234  1.00  0.00           H  
ATOM   4006  HA  ASN A 265     -86.902  19.739 -93.321  1.00  0.00           H  
ATOM   4007 1HB  ASN A 265     -85.675  17.493 -94.936  1.00  0.00           H  
ATOM   4008 2HB  ASN A 265     -87.273  18.136 -95.300  1.00  0.00           H  
ATOM   4009 1HD2 ASN A 265     -84.730  19.838 -97.399  1.00  0.00           H  
ATOM   4010 2HD2 ASN A 265     -85.185  18.191 -97.110  1.00  0.00           H  
ATOM   4011  N   THR A 266     -86.997  16.626 -92.280  1.00  0.00           N  
ATOM   4012  CA  THR A 266     -87.866  15.665 -91.630  1.00  0.00           C  
ATOM   4013  C   THR A 266     -88.420  16.267 -90.346  1.00  0.00           C  
ATOM   4014  O   THR A 266     -89.635  16.258 -90.125  1.00  0.00           O  
ATOM   4015  CB  THR A 266     -87.103  14.364 -91.314  1.00  0.00           C  
ATOM   4016  OG1 THR A 266     -86.623  13.776 -92.538  1.00  0.00           O  
ATOM   4017  CG2 THR A 266     -88.015  13.384 -90.598  1.00  0.00           C  
ATOM   4018  H   THR A 266     -86.012  16.389 -92.408  1.00  0.00           H  
ATOM   4019  HA  THR A 266     -88.698  15.436 -92.294  1.00  0.00           H  
ATOM   4020  HB  THR A 266     -86.251  14.591 -90.677  1.00  0.00           H  
ATOM   4021  HG1 THR A 266     -85.943  14.376 -92.934  1.00  0.00           H  
ATOM   4022 1HG2 THR A 266     -87.463  12.473 -90.376  1.00  0.00           H  
ATOM   4023 2HG2 THR A 266     -88.362  13.834 -89.672  1.00  0.00           H  
ATOM   4024 3HG2 THR A 266     -88.868  13.148 -91.231  1.00  0.00           H  
ATOM   4025  N   GLY A 267     -87.536  16.843 -89.521  1.00  0.00           N  
ATOM   4026  CA  GLY A 267     -87.948  17.463 -88.270  1.00  0.00           C  
ATOM   4027  C   GLY A 267     -88.917  18.605 -88.534  1.00  0.00           C  
ATOM   4028  O   GLY A 267     -89.900  18.779 -87.807  1.00  0.00           O  
ATOM   4029  H   GLY A 267     -86.544  16.832 -89.759  1.00  0.00           H  
ATOM   4030 1HA  GLY A 267     -88.411  16.719 -87.626  1.00  0.00           H  
ATOM   4031 2HA  GLY A 267     -87.065  17.840 -87.754  1.00  0.00           H  
ATOM   4032  N   GLY A 268     -88.658  19.349 -89.610  1.00  0.00           N  
ATOM   4033  CA  GLY A 268     -89.488  20.458 -90.038  1.00  0.00           C  
ATOM   4034  C   GLY A 268     -90.907  19.989 -90.301  1.00  0.00           C  
ATOM   4035  O   GLY A 268     -91.858  20.531 -89.737  1.00  0.00           O  
ATOM   4036  H   GLY A 268     -87.811  19.157 -90.144  1.00  0.00           H  
ATOM   4037 1HA  GLY A 268     -89.487  21.236 -89.276  1.00  0.00           H  
ATOM   4038 2HA  GLY A 268     -89.067  20.886 -90.948  1.00  0.00           H  
ATOM   4039  N   ASP A 269     -91.049  18.962 -91.146  1.00  0.00           N  
ATOM   4040  CA  ASP A 269     -92.365  18.436 -91.485  1.00  0.00           C  
ATOM   4041  C   ASP A 269     -93.083  17.891 -90.253  1.00  0.00           C  
ATOM   4042  O   ASP A 269     -94.293  18.078 -90.100  1.00  0.00           O  
ATOM   4043  CB  ASP A 269     -92.221  17.322 -92.528  1.00  0.00           C  
ATOM   4044  CG  ASP A 269     -93.543  16.866 -93.147  1.00  0.00           C  
ATOM   4045  OD1 ASP A 269     -94.155  17.649 -93.832  1.00  0.00           O  
ATOM   4046  OD2 ASP A 269     -93.940  15.737 -92.931  1.00  0.00           O  
ATOM   4047  H   ASP A 269     -90.217  18.555 -91.577  1.00  0.00           H  
ATOM   4048  HA  ASP A 269     -92.962  19.246 -91.905  1.00  0.00           H  
ATOM   4049 1HB  ASP A 269     -91.556  17.663 -93.324  1.00  0.00           H  
ATOM   4050 2HB  ASP A 269     -91.736  16.462 -92.057  1.00  0.00           H  
ATOM   4051  N   ILE A 270     -92.342  17.278 -89.328  1.00  0.00           N  
ATOM   4052  CA  ILE A 270     -92.976  16.767 -88.122  1.00  0.00           C  
ATOM   4053  C   ILE A 270     -93.527  17.927 -87.305  1.00  0.00           C  
ATOM   4054  O   ILE A 270     -94.685  17.896 -86.869  1.00  0.00           O  
ATOM   4055  CB  ILE A 270     -91.985  15.949 -87.280  1.00  0.00           C  
ATOM   4056  CG1 ILE A 270     -91.619  14.660 -88.027  1.00  0.00           C  
ATOM   4057  CG2 ILE A 270     -92.583  15.642 -85.919  1.00  0.00           C  
ATOM   4058  CD1 ILE A 270     -90.437  13.938 -87.438  1.00  0.00           C  
ATOM   4059  H   ILE A 270     -91.345  17.127 -89.488  1.00  0.00           H  
ATOM   4060  HA  ILE A 270     -93.802  16.123 -88.408  1.00  0.00           H  
ATOM   4061  HB  ILE A 270     -91.068  16.521 -87.151  1.00  0.00           H  
ATOM   4062 1HG1 ILE A 270     -92.475  13.990 -88.012  1.00  0.00           H  
ATOM   4063 2HG1 ILE A 270     -91.396  14.905 -89.063  1.00  0.00           H  
ATOM   4064 1HG2 ILE A 270     -91.868  15.072 -85.331  1.00  0.00           H  
ATOM   4065 2HG2 ILE A 270     -92.814  16.575 -85.407  1.00  0.00           H  
ATOM   4066 3HG2 ILE A 270     -93.497  15.062 -86.046  1.00  0.00           H  
ATOM   4067 1HD1 ILE A 270     -90.238  13.038 -88.019  1.00  0.00           H  
ATOM   4068 2HD1 ILE A 270     -89.567  14.588 -87.470  1.00  0.00           H  
ATOM   4069 3HD1 ILE A 270     -90.652  13.666 -86.409  1.00  0.00           H  
ATOM   4070  N   PHE A 271     -92.709  18.965 -87.127  1.00  0.00           N  
ATOM   4071  CA  PHE A 271     -93.122  20.138 -86.385  1.00  0.00           C  
ATOM   4072  C   PHE A 271     -94.352  20.777 -86.993  1.00  0.00           C  
ATOM   4073  O   PHE A 271     -95.311  21.048 -86.275  1.00  0.00           O  
ATOM   4074  CB  PHE A 271     -92.020  21.187 -86.327  1.00  0.00           C  
ATOM   4075  CG  PHE A 271     -92.475  22.443 -85.644  1.00  0.00           C  
ATOM   4076  CD1 PHE A 271     -92.506  22.528 -84.263  1.00  0.00           C  
ATOM   4077  CD2 PHE A 271     -92.901  23.533 -86.386  1.00  0.00           C  
ATOM   4078  CE1 PHE A 271     -92.947  23.679 -83.636  1.00  0.00           C  
ATOM   4079  CE2 PHE A 271     -93.346  24.680 -85.766  1.00  0.00           C  
ATOM   4080  CZ  PHE A 271     -93.368  24.753 -84.387  1.00  0.00           C  
ATOM   4081  H   PHE A 271     -91.764  18.932 -87.512  1.00  0.00           H  
ATOM   4082  HA  PHE A 271     -93.362  19.831 -85.368  1.00  0.00           H  
ATOM   4083 1HB  PHE A 271     -91.157  20.789 -85.797  1.00  0.00           H  
ATOM   4084 2HB  PHE A 271     -91.699  21.438 -87.336  1.00  0.00           H  
ATOM   4085  HD1 PHE A 271     -92.178  21.674 -83.670  1.00  0.00           H  
ATOM   4086  HD2 PHE A 271     -92.886  23.473 -87.477  1.00  0.00           H  
ATOM   4087  HE1 PHE A 271     -92.966  23.734 -82.548  1.00  0.00           H  
ATOM   4088  HE2 PHE A 271     -93.680  25.528 -86.363  1.00  0.00           H  
ATOM   4089  HZ  PHE A 271     -93.719  25.659 -83.894  1.00  0.00           H  
ATOM   4090  N   GLU A 272     -94.328  21.039 -88.305  1.00  0.00           N  
ATOM   4091  CA  GLU A 272     -95.453  21.714 -88.938  1.00  0.00           C  
ATOM   4092  C   GLU A 272     -96.735  20.895 -88.843  1.00  0.00           C  
ATOM   4093  O   GLU A 272     -97.810  21.454 -88.613  1.00  0.00           O  
ATOM   4094  CB  GLU A 272     -95.139  22.062 -90.398  1.00  0.00           C  
ATOM   4095  CG  GLU A 272     -94.099  23.187 -90.563  1.00  0.00           C  
ATOM   4096  CD  GLU A 272     -93.811  23.553 -92.013  1.00  0.00           C  
ATOM   4097  OE1 GLU A 272     -94.307  22.889 -92.892  1.00  0.00           O  
ATOM   4098  OE2 GLU A 272     -93.100  24.510 -92.232  1.00  0.00           O  
ATOM   4099  H   GLU A 272     -93.508  20.778 -88.855  1.00  0.00           H  
ATOM   4100  HA  GLU A 272     -95.617  22.651 -88.409  1.00  0.00           H  
ATOM   4101 1HB  GLU A 272     -94.749  21.172 -90.903  1.00  0.00           H  
ATOM   4102 2HB  GLU A 272     -96.053  22.358 -90.910  1.00  0.00           H  
ATOM   4103 1HG  GLU A 272     -94.457  24.073 -90.040  1.00  0.00           H  
ATOM   4104 2HG  GLU A 272     -93.172  22.871 -90.083  1.00  0.00           H  
ATOM   4105  N   ARG A 273     -96.640  19.569 -88.973  1.00  0.00           N  
ATOM   4106  CA  ARG A 273     -97.822  18.728 -88.825  1.00  0.00           C  
ATOM   4107  C   ARG A 273     -98.357  18.798 -87.394  1.00  0.00           C  
ATOM   4108  O   ARG A 273     -99.571  18.846 -87.173  1.00  0.00           O  
ATOM   4109  CB  ARG A 273     -97.503  17.288 -89.191  1.00  0.00           C  
ATOM   4110  CG  ARG A 273     -97.307  17.032 -90.683  1.00  0.00           C  
ATOM   4111  CD  ARG A 273     -96.934  15.625 -90.959  1.00  0.00           C  
ATOM   4112  NE  ARG A 273     -96.699  15.396 -92.379  1.00  0.00           N  
ATOM   4113  CZ  ARG A 273     -97.656  15.111 -93.285  1.00  0.00           C  
ATOM   4114  NH1 ARG A 273     -98.916  15.006 -92.905  1.00  0.00           N  
ATOM   4115  NH2 ARG A 273     -97.337  14.935 -94.556  1.00  0.00           N  
ATOM   4116  H   ARG A 273     -95.743  19.132 -89.193  1.00  0.00           H  
ATOM   4117  HA  ARG A 273     -98.592  19.093 -89.503  1.00  0.00           H  
ATOM   4118 1HB  ARG A 273     -96.580  16.990 -88.688  1.00  0.00           H  
ATOM   4119 2HB  ARG A 273     -98.298  16.636 -88.836  1.00  0.00           H  
ATOM   4120 1HG  ARG A 273     -98.234  17.245 -91.210  1.00  0.00           H  
ATOM   4121 2HG  ARG A 273     -96.521  17.677 -91.073  1.00  0.00           H  
ATOM   4122 1HD  ARG A 273     -96.007  15.397 -90.427  1.00  0.00           H  
ATOM   4123 2HD  ARG A 273     -97.723  14.955 -90.627  1.00  0.00           H  
ATOM   4124  HE  ARG A 273     -95.720  15.480 -92.715  1.00  0.00           H  
ATOM   4125 1HH1 ARG A 273     -99.163  15.141 -91.935  1.00  0.00           H  
ATOM   4126 2HH1 ARG A 273     -99.632  14.793 -93.584  1.00  0.00           H  
ATOM   4127 1HH2 ARG A 273     -96.368  15.015 -94.858  1.00  0.00           H  
ATOM   4128 2HH2 ARG A 273     -98.052  14.725 -95.228  1.00  0.00           H  
ATOM   4129  N   GLY A 274     -97.440  18.836 -86.417  1.00  0.00           N  
ATOM   4130  CA  GLY A 274     -97.809  18.937 -85.015  1.00  0.00           C  
ATOM   4131  C   GLY A 274     -98.182  20.367 -84.644  1.00  0.00           C  
ATOM   4132  O   GLY A 274     -98.874  20.585 -83.651  1.00  0.00           O  
ATOM   4133  H   GLY A 274     -96.448  18.764 -86.651  1.00  0.00           H  
ATOM   4134 1HA  GLY A 274     -98.644  18.269 -84.806  1.00  0.00           H  
ATOM   4135 2HA  GLY A 274     -96.968  18.611 -84.402  1.00  0.00           H  
ATOM   4136  N   GLY A 275     -97.732  21.326 -85.448  1.00  0.00           N  
ATOM   4137  CA  GLY A 275     -97.910  22.758 -85.272  1.00  0.00           C  
ATOM   4138  C   GLY A 275     -99.153  23.150 -84.485  1.00  0.00           C  
ATOM   4139  O   GLY A 275     -99.028  23.603 -83.351  1.00  0.00           O  
ATOM   4140  H   GLY A 275     -97.154  21.039 -86.231  1.00  0.00           H  
ATOM   4141 1HA  GLY A 275     -97.035  23.138 -84.744  1.00  0.00           H  
ATOM   4142 2HA  GLY A 275     -97.889  23.250 -86.243  1.00  0.00           H  
ATOM   4143  N   PRO A 276    -100.367  22.983 -85.039  1.00  0.00           N  
ATOM   4144  CA  PRO A 276    -101.641  23.385 -84.452  1.00  0.00           C  
ATOM   4145  C   PRO A 276    -101.937  22.725 -83.103  1.00  0.00           C  
ATOM   4146  O   PRO A 276    -102.719  23.260 -82.307  1.00  0.00           O  
ATOM   4147  CB  PRO A 276    -102.648  22.846 -85.491  1.00  0.00           C  
ATOM   4148  CG  PRO A 276    -101.878  22.786 -86.786  1.00  0.00           C  
ATOM   4149  CD  PRO A 276    -100.491  22.367 -86.383  1.00  0.00           C  
ATOM   4150  HA  PRO A 276    -101.692  24.467 -84.377  1.00  0.00           H  
ATOM   4151 1HB  PRO A 276    -103.023  21.867 -85.174  1.00  0.00           H  
ATOM   4152 2HB  PRO A 276    -103.517  23.521 -85.543  1.00  0.00           H  
ATOM   4153 1HG  PRO A 276    -102.344  22.061 -87.469  1.00  0.00           H  
ATOM   4154 2HG  PRO A 276    -101.893  23.760 -87.291  1.00  0.00           H  
ATOM   4155 1HD  PRO A 276    -100.432  21.270 -86.310  1.00  0.00           H  
ATOM   4156 2HD  PRO A 276     -99.782  22.763 -87.111  1.00  0.00           H  
ATOM   4157  N   TYR A 277    -101.285  21.617 -82.809  1.00  0.00           N  
ATOM   4158  CA  TYR A 277    -101.528  20.894 -81.582  1.00  0.00           C  
ATOM   4159  C   TYR A 277    -100.503  21.342 -80.562  1.00  0.00           C  
ATOM   4160  O   TYR A 277    -100.793  21.451 -79.369  1.00  0.00           O  
ATOM   4161  CB  TYR A 277    -101.428  19.409 -81.884  1.00  0.00           C  
ATOM   4162  CG  TYR A 277    -102.380  19.032 -82.996  1.00  0.00           C  
ATOM   4163  CD1 TYR A 277    -101.924  19.096 -84.308  1.00  0.00           C  
ATOM   4164  CD2 TYR A 277    -103.684  18.650 -82.736  1.00  0.00           C  
ATOM   4165  CE1 TYR A 277    -102.747  18.786 -85.351  1.00  0.00           C  
ATOM   4166  CE2 TYR A 277    -104.523  18.332 -83.794  1.00  0.00           C  
ATOM   4167  CZ  TYR A 277    -104.053  18.400 -85.098  1.00  0.00           C  
ATOM   4168  OH  TYR A 277    -104.880  18.087 -86.151  1.00  0.00           O  
ATOM   4169  H   TYR A 277    -100.590  21.236 -83.442  1.00  0.00           H  
ATOM   4170  HA  TYR A 277    -102.525  21.129 -81.211  1.00  0.00           H  
ATOM   4171 1HB  TYR A 277    -100.412  19.155 -82.189  1.00  0.00           H  
ATOM   4172 2HB  TYR A 277    -101.672  18.826 -80.997  1.00  0.00           H  
ATOM   4173  HD1 TYR A 277    -100.904  19.401 -84.512  1.00  0.00           H  
ATOM   4174  HD2 TYR A 277    -104.049  18.603 -81.709  1.00  0.00           H  
ATOM   4175  HE1 TYR A 277    -102.369  18.845 -86.374  1.00  0.00           H  
ATOM   4176  HE2 TYR A 277    -105.553  18.030 -83.601  1.00  0.00           H  
ATOM   4177  HH  TYR A 277    -104.388  18.165 -86.974  1.00  0.00           H  
ATOM   4178  N   LEU A 278     -99.297  21.631 -81.045  1.00  0.00           N  
ATOM   4179  CA  LEU A 278     -98.232  22.118 -80.188  1.00  0.00           C  
ATOM   4180  C   LEU A 278     -98.659  23.493 -79.680  1.00  0.00           C  
ATOM   4181  O   LEU A 278     -98.520  23.810 -78.492  1.00  0.00           O  
ATOM   4182  CB  LEU A 278     -96.930  22.214 -80.997  1.00  0.00           C  
ATOM   4183  CG  LEU A 278     -96.335  20.862 -81.453  1.00  0.00           C  
ATOM   4184  CD1 LEU A 278     -95.187  21.108 -82.436  1.00  0.00           C  
ATOM   4185  CD2 LEU A 278     -95.860  20.098 -80.245  1.00  0.00           C  
ATOM   4186  H   LEU A 278     -99.122  21.498 -82.038  1.00  0.00           H  
ATOM   4187  HA  LEU A 278     -98.104  21.442 -79.346  1.00  0.00           H  
ATOM   4188 1HB  LEU A 278     -97.118  22.803 -81.890  1.00  0.00           H  
ATOM   4189 2HB  LEU A 278     -96.184  22.728 -80.399  1.00  0.00           H  
ATOM   4190  HG  LEU A 278     -97.096  20.283 -81.956  1.00  0.00           H  
ATOM   4191 1HD1 LEU A 278     -94.774  20.157 -82.767  1.00  0.00           H  
ATOM   4192 2HD1 LEU A 278     -95.558  21.656 -83.305  1.00  0.00           H  
ATOM   4193 3HD1 LEU A 278     -94.415  21.688 -81.944  1.00  0.00           H  
ATOM   4194 1HD2 LEU A 278     -95.449  19.139 -80.558  1.00  0.00           H  
ATOM   4195 2HD2 LEU A 278     -95.091  20.672 -79.728  1.00  0.00           H  
ATOM   4196 3HD2 LEU A 278     -96.702  19.930 -79.571  1.00  0.00           H  
ATOM   4197  N   VAL A 279     -99.263  24.274 -80.588  1.00  0.00           N  
ATOM   4198  CA  VAL A 279     -99.779  25.592 -80.272  1.00  0.00           C  
ATOM   4199  C   VAL A 279    -100.989  25.506 -79.370  1.00  0.00           C  
ATOM   4200  O   VAL A 279    -101.024  26.175 -78.339  1.00  0.00           O  
ATOM   4201  CB  VAL A 279    -100.142  26.363 -81.546  1.00  0.00           C  
ATOM   4202  CG1 VAL A 279    -100.860  27.652 -81.175  1.00  0.00           C  
ATOM   4203  CG2 VAL A 279     -98.866  26.686 -82.317  1.00  0.00           C  
ATOM   4204  H   VAL A 279     -99.331  23.941 -81.549  1.00  0.00           H  
ATOM   4205  HA  VAL A 279     -98.999  26.146 -79.751  1.00  0.00           H  
ATOM   4206  HB  VAL A 279    -100.809  25.756 -82.161  1.00  0.00           H  
ATOM   4207 1HG1 VAL A 279    -101.121  28.197 -82.080  1.00  0.00           H  
ATOM   4208 2HG1 VAL A 279    -101.768  27.406 -80.627  1.00  0.00           H  
ATOM   4209 3HG1 VAL A 279    -100.214  28.269 -80.552  1.00  0.00           H  
ATOM   4210 1HG2 VAL A 279     -99.117  27.231 -83.225  1.00  0.00           H  
ATOM   4211 2HG2 VAL A 279     -98.214  27.296 -81.694  1.00  0.00           H  
ATOM   4212 3HG2 VAL A 279     -98.352  25.771 -82.577  1.00  0.00           H  
ATOM   4213  N   ARG A 280    -101.966  24.651 -79.702  1.00  0.00           N  
ATOM   4214  CA  ARG A 280    -103.126  24.542 -78.837  1.00  0.00           C  
ATOM   4215  C   ARG A 280    -102.702  24.119 -77.440  1.00  0.00           C  
ATOM   4216  O   ARG A 280    -103.193  24.665 -76.455  1.00  0.00           O  
ATOM   4217  CB  ARG A 280    -104.132  23.553 -79.393  1.00  0.00           C  
ATOM   4218  CG  ARG A 280    -105.360  23.341 -78.512  1.00  0.00           C  
ATOM   4219  CD  ARG A 280    -106.179  24.583 -78.370  1.00  0.00           C  
ATOM   4220  NE  ARG A 280    -107.319  24.378 -77.479  1.00  0.00           N  
ATOM   4221  CZ  ARG A 280    -108.547  23.974 -77.862  1.00  0.00           C  
ATOM   4222  NH1 ARG A 280    -108.806  23.750 -79.138  1.00  0.00           N  
ATOM   4223  NH2 ARG A 280    -109.495  23.805 -76.956  1.00  0.00           N  
ATOM   4224  H   ARG A 280    -101.945  24.106 -80.563  1.00  0.00           H  
ATOM   4225  HA  ARG A 280    -103.605  25.520 -78.778  1.00  0.00           H  
ATOM   4226 1HB  ARG A 280    -104.468  23.888 -80.373  1.00  0.00           H  
ATOM   4227 2HB  ARG A 280    -103.647  22.586 -79.526  1.00  0.00           H  
ATOM   4228 1HG  ARG A 280    -105.986  22.562 -78.940  1.00  0.00           H  
ATOM   4229 2HG  ARG A 280    -105.038  23.038 -77.509  1.00  0.00           H  
ATOM   4230 1HD  ARG A 280    -105.559  25.377 -77.945  1.00  0.00           H  
ATOM   4231 2HD  ARG A 280    -106.552  24.895 -79.343  1.00  0.00           H  
ATOM   4232  HE  ARG A 280    -107.150  24.531 -76.465  1.00  0.00           H  
ATOM   4233 1HH1 ARG A 280    -108.081  23.880 -79.829  1.00  0.00           H  
ATOM   4234 2HH1 ARG A 280    -109.727  23.448 -79.422  1.00  0.00           H  
ATOM   4235 1HH2 ARG A 280    -109.296  23.976 -75.973  1.00  0.00           H  
ATOM   4236 2HH2 ARG A 280    -110.412  23.502 -77.236  1.00  0.00           H  
ATOM   4237  N   GLY A 281    -101.749  23.191 -77.346  1.00  0.00           N  
ATOM   4238  CA  GLY A 281    -101.244  22.747 -76.060  1.00  0.00           C  
ATOM   4239  C   GLY A 281    -100.715  23.939 -75.277  1.00  0.00           C  
ATOM   4240  O   GLY A 281    -101.128  24.182 -74.138  1.00  0.00           O  
ATOM   4241  H   GLY A 281    -101.371  22.753 -78.183  1.00  0.00           H  
ATOM   4242 1HA  GLY A 281    -102.039  22.254 -75.503  1.00  0.00           H  
ATOM   4243 2HA  GLY A 281    -100.447  22.022 -76.221  1.00  0.00           H  
ATOM   4244  N   ALA A 282     -99.811  24.700 -75.890  1.00  0.00           N  
ATOM   4245  CA  ALA A 282     -99.246  25.849 -75.210  1.00  0.00           C  
ATOM   4246  C   ALA A 282    -100.328  26.835 -74.782  1.00  0.00           C  
ATOM   4247  O   ALA A 282    -100.266  27.383 -73.683  1.00  0.00           O  
ATOM   4248  CB  ALA A 282     -98.262  26.548 -76.127  1.00  0.00           C  
ATOM   4249  H   ALA A 282     -99.496  24.466 -76.835  1.00  0.00           H  
ATOM   4250  HA  ALA A 282     -98.731  25.496 -74.317  1.00  0.00           H  
ATOM   4251 1HB  ALA A 282     -97.820  27.397 -75.611  1.00  0.00           H  
ATOM   4252 2HB  ALA A 282     -97.481  25.847 -76.419  1.00  0.00           H  
ATOM   4253 3HB  ALA A 282     -98.790  26.893 -77.018  1.00  0.00           H  
ATOM   4254  N   GLN A 283    -101.345  27.037 -75.624  1.00  0.00           N  
ATOM   4255  CA  GLN A 283    -102.417  27.966 -75.284  1.00  0.00           C  
ATOM   4256  C   GLN A 283    -103.246  27.460 -74.104  1.00  0.00           C  
ATOM   4257  O   GLN A 283    -103.556  28.217 -73.181  1.00  0.00           O  
ATOM   4258  CB  GLN A 283    -103.317  28.193 -76.500  1.00  0.00           C  
ATOM   4259  CG  GLN A 283    -102.649  28.968 -77.628  1.00  0.00           C  
ATOM   4260  CD  GLN A 283    -103.495  29.011 -78.888  1.00  0.00           C  
ATOM   4261  OE1 GLN A 283    -104.422  28.211 -79.070  1.00  0.00           O  
ATOM   4262  NE2 GLN A 283    -103.178  29.948 -79.775  1.00  0.00           N  
ATOM   4263  H   GLN A 283    -101.356  26.562 -76.526  1.00  0.00           H  
ATOM   4264  HA  GLN A 283    -101.967  28.913 -75.007  1.00  0.00           H  
ATOM   4265 1HB  GLN A 283    -103.634  27.230 -76.894  1.00  0.00           H  
ATOM   4266 2HB  GLN A 283    -104.211  28.731 -76.193  1.00  0.00           H  
ATOM   4267 1HG  GLN A 283    -102.485  29.990 -77.294  1.00  0.00           H  
ATOM   4268 2HG  GLN A 283    -101.698  28.502 -77.865  1.00  0.00           H  
ATOM   4269 1HE2 GLN A 283    -103.696  30.029 -80.627  1.00  0.00           H  
ATOM   4270 2HE2 GLN A 283    -102.419  30.573 -79.591  1.00  0.00           H  
ATOM   4271  N   ASP A 284    -103.542  26.154 -74.084  1.00  0.00           N  
ATOM   4272  CA  ASP A 284    -104.331  25.550 -73.009  1.00  0.00           C  
ATOM   4273  C   ASP A 284    -103.627  25.660 -71.665  1.00  0.00           C  
ATOM   4274  O   ASP A 284    -104.274  25.700 -70.618  1.00  0.00           O  
ATOM   4275  CB  ASP A 284    -104.657  24.075 -73.282  1.00  0.00           C  
ATOM   4276  CG  ASP A 284    -105.742  23.831 -74.378  1.00  0.00           C  
ATOM   4277  OD1 ASP A 284    -106.395  24.767 -74.806  1.00  0.00           O  
ATOM   4278  OD2 ASP A 284    -105.941  22.689 -74.736  1.00  0.00           O  
ATOM   4279  H   ASP A 284    -103.242  25.567 -74.861  1.00  0.00           H  
ATOM   4280  HA  ASP A 284    -105.273  26.089 -72.939  1.00  0.00           H  
ATOM   4281 1HB  ASP A 284    -103.738  23.573 -73.600  1.00  0.00           H  
ATOM   4282 2HB  ASP A 284    -104.979  23.601 -72.358  1.00  0.00           H  
ATOM   4283  N   LEU A 285    -102.299  25.715 -71.691  1.00  0.00           N  
ATOM   4284  CA  LEU A 285    -101.526  25.829 -70.472  1.00  0.00           C  
ATOM   4285  C   LEU A 285    -101.372  27.266 -69.966  1.00  0.00           C  
ATOM   4286  O   LEU A 285    -100.830  27.495 -68.883  1.00  0.00           O  
ATOM   4287  CB  LEU A 285    -100.152  25.211 -70.689  1.00  0.00           C  
ATOM   4288  CG  LEU A 285    -100.176  23.712 -70.956  1.00  0.00           C  
ATOM   4289  CD1 LEU A 285     -98.780  23.246 -71.295  1.00  0.00           C  
ATOM   4290  CD2 LEU A 285    -100.731  23.001 -69.726  1.00  0.00           C  
ATOM   4291  H   LEU A 285    -101.816  25.629 -72.590  1.00  0.00           H  
ATOM   4292  HA  LEU A 285    -102.039  25.253 -69.713  1.00  0.00           H  
ATOM   4293 1HB  LEU A 285     -99.688  25.698 -71.549  1.00  0.00           H  
ATOM   4294 2HB  LEU A 285     -99.539  25.394 -69.808  1.00  0.00           H  
ATOM   4295  HG  LEU A 285    -100.818  23.501 -71.806  1.00  0.00           H  
ATOM   4296 1HD1 LEU A 285     -98.794  22.175 -71.496  1.00  0.00           H  
ATOM   4297 2HD1 LEU A 285     -98.433  23.778 -72.182  1.00  0.00           H  
ATOM   4298 3HD1 LEU A 285     -98.114  23.451 -70.460  1.00  0.00           H  
ATOM   4299 1HD2 LEU A 285    -100.759  21.927 -69.909  1.00  0.00           H  
ATOM   4300 2HD2 LEU A 285    -100.094  23.207 -68.865  1.00  0.00           H  
ATOM   4301 3HD2 LEU A 285    -101.742  23.361 -69.524  1.00  0.00           H  
ATOM   4302  N   LEU A 286    -101.826  28.254 -70.722  1.00  0.00           N  
ATOM   4303  CA  LEU A 286    -101.642  29.621 -70.266  1.00  0.00           C  
ATOM   4304  C   LEU A 286    -102.372  30.064 -68.973  1.00  0.00           C  
ATOM   4305  O   LEU A 286    -101.760  30.776 -68.179  1.00  0.00           O  
ATOM   4306  CB  LEU A 286    -102.006  30.605 -71.390  1.00  0.00           C  
ATOM   4307  CG  LEU A 286    -101.047  30.616 -72.561  1.00  0.00           C  
ATOM   4308  CD1 LEU A 286    -101.613  31.492 -73.662  1.00  0.00           C  
ATOM   4309  CD2 LEU A 286     -99.686  31.107 -72.095  1.00  0.00           C  
ATOM   4310  H   LEU A 286    -102.296  28.074 -71.610  1.00  0.00           H  
ATOM   4311  HA  LEU A 286    -100.578  29.744 -70.090  1.00  0.00           H  
ATOM   4312 1HB  LEU A 286    -102.978  30.358 -71.793  1.00  0.00           H  
ATOM   4313 2HB  LEU A 286    -102.050  31.612 -70.978  1.00  0.00           H  
ATOM   4314  HG  LEU A 286    -100.949  29.613 -72.949  1.00  0.00           H  
ATOM   4315 1HD1 LEU A 286    -100.935  31.489 -74.514  1.00  0.00           H  
ATOM   4316 2HD1 LEU A 286    -102.585  31.100 -73.968  1.00  0.00           H  
ATOM   4317 3HD1 LEU A 286    -101.730  32.509 -73.291  1.00  0.00           H  
ATOM   4318 1HD2 LEU A 286     -98.993  31.104 -72.936  1.00  0.00           H  
ATOM   4319 2HD2 LEU A 286     -99.779  32.119 -71.702  1.00  0.00           H  
ATOM   4320 3HD2 LEU A 286     -99.310  30.445 -71.313  1.00  0.00           H  
ATOM   4321  N   PRO A 287    -103.635  29.687 -68.705  1.00  0.00           N  
ATOM   4322  CA  PRO A 287    -104.439  30.228 -67.620  1.00  0.00           C  
ATOM   4323  C   PRO A 287    -104.595  29.767 -66.146  1.00  0.00           C  
ATOM   4324  O   PRO A 287    -105.428  30.417 -65.516  1.00  0.00           O  
ATOM   4325  CB  PRO A 287    -105.830  30.088 -68.242  1.00  0.00           C  
ATOM   4326  CG  PRO A 287    -105.771  28.820 -69.033  1.00  0.00           C  
ATOM   4327  CD  PRO A 287    -104.394  28.781 -69.606  1.00  0.00           C  
ATOM   4328  HA  PRO A 287    -104.205  31.300 -67.593  1.00  0.00           H  
ATOM   4329 1HB  PRO A 287    -106.588  30.053 -67.448  1.00  0.00           H  
ATOM   4330 2HB  PRO A 287    -106.055  30.968 -68.863  1.00  0.00           H  
ATOM   4331 1HG  PRO A 287    -105.972  27.956 -68.377  1.00  0.00           H  
ATOM   4332 2HG  PRO A 287    -106.548  28.817 -69.807  1.00  0.00           H  
ATOM   4333 1HD  PRO A 287    -104.060  27.772 -69.518  1.00  0.00           H  
ATOM   4334 2HD  PRO A 287    -104.416  29.126 -70.639  1.00  0.00           H  
ATOM   4335  N   THR A 288    -103.969  28.760 -65.476  1.00  0.00           N  
ATOM   4336  CA  THR A 288    -102.932  27.698 -65.541  1.00  0.00           C  
ATOM   4337  C   THR A 288    -101.471  28.174 -65.422  1.00  0.00           C  
ATOM   4338  O   THR A 288    -100.938  28.133 -64.312  1.00  0.00           O  
ATOM   4339  CB  THR A 288    -103.091  26.783 -66.749  1.00  0.00           C  
ATOM   4340  OG1 THR A 288    -104.385  26.171 -66.723  1.00  0.00           O  
ATOM   4341  CG2 THR A 288    -102.050  25.671 -66.677  1.00  0.00           C  
ATOM   4342  H   THR A 288    -104.382  28.720 -64.555  1.00  0.00           H  
ATOM   4343  HA  THR A 288    -103.101  27.050 -64.685  1.00  0.00           H  
ATOM   4344  HB  THR A 288    -102.966  27.322 -67.633  1.00  0.00           H  
ATOM   4345  HG1 THR A 288    -104.474  25.585 -67.488  1.00  0.00           H  
ATOM   4346 1HG2 THR A 288    -102.174  25.007 -67.515  1.00  0.00           H  
ATOM   4347 2HG2 THR A 288    -101.048  26.085 -66.697  1.00  0.00           H  
ATOM   4348 3HG2 THR A 288    -102.188  25.110 -65.756  1.00  0.00           H  
ATOM   4349  N   SER A 289    -100.850  28.775 -66.433  1.00  0.00           N  
ATOM   4350  CA  SER A 289     -99.528  29.334 -66.155  1.00  0.00           C  
ATOM   4351  C   SER A 289     -99.744  30.541 -65.266  1.00  0.00           C  
ATOM   4352  O   SER A 289     -99.022  30.767 -64.293  1.00  0.00           O  
ATOM   4353  CB  SER A 289     -98.767  29.701 -67.414  1.00  0.00           C  
ATOM   4354  OG  SER A 289     -98.453  28.558 -68.171  1.00  0.00           O  
ATOM   4355  H   SER A 289    -101.227  28.789 -67.374  1.00  0.00           H  
ATOM   4356  HA  SER A 289     -98.939  28.600 -65.605  1.00  0.00           H  
ATOM   4357 1HB  SER A 289     -99.343  30.390 -68.013  1.00  0.00           H  
ATOM   4358 2HB  SER A 289     -97.850  30.213 -67.135  1.00  0.00           H  
ATOM   4359  HG  SER A 289     -99.311  28.172 -68.443  1.00  0.00           H  
ATOM   4360  N   ALA A 290    -100.805  31.286 -65.577  1.00  0.00           N  
ATOM   4361  CA  ALA A 290    -101.166  32.461 -64.816  1.00  0.00           C  
ATOM   4362  C   ALA A 290    -101.407  32.096 -63.360  1.00  0.00           C  
ATOM   4363  O   ALA A 290    -100.967  32.809 -62.461  1.00  0.00           O  
ATOM   4364  CB  ALA A 290    -102.415  33.084 -65.411  1.00  0.00           C  
ATOM   4365  H   ALA A 290    -101.338  31.042 -66.409  1.00  0.00           H  
ATOM   4366  HA  ALA A 290    -100.338  33.170 -64.861  1.00  0.00           H  
ATOM   4367 1HB  ALA A 290    -102.683  33.979 -64.848  1.00  0.00           H  
ATOM   4368 2HB  ALA A 290    -102.228  33.346 -66.452  1.00  0.00           H  
ATOM   4369 3HB  ALA A 290    -103.234  32.369 -65.360  1.00  0.00           H  
ATOM   4370  N   LEU A 291    -102.045  30.950 -63.117  1.00  0.00           N  
ATOM   4371  CA  LEU A 291    -102.308  30.532 -61.750  1.00  0.00           C  
ATOM   4372  C   LEU A 291    -101.018  30.194 -61.032  1.00  0.00           C  
ATOM   4373  O   LEU A 291    -100.848  30.516 -59.861  1.00  0.00           O  
ATOM   4374  CB  LEU A 291    -103.249  29.333 -61.722  1.00  0.00           C  
ATOM   4375  CG  LEU A 291    -104.669  29.634 -62.165  1.00  0.00           C  
ATOM   4376  CD1 LEU A 291    -105.461  28.338 -62.257  1.00  0.00           C  
ATOM   4377  CD2 LEU A 291    -105.300  30.578 -61.184  1.00  0.00           C  
ATOM   4378  H   LEU A 291    -102.355  30.381 -63.889  1.00  0.00           H  
ATOM   4379  HA  LEU A 291    -102.791  31.357 -61.228  1.00  0.00           H  
ATOM   4380 1HB  LEU A 291    -102.843  28.558 -62.370  1.00  0.00           H  
ATOM   4381 2HB  LEU A 291    -103.287  28.946 -60.704  1.00  0.00           H  
ATOM   4382  HG  LEU A 291    -104.651  30.107 -63.134  1.00  0.00           H  
ATOM   4383 1HD1 LEU A 291    -106.479  28.559 -62.580  1.00  0.00           H  
ATOM   4384 2HD1 LEU A 291    -104.997  27.663 -62.969  1.00  0.00           H  
ATOM   4385 3HD1 LEU A 291    -105.486  27.861 -61.278  1.00  0.00           H  
ATOM   4386 1HD2 LEU A 291    -106.317  30.807 -61.500  1.00  0.00           H  
ATOM   4387 2HD2 LEU A 291    -105.322  30.104 -60.214  1.00  0.00           H  
ATOM   4388 3HD2 LEU A 291    -104.719  31.505 -61.130  1.00  0.00           H  
ATOM   4389  N   LEU A 292    -100.073  29.579 -61.731  1.00  0.00           N  
ATOM   4390  CA  LEU A 292     -98.820  29.253 -61.069  1.00  0.00           C  
ATOM   4391  C   LEU A 292     -98.120  30.536 -60.627  1.00  0.00           C  
ATOM   4392  O   LEU A 292     -97.533  30.589 -59.545  1.00  0.00           O  
ATOM   4393  CB  LEU A 292     -97.925  28.433 -61.999  1.00  0.00           C  
ATOM   4394  CG  LEU A 292     -98.428  27.012 -62.298  1.00  0.00           C  
ATOM   4395  CD1 LEU A 292     -97.556  26.389 -63.366  1.00  0.00           C  
ATOM   4396  CD2 LEU A 292     -98.406  26.182 -61.020  1.00  0.00           C  
ATOM   4397  H   LEU A 292    -100.236  29.306 -62.702  1.00  0.00           H  
ATOM   4398  HA  LEU A 292     -99.039  28.658 -60.186  1.00  0.00           H  
ATOM   4399 1HB  LEU A 292     -97.836  28.961 -62.946  1.00  0.00           H  
ATOM   4400 2HB  LEU A 292     -96.936  28.358 -61.555  1.00  0.00           H  
ATOM   4401  HG  LEU A 292     -99.446  27.060 -62.675  1.00  0.00           H  
ATOM   4402 1HD1 LEU A 292     -97.917  25.386 -63.591  1.00  0.00           H  
ATOM   4403 2HD1 LEU A 292     -97.599  26.999 -64.267  1.00  0.00           H  
ATOM   4404 3HD1 LEU A 292     -96.530  26.337 -63.010  1.00  0.00           H  
ATOM   4405 1HD2 LEU A 292     -98.771  25.178 -61.234  1.00  0.00           H  
ATOM   4406 2HD2 LEU A 292     -97.387  26.123 -60.642  1.00  0.00           H  
ATOM   4407 3HD2 LEU A 292     -99.048  26.649 -60.273  1.00  0.00           H  
ATOM   4408  N   ASP A 293     -98.221  31.597 -61.431  1.00  0.00           N  
ATOM   4409  CA  ASP A 293     -97.613  32.857 -61.022  1.00  0.00           C  
ATOM   4410  C   ASP A 293     -98.405  33.529 -59.883  1.00  0.00           C  
ATOM   4411  O   ASP A 293     -97.817  33.963 -58.890  1.00  0.00           O  
ATOM   4412  CB  ASP A 293     -97.494  33.815 -62.212  1.00  0.00           C  
ATOM   4413  CG  ASP A 293     -96.420  33.395 -63.235  1.00  0.00           C  
ATOM   4414  OD1 ASP A 293     -95.626  32.533 -62.925  1.00  0.00           O  
ATOM   4415  OD2 ASP A 293     -96.397  33.957 -64.306  1.00  0.00           O  
ATOM   4416  H   ASP A 293     -98.698  31.505 -62.332  1.00  0.00           H  
ATOM   4417  HA  ASP A 293     -96.609  32.647 -60.660  1.00  0.00           H  
ATOM   4418 1HB  ASP A 293     -98.459  33.867 -62.723  1.00  0.00           H  
ATOM   4419 2HB  ASP A 293     -97.263  34.816 -61.850  1.00  0.00           H  
ATOM   4420  N   GLU A 294     -99.742  33.532 -59.965  1.00  0.00           N  
ATOM   4421  CA  GLU A 294    -100.578  34.160 -58.928  1.00  0.00           C  
ATOM   4422  C   GLU A 294    -100.405  33.489 -57.569  1.00  0.00           C  
ATOM   4423  O   GLU A 294    -100.421  34.141 -56.523  1.00  0.00           O  
ATOM   4424  CB  GLU A 294    -102.066  34.133 -59.319  1.00  0.00           C  
ATOM   4425  CG  GLU A 294    -102.447  35.075 -60.481  1.00  0.00           C  
ATOM   4426  CD  GLU A 294    -103.900  34.956 -60.908  1.00  0.00           C  
ATOM   4427  OE1 GLU A 294    -104.588  34.098 -60.405  1.00  0.00           O  
ATOM   4428  OE2 GLU A 294    -104.317  35.729 -61.740  1.00  0.00           O  
ATOM   4429  H   GLU A 294    -100.188  33.133 -60.791  1.00  0.00           H  
ATOM   4430  HA  GLU A 294    -100.270  35.200 -58.830  1.00  0.00           H  
ATOM   4431 1HB  GLU A 294    -102.338  33.119 -59.610  1.00  0.00           H  
ATOM   4432 2HB  GLU A 294    -102.674  34.395 -58.454  1.00  0.00           H  
ATOM   4433 1HG  GLU A 294    -102.265  36.099 -60.163  1.00  0.00           H  
ATOM   4434 2HG  GLU A 294    -101.803  34.875 -61.329  1.00  0.00           H  
ATOM   4435  N   TYR A 295    -100.214  32.179 -57.600  1.00  0.00           N  
ATOM   4436  CA  TYR A 295    -100.040  31.364 -56.420  1.00  0.00           C  
ATOM   4437  C   TYR A 295     -98.578  31.031 -56.156  1.00  0.00           C  
ATOM   4438  O   TYR A 295     -98.285  30.181 -55.315  1.00  0.00           O  
ATOM   4439  CB  TYR A 295    -100.910  30.112 -56.540  1.00  0.00           C  
ATOM   4440  CG  TYR A 295    -102.397  30.439 -56.415  1.00  0.00           C  
ATOM   4441  CD1 TYR A 295    -103.190  30.630 -57.541  1.00  0.00           C  
ATOM   4442  CD2 TYR A 295    -102.968  30.537 -55.154  1.00  0.00           C  
ATOM   4443  CE1 TYR A 295    -104.520  30.936 -57.402  1.00  0.00           C  
ATOM   4444  CE2 TYR A 295    -104.305  30.834 -55.030  1.00  0.00           C  
ATOM   4445  CZ  TYR A 295    -105.077  31.039 -56.152  1.00  0.00           C  
ATOM   4446  OH  TYR A 295    -106.412  31.350 -56.038  1.00  0.00           O  
ATOM   4447  H   TYR A 295    -100.235  31.705 -58.502  1.00  0.00           H  
ATOM   4448  HA  TYR A 295    -100.398  31.932 -55.563  1.00  0.00           H  
ATOM   4449 1HB  TYR A 295    -100.737  29.632 -57.504  1.00  0.00           H  
ATOM   4450 2HB  TYR A 295    -100.642  29.398 -55.765  1.00  0.00           H  
ATOM   4451  HD1 TYR A 295    -102.767  30.556 -58.528  1.00  0.00           H  
ATOM   4452  HD2 TYR A 295    -102.361  30.381 -54.261  1.00  0.00           H  
ATOM   4453  HE1 TYR A 295    -105.134  31.103 -58.275  1.00  0.00           H  
ATOM   4454  HE2 TYR A 295    -104.750  30.905 -54.052  1.00  0.00           H  
ATOM   4455  HH  TYR A 295    -106.655  31.395 -55.111  1.00  0.00           H  
ATOM   4456  N   SER A 296     -97.654  31.732 -56.815  1.00  0.00           N  
ATOM   4457  CA  SER A 296     -96.233  31.518 -56.592  1.00  0.00           C  
ATOM   4458  C   SER A 296     -95.859  31.388 -55.101  1.00  0.00           C  
ATOM   4459  O   SER A 296     -95.216  30.394 -54.756  1.00  0.00           O  
ATOM   4460  CB  SER A 296     -95.403  32.567 -57.307  1.00  0.00           C  
ATOM   4461  OG  SER A 296     -94.031  32.383 -57.058  1.00  0.00           O  
ATOM   4462  H   SER A 296     -97.925  32.438 -57.500  1.00  0.00           H  
ATOM   4463  HA  SER A 296     -95.978  30.574 -57.063  1.00  0.00           H  
ATOM   4464 1HB  SER A 296     -95.585  32.466 -58.376  1.00  0.00           H  
ATOM   4465 2HB  SER A 296     -95.704  33.566 -57.039  1.00  0.00           H  
ATOM   4466  HG  SER A 296     -93.580  33.030 -57.603  1.00  0.00           H  
ATOM   4467  N   PRO A 297     -96.212  32.343 -54.184  1.00  0.00           N  
ATOM   4468  CA  PRO A 297     -95.907  32.280 -52.760  1.00  0.00           C  
ATOM   4469  C   PRO A 297     -96.583  31.105 -52.057  1.00  0.00           C  
ATOM   4470  O   PRO A 297     -96.249  30.781 -50.919  1.00  0.00           O  
ATOM   4471  CB  PRO A 297     -96.405  33.631 -52.231  1.00  0.00           C  
ATOM   4472  CG  PRO A 297     -97.425  34.093 -53.224  1.00  0.00           C  
ATOM   4473  CD  PRO A 297     -96.911  33.625 -54.557  1.00  0.00           C  
ATOM   4474  HA  PRO A 297     -94.816  32.206 -52.642  1.00  0.00           H  
ATOM   4475 1HB  PRO A 297     -96.827  33.498 -51.228  1.00  0.00           H  
ATOM   4476 2HB  PRO A 297     -95.557  34.326 -52.126  1.00  0.00           H  
ATOM   4477 1HG  PRO A 297     -98.407  33.657 -52.987  1.00  0.00           H  
ATOM   4478 2HG  PRO A 297     -97.538  35.186 -53.177  1.00  0.00           H  
ATOM   4479 1HD  PRO A 297     -97.779  33.527 -55.180  1.00  0.00           H  
ATOM   4480 2HD  PRO A 297     -96.196  34.357 -54.952  1.00  0.00           H  
ATOM   4481  N   ALA A 298     -97.602  30.512 -52.672  1.00  0.00           N  
ATOM   4482  CA  ALA A 298     -98.198  29.356 -52.054  1.00  0.00           C  
ATOM   4483  C   ALA A 298     -97.394  28.138 -52.514  1.00  0.00           C  
ATOM   4484  O   ALA A 298     -97.162  27.209 -51.742  1.00  0.00           O  
ATOM   4485  CB  ALA A 298     -99.670  29.232 -52.393  1.00  0.00           C  
ATOM   4486  H   ALA A 298     -97.907  30.774 -53.599  1.00  0.00           H  
ATOM   4487  HA  ALA A 298     -98.099  29.451 -50.977  1.00  0.00           H  
ATOM   4488 1HB  ALA A 298    -100.083  28.350 -51.903  1.00  0.00           H  
ATOM   4489 2HB  ALA A 298    -100.200  30.120 -52.046  1.00  0.00           H  
ATOM   4490 3HB  ALA A 298     -99.786  29.138 -53.469  1.00  0.00           H  
ATOM   4491  N   LEU A 299     -96.908  28.158 -53.766  1.00  0.00           N  
ATOM   4492  CA  LEU A 299     -96.157  27.009 -54.279  1.00  0.00           C  
ATOM   4493  C   LEU A 299     -94.895  26.834 -53.441  1.00  0.00           C  
ATOM   4494  O   LEU A 299     -94.545  25.721 -53.052  1.00  0.00           O  
ATOM   4495  CB  LEU A 299     -95.758  27.226 -55.744  1.00  0.00           C  
ATOM   4496  CG  LEU A 299     -96.909  27.278 -56.768  1.00  0.00           C  
ATOM   4497  CD1 LEU A 299     -96.345  27.654 -58.132  1.00  0.00           C  
ATOM   4498  CD2 LEU A 299     -97.622  25.950 -56.819  1.00  0.00           C  
ATOM   4499  H   LEU A 299     -97.109  28.955 -54.370  1.00  0.00           H  
ATOM   4500  HA  LEU A 299     -96.771  26.114 -54.194  1.00  0.00           H  
ATOM   4501 1HB  LEU A 299     -95.215  28.158 -55.820  1.00  0.00           H  
ATOM   4502 2HB  LEU A 299     -95.087  26.420 -56.038  1.00  0.00           H  
ATOM   4503  HG  LEU A 299     -97.613  28.053 -56.475  1.00  0.00           H  
ATOM   4504 1HD1 LEU A 299     -97.154  27.721 -58.845  1.00  0.00           H  
ATOM   4505 2HD1 LEU A 299     -95.847  28.609 -58.079  1.00  0.00           H  
ATOM   4506 3HD1 LEU A 299     -95.634  26.897 -58.453  1.00  0.00           H  
ATOM   4507 1HD2 LEU A 299     -98.436  26.005 -57.542  1.00  0.00           H  
ATOM   4508 2HD2 LEU A 299     -96.920  25.171 -57.119  1.00  0.00           H  
ATOM   4509 3HD2 LEU A 299     -98.025  25.717 -55.832  1.00  0.00           H  
ATOM   4510  N   PHE A 300     -94.276  27.954 -53.100  1.00  0.00           N  
ATOM   4511  CA  PHE A 300     -93.133  28.013 -52.199  1.00  0.00           C  
ATOM   4512  C   PHE A 300     -93.573  29.029 -51.161  1.00  0.00           C  
ATOM   4513  O   PHE A 300     -93.659  30.204 -51.501  1.00  0.00           O  
ATOM   4514  CB  PHE A 300     -91.886  28.469 -52.954  1.00  0.00           C  
ATOM   4515  CG  PHE A 300     -91.505  27.528 -54.067  1.00  0.00           C  
ATOM   4516  CD1 PHE A 300     -92.096  27.646 -55.317  1.00  0.00           C  
ATOM   4517  CD2 PHE A 300     -90.563  26.531 -53.874  1.00  0.00           C  
ATOM   4518  CE1 PHE A 300     -91.765  26.780 -56.340  1.00  0.00           C  
ATOM   4519  CE2 PHE A 300     -90.225  25.667 -54.898  1.00  0.00           C  
ATOM   4520  CZ  PHE A 300     -90.829  25.789 -56.130  1.00  0.00           C  
ATOM   4521  H   PHE A 300     -94.630  28.829 -53.499  1.00  0.00           H  
ATOM   4522  HA  PHE A 300     -92.958  27.045 -51.742  1.00  0.00           H  
ATOM   4523 1HB  PHE A 300     -92.063  29.456 -53.382  1.00  0.00           H  
ATOM   4524 2HB  PHE A 300     -91.055  28.548 -52.270  1.00  0.00           H  
ATOM   4525  HD1 PHE A 300     -92.835  28.433 -55.483  1.00  0.00           H  
ATOM   4526  HD2 PHE A 300     -90.087  26.430 -52.909  1.00  0.00           H  
ATOM   4527  HE1 PHE A 300     -92.244  26.882 -57.314  1.00  0.00           H  
ATOM   4528  HE2 PHE A 300     -89.483  24.886 -54.734  1.00  0.00           H  
ATOM   4529  HZ  PHE A 300     -90.565  25.104 -56.936  1.00  0.00           H  
ATOM   4530  N   CYS A 301     -93.832  28.644 -49.898  1.00  0.00           N  
ATOM   4531  CA  CYS A 301     -93.472  27.406 -49.183  1.00  0.00           C  
ATOM   4532  C   CYS A 301     -94.094  25.987 -49.334  1.00  0.00           C  
ATOM   4533  O   CYS A 301     -93.567  25.088 -48.673  1.00  0.00           O  
ATOM   4534  CB  CYS A 301     -93.623  27.712 -47.700  1.00  0.00           C  
ATOM   4535  SG  CYS A 301     -92.449  28.902 -47.045  1.00  0.00           S  
ATOM   4536  H   CYS A 301     -94.256  29.361 -49.324  1.00  0.00           H  
ATOM   4537  HA  CYS A 301     -92.417  27.283 -49.384  1.00  0.00           H  
ATOM   4538 1HB  CYS A 301     -94.621  28.097 -47.513  1.00  0.00           H  
ATOM   4539 2HB  CYS A 301     -93.517  26.788 -47.140  1.00  0.00           H  
ATOM   4540  HG  CYS A 301     -92.878  28.827 -45.779  1.00  0.00           H  
ATOM   4541  N   THR A 302     -95.114  25.717 -50.158  1.00  0.00           N  
ATOM   4542  CA  THR A 302     -95.645  24.338 -50.203  1.00  0.00           C  
ATOM   4543  C   THR A 302     -94.582  23.284 -50.532  1.00  0.00           C  
ATOM   4544  O   THR A 302     -94.567  22.195 -49.966  1.00  0.00           O  
ATOM   4545  CB  THR A 302     -96.815  24.183 -51.189  1.00  0.00           C  
ATOM   4546  OG1 THR A 302     -97.918  25.001 -50.771  1.00  0.00           O  
ATOM   4547  CG2 THR A 302     -97.246  22.738 -51.260  1.00  0.00           C  
ATOM   4548  H   THR A 302     -95.570  26.428 -50.730  1.00  0.00           H  
ATOM   4549  HA  THR A 302     -96.034  24.105 -49.209  1.00  0.00           H  
ATOM   4550  HB  THR A 302     -96.503  24.500 -52.174  1.00  0.00           H  
ATOM   4551  HG1 THR A 302     -97.640  25.938 -50.803  1.00  0.00           H  
ATOM   4552 1HG2 THR A 302     -98.070  22.638 -51.964  1.00  0.00           H  
ATOM   4553 2HG2 THR A 302     -96.405  22.127 -51.592  1.00  0.00           H  
ATOM   4554 3HG2 THR A 302     -97.567  22.411 -50.272  1.00  0.00           H  
ATOM   4555  N   ILE A 303     -93.699  23.582 -51.469  1.00  0.00           N  
ATOM   4556  CA  ILE A 303     -92.646  22.628 -51.775  1.00  0.00           C  
ATOM   4557  C   ILE A 303     -91.608  22.573 -50.651  1.00  0.00           C  
ATOM   4558  O   ILE A 303     -91.143  21.496 -50.265  1.00  0.00           O  
ATOM   4559  CB  ILE A 303     -91.930  23.005 -53.076  1.00  0.00           C  
ATOM   4560  CG1 ILE A 303     -92.902  22.948 -54.243  1.00  0.00           C  
ATOM   4561  CG2 ILE A 303     -90.733  22.104 -53.308  1.00  0.00           C  
ATOM   4562  CD1 ILE A 303     -93.545  21.605 -54.422  1.00  0.00           C  
ATOM   4563  H   ILE A 303     -93.781  24.463 -51.963  1.00  0.00           H  
ATOM   4564  HA  ILE A 303     -93.088  21.643 -51.885  1.00  0.00           H  
ATOM   4565  HB  ILE A 303     -91.596  24.025 -52.994  1.00  0.00           H  
ATOM   4566 1HG1 ILE A 303     -93.681  23.681 -54.087  1.00  0.00           H  
ATOM   4567 2HG1 ILE A 303     -92.370  23.202 -55.157  1.00  0.00           H  
ATOM   4568 1HG2 ILE A 303     -90.228  22.404 -54.225  1.00  0.00           H  
ATOM   4569 2HG2 ILE A 303     -90.044  22.193 -52.470  1.00  0.00           H  
ATOM   4570 3HG2 ILE A 303     -91.064  21.070 -53.398  1.00  0.00           H  
ATOM   4571 1HD1 ILE A 303     -94.227  21.641 -55.272  1.00  0.00           H  
ATOM   4572 2HD1 ILE A 303     -92.778  20.852 -54.603  1.00  0.00           H  
ATOM   4573 3HD1 ILE A 303     -94.101  21.350 -53.521  1.00  0.00           H  
ATOM   4574  N   ARG A 304     -91.253  23.734 -50.114  1.00  0.00           N  
ATOM   4575  CA  ARG A 304     -90.205  23.842 -49.106  1.00  0.00           C  
ATOM   4576  C   ARG A 304     -90.529  23.075 -47.830  1.00  0.00           C  
ATOM   4577  O   ARG A 304     -89.641  22.464 -47.232  1.00  0.00           O  
ATOM   4578  CB  ARG A 304     -89.996  25.298 -48.726  1.00  0.00           C  
ATOM   4579  CG  ARG A 304     -89.399  26.158 -49.809  1.00  0.00           C  
ATOM   4580  CD  ARG A 304     -89.307  27.585 -49.398  1.00  0.00           C  
ATOM   4581  NE  ARG A 304     -88.814  28.424 -50.469  1.00  0.00           N  
ATOM   4582  CZ  ARG A 304     -89.009  29.757 -50.540  1.00  0.00           C  
ATOM   4583  NH1 ARG A 304     -89.682  30.376 -49.596  1.00  0.00           N  
ATOM   4584  NH2 ARG A 304     -88.528  30.440 -51.562  1.00  0.00           N  
ATOM   4585  H   ARG A 304     -91.716  24.567 -50.434  1.00  0.00           H  
ATOM   4586  HA  ARG A 304     -89.282  23.446 -49.526  1.00  0.00           H  
ATOM   4587 1HB  ARG A 304     -90.940  25.732 -48.419  1.00  0.00           H  
ATOM   4588 2HB  ARG A 304     -89.329  25.350 -47.865  1.00  0.00           H  
ATOM   4589 1HG  ARG A 304     -88.402  25.799 -50.060  1.00  0.00           H  
ATOM   4590 2HG  ARG A 304     -90.042  26.097 -50.682  1.00  0.00           H  
ATOM   4591 1HD  ARG A 304     -90.277  27.952 -49.105  1.00  0.00           H  
ATOM   4592 2HD  ARG A 304     -88.623  27.674 -48.555  1.00  0.00           H  
ATOM   4593  HE  ARG A 304     -88.289  27.983 -51.214  1.00  0.00           H  
ATOM   4594 1HH1 ARG A 304     -90.050  29.856 -48.811  1.00  0.00           H  
ATOM   4595 2HH1 ARG A 304     -89.831  31.373 -49.653  1.00  0.00           H  
ATOM   4596 1HH2 ARG A 304     -88.012  29.965 -52.290  1.00  0.00           H  
ATOM   4597 2HH2 ARG A 304     -88.678  31.435 -51.617  1.00  0.00           H  
ATOM   4598  N   ASN A 305     -91.801  23.057 -47.420  1.00  0.00           N  
ATOM   4599  CA  ASN A 305     -92.131  22.368 -46.178  1.00  0.00           C  
ATOM   4600  C   ASN A 305     -92.533  20.923 -46.423  1.00  0.00           C  
ATOM   4601  O   ASN A 305     -93.020  20.258 -45.503  1.00  0.00           O  
ATOM   4602  CB  ASN A 305     -93.250  23.054 -45.402  1.00  0.00           C  
ATOM   4603  CG  ASN A 305     -94.634  22.949 -46.020  1.00  0.00           C  
ATOM   4604  OD1 ASN A 305     -94.822  22.659 -47.186  1.00  0.00           O  
ATOM   4605  ND2 ASN A 305     -95.634  23.167 -45.199  1.00  0.00           N  
ATOM   4606  H   ASN A 305     -92.513  23.572 -47.940  1.00  0.00           H  
ATOM   4607  HA  ASN A 305     -91.243  22.352 -45.543  1.00  0.00           H  
ATOM   4608 1HB  ASN A 305     -93.288  22.642 -44.393  1.00  0.00           H  
ATOM   4609 2HB  ASN A 305     -92.991  24.099 -45.309  1.00  0.00           H  
ATOM   4610 1HD2 ASN A 305     -96.576  23.099 -45.535  1.00  0.00           H  
ATOM   4611 2HD2 ASN A 305     -95.452  23.391 -44.246  1.00  0.00           H  
ATOM   4612  N   TYR A 306     -92.281  20.400 -47.627  1.00  0.00           N  
ATOM   4613  CA  TYR A 306     -92.646  19.030 -47.929  1.00  0.00           C  
ATOM   4614  C   TYR A 306     -92.150  18.047 -46.906  1.00  0.00           C  
ATOM   4615  O   TYR A 306     -92.888  17.149 -46.514  1.00  0.00           O  
ATOM   4616  CB  TYR A 306     -92.157  18.574 -49.289  1.00  0.00           C  
ATOM   4617  CG  TYR A 306     -92.458  17.097 -49.473  1.00  0.00           C  
ATOM   4618  CD1 TYR A 306     -93.741  16.688 -49.802  1.00  0.00           C  
ATOM   4619  CD2 TYR A 306     -91.450  16.154 -49.294  1.00  0.00           C  
ATOM   4620  CE1 TYR A 306     -94.021  15.343 -49.953  1.00  0.00           C  
ATOM   4621  CE2 TYR A 306     -91.726  14.808 -49.448  1.00  0.00           C  
ATOM   4622  CZ  TYR A 306     -93.011  14.402 -49.776  1.00  0.00           C  
ATOM   4623  OH  TYR A 306     -93.297  13.068 -49.943  1.00  0.00           O  
ATOM   4624  H   TYR A 306     -91.861  20.962 -48.369  1.00  0.00           H  
ATOM   4625  HA  TYR A 306     -93.732  18.973 -47.939  1.00  0.00           H  
ATOM   4626 1HB  TYR A 306     -92.654  19.144 -50.078  1.00  0.00           H  
ATOM   4627 2HB  TYR A 306     -91.081  18.733 -49.376  1.00  0.00           H  
ATOM   4628  HD1 TYR A 306     -94.530  17.429 -49.939  1.00  0.00           H  
ATOM   4629  HD2 TYR A 306     -90.443  16.479 -49.031  1.00  0.00           H  
ATOM   4630  HE1 TYR A 306     -95.029  15.022 -50.212  1.00  0.00           H  
ATOM   4631  HE2 TYR A 306     -90.934  14.070 -49.308  1.00  0.00           H  
ATOM   4632  HH  TYR A 306     -92.476  12.570 -49.991  1.00  0.00           H  
ATOM   4633  N   HIS A 307     -90.908  18.188 -46.483  1.00  0.00           N  
ATOM   4634  CA  HIS A 307     -90.306  17.225 -45.584  1.00  0.00           C  
ATOM   4635  C   HIS A 307     -90.906  17.254 -44.177  1.00  0.00           C  
ATOM   4636  O   HIS A 307     -90.747  16.290 -43.428  1.00  0.00           O  
ATOM   4637  CB  HIS A 307     -88.807  17.462 -45.535  1.00  0.00           C  
ATOM   4638  CG  HIS A 307     -88.152  17.148 -46.843  1.00  0.00           C  
ATOM   4639  ND1 HIS A 307     -88.074  15.868 -47.348  1.00  0.00           N  
ATOM   4640  CD2 HIS A 307     -87.570  17.952 -47.763  1.00  0.00           C  
ATOM   4641  CE1 HIS A 307     -87.461  15.896 -48.517  1.00  0.00           C  
ATOM   4642  NE2 HIS A 307     -87.145  17.148 -48.792  1.00  0.00           N  
ATOM   4643  H   HIS A 307     -90.362  18.972 -46.819  1.00  0.00           H  
ATOM   4644  HA  HIS A 307     -90.469  16.224 -45.983  1.00  0.00           H  
ATOM   4645 1HB  HIS A 307     -88.608  18.506 -45.281  1.00  0.00           H  
ATOM   4646 2HB  HIS A 307     -88.361  16.839 -44.761  1.00  0.00           H  
ATOM   4647  HD2 HIS A 307     -87.459  19.037 -47.702  1.00  0.00           H  
ATOM   4648  HE1 HIS A 307     -87.255  15.032 -49.148  1.00  0.00           H  
ATOM   4649  HE2 HIS A 307     -86.670  17.470 -49.624  1.00  0.00           H  
ATOM   4650  N   ASP A 308     -91.590  18.347 -43.810  1.00  0.00           N  
ATOM   4651  CA  ASP A 308     -92.240  18.419 -42.508  1.00  0.00           C  
ATOM   4652  C   ASP A 308     -93.670  17.921 -42.686  1.00  0.00           C  
ATOM   4653  O   ASP A 308     -94.260  17.311 -41.794  1.00  0.00           O  
ATOM   4654  CB  ASP A 308     -92.238  19.843 -41.959  1.00  0.00           C  
ATOM   4655  CG  ASP A 308     -90.835  20.383 -41.698  1.00  0.00           C  
ATOM   4656  OD1 ASP A 308     -90.097  19.750 -40.981  1.00  0.00           O  
ATOM   4657  OD2 ASP A 308     -90.517  21.428 -42.216  1.00  0.00           O  
ATOM   4658  H   ASP A 308     -91.725  19.113 -44.463  1.00  0.00           H  
ATOM   4659  HA  ASP A 308     -91.725  17.763 -41.807  1.00  0.00           H  
ATOM   4660 1HB  ASP A 308     -92.742  20.502 -42.672  1.00  0.00           H  
ATOM   4661 2HB  ASP A 308     -92.803  19.871 -41.030  1.00  0.00           H  
ATOM   4662  N   ALA A 309     -94.231  18.183 -43.864  1.00  0.00           N  
ATOM   4663  CA  ALA A 309     -95.559  17.706 -44.201  1.00  0.00           C  
ATOM   4664  C   ALA A 309     -95.559  16.185 -44.345  1.00  0.00           C  
ATOM   4665  O   ALA A 309     -96.495  15.505 -43.933  1.00  0.00           O  
ATOM   4666  CB  ALA A 309     -96.033  18.345 -45.490  1.00  0.00           C  
ATOM   4667  H   ALA A 309     -93.718  18.731 -44.552  1.00  0.00           H  
ATOM   4668  HA  ALA A 309     -96.232  17.975 -43.388  1.00  0.00           H  
ATOM   4669 1HB  ALA A 309     -97.037  17.994 -45.722  1.00  0.00           H  
ATOM   4670 2HB  ALA A 309     -96.038  19.430 -45.377  1.00  0.00           H  
ATOM   4671 3HB  ALA A 309     -95.359  18.070 -46.296  1.00  0.00           H  
ATOM   4672  N   ALA A 310     -94.476  15.650 -44.900  1.00  0.00           N  
ATOM   4673  CA  ALA A 310     -94.334  14.234 -45.176  1.00  0.00           C  
ATOM   4674  C   ALA A 310     -94.676  13.335 -43.963  1.00  0.00           C  
ATOM   4675  O   ALA A 310     -95.535  12.469 -44.122  1.00  0.00           O  
ATOM   4676  CB  ALA A 310     -92.932  13.983 -45.720  1.00  0.00           C  
ATOM   4677  H   ALA A 310     -93.737  16.269 -45.212  1.00  0.00           H  
ATOM   4678  HA  ALA A 310     -95.037  13.977 -45.963  1.00  0.00           H  
ATOM   4679 1HB  ALA A 310     -92.835  12.961 -45.992  1.00  0.00           H  
ATOM   4680 2HB  ALA A 310     -92.787  14.600 -46.607  1.00  0.00           H  
ATOM   4681 3HB  ALA A 310     -92.165  14.230 -45.017  1.00  0.00           H  
ATOM   4682  N   PRO A 311     -94.116  13.500 -42.735  1.00  0.00           N  
ATOM   4683  CA  PRO A 311     -94.498  12.728 -41.565  1.00  0.00           C  
ATOM   4684  C   PRO A 311     -95.949  12.962 -41.123  1.00  0.00           C  
ATOM   4685  O   PRO A 311     -96.519  12.137 -40.404  1.00  0.00           O  
ATOM   4686  CB  PRO A 311     -93.484  13.181 -40.504  1.00  0.00           C  
ATOM   4687  CG  PRO A 311     -92.994  14.503 -40.978  1.00  0.00           C  
ATOM   4688  CD  PRO A 311     -92.971  14.379 -42.481  1.00  0.00           C  
ATOM   4689  HA  PRO A 311     -94.337  11.667 -41.792  1.00  0.00           H  
ATOM   4690 1HB  PRO A 311     -93.977  13.251 -39.526  1.00  0.00           H  
ATOM   4691 2HB  PRO A 311     -92.681  12.435 -40.408  1.00  0.00           H  
ATOM   4692 1HG  PRO A 311     -93.671  15.284 -40.624  1.00  0.00           H  
ATOM   4693 2HG  PRO A 311     -92.003  14.733 -40.564  1.00  0.00           H  
ATOM   4694 1HD  PRO A 311     -93.064  15.331 -42.902  1.00  0.00           H  
ATOM   4695 2HD  PRO A 311     -92.040  13.892 -42.787  1.00  0.00           H  
ATOM   4696  N   LYS A 312     -96.568  14.079 -41.519  1.00  0.00           N  
ATOM   4697  CA  LYS A 312     -97.948  14.306 -41.115  1.00  0.00           C  
ATOM   4698  C   LYS A 312     -98.820  13.442 -42.008  1.00  0.00           C  
ATOM   4699  O   LYS A 312     -99.793  12.825 -41.555  1.00  0.00           O  
ATOM   4700  CB  LYS A 312     -98.334  15.781 -41.238  1.00  0.00           C  
ATOM   4701  CG  LYS A 312     -97.622  16.698 -40.253  1.00  0.00           C  
ATOM   4702  CD  LYS A 312     -98.068  18.149 -40.417  1.00  0.00           C  
ATOM   4703  CE  LYS A 312     -97.349  19.070 -39.435  1.00  0.00           C  
ATOM   4704  NZ  LYS A 312     -97.775  20.497 -39.593  1.00  0.00           N  
ATOM   4705  H   LYS A 312     -96.129  14.755 -42.134  1.00  0.00           H  
ATOM   4706  HA  LYS A 312     -98.081  13.985 -40.082  1.00  0.00           H  
ATOM   4707 1HB  LYS A 312     -98.128  16.137 -42.239  1.00  0.00           H  
ATOM   4708 2HB  LYS A 312     -99.405  15.886 -41.073  1.00  0.00           H  
ATOM   4709 1HG  LYS A 312     -97.820  16.369 -39.233  1.00  0.00           H  
ATOM   4710 2HG  LYS A 312     -96.544  16.638 -40.436  1.00  0.00           H  
ATOM   4711 1HD  LYS A 312     -97.851  18.476 -41.434  1.00  0.00           H  
ATOM   4712 2HD  LYS A 312     -99.142  18.221 -40.252  1.00  0.00           H  
ATOM   4713 1HE  LYS A 312     -97.565  18.747 -38.419  1.00  0.00           H  
ATOM   4714 2HE  LYS A 312     -96.272  19.001 -39.609  1.00  0.00           H  
ATOM   4715 1HZ  LYS A 312     -97.279  21.081 -38.931  1.00  0.00           H  
ATOM   4716 2HZ  LYS A 312     -97.567  20.805 -40.530  1.00  0.00           H  
ATOM   4717 3HZ  LYS A 312     -98.767  20.576 -39.427  1.00  0.00           H  
ATOM   4718  N   LEU A 313     -98.424  13.374 -43.283  1.00  0.00           N  
ATOM   4719  CA  LEU A 313     -99.129  12.580 -44.275  1.00  0.00           C  
ATOM   4720  C   LEU A 313     -98.985  11.110 -43.903  1.00  0.00           C  
ATOM   4721  O   LEU A 313     -99.961  10.358 -43.944  1.00  0.00           O  
ATOM   4722  CB  LEU A 313     -98.535  12.861 -45.661  1.00  0.00           C  
ATOM   4723  CG  LEU A 313     -98.783  14.293 -46.198  1.00  0.00           C  
ATOM   4724  CD1 LEU A 313     -97.940  14.534 -47.450  1.00  0.00           C  
ATOM   4725  CD2 LEU A 313    -100.263  14.460 -46.504  1.00  0.00           C  
ATOM   4726  H   LEU A 313     -97.612  13.924 -43.567  1.00  0.00           H  
ATOM   4727  HA  LEU A 313    -100.182  12.850 -44.265  1.00  0.00           H  
ATOM   4728 1HB  LEU A 313     -97.467  12.697 -45.629  1.00  0.00           H  
ATOM   4729 2HB  LEU A 313     -98.967  12.161 -46.370  1.00  0.00           H  
ATOM   4730  HG  LEU A 313     -98.485  15.019 -45.443  1.00  0.00           H  
ATOM   4731 1HD1 LEU A 313     -98.115  15.545 -47.813  1.00  0.00           H  
ATOM   4732 2HD1 LEU A 313     -96.892  14.416 -47.211  1.00  0.00           H  
ATOM   4733 3HD1 LEU A 313     -98.218  13.822 -48.217  1.00  0.00           H  
ATOM   4734 1HD2 LEU A 313    -100.446  15.470 -46.873  1.00  0.00           H  
ATOM   4735 2HD2 LEU A 313    -100.564  13.736 -47.263  1.00  0.00           H  
ATOM   4736 3HD2 LEU A 313    -100.841  14.296 -45.595  1.00  0.00           H  
ATOM   4737  N   ALA A 314     -97.773  10.725 -43.466  1.00  0.00           N  
ATOM   4738  CA  ALA A 314     -97.501   9.366 -43.002  1.00  0.00           C  
ATOM   4739  C   ALA A 314     -98.358   9.041 -41.788  1.00  0.00           C  
ATOM   4740  O   ALA A 314     -98.871   7.939 -41.641  1.00  0.00           O  
ATOM   4741  CB  ALA A 314     -96.046   9.215 -42.631  1.00  0.00           C  
ATOM   4742  H   ALA A 314     -97.008  11.400 -43.489  1.00  0.00           H  
ATOM   4743  HA  ALA A 314     -97.750   8.669 -43.804  1.00  0.00           H  
ATOM   4744 1HB  ALA A 314     -95.870   8.199 -42.299  1.00  0.00           H  
ATOM   4745 2HB  ALA A 314     -95.432   9.441 -43.478  1.00  0.00           H  
ATOM   4746 3HB  ALA A 314     -95.818   9.900 -41.828  1.00  0.00           H  
ATOM   4747  N   GLY A 315     -98.532  10.029 -40.914  1.00  0.00           N  
ATOM   4748  CA  GLY A 315     -99.360   9.878 -39.735  1.00  0.00           C  
ATOM   4749  C   GLY A 315    -100.781   9.526 -40.147  1.00  0.00           C  
ATOM   4750  O   GLY A 315    -101.365   8.558 -39.651  1.00  0.00           O  
ATOM   4751  H   GLY A 315     -98.049  10.915 -41.043  1.00  0.00           H  
ATOM   4752 1HA  GLY A 315     -98.950   9.100 -39.092  1.00  0.00           H  
ATOM   4753 2HA  GLY A 315     -99.354  10.812 -39.173  1.00  0.00           H  
ATOM   4754  N   ALA A 316    -101.348  10.336 -41.051  1.00  0.00           N  
ATOM   4755  CA  ALA A 316    -102.705  10.104 -41.533  1.00  0.00           C  
ATOM   4756  C   ALA A 316    -102.832   8.733 -42.196  1.00  0.00           C  
ATOM   4757  O   ALA A 316    -103.768   7.973 -41.929  1.00  0.00           O  
ATOM   4758  CB  ALA A 316    -103.080  11.186 -42.530  1.00  0.00           C  
ATOM   4759  H   ALA A 316    -100.810  11.133 -41.399  1.00  0.00           H  
ATOM   4760  HA  ALA A 316    -103.380  10.136 -40.680  1.00  0.00           H  
ATOM   4761 1HB  ALA A 316    -104.098  11.027 -42.877  1.00  0.00           H  
ATOM   4762 2HB  ALA A 316    -103.003  12.161 -42.050  1.00  0.00           H  
ATOM   4763 3HB  ALA A 316    -102.396  11.146 -43.378  1.00  0.00           H  
ATOM   4764  N   LEU A 317    -101.838   8.358 -42.991  1.00  0.00           N  
ATOM   4765  CA  LEU A 317    -101.839   7.064 -43.653  1.00  0.00           C  
ATOM   4766  C   LEU A 317    -101.122   6.069 -42.755  1.00  0.00           C  
ATOM   4767  O   LEU A 317    -100.120   5.456 -43.133  1.00  0.00           O  
ATOM   4768  CB  LEU A 317    -101.162   7.209 -45.008  1.00  0.00           C  
ATOM   4769  CG  LEU A 317    -101.834   8.248 -45.920  1.00  0.00           C  
ATOM   4770  CD1 LEU A 317    -101.056   8.378 -47.182  1.00  0.00           C  
ATOM   4771  CD2 LEU A 317    -103.274   7.826 -46.201  1.00  0.00           C  
ATOM   4772  H   LEU A 317    -101.067   9.001 -43.172  1.00  0.00           H  
ATOM   4773  HA  LEU A 317    -102.867   6.737 -43.797  1.00  0.00           H  
ATOM   4774 1HB  LEU A 317    -100.129   7.530 -44.839  1.00  0.00           H  
ATOM   4775 2HB  LEU A 317    -101.154   6.247 -45.512  1.00  0.00           H  
ATOM   4776  HG  LEU A 317    -101.831   9.220 -45.423  1.00  0.00           H  
ATOM   4777 1HD1 LEU A 317    -101.526   9.128 -47.814  1.00  0.00           H  
ATOM   4778 2HD1 LEU A 317    -100.042   8.689 -46.934  1.00  0.00           H  
ATOM   4779 3HD1 LEU A 317    -101.032   7.423 -47.702  1.00  0.00           H  
ATOM   4780 1HD2 LEU A 317    -103.752   8.568 -46.840  1.00  0.00           H  
ATOM   4781 2HD2 LEU A 317    -103.280   6.857 -46.701  1.00  0.00           H  
ATOM   4782 3HD2 LEU A 317    -103.820   7.752 -45.258  1.00  0.00           H  
ATOM   4783  N   GLY A 318    -101.729   5.843 -41.596  1.00  0.00           N  
ATOM   4784  CA  GLY A 318    -101.137   5.133 -40.459  1.00  0.00           C  
ATOM   4785  C   GLY A 318    -100.583   3.728 -40.698  1.00  0.00           C  
ATOM   4786  O   GLY A 318     -99.891   3.186 -39.836  1.00  0.00           O  
ATOM   4787  H   GLY A 318    -102.609   6.346 -41.466  1.00  0.00           H  
ATOM   4788 1HA  GLY A 318    -100.334   5.761 -40.066  1.00  0.00           H  
ATOM   4789 2HA  GLY A 318    -101.881   5.086 -39.666  1.00  0.00           H  
ATOM   4790  N   GLY A 319    -100.905   3.111 -41.828  1.00  0.00           N  
ATOM   4791  CA  GLY A 319    -100.395   1.776 -42.121  1.00  0.00           C  
ATOM   4792  C   GLY A 319     -98.961   1.760 -42.683  1.00  0.00           C  
ATOM   4793  O   GLY A 319     -98.374   0.686 -42.828  1.00  0.00           O  
ATOM   4794  H   GLY A 319    -101.472   3.602 -42.504  1.00  0.00           H  
ATOM   4795 1HA  GLY A 319    -100.429   1.176 -41.212  1.00  0.00           H  
ATOM   4796 2HA  GLY A 319    -101.060   1.295 -42.835  1.00  0.00           H  
ATOM   4797  N   ASN A 320     -98.395   2.931 -43.005  1.00  0.00           N  
ATOM   4798  CA  ASN A 320     -97.037   2.970 -43.568  1.00  0.00           C  
ATOM   4799  C   ASN A 320     -96.427   4.385 -43.567  1.00  0.00           C  
ATOM   4800  O   ASN A 320     -97.017   5.336 -43.069  1.00  0.00           O  
ATOM   4801  CB  ASN A 320     -97.053   2.364 -44.965  1.00  0.00           C  
ATOM   4802  CG  ASN A 320     -95.776   1.621 -45.367  1.00  0.00           C  
ATOM   4803  OD1 ASN A 320     -94.663   2.073 -45.080  1.00  0.00           O  
ATOM   4804  ND2 ASN A 320     -95.926   0.488 -46.007  1.00  0.00           N  
ATOM   4805  H   ASN A 320     -98.922   3.799 -42.877  1.00  0.00           H  
ATOM   4806  HA  ASN A 320     -96.394   2.351 -42.939  1.00  0.00           H  
ATOM   4807 1HB  ASN A 320     -97.898   1.694 -45.080  1.00  0.00           H  
ATOM   4808 2HB  ASN A 320     -97.197   3.179 -45.668  1.00  0.00           H  
ATOM   4809 1HD2 ASN A 320     -95.123  -0.037 -46.284  1.00  0.00           H  
ATOM   4810 2HD2 ASN A 320     -96.840   0.129 -46.199  1.00  0.00           H  
ATOM   4811  N   GLY A 321     -95.225   4.527 -44.115  1.00  0.00           N  
ATOM   4812  CA  GLY A 321     -94.589   5.838 -44.167  1.00  0.00           C  
ATOM   4813  C   GLY A 321     -94.987   6.669 -45.388  1.00  0.00           C  
ATOM   4814  O   GLY A 321     -95.693   6.212 -46.300  1.00  0.00           O  
ATOM   4815  H   GLY A 321     -94.757   3.715 -44.496  1.00  0.00           H  
ATOM   4816 1HA  GLY A 321     -94.832   6.384 -43.258  1.00  0.00           H  
ATOM   4817 2HA  GLY A 321     -93.508   5.703 -44.165  1.00  0.00           H  
ATOM   4818  N   TYR A 322     -94.439   7.878 -45.453  1.00  0.00           N  
ATOM   4819  CA  TYR A 322     -94.710   8.778 -46.565  1.00  0.00           C  
ATOM   4820  C   TYR A 322     -94.162   8.224 -47.868  1.00  0.00           C  
ATOM   4821  O   TYR A 322     -94.617   8.600 -48.950  1.00  0.00           O  
ATOM   4822  CB  TYR A 322     -94.169  10.171 -46.285  1.00  0.00           C  
ATOM   4823  CG  TYR A 322     -92.693  10.271 -46.199  1.00  0.00           C  
ATOM   4824  CD1 TYR A 322     -91.937  10.444 -47.349  1.00  0.00           C  
ATOM   4825  CD2 TYR A 322     -92.085  10.221 -44.959  1.00  0.00           C  
ATOM   4826  CE1 TYR A 322     -90.569  10.558 -47.258  1.00  0.00           C  
ATOM   4827  CE2 TYR A 322     -90.716  10.337 -44.865  1.00  0.00           C  
ATOM   4828  CZ  TYR A 322     -89.957  10.503 -46.010  1.00  0.00           C  
ATOM   4829  OH  TYR A 322     -88.588  10.616 -45.917  1.00  0.00           O  
ATOM   4830  H   TYR A 322     -93.851   8.195 -44.695  1.00  0.00           H  
ATOM   4831  HA  TYR A 322     -95.793   8.864 -46.674  1.00  0.00           H  
ATOM   4832 1HB  TYR A 322     -94.511  10.860 -47.061  1.00  0.00           H  
ATOM   4833 2HB  TYR A 322     -94.574  10.525 -45.352  1.00  0.00           H  
ATOM   4834  HD1 TYR A 322     -92.426  10.490 -48.323  1.00  0.00           H  
ATOM   4835  HD2 TYR A 322     -92.687  10.095 -44.059  1.00  0.00           H  
ATOM   4836  HE1 TYR A 322     -89.972  10.693 -48.160  1.00  0.00           H  
ATOM   4837  HE2 TYR A 322     -90.231  10.299 -43.890  1.00  0.00           H  
ATOM   4838  HH  TYR A 322     -88.325  10.560 -44.995  1.00  0.00           H  
ATOM   4839  N   SER A 323     -93.178   7.326 -47.771  1.00  0.00           N  
ATOM   4840  CA  SER A 323     -92.610   6.715 -48.955  1.00  0.00           C  
ATOM   4841  C   SER A 323     -93.637   5.815 -49.653  1.00  0.00           C  
ATOM   4842  O   SER A 323     -93.535   5.573 -50.855  1.00  0.00           O  
ATOM   4843  CB  SER A 323     -91.358   5.938 -48.591  1.00  0.00           C  
ATOM   4844  OG  SER A 323     -91.655   4.835 -47.784  1.00  0.00           O  
ATOM   4845  H   SER A 323     -92.836   7.067 -46.859  1.00  0.00           H  
ATOM   4846  HA  SER A 323     -92.323   7.508 -49.646  1.00  0.00           H  
ATOM   4847 1HB  SER A 323     -90.868   5.599 -49.504  1.00  0.00           H  
ATOM   4848 2HB  SER A 323     -90.661   6.597 -48.072  1.00  0.00           H  
ATOM   4849  HG  SER A 323     -92.322   4.333 -48.259  1.00  0.00           H  
ATOM   4850  N   LEU A 324     -94.658   5.345 -48.918  1.00  0.00           N  
ATOM   4851  CA  LEU A 324     -95.705   4.549 -49.541  1.00  0.00           C  
ATOM   4852  C   LEU A 324     -96.541   5.492 -50.363  1.00  0.00           C  
ATOM   4853  O   LEU A 324     -96.861   5.220 -51.523  1.00  0.00           O  
ATOM   4854  CB  LEU A 324     -96.605   3.835 -48.539  1.00  0.00           C  
ATOM   4855  CG  LEU A 324     -97.722   3.002 -49.206  1.00  0.00           C  
ATOM   4856  CD1 LEU A 324     -97.081   1.932 -50.072  1.00  0.00           C  
ATOM   4857  CD2 LEU A 324     -98.625   2.385 -48.164  1.00  0.00           C  
ATOM   4858  H   LEU A 324     -94.745   5.577 -47.931  1.00  0.00           H  
ATOM   4859  HA  LEU A 324     -95.253   3.810 -50.200  1.00  0.00           H  
ATOM   4860 1HB  LEU A 324     -95.995   3.170 -47.939  1.00  0.00           H  
ATOM   4861 2HB  LEU A 324     -97.068   4.574 -47.881  1.00  0.00           H  
ATOM   4862  HG  LEU A 324     -98.314   3.653 -49.852  1.00  0.00           H  
ATOM   4863 1HD1 LEU A 324     -97.859   1.351 -50.568  1.00  0.00           H  
ATOM   4864 2HD1 LEU A 324     -96.447   2.404 -50.824  1.00  0.00           H  
ATOM   4865 3HD1 LEU A 324     -96.478   1.275 -49.447  1.00  0.00           H  
ATOM   4866 1HD2 LEU A 324     -99.408   1.812 -48.660  1.00  0.00           H  
ATOM   4867 2HD2 LEU A 324     -98.051   1.726 -47.537  1.00  0.00           H  
ATOM   4868 3HD2 LEU A 324     -99.077   3.173 -47.559  1.00  0.00           H  
ATOM   4869  N   LEU A 325     -96.894   6.626 -49.751  1.00  0.00           N  
ATOM   4870  CA  LEU A 325     -97.693   7.618 -50.466  1.00  0.00           C  
ATOM   4871  C   LEU A 325     -96.956   8.078 -51.711  1.00  0.00           C  
ATOM   4872  O   LEU A 325     -97.534   8.125 -52.797  1.00  0.00           O  
ATOM   4873  CB  LEU A 325     -98.034   8.822 -49.592  1.00  0.00           C  
ATOM   4874  CG  LEU A 325     -98.806   9.957 -50.305  1.00  0.00           C  
ATOM   4875  CD1 LEU A 325    -100.147   9.426 -50.851  1.00  0.00           C  
ATOM   4876  CD2 LEU A 325     -99.025  11.104 -49.311  1.00  0.00           C  
ATOM   4877  H   LEU A 325     -96.589   6.771 -48.782  1.00  0.00           H  
ATOM   4878  HA  LEU A 325     -98.627   7.150 -50.773  1.00  0.00           H  
ATOM   4879 1HB  LEU A 325     -98.623   8.481 -48.760  1.00  0.00           H  
ATOM   4880 2HB  LEU A 325     -97.108   9.245 -49.206  1.00  0.00           H  
ATOM   4881  HG  LEU A 325     -98.218  10.317 -51.149  1.00  0.00           H  
ATOM   4882 1HD1 LEU A 325    -100.679  10.232 -51.362  1.00  0.00           H  
ATOM   4883 2HD1 LEU A 325     -99.958   8.619 -51.558  1.00  0.00           H  
ATOM   4884 3HD1 LEU A 325    -100.757   9.054 -50.043  1.00  0.00           H  
ATOM   4885 1HD2 LEU A 325     -99.555  11.920 -49.802  1.00  0.00           H  
ATOM   4886 2HD2 LEU A 325     -99.611  10.752 -48.465  1.00  0.00           H  
ATOM   4887 3HD2 LEU A 325     -98.057  11.458 -48.959  1.00  0.00           H  
ATOM   4888  N   THR A 326     -95.672   8.394 -51.567  1.00  0.00           N  
ATOM   4889  CA  THR A 326     -94.907   8.843 -52.712  1.00  0.00           C  
ATOM   4890  C   THR A 326     -94.911   7.789 -53.804  1.00  0.00           C  
ATOM   4891  O   THR A 326     -95.211   8.097 -54.959  1.00  0.00           O  
ATOM   4892  CB  THR A 326     -93.453   9.148 -52.328  1.00  0.00           C  
ATOM   4893  OG1 THR A 326     -93.425  10.214 -51.364  1.00  0.00           O  
ATOM   4894  CG2 THR A 326     -92.657   9.539 -53.565  1.00  0.00           C  
ATOM   4895  H   THR A 326     -95.237   8.342 -50.648  1.00  0.00           H  
ATOM   4896  HA  THR A 326     -95.367   9.748 -53.105  1.00  0.00           H  
ATOM   4897  HB  THR A 326     -93.007   8.260 -51.882  1.00  0.00           H  
ATOM   4898  HG1 THR A 326     -93.922   9.934 -50.572  1.00  0.00           H  
ATOM   4899 1HG2 THR A 326     -91.627   9.746 -53.281  1.00  0.00           H  
ATOM   4900 2HG2 THR A 326     -92.679   8.718 -54.284  1.00  0.00           H  
ATOM   4901 3HG2 THR A 326     -93.096  10.428 -54.015  1.00  0.00           H  
ATOM   4902  N   ASN A 327     -94.629   6.534 -53.452  1.00  0.00           N  
ATOM   4903  CA  ASN A 327     -94.614   5.485 -54.453  1.00  0.00           C  
ATOM   4904  C   ASN A 327     -95.987   5.293 -55.082  1.00  0.00           C  
ATOM   4905  O   ASN A 327     -96.085   5.036 -56.281  1.00  0.00           O  
ATOM   4906  CB  ASN A 327     -94.125   4.190 -53.847  1.00  0.00           C  
ATOM   4907  CG  ASN A 327     -92.643   4.204 -53.578  1.00  0.00           C  
ATOM   4908  OD1 ASN A 327     -91.890   4.990 -54.171  1.00  0.00           O  
ATOM   4909  ND2 ASN A 327     -92.205   3.344 -52.693  1.00  0.00           N  
ATOM   4910  H   ASN A 327     -94.390   6.300 -52.488  1.00  0.00           H  
ATOM   4911  HA  ASN A 327     -93.927   5.779 -55.246  1.00  0.00           H  
ATOM   4912 1HB  ASN A 327     -94.650   4.021 -52.901  1.00  0.00           H  
ATOM   4913 2HB  ASN A 327     -94.366   3.360 -54.508  1.00  0.00           H  
ATOM   4914 1HD2 ASN A 327     -91.233   3.308 -52.469  1.00  0.00           H  
ATOM   4915 2HD2 ASN A 327     -92.849   2.734 -52.233  1.00  0.00           H  
ATOM   4916  N   SER A 328     -97.051   5.445 -54.290  1.00  0.00           N  
ATOM   4917  CA  SER A 328     -98.405   5.276 -54.791  1.00  0.00           C  
ATOM   4918  C   SER A 328     -98.701   6.347 -55.833  1.00  0.00           C  
ATOM   4919  O   SER A 328     -99.284   6.064 -56.886  1.00  0.00           O  
ATOM   4920  CB  SER A 328     -99.388   5.378 -53.639  1.00  0.00           C  
ATOM   4921  OG  SER A 328     -99.182   4.335 -52.720  1.00  0.00           O  
ATOM   4922  H   SER A 328     -96.919   5.643 -53.301  1.00  0.00           H  
ATOM   4923  HA  SER A 328     -98.489   4.295 -55.256  1.00  0.00           H  
ATOM   4924 1HB  SER A 328     -99.269   6.334 -53.141  1.00  0.00           H  
ATOM   4925 2HB  SER A 328    -100.403   5.334 -54.024  1.00  0.00           H  
ATOM   4926  HG  SER A 328     -98.276   4.496 -52.359  1.00  0.00           H  
ATOM   4927  N   LEU A 329     -98.260   7.576 -55.552  1.00  0.00           N  
ATOM   4928  CA  LEU A 329     -98.445   8.691 -56.466  1.00  0.00           C  
ATOM   4929  C   LEU A 329     -97.652   8.457 -57.752  1.00  0.00           C
[truncated: 157,024 more chars]
