# Supplementary material for: The transformative power of transformers in protein structure prediction
Source: Proc Natl Acad Sci U S A. 2023 Jul 31;120(32):e2303499120. doi: 10.1073/pnas.2303499120 (PMC10410766; doi:10.1073/pnas.2303499120)
Supplement: Supplementary file 2 — Dataset S01 (GZ) [file pnas.2303499120.sd01.gz › SI_Data/predicted_structures/RoseTTAFold/T1182.pdb]

HEADER                                            28-DEC-22   XXXX              
EXPDTA    THEORETICAL MODEL                                                     
REMARK 220                                                                      
REMARK 220 EXPERIMENTAL DETAILS                                                 
REMARK 220  EXPERIMENT TYPE                : THEORETICAL MODELLING              
REMARK 220  DATE OF DATA COLLECTION        : 28-DEC-22                          
REMARK 220                                                                      
REMARK 220 REMARK: MODEL GENERATED BY ROSETTA                                   
REMARK 220  VERSION 2022.39+release.d8d9982                                     
SSBOND     CYS A   58    CYS A   64                                       2.02  
SSBOND     CYS A  338    CYS A  435                                       2.02  
SSBOND     CYS A  468    CYS A  484                                       2.03  
ATOM      1  N   MET A   1      -1.485  -0.148   0.850  1.00  0.00           N  
ATOM      2  CA  MET A   1      -0.545   0.908   1.215  1.00  0.00           C  
ATOM      3  C   MET A   1       0.684   0.894   0.312  1.00  0.00           C  
ATOM      4  O   MET A   1       1.524  -0.010   0.396  1.00  0.00           O  
ATOM      5  CB  MET A   1      -0.112   0.765   2.671  1.00  0.00           C  
ATOM      6  CG  MET A   1       0.836   1.855   3.129  1.00  0.00           C  
ATOM      7  SD  MET A   1       1.390   1.663   4.830  1.00  0.00           S  
ATOM      8  CE  MET A   1       2.546   0.304   4.656  1.00  0.00           C  
ATOM      9 1H   MET A   1      -2.430   0.191   0.954  1.00  0.00           H  
ATOM     10 2H   MET A   1      -1.328  -0.419  -0.111  1.00  0.00           H  
ATOM     11 3H   MET A   1      -1.345  -0.946   1.451  1.00  0.00           H  
ATOM     12  HA  MET A   1      -1.041   1.871   1.086  1.00  0.00           H  
ATOM     13 1HB  MET A   1      -0.991   0.779   3.318  1.00  0.00           H  
ATOM     14 2HB  MET A   1       0.385  -0.195   2.809  1.00  0.00           H  
ATOM     15 1HG  MET A   1       1.699   1.832   2.495  1.00  0.00           H  
ATOM     16 2HG  MET A   1       0.359   2.828   3.028  1.00  0.00           H  
ATOM     17 1HE  MET A   1       2.972   0.064   5.630  1.00  0.00           H  
ATOM     18 2HE  MET A   1       2.025  -0.568   4.263  1.00  0.00           H  
ATOM     19 3HE  MET A   1       3.343   0.590   3.976  1.00  0.00           H  
ATOM     20  N   LYS A   2       0.827   1.936  -0.513  1.00  0.00           N  
ATOM     21  CA  LYS A   2       1.946   2.040  -1.461  1.00  0.00           C  
ATOM     22  C   LYS A   2       3.317   2.072  -0.794  1.00  0.00           C  
ATOM     23  O   LYS A   2       4.306   1.637  -1.379  1.00  0.00           O  
ATOM     24  CB  LYS A   2       1.797   3.276  -2.347  1.00  0.00           C  
ATOM     25  CG  LYS A   2       0.665   3.192  -3.368  1.00  0.00           C  
ATOM     26  CD  LYS A   2       0.589   4.460  -4.212  1.00  0.00           C  
ATOM     27  CE  LYS A   2      -0.516   4.369  -5.258  1.00  0.00           C  
ATOM     28  NZ  LYS A   2      -0.614   5.614  -6.071  1.00  0.00           N  
ATOM     29  H   LYS A   2       0.128   2.668  -0.521  1.00  0.00           H  
ATOM     30  HA  LYS A   2       1.923   1.161  -2.106  1.00  0.00           H  
ATOM     31 1HB  LYS A   2       1.625   4.153  -1.723  1.00  0.00           H  
ATOM     32 2HB  LYS A   2       2.725   3.442  -2.891  1.00  0.00           H  
ATOM     33 1HG  LYS A   2       0.830   2.337  -4.025  1.00  0.00           H  
ATOM     34 2HG  LYS A   2      -0.283   3.052  -2.852  1.00  0.00           H  
ATOM     35 1HD  LYS A   2       0.396   5.318  -3.567  1.00  0.00           H  
ATOM     36 2HD  LYS A   2       1.542   4.618  -4.719  1.00  0.00           H  
ATOM     37 1HE  LYS A   2      -0.307   3.530  -5.920  1.00  0.00           H  
ATOM     38 2HE  LYS A   2      -1.468   4.197  -4.757  1.00  0.00           H  
ATOM     39 1HZ  LYS A   2      -1.353   5.514  -6.752  1.00  0.00           H  
ATOM     40 2HZ  LYS A   2      -0.817   6.397  -5.466  1.00  0.00           H  
ATOM     41 3HZ  LYS A   2       0.262   5.775  -6.547  1.00  0.00           H  
ATOM     42  N   MET A   3       3.388   2.538   0.448  1.00  0.00           N  
ATOM     43  CA  MET A   3       4.664   2.585   1.153  1.00  0.00           C  
ATOM     44  C   MET A   3       5.257   1.188   1.359  1.00  0.00           C  
ATOM     45  O   MET A   3       6.468   1.044   1.527  1.00  0.00           O  
ATOM     46  CB  MET A   3       4.536   3.327   2.479  1.00  0.00           C  
ATOM     47  CG  MET A   3       4.335   4.813   2.318  1.00  0.00           C  
ATOM     48  SD  MET A   3       5.705   5.589   1.401  1.00  0.00           S  
ATOM     49  CE  MET A   3       7.079   5.361   2.538  1.00  0.00           C  
ATOM     50  H   MET A   3       2.553   2.881   0.895  1.00  0.00           H  
ATOM     51  HA  MET A   3       5.366   3.142   0.534  1.00  0.00           H  
ATOM     52 1HB  MET A   3       3.706   2.937   3.045  1.00  0.00           H  
ATOM     53 2HB  MET A   3       5.436   3.170   3.070  1.00  0.00           H  
ATOM     54 1HG  MET A   3       3.406   4.995   1.780  1.00  0.00           H  
ATOM     55 2HG  MET A   3       4.263   5.281   3.298  1.00  0.00           H  
ATOM     56 1HE  MET A   3       7.982   5.795   2.115  1.00  0.00           H  
ATOM     57 2HE  MET A   3       6.854   5.853   3.484  1.00  0.00           H  
ATOM     58 3HE  MET A   3       7.237   4.297   2.713  1.00  0.00           H  
ATOM     59  N   SER A   4       4.431   0.136   1.317  1.00  0.00           N  
ATOM     60  CA  SER A   4       4.958  -1.214   1.482  1.00  0.00           C  
ATOM     61  C   SER A   4       5.871  -1.594   0.306  1.00  0.00           C  
ATOM     62  O   SER A   4       6.672  -2.526   0.403  1.00  0.00           O  
ATOM     63  CB  SER A   4       3.822  -2.212   1.625  1.00  0.00           C  
ATOM     64  OG  SER A   4       3.070  -2.317   0.445  1.00  0.00           O  
ATOM     65  H   SER A   4       3.435   0.255   1.137  1.00  0.00           H  
ATOM     66  HA  SER A   4       5.552  -1.241   2.396  1.00  0.00           H  
ATOM     67 1HB  SER A   4       4.232  -3.187   1.882  1.00  0.00           H  
ATOM     68 2HB  SER A   4       3.174  -1.905   2.440  1.00  0.00           H  
ATOM     69  HG  SER A   4       2.579  -1.471   0.358  1.00  0.00           H  
ATOM     70  N   ASN A   5       5.732  -0.862  -0.806  1.00  0.00           N  
ATOM     71  CA  ASN A   5       6.496  -1.024  -2.029  1.00  0.00           C  
ATOM     72  C   ASN A   5       7.376   0.208  -2.265  1.00  0.00           C  
ATOM     73  O   ASN A   5       7.752   0.495  -3.405  1.00  0.00           O  
ATOM     74  CB  ASN A   5       5.564  -1.231  -3.208  1.00  0.00           C  
ATOM     75  CG  ASN A   5       4.807  -2.532  -3.145  1.00  0.00           C  
ATOM     76  OD1 ASN A   5       5.378  -3.588  -2.853  1.00  0.00           O  
ATOM     77  ND2 ASN A   5       3.525  -2.476  -3.420  1.00  0.00           N  
ATOM     78  H   ASN A   5       5.059  -0.100  -0.811  1.00  0.00           H  
ATOM     79  HA  ASN A   5       7.153  -1.887  -1.926  1.00  0.00           H  
ATOM     80 1HB  ASN A   5       4.846  -0.407  -3.236  1.00  0.00           H  
ATOM     81 2HB  ASN A   5       6.136  -1.198  -4.135  1.00  0.00           H  
ATOM     82 1HD2 ASN A   5       2.969  -3.308  -3.391  1.00  0.00           H  
ATOM     83 2HD2 ASN A   5       3.101  -1.600  -3.652  1.00  0.00           H  
ATOM     84  N   PHE A   6       7.691   0.951  -1.198  1.00  0.00           N  
ATOM     85  CA  PHE A   6       8.465   2.176  -1.335  1.00  0.00           C  
ATOM     86  C   PHE A   6       9.721   1.944  -2.159  1.00  0.00           C  
ATOM     87  O   PHE A   6      10.500   1.013  -1.903  1.00  0.00           O  
ATOM     88  CB  PHE A   6       8.780   2.767   0.037  1.00  0.00           C  
ATOM     89  CG  PHE A   6       9.493   4.058  -0.002  1.00  0.00           C  
ATOM     90  CD1 PHE A   6       8.901   5.151  -0.608  1.00  0.00           C  
ATOM     91  CD2 PHE A   6      10.710   4.220   0.612  1.00  0.00           C  
ATOM     92  CE1 PHE A   6       9.526   6.374  -0.622  1.00  0.00           C  
ATOM     93  CE2 PHE A   6      11.338   5.449   0.608  1.00  0.00           C  
ATOM     94  CZ  PHE A   6      10.749   6.523  -0.014  1.00  0.00           C  
ATOM     95  H   PHE A   6       7.357   0.693  -0.270  1.00  0.00           H  
ATOM     96  HA  PHE A   6       7.847   2.904  -1.863  1.00  0.00           H  
ATOM     97 1HB  PHE A   6       7.854   2.921   0.578  1.00  0.00           H  
ATOM     98 2HB  PHE A   6       9.376   2.061   0.612  1.00  0.00           H  
ATOM     99  HD1 PHE A   6       7.924   5.030  -1.081  1.00  0.00           H  
ATOM    100  HD2 PHE A   6      11.170   3.369   1.115  1.00  0.00           H  
ATOM    101  HE1 PHE A   6       9.048   7.226  -1.109  1.00  0.00           H  
ATOM    102  HE2 PHE A   6      12.301   5.573   1.103  1.00  0.00           H  
ATOM    103  HZ  PHE A   6      11.246   7.490  -0.016  1.00  0.00           H  
ATOM    104  N   LEU A   7       9.906   2.828  -3.139  1.00  0.00           N  
ATOM    105  CA  LEU A   7      10.986   2.768  -4.109  1.00  0.00           C  
ATOM    106  C   LEU A   7      12.381   2.625  -3.522  1.00  0.00           C  
ATOM    107  O   LEU A   7      13.214   1.944  -4.111  1.00  0.00           O  
ATOM    108  CB  LEU A   7      10.964   4.008  -4.999  1.00  0.00           C  
ATOM    109  CG  LEU A   7      11.985   3.975  -6.131  1.00  0.00           C  
ATOM    110  CD1 LEU A   7      11.655   2.791  -7.045  1.00  0.00           C  
ATOM    111  CD2 LEU A   7      11.956   5.286  -6.896  1.00  0.00           C  
ATOM    112  H   LEU A   7       9.221   3.563  -3.241  1.00  0.00           H  
ATOM    113  HA  LEU A   7      10.803   1.898  -4.740  1.00  0.00           H  
ATOM    114 1HB  LEU A   7       9.973   4.109  -5.437  1.00  0.00           H  
ATOM    115 2HB  LEU A   7      11.168   4.886  -4.385  1.00  0.00           H  
ATOM    116  HG  LEU A   7      12.979   3.821  -5.718  1.00  0.00           H  
ATOM    117 1HD1 LEU A   7      12.377   2.739  -7.856  1.00  0.00           H  
ATOM    118 2HD1 LEU A   7      11.689   1.865  -6.469  1.00  0.00           H  
ATOM    119 3HD1 LEU A   7      10.658   2.922  -7.461  1.00  0.00           H  
ATOM    120 1HD2 LEU A   7      12.689   5.250  -7.703  1.00  0.00           H  
ATOM    121 2HD2 LEU A   7      10.962   5.442  -7.315  1.00  0.00           H  
ATOM    122 3HD2 LEU A   7      12.199   6.106  -6.221  1.00  0.00           H  
ATOM    123  N   LEU A   8      12.668   3.265  -2.393  1.00  0.00           N  
ATOM    124  CA  LEU A   8      14.017   3.153  -1.854  1.00  0.00           C  
ATOM    125  C   LEU A   8      14.415   1.706  -1.661  1.00  0.00           C  
ATOM    126  O   LEU A   8      15.473   1.274  -2.121  1.00  0.00           O  
ATOM    127  CB  LEU A   8      14.121   3.837  -0.502  1.00  0.00           C  
ATOM    128  CG  LEU A   8      15.446   3.690   0.187  1.00  0.00           C  
ATOM    129  CD1 LEU A   8      16.519   4.351  -0.646  1.00  0.00           C  
ATOM    130  CD2 LEU A   8      15.356   4.283   1.570  1.00  0.00           C  
ATOM    131  H   LEU A   8      11.961   3.815  -1.923  1.00  0.00           H  
ATOM    132  HA  LEU A   8      14.711   3.615  -2.555  1.00  0.00           H  
ATOM    133 1HB  LEU A   8      13.919   4.896  -0.627  1.00  0.00           H  
ATOM    134 2HB  LEU A   8      13.383   3.402   0.154  1.00  0.00           H  
ATOM    135  HG  LEU A   8      15.688   2.636   0.271  1.00  0.00           H  
ATOM    136 1HD1 LEU A   8      17.485   4.238  -0.157  1.00  0.00           H  
ATOM    137 2HD1 LEU A   8      16.553   3.883  -1.628  1.00  0.00           H  
ATOM    138 3HD1 LEU A   8      16.292   5.410  -0.754  1.00  0.00           H  
ATOM    139 1HD2 LEU A   8      16.315   4.163   2.075  1.00  0.00           H  
ATOM    140 2HD2 LEU A   8      15.111   5.342   1.498  1.00  0.00           H  
ATOM    141 3HD2 LEU A   8      14.580   3.765   2.134  1.00  0.00           H  
ATOM    142  N   LEU A   9      13.565   0.941  -0.990  1.00  0.00           N  
ATOM    143  CA  LEU A   9      13.894  -0.441  -0.735  1.00  0.00           C  
ATOM    144  C   LEU A   9      13.617  -1.273  -1.968  1.00  0.00           C  
ATOM    145  O   LEU A   9      14.299  -2.263  -2.238  1.00  0.00           O  
ATOM    146  CB  LEU A   9      13.156  -0.929   0.492  1.00  0.00           C  
ATOM    147  CG  LEU A   9      13.604  -0.218   1.754  1.00  0.00           C  
ATOM    148  CD1 LEU A   9      12.803  -0.722   2.928  1.00  0.00           C  
ATOM    149  CD2 LEU A   9      15.113  -0.435   1.928  1.00  0.00           C  
ATOM    150  H   LEU A   9      12.687   1.323  -0.661  1.00  0.00           H  
ATOM    151  HA  LEU A   9      14.954  -0.504  -0.519  1.00  0.00           H  
ATOM    152 1HB  LEU A   9      12.088  -0.756   0.354  1.00  0.00           H  
ATOM    153 2HB  LEU A   9      13.327  -1.989   0.612  1.00  0.00           H  
ATOM    154  HG  LEU A   9      13.411   0.853   1.654  1.00  0.00           H  
ATOM    155 1HD1 LEU A   9      13.116  -0.202   3.833  1.00  0.00           H  
ATOM    156 2HD1 LEU A   9      11.743  -0.537   2.749  1.00  0.00           H  
ATOM    157 3HD1 LEU A   9      12.971  -1.792   3.047  1.00  0.00           H  
ATOM    158 1HD2 LEU A   9      15.458   0.086   2.821  1.00  0.00           H  
ATOM    159 2HD2 LEU A   9      15.324  -1.498   2.024  1.00  0.00           H  
ATOM    160 3HD2 LEU A   9      15.632  -0.042   1.060  1.00  0.00           H  
ATOM    161  N   GLY A  10      12.665  -0.824  -2.789  1.00  0.00           N  
ATOM    162  CA  GLY A  10      12.371  -1.521  -4.032  1.00  0.00           C  
ATOM    163  C   GLY A  10      13.647  -1.621  -4.877  1.00  0.00           C  
ATOM    164  O   GLY A  10      13.865  -2.623  -5.560  1.00  0.00           O  
ATOM    165  H   GLY A  10      12.104  -0.012  -2.534  1.00  0.00           H  
ATOM    166 1HA  GLY A  10      11.978  -2.515  -3.819  1.00  0.00           H  
ATOM    167 2HA  GLY A  10      11.604  -0.971  -4.579  1.00  0.00           H  
ATOM    168  N   LEU A  11      14.502  -0.591  -4.789  1.00  0.00           N  
ATOM    169  CA  LEU A  11      15.773  -0.568  -5.493  1.00  0.00           C  
ATOM    170  C   LEU A  11      16.930  -1.149  -4.660  1.00  0.00           C  
ATOM    171  O   LEU A  11      17.699  -1.970  -5.157  1.00  0.00           O  
ATOM    172  CB  LEU A  11      16.098   0.861  -5.904  1.00  0.00           C  
ATOM    173  CG  LEU A  11      15.107   1.463  -6.871  1.00  0.00           C  
ATOM    174  CD1 LEU A  11      15.467   2.914  -7.121  1.00  0.00           C  
ATOM    175  CD2 LEU A  11      15.103   0.640  -8.158  1.00  0.00           C  
ATOM    176  H   LEU A  11      14.219   0.225  -4.246  1.00  0.00           H  
ATOM    177  HA  LEU A  11      15.667  -1.153  -6.399  1.00  0.00           H  
ATOM    178 1HB  LEU A  11      16.099   1.484  -5.005  1.00  0.00           H  
ATOM    179 2HB  LEU A  11      17.086   0.889  -6.355  1.00  0.00           H  
ATOM    180  HG  LEU A  11      14.120   1.435  -6.431  1.00  0.00           H  
ATOM    181 1HD1 LEU A  11      14.749   3.357  -7.806  1.00  0.00           H  
ATOM    182 2HD1 LEU A  11      15.448   3.454  -6.174  1.00  0.00           H  
ATOM    183 3HD1 LEU A  11      16.462   2.973  -7.554  1.00  0.00           H  
ATOM    184 1HD2 LEU A  11      14.379   1.062  -8.854  1.00  0.00           H  
ATOM    185 2HD2 LEU A  11      16.095   0.657  -8.609  1.00  0.00           H  
ATOM    186 3HD2 LEU A  11      14.826  -0.391  -7.926  1.00  0.00           H  
ATOM    187  N   MET A  12      17.045  -0.789  -3.376  1.00  0.00           N  
ATOM    188  CA  MET A  12      18.168  -1.295  -2.571  1.00  0.00           C  
ATOM    189  C   MET A  12      18.178  -2.812  -2.446  1.00  0.00           C  
ATOM    190  O   MET A  12      19.240  -3.435  -2.400  1.00  0.00           O  
ATOM    191  CB  MET A  12      18.154  -0.712  -1.160  1.00  0.00           C  
ATOM    192  CG  MET A  12      18.506   0.759  -1.035  1.00  0.00           C  
ATOM    193  SD  MET A  12      18.278   1.352   0.649  1.00  0.00           S  
ATOM    194  CE  MET A  12      19.551   0.463   1.507  1.00  0.00           C  
ATOM    195  H   MET A  12      16.387  -0.132  -2.958  1.00  0.00           H  
ATOM    196  HA  MET A  12      19.094  -1.000  -3.060  1.00  0.00           H  
ATOM    197 1HB  MET A  12      17.172  -0.850  -0.739  1.00  0.00           H  
ATOM    198 2HB  MET A  12      18.846  -1.274  -0.537  1.00  0.00           H  
ATOM    199 1HG  MET A  12      19.544   0.909  -1.316  1.00  0.00           H  
ATOM    200 2HG  MET A  12      17.885   1.351  -1.699  1.00  0.00           H  
ATOM    201 1HE  MET A  12      19.531   0.728   2.564  1.00  0.00           H  
ATOM    202 2HE  MET A  12      19.381  -0.610   1.397  1.00  0.00           H  
ATOM    203 3HE  MET A  12      20.523   0.723   1.085  1.00  0.00           H  
ATOM    204  N   LEU A  13      16.994  -3.404  -2.370  1.00  0.00           N  
ATOM    205  CA  LEU A  13      16.845  -4.831  -2.181  1.00  0.00           C  
ATOM    206  C   LEU A  13      16.446  -5.528  -3.486  1.00  0.00           C  
ATOM    207  O   LEU A  13      15.994  -6.673  -3.464  1.00  0.00           O  
ATOM    208  CB  LEU A  13      15.770  -5.049  -1.121  1.00  0.00           C  
ATOM    209  CG  LEU A  13      16.054  -4.342   0.225  1.00  0.00           C  
ATOM    210  CD1 LEU A  13      14.898  -4.581   1.171  1.00  0.00           C  
ATOM    211  CD2 LEU A  13      17.367  -4.831   0.798  1.00  0.00           C  
ATOM    212  H   LEU A  13      16.140  -2.849  -2.414  1.00  0.00           H  
ATOM    213  HA  LEU A  13      17.792  -5.243  -1.839  1.00  0.00           H  
ATOM    214 1HB  LEU A  13      14.822  -4.676  -1.506  1.00  0.00           H  
ATOM    215 2HB  LEU A  13      15.673  -6.117  -0.931  1.00  0.00           H  
ATOM    216  HG  LEU A  13      16.117  -3.263   0.053  1.00  0.00           H  
ATOM    217 1HD1 LEU A  13      15.080  -4.062   2.112  1.00  0.00           H  
ATOM    218 2HD1 LEU A  13      13.982  -4.208   0.722  1.00  0.00           H  
ATOM    219 3HD1 LEU A  13      14.797  -5.647   1.360  1.00  0.00           H  
ATOM    220 1HD2 LEU A  13      17.568  -4.317   1.738  1.00  0.00           H  
ATOM    221 2HD2 LEU A  13      17.311  -5.905   0.975  1.00  0.00           H  
ATOM    222 3HD2 LEU A  13      18.172  -4.622   0.090  1.00  0.00           H  
ATOM    223  N   LEU A  14      16.590  -4.827  -4.614  1.00  0.00           N  
ATOM    224  CA  LEU A  14      16.144  -5.297  -5.924  1.00  0.00           C  
ATOM    225  C   LEU A  14      16.773  -6.621  -6.385  1.00  0.00           C  
ATOM    226  O   LEU A  14      17.976  -6.662  -6.650  1.00  0.00           O  
ATOM    227  CB  LEU A  14      16.530  -4.213  -6.936  1.00  0.00           C  
ATOM    228  CG  LEU A  14      16.149  -4.380  -8.374  1.00  0.00           C  
ATOM    229  CD1 LEU A  14      14.652  -4.325  -8.513  1.00  0.00           C  
ATOM    230  CD2 LEU A  14      16.825  -3.279  -9.180  1.00  0.00           C  
ATOM    231  H   LEU A  14      17.013  -3.899  -4.578  1.00  0.00           H  
ATOM    232  HA  LEU A  14      15.061  -5.345  -5.897  1.00  0.00           H  
ATOM    233 1HB  LEU A  14      16.064  -3.314  -6.615  1.00  0.00           H  
ATOM    234 2HB  LEU A  14      17.608  -4.062  -6.889  1.00  0.00           H  
ATOM    235  HG  LEU A  14      16.481  -5.320  -8.724  1.00  0.00           H  
ATOM    236 1HD1 LEU A  14      14.377  -4.447  -9.559  1.00  0.00           H  
ATOM    237 2HD1 LEU A  14      14.200  -5.111  -7.927  1.00  0.00           H  
ATOM    238 3HD1 LEU A  14      14.296  -3.359  -8.152  1.00  0.00           H  
ATOM    239 1HD2 LEU A  14      16.569  -3.389 -10.235  1.00  0.00           H  
ATOM    240 2HD2 LEU A  14      16.487  -2.307  -8.820  1.00  0.00           H  
ATOM    241 3HD2 LEU A  14      17.903  -3.354  -9.058  1.00  0.00           H  
ATOM    242  N   PRO A  15      15.982  -7.710  -6.563  1.00  0.00           N  
ATOM    243  CA  PRO A  15      16.415  -9.021  -7.042  1.00  0.00           C  
ATOM    244  C   PRO A  15      17.058  -8.971  -8.425  1.00  0.00           C  
ATOM    245  O   PRO A  15      17.816  -9.860  -8.805  1.00  0.00           O  
ATOM    246  CB  PRO A  15      15.103  -9.812  -7.098  1.00  0.00           C  
ATOM    247  CG  PRO A  15      14.195  -9.134  -6.105  1.00  0.00           C  
ATOM    248  CD  PRO A  15      14.539  -7.671  -6.194  1.00  0.00           C  
ATOM    249  HA  PRO A  15      17.110  -9.457  -6.307  1.00  0.00           H  
ATOM    250 1HB  PRO A  15      14.703  -9.793  -8.125  1.00  0.00           H  
ATOM    251 2HB  PRO A  15      15.293 -10.865  -6.852  1.00  0.00           H  
ATOM    252 1HG  PRO A  15      13.143  -9.337  -6.349  1.00  0.00           H  
ATOM    253 2HG  PRO A  15      14.370  -9.539  -5.095  1.00  0.00           H  
ATOM    254 1HD  PRO A  15      13.938  -7.189  -6.970  1.00  0.00           H  
ATOM    255 2HD  PRO A  15      14.376  -7.243  -5.200  1.00  0.00           H  
ATOM    256  N   GLY A  16      16.723  -7.926  -9.176  1.00  0.00           N  
ATOM    257  CA  GLY A  16      17.210  -7.703 -10.528  1.00  0.00           C  
ATOM    258  C   GLY A  16      18.434  -6.788 -10.606  1.00  0.00           C  
ATOM    259  O   GLY A  16      18.818  -6.369 -11.699  1.00  0.00           O  
ATOM    260  H   GLY A  16      16.092  -7.243  -8.793  1.00  0.00           H  
ATOM    261 1HA  GLY A  16      17.451  -8.663 -10.984  1.00  0.00           H  
ATOM    262 2HA  GLY A  16      16.405  -7.272 -11.121  1.00  0.00           H  
ATOM    263  N   LEU A  17      19.043  -6.449  -9.470  1.00  0.00           N  
ATOM    264  CA  LEU A  17      20.174  -5.529  -9.512  1.00  0.00           C  
ATOM    265  C   LEU A  17      21.304  -6.055 -10.390  1.00  0.00           C  
ATOM    266  O   LEU A  17      21.814  -7.157 -10.189  1.00  0.00           O  
ATOM    267  CB  LEU A  17      20.702  -5.280  -8.102  1.00  0.00           C  
ATOM    268  CG  LEU A  17      21.824  -4.268  -7.993  1.00  0.00           C  
ATOM    269  CD1 LEU A  17      21.307  -2.900  -8.385  1.00  0.00           C  
ATOM    270  CD2 LEU A  17      22.359  -4.269  -6.575  1.00  0.00           C  
ATOM    271  H   LEU A  17      18.703  -6.789  -8.569  1.00  0.00           H  
ATOM    272  HA  LEU A  17      19.829  -4.585  -9.928  1.00  0.00           H  
ATOM    273 1HB  LEU A  17      19.876  -4.931  -7.479  1.00  0.00           H  
ATOM    274 2HB  LEU A  17      21.057  -6.225  -7.693  1.00  0.00           H  
ATOM    275  HG  LEU A  17      22.609  -4.529  -8.661  1.00  0.00           H  
ATOM    276 1HD1 LEU A  17      22.120  -2.173  -8.312  1.00  0.00           H  
ATOM    277 2HD1 LEU A  17      20.934  -2.927  -9.407  1.00  0.00           H  
ATOM    278 3HD1 LEU A  17      20.497  -2.613  -7.711  1.00  0.00           H  
ATOM    279 1HD2 LEU A  17      23.176  -3.543  -6.492  1.00  0.00           H  
ATOM    280 2HD2 LEU A  17      21.556  -3.998  -5.885  1.00  0.00           H  
ATOM    281 3HD2 LEU A  17      22.732  -5.263  -6.330  1.00  0.00           H  
ATOM    282  N   ALA A  18      21.750  -5.219 -11.331  1.00  0.00           N  
ATOM    283  CA  ALA A  18      22.799  -5.585 -12.286  1.00  0.00           C  
ATOM    284  C   ALA A  18      24.101  -6.001 -11.609  1.00  0.00           C  
ATOM    285  O   ALA A  18      24.779  -6.930 -12.051  1.00  0.00           O  
ATOM    286  CB  ALA A  18      23.076  -4.411 -13.206  1.00  0.00           C  
ATOM    287  H   ALA A  18      21.300  -4.320 -11.423  1.00  0.00           H  
ATOM    288  HA  ALA A  18      22.436  -6.426 -12.875  1.00  0.00           H  
ATOM    289 1HB  ALA A  18      23.833  -4.692 -13.944  1.00  0.00           H  
ATOM    290 2HB  ALA A  18      22.160  -4.128 -13.723  1.00  0.00           H  
ATOM    291 3HB  ALA A  18      23.440  -3.567 -12.622  1.00  0.00           H  
ATOM    292  N   GLU A  19      24.411  -5.367 -10.490  1.00  0.00           N  
ATOM    293  CA  GLU A  19      25.642  -5.614  -9.749  1.00  0.00           C  
ATOM    294  C   GLU A  19      25.731  -7.051  -9.230  1.00  0.00           C  
ATOM    295  O   GLU A  19      26.825  -7.552  -8.957  1.00  0.00           O  
ATOM    296  CB  GLU A  19      25.745  -4.651  -8.565  1.00  0.00           C  
ATOM    297  CG  GLU A  19      25.898  -3.186  -8.956  1.00  0.00           C  
ATOM    298  CD  GLU A  19      25.981  -2.252  -7.766  1.00  0.00           C  
ATOM    299  OE1 GLU A  19      25.893  -2.718  -6.654  1.00  0.00           O  
ATOM    300  OE2 GLU A  19      26.136  -1.071  -7.977  1.00  0.00           O  
ATOM    301  H   GLU A  19      23.785  -4.648 -10.165  1.00  0.00           H  
ATOM    302  HA  GLU A  19      26.484  -5.443 -10.421  1.00  0.00           H  
ATOM    303 1HB  GLU A  19      24.876  -4.755  -7.936  1.00  0.00           H  
ATOM    304 2HB  GLU A  19      26.611  -4.920  -7.961  1.00  0.00           H  
ATOM    305 1HG  GLU A  19      26.799  -3.074  -9.558  1.00  0.00           H  
ATOM    306 2HG  GLU A  19      25.043  -2.906  -9.572  1.00  0.00           H  
ATOM    307  N   ALA A  20      24.582  -7.701  -9.044  1.00  0.00           N  
ATOM    308  CA  ALA A  20      24.542  -9.055  -8.530  1.00  0.00           C  
ATOM    309  C   ALA A  20      23.870  -9.971  -9.539  1.00  0.00           C  
ATOM    310  O   ALA A  20      23.382 -11.057  -9.202  1.00  0.00           O  
ATOM    311  CB  ALA A  20      23.809  -9.089  -7.204  1.00  0.00           C  
ATOM    312  H   ALA A  20      23.698  -7.271  -9.316  1.00  0.00           H  
ATOM    313  HA  ALA A  20      25.561  -9.401  -8.384  1.00  0.00           H  
ATOM    314 1HB  ALA A  20      23.795 -10.107  -6.819  1.00  0.00           H  
ATOM    315 2HB  ALA A  20      24.314  -8.436  -6.494  1.00  0.00           H  
ATOM    316 3HB  ALA A  20      22.784  -8.740  -7.355  1.00  0.00           H  
ATOM    317  N   GLN A  21      23.861  -9.570 -10.803  1.00  0.00           N  
ATOM    318  CA  GLN A  21      23.194 -10.416 -11.758  1.00  0.00           C  
ATOM    319  C   GLN A  21      24.055 -11.579 -12.187  1.00  0.00           C  
ATOM    320  O   GLN A  21      24.878 -11.496 -13.110  1.00  0.00           O  
ATOM    321  CB  GLN A  21      22.716  -9.603 -12.954  1.00  0.00           C  
ATOM    322  CG  GLN A  21      22.065 -10.434 -14.029  1.00  0.00           C  
ATOM    323  CD  GLN A  21      20.830 -11.167 -13.542  1.00  0.00           C  
ATOM    324  OE1 GLN A  21      20.950 -12.318 -13.076  1.00  0.00           O  
ATOM    325  NE2 GLN A  21      19.659 -10.538 -13.652  1.00  0.00           N  
ATOM    326  H   GLN A  21      24.275  -8.684 -11.097  1.00  0.00           H  
ATOM    327  HA  GLN A  21      22.305 -10.825 -11.279  1.00  0.00           H  
ATOM    328 1HB  GLN A  21      21.992  -8.856 -12.612  1.00  0.00           H  
ATOM    329 2HB  GLN A  21      23.559  -9.064 -13.390  1.00  0.00           H  
ATOM    330 1HG  GLN A  21      21.774  -9.777 -14.846  1.00  0.00           H  
ATOM    331 2HG  GLN A  21      22.780 -11.160 -14.379  1.00  0.00           H  
ATOM    332 1HE2 GLN A  21      18.817 -10.985 -13.345  1.00  0.00           H  
ATOM    333 2HE2 GLN A  21      19.622  -9.614 -14.038  1.00  0.00           H  
ATOM    334  N   THR A  22      23.762 -12.712 -11.573  1.00  0.00           N  
ATOM    335  CA  THR A  22      24.510 -13.931 -11.811  1.00  0.00           C  
ATOM    336  C   THR A  22      24.326 -14.419 -13.243  1.00  0.00           C  
ATOM    337  O   THR A  22      25.204 -15.086 -13.788  1.00  0.00           O  
ATOM    338  CB  THR A  22      24.114 -15.026 -10.804  1.00  0.00           C  
ATOM    339  OG1 THR A  22      22.714 -15.318 -10.917  1.00  0.00           O  
ATOM    340  CG2 THR A  22      24.419 -14.546  -9.397  1.00  0.00           C  
ATOM    341  H   THR A  22      23.071 -12.655 -10.826  1.00  0.00           H  
ATOM    342  HA  THR A  22      25.561 -13.714 -11.657  1.00  0.00           H  
ATOM    343  HB  THR A  22      24.682 -15.933 -11.011  1.00  0.00           H  
ATOM    344  HG1 THR A  22      22.522 -15.616 -11.810  1.00  0.00           H  
ATOM    345 1HG2 THR A  22      24.145 -15.318  -8.680  1.00  0.00           H  
ATOM    346 2HG2 THR A  22      25.483 -14.331  -9.312  1.00  0.00           H  
ATOM    347 3HG2 THR A  22      23.848 -13.640  -9.193  1.00  0.00           H  
ATOM    348  N   ALA A  23      23.211 -14.042 -13.885  1.00  0.00           N  
ATOM    349  CA  ALA A  23      22.965 -14.422 -15.278  1.00  0.00           C  
ATOM    350  C   ALA A  23      24.040 -13.858 -16.213  1.00  0.00           C  
ATOM    351  O   ALA A  23      24.251 -14.389 -17.303  1.00  0.00           O  
ATOM    352  CB  ALA A  23      21.600 -13.945 -15.747  1.00  0.00           C  
ATOM    353  H   ALA A  23      22.509 -13.473 -13.401  1.00  0.00           H  
ATOM    354  HA  ALA A  23      22.999 -15.509 -15.337  1.00  0.00           H  
ATOM    355 1HB  ALA A  23      21.440 -14.274 -16.772  1.00  0.00           H  
ATOM    356 2HB  ALA A  23      20.826 -14.364 -15.105  1.00  0.00           H  
ATOM    357 3HB  ALA A  23      21.558 -12.870 -15.710  1.00  0.00           H  
ATOM    358  N   SER A  24      24.641 -12.726 -15.817  1.00  0.00           N  
ATOM    359  CA  SER A  24      25.669 -12.049 -16.593  1.00  0.00           C  
ATOM    360  C   SER A  24      27.047 -12.497 -16.121  1.00  0.00           C  
ATOM    361  O   SER A  24      27.972 -12.640 -16.922  1.00  0.00           O  
ATOM    362  CB  SER A  24      25.566 -10.550 -16.490  1.00  0.00           C  
ATOM    363  OG  SER A  24      26.570  -9.955 -17.266  1.00  0.00           O  
ATOM    364  H   SER A  24      24.431 -12.344 -14.900  1.00  0.00           H  
ATOM    365  HA  SER A  24      25.560 -12.333 -17.639  1.00  0.00           H  
ATOM    366 1HB  SER A  24      24.587 -10.213 -16.821  1.00  0.00           H  
ATOM    367 2HB  SER A  24      25.685 -10.252 -15.444  1.00  0.00           H  
ATOM    368  HG  SER A  24      26.684  -9.051 -16.931  1.00  0.00           H  
ATOM    369  N   LYS A  25      27.211 -12.644 -14.794  1.00  0.00           N  
ATOM    370  CA  LYS A  25      28.517 -13.045 -14.267  1.00  0.00           C  
ATOM    371  C   LYS A  25      28.913 -14.410 -14.826  1.00  0.00           C  
ATOM    372  O   LYS A  25      30.069 -14.626 -15.195  1.00  0.00           O  
ATOM    373  CB  LYS A  25      28.497 -13.157 -12.740  1.00  0.00           C  
ATOM    374  CG  LYS A  25      28.391 -11.842 -11.975  1.00  0.00           C  
ATOM    375  CD  LYS A  25      28.369 -12.075 -10.467  1.00  0.00           C  
ATOM    376  CE  LYS A  25      28.324 -10.754  -9.693  1.00  0.00           C  
ATOM    377  NZ  LYS A  25      28.354 -10.977  -8.217  1.00  0.00           N  
ATOM    378  H   LYS A  25      26.426 -12.470 -14.169  1.00  0.00           H  
ATOM    379  HA  LYS A  25      29.262 -12.317 -14.576  1.00  0.00           H  
ATOM    380 1HB  LYS A  25      27.678 -13.798 -12.445  1.00  0.00           H  
ATOM    381 2HB  LYS A  25      29.413 -13.646 -12.414  1.00  0.00           H  
ATOM    382 1HG  LYS A  25      29.248 -11.240 -12.200  1.00  0.00           H  
ATOM    383 2HG  LYS A  25      27.488 -11.305 -12.281  1.00  0.00           H  
ATOM    384 1HD  LYS A  25      27.486 -12.665 -10.206  1.00  0.00           H  
ATOM    385 2HD  LYS A  25      29.257 -12.631 -10.171  1.00  0.00           H  
ATOM    386 1HE  LYS A  25      29.183 -10.147  -9.975  1.00  0.00           H  
ATOM    387 2HE  LYS A  25      27.410 -10.213  -9.953  1.00  0.00           H  
ATOM    388 1HZ  LYS A  25      28.334 -10.089  -7.726  1.00  0.00           H  
ATOM    389 2HZ  LYS A  25      27.555 -11.530  -7.943  1.00  0.00           H  
ATOM    390 3HZ  LYS A  25      29.205 -11.466  -7.975  1.00  0.00           H  
ATOM    391  N   ALA A  26      27.936 -15.315 -14.900  1.00  0.00           N  
ATOM    392  CA  ALA A  26      28.095 -16.658 -15.447  1.00  0.00           C  
ATOM    393  C   ALA A  26      28.002 -16.575 -16.957  1.00  0.00           C  
ATOM    394  O   ALA A  26      27.532 -15.575 -17.487  1.00  0.00           O  
ATOM    395  CB  ALA A  26      27.039 -17.593 -14.899  1.00  0.00           C  
ATOM    396  H   ALA A  26      27.012 -15.067 -14.554  1.00  0.00           H  
ATOM    397  HA  ALA A  26      29.077 -17.036 -15.178  1.00  0.00           H  
ATOM    398 1HB  ALA A  26      27.182 -18.578 -15.318  1.00  0.00           H  
ATOM    399 2HB  ALA A  26      27.125 -17.641 -13.815  1.00  0.00           H  
ATOM    400 3HB  ALA A  26      26.053 -17.218 -15.169  1.00  0.00           H  
ATOM    401  N   TRP A  27      28.440 -17.602 -17.669  1.00  0.00           N  
ATOM    402  CA  TRP A  27      28.301 -17.533 -19.123  1.00  0.00           C  
ATOM    403  C   TRP A  27      27.760 -18.799 -19.754  1.00  0.00           C  
ATOM    404  O   TRP A  27      28.350 -19.856 -19.620  1.00  0.00           O  
ATOM    405  CB  TRP A  27      29.640 -17.249 -19.806  1.00  0.00           C  
ATOM    406  CG  TRP A  27      29.449 -17.198 -21.285  1.00  0.00           C  
ATOM    407  CD1 TRP A  27      28.394 -16.638 -21.928  1.00  0.00           C  
ATOM    408  CD2 TRP A  27      30.259 -17.783 -22.306  1.00  0.00           C  
ATOM    409  NE1 TRP A  27      28.487 -16.841 -23.255  1.00  0.00           N  
ATOM    410  CE2 TRP A  27      29.606 -17.545 -23.518  1.00  0.00           C  
ATOM    411  CE3 TRP A  27      31.459 -18.488 -22.304  1.00  0.00           C  
ATOM    412  CZ2 TRP A  27      30.101 -17.992 -24.713  1.00  0.00           C  
ATOM    413  CZ3 TRP A  27      31.966 -18.924 -23.529  1.00  0.00           C  
ATOM    414  CH2 TRP A  27      31.303 -18.688 -24.693  1.00  0.00           C  
ATOM    415  H   TRP A  27      28.836 -18.418 -17.208  1.00  0.00           H  
ATOM    416  HA  TRP A  27      27.612 -16.722 -19.364  1.00  0.00           H  
ATOM    417 1HB  TRP A  27      30.031 -16.295 -19.464  1.00  0.00           H  
ATOM    418 2HB  TRP A  27      30.364 -18.024 -19.561  1.00  0.00           H  
ATOM    419  HD1 TRP A  27      27.576 -16.112 -21.442  1.00  0.00           H  
ATOM    420  HE1 TRP A  27      27.815 -16.520 -23.930  1.00  0.00           H  
ATOM    421  HE3 TRP A  27      31.986 -18.685 -21.374  1.00  0.00           H  
ATOM    422  HZ2 TRP A  27      29.581 -17.804 -25.647  1.00  0.00           H  
ATOM    423  HZ3 TRP A  27      32.888 -19.450 -23.544  1.00  0.00           H  
ATOM    424  HH2 TRP A  27      31.729 -19.046 -25.627  1.00  0.00           H  
ATOM    425  N   ARG A  28      26.667 -18.689 -20.500  1.00  0.00           N  
ATOM    426  CA  ARG A  28      26.140 -19.855 -21.189  1.00  0.00           C  
ATOM    427  C   ARG A  28      26.055 -19.561 -22.683  1.00  0.00           C  
ATOM    428  O   ARG A  28      25.573 -18.508 -23.097  1.00  0.00           O  
ATOM    429  CB  ARG A  28      24.761 -20.210 -20.671  1.00  0.00           C  
ATOM    430  CG  ARG A  28      24.175 -21.520 -21.191  1.00  0.00           C  
ATOM    431  CD  ARG A  28      22.836 -21.761 -20.589  1.00  0.00           C  
ATOM    432  NE  ARG A  28      22.927 -21.873 -19.131  1.00  0.00           N  
ATOM    433  CZ  ARG A  28      21.861 -21.783 -18.296  1.00  0.00           C  
ATOM    434  NH1 ARG A  28      20.638 -21.649 -18.781  1.00  0.00           N  
ATOM    435  NH2 ARG A  28      22.030 -21.822 -16.980  1.00  0.00           N  
ATOM    436  H   ARG A  28      26.198 -17.797 -20.582  1.00  0.00           H  
ATOM    437  HA  ARG A  28      26.803 -20.703 -21.035  1.00  0.00           H  
ATOM    438 1HB  ARG A  28      24.790 -20.272 -19.586  1.00  0.00           H  
ATOM    439 2HB  ARG A  28      24.063 -19.417 -20.933  1.00  0.00           H  
ATOM    440 1HG  ARG A  28      24.065 -21.484 -22.275  1.00  0.00           H  
ATOM    441 2HG  ARG A  28      24.834 -22.349 -20.915  1.00  0.00           H  
ATOM    442 1HD  ARG A  28      22.166 -20.941 -20.833  1.00  0.00           H  
ATOM    443 2HD  ARG A  28      22.420 -22.692 -20.979  1.00  0.00           H  
ATOM    444  HE  ARG A  28      23.873 -21.989 -18.721  1.00  0.00           H  
ATOM    445 1HH1 ARG A  28      20.460 -21.683 -19.801  1.00  0.00           H  
ATOM    446 2HH1 ARG A  28      19.857 -21.584 -18.151  1.00  0.00           H  
ATOM    447 1HH2 ARG A  28      22.956 -21.918 -16.585  1.00  0.00           H  
ATOM    448 2HH2 ARG A  28      21.230 -21.750 -16.369  1.00  0.00           H  
ATOM    449  N   ILE A  29      26.554 -20.488 -23.480  1.00  0.00           N  
ATOM    450  CA  ILE A  29      26.485 -20.438 -24.939  1.00  0.00           C  
ATOM    451  C   ILE A  29      25.041 -20.514 -25.442  1.00  0.00           C  
ATOM    452  O   ILE A  29      24.253 -21.297 -24.906  1.00  0.00           O  
ATOM    453  CB  ILE A  29      27.342 -21.579 -25.497  1.00  0.00           C  
ATOM    454  CG1 ILE A  29      27.474 -21.495 -26.996  1.00  0.00           C  
ATOM    455  CG2 ILE A  29      26.821 -22.911 -24.994  1.00  0.00           C  
ATOM    456  CD1 ILE A  29      28.526 -22.411 -27.541  1.00  0.00           C  
ATOM    457  H   ILE A  29      26.974 -21.299 -23.046  1.00  0.00           H  
ATOM    458  HA  ILE A  29      26.915 -19.491 -25.271  1.00  0.00           H  
ATOM    459  HB  ILE A  29      28.332 -21.434 -25.143  1.00  0.00           H  
ATOM    460 1HG1 ILE A  29      26.521 -21.752 -27.456  1.00  0.00           H  
ATOM    461 2HG1 ILE A  29      27.734 -20.480 -27.283  1.00  0.00           H  
ATOM    462 1HG2 ILE A  29      27.457 -23.725 -25.355  1.00  0.00           H  
ATOM    463 2HG2 ILE A  29      26.813 -22.912 -23.908  1.00  0.00           H  
ATOM    464 3HG2 ILE A  29      25.837 -23.029 -25.341  1.00  0.00           H  
ATOM    465 1HD1 ILE A  29      28.561 -22.302 -28.627  1.00  0.00           H  
ATOM    466 2HD1 ILE A  29      29.487 -22.146 -27.108  1.00  0.00           H  
ATOM    467 3HD1 ILE A  29      28.285 -23.437 -27.289  1.00  0.00           H  
ATOM    468  N   THR A  30      24.691 -19.689 -26.443  1.00  0.00           N  
ATOM    469  CA  THR A  30      23.331 -19.692 -26.988  1.00  0.00           C  
ATOM    470  C   THR A  30      23.348 -19.885 -28.505  1.00  0.00           C  
ATOM    471  O   THR A  30      22.338 -20.269 -29.108  1.00  0.00           O  
ATOM    472  CB  THR A  30      22.547 -18.414 -26.617  1.00  0.00           C  
ATOM    473  OG1 THR A  30      23.171 -17.271 -27.193  1.00  0.00           O  
ATOM    474  CG2 THR A  30      22.488 -18.241 -25.095  1.00  0.00           C  
ATOM    475  H   THR A  30      25.393 -19.085 -26.865  1.00  0.00           H  
ATOM    476  HA  THR A  30      22.794 -20.538 -26.557  1.00  0.00           H  
ATOM    477  HB  THR A  30      21.533 -18.499 -27.008  1.00  0.00           H  
ATOM    478  HG1 THR A  30      23.352 -17.440 -28.123  1.00  0.00           H  
ATOM    479 1HG2 THR A  30      21.921 -17.343 -24.850  1.00  0.00           H  
ATOM    480 2HG2 THR A  30      22.004 -19.110 -24.648  1.00  0.00           H  
ATOM    481 3HG2 THR A  30      23.496 -18.147 -24.696  1.00  0.00           H  
ATOM    482  N   LYS A  31      24.506 -19.662 -29.115  1.00  0.00           N  
ATOM    483  CA  LYS A  31      24.660 -19.822 -30.556  1.00  0.00           C  
ATOM    484  C   LYS A  31      25.772 -20.857 -30.785  1.00  0.00           C  
ATOM    485  O   LYS A  31      26.693 -20.929 -29.985  1.00  0.00           O  
ATOM    486  CB  LYS A  31      25.011 -18.468 -31.182  1.00  0.00           C  
ATOM    487  CG  LYS A  31      23.901 -17.428 -31.068  1.00  0.00           C  
ATOM    488  CD  LYS A  31      24.311 -16.055 -31.609  1.00  0.00           C  
ATOM    489  CE  LYS A  31      24.357 -16.020 -33.133  1.00  0.00           C  
ATOM    490  NZ  LYS A  31      24.432 -14.621 -33.652  1.00  0.00           N  
ATOM    491  H   LYS A  31      25.300 -19.328 -28.574  1.00  0.00           H  
ATOM    492  HA  LYS A  31      23.721 -20.177 -30.968  1.00  0.00           H  
ATOM    493 1HB  LYS A  31      25.857 -18.059 -30.644  1.00  0.00           H  
ATOM    494 2HB  LYS A  31      25.294 -18.583 -32.227  1.00  0.00           H  
ATOM    495 1HG  LYS A  31      23.020 -17.776 -31.603  1.00  0.00           H  
ATOM    496 2HG  LYS A  31      23.642 -17.301 -30.027  1.00  0.00           H  
ATOM    497 1HD  LYS A  31      23.605 -15.301 -31.261  1.00  0.00           H  
ATOM    498 2HD  LYS A  31      25.299 -15.793 -31.219  1.00  0.00           H  
ATOM    499 1HE  LYS A  31      25.234 -16.571 -33.483  1.00  0.00           H  
ATOM    500 2HE  LYS A  31      23.461 -16.494 -33.526  1.00  0.00           H  
ATOM    501 1HZ  LYS A  31      24.461 -14.634 -34.661  1.00  0.00           H  
ATOM    502 2HZ  LYS A  31      23.632 -14.102 -33.352  1.00  0.00           H  
ATOM    503 3HZ  LYS A  31      25.276 -14.136 -33.326  1.00  0.00           H  
ATOM    504  N   PRO A  32      25.724 -21.694 -31.834  1.00  0.00           N  
ATOM    505  CA  PRO A  32      26.763 -22.647 -32.180  1.00  0.00           C  
ATOM    506  C   PRO A  32      27.847 -22.080 -33.071  1.00  0.00           C  
ATOM    507  O   PRO A  32      28.827 -22.755 -33.370  1.00  0.00           O  
ATOM    508  CB  PRO A  32      25.988 -23.682 -32.972  1.00  0.00           C  
ATOM    509  CG  PRO A  32      24.926 -22.853 -33.703  1.00  0.00           C  
ATOM    510  CD  PRO A  32      24.560 -21.721 -32.741  1.00  0.00           C  
ATOM    511  HA  PRO A  32      27.188 -23.080 -31.261  1.00  0.00           H  
ATOM    512 1HB  PRO A  32      26.672 -24.190 -33.674  1.00  0.00           H  
ATOM    513 2HB  PRO A  32      25.601 -24.452 -32.320  1.00  0.00           H  
ATOM    514 1HG  PRO A  32      25.330 -22.482 -34.659  1.00  0.00           H  
ATOM    515 2HG  PRO A  32      24.065 -23.487 -33.950  1.00  0.00           H  
ATOM    516 1HD  PRO A  32      24.465 -20.773 -33.284  1.00  0.00           H  
ATOM    517 2HD  PRO A  32      23.650 -21.988 -32.228  1.00  0.00           H  
ATOM    518  N   SER A  33      27.655 -20.874 -33.577  1.00  0.00           N  
ATOM    519  CA  SER A  33      28.560 -20.430 -34.623  1.00  0.00           C  
ATOM    520  C   SER A  33      28.571 -18.938 -34.842  1.00  0.00           C  
ATOM    521  O   SER A  33      27.546 -18.267 -34.713  1.00  0.00           O  
ATOM    522  CB  SER A  33      28.169 -21.111 -35.926  1.00  0.00           C  
ATOM    523  OG  SER A  33      29.016 -20.743 -36.978  1.00  0.00           O  
ATOM    524  H   SER A  33      26.879 -20.297 -33.295  1.00  0.00           H  
ATOM    525  HA  SER A  33      29.571 -20.726 -34.349  1.00  0.00           H  
ATOM    526 1HB  SER A  33      28.196 -22.193 -35.804  1.00  0.00           H  
ATOM    527 2HB  SER A  33      27.146 -20.835 -36.174  1.00  0.00           H  
ATOM    528  HG  SER A  33      29.041 -19.772 -36.986  1.00  0.00           H  
ATOM    529  N   TRP A  34      29.734 -18.444 -35.234  1.00  0.00           N  
ATOM    530  CA  TRP A  34      29.906 -17.053 -35.613  1.00  0.00           C  
ATOM    531  C   TRP A  34      29.425 -16.877 -37.053  1.00  0.00           C  
ATOM    532  O   TRP A  34      29.862 -17.609 -37.944  1.00  0.00           O  
ATOM    533  CB  TRP A  34      31.388 -16.710 -35.552  1.00  0.00           C  
ATOM    534  CG  TRP A  34      31.995 -16.665 -34.211  1.00  0.00           C  
ATOM    535  CD1 TRP A  34      32.063 -17.685 -33.319  1.00  0.00           C  
ATOM    536  CD2 TRP A  34      32.680 -15.556 -33.598  1.00  0.00           C  
ATOM    537  NE1 TRP A  34      32.727 -17.290 -32.209  1.00  0.00           N  
ATOM    538  CE2 TRP A  34      33.117 -15.998 -32.355  1.00  0.00           C  
ATOM    539  CE3 TRP A  34      32.957 -14.236 -34.000  1.00  0.00           C  
ATOM    540  CZ2 TRP A  34      33.814 -15.189 -31.499  1.00  0.00           C  
ATOM    541  CZ3 TRP A  34      33.659 -13.410 -33.123  1.00  0.00           C  
ATOM    542  CH2 TRP A  34      34.074 -13.880 -31.905  1.00  0.00           C  
ATOM    543  H   TRP A  34      30.545 -19.070 -35.282  1.00  0.00           H  
ATOM    544  HA  TRP A  34      29.320 -16.409 -34.956  1.00  0.00           H  
ATOM    545 1HB  TRP A  34      31.918 -17.484 -36.089  1.00  0.00           H  
ATOM    546 2HB  TRP A  34      31.566 -15.757 -36.053  1.00  0.00           H  
ATOM    547  HD1 TRP A  34      31.645 -18.678 -33.466  1.00  0.00           H  
ATOM    548  HE1 TRP A  34      32.909 -17.869 -31.379  1.00  0.00           H  
ATOM    549  HE3 TRP A  34      32.625 -13.867 -34.974  1.00  0.00           H  
ATOM    550  HZ2 TRP A  34      34.153 -15.551 -30.528  1.00  0.00           H  
ATOM    551  HZ3 TRP A  34      33.871 -12.383 -33.429  1.00  0.00           H  
ATOM    552  HH2 TRP A  34      34.619 -13.216 -31.238  1.00  0.00           H  
ATOM    553  N   THR A  35      28.542 -15.907 -37.283  1.00  0.00           N  
ATOM    554  CA  THR A  35      27.990 -15.644 -38.612  1.00  0.00           C  
ATOM    555  C   THR A  35      28.405 -14.267 -39.123  1.00  0.00           C  
ATOM    556  O   THR A  35      28.943 -13.463 -38.364  1.00  0.00           O  
ATOM    557  CB  THR A  35      26.457 -15.729 -38.564  1.00  0.00           C  
ATOM    558  OG1 THR A  35      25.952 -14.666 -37.745  1.00  0.00           O  
ATOM    559  CG2 THR A  35      26.031 -17.066 -37.960  1.00  0.00           C  
ATOM    560  H   THR A  35      28.187 -15.358 -36.492  1.00  0.00           H  
ATOM    561  HA  THR A  35      28.366 -16.396 -39.305  1.00  0.00           H  
ATOM    562  HB  THR A  35      26.051 -15.636 -39.568  1.00  0.00           H  
ATOM    563  HG1 THR A  35      26.376 -14.717 -36.850  1.00  0.00           H  
ATOM    564 1HG2 THR A  35      24.945 -17.118 -37.921  1.00  0.00           H  
ATOM    565 2HG2 THR A  35      26.415 -17.881 -38.572  1.00  0.00           H  
ATOM    566 3HG2 THR A  35      26.433 -17.151 -36.948  1.00  0.00           H  
ATOM    567  N   ALA A  36      28.092 -13.948 -40.384  1.00  0.00           N  
ATOM    568  CA  ALA A  36      28.440 -12.620 -40.915  1.00  0.00           C  
ATOM    569  C   ALA A  36      27.815 -11.518 -40.064  1.00  0.00           C  
ATOM    570  O   ALA A  36      28.398 -10.454 -39.875  1.00  0.00           O  
ATOM    571  CB  ALA A  36      27.974 -12.478 -42.349  1.00  0.00           C  
ATOM    572  H   ALA A  36      27.640 -14.628 -40.979  1.00  0.00           H  
ATOM    573  HA  ALA A  36      29.525 -12.510 -40.878  1.00  0.00           H  
ATOM    574 1HB  ALA A  36      28.260 -11.495 -42.724  1.00  0.00           H  
ATOM    575 2HB  ALA A  36      28.440 -13.249 -42.960  1.00  0.00           H  
ATOM    576 3HB  ALA A  36      26.891 -12.582 -42.392  1.00  0.00           H  
ATOM    577  N   ALA A  37      26.618 -11.774 -39.545  1.00  0.00           N  
ATOM    578  CA  ALA A  37      25.922 -10.812 -38.703  1.00  0.00           C  
ATOM    579  C   ALA A  37      26.727 -10.500 -37.441  1.00  0.00           C  
ATOM    580  O   ALA A  37      26.627  -9.403 -36.887  1.00  0.00           O  
ATOM    581  CB  ALA A  37      24.556 -11.337 -38.326  1.00  0.00           C  
ATOM    582  H   ALA A  37      26.185 -12.668 -39.725  1.00  0.00           H  
ATOM    583  HA  ALA A  37      25.806  -9.888 -39.268  1.00  0.00           H  
ATOM    584 1HB  ALA A  37      24.039 -10.596 -37.718  1.00  0.00           H  
ATOM    585 2HB  ALA A  37      23.981 -11.532 -39.229  1.00  0.00           H  
ATOM    586 3HB  ALA A  37      24.670 -12.260 -37.757  1.00  0.00           H  
ATOM    587  N   ASP A  38      27.512 -11.471 -36.967  1.00  0.00           N  
ATOM    588  CA  ASP A  38      28.265 -11.307 -35.740  1.00  0.00           C  
ATOM    589  C   ASP A  38      29.541 -10.573 -36.088  1.00  0.00           C  
ATOM    590  O   ASP A  38      30.024  -9.749 -35.313  1.00  0.00           O  
ATOM    591  CB  ASP A  38      28.604 -12.667 -35.120  1.00  0.00           C  
ATOM    592  CG  ASP A  38      27.375 -13.479 -34.667  1.00  0.00           C  
ATOM    593  OD1 ASP A  38      26.659 -13.081 -33.761  1.00  0.00           O  
ATOM    594  OD2 ASP A  38      27.152 -14.524 -35.252  1.00  0.00           O  
ATOM    595  H   ASP A  38      27.627 -12.330 -37.491  1.00  0.00           H  
ATOM    596  HA  ASP A  38      27.687 -10.712 -35.033  1.00  0.00           H  
ATOM    597 1HB  ASP A  38      29.168 -13.258 -35.843  1.00  0.00           H  
ATOM    598 2HB  ASP A  38      29.254 -12.517 -34.267  1.00  0.00           H  
ATOM    599  N   GLU A  39      30.066 -10.824 -37.292  1.00  0.00           N  
ATOM    600  CA  GLU A  39      31.263 -10.108 -37.712  1.00  0.00           C  
ATOM    601  C   GLU A  39      30.923  -8.619 -37.795  1.00  0.00           C  
ATOM    602  O   GLU A  39      31.701  -7.764 -37.357  1.00  0.00           O  
ATOM    603  CB  GLU A  39      31.747 -10.562 -39.097  1.00  0.00           C  
ATOM    604  CG  GLU A  39      32.312 -11.975 -39.216  1.00  0.00           C  
ATOM    605  CD  GLU A  39      32.692 -12.308 -40.671  1.00  0.00           C  
ATOM    606  OE1 GLU A  39      32.427 -11.502 -41.534  1.00  0.00           O  
ATOM    607  OE2 GLU A  39      33.239 -13.357 -40.906  1.00  0.00           O  
ATOM    608  H   GLU A  39      29.638 -11.533 -37.890  1.00  0.00           H  
ATOM    609  HA  GLU A  39      32.051 -10.254 -36.973  1.00  0.00           H  
ATOM    610 1HB  GLU A  39      30.927 -10.485 -39.804  1.00  0.00           H  
ATOM    611 2HB  GLU A  39      32.521  -9.878 -39.440  1.00  0.00           H  
ATOM    612 1HG  GLU A  39      33.193 -12.069 -38.581  1.00  0.00           H  
ATOM    613 2HG  GLU A  39      31.560 -12.685 -38.863  1.00  0.00           H  
ATOM    614  N   GLN A  40      29.719  -8.323 -38.309  1.00  0.00           N  
ATOM    615  CA  GLN A  40      29.260  -6.950 -38.452  1.00  0.00           C  
ATOM    616  C   GLN A  40      29.057  -6.295 -37.095  1.00  0.00           C  
ATOM    617  O   GLN A  40      29.546  -5.183 -36.872  1.00  0.00           O  
ATOM    618  CB  GLN A  40      27.946  -6.929 -39.238  1.00  0.00           C  
ATOM    619  CG  GLN A  40      28.088  -7.311 -40.711  1.00  0.00           C  
ATOM    620  CD  GLN A  40      26.740  -7.498 -41.409  1.00  0.00           C  
ATOM    621  OE1 GLN A  40      25.688  -7.599 -40.766  1.00  0.00           O  
ATOM    622  NE2 GLN A  40      26.767  -7.554 -42.736  1.00  0.00           N  
ATOM    623  H   GLN A  40      29.139  -9.085 -38.663  1.00  0.00           H  
ATOM    624  HA  GLN A  40      30.015  -6.387 -38.997  1.00  0.00           H  
ATOM    625 1HB  GLN A  40      27.247  -7.629 -38.783  1.00  0.00           H  
ATOM    626 2HB  GLN A  40      27.501  -5.937 -39.178  1.00  0.00           H  
ATOM    627 1HG  GLN A  40      28.619  -6.509 -41.220  1.00  0.00           H  
ATOM    628 2HG  GLN A  40      28.655  -8.230 -40.791  1.00  0.00           H  
ATOM    629 1HE2 GLN A  40      25.917  -7.679 -43.249  1.00  0.00           H  
ATOM    630 2HE2 GLN A  40      27.636  -7.476 -43.220  1.00  0.00           H  
ATOM    631  N   ARG A  41      28.423  -7.013 -36.155  1.00  0.00           N  
ATOM    632  CA  ARG A  41      28.218  -6.453 -34.824  1.00  0.00           C  
ATOM    633  C   ARG A  41      29.557  -6.258 -34.113  1.00  0.00           C  
ATOM    634  O   ARG A  41      29.731  -5.296 -33.358  1.00  0.00           O  
ATOM    635  CB  ARG A  41      27.288  -7.320 -33.995  1.00  0.00           C  
ATOM    636  CG  ARG A  41      25.834  -7.357 -34.452  1.00  0.00           C  
ATOM    637  CD  ARG A  41      25.141  -6.033 -34.310  1.00  0.00           C  
ATOM    638  NE  ARG A  41      23.711  -6.156 -34.598  1.00  0.00           N  
ATOM    639  CZ  ARG A  41      22.843  -5.129 -34.766  1.00  0.00           C  
ATOM    640  NH1 ARG A  41      23.243  -3.873 -34.697  1.00  0.00           N  
ATOM    641  NH2 ARG A  41      21.566  -5.394 -35.006  1.00  0.00           N  
ATOM    642  H   ARG A  41      28.027  -7.927 -36.382  1.00  0.00           H  
ATOM    643  HA  ARG A  41      27.744  -5.477 -34.935  1.00  0.00           H  
ATOM    644 1HB  ARG A  41      27.645  -8.341 -34.023  1.00  0.00           H  
ATOM    645 2HB  ARG A  41      27.297  -6.988 -32.962  1.00  0.00           H  
ATOM    646 1HG  ARG A  41      25.800  -7.612 -35.501  1.00  0.00           H  
ATOM    647 2HG  ARG A  41      25.289  -8.107 -33.880  1.00  0.00           H  
ATOM    648 1HD  ARG A  41      25.257  -5.654 -33.295  1.00  0.00           H  
ATOM    649 2HD  ARG A  41      25.573  -5.318 -35.014  1.00  0.00           H  
ATOM    650  HE  ARG A  41      23.339  -7.093 -34.668  1.00  0.00           H  
ATOM    651 1HH1 ARG A  41      24.233  -3.633 -34.529  1.00  0.00           H  
ATOM    652 2HH1 ARG A  41      22.582  -3.126 -34.830  1.00  0.00           H  
ATOM    653 1HH2 ARG A  41      21.250  -6.354 -35.061  1.00  0.00           H  
ATOM    654 2HH2 ARG A  41      20.909  -4.640 -35.134  1.00  0.00           H  
ATOM    655  N   PHE A  42      30.513  -7.160 -34.347  1.00  0.00           N  
ATOM    656  CA  PHE A  42      31.822  -6.988 -33.749  1.00  0.00           C  
ATOM    657  C   PHE A  42      32.425  -5.703 -34.283  1.00  0.00           C  
ATOM    658  O   PHE A  42      32.936  -4.895 -33.526  1.00  0.00           O  
ATOM    659  CB  PHE A  42      32.758  -8.177 -33.952  1.00  0.00           C  
ATOM    660  CG  PHE A  42      34.112  -7.902 -33.309  1.00  0.00           C  
ATOM    661  CD1 PHE A  42      34.210  -7.844 -31.934  1.00  0.00           C  
ATOM    662  CD2 PHE A  42      35.271  -7.717 -34.058  1.00  0.00           C  
ATOM    663  CE1 PHE A  42      35.400  -7.590 -31.307  1.00  0.00           C  
ATOM    664  CE2 PHE A  42      36.488  -7.471 -33.427  1.00  0.00           C  
ATOM    665  CZ  PHE A  42      36.546  -7.402 -32.046  1.00  0.00           C  
ATOM    666  H   PHE A  42      30.333  -7.972 -34.933  1.00  0.00           H  
ATOM    667  HA  PHE A  42      31.696  -6.872 -32.674  1.00  0.00           H  
ATOM    668 1HB  PHE A  42      32.330  -9.071 -33.513  1.00  0.00           H  
ATOM    669 2HB  PHE A  42      32.899  -8.360 -35.016  1.00  0.00           H  
ATOM    670  HD1 PHE A  42      33.321  -7.982 -31.351  1.00  0.00           H  
ATOM    671  HD2 PHE A  42      35.216  -7.766 -35.146  1.00  0.00           H  
ATOM    672  HE1 PHE A  42      35.428  -7.538 -30.224  1.00  0.00           H  
ATOM    673  HE2 PHE A  42      37.395  -7.328 -34.019  1.00  0.00           H  
ATOM    674  HZ  PHE A  42      37.493  -7.203 -31.548  1.00  0.00           H  
ATOM    675  N   GLY A  43      32.379  -5.472 -35.590  1.00  0.00           N  
ATOM    676  CA  GLY A  43      32.935  -4.212 -36.068  1.00  0.00           C  
ATOM    677  C   GLY A  43      32.246  -3.008 -35.385  1.00  0.00           C  
ATOM    678  O   GLY A  43      32.916  -2.056 -34.970  1.00  0.00           O  
ATOM    679  H   GLY A  43      31.974  -6.154 -36.234  1.00  0.00           H  
ATOM    680 1HA  GLY A  43      34.005  -4.190 -35.866  1.00  0.00           H  
ATOM    681 2HA  GLY A  43      32.811  -4.149 -37.150  1.00  0.00           H  
ATOM    682  N   GLU A  44      30.913  -3.069 -35.188  1.00  0.00           N  
ATOM    683  CA  GLU A  44      30.205  -1.955 -34.533  1.00  0.00           C  
ATOM    684  C   GLU A  44      30.706  -1.721 -33.107  1.00  0.00           C  
ATOM    685  O   GLU A  44      30.796  -0.572 -32.665  1.00  0.00           O  
ATOM    686  CB  GLU A  44      28.689  -2.177 -34.498  1.00  0.00           C  
ATOM    687  CG  GLU A  44      27.986  -2.083 -35.838  1.00  0.00           C  
ATOM    688  CD  GLU A  44      26.490  -2.327 -35.733  1.00  0.00           C  
ATOM    689  OE1 GLU A  44      26.026  -2.720 -34.675  1.00  0.00           O  
ATOM    690  OE2 GLU A  44      25.808  -2.113 -36.710  1.00  0.00           O  
ATOM    691  H   GLU A  44      30.394  -3.874 -35.544  1.00  0.00           H  
ATOM    692  HA  GLU A  44      30.402  -1.048 -35.105  1.00  0.00           H  
ATOM    693 1HB  GLU A  44      28.478  -3.159 -34.087  1.00  0.00           H  
ATOM    694 2HB  GLU A  44      28.233  -1.444 -33.833  1.00  0.00           H  
ATOM    695 1HG  GLU A  44      28.159  -1.094 -36.260  1.00  0.00           H  
ATOM    696 2HG  GLU A  44      28.426  -2.818 -36.510  1.00  0.00           H  
ATOM    697  N   PHE A  45      31.042  -2.813 -32.406  1.00  0.00           N  
ATOM    698  CA  PHE A  45      31.572  -2.807 -31.038  1.00  0.00           C  
ATOM    699  C   PHE A  45      32.817  -1.932 -30.968  1.00  0.00           C  
ATOM    700  O   PHE A  45      32.595  -0.758 -30.670  1.00  0.00           O  
ATOM    701  CB  PHE A  45      31.818  -4.241 -30.552  1.00  0.00           C  
ATOM    702  CG  PHE A  45      32.486  -4.361 -29.250  1.00  0.00           C  
ATOM    703  CD1 PHE A  45      31.825  -4.090 -28.083  1.00  0.00           C  
ATOM    704  CD2 PHE A  45      33.796  -4.800 -29.194  1.00  0.00           C  
ATOM    705  CE1 PHE A  45      32.463  -4.226 -26.887  1.00  0.00           C  
ATOM    706  CE2 PHE A  45      34.430  -4.947 -27.999  1.00  0.00           C  
ATOM    707  CZ  PHE A  45      33.775  -4.654 -26.839  1.00  0.00           C  
ATOM    708  H   PHE A  45      30.903  -3.720 -32.855  1.00  0.00           H  
ATOM    709  HA  PHE A  45      30.818  -2.366 -30.385  1.00  0.00           H  
ATOM    710 1HB  PHE A  45      30.870  -4.779 -30.510  1.00  0.00           H  
ATOM    711 2HB  PHE A  45      32.433  -4.751 -31.261  1.00  0.00           H  
ATOM    712  HD1 PHE A  45      30.792  -3.757 -28.121  1.00  0.00           H  
ATOM    713  HD2 PHE A  45      34.313  -5.032 -30.124  1.00  0.00           H  
ATOM    714  HE1 PHE A  45      31.930  -4.001 -25.982  1.00  0.00           H  
ATOM    715  HE2 PHE A  45      35.438  -5.295 -27.971  1.00  0.00           H  
ATOM    716  HZ  PHE A  45      34.283  -4.768 -25.883  1.00  0.00           H  
ATOM    717  N   VAL A  46      33.647  -2.215 -31.963  1.00  0.00           N  
ATOM    718  CA  VAL A  46      35.030  -1.834 -31.809  1.00  0.00           C  
ATOM    719  C   VAL A  46      35.170  -0.333 -32.092  1.00  0.00           C  
ATOM    720  O   VAL A  46      36.292   0.115 -31.858  1.00  0.00           O  
ATOM    721  CB  VAL A  46      35.969  -2.612 -32.749  1.00  0.00           C  
ATOM    722  CG1 VAL A  46      37.366  -2.024 -32.634  1.00  0.00           C  
ATOM    723  CG2 VAL A  46      36.013  -4.060 -32.351  1.00  0.00           C  
ATOM    724  H   VAL A  46      33.321  -1.908 -32.882  1.00  0.00           H  
ATOM    725  HA  VAL A  46      35.334  -2.036 -30.781  1.00  0.00           H  
ATOM    726  HB  VAL A  46      35.620  -2.516 -33.783  1.00  0.00           H  
ATOM    727 1HG1 VAL A  46      38.009  -2.551 -33.285  1.00  0.00           H  
ATOM    728 2HG1 VAL A  46      37.356  -0.979 -32.923  1.00  0.00           H  
ATOM    729 3HG1 VAL A  46      37.725  -2.115 -31.608  1.00  0.00           H  
ATOM    730 1HG2 VAL A  46      36.686  -4.581 -33.018  1.00  0.00           H  
ATOM    731 2HG2 VAL A  46      36.369  -4.151 -31.327  1.00  0.00           H  
ATOM    732 3HG2 VAL A  46      35.027  -4.489 -32.425  1.00  0.00           H  
ATOM    733  N   THR A  47      34.553  -0.011 -33.239  1.00  0.00           N  
ATOM    734  CA  THR A  47      34.135   1.380 -33.462  1.00  0.00           C  
ATOM    735  C   THR A  47      33.596   2.129 -32.239  1.00  0.00           C  
ATOM    736  O   THR A  47      34.105   3.208 -31.937  1.00  0.00           O  
ATOM    737  CB  THR A  47      33.073   1.467 -34.573  1.00  0.00           C  
ATOM    738  OG1 THR A  47      33.606   0.941 -35.796  1.00  0.00           O  
ATOM    739  CG2 THR A  47      32.679   2.922 -34.777  1.00  0.00           C  
ATOM    740  H   THR A  47      35.050  -0.333 -34.056  1.00  0.00           H  
ATOM    741  HA  THR A  47      35.003   1.927 -33.820  1.00  0.00           H  
ATOM    742  HB  THR A  47      32.198   0.887 -34.289  1.00  0.00           H  
ATOM    743  HG1 THR A  47      34.481   1.344 -35.980  1.00  0.00           H  
ATOM    744 1HG2 THR A  47      31.929   2.985 -35.561  1.00  0.00           H  
ATOM    745 2HG2 THR A  47      32.270   3.325 -33.850  1.00  0.00           H  
ATOM    746 3HG2 THR A  47      33.561   3.497 -35.066  1.00  0.00           H  
ATOM    747  N   GLN A  48      32.610   1.615 -31.497  1.00  0.00           N  
ATOM    748  CA  GLN A  48      32.177   2.415 -30.348  1.00  0.00           C  
ATOM    749  C   GLN A  48      33.346   2.518 -29.364  1.00  0.00           C  
ATOM    750  O   GLN A  48      33.607   3.580 -28.786  1.00  0.00           O  
ATOM    751  CB  GLN A  48      30.921   1.834 -29.676  1.00  0.00           C  
ATOM    752  CG  GLN A  48      29.659   1.962 -30.527  1.00  0.00           C  
ATOM    753  CD  GLN A  48      28.402   1.397 -29.867  1.00  0.00           C  
ATOM    754  OE1 GLN A  48      28.165   1.548 -28.666  1.00  0.00           O  
ATOM    755  NE2 GLN A  48      27.573   0.740 -30.676  1.00  0.00           N  
ATOM    756  H   GLN A  48      32.162   0.712 -31.717  1.00  0.00           H  
ATOM    757  HA  GLN A  48      31.935   3.420 -30.690  1.00  0.00           H  
ATOM    758 1HB  GLN A  48      31.070   0.778 -29.463  1.00  0.00           H  
ATOM    759 2HB  GLN A  48      30.747   2.335 -28.720  1.00  0.00           H  
ATOM    760 1HG  GLN A  48      29.493   3.013 -30.755  1.00  0.00           H  
ATOM    761 2HG  GLN A  48      29.823   1.407 -31.447  1.00  0.00           H  
ATOM    762 1HE2 GLN A  48      26.725   0.348 -30.322  1.00  0.00           H  
ATOM    763 2HE2 GLN A  48      27.802   0.644 -31.648  1.00  0.00           H  
ATOM    764  N   LEU A  49      34.093   1.422 -29.232  1.00  0.00           N  
ATOM    765  CA  LEU A  49      35.269   1.404 -28.369  1.00  0.00           C  
ATOM    766  C   LEU A  49      36.312   2.407 -28.856  1.00  0.00           C  
ATOM    767  O   LEU A  49      36.757   3.264 -28.091  1.00  0.00           O  
ATOM    768  CB  LEU A  49      35.887   0.010 -28.289  1.00  0.00           C  
ATOM    769  CG  LEU A  49      37.034  -0.142 -27.291  1.00  0.00           C  
ATOM    770  CD1 LEU A  49      37.093  -1.568 -26.837  1.00  0.00           C  
ATOM    771  CD2 LEU A  49      38.373   0.258 -27.930  1.00  0.00           C  
ATOM    772  H   LEU A  49      33.795   0.592 -29.744  1.00  0.00           H  
ATOM    773  HA  LEU A  49      34.960   1.693 -27.364  1.00  0.00           H  
ATOM    774 1HB  LEU A  49      35.109  -0.705 -28.027  1.00  0.00           H  
ATOM    775 2HB  LEU A  49      36.278  -0.253 -29.266  1.00  0.00           H  
ATOM    776  HG  LEU A  49      36.842   0.489 -26.444  1.00  0.00           H  
ATOM    777 1HD1 LEU A  49      37.901  -1.686 -26.113  1.00  0.00           H  
ATOM    778 2HD1 LEU A  49      36.146  -1.849 -26.374  1.00  0.00           H  
ATOM    779 3HD1 LEU A  49      37.278  -2.191 -27.706  1.00  0.00           H  
ATOM    780 1HD2 LEU A  49      39.169   0.137 -27.197  1.00  0.00           H  
ATOM    781 2HD2 LEU A  49      38.573  -0.376 -28.793  1.00  0.00           H  
ATOM    782 3HD2 LEU A  49      38.336   1.293 -28.245  1.00  0.00           H  
ATOM    783  N   GLY A  50      36.686   2.340 -30.135  1.00  0.00           N  
ATOM    784  CA  GLY A  50      37.676   3.268 -30.636  1.00  0.00           C  
ATOM    785  C   GLY A  50      37.255   4.709 -30.449  1.00  0.00           C  
ATOM    786  O   GLY A  50      38.097   5.558 -30.147  1.00  0.00           O  
ATOM    787  H   GLY A  50      36.327   1.624 -30.756  1.00  0.00           H  
ATOM    788 1HA  GLY A  50      38.593   3.108 -30.087  1.00  0.00           H  
ATOM    789 2HA  GLY A  50      37.873   3.067 -31.684  1.00  0.00           H  
ATOM    790  N   ASN A  51      35.957   5.000 -30.587  1.00  0.00           N  
ATOM    791  CA  ASN A  51      35.495   6.356 -30.367  1.00  0.00           C  
ATOM    792  C   ASN A  51      35.700   6.730 -28.896  1.00  0.00           C  
ATOM    793  O   ASN A  51      36.070   7.863 -28.586  1.00  0.00           O  
ATOM    794  CB  ASN A  51      34.046   6.506 -30.794  1.00  0.00           C  
ATOM    795  CG  ASN A  51      33.872   6.504 -32.306  1.00  0.00           C  
ATOM    796  OD1 ASN A  51      34.813   6.768 -33.071  1.00  0.00           O  
ATOM    797  ND2 ASN A  51      32.673   6.221 -32.747  1.00  0.00           N  
ATOM    798  H   ASN A  51      35.292   4.279 -30.868  1.00  0.00           H  
ATOM    799  HA  ASN A  51      36.102   7.033 -30.967  1.00  0.00           H  
ATOM    800 1HB  ASN A  51      33.466   5.682 -30.376  1.00  0.00           H  
ATOM    801 2HB  ASN A  51      33.640   7.430 -30.390  1.00  0.00           H  
ATOM    802 1HD2 ASN A  51      32.489   6.218 -33.729  1.00  0.00           H  
ATOM    803 2HD2 ASN A  51      31.940   6.015 -32.100  1.00  0.00           H  
ATOM    804  N   ALA A  52      35.501   5.774 -27.974  1.00  0.00           N  
ATOM    805  CA  ALA A  52      35.721   6.050 -26.552  1.00  0.00           C  
ATOM    806  C   ALA A  52      37.174   6.442 -26.311  1.00  0.00           C  
ATOM    807  O   ALA A  52      37.485   7.370 -25.556  1.00  0.00           O  
ATOM    808  CB  ALA A  52      35.387   4.830 -25.705  1.00  0.00           C  
ATOM    809  H   ALA A  52      35.165   4.852 -28.260  1.00  0.00           H  
ATOM    810  HA  ALA A  52      35.074   6.881 -26.266  1.00  0.00           H  
ATOM    811 1HB  ALA A  52      35.531   5.073 -24.653  1.00  0.00           H  
ATOM    812 2HB  ALA A  52      34.366   4.553 -25.882  1.00  0.00           H  
ATOM    813 3HB  ALA A  52      36.028   4.001 -25.962  1.00  0.00           H  
ATOM    814  N   VAL A  53      38.078   5.771 -27.019  1.00  0.00           N  
ATOM    815  CA  VAL A  53      39.495   6.064 -26.866  1.00  0.00           C  
ATOM    816  C   VAL A  53      39.827   7.440 -27.456  1.00  0.00           C  
ATOM    817  O   VAL A  53      40.452   8.276 -26.800  1.00  0.00           O  
ATOM    818  CB  VAL A  53      40.342   4.972 -27.550  1.00  0.00           C  
ATOM    819  CG1 VAL A  53      41.833   5.340 -27.519  1.00  0.00           C  
ATOM    820  CG2 VAL A  53      40.116   3.657 -26.852  1.00  0.00           C  
ATOM    821  H   VAL A  53      37.761   5.014 -27.630  1.00  0.00           H  
ATOM    822  HA  VAL A  53      39.734   6.067 -25.800  1.00  0.00           H  
ATOM    823  HB  VAL A  53      40.040   4.891 -28.590  1.00  0.00           H  
ATOM    824 1HG1 VAL A  53      42.419   4.568 -28.013  1.00  0.00           H  
ATOM    825 2HG1 VAL A  53      41.982   6.289 -28.035  1.00  0.00           H  
ATOM    826 3HG1 VAL A  53      42.165   5.433 -26.481  1.00  0.00           H  
ATOM    827 1HG2 VAL A  53      40.695   2.883 -27.338  1.00  0.00           H  
ATOM    828 2HG2 VAL A  53      40.425   3.746 -25.808  1.00  0.00           H  
ATOM    829 3HG2 VAL A  53      39.060   3.405 -26.900  1.00  0.00           H  
ATOM    830  N   GLU A  54      39.343   7.711 -28.670  1.00  0.00           N  
ATOM    831  CA  GLU A  54      39.634   8.974 -29.354  1.00  0.00           C  
ATOM    832  C   GLU A  54      39.078  10.188 -28.604  1.00  0.00           C  
ATOM    833  O   GLU A  54      39.728  11.236 -28.515  1.00  0.00           O  
ATOM    834  CB  GLU A  54      39.078   8.951 -30.784  1.00  0.00           C  
ATOM    835  CG  GLU A  54      39.459  10.171 -31.629  1.00  0.00           C  
ATOM    836  CD  GLU A  54      40.950  10.247 -31.875  1.00  0.00           C  
ATOM    837  OE1 GLU A  54      41.602   9.235 -31.726  1.00  0.00           O  
ATOM    838  OE2 GLU A  54      41.437  11.307 -32.192  1.00  0.00           O  
ATOM    839  H   GLU A  54      38.797   6.997 -29.152  1.00  0.00           H  
ATOM    840  HA  GLU A  54      40.717   9.082 -29.411  1.00  0.00           H  
ATOM    841 1HB  GLU A  54      39.442   8.058 -31.297  1.00  0.00           H  
ATOM    842 2HB  GLU A  54      37.990   8.884 -30.748  1.00  0.00           H  
ATOM    843 1HG  GLU A  54      38.941  10.113 -32.587  1.00  0.00           H  
ATOM    844 2HG  GLU A  54      39.126  11.075 -31.117  1.00  0.00           H  
ATOM    845  N   ARG A  55      37.906  10.021 -27.995  1.00  0.00           N  
ATOM    846  CA  ARG A  55      37.234  11.077 -27.249  1.00  0.00           C  
ATOM    847  C   ARG A  55      37.746  11.180 -25.814  1.00  0.00           C  
ATOM    848  O   ARG A  55      37.267  12.005 -25.035  1.00  0.00           O  
ATOM    849  CB  ARG A  55      35.738  10.807 -27.214  1.00  0.00           C  
ATOM    850  CG  ARG A  55      35.026  10.892 -28.558  1.00  0.00           C  
ATOM    851  CD  ARG A  55      33.609  10.424 -28.457  1.00  0.00           C  
ATOM    852  NE  ARG A  55      32.800  11.259 -27.581  1.00  0.00           N  
ATOM    853  CZ  ARG A  55      32.147  12.374 -27.953  1.00  0.00           C  
ATOM    854  NH1 ARG A  55      32.209  12.799 -29.200  1.00  0.00           N  
ATOM    855  NH2 ARG A  55      31.439  13.041 -27.059  1.00  0.00           N  
ATOM    856  H   ARG A  55      37.416   9.132 -28.102  1.00  0.00           H  
ATOM    857  HA  ARG A  55      37.413  12.024 -27.756  1.00  0.00           H  
ATOM    858 1HB  ARG A  55      35.569   9.801 -26.821  1.00  0.00           H  
ATOM    859 2HB  ARG A  55      35.254  11.505 -26.533  1.00  0.00           H  
ATOM    860 1HG  ARG A  55      35.023  11.925 -28.899  1.00  0.00           H  
ATOM    861 2HG  ARG A  55      35.547  10.271 -29.288  1.00  0.00           H  
ATOM    862 1HD  ARG A  55      33.153  10.423 -29.445  1.00  0.00           H  
ATOM    863 2HD  ARG A  55      33.602   9.408 -28.054  1.00  0.00           H  
ATOM    864  HE  ARG A  55      32.716  10.966 -26.597  1.00  0.00           H  
ATOM    865 1HH1 ARG A  55      32.750  12.286 -29.880  1.00  0.00           H  
ATOM    866 2HH1 ARG A  55      31.716  13.636 -29.474  1.00  0.00           H  
ATOM    867 1HH2 ARG A  55      31.396  12.703 -26.098  1.00  0.00           H  
ATOM    868 2HH2 ARG A  55      30.945  13.876 -27.325  1.00  0.00           H  
ATOM    869  N   ARG A  56      38.715  10.333 -25.460  1.00  0.00           N  
ATOM    870  CA  ARG A  56      39.306  10.266 -24.136  1.00  0.00           C  
ATOM    871  C   ARG A  56      38.287   9.981 -23.026  1.00  0.00           C  
ATOM    872  O   ARG A  56      38.375  10.521 -21.923  1.00  0.00           O  
ATOM    873  CB  ARG A  56      40.089  11.541 -23.849  1.00  0.00           C  
ATOM    874  CG  ARG A  56      41.527  11.543 -24.405  1.00  0.00           C  
ATOM    875  CD  ARG A  56      41.593  11.621 -25.924  1.00  0.00           C  
ATOM    876  NE  ARG A  56      42.982  11.761 -26.377  1.00  0.00           N  
ATOM    877  CZ  ARG A  56      43.426  11.780 -27.664  1.00  0.00           C  
ATOM    878  NH1 ARG A  56      42.616  11.670 -28.698  1.00  0.00           N  
ATOM    879  NH2 ARG A  56      44.723  11.915 -27.889  1.00  0.00           N  
ATOM    880  H   ARG A  56      39.099   9.683 -26.143  1.00  0.00           H  
ATOM    881  HA  ARG A  56      40.022   9.443 -24.146  1.00  0.00           H  
ATOM    882 1HB  ARG A  56      39.583  12.407 -24.261  1.00  0.00           H  
ATOM    883 2HB  ARG A  56      40.152  11.687 -22.772  1.00  0.00           H  
ATOM    884 1HG  ARG A  56      42.067  12.397 -24.001  1.00  0.00           H  
ATOM    885 2HG  ARG A  56      42.027  10.622 -24.101  1.00  0.00           H  
ATOM    886 1HD  ARG A  56      41.186  10.707 -26.352  1.00  0.00           H  
ATOM    887 2HD  ARG A  56      41.022  12.475 -26.286  1.00  0.00           H  
ATOM    888  HE  ARG A  56      43.680  11.849 -25.657  1.00  0.00           H  
ATOM    889 1HH1 ARG A  56      41.596  11.553 -28.580  1.00  0.00           H  
ATOM    890 2HH1 ARG A  56      43.008  11.694 -29.632  1.00  0.00           H  
ATOM    891 1HH2 ARG A  56      45.366  12.000 -27.114  1.00  0.00           H  
ATOM    892 2HH2 ARG A  56      45.067  11.927 -28.839  1.00  0.00           H  
ATOM    893  N   GLU A  57      37.345   9.073 -23.323  1.00  0.00           N  
ATOM    894  CA  GLU A  57      36.324   8.586 -22.391  1.00  0.00           C  
ATOM    895  C   GLU A  57      36.783   7.225 -21.869  1.00  0.00           C  
ATOM    896  O   GLU A  57      36.046   6.502 -21.189  1.00  0.00           O  
ATOM    897  CB  GLU A  57      34.974   8.434 -23.093  1.00  0.00           C  
ATOM    898  CG  GLU A  57      34.396   9.725 -23.651  1.00  0.00           C  
ATOM    899  CD  GLU A  57      33.061   9.539 -24.342  1.00  0.00           C  
ATOM    900  OE1 GLU A  57      32.578   8.437 -24.384  1.00  0.00           O  
ATOM    901  OE2 GLU A  57      32.528  10.510 -24.838  1.00  0.00           O  
ATOM    902  H   GLU A  57      37.342   8.664 -24.256  1.00  0.00           H  
ATOM    903  HA  GLU A  57      36.234   9.278 -21.554  1.00  0.00           H  
ATOM    904 1HB  GLU A  57      35.080   7.737 -23.921  1.00  0.00           H  
ATOM    905 2HB  GLU A  57      34.248   8.009 -22.402  1.00  0.00           H  
ATOM    906 1HG  GLU A  57      34.278  10.438 -22.838  1.00  0.00           H  
ATOM    907 2HG  GLU A  57      35.112  10.142 -24.353  1.00  0.00           H  
ATOM    908  N   CYS A  58      38.004   6.885 -22.261  1.00  0.00           N  
ATOM    909  CA  CYS A  58      38.692   5.636 -22.005  1.00  0.00           C  
ATOM    910  C   CYS A  58      40.202   5.746 -22.147  1.00  0.00           C  
ATOM    911  O   CYS A  58      40.704   6.047 -23.231  1.00  0.00           O  
ATOM    912  CB  CYS A  58      38.219   4.571 -22.977  1.00  0.00           C  
ATOM    913  SG  CYS A  58      39.143   3.072 -22.872  1.00  0.00           S  
ATOM    914  H   CYS A  58      38.489   7.582 -22.810  1.00  0.00           H  
ATOM    915  HA  CYS A  58      38.462   5.318 -20.983  1.00  0.00           H  
ATOM    916 1HB  CYS A  58      37.169   4.345 -22.783  1.00  0.00           H  
ATOM    917 2HB  CYS A  58      38.297   4.949 -23.996  1.00  0.00           H  
ATOM    918  N   ALA A  59      40.932   5.481 -21.062  1.00  0.00           N  
ATOM    919  CA  ALA A  59      42.390   5.511 -21.102  1.00  0.00           C  
ATOM    920  C   ALA A  59      42.982   4.124 -21.315  1.00  0.00           C  
ATOM    921  O   ALA A  59      44.018   3.991 -21.958  1.00  0.00           O  
ATOM    922  CB  ALA A  59      42.950   6.097 -19.821  1.00  0.00           C  
ATOM    923  H   ALA A  59      40.471   5.268 -20.172  1.00  0.00           H  
ATOM    924  HA  ALA A  59      42.692   6.138 -21.942  1.00  0.00           H  
ATOM    925 1HB  ALA A  59      44.036   6.134 -19.885  1.00  0.00           H  
ATOM    926 2HB  ALA A  59      42.558   7.099 -19.676  1.00  0.00           H  
ATOM    927 3HB  ALA A  59      42.657   5.468 -18.977  1.00  0.00           H  
ATOM    928  N   THR A  60      42.353   3.104 -20.727  1.00  0.00           N  
ATOM    929  CA  THR A  60      42.855   1.722 -20.731  1.00  0.00           C  
ATOM    930  C   THR A  60      41.825   0.733 -21.231  1.00  0.00           C  
ATOM    931  O   THR A  60      40.638   1.032 -21.225  1.00  0.00           O  
ATOM    932  CB  THR A  60      43.250   1.282 -19.300  1.00  0.00           C  
ATOM    933  OG1 THR A  60      42.072   1.269 -18.445  1.00  0.00           O  
ATOM    934  CG2 THR A  60      44.257   2.234 -18.703  1.00  0.00           C  
ATOM    935  H   THR A  60      41.495   3.310 -20.234  1.00  0.00           H  
ATOM    936  HA  THR A  60      43.714   1.659 -21.387  1.00  0.00           H  
ATOM    937  HB  THR A  60      43.681   0.278 -19.337  1.00  0.00           H  
ATOM    938  HG1 THR A  60      41.864   2.185 -18.187  1.00  0.00           H  
ATOM    939 1HG2 THR A  60      44.517   1.900 -17.701  1.00  0.00           H  
ATOM    940 2HG2 THR A  60      45.139   2.248 -19.309  1.00  0.00           H  
ATOM    941 3HG2 THR A  60      43.835   3.232 -18.649  1.00  0.00           H  
ATOM    942  N   VAL A  61      42.251  -0.481 -21.579  1.00  0.00           N  
ATOM    943  CA  VAL A  61      41.276  -1.480 -22.007  1.00  0.00           C  
ATOM    944  C   VAL A  61      40.275  -1.815 -20.905  1.00  0.00           C  
ATOM    945  O   VAL A  61      39.112  -2.094 -21.178  1.00  0.00           O  
ATOM    946  CB  VAL A  61      41.963  -2.737 -22.534  1.00  0.00           C  
ATOM    947  CG1 VAL A  61      42.602  -3.508 -21.393  1.00  0.00           C  
ATOM    948  CG2 VAL A  61      40.920  -3.571 -23.282  1.00  0.00           C  
ATOM    949  H   VAL A  61      43.242  -0.704 -21.562  1.00  0.00           H  
ATOM    950  HA  VAL A  61      40.705  -1.058 -22.829  1.00  0.00           H  
ATOM    951  HB  VAL A  61      42.764  -2.463 -23.218  1.00  0.00           H  
ATOM    952 1HG1 VAL A  61      43.079  -4.383 -21.784  1.00  0.00           H  
ATOM    953 2HG1 VAL A  61      43.343  -2.886 -20.893  1.00  0.00           H  
ATOM    954 3HG1 VAL A  61      41.859  -3.806 -20.685  1.00  0.00           H  
ATOM    955 1HG2 VAL A  61      41.385  -4.473 -23.676  1.00  0.00           H  
ATOM    956 2HG2 VAL A  61      40.116  -3.839 -22.611  1.00  0.00           H  
ATOM    957 3HG2 VAL A  61      40.513  -2.981 -24.104  1.00  0.00           H  
ATOM    958  N   ASP A  62      40.706  -1.715 -19.648  1.00  0.00           N  
ATOM    959  CA  ASP A  62      39.804  -1.934 -18.531  1.00  0.00           C  
ATOM    960  C   ASP A  62      38.696  -0.904 -18.598  1.00  0.00           C  
ATOM    961  O   ASP A  62      37.504  -1.252 -18.573  1.00  0.00           O  
ATOM    962  CB  ASP A  62      40.535  -1.828 -17.191  1.00  0.00           C  
ATOM    963  CG  ASP A  62      39.625  -2.035 -15.995  1.00  0.00           C  
ATOM    964  OD1 ASP A  62      38.650  -2.742 -16.112  1.00  0.00           O  
ATOM    965  OD2 ASP A  62      39.899  -1.473 -14.957  1.00  0.00           O  
ATOM    966  H   ASP A  62      41.674  -1.483 -19.472  1.00  0.00           H  
ATOM    967  HA  ASP A  62      39.363  -2.927 -18.621  1.00  0.00           H  
ATOM    968 1HB  ASP A  62      41.338  -2.563 -17.161  1.00  0.00           H  
ATOM    969 2HB  ASP A  62      40.997  -0.844 -17.110  1.00  0.00           H  
ATOM    970  N   GLU A  63      39.091   0.372 -18.697  1.00  0.00           N  
ATOM    971  CA  GLU A  63      38.093   1.420 -18.745  1.00  0.00           C  
ATOM    972  C   GLU A  63      37.197   1.257 -19.965  1.00  0.00           C  
ATOM    973  O   GLU A  63      35.995   1.443 -19.848  1.00  0.00           O  
ATOM    974  CB  GLU A  63      38.736   2.816 -18.724  1.00  0.00           C  
ATOM    975  CG  GLU A  63      39.348   3.190 -17.377  1.00  0.00           C  
ATOM    976  CD  GLU A  63      40.004   4.546 -17.347  1.00  0.00           C  
ATOM    977  OE1 GLU A  63      40.149   5.163 -18.385  1.00  0.00           O  
ATOM    978  OE2 GLU A  63      40.367   4.971 -16.277  1.00  0.00           O  
ATOM    979  H   GLU A  63      40.085   0.603 -18.737  1.00  0.00           H  
ATOM    980  HA  GLU A  63      37.469   1.328 -17.857  1.00  0.00           H  
ATOM    981 1HB  GLU A  63      39.520   2.861 -19.480  1.00  0.00           H  
ATOM    982 2HB  GLU A  63      37.988   3.567 -18.984  1.00  0.00           H  
ATOM    983 1HG  GLU A  63      38.560   3.168 -16.625  1.00  0.00           H  
ATOM    984 2HG  GLU A  63      40.079   2.431 -17.106  1.00  0.00           H  
ATOM    985  N   CYS A  64      37.741   0.856 -21.112  1.00  0.00           N  
ATOM    986  CA  CYS A  64      36.894   0.669 -22.290  1.00  0.00           C  
ATOM    987  C   CYS A  64      35.910  -0.454 -22.185  1.00  0.00           C  
ATOM    988  O   CYS A  64      34.859  -0.398 -22.822  1.00  0.00           O  
ATOM    989  CB  CYS A  64      37.666   0.459 -23.577  1.00  0.00           C  
ATOM    990  SG  CYS A  64      38.368   1.920 -24.344  1.00  0.00           S  
ATOM    991  H   CYS A  64      38.751   0.717 -21.171  1.00  0.00           H  
ATOM    992  HA  CYS A  64      36.319   1.586 -22.420  1.00  0.00           H  
ATOM    993 1HB  CYS A  64      38.483  -0.230 -23.383  1.00  0.00           H  
ATOM    994 2HB  CYS A  64      37.013  -0.025 -24.283  1.00  0.00           H  
ATOM    995  N   LEU A  65      36.211  -1.478 -21.403  1.00  0.00           N  
ATOM    996  CA  LEU A  65      35.223  -2.516 -21.284  1.00  0.00           C  
ATOM    997  C   LEU A  65      34.141  -2.105 -20.288  1.00  0.00           C  
ATOM    998  O   LEU A  65      32.971  -2.396 -20.504  1.00  0.00           O  
ATOM    999  CB  LEU A  65      35.844  -3.847 -20.886  1.00  0.00           C  
ATOM   1000  CG  LEU A  65      36.788  -4.467 -21.925  1.00  0.00           C  
ATOM   1001  CD1 LEU A  65      37.283  -5.786 -21.389  1.00  0.00           C  
ATOM   1002  CD2 LEU A  65      36.080  -4.606 -23.257  1.00  0.00           C  
ATOM   1003  H   LEU A  65      37.116  -1.539 -20.929  1.00  0.00           H  
ATOM   1004  HA  LEU A  65      34.763  -2.662 -22.248  1.00  0.00           H  
ATOM   1005 1HB  LEU A  65      36.419  -3.694 -19.968  1.00  0.00           H  
ATOM   1006 2HB  LEU A  65      35.045  -4.556 -20.684  1.00  0.00           H  
ATOM   1007  HG  LEU A  65      37.650  -3.828 -22.061  1.00  0.00           H  
ATOM   1008 1HD1 LEU A  65      37.966  -6.229 -22.111  1.00  0.00           H  
ATOM   1009 2HD1 LEU A  65      37.797  -5.616 -20.441  1.00  0.00           H  
ATOM   1010 3HD1 LEU A  65      36.441  -6.454 -21.233  1.00  0.00           H  
ATOM   1011 1HD2 LEU A  65      36.758  -5.044 -23.983  1.00  0.00           H  
ATOM   1012 2HD2 LEU A  65      35.220  -5.240 -23.143  1.00  0.00           H  
ATOM   1013 3HD2 LEU A  65      35.760  -3.623 -23.603  1.00  0.00           H  
ATOM   1014  N   ARG A  66      34.510  -1.380 -19.225  1.00  0.00           N  
ATOM   1015  CA  ARG A  66      33.518  -1.008 -18.214  1.00  0.00           C  
ATOM   1016  C   ARG A  66      32.794   0.333 -18.476  1.00  0.00           C  
ATOM   1017  O   ARG A  66      31.706   0.569 -17.948  1.00  0.00           O  
ATOM   1018  CB  ARG A  66      34.164  -0.999 -16.832  1.00  0.00           C  
ATOM   1019  CG  ARG A  66      34.576  -2.399 -16.349  1.00  0.00           C  
ATOM   1020  CD  ARG A  66      35.043  -2.468 -14.916  1.00  0.00           C  
ATOM   1021  NE  ARG A  66      36.311  -1.804 -14.666  1.00  0.00           N  
ATOM   1022  CZ  ARG A  66      36.453  -0.649 -13.973  1.00  0.00           C  
ATOM   1023  NH1 ARG A  66      35.391  -0.036 -13.476  1.00  0.00           N  
ATOM   1024  NH2 ARG A  66      37.657  -0.137 -13.781  1.00  0.00           N  
ATOM   1025  H   ARG A  66      35.497  -1.146 -19.085  1.00  0.00           H  
ATOM   1026  HA  ARG A  66      32.757  -1.790 -18.205  1.00  0.00           H  
ATOM   1027 1HB  ARG A  66      35.065  -0.382 -16.863  1.00  0.00           H  
ATOM   1028 2HB  ARG A  66      33.483  -0.564 -16.104  1.00  0.00           H  
ATOM   1029 1HG  ARG A  66      33.728  -3.076 -16.457  1.00  0.00           H  
ATOM   1030 2HG  ARG A  66      35.402  -2.750 -16.978  1.00  0.00           H  
ATOM   1031 1HD  ARG A  66      34.293  -2.020 -14.271  1.00  0.00           H  
ATOM   1032 2HD  ARG A  66      35.167  -3.514 -14.641  1.00  0.00           H  
ATOM   1033  HE  ARG A  66      37.172  -2.245 -15.051  1.00  0.00           H  
ATOM   1034 1HH1 ARG A  66      34.471  -0.427 -13.619  1.00  0.00           H  
ATOM   1035 2HH1 ARG A  66      35.501   0.822 -12.955  1.00  0.00           H  
ATOM   1036 1HH2 ARG A  66      38.485  -0.634 -14.160  1.00  0.00           H  
ATOM   1037 2HH2 ARG A  66      37.775   0.715 -13.264  1.00  0.00           H  
ATOM   1038  N   SER A  67      33.398   1.212 -19.270  1.00  0.00           N  
ATOM   1039  CA  SER A  67      32.854   2.536 -19.566  1.00  0.00           C  
ATOM   1040  C   SER A  67      31.493   2.488 -20.238  1.00  0.00           C  
ATOM   1041  O   SER A  67      31.316   1.706 -21.164  1.00  0.00           O  
ATOM   1042  CB  SER A  67      33.780   3.306 -20.510  1.00  0.00           C  
ATOM   1043  OG  SER A  67      33.169   4.507 -20.967  1.00  0.00           O  
ATOM   1044  H   SER A  67      34.299   0.975 -19.664  1.00  0.00           H  
ATOM   1045  HA  SER A  67      32.821   3.066 -18.624  1.00  0.00           H  
ATOM   1046 1HB  SER A  67      34.702   3.558 -19.983  1.00  0.00           H  
ATOM   1047 2HB  SER A  67      34.054   2.676 -21.361  1.00  0.00           H  
ATOM   1048  HG  SER A  67      33.905   5.078 -21.267  1.00  0.00           H  
ATOM   1049  N   PRO A  68      30.558   3.409 -19.903  1.00  0.00           N  
ATOM   1050  CA  PRO A  68      29.250   3.592 -20.519  1.00  0.00           C  
ATOM   1051  C   PRO A  68      29.327   3.667 -22.042  1.00  0.00           C  
ATOM   1052  O   PRO A  68      28.347   3.387 -22.729  1.00  0.00           O  
ATOM   1053  CB  PRO A  68      28.785   4.922 -19.922  1.00  0.00           C  
ATOM   1054  CG  PRO A  68      29.440   4.973 -18.573  1.00  0.00           C  
ATOM   1055  CD  PRO A  68      30.795   4.332 -18.763  1.00  0.00           C  
ATOM   1056  HA  PRO A  68      28.591   2.771 -20.207  1.00  0.00           H  
ATOM   1057 1HB  PRO A  68      29.086   5.753 -20.579  1.00  0.00           H  
ATOM   1058 2HB  PRO A  68      27.687   4.941 -19.864  1.00  0.00           H  
ATOM   1059 1HG  PRO A  68      29.509   6.014 -18.228  1.00  0.00           H  
ATOM   1060 2HG  PRO A  68      28.825   4.432 -17.838  1.00  0.00           H  
ATOM   1061 1HD  PRO A  68      31.562   5.087 -19.004  1.00  0.00           H  
ATOM   1062 2HD  PRO A  68      31.008   3.775 -17.837  1.00  0.00           H  
ATOM   1063  N   ALA A  69      30.480   4.098 -22.582  1.00  0.00           N  
ATOM   1064  CA  ALA A  69      30.657   4.191 -24.030  1.00  0.00           C  
ATOM   1065  C   ALA A  69      30.484   2.810 -24.692  1.00  0.00           C  
ATOM   1066  O   ALA A  69      30.152   2.701 -25.871  1.00  0.00           O  
ATOM   1067  CB  ALA A  69      32.024   4.751 -24.345  1.00  0.00           C  
ATOM   1068  H   ALA A  69      31.282   4.327 -21.989  1.00  0.00           H  
ATOM   1069  HA  ALA A  69      29.893   4.860 -24.425  1.00  0.00           H  
ATOM   1070 1HB  ALA A  69      32.128   4.835 -25.425  1.00  0.00           H  
ATOM   1071 2HB  ALA A  69      32.135   5.742 -23.891  1.00  0.00           H  
ATOM   1072 3HB  ALA A  69      32.786   4.083 -23.947  1.00  0.00           H  
ATOM   1073  N   ASN A  70      30.792   1.761 -23.930  1.00  0.00           N  
ATOM   1074  CA  ASN A  70      30.708   0.367 -24.327  1.00  0.00           C  
ATOM   1075  C   ASN A  70      29.248  -0.074 -24.295  1.00  0.00           C  
ATOM   1076  O   ASN A  70      28.638  -0.063 -23.224  1.00  0.00           O  
ATOM   1077  CB  ASN A  70      31.538  -0.516 -23.421  1.00  0.00           C  
ATOM   1078  CG  ASN A  70      31.624  -1.942 -23.880  1.00  0.00           C  
ATOM   1079  OD1 ASN A  70      30.646  -2.657 -24.183  1.00  0.00           O  
ATOM   1080  ND2 ASN A  70      32.831  -2.383 -23.960  1.00  0.00           N  
ATOM   1081  H   ASN A  70      31.059   1.930 -22.965  1.00  0.00           H  
ATOM   1082  HA  ASN A  70      31.107   0.298 -25.331  1.00  0.00           H  
ATOM   1083 1HB  ASN A  70      32.533  -0.103 -23.345  1.00  0.00           H  
ATOM   1084 2HB  ASN A  70      31.124  -0.509 -22.422  1.00  0.00           H  
ATOM   1085 1HD2 ASN A  70      32.989  -3.318 -24.267  1.00  0.00           H  
ATOM   1086 2HD2 ASN A  70      33.596  -1.770 -23.680  1.00  0.00           H  
ATOM   1087  N   PRO A  71      28.665  -0.554 -25.401  1.00  0.00           N  
ATOM   1088  CA  PRO A  71      27.258  -0.890 -25.516  1.00  0.00           C  
ATOM   1089  C   PRO A  71      26.800  -1.970 -24.523  1.00  0.00           C  
ATOM   1090  O   PRO A  71      25.599  -2.122 -24.295  1.00  0.00           O  
ATOM   1091  CB  PRO A  71      27.148  -1.367 -26.977  1.00  0.00           C  
ATOM   1092  CG  PRO A  71      28.544  -1.795 -27.367  1.00  0.00           C  
ATOM   1093  CD  PRO A  71      29.461  -0.861 -26.625  1.00  0.00           C  
ATOM   1094  HA  PRO A  71      26.673   0.031 -25.370  1.00  0.00           H  
ATOM   1095 1HB  PRO A  71      26.424  -2.192 -27.040  1.00  0.00           H  
ATOM   1096 2HB  PRO A  71      26.766  -0.551 -27.607  1.00  0.00           H  
ATOM   1097 1HG  PRO A  71      28.700  -2.840 -27.095  1.00  0.00           H  
ATOM   1098 2HG  PRO A  71      28.673  -1.725 -28.457  1.00  0.00           H  
ATOM   1099 1HD  PRO A  71      30.372  -1.421 -26.406  1.00  0.00           H  
ATOM   1100 2HD  PRO A  71      29.657   0.054 -27.202  1.00  0.00           H  
ATOM   1101  N   TYR A  72      27.737  -2.731 -23.943  1.00  0.00           N  
ATOM   1102  CA  TYR A  72      27.378  -3.779 -22.995  1.00  0.00           C  
ATOM   1103  C   TYR A  72      27.743  -3.447 -21.530  1.00  0.00           C  
ATOM   1104  O   TYR A  72      27.564  -4.292 -20.645  1.00  0.00           O  
ATOM   1105  CB  TYR A  72      28.099  -5.062 -23.372  1.00  0.00           C  
ATOM   1106  CG  TYR A  72      27.832  -5.565 -24.768  1.00  0.00           C  
ATOM   1107  CD1 TYR A  72      28.804  -5.391 -25.745  1.00  0.00           C  
ATOM   1108  CD2 TYR A  72      26.646  -6.195 -25.082  1.00  0.00           C  
ATOM   1109  CE1 TYR A  72      28.599  -5.851 -27.024  1.00  0.00           C  
ATOM   1110  CE2 TYR A  72      26.435  -6.655 -26.372  1.00  0.00           C  
ATOM   1111  CZ  TYR A  72      27.413  -6.484 -27.339  1.00  0.00           C  
ATOM   1112  OH  TYR A  72      27.207  -6.940 -28.621  1.00  0.00           O  
ATOM   1113  H   TYR A  72      28.726  -2.586 -24.138  1.00  0.00           H  
ATOM   1114  HA  TYR A  72      26.302  -3.939 -23.043  1.00  0.00           H  
ATOM   1115 1HB  TYR A  72      29.172  -4.907 -23.272  1.00  0.00           H  
ATOM   1116 2HB  TYR A  72      27.818  -5.842 -22.674  1.00  0.00           H  
ATOM   1117  HD1 TYR A  72      29.729  -4.890 -25.494  1.00  0.00           H  
ATOM   1118  HD2 TYR A  72      25.881  -6.333 -24.317  1.00  0.00           H  
ATOM   1119  HE1 TYR A  72      29.368  -5.715 -27.783  1.00  0.00           H  
ATOM   1120  HE2 TYR A  72      25.500  -7.155 -26.625  1.00  0.00           H  
ATOM   1121  HH  TYR A  72      26.290  -7.228 -28.710  1.00  0.00           H  
ATOM   1122  N   ALA A  73      28.180  -2.210 -21.244  1.00  0.00           N  
ATOM   1123  CA  ALA A  73      28.676  -1.838 -19.899  1.00  0.00           C  
ATOM   1124  C   ALA A  73      27.688  -2.097 -18.768  1.00  0.00           C  
ATOM   1125  O   ALA A  73      28.079  -2.459 -17.657  1.00  0.00           O  
ATOM   1126  CB  ALA A  73      29.026  -0.364 -19.858  1.00  0.00           C  
ATOM   1127  H   ALA A  73      28.257  -1.517 -21.992  1.00  0.00           H  
ATOM   1128  HA  ALA A  73      29.579  -2.424 -19.708  1.00  0.00           H  
ATOM   1129 1HB  ALA A  73      29.430  -0.112 -18.883  1.00  0.00           H  
ATOM   1130 2HB  ALA A  73      29.762  -0.156 -20.618  1.00  0.00           H  
ATOM   1131 3HB  ALA A  73      28.139   0.233 -20.048  1.00  0.00           H  
ATOM   1132  N   GLY A  74      26.400  -1.949 -19.047  1.00  0.00           N  
ATOM   1133  CA  GLY A  74      25.355  -2.132 -18.043  1.00  0.00           C  
ATOM   1134  C   GLY A  74      25.274  -3.564 -17.498  1.00  0.00           C  
ATOM   1135  O   GLY A  74      24.578  -3.813 -16.511  1.00  0.00           O  
ATOM   1136  H   GLY A  74      26.142  -1.684 -19.986  1.00  0.00           H  
ATOM   1137 1HA  GLY A  74      25.534  -1.443 -17.218  1.00  0.00           H  
ATOM   1138 2HA  GLY A  74      24.396  -1.856 -18.476  1.00  0.00           H  
ATOM   1139  N   THR A  75      25.961  -4.510 -18.149  1.00  0.00           N  
ATOM   1140  CA  THR A  75      25.951  -5.897 -17.730  1.00  0.00           C  
ATOM   1141  C   THR A  75      27.281  -6.361 -17.110  1.00  0.00           C  
ATOM   1142  O   THR A  75      27.418  -7.535 -16.762  1.00  0.00           O  
ATOM   1143  CB  THR A  75      25.600  -6.799 -18.934  1.00  0.00           C  
ATOM   1144  OG1 THR A  75      26.603  -6.674 -19.964  1.00  0.00           O  
ATOM   1145  CG2 THR A  75      24.261  -6.365 -19.514  1.00  0.00           C  
ATOM   1146  H   THR A  75      26.524  -4.262 -18.965  1.00  0.00           H  
ATOM   1147  HA  THR A  75      25.176  -6.019 -16.974  1.00  0.00           H  
ATOM   1148  HB  THR A  75      25.536  -7.837 -18.616  1.00  0.00           H  
ATOM   1149  HG1 THR A  75      26.853  -5.723 -20.065  1.00  0.00           H  
ATOM   1150 1HG2 THR A  75      24.012  -7.001 -20.363  1.00  0.00           H  
ATOM   1151 2HG2 THR A  75      23.488  -6.455 -18.752  1.00  0.00           H  
ATOM   1152 3HG2 THR A  75      24.327  -5.329 -19.845  1.00  0.00           H  
ATOM   1153  N   ASP A  76      28.281  -5.480 -17.001  1.00  0.00           N  
ATOM   1154  CA  ASP A  76      29.590  -5.926 -16.496  1.00  0.00           C  
ATOM   1155  C   ASP A  76      29.745  -6.014 -14.968  1.00  0.00           C  
ATOM   1156  O   ASP A  76      29.447  -5.051 -14.258  1.00  0.00           O  
ATOM   1157  CB  ASP A  76      30.719  -5.100 -17.066  1.00  0.00           C  
ATOM   1158  CG  ASP A  76      30.971  -5.488 -18.462  1.00  0.00           C  
ATOM   1159  OD1 ASP A  76      30.836  -6.664 -18.788  1.00  0.00           O  
ATOM   1160  OD2 ASP A  76      31.279  -4.637 -19.220  1.00  0.00           O  
ATOM   1161  H   ASP A  76      28.140  -4.501 -17.265  1.00  0.00           H  
ATOM   1162  HA  ASP A  76      29.749  -6.890 -16.946  1.00  0.00           H  
ATOM   1163 1HB  ASP A  76      30.453  -4.036 -17.033  1.00  0.00           H  
ATOM   1164 2HB  ASP A  76      31.626  -5.244 -16.473  1.00  0.00           H  
ATOM   1165  N   PRO A  77      30.176  -7.177 -14.428  1.00  0.00           N  
ATOM   1166  CA  PRO A  77      30.441  -7.404 -13.025  1.00  0.00           C  
ATOM   1167  C   PRO A  77      31.493  -6.445 -12.504  1.00  0.00           C  
ATOM   1168  O   PRO A  77      32.470  -6.129 -13.189  1.00  0.00           O  
ATOM   1169  CB  PRO A  77      30.973  -8.838 -12.999  1.00  0.00           C  
ATOM   1170  CG  PRO A  77      30.381  -9.481 -14.225  1.00  0.00           C  
ATOM   1171  CD  PRO A  77      30.350  -8.402 -15.260  1.00  0.00           C  
ATOM   1172  HA  PRO A  77      29.503  -7.312 -12.462  1.00  0.00           H  
ATOM   1173 1HB  PRO A  77      32.069  -8.825 -13.009  1.00  0.00           H  
ATOM   1174 2HB  PRO A  77      30.672  -9.328 -12.066  1.00  0.00           H  
ATOM   1175 1HG  PRO A  77      30.952 -10.359 -14.532  1.00  0.00           H  
ATOM   1176 2HG  PRO A  77      29.361  -9.830 -14.016  1.00  0.00           H  
ATOM   1177 1HD  PRO A  77      31.283  -8.363 -15.851  1.00  0.00           H  
ATOM   1178 2HD  PRO A  77      29.463  -8.632 -15.865  1.00  0.00           H  
ATOM   1179  N   ALA A  78      31.345  -6.083 -11.239  1.00  0.00           N  
ATOM   1180  CA  ALA A  78      32.258  -5.191 -10.532  1.00  0.00           C  
ATOM   1181  C   ALA A  78      33.687  -5.730 -10.474  1.00  0.00           C  
ATOM   1182  O   ALA A  78      34.626  -4.958 -10.278  1.00  0.00           O  
ATOM   1183  CB  ALA A  78      31.755  -4.960  -9.120  1.00  0.00           C  
ATOM   1184  H   ALA A  78      30.527  -6.405 -10.745  1.00  0.00           H  
ATOM   1185  HA  ALA A  78      32.274  -4.243 -11.065  1.00  0.00           H  
ATOM   1186 1HB  ALA A  78      32.420  -4.266  -8.609  1.00  0.00           H  
ATOM   1187 2HB  ALA A  78      30.747  -4.542  -9.153  1.00  0.00           H  
ATOM   1188 3HB  ALA A  78      31.740  -5.911  -8.583  1.00  0.00           H  
ATOM   1189  N   ASP A  79      33.837  -7.047 -10.627  1.00  0.00           N  
ATOM   1190  CA  ASP A  79      35.117  -7.735 -10.536  1.00  0.00           C  
ATOM   1191  C   ASP A  79      35.893  -7.802 -11.856  1.00  0.00           C  
ATOM   1192  O   ASP A  79      36.998  -8.343 -11.896  1.00  0.00           O  
ATOM   1193  CB  ASP A  79      34.875  -9.154 -10.031  1.00  0.00           C  
ATOM   1194  CG  ASP A  79      34.338  -9.171  -8.600  1.00  0.00           C  
ATOM   1195  OD1 ASP A  79      34.797  -8.392  -7.797  1.00  0.00           O  
ATOM   1196  OD2 ASP A  79      33.449  -9.947  -8.335  1.00  0.00           O  
ATOM   1197  H   ASP A  79      33.010  -7.593 -10.806  1.00  0.00           H  
ATOM   1198  HA  ASP A  79      35.734  -7.204  -9.809  1.00  0.00           H  
ATOM   1199 1HB  ASP A  79      34.160  -9.652 -10.684  1.00  0.00           H  
ATOM   1200 2HB  ASP A  79      35.807  -9.720 -10.068  1.00  0.00           H  
ATOM   1201  N   LEU A  80      35.333  -7.275 -12.940  1.00  0.00           N  
ATOM   1202  CA  LEU A  80      36.067  -7.287 -14.205  1.00  0.00           C  
ATOM   1203  C   LEU A  80      37.301  -6.393 -14.134  1.00  0.00           C  
ATOM   1204  O   LEU A  80      37.189  -5.218 -13.769  1.00  0.00           O  
ATOM   1205  CB  LEU A  80      35.149  -6.823 -15.355  1.00  0.00           C  
ATOM   1206  CG  LEU A  80      35.773  -6.777 -16.785  1.00  0.00           C  
ATOM   1207  CD1 LEU A  80      36.131  -8.155 -17.229  1.00  0.00           C  
ATOM   1208  CD2 LEU A  80      34.763  -6.155 -17.777  1.00  0.00           C  
ATOM   1209  H   LEU A  80      34.407  -6.846 -12.899  1.00  0.00           H  
ATOM   1210  HA  LEU A  80      36.403  -8.293 -14.403  1.00  0.00           H  
ATOM   1211 1HB  LEU A  80      34.286  -7.487 -15.391  1.00  0.00           H  
ATOM   1212 2HB  LEU A  80      34.788  -5.827 -15.118  1.00  0.00           H  
ATOM   1213  HG  LEU A  80      36.688  -6.175 -16.767  1.00  0.00           H  
ATOM   1214 1HD1 LEU A  80      36.560  -8.082 -18.216  1.00  0.00           H  
ATOM   1215 2HD1 LEU A  80      36.856  -8.588 -16.538  1.00  0.00           H  
ATOM   1216 3HD1 LEU A  80      35.245  -8.771 -17.265  1.00  0.00           H  
ATOM   1217 1HD2 LEU A  80      35.202  -6.124 -18.771  1.00  0.00           H  
ATOM   1218 2HD2 LEU A  80      33.852  -6.759 -17.804  1.00  0.00           H  
ATOM   1219 3HD2 LEU A  80      34.512  -5.149 -17.465  1.00  0.00           H  
ATOM   1220  N   ARG A  81      38.476  -6.933 -14.490  1.00  0.00           N  
ATOM   1221  CA  ARG A  81      39.710  -6.136 -14.530  1.00  0.00           C  
ATOM   1222  C   ARG A  81      40.449  -6.485 -15.809  1.00  0.00           C  
ATOM   1223  O   ARG A  81      40.269  -7.585 -16.321  1.00  0.00           O  
ATOM   1224  CB  ARG A  81      40.626  -6.449 -13.350  1.00  0.00           C  
ATOM   1225  CG  ARG A  81      40.062  -6.129 -11.983  1.00  0.00           C  
ATOM   1226  CD  ARG A  81      39.942  -4.666 -11.754  1.00  0.00           C  
ATOM   1227  NE  ARG A  81      39.490  -4.392 -10.412  1.00  0.00           N  
ATOM   1228  CZ  ARG A  81      38.195  -4.347 -10.038  1.00  0.00           C  
ATOM   1229  NH1 ARG A  81      37.237  -4.545 -10.916  1.00  0.00           N  
ATOM   1230  NH2 ARG A  81      37.889  -4.107  -8.771  1.00  0.00           N  
ATOM   1231  H   ARG A  81      38.542  -7.933 -14.710  1.00  0.00           H  
ATOM   1232  HA  ARG A  81      39.460  -5.073 -14.538  1.00  0.00           H  
ATOM   1233 1HB  ARG A  81      40.871  -7.511 -13.361  1.00  0.00           H  
ATOM   1234 2HB  ARG A  81      41.558  -5.896 -13.462  1.00  0.00           H  
ATOM   1235 1HG  ARG A  81      39.075  -6.578 -11.874  1.00  0.00           H  
ATOM   1236 2HG  ARG A  81      40.724  -6.538 -11.222  1.00  0.00           H  
ATOM   1237 1HD  ARG A  81      40.910  -4.189 -11.894  1.00  0.00           H  
ATOM   1238 2HD  ARG A  81      39.221  -4.236 -12.454  1.00  0.00           H  
ATOM   1239  HE  ARG A  81      40.190  -4.236  -9.702  1.00  0.00           H  
ATOM   1240 1HH1 ARG A  81      37.438  -4.731 -11.909  1.00  0.00           H  
ATOM   1241 2HH1 ARG A  81      36.262  -4.529 -10.615  1.00  0.00           H  
ATOM   1242 1HH2 ARG A  81      38.622  -3.958  -8.095  1.00  0.00           H  
ATOM   1243 2HH2 ARG A  81      36.918  -4.076  -8.476  1.00  0.00           H  
ATOM   1244  N   LEU A  82      41.271  -5.596 -16.365  1.00  0.00           N  
ATOM   1245  CA  LEU A  82      41.998  -6.069 -17.539  1.00  0.00           C  
ATOM   1246  C   LEU A  82      43.263  -5.281 -17.891  1.00  0.00           C  
ATOM   1247  O   LEU A  82      43.256  -4.053 -17.982  1.00  0.00           O  
ATOM   1248  CB  LEU A  82      41.051  -6.109 -18.740  1.00  0.00           C  
ATOM   1249  CG  LEU A  82      41.619  -6.684 -19.970  1.00  0.00           C  
ATOM   1250  CD1 LEU A  82      41.902  -8.114 -19.709  1.00  0.00           C  
ATOM   1251  CD2 LEU A  82      40.628  -6.549 -21.038  1.00  0.00           C  
ATOM   1252  H   LEU A  82      41.405  -4.670 -15.981  1.00  0.00           H  
ATOM   1253  HA  LEU A  82      42.312  -7.092 -17.338  1.00  0.00           H  
ATOM   1254 1HB  LEU A  82      40.160  -6.676 -18.509  1.00  0.00           H  
ATOM   1255 2HB  LEU A  82      40.746  -5.091 -18.967  1.00  0.00           H  
ATOM   1256  HG  LEU A  82      42.542  -6.187 -20.246  1.00  0.00           H  
ATOM   1257 1HD1 LEU A  82      42.284  -8.574 -20.580  1.00  0.00           H  
ATOM   1258 2HD1 LEU A  82      42.623  -8.203 -18.908  1.00  0.00           H  
ATOM   1259 3HD1 LEU A  82      40.992  -8.596 -19.423  1.00  0.00           H  
ATOM   1260 1HD2 LEU A  82      40.999  -6.968 -21.927  1.00  0.00           H  
ATOM   1261 2HD2 LEU A  82      39.742  -7.060 -20.746  1.00  0.00           H  
ATOM   1262 3HD2 LEU A  82      40.408  -5.518 -21.189  1.00  0.00           H  
ATOM   1263  N   PHE A  83      44.336  -6.023 -18.129  1.00  0.00           N  
ATOM   1264  CA  PHE A  83      45.623  -5.485 -18.544  1.00  0.00           C  
ATOM   1265  C   PHE A  83      45.894  -6.020 -19.932  1.00  0.00           C  
ATOM   1266  O   PHE A  83      45.447  -7.119 -20.253  1.00  0.00           O  
ATOM   1267  CB  PHE A  83      46.709  -5.932 -17.578  1.00  0.00           C  
ATOM   1268  CG  PHE A  83      46.498  -5.392 -16.205  1.00  0.00           C  
ATOM   1269  CD1 PHE A  83      45.679  -6.067 -15.304  1.00  0.00           C  
ATOM   1270  CD2 PHE A  83      47.100  -4.211 -15.806  1.00  0.00           C  
ATOM   1271  CE1 PHE A  83      45.470  -5.571 -14.034  1.00  0.00           C  
ATOM   1272  CE2 PHE A  83      46.894  -3.713 -14.535  1.00  0.00           C  
ATOM   1273  CZ  PHE A  83      46.077  -4.395 -13.647  1.00  0.00           C  
ATOM   1274  H   PHE A  83      44.254  -7.024 -18.022  1.00  0.00           H  
ATOM   1275  HA  PHE A  83      45.578  -4.396 -18.580  1.00  0.00           H  
ATOM   1276 1HB  PHE A  83      46.733  -7.020 -17.525  1.00  0.00           H  
ATOM   1277 2HB  PHE A  83      47.682  -5.592 -17.936  1.00  0.00           H  
ATOM   1278  HD1 PHE A  83      45.200  -6.998 -15.612  1.00  0.00           H  
ATOM   1279  HD2 PHE A  83      47.742  -3.674 -16.509  1.00  0.00           H  
ATOM   1280  HE1 PHE A  83      44.828  -6.109 -13.336  1.00  0.00           H  
ATOM   1281  HE2 PHE A  83      47.373  -2.783 -14.229  1.00  0.00           H  
ATOM   1282  HZ  PHE A  83      45.915  -4.002 -12.645  1.00  0.00           H  
ATOM   1283  N   ALA A  84      46.618  -5.279 -20.766  1.00  0.00           N  
ATOM   1284  CA  ALA A  84      46.826  -5.790 -22.117  1.00  0.00           C  
ATOM   1285  C   ALA A  84      48.085  -5.345 -22.827  1.00  0.00           C  
ATOM   1286  O   ALA A  84      48.495  -4.192 -22.715  1.00  0.00           O  
ATOM   1287  CB  ALA A  84      45.670  -5.299 -22.982  1.00  0.00           C  
ATOM   1288  H   ALA A  84      46.987  -4.382 -20.482  1.00  0.00           H  
ATOM   1289  HA  ALA A  84      46.846  -6.878 -22.062  1.00  0.00           H  
ATOM   1290 1HB  ALA A  84      45.777  -5.705 -23.995  1.00  0.00           H  
ATOM   1291 2HB  ALA A  84      44.737  -5.597 -22.570  1.00  0.00           H  
ATOM   1292 3HB  ALA A  84      45.692  -4.213 -23.030  1.00  0.00           H  
ATOM   1293  N   ASP A  85      48.615  -6.238 -23.668  1.00  0.00           N  
ATOM   1294  CA  ASP A  85      49.621  -5.882 -24.657  1.00  0.00           C  
ATOM   1295  C   ASP A  85      48.868  -5.802 -25.981  1.00  0.00           C  
ATOM   1296  O   ASP A  85      47.689  -6.186 -26.055  1.00  0.00           O  
ATOM   1297  CB  ASP A  85      50.749  -6.926 -24.715  1.00  0.00           C  
ATOM   1298  CG  ASP A  85      52.096  -6.465 -25.390  1.00  0.00           C  
ATOM   1299  OD1 ASP A  85      52.058  -5.679 -26.325  1.00  0.00           O  
ATOM   1300  OD2 ASP A  85      53.135  -6.926 -24.971  1.00  0.00           O  
ATOM   1301  H   ASP A  85      48.311  -7.223 -23.652  1.00  0.00           H  
ATOM   1302  HA  ASP A  85      50.042  -4.903 -24.423  1.00  0.00           H  
ATOM   1303 1HB  ASP A  85      50.969  -7.257 -23.703  1.00  0.00           H  
ATOM   1304 2HB  ASP A  85      50.379  -7.807 -25.249  1.00  0.00           H  
ATOM   1305  N   CYS A  86      49.543  -5.399 -27.042  1.00  0.00           N  
ATOM   1306  CA  CYS A  86      48.881  -5.287 -28.333  1.00  0.00           C  
ATOM   1307  C   CYS A  86      48.338  -6.611 -28.791  1.00  0.00           C  
ATOM   1308  O   CYS A  86      47.270  -6.705 -29.384  1.00  0.00           O  
ATOM   1309  CB  CYS A  86      49.839  -4.832 -29.391  1.00  0.00           C  
ATOM   1310  SG  CYS A  86      50.334  -3.167 -29.301  1.00  0.00           S  
ATOM   1311  H   CYS A  86      50.524  -5.153 -26.919  1.00  0.00           H  
ATOM   1312  HA  CYS A  86      48.065  -4.577 -28.250  1.00  0.00           H  
ATOM   1313 1HB  CYS A  86      50.736  -5.457 -29.369  1.00  0.00           H  
ATOM   1314 2HB  CYS A  86      49.364  -4.978 -30.294  1.00  0.00           H  
ATOM   1315  HG  CYS A  86      50.801  -3.261 -28.044  1.00  0.00           H  
ATOM   1316  N   ALA A  87      49.091  -7.641 -28.479  1.00  0.00           N  
ATOM   1317  CA  ALA A  87      48.791  -9.011 -28.815  1.00  0.00           C  
ATOM   1318  C   ALA A  87      47.512  -9.517 -28.223  1.00  0.00           C  
ATOM   1319  O   ALA A  87      46.928 -10.479 -28.709  1.00  0.00           O  
ATOM   1320  CB  ALA A  87      49.847  -9.906 -28.266  1.00  0.00           C  
ATOM   1321  H   ALA A  87      49.940  -7.447 -27.963  1.00  0.00           H  
ATOM   1322  HA  ALA A  87      48.734  -9.093 -29.902  1.00  0.00           H  
ATOM   1323 1HB  ALA A  87      49.583 -10.902 -28.528  1.00  0.00           H  
ATOM   1324 2HB  ALA A  87      50.801  -9.636 -28.661  1.00  0.00           H  
ATOM   1325 3HB  ALA A  87      49.866  -9.814 -27.175  1.00  0.00           H  
ATOM   1326  N   ASP A  88      47.138  -8.948 -27.096  1.00  0.00           N  
ATOM   1327  CA  ASP A  88      46.045  -9.501 -26.358  1.00  0.00           C  
ATOM   1328  C   ASP A  88      44.763  -8.751 -26.638  1.00  0.00           C  
ATOM   1329  O   ASP A  88      43.674  -9.334 -26.611  1.00  0.00           O  
ATOM   1330  CB  ASP A  88      46.362  -9.387 -24.900  1.00  0.00           C  
ATOM   1331  CG  ASP A  88      47.710  -9.958 -24.499  1.00  0.00           C  
ATOM   1332  OD1 ASP A  88      48.017 -11.099 -24.795  1.00  0.00           O  
ATOM   1333  OD2 ASP A  88      48.448  -9.201 -23.858  1.00  0.00           O  
ATOM   1334  H   ASP A  88      47.591  -8.107 -26.757  1.00  0.00           H  
ATOM   1335  HA  ASP A  88      45.915 -10.545 -26.635  1.00  0.00           H  
ATOM   1336 1HB  ASP A  88      46.283  -8.348 -24.577  1.00  0.00           H  
ATOM   1337 2HB  ASP A  88      45.637  -9.968 -24.397  1.00  0.00           H  
ATOM   1338  N   LEU A  89      44.870  -7.453 -26.933  1.00  0.00           N  
ATOM   1339  CA  LEU A  89      43.670  -6.653 -27.130  1.00  0.00           C  
ATOM   1340  C   LEU A  89      42.658  -7.289 -28.102  1.00  0.00           C  
ATOM   1341  O   LEU A  89      41.486  -7.378 -27.743  1.00  0.00           O  
ATOM   1342  CB  LEU A  89      44.026  -5.216 -27.568  1.00  0.00           C  
ATOM   1343  CG  LEU A  89      42.839  -4.280 -27.875  1.00  0.00           C  
ATOM   1344  CD1 LEU A  89      42.066  -4.028 -26.585  1.00  0.00           C  
ATOM   1345  CD2 LEU A  89      43.354  -2.976 -28.496  1.00  0.00           C  
ATOM   1346  H   LEU A  89      45.797  -7.017 -26.950  1.00  0.00           H  
ATOM   1347  HA  LEU A  89      43.180  -6.565 -26.164  1.00  0.00           H  
ATOM   1348 1HB  LEU A  89      44.527  -4.766 -26.718  1.00  0.00           H  
ATOM   1349 2HB  LEU A  89      44.727  -5.180 -28.368  1.00  0.00           H  
ATOM   1350  HG  LEU A  89      42.166  -4.766 -28.582  1.00  0.00           H  
ATOM   1351 1HD1 LEU A  89      41.219  -3.376 -26.785  1.00  0.00           H  
ATOM   1352 2HD1 LEU A  89      41.710  -4.976 -26.183  1.00  0.00           H  
ATOM   1353 3HD1 LEU A  89      42.727  -3.552 -25.863  1.00  0.00           H  
ATOM   1354 1HD2 LEU A  89      42.514  -2.321 -28.718  1.00  0.00           H  
ATOM   1355 2HD2 LEU A  89      44.025  -2.479 -27.802  1.00  0.00           H  
ATOM   1356 3HD2 LEU A  89      43.889  -3.205 -29.418  1.00  0.00           H  
ATOM   1357  N   PRO A  90      43.024  -7.746 -29.323  1.00  0.00           N  
ATOM   1358  CA  PRO A  90      42.116  -8.382 -30.251  1.00  0.00           C  
ATOM   1359  C   PRO A  90      41.358  -9.567 -29.661  1.00  0.00           C  
ATOM   1360  O   PRO A  90      40.191  -9.798 -29.991  1.00  0.00           O  
ATOM   1361  CB  PRO A  90      43.076  -8.885 -31.324  1.00  0.00           C  
ATOM   1362  CG  PRO A  90      44.242  -7.935 -31.264  1.00  0.00           C  
ATOM   1363  CD  PRO A  90      44.413  -7.648 -29.838  1.00  0.00           C  
ATOM   1364  HA  PRO A  90      41.418  -7.636 -30.654  1.00  0.00           H  
ATOM   1365 1HB  PRO A  90      43.363  -9.912 -31.077  1.00  0.00           H  
ATOM   1366 2HB  PRO A  90      42.594  -8.933 -32.284  1.00  0.00           H  
ATOM   1367 1HG  PRO A  90      45.122  -8.398 -31.667  1.00  0.00           H  
ATOM   1368 2HG  PRO A  90      44.079  -7.032 -31.842  1.00  0.00           H  
ATOM   1369 1HD  PRO A  90      45.065  -8.415 -29.413  1.00  0.00           H  
ATOM   1370 2HD  PRO A  90      44.825  -6.680 -29.779  1.00  0.00           H  
ATOM   1371  N   TYR A  91      42.002 -10.297 -28.746  1.00  0.00           N  
ATOM   1372  CA  TYR A  91      41.393 -11.475 -28.166  1.00  0.00           C  
ATOM   1373  C   TYR A  91      40.464 -11.086 -27.072  1.00  0.00           C  
ATOM   1374  O   TYR A  91      39.395 -11.678 -26.904  1.00  0.00           O  
ATOM   1375  CB  TYR A  91      42.452 -12.411 -27.618  1.00  0.00           C  
ATOM   1376  CG  TYR A  91      43.231 -13.115 -28.642  1.00  0.00           C  
ATOM   1377  CD1 TYR A  91      44.556 -12.847 -28.781  1.00  0.00           C  
ATOM   1378  CD2 TYR A  91      42.619 -14.076 -29.433  1.00  0.00           C  
ATOM   1379  CE1 TYR A  91      45.291 -13.539 -29.693  1.00  0.00           C  
ATOM   1380  CE2 TYR A  91      43.360 -14.768 -30.351  1.00  0.00           C  
ATOM   1381  CZ  TYR A  91      44.692 -14.498 -30.469  1.00  0.00           C  
ATOM   1382  OH  TYR A  91      45.432 -15.181 -31.344  1.00  0.00           O  
ATOM   1383  H   TYR A  91      42.926 -10.033 -28.414  1.00  0.00           H  
ATOM   1384  HA  TYR A  91      40.818 -11.989 -28.934  1.00  0.00           H  
ATOM   1385 1HB  TYR A  91      43.147 -11.846 -26.992  1.00  0.00           H  
ATOM   1386 2HB  TYR A  91      41.981 -13.152 -26.982  1.00  0.00           H  
ATOM   1387  HD1 TYR A  91      45.033 -12.093 -28.154  1.00  0.00           H  
ATOM   1388  HD2 TYR A  91      41.557 -14.292 -29.313  1.00  0.00           H  
ATOM   1389  HE1 TYR A  91      46.355 -13.336 -29.796  1.00  0.00           H  
ATOM   1390  HE2 TYR A  91      42.897 -15.542 -30.974  1.00  0.00           H  
ATOM   1391  HH  TYR A  91      46.365 -14.963 -31.211  1.00  0.00           H  
ATOM   1392  N   TYR A  92      40.863 -10.071 -26.331  1.00  0.00           N  
ATOM   1393  CA  TYR A  92      40.059  -9.598 -25.240  1.00  0.00           C  
ATOM   1394  C   TYR A  92      38.764  -9.025 -25.777  1.00  0.00           C  
ATOM   1395  O   TYR A  92      37.686  -9.276 -25.236  1.00  0.00           O  
ATOM   1396  CB  TYR A  92      40.787  -8.503 -24.498  1.00  0.00           C  
ATOM   1397  CG  TYR A  92      41.987  -8.923 -23.751  1.00  0.00           C  
ATOM   1398  CD1 TYR A  92      42.930  -7.991 -23.479  1.00  0.00           C  
ATOM   1399  CD2 TYR A  92      42.162 -10.218 -23.318  1.00  0.00           C  
ATOM   1400  CE1 TYR A  92      44.004  -8.334 -22.773  1.00  0.00           C  
ATOM   1401  CE2 TYR A  92      43.281 -10.526 -22.592  1.00  0.00           C  
ATOM   1402  CZ  TYR A  92      44.186  -9.556 -22.331  1.00  0.00           C  
ATOM   1403  OH  TYR A  92      45.315  -9.790 -21.615  1.00  0.00           O  
ATOM   1404  H   TYR A  92      41.764  -9.632 -26.525  1.00  0.00           H  
ATOM   1405  HA  TYR A  92      39.830 -10.429 -24.574  1.00  0.00           H  
ATOM   1406 1HB  TYR A  92      41.084  -7.727 -25.202  1.00  0.00           H  
ATOM   1407 2HB  TYR A  92      40.096  -8.047 -23.798  1.00  0.00           H  
ATOM   1408  HD1 TYR A  92      42.808  -6.966 -23.819  1.00  0.00           H  
ATOM   1409  HD2 TYR A  92      41.416 -10.976 -23.538  1.00  0.00           H  
ATOM   1410  HE1 TYR A  92      44.739  -7.648 -22.542  1.00  0.00           H  
ATOM   1411  HE2 TYR A  92      43.441 -11.521 -22.221  1.00  0.00           H  
ATOM   1412  HH  TYR A  92      45.746  -8.941 -21.413  1.00  0.00           H  
ATOM   1413  N   LEU A  93      38.857  -8.294 -26.893  1.00  0.00           N  
ATOM   1414  CA  LEU A  93      37.669  -7.660 -27.427  1.00  0.00           C  
ATOM   1415  C   LEU A  93      36.748  -8.678 -28.074  1.00  0.00           C  
ATOM   1416  O   LEU A  93      35.532  -8.634 -27.864  1.00  0.00           O  
ATOM   1417  CB  LEU A  93      38.045  -6.606 -28.472  1.00  0.00           C  
ATOM   1418  CG  LEU A  93      38.846  -5.413 -27.957  1.00  0.00           C  
ATOM   1419  CD1 LEU A  93      39.115  -4.451 -29.136  1.00  0.00           C  
ATOM   1420  CD2 LEU A  93      38.150  -4.791 -26.781  1.00  0.00           C  
ATOM   1421  H   LEU A  93      39.772  -8.121 -27.316  1.00  0.00           H  
ATOM   1422  HA  LEU A  93      37.137  -7.177 -26.609  1.00  0.00           H  
ATOM   1423 1HB  LEU A  93      38.666  -7.097 -29.226  1.00  0.00           H  
ATOM   1424 2HB  LEU A  93      37.156  -6.244 -28.961  1.00  0.00           H  
ATOM   1425  HG  LEU A  93      39.796  -5.756 -27.614  1.00  0.00           H  
ATOM   1426 1HD1 LEU A  93      39.719  -3.611 -28.794  1.00  0.00           H  
ATOM   1427 2HD1 LEU A  93      39.651  -4.986 -29.920  1.00  0.00           H  
ATOM   1428 3HD1 LEU A  93      38.170  -4.080 -29.528  1.00  0.00           H  
ATOM   1429 1HD2 LEU A  93      38.752  -3.969 -26.407  1.00  0.00           H  
ATOM   1430 2HD2 LEU A  93      37.189  -4.430 -27.068  1.00  0.00           H  
ATOM   1431 3HD2 LEU A  93      38.037  -5.542 -26.000  1.00  0.00           H  
ATOM   1432  N   ARG A  94      37.307  -9.623 -28.836  1.00  0.00           N  
ATOM   1433  CA  ARG A  94      36.470 -10.643 -29.448  1.00  0.00           C  
ATOM   1434  C   ARG A  94      35.855 -11.576 -28.436  1.00  0.00           C  
ATOM   1435  O   ARG A  94      34.689 -11.943 -28.578  1.00  0.00           O  
ATOM   1436  CB  ARG A  94      37.231 -11.444 -30.470  1.00  0.00           C  
ATOM   1437  CG  ARG A  94      37.485 -10.711 -31.733  1.00  0.00           C  
ATOM   1438  CD  ARG A  94      37.946 -11.596 -32.706  1.00  0.00           C  
ATOM   1439  NE  ARG A  94      39.165 -12.177 -32.275  1.00  0.00           N  
ATOM   1440  CZ  ARG A  94      40.361 -11.644 -32.481  1.00  0.00           C  
ATOM   1441  NH1 ARG A  94      40.472 -10.522 -33.150  1.00  0.00           N  
ATOM   1442  NH2 ARG A  94      41.415 -12.242 -32.008  1.00  0.00           N  
ATOM   1443  H   ARG A  94      38.314  -9.640 -29.015  1.00  0.00           H  
ATOM   1444  HA  ARG A  94      35.660 -10.144 -29.974  1.00  0.00           H  
ATOM   1445 1HB  ARG A  94      38.200 -11.729 -30.052  1.00  0.00           H  
ATOM   1446 2HB  ARG A  94      36.697 -12.358 -30.702  1.00  0.00           H  
ATOM   1447 1HG  ARG A  94      36.552 -10.293 -32.095  1.00  0.00           H  
ATOM   1448 2HG  ARG A  94      38.219  -9.922 -31.585  1.00  0.00           H  
ATOM   1449 1HD  ARG A  94      37.212 -12.381 -32.845  1.00  0.00           H  
ATOM   1450 2HD  ARG A  94      38.117 -11.065 -33.638  1.00  0.00           H  
ATOM   1451  HE  ARG A  94      39.116 -13.042 -31.755  1.00  0.00           H  
ATOM   1452 1HH1 ARG A  94      39.644 -10.063 -33.508  1.00  0.00           H  
ATOM   1453 2HH1 ARG A  94      41.375 -10.121 -33.311  1.00  0.00           H  
ATOM   1454 1HH2 ARG A  94      41.308 -13.112 -31.506  1.00  0.00           H  
ATOM   1455 2HH2 ARG A  94      42.324 -11.825 -32.119  1.00  0.00           H  
ATOM   1456  N   SER A  95      36.613 -11.946 -27.402  1.00  0.00           N  
ATOM   1457  CA  SER A  95      36.095 -12.847 -26.394  1.00  0.00           C  
ATOM   1458  C   SER A  95      34.978 -12.155 -25.634  1.00  0.00           C  
ATOM   1459  O   SER A  95      33.920 -12.743 -25.427  1.00  0.00           O  
ATOM   1460  CB  SER A  95      37.199 -13.253 -25.455  1.00  0.00           C  
ATOM   1461  OG  SER A  95      38.186 -13.959 -26.144  1.00  0.00           O  
ATOM   1462  H   SER A  95      37.577 -11.628 -27.315  1.00  0.00           H  
ATOM   1463  HA  SER A  95      35.696 -13.732 -26.884  1.00  0.00           H  
ATOM   1464 1HB  SER A  95      37.631 -12.373 -24.975  1.00  0.00           H  
ATOM   1465 2HB  SER A  95      36.784 -13.874 -24.690  1.00  0.00           H  
ATOM   1466  HG  SER A  95      38.732 -13.269 -26.577  1.00  0.00           H  
ATOM   1467  N   TYR A  96      35.184 -10.876 -25.286  1.00  0.00           N  
ATOM   1468  CA  TYR A  96      34.178 -10.086 -24.588  1.00  0.00           C  
ATOM   1469  C   TYR A  96      32.904 -10.081 -25.418  1.00  0.00           C  
ATOM   1470  O   TYR A  96      31.825 -10.435 -24.938  1.00  0.00           O  
ATOM   1471  CB  TYR A  96      34.708  -8.673 -24.369  1.00  0.00           C  
ATOM   1472  CG  TYR A  96      33.807  -7.723 -23.652  1.00  0.00           C  
ATOM   1473  CD1 TYR A  96      33.823  -7.643 -22.257  1.00  0.00           C  
ATOM   1474  CD2 TYR A  96      32.968  -6.924 -24.378  1.00  0.00           C  
ATOM   1475  CE1 TYR A  96      33.005  -6.722 -21.622  1.00  0.00           C  
ATOM   1476  CE2 TYR A  96      32.162  -6.029 -23.748  1.00  0.00           C  
ATOM   1477  CZ  TYR A  96      32.177  -5.911 -22.395  1.00  0.00           C  
ATOM   1478  OH  TYR A  96      31.352  -4.984 -21.823  1.00  0.00           O  
ATOM   1479  H   TYR A  96      36.082 -10.428 -25.477  1.00  0.00           H  
ATOM   1480  HA  TYR A  96      33.954 -10.533 -23.637  1.00  0.00           H  
ATOM   1481 1HB  TYR A  96      35.633  -8.734 -23.797  1.00  0.00           H  
ATOM   1482 2HB  TYR A  96      34.961  -8.231 -25.330  1.00  0.00           H  
ATOM   1483  HD1 TYR A  96      34.487  -8.282 -21.675  1.00  0.00           H  
ATOM   1484  HD2 TYR A  96      32.954  -7.003 -25.463  1.00  0.00           H  
ATOM   1485  HE1 TYR A  96      33.009  -6.628 -20.532  1.00  0.00           H  
ATOM   1486  HE2 TYR A  96      31.508  -5.397 -24.319  1.00  0.00           H  
ATOM   1487  HH  TYR A  96      31.502  -4.933 -20.847  1.00  0.00           H  
ATOM   1488  N   PHE A  97      33.040  -9.730 -26.693  1.00  0.00           N  
ATOM   1489  CA  PHE A  97      31.919  -9.702 -27.611  1.00  0.00           C  
ATOM   1490  C   PHE A  97      31.207 -11.048 -27.665  1.00  0.00           C  
ATOM   1491  O   PHE A  97      29.980 -11.123 -27.525  1.00  0.00           O  
ATOM   1492  CB  PHE A  97      32.429  -9.329 -28.997  1.00  0.00           C  
ATOM   1493  CG  PHE A  97      31.435  -9.445 -30.074  1.00  0.00           C  
ATOM   1494  CD1 PHE A  97      30.507  -8.456 -30.302  1.00  0.00           C  
ATOM   1495  CD2 PHE A  97      31.434 -10.582 -30.878  1.00  0.00           C  
ATOM   1496  CE1 PHE A  97      29.590  -8.602 -31.312  1.00  0.00           C  
ATOM   1497  CE2 PHE A  97      30.523 -10.727 -31.882  1.00  0.00           C  
ATOM   1498  CZ  PHE A  97      29.598  -9.742 -32.102  1.00  0.00           C  
ATOM   1499  H   PHE A  97      33.959  -9.453 -27.044  1.00  0.00           H  
ATOM   1500  HA  PHE A  97      31.212  -8.944 -27.269  1.00  0.00           H  
ATOM   1501 1HB  PHE A  97      32.794  -8.302 -28.975  1.00  0.00           H  
ATOM   1502 2HB  PHE A  97      33.272  -9.957 -29.250  1.00  0.00           H  
ATOM   1503  HD1 PHE A  97      30.505  -7.561 -29.675  1.00  0.00           H  
ATOM   1504  HD2 PHE A  97      32.174 -11.365 -30.694  1.00  0.00           H  
ATOM   1505  HE1 PHE A  97      28.861  -7.821 -31.483  1.00  0.00           H  
ATOM   1506  HE2 PHE A  97      30.531 -11.619 -32.504  1.00  0.00           H  
ATOM   1507  HZ  PHE A  97      28.875  -9.860 -32.900  1.00  0.00           H  
ATOM   1508  N   ALA A  98      31.976 -12.111 -27.862  1.00  0.00           N  
ATOM   1509  CA  ALA A  98      31.443 -13.452 -27.960  1.00  0.00           C  
ATOM   1510  C   ALA A  98      30.696 -13.853 -26.705  1.00  0.00           C  
ATOM   1511  O   ALA A  98      29.653 -14.508 -26.768  1.00  0.00           O  
ATOM   1512  CB  ALA A  98      32.584 -14.397 -28.194  1.00  0.00           C  
ATOM   1513  H   ALA A  98      32.980 -11.990 -27.962  1.00  0.00           H  
ATOM   1514  HA  ALA A  98      30.747 -13.481 -28.792  1.00  0.00           H  
ATOM   1515 1HB  ALA A  98      32.235 -15.424 -28.286  1.00  0.00           H  
ATOM   1516 2HB  ALA A  98      33.096 -14.099 -29.083  1.00  0.00           H  
ATOM   1517 3HB  ALA A  98      33.242 -14.306 -27.364  1.00  0.00           H  
ATOM   1518  N   TRP A  99      31.201 -13.446 -25.545  1.00  0.00           N  
ATOM   1519  CA  TRP A  99      30.535 -13.802 -24.310  1.00  0.00           C  
ATOM   1520  C   TRP A  99      29.175 -13.129 -24.255  1.00  0.00           C  
ATOM   1521  O   TRP A  99      28.155 -13.767 -23.983  1.00  0.00           O  
ATOM   1522  CB  TRP A  99      31.406 -13.377 -23.123  1.00  0.00           C  
ATOM   1523  CG  TRP A  99      32.581 -14.249 -22.971  1.00  0.00           C  
ATOM   1524  CD1 TRP A  99      32.626 -15.511 -23.306  1.00  0.00           C  
ATOM   1525  CD2 TRP A  99      33.890 -13.917 -22.528  1.00  0.00           C  
ATOM   1526  NE1 TRP A  99      33.853 -16.030 -23.069  1.00  0.00           N  
ATOM   1527  CE2 TRP A  99      34.642 -15.071 -22.615  1.00  0.00           C  
ATOM   1528  CE3 TRP A  99      34.472 -12.766 -22.087  1.00  0.00           C  
ATOM   1529  CZ2 TRP A  99      35.950 -15.106 -22.281  1.00  0.00           C  
ATOM   1530  CZ3 TRP A  99      35.775 -12.786 -21.763  1.00  0.00           C  
ATOM   1531  CH2 TRP A  99      36.507 -13.937 -21.854  1.00  0.00           C  
ATOM   1532  H   TRP A  99      32.072 -12.919 -25.519  1.00  0.00           H  
ATOM   1533  HA  TRP A  99      30.401 -14.877 -24.288  1.00  0.00           H  
ATOM   1534 1HB  TRP A  99      31.751 -12.357 -23.266  1.00  0.00           H  
ATOM   1535 2HB  TRP A  99      30.821 -13.410 -22.206  1.00  0.00           H  
ATOM   1536  HD1 TRP A  99      31.806 -16.036 -23.709  1.00  0.00           H  
ATOM   1537  HE1 TRP A  99      34.119 -16.989 -23.249  1.00  0.00           H  
ATOM   1538  HE3 TRP A  99      33.891 -11.859 -22.003  1.00  0.00           H  
ATOM   1539  HZ2 TRP A  99      36.543 -16.015 -22.358  1.00  0.00           H  
ATOM   1540  HZ3 TRP A  99      36.209 -11.854 -21.432  1.00  0.00           H  
ATOM   1541  HH2 TRP A  99      37.545 -13.929 -21.583  1.00  0.00           H  
ATOM   1542  N   LYS A 100      29.133 -11.863 -24.662  1.00  0.00           N  
ATOM   1543  CA  LYS A 100      27.903 -11.088 -24.596  1.00  0.00           C  
ATOM   1544  C   LYS A 100      26.867 -11.583 -25.601  1.00  0.00           C  
ATOM   1545  O   LYS A 100      25.661 -11.489 -25.360  1.00  0.00           O  
ATOM   1546  CB  LYS A 100      28.206  -9.617 -24.854  1.00  0.00           C  
ATOM   1547  CG  LYS A 100      29.117  -8.966 -23.809  1.00  0.00           C  
ATOM   1548  CD  LYS A 100      28.518  -8.945 -22.446  1.00  0.00           C  
ATOM   1549  CE  LYS A 100      29.466  -8.263 -21.483  1.00  0.00           C  
ATOM   1550  NZ  LYS A 100      28.966  -8.275 -20.110  1.00  0.00           N  
ATOM   1551  H   LYS A 100      30.001 -11.400 -24.940  1.00  0.00           H  
ATOM   1552  HA  LYS A 100      27.482 -11.195 -23.598  1.00  0.00           H  
ATOM   1553 1HB  LYS A 100      28.685  -9.506 -25.830  1.00  0.00           H  
ATOM   1554 2HB  LYS A 100      27.276  -9.065 -24.884  1.00  0.00           H  
ATOM   1555 1HG  LYS A 100      30.027  -9.526 -23.735  1.00  0.00           H  
ATOM   1556 2HG  LYS A 100      29.370  -7.956 -24.113  1.00  0.00           H  
ATOM   1557 1HD  LYS A 100      27.571  -8.399 -22.462  1.00  0.00           H  
ATOM   1558 2HD  LYS A 100      28.331  -9.962 -22.107  1.00  0.00           H  
ATOM   1559 1HE  LYS A 100      30.434  -8.759 -21.512  1.00  0.00           H  
ATOM   1560 2HE  LYS A 100      29.594  -7.228 -21.788  1.00  0.00           H  
ATOM   1561 1HZ  LYS A 100      29.649  -7.774 -19.531  1.00  0.00           H  
ATOM   1562 2HZ  LYS A 100      28.074  -7.784 -20.081  1.00  0.00           H  
ATOM   1563 3HZ  LYS A 100      28.848  -9.209 -19.770  1.00  0.00           H  
ATOM   1564  N   ASN A 101      27.340 -12.139 -26.716  1.00  0.00           N  
ATOM   1565  CA  ASN A 101      26.465 -12.640 -27.764  1.00  0.00           C  
ATOM   1566  C   ASN A 101      26.278 -14.157 -27.781  1.00  0.00           C  
ATOM   1567  O   ASN A 101      25.703 -14.690 -28.730  1.00  0.00           O  
ATOM   1568  CB  ASN A 101      26.991 -12.155 -29.089  1.00  0.00           C  
ATOM   1569  CG  ASN A 101      26.791 -10.673 -29.222  1.00  0.00           C  
ATOM   1570  OD1 ASN A 101      25.705 -10.195 -29.584  1.00  0.00           O  
ATOM   1571  ND2 ASN A 101      27.789  -9.932 -28.861  1.00  0.00           N  
ATOM   1572  H   ASN A 101      28.350 -12.154 -26.863  1.00  0.00           H  
ATOM   1573  HA  ASN A 101      25.478 -12.206 -27.610  1.00  0.00           H  
ATOM   1574 1HB  ASN A 101      28.062 -12.378 -29.162  1.00  0.00           H  
ATOM   1575 2HB  ASN A 101      26.488 -12.668 -29.907  1.00  0.00           H  
ATOM   1576 1HD2 ASN A 101      27.704  -8.930 -28.880  1.00  0.00           H  
ATOM   1577 2HD2 ASN A 101      28.636 -10.376 -28.510  1.00  0.00           H  
ATOM   1578  N   GLY A 102      26.748 -14.863 -26.749  1.00  0.00           N  
ATOM   1579  CA  GLY A 102      26.527 -16.309 -26.670  1.00  0.00           C  
ATOM   1580  C   GLY A 102      27.307 -17.159 -27.683  1.00  0.00           C  
ATOM   1581  O   GLY A 102      26.859 -18.261 -28.025  1.00  0.00           O  
ATOM   1582  H   GLY A 102      27.235 -14.397 -25.979  1.00  0.00           H  
ATOM   1583 1HA  GLY A 102      26.776 -16.643 -25.664  1.00  0.00           H  
ATOM   1584 2HA  GLY A 102      25.466 -16.498 -26.788  1.00  0.00           H  
ATOM   1585  N   LEU A 103      28.434 -16.658 -28.194  1.00  0.00           N  
ATOM   1586  CA  LEU A 103      29.211 -17.381 -29.205  1.00  0.00           C  
ATOM   1587  C   LEU A 103      30.334 -18.214 -28.577  1.00  0.00           C  
ATOM   1588  O   LEU A 103      30.969 -17.758 -27.633  1.00  0.00           O  
ATOM   1589  CB  LEU A 103      29.821 -16.369 -30.174  1.00  0.00           C  
ATOM   1590  CG  LEU A 103      28.860 -15.544 -30.960  1.00  0.00           C  
ATOM   1591  CD1 LEU A 103      29.592 -14.431 -31.682  1.00  0.00           C  
ATOM   1592  CD2 LEU A 103      28.217 -16.444 -31.969  1.00  0.00           C  
ATOM   1593  H   LEU A 103      28.772 -15.756 -27.851  1.00  0.00           H  
ATOM   1594  HA  LEU A 103      28.517 -18.021 -29.743  1.00  0.00           H  
ATOM   1595 1HB  LEU A 103      30.426 -15.696 -29.619  1.00  0.00           H  
ATOM   1596 2HB  LEU A 103      30.450 -16.886 -30.872  1.00  0.00           H  
ATOM   1597  HG  LEU A 103      28.109 -15.108 -30.297  1.00  0.00           H  
ATOM   1598 1HD1 LEU A 103      28.874 -13.857 -32.254  1.00  0.00           H  
ATOM   1599 2HD1 LEU A 103      30.082 -13.779 -30.972  1.00  0.00           H  
ATOM   1600 3HD1 LEU A 103      30.323 -14.852 -32.344  1.00  0.00           H  
ATOM   1601 1HD2 LEU A 103      27.509 -15.878 -32.575  1.00  0.00           H  
ATOM   1602 2HD2 LEU A 103      28.985 -16.861 -32.612  1.00  0.00           H  
ATOM   1603 3HD2 LEU A 103      27.712 -17.242 -31.467  1.00  0.00           H  
ATOM   1604  N   PRO A 104      30.672 -19.389 -29.123  1.00  0.00           N  
ATOM   1605  CA  PRO A 104      31.746 -20.254 -28.666  1.00  0.00           C  
ATOM   1606  C   PRO A 104      33.086 -19.647 -28.988  1.00  0.00           C  
ATOM   1607  O   PRO A 104      33.191 -18.831 -29.906  1.00  0.00           O  
ATOM   1608  CB  PRO A 104      31.546 -21.516 -29.482  1.00  0.00           C  
ATOM   1609  CG  PRO A 104      30.858 -21.054 -30.757  1.00  0.00           C  
ATOM   1610  CD  PRO A 104      29.969 -19.895 -30.324  1.00  0.00           C  
ATOM   1611  HA  PRO A 104      31.641 -20.446 -27.588  1.00  0.00           H  
ATOM   1612 1HB  PRO A 104      32.525 -21.903 -29.676  1.00  0.00           H  
ATOM   1613 2HB  PRO A 104      31.006 -22.277 -28.923  1.00  0.00           H  
ATOM   1614 1HG  PRO A 104      31.605 -20.760 -31.513  1.00  0.00           H  
ATOM   1615 2HG  PRO A 104      30.282 -21.883 -31.194  1.00  0.00           H  
ATOM   1616 1HD  PRO A 104      29.941 -19.156 -31.133  1.00  0.00           H  
ATOM   1617 2HD  PRO A 104      28.979 -20.259 -30.060  1.00  0.00           H  
ATOM   1618  N   MET A 105      34.139 -20.060 -28.303  1.00  0.00           N  
ATOM   1619  CA  MET A 105      35.421 -19.531 -28.745  1.00  0.00           C  
ATOM   1620  C   MET A 105      36.568 -20.498 -28.612  1.00  0.00           C  
ATOM   1621  O   MET A 105      36.463 -21.550 -27.979  1.00  0.00           O  
ATOM   1622  CB  MET A 105      35.757 -18.227 -28.040  1.00  0.00           C  
ATOM   1623  CG  MET A 105      35.965 -18.383 -26.601  1.00  0.00           C  
ATOM   1624  SD  MET A 105      36.121 -16.841 -25.796  1.00  0.00           S  
ATOM   1625  CE  MET A 105      34.455 -16.385 -26.090  1.00  0.00           C  
ATOM   1626  H   MET A 105      34.060 -20.714 -27.516  1.00  0.00           H  
ATOM   1627  HA  MET A 105      35.329 -19.309 -29.796  1.00  0.00           H  
ATOM   1628 1HB  MET A 105      36.669 -17.803 -28.462  1.00  0.00           H  
ATOM   1629 2HB  MET A 105      34.955 -17.505 -28.206  1.00  0.00           H  
ATOM   1630 1HG  MET A 105      35.111 -18.906 -26.182  1.00  0.00           H  
ATOM   1631 2HG  MET A 105      36.867 -18.970 -26.436  1.00  0.00           H  
ATOM   1632 1HE  MET A 105      34.270 -15.402 -25.674  1.00  0.00           H  
ATOM   1633 2HE  MET A 105      34.282 -16.368 -27.156  1.00  0.00           H  
ATOM   1634 3HE  MET A 105      33.786 -17.113 -25.638  1.00  0.00           H  
ATOM   1635  N   SER A 106      37.659 -20.127 -29.252  1.00  0.00           N  
ATOM   1636  CA  SER A 106      38.889 -20.876 -29.232  1.00  0.00           C  
ATOM   1637  C   SER A 106      40.023 -19.912 -29.463  1.00  0.00           C  
ATOM   1638  O   SER A 106      39.888 -18.977 -30.254  1.00  0.00           O  
ATOM   1639  CB  SER A 106      38.902 -21.928 -30.319  1.00  0.00           C  
ATOM   1640  OG  SER A 106      40.088 -22.643 -30.296  1.00  0.00           O  
ATOM   1641  H   SER A 106      37.644 -19.259 -29.768  1.00  0.00           H  
ATOM   1642  HA  SER A 106      39.007 -21.338 -28.259  1.00  0.00           H  
ATOM   1643 1HB  SER A 106      38.081 -22.610 -30.166  1.00  0.00           H  
ATOM   1644 2HB  SER A 106      38.781 -21.460 -31.288  1.00  0.00           H  
ATOM   1645  HG  SER A 106      39.951 -23.341 -29.616  1.00  0.00           H  
ATOM   1646  N   LEU A 107      41.114 -20.113 -28.743  1.00  0.00           N  
ATOM   1647  CA  LEU A 107      42.282 -19.279 -28.929  1.00  0.00           C  
ATOM   1648  C   LEU A 107      43.561 -20.084 -29.093  1.00  0.00           C  
ATOM   1649  O   LEU A 107      43.815 -21.024 -28.329  1.00  0.00           O  
ATOM   1650  CB  LEU A 107      42.464 -18.392 -27.688  1.00  0.00           C  
ATOM   1651  CG  LEU A 107      41.361 -17.381 -27.349  1.00  0.00           C  
ATOM   1652  CD1 LEU A 107      40.293 -18.019 -26.409  1.00  0.00           C  
ATOM   1653  CD2 LEU A 107      42.010 -16.219 -26.687  1.00  0.00           C  
ATOM   1654  H   LEU A 107      41.121 -20.887 -28.079  1.00  0.00           H  
ATOM   1655  HA  LEU A 107      42.147 -18.667 -29.823  1.00  0.00           H  
ATOM   1656 1HB  LEU A 107      42.568 -19.051 -26.836  1.00  0.00           H  
ATOM   1657 2HB  LEU A 107      43.402 -17.836 -27.804  1.00  0.00           H  
ATOM   1658  HG  LEU A 107      40.864 -17.057 -28.267  1.00  0.00           H  
ATOM   1659 1HD1 LEU A 107      39.527 -17.274 -26.174  1.00  0.00           H  
ATOM   1660 2HD1 LEU A 107      39.823 -18.869 -26.883  1.00  0.00           H  
ATOM   1661 3HD1 LEU A 107      40.771 -18.345 -25.487  1.00  0.00           H  
ATOM   1662 1HD2 LEU A 107      41.259 -15.468 -26.442  1.00  0.00           H  
ATOM   1663 2HD2 LEU A 107      42.504 -16.557 -25.784  1.00  0.00           H  
ATOM   1664 3HD2 LEU A 107      42.740 -15.804 -27.349  1.00  0.00           H  
ATOM   1665  N   VAL A 108      44.433 -19.677 -30.007  1.00  0.00           N  
ATOM   1666  CA  VAL A 108      45.761 -20.283 -29.992  1.00  0.00           C  
ATOM   1667  C   VAL A 108      46.458 -19.894 -28.694  1.00  0.00           C  
ATOM   1668  O   VAL A 108      46.447 -18.724 -28.305  1.00  0.00           O  
ATOM   1669  CB  VAL A 108      46.591 -19.880 -31.225  1.00  0.00           C  
ATOM   1670  CG1 VAL A 108      48.022 -20.336 -31.067  1.00  0.00           C  
ATOM   1671  CG2 VAL A 108      46.011 -20.571 -32.456  1.00  0.00           C  
ATOM   1672  H   VAL A 108      44.173 -18.971 -30.714  1.00  0.00           H  
ATOM   1673  HA  VAL A 108      45.656 -21.362 -30.021  1.00  0.00           H  
ATOM   1674  HB  VAL A 108      46.563 -18.801 -31.353  1.00  0.00           H  
ATOM   1675 1HG1 VAL A 108      48.590 -20.068 -31.954  1.00  0.00           H  
ATOM   1676 2HG1 VAL A 108      48.460 -19.860 -30.199  1.00  0.00           H  
ATOM   1677 3HG1 VAL A 108      48.040 -21.388 -30.925  1.00  0.00           H  
ATOM   1678 1HG2 VAL A 108      46.584 -20.299 -33.339  1.00  0.00           H  
ATOM   1679 2HG2 VAL A 108      46.048 -21.650 -32.321  1.00  0.00           H  
ATOM   1680 3HG2 VAL A 108      44.981 -20.270 -32.593  1.00  0.00           H  
ATOM   1681  N   SER A 109      47.024 -20.879 -27.996  1.00  0.00           N  
ATOM   1682  CA  SER A 109      47.692 -20.601 -26.726  1.00  0.00           C  
ATOM   1683  C   SER A 109      49.196 -20.634 -26.876  1.00  0.00           C  
ATOM   1684  O   SER A 109      49.929 -20.075 -26.063  1.00  0.00           O  
ATOM   1685  CB  SER A 109      47.310 -21.617 -25.677  1.00  0.00           C  
ATOM   1686  OG  SER A 109      47.775 -22.886 -26.027  1.00  0.00           O  
ATOM   1687  H   SER A 109      47.011 -21.821 -28.374  1.00  0.00           H  
ATOM   1688  HA  SER A 109      47.401 -19.608 -26.389  1.00  0.00           H  
ATOM   1689 1HB  SER A 109      47.736 -21.327 -24.723  1.00  0.00           H  
ATOM   1690 2HB  SER A 109      46.226 -21.641 -25.565  1.00  0.00           H  
ATOM   1691  HG  SER A 109      48.709 -22.766 -26.239  1.00  0.00           H  
ATOM   1692  N   SER A 110      49.665 -21.290 -27.925  1.00  0.00           N  
ATOM   1693  CA  SER A 110      51.097 -21.389 -28.120  1.00  0.00           C  
ATOM   1694  C   SER A 110      51.448 -21.565 -29.579  1.00  0.00           C  
ATOM   1695  O   SER A 110      50.765 -22.282 -30.319  1.00  0.00           O  
ATOM   1696  CB  SER A 110      51.659 -22.547 -27.317  1.00  0.00           C  
ATOM   1697  OG  SER A 110      53.041 -22.654 -27.493  1.00  0.00           O  
ATOM   1698  H   SER A 110      49.017 -21.760 -28.556  1.00  0.00           H  
ATOM   1699  HA  SER A 110      51.558 -20.463 -27.771  1.00  0.00           H  
ATOM   1700 1HB  SER A 110      51.433 -22.410 -26.260  1.00  0.00           H  
ATOM   1701 2HB  SER A 110      51.179 -23.470 -27.639  1.00  0.00           H  
ATOM   1702  HG  SER A 110      53.190 -22.598 -28.444  1.00  0.00           H  
ATOM   1703  N   VAL A 111      52.524 -20.893 -29.968  1.00  0.00           N  
ATOM   1704  CA  VAL A 111      53.095 -20.918 -31.309  1.00  0.00           C  
ATOM   1705  C   VAL A 111      54.567 -21.268 -31.256  1.00  0.00           C  
ATOM   1706  O   VAL A 111      55.298 -20.765 -30.401  1.00  0.00           O  
ATOM   1707  CB  VAL A 111      52.898 -19.564 -32.002  1.00  0.00           C  
ATOM   1708  CG1 VAL A 111      53.539 -19.545 -33.356  1.00  0.00           C  
ATOM   1709  CG2 VAL A 111      51.466 -19.324 -32.159  1.00  0.00           C  
ATOM   1710  H   VAL A 111      52.991 -20.327 -29.272  1.00  0.00           H  
ATOM   1711  HA  VAL A 111      52.582 -21.679 -31.897  1.00  0.00           H  
ATOM   1712  HB  VAL A 111      53.353 -18.777 -31.404  1.00  0.00           H  
ATOM   1713 1HG1 VAL A 111      53.371 -18.573 -33.822  1.00  0.00           H  
ATOM   1714 2HG1 VAL A 111      54.605 -19.720 -33.271  1.00  0.00           H  
ATOM   1715 3HG1 VAL A 111      53.092 -20.323 -33.967  1.00  0.00           H  
ATOM   1716 1HG2 VAL A 111      51.354 -18.394 -32.643  1.00  0.00           H  
ATOM   1717 2HG2 VAL A 111      51.033 -20.115 -32.768  1.00  0.00           H  
ATOM   1718 3HG2 VAL A 111      50.990 -19.304 -31.196  1.00  0.00           H  
ATOM   1719  N   ASN A 112      54.988 -22.149 -32.147  1.00  0.00           N  
ATOM   1720  CA  ASN A 112      56.374 -22.573 -32.214  1.00  0.00           C  
ATOM   1721  C   ASN A 112      56.914 -22.378 -33.612  1.00  0.00           C  
ATOM   1722  O   ASN A 112      56.155 -22.307 -34.581  1.00  0.00           O  
ATOM   1723  CB  ASN A 112      56.512 -24.028 -31.806  1.00  0.00           C  
ATOM   1724  CG  ASN A 112      56.206 -24.270 -30.349  1.00  0.00           C  
ATOM   1725  OD1 ASN A 112      55.127 -24.753 -30.001  1.00  0.00           O  
ATOM   1726  ND2 ASN A 112      57.144 -23.952 -29.492  1.00  0.00           N  
ATOM   1727  H   ASN A 112      54.319 -22.514 -32.825  1.00  0.00           H  
ATOM   1728  HA  ASN A 112      56.967 -21.960 -31.542  1.00  0.00           H  
ATOM   1729 1HB  ASN A 112      55.836 -24.634 -32.412  1.00  0.00           H  
ATOM   1730 2HB  ASN A 112      57.528 -24.366 -32.017  1.00  0.00           H  
ATOM   1731 1HD2 ASN A 112      56.997 -24.094 -28.511  1.00  0.00           H  
ATOM   1732 2HD2 ASN A 112      58.007 -23.566 -29.816  1.00  0.00           H  
ATOM   1733  N   THR A 113      58.231 -22.317 -33.741  1.00  0.00           N  
ATOM   1734  CA  THR A 113      58.781 -22.226 -35.077  1.00  0.00           C  
ATOM   1735  C   THR A 113      58.708 -23.589 -35.738  1.00  0.00           C  
ATOM   1736  O   THR A 113      58.663 -24.618 -35.058  1.00  0.00           O  
ATOM   1737  CB  THR A 113      60.253 -21.765 -35.033  1.00  0.00           C  
ATOM   1738  OG1 THR A 113      61.013 -22.721 -34.269  1.00  0.00           O  
ATOM   1739  CG2 THR A 113      60.383 -20.381 -34.418  1.00  0.00           C  
ATOM   1740  H   THR A 113      58.843 -22.346 -32.938  1.00  0.00           H  
ATOM   1741  HA  THR A 113      58.199 -21.517 -35.664  1.00  0.00           H  
ATOM   1742  HB  THR A 113      60.645 -21.747 -36.051  1.00  0.00           H  
ATOM   1743  HG1 THR A 113      61.935 -22.801 -34.625  1.00  0.00           H  
ATOM   1744 1HG2 THR A 113      61.426 -20.086 -34.406  1.00  0.00           H  
ATOM   1745 2HG2 THR A 113      59.815 -19.677 -35.018  1.00  0.00           H  
ATOM   1746 3HG2 THR A 113      60.002 -20.391 -33.401  1.00  0.00           H  
ATOM   1747  N   LEU A 114      58.792 -23.604 -37.054  1.00  0.00           N  
ATOM   1748  CA  LEU A 114      58.880 -24.848 -37.791  1.00  0.00           C  
ATOM   1749  C   LEU A 114      60.221 -25.553 -37.529  1.00  0.00           C  
ATOM   1750  O   LEU A 114      61.237 -24.872 -37.365  1.00  0.00           O  
ATOM   1751  CB  LEU A 114      58.676 -24.549 -39.274  1.00  0.00           C  
ATOM   1752  CG  LEU A 114      57.280 -24.097 -39.612  1.00  0.00           C  
ATOM   1753  CD1 LEU A 114      57.226 -23.615 -41.042  1.00  0.00           C  
ATOM   1754  CD2 LEU A 114      56.355 -25.250 -39.396  1.00  0.00           C  
ATOM   1755  H   LEU A 114      58.745 -22.717 -37.563  1.00  0.00           H  
ATOM   1756  HA  LEU A 114      58.051 -25.453 -37.454  1.00  0.00           H  
ATOM   1757 1HB  LEU A 114      59.350 -23.738 -39.556  1.00  0.00           H  
ATOM   1758 2HB  LEU A 114      58.911 -25.416 -39.875  1.00  0.00           H  
ATOM   1759  HG  LEU A 114      56.986 -23.297 -38.960  1.00  0.00           H  
ATOM   1760 1HD1 LEU A 114      56.217 -23.289 -41.276  1.00  0.00           H  
ATOM   1761 2HD1 LEU A 114      57.912 -22.782 -41.163  1.00  0.00           H  
ATOM   1762 3HD1 LEU A 114      57.515 -24.423 -41.711  1.00  0.00           H  
ATOM   1763 1HD2 LEU A 114      55.349 -24.947 -39.621  1.00  0.00           H  
ATOM   1764 2HD2 LEU A 114      56.642 -26.075 -40.046  1.00  0.00           H  
ATOM   1765 3HD2 LEU A 114      56.420 -25.567 -38.356  1.00  0.00           H  
ATOM   1766  N   PRO A 115      60.275 -26.909 -37.596  1.00  0.00           N  
ATOM   1767  CA  PRO A 115      61.435 -27.781 -37.368  1.00  0.00           C  
ATOM   1768  C   PRO A 115      62.739 -27.339 -38.030  1.00  0.00           C  
ATOM   1769  O   PRO A 115      63.818 -27.728 -37.586  1.00  0.00           O  
ATOM   1770  CB  PRO A 115      60.959 -29.115 -37.950  1.00  0.00           C  
ATOM   1771  CG  PRO A 115      59.471 -29.106 -37.751  1.00  0.00           C  
ATOM   1772  CD  PRO A 115      59.043 -27.680 -37.953  1.00  0.00           C  
ATOM   1773  HA  PRO A 115      61.585 -27.878 -36.282  1.00  0.00           H  
ATOM   1774 1HB  PRO A 115      61.251 -29.185 -39.009  1.00  0.00           H  
ATOM   1775 2HB  PRO A 115      61.454 -29.947 -37.429  1.00  0.00           H  
ATOM   1776 1HG  PRO A 115      58.992 -29.796 -38.462  1.00  0.00           H  
ATOM   1777 2HG  PRO A 115      59.228 -29.476 -36.742  1.00  0.00           H  
ATOM   1778 1HD  PRO A 115      58.740 -27.518 -38.992  1.00  0.00           H  
ATOM   1779 2HD  PRO A 115      58.232 -27.511 -37.236  1.00  0.00           H  
ATOM   1780  N   GLY A 116      62.656 -26.563 -39.108  1.00  0.00           N  
ATOM   1781  CA  GLY A 116      63.846 -26.091 -39.806  1.00  0.00           C  
ATOM   1782  C   GLY A 116      64.773 -25.274 -38.887  1.00  0.00           C  
ATOM   1783  O   GLY A 116      65.968 -25.155 -39.169  1.00  0.00           O  
ATOM   1784  H   GLY A 116      61.754 -26.271 -39.443  1.00  0.00           H  
ATOM   1785 1HA  GLY A 116      64.391 -26.945 -40.209  1.00  0.00           H  
ATOM   1786 2HA  GLY A 116      63.544 -25.477 -40.652  1.00  0.00           H  
ATOM   1787  N   SER A 117      64.226 -24.694 -37.804  1.00  0.00           N  
ATOM   1788  CA  SER A 117      65.055 -23.930 -36.877  1.00  0.00           C  
ATOM   1789  C   SER A 117      64.559 -23.909 -35.432  1.00  0.00           C  
ATOM   1790  O   SER A 117      63.509 -23.340 -35.117  1.00  0.00           O  
ATOM   1791  CB  SER A 117      65.181 -22.516 -37.357  1.00  0.00           C  
ATOM   1792  OG  SER A 117      65.926 -21.748 -36.460  1.00  0.00           O  
ATOM   1793  H   SER A 117      63.228 -24.815 -37.621  1.00  0.00           H  
ATOM   1794  HA  SER A 117      66.047 -24.381 -36.877  1.00  0.00           H  
ATOM   1795 1HB  SER A 117      65.670 -22.522 -38.320  1.00  0.00           H  
ATOM   1796 2HB  SER A 117      64.193 -22.081 -37.485  1.00  0.00           H  
ATOM   1797  HG  SER A 117      66.181 -20.960 -36.947  1.00  0.00           H  
ATOM   1798  N   GLU A 118      65.383 -24.460 -34.536  1.00  0.00           N  
ATOM   1799  CA  GLU A 118      65.086 -24.528 -33.103  1.00  0.00           C  
ATOM   1800  C   GLU A 118      65.716 -23.385 -32.303  1.00  0.00           C  
ATOM   1801  O   GLU A 118      65.598 -23.343 -31.080  1.00  0.00           O  
ATOM   1802  CB  GLU A 118      65.578 -25.855 -32.520  1.00  0.00           C  
ATOM   1803  CG  GLU A 118      64.881 -27.099 -33.062  1.00  0.00           C  
ATOM   1804  CD  GLU A 118      65.413 -28.386 -32.449  1.00  0.00           C  
ATOM   1805  OE1 GLU A 118      66.323 -28.313 -31.657  1.00  0.00           O  
ATOM   1806  OE2 GLU A 118      64.900 -29.433 -32.769  1.00  0.00           O  
ATOM   1807  H   GLU A 118      66.233 -24.890 -34.876  1.00  0.00           H  
ATOM   1808  HA  GLU A 118      64.004 -24.470 -32.978  1.00  0.00           H  
ATOM   1809 1HB  GLU A 118      66.646 -25.958 -32.713  1.00  0.00           H  
ATOM   1810 2HB  GLU A 118      65.445 -25.844 -31.438  1.00  0.00           H  
ATOM   1811 1HG  GLU A 118      63.815 -27.024 -32.853  1.00  0.00           H  
ATOM   1812 2HG  GLU A 118      65.009 -27.134 -34.145  1.00  0.00           H  
ATOM   1813  N   ASN A 119      66.418 -22.487 -32.990  1.00  0.00           N  
ATOM   1814  CA  ASN A 119      67.149 -21.403 -32.333  1.00  0.00           C  
ATOM   1815  C   ASN A 119      66.546 -20.016 -32.528  1.00  0.00           C  
ATOM   1816  O   ASN A 119      67.237 -19.010 -32.355  1.00  0.00           O  
ATOM   1817  CB  ASN A 119      68.593 -21.393 -32.794  1.00  0.00           C  
ATOM   1818  CG  ASN A 119      69.372 -22.599 -32.310  1.00  0.00           C  
ATOM   1819  OD1 ASN A 119      69.718 -22.692 -31.127  1.00  0.00           O  
ATOM   1820  ND2 ASN A 119      69.661 -23.516 -33.202  1.00  0.00           N  
ATOM   1821  H   ASN A 119      66.450 -22.565 -33.998  1.00  0.00           H  
ATOM   1822  HA  ASN A 119      67.142 -21.595 -31.260  1.00  0.00           H  
ATOM   1823 1HB  ASN A 119      68.623 -21.364 -33.884  1.00  0.00           H  
ATOM   1824 2HB  ASN A 119      69.080 -20.490 -32.429  1.00  0.00           H  
ATOM   1825 1HD2 ASN A 119      70.179 -24.329 -32.933  1.00  0.00           H  
ATOM   1826 2HD2 ASN A 119      69.371 -23.400 -34.149  1.00  0.00           H  
ATOM   1827  N   LYS A 120      65.273 -19.949 -32.894  1.00  0.00           N  
ATOM   1828  CA  LYS A 120      64.630 -18.656 -33.092  1.00  0.00           C  
ATOM   1829  C   LYS A 120      63.350 -18.511 -32.284  1.00  0.00           C  
ATOM   1830  O   LYS A 120      62.592 -19.462 -32.104  1.00  0.00           O  
ATOM   1831  CB  LYS A 120      64.288 -18.446 -34.567  1.00  0.00           C  
ATOM   1832  CG  LYS A 120      65.453 -18.444 -35.554  1.00  0.00           C  
ATOM   1833  CD  LYS A 120      66.331 -17.212 -35.405  1.00  0.00           C  
ATOM   1834  CE  LYS A 120      67.410 -17.183 -36.483  1.00  0.00           C  
ATOM   1835  NZ  LYS A 120      68.312 -16.016 -36.336  1.00  0.00           N  
ATOM   1836  H   LYS A 120      64.747 -20.802 -33.025  1.00  0.00           H  
ATOM   1837  HA  LYS A 120      65.312 -17.870 -32.769  1.00  0.00           H  
ATOM   1838 1HB  LYS A 120      63.599 -19.223 -34.890  1.00  0.00           H  
ATOM   1839 2HB  LYS A 120      63.769 -17.494 -34.670  1.00  0.00           H  
ATOM   1840 1HG  LYS A 120      66.064 -19.327 -35.392  1.00  0.00           H  
ATOM   1841 2HG  LYS A 120      65.058 -18.479 -36.567  1.00  0.00           H  
ATOM   1842 1HD  LYS A 120      65.717 -16.311 -35.481  1.00  0.00           H  
ATOM   1843 2HD  LYS A 120      66.810 -17.226 -34.423  1.00  0.00           H  
ATOM   1844 1HE  LYS A 120      68.001 -18.096 -36.415  1.00  0.00           H  
ATOM   1845 2HE  LYS A 120      66.934 -17.141 -37.464  1.00  0.00           H  
ATOM   1846 1HZ  LYS A 120      69.011 -16.037 -37.065  1.00  0.00           H  
ATOM   1847 2HZ  LYS A 120      67.781 -15.156 -36.406  1.00  0.00           H  
ATOM   1848 3HZ  LYS A 120      68.759 -16.064 -35.432  1.00  0.00           H  
ATOM   1849  N   ASP A 121      63.100 -17.302 -31.806  1.00  0.00           N  
ATOM   1850  CA  ASP A 121      61.843 -16.991 -31.147  1.00  0.00           C  
ATOM   1851  C   ASP A 121      60.767 -17.028 -32.231  1.00  0.00           C  
ATOM   1852  O   ASP A 121      61.018 -16.529 -33.322  1.00  0.00           O  
ATOM   1853  CB  ASP A 121      61.869 -15.603 -30.487  1.00  0.00           C  
ATOM   1854  CG  ASP A 121      60.672 -15.340 -29.521  1.00  0.00           C  
ATOM   1855  OD1 ASP A 121      59.559 -15.096 -29.975  1.00  0.00           O  
ATOM   1856  OD2 ASP A 121      60.894 -15.401 -28.330  1.00  0.00           O  
ATOM   1857  H   ASP A 121      63.779 -16.566 -31.943  1.00  0.00           H  
ATOM   1858  HA  ASP A 121      61.663 -17.735 -30.378  1.00  0.00           H  
ATOM   1859 1HB  ASP A 121      62.796 -15.476 -29.928  1.00  0.00           H  
ATOM   1860 2HB  ASP A 121      61.856 -14.834 -31.270  1.00  0.00           H  
ATOM   1861  N   PRO A 122      59.574 -17.597 -32.005  1.00  0.00           N  
ATOM   1862  CA  PRO A 122      58.452 -17.550 -32.930  1.00  0.00           C  
ATOM   1863  C   PRO A 122      58.199 -16.122 -33.435  1.00  0.00           C  
ATOM   1864  O   PRO A 122      57.694 -15.927 -34.549  1.00  0.00           O  
ATOM   1865  CB  PRO A 122      57.316 -18.084 -32.068  1.00  0.00           C  
ATOM   1866  CG  PRO A 122      58.002 -19.030 -31.113  1.00  0.00           C  
ATOM   1867  CD  PRO A 122      59.317 -18.374 -30.784  1.00  0.00           C  
ATOM   1868  HA  PRO A 122      58.642 -18.217 -33.772  1.00  0.00           H  
ATOM   1869 1HB  PRO A 122      56.803 -17.256 -31.562  1.00  0.00           H  
ATOM   1870 2HB  PRO A 122      56.575 -18.584 -32.701  1.00  0.00           H  
ATOM   1871 1HG  PRO A 122      57.370 -19.203 -30.229  1.00  0.00           H  
ATOM   1872 2HG  PRO A 122      58.144 -19.994 -31.597  1.00  0.00           H  
ATOM   1873 1HD  PRO A 122      59.219 -17.721 -29.902  1.00  0.00           H  
ATOM   1874 2HD  PRO A 122      60.070 -19.163 -30.654  1.00  0.00           H  
ATOM   1875  N   ARG A 123      58.483 -15.104 -32.615  1.00  0.00           N  
ATOM   1876  CA  ARG A 123      58.290 -13.756 -33.096  1.00  0.00           C  
ATOM   1877  C   ARG A 123      59.618 -13.301 -33.733  1.00  0.00           C  
ATOM   1878  O   ARG A 123      60.677 -13.404 -33.120  1.00  0.00           O  
ATOM   1879  CB  ARG A 123      57.832 -12.836 -31.974  1.00  0.00           C  
ATOM   1880  CG  ARG A 123      57.352 -11.506 -32.463  1.00  0.00           C  
ATOM   1881  CD  ARG A 123      56.604 -10.677 -31.438  1.00  0.00           C  
ATOM   1882  NE  ARG A 123      57.418 -10.071 -30.371  1.00  0.00           N  
ATOM   1883  CZ  ARG A 123      56.878  -9.312 -29.367  1.00  0.00           C  
ATOM   1884  NH1 ARG A 123      55.568  -9.129 -29.317  1.00  0.00           N  
ATOM   1885  NH2 ARG A 123      57.622  -8.728 -28.430  1.00  0.00           N  
ATOM   1886  H   ARG A 123      58.873 -15.237 -31.674  1.00  0.00           H  
ATOM   1887  HA  ARG A 123      57.517 -13.755 -33.860  1.00  0.00           H  
ATOM   1888 1HB  ARG A 123      57.027 -13.311 -31.415  1.00  0.00           H  
ATOM   1889 2HB  ARG A 123      58.661 -12.668 -31.285  1.00  0.00           H  
ATOM   1890 1HG  ARG A 123      58.191 -10.965 -32.797  1.00  0.00           H  
ATOM   1891 2HG  ARG A 123      56.682 -11.667 -33.307  1.00  0.00           H  
ATOM   1892 1HD  ARG A 123      56.101  -9.872 -31.965  1.00  0.00           H  
ATOM   1893 2HD  ARG A 123      55.855 -11.313 -30.964  1.00  0.00           H  
ATOM   1894  HE  ARG A 123      58.422 -10.198 -30.397  1.00  0.00           H  
ATOM   1895 1HH1 ARG A 123      54.951  -9.544 -30.018  1.00  0.00           H  
ATOM   1896 2HH1 ARG A 123      55.170  -8.563 -28.579  1.00  0.00           H  
ATOM   1897 1HH2 ARG A 123      58.645  -8.792 -28.412  1.00  0.00           H  
ATOM   1898 2HH2 ARG A 123      57.170  -8.164 -27.725  1.00  0.00           H  
ATOM   1899  N   TYR A 124      59.539 -12.777 -34.957  1.00  0.00           N  
ATOM   1900  CA  TYR A 124      60.674 -12.277 -35.764  1.00  0.00           C  
ATOM   1901  C   TYR A 124      61.620 -13.344 -36.361  1.00  0.00           C  
ATOM   1902  O   TYR A 124      62.674 -13.006 -36.904  1.00  0.00           O  
ATOM   1903  CB  TYR A 124      61.531 -11.323 -34.951  1.00  0.00           C  
ATOM   1904  CG  TYR A 124      60.763 -10.297 -34.207  1.00  0.00           C  
ATOM   1905  CD1 TYR A 124      61.033 -10.132 -32.878  1.00  0.00           C  
ATOM   1906  CD2 TYR A 124      59.787  -9.535 -34.828  1.00  0.00           C  
ATOM   1907  CE1 TYR A 124      60.355  -9.220 -32.145  1.00  0.00           C  
ATOM   1908  CE2 TYR A 124      59.092  -8.598 -34.090  1.00  0.00           C  
ATOM   1909  CZ  TYR A 124      59.378  -8.447 -32.746  1.00  0.00           C  
ATOM   1910  OH  TYR A 124      58.702  -7.557 -31.974  1.00  0.00           O  
ATOM   1911  H   TYR A 124      58.625 -12.733 -35.375  1.00  0.00           H  
ATOM   1912  HA  TYR A 124      60.255 -11.723 -36.607  1.00  0.00           H  
ATOM   1913 1HB  TYR A 124      62.167 -11.865 -34.253  1.00  0.00           H  
ATOM   1914 2HB  TYR A 124      62.186 -10.814 -35.630  1.00  0.00           H  
ATOM   1915  HD1 TYR A 124      61.790 -10.749 -32.413  1.00  0.00           H  
ATOM   1916  HD2 TYR A 124      59.572  -9.673 -35.891  1.00  0.00           H  
ATOM   1917  HE1 TYR A 124      60.579  -9.109 -31.087  1.00  0.00           H  
ATOM   1918  HE2 TYR A 124      58.326  -7.993 -34.564  1.00  0.00           H  
ATOM   1919  HH  TYR A 124      58.200  -6.941 -32.520  1.00  0.00           H  
ATOM   1920  N   SER A 125      61.244 -14.611 -36.295  1.00  0.00           N  
ATOM   1921  CA  SER A 125      61.993 -15.695 -36.937  1.00  0.00           C  
ATOM   1922  C   SER A 125      61.981 -15.580 -38.467  1.00  0.00           C  
ATOM   1923  O   SER A 125      60.987 -15.179 -39.059  1.00  0.00           O  
ATOM   1924  CB  SER A 125      61.413 -17.040 -36.573  1.00  0.00           C  
ATOM   1925  OG  SER A 125      62.066 -18.055 -37.276  1.00  0.00           O  
ATOM   1926  H   SER A 125      60.400 -14.837 -35.787  1.00  0.00           H  
ATOM   1927  HA  SER A 125      63.027 -15.646 -36.593  1.00  0.00           H  
ATOM   1928 1HB  SER A 125      61.506 -17.216 -35.523  1.00  0.00           H  
ATOM   1929 2HB  SER A 125      60.347 -17.052 -36.812  1.00  0.00           H  
ATOM   1930  HG  SER A 125      61.503 -18.832 -37.162  1.00  0.00           H  
ATOM   1931  N   LYS A 126      63.050 -15.986 -39.144  1.00  0.00           N  
ATOM   1932  CA  LYS A 126      62.981 -15.979 -40.612  1.00  0.00           C  
ATOM   1933  C   LYS A 126      62.356 -17.271 -41.153  1.00  0.00           C  
ATOM   1934  O   LYS A 126      62.232 -17.459 -42.364  1.00  0.00           O  
ATOM   1935  CB  LYS A 126      64.330 -15.735 -41.274  1.00  0.00           C  
ATOM   1936  CG  LYS A 126      64.914 -14.351 -41.004  1.00  0.00           C  
ATOM   1937  CD  LYS A 126      66.022 -14.004 -42.003  1.00  0.00           C  
ATOM   1938  CE  LYS A 126      67.255 -14.861 -41.844  1.00  0.00           C  
ATOM   1939  NZ  LYS A 126      68.377 -14.359 -42.695  1.00  0.00           N  
ATOM   1940  H   LYS A 126      63.875 -16.304 -38.661  1.00  0.00           H  
ATOM   1941  HA  LYS A 126      62.328 -15.159 -40.916  1.00  0.00           H  
ATOM   1942 1HB  LYS A 126      65.045 -16.483 -40.927  1.00  0.00           H  
ATOM   1943 2HB  LYS A 126      64.230 -15.853 -42.352  1.00  0.00           H  
ATOM   1944 1HG  LYS A 126      64.125 -13.599 -41.070  1.00  0.00           H  
ATOM   1945 2HG  LYS A 126      65.335 -14.319 -39.999  1.00  0.00           H  
ATOM   1946 1HD  LYS A 126      65.647 -14.107 -43.019  1.00  0.00           H  
ATOM   1947 2HD  LYS A 126      66.327 -12.963 -41.851  1.00  0.00           H  
ATOM   1948 1HE  LYS A 126      67.570 -14.850 -40.801  1.00  0.00           H  
ATOM   1949 2HE  LYS A 126      67.021 -15.884 -42.132  1.00  0.00           H  
ATOM   1950 1HZ  LYS A 126      69.183 -14.938 -42.565  1.00  0.00           H  
ATOM   1951 2HZ  LYS A 126      68.110 -14.362 -43.660  1.00  0.00           H  
ATOM   1952 3HZ  LYS A 126      68.617 -13.389 -42.409  1.00  0.00           H  
ATOM   1953  N   PHE A 127      61.970 -18.157 -40.242  1.00  0.00           N  
ATOM   1954  CA  PHE A 127      61.340 -19.421 -40.563  1.00  0.00           C  
ATOM   1955  C   PHE A 127      59.871 -19.272 -40.197  1.00  0.00           C  
ATOM   1956  O   PHE A 127      59.539 -18.564 -39.247  1.00  0.00           O  
ATOM   1957  CB  PHE A 127      61.999 -20.529 -39.752  1.00  0.00           C  
ATOM   1958  CG  PHE A 127      63.437 -20.708 -40.118  1.00  0.00           C  
ATOM   1959  CD1 PHE A 127      64.404 -19.877 -39.551  1.00  0.00           C  
ATOM   1960  CD2 PHE A 127      63.838 -21.694 -41.001  1.00  0.00           C  
ATOM   1961  CE1 PHE A 127      65.738 -20.024 -39.876  1.00  0.00           C  
ATOM   1962  CE2 PHE A 127      65.172 -21.849 -41.324  1.00  0.00           C  
ATOM   1963  CZ  PHE A 127      66.123 -21.012 -40.763  1.00  0.00           C  
ATOM   1964  H   PHE A 127      62.100 -17.945 -39.260  1.00  0.00           H  
ATOM   1965  HA  PHE A 127      61.431 -19.624 -41.630  1.00  0.00           H  
ATOM   1966 1HB  PHE A 127      61.935 -20.309 -38.690  1.00  0.00           H  
ATOM   1967 2HB  PHE A 127      61.476 -21.470 -39.923  1.00  0.00           H  
ATOM   1968  HD1 PHE A 127      64.092 -19.102 -38.850  1.00  0.00           H  
ATOM   1969  HD2 PHE A 127      63.089 -22.353 -41.441  1.00  0.00           H  
ATOM   1970  HE1 PHE A 127      66.484 -19.366 -39.432  1.00  0.00           H  
ATOM   1971  HE2 PHE A 127      65.479 -22.630 -42.019  1.00  0.00           H  
ATOM   1972  HZ  PHE A 127      67.174 -21.135 -41.020  1.00  0.00           H  
ATOM   1973  N   GLY A 128      58.983 -19.931 -40.918  1.00  0.00           N  
ATOM   1974  CA  GLY A 128      57.572 -19.775 -40.596  1.00  0.00           C  
ATOM   1975  C   GLY A 128      57.218 -20.430 -39.271  1.00  0.00           C  
ATOM   1976  O   GLY A 128      58.029 -21.176 -38.699  1.00  0.00           O  
ATOM   1977  H   GLY A 128      59.276 -20.512 -41.691  1.00  0.00           H  
ATOM   1978 1HA  GLY A 128      57.320 -18.712 -40.561  1.00  0.00           H  
ATOM   1979 2HA  GLY A 128      56.968 -20.214 -41.388  1.00  0.00           H  
ATOM   1980  N   ASN A 129      56.015 -20.114 -38.789  1.00  0.00           N  
ATOM   1981  CA  ASN A 129      55.444 -20.637 -37.550  1.00  0.00           C  
ATOM   1982  C   ASN A 129      54.440 -21.765 -37.727  1.00  0.00           C  
ATOM   1983  O   ASN A 129      53.898 -21.983 -38.824  1.00  0.00           O  
ATOM   1984  CB  ASN A 129      54.794 -19.542 -36.728  1.00  0.00           C  
ATOM   1985  CG  ASN A 129      55.767 -18.681 -36.026  1.00  0.00           C  
ATOM   1986  OD1 ASN A 129      56.778 -19.178 -35.517  1.00  0.00           O  
ATOM   1987  ND2 ASN A 129      55.497 -17.408 -35.943  1.00  0.00           N  
ATOM   1988  H   ASN A 129      55.452 -19.471 -39.331  1.00  0.00           H  
ATOM   1989  HA  ASN A 129      56.259 -21.052 -36.957  1.00  0.00           H  
ATOM   1990 1HB  ASN A 129      54.181 -18.910 -37.376  1.00  0.00           H  
ATOM   1991 2HB  ASN A 129      54.130 -19.986 -36.012  1.00  0.00           H  
ATOM   1992 1HD2 ASN A 129      56.156 -16.822 -35.433  1.00  0.00           H  
ATOM   1993 2HD2 ASN A 129      54.636 -17.027 -36.372  1.00  0.00           H  
ATOM   1994  N   ALA A 130      54.145 -22.413 -36.601  1.00  0.00           N  
ATOM   1995  CA  ALA A 130      53.135 -23.448 -36.471  1.00  0.00           C  
ATOM   1996  C   ALA A 130      52.425 -23.325 -35.124  1.00  0.00           C  
ATOM   1997  O   ALA A 130      53.002 -22.876 -34.133  1.00  0.00           O  
ATOM   1998  CB  ALA A 130      53.781 -24.813 -36.576  1.00  0.00           C  
ATOM   1999  H   ALA A 130      54.708 -22.195 -35.780  1.00  0.00           H  
ATOM   2000  HA  ALA A 130      52.396 -23.318 -37.259  1.00  0.00           H  
ATOM   2001 1HB  ALA A 130      53.018 -25.586 -36.478  1.00  0.00           H  
ATOM   2002 2HB  ALA A 130      54.264 -24.903 -37.527  1.00  0.00           H  
ATOM   2003 3HB  ALA A 130      54.517 -24.927 -35.777  1.00  0.00           H  
ATOM   2004  N   VAL A 131      51.179 -23.769 -35.060  1.00  0.00           N  
ATOM   2005  CA  VAL A 131      50.490 -23.742 -33.778  1.00  0.00           C  
ATOM   2006  C   VAL A 131      50.984 -24.866 -32.878  1.00  0.00           C  
ATOM   2007  O   VAL A 131      51.013 -26.030 -33.278  1.00  0.00           O  
ATOM   2008  CB  VAL A 131      48.960 -23.813 -34.001  1.00  0.00           C  
ATOM   2009  CG1 VAL A 131      48.239 -23.937 -32.686  1.00  0.00           C  
ATOM   2010  CG2 VAL A 131      48.512 -22.522 -34.712  1.00  0.00           C  
ATOM   2011  H   VAL A 131      50.714 -24.129 -35.881  1.00  0.00           H  
ATOM   2012  HA  VAL A 131      50.704 -22.791 -33.288  1.00  0.00           H  
ATOM   2013  HB  VAL A 131      48.709 -24.682 -34.609  1.00  0.00           H  
ATOM   2014 1HG1 VAL A 131      47.167 -23.963 -32.849  1.00  0.00           H  
ATOM   2015 2HG1 VAL A 131      48.551 -24.849 -32.197  1.00  0.00           H  
ATOM   2016 3HG1 VAL A 131      48.489 -23.106 -32.077  1.00  0.00           H  
ATOM   2017 1HG2 VAL A 131      47.435 -22.538 -34.881  1.00  0.00           H  
ATOM   2018 2HG2 VAL A 131      48.763 -21.665 -34.087  1.00  0.00           H  
ATOM   2019 3HG2 VAL A 131      49.024 -22.433 -35.669  1.00  0.00           H  
ATOM   2020  N   GLY A 132      51.406 -24.487 -31.671  1.00  0.00           N  
ATOM   2021  CA  GLY A 132      51.915 -25.400 -30.652  1.00  0.00           C  
ATOM   2022  C   GLY A 132      50.763 -25.941 -29.818  1.00  0.00           C  
ATOM   2023  O   GLY A 132      50.817 -27.054 -29.289  1.00  0.00           O  
ATOM   2024  H   GLY A 132      51.344 -23.507 -31.437  1.00  0.00           H  
ATOM   2025 1HA  GLY A 132      52.461 -26.217 -31.122  1.00  0.00           H  
ATOM   2026 2HA  GLY A 132      52.610 -24.865 -30.008  1.00  0.00           H  
ATOM   2027  N   GLY A 133      49.688 -25.161 -29.758  1.00  0.00           N  
ATOM   2028  CA  GLY A 133      48.498 -25.557 -29.021  1.00  0.00           C  
ATOM   2029  C   GLY A 133      47.377 -24.524 -29.073  1.00  0.00           C  
ATOM   2030  O   GLY A 133      47.601 -23.318 -29.247  1.00  0.00           O  
ATOM   2031  H   GLY A 133      49.749 -24.244 -30.192  1.00  0.00           H  
ATOM   2032 1HA  GLY A 133      48.134 -26.503 -29.421  1.00  0.00           H  
ATOM   2033 2HA  GLY A 133      48.767 -25.741 -27.982  1.00  0.00           H  
ATOM   2034  N   ARG A 134      46.161 -25.031 -28.871  1.00  0.00           N  
ATOM   2035  CA  ARG A 134      44.910 -24.278 -28.938  1.00  0.00           C  
ATOM   2036  C   ARG A 134      43.967 -24.639 -27.783  1.00  0.00           C  
ATOM   2037  O   ARG A 134      43.849 -25.813 -27.419  1.00  0.00           O  
ATOM   2038  CB  ARG A 134      44.249 -24.563 -30.287  1.00  0.00           C  
ATOM   2039  CG  ARG A 134      42.950 -23.880 -30.555  1.00  0.00           C  
ATOM   2040  CD  ARG A 134      42.482 -24.090 -31.976  1.00  0.00           C  
ATOM   2041  NE  ARG A 134      42.265 -25.520 -32.291  1.00  0.00           N  
ATOM   2042  CZ  ARG A 134      41.172 -26.234 -31.926  1.00  0.00           C  
ATOM   2043  NH1 ARG A 134      40.229 -25.676 -31.220  1.00  0.00           N  
ATOM   2044  NH2 ARG A 134      41.046 -27.510 -32.253  1.00  0.00           N  
ATOM   2045  H   ARG A 134      46.096 -26.024 -28.694  1.00  0.00           H  
ATOM   2046  HA  ARG A 134      45.134 -23.218 -28.864  1.00  0.00           H  
ATOM   2047 1HB  ARG A 134      44.931 -24.260 -31.083  1.00  0.00           H  
ATOM   2048 2HB  ARG A 134      44.078 -25.633 -30.393  1.00  0.00           H  
ATOM   2049 1HG  ARG A 134      42.184 -24.279 -29.880  1.00  0.00           H  
ATOM   2050 2HG  ARG A 134      43.054 -22.806 -30.383  1.00  0.00           H  
ATOM   2051 1HD  ARG A 134      41.550 -23.559 -32.145  1.00  0.00           H  
ATOM   2052 2HD  ARG A 134      43.240 -23.700 -32.655  1.00  0.00           H  
ATOM   2053  HE  ARG A 134      42.971 -25.994 -32.831  1.00  0.00           H  
ATOM   2054 1HH1 ARG A 134      40.281 -24.704 -30.917  1.00  0.00           H  
ATOM   2055 2HH1 ARG A 134      39.423 -26.223 -30.869  1.00  0.00           H  
ATOM   2056 1HH2 ARG A 134      41.755 -27.982 -32.789  1.00  0.00           H  
ATOM   2057 2HH2 ARG A 134      40.217 -28.012 -31.953  1.00  0.00           H  
ATOM   2058  N   TYR A 135      43.327 -23.623 -27.195  1.00  0.00           N  
ATOM   2059  CA  TYR A 135      42.389 -23.815 -26.087  1.00  0.00           C  
ATOM   2060  C   TYR A 135      40.945 -23.458 -26.446  1.00  0.00           C  
ATOM   2061  O   TYR A 135      40.672 -22.343 -26.900  1.00  0.00           O  
ATOM   2062  CB  TYR A 135      42.835 -22.969 -24.891  1.00  0.00           C  
ATOM   2063  CG  TYR A 135      41.936 -23.081 -23.704  1.00  0.00           C  
ATOM   2064  CD1 TYR A 135      41.973 -24.229 -22.935  1.00  0.00           C  
ATOM   2065  CD2 TYR A 135      41.086 -22.050 -23.366  1.00  0.00           C  
ATOM   2066  CE1 TYR A 135      41.153 -24.353 -21.838  1.00  0.00           C  
ATOM   2067  CE2 TYR A 135      40.274 -22.183 -22.261  1.00  0.00           C  
ATOM   2068  CZ  TYR A 135      40.300 -23.323 -21.505  1.00  0.00           C  
ATOM   2069  OH  TYR A 135      39.478 -23.446 -20.406  1.00  0.00           O  
ATOM   2070  H   TYR A 135      43.491 -22.680 -27.543  1.00  0.00           H  
ATOM   2071  HA  TYR A 135      42.405 -24.866 -25.801  1.00  0.00           H  
ATOM   2072 1HB  TYR A 135      43.842 -23.266 -24.588  1.00  0.00           H  
ATOM   2073 2HB  TYR A 135      42.883 -21.919 -25.188  1.00  0.00           H  
ATOM   2074  HD1 TYR A 135      42.649 -25.040 -23.203  1.00  0.00           H  
ATOM   2075  HD2 TYR A 135      41.059 -21.138 -23.964  1.00  0.00           H  
ATOM   2076  HE1 TYR A 135      41.179 -25.261 -21.237  1.00  0.00           H  
ATOM   2077  HE2 TYR A 135      39.612 -21.380 -21.980  1.00  0.00           H  
ATOM   2078  HH  TYR A 135      39.611 -24.307 -20.005  1.00  0.00           H  
ATOM   2079  N   ASP A 136      40.018 -24.405 -26.239  1.00  0.00           N  
ATOM   2080  CA  ASP A 136      38.602 -24.169 -26.543  1.00  0.00           C  
ATOM   2081  C   ASP A 136      37.764 -23.862 -25.321  1.00  0.00           C  
ATOM   2082  O   ASP A 136      37.966 -24.455 -24.258  1.00  0.00           O  
ATOM   2083  CB  ASP A 136      37.970 -25.370 -27.234  1.00  0.00           C  
ATOM   2084  CG  ASP A 136      38.570 -25.602 -28.550  1.00  0.00           C  
ATOM   2085  OD1 ASP A 136      39.438 -24.828 -28.909  1.00  0.00           O  
ATOM   2086  OD2 ASP A 136      38.194 -26.526 -29.239  1.00  0.00           O  
ATOM   2087  H   ASP A 136      40.302 -25.300 -25.863  1.00  0.00           H  
ATOM   2088  HA  ASP A 136      38.528 -23.317 -27.212  1.00  0.00           H  
ATOM   2089 1HB  ASP A 136      38.089 -26.259 -26.617  1.00  0.00           H  
ATOM   2090 2HB  ASP A 136      36.898 -25.192 -27.360  1.00  0.00           H  
ATOM   2091  N   ILE A 137      36.763 -23.003 -25.511  1.00  0.00           N  
ATOM   2092  CA  ILE A 137      35.812 -22.712 -24.461  1.00  0.00           C  
ATOM   2093  C   ILE A 137      34.363 -22.984 -24.897  1.00  0.00           C  
ATOM   2094  O   ILE A 137      33.769 -22.233 -25.692  1.00  0.00           O  
ATOM   2095  CB  ILE A 137      35.920 -21.245 -24.025  1.00  0.00           C  
ATOM   2096  CG1 ILE A 137      37.354 -20.930 -23.567  1.00  0.00           C  
ATOM   2097  CG2 ILE A 137      34.961 -21.045 -22.878  1.00  0.00           C  
ATOM   2098  CD1 ILE A 137      37.685 -19.461 -23.336  1.00  0.00           C  
ATOM   2099  H   ILE A 137      36.665 -22.540 -26.413  1.00  0.00           H  
ATOM   2100  HA  ILE A 137      36.035 -23.347 -23.605  1.00  0.00           H  
ATOM   2101  HB  ILE A 137      35.667 -20.606 -24.838  1.00  0.00           H  
ATOM   2102 1HG1 ILE A 137      37.507 -21.469 -22.639  1.00  0.00           H  
ATOM   2103 2HG1 ILE A 137      38.056 -21.302 -24.307  1.00  0.00           H  
ATOM   2104 1HG2 ILE A 137      35.001 -20.022 -22.552  1.00  0.00           H  
ATOM   2105 2HG2 ILE A 137      33.958 -21.292 -23.206  1.00  0.00           H  
ATOM   2106 3HG2 ILE A 137      35.238 -21.703 -22.054  1.00  0.00           H  
ATOM   2107 1HD1 ILE A 137      38.716 -19.373 -22.996  1.00  0.00           H  
ATOM   2108 2HD1 ILE A 137      37.568 -18.910 -24.248  1.00  0.00           H  
ATOM   2109 3HD1 ILE A 137      37.038 -19.056 -22.601  1.00  0.00           H  
ATOM   2110  N   ILE A 138      33.800 -24.063 -24.351  1.00  0.00           N  
ATOM   2111  CA  ILE A 138      32.413 -24.455 -24.587  1.00  0.00           C  
ATOM   2112  C   ILE A 138      31.744 -24.592 -23.207  1.00  0.00           C  
ATOM   2113  O   ILE A 138      32.057 -25.538 -22.487  1.00  0.00           O  
ATOM   2114  CB  ILE A 138      32.291 -25.793 -25.329  1.00  0.00           C  
ATOM   2115  CG1 ILE A 138      33.023 -25.743 -26.670  1.00  0.00           C  
ATOM   2116  CG2 ILE A 138      30.779 -26.089 -25.571  1.00  0.00           C  
ATOM   2117  CD1 ILE A 138      33.131 -27.102 -27.335  1.00  0.00           C  
ATOM   2118  H   ILE A 138      34.366 -24.631 -23.735  1.00  0.00           H  
ATOM   2119  HA  ILE A 138      31.933 -23.714 -25.214  1.00  0.00           H  
ATOM   2120  HB  ILE A 138      32.728 -26.591 -24.731  1.00  0.00           H  
ATOM   2121 1HG1 ILE A 138      32.480 -25.074 -27.331  1.00  0.00           H  
ATOM   2122 2HG1 ILE A 138      34.029 -25.353 -26.530  1.00  0.00           H  
ATOM   2123 1HG2 ILE A 138      30.667 -27.040 -26.093  1.00  0.00           H  
ATOM   2124 2HG2 ILE A 138      30.259 -26.139 -24.620  1.00  0.00           H  
ATOM   2125 3HG2 ILE A 138      30.344 -25.292 -26.179  1.00  0.00           H  
ATOM   2126 1HD1 ILE A 138      33.642 -27.015 -28.290  1.00  0.00           H  
ATOM   2127 2HD1 ILE A 138      33.690 -27.783 -26.695  1.00  0.00           H  
ATOM   2128 3HD1 ILE A 138      32.140 -27.507 -27.496  1.00  0.00           H  
ATOM   2129  N   PRO A 139      30.865 -23.670 -22.797  1.00  0.00           N  
ATOM   2130  CA  PRO A 139      30.181 -23.622 -21.509  1.00  0.00           C  
ATOM   2131  C   PRO A 139      29.334 -24.805 -21.063  1.00  0.00           C  
ATOM   2132  O   PRO A 139      29.114 -24.984 -19.853  1.00  0.00           O  
ATOM   2133  CB  PRO A 139      29.263 -22.421 -21.694  1.00  0.00           C  
ATOM   2134  CG  PRO A 139      29.962 -21.579 -22.668  1.00  0.00           C  
ATOM   2135  CD  PRO A 139      30.601 -22.516 -23.637  1.00  0.00           C  
ATOM   2136  HA  PRO A 139      30.955 -23.443 -20.764  1.00  0.00           H  
ATOM   2137 1HB  PRO A 139      28.285 -22.774 -22.039  1.00  0.00           H  
ATOM   2138 2HB  PRO A 139      29.081 -21.930 -20.755  1.00  0.00           H  
ATOM   2139 1HG  PRO A 139      29.310 -20.824 -23.110  1.00  0.00           H  
ATOM   2140 2HG  PRO A 139      30.719 -21.051 -22.108  1.00  0.00           H  
ATOM   2141 1HD  PRO A 139      29.945 -22.793 -24.467  1.00  0.00           H  
ATOM   2142 2HD  PRO A 139      31.533 -22.036 -23.967  1.00  0.00           H  
ATOM   2143  N   SER A 140      28.840 -25.601 -22.008  1.00  0.00           N  
ATOM   2144  CA  SER A 140      27.973 -26.709 -21.648  1.00  0.00           C  
ATOM   2145  C   SER A 140      26.895 -26.225 -20.667  1.00  0.00           C  
ATOM   2146  O   SER A 140      26.467 -25.070 -20.730  1.00  0.00           O  
ATOM   2147  CB  SER A 140      28.810 -27.831 -21.035  1.00  0.00           C  
ATOM   2148  OG  SER A 140      28.032 -28.960 -20.814  1.00  0.00           O  
ATOM   2149  H   SER A 140      29.053 -25.447 -22.982  1.00  0.00           H  
ATOM   2150  HA  SER A 140      27.482 -27.078 -22.552  1.00  0.00           H  
ATOM   2151 1HB  SER A 140      29.638 -28.073 -21.701  1.00  0.00           H  
ATOM   2152 2HB  SER A 140      29.238 -27.496 -20.091  1.00  0.00           H  
ATOM   2153  HG  SER A 140      27.902 -29.357 -21.682  1.00  0.00           H  
ATOM   2154  N   ARG A 141      26.481 -27.104 -19.748  1.00  0.00           N  
ATOM   2155  CA  ARG A 141      25.504 -26.732 -18.729  1.00  0.00           C  
ATOM   2156  C   ARG A 141      26.179 -26.561 -17.378  1.00  0.00           C  
ATOM   2157  O   ARG A 141      25.855 -25.656 -16.613  1.00  0.00           O  
ATOM   2158  CB  ARG A 141      24.416 -27.778 -18.580  1.00  0.00           C  
ATOM   2159  CG  ARG A 141      23.281 -27.364 -17.651  1.00  0.00           C  
ATOM   2160  CD  ARG A 141      22.199 -28.379 -17.596  1.00  0.00           C  
ATOM   2161  NE  ARG A 141      21.086 -27.944 -16.762  1.00  0.00           N  
ATOM   2162  CZ  ARG A 141      21.008 -28.126 -15.429  1.00  0.00           C  
ATOM   2163  NH1 ARG A 141      21.982 -28.736 -14.781  1.00  0.00           N  
ATOM   2164  NH2 ARG A 141      19.951 -27.689 -14.773  1.00  0.00           N  
ATOM   2165  H   ARG A 141      26.850 -28.040 -19.800  1.00  0.00           H  
ATOM   2166  HA  ARG A 141      25.041 -25.786 -19.014  1.00  0.00           H  
ATOM   2167 1HB  ARG A 141      23.997 -28.021 -19.544  1.00  0.00           H  
ATOM   2168 2HB  ARG A 141      24.847 -28.690 -18.176  1.00  0.00           H  
ATOM   2169 1HG  ARG A 141      23.671 -27.216 -16.645  1.00  0.00           H  
ATOM   2170 2HG  ARG A 141      22.846 -26.428 -18.018  1.00  0.00           H  
ATOM   2171 1HD  ARG A 141      21.817 -28.562 -18.601  1.00  0.00           H  
ATOM   2172 2HD  ARG A 141      22.592 -29.305 -17.183  1.00  0.00           H  
ATOM   2173  HE  ARG A 141      20.302 -27.457 -17.224  1.00  0.00           H  
ATOM   2174 1HH1 ARG A 141      22.796 -29.067 -15.283  1.00  0.00           H  
ATOM   2175 2HH1 ARG A 141      21.917 -28.869 -13.782  1.00  0.00           H  
ATOM   2176 1HH2 ARG A 141      19.205 -27.222 -15.279  1.00  0.00           H  
ATOM   2177 2HH2 ARG A 141      19.882 -27.821 -13.776  1.00  0.00           H  
ATOM   2178  N   THR A 142      27.070 -27.490 -17.057  1.00  0.00           N  
ATOM   2179  CA  THR A 142      27.735 -27.506 -15.766  1.00  0.00           C  
ATOM   2180  C   THR A 142      28.742 -26.378 -15.556  1.00  0.00           C  
ATOM   2181  O   THR A 142      28.806 -25.802 -14.470  1.00  0.00           O  
ATOM   2182  CB  THR A 142      28.451 -28.850 -15.542  1.00  0.00           C  
ATOM   2183  OG1 THR A 142      27.492 -29.921 -15.570  1.00  0.00           O  
ATOM   2184  CG2 THR A 142      29.168 -28.846 -14.199  1.00  0.00           C  
ATOM   2185  H   THR A 142      27.300 -28.202 -17.731  1.00  0.00           H  
ATOM   2186  HA  THR A 142      26.968 -27.405 -14.998  1.00  0.00           H  
ATOM   2187  HB  THR A 142      29.182 -29.006 -16.337  1.00  0.00           H  
ATOM   2188  HG1 THR A 142      27.918 -30.740 -15.296  1.00  0.00           H  
ATOM   2189 1HG2 THR A 142      29.674 -29.800 -14.054  1.00  0.00           H  
ATOM   2190 2HG2 THR A 142      29.903 -28.039 -14.180  1.00  0.00           H  
ATOM   2191 3HG2 THR A 142      28.443 -28.695 -13.401  1.00  0.00           H  
ATOM   2192  N   SER A 143      29.573 -26.097 -16.564  1.00  0.00           N  
ATOM   2193  CA  SER A 143      30.636 -25.120 -16.364  1.00  0.00           C  
ATOM   2194  C   SER A 143      30.157 -23.677 -16.289  1.00  0.00           C  
ATOM   2195  O   SER A 143      30.534 -22.950 -15.371  1.00  0.00           O  
ATOM   2196  CB  SER A 143      31.664 -25.237 -17.474  1.00  0.00           C  
ATOM   2197  OG  SER A 143      32.326 -26.474 -17.426  1.00  0.00           O  
ATOM   2198  H   SER A 143      29.469 -26.560 -17.455  1.00  0.00           H  
ATOM   2199  HA  SER A 143      31.129 -25.355 -15.419  1.00  0.00           H  
ATOM   2200 1HB  SER A 143      31.178 -25.121 -18.435  1.00  0.00           H  
ATOM   2201 2HB  SER A 143      32.388 -24.428 -17.379  1.00  0.00           H  
ATOM   2202  HG  SER A 143      32.978 -26.454 -18.136  1.00  0.00           H  
ATOM   2203  N   ASN A 144      29.320 -23.257 -17.243  1.00  0.00           N  
ATOM   2204  CA  ASN A 144      28.860 -21.861 -17.295  1.00  0.00           C  
ATOM   2205  C   ASN A 144      29.979 -20.850 -16.909  1.00  0.00           C  
ATOM   2206  O   ASN A 144      29.696 -19.859 -16.228  1.00  0.00           O  
ATOM   2207  CB  ASN A 144      27.628 -21.628 -16.453  1.00  0.00           C  
ATOM   2208  CG  ASN A 144      26.357 -22.305 -16.962  1.00  0.00           C  
ATOM   2209  OD1 ASN A 144      25.942 -22.157 -18.128  1.00  0.00           O  
ATOM   2210  ND2 ASN A 144      25.725 -23.039 -16.086  1.00  0.00           N  
ATOM   2211  H   ASN A 144      29.045 -23.904 -17.981  1.00  0.00           H  
ATOM   2212  HA  ASN A 144      28.569 -21.683 -18.324  1.00  0.00           H  
ATOM   2213 1HB  ASN A 144      27.824 -21.966 -15.432  1.00  0.00           H  
ATOM   2214 2HB  ASN A 144      27.440 -20.565 -16.411  1.00  0.00           H  
ATOM   2215 1HD2 ASN A 144      24.886 -23.530 -16.342  1.00  0.00           H  
ATOM   2216 2HD2 ASN A 144      26.092 -23.142 -15.162  1.00  0.00           H  
ATOM   2217  N   PRO A 145      31.173 -20.941 -17.524  1.00  0.00           N  
ATOM   2218  CA  PRO A 145      32.536 -20.623 -17.075  1.00  0.00           C  
ATOM   2219  C   PRO A 145      32.886 -19.326 -16.336  1.00  0.00           C  
ATOM   2220  O   PRO A 145      34.059 -19.140 -16.024  1.00  0.00           O  
ATOM   2221  CB  PRO A 145      33.299 -20.615 -18.383  1.00  0.00           C  
ATOM   2222  CG  PRO A 145      32.554 -21.496 -19.284  1.00  0.00           C  
ATOM   2223  CD  PRO A 145      31.137 -21.267 -18.937  1.00  0.00           C  
ATOM   2224  HA  PRO A 145      32.875 -21.473 -16.466  1.00  0.00           H  
ATOM   2225 1HB  PRO A 145      33.336 -19.596 -18.716  1.00  0.00           H  
ATOM   2226 2HB  PRO A 145      34.324 -20.945 -18.199  1.00  0.00           H  
ATOM   2227 1HG  PRO A 145      32.775 -21.247 -20.331  1.00  0.00           H  
ATOM   2228 2HG  PRO A 145      32.864 -22.538 -19.134  1.00  0.00           H  
ATOM   2229 1HD  PRO A 145      30.730 -20.434 -19.515  1.00  0.00           H  
ATOM   2230 2HD  PRO A 145      30.611 -22.159 -19.097  1.00  0.00           H  
ATOM   2231  N   ASN A 146      31.951 -18.411 -16.100  1.00  0.00           N  
ATOM   2232  CA  ASN A 146      32.288 -17.158 -15.423  1.00  0.00           C  
ATOM   2233  C   ASN A 146      33.278 -16.313 -16.234  1.00  0.00           C  
ATOM   2234  O   ASN A 146      34.466 -16.210 -15.910  1.00  0.00           O  
ATOM   2235  CB  ASN A 146      32.768 -17.411 -14.002  1.00  0.00           C  
ATOM   2236  CG  ASN A 146      31.708 -18.097 -13.154  1.00  0.00           C  
ATOM   2237  OD1 ASN A 146      30.546 -17.675 -13.092  1.00  0.00           O  
ATOM   2238  ND2 ASN A 146      32.098 -19.165 -12.507  1.00  0.00           N  
ATOM   2239  H   ASN A 146      30.993 -18.619 -16.325  1.00  0.00           H  
ATOM   2240  HA  ASN A 146      31.379 -16.577 -15.347  1.00  0.00           H  
ATOM   2241 1HB  ASN A 146      33.682 -17.990 -13.978  1.00  0.00           H  
ATOM   2242 2HB  ASN A 146      32.997 -16.450 -13.539  1.00  0.00           H  
ATOM   2243 1HD2 ASN A 146      31.449 -19.671 -11.938  1.00  0.00           H  
ATOM   2244 2HD2 ASN A 146      33.042 -19.482 -12.588  1.00  0.00           H  
ATOM   2245  N   ALA A 147      32.761 -15.711 -17.311  1.00  0.00           N  
ATOM   2246  CA  ALA A 147      33.528 -14.974 -18.327  1.00  0.00           C  
ATOM   2247  C   ALA A 147      34.581 -14.025 -17.767  1.00  0.00           C  
ATOM   2248  O   ALA A 147      35.653 -13.870 -18.356  1.00  0.00           O  
ATOM   2249  CB  ALA A 147      32.568 -14.179 -19.177  1.00  0.00           C  
ATOM   2250  H   ALA A 147      31.762 -15.810 -17.449  1.00  0.00           H  
ATOM   2251  HA  ALA A 147      34.041 -15.691 -18.941  1.00  0.00           H  
ATOM   2252 1HB  ALA A 147      33.111 -13.669 -19.928  1.00  0.00           H  
ATOM   2253 2HB  ALA A 147      31.845 -14.843 -19.640  1.00  0.00           H  
ATOM   2254 3HB  ALA A 147      32.048 -13.453 -18.557  1.00  0.00           H  
ATOM   2255  N   VAL A 148      34.327 -13.395 -16.636  1.00  0.00           N  
ATOM   2256  CA  VAL A 148      35.332 -12.496 -16.095  1.00  0.00           C  
ATOM   2257  C   VAL A 148      36.626 -13.231 -15.813  1.00  0.00           C  
ATOM   2258  O   VAL A 148      37.704 -12.673 -16.018  1.00  0.00           O  
ATOM   2259  CB  VAL A 148      34.883 -11.835 -14.793  1.00  0.00           C  
ATOM   2260  CG1 VAL A 148      36.072 -11.121 -14.188  1.00  0.00           C  
ATOM   2261  CG2 VAL A 148      33.773 -10.851 -15.077  1.00  0.00           C  
ATOM   2262  H   VAL A 148      33.449 -13.542 -16.159  1.00  0.00           H  
ATOM   2263  HA  VAL A 148      35.530 -11.715 -16.829  1.00  0.00           H  
ATOM   2264  HB  VAL A 148      34.538 -12.591 -14.088  1.00  0.00           H  
ATOM   2265 1HG1 VAL A 148      35.781 -10.630 -13.260  1.00  0.00           H  
ATOM   2266 2HG1 VAL A 148      36.869 -11.835 -13.982  1.00  0.00           H  
ATOM   2267 3HG1 VAL A 148      36.432 -10.393 -14.890  1.00  0.00           H  
ATOM   2268 1HG2 VAL A 148      33.474 -10.379 -14.148  1.00  0.00           H  
ATOM   2269 2HG2 VAL A 148      34.117 -10.097 -15.768  1.00  0.00           H  
ATOM   2270 3HG2 VAL A 148      32.927 -11.382 -15.513  1.00  0.00           H  
ATOM   2271  N   GLN A 149      36.517 -14.454 -15.284  1.00  0.00           N  
ATOM   2272  CA  GLN A 149      37.677 -15.248 -14.928  1.00  0.00           C  
ATOM   2273  C   GLN A 149      38.261 -15.883 -16.180  1.00  0.00           C  
ATOM   2274  O   GLN A 149      39.474 -16.035 -16.300  1.00  0.00           O  
ATOM   2275  CB  GLN A 149      37.308 -16.309 -13.892  1.00  0.00           C  
ATOM   2276  CG  GLN A 149      36.840 -15.730 -12.550  1.00  0.00           C  
ATOM   2277  CD  GLN A 149      37.898 -14.852 -11.869  1.00  0.00           C  
ATOM   2278  OE1 GLN A 149      39.073 -15.247 -11.756  1.00  0.00           O  
ATOM   2279  NE2 GLN A 149      37.475 -13.672 -11.407  1.00  0.00           N  
ATOM   2280  H   GLN A 149      35.598 -14.876 -15.195  1.00  0.00           H  
ATOM   2281  HA  GLN A 149      38.431 -14.594 -14.497  1.00  0.00           H  
ATOM   2282 1HB  GLN A 149      36.503 -16.935 -14.289  1.00  0.00           H  
ATOM   2283 2HB  GLN A 149      38.166 -16.954 -13.710  1.00  0.00           H  
ATOM   2284 1HG  GLN A 149      35.953 -15.121 -12.731  1.00  0.00           H  
ATOM   2285 2HG  GLN A 149      36.595 -16.555 -11.879  1.00  0.00           H  
ATOM   2286 1HE2 GLN A 149      38.111 -13.046 -10.953  1.00  0.00           H  
ATOM   2287 2HE2 GLN A 149      36.511 -13.413 -11.501  1.00  0.00           H  
ATOM   2288  N   LEU A 150      37.422 -16.182 -17.173  1.00  0.00           N  
ATOM   2289  CA  LEU A 150      38.013 -16.731 -18.397  1.00  0.00           C  
ATOM   2290  C   LEU A 150      38.971 -15.701 -18.963  1.00  0.00           C  
ATOM   2291  O   LEU A 150      40.094 -16.010 -19.376  1.00  0.00           O  
ATOM   2292  CB  LEU A 150      36.975 -16.997 -19.494  1.00  0.00           C  
ATOM   2293  CG  LEU A 150      36.009 -18.138 -19.340  1.00  0.00           C  
ATOM   2294  CD1 LEU A 150      34.984 -18.043 -20.486  1.00  0.00           C  
ATOM   2295  CD2 LEU A 150      36.799 -19.436 -19.412  1.00  0.00           C  
ATOM   2296  H   LEU A 150      36.416 -16.060 -17.041  1.00  0.00           H  
ATOM   2297  HA  LEU A 150      38.558 -17.644 -18.161  1.00  0.00           H  
ATOM   2298 1HB  LEU A 150      36.381 -16.098 -19.600  1.00  0.00           H  
ATOM   2299 2HB  LEU A 150      37.511 -17.156 -20.427  1.00  0.00           H  
ATOM   2300  HG  LEU A 150      35.477 -18.079 -18.379  1.00  0.00           H  
ATOM   2301 1HD1 LEU A 150      34.293 -18.851 -20.455  1.00  0.00           H  
ATOM   2302 2HD1 LEU A 150      34.443 -17.123 -20.437  1.00  0.00           H  
ATOM   2303 3HD1 LEU A 150      35.497 -18.077 -21.415  1.00  0.00           H  
ATOM   2304 1HD2 LEU A 150      36.139 -20.285 -19.334  1.00  0.00           H  
ATOM   2305 2HD2 LEU A 150      37.329 -19.491 -20.353  1.00  0.00           H  
ATOM   2306 3HD2 LEU A 150      37.519 -19.463 -18.596  1.00  0.00           H  
ATOM   2307  N   LEU A 151      38.554 -14.453 -18.912  1.00  0.00           N  
ATOM   2308  CA  LEU A 151      39.383 -13.406 -19.428  1.00  0.00           C  
ATOM   2309  C   LEU A 151      40.579 -13.200 -18.524  1.00  0.00           C  
ATOM   2310  O   LEU A 151      41.727 -13.373 -18.931  1.00  0.00           O  
ATOM   2311  CB  LEU A 151      38.566 -12.119 -19.439  1.00  0.00           C  
ATOM   2312  CG  LEU A 151      39.202 -10.887 -19.958  1.00  0.00           C  
ATOM   2313  CD1 LEU A 151      39.542 -11.049 -21.400  1.00  0.00           C  
ATOM   2314  CD2 LEU A 151      38.250  -9.770 -19.754  1.00  0.00           C  
ATOM   2315  H   LEU A 151      37.619 -14.239 -18.554  1.00  0.00           H  
ATOM   2316  HA  LEU A 151      39.720 -13.668 -20.426  1.00  0.00           H  
ATOM   2317 1HB  LEU A 151      37.681 -12.283 -19.954  1.00  0.00           H  
ATOM   2318 2HB  LEU A 151      38.285 -11.900 -18.411  1.00  0.00           H  
ATOM   2319  HG  LEU A 151      40.120 -10.694 -19.415  1.00  0.00           H  
ATOM   2320 1HD1 LEU A 151      39.986 -10.125 -21.736  1.00  0.00           H  
ATOM   2321 2HD1 LEU A 151      40.242 -11.868 -21.522  1.00  0.00           H  
ATOM   2322 3HD1 LEU A 151      38.642 -11.250 -21.977  1.00  0.00           H  
ATOM   2323 1HD2 LEU A 151      38.672  -8.855 -20.109  1.00  0.00           H  
ATOM   2324 2HD2 LEU A 151      37.326  -9.974 -20.290  1.00  0.00           H  
ATOM   2325 3HD2 LEU A 151      38.053  -9.698 -18.691  1.00  0.00           H  
ATOM   2326  N   ASN A 152      40.305 -12.883 -17.258  1.00  0.00           N  
ATOM   2327  CA  ASN A 152      41.327 -12.515 -16.294  1.00  0.00           C  
ATOM   2328  C   ASN A 152      42.356 -13.605 -15.966  1.00  0.00           C  
ATOM   2329  O   ASN A 152      43.488 -13.288 -15.598  1.00  0.00           O  
ATOM   2330  CB  ASN A 152      40.654 -11.969 -15.041  1.00  0.00           C  
ATOM   2331  CG  ASN A 152      40.024 -10.589 -15.332  1.00  0.00           C  
ATOM   2332  OD1 ASN A 152      39.278  -9.956 -14.541  1.00  0.00           O  
ATOM   2333  ND2 ASN A 152      40.336 -10.132 -16.501  1.00  0.00           N  
ATOM   2334  H   ASN A 152      39.337 -12.838 -16.944  1.00  0.00           H  
ATOM   2335  HA  ASN A 152      41.892 -11.693 -16.726  1.00  0.00           H  
ATOM   2336 1HB  ASN A 152      39.888 -12.660 -14.697  1.00  0.00           H  
ATOM   2337 2HB  ASN A 152      41.389 -11.870 -14.244  1.00  0.00           H  
ATOM   2338 1HD2 ASN A 152      40.004  -9.239 -16.793  1.00  0.00           H  
ATOM   2339 2HD2 ASN A 152      40.934 -10.656 -17.097  1.00  0.00           H  
ATOM   2340  N   ARG A 153      41.969 -14.881 -16.066  1.00  0.00           N  
ATOM   2341  CA  ARG A 153      42.864 -15.974 -15.711  1.00  0.00           C  
ATOM   2342  C   ARG A 153      43.364 -16.809 -16.901  1.00  0.00           C  
ATOM   2343  O   ARG A 153      44.413 -17.449 -16.786  1.00  0.00           O  
ATOM   2344  CB  ARG A 153      42.159 -16.918 -14.757  1.00  0.00           C  
ATOM   2345  CG  ARG A 153      41.593 -16.261 -13.498  1.00  0.00           C  
ATOM   2346  CD  ARG A 153      42.628 -15.684 -12.614  1.00  0.00           C  
ATOM   2347  NE  ARG A 153      42.029 -15.067 -11.429  1.00  0.00           N  
ATOM   2348  CZ  ARG A 153      42.734 -14.462 -10.446  1.00  0.00           C  
ATOM   2349  NH1 ARG A 153      44.048 -14.407 -10.519  1.00  0.00           N  
ATOM   2350  NH2 ARG A 153      42.118 -13.926  -9.405  1.00  0.00           N  
ATOM   2351  H   ARG A 153      41.025 -15.112 -16.346  1.00  0.00           H  
ATOM   2352  HA  ARG A 153      43.731 -15.552 -15.207  1.00  0.00           H  
ATOM   2353 1HB  ARG A 153      41.339 -17.411 -15.275  1.00  0.00           H  
ATOM   2354 2HB  ARG A 153      42.854 -17.693 -14.442  1.00  0.00           H  
ATOM   2355 1HG  ARG A 153      40.910 -15.461 -13.793  1.00  0.00           H  
ATOM   2356 2HG  ARG A 153      41.036 -17.004 -12.925  1.00  0.00           H  
ATOM   2357 1HD  ARG A 153      43.311 -16.464 -12.286  1.00  0.00           H  
ATOM   2358 2HD  ARG A 153      43.180 -14.916 -13.155  1.00  0.00           H  
ATOM   2359  HE  ARG A 153      40.996 -15.086 -11.358  1.00  0.00           H  
ATOM   2360 1HH1 ARG A 153      44.528 -14.813 -11.311  1.00  0.00           H  
ATOM   2361 2HH1 ARG A 153      44.577 -13.957  -9.785  1.00  0.00           H  
ATOM   2362 1HH2 ARG A 153      41.112 -13.966  -9.327  1.00  0.00           H  
ATOM   2363 2HH2 ARG A 153      42.658 -13.480  -8.680  1.00  0.00           H  
ATOM   2364  N   THR A 154      42.616 -16.860 -18.014  1.00  0.00           N  
ATOM   2365  CA  THR A 154      43.017 -17.708 -19.134  1.00  0.00           C  
ATOM   2366  C   THR A 154      43.475 -16.936 -20.361  1.00  0.00           C  
ATOM   2367  O   THR A 154      44.510 -17.248 -20.918  1.00  0.00           O  
ATOM   2368  CB  THR A 154      41.901 -18.677 -19.550  1.00  0.00           C  
ATOM   2369  OG1 THR A 154      41.582 -19.542 -18.448  1.00  0.00           O  
ATOM   2370  CG2 THR A 154      42.348 -19.492 -20.745  1.00  0.00           C  
ATOM   2371  H   THR A 154      41.753 -16.330 -18.112  1.00  0.00           H  
ATOM   2372  HA  THR A 154      43.861 -18.313 -18.810  1.00  0.00           H  
ATOM   2373  HB  THR A 154      41.020 -18.132 -19.830  1.00  0.00           H  
ATOM   2374  HG1 THR A 154      42.369 -20.025 -18.188  1.00  0.00           H  
ATOM   2375 1HG2 THR A 154      41.560 -20.155 -21.019  1.00  0.00           H  
ATOM   2376 2HG2 THR A 154      42.571 -18.826 -21.578  1.00  0.00           H  
ATOM   2377 3HG2 THR A 154      43.238 -20.064 -20.492  1.00  0.00           H  
ATOM   2378  N   ILE A 155      42.730 -15.941 -20.816  1.00  0.00           N  
ATOM   2379  CA  ILE A 155      43.191 -15.265 -22.031  1.00  0.00           C  
ATOM   2380  C   ILE A 155      44.380 -14.363 -21.673  1.00  0.00           C  
ATOM   2381  O   ILE A 155      45.411 -14.314 -22.373  1.00  0.00           O  
ATOM   2382  CB  ILE A 155      42.094 -14.435 -22.690  1.00  0.00           C  
ATOM   2383  CG1 ILE A 155      40.962 -15.345 -23.126  1.00  0.00           C  
ATOM   2384  CG2 ILE A 155      42.673 -13.752 -23.947  1.00  0.00           C  
ATOM   2385  CD1 ILE A 155      39.771 -14.594 -23.572  1.00  0.00           C  
ATOM   2386  H   ILE A 155      41.859 -15.696 -20.341  1.00  0.00           H  
ATOM   2387  HA  ILE A 155      43.528 -16.010 -22.746  1.00  0.00           H  
ATOM   2388  HB  ILE A 155      41.714 -13.697 -21.988  1.00  0.00           H  
ATOM   2389 1HG1 ILE A 155      41.297 -15.985 -23.921  1.00  0.00           H  
ATOM   2390 2HG1 ILE A 155      40.669 -15.975 -22.279  1.00  0.00           H  
ATOM   2391 1HG2 ILE A 155      41.898 -13.165 -24.438  1.00  0.00           H  
ATOM   2392 2HG2 ILE A 155      43.497 -13.113 -23.684  1.00  0.00           H  
ATOM   2393 3HG2 ILE A 155      43.037 -14.507 -24.632  1.00  0.00           H  
ATOM   2394 1HD1 ILE A 155      38.985 -15.292 -23.864  1.00  0.00           H  
ATOM   2395 2HD1 ILE A 155      39.420 -13.965 -22.775  1.00  0.00           H  
ATOM   2396 3HD1 ILE A 155      40.045 -13.975 -24.422  1.00  0.00           H  
ATOM   2397  N   VAL A 156      44.231 -13.635 -20.563  1.00  0.00           N  
ATOM   2398  CA  VAL A 156      45.285 -12.752 -20.088  1.00  0.00           C  
ATOM   2399  C   VAL A 156      46.538 -13.570 -19.816  1.00  0.00           C  
ATOM   2400  O   VAL A 156      46.489 -14.596 -19.142  1.00  0.00           O  
ATOM   2401  CB  VAL A 156      44.839 -12.025 -18.782  1.00  0.00           C  
ATOM   2402  CG1 VAL A 156      45.986 -11.252 -18.180  1.00  0.00           C  
ATOM   2403  CG2 VAL A 156      43.702 -11.015 -19.050  1.00  0.00           C  
ATOM   2404  H   VAL A 156      43.360 -13.691 -20.032  1.00  0.00           H  
ATOM   2405  HA  VAL A 156      45.511 -12.024 -20.858  1.00  0.00           H  
ATOM   2406  HB  VAL A 156      44.502 -12.782 -18.070  1.00  0.00           H  
ATOM   2407 1HG1 VAL A 156      45.656 -10.770 -17.263  1.00  0.00           H  
ATOM   2408 2HG1 VAL A 156      46.802 -11.932 -17.951  1.00  0.00           H  
ATOM   2409 3HG1 VAL A 156      46.329 -10.496 -18.884  1.00  0.00           H  
ATOM   2410 1HG2 VAL A 156      43.414 -10.551 -18.113  1.00  0.00           H  
ATOM   2411 2HG2 VAL A 156      44.044 -10.266 -19.700  1.00  0.00           H  
ATOM   2412 3HG2 VAL A 156      42.858 -11.479 -19.491  1.00  0.00           H  
ATOM   2413  N   ASP A 157      47.654 -13.113 -20.384  1.00  0.00           N  
ATOM   2414  CA  ASP A 157      48.977 -13.740 -20.292  1.00  0.00           C  
ATOM   2415  C   ASP A 157      49.108 -15.114 -20.981  1.00  0.00           C  
ATOM   2416  O   ASP A 157      50.140 -15.772 -20.839  1.00  0.00           O  
ATOM   2417  CB  ASP A 157      49.426 -13.863 -18.827  1.00  0.00           C  
ATOM   2418  CG  ASP A 157      49.631 -12.500 -18.152  1.00  0.00           C  
ATOM   2419  OD1 ASP A 157      50.195 -11.627 -18.771  1.00  0.00           O  
ATOM   2420  OD2 ASP A 157      49.211 -12.344 -17.030  1.00  0.00           O  
ATOM   2421  H   ASP A 157      47.579 -12.267 -20.935  1.00  0.00           H  
ATOM   2422  HA  ASP A 157      49.682 -13.072 -20.788  1.00  0.00           H  
ATOM   2423 1HB  ASP A 157      48.711 -14.441 -18.250  1.00  0.00           H  
ATOM   2424 2HB  ASP A 157      50.370 -14.404 -18.792  1.00  0.00           H  
ATOM   2425  N   MET A 158      48.094 -15.539 -21.744  1.00  0.00           N  
ATOM   2426  CA  MET A 158      48.199 -16.773 -22.523  1.00  0.00           C  
ATOM   2427  C   MET A 158      48.550 -16.479 -23.963  1.00  0.00           C  
ATOM   2428  O   MET A 158      49.351 -17.180 -24.570  1.00  0.00           O  
ATOM   2429  CB  MET A 158      46.905 -17.559 -22.481  1.00  0.00           C  
ATOM   2430  CG  MET A 158      46.900 -18.860 -23.261  1.00  0.00           C  
ATOM   2431  SD  MET A 158      45.263 -19.703 -23.263  1.00  0.00           S  
ATOM   2432  CE  MET A 158      44.318 -18.753 -24.456  1.00  0.00           C  
ATOM   2433  H   MET A 158      47.235 -14.993 -21.815  1.00  0.00           H  
ATOM   2434  HA  MET A 158      48.998 -17.384 -22.108  1.00  0.00           H  
ATOM   2435 1HB  MET A 158      46.710 -17.815 -21.446  1.00  0.00           H  
ATOM   2436 2HB  MET A 158      46.087 -16.933 -22.841  1.00  0.00           H  
ATOM   2437 1HG  MET A 158      47.183 -18.643 -24.285  1.00  0.00           H  
ATOM   2438 2HG  MET A 158      47.638 -19.538 -22.838  1.00  0.00           H  
ATOM   2439 1HE  MET A 158      43.310 -19.162 -24.527  1.00  0.00           H  
ATOM   2440 2HE  MET A 158      44.269 -17.716 -24.138  1.00  0.00           H  
ATOM   2441 3HE  MET A 158      44.806 -18.808 -25.434  1.00  0.00           H  
ATOM   2442  N   THR A 159      47.937 -15.441 -24.515  1.00  0.00           N  
ATOM   2443  CA  THR A 159      48.163 -15.123 -25.924  1.00  0.00           C  
ATOM   2444  C   THR A 159      49.467 -14.338 -26.210  1.00  0.00           C  
ATOM   2445  O   THR A 159      50.074 -13.775 -25.300  1.00  0.00           O  
ATOM   2446  CB  THR A 159      46.904 -14.419 -26.461  1.00  0.00           C  
ATOM   2447  OG1 THR A 159      46.621 -13.219 -25.702  1.00  0.00           O  
ATOM   2448  CG2 THR A 159      45.698 -15.378 -26.340  1.00  0.00           C  
ATOM   2449  H   THR A 159      47.267 -14.910 -23.953  1.00  0.00           H  
ATOM   2450  HA  THR A 159      48.240 -16.067 -26.463  1.00  0.00           H  
ATOM   2451  HB  THR A 159      47.065 -14.150 -27.499  1.00  0.00           H  
ATOM   2452  HG1 THR A 159      47.395 -12.608 -25.628  1.00  0.00           H  
ATOM   2453 1HG2 THR A 159      44.814 -14.890 -26.719  1.00  0.00           H  
ATOM   2454 2HG2 THR A 159      45.889 -16.288 -26.916  1.00  0.00           H  
ATOM   2455 3HG2 THR A 159      45.543 -15.640 -25.290  1.00  0.00           H  
ATOM   2456  N   TYR A 160      49.900 -14.352 -27.487  1.00  0.00           N  
ATOM   2457  CA  TYR A 160      51.125 -13.668 -27.960  1.00  0.00           C  
ATOM   2458  C   TYR A 160      50.916 -13.013 -29.329  1.00  0.00           C  
ATOM   2459  O   TYR A 160      50.054 -13.455 -30.086  1.00  0.00           O  
ATOM   2460  CB  TYR A 160      52.275 -14.665 -28.104  1.00  0.00           C  
ATOM   2461  CG  TYR A 160      52.614 -15.446 -26.860  1.00  0.00           C  
ATOM   2462  CD1 TYR A 160      51.993 -16.669 -26.622  1.00  0.00           C  
ATOM   2463  CD2 TYR A 160      53.540 -14.950 -25.952  1.00  0.00           C  
ATOM   2464  CE1 TYR A 160      52.297 -17.384 -25.483  1.00  0.00           C  
ATOM   2465  CE2 TYR A 160      53.841 -15.670 -24.812  1.00  0.00           C  
ATOM   2466  CZ  TYR A 160      53.222 -16.882 -24.576  1.00  0.00           C  
ATOM   2467  OH  TYR A 160      53.520 -17.599 -23.439  1.00  0.00           O  
ATOM   2468  H   TYR A 160      49.337 -14.851 -28.159  1.00  0.00           H  
ATOM   2469  HA  TYR A 160      51.389 -12.888 -27.245  1.00  0.00           H  
ATOM   2470 1HB  TYR A 160      52.033 -15.376 -28.888  1.00  0.00           H  
ATOM   2471 2HB  TYR A 160      53.172 -14.135 -28.419  1.00  0.00           H  
ATOM   2472  HD1 TYR A 160      51.263 -17.065 -27.328  1.00  0.00           H  
ATOM   2473  HD2 TYR A 160      54.027 -13.993 -26.136  1.00  0.00           H  
ATOM   2474  HE1 TYR A 160      51.804 -18.341 -25.297  1.00  0.00           H  
ATOM   2475  HE2 TYR A 160      54.567 -15.280 -24.097  1.00  0.00           H  
ATOM   2476  HH  TYR A 160      52.920 -18.348 -23.374  1.00  0.00           H  
ATOM   2477  N   SER A 161      51.747 -12.022 -29.730  1.00  0.00           N  
ATOM   2478  CA  SER A 161      51.539 -11.494 -31.095  1.00  0.00           C  
ATOM   2479  C   SER A 161      51.948 -12.562 -32.129  1.00  0.00           C  
ATOM   2480  O   SER A 161      51.487 -12.577 -33.273  1.00  0.00           O  
ATOM   2481  CB  SER A 161      52.196 -10.134 -31.364  1.00  0.00           C  
ATOM   2482  OG  SER A 161      53.577 -10.151 -31.436  1.00  0.00           O  
ATOM   2483  H   SER A 161      52.459 -11.647 -29.116  1.00  0.00           H  
ATOM   2484  HA  SER A 161      50.480 -11.300 -31.203  1.00  0.00           H  
ATOM   2485 1HB  SER A 161      51.816  -9.768 -32.305  1.00  0.00           H  
ATOM   2486 2HB  SER A 161      51.889  -9.419 -30.619  1.00  0.00           H  
ATOM   2487  HG  SER A 161      53.797  -9.226 -31.770  1.00  0.00           H  
ATOM   2488  N   ALA A 162      52.703 -13.553 -31.659  1.00  0.00           N  
ATOM   2489  CA  ALA A 162      53.124 -14.704 -32.443  1.00  0.00           C  
ATOM   2490  C   ALA A 162      51.908 -15.500 -32.943  1.00  0.00           C  
ATOM   2491  O   ALA A 162      52.030 -16.274 -33.887  1.00  0.00           O  
ATOM   2492  CB  ALA A 162      54.033 -15.605 -31.624  1.00  0.00           C  
ATOM   2493  H   ALA A 162      53.027 -13.477 -30.707  1.00  0.00           H  
ATOM   2494  HA  ALA A 162      53.681 -14.340 -33.309  1.00  0.00           H  
ATOM   2495 1HB  ALA A 162      54.359 -16.445 -32.240  1.00  0.00           H  
ATOM   2496 2HB  ALA A 162      54.906 -15.041 -31.293  1.00  0.00           H  
ATOM   2497 3HB  ALA A 162      53.494 -15.982 -30.759  1.00  0.00           H  
ATOM   2498  N   THR A 163      50.735 -15.323 -32.298  1.00  0.00           N  
ATOM   2499  CA  THR A 163      49.513 -16.035 -32.665  1.00  0.00           C  
ATOM   2500  C   THR A 163      48.837 -15.382 -33.880  1.00  0.00           C  
ATOM   2501  O   THR A 163      47.931 -15.963 -34.478  1.00  0.00           O  
ATOM   2502  CB  THR A 163      48.523 -16.103 -31.483  1.00  0.00           C  
ATOM   2503  OG1 THR A 163      48.081 -14.801 -31.139  1.00  0.00           O  
ATOM   2504  CG2 THR A 163      49.181 -16.730 -30.246  1.00  0.00           C  
ATOM   2505  H   THR A 163      50.672 -14.662 -31.526  1.00  0.00           H  
ATOM   2506  HA  THR A 163      49.757 -17.047 -32.946  1.00  0.00           H  
ATOM   2507  HB  THR A 163      47.665 -16.704 -31.772  1.00  0.00           H  
ATOM   2508  HG1 THR A 163      48.851 -14.214 -30.995  1.00  0.00           H  
ATOM   2509 1HG2 THR A 163      48.459 -16.772 -29.425  1.00  0.00           H  
ATOM   2510 2HG2 THR A 163      49.511 -17.725 -30.478  1.00  0.00           H  
ATOM   2511 3HG2 THR A 163      50.032 -16.129 -29.951  1.00  0.00           H  
ATOM   2512  N   PHE A 164      49.274 -14.169 -34.238  1.00  0.00           N  
ATOM   2513  CA  PHE A 164      48.753 -13.443 -35.395  1.00  0.00           C  
ATOM   2514  C   PHE A 164      49.759 -13.606 -36.521  1.00  0.00           C  
ATOM   2515  O   PHE A 164      49.419 -13.568 -37.708  1.00  0.00           O  
ATOM   2516  CB  PHE A 164      48.626 -11.959 -35.074  1.00  0.00           C  
ATOM   2517  CG  PHE A 164      47.695 -11.647 -34.008  1.00  0.00           C  
ATOM   2518  CD1 PHE A 164      48.147 -11.733 -32.754  1.00  0.00           C  
ATOM   2519  CD2 PHE A 164      46.424 -11.214 -34.226  1.00  0.00           C  
ATOM   2520  CE1 PHE A 164      47.389 -11.428 -31.693  1.00  0.00           C  
ATOM   2521  CE2 PHE A 164      45.623 -10.892 -33.150  1.00  0.00           C  
ATOM   2522  CZ  PHE A 164      46.119 -11.006 -31.876  1.00  0.00           C  
ATOM   2523  H   PHE A 164      50.014 -13.727 -33.701  1.00  0.00           H  
ATOM   2524  HA  PHE A 164      47.794 -13.858 -35.697  1.00  0.00           H  
ATOM   2525 1HB  PHE A 164      49.597 -11.595 -34.769  1.00  0.00           H  
ATOM   2526 2HB  PHE A 164      48.328 -11.409 -35.964  1.00  0.00           H  
ATOM   2527  HD1 PHE A 164      49.145 -12.076 -32.623  1.00  0.00           H  
ATOM   2528  HD2 PHE A 164      46.050 -11.125 -35.245  1.00  0.00           H  
ATOM   2529  HE1 PHE A 164      47.802 -11.528 -30.691  1.00  0.00           H  
ATOM   2530  HE2 PHE A 164      44.609 -10.549 -33.311  1.00  0.00           H  
ATOM   2531  HZ  PHE A 164      45.513 -10.760 -31.008  1.00  0.00           H  
ATOM   2532  N   ARG A 165      51.019 -13.854 -36.143  1.00  0.00           N  
ATOM   2533  CA  ARG A 165      52.108 -13.949 -37.111  1.00  0.00           C  
ATOM   2534  C   ARG A 165      52.108 -15.307 -37.812  1.00  0.00           C  
ATOM   2535  O   ARG A 165      52.954 -16.182 -37.586  1.00  0.00           O  
ATOM   2536  CB  ARG A 165      53.431 -13.768 -36.409  1.00  0.00           C  
ATOM   2537  CG  ARG A 165      54.637 -13.658 -37.298  1.00  0.00           C  
ATOM   2538  CD  ARG A 165      55.860 -13.531 -36.482  1.00  0.00           C  
ATOM   2539  NE  ARG A 165      57.052 -13.269 -37.267  1.00  0.00           N  
ATOM   2540  CZ  ARG A 165      57.848 -14.210 -37.813  1.00  0.00           C  
ATOM   2541  NH1 ARG A 165      57.574 -15.478 -37.690  1.00  0.00           N  
ATOM   2542  NH2 ARG A 165      58.908 -13.866 -38.470  1.00  0.00           N  
ATOM   2543  H   ARG A 165      51.235 -13.875 -35.151  1.00  0.00           H  
ATOM   2544  HA  ARG A 165      51.984 -13.162 -37.856  1.00  0.00           H  
ATOM   2545 1HB  ARG A 165      53.392 -12.890 -35.776  1.00  0.00           H  
ATOM   2546 2HB  ARG A 165      53.597 -14.624 -35.756  1.00  0.00           H  
ATOM   2547 1HG  ARG A 165      54.718 -14.533 -37.941  1.00  0.00           H  
ATOM   2548 2HG  ARG A 165      54.545 -12.770 -37.899  1.00  0.00           H  
ATOM   2549 1HD  ARG A 165      55.742 -12.732 -35.768  1.00  0.00           H  
ATOM   2550 2HD  ARG A 165      56.016 -14.463 -35.941  1.00  0.00           H  
ATOM   2551  HE  ARG A 165      57.304 -12.299 -37.420  1.00  0.00           H  
ATOM   2552 1HH1 ARG A 165      56.760 -15.766 -37.179  1.00  0.00           H  
ATOM   2553 2HH1 ARG A 165      58.170 -16.183 -38.130  1.00  0.00           H  
ATOM   2554 1HH2 ARG A 165      59.189 -12.894 -38.618  1.00  0.00           H  
ATOM   2555 2HH2 ARG A 165      59.498 -14.573 -38.870  1.00  0.00           H  
ATOM   2556  N   MET A 166      51.136 -15.438 -38.693  1.00  0.00           N  
ATOM   2557  CA  MET A 166      50.873 -16.620 -39.480  1.00  0.00           C  
ATOM   2558  C   MET A 166      51.258 -16.316 -40.911  1.00  0.00           C  
ATOM   2559  O   MET A 166      51.192 -15.164 -41.342  1.00  0.00           O  
ATOM   2560  CB  MET A 166      49.415 -17.015 -39.297  1.00  0.00           C  
ATOM   2561  CG  MET A 166      49.095 -17.349 -37.825  1.00  0.00           C  
ATOM   2562  SD  MET A 166      49.876 -18.895 -37.271  1.00  0.00           S  
ATOM   2563  CE  MET A 166      49.855 -18.702 -35.496  1.00  0.00           C  
ATOM   2564  H   MET A 166      50.497 -14.650 -38.755  1.00  0.00           H  
ATOM   2565  HA  MET A 166      51.508 -17.434 -39.128  1.00  0.00           H  
ATOM   2566 1HB  MET A 166      48.765 -16.195 -39.602  1.00  0.00           H  
ATOM   2567 2HB  MET A 166      49.176 -17.881 -39.911  1.00  0.00           H  
ATOM   2568 1HG  MET A 166      49.461 -16.544 -37.188  1.00  0.00           H  
ATOM   2569 2HG  MET A 166      48.030 -17.412 -37.670  1.00  0.00           H  
ATOM   2570 1HE  MET A 166      50.306 -19.577 -35.033  1.00  0.00           H  
ATOM   2571 2HE  MET A 166      50.429 -17.813 -35.228  1.00  0.00           H  
ATOM   2572 3HE  MET A 166      48.827 -18.590 -35.148  1.00  0.00           H  
ATOM   2573  N   MET A 167      51.659 -17.333 -41.660  1.00  0.00           N  
ATOM   2574  CA  MET A 167      52.150 -17.098 -43.015  1.00  0.00           C  
ATOM   2575  C   MET A 167      51.063 -16.999 -44.092  1.00  0.00           C  
ATOM   2576  O   MET A 167      51.361 -16.893 -45.279  1.00  0.00           O  
ATOM   2577  CB  MET A 167      53.172 -18.165 -43.353  1.00  0.00           C  
ATOM   2578  CG  MET A 167      54.411 -18.129 -42.432  1.00  0.00           C  
ATOM   2579  SD  MET A 167      55.390 -16.591 -42.555  1.00  0.00           S  
ATOM   2580  CE  MET A 167      54.843 -15.603 -41.130  1.00  0.00           C  
ATOM   2581  H   MET A 167      51.675 -18.265 -41.271  1.00  0.00           H  
ATOM   2582  HA  MET A 167      52.671 -16.141 -43.013  1.00  0.00           H  
ATOM   2583 1HB  MET A 167      52.715 -19.150 -43.279  1.00  0.00           H  
ATOM   2584 2HB  MET A 167      53.509 -18.033 -44.382  1.00  0.00           H  
ATOM   2585 1HG  MET A 167      54.091 -18.249 -41.397  1.00  0.00           H  
ATOM   2586 2HG  MET A 167      55.061 -18.967 -42.683  1.00  0.00           H  
ATOM   2587 1HE  MET A 167      55.375 -14.661 -41.115  1.00  0.00           H  
ATOM   2588 2HE  MET A 167      53.796 -15.398 -41.213  1.00  0.00           H  
ATOM   2589 3HE  MET A 167      55.044 -16.143 -40.206  1.00  0.00           H  
ATOM   2590  N   GLY A 168      49.798 -17.105 -43.702  1.00  0.00           N  
ATOM   2591  CA  GLY A 168      48.680 -16.916 -44.635  1.00  0.00           C  
ATOM   2592  C   GLY A 168      48.385 -18.079 -45.575  1.00  0.00           C  
ATOM   2593  O   GLY A 168      47.306 -18.667 -45.532  1.00  0.00           O  
ATOM   2594  H   GLY A 168      49.606 -17.252 -42.723  1.00  0.00           H  
ATOM   2595 1HA  GLY A 168      47.787 -16.710 -44.052  1.00  0.00           H  
ATOM   2596 2HA  GLY A 168      48.875 -16.027 -45.230  1.00  0.00           H  
ATOM   2597  N   ASP A 169      49.358 -18.405 -46.427  1.00  0.00           N  
ATOM   2598  CA  ASP A 169      49.235 -19.495 -47.402  1.00  0.00           C  
ATOM   2599  C   ASP A 169      48.989 -20.840 -46.716  1.00  0.00           C  
ATOM   2600  O   ASP A 169      48.324 -21.736 -47.250  1.00  0.00           O  
ATOM   2601  CB  ASP A 169      50.505 -19.635 -48.260  1.00  0.00           C  
ATOM   2602  CG  ASP A 169      50.737 -18.530 -49.317  1.00  0.00           C  
ATOM   2603  OD1 ASP A 169      49.853 -17.760 -49.581  1.00  0.00           O  
ATOM   2604  OD2 ASP A 169      51.821 -18.507 -49.875  1.00  0.00           O  
ATOM   2605  H   ASP A 169      50.213 -17.853 -46.368  1.00  0.00           H  
ATOM   2606  HA  ASP A 169      48.388 -19.281 -48.055  1.00  0.00           H  
ATOM   2607 1HB  ASP A 169      51.369 -19.648 -47.596  1.00  0.00           H  
ATOM   2608 2HB  ASP A 169      50.482 -20.598 -48.770  1.00  0.00           H  
ATOM   2609  N   LYS A 170      49.535 -21.006 -45.523  1.00  0.00           N  
ATOM   2610  CA  LYS A 170      49.378 -22.288 -44.876  1.00  0.00           C  
ATOM   2611  C   LYS A 170      48.067 -22.415 -44.132  1.00  0.00           C  
ATOM   2612  O   LYS A 170      47.916 -22.013 -42.972  1.00  0.00           O  
ATOM   2613  CB  LYS A 170      50.529 -22.579 -43.932  1.00  0.00           C  
ATOM   2614  CG  LYS A 170      50.418 -23.944 -43.277  1.00  0.00           C  
ATOM   2615  CD  LYS A 170      51.683 -24.310 -42.561  1.00  0.00           C  
ATOM   2616  CE  LYS A 170      51.931 -23.396 -41.399  1.00  0.00           C  
ATOM   2617  NZ  LYS A 170      53.082 -23.817 -40.658  1.00  0.00           N  
ATOM   2618  H   LYS A 170      50.050 -20.256 -45.089  1.00  0.00           H  
ATOM   2619  HA  LYS A 170      49.386 -23.059 -45.646  1.00  0.00           H  
ATOM   2620 1HB  LYS A 170      51.473 -22.536 -44.477  1.00  0.00           H  
ATOM   2621 2HB  LYS A 170      50.561 -21.823 -43.150  1.00  0.00           H  
ATOM   2622 1HG  LYS A 170      49.593 -23.938 -42.574  1.00  0.00           H  
ATOM   2623 2HG  LYS A 170      50.209 -24.695 -44.038  1.00  0.00           H  
ATOM   2624 1HD  LYS A 170      51.614 -25.336 -42.198  1.00  0.00           H  
ATOM   2625 2HD  LYS A 170      52.526 -24.240 -43.248  1.00  0.00           H  
ATOM   2626 1HE  LYS A 170      52.107 -22.387 -41.772  1.00  0.00           H  
ATOM   2627 2HE  LYS A 170      51.066 -23.383 -40.736  1.00  0.00           H  
ATOM   2628 1HZ  LYS A 170      53.256 -23.165 -39.889  1.00  0.00           H  
ATOM   2629 2HZ  LYS A 170      52.939 -24.742 -40.296  1.00  0.00           H  
ATOM   2630 3HZ  LYS A 170      53.881 -23.815 -41.267  1.00  0.00           H  
ATOM   2631  N   ASP A 171      47.139 -23.081 -44.796  1.00  0.00           N  
ATOM   2632  CA  ASP A 171      45.791 -23.295 -44.285  1.00  0.00           C  
ATOM   2633  C   ASP A 171      45.895 -24.397 -43.236  1.00  0.00           C  
ATOM   2634  O   ASP A 171      45.548 -25.549 -43.501  1.00  0.00           O  
ATOM   2635  CB  ASP A 171      44.858 -23.798 -45.399  1.00  0.00           C  
ATOM   2636  CG  ASP A 171      43.316 -23.712 -45.093  1.00  0.00           C  
ATOM   2637  OD1 ASP A 171      42.913 -22.857 -44.317  1.00  0.00           O  
ATOM   2638  OD2 ASP A 171      42.579 -24.498 -45.645  1.00  0.00           O  
ATOM   2639  H   ASP A 171      47.379 -23.335 -45.752  1.00  0.00           H  
ATOM   2640  HA  ASP A 171      45.411 -22.383 -43.828  1.00  0.00           H  
ATOM   2641 1HB  ASP A 171      45.064 -23.237 -46.307  1.00  0.00           H  
ATOM   2642 2HB  ASP A 171      45.099 -24.838 -45.612  1.00  0.00           H  
ATOM   2643  N   ALA A 172      46.418 -24.065 -42.054  1.00  0.00           N  
ATOM   2644  CA  ALA A 172      46.714 -25.068 -41.026  1.00  0.00           C  
ATOM   2645  C   ALA A 172      45.458 -25.575 -40.336  1.00  0.00           C  
ATOM   2646  O   ALA A 172      45.180 -25.273 -39.162  1.00  0.00           O  
ATOM   2647  CB  ALA A 172      47.662 -24.517 -39.984  1.00  0.00           C  
ATOM   2648  H   ALA A 172      46.686 -23.093 -41.922  1.00  0.00           H  
ATOM   2649  HA  ALA A 172      47.193 -25.913 -41.520  1.00  0.00           H  
ATOM   2650 1HB  ALA A 172      47.890 -25.295 -39.259  1.00  0.00           H  
ATOM   2651 2HB  ALA A 172      48.578 -24.182 -40.458  1.00  0.00           H  
ATOM   2652 3HB  ALA A 172      47.194 -23.694 -39.482  1.00  0.00           H  
ATOM   2653  N   ALA A 173      44.710 -26.349 -41.105  1.00  0.00           N  
ATOM   2654  CA  ALA A 173      43.477 -26.977 -40.709  1.00  0.00           C  
ATOM   2655  C   ALA A 173      42.582 -25.996 -39.988  1.00  0.00           C  
ATOM   2656  O   ALA A 173      42.315 -24.900 -40.468  1.00  0.00           O  
ATOM   2657  CB  ALA A 173      43.777 -28.197 -39.847  1.00  0.00           C  
ATOM   2658  H   ALA A 173      45.033 -26.479 -42.061  1.00  0.00           H  
ATOM   2659  HA  ALA A 173      42.958 -27.299 -41.613  1.00  0.00           H  
ATOM   2660 1HB  ALA A 173      42.855 -28.709 -39.577  1.00  0.00           H  
ATOM   2661 2HB  ALA A 173      44.406 -28.881 -40.415  1.00  0.00           H  
ATOM   2662 3HB  ALA A 173      44.303 -27.894 -38.954  1.00  0.00           H  
ATOM   2663  N   ARG A 174      42.141 -26.407 -38.815  1.00  0.00           N  
ATOM   2664  CA  ARG A 174      41.239 -25.664 -37.967  1.00  0.00           C  
ATOM   2665  C   ARG A 174      41.932 -24.864 -36.878  1.00  0.00           C  
ATOM   2666  O   ARG A 174      41.248 -24.321 -36.004  1.00  0.00           O  
ATOM   2667  CB  ARG A 174      40.303 -26.648 -37.313  1.00  0.00           C  
ATOM   2668  CG  ARG A 174      40.977 -27.597 -36.327  1.00  0.00           C  
ATOM   2669  CD  ARG A 174      40.020 -28.608 -35.780  1.00  0.00           C  
ATOM   2670  NE  ARG A 174      39.575 -29.546 -36.806  1.00  0.00           N  
ATOM   2671  CZ  ARG A 174      38.654 -30.519 -36.626  1.00  0.00           C  
ATOM   2672  NH1 ARG A 174      38.085 -30.693 -35.458  1.00  0.00           N  
ATOM   2673  NH2 ARG A 174      38.321 -31.304 -37.631  1.00  0.00           N  
ATOM   2674  H   ARG A 174      42.431 -27.309 -38.480  1.00  0.00           H  
ATOM   2675  HA  ARG A 174      40.665 -24.977 -38.595  1.00  0.00           H  
ATOM   2676 1HB  ARG A 174      39.534 -26.120 -36.783  1.00  0.00           H  
ATOM   2677 2HB  ARG A 174      39.827 -27.253 -38.082  1.00  0.00           H  
ATOM   2678 1HG  ARG A 174      41.795 -28.121 -36.827  1.00  0.00           H  
ATOM   2679 2HG  ARG A 174      41.379 -27.022 -35.489  1.00  0.00           H  
ATOM   2680 1HD  ARG A 174      40.508 -29.174 -34.989  1.00  0.00           H  
ATOM   2681 2HD  ARG A 174      39.148 -28.099 -35.375  1.00  0.00           H  
ATOM   2682  HE  ARG A 174      39.981 -29.459 -37.727  1.00  0.00           H  
ATOM   2683 1HH1 ARG A 174      38.328 -30.096 -34.682  1.00  0.00           H  
ATOM   2684 2HH1 ARG A 174      37.397 -31.423 -35.341  1.00  0.00           H  
ATOM   2685 1HH2 ARG A 174      38.754 -31.179 -38.535  1.00  0.00           H  
ATOM   2686 2HH2 ARG A 174      37.631 -32.028 -37.496  1.00  0.00           H  
ATOM   2687  N   PHE A 175      43.277 -24.870 -36.887  1.00  0.00           N  
ATOM   2688  CA  PHE A 175      44.081 -24.237 -35.839  1.00  0.00           C  
ATOM   2689  C   PHE A 175      44.394 -22.768 -36.049  1.00  0.00           C  
ATOM   2690  O   PHE A 175      44.325 -21.990 -35.104  1.00  0.00           O  
ATOM   2691  CB  PHE A 175      45.378 -25.000 -35.663  1.00  0.00           C  
ATOM   2692  CG  PHE A 175      45.169 -26.310 -35.056  1.00  0.00           C  
ATOM   2693  CD1 PHE A 175      44.939 -27.404 -35.850  1.00  0.00           C  
ATOM   2694  CD2 PHE A 175      45.207 -26.461 -33.685  1.00  0.00           C  
ATOM   2695  CE1 PHE A 175      44.731 -28.646 -35.292  1.00  0.00           C  
ATOM   2696  CE2 PHE A 175      45.004 -27.694 -33.110  1.00  0.00           C  
ATOM   2697  CZ  PHE A 175      44.762 -28.794 -33.916  1.00  0.00           C  
ATOM   2698  H   PHE A 175      43.770 -25.292 -37.676  1.00  0.00           H  
ATOM   2699  HA  PHE A 175      43.522 -24.319 -34.912  1.00  0.00           H  
ATOM   2700 1HB  PHE A 175      45.862 -25.138 -36.631  1.00  0.00           H  
ATOM   2701 2HB  PHE A 175      46.048 -24.438 -35.035  1.00  0.00           H  
ATOM   2702  HD1 PHE A 175      44.919 -27.268 -36.926  1.00  0.00           H  
ATOM   2703  HD2 PHE A 175      45.398 -25.592 -33.062  1.00  0.00           H  
ATOM   2704  HE1 PHE A 175      44.545 -29.508 -35.933  1.00  0.00           H  
ATOM   2705  HE2 PHE A 175      45.034 -27.806 -32.025  1.00  0.00           H  
ATOM   2706  HZ  PHE A 175      44.602 -29.775 -33.469  1.00  0.00           H  
ATOM   2707  N   THR A 176      44.759 -22.371 -37.262  1.00  0.00           N  
ATOM   2708  CA  THR A 176      45.061 -20.946 -37.452  1.00  0.00           C  
ATOM   2709  C   THR A 176      43.841 -20.056 -37.165  1.00  0.00           C  
ATOM   2710  O   THR A 176      42.762 -20.276 -37.712  1.00  0.00           O  
ATOM   2711  CB  THR A 176      45.592 -20.667 -38.876  1.00  0.00           C  
ATOM   2712  OG1 THR A 176      46.815 -21.358 -39.076  1.00  0.00           O  
ATOM   2713  CG2 THR A 176      45.779 -19.215 -39.118  1.00  0.00           C  
ATOM   2714  H   THR A 176      44.833 -23.060 -38.015  1.00  0.00           H  
ATOM   2715  HA  THR A 176      45.844 -20.669 -36.746  1.00  0.00           H  
ATOM   2716  HB  THR A 176      44.877 -21.046 -39.595  1.00  0.00           H  
ATOM   2717  HG1 THR A 176      47.164 -21.144 -39.951  1.00  0.00           H  
ATOM   2718 1HG2 THR A 176      46.144 -19.052 -40.132  1.00  0.00           H  
ATOM   2719 2HG2 THR A 176      44.830 -18.727 -39.004  1.00  0.00           H  
ATOM   2720 3HG2 THR A 176      46.485 -18.825 -38.414  1.00  0.00           H  
ATOM   2721  N   ASP A 177      44.035 -19.032 -36.316  1.00  0.00           N  
ATOM   2722  CA  ASP A 177      42.970 -18.090 -35.955  1.00  0.00           C  
ATOM   2723  C   ASP A 177      42.764 -16.945 -36.944  1.00  0.00           C  
ATOM   2724  O   ASP A 177      41.698 -16.332 -36.944  1.00  0.00           O  
ATOM   2725  CB  ASP A 177      43.210 -17.463 -34.568  1.00  0.00           C  
ATOM   2726  CG  ASP A 177      43.079 -18.411 -33.372  1.00  0.00           C  
ATOM   2727  OD1 ASP A 177      42.391 -19.386 -33.488  1.00  0.00           O  
ATOM   2728  OD2 ASP A 177      43.662 -18.118 -32.326  1.00  0.00           O  
ATOM   2729  H   ASP A 177      44.948 -18.922 -35.899  1.00  0.00           H  
ATOM   2730  HA  ASP A 177      42.036 -18.650 -35.909  1.00  0.00           H  
ATOM   2731 1HB  ASP A 177      44.220 -17.079 -34.543  1.00  0.00           H  
ATOM   2732 2HB  ASP A 177      42.539 -16.616 -34.431  1.00  0.00           H  
ATOM   2733  N   PHE A 178      43.786 -16.623 -37.745  1.00  0.00           N  
ATOM   2734  CA  PHE A 178      43.683 -15.454 -38.618  1.00  0.00           C  
ATOM   2735  C   PHE A 178      44.070 -15.730 -40.059  1.00  0.00           C  
ATOM   2736  O   PHE A 178      45.015 -16.478 -40.325  1.00  0.00           O  
ATOM   2737  CB  PHE A 178      44.616 -14.365 -38.108  1.00  0.00           C  
ATOM   2738  CG  PHE A 178      44.344 -13.980 -36.748  1.00  0.00           C  
ATOM   2739  CD1 PHE A 178      45.017 -14.603 -35.744  1.00  0.00           C  
ATOM   2740  CD2 PHE A 178      43.411 -13.039 -36.442  1.00  0.00           C  
ATOM   2741  CE1 PHE A 178      44.771 -14.306 -34.455  1.00  0.00           C  
ATOM   2742  CE2 PHE A 178      43.150 -12.734 -35.139  1.00  0.00           C  
ATOM   2743  CZ  PHE A 178      43.838 -13.386 -34.140  1.00  0.00           C  
ATOM   2744  H   PHE A 178      44.631 -17.172 -37.730  1.00  0.00           H  
ATOM   2745  HA  PHE A 178      42.656 -15.098 -38.601  1.00  0.00           H  
ATOM   2746 1HB  PHE A 178      45.649 -14.699 -38.176  1.00  0.00           H  
ATOM   2747 2HB  PHE A 178      44.508 -13.495 -38.717  1.00  0.00           H  
ATOM   2748  HD1 PHE A 178      45.769 -15.360 -35.989  1.00  0.00           H  
ATOM   2749  HD2 PHE A 178      42.872 -12.541 -37.248  1.00  0.00           H  
ATOM   2750  HE1 PHE A 178      45.327 -14.820 -33.685  1.00  0.00           H  
ATOM   2751  HE2 PHE A 178      42.403 -11.986 -34.897  1.00  0.00           H  
ATOM   2752  HZ  PHE A 178      43.657 -13.167 -33.103  1.00  0.00           H  
ATOM   2753  N   TYR A 179      43.379 -15.066 -40.986  1.00  0.00           N  
ATOM   2754  CA  TYR A 179      43.717 -15.193 -42.402  1.00  0.00           C  
ATOM   2755  C   TYR A 179      43.801 -13.839 -43.107  1.00  0.00           C  
ATOM   2756  O   TYR A 179      43.012 -12.939 -42.810  1.00  0.00           O  
ATOM   2757  CB  TYR A 179      42.714 -16.114 -43.111  1.00  0.00           C  
ATOM   2758  CG  TYR A 179      42.783 -17.539 -42.618  1.00  0.00           C  
ATOM   2759  CD1 TYR A 179      42.060 -17.905 -41.536  1.00  0.00           C  
ATOM   2760  CD2 TYR A 179      43.587 -18.463 -43.248  1.00  0.00           C  
ATOM   2761  CE1 TYR A 179      42.102 -19.190 -41.047  1.00  0.00           C  
ATOM   2762  CE2 TYR A 179      43.636 -19.759 -42.769  1.00  0.00           C  
ATOM   2763  CZ  TYR A 179      42.888 -20.119 -41.671  1.00  0.00           C  
ATOM   2764  OH  TYR A 179      42.926 -21.409 -41.199  1.00  0.00           O  
ATOM   2765  H   TYR A 179      42.609 -14.465 -40.678  1.00  0.00           H  
ATOM   2766  HA  TYR A 179      44.688 -15.674 -42.435  1.00  0.00           H  
ATOM   2767 1HB  TYR A 179      41.699 -15.745 -42.945  1.00  0.00           H  
ATOM   2768 2HB  TYR A 179      42.889 -16.112 -44.177  1.00  0.00           H  
ATOM   2769  HD1 TYR A 179      41.464 -17.164 -41.072  1.00  0.00           H  
ATOM   2770  HD2 TYR A 179      44.179 -18.179 -44.120  1.00  0.00           H  
ATOM   2771  HE1 TYR A 179      41.518 -19.472 -40.170  1.00  0.00           H  
ATOM   2772  HE2 TYR A 179      44.263 -20.496 -43.261  1.00  0.00           H  
ATOM   2773  HH  TYR A 179      42.251 -21.529 -40.517  1.00  0.00           H  
ATOM   2774  N   PRO A 180      44.716 -13.670 -44.074  1.00  0.00           N  
ATOM   2775  CA  PRO A 180      44.909 -12.452 -44.827  1.00  0.00           C  
ATOM   2776  C   PRO A 180      43.695 -12.093 -45.639  1.00  0.00           C  
ATOM   2777  O   PRO A 180      43.052 -12.948 -46.262  1.00  0.00           O  
ATOM   2778  CB  PRO A 180      46.113 -12.785 -45.703  1.00  0.00           C  
ATOM   2779  CG  PRO A 180      46.142 -14.282 -45.760  1.00  0.00           C  
ATOM   2780  CD  PRO A 180      45.646 -14.735 -44.425  1.00  0.00           C  
ATOM   2781  HA  PRO A 180      45.159 -11.636 -44.149  1.00  0.00           H  
ATOM   2782 1HB  PRO A 180      45.981 -12.330 -46.697  1.00  0.00           H  
ATOM   2783 2HB  PRO A 180      47.015 -12.338 -45.265  1.00  0.00           H  
ATOM   2784 1HG  PRO A 180      45.482 -14.607 -46.562  1.00  0.00           H  
ATOM   2785 2HG  PRO A 180      47.131 -14.651 -46.015  1.00  0.00           H  
ATOM   2786 1HD  PRO A 180      45.163 -15.696 -44.550  1.00  0.00           H  
ATOM   2787 2HD  PRO A 180      46.468 -14.765 -43.698  1.00  0.00           H  
ATOM   2788  N   VAL A 181      43.446 -10.800 -45.675  1.00  0.00           N  
ATOM   2789  CA  VAL A 181      42.313 -10.227 -46.375  1.00  0.00           C  
ATOM   2790  C   VAL A 181      42.732  -9.414 -47.603  1.00  0.00           C  
ATOM   2791  O   VAL A 181      43.811  -8.812 -47.643  1.00  0.00           O  
ATOM   2792  CB  VAL A 181      41.500  -9.357 -45.394  1.00  0.00           C  
ATOM   2793  CG1 VAL A 181      42.285  -8.166 -44.955  1.00  0.00           C  
ATOM   2794  CG2 VAL A 181      40.222  -8.937 -46.001  1.00  0.00           C  
ATOM   2795  H   VAL A 181      44.050 -10.194 -45.117  1.00  0.00           H  
ATOM   2796  HA  VAL A 181      41.674 -11.043 -46.703  1.00  0.00           H  
ATOM   2797  HB  VAL A 181      41.293  -9.954 -44.504  1.00  0.00           H  
ATOM   2798 1HG1 VAL A 181      41.698  -7.594 -44.239  1.00  0.00           H  
ATOM   2799 2HG1 VAL A 181      43.180  -8.499 -44.501  1.00  0.00           H  
ATOM   2800 3HG1 VAL A 181      42.518  -7.544 -45.823  1.00  0.00           H  
ATOM   2801 1HG2 VAL A 181      39.671  -8.369 -45.274  1.00  0.00           H  
ATOM   2802 2HG2 VAL A 181      40.388  -8.320 -46.875  1.00  0.00           H  
ATOM   2803 3HG2 VAL A 181      39.672  -9.820 -46.267  1.00  0.00           H  
ATOM   2804  N   LYS A 182      41.898  -9.432 -48.638  1.00  0.00           N  
ATOM   2805  CA  LYS A 182      42.150  -8.628 -49.829  1.00  0.00           C  
ATOM   2806  C   LYS A 182      42.388  -7.188 -49.405  1.00  0.00           C  
ATOM   2807  O   LYS A 182      41.645  -6.637 -48.584  1.00  0.00           O  
ATOM   2808  CB  LYS A 182      40.940  -8.660 -50.777  1.00  0.00           C  
ATOM   2809  CG  LYS A 182      40.662  -9.989 -51.465  1.00  0.00           C  
ATOM   2810  CD  LYS A 182      39.387  -9.952 -52.295  1.00  0.00           C  
ATOM   2811  CE  LYS A 182      39.080 -11.334 -52.894  1.00  0.00           C  
ATOM   2812  NZ  LYS A 182      37.828 -11.329 -53.714  1.00  0.00           N  
ATOM   2813  H   LYS A 182      41.065 -10.014 -48.583  1.00  0.00           H  
ATOM   2814  HA  LYS A 182      43.044  -8.992 -50.337  1.00  0.00           H  
ATOM   2815 1HB  LYS A 182      40.042  -8.388 -50.218  1.00  0.00           H  
ATOM   2816 2HB  LYS A 182      41.078  -7.904 -51.553  1.00  0.00           H  
ATOM   2817 1HG  LYS A 182      41.478 -10.183 -52.152  1.00  0.00           H  
ATOM   2818 2HG  LYS A 182      40.615 -10.795 -50.757  1.00  0.00           H  
ATOM   2819 1HD  LYS A 182      38.551  -9.655 -51.654  1.00  0.00           H  
ATOM   2820 2HD  LYS A 182      39.487  -9.221 -53.097  1.00  0.00           H  
ATOM   2821 1HE  LYS A 182      39.914 -11.649 -53.518  1.00  0.00           H  
ATOM   2822 2HE  LYS A 182      38.962 -12.053 -52.076  1.00  0.00           H  
ATOM   2823 1HZ  LYS A 182      37.665 -12.259 -54.075  1.00  0.00           H  
ATOM   2824 2HZ  LYS A 182      37.040 -11.048 -53.138  1.00  0.00           H  
ATOM   2825 3HZ  LYS A 182      37.927 -10.682 -54.479  1.00  0.00           H  
ATOM   2826  N   LEU A 183      43.395  -6.547 -49.979  1.00  0.00           N  
ATOM   2827  CA  LEU A 183      43.686  -5.178 -49.588  1.00  0.00           C  
ATOM   2828  C   LEU A 183      42.797  -4.208 -50.317  1.00  0.00           C  
ATOM   2829  O   LEU A 183      43.210  -3.598 -51.294  1.00  0.00           O  
ATOM   2830  CB  LEU A 183      45.123  -4.817 -49.890  1.00  0.00           C  
ATOM   2831  CG  LEU A 183      46.186  -5.621 -49.197  1.00  0.00           C  
ATOM   2832  CD1 LEU A 183      47.544  -5.115 -49.686  1.00  0.00           C  
ATOM   2833  CD2 LEU A 183      46.012  -5.514 -47.660  1.00  0.00           C  
ATOM   2834  H   LEU A 183      43.974  -7.000 -50.694  1.00  0.00           H  
ATOM   2835  HA  LEU A 183      43.509  -5.081 -48.524  1.00  0.00           H  
ATOM   2836 1HB  LEU A 183      45.273  -4.941 -50.957  1.00  0.00           H  
ATOM   2837 2HB  LEU A 183      45.276  -3.771 -49.647  1.00  0.00           H  
ATOM   2838  HG  LEU A 183      46.100  -6.669 -49.492  1.00  0.00           H  
ATOM   2839 1HD1 LEU A 183      48.320  -5.685 -49.241  1.00  0.00           H  
ATOM   2840 2HD1 LEU A 183      47.601  -5.228 -50.766  1.00  0.00           H  
ATOM   2841 3HD1 LEU A 183      47.668  -4.063 -49.422  1.00  0.00           H  
ATOM   2842 1HD2 LEU A 183      46.758  -6.071 -47.157  1.00  0.00           H  
ATOM   2843 2HD2 LEU A 183      46.090  -4.507 -47.340  1.00  0.00           H  
ATOM   2844 3HD2 LEU A 183      45.036  -5.908 -47.386  1.00  0.00           H  
ATOM   2845  N   ASN A 184      41.567  -4.111 -49.853  1.00  0.00           N  
ATOM   2846  CA  ASN A 184      40.527  -3.314 -50.491  1.00  0.00           C  
ATOM   2847  C   ASN A 184      39.499  -2.825 -49.497  1.00  0.00           C  
ATOM   2848  O   ASN A 184      39.179  -3.528 -48.532  1.00  0.00           O  
ATOM   2849  CB  ASN A 184      39.841  -4.116 -51.584  1.00  0.00           C  
ATOM   2850  CG  ASN A 184      38.944  -3.272 -52.455  1.00  0.00           C  
ATOM   2851  OD1 ASN A 184      37.790  -2.963 -52.106  1.00  0.00           O  
ATOM   2852  ND2 ASN A 184      39.460  -2.887 -53.597  1.00  0.00           N  
ATOM   2853  H   ASN A 184      41.356  -4.694 -49.044  1.00  0.00           H  
ATOM   2854  HA  ASN A 184      40.986  -2.429 -50.928  1.00  0.00           H  
ATOM   2855 1HB  ASN A 184      40.600  -4.584 -52.216  1.00  0.00           H  
ATOM   2856 2HB  ASN A 184      39.252  -4.914 -51.133  1.00  0.00           H  
ATOM   2857 1HD2 ASN A 184      38.923  -2.323 -54.225  1.00  0.00           H  
ATOM   2858 2HD2 ASN A 184      40.393  -3.154 -53.839  1.00  0.00           H  
ATOM   2859  N   ARG A 185      38.916  -1.655 -49.772  1.00  0.00           N  
ATOM   2860  CA  ARG A 185      37.824  -1.108 -48.959  1.00  0.00           C  
ATOM   2861  C   ARG A 185      36.749  -2.139 -48.599  1.00  0.00           C  
ATOM   2862  O   ARG A 185      36.187  -2.103 -47.509  1.00  0.00           O  
ATOM   2863  CB  ARG A 185      37.152   0.043 -49.677  1.00  0.00           C  
ATOM   2864  CG  ARG A 185      36.011   0.687 -48.917  1.00  0.00           C  
ATOM   2865  CD  ARG A 185      36.500   1.323 -47.665  1.00  0.00           C  
ATOM   2866  NE  ARG A 185      35.442   1.997 -46.935  1.00  0.00           N  
ATOM   2867  CZ  ARG A 185      35.063   3.266 -47.191  1.00  0.00           C  
ATOM   2868  NH1 ARG A 185      35.636   3.948 -48.135  1.00  0.00           N  
ATOM   2869  NH2 ARG A 185      34.106   3.862 -46.514  1.00  0.00           N  
ATOM   2870  H   ARG A 185      39.254  -1.099 -50.566  1.00  0.00           H  
ATOM   2871  HA  ARG A 185      38.245  -0.732 -48.036  1.00  0.00           H  
ATOM   2872 1HB  ARG A 185      37.878   0.806 -49.914  1.00  0.00           H  
ATOM   2873 2HB  ARG A 185      36.747  -0.319 -50.623  1.00  0.00           H  
ATOM   2874 1HG  ARG A 185      35.549   1.455 -49.538  1.00  0.00           H  
ATOM   2875 2HG  ARG A 185      35.271  -0.072 -48.658  1.00  0.00           H  
ATOM   2876 1HD  ARG A 185      36.914   0.547 -47.025  1.00  0.00           H  
ATOM   2877 2HD  ARG A 185      37.273   2.050 -47.894  1.00  0.00           H  
ATOM   2878  HE  ARG A 185      34.972   1.495 -46.194  1.00  0.00           H  
ATOM   2879 1HH1 ARG A 185      36.385   3.545 -48.697  1.00  0.00           H  
ATOM   2880 2HH1 ARG A 185      35.299   4.913 -48.293  1.00  0.00           H  
ATOM   2881 1HH2 ARG A 185      33.623   3.387 -45.766  1.00  0.00           H  
ATOM   2882 2HH2 ARG A 185      33.874   4.839 -46.783  1.00  0.00           H  
ATOM   2883  N   GLU A 186      36.415  -3.034 -49.529  1.00  0.00           N  
ATOM   2884  CA  GLU A 186      35.368  -4.014 -49.263  1.00  0.00           C  
ATOM   2885  C   GLU A 186      35.784  -5.117 -48.270  1.00  0.00           C  
ATOM   2886  O   GLU A 186      34.916  -5.753 -47.655  1.00  0.00           O  
ATOM   2887  CB  GLU A 186      34.899  -4.658 -50.571  1.00  0.00           C  
ATOM   2888  CG  GLU A 186      34.159  -3.705 -51.518  1.00  0.00           C  
ATOM   2889  CD  GLU A 186      33.645  -4.381 -52.778  1.00  0.00           C  
ATOM   2890  OE1 GLU A 186      33.911  -5.547 -52.963  1.00  0.00           O  
ATOM   2891  OE2 GLU A 186      32.976  -3.727 -53.547  1.00  0.00           O  
ATOM   2892  H   GLU A 186      36.902  -3.037 -50.423  1.00  0.00           H  
ATOM   2893  HA  GLU A 186      34.521  -3.483 -48.830  1.00  0.00           H  
ATOM   2894 1HB  GLU A 186      35.766  -5.049 -51.108  1.00  0.00           H  
ATOM   2895 2HB  GLU A 186      34.242  -5.499 -50.351  1.00  0.00           H  
ATOM   2896 1HG  GLU A 186      33.318  -3.264 -50.984  1.00  0.00           H  
ATOM   2897 2HG  GLU A 186      34.839  -2.899 -51.796  1.00  0.00           H  
ATOM   2898  N   GLY A 187      37.090  -5.398 -48.167  1.00  0.00           N  
ATOM   2899  CA  GLY A 187      37.595  -6.487 -47.325  1.00  0.00           C  
ATOM   2900  C   GLY A 187      38.093  -6.038 -45.950  1.00  0.00           C  
ATOM   2901  O   GLY A 187      37.866  -6.718 -44.945  1.00  0.00           O  
ATOM   2902  H   GLY A 187      37.761  -4.807 -48.647  1.00  0.00           H  
ATOM   2903 1HA  GLY A 187      36.809  -7.226 -47.195  1.00  0.00           H  
ATOM   2904 2HA  GLY A 187      38.409  -6.985 -47.852  1.00  0.00           H  
ATOM   2905  N   ILE A 188      38.750  -4.886 -45.901  1.00  0.00           N  
ATOM   2906  CA  ILE A 188      39.292  -4.361 -44.649  1.00  0.00           C  
ATOM   2907  C   ILE A 188      38.251  -3.513 -43.943  1.00  0.00           C  
ATOM   2908  O   ILE A 188      37.819  -2.477 -44.446  1.00  0.00           O  
ATOM   2909  CB  ILE A 188      40.580  -3.578 -44.915  1.00  0.00           C  
ATOM   2910  CG1 ILE A 188      41.640  -4.511 -45.481  1.00  0.00           C  
ATOM   2911  CG2 ILE A 188      41.051  -2.929 -43.700  1.00  0.00           C  
ATOM   2912  CD1 ILE A 188      42.844  -3.810 -46.001  1.00  0.00           C  
ATOM   2913  H   ILE A 188      38.890  -4.366 -46.767  1.00  0.00           H  
ATOM   2914  HA  ILE A 188      39.542  -5.200 -43.999  1.00  0.00           H  
ATOM   2915  HB  ILE A 188      40.383  -2.856 -45.668  1.00  0.00           H  
ATOM   2916 1HG1 ILE A 188      41.959  -5.167 -44.681  1.00  0.00           H  
ATOM   2917 2HG1 ILE A 188      41.215  -5.120 -46.286  1.00  0.00           H  
ATOM   2918 1HG2 ILE A 188      41.950  -2.384 -43.924  1.00  0.00           H  
ATOM   2919 2HG2 ILE A 188      40.284  -2.249 -43.334  1.00  0.00           H  
ATOM   2920 3HG2 ILE A 188      41.254  -3.693 -42.962  1.00  0.00           H  
ATOM   2921 1HD1 ILE A 188      43.550  -4.538 -46.337  1.00  0.00           H  
ATOM   2922 2HD1 ILE A 188      42.569  -3.175 -46.821  1.00  0.00           H  
ATOM   2923 3HD1 ILE A 188      43.289  -3.216 -45.221  1.00  0.00           H  
ATOM   2924  N   ARG A 189      37.829  -3.978 -42.774  1.00  0.00           N  
ATOM   2925  CA  ARG A 189      36.728  -3.354 -42.066  1.00  0.00           C  
ATOM   2926  C   ARG A 189      37.067  -3.197 -40.589  1.00  0.00           C  
ATOM   2927  O   ARG A 189      38.038  -3.797 -40.132  1.00  0.00           O  
ATOM   2928  CB  ARG A 189      35.481  -4.224 -42.245  1.00  0.00           C  
ATOM   2929  CG  ARG A 189      35.057  -4.432 -43.712  1.00  0.00           C  
ATOM   2930  CD  ARG A 189      33.743  -5.123 -43.843  1.00  0.00           C  
ATOM   2931  NE  ARG A 189      33.411  -5.386 -45.244  1.00  0.00           N  
ATOM   2932  CZ  ARG A 189      32.194  -5.683 -45.720  1.00  0.00           C  
ATOM   2933  NH1 ARG A 189      31.143  -5.744 -44.931  1.00  0.00           N  
ATOM   2934  NH2 ARG A 189      32.086  -5.908 -47.010  1.00  0.00           N  
ATOM   2935  H   ARG A 189      38.253  -4.819 -42.370  1.00  0.00           H  
ATOM   2936  HA  ARG A 189      36.551  -2.384 -42.516  1.00  0.00           H  
ATOM   2937 1HB  ARG A 189      35.685  -5.210 -41.829  1.00  0.00           H  
ATOM   2938 2HB  ARG A 189      34.636  -3.826 -41.711  1.00  0.00           H  
ATOM   2939 1HG  ARG A 189      34.996  -3.467 -44.218  1.00  0.00           H  
ATOM   2940 2HG  ARG A 189      35.795  -5.052 -44.217  1.00  0.00           H  
ATOM   2941 1HD  ARG A 189      33.782  -6.076 -43.317  1.00  0.00           H  
ATOM   2942 2HD  ARG A 189      32.959  -4.501 -43.416  1.00  0.00           H  
ATOM   2943  HE  ARG A 189      34.169  -5.380 -45.945  1.00  0.00           H  
ATOM   2944 1HH1 ARG A 189      31.244  -5.565 -43.943  1.00  0.00           H  
ATOM   2945 2HH1 ARG A 189      30.239  -5.967 -45.316  1.00  0.00           H  
ATOM   2946 1HH2 ARG A 189      32.950  -5.849 -47.577  1.00  0.00           H  
ATOM   2947 2HH2 ARG A 189      31.195  -6.135 -47.422  1.00  0.00           H  
ATOM   2948  N   PRO A 190      36.352  -2.366 -39.822  1.00  0.00           N  
ATOM   2949  CA  PRO A 190      36.512  -2.298 -38.397  1.00  0.00           C  
ATOM   2950  C   PRO A 190      36.426  -3.702 -37.837  1.00  0.00           C  
ATOM   2951  O   PRO A 190      35.572  -4.493 -38.245  1.00  0.00           O  
ATOM   2952  CB  PRO A 190      35.358  -1.390 -37.985  1.00  0.00           C  
ATOM   2953  CG  PRO A 190      35.161  -0.492 -39.194  1.00  0.00           C  
ATOM   2954  CD  PRO A 190      35.392  -1.390 -40.386  1.00  0.00           C  
ATOM   2955  HA  PRO A 190      37.477  -1.849 -38.166  1.00  0.00           H  
ATOM   2956 1HB  PRO A 190      34.468  -1.992 -37.740  1.00  0.00           H  
ATOM   2957 2HB  PRO A 190      35.622  -0.837 -37.076  1.00  0.00           H  
ATOM   2958 1HG  PRO A 190      34.163  -0.029 -39.171  1.00  0.00           H  
ATOM   2959 2HG  PRO A 190      35.890   0.320 -39.151  1.00  0.00           H  
ATOM   2960 1HD  PRO A 190      34.452  -1.863 -40.683  1.00  0.00           H  
ATOM   2961 2HD  PRO A 190      35.843  -0.796 -41.191  1.00  0.00           H  
ATOM   2962  N   GLY A 191      37.334  -4.011 -36.925  1.00  0.00           N  
ATOM   2963  CA  GLY A 191      37.464  -5.330 -36.316  1.00  0.00           C  
ATOM   2964  C   GLY A 191      38.602  -6.156 -36.962  1.00  0.00           C  
ATOM   2965  O   GLY A 191      39.111  -7.097 -36.343  1.00  0.00           O  
ATOM   2966  H   GLY A 191      37.975  -3.273 -36.630  1.00  0.00           H  
ATOM   2967 1HA  GLY A 191      37.648  -5.213 -35.252  1.00  0.00           H  
ATOM   2968 2HA  GLY A 191      36.521  -5.865 -36.418  1.00  0.00           H  
ATOM   2969  N   THR A 192      39.018  -5.786 -38.185  1.00  0.00           N  
ATOM   2970  CA  THR A 192      40.139  -6.424 -38.903  1.00  0.00           C  
ATOM   2971  C   THR A 192      41.411  -6.133 -38.115  1.00  0.00           C  
ATOM   2972  O   THR A 192      41.557  -5.037 -37.554  1.00  0.00           O  
ATOM   2973  CB  THR A 192      40.262  -5.935 -40.380  1.00  0.00           C  
ATOM   2974  OG1 THR A 192      39.073  -6.290 -41.137  1.00  0.00           O  
ATOM   2975  CG2 THR A 192      41.522  -6.472 -41.118  1.00  0.00           C  
ATOM   2976  H   THR A 192      38.544  -5.017 -38.660  1.00  0.00           H  
ATOM   2977  HA  THR A 192      39.989  -7.504 -38.918  1.00  0.00           H  
ATOM   2978  HB  THR A 192      40.316  -4.913 -40.348  1.00  0.00           H  
ATOM   2979  HG1 THR A 192      39.054  -7.259 -41.252  1.00  0.00           H  
ATOM   2980 1HG2 THR A 192      41.548  -6.063 -42.123  1.00  0.00           H  
ATOM   2981 2HG2 THR A 192      42.429  -6.179 -40.588  1.00  0.00           H  
ATOM   2982 3HG2 THR A 192      41.473  -7.547 -41.178  1.00  0.00           H  
ATOM   2983  N   VAL A 193      42.299  -7.121 -37.995  1.00  0.00           N  
ATOM   2984  CA  VAL A 193      43.516  -6.915 -37.223  1.00  0.00           C  
ATOM   2985  C   VAL A 193      44.731  -6.684 -38.114  1.00  0.00           C  
ATOM   2986  O   VAL A 193      44.910  -7.320 -39.156  1.00  0.00           O  
ATOM   2987  CB  VAL A 193      43.740  -8.093 -36.241  1.00  0.00           C  
ATOM   2988  CG1 VAL A 193      43.874  -9.410 -36.954  1.00  0.00           C  
ATOM   2989  CG2 VAL A 193      44.951  -7.842 -35.435  1.00  0.00           C  
ATOM   2990  H   VAL A 193      42.163  -7.999 -38.495  1.00  0.00           H  
ATOM   2991  HA  VAL A 193      43.384  -6.021 -36.626  1.00  0.00           H  
ATOM   2992  HB  VAL A 193      42.879  -8.168 -35.591  1.00  0.00           H  
ATOM   2993 1HG1 VAL A 193      44.019 -10.190 -36.222  1.00  0.00           H  
ATOM   2994 2HG1 VAL A 193      42.973  -9.607 -37.516  1.00  0.00           H  
ATOM   2995 3HG1 VAL A 193      44.728  -9.378 -37.624  1.00  0.00           H  
ATOM   2996 1HG2 VAL A 193      45.076  -8.643 -34.738  1.00  0.00           H  
ATOM   2997 2HG2 VAL A 193      45.819  -7.794 -36.083  1.00  0.00           H  
ATOM   2998 3HG2 VAL A 193      44.843  -6.906 -34.896  1.00  0.00           H  
ATOM   2999  N   ILE A 194      45.559  -5.733 -37.697  1.00  0.00           N  
ATOM   3000  CA  ILE A 194      46.737  -5.364 -38.445  1.00  0.00           C  
ATOM   3001  C   ILE A 194      47.985  -5.691 -37.641  1.00  0.00           C  
ATOM   3002  O   ILE A 194      48.087  -5.344 -36.463  1.00  0.00           O  
ATOM   3003  CB  ILE A 194      46.721  -3.867 -38.752  1.00  0.00           C  
ATOM   3004  CG1 ILE A 194      45.467  -3.538 -39.448  1.00  0.00           C  
ATOM   3005  CG2 ILE A 194      47.905  -3.521 -39.684  1.00  0.00           C  
ATOM   3006  CD1 ILE A 194      45.260  -2.089 -39.608  1.00  0.00           C  
ATOM   3007  H   ILE A 194      45.343  -5.248 -36.835  1.00  0.00           H  
ATOM   3008  HA  ILE A 194      46.756  -5.922 -39.376  1.00  0.00           H  
ATOM   3009  HB  ILE A 194      46.775  -3.289 -37.831  1.00  0.00           H  
ATOM   3010 1HG1 ILE A 194      45.482  -4.028 -40.384  1.00  0.00           H  
ATOM   3011 2HG1 ILE A 194      44.627  -3.922 -38.873  1.00  0.00           H  
ATOM   3012 1HG2 ILE A 194      47.885  -2.467 -39.934  1.00  0.00           H  
ATOM   3013 2HG2 ILE A 194      48.846  -3.757 -39.192  1.00  0.00           H  
ATOM   3014 3HG2 ILE A 194      47.819  -4.107 -40.603  1.00  0.00           H  
ATOM   3015 1HD1 ILE A 194      44.349  -1.900 -40.102  1.00  0.00           H  
ATOM   3016 2HD1 ILE A 194      45.232  -1.623 -38.627  1.00  0.00           H  
ATOM   3017 3HD1 ILE A 194      46.075  -1.689 -40.200  1.00  0.00           H  
ATOM   3018  N   TYR A 195      48.907  -6.404 -38.264  1.00  0.00           N  
ATOM   3019  CA  TYR A 195      50.162  -6.792 -37.628  1.00  0.00           C  
ATOM   3020  C   TYR A 195      51.287  -5.972 -38.254  1.00  0.00           C  
ATOM   3021  O   TYR A 195      51.465  -6.000 -39.476  1.00  0.00           O  
ATOM   3022  CB  TYR A 195      50.398  -8.290 -37.839  1.00  0.00           C  
ATOM   3023  CG  TYR A 195      51.603  -8.887 -37.141  1.00  0.00           C  
ATOM   3024  CD1 TYR A 195      51.448  -9.566 -35.952  1.00  0.00           C  
ATOM   3025  CD2 TYR A 195      52.848  -8.746 -37.674  1.00  0.00           C  
ATOM   3026  CE1 TYR A 195      52.540 -10.101 -35.324  1.00  0.00           C  
ATOM   3027  CE2 TYR A 195      53.927  -9.270 -37.056  1.00  0.00           C  
ATOM   3028  CZ  TYR A 195      53.783  -9.948 -35.888  1.00  0.00           C  
ATOM   3029  OH  TYR A 195      54.893 -10.458 -35.271  1.00  0.00           O  
ATOM   3030  H   TYR A 195      48.740  -6.653 -39.240  1.00  0.00           H  
ATOM   3031  HA  TYR A 195      50.123  -6.565 -36.562  1.00  0.00           H  
ATOM   3032 1HB  TYR A 195      49.515  -8.837 -37.502  1.00  0.00           H  
ATOM   3033 2HB  TYR A 195      50.506  -8.484 -38.906  1.00  0.00           H  
ATOM   3034  HD1 TYR A 195      50.464  -9.677 -35.524  1.00  0.00           H  
ATOM   3035  HD2 TYR A 195      52.981  -8.211 -38.574  1.00  0.00           H  
ATOM   3036  HE1 TYR A 195      52.425 -10.635 -34.396  1.00  0.00           H  
ATOM   3037  HE2 TYR A 195      54.914  -9.138 -37.493  1.00  0.00           H  
ATOM   3038  HH  TYR A 195      55.668 -10.223 -35.791  1.00  0.00           H  
ATOM   3039  N   ASP A 196      51.985  -5.140 -37.480  1.00  0.00           N  
ATOM   3040  CA  ASP A 196      53.035  -4.383 -38.149  1.00  0.00           C  
ATOM   3041  C   ASP A 196      54.330  -5.223 -38.055  1.00  0.00           C  
ATOM   3042  O   ASP A 196      54.416  -6.084 -37.181  1.00  0.00           O  
ATOM   3043  CB  ASP A 196      53.176  -2.979 -37.523  1.00  0.00           C  
ATOM   3044  CG  ASP A 196      53.795  -2.925 -36.152  1.00  0.00           C  
ATOM   3045  OD1 ASP A 196      54.441  -3.884 -35.749  1.00  0.00           O  
ATOM   3046  OD2 ASP A 196      53.676  -1.893 -35.519  1.00  0.00           O  
ATOM   3047  H   ASP A 196      51.824  -5.094 -36.471  1.00  0.00           H  
ATOM   3048  HA  ASP A 196      52.752  -4.249 -39.188  1.00  0.00           H  
ATOM   3049 1HB  ASP A 196      53.700  -2.300 -38.177  1.00  0.00           H  
ATOM   3050 2HB  ASP A 196      52.166  -2.562 -37.426  1.00  0.00           H  
ATOM   3051  N   PRO A 197      55.418  -4.885 -38.767  1.00  0.00           N  
ATOM   3052  CA  PRO A 197      56.735  -5.516 -38.707  1.00  0.00           C  
ATOM   3053  C   PRO A 197      57.435  -5.528 -37.356  1.00  0.00           C  
ATOM   3054  O   PRO A 197      58.413  -6.261 -37.174  1.00  0.00           O  
ATOM   3055  CB  PRO A 197      57.548  -4.688 -39.683  1.00  0.00           C  
ATOM   3056  CG  PRO A 197      56.554  -4.152 -40.635  1.00  0.00           C  
ATOM   3057  CD  PRO A 197      55.341  -3.840 -39.801  1.00  0.00           C  
ATOM   3058  HA  PRO A 197      56.635  -6.547 -39.081  1.00  0.00           H  
ATOM   3059 1HB  PRO A 197      58.079  -3.896 -39.137  1.00  0.00           H  
ATOM   3060 2HB  PRO A 197      58.310  -5.314 -40.133  1.00  0.00           H  
ATOM   3061 1HG  PRO A 197      56.964  -3.313 -41.162  1.00  0.00           H  
ATOM   3062 2HG  PRO A 197      56.347  -4.901 -41.401  1.00  0.00           H  
ATOM   3063 1HD  PRO A 197      55.453  -2.846 -39.368  1.00  0.00           H  
ATOM   3064 2HD  PRO A 197      54.459  -3.924 -40.435  1.00  0.00           H  
ATOM   3065  N   ALA A 198      57.004  -4.650 -36.446  1.00  0.00           N  
ATOM   3066  CA  ALA A 198      57.603  -4.517 -35.137  1.00  0.00           C  
ATOM   3067  C   ALA A 198      56.984  -5.497 -34.169  1.00  0.00           C  
ATOM   3068  O   ALA A 198      57.380  -5.567 -33.009  1.00  0.00           O  
ATOM   3069  CB  ALA A 198      57.451  -3.093 -34.650  1.00  0.00           C  
ATOM   3070  H   ALA A 198      56.152  -4.111 -36.598  1.00  0.00           H  
ATOM   3071  HA  ALA A 198      58.654  -4.769 -35.214  1.00  0.00           H  
ATOM   3072 1HB  ALA A 198      57.921  -2.988 -33.672  1.00  0.00           H  
ATOM   3073 2HB  ALA A 198      57.915  -2.409 -35.351  1.00  0.00           H  
ATOM   3074 3HB  ALA A 198      56.396  -2.874 -34.589  1.00  0.00           H  
ATOM   3075  N   GLY A 199      56.014  -6.270 -34.637  1.00  0.00           N  
ATOM   3076  CA  GLY A 199      55.363  -7.268 -33.814  1.00  0.00           C  
ATOM   3077  C   GLY A 199      54.174  -6.741 -33.040  1.00  0.00           C  
ATOM   3078  O   GLY A 199      53.602  -7.478 -32.216  1.00  0.00           O  
ATOM   3079  H   GLY A 199      55.680  -6.151 -35.597  1.00  0.00           H  
ATOM   3080 1HA  GLY A 199      55.043  -8.076 -34.452  1.00  0.00           H  
ATOM   3081 2HA  GLY A 199      56.091  -7.683 -33.121  1.00  0.00           H  
ATOM   3082  N   HIS A 200      53.807  -5.472 -33.282  1.00  0.00           N  
ATOM   3083  CA  HIS A 200      52.678  -4.876 -32.590  1.00  0.00           C  
ATOM   3084  C   HIS A 200      51.408  -5.178 -33.387  1.00  0.00           C  
ATOM   3085  O   HIS A 200      51.412  -5.288 -34.615  1.00  0.00           O  
ATOM   3086  CB  HIS A 200      52.896  -3.369 -32.351  1.00  0.00           C  
ATOM   3087  CG  HIS A 200      54.044  -3.021 -31.322  1.00  0.00           C  
ATOM   3088  ND1 HIS A 200      53.829  -2.892 -29.943  1.00  0.00           N  
ATOM   3089  CD2 HIS A 200      55.362  -2.791 -31.504  1.00  0.00           C  
ATOM   3090  CE1 HIS A 200      54.984  -2.601 -29.347  1.00  0.00           C  
ATOM   3091  NE2 HIS A 200      55.920  -2.527 -30.269  1.00  0.00           N  
ATOM   3092  H   HIS A 200      54.285  -4.914 -34.007  1.00  0.00           H  
ATOM   3093  HA  HIS A 200      52.561  -5.340 -31.613  1.00  0.00           H  
ATOM   3094 1HB  HIS A 200      53.137  -2.889 -33.293  1.00  0.00           H  
ATOM   3095 2HB  HIS A 200      51.969  -2.924 -31.993  1.00  0.00           H  
ATOM   3096  HD2 HIS A 200      55.878  -2.806 -32.429  1.00  0.00           H  
ATOM   3097  HE1 HIS A 200      55.138  -2.442 -28.283  1.00  0.00           H  
ATOM   3098  HE2 HIS A 200      56.922  -2.307 -30.105  1.00  0.00           H  
ATOM   3099  N   VAL A 201      50.316  -5.329 -32.672  1.00  0.00           N  
ATOM   3100  CA  VAL A 201      49.023  -5.672 -33.251  1.00  0.00           C  
ATOM   3101  C   VAL A 201      47.938  -4.628 -32.959  1.00  0.00           C  
ATOM   3102  O   VAL A 201      47.824  -4.127 -31.841  1.00  0.00           O  
ATOM   3103  CB  VAL A 201      48.594  -7.058 -32.738  1.00  0.00           C  
ATOM   3104  CG1 VAL A 201      47.316  -7.406 -33.263  1.00  0.00           C  
ATOM   3105  CG2 VAL A 201      49.598  -8.077 -33.151  1.00  0.00           C  
ATOM   3106  H   VAL A 201      50.390  -5.216 -31.677  1.00  0.00           H  
ATOM   3107  HA  VAL A 201      49.144  -5.743 -34.327  1.00  0.00           H  
ATOM   3108  HB  VAL A 201      48.516  -7.038 -31.662  1.00  0.00           H  
ATOM   3109 1HG1 VAL A 201      47.049  -8.378 -32.897  1.00  0.00           H  
ATOM   3110 2HG1 VAL A 201      46.573  -6.680 -32.956  1.00  0.00           H  
ATOM   3111 3HG1 VAL A 201      47.407  -7.424 -34.340  1.00  0.00           H  
ATOM   3112 1HG2 VAL A 201      49.293  -9.053 -32.790  1.00  0.00           H  
ATOM   3113 2HG2 VAL A 201      49.646  -8.080 -34.229  1.00  0.00           H  
ATOM   3114 3HG2 VAL A 201      50.569  -7.827 -32.740  1.00  0.00           H  
ATOM   3115  N   ALA A 202      47.150  -4.280 -33.970  1.00  0.00           N  
ATOM   3116  CA  ALA A 202      46.102  -3.285 -33.768  1.00  0.00           C  
ATOM   3117  C   ALA A 202      44.780  -3.653 -34.416  1.00  0.00           C  
ATOM   3118  O   ALA A 202      44.745  -4.369 -35.414  1.00  0.00           O  
ATOM   3119  CB  ALA A 202      46.555  -1.977 -34.336  1.00  0.00           C  
ATOM   3120  H   ALA A 202      47.310  -4.695 -34.887  1.00  0.00           H  
ATOM   3121  HA  ALA A 202      45.931  -3.182 -32.696  1.00  0.00           H  
ATOM   3122 1HB  ALA A 202      45.777  -1.276 -34.140  1.00  0.00           H  
ATOM   3123 2HB  ALA A 202      47.478  -1.660 -33.857  1.00  0.00           H  
ATOM   3124 3HB  ALA A 202      46.710  -2.076 -35.404  1.00  0.00           H  
ATOM   3125  N   ILE A 203      43.685  -3.137 -33.855  1.00  0.00           N  
ATOM   3126  CA  ILE A 203      42.356  -3.383 -34.418  1.00  0.00           C  
ATOM   3127  C   ILE A 203      41.774  -2.151 -35.085  1.00  0.00           C  
ATOM   3128  O   ILE A 203      41.754  -1.059 -34.510  1.00  0.00           O  
ATOM   3129  CB  ILE A 203      41.371  -3.901 -33.347  1.00  0.00           C  
ATOM   3130  CG1 ILE A 203      41.887  -5.143 -32.727  1.00  0.00           C  
ATOM   3131  CG2 ILE A 203      40.057  -4.235 -34.018  1.00  0.00           C  
ATOM   3132  CD1 ILE A 203      42.001  -6.199 -33.760  1.00  0.00           C  
ATOM   3133  H   ILE A 203      43.783  -2.544 -33.028  1.00  0.00           H  
ATOM   3134  HA  ILE A 203      42.442  -4.154 -35.183  1.00  0.00           H  
ATOM   3135  HB  ILE A 203      41.225  -3.148 -32.570  1.00  0.00           H  
ATOM   3136 1HG1 ILE A 203      42.867  -4.958 -32.290  1.00  0.00           H  
ATOM   3137 2HG1 ILE A 203      41.212  -5.478 -31.940  1.00  0.00           H  
ATOM   3138 1HG2 ILE A 203      39.352  -4.615 -33.283  1.00  0.00           H  
ATOM   3139 2HG2 ILE A 203      39.656  -3.354 -34.482  1.00  0.00           H  
ATOM   3140 3HG2 ILE A 203      40.228  -4.990 -34.782  1.00  0.00           H  
ATOM   3141 1HD1 ILE A 203      42.370  -7.081 -33.358  1.00  0.00           H  
ATOM   3142 2HD1 ILE A 203      41.021  -6.397 -34.200  1.00  0.00           H  
ATOM   3143 3HD1 ILE A 203      42.669  -5.851 -34.520  1.00  0.00           H  
ATOM   3144  N   ILE A 204      41.300  -2.316 -36.312  1.00  0.00           N  
ATOM   3145  CA  ILE A 204      40.732  -1.184 -37.023  1.00  0.00           C  
ATOM   3146  C   ILE A 204      39.435  -0.756 -36.373  1.00  0.00           C  
ATOM   3147  O   ILE A 204      38.591  -1.597 -36.052  1.00  0.00           O  
ATOM   3148  CB  ILE A 204      40.457  -1.491 -38.497  1.00  0.00           C  
ATOM   3149  CG1 ILE A 204      41.690  -1.770 -39.177  1.00  0.00           C  
ATOM   3150  CG2 ILE A 204      39.732  -0.336 -39.191  1.00  0.00           C  
ATOM   3151  CD1 ILE A 204      41.439  -2.161 -40.574  1.00  0.00           C  
ATOM   3152  H   ILE A 204      41.347  -3.238 -36.757  1.00  0.00           H  
ATOM   3153  HA  ILE A 204      41.434  -0.356 -36.979  1.00  0.00           H  
ATOM   3154  HB  ILE A 204      39.845  -2.395 -38.565  1.00  0.00           H  
ATOM   3155 1HG1 ILE A 204      42.342  -0.913 -39.116  1.00  0.00           H  
ATOM   3156 2HG1 ILE A 204      42.178  -2.607 -38.671  1.00  0.00           H  
ATOM   3157 1HG2 ILE A 204      39.563  -0.610 -40.221  1.00  0.00           H  
ATOM   3158 2HG2 ILE A 204      38.788  -0.136 -38.723  1.00  0.00           H  
ATOM   3159 3HG2 ILE A 204      40.341   0.563 -39.146  1.00  0.00           H  
ATOM   3160 1HD1 ILE A 204      42.356  -2.404 -41.061  1.00  0.00           H  
ATOM   3161 2HD1 ILE A 204      40.805  -2.982 -40.593  1.00  0.00           H  
ATOM   3162 3HD1 ILE A 204      40.955  -1.342 -41.096  1.00  0.00           H  
ATOM   3163  N   HIS A 205      39.268   0.545 -36.148  1.00  0.00           N  
ATOM   3164  CA  HIS A 205      38.015   1.000 -35.566  1.00  0.00           C  
ATOM   3165  C   HIS A 205      37.219   1.789 -36.609  1.00  0.00           C  
ATOM   3166  O   HIS A 205      35.996   1.914 -36.510  1.00  0.00           O  
ATOM   3167  CB  HIS A 205      38.237   1.847 -34.303  1.00  0.00           C  
ATOM   3168  CG  HIS A 205      38.775   3.254 -34.450  1.00  0.00           C  
ATOM   3169  ND1 HIS A 205      37.963   4.314 -34.802  1.00  0.00           N  
ATOM   3170  CD2 HIS A 205      39.996   3.784 -34.238  1.00  0.00           C  
ATOM   3171  CE1 HIS A 205      38.666   5.425 -34.802  1.00  0.00           C  
ATOM   3172  NE2 HIS A 205      39.899   5.133 -34.462  1.00  0.00           N  
ATOM   3173  H   HIS A 205      40.005   1.189 -36.410  1.00  0.00           H  
ATOM   3174  HA  HIS A 205      37.409   0.144 -35.276  1.00  0.00           H  
ATOM   3175 1HB  HIS A 205      37.300   1.919 -33.767  1.00  0.00           H  
ATOM   3176 2HB  HIS A 205      38.917   1.309 -33.651  1.00  0.00           H  
ATOM   3177  HD1 HIS A 205      36.980   4.268 -34.977  1.00  0.00           H  
ATOM   3178  HD2 HIS A 205      40.935   3.367 -33.932  1.00  0.00           H  
ATOM   3179  HE1 HIS A 205      38.198   6.377 -35.054  1.00  0.00           H  
ATOM   3180  N   ARG A 206      37.912   2.295 -37.636  1.00  0.00           N  
ATOM   3181  CA  ARG A 206      37.245   3.071 -38.683  1.00  0.00           C  
ATOM   3182  C   ARG A 206      38.016   3.114 -40.005  1.00  0.00           C  
ATOM   3183  O   ARG A 206      39.238   3.236 -40.030  1.00  0.00           O  
ATOM   3184  CB  ARG A 206      36.972   4.493 -38.210  1.00  0.00           C  
ATOM   3185  CG  ARG A 206      36.232   5.371 -39.198  1.00  0.00           C  
ATOM   3186  CD  ARG A 206      35.932   6.708 -38.637  1.00  0.00           C  
ATOM   3187  NE  ARG A 206      35.225   7.538 -39.597  1.00  0.00           N  
ATOM   3188  CZ  ARG A 206      34.877   8.824 -39.400  1.00  0.00           C  
ATOM   3189  NH1 ARG A 206      35.169   9.422 -38.266  1.00  0.00           N  
ATOM   3190  NH2 ARG A 206      34.240   9.485 -40.350  1.00  0.00           N  
ATOM   3191  H   ARG A 206      38.922   2.164 -37.667  1.00  0.00           H  
ATOM   3192  HA  ARG A 206      36.280   2.608 -38.881  1.00  0.00           H  
ATOM   3193 1HB  ARG A 206      36.375   4.462 -37.303  1.00  0.00           H  
ATOM   3194 2HB  ARG A 206      37.902   4.989 -37.970  1.00  0.00           H  
ATOM   3195 1HG  ARG A 206      36.850   5.521 -40.075  1.00  0.00           H  
ATOM   3196 2HG  ARG A 206      35.297   4.897 -39.491  1.00  0.00           H  
ATOM   3197 1HD  ARG A 206      35.312   6.605 -37.746  1.00  0.00           H  
ATOM   3198 2HD  ARG A 206      36.867   7.207 -38.378  1.00  0.00           H  
ATOM   3199  HE  ARG A 206      34.980   7.115 -40.485  1.00  0.00           H  
ATOM   3200 1HH1 ARG A 206      35.654   8.917 -37.538  1.00  0.00           H  
ATOM   3201 2HH1 ARG A 206      34.906  10.387 -38.122  1.00  0.00           H  
ATOM   3202 1HH2 ARG A 206      34.013   9.026 -41.222  1.00  0.00           H  
ATOM   3203 2HH2 ARG A 206      33.979  10.449 -40.206  1.00  0.00           H  
ATOM   3204  N   VAL A 207      37.293   3.026 -41.112  1.00  0.00           N  
ATOM   3205  CA  VAL A 207      37.894   3.163 -42.437  1.00  0.00           C  
ATOM   3206  C   VAL A 207      37.216   4.304 -43.185  1.00  0.00           C  
ATOM   3207  O   VAL A 207      35.983   4.370 -43.209  1.00  0.00           O  
ATOM   3208  CB  VAL A 207      37.757   1.865 -43.244  1.00  0.00           C  
ATOM   3209  CG1 VAL A 207      38.324   2.075 -44.596  1.00  0.00           C  
ATOM   3210  CG2 VAL A 207      38.477   0.705 -42.522  1.00  0.00           C  
ATOM   3211  H   VAL A 207      36.294   2.890 -41.040  1.00  0.00           H  
ATOM   3212  HA  VAL A 207      38.954   3.402 -42.332  1.00  0.00           H  
ATOM   3213  HB  VAL A 207      36.701   1.624 -43.365  1.00  0.00           H  
ATOM   3214 1HG1 VAL A 207      38.189   1.171 -45.138  1.00  0.00           H  
ATOM   3215 2HG1 VAL A 207      37.800   2.881 -45.106  1.00  0.00           H  
ATOM   3216 3HG1 VAL A 207      39.384   2.325 -44.520  1.00  0.00           H  
ATOM   3217 1HG2 VAL A 207      38.374  -0.211 -43.107  1.00  0.00           H  
ATOM   3218 2HG2 VAL A 207      39.528   0.945 -42.407  1.00  0.00           H  
ATOM   3219 3HG2 VAL A 207      38.029   0.558 -41.546  1.00  0.00           H  
ATOM   3220  N   THR A 208      38.005   5.203 -43.780  1.00  0.00           N  
ATOM   3221  CA  THR A 208      37.419   6.338 -44.488  1.00  0.00           C  
ATOM   3222  C   THR A 208      37.662   6.383 -46.010  1.00  0.00           C  
ATOM   3223  O   THR A 208      38.502   5.675 -46.566  1.00  0.00           O  
ATOM   3224  CB  THR A 208      37.851   7.641 -43.779  1.00  0.00           C  
ATOM   3225  OG1 THR A 208      39.266   7.746 -43.760  1.00  0.00           O  
ATOM   3226  CG2 THR A 208      37.338   7.643 -42.347  1.00  0.00           C  
ATOM   3227  H   THR A 208      39.024   5.112 -43.721  1.00  0.00           H  
ATOM   3228  HA  THR A 208      36.340   6.276 -44.360  1.00  0.00           H  
ATOM   3229  HB  THR A 208      37.441   8.500 -44.307  1.00  0.00           H  
ATOM   3230  HG1 THR A 208      39.609   8.138 -44.579  1.00  0.00           H  
ATOM   3231 1HG2 THR A 208      37.640   8.565 -41.851  1.00  0.00           H  
ATOM   3232 2HG2 THR A 208      36.254   7.571 -42.354  1.00  0.00           H  
ATOM   3233 3HG2 THR A 208      37.756   6.799 -41.814  1.00  0.00           H  
ATOM   3234  N   ASP A 209      36.881   7.245 -46.676  1.00  0.00           N  
ATOM   3235  CA  ASP A 209      36.842   7.435 -48.141  1.00  0.00           C  
ATOM   3236  C   ASP A 209      38.154   7.901 -48.766  1.00  0.00           C  
ATOM   3237  O   ASP A 209      38.430   7.662 -49.948  1.00  0.00           O  
ATOM   3238  CB  ASP A 209      35.731   8.428 -48.463  1.00  0.00           C  
ATOM   3239  CG  ASP A 209      34.332   7.836 -48.210  1.00  0.00           C  
ATOM   3240  OD1 ASP A 209      34.220   6.619 -48.031  1.00  0.00           O  
ATOM   3241  OD2 ASP A 209      33.395   8.594 -48.186  1.00  0.00           O  
ATOM   3242  H   ASP A 209      36.241   7.798 -46.124  1.00  0.00           H  
ATOM   3243  HA  ASP A 209      36.590   6.482 -48.599  1.00  0.00           H  
ATOM   3244 1HB  ASP A 209      35.853   9.328 -47.859  1.00  0.00           H  
ATOM   3245 2HB  ASP A 209      35.804   8.725 -49.511  1.00  0.00           H  
ATOM   3246  N   ASP A 210      38.965   8.564 -47.956  1.00  0.00           N  
ATOM   3247  CA  ASP A 210      40.273   9.069 -48.357  1.00  0.00           C  
ATOM   3248  C   ASP A 210      41.362   7.994 -48.241  1.00  0.00           C  
ATOM   3249  O   ASP A 210      42.548   8.280 -48.382  1.00  0.00           O  
ATOM   3250  CB  ASP A 210      40.617  10.300 -47.526  1.00  0.00           C  
ATOM   3251  CG  ASP A 210      40.724   9.973 -46.064  1.00  0.00           C  
ATOM   3252  OD1 ASP A 210      40.641   8.804 -45.748  1.00  0.00           O  
ATOM   3253  OD2 ASP A 210      40.870  10.871 -45.256  1.00  0.00           O  
ATOM   3254  H   ASP A 210      38.653   8.722 -47.012  1.00  0.00           H  
ATOM   3255  HA  ASP A 210      40.216   9.373 -49.404  1.00  0.00           H  
ATOM   3256 1HB  ASP A 210      41.567  10.714 -47.869  1.00  0.00           H  
ATOM   3257 2HB  ASP A 210      39.852  11.066 -47.667  1.00  0.00           H  
ATOM   3258  N   GLY A 211      40.956   6.764 -47.938  1.00  0.00           N  
ATOM   3259  CA  GLY A 211      41.849   5.625 -47.860  1.00  0.00           C  
ATOM   3260  C   GLY A 211      42.546   5.441 -46.527  1.00  0.00           C  
ATOM   3261  O   GLY A 211      43.313   4.491 -46.360  1.00  0.00           O  
ATOM   3262  H   GLY A 211      39.973   6.586 -47.742  1.00  0.00           H  
ATOM   3263 1HA  GLY A 211      41.262   4.739 -48.062  1.00  0.00           H  
ATOM   3264 2HA  GLY A 211      42.592   5.697 -48.652  1.00  0.00           H  
ATOM   3265  N   ARG A 212      42.293   6.314 -45.561  1.00  0.00           N  
ATOM   3266  CA  ARG A 212      42.972   6.149 -44.290  1.00  0.00           C  
ATOM   3267  C   ARG A 212      42.289   5.099 -43.410  1.00  0.00           C  
ATOM   3268  O   ARG A 212      41.056   5.019 -43.331  1.00  0.00           O  
ATOM   3269  CB  ARG A 212      43.049   7.475 -43.548  1.00  0.00           C  
ATOM   3270  CG  ARG A 212      43.917   8.544 -44.243  1.00  0.00           C  
ATOM   3271  CD  ARG A 212      44.085   9.777 -43.413  1.00  0.00           C  
ATOM   3272  NE  ARG A 212      42.885  10.559 -43.332  1.00  0.00           N  
ATOM   3273  CZ  ARG A 212      42.646  11.531 -42.457  1.00  0.00           C  
ATOM   3274  NH1 ARG A 212      43.528  11.853 -41.532  1.00  0.00           N  
ATOM   3275  NH2 ARG A 212      41.500  12.148 -42.569  1.00  0.00           N  
ATOM   3276  H   ARG A 212      41.654   7.109 -45.711  1.00  0.00           H  
ATOM   3277  HA  ARG A 212      43.991   5.816 -44.487  1.00  0.00           H  
ATOM   3278 1HB  ARG A 212      42.044   7.890 -43.457  1.00  0.00           H  
ATOM   3279 2HB  ARG A 212      43.440   7.317 -42.539  1.00  0.00           H  
ATOM   3280 1HG  ARG A 212      44.876   8.157 -44.520  1.00  0.00           H  
ATOM   3281 2HG  ARG A 212      43.392   8.848 -45.155  1.00  0.00           H  
ATOM   3282 1HD  ARG A 212      44.362   9.485 -42.403  1.00  0.00           H  
ATOM   3283 2HD  ARG A 212      44.868  10.400 -43.838  1.00  0.00           H  
ATOM   3284  HE  ARG A 212      42.142  10.399 -44.031  1.00  0.00           H  
ATOM   3285 1HH1 ARG A 212      44.410  11.358 -41.493  1.00  0.00           H  
ATOM   3286 2HH1 ARG A 212      43.332  12.597 -40.879  1.00  0.00           H  
ATOM   3287 1HH2 ARG A 212      40.886  11.837 -43.343  1.00  0.00           H  
ATOM   3288 2HH2 ARG A 212      41.245  12.899 -41.949  1.00  0.00           H  
ATOM   3289  N   ILE A 213      43.102   4.294 -42.723  1.00  0.00           N  
ATOM   3290  CA  ILE A 213      42.570   3.320 -41.771  1.00  0.00           C  
ATOM   3291  C   ILE A 213      42.916   3.683 -40.328  1.00  0.00           C  
ATOM   3292  O   ILE A 213      44.083   3.846 -39.985  1.00  0.00           O  
ATOM   3293  CB  ILE A 213      43.105   1.927 -42.081  1.00  0.00           C  
ATOM   3294  CG1 ILE A 213      42.667   1.459 -43.458  1.00  0.00           C  
ATOM   3295  CG2 ILE A 213      42.693   0.994 -41.058  1.00  0.00           C  
ATOM   3296  CD1 ILE A 213      43.339   0.176 -43.839  1.00  0.00           C  
ATOM   3297  H   ILE A 213      44.117   4.335 -42.868  1.00  0.00           H  
ATOM   3298  HA  ILE A 213      41.485   3.298 -41.859  1.00  0.00           H  
ATOM   3299  HB  ILE A 213      44.182   1.970 -42.106  1.00  0.00           H  
ATOM   3300 1HG1 ILE A 213      41.594   1.314 -43.461  1.00  0.00           H  
ATOM   3301 2HG1 ILE A 213      42.917   2.219 -44.204  1.00  0.00           H  
ATOM   3302 1HG2 ILE A 213      43.108   0.026 -41.289  1.00  0.00           H  
ATOM   3303 2HG2 ILE A 213      43.056   1.325 -40.086  1.00  0.00           H  
ATOM   3304 3HG2 ILE A 213      41.613   0.952 -41.051  1.00  0.00           H  
ATOM   3305 1HD1 ILE A 213      43.023  -0.160 -44.807  1.00  0.00           H  
ATOM   3306 2HD1 ILE A 213      44.416   0.321 -43.847  1.00  0.00           H  
ATOM   3307 3HD1 ILE A 213      43.072  -0.558 -43.107  1.00  0.00           H  
ATOM   3308  N   PHE A 214      41.915   3.791 -39.465  1.00  0.00           N  
ATOM   3309  CA  PHE A 214      42.167   4.204 -38.090  1.00  0.00           C  
ATOM   3310  C   PHE A 214      42.079   3.001 -37.173  1.00  0.00           C  
ATOM   3311  O   PHE A 214      41.195   2.150 -37.338  1.00  0.00           O  
ATOM   3312  CB  PHE A 214      41.153   5.249 -37.696  1.00  0.00           C  
ATOM   3313  CG  PHE A 214      41.252   6.441 -38.577  1.00  0.00           C  
ATOM   3314  CD1 PHE A 214      40.586   6.434 -39.791  1.00  0.00           C  
ATOM   3315  CD2 PHE A 214      41.995   7.552 -38.236  1.00  0.00           C  
ATOM   3316  CE1 PHE A 214      40.665   7.495 -40.635  1.00  0.00           C  
ATOM   3317  CE2 PHE A 214      42.061   8.633 -39.102  1.00  0.00           C  
ATOM   3318  CZ  PHE A 214      41.396   8.593 -40.298  1.00  0.00           C  
ATOM   3319  H   PHE A 214      40.961   3.618 -39.763  1.00  0.00           H  
ATOM   3320  HA  PHE A 214      43.163   4.631 -38.017  1.00  0.00           H  
ATOM   3321 1HB  PHE A 214      40.157   4.840 -37.752  1.00  0.00           H  
ATOM   3322 2HB  PHE A 214      41.341   5.564 -36.677  1.00  0.00           H  
ATOM   3323  HD1 PHE A 214      40.000   5.562 -40.077  1.00  0.00           H  
ATOM   3324  HD2 PHE A 214      42.527   7.568 -37.281  1.00  0.00           H  
ATOM   3325  HE1 PHE A 214      40.146   7.465 -41.578  1.00  0.00           H  
ATOM   3326  HE2 PHE A 214      42.636   9.512 -38.841  1.00  0.00           H  
ATOM   3327  HZ  PHE A 214      41.444   9.430 -40.980  1.00  0.00           H  
ATOM   3328  N   TYR A 215      42.960   2.957 -36.177  1.00  0.00           N  
ATOM   3329  CA  TYR A 215      43.028   1.793 -35.301  1.00  0.00           C  
ATOM   3330  C   TYR A 215      43.316   2.054 -33.834  1.00  0.00           C  
ATOM   3331  O   TYR A 215      43.801   3.123 -33.450  1.00  0.00           O  
ATOM   3332  CB  TYR A 215      44.145   0.886 -35.771  1.00  0.00           C  
ATOM   3333  CG  TYR A 215      45.521   1.535 -35.593  1.00  0.00           C  
ATOM   3334  CD1 TYR A 215      46.233   1.380 -34.408  1.00  0.00           C  
ATOM   3335  CD2 TYR A 215      46.085   2.238 -36.610  1.00  0.00           C  
ATOM   3336  CE1 TYR A 215      47.489   1.915 -34.268  1.00  0.00           C  
ATOM   3337  CE2 TYR A 215      47.358   2.758 -36.461  1.00  0.00           C  
ATOM   3338  CZ  TYR A 215      48.049   2.602 -35.314  1.00  0.00           C  
ATOM   3339  OH  TYR A 215      49.312   3.136 -35.206  1.00  0.00           O  
ATOM   3340  H   TYR A 215      43.622   3.728 -36.082  1.00  0.00           H  
ATOM   3341  HA  TYR A 215      42.074   1.276 -35.349  1.00  0.00           H  
ATOM   3342 1HB  TYR A 215      44.124  -0.045 -35.213  1.00  0.00           H  
ATOM   3343 2HB  TYR A 215      44.007   0.641 -36.827  1.00  0.00           H  
ATOM   3344  HD1 TYR A 215      45.799   0.832 -33.580  1.00  0.00           H  
ATOM   3345  HD2 TYR A 215      45.545   2.374 -37.548  1.00  0.00           H  
ATOM   3346  HE1 TYR A 215      48.037   1.785 -33.333  1.00  0.00           H  
ATOM   3347  HE2 TYR A 215      47.821   3.291 -37.265  1.00  0.00           H  
ATOM   3348  HH  TYR A 215      49.559   3.539 -36.045  1.00  0.00           H  
ATOM   3349  N   ILE A 216      43.011   1.033 -33.021  1.00  0.00           N  
ATOM   3350  CA  ILE A 216      43.264   1.004 -31.579  1.00  0.00           C  
ATOM   3351  C   ILE A 216      44.286  -0.066 -31.192  1.00  0.00           C  
ATOM   3352  O   ILE A 216      44.209  -1.215 -31.654  1.00  0.00           O  
ATOM   3353  CB  ILE A 216      41.968   0.740 -30.789  1.00  0.00           C  
ATOM   3354  CG1 ILE A 216      40.928   1.749 -31.165  1.00  0.00           C  
ATOM   3355  CG2 ILE A 216      42.236   0.832 -29.268  1.00  0.00           C  
ATOM   3356  CD1 ILE A 216      41.321   3.170 -30.830  1.00  0.00           C  
ATOM   3357  H   ILE A 216      42.579   0.213 -33.448  1.00  0.00           H  
ATOM   3358  HA  ILE A 216      43.662   1.971 -31.281  1.00  0.00           H  
ATOM   3359  HB  ILE A 216      41.582  -0.249 -31.037  1.00  0.00           H  
ATOM   3360 1HG1 ILE A 216      40.752   1.678 -32.226  1.00  0.00           H  
ATOM   3361 2HG1 ILE A 216      40.009   1.492 -30.654  1.00  0.00           H  
ATOM   3362 1HG2 ILE A 216      41.315   0.650 -28.725  1.00  0.00           H  
ATOM   3363 2HG2 ILE A 216      42.968   0.093 -28.978  1.00  0.00           H  
ATOM   3364 3HG2 ILE A 216      42.613   1.827 -29.022  1.00  0.00           H  
ATOM   3365 1HD1 ILE A 216      40.542   3.868 -31.129  1.00  0.00           H  
ATOM   3366 2HD1 ILE A 216      41.488   3.248 -29.767  1.00  0.00           H  
ATOM   3367 3HD1 ILE A 216      42.232   3.420 -31.353  1.00  0.00           H  
ATOM   3368  N   ASP A 217      45.230   0.288 -30.326  1.00  0.00           N  
ATOM   3369  CA  ASP A 217      46.201  -0.704 -29.877  1.00  0.00           C  
ATOM   3370  C   ASP A 217      46.455  -0.599 -28.385  1.00  0.00           C  
ATOM   3371  O   ASP A 217      46.168   0.419 -27.753  1.00  0.00           O  
ATOM   3372  CB  ASP A 217      47.544  -0.498 -30.568  1.00  0.00           C  
ATOM   3373  CG  ASP A 217      48.208   0.785 -30.117  1.00  0.00           C  
ATOM   3374  OD1 ASP A 217      48.601   0.887 -28.943  1.00  0.00           O  
ATOM   3375  OD2 ASP A 217      48.317   1.670 -30.930  1.00  0.00           O  
ATOM   3376  H   ASP A 217      45.276   1.258 -30.011  1.00  0.00           H  
ATOM   3377  HA  ASP A 217      45.826  -1.703 -30.097  1.00  0.00           H  
ATOM   3378 1HB  ASP A 217      48.201  -1.339 -30.366  1.00  0.00           H  
ATOM   3379 2HB  ASP A 217      47.394  -0.455 -31.643  1.00  0.00           H  
ATOM   3380  N   SER A 218      47.086  -1.634 -27.849  1.00  0.00           N  
ATOM   3381  CA  SER A 218      47.475  -1.709 -26.446  1.00  0.00           C  
ATOM   3382  C   SER A 218      48.967  -1.860 -26.264  1.00  0.00           C  
ATOM   3383  O   SER A 218      49.426  -2.816 -25.642  1.00  0.00           O  
ATOM   3384  CB  SER A 218      46.787  -2.826 -25.708  1.00  0.00           C  
ATOM   3385  OG  SER A 218      45.422  -2.635 -25.611  1.00  0.00           O  
ATOM   3386  H   SER A 218      47.302  -2.417 -28.447  1.00  0.00           H  
ATOM   3387  HA  SER A 218      47.187  -0.775 -25.964  1.00  0.00           H  
ATOM   3388 1HB  SER A 218      46.968  -3.748 -26.227  1.00  0.00           H  
ATOM   3389 2HB  SER A 218      47.218  -2.920 -24.712  1.00  0.00           H  
ATOM   3390  HG  SER A 218      45.311  -1.867 -25.046  1.00  0.00           H  
ATOM   3391  N   HIS A 219      49.735  -0.938 -26.826  1.00  0.00           N  
ATOM   3392  CA  HIS A 219      51.181  -1.003 -26.619  1.00  0.00           C  
ATOM   3393  C   HIS A 219      51.421  -1.271 -25.110  1.00  0.00           C  
ATOM   3394  O   HIS A 219      50.686  -0.725 -24.279  1.00  0.00           O  
ATOM   3395  CB  HIS A 219      51.866   0.302 -27.055  1.00  0.00           C  
ATOM   3396  CG  HIS A 219      51.919   0.565 -28.556  1.00  0.00           C  
ATOM   3397  ND1 HIS A 219      52.506  -0.303 -29.469  1.00  0.00           N  
ATOM   3398  CD2 HIS A 219      51.491   1.627 -29.280  1.00  0.00           C  
ATOM   3399  CE1 HIS A 219      52.421   0.219 -30.680  1.00  0.00           C  
ATOM   3400  NE2 HIS A 219      51.825   1.388 -30.595  1.00  0.00           N  
ATOM   3401  H   HIS A 219      49.303  -0.199 -27.409  1.00  0.00           H  
ATOM   3402  HA  HIS A 219      51.593  -1.804 -27.207  1.00  0.00           H  
ATOM   3403 1HB  HIS A 219      51.316   1.137 -26.614  1.00  0.00           H  
ATOM   3404 2HB  HIS A 219      52.870   0.359 -26.669  1.00  0.00           H  
ATOM   3405  HD1 HIS A 219      52.941  -1.211 -29.326  1.00  0.00           H  
ATOM   3406  HD2 HIS A 219      50.983   2.554 -29.006  1.00  0.00           H  
ATOM   3407  HE1 HIS A 219      52.821  -0.313 -31.535  1.00  0.00           H  
ATOM   3408  N   PRO A 220      52.507  -1.983 -24.714  1.00  0.00           N  
ATOM   3409  CA  PRO A 220      52.843  -2.465 -23.357  1.00  0.00           C  
ATOM   3410  C   PRO A 220      52.579  -1.547 -22.146  1.00  0.00           C  
ATOM   3411  O   PRO A 220      52.641  -2.012 -21.012  1.00  0.00           O  
ATOM   3412  CB  PRO A 220      54.339  -2.769 -23.498  1.00  0.00           C  
ATOM   3413  CG  PRO A 220      54.510  -3.153 -24.942  1.00  0.00           C  
ATOM   3414  CD  PRO A 220      53.550  -2.319 -25.714  1.00  0.00           C  
ATOM   3415  HA  PRO A 220      52.300  -3.412 -23.207  1.00  0.00           H  
ATOM   3416 1HB  PRO A 220      54.931  -1.880 -23.217  1.00  0.00           H  
ATOM   3417 2HB  PRO A 220      54.627  -3.575 -22.806  1.00  0.00           H  
ATOM   3418 1HG  PRO A 220      55.543  -2.998 -25.268  1.00  0.00           H  
ATOM   3419 2HG  PRO A 220      54.301  -4.235 -25.065  1.00  0.00           H  
ATOM   3420 1HD  PRO A 220      54.057  -1.437 -26.103  1.00  0.00           H  
ATOM   3421 2HD  PRO A 220      53.162  -2.984 -26.502  1.00  0.00           H  
ATOM   3422  N   ASP A 221      52.281  -0.261 -22.357  1.00  0.00           N  
ATOM   3423  CA  ASP A 221      51.948   0.682 -21.277  1.00  0.00           C  
ATOM   3424  C   ASP A 221      50.629   0.251 -20.607  1.00  0.00           C  
ATOM   3425  O   ASP A 221      50.301   0.669 -19.495  1.00  0.00           O  
ATOM   3426  CB  ASP A 221      51.776   2.097 -21.834  1.00  0.00           C  
ATOM   3427  CG  ASP A 221      53.068   2.748 -22.291  1.00  0.00           C  
ATOM   3428  OD1 ASP A 221      54.122   2.264 -21.966  1.00  0.00           O  
ATOM   3429  OD2 ASP A 221      52.985   3.733 -22.993  1.00  0.00           O  
ATOM   3430  H   ASP A 221      52.228   0.075 -23.308  1.00  0.00           H  
ATOM   3431  HA  ASP A 221      52.744   0.669 -20.532  1.00  0.00           H  
ATOM   3432 1HB  ASP A 221      51.092   2.058 -22.686  1.00  0.00           H  
ATOM   3433 2HB  ASP A 221      51.308   2.731 -21.079  1.00  0.00           H  
ATOM   3434  N   ASN A 222      49.890  -0.596 -21.335  1.00  0.00           N  
ATOM   3435  CA  ASN A 222      48.583  -1.185 -21.027  1.00  0.00           C  
ATOM   3436  C   ASN A 222      47.459  -0.162 -21.099  1.00  0.00           C  
ATOM   3437  O   ASN A 222      46.337  -0.398 -20.633  1.00  0.00           O  
ATOM   3438  CB  ASN A 222      48.563  -1.831 -19.645  1.00  0.00           C  
ATOM   3439  CG  ASN A 222      49.681  -2.839 -19.396  1.00  0.00           C  
ATOM   3440  OD1 ASN A 222      50.351  -2.762 -18.357  1.00  0.00           O  
ATOM   3441  ND2 ASN A 222      49.917  -3.730 -20.316  1.00  0.00           N  
ATOM   3442  H   ASN A 222      50.280  -0.835 -22.249  1.00  0.00           H  
ATOM   3443  HA  ASN A 222      48.372  -1.943 -21.780  1.00  0.00           H  
ATOM   3444 1HB  ASN A 222      48.605  -1.062 -18.876  1.00  0.00           H  
ATOM   3445 2HB  ASN A 222      47.611  -2.348 -19.516  1.00  0.00           H  
ATOM   3446 1HD2 ASN A 222      50.662  -4.386 -20.194  1.00  0.00           H  
ATOM   3447 2HD2 ASN A 222      49.382  -3.734 -21.176  1.00  0.00           H  
ATOM   3448  N   THR A 223      47.748   0.954 -21.738  1.00  0.00           N  
ATOM   3449  CA  THR A 223      46.765   1.982 -21.993  1.00  0.00           C  
ATOM   3450  C   THR A 223      46.366   1.815 -23.441  1.00  0.00           C  
ATOM   3451  O   THR A 223      47.047   1.089 -24.163  1.00  0.00           O  
ATOM   3452  CB  THR A 223      47.348   3.386 -21.730  1.00  0.00           C  
ATOM   3453  OG1 THR A 223      48.382   3.675 -22.679  1.00  0.00           O  
ATOM   3454  CG2 THR A 223      47.943   3.433 -20.332  1.00  0.00           C  
ATOM   3455  H   THR A 223      48.691   1.077 -22.073  1.00  0.00           H  
ATOM   3456  HA  THR A 223      45.901   1.828 -21.368  1.00  0.00           H  
ATOM   3457  HB  THR A 223      46.565   4.135 -21.815  1.00  0.00           H  
ATOM   3458  HG1 THR A 223      47.982   4.051 -23.471  1.00  0.00           H  
ATOM   3459 1HG2 THR A 223      48.357   4.421 -20.148  1.00  0.00           H  
ATOM   3460 2HG2 THR A 223      47.177   3.224 -19.600  1.00  0.00           H  
ATOM   3461 3HG2 THR A 223      48.733   2.690 -20.246  1.00  0.00           H  
ATOM   3462  N   LEU A 224      45.294   2.456 -23.874  1.00  0.00           N  
ATOM   3463  CA  LEU A 224      44.932   2.372 -25.282  1.00  0.00           C  
ATOM   3464  C   LEU A 224      45.382   3.587 -26.052  1.00  0.00           C  
ATOM   3465  O   LEU A 224      45.260   4.722 -25.587  1.00  0.00           O  
ATOM   3466  CB  LEU A 224      43.435   2.158 -25.461  1.00  0.00           C  
ATOM   3467  CG  LEU A 224      42.922   0.853 -24.924  1.00  0.00           C  
ATOM   3468  CD1 LEU A 224      41.496   0.801 -25.103  1.00  0.00           C  
ATOM   3469  CD2 LEU A 224      43.556  -0.254 -25.639  1.00  0.00           C  
ATOM   3470  H   LEU A 224      44.752   3.018 -23.229  1.00  0.00           H  
ATOM   3471  HA  LEU A 224      45.434   1.510 -25.709  1.00  0.00           H  
ATOM   3472 1HB  LEU A 224      42.902   2.958 -24.944  1.00  0.00           H  
ATOM   3473 2HB  LEU A 224      43.199   2.213 -26.524  1.00  0.00           H  
ATOM   3474  HG  LEU A 224      43.150   0.782 -23.873  1.00  0.00           H  
ATOM   3475 1HD1 LEU A 224      41.100  -0.121 -24.734  1.00  0.00           H  
ATOM   3476 2HD1 LEU A 224      41.088   1.629 -24.560  1.00  0.00           H  
ATOM   3477 3HD1 LEU A 224      41.263   0.887 -26.155  1.00  0.00           H  
ATOM   3478 1HD2 LEU A 224      43.188  -1.197 -25.254  1.00  0.00           H  
ATOM   3479 2HD2 LEU A 224      43.331  -0.184 -26.692  1.00  0.00           H  
ATOM   3480 3HD2 LEU A 224      44.630  -0.184 -25.499  1.00  0.00           H  
ATOM   3481  N   THR A 225      45.875   3.333 -27.251  1.00  0.00           N  
ATOM   3482  CA  THR A 225      46.344   4.373 -28.141  1.00  0.00           C  
ATOM   3483  C   THR A 225      45.625   4.311 -29.470  1.00  0.00           C  
ATOM   3484  O   THR A 225      45.371   3.228 -30.004  1.00  0.00           O  
ATOM   3485  CB  THR A 225      47.873   4.252 -28.366  1.00  0.00           C  
ATOM   3486  OG1 THR A 225      48.559   4.372 -27.114  1.00  0.00           O  
ATOM   3487  CG2 THR A 225      48.390   5.323 -29.317  1.00  0.00           C  
ATOM   3488  H   THR A 225      45.959   2.355 -27.544  1.00  0.00           H  
ATOM   3489  HA  THR A 225      46.135   5.342 -27.694  1.00  0.00           H  
ATOM   3490  HB  THR A 225      48.096   3.283 -28.790  1.00  0.00           H  
ATOM   3491  HG1 THR A 225      48.459   3.550 -26.628  1.00  0.00           H  
ATOM   3492 1HG2 THR A 225      49.466   5.199 -29.448  1.00  0.00           H  
ATOM   3493 2HG2 THR A 225      47.904   5.220 -30.280  1.00  0.00           H  
ATOM   3494 3HG2 THR A 225      48.187   6.311 -28.910  1.00  0.00           H  
ATOM   3495  N   SER A 226      45.228   5.472 -29.977  1.00  0.00           N  
ATOM   3496  CA  SER A 226      44.635   5.512 -31.300  1.00  0.00           C  
ATOM   3497  C   SER A 226      45.679   5.983 -32.304  1.00  0.00           C  
ATOM   3498  O   SER A 226      46.615   6.699 -31.938  1.00  0.00           O  
ATOM   3499  CB  SER A 226      43.441   6.437 -31.318  1.00  0.00           C  
ATOM   3500  OG  SER A 226      43.833   7.763 -31.032  1.00  0.00           O  
ATOM   3501  H   SER A 226      45.403   6.331 -29.473  1.00  0.00           H  
ATOM   3502  HA  SER A 226      44.318   4.512 -31.575  1.00  0.00           H  
ATOM   3503 1HB  SER A 226      42.976   6.401 -32.304  1.00  0.00           H  
ATOM   3504 2HB  SER A 226      42.695   6.106 -30.596  1.00  0.00           H  
ATOM   3505  HG  SER A 226      43.085   8.340 -31.324  1.00  0.00           H  
ATOM   3506  N   GLY A 227      45.467   5.676 -33.574  1.00  0.00           N  
ATOM   3507  CA  GLY A 227      46.368   6.160 -34.619  1.00  0.00           C  
ATOM   3508  C   GLY A 227      45.875   5.780 -35.999  1.00  0.00           C  
ATOM   3509  O   GLY A 227      44.715   5.394 -36.165  1.00  0.00           O  
ATOM   3510  H   GLY A 227      44.705   5.032 -33.787  1.00  0.00           H  
ATOM   3511 1HA  GLY A 227      46.461   7.244 -34.548  1.00  0.00           H  
ATOM   3512 2HA  GLY A 227      47.361   5.741 -34.460  1.00  0.00           H  
ATOM   3513  N   MET A 228      46.737   5.909 -37.009  1.00  0.00           N  
ATOM   3514  CA  MET A 228      46.275   5.583 -38.351  1.00  0.00           C  
ATOM   3515  C   MET A 228      47.330   4.929 -39.243  1.00  0.00           C  
ATOM   3516  O   MET A 228      48.527   5.212 -39.164  1.00  0.00           O  
ATOM   3517  CB  MET A 228      45.731   6.851 -39.005  1.00  0.00           C  
ATOM   3518  CG  MET A 228      46.752   7.957 -39.207  1.00  0.00           C  
ATOM   3519  SD  MET A 228      45.988   9.486 -39.740  1.00  0.00           S  
ATOM   3520  CE  MET A 228      45.338  10.032 -38.170  1.00  0.00           C  
ATOM   3521  H   MET A 228      47.682   6.232 -36.848  1.00  0.00           H  
ATOM   3522  HA  MET A 228      45.463   4.869 -38.259  1.00  0.00           H  
ATOM   3523 1HB  MET A 228      45.307   6.598 -39.977  1.00  0.00           H  
ATOM   3524 2HB  MET A 228      44.923   7.249 -38.398  1.00  0.00           H  
ATOM   3525 1HG  MET A 228      47.274   8.146 -38.269  1.00  0.00           H  
ATOM   3526 2HG  MET A 228      47.496   7.660 -39.940  1.00  0.00           H  
ATOM   3527 1HE  MET A 228      44.817  10.982 -38.300  1.00  0.00           H  
ATOM   3528 2HE  MET A 228      44.656   9.285 -37.776  1.00  0.00           H  
ATOM   3529 3HE  MET A 228      46.161  10.166 -37.468  1.00  0.00           H  
ATOM   3530  N   TYR A 229      46.839   4.034 -40.089  1.00  0.00           N  
ATOM   3531  CA  TYR A 229      47.598   3.345 -41.109  1.00  0.00           C  
ATOM   3532  C   TYR A 229      47.549   4.037 -42.449  1.00  0.00           C  
ATOM   3533  O   TYR A 229      46.639   3.845 -43.269  1.00  0.00           O  
ATOM   3534  CB  TYR A 229      47.252   1.866 -41.203  1.00  0.00           C  
ATOM   3535  CG  TYR A 229      47.875   1.034 -40.084  1.00  0.00           C  
ATOM   3536  CD1 TYR A 229      47.135   0.525 -39.078  1.00  0.00           C  
ATOM   3537  CD2 TYR A 229      49.242   0.812 -40.096  1.00  0.00           C  
ATOM   3538  CE1 TYR A 229      47.743  -0.227 -38.070  1.00  0.00           C  
ATOM   3539  CE2 TYR A 229      49.851   0.077 -39.115  1.00  0.00           C  
ATOM   3540  CZ  TYR A 229      49.103  -0.444 -38.099  1.00  0.00           C  
ATOM   3541  OH  TYR A 229      49.700  -1.177 -37.110  1.00  0.00           O  
ATOM   3542  H   TYR A 229      45.844   3.860 -40.051  1.00  0.00           H  
ATOM   3543  HA  TYR A 229      48.645   3.372 -40.806  1.00  0.00           H  
ATOM   3544 1HB  TYR A 229      46.179   1.756 -41.127  1.00  0.00           H  
ATOM   3545 2HB  TYR A 229      47.545   1.473 -42.150  1.00  0.00           H  
ATOM   3546  HD1 TYR A 229      46.061   0.698 -39.061  1.00  0.00           H  
ATOM   3547  HD2 TYR A 229      49.842   1.223 -40.887  1.00  0.00           H  
ATOM   3548  HE1 TYR A 229      47.143  -0.639 -37.263  1.00  0.00           H  
ATOM   3549  HE2 TYR A 229      50.936  -0.084 -39.151  1.00  0.00           H  
ATOM   3550  HH  TYR A 229      49.032  -1.481 -36.493  1.00  0.00           H  
ATOM   3551  N   THR A 230      48.495   4.941 -42.580  1.00  0.00           N  
ATOM   3552  CA  THR A 230      48.752   5.768 -43.732  1.00  0.00           C  
ATOM   3553  C   THR A 230      50.256   5.671 -43.842  1.00  0.00           C  
ATOM   3554  O   THR A 230      50.871   5.157 -42.905  1.00  0.00           O  
ATOM   3555  CB  THR A 230      48.346   7.226 -43.472  1.00  0.00           C  
ATOM   3556  OG1 THR A 230      49.263   7.825 -42.542  1.00  0.00           O  
ATOM   3557  CG2 THR A 230      46.975   7.236 -42.862  1.00  0.00           C  
ATOM   3558  H   THR A 230      49.129   5.037 -41.795  1.00  0.00           H  
ATOM   3559  HA  THR A 230      48.263   5.359 -44.615  1.00  0.00           H  
ATOM   3560  HB  THR A 230      48.329   7.793 -44.392  1.00  0.00           H  
ATOM   3561  HG1 THR A 230      50.166   7.904 -42.957  1.00  0.00           H  
ATOM   3562 1HG2 THR A 230      46.675   8.259 -42.664  1.00  0.00           H  
ATOM   3563 2HG2 THR A 230      46.284   6.768 -43.547  1.00  0.00           H  
ATOM   3564 3HG2 THR A 230      46.982   6.684 -41.939  1.00  0.00           H  
ATOM   3565  N   PRO A 231      50.902   6.094 -44.926  1.00  0.00           N  
ATOM   3566  CA  PRO A 231      52.335   6.204 -44.948  1.00  0.00           C  
ATOM   3567  C   PRO A 231      52.582   7.080 -43.724  1.00  0.00           C  
ATOM   3568  O   PRO A 231      51.822   8.039 -43.547  1.00  0.00           O  
ATOM   3569  CB  PRO A 231      52.588   6.910 -46.278  1.00  0.00           C  
ATOM   3570  CG  PRO A 231      51.387   6.499 -47.129  1.00  0.00           C  
ATOM   3571  CD  PRO A 231      50.224   6.451 -46.166  1.00  0.00           C  
ATOM   3572  HA  PRO A 231      52.789   5.213 -44.918  1.00  0.00           H  
ATOM   3573 1HB  PRO A 231      52.665   7.998 -46.122  1.00  0.00           H  
ATOM   3574 2HB  PRO A 231      53.553   6.577 -46.702  1.00  0.00           H  
ATOM   3575 1HG  PRO A 231      51.244   7.206 -47.963  1.00  0.00           H  
ATOM   3576 2HG  PRO A 231      51.550   5.543 -47.573  1.00  0.00           H  
ATOM   3577 1HD  PRO A 231      49.751   7.437 -46.101  1.00  0.00           H  
ATOM   3578 2HD  PRO A 231      49.533   5.658 -46.472  1.00  0.00           H  
ATOM   3579  N   LYS A 232      53.557   6.810 -42.849  1.00  0.00           N  
ATOM   3580  CA  LYS A 232      54.558   5.737 -42.787  1.00  0.00           C  
ATOM   3581  C   LYS A 232      54.115   4.277 -42.967  1.00  0.00           C  
ATOM   3582  O   LYS A 232      54.727   3.527 -43.723  1.00  0.00           O  
ATOM   3583  CB  LYS A 232      55.183   5.862 -41.392  1.00  0.00           C  
ATOM   3584  CG  LYS A 232      56.196   4.839 -40.992  1.00  0.00           C  
ATOM   3585  CD  LYS A 232      56.583   5.048 -39.532  1.00  0.00           C  
ATOM   3586  CE  LYS A 232      55.400   4.714 -38.609  1.00  0.00           C  
ATOM   3587  NZ  LYS A 232      55.781   4.713 -37.177  1.00  0.00           N  
ATOM   3588  H   LYS A 232      53.612   7.460 -42.080  1.00  0.00           H  
ATOM   3589  HA  LYS A 232      55.300   5.942 -43.557  1.00  0.00           H  
ATOM   3590 1HB  LYS A 232      55.675   6.839 -41.322  1.00  0.00           H  
ATOM   3591 2HB  LYS A 232      54.392   5.850 -40.646  1.00  0.00           H  
ATOM   3592 1HG  LYS A 232      55.773   3.852 -41.105  1.00  0.00           H  
ATOM   3593 2HG  LYS A 232      57.073   4.914 -41.620  1.00  0.00           H  
ATOM   3594 1HD  LYS A 232      57.427   4.419 -39.270  1.00  0.00           H  
ATOM   3595 2HD  LYS A 232      56.854   6.081 -39.387  1.00  0.00           H  
ATOM   3596 1HE  LYS A 232      54.616   5.451 -38.761  1.00  0.00           H  
ATOM   3597 2HE  LYS A 232      55.011   3.732 -38.871  1.00  0.00           H  
ATOM   3598 1HZ  LYS A 232      54.974   4.486 -36.619  1.00  0.00           H  
ATOM   3599 2HZ  LYS A 232      56.500   4.018 -37.026  1.00  0.00           H  
ATOM   3600 3HZ  LYS A 232      56.125   5.619 -36.908  1.00  0.00           H  
ATOM   3601  N   PHE A 233      53.092   3.858 -42.226  1.00  0.00           N  
ATOM   3602  CA  PHE A 233      52.505   2.493 -42.155  1.00  0.00           C  
ATOM   3603  C   PHE A 233      53.450   1.362 -41.637  1.00  0.00           C  
ATOM   3604  O   PHE A 233      53.015   0.503 -40.871  1.00  0.00           O  
ATOM   3605  CB  PHE A 233      52.039   2.026 -43.543  1.00  0.00           C  
ATOM   3606  CG  PHE A 233      51.265   0.746 -43.492  1.00  0.00           C  
ATOM   3607  CD1 PHE A 233      49.895   0.746 -43.556  1.00  0.00           C  
ATOM   3608  CD2 PHE A 233      51.902  -0.450 -43.276  1.00  0.00           C  
ATOM   3609  CE1 PHE A 233      49.184  -0.433 -43.424  1.00  0.00           C  
ATOM   3610  CE2 PHE A 233      51.195  -1.624 -43.132  1.00  0.00           C  
ATOM   3611  CZ  PHE A 233      49.837  -1.615 -43.206  1.00  0.00           C  
ATOM   3612  H   PHE A 233      52.626   4.567 -41.672  1.00  0.00           H  
ATOM   3613  HA  PHE A 233      51.643   2.547 -41.490  1.00  0.00           H  
ATOM   3614 1HB  PHE A 233      51.415   2.792 -44.004  1.00  0.00           H  
ATOM   3615 2HB  PHE A 233      52.899   1.870 -44.189  1.00  0.00           H  
ATOM   3616  HD1 PHE A 233      49.372   1.692 -43.710  1.00  0.00           H  
ATOM   3617  HD2 PHE A 233      52.981  -0.460 -43.195  1.00  0.00           H  
ATOM   3618  HE1 PHE A 233      48.109  -0.412 -43.479  1.00  0.00           H  
ATOM   3619  HE2 PHE A 233      51.722  -2.552 -42.943  1.00  0.00           H  
ATOM   3620  HZ  PHE A 233      49.283  -2.539 -43.083  1.00  0.00           H  
ATOM   3621  N   THR A 234      54.739   1.436 -42.007  1.00  0.00           N  
ATOM   3622  CA  THR A 234      55.861   0.540 -41.680  1.00  0.00           C  
ATOM   3623  C   THR A 234      55.717  -0.844 -42.329  1.00  0.00           C  
ATOM   3624  O   THR A 234      54.832  -1.624 -41.979  1.00  0.00           O  
ATOM   3625  CB  THR A 234      56.080   0.406 -40.155  1.00  0.00           C  
ATOM   3626  OG1 THR A 234      56.321   1.691 -39.609  1.00  0.00           O  
ATOM   3627  CG2 THR A 234      57.314  -0.433 -39.870  1.00  0.00           C  
ATOM   3628  H   THR A 234      54.947   2.181 -42.650  1.00  0.00           H  
ATOM   3629  HA  THR A 234      56.766   0.990 -42.085  1.00  0.00           H  
ATOM   3630  HB  THR A 234      55.208  -0.051 -39.684  1.00  0.00           H  
ATOM   3631  HG1 THR A 234      56.920   2.149 -40.205  1.00  0.00           H  
ATOM   3632 1HG2 THR A 234      57.465  -0.508 -38.791  1.00  0.00           H  
ATOM   3633 2HG2 THR A 234      57.187  -1.393 -40.270  1.00  0.00           H  
ATOM   3634 3HG2 THR A 234      58.185   0.030 -40.328  1.00  0.00           H  
ATOM   3635  N   ARG A 235      56.590  -1.137 -43.299  1.00  0.00           N  
ATOM   3636  CA  ARG A 235      56.583  -2.430 -43.993  1.00  0.00           C  
ATOM   3637  C   ARG A 235      57.896  -3.186 -43.952  1.00  0.00           C  
ATOM   3638  O   ARG A 235      58.971  -2.602 -43.818  1.00  0.00           O  
ATOM   3639  CB  ARG A 235      56.175  -2.324 -45.452  1.00  0.00           C  
ATOM   3640  CG  ARG A 235      54.798  -1.850 -45.701  1.00  0.00           C  
ATOM   3641  CD  ARG A 235      53.844  -2.842 -45.149  1.00  0.00           C  
ATOM   3642  NE  ARG A 235      54.024  -4.199 -45.695  1.00  0.00           N  
ATOM   3643  CZ  ARG A 235      53.304  -5.262 -45.275  1.00  0.00           C  
ATOM   3644  NH1 ARG A 235      52.370  -5.079 -44.394  1.00  0.00           N  
ATOM   3645  NH2 ARG A 235      53.525  -6.486 -45.722  1.00  0.00           N  
ATOM   3646  H   ARG A 235      57.284  -0.449 -43.551  1.00  0.00           H  
ATOM   3647  HA  ARG A 235      55.836  -3.058 -43.507  1.00  0.00           H  
ATOM   3648 1HB  ARG A 235      56.856  -1.654 -45.974  1.00  0.00           H  
ATOM   3649 2HB  ARG A 235      56.264  -3.304 -45.920  1.00  0.00           H  
ATOM   3650 1HG  ARG A 235      54.628  -0.893 -45.205  1.00  0.00           H  
ATOM   3651 2HG  ARG A 235      54.633  -1.744 -46.760  1.00  0.00           H  
ATOM   3652 1HD  ARG A 235      53.979  -2.899 -44.072  1.00  0.00           H  
ATOM   3653 2HD  ARG A 235      52.844  -2.521 -45.354  1.00  0.00           H  
ATOM   3654  HE  ARG A 235      54.758  -4.355 -46.374  1.00  0.00           H  
ATOM   3655 1HH1 ARG A 235      52.187  -4.154 -44.040  1.00  0.00           H  
ATOM   3656 2HH1 ARG A 235      51.820  -5.874 -44.081  1.00  0.00           H  
ATOM   3657 1HH2 ARG A 235      54.250  -6.655 -46.408  1.00  0.00           H  
ATOM   3658 2HH2 ARG A 235      52.974  -7.270 -45.329  1.00  0.00           H  
ATOM   3659  N   SER A 236      57.775  -4.500 -44.093  1.00  0.00           N  
ATOM   3660  CA  SER A 236      58.895  -5.420 -44.150  1.00  0.00           C  
ATOM   3661  C   SER A 236      58.485  -6.658 -44.915  1.00  0.00           C  
ATOM   3662  O   SER A 236      57.334  -6.793 -45.329  1.00  0.00           O  
ATOM   3663  CB  SER A 236      59.330  -5.849 -42.778  1.00  0.00           C  
ATOM   3664  OG  SER A 236      58.372  -6.693 -42.204  1.00  0.00           O  
ATOM   3665  H   SER A 236      56.848  -4.889 -44.172  1.00  0.00           H  
ATOM   3666  HA  SER A 236      59.727  -4.943 -44.670  1.00  0.00           H  
ATOM   3667 1HB  SER A 236      60.284  -6.366 -42.836  1.00  0.00           H  
ATOM   3668 2HB  SER A 236      59.473  -4.968 -42.157  1.00  0.00           H  
ATOM   3669  HG  SER A 236      58.357  -7.491 -42.764  1.00  0.00           H  
ATOM   3670  N   PHE A 237      59.430  -7.562 -45.089  1.00  0.00           N  
ATOM   3671  CA  PHE A 237      59.178  -8.802 -45.790  1.00  0.00           C  
ATOM   3672  C   PHE A 237      58.012  -9.543 -45.071  1.00  0.00           C  
ATOM   3673  O   PHE A 237      58.053  -9.665 -43.844  1.00  0.00           O  
ATOM   3674  CB  PHE A 237      60.471  -9.626 -45.803  1.00  0.00           C  
ATOM   3675  CG  PHE A 237      60.426 -10.862 -46.630  1.00  0.00           C  
ATOM   3676  CD1 PHE A 237      60.588 -10.780 -48.003  1.00  0.00           C  
ATOM   3677  CD2 PHE A 237      60.249 -12.098 -46.061  1.00  0.00           C  
ATOM   3678  CE1 PHE A 237      60.558 -11.905 -48.786  1.00  0.00           C  
ATOM   3679  CE2 PHE A 237      60.212 -13.236 -46.847  1.00  0.00           C  
ATOM   3680  CZ  PHE A 237      60.364 -13.133 -48.217  1.00  0.00           C  
ATOM   3681  H   PHE A 237      60.358  -7.377 -44.735  1.00  0.00           H  
ATOM   3682  HA  PHE A 237      58.956  -8.558 -46.813  1.00  0.00           H  
ATOM   3683 1HB  PHE A 237      61.288  -9.003 -46.183  1.00  0.00           H  
ATOM   3684 2HB  PHE A 237      60.734  -9.909 -44.786  1.00  0.00           H  
ATOM   3685  HD1 PHE A 237      60.735  -9.807 -48.458  1.00  0.00           H  
ATOM   3686  HD2 PHE A 237      60.141 -12.169 -44.982  1.00  0.00           H  
ATOM   3687  HE1 PHE A 237      60.688 -11.824 -49.850  1.00  0.00           H  
ATOM   3688  HE2 PHE A 237      60.068 -14.216 -46.393  1.00  0.00           H  
ATOM   3689  HZ  PHE A 237      60.335 -14.028 -48.845  1.00  0.00           H  
ATOM   3690  N   PRO A 238      57.006 -10.097 -45.803  1.00  0.00           N  
ATOM   3691  CA  PRO A 238      55.820 -10.824 -45.341  1.00  0.00           C  
ATOM   3692  C   PRO A 238      56.137 -12.021 -44.473  1.00  0.00           C  
ATOM   3693  O   PRO A 238      55.288 -12.483 -43.711  1.00  0.00           O  
ATOM   3694  CB  PRO A 238      55.194 -11.285 -46.642  1.00  0.00           C  
ATOM   3695  CG  PRO A 238      55.630 -10.307 -47.628  1.00  0.00           C  
ATOM   3696  CD  PRO A 238      56.989  -9.890 -47.218  1.00  0.00           C  
ATOM   3697  HA  PRO A 238      55.148 -10.130 -44.817  1.00  0.00           H  
ATOM   3698 1HB  PRO A 238      55.513 -12.309 -46.882  1.00  0.00           H  
ATOM   3699 2HB  PRO A 238      54.102 -11.289 -46.526  1.00  0.00           H  
ATOM   3700 1HG  PRO A 238      55.633 -10.775 -48.620  1.00  0.00           H  
ATOM   3701 2HG  PRO A 238      54.918  -9.465 -47.683  1.00  0.00           H  
ATOM   3702 1HD  PRO A 238      57.758 -10.464 -47.723  1.00  0.00           H  
ATOM   3703 2HD  PRO A 238      57.008  -8.839 -47.416  1.00  0.00           H  
ATOM   3704  N   GLY A 239      57.367 -12.508 -44.545  1.00  0.00           N  
ATOM   3705  CA  GLY A 239      57.813 -13.625 -43.726  1.00  0.00           C  
ATOM   3706  C   GLY A 239      57.731 -13.251 -42.241  1.00  0.00           C  
ATOM   3707  O   GLY A 239      57.769 -14.122 -41.377  1.00  0.00           O  
ATOM   3708  H   GLY A 239      58.020 -12.095 -45.192  1.00  0.00           H  
ATOM   3709 1HA  GLY A 239      57.191 -14.496 -43.926  1.00  0.00           H  
ATOM   3710 2HA  GLY A 239      58.835 -13.892 -43.983  1.00  0.00           H  
ATOM   3711  N   HIS A 240      57.593 -11.945 -41.949  1.00  0.00           N  
ATOM   3712  CA  HIS A 240      57.442 -11.477 -40.589  1.00  0.00           C  
ATOM   3713  C   HIS A 240      55.990 -11.309 -40.153  1.00  0.00           C  
ATOM   3714  O   HIS A 240      55.736 -10.874 -39.033  1.00  0.00           O  
ATOM   3715  CB  HIS A 240      58.227 -10.191 -40.364  1.00  0.00           C  
ATOM   3716  CG  HIS A 240      59.684 -10.444 -40.419  1.00  0.00           C  
ATOM   3717  ND1 HIS A 240      60.327 -11.219 -39.474  1.00  0.00           N  
ATOM   3718  CD2 HIS A 240      60.636 -10.046 -41.298  1.00  0.00           C  
ATOM   3719  CE1 HIS A 240      61.618 -11.289 -39.770  1.00  0.00           C  
ATOM   3720  NE2 HIS A 240      61.832 -10.584 -40.872  1.00  0.00           N  
ATOM   3721  H   HIS A 240      57.608 -11.253 -42.698  1.00  0.00           H  
ATOM   3722  HA  HIS A 240      57.867 -12.205 -39.941  1.00  0.00           H  
ATOM   3723 1HB  HIS A 240      57.970  -9.458 -41.133  1.00  0.00           H  
ATOM   3724 2HB  HIS A 240      57.976  -9.760 -39.395  1.00  0.00           H  
ATOM   3725  HD2 HIS A 240      60.478  -9.418 -42.180  1.00  0.00           H  
ATOM   3726  HE1 HIS A 240      62.375 -11.836 -39.201  1.00  0.00           H  
ATOM   3727  HE2 HIS A 240      62.724 -10.463 -41.329  1.00  0.00           H  
ATOM   3728  N   GLY A 241      55.044 -11.660 -41.026  1.00  0.00           N  
ATOM   3729  CA  GLY A 241      53.609 -11.609 -40.739  1.00  0.00           C  
ATOM   3730  C   GLY A 241      52.952 -10.241 -40.932  1.00  0.00           C  
ATOM   3731  O   GLY A 241      51.742 -10.102 -40.731  1.00  0.00           O  
ATOM   3732  H   GLY A 241      55.314 -12.007 -41.943  1.00  0.00           H  
ATOM   3733 1HA  GLY A 241      53.110 -12.337 -41.382  1.00  0.00           H  
ATOM   3734 2HA  GLY A 241      53.440 -11.942 -39.720  1.00  0.00           H  
ATOM   3735  N   ALA A 242      53.725  -9.238 -41.330  1.00  0.00           N  
ATOM   3736  CA  ALA A 242      53.181  -7.893 -41.484  1.00  0.00           C  
ATOM   3737  C   ALA A 242      52.016  -7.864 -42.467  1.00  0.00           C  
ATOM   3738  O   ALA A 242      52.141  -8.346 -43.600  1.00  0.00           O  
ATOM   3739  CB  ALA A 242      54.275  -6.949 -41.936  1.00  0.00           C  
ATOM   3740  H   ALA A 242      54.704  -9.407 -41.496  1.00  0.00           H  
ATOM   3741  HA  ALA A 242      52.814  -7.564 -40.529  1.00  0.00           H  
ATOM   3742 1HB  ALA A 242      53.872  -5.941 -42.012  1.00  0.00           H  
ATOM   3743 2HB  ALA A 242      55.078  -6.966 -41.202  1.00  0.00           H  
ATOM   3744 3HB  ALA A 242      54.662  -7.264 -42.903  1.00  0.00           H  
ATOM   3745  N   GLY A 243      50.918  -7.204 -42.075  1.00  0.00           N  
ATOM   3746  CA  GLY A 243      49.751  -7.117 -42.958  1.00  0.00           C  
ATOM   3747  C   GLY A 243      48.386  -7.072 -42.256  1.00  0.00           C  
ATOM   3748  O   GLY A 243      48.276  -6.819 -41.056  1.00  0.00           O  
ATOM   3749  H   GLY A 243      50.906  -6.806 -41.136  1.00  0.00           H  
ATOM   3750 1HA  GLY A 243      49.846  -6.236 -43.590  1.00  0.00           H  
ATOM   3751 2HA  GLY A 243      49.768  -7.973 -43.627  1.00  0.00           H  
ATOM   3752  N   PHE A 244      47.344  -7.285 -43.058  1.00  0.00           N  
ATOM   3753  CA  PHE A 244      45.933  -7.242 -42.634  1.00  0.00           C  
ATOM   3754  C   PHE A 244      45.299  -8.609 -42.641  1.00  0.00           C  
ATOM   3755  O   PHE A 244      45.271  -9.279 -43.683  1.00  0.00           O  
ATOM   3756  CB  PHE A 244      45.100  -6.379 -43.577  1.00  0.00           C  
ATOM   3757  CG  PHE A 244      45.382  -5.012 -43.512  1.00  0.00           C  
ATOM   3758  CD1 PHE A 244      46.446  -4.522 -44.155  1.00  0.00           C  
ATOM   3759  CD2 PHE A 244      44.559  -4.180 -42.846  1.00  0.00           C  
ATOM   3760  CE1 PHE A 244      46.725  -3.213 -44.108  1.00  0.00           C  
ATOM   3761  CE2 PHE A 244      44.825  -2.863 -42.804  1.00  0.00           C  
ATOM   3762  CZ  PHE A 244      45.903  -2.372 -43.416  1.00  0.00           C  
ATOM   3763  H   PHE A 244      47.565  -7.534 -44.020  1.00  0.00           H  
ATOM   3764  HA  PHE A 244      45.877  -6.841 -41.621  1.00  0.00           H  
ATOM   3765 1HB  PHE A 244      45.242  -6.703 -44.602  1.00  0.00           H  
ATOM   3766 2HB  PHE A 244      44.049  -6.510 -43.336  1.00  0.00           H  
ATOM   3767  HD1 PHE A 244      47.078  -5.211 -44.692  1.00  0.00           H  
ATOM   3768  HD2 PHE A 244      43.681  -4.583 -42.342  1.00  0.00           H  
ATOM   3769  HE1 PHE A 244      47.595  -2.838 -44.612  1.00  0.00           H  
ATOM   3770  HE2 PHE A 244      44.179  -2.207 -42.273  1.00  0.00           H  
ATOM   3771  HZ  PHE A 244      46.107  -1.312 -43.357  1.00  0.00           H  
ATOM   3772  N   LYS A 245      44.780  -9.012 -41.498  1.00  0.00           N  
ATOM   3773  CA  LYS A 245      44.155 -10.307 -41.375  1.00  0.00           C  
ATOM   3774  C   LYS A 245      42.824 -10.197 -40.678  1.00  0.00           C  
ATOM   3775  O   LYS A 245      42.609  -9.289 -39.875  1.00  0.00           O  
ATOM   3776  CB  LYS A 245      45.048 -11.268 -40.589  1.00  0.00           C  
ATOM   3777  CG  LYS A 245      46.399 -11.605 -41.227  1.00  0.00           C  
ATOM   3778  CD  LYS A 245      47.142 -12.666 -40.423  1.00  0.00           C  
ATOM   3779  CE  LYS A 245      48.465 -13.054 -41.089  1.00  0.00           C  
ATOM   3780  NZ  LYS A 245      49.398 -11.913 -41.163  1.00  0.00           N  
ATOM   3781  H   LYS A 245      44.831  -8.407 -40.678  1.00  0.00           H  
ATOM   3782  HA  LYS A 245      43.971 -10.706 -42.367  1.00  0.00           H  
ATOM   3783 1HB  LYS A 245      45.225 -10.872 -39.590  1.00  0.00           H  
ATOM   3784 2HB  LYS A 245      44.511 -12.200 -40.483  1.00  0.00           H  
ATOM   3785 1HG  LYS A 245      46.255 -11.977 -42.224  1.00  0.00           H  
ATOM   3786 2HG  LYS A 245      47.016 -10.706 -41.279  1.00  0.00           H  
ATOM   3787 1HD  LYS A 245      47.344 -12.310 -39.409  1.00  0.00           H  
ATOM   3788 2HD  LYS A 245      46.524 -13.561 -40.360  1.00  0.00           H  
ATOM   3789 1HE  LYS A 245      48.931 -13.847 -40.507  1.00  0.00           H  
ATOM   3790 2HE  LYS A 245      48.272 -13.420 -42.097  1.00  0.00           H  
ATOM   3791 1HZ  LYS A 245      50.263 -12.202 -41.601  1.00  0.00           H  
ATOM   3792 2HZ  LYS A 245      48.985 -11.179 -41.708  1.00  0.00           H  
ATOM   3793 3HZ  LYS A 245      49.592 -11.567 -40.228  1.00  0.00           H  
ATOM   3794  N   ASN A 246      41.918 -11.087 -41.002  1.00  0.00           N  
ATOM   3795  CA  ASN A 246      40.680 -11.140 -40.265  1.00  0.00           C  
ATOM   3796  C   ASN A 246      40.697 -12.279 -39.285  1.00  0.00           C  
ATOM   3797  O   ASN A 246      41.263 -13.345 -39.552  1.00  0.00           O  
ATOM   3798  CB  ASN A 246      39.468 -11.231 -41.178  1.00  0.00           C  
ATOM   3799  CG  ASN A 246      39.091  -9.925 -41.814  1.00  0.00           C  
ATOM   3800  OD1 ASN A 246      39.145  -8.910 -41.117  1.00  0.00           O  
ATOM   3801  ND2 ASN A 246      38.679  -9.910 -43.052  1.00  0.00           N  
ATOM   3802  H   ASN A 246      42.133 -11.779 -41.717  1.00  0.00           H  
ATOM   3803  HA  ASN A 246      40.579 -10.226 -39.680  1.00  0.00           H  
ATOM   3804 1HB  ASN A 246      39.675 -11.957 -41.969  1.00  0.00           H  
ATOM   3805 2HB  ASN A 246      38.616 -11.607 -40.608  1.00  0.00           H  
ATOM   3806 1HD2 ASN A 246      38.374  -9.035 -43.458  1.00  0.00           H  
ATOM   3807 2HD2 ASN A 246      38.636 -10.758 -43.578  1.00  0.00           H  
ATOM   3808  N   PHE A 247      40.054 -12.066 -38.149  1.00  0.00           N  
ATOM   3809  CA  PHE A 247      39.845 -13.168 -37.242  1.00  0.00           C  
ATOM   3810  C   PHE A 247      38.925 -14.091 -37.935  1.00  0.00           C  
ATOM   3811  O   PHE A 247      37.929 -13.654 -38.511  1.00  0.00           O  
ATOM   3812  CB  PHE A 247      39.241 -12.746 -35.933  1.00  0.00           C  
ATOM   3813  CG  PHE A 247      38.942 -13.916 -35.038  1.00  0.00           C  
ATOM   3814  CD1 PHE A 247      39.955 -14.600 -34.385  1.00  0.00           C  
ATOM   3815  CD2 PHE A 247      37.615 -14.320 -34.832  1.00  0.00           C  
ATOM   3816  CE1 PHE A 247      39.658 -15.643 -33.547  1.00  0.00           C  
ATOM   3817  CE2 PHE A 247      37.325 -15.362 -33.991  1.00  0.00           C  
ATOM   3818  CZ  PHE A 247      38.348 -16.015 -33.349  1.00  0.00           C  
ATOM   3819  H   PHE A 247      39.659 -11.158 -37.948  1.00  0.00           H  
ATOM   3820  HA  PHE A 247      40.779 -13.698 -37.062  1.00  0.00           H  
ATOM   3821 1HB  PHE A 247      39.926 -12.090 -35.424  1.00  0.00           H  
ATOM   3822 2HB  PHE A 247      38.317 -12.200 -36.111  1.00  0.00           H  
ATOM   3823  HD1 PHE A 247      40.985 -14.308 -34.540  1.00  0.00           H  
ATOM   3824  HD2 PHE A 247      36.810 -13.792 -35.342  1.00  0.00           H  
ATOM   3825  HE1 PHE A 247      40.460 -16.181 -33.037  1.00  0.00           H  
ATOM   3826  HE2 PHE A 247      36.291 -15.670 -33.832  1.00  0.00           H  
ATOM   3827  HZ  PHE A 247      38.129 -16.825 -32.688  1.00  0.00           H  
ATOM   3828  N   ARG A 248      39.249 -15.351 -37.920  1.00  0.00           N  
ATOM   3829  CA  ARG A 248      38.417 -16.275 -38.607  1.00  0.00           C  
ATOM   3830  C   ARG A 248      37.296 -16.777 -37.697  1.00  0.00           C  
ATOM   3831  O   ARG A 248      37.578 -17.293 -36.619  1.00  0.00           O  
ATOM   3832  CB  ARG A 248      39.270 -17.396 -39.104  1.00  0.00           C  
ATOM   3833  CG  ARG A 248      38.582 -18.238 -40.044  1.00  0.00           C  
ATOM   3834  CD  ARG A 248      38.298 -17.466 -41.306  1.00  0.00           C  
ATOM   3835  NE  ARG A 248      37.503 -18.223 -42.187  1.00  0.00           N  
ATOM   3836  CZ  ARG A 248      36.431 -17.765 -42.852  1.00  0.00           C  
ATOM   3837  NH1 ARG A 248      35.995 -16.541 -42.719  1.00  0.00           N  
ATOM   3838  NH2 ARG A 248      35.812 -18.562 -43.625  1.00  0.00           N  
ATOM   3839  H   ARG A 248      40.094 -15.665 -37.449  1.00  0.00           H  
ATOM   3840  HA  ARG A 248      38.035 -15.777 -39.483  1.00  0.00           H  
ATOM   3841 1HB  ARG A 248      40.152 -16.985 -39.522  1.00  0.00           H  
ATOM   3842 2HB  ARG A 248      39.569 -18.018 -38.259  1.00  0.00           H  
ATOM   3843 1HG  ARG A 248      39.210 -19.070 -40.279  1.00  0.00           H  
ATOM   3844 2HG  ARG A 248      37.651 -18.592 -39.610  1.00  0.00           H  
ATOM   3845 1HD  ARG A 248      37.816 -16.526 -41.106  1.00  0.00           H  
ATOM   3846 2HD  ARG A 248      39.235 -17.263 -41.810  1.00  0.00           H  
ATOM   3847  HE  ARG A 248      37.777 -19.192 -42.345  1.00  0.00           H  
ATOM   3848 1HH1 ARG A 248      36.470 -15.896 -42.108  1.00  0.00           H  
ATOM   3849 2HH1 ARG A 248      35.174 -16.239 -43.229  1.00  0.00           H  
ATOM   3850 1HH2 ARG A 248      36.189 -19.494 -43.763  1.00  0.00           H  
ATOM   3851 2HH2 ARG A 248      34.995 -18.248 -44.143  1.00  0.00           H  
ATOM   3852  N   PRO A 249      36.017 -16.667 -38.103  1.00  0.00           N  
ATOM   3853  CA  PRO A 249      34.871 -17.140 -37.385  1.00  0.00           C  
ATOM   3854  C   PRO A 249      35.045 -18.586 -37.030  1.00  0.00           C  
ATOM   3855  O   PRO A 249      35.571 -19.384 -37.824  1.00  0.00           O  
ATOM   3856  CB  PRO A 249      33.746 -16.932 -38.397  1.00  0.00           C  
ATOM   3857  CG  PRO A 249      34.196 -15.800 -39.212  1.00  0.00           C  
ATOM   3858  CD  PRO A 249      35.654 -15.979 -39.340  1.00  0.00           C  
ATOM   3859  HA  PRO A 249      34.725 -16.525 -36.480  1.00  0.00           H  
ATOM   3860 1HB  PRO A 249      33.601 -17.850 -38.985  1.00  0.00           H  
ATOM   3861 2HB  PRO A 249      32.806 -16.719 -37.923  1.00  0.00           H  
ATOM   3862 1HG  PRO A 249      33.681 -15.801 -40.186  1.00  0.00           H  
ATOM   3863 2HG  PRO A 249      33.929 -14.848 -38.725  1.00  0.00           H  
ATOM   3864 1HD  PRO A 249      35.826 -16.618 -40.161  1.00  0.00           H  
ATOM   3865 2HD  PRO A 249      36.091 -14.980 -39.435  1.00  0.00           H  
ATOM   3866  N   LEU A 250      34.604 -18.900 -35.837  1.00  0.00           N  
ATOM   3867  CA  LEU A 250      34.686 -20.225 -35.287  1.00  0.00           C  
ATOM   3868  C   LEU A 250      33.325 -20.879 -35.296  1.00  0.00           C  
ATOM   3869  O   LEU A 250      32.295 -20.191 -35.257  1.00  0.00           O  
ATOM   3870  CB  LEU A 250      35.181 -20.121 -33.863  1.00  0.00           C  
ATOM   3871  CG  LEU A 250      36.497 -19.382 -33.676  1.00  0.00           C  
ATOM   3872  CD1 LEU A 250      36.752 -19.308 -32.243  1.00  0.00           C  
ATOM   3873  CD2 LEU A 250      37.594 -20.085 -34.404  1.00  0.00           C  
ATOM   3874  H   LEU A 250      34.194 -18.172 -35.267  1.00  0.00           H  
ATOM   3875  HA  LEU A 250      35.368 -20.826 -35.884  1.00  0.00           H  
ATOM   3876 1HB  LEU A 250      34.427 -19.620 -33.260  1.00  0.00           H  
ATOM   3877 2HB  LEU A 250      35.309 -21.117 -33.485  1.00  0.00           H  
ATOM   3878  HG  LEU A 250      36.422 -18.364 -34.063  1.00  0.00           H  
ATOM   3879 1HD1 LEU A 250      37.683 -18.801 -32.044  1.00  0.00           H  
ATOM   3880 2HD1 LEU A 250      35.931 -18.766 -31.794  1.00  0.00           H  
ATOM   3881 3HD1 LEU A 250      36.802 -20.308 -31.855  1.00  0.00           H  
ATOM   3882 1HD2 LEU A 250      38.532 -19.547 -34.253  1.00  0.00           H  
ATOM   3883 2HD2 LEU A 250      37.694 -21.107 -34.036  1.00  0.00           H  
ATOM   3884 3HD2 LEU A 250      37.349 -20.084 -35.453  1.00  0.00           H  
ATOM   3885  N   ALA A 251      33.311 -22.204 -35.295  1.00  0.00           N  
ATOM   3886  CA  ALA A 251      32.046 -22.906 -35.188  1.00  0.00           C  
ATOM   3887  C   ALA A 251      32.152 -24.119 -34.288  1.00  0.00           C  
ATOM   3888  O   ALA A 251      33.183 -24.789 -34.222  1.00  0.00           O  
ATOM   3889  CB  ALA A 251      31.580 -23.336 -36.569  1.00  0.00           C  
ATOM   3890  H   ALA A 251      34.182 -22.724 -35.408  1.00  0.00           H  
ATOM   3891  HA  ALA A 251      31.312 -22.234 -34.752  1.00  0.00           H  
ATOM   3892 1HB  ALA A 251      30.616 -23.843 -36.480  1.00  0.00           H  
ATOM   3893 2HB  ALA A 251      31.471 -22.455 -37.205  1.00  0.00           H  
ATOM   3894 3HB  ALA A 251      32.311 -24.015 -37.002  1.00  0.00           H  
ATOM   3895  N   LEU A 252      31.054 -24.410 -33.614  1.00  0.00           N  
ATOM   3896  CA  LEU A 252      30.922 -25.583 -32.783  1.00  0.00           C  
ATOM   3897  C   LEU A 252      30.292 -26.688 -33.595  1.00  0.00           C  
ATOM   3898  O   LEU A 252      29.158 -26.564 -34.064  1.00  0.00           O  
ATOM   3899  CB  LEU A 252      30.104 -25.228 -31.538  1.00  0.00           C  
ATOM   3900  CG  LEU A 252      29.782 -26.350 -30.607  1.00  0.00           C  
ATOM   3901  CD1 LEU A 252      31.015 -26.954 -30.084  1.00  0.00           C  
ATOM   3902  CD2 LEU A 252      28.970 -25.804 -29.450  1.00  0.00           C  
ATOM   3903  H   LEU A 252      30.249 -23.796 -33.680  1.00  0.00           H  
ATOM   3904  HA  LEU A 252      31.905 -25.915 -32.480  1.00  0.00           H  
ATOM   3905 1HB  LEU A 252      30.637 -24.470 -30.975  1.00  0.00           H  
ATOM   3906 2HB  LEU A 252      29.158 -24.802 -31.862  1.00  0.00           H  
ATOM   3907  HG  LEU A 252      29.230 -27.102 -31.145  1.00  0.00           H  
ATOM   3908 1HD1 LEU A 252      30.760 -27.763 -29.412  1.00  0.00           H  
ATOM   3909 2HD1 LEU A 252      31.603 -27.335 -30.905  1.00  0.00           H  
ATOM   3910 3HD1 LEU A 252      31.570 -26.212 -29.553  1.00  0.00           H  
ATOM   3911 1HD2 LEU A 252      28.731 -26.614 -28.762  1.00  0.00           H  
ATOM   3912 2HD2 LEU A 252      29.553 -25.046 -28.927  1.00  0.00           H  
ATOM   3913 3HD2 LEU A 252      28.051 -25.356 -29.831  1.00  0.00           H  
ATOM   3914  N   GLN A 253      31.052 -27.756 -33.799  1.00  0.00           N  
ATOM   3915  CA  GLN A 253      30.595 -28.833 -34.653  1.00  0.00           C  
ATOM   3916  C   GLN A 253      30.362 -30.104 -33.864  1.00  0.00           C  
ATOM   3917  O   GLN A 253      31.121 -30.436 -32.953  1.00  0.00           O  
ATOM   3918  CB  GLN A 253      31.619 -29.090 -35.770  1.00  0.00           C  
ATOM   3919  CG  GLN A 253      31.833 -27.899 -36.724  1.00  0.00           C  
ATOM   3920  CD  GLN A 253      32.796 -28.226 -37.878  1.00  0.00           C  
ATOM   3921  OE1 GLN A 253      33.380 -29.314 -37.933  1.00  0.00           O  
ATOM   3922  NE2 GLN A 253      32.963 -27.285 -38.801  1.00  0.00           N  
ATOM   3923  H   GLN A 253      31.977 -27.792 -33.369  1.00  0.00           H  
ATOM   3924  HA  GLN A 253      29.651 -28.542 -35.112  1.00  0.00           H  
ATOM   3925 1HB  GLN A 253      32.586 -29.326 -35.321  1.00  0.00           H  
ATOM   3926 2HB  GLN A 253      31.311 -29.951 -36.360  1.00  0.00           H  
ATOM   3927 1HG  GLN A 253      30.873 -27.605 -37.145  1.00  0.00           H  
ATOM   3928 2HG  GLN A 253      32.263 -27.068 -36.153  1.00  0.00           H  
ATOM   3929 1HE2 GLN A 253      33.578 -27.446 -39.574  1.00  0.00           H  
ATOM   3930 2HE2 GLN A 253      32.477 -26.415 -38.723  1.00  0.00           H  
ATOM   3931  N   GLY A 254      29.297 -30.822 -34.229  1.00  0.00           N  
ATOM   3932  CA  GLY A 254      28.931 -32.101 -33.617  1.00  0.00           C  
ATOM   3933  C   GLY A 254      28.120 -31.955 -32.323  1.00  0.00           C  
ATOM   3934  O   GLY A 254      27.749 -32.951 -31.704  1.00  0.00           O  
ATOM   3935  H   GLY A 254      28.715 -30.470 -34.979  1.00  0.00           H  
ATOM   3936 1HA  GLY A 254      28.360 -32.690 -34.336  1.00  0.00           H  
ATOM   3937 2HA  GLY A 254      29.839 -32.665 -33.405  1.00  0.00           H  
ATOM   3938  N   ALA A 255      27.859 -30.717 -31.913  1.00  0.00           N  
ATOM   3939  CA  ALA A 255      27.141 -30.453 -30.673  1.00  0.00           C  
ATOM   3940  C   ALA A 255      25.630 -30.567 -30.806  1.00  0.00           C  
ATOM   3941  O   ALA A 255      25.058 -30.334 -31.875  1.00  0.00           O  
ATOM   3942  CB  ALA A 255      27.475 -29.077 -30.149  1.00  0.00           C  
ATOM   3943  H   ALA A 255      28.176 -29.942 -32.474  1.00  0.00           H  
ATOM   3944  HA  ALA A 255      27.465 -31.197 -29.949  1.00  0.00           H  
ATOM   3945 1HB  ALA A 255      26.959 -28.923 -29.203  1.00  0.00           H  
ATOM   3946 2HB  ALA A 255      28.531 -29.003 -29.995  1.00  0.00           H  
ATOM   3947 3HB  ALA A 255      27.151 -28.327 -30.866  1.00  0.00           H  
ATOM   3948  N   SER A 256      24.996 -30.869 -29.678  1.00  0.00           N  
ATOM   3949  CA  SER A 256      23.544 -30.923 -29.533  1.00  0.00           C  
ATOM   3950  C   SER A 256      23.107 -29.890 -28.505  1.00  0.00           C  
ATOM   3951  O   SER A 256      23.945 -29.380 -27.762  1.00  0.00           O  
ATOM   3952  CB  SER A 256      23.096 -32.308 -29.121  1.00  0.00           C  
ATOM   3953  OG  SER A 256      23.388 -33.257 -30.111  1.00  0.00           O  
ATOM   3954  H   SER A 256      25.579 -31.065 -28.864  1.00  0.00           H  
ATOM   3955  HA  SER A 256      23.084 -30.674 -30.489  1.00  0.00           H  
ATOM   3956 1HB  SER A 256      23.600 -32.583 -28.209  1.00  0.00           H  
ATOM   3957 2HB  SER A 256      22.026 -32.301 -28.918  1.00  0.00           H  
ATOM   3958  HG  SER A 256      24.348 -33.320 -30.148  1.00  0.00           H  
ATOM   3959  N   ARG A 257      21.810 -29.552 -28.462  1.00  0.00           N  
ATOM   3960  CA  ARG A 257      21.340 -28.592 -27.454  1.00  0.00           C  
ATOM   3961  C   ARG A 257      20.501 -29.227 -26.356  1.00  0.00           C  
ATOM   3962  O   ARG A 257      19.858 -30.260 -26.561  1.00  0.00           O  
ATOM   3963  CB  ARG A 257      20.497 -27.474 -28.046  1.00  0.00           C  
ATOM   3964  CG  ARG A 257      21.183 -26.617 -29.021  1.00  0.00           C  
ATOM   3965  CD  ARG A 257      20.327 -25.472 -29.478  1.00  0.00           C  
ATOM   3966  NE  ARG A 257      20.261 -24.365 -28.496  1.00  0.00           N  
ATOM   3967  CZ  ARG A 257      19.519 -23.256 -28.646  1.00  0.00           C  
ATOM   3968  NH1 ARG A 257      18.736 -23.094 -29.696  1.00  0.00           N  
ATOM   3969  NH2 ARG A 257      19.610 -22.329 -27.723  1.00  0.00           N  
ATOM   3970  H   ARG A 257      21.153 -29.969 -29.107  1.00  0.00           H  
ATOM   3971  HA  ARG A 257      22.211 -28.144 -26.997  1.00  0.00           H  
ATOM   3972 1HB  ARG A 257      19.615 -27.893 -28.523  1.00  0.00           H  
ATOM   3973 2HB  ARG A 257      20.156 -26.824 -27.235  1.00  0.00           H  
ATOM   3974 1HG  ARG A 257      22.053 -26.205 -28.519  1.00  0.00           H  
ATOM   3975 2HG  ARG A 257      21.501 -27.200 -29.886  1.00  0.00           H  
ATOM   3976 1HD  ARG A 257      20.709 -25.075 -30.413  1.00  0.00           H  
ATOM   3977 2HD  ARG A 257      19.314 -25.836 -29.637  1.00  0.00           H  
ATOM   3978  HE  ARG A 257      20.850 -24.393 -27.644  1.00  0.00           H  
ATOM   3979 1HH1 ARG A 257      18.685 -23.813 -30.402  1.00  0.00           H  
ATOM   3980 2HH1 ARG A 257      18.195 -22.248 -29.794  1.00  0.00           H  
ATOM   3981 1HH2 ARG A 257      20.257 -22.501 -26.939  1.00  0.00           H  
ATOM   3982 2HH2 ARG A 257      19.081 -21.474 -27.798  1.00  0.00           H  
ATOM   3983  N   LYS A 258      20.494 -28.568 -25.201  1.00  0.00           N  
ATOM   3984  CA  LYS A 258      19.672 -28.961 -24.058  1.00  0.00           C  
ATOM   3985  C   LYS A 258      18.546 -27.973 -23.759  1.00  0.00           C  
ATOM   3986  O   LYS A 258      18.454 -26.894 -24.347  1.00  0.00           O  
ATOM   3987  CB  LYS A 258      20.511 -29.173 -22.807  1.00  0.00           C  
ATOM   3988  CG  LYS A 258      21.473 -30.320 -22.890  1.00  0.00           C  
ATOM   3989  CD  LYS A 258      22.145 -30.624 -21.550  1.00  0.00           C  
ATOM   3990  CE  LYS A 258      23.081 -31.839 -21.657  1.00  0.00           C  
ATOM   3991  NZ  LYS A 258      23.664 -32.224 -20.341  1.00  0.00           N  
ATOM   3992  H   LYS A 258      21.107 -27.751 -25.118  1.00  0.00           H  
ATOM   3993  HA  LYS A 258      19.203 -29.916 -24.296  1.00  0.00           H  
ATOM   3994 1HB  LYS A 258      21.099 -28.298 -22.665  1.00  0.00           H  
ATOM   3995 2HB  LYS A 258      19.883 -29.297 -21.928  1.00  0.00           H  
ATOM   3996 1HG  LYS A 258      20.985 -31.208 -23.285  1.00  0.00           H  
ATOM   3997 2HG  LYS A 258      22.237 -30.005 -23.566  1.00  0.00           H  
ATOM   3998 1HD  LYS A 258      22.730 -29.750 -21.242  1.00  0.00           H  
ATOM   3999 2HD  LYS A 258      21.387 -30.816 -20.790  1.00  0.00           H  
ATOM   4000 1HE  LYS A 258      22.524 -32.683 -22.061  1.00  0.00           H  
ATOM   4001 2HE  LYS A 258      23.893 -31.598 -22.332  1.00  0.00           H  
ATOM   4002 1HZ  LYS A 258      24.274 -33.021 -20.461  1.00  0.00           H  
ATOM   4003 2HZ  LYS A 258      24.192 -31.447 -19.974  1.00  0.00           H  
ATOM   4004 3HZ  LYS A 258      22.922 -32.463 -19.699  1.00  0.00           H  
ATOM   4005  N   ALA A 259      17.689 -28.358 -22.815  1.00  0.00           N  
ATOM   4006  CA  ALA A 259      16.523 -27.587 -22.373  1.00  0.00           C  
ATOM   4007  C   ALA A 259      16.860 -26.190 -21.851  1.00  0.00           C  
ATOM   4008  O   ALA A 259      16.018 -25.295 -21.884  1.00  0.00           O  
ATOM   4009  CB  ALA A 259      15.807 -28.347 -21.275  1.00  0.00           C  
ATOM   4010  H   ALA A 259      17.841 -29.258 -22.386  1.00  0.00           H  
ATOM   4011  HA  ALA A 259      15.857 -27.472 -23.229  1.00  0.00           H  
ATOM   4012 1HB  ALA A 259      14.917 -27.795 -20.973  1.00  0.00           H  
ATOM   4013 2HB  ALA A 259      15.517 -29.331 -21.640  1.00  0.00           H  
ATOM   4014 3HB  ALA A 259      16.471 -28.457 -20.417  1.00  0.00           H  
ATOM   4015  N   ASN A 260      18.077 -25.999 -21.353  1.00  0.00           N  
ATOM   4016  CA  ASN A 260      18.473 -24.712 -20.797  1.00  0.00           C  
ATOM   4017  C   ASN A 260      19.180 -23.808 -21.839  1.00  0.00           C  
ATOM   4018  O   ASN A 260      19.680 -22.716 -21.523  1.00  0.00           O  
ATOM   4019  CB  ASN A 260      19.276 -24.940 -19.529  1.00  0.00           C  
ATOM   4020  CG  ASN A 260      18.396 -25.433 -18.388  1.00  0.00           C  
ATOM   4021  OD1 ASN A 260      18.647 -26.458 -17.720  1.00  0.00           O  
ATOM   4022  ND2 ASN A 260      17.332 -24.703 -18.153  1.00  0.00           N  
ATOM   4023  H   ASN A 260      18.745 -26.757 -21.354  1.00  0.00           H  
ATOM   4024  HA  ASN A 260      17.566 -24.182 -20.502  1.00  0.00           H  
ATOM   4025 1HB  ASN A 260      20.026 -25.699 -19.714  1.00  0.00           H  
ATOM   4026 2HB  ASN A 260      19.786 -24.054 -19.239  1.00  0.00           H  
ATOM   4027 1HD2 ASN A 260      16.697 -24.959 -17.423  1.00  0.00           H  
ATOM   4028 2HD2 ASN A 260      17.148 -23.889 -18.709  1.00  0.00           H  
ATOM   4029  N   GLY A 261      19.180 -24.268 -23.102  1.00  0.00           N  
ATOM   4030  CA  GLY A 261      19.694 -23.544 -24.265  1.00  0.00           C  
ATOM   4031  C   GLY A 261      21.149 -23.803 -24.655  1.00  0.00           C  
ATOM   4032  O   GLY A 261      21.546 -23.480 -25.784  1.00  0.00           O  
ATOM   4033  H   GLY A 261      18.779 -25.186 -23.296  1.00  0.00           H  
ATOM   4034 1HA  GLY A 261      19.058 -23.791 -25.115  1.00  0.00           H  
ATOM   4035 2HA  GLY A 261      19.564 -22.477 -24.090  1.00  0.00           H  
ATOM   4036  N   GLU A 262      21.913 -24.418 -23.762  1.00  0.00           N  
ATOM   4037  CA  GLU A 262      23.324 -24.695 -23.999  1.00  0.00           C  
ATOM   4038  C   GLU A 262      23.607 -25.745 -25.052  1.00  0.00           C  
ATOM   4039  O   GLU A 262      22.778 -26.612 -25.345  1.00  0.00           O  
ATOM   4040  CB  GLU A 262      24.018 -25.124 -22.717  1.00  0.00           C  
ATOM   4041  CG  GLU A 262      23.566 -26.457 -22.185  1.00  0.00           C  
ATOM   4042  CD  GLU A 262      22.379 -26.306 -21.305  1.00  0.00           C  
ATOM   4043  OE1 GLU A 262      21.899 -25.216 -21.189  1.00  0.00           O  
ATOM   4044  OE2 GLU A 262      21.960 -27.271 -20.715  1.00  0.00           O  
ATOM   4045  H   GLU A 262      21.504 -24.665 -22.875  1.00  0.00           H  
ATOM   4046  HA  GLU A 262      23.786 -23.764 -24.333  1.00  0.00           H  
ATOM   4047 1HB  GLU A 262      25.093 -25.171 -22.893  1.00  0.00           H  
ATOM   4048 2HB  GLU A 262      23.848 -24.391 -21.945  1.00  0.00           H  
ATOM   4049 1HG  GLU A 262      23.302 -27.101 -23.027  1.00  0.00           H  
ATOM   4050 2HG  GLU A 262      24.367 -26.933 -21.654  1.00  0.00           H  
ATOM   4051  N   TYR A 263      24.828 -25.696 -25.583  1.00  0.00           N  
ATOM   4052  CA  TYR A 263      25.324 -26.648 -26.569  1.00  0.00           C  
ATOM   4053  C   TYR A 263      26.380 -27.546 -25.942  1.00  0.00           C  
ATOM   4054  O   TYR A 263      27.200 -27.084 -25.142  1.00  0.00           O  
ATOM   4055  CB  TYR A 263      25.934 -25.882 -27.730  1.00  0.00           C  
ATOM   4056  CG  TYR A 263      24.955 -25.102 -28.503  1.00  0.00           C  
ATOM   4057  CD1 TYR A 263      24.486 -23.975 -27.945  1.00  0.00           C  
ATOM   4058  CD2 TYR A 263      24.551 -25.467 -29.769  1.00  0.00           C  
ATOM   4059  CE1 TYR A 263      23.615 -23.213 -28.558  1.00  0.00           C  
ATOM   4060  CE2 TYR A 263      23.644 -24.650 -30.431  1.00  0.00           C  
ATOM   4061  CZ  TYR A 263      23.177 -23.513 -29.799  1.00  0.00           C  
ATOM   4062  OH  TYR A 263      22.256 -22.674 -30.404  1.00  0.00           O  
ATOM   4063  H   TYR A 263      25.439 -24.948 -25.287  1.00  0.00           H  
ATOM   4064  HA  TYR A 263      24.498 -27.257 -26.915  1.00  0.00           H  
ATOM   4065 1HB  TYR A 263      26.707 -25.215 -27.371  1.00  0.00           H  
ATOM   4066 2HB  TYR A 263      26.389 -26.595 -28.404  1.00  0.00           H  
ATOM   4067  HD1 TYR A 263      24.796 -23.701 -26.975  1.00  0.00           H  
ATOM   4068  HD2 TYR A 263      24.936 -26.372 -30.237  1.00  0.00           H  
ATOM   4069  HE1 TYR A 263      23.254 -22.364 -28.050  1.00  0.00           H  
ATOM   4070  HE2 TYR A 263      23.298 -24.903 -31.434  1.00  0.00           H  
ATOM   4071  HH  TYR A 263      22.177 -21.836 -29.884  1.00  0.00           H  
ATOM   4072  N   TYR A 264      26.395 -28.817 -26.325  1.00  0.00           N  
ATOM   4073  CA  TYR A 264      27.380 -29.725 -25.751  1.00  0.00           C  
ATOM   4074  C   TYR A 264      27.789 -30.866 -26.673  1.00  0.00           C  
ATOM   4075  O   TYR A 264      27.062 -31.243 -27.594  1.00  0.00           O  
ATOM   4076  CB  TYR A 264      26.785 -30.333 -24.486  1.00  0.00           C  
ATOM   4077  CG  TYR A 264      25.640 -31.284 -24.800  1.00  0.00           C  
ATOM   4078  CD1 TYR A 264      25.871 -32.653 -24.839  1.00  0.00           C  
ATOM   4079  CD2 TYR A 264      24.386 -30.797 -25.098  1.00  0.00           C  
ATOM   4080  CE1 TYR A 264      24.843 -33.525 -25.144  1.00  0.00           C  
ATOM   4081  CE2 TYR A 264      23.361 -31.674 -25.412  1.00  0.00           C  
ATOM   4082  CZ  TYR A 264      23.584 -33.024 -25.428  1.00  0.00           C  
ATOM   4083  OH  TYR A 264      22.558 -33.888 -25.735  1.00  0.00           O  
ATOM   4084  H   TYR A 264      25.682 -29.147 -26.975  1.00  0.00           H  
ATOM   4085  HA  TYR A 264      28.276 -29.152 -25.505  1.00  0.00           H  
ATOM   4086 1HB  TYR A 264      27.550 -30.885 -23.939  1.00  0.00           H  
ATOM   4087 2HB  TYR A 264      26.408 -29.544 -23.831  1.00  0.00           H  
ATOM   4088  HD1 TYR A 264      26.867 -33.044 -24.620  1.00  0.00           H  
ATOM   4089  HD2 TYR A 264      24.197 -29.721 -25.093  1.00  0.00           H  
ATOM   4090  HE1 TYR A 264      25.027 -34.599 -25.164  1.00  0.00           H  
ATOM   4091  HE2 TYR A 264      22.373 -31.289 -25.650  1.00  0.00           H  
ATOM   4092  HH  TYR A 264      21.771 -33.381 -25.966  1.00  0.00           H  
ATOM   4093  N   GLY A 265      28.950 -31.455 -26.387  1.00  0.00           N  
ATOM   4094  CA  GLY A 265      29.427 -32.652 -27.081  1.00  0.00           C  
ATOM   4095  C   GLY A 265      30.263 -32.380 -28.338  1.00  0.00           C  
ATOM   4096  O   GLY A 265      30.854 -33.306 -28.896  1.00  0.00           O  
ATOM   4097  H   GLY A 265      29.515 -31.080 -25.637  1.00  0.00           H  
ATOM   4098 1HA  GLY A 265      30.018 -33.247 -26.386  1.00  0.00           H  
ATOM   4099 2HA  GLY A 265      28.570 -33.265 -27.355  1.00  0.00           H  
ATOM   4100  N   GLY A 266      30.316 -31.125 -28.775  1.00  0.00           N  
ATOM   4101  CA  GLY A 266      31.054 -30.782 -29.982  1.00  0.00           C  
ATOM   4102  C   GLY A 266      32.458 -30.259 -29.724  1.00  0.00           C  
ATOM   4103  O   GLY A 266      32.958 -30.275 -28.595  1.00  0.00           O  
ATOM   4104  H   GLY A 266      29.822 -30.410 -28.270  1.00  0.00           H  
ATOM   4105 1HA  GLY A 266      31.108 -31.657 -30.631  1.00  0.00           H  
ATOM   4106 2HA  GLY A 266      30.500 -30.033 -30.539  1.00  0.00           H  
ATOM   4107  N   LYS A 267      33.071 -29.771 -30.799  1.00  0.00           N  
ATOM   4108  CA  LYS A 267      34.425 -29.216 -30.785  1.00  0.00           C  
ATOM   4109  C   LYS A 267      34.463 -27.879 -31.501  1.00  0.00           C  
ATOM   4110  O   LYS A 267      33.667 -27.643 -32.413  1.00  0.00           O  
ATOM   4111  CB  LYS A 267      35.405 -30.180 -31.456  1.00  0.00           C  
ATOM   4112  CG  LYS A 267      35.552 -31.524 -30.739  1.00  0.00           C  
ATOM   4113  CD  LYS A 267      36.589 -32.416 -31.406  1.00  0.00           C  
ATOM   4114  CE  LYS A 267      36.708 -33.755 -30.677  1.00  0.00           C  
ATOM   4115  NZ  LYS A 267      37.727 -34.642 -31.303  1.00  0.00           N  
ATOM   4116  H   LYS A 267      32.553 -29.831 -31.675  1.00  0.00           H  
ATOM   4117  HA  LYS A 267      34.732 -29.052 -29.752  1.00  0.00           H  
ATOM   4118 1HB  LYS A 267      35.076 -30.374 -32.478  1.00  0.00           H  
ATOM   4119 2HB  LYS A 267      36.389 -29.713 -31.513  1.00  0.00           H  
ATOM   4120 1HG  LYS A 267      35.840 -31.349 -29.702  1.00  0.00           H  
ATOM   4121 2HG  LYS A 267      34.595 -32.045 -30.745  1.00  0.00           H  
ATOM   4122 1HD  LYS A 267      36.304 -32.601 -32.441  1.00  0.00           H  
ATOM   4123 2HD  LYS A 267      37.560 -31.920 -31.397  1.00  0.00           H  
ATOM   4124 1HE  LYS A 267      36.987 -33.572 -29.639  1.00  0.00           H  
ATOM   4125 2HE  LYS A 267      35.741 -34.258 -30.700  1.00  0.00           H  
ATOM   4126 1HZ  LYS A 267      37.770 -35.513 -30.793  1.00  0.00           H  
ATOM   4127 2HZ  LYS A 267      37.469 -34.826 -32.261  1.00  0.00           H  
ATOM   4128 3HZ  LYS A 267      38.630 -34.192 -31.275  1.00  0.00           H  
ATOM   4129  N   ILE A 268      35.392 -26.999 -31.132  1.00  0.00           N  
ATOM   4130  CA  ILE A 268      35.470 -25.742 -31.864  1.00  0.00           C  
ATOM   4131  C   ILE A 268      36.438 -25.868 -33.020  1.00  0.00           C  
ATOM   4132  O   ILE A 268      37.571 -26.329 -32.870  1.00  0.00           O  
ATOM   4133  CB  ILE A 268      35.844 -24.547 -30.982  1.00  0.00           C  
ATOM   4134  CG1 ILE A 268      34.889 -24.450 -29.856  1.00  0.00           C  
ATOM   4135  CG2 ILE A 268      35.769 -23.260 -31.804  1.00  0.00           C  
ATOM   4136  CD1 ILE A 268      33.517 -24.323 -30.341  1.00  0.00           C  
ATOM   4137  H   ILE A 268      36.045 -27.188 -30.373  1.00  0.00           H  
ATOM   4138  HA  ILE A 268      34.491 -25.525 -32.279  1.00  0.00           H  
ATOM   4139  HB  ILE A 268      36.841 -24.674 -30.578  1.00  0.00           H  
ATOM   4140 1HG1 ILE A 268      34.973 -25.329 -29.228  1.00  0.00           H  
ATOM   4141 2HG1 ILE A 268      35.132 -23.570 -29.252  1.00  0.00           H  
ATOM   4142 1HG2 ILE A 268      36.003 -22.417 -31.170  1.00  0.00           H  
ATOM   4143 2HG2 ILE A 268      36.478 -23.306 -32.627  1.00  0.00           H  
ATOM   4144 3HG2 ILE A 268      34.758 -23.143 -32.201  1.00  0.00           H  
ATOM   4145 1HD1 ILE A 268      32.841 -24.247 -29.500  1.00  0.00           H  
ATOM   4146 2HD1 ILE A 268      33.433 -23.444 -30.969  1.00  0.00           H  
ATOM   4147 3HD1 ILE A 268      33.286 -25.190 -30.919  1.00  0.00           H  
ATOM   4148  N   VAL A 269      35.944 -25.514 -34.188  1.00  0.00           N  
ATOM   4149  CA  VAL A 269      36.679 -25.618 -35.422  1.00  0.00           C  
ATOM   4150  C   VAL A 269      36.789 -24.255 -36.097  1.00  0.00           C  
ATOM   4151  O   VAL A 269      35.775 -23.571 -36.279  1.00  0.00           O  
ATOM   4152  CB  VAL A 269      35.900 -26.597 -36.332  1.00  0.00           C  
ATOM   4153  CG1 VAL A 269      36.575 -26.775 -37.659  1.00  0.00           C  
ATOM   4154  CG2 VAL A 269      35.745 -27.935 -35.610  1.00  0.00           C  
ATOM   4155  H   VAL A 269      34.986 -25.171 -34.216  1.00  0.00           H  
ATOM   4156  HA  VAL A 269      37.675 -26.003 -35.212  1.00  0.00           H  
ATOM   4157  HB  VAL A 269      34.911 -26.178 -36.532  1.00  0.00           H  
ATOM   4158 1HG1 VAL A 269      35.986 -27.453 -38.274  1.00  0.00           H  
ATOM   4159 2HG1 VAL A 269      36.662 -25.814 -38.161  1.00  0.00           H  
ATOM   4160 3HG1 VAL A 269      37.545 -27.193 -37.508  1.00  0.00           H  
ATOM   4161 1HG2 VAL A 269      35.186 -28.625 -36.227  1.00  0.00           H  
ATOM   4162 2HG2 VAL A 269      36.718 -28.340 -35.411  1.00  0.00           H  
ATOM   4163 3HG2 VAL A 269      35.213 -27.794 -34.672  1.00  0.00           H  
ATOM   4164  N   GLY A 270      37.998 -23.803 -36.446  1.00  0.00           N  
ATOM   4165  CA  GLY A 270      38.043 -22.539 -37.162  1.00  0.00           C  
ATOM   4166  C   GLY A 270      37.647 -22.780 -38.608  1.00  0.00           C  
ATOM   4167  O   GLY A 270      38.008 -23.806 -39.185  1.00  0.00           O  
ATOM   4168  H   GLY A 270      38.872 -24.295 -36.251  1.00  0.00           H  
ATOM   4169 1HA  GLY A 270      37.350 -21.839 -36.718  1.00  0.00           H  
ATOM   4170 2HA  GLY A 270      39.044 -22.110 -37.107  1.00  0.00           H  
ATOM   4171  N   ALA A 271      36.960 -21.819 -39.214  1.00  0.00           N  
ATOM   4172  CA  ALA A 271      36.610 -21.896 -40.633  1.00  0.00           C  
ATOM   4173  C   ALA A 271      37.894 -21.861 -41.494  1.00  0.00           C  
ATOM   4174  O   ALA A 271      38.895 -21.276 -41.087  1.00  0.00           O  
ATOM   4175  CB  ALA A 271      35.631 -20.787 -40.959  1.00  0.00           C  
ATOM   4176  H   ALA A 271      36.643 -21.007 -38.675  1.00  0.00           H  
ATOM   4177  HA  ALA A 271      36.121 -22.853 -40.822  1.00  0.00           H  
ATOM   4178 1HB  ALA A 271      35.343 -20.856 -42.004  1.00  0.00           H  
ATOM   4179 2HB  ALA A 271      34.749 -20.897 -40.329  1.00  0.00           H  
ATOM   4180 3HB  ALA A 271      36.072 -19.845 -40.759  1.00  0.00           H  
ATOM   4181  N   LEU A 272      37.873 -22.488 -42.677  1.00  0.00           N  
ATOM   4182  CA  LEU A 272      39.068 -22.580 -43.544  1.00  0.00           C  
ATOM   4183  C   LEU A 272      39.291 -21.344 -44.417  1.00  0.00           C  
ATOM   4184  O   LEU A 272      38.344 -20.608 -44.707  1.00  0.00           O  
ATOM   4185  CB  LEU A 272      38.961 -23.818 -44.427  1.00  0.00           C  
ATOM   4186  CG  LEU A 272      38.856 -25.153 -43.674  1.00  0.00           C  
ATOM   4187  CD1 LEU A 272      38.676 -26.264 -44.684  1.00  0.00           C  
ATOM   4188  CD2 LEU A 272      40.119 -25.362 -42.815  1.00  0.00           C  
ATOM   4189  H   LEU A 272      37.008 -22.924 -42.997  1.00  0.00           H  
ATOM   4190  HA  LEU A 272      39.944 -22.697 -42.903  1.00  0.00           H  
ATOM   4191 1HB  LEU A 272      38.086 -23.721 -45.061  1.00  0.00           H  
ATOM   4192 2HB  LEU A 272      39.853 -23.863 -45.066  1.00  0.00           H  
ATOM   4193  HG  LEU A 272      37.978 -25.139 -43.025  1.00  0.00           H  
ATOM   4194 1HD1 LEU A 272      38.587 -27.218 -44.167  1.00  0.00           H  
ATOM   4195 2HD1 LEU A 272      37.772 -26.079 -45.266  1.00  0.00           H  
ATOM   4196 3HD1 LEU A 272      39.542 -26.287 -45.350  1.00  0.00           H  
ATOM   4197 1HD2 LEU A 272      40.052 -26.305 -42.276  1.00  0.00           H  
ATOM   4198 2HD2 LEU A 272      41.006 -25.373 -43.460  1.00  0.00           H  
ATOM   4199 3HD2 LEU A 272      40.212 -24.543 -42.095  1.00  0.00           H  
ATOM   4200  N   ASN A 273      40.542 -21.111 -44.846  1.00  0.00           N  
ATOM   4201  CA  ASN A 273      40.871 -19.937 -45.682  1.00  0.00           C  
ATOM   4202  C   ASN A 273      39.964 -19.647 -46.890  1.00  0.00           C  
ATOM   4203  O   ASN A 273      39.524 -18.521 -47.090  1.00  0.00           O  
ATOM   4204  CB  ASN A 273      42.276 -20.068 -46.231  1.00  0.00           C  
ATOM   4205  CG  ASN A 273      42.477 -21.277 -47.121  1.00  0.00           C  
ATOM   4206  OD1 ASN A 273      41.602 -22.151 -47.258  1.00  0.00           O  
ATOM   4207  ND2 ASN A 273      43.620 -21.344 -47.751  1.00  0.00           N  
ATOM   4208  H   ASN A 273      41.301 -21.765 -44.580  1.00  0.00           H  
ATOM   4209  HA  ASN A 273      40.830 -19.057 -45.037  1.00  0.00           H  
ATOM   4210 1HB  ASN A 273      42.497 -19.198 -46.804  1.00  0.00           H  
ATOM   4211 2HB  ASN A 273      42.988 -20.131 -45.436  1.00  0.00           H  
ATOM   4212 1HD2 ASN A 273      43.813 -22.117 -48.353  1.00  0.00           H  
ATOM   4213 2HD2 ASN A 273      44.313 -20.639 -47.609  1.00  0.00           H  
ATOM   4214  N   THR A 274      39.556 -20.684 -47.607  1.00  0.00           N  
ATOM   4215  CA  THR A 274      38.766 -20.515 -48.822  1.00  0.00           C  
ATOM   4216  C   THR A 274      37.284 -20.351 -48.564  1.00  0.00           C  
ATOM   4217  O   THR A 274      36.497 -20.198 -49.497  1.00  0.00           O  
ATOM   4218  CB  THR A 274      39.023 -21.652 -49.831  1.00  0.00           C  
ATOM   4219  OG1 THR A 274      38.780 -22.924 -49.211  1.00  0.00           O  
ATOM   4220  CG2 THR A 274      40.443 -21.586 -50.388  1.00  0.00           C  
ATOM   4221  H   THR A 274      39.921 -21.592 -47.352  1.00  0.00           H  
ATOM   4222  HA  THR A 274      39.106 -19.599 -49.305  1.00  0.00           H  
ATOM   4223  HB  THR A 274      38.327 -21.539 -50.660  1.00  0.00           H  
ATOM   4224  HG1 THR A 274      39.416 -23.051 -48.493  1.00  0.00           H  
ATOM   4225 1HG2 THR A 274      40.582 -22.386 -51.113  1.00  0.00           H  
ATOM   4226 2HG2 THR A 274      40.595 -20.622 -50.875  1.00  0.00           H  
ATOM   4227 3HG2 THR A 274      41.156 -21.697 -49.605  1.00  0.00           H  
ATOM   4228  N   GLN A 275      36.897 -20.378 -47.294  1.00  0.00           N  
ATOM   4229  CA  GLN A 275      35.521 -20.141 -46.925  1.00  0.00           C  
ATOM   4230  C   GLN A 275      35.368 -18.638 -46.619  1.00  0.00           C  
ATOM   4231  O   GLN A 275      34.275 -18.164 -46.300  1.00  0.00           O  
ATOM   4232  CB  GLN A 275      35.114 -21.033 -45.733  1.00  0.00           C  
ATOM   4233  CG  GLN A 275      35.106 -22.540 -46.034  1.00  0.00           C  
ATOM   4234  CD  GLN A 275      34.742 -23.421 -44.805  1.00  0.00           C  
ATOM   4235  OE1 GLN A 275      35.419 -23.461 -43.755  1.00  0.00           O  
ATOM   4236  NE2 GLN A 275      33.636 -24.145 -44.946  1.00  0.00           N  
ATOM   4237  H   GLN A 275      37.577 -20.521 -46.551  1.00  0.00           H  
ATOM   4238  HA  GLN A 275      34.878 -20.383 -47.771  1.00  0.00           H  
ATOM   4239 1HB  GLN A 275      35.825 -20.906 -44.936  1.00  0.00           H  
ATOM   4240 2HB  GLN A 275      34.133 -20.743 -45.360  1.00  0.00           H  
ATOM   4241 1HG  GLN A 275      34.378 -22.733 -46.822  1.00  0.00           H  
ATOM   4242 2HG  GLN A 275      36.102 -22.826 -46.373  1.00  0.00           H  
ATOM   4243 1HE2 GLN A 275      33.324 -24.741 -44.204  1.00  0.00           H  
ATOM   4244 2HE2 GLN A 275      33.108 -24.094 -45.796  1.00  0.00           H  
ATOM   4245  N   LEU A 276      36.487 -17.887 -46.685  1.00  0.00           N  
ATOM   4246  CA  LEU A 276      36.495 -16.445 -46.445  1.00  0.00           C  
ATOM   4247  C   LEU A 276      36.357 -15.713 -47.768  1.00  0.00           C  
ATOM   4248  O   LEU A 276      37.217 -15.799 -48.647  1.00  0.00           O  
ATOM   4249  CB  LEU A 276      37.788 -16.015 -45.713  1.00  0.00           C  
ATOM   4250  CG  LEU A 276      38.052 -14.472 -45.517  1.00  0.00           C  
ATOM   4251  CD1 LEU A 276      36.998 -13.842 -44.645  1.00  0.00           C  
ATOM   4252  CD2 LEU A 276      39.471 -14.266 -44.899  1.00  0.00           C  
ATOM   4253  H   LEU A 276      37.380 -18.316 -46.927  1.00  0.00           H  
ATOM   4254  HA  LEU A 276      35.642 -16.188 -45.820  1.00  0.00           H  
ATOM   4255 1HB  LEU A 276      37.822 -16.463 -44.754  1.00  0.00           H  
ATOM   4256 2HB  LEU A 276      38.604 -16.414 -46.249  1.00  0.00           H  
ATOM   4257  HG  LEU A 276      38.008 -13.996 -46.467  1.00  0.00           H  
ATOM   4258 1HD1 LEU A 276      37.201 -12.774 -44.550  1.00  0.00           H  
ATOM   4259 2HD1 LEU A 276      36.016 -13.983 -45.091  1.00  0.00           H  
ATOM   4260 3HD1 LEU A 276      37.019 -14.289 -43.667  1.00  0.00           H  
ATOM   4261 1HD2 LEU A 276      39.672 -13.198 -44.787  1.00  0.00           H  
ATOM   4262 2HD2 LEU A 276      39.518 -14.749 -43.924  1.00  0.00           H  
ATOM   4263 3HD2 LEU A 276      40.226 -14.701 -45.550  1.00  0.00           H  
ATOM   4264  N   ALA A 277      35.281 -14.943 -47.879  1.00  0.00           N  
ATOM   4265  CA  ALA A 277      34.920 -14.218 -49.096  1.00  0.00           C  
ATOM   4266  C   ALA A 277      36.007 -13.266 -49.562  1.00  0.00           C  
ATOM   4267  O   ALA A 277      36.148 -12.993 -50.756  1.00  0.00           O  
ATOM   4268  CB  ALA A 277      33.652 -13.424 -48.852  1.00  0.00           C  
ATOM   4269  H   ALA A 277      34.644 -14.908 -47.096  1.00  0.00           H  
ATOM   4270  HA  ALA A 277      34.749 -14.951 -49.885  1.00  0.00           H  
ATOM   4271 1HB  ALA A 277      33.367 -12.909 -49.770  1.00  0.00           H  
ATOM   4272 2HB  ALA A 277      32.850 -14.097 -48.549  1.00  0.00           H  
ATOM   4273 3HB  ALA A 277      33.830 -12.692 -48.067  1.00  0.00           H  
ATOM   4274  N   ASN A 278      36.749 -12.736 -48.608  1.00  0.00           N  
ATOM   4275  CA  ASN A 278      37.790 -11.773 -48.879  1.00  0.00           C  
ATOM   4276  C   ASN A 278      39.201 -12.342 -48.717  1.00  0.00           C  
ATOM   4277  O   ASN A 278      40.153 -11.588 -48.530  1.00  0.00           O  
ATOM   4278  CB  ASN A 278      37.581 -10.559 -48.013  1.00  0.00           C  
ATOM   4279  CG  ASN A 278      36.341  -9.812 -48.384  1.00  0.00           C  
ATOM   4280  OD1 ASN A 278      36.321  -9.097 -49.391  1.00  0.00           O  
ATOM   4281  ND2 ASN A 278      35.306  -9.952 -47.599  1.00  0.00           N  
ATOM   4282  H   ASN A 278      36.579 -13.020 -47.657  1.00  0.00           H  
ATOM   4283  HA  ASN A 278      37.698 -11.459 -49.918  1.00  0.00           H  
ATOM   4284 1HB  ASN A 278      37.536 -10.850 -46.961  1.00  0.00           H  
ATOM   4285 2HB  ASN A 278      38.422  -9.887 -48.149  1.00  0.00           H  
ATOM   4286 1HD2 ASN A 278      34.456  -9.468 -47.806  1.00  0.00           H  
ATOM   4287 2HD2 ASN A 278      35.364 -10.533 -46.790  1.00  0.00           H  
ATOM   4288  N   PHE A 279      39.362 -13.663 -48.757  1.00  0.00           N  
ATOM   4289  CA  PHE A 279      40.707 -14.236 -48.642  1.00  0.00           C  
ATOM   4290  C   PHE A 279      41.623 -13.924 -49.805  1.00  0.00           C  
ATOM   4291  O   PHE A 279      41.231 -14.032 -50.972  1.00  0.00           O  
ATOM   4292  CB  PHE A 279      40.672 -15.753 -48.506  1.00  0.00           C  
ATOM   4293  CG  PHE A 279      42.034 -16.418 -48.414  1.00  0.00           C  
ATOM   4294  CD1 PHE A 279      42.814 -16.337 -47.262  1.00  0.00           C  
ATOM   4295  CD2 PHE A 279      42.523 -17.147 -49.492  1.00  0.00           C  
ATOM   4296  CE1 PHE A 279      44.055 -16.968 -47.210  1.00  0.00           C  
ATOM   4297  CE2 PHE A 279      43.751 -17.767 -49.436  1.00  0.00           C  
ATOM   4298  CZ  PHE A 279      44.519 -17.677 -48.293  1.00  0.00           C  
ATOM   4299  H   PHE A 279      38.563 -14.292 -48.878  1.00  0.00           H  
ATOM   4300  HA  PHE A 279      41.164 -13.828 -47.740  1.00  0.00           H  
ATOM   4301 1HB  PHE A 279      40.141 -16.008 -47.635  1.00  0.00           H  
ATOM   4302 2HB  PHE A 279      40.131 -16.184 -49.345  1.00  0.00           H  
ATOM   4303  HD1 PHE A 279      42.445 -15.767 -46.410  1.00  0.00           H  
ATOM   4304  HD2 PHE A 279      41.918 -17.220 -50.393  1.00  0.00           H  
ATOM   4305  HE1 PHE A 279      44.666 -16.909 -46.324  1.00  0.00           H  
ATOM   4306  HE2 PHE A 279      44.118 -18.327 -50.295  1.00  0.00           H  
ATOM   4307  HZ  PHE A 279      45.495 -18.167 -48.243  1.00  0.00           H  
ATOM   4308  N   SER A 280      42.865 -13.582 -49.485  1.00  0.00           N  
ATOM   4309  CA  SER A 280      43.864 -13.419 -50.531  1.00  0.00           C  
ATOM   4310  C   SER A 280      45.266 -13.754 -50.080  1.00  0.00           C  
ATOM   4311  O   SER A 280      45.504 -14.170 -48.953  1.00  0.00           O  
ATOM   4312  CB  SER A 280      43.864 -12.007 -51.086  1.00  0.00           C  
ATOM   4313  OG  SER A 280      44.666 -11.918 -52.254  1.00  0.00           O  
ATOM   4314  H   SER A 280      43.095 -13.454 -48.496  1.00  0.00           H  
ATOM   4315  HA  SER A 280      43.610 -14.102 -51.342  1.00  0.00           H  
ATOM   4316 1HB  SER A 280      42.857 -11.745 -51.323  1.00  0.00           H  
ATOM   4317 2HB  SER A 280      44.220 -11.306 -50.329  1.00  0.00           H  
ATOM   4318  HG  SER A 280      44.388 -11.099 -52.697  1.00  0.00           H  
ATOM   4319  N   VAL A 281      46.185 -13.585 -51.010  1.00  0.00           N  
ATOM   4320  CA  VAL A 281      47.586 -13.844 -50.810  1.00  0.00           C  
ATOM   4321  C   VAL A 281      48.396 -12.668 -51.312  1.00  0.00           C  
ATOM   4322  O   VAL A 281      49.608 -12.627 -51.128  1.00  0.00           O  
ATOM   4323  CB  VAL A 281      48.006 -15.116 -51.556  1.00  0.00           C  
ATOM   4324  CG1 VAL A 281      47.243 -16.331 -51.014  1.00  0.00           C  
ATOM   4325  CG2 VAL A 281      47.756 -14.926 -53.047  1.00  0.00           C  
ATOM   4326  H   VAL A 281      45.869 -13.224 -51.895  1.00  0.00           H  
ATOM   4327  HA  VAL A 281      47.775 -13.980 -49.744  1.00  0.00           H  
ATOM   4328  HB  VAL A 281      49.064 -15.297 -51.376  1.00  0.00           H  
ATOM   4329 1HG1 VAL A 281      47.577 -17.227 -51.535  1.00  0.00           H  
ATOM   4330 2HG1 VAL A 281      47.453 -16.440 -49.944  1.00  0.00           H  
ATOM   4331 3HG1 VAL A 281      46.176 -16.206 -51.162  1.00  0.00           H  
ATOM   4332 1HG2 VAL A 281      48.069 -15.822 -53.581  1.00  0.00           H  
ATOM   4333 2HG2 VAL A 281      46.695 -14.749 -53.220  1.00  0.00           H  
ATOM   4334 3HG2 VAL A 281      48.329 -14.072 -53.408  1.00  0.00           H  
ATOM   4335  N   GLU A 282      47.728 -11.669 -51.912  1.00  0.00           N  
ATOM   4336  CA  GLU A 282      48.470 -10.560 -52.542  1.00  0.00           C  
ATOM   4337  C   GLU A 282      49.384  -9.824 -51.570  1.00  0.00           C  
ATOM   4338  O   GLU A 282      50.437  -9.313 -51.953  1.00  0.00           O  
ATOM   4339  CB  GLU A 282      47.517  -9.527 -53.181  1.00  0.00           C  
ATOM   4340  CG  GLU A 282      46.629  -8.709 -52.196  1.00  0.00           C  
ATOM   4341  CD  GLU A 282      45.748  -7.696 -52.907  1.00  0.00           C  
ATOM   4342  OE1 GLU A 282      46.039  -7.370 -54.035  1.00  0.00           O  
ATOM   4343  OE2 GLU A 282      44.775  -7.266 -52.336  1.00  0.00           O  
ATOM   4344  H   GLU A 282      46.713 -11.725 -51.994  1.00  0.00           H  
ATOM   4345  HA  GLU A 282      49.093 -10.978 -53.336  1.00  0.00           H  
ATOM   4346 1HB  GLU A 282      48.104  -8.817 -53.771  1.00  0.00           H  
ATOM   4347 2HB  GLU A 282      46.849 -10.042 -53.871  1.00  0.00           H  
ATOM   4348 1HG  GLU A 282      46.003  -9.392 -51.621  1.00  0.00           H  
ATOM   4349 2HG  GLU A 282      47.267  -8.170 -51.498  1.00  0.00           H  
ATOM   4350  N   GLN A 283      49.067  -9.871 -50.284  1.00  0.00           N  
ATOM   4351  CA  GLN A 283      49.866  -9.187 -49.284  1.00  0.00           C  
ATOM   4352  C   GLN A 283      51.280  -9.755 -49.188  1.00  0.00           C  
ATOM   4353  O   GLN A 283      52.197  -9.088 -48.708  1.00  0.00           O  
ATOM   4354  CB  GLN A 283      49.214  -9.306 -47.915  1.00  0.00           C  
ATOM   4355  CG  GLN A 283      47.941  -8.586 -47.799  1.00  0.00           C  
ATOM   4356  CD  GLN A 283      47.422  -8.611 -46.399  1.00  0.00           C  
ATOM   4357  OE1 GLN A 283      48.215  -8.427 -45.475  1.00  0.00           O  
ATOM   4358  NE2 GLN A 283      46.147  -8.825 -46.192  1.00  0.00           N  
ATOM   4359  H   GLN A 283      48.219 -10.346 -50.009  1.00  0.00           H  
ATOM   4360  HA  GLN A 283      49.933  -8.137 -49.561  1.00  0.00           H  
ATOM   4361 1HB  GLN A 283      49.029 -10.359 -47.693  1.00  0.00           H  
ATOM   4362 2HB  GLN A 283      49.892  -8.924 -47.153  1.00  0.00           H  
ATOM   4363 1HG  GLN A 283      48.136  -7.578 -48.070  1.00  0.00           H  
ATOM   4364 2HG  GLN A 283      47.197  -9.025 -48.468  1.00  0.00           H  
ATOM   4365 1HE2 GLN A 283      45.798  -8.867 -45.243  1.00  0.00           H  
ATOM   4366 2HE2 GLN A 283      45.490  -8.937 -46.954  1.00  0.00           H  
ATOM   4367  N   PHE A 284      51.436 -10.998 -49.633  1.00  0.00           N  
ATOM   4368  CA  PHE A 284      52.691 -11.712 -49.573  1.00  0.00           C  
ATOM   4369  C   PHE A 284      53.486 -11.655 -50.873  1.00  0.00           C  
ATOM   4370  O   PHE A 284      54.619 -12.136 -50.918  1.00  0.00           O  
ATOM   4371  CB  PHE A 284      52.385 -13.171 -49.228  1.00  0.00           C  
ATOM   4372  CG  PHE A 284      51.821 -13.340 -47.857  1.00  0.00           C  
ATOM   4373  CD1 PHE A 284      50.472 -13.204 -47.651  1.00  0.00           C  
ATOM   4374  CD2 PHE A 284      52.629 -13.654 -46.777  1.00  0.00           C  
ATOM   4375  CE1 PHE A 284      49.939 -13.352 -46.399  1.00  0.00           C  
ATOM   4376  CE2 PHE A 284      52.104 -13.806 -45.518  1.00  0.00           C  
ATOM   4377  CZ  PHE A 284      50.750 -13.652 -45.327  1.00  0.00           C  
ATOM   4378  H   PHE A 284      50.646 -11.481 -50.053  1.00  0.00           H  
ATOM   4379  HA  PHE A 284      53.284 -11.275 -48.785  1.00  0.00           H  
ATOM   4380 1HB  PHE A 284      51.662 -13.564 -49.939  1.00  0.00           H  
ATOM   4381 2HB  PHE A 284      53.288 -13.771 -49.312  1.00  0.00           H  
ATOM   4382  HD1 PHE A 284      49.831 -12.968 -48.496  1.00  0.00           H  
ATOM   4383  HD2 PHE A 284      53.691 -13.781 -46.930  1.00  0.00           H  
ATOM   4384  HE1 PHE A 284      48.883 -13.233 -46.262  1.00  0.00           H  
ATOM   4385  HE2 PHE A 284      52.759 -14.051 -44.674  1.00  0.00           H  
ATOM   4386  HZ  PHE A 284      50.327 -13.777 -44.332  1.00  0.00           H  
ATOM   4387  N   TYR A 285      52.870 -11.148 -51.952  1.00  0.00           N  
ATOM   4388  CA  TYR A 285      53.507 -11.187 -53.273  1.00  0.00           C  
ATOM   4389  C   TYR A 285      53.474  -9.888 -54.094  1.00  0.00           C  
ATOM   4390  O   TYR A 285      54.414  -9.584 -54.832  1.00  0.00           O  
ATOM   4391  CB  TYR A 285      52.867 -12.314 -54.086  1.00  0.00           C  
ATOM   4392  CG  TYR A 285      53.028 -13.680 -53.426  1.00  0.00           C  
ATOM   4393  CD1 TYR A 285      51.937 -14.306 -52.822  1.00  0.00           C  
ATOM   4394  CD2 TYR A 285      54.274 -14.292 -53.404  1.00  0.00           C  
ATOM   4395  CE1 TYR A 285      52.102 -15.541 -52.195  1.00  0.00           C  
ATOM   4396  CE2 TYR A 285      54.435 -15.513 -52.783  1.00  0.00           C  
ATOM   4397  CZ  TYR A 285      53.360 -16.138 -52.178  1.00  0.00           C  
ATOM   4398  OH  TYR A 285      53.553 -17.362 -51.560  1.00  0.00           O  
ATOM   4399  H   TYR A 285      51.959 -10.708 -51.853  1.00  0.00           H  
ATOM   4400  HA  TYR A 285      54.559 -11.433 -53.128  1.00  0.00           H  
ATOM   4401 1HB  TYR A 285      51.798 -12.111 -54.209  1.00  0.00           H  
ATOM   4402 2HB  TYR A 285      53.318 -12.351 -55.079  1.00  0.00           H  
ATOM   4403  HD1 TYR A 285      50.960 -13.828 -52.834  1.00  0.00           H  
ATOM   4404  HD2 TYR A 285      55.136 -13.799 -53.874  1.00  0.00           H  
ATOM   4405  HE1 TYR A 285      51.258 -16.041 -51.712  1.00  0.00           H  
ATOM   4406  HE2 TYR A 285      55.416 -15.986 -52.764  1.00  0.00           H  
ATOM   4407  HH  TYR A 285      52.754 -17.625 -51.032  1.00  0.00           H  
ATOM   4408  N   GLY A 286      52.378  -9.145 -54.020  1.00  0.00           N  
ATOM   4409  CA  GLY A 286      52.199  -8.043 -54.949  1.00  0.00           C  
ATOM   4410  C   GLY A 286      51.227  -8.442 -56.052  1.00  0.00           C  
ATOM   4411  O   GLY A 286      50.488  -9.420 -55.917  1.00  0.00           O  
ATOM   4412  H   GLY A 286      51.641  -9.348 -53.352  1.00  0.00           H  
ATOM   4413 1HA  GLY A 286      51.847  -7.172 -54.438  1.00  0.00           H  
ATOM   4414 2HA  GLY A 286      53.154  -7.774 -55.381  1.00  0.00           H  
ATOM   4415  N   ASN A 287      51.208  -7.677 -57.141  1.00  0.00           N  
ATOM   4416  CA  ASN A 287      50.273  -7.912 -58.243  1.00  0.00           C  
ATOM   4417  C   ASN A 287      51.016  -8.479 -59.456  1.00  0.00           C  
ATOM   4418  O   ASN A 287      50.535  -8.405 -60.588  1.00  0.00           O  
ATOM   4419  CB  ASN A 287      49.555  -6.649 -58.667  1.00  0.00           C  
ATOM   4420  CG  ASN A 287      48.635  -6.042 -57.638  1.00  0.00           C  
ATOM   4421  OD1 ASN A 287      48.867  -4.887 -57.287  1.00  0.00           O  
ATOM   4422  ND2 ASN A 287      47.624  -6.744 -57.177  1.00  0.00           N  
ATOM   4423  H   ASN A 287      51.871  -6.911 -57.192  1.00  0.00           H  
ATOM   4424  HA  ASN A 287      49.535  -8.655 -57.934  1.00  0.00           H  
ATOM   4425 1HB  ASN A 287      50.296  -5.906 -58.936  1.00  0.00           H  
ATOM   4426 2HB  ASN A 287      48.974  -6.855 -59.565  1.00  0.00           H  
ATOM   4427 1HD2 ASN A 287      46.982  -6.316 -56.505  1.00  0.00           H  
ATOM   4428 2HD2 ASN A 287      47.471  -7.681 -57.494  1.00  0.00           H  
ATOM   4429  N   SER A 288      52.193  -9.037 -59.206  1.00  0.00           N  
ATOM   4430  CA  SER A 288      53.033  -9.625 -60.238  1.00  0.00           C  
ATOM   4431  C   SER A 288      53.909 -10.721 -59.603  1.00  0.00           C  
ATOM   4432  O   SER A 288      54.465 -10.493 -58.535  1.00  0.00           O  
ATOM   4433  CB  SER A 288      53.919  -8.542 -60.837  1.00  0.00           C  
ATOM   4434  OG  SER A 288      54.778  -9.064 -61.816  1.00  0.00           O  
ATOM   4435  H   SER A 288      52.513  -9.053 -58.247  1.00  0.00           H  
ATOM   4436  HA  SER A 288      52.390 -10.014 -61.018  1.00  0.00           H  
ATOM   4437 1HB  SER A 288      53.294  -7.760 -61.275  1.00  0.00           H  
ATOM   4438 2HB  SER A 288      54.506  -8.079 -60.045  1.00  0.00           H  
ATOM   4439  HG  SER A 288      55.280  -9.777 -61.379  1.00  0.00           H  
ATOM   4440  N   PRO A 289      54.070 -11.907 -60.220  1.00  0.00           N  
ATOM   4441  CA  PRO A 289      54.931 -12.981 -59.749  1.00  0.00           C  
ATOM   4442  C   PRO A 289      56.369 -12.535 -59.563  1.00  0.00           C  
ATOM   4443  O   PRO A 289      56.901 -11.769 -60.373  1.00  0.00           O  
ATOM   4444  CB  PRO A 289      54.821 -14.020 -60.869  1.00  0.00           C  
ATOM   4445  CG  PRO A 289      53.472 -13.764 -61.501  1.00  0.00           C  
ATOM   4446  CD  PRO A 289      53.277 -12.260 -61.425  1.00  0.00           C  
ATOM   4447  HA  PRO A 289      54.523 -13.378 -58.803  1.00  0.00           H  
ATOM   4448 1HB  PRO A 289      55.656 -13.896 -61.576  1.00  0.00           H  
ATOM   4449 2HB  PRO A 289      54.909 -15.033 -60.449  1.00  0.00           H  
ATOM   4450 1HG  PRO A 289      53.465 -14.141 -62.534  1.00  0.00           H  
ATOM   4451 2HG  PRO A 289      52.691 -14.322 -60.957  1.00  0.00           H  
ATOM   4452 1HD  PRO A 289      53.663 -11.750 -62.325  1.00  0.00           H  
ATOM   4453 2HD  PRO A 289      52.202 -12.097 -61.265  1.00  0.00           H  
ATOM   4454  N   ASP A 290      57.004 -13.050 -58.523  1.00  0.00           N  
ATOM   4455  CA  ASP A 290      58.403 -12.768 -58.220  1.00  0.00           C  
ATOM   4456  C   ASP A 290      59.116 -14.033 -57.752  1.00  0.00           C  
ATOM   4457  O   ASP A 290      59.453 -14.125 -56.569  1.00  0.00           O  
ATOM   4458  CB  ASP A 290      58.482 -11.726 -57.114  1.00  0.00           C  
ATOM   4459  CG  ASP A 290      57.848 -12.248 -55.855  1.00  0.00           C  
ATOM   4460  OD1 ASP A 290      57.539 -13.431 -55.822  1.00  0.00           O  
ATOM   4461  OD2 ASP A 290      57.664 -11.493 -54.942  1.00  0.00           O  
ATOM   4462  H   ASP A 290      56.488 -13.660 -57.903  1.00  0.00           H  
ATOM   4463  HA  ASP A 290      58.895 -12.388 -59.115  1.00  0.00           H  
ATOM   4464 1HB  ASP A 290      59.525 -11.459 -56.914  1.00  0.00           H  
ATOM   4465 2HB  ASP A 290      57.959 -10.819 -57.423  1.00  0.00           H  
ATOM   4466  N   PRO A 291      59.283 -15.070 -58.582  1.00  0.00           N  
ATOM   4467  CA  PRO A 291      59.836 -16.327 -58.145  1.00  0.00           C  
ATOM   4468  C   PRO A 291      61.216 -16.074 -57.523  1.00  0.00           C  
ATOM   4469  O   PRO A 291      61.976 -15.279 -58.077  1.00  0.00           O  
ATOM   4470  CB  PRO A 291      59.968 -17.110 -59.459  1.00  0.00           C  
ATOM   4471  CG  PRO A 291      58.934 -16.493 -60.375  1.00  0.00           C  
ATOM   4472  CD  PRO A 291      58.955 -15.015 -60.026  1.00  0.00           C  
ATOM   4473  HA  PRO A 291      59.109 -16.781 -57.467  1.00  0.00           H  
ATOM   4474 1HB  PRO A 291      60.995 -17.023 -59.847  1.00  0.00           H  
ATOM   4475 2HB  PRO A 291      59.788 -18.180 -59.272  1.00  0.00           H  
ATOM   4476 1HG  PRO A 291      59.192 -16.683 -61.428  1.00  0.00           H  
ATOM   4477 2HG  PRO A 291      57.952 -16.952 -60.200  1.00  0.00           H  
ATOM   4478 1HD  PRO A 291      59.742 -14.481 -60.578  1.00  0.00           H  
ATOM   4479 2HD  PRO A 291      57.979 -14.625 -60.240  1.00  0.00           H  
ATOM   4480  N   ALA A 292      61.588 -16.762 -56.426  1.00  0.00           N  
ATOM   4481  CA  ALA A 292      60.781 -17.723 -55.659  1.00  0.00           C  
ATOM   4482  C   ALA A 292      60.020 -17.091 -54.474  1.00  0.00           C  
ATOM   4483  O   ALA A 292      60.183 -17.553 -53.346  1.00  0.00           O  
ATOM   4484  CB  ALA A 292      61.687 -18.809 -55.121  1.00  0.00           C  
ATOM   4485  H   ALA A 292      62.524 -16.588 -56.081  1.00  0.00           H  
ATOM   4486  HA  ALA A 292      60.066 -18.202 -56.318  1.00  0.00           H  
ATOM   4487 1HB  ALA A 292      61.088 -19.544 -54.581  1.00  0.00           H  
ATOM   4488 2HB  ALA A 292      62.204 -19.297 -55.947  1.00  0.00           H  
ATOM   4489 3HB  ALA A 292      62.416 -18.364 -54.444  1.00  0.00           H  
ATOM   4490  N   GLY A 293      59.145 -16.111 -54.707  1.00  0.00           N  
ATOM   4491  CA  GLY A 293      58.390 -15.500 -53.609  1.00  0.00           C  
ATOM   4492  C   GLY A 293      59.229 -14.451 -52.884  1.00  0.00           C  
ATOM   4493  O   GLY A 293      59.043 -14.170 -51.694  1.00  0.00           O  
ATOM   4494  H   GLY A 293      59.045 -15.702 -55.632  1.00  0.00           H  
ATOM   4495 1HA  GLY A 293      57.492 -15.030 -54.011  1.00  0.00           H  
ATOM   4496 2HA  GLY A 293      58.067 -16.268 -52.909  1.00  0.00           H  
ATOM   4497  N   GLU A 294      60.184 -13.876 -53.596  1.00  0.00           N  
ATOM   4498  CA  GLU A 294      61.079 -12.907 -52.979  1.00  0.00           C  
ATOM   4499  C   GLU A 294      60.487 -11.505 -52.966  1.00  0.00           C  
ATOM   4500  O   GLU A 294      60.997 -10.601 -53.628  1.00  0.00           O  
ATOM   4501  CB  GLU A 294      62.443 -12.892 -53.674  1.00  0.00           C  
ATOM   4502  CG  GLU A 294      63.238 -14.208 -53.567  1.00  0.00           C  
ATOM   4503  CD  GLU A 294      64.651 -14.115 -54.168  1.00  0.00           C  
ATOM   4504  OE1 GLU A 294      64.961 -13.103 -54.767  1.00  0.00           O  
ATOM   4505  OE2 GLU A 294      65.408 -15.042 -54.014  1.00  0.00           O  
ATOM   4506  H   GLU A 294      60.226 -14.087 -54.594  1.00  0.00           H  
ATOM   4507  HA  GLU A 294      61.241 -13.210 -51.945  1.00  0.00           H  
ATOM   4508 1HB  GLU A 294      62.298 -12.679 -54.737  1.00  0.00           H  
ATOM   4509 2HB  GLU A 294      63.054 -12.088 -53.262  1.00  0.00           H  
ATOM   4510 1HG  GLU A 294      63.316 -14.485 -52.517  1.00  0.00           H  
ATOM   4511 2HG  GLU A 294      62.677 -14.992 -54.079  1.00  0.00           H  
ATOM   4512  N   TRP A 295      59.477 -11.324 -52.115  1.00  0.00           N  
ATOM   4513  CA  TRP A 295      58.660 -10.103 -51.984  1.00  0.00           C  
ATOM   4514  C   TRP A 295      59.428  -8.792 -52.054  1.00  0.00           C  
ATOM   4515  O   TRP A 295      58.917  -7.805 -52.572  1.00  0.00           O  
ATOM   4516  CB  TRP A 295      57.882 -10.109 -50.689  1.00  0.00           C  
ATOM   4517  CG  TRP A 295      56.981  -8.909 -50.504  1.00  0.00           C  
ATOM   4518  CD1 TRP A 295      55.703  -8.784 -50.945  1.00  0.00           C  
ATOM   4519  CD2 TRP A 295      57.281  -7.677 -49.797  1.00  0.00           C  
ATOM   4520  NE1 TRP A 295      55.177  -7.583 -50.547  1.00  0.00           N  
ATOM   4521  CE2 TRP A 295      56.127  -6.894 -49.836  1.00  0.00           C  
ATOM   4522  CE3 TRP A 295      58.407  -7.198 -49.131  1.00  0.00           C  
ATOM   4523  CZ2 TRP A 295      56.061  -5.651 -49.219  1.00  0.00           C  
ATOM   4524  CZ3 TRP A 295      58.352  -5.959 -48.515  1.00  0.00           C  
ATOM   4525  CH2 TRP A 295      57.206  -5.201 -48.553  1.00  0.00           C  
ATOM   4526  H   TRP A 295      59.194 -12.167 -51.611  1.00  0.00           H  
ATOM   4527  HA  TRP A 295      57.939 -10.112 -52.805  1.00  0.00           H  
ATOM   4528 1HB  TRP A 295      57.274 -11.017 -50.633  1.00  0.00           H  
ATOM   4529 2HB  TRP A 295      58.569 -10.127 -49.873  1.00  0.00           H  
ATOM   4530  HD1 TRP A 295      55.173  -9.533 -51.511  1.00  0.00           H  
ATOM   4531  HE1 TRP A 295      54.236  -7.276 -50.743  1.00  0.00           H  
ATOM   4532  HE3 TRP A 295      59.307  -7.797 -49.092  1.00  0.00           H  
ATOM   4533  HZ2 TRP A 295      55.164  -5.047 -49.240  1.00  0.00           H  
ATOM   4534  HZ3 TRP A 295      59.244  -5.605 -47.995  1.00  0.00           H  
ATOM   4535  HH2 TRP A 295      57.195  -4.234 -48.054  1.00  0.00           H  
ATOM   4536  N   ASN A 296      60.645  -8.753 -51.531  1.00  0.00           N  
ATOM   4537  CA  ASN A 296      61.436  -7.523 -51.514  1.00  0.00           C  
ATOM   4538  C   ASN A 296      61.668  -6.972 -52.937  1.00  0.00           C  
ATOM   4539  O   ASN A 296      61.956  -5.787 -53.113  1.00  0.00           O  
ATOM   4540  CB  ASN A 296      62.767  -7.774 -50.831  1.00  0.00           C  
ATOM   4541  CG  ASN A 296      62.670  -7.906 -49.325  1.00  0.00           C  
ATOM   4542  OD1 ASN A 296      61.706  -7.463 -48.693  1.00  0.00           O  
ATOM   4543  ND2 ASN A 296      63.667  -8.520 -48.740  1.00  0.00           N  
ATOM   4544  H   ASN A 296      61.030  -9.602 -51.148  1.00  0.00           H  
ATOM   4545  HA  ASN A 296      60.886  -6.764 -50.956  1.00  0.00           H  
ATOM   4546 1HB  ASN A 296      63.201  -8.691 -51.235  1.00  0.00           H  
ATOM   4547 2HB  ASN A 296      63.452  -6.961 -51.070  1.00  0.00           H  
ATOM   4548 1HD2 ASN A 296      63.676  -8.642 -47.747  1.00  0.00           H  
ATOM   4549 2HD2 ASN A 296      64.430  -8.866 -49.286  1.00  0.00           H  
ATOM   4550  N   LYS A 297      61.584  -7.858 -53.937  1.00  0.00           N  
ATOM   4551  CA  LYS A 297      61.766  -7.552 -55.349  1.00  0.00           C  
ATOM   4552  C   LYS A 297      60.423  -7.534 -56.095  1.00  0.00           C  
ATOM   4553  O   LYS A 297      60.392  -7.460 -57.329  1.00  0.00           O  
ATOM   4554  CB  LYS A 297      62.654  -8.617 -55.974  1.00  0.00           C  
ATOM   4555  CG  LYS A 297      64.067  -8.682 -55.398  1.00  0.00           C  
ATOM   4556  CD  LYS A 297      64.831  -9.865 -55.976  1.00  0.00           C  
ATOM   4557  CE  LYS A 297      66.229  -9.991 -55.384  1.00  0.00           C  
ATOM   4558  NZ  LYS A 297      66.887 -11.260 -55.816  1.00  0.00           N  
ATOM   4559  H   LYS A 297      61.345  -8.819 -53.709  1.00  0.00           H  
ATOM   4560  HA  LYS A 297      62.229  -6.570 -55.443  1.00  0.00           H  
ATOM   4561 1HB  LYS A 297      62.191  -9.598 -55.823  1.00  0.00           H  
ATOM   4562 2HB  LYS A 297      62.728  -8.451 -57.048  1.00  0.00           H  
ATOM   4563 1HG  LYS A 297      64.599  -7.759 -55.624  1.00  0.00           H  
ATOM   4564 2HG  LYS A 297      64.009  -8.797 -54.316  1.00  0.00           H  
ATOM   4565 1HD  LYS A 297      64.282 -10.788 -55.760  1.00  0.00           H  
ATOM   4566 2HD  LYS A 297      64.912  -9.758 -57.055  1.00  0.00           H  
ATOM   4567 1HE  LYS A 297      66.837  -9.148 -55.708  1.00  0.00           H  
ATOM   4568 2HE  LYS A 297      66.161  -9.983 -54.296  1.00  0.00           H  
ATOM   4569 1HZ  LYS A 297      67.802 -11.333 -55.408  1.00  0.00           H  
ATOM   4570 2HZ  LYS A 297      66.296 -12.049 -55.485  1.00  0.00           H  
ATOM   4571 3HZ  LYS A 297      66.959 -11.291 -56.817  1.00  0.00           H  
ATOM   4572  N   GLY A 298      59.323  -7.660 -55.352  1.00  0.00           N  
ATOM   4573  CA  GLY A 298      57.989  -7.726 -55.927  1.00  0.00           C  
ATOM   4574  C   GLY A 298      57.404  -6.332 -56.063  1.00  0.00           C  
ATOM   4575  O   GLY A 298      58.100  -5.334 -55.877  1.00  0.00           O  
ATOM   4576  H   GLY A 298      59.394  -7.697 -54.342  1.00  0.00           H  
ATOM   4577 1HA  GLY A 298      58.026  -8.212 -56.902  1.00  0.00           H  
ATOM   4578 2HA  GLY A 298      57.348  -8.339 -55.288  1.00  0.00           H  
ATOM   4579  N   LYS A 299      56.124  -6.259 -56.394  1.00  0.00           N  
ATOM   4580  CA  LYS A 299      55.484  -4.964 -56.591  1.00  0.00           C  
ATOM   4581  C   LYS A 299      53.974  -5.024 -56.655  1.00  0.00           C  
ATOM   4582  O   LYS A 299      53.417  -6.038 -57.064  1.00  0.00           O  
ATOM   4583  CB  LYS A 299      56.009  -4.352 -57.881  1.00  0.00           C  
ATOM   4584  CG  LYS A 299      55.769  -5.193 -59.133  1.00  0.00           C  
ATOM   4585  CD  LYS A 299      56.384  -4.508 -60.341  1.00  0.00           C  
ATOM   4586  CE  LYS A 299      56.290  -5.315 -61.615  1.00  0.00           C  
ATOM   4587  NZ  LYS A 299      56.945  -4.587 -62.746  1.00  0.00           N  
ATOM   4588  H   LYS A 299      55.601  -7.115 -56.516  1.00  0.00           H  
ATOM   4589  HA  LYS A 299      55.754  -4.318 -55.755  1.00  0.00           H  
ATOM   4590 1HB  LYS A 299      55.496  -3.422 -58.031  1.00  0.00           H  
ATOM   4591 2HB  LYS A 299      57.070  -4.128 -57.803  1.00  0.00           H  
ATOM   4592 1HG  LYS A 299      56.229  -6.174 -59.010  1.00  0.00           H  
ATOM   4593 2HG  LYS A 299      54.704  -5.326 -59.277  1.00  0.00           H  
ATOM   4594 1HD  LYS A 299      55.853  -3.574 -60.511  1.00  0.00           H  
ATOM   4595 2HD  LYS A 299      57.433  -4.282 -60.141  1.00  0.00           H  
ATOM   4596 1HE  LYS A 299      56.783  -6.276 -61.474  1.00  0.00           H  
ATOM   4597 2HE  LYS A 299      55.247  -5.490 -61.863  1.00  0.00           H  
ATOM   4598 1HZ  LYS A 299      56.875  -5.135 -63.589  1.00  0.00           H  
ATOM   4599 2HZ  LYS A 299      56.487  -3.693 -62.882  1.00  0.00           H  
ATOM   4600 3HZ  LYS A 299      57.919  -4.428 -62.524  1.00  0.00           H  
ATOM   4601  N   PHE A 300      53.325  -3.906 -56.351  1.00  0.00           N  
ATOM   4602  CA  PHE A 300      51.892  -3.785 -56.536  1.00  0.00           C  
ATOM   4603  C   PHE A 300      51.639  -2.751 -57.618  1.00  0.00           C  
ATOM   4604  O   PHE A 300      52.457  -1.852 -57.800  1.00  0.00           O  
ATOM   4605  CB  PHE A 300      51.218  -3.349 -55.258  1.00  0.00           C  
ATOM   4606  CG  PHE A 300      51.199  -4.315 -54.123  1.00  0.00           C  
ATOM   4607  CD1 PHE A 300      52.249  -4.402 -53.238  1.00  0.00           C  
ATOM   4608  CD2 PHE A 300      50.088  -5.127 -53.921  1.00  0.00           C  
ATOM   4609  CE1 PHE A 300      52.192  -5.282 -52.172  1.00  0.00           C  
ATOM   4610  CE2 PHE A 300      50.016  -5.999 -52.856  1.00  0.00           C  
ATOM   4611  CZ  PHE A 300      51.071  -6.078 -51.977  1.00  0.00           C  
ATOM   4612  H   PHE A 300      53.815  -3.086 -55.989  1.00  0.00           H  
ATOM   4613  HA  PHE A 300      51.483  -4.738 -56.859  1.00  0.00           H  
ATOM   4614 1HB  PHE A 300      51.683  -2.427 -54.908  1.00  0.00           H  
ATOM   4615 2HB  PHE A 300      50.211  -3.127 -55.505  1.00  0.00           H  
ATOM   4616  HD1 PHE A 300      53.129  -3.766 -53.384  1.00  0.00           H  
ATOM   4617  HD2 PHE A 300      49.258  -5.064 -54.622  1.00  0.00           H  
ATOM   4618  HE1 PHE A 300      53.028  -5.346 -51.482  1.00  0.00           H  
ATOM   4619  HE2 PHE A 300      49.128  -6.626 -52.718  1.00  0.00           H  
ATOM   4620  HZ  PHE A 300      51.030  -6.768 -51.137  1.00  0.00           H  
ATOM   4621  N   LEU A 301      50.561  -2.908 -58.379  1.00  0.00           N  
ATOM   4622  CA  LEU A 301      50.256  -1.922 -59.417  1.00  0.00           C  
ATOM   4623  C   LEU A 301      48.817  -1.405 -59.404  1.00  0.00           C  
ATOM   4624  O   LEU A 301      47.886  -2.121 -59.037  1.00  0.00           O  
ATOM   4625  CB  LEU A 301      50.576  -2.482 -60.809  1.00  0.00           C  
ATOM   4626  CG  LEU A 301      52.052  -2.819 -61.062  1.00  0.00           C  
ATOM   4627  CD1 LEU A 301      52.289  -4.312 -60.813  1.00  0.00           C  
ATOM   4628  CD2 LEU A 301      52.416  -2.394 -62.466  1.00  0.00           C  
ATOM   4629  H   LEU A 301      49.929  -3.677 -58.184  1.00  0.00           H  
ATOM   4630  HA  LEU A 301      50.903  -1.070 -59.250  1.00  0.00           H  
ATOM   4631 1HB  LEU A 301      49.992  -3.386 -60.967  1.00  0.00           H  
ATOM   4632 2HB  LEU A 301      50.279  -1.738 -61.550  1.00  0.00           H  
ATOM   4633  HG  LEU A 301      52.675  -2.273 -60.368  1.00  0.00           H  
ATOM   4634 1HD1 LEU A 301      53.322  -4.536 -60.983  1.00  0.00           H  
ATOM   4635 2HD1 LEU A 301      52.034  -4.565 -59.793  1.00  0.00           H  
ATOM   4636 3HD1 LEU A 301      51.675  -4.903 -61.492  1.00  0.00           H  
ATOM   4637 1HD2 LEU A 301      53.467  -2.613 -62.648  1.00  0.00           H  
ATOM   4638 2HD2 LEU A 301      51.801  -2.934 -63.183  1.00  0.00           H  
ATOM   4639 3HD2 LEU A 301      52.245  -1.318 -62.574  1.00  0.00           H  
ATOM   4640  N   HIS A 302      48.637  -0.176 -59.887  1.00  0.00           N  
ATOM   4641  CA  HIS A 302      47.298   0.389 -60.073  1.00  0.00           C  
ATOM   4642  C   HIS A 302      47.327   1.324 -61.283  1.00  0.00           C  
ATOM   4643  O   HIS A 302      48.164   2.213 -61.373  1.00  0.00           O  
ATOM   4644  CB  HIS A 302      46.823   1.114 -58.798  1.00  0.00           C  
ATOM   4645  CG  HIS A 302      45.413   1.614 -58.834  1.00  0.00           C  
ATOM   4646  ND1 HIS A 302      44.323   0.783 -58.679  1.00  0.00           N  
ATOM   4647  CD2 HIS A 302      44.915   2.862 -58.987  1.00  0.00           C  
ATOM   4648  CE1 HIS A 302      43.214   1.500 -58.738  1.00  0.00           C  
ATOM   4649  NE2 HIS A 302      43.540   2.764 -58.919  1.00  0.00           N  
ATOM   4650  H   HIS A 302      49.468   0.364 -60.139  1.00  0.00           H  
ATOM   4651  HA  HIS A 302      46.588  -0.407 -60.287  1.00  0.00           H  
ATOM   4652 1HB  HIS A 302      46.920   0.442 -57.942  1.00  0.00           H  
ATOM   4653 2HB  HIS A 302      47.437   1.960 -58.605  1.00  0.00           H  
ATOM   4654  HD1 HIS A 302      44.349  -0.207 -58.533  1.00  0.00           H  
ATOM   4655  HD2 HIS A 302      45.387   3.834 -59.133  1.00  0.00           H  
ATOM   4656  HE1 HIS A 302      42.240   1.023 -58.634  1.00  0.00           H  
ATOM   4657  N   ARG A 303      46.436   1.077 -62.245  1.00  0.00           N  
ATOM   4658  CA  ARG A 303      46.363   1.844 -63.501  1.00  0.00           C  
ATOM   4659  C   ARG A 303      47.700   1.842 -64.250  1.00  0.00           C  
ATOM   4660  O   ARG A 303      48.056   2.811 -64.918  1.00  0.00           O  
ATOM   4661  CB  ARG A 303      45.941   3.284 -63.242  1.00  0.00           C  
ATOM   4662  CG  ARG A 303      44.581   3.443 -62.592  1.00  0.00           C  
ATOM   4663  CD  ARG A 303      44.229   4.877 -62.371  1.00  0.00           C  
ATOM   4664  NE  ARG A 303      42.971   5.030 -61.645  1.00  0.00           N  
ATOM   4665  CZ  ARG A 303      42.430   6.215 -61.288  1.00  0.00           C  
ATOM   4666  NH1 ARG A 303      43.034   7.338 -61.615  1.00  0.00           N  
ATOM   4667  NH2 ARG A 303      41.296   6.258 -60.610  1.00  0.00           N  
ATOM   4668  H   ARG A 303      45.769   0.331 -62.099  1.00  0.00           H  
ATOM   4669  HA  ARG A 303      45.611   1.378 -64.141  1.00  0.00           H  
ATOM   4670 1HB  ARG A 303      46.672   3.787 -62.614  1.00  0.00           H  
ATOM   4671 2HB  ARG A 303      45.914   3.819 -64.190  1.00  0.00           H  
ATOM   4672 1HG  ARG A 303      43.826   3.015 -63.250  1.00  0.00           H  
ATOM   4673 2HG  ARG A 303      44.560   2.921 -61.659  1.00  0.00           H  
ATOM   4674 1HD  ARG A 303      45.017   5.354 -61.786  1.00  0.00           H  
ATOM   4675 2HD  ARG A 303      44.133   5.383 -63.330  1.00  0.00           H  
ATOM   4676  HE  ARG A 303      42.483   4.185 -61.364  1.00  0.00           H  
ATOM   4677 1HH1 ARG A 303      43.900   7.314 -62.134  1.00  0.00           H  
ATOM   4678 2HH1 ARG A 303      42.627   8.224 -61.343  1.00  0.00           H  
ATOM   4679 1HH2 ARG A 303      40.824   5.404 -60.344  1.00  0.00           H  
ATOM   4680 2HH2 ARG A 303      40.901   7.154 -60.346  1.00  0.00           H  
ATOM   4681  N   GLY A 304      48.436   0.737 -64.134  1.00  0.00           N  
ATOM   4682  CA  GLY A 304      49.726   0.552 -64.793  1.00  0.00           C  
ATOM   4683  C   GLY A 304      50.900   1.192 -64.040  1.00  0.00           C  
ATOM   4684  O   GLY A 304      52.051   1.062 -64.459  1.00  0.00           O  
ATOM   4685  H   GLY A 304      48.075  -0.013 -63.564  1.00  0.00           H  
ATOM   4686 1HA  GLY A 304      49.915  -0.516 -64.905  1.00  0.00           H  
ATOM   4687 2HA  GLY A 304      49.674   0.969 -65.797  1.00  0.00           H  
ATOM   4688  N   VAL A 305      50.623   1.862 -62.928  1.00  0.00           N  
ATOM   4689  CA  VAL A 305      51.657   2.535 -62.161  1.00  0.00           C  
ATOM   4690  C   VAL A 305      52.130   1.640 -61.027  1.00  0.00           C  
ATOM   4691  O   VAL A 305      51.329   0.992 -60.357  1.00  0.00           O  
ATOM   4692  CB  VAL A 305      51.131   3.886 -61.632  1.00  0.00           C  
ATOM   4693  CG1 VAL A 305      52.191   4.574 -60.761  1.00  0.00           C  
ATOM   4694  CG2 VAL A 305      50.737   4.762 -62.808  1.00  0.00           C  
ATOM   4695  H   VAL A 305      49.663   1.948 -62.603  1.00  0.00           H  
ATOM   4696  HA  VAL A 305      52.502   2.739 -62.817  1.00  0.00           H  
ATOM   4697  HB  VAL A 305      50.260   3.714 -61.030  1.00  0.00           H  
ATOM   4698 1HG1 VAL A 305      51.797   5.524 -60.388  1.00  0.00           H  
ATOM   4699 2HG1 VAL A 305      52.445   3.938 -59.912  1.00  0.00           H  
ATOM   4700 3HG1 VAL A 305      53.084   4.761 -61.349  1.00  0.00           H  
ATOM   4701 1HG2 VAL A 305      50.346   5.711 -62.438  1.00  0.00           H  
ATOM   4702 2HG2 VAL A 305      51.607   4.944 -63.434  1.00  0.00           H  
ATOM   4703 3HG2 VAL A 305      49.964   4.254 -63.394  1.00  0.00           H  
ATOM   4704  N   GLN A 306      53.443   1.528 -60.868  1.00  0.00           N  
ATOM   4705  CA  GLN A 306      53.999   0.693 -59.807  1.00  0.00           C  
ATOM   4706  C   GLN A 306      54.023   1.402 -58.454  1.00  0.00           C  
ATOM   4707  O   GLN A 306      54.481   2.545 -58.354  1.00  0.00           O  
ATOM   4708  CB  GLN A 306      55.396   0.232 -60.188  1.00  0.00           C  
ATOM   4709  CG  GLN A 306      56.003  -0.703 -59.206  1.00  0.00           C  
ATOM   4710  CD  GLN A 306      57.348  -1.248 -59.665  1.00  0.00           C  
ATOM   4711  OE1 GLN A 306      57.544  -1.544 -60.856  1.00  0.00           O  
ATOM   4712  NE2 GLN A 306      58.280  -1.396 -58.729  1.00  0.00           N  
ATOM   4713  H   GLN A 306      54.063   2.052 -61.470  1.00  0.00           H  
ATOM   4714  HA  GLN A 306      53.368  -0.186 -59.698  1.00  0.00           H  
ATOM   4715 1HB  GLN A 306      55.358  -0.275 -61.152  1.00  0.00           H  
ATOM   4716 2HB  GLN A 306      56.053   1.095 -60.291  1.00  0.00           H  
ATOM   4717 1HG  GLN A 306      56.142  -0.190 -58.255  1.00  0.00           H  
ATOM   4718 2HG  GLN A 306      55.305  -1.517 -59.087  1.00  0.00           H  
ATOM   4719 1HE2 GLN A 306      59.183  -1.756 -58.966  1.00  0.00           H  
ATOM   4720 2HE2 GLN A 306      58.079  -1.151 -57.779  1.00  0.00           H  
ATOM   4721  N   TYR A 307      53.545   0.707 -57.420  1.00  0.00           N  
ATOM   4722  CA  TYR A 307      53.484   1.236 -56.066  1.00  0.00           C  
ATOM   4723  C   TYR A 307      54.051   0.304 -54.960  1.00  0.00           C  
ATOM   4724  O   TYR A 307      54.127  -0.926 -55.135  1.00  0.00           O  
ATOM   4725  CB  TYR A 307      52.037   1.532 -55.682  1.00  0.00           C  
ATOM   4726  CG  TYR A 307      51.320   2.548 -56.501  1.00  0.00           C  
ATOM   4727  CD1 TYR A 307      50.612   2.136 -57.586  1.00  0.00           C  
ATOM   4728  CD2 TYR A 307      51.365   3.894 -56.167  1.00  0.00           C  
ATOM   4729  CE1 TYR A 307      49.944   3.036 -58.344  1.00  0.00           C  
ATOM   4730  CE2 TYR A 307      50.683   4.808 -56.941  1.00  0.00           C  
ATOM   4731  CZ  TYR A 307      49.967   4.367 -58.033  1.00  0.00           C  
ATOM   4732  OH  TYR A 307      49.277   5.252 -58.825  1.00  0.00           O  
ATOM   4733  H   TYR A 307      53.182  -0.225 -57.592  1.00  0.00           H  
ATOM   4734  HA  TYR A 307      54.020   2.172 -56.087  1.00  0.00           H  
ATOM   4735 1HB  TYR A 307      51.471   0.599 -55.752  1.00  0.00           H  
ATOM   4736 2HB  TYR A 307      51.991   1.837 -54.649  1.00  0.00           H  
ATOM   4737  HD1 TYR A 307      50.585   1.078 -57.848  1.00  0.00           H  
ATOM   4738  HD2 TYR A 307      51.937   4.224 -55.300  1.00  0.00           H  
ATOM   4739  HE1 TYR A 307      49.393   2.696 -59.204  1.00  0.00           H  
ATOM   4740  HE2 TYR A 307      50.708   5.868 -56.694  1.00  0.00           H  
ATOM   4741  HH  TYR A 307      49.411   6.139 -58.498  1.00  0.00           H  
ATOM   4742  N   PRO A 308      54.557   0.896 -53.849  1.00  0.00           N  
ATOM   4743  CA  PRO A 308      54.817   0.287 -52.553  1.00  0.00           C  
ATOM   4744  C   PRO A 308      53.519  -0.248 -51.980  1.00  0.00           C  
ATOM   4745  O   PRO A 308      52.452   0.322 -52.246  1.00  0.00           O  
ATOM   4746  CB  PRO A 308      55.367   1.432 -51.708  1.00  0.00           C  
ATOM   4747  CG  PRO A 308      55.901   2.429 -52.693  1.00  0.00           C  
ATOM   4748  CD  PRO A 308      55.005   2.317 -53.909  1.00  0.00           C  
ATOM   4749  HA  PRO A 308      55.562  -0.522 -52.674  1.00  0.00           H  
ATOM   4750 1HB  PRO A 308      54.556   1.853 -51.094  1.00  0.00           H  
ATOM   4751 2HB  PRO A 308      56.133   1.062 -51.015  1.00  0.00           H  
ATOM   4752 1HG  PRO A 308      55.856   3.439 -52.246  1.00  0.00           H  
ATOM   4753 2HG  PRO A 308      56.958   2.223 -52.913  1.00  0.00           H  
ATOM   4754 1HD  PRO A 308      54.157   3.022 -53.829  1.00  0.00           H  
ATOM   4755 2HD  PRO A 308      55.642   2.507 -54.786  1.00  0.00           H  
ATOM   4756  N   TYR A 309      53.612  -1.264 -51.129  1.00  0.00           N  
ATOM   4757  CA  TYR A 309      52.451  -1.872 -50.473  1.00  0.00           C  
ATOM   4758  C   TYR A 309      51.506  -0.840 -49.869  1.00  0.00           C  
ATOM   4759  O   TYR A 309      50.293  -0.903 -50.082  1.00  0.00           O  
ATOM   4760  CB  TYR A 309      52.945  -2.751 -49.323  1.00  0.00           C  
ATOM   4761  CG  TYR A 309      51.868  -3.441 -48.458  1.00  0.00           C  
ATOM   4762  CD1 TYR A 309      51.558  -4.774 -48.646  1.00  0.00           C  
ATOM   4763  CD2 TYR A 309      51.171  -2.714 -47.482  1.00  0.00           C  
ATOM   4764  CE1 TYR A 309      50.604  -5.372 -47.864  1.00  0.00           C  
ATOM   4765  CE2 TYR A 309      50.211  -3.318 -46.717  1.00  0.00           C  
ATOM   4766  CZ  TYR A 309      49.932  -4.637 -46.904  1.00  0.00           C  
ATOM   4767  OH  TYR A 309      48.997  -5.234 -46.139  1.00  0.00           O  
ATOM   4768  H   TYR A 309      54.526  -1.660 -50.948  1.00  0.00           H  
ATOM   4769  HA  TYR A 309      51.893  -2.453 -51.203  1.00  0.00           H  
ATOM   4770 1HB  TYR A 309      53.583  -3.523 -49.732  1.00  0.00           H  
ATOM   4771 2HB  TYR A 309      53.556  -2.151 -48.673  1.00  0.00           H  
ATOM   4772  HD1 TYR A 309      52.082  -5.356 -49.386  1.00  0.00           H  
ATOM   4773  HD2 TYR A 309      51.389  -1.670 -47.315  1.00  0.00           H  
ATOM   4774  HE1 TYR A 309      50.381  -6.424 -48.000  1.00  0.00           H  
ATOM   4775  HE2 TYR A 309      49.681  -2.746 -45.961  1.00  0.00           H  
ATOM   4776  HH  TYR A 309      48.743  -4.639 -45.436  1.00  0.00           H  
ATOM   4777  N   TYR A 310      52.053   0.105 -49.107  1.00  0.00           N  
ATOM   4778  CA  TYR A 310      51.226   1.088 -48.425  1.00  0.00           C  
ATOM   4779  C   TYR A 310      50.526   2.107 -49.333  1.00  0.00           C  
ATOM   4780  O   TYR A 310      49.497   2.673 -48.948  1.00  0.00           O  
ATOM   4781  CB  TYR A 310      52.057   1.793 -47.361  1.00  0.00           C  
ATOM   4782  CG  TYR A 310      53.348   2.373 -47.880  1.00  0.00           C  
ATOM   4783  CD1 TYR A 310      53.351   3.569 -48.539  1.00  0.00           C  
ATOM   4784  CD2 TYR A 310      54.544   1.720 -47.642  1.00  0.00           C  
ATOM   4785  CE1 TYR A 310      54.515   4.128 -48.977  1.00  0.00           C  
ATOM   4786  CE2 TYR A 310      55.731   2.282 -48.079  1.00  0.00           C  
ATOM   4787  CZ  TYR A 310      55.707   3.491 -48.750  1.00  0.00           C  
ATOM   4788  OH  TYR A 310      56.869   4.082 -49.182  1.00  0.00           O  
ATOM   4789  H   TYR A 310      53.055   0.129 -48.998  1.00  0.00           H  
ATOM   4790  HA  TYR A 310      50.437   0.541 -47.906  1.00  0.00           H  
ATOM   4791 1HB  TYR A 310      51.474   2.604 -46.918  1.00  0.00           H  
ATOM   4792 2HB  TYR A 310      52.296   1.088 -46.566  1.00  0.00           H  
ATOM   4793  HD1 TYR A 310      52.423   4.072 -48.730  1.00  0.00           H  
ATOM   4794  HD2 TYR A 310      54.551   0.777 -47.106  1.00  0.00           H  
ATOM   4795  HE1 TYR A 310      54.487   5.083 -49.509  1.00  0.00           H  
ATOM   4796  HE2 TYR A 310      56.677   1.777 -47.891  1.00  0.00           H  
ATOM   4797  HH  TYR A 310      56.647   4.792 -49.802  1.00  0.00           H  
ATOM   4798  N   ASP A 311      51.037   2.337 -50.543  1.00  0.00           N  
ATOM   4799  CA  ASP A 311      50.354   3.273 -51.421  1.00  0.00           C  
ATOM   4800  C   ASP A 311      49.287   2.492 -52.150  1.00  0.00           C  
ATOM   4801  O   ASP A 311      48.171   2.967 -52.345  1.00  0.00           O  
ATOM   4802  CB  ASP A 311      51.301   3.988 -52.382  1.00  0.00           C  
ATOM   4803  CG  ASP A 311      52.268   4.966 -51.712  1.00  0.00           C  
ATOM   4804  OD1 ASP A 311      51.892   5.589 -50.751  1.00  0.00           O  
ATOM   4805  OD2 ASP A 311      53.375   5.099 -52.178  1.00  0.00           O  
ATOM   4806  H   ASP A 311      51.848   1.825 -50.878  1.00  0.00           H  
ATOM   4807  HA  ASP A 311      49.862   4.035 -50.818  1.00  0.00           H  
ATOM   4808 1HB  ASP A 311      51.893   3.239 -52.886  1.00  0.00           H  
ATOM   4809 2HB  ASP A 311      50.723   4.515 -53.137  1.00  0.00           H  
ATOM   4810  N   TYR A 312      49.605   1.247 -52.498  1.00  0.00           N  
ATOM   4811  CA  TYR A 312      48.627   0.382 -53.139  1.00  0.00           C  
ATOM   4812  C   TYR A 312      47.419   0.278 -52.246  1.00  0.00           C  
ATOM   4813  O   TYR A 312      46.287   0.501 -52.675  1.00  0.00           O  
ATOM   4814  CB  TYR A 312      49.195  -0.989 -53.403  1.00  0.00           C  
ATOM   4815  CG  TYR A 312      48.192  -2.010 -53.923  1.00  0.00           C  
ATOM   4816  CD1 TYR A 312      47.797  -2.005 -55.260  1.00  0.00           C  
ATOM   4817  CD2 TYR A 312      47.708  -2.990 -53.059  1.00  0.00           C  
ATOM   4818  CE1 TYR A 312      46.942  -2.988 -55.723  1.00  0.00           C  
ATOM   4819  CE2 TYR A 312      46.854  -3.973 -53.529  1.00  0.00           C  
ATOM   4820  CZ  TYR A 312      46.478  -3.985 -54.853  1.00  0.00           C  
ATOM   4821  OH  TYR A 312      45.664  -5.008 -55.340  1.00  0.00           O  
ATOM   4822  H   TYR A 312      50.546   0.887 -52.313  1.00  0.00           H  
ATOM   4823  HA  TYR A 312      48.319   0.842 -54.083  1.00  0.00           H  
ATOM   4824 1HB  TYR A 312      49.999  -0.900 -54.127  1.00  0.00           H  
ATOM   4825 2HB  TYR A 312      49.636  -1.385 -52.491  1.00  0.00           H  
ATOM   4826  HD1 TYR A 312      48.177  -1.246 -55.947  1.00  0.00           H  
ATOM   4827  HD2 TYR A 312      48.024  -2.997 -52.015  1.00  0.00           H  
ATOM   4828  HE1 TYR A 312      46.652  -2.999 -56.776  1.00  0.00           H  
ATOM   4829  HE2 TYR A 312      46.495  -4.755 -52.867  1.00  0.00           H  
ATOM   4830  HH  TYR A 312      45.670  -5.777 -54.716  1.00  0.00           H  
ATOM   4831  N   LEU A 313      47.678  -0.052 -50.982  1.00  0.00           N  
ATOM   4832  CA  LEU A 313      46.633  -0.170 -50.000  1.00  0.00           C  
ATOM   4833  C   LEU A 313      45.825   1.092 -49.863  1.00  0.00           C  
ATOM   4834  O   LEU A 313      44.606   1.050 -49.985  1.00  0.00           O  
ATOM   4835  CB  LEU A 313      47.236  -0.444 -48.635  1.00  0.00           C  
ATOM   4836  CG  LEU A 313      46.260  -0.428 -47.491  1.00  0.00           C  
ATOM   4837  CD1 LEU A 313      45.255  -1.530 -47.631  1.00  0.00           C  
ATOM   4838  CD2 LEU A 313      47.030  -0.529 -46.259  1.00  0.00           C  
ATOM   4839  H   LEU A 313      48.640  -0.233 -50.695  1.00  0.00           H  
ATOM   4840  HA  LEU A 313      45.975  -0.987 -50.294  1.00  0.00           H  
ATOM   4841 1HB  LEU A 313      47.719  -1.423 -48.656  1.00  0.00           H  
ATOM   4842 2HB  LEU A 313      47.997   0.305 -48.437  1.00  0.00           H  
ATOM   4843  HG  LEU A 313      45.711   0.517 -47.491  1.00  0.00           H  
ATOM   4844 1HD1 LEU A 313      44.562  -1.497 -46.793  1.00  0.00           H  
ATOM   4845 2HD1 LEU A 313      44.704  -1.419 -48.566  1.00  0.00           H  
ATOM   4846 3HD1 LEU A 313      45.772  -2.451 -47.634  1.00  0.00           H  
ATOM   4847 1HD2 LEU A 313      46.350  -0.492 -45.428  1.00  0.00           H  
ATOM   4848 2HD2 LEU A 313      47.574  -1.459 -46.274  1.00  0.00           H  
ATOM   4849 3HD2 LEU A 313      47.731   0.305 -46.199  1.00  0.00           H  
ATOM   4850  N   ARG A 314      46.482   2.228 -49.638  1.00  0.00           N  
ATOM   4851  CA  ARG A 314      45.732   3.452 -49.422  1.00  0.00           C  
ATOM   4852  C   ARG A 314      44.812   3.726 -50.615  1.00  0.00           C  
ATOM   4853  O   ARG A 314      43.638   4.074 -50.438  1.00  0.00           O  
ATOM   4854  CB  ARG A 314      46.695   4.595 -49.196  1.00  0.00           C  
ATOM   4855  CG  ARG A 314      46.088   5.891 -48.798  1.00  0.00           C  
ATOM   4856  CD  ARG A 314      47.151   6.889 -48.577  1.00  0.00           C  
ATOM   4857  NE  ARG A 314      46.650   8.181 -48.177  1.00  0.00           N  
ATOM   4858  CZ  ARG A 314      47.408   9.299 -48.141  1.00  0.00           C  
ATOM   4859  NH1 ARG A 314      48.659   9.255 -48.542  1.00  0.00           N  
ATOM   4860  NH2 ARG A 314      46.910  10.438 -47.697  1.00  0.00           N  
ATOM   4861  H   ARG A 314      47.502   2.251 -49.565  1.00  0.00           H  
ATOM   4862  HA  ARG A 314      45.119   3.331 -48.526  1.00  0.00           H  
ATOM   4863 1HB  ARG A 314      47.407   4.315 -48.418  1.00  0.00           H  
ATOM   4864 2HB  ARG A 314      47.271   4.764 -50.111  1.00  0.00           H  
ATOM   4865 1HG  ARG A 314      45.425   6.218 -49.564  1.00  0.00           H  
ATOM   4866 2HG  ARG A 314      45.528   5.763 -47.869  1.00  0.00           H  
ATOM   4867 1HD  ARG A 314      47.784   6.525 -47.784  1.00  0.00           H  
ATOM   4868 2HD  ARG A 314      47.752   7.008 -49.473  1.00  0.00           H  
ATOM   4869  HE  ARG A 314      45.684   8.244 -47.864  1.00  0.00           H  
ATOM   4870 1HH1 ARG A 314      49.055   8.401 -48.897  1.00  0.00           H  
ATOM   4871 2HH1 ARG A 314      49.237  10.120 -48.506  1.00  0.00           H  
ATOM   4872 1HH2 ARG A 314      45.955  10.494 -47.388  1.00  0.00           H  
ATOM   4873 2HH2 ARG A 314      47.532  11.270 -47.630  1.00  0.00           H  
ATOM   4874  N   ILE A 315      45.318   3.500 -51.829  1.00  0.00           N  
ATOM   4875  CA  ILE A 315      44.517   3.699 -53.020  1.00  0.00           C  
ATOM   4876  C   ILE A 315      43.340   2.735 -53.057  1.00  0.00           C  
ATOM   4877  O   ILE A 315      42.217   3.128 -53.348  1.00  0.00           O  
ATOM   4878  CB  ILE A 315      45.357   3.506 -54.289  1.00  0.00           C  
ATOM   4879  CG1 ILE A 315      46.397   4.613 -54.426  1.00  0.00           C  
ATOM   4880  CG2 ILE A 315      44.469   3.495 -55.475  1.00  0.00           C  
ATOM   4881  CD1 ILE A 315      47.443   4.332 -55.473  1.00  0.00           C  
ATOM   4882  H   ILE A 315      46.290   3.200 -51.932  1.00  0.00           H  
ATOM   4883  HA  ILE A 315      44.127   4.708 -53.008  1.00  0.00           H  
ATOM   4884  HB  ILE A 315      45.894   2.560 -54.228  1.00  0.00           H  
ATOM   4885 1HG1 ILE A 315      45.890   5.538 -54.686  1.00  0.00           H  
ATOM   4886 2HG1 ILE A 315      46.898   4.748 -53.474  1.00  0.00           H  
ATOM   4887 1HG2 ILE A 315      45.082   3.348 -56.339  1.00  0.00           H  
ATOM   4888 2HG2 ILE A 315      43.749   2.683 -55.395  1.00  0.00           H  
ATOM   4889 3HG2 ILE A 315      43.942   4.442 -55.552  1.00  0.00           H  
ATOM   4890 1HD1 ILE A 315      48.140   5.163 -55.507  1.00  0.00           H  
ATOM   4891 2HD1 ILE A 315      47.981   3.415 -55.214  1.00  0.00           H  
ATOM   4892 3HD1 ILE A 315      46.970   4.210 -56.449  1.00  0.00           H  
ATOM   4893  N   ALA A 316      43.598   1.460 -52.772  1.00  0.00           N  
ATOM   4894  CA  ALA A 316      42.568   0.424 -52.752  1.00  0.00           C  
ATOM   4895  C   ALA A 316      41.479   0.681 -51.697  1.00  0.00           C  
ATOM   4896  O   ALA A 316      40.318   0.274 -51.872  1.00  0.00           O  
ATOM   4897  CB  ALA A 316      43.212  -0.920 -52.511  1.00  0.00           C  
ATOM   4898  H   ALA A 316      44.556   1.186 -52.555  1.00  0.00           H  
ATOM   4899  HA  ALA A 316      42.091   0.417 -53.729  1.00  0.00           H  
ATOM   4900 1HB  ALA A 316      42.448  -1.678 -52.554  1.00  0.00           H  
ATOM   4901 2HB  ALA A 316      43.959  -1.113 -53.278  1.00  0.00           H  
ATOM   4902 3HB  ALA A 316      43.689  -0.927 -51.534  1.00  0.00           H  
ATOM   4903  N   MET A 317      41.863   1.305 -50.579  1.00  0.00           N  
ATOM   4904  CA  MET A 317      40.923   1.631 -49.517  1.00  0.00           C  
ATOM   4905  C   MET A 317      40.099   2.876 -49.878  1.00  0.00           C  
ATOM   4906  O   MET A 317      38.956   3.032 -49.445  1.00  0.00           O  
ATOM   4907  CB  MET A 317      41.660   1.875 -48.216  1.00  0.00           C  
ATOM   4908  CG  MET A 317      42.374   0.695 -47.653  1.00  0.00           C  
ATOM   4909  SD  MET A 317      41.357  -0.703 -47.460  1.00  0.00           S  
ATOM   4910  CE  MET A 317      40.247  -0.085 -46.291  1.00  0.00           C  
ATOM   4911  H   MET A 317      42.845   1.553 -50.462  1.00  0.00           H  
ATOM   4912  HA  MET A 317      40.243   0.795 -49.391  1.00  0.00           H  
ATOM   4913 1HB  MET A 317      42.425   2.636 -48.384  1.00  0.00           H  
ATOM   4914 2HB  MET A 317      40.973   2.262 -47.461  1.00  0.00           H  
ATOM   4915 1HG  MET A 317      43.163   0.421 -48.296  1.00  0.00           H  
ATOM   4916 2HG  MET A 317      42.799   0.968 -46.705  1.00  0.00           H  
ATOM   4917 1HE  MET A 317      39.493  -0.834 -46.042  1.00  0.00           H  
ATOM   4918 2HE  MET A 317      40.773   0.196 -45.395  1.00  0.00           H  
ATOM   4919 3HE  MET A 317      39.767   0.787 -46.722  1.00  0.00           H  
ATOM   4920  N   ALA A 318      40.696   3.778 -50.656  1.00  0.00           N  
ATOM   4921  CA  ALA A 318      40.041   5.018 -51.068  1.00  0.00           C  
ATOM   4922  C   ALA A 318      38.884   4.746 -52.017  1.00  0.00           C  
ATOM   4923  O   ALA A 318      38.935   3.825 -52.833  1.00  0.00           O  
ATOM   4924  CB  ALA A 318      41.036   5.946 -51.721  1.00  0.00           C  
ATOM   4925  H   ALA A 318      41.657   3.620 -50.954  1.00  0.00           H  
ATOM   4926  HA  ALA A 318      39.640   5.495 -50.177  1.00  0.00           H
[truncated: 367,805 more chars]
