# Supplementary material for: The transformative power of transformers in protein structure prediction
Source: Proc Natl Acad Sci U S A. 2023 Jul 31;120(32):e2303499120. doi: 10.1073/pnas.2303499120 (PMC10410766; doi:10.1073/pnas.2303499120)
Supplement: Supplementary file 2 — Dataset S01 (GZ) [file pnas.2303499120.sd01.gz › SI_Data/predicted_structures/RoseTTAFold/T1155.pdb]

HEADER                                            26-DEC-22   XXXX              
EXPDTA    THEORETICAL MODEL                                                     
REMARK 220                                                                      
REMARK 220 EXPERIMENTAL DETAILS                                                 
REMARK 220  EXPERIMENT TYPE                : THEORETICAL MODELLING              
REMARK 220  DATE OF DATA COLLECTION        : 26-DEC-22                          
REMARK 220                                                                      
REMARK 220 REMARK: MODEL GENERATED BY ROSETTA                                   
REMARK 220  VERSION 2022.39+release.d8d9982                                     
ATOM      1  N   MET A   1      -0.287   2.409  -1.783  1.00  0.00           N  
ATOM      2  CA  MET A   1       1.019   1.850  -1.457  1.00  0.00           C  
ATOM      3  C   MET A   1       1.793   2.819  -0.578  1.00  0.00           C  
ATOM      4  O   MET A   1       1.336   3.929  -0.315  1.00  0.00           O  
ATOM      5  CB  MET A   1       1.826   1.584  -2.725  1.00  0.00           C  
ATOM      6  CG  MET A   1       1.207   0.608  -3.699  1.00  0.00           C  
ATOM      7  SD  MET A   1       2.293   0.282  -5.103  1.00  0.00           S  
ATOM      8  CE  MET A   1       2.299   1.854  -5.953  1.00  0.00           C  
ATOM      9 1H   MET A   1      -0.890   1.679  -2.133  1.00  0.00           H  
ATOM     10 2H   MET A   1      -0.695   2.814  -0.953  1.00  0.00           H  
ATOM     11 3H   MET A   1      -0.177   3.124  -2.488  1.00  0.00           H  
ATOM     12  HA  MET A   1       0.881   0.921  -0.905  1.00  0.00           H  
ATOM     13 1HB  MET A   1       1.978   2.527  -3.257  1.00  0.00           H  
ATOM     14 2HB  MET A   1       2.810   1.202  -2.465  1.00  0.00           H  
ATOM     15 1HG  MET A   1       1.001  -0.336  -3.194  1.00  0.00           H  
ATOM     16 2HG  MET A   1       0.268   1.013  -4.075  1.00  0.00           H  
ATOM     17 1HE  MET A   1       2.929   1.785  -6.835  1.00  0.00           H  
ATOM     18 2HE  MET A   1       1.285   2.110  -6.254  1.00  0.00           H  
ATOM     19 3HE  MET A   1       2.688   2.629  -5.288  1.00  0.00           H  
ATOM     20  N   GLY A   2       2.981   2.409  -0.130  1.00  0.00           N  
ATOM     21  CA  GLY A   2       3.844   3.279   0.683  1.00  0.00           C  
ATOM     22  C   GLY A   2       4.259   4.565  -0.048  1.00  0.00           C  
ATOM     23  O   GLY A   2       4.467   5.607   0.576  1.00  0.00           O  
ATOM     24  H   GLY A   2       3.306   1.477  -0.351  1.00  0.00           H  
ATOM     25 1HA  GLY A   2       3.323   3.540   1.604  1.00  0.00           H  
ATOM     26 2HA  GLY A   2       4.737   2.726   0.973  1.00  0.00           H  
ATOM     27  N   TYR A   3       4.402   4.463  -1.371  1.00  0.00           N  
ATOM     28  CA  TYR A   3       4.813   5.570  -2.232  1.00  0.00           C  
ATOM     29  C   TYR A   3       3.834   5.719  -3.390  1.00  0.00           C  
ATOM     30  O   TYR A   3       3.328   4.722  -3.904  1.00  0.00           O  
ATOM     31  CB  TYR A   3       6.233   5.304  -2.748  1.00  0.00           C  
ATOM     32  CG  TYR A   3       7.252   5.238  -1.644  1.00  0.00           C  
ATOM     33  CD1 TYR A   3       7.479   4.043  -0.977  1.00  0.00           C  
ATOM     34  CD2 TYR A   3       7.950   6.377  -1.280  1.00  0.00           C  
ATOM     35  CE1 TYR A   3       8.389   3.994   0.051  1.00  0.00           C  
ATOM     36  CE2 TYR A   3       8.868   6.322  -0.252  1.00  0.00           C  
ATOM     37  CZ  TYR A   3       9.084   5.137   0.414  1.00  0.00           C  
ATOM     38  OH  TYR A   3       9.991   5.079   1.447  1.00  0.00           O  
ATOM     39  H   TYR A   3       4.210   3.573  -1.797  1.00  0.00           H  
ATOM     40  HA  TYR A   3       4.800   6.499  -1.659  1.00  0.00           H  
ATOM     41 1HB  TYR A   3       6.253   4.356  -3.290  1.00  0.00           H  
ATOM     42 2HB  TYR A   3       6.529   6.077  -3.441  1.00  0.00           H  
ATOM     43  HD1 TYR A   3       6.931   3.144  -1.261  1.00  0.00           H  
ATOM     44  HD2 TYR A   3       7.771   7.315  -1.804  1.00  0.00           H  
ATOM     45  HE1 TYR A   3       8.562   3.055   0.578  1.00  0.00           H  
ATOM     46  HE2 TYR A   3       9.417   7.219   0.035  1.00  0.00           H  
ATOM     47  HH  TYR A   3      10.036   4.174   1.771  1.00  0.00           H  
ATOM     48  N   SER A   4       3.576   6.952  -3.831  1.00  0.00           N  
ATOM     49  CA  SER A   4       2.698   7.143  -4.982  1.00  0.00           C  
ATOM     50  C   SER A   4       3.468   6.920  -6.255  1.00  0.00           C  
ATOM     51  O   SER A   4       4.697   6.891  -6.228  1.00  0.00           O  
ATOM     52  CB  SER A   4       2.142   8.541  -5.006  1.00  0.00           C  
ATOM     53  OG  SER A   4       3.166   9.469  -5.251  1.00  0.00           O  
ATOM     54  H   SER A   4       4.009   7.784  -3.398  1.00  0.00           H  
ATOM     55  HA  SER A   4       1.882   6.421  -4.932  1.00  0.00           H  
ATOM     56 1HB  SER A   4       1.383   8.620  -5.782  1.00  0.00           H  
ATOM     57 2HB  SER A   4       1.667   8.765  -4.054  1.00  0.00           H  
ATOM     58  HG  SER A   4       3.690   9.508  -4.415  1.00  0.00           H  
ATOM     59  N   ASP A   5       2.779   6.831  -7.386  1.00  0.00           N  
ATOM     60  CA  ASP A   5       3.502   6.695  -8.641  1.00  0.00           C  
ATOM     61  C   ASP A   5       4.420   7.892  -8.877  1.00  0.00           C  
ATOM     62  O   ASP A   5       5.528   7.734  -9.389  1.00  0.00           O  
ATOM     63  CB  ASP A   5       2.539   6.510  -9.802  1.00  0.00           C  
ATOM     64  CG  ASP A   5       1.878   5.118  -9.803  1.00  0.00           C  
ATOM     65  OD1 ASP A   5       2.336   4.229  -9.094  1.00  0.00           O  
ATOM     66  OD2 ASP A   5       0.916   4.957 -10.507  1.00  0.00           O  
ATOM     67  H   ASP A   5       1.769   6.853  -7.373  1.00  0.00           H  
ATOM     68  HA  ASP A   5       4.122   5.812  -8.586  1.00  0.00           H  
ATOM     69 1HB  ASP A   5       1.763   7.271  -9.758  1.00  0.00           H  
ATOM     70 2HB  ASP A   5       3.077   6.643 -10.739  1.00  0.00           H  
ATOM     71  N   GLU A   6       3.978   9.086  -8.465  1.00  0.00           N  
ATOM     72  CA  GLU A   6       4.782  10.297  -8.608  1.00  0.00           C  
ATOM     73  C   GLU A   6       6.054  10.202  -7.762  1.00  0.00           C  
ATOM     74  O   GLU A   6       7.120  10.670  -8.176  1.00  0.00           O  
ATOM     75  CB  GLU A   6       3.979  11.544  -8.234  1.00  0.00           C  
ATOM     76  CG  GLU A   6       2.852  11.884  -9.218  1.00  0.00           C  
ATOM     77  CD  GLU A   6       2.063  13.134  -8.850  1.00  0.00           C  
ATOM     78  OE1 GLU A   6       2.299  13.690  -7.803  1.00  0.00           O  
ATOM     79  OE2 GLU A   6       1.225  13.526  -9.628  1.00  0.00           O  
ATOM     80  H   GLU A   6       3.066   9.149  -8.037  1.00  0.00           H  
ATOM     81  HA  GLU A   6       5.084  10.387  -9.654  1.00  0.00           H  
ATOM     82 1HB  GLU A   6       3.538  11.403  -7.245  1.00  0.00           H  
ATOM     83 2HB  GLU A   6       4.649  12.401  -8.173  1.00  0.00           H  
ATOM     84 1HG  GLU A   6       3.287  12.023 -10.208  1.00  0.00           H  
ATOM     85 2HG  GLU A   6       2.172  11.034  -9.270  1.00  0.00           H  
ATOM     86  N   ASP A   7       5.964   9.539  -6.603  1.00  0.00           N  
ATOM     87  CA  ASP A   7       7.142   9.431  -5.750  1.00  0.00           C  
ATOM     88  C   ASP A   7       8.054   8.348  -6.306  1.00  0.00           C  
ATOM     89  O   ASP A   7       9.277   8.490  -6.287  1.00  0.00           O  
ATOM     90  CB  ASP A   7       6.766   9.003  -4.330  1.00  0.00           C  
ATOM     91  CG  ASP A   7       5.941   9.981  -3.530  1.00  0.00           C  
ATOM     92  OD1 ASP A   7       6.355  11.099  -3.341  1.00  0.00           O  
ATOM     93  OD2 ASP A   7       4.840   9.583  -3.123  1.00  0.00           O  
ATOM     94  H   ASP A   7       5.056   9.186  -6.293  1.00  0.00           H  
ATOM     95  HA  ASP A   7       7.671  10.384  -5.736  1.00  0.00           H  
ATOM     96 1HB  ASP A   7       6.204   8.084  -4.403  1.00  0.00           H  
ATOM     97 2HB  ASP A   7       7.678   8.780  -3.773  1.00  0.00           H  
ATOM     98  N   ARG A   8       7.466   7.284  -6.858  1.00  0.00           N  
ATOM     99  CA  ARG A   8       8.277   6.214  -7.416  1.00  0.00           C  
ATOM    100  C   ARG A   8       9.074   6.759  -8.598  1.00  0.00           C  
ATOM    101  O   ARG A   8      10.274   6.493  -8.725  1.00  0.00           O  
ATOM    102  CB  ARG A   8       7.389   5.066  -7.876  1.00  0.00           C  
ATOM    103  CG  ARG A   8       6.702   4.281  -6.749  1.00  0.00           C  
ATOM    104  CD  ARG A   8       5.640   3.358  -7.279  1.00  0.00           C  
ATOM    105  NE  ARG A   8       6.172   2.228  -8.025  1.00  0.00           N  
ATOM    106  CZ  ARG A   8       5.502   1.575  -9.009  1.00  0.00           C  
ATOM    107  NH1 ARG A   8       4.296   1.962  -9.401  1.00  0.00           N  
ATOM    108  NH2 ARG A   8       6.050   0.537  -9.612  1.00  0.00           N  
ATOM    109  H   ARG A   8       6.449   7.207  -6.850  1.00  0.00           H  
ATOM    110  HA  ARG A   8       8.963   5.855  -6.651  1.00  0.00           H  
ATOM    111 1HB  ARG A   8       6.610   5.454  -8.526  1.00  0.00           H  
ATOM    112 2HB  ARG A   8       7.981   4.362  -8.458  1.00  0.00           H  
ATOM    113 1HG  ARG A   8       7.443   3.681  -6.215  1.00  0.00           H  
ATOM    114 2HG  ARG A   8       6.236   4.973  -6.056  1.00  0.00           H  
ATOM    115 1HD  ARG A   8       5.067   2.979  -6.449  1.00  0.00           H  
ATOM    116 2HD  ARG A   8       4.975   3.902  -7.933  1.00  0.00           H  
ATOM    117  HE  ARG A   8       7.086   1.881  -7.761  1.00  0.00           H  
ATOM    118 1HH1 ARG A   8       3.813   2.786  -8.999  1.00  0.00           H  
ATOM    119 2HH1 ARG A   8       3.826   1.459 -10.131  1.00  0.00           H  
ATOM    120 1HH2 ARG A   8       6.974   0.222  -9.346  1.00  0.00           H  
ATOM    121 2HH2 ARG A   8       5.545   0.060 -10.344  1.00  0.00           H  
ATOM    122  N   GLU A   9       8.426   7.585  -9.434  1.00  0.00           N  
ATOM    123  CA  GLU A   9       9.121   8.178 -10.565  1.00  0.00           C  
ATOM    124  C   GLU A   9      10.229   9.085 -10.067  1.00  0.00           C  
ATOM    125  O   GLU A   9      11.353   9.004 -10.560  1.00  0.00           O  
ATOM    126  CB  GLU A   9       8.177   8.967 -11.483  1.00  0.00           C  
ATOM    127  CG  GLU A   9       8.885   9.552 -12.742  1.00  0.00           C  
ATOM    128  CD  GLU A   9       7.964  10.303 -13.712  1.00  0.00           C  
ATOM    129  OE1 GLU A   9       6.801  10.444 -13.425  1.00  0.00           O  
ATOM    130  OE2 GLU A   9       8.434  10.707 -14.751  1.00  0.00           O  
ATOM    131  H   GLU A   9       7.432   7.774  -9.297  1.00  0.00           H  
ATOM    132  HA  GLU A   9       9.574   7.377 -11.149  1.00  0.00           H  
ATOM    133 1HB  GLU A   9       7.366   8.319 -11.811  1.00  0.00           H  
ATOM    134 2HB  GLU A   9       7.732   9.791 -10.920  1.00  0.00           H  
ATOM    135 1HG  GLU A   9       9.657  10.238 -12.402  1.00  0.00           H  
ATOM    136 2HG  GLU A   9       9.377   8.747 -13.276  1.00  0.00           H  
ATOM    137  N   ALA A  10       9.936   9.930  -9.066  1.00  0.00           N  
ATOM    138  CA  ALA A  10      10.951  10.841  -8.563  1.00  0.00           C  
ATOM    139  C   ALA A  10      12.167  10.079  -8.058  1.00  0.00           C  
ATOM    140  O   ALA A  10      13.304  10.472  -8.330  1.00  0.00           O  
ATOM    141  CB  ALA A  10      10.381  11.688  -7.443  1.00  0.00           C  
ATOM    142  H   ALA A  10       8.991   9.973  -8.682  1.00  0.00           H  
ATOM    143  HA  ALA A  10      11.265  11.484  -9.382  1.00  0.00           H  
ATOM    144 1HB  ALA A  10      11.141  12.380  -7.088  1.00  0.00           H  
ATOM    145 2HB  ALA A  10       9.519  12.243  -7.812  1.00  0.00           H  
ATOM    146 3HB  ALA A  10      10.070  11.037  -6.624  1.00  0.00           H  
ATOM    147  N   ASP A  11      11.943   8.960  -7.373  1.00  0.00           N  
ATOM    148  CA  ASP A  11      13.050   8.155  -6.894  1.00  0.00           C  
ATOM    149  C   ASP A  11      13.839   7.518  -8.028  1.00  0.00           C  
ATOM    150  O   ASP A  11      15.070   7.460  -7.970  1.00  0.00           O  
ATOM    151  CB  ASP A  11      12.561   7.161  -5.866  1.00  0.00           C  
ATOM    152  CG  ASP A  11      12.291   7.845  -4.497  1.00  0.00           C  
ATOM    153  OD1 ASP A  11      12.714   8.985  -4.322  1.00  0.00           O  
ATOM    154  OD2 ASP A  11      11.718   7.227  -3.634  1.00  0.00           O  
ATOM    155  H   ASP A  11      10.984   8.676  -7.162  1.00  0.00           H  
ATOM    156  HA  ASP A  11      13.728   8.814  -6.374  1.00  0.00           H  
ATOM    157 1HB  ASP A  11      11.610   6.769  -6.218  1.00  0.00           H  
ATOM    158 2HB  ASP A  11      13.239   6.337  -5.775  1.00  0.00           H  
ATOM    159  N   ASN A  12      13.161   7.096  -9.089  1.00  0.00           N  
ATOM    160  CA  ASN A  12      13.876   6.536 -10.224  1.00  0.00           C  
ATOM    161  C   ASN A  12      14.692   7.631 -10.923  1.00  0.00           C  
ATOM    162  O   ASN A  12      15.791   7.381 -11.432  1.00  0.00           O  
ATOM    163  CB  ASN A  12      12.904   5.845 -11.137  1.00  0.00           C  
ATOM    164  CG  ASN A  12      12.456   4.533 -10.534  1.00  0.00           C  
ATOM    165  OD1 ASN A  12      13.182   3.937  -9.731  1.00  0.00           O  
ATOM    166  ND2 ASN A  12      11.290   4.075 -10.888  1.00  0.00           N  
ATOM    167  H   ASN A  12      12.139   7.138  -9.098  1.00  0.00           H  
ATOM    168  HA  ASN A  12      14.580   5.793  -9.856  1.00  0.00           H  
ATOM    169 1HB  ASN A  12      12.036   6.485 -11.289  1.00  0.00           H  
ATOM    170 2HB  ASN A  12      13.367   5.672 -12.095  1.00  0.00           H  
ATOM    171 1HD2 ASN A  12      10.956   3.212 -10.508  1.00  0.00           H  
ATOM    172 2HD2 ASN A  12      10.729   4.590 -11.533  1.00  0.00           H  
ATOM    173  N   LEU A  13      14.181   8.866 -10.901  1.00  0.00           N  
ATOM    174  CA  LEU A  13      14.914   9.981 -11.475  1.00  0.00           C  
ATOM    175  C   LEU A  13      16.112  10.308 -10.584  1.00  0.00           C  
ATOM    176  O   LEU A  13      17.195  10.600 -11.095  1.00  0.00           O  
ATOM    177  CB  LEU A  13      13.999  11.186 -11.667  1.00  0.00           C  
ATOM    178  CG  LEU A  13      12.914  10.977 -12.734  1.00  0.00           C  
ATOM    179  CD1 LEU A  13      11.960  12.153 -12.720  1.00  0.00           C  
ATOM    180  CD2 LEU A  13      13.578  10.794 -14.092  1.00  0.00           C  
ATOM    181  H   LEU A  13      13.253   9.019 -10.505  1.00  0.00           H  
ATOM    182  HA  LEU A  13      15.285   9.683 -12.453  1.00  0.00           H  
ATOM    183 1HB  LEU A  13      13.504  11.400 -10.725  1.00  0.00           H  
ATOM    184 2HB  LEU A  13      14.600  12.046 -11.950  1.00  0.00           H  
ATOM    185  HG  LEU A  13      12.345  10.084 -12.502  1.00  0.00           H  
ATOM    186 1HD1 LEU A  13      11.180  11.996 -13.469  1.00  0.00           H  
ATOM    187 2HD1 LEU A  13      11.504  12.235 -11.736  1.00  0.00           H  
ATOM    188 3HD1 LEU A  13      12.503  13.068 -12.947  1.00  0.00           H  
ATOM    189 1HD2 LEU A  13      12.809  10.633 -14.850  1.00  0.00           H  
ATOM    190 2HD2 LEU A  13      14.155  11.684 -14.340  1.00  0.00           H  
ATOM    191 3HD2 LEU A  13      14.241   9.927 -14.058  1.00  0.00           H  
ATOM    192  N   ARG A  14      15.957  10.191  -9.251  1.00  0.00           N  
ATOM    193  CA  ARG A  14      17.101  10.420  -8.373  1.00  0.00           C  
ATOM    194  C   ARG A  14      18.166   9.411  -8.719  1.00  0.00           C  
ATOM    195  O   ARG A  14      19.334   9.764  -8.836  1.00  0.00           O  
ATOM    196  CB  ARG A  14      16.759  10.267  -6.894  1.00  0.00           C  
ATOM    197  CG  ARG A  14      15.942  11.370  -6.257  1.00  0.00           C  
ATOM    198  CD  ARG A  14      15.453  10.959  -4.892  1.00  0.00           C  
ATOM    199  NE  ARG A  14      16.523  10.697  -3.935  1.00  0.00           N  
ATOM    200  CZ  ARG A  14      16.348   9.985  -2.800  1.00  0.00           C  
ATOM    201  NH1 ARG A  14      15.151   9.471  -2.507  1.00  0.00           N  
ATOM    202  NH2 ARG A  14      17.378   9.793  -1.985  1.00  0.00           N  
ATOM    203  H   ARG A  14      15.039   9.982  -8.857  1.00  0.00           H  
ATOM    204  HA  ARG A  14      17.490  11.424  -8.549  1.00  0.00           H  
ATOM    205 1HB  ARG A  14      16.203   9.348  -6.749  1.00  0.00           H  
ATOM    206 2HB  ARG A  14      17.685  10.171  -6.326  1.00  0.00           H  
ATOM    207 1HG  ARG A  14      16.547  12.266  -6.151  1.00  0.00           H  
ATOM    208 2HG  ARG A  14      15.073  11.587  -6.883  1.00  0.00           H  
ATOM    209 1HD  ARG A  14      14.821  11.747  -4.486  1.00  0.00           H  
ATOM    210 2HD  ARG A  14      14.876  10.060  -4.977  1.00  0.00           H  
ATOM    211  HE  ARG A  14      17.455  11.064  -4.129  1.00  0.00           H  
ATOM    212 1HH1 ARG A  14      14.334   9.587  -3.144  1.00  0.00           H  
ATOM    213 2HH1 ARG A  14      15.021   8.938  -1.665  1.00  0.00           H  
ATOM    214 1HH2 ARG A  14      18.308  10.177  -2.231  1.00  0.00           H  
ATOM    215 2HH2 ARG A  14      17.269   9.257  -1.136  1.00  0.00           H  
ATOM    216  N   ILE A  15      17.763   8.167  -8.974  1.00  0.00           N  
ATOM    217  CA  ILE A  15      18.743   7.168  -9.339  1.00  0.00           C  
ATOM    218  C   ILE A  15      19.446   7.544 -10.621  1.00  0.00           C  
ATOM    219  O   ILE A  15      20.668   7.453 -10.708  1.00  0.00           O  
ATOM    220  CB  ILE A  15      18.142   5.781  -9.490  1.00  0.00           C  
ATOM    221  CG1 ILE A  15      17.704   5.248  -8.133  1.00  0.00           C  
ATOM    222  CG2 ILE A  15      19.169   4.880 -10.213  1.00  0.00           C  
ATOM    223  CD1 ILE A  15      16.871   3.969  -8.202  1.00  0.00           C  
ATOM    224  H   ILE A  15      16.780   7.914  -8.863  1.00  0.00           H  
ATOM    225  HA  ILE A  15      19.485   7.107  -8.556  1.00  0.00           H  
ATOM    226  HB  ILE A  15      17.245   5.867 -10.060  1.00  0.00           H  
ATOM    227 1HG1 ILE A  15      18.565   5.082  -7.532  1.00  0.00           H  
ATOM    228 2HG1 ILE A  15      17.107   6.006  -7.656  1.00  0.00           H  
ATOM    229 1HG2 ILE A  15      18.772   3.881 -10.343  1.00  0.00           H  
ATOM    230 2HG2 ILE A  15      19.399   5.304 -11.188  1.00  0.00           H  
ATOM    231 3HG2 ILE A  15      20.061   4.834  -9.650  1.00  0.00           H  
ATOM    232 1HD1 ILE A  15      16.589   3.651  -7.200  1.00  0.00           H  
ATOM    233 2HD1 ILE A  15      15.971   4.147  -8.789  1.00  0.00           H  
ATOM    234 3HD1 ILE A  15      17.456   3.190  -8.670  1.00  0.00           H  
ATOM    235  N   ALA A  16      18.706   7.992 -11.626  1.00  0.00           N  
ATOM    236  CA  ALA A  16      19.363   8.364 -12.868  1.00  0.00           C  
ATOM    237  C   ALA A  16      20.425   9.450 -12.624  1.00  0.00           C  
ATOM    238  O   ALA A  16      21.534   9.375 -13.169  1.00  0.00           O  
ATOM    239  CB  ALA A  16      18.329   8.856 -13.861  1.00  0.00           C  
ATOM    240  H   ALA A  16      17.690   8.041 -11.534  1.00  0.00           H  
ATOM    241  HA  ALA A  16      19.863   7.482 -13.270  1.00  0.00           H  
ATOM    242 1HB  ALA A  16      18.818   9.120 -14.786  1.00  0.00           H  
ATOM    243 2HB  ALA A  16      17.590   8.072 -14.041  1.00  0.00           H  
ATOM    244 3HB  ALA A  16      17.831   9.734 -13.456  1.00  0.00           H  
ATOM    245  N   GLU A  17      20.116  10.426 -11.758  1.00  0.00           N  
ATOM    246  CA  GLU A  17      21.061  11.508 -11.464  1.00  0.00           C  
ATOM    247  C   GLU A  17      22.269  11.008 -10.662  1.00  0.00           C  
ATOM    248  O   GLU A  17      23.413  11.429 -10.887  1.00  0.00           O  
ATOM    249  CB  GLU A  17      20.345  12.636 -10.716  1.00  0.00           C  
ATOM    250  CG  GLU A  17      19.296  13.397 -11.563  1.00  0.00           C  
ATOM    251  CD  GLU A  17      19.881  14.103 -12.768  1.00  0.00           C  
ATOM    252  OE1 GLU A  17      20.816  14.843 -12.596  1.00  0.00           O  
ATOM    253  OE2 GLU A  17      19.383  13.902 -13.870  1.00  0.00           O  
ATOM    254  H   GLU A  17      19.187  10.432 -11.328  1.00  0.00           H  
ATOM    255  HA  GLU A  17      21.427  11.904 -12.405  1.00  0.00           H  
ATOM    256 1HB  GLU A  17      19.831  12.218  -9.847  1.00  0.00           H  
ATOM    257 2HB  GLU A  17      21.078  13.354 -10.349  1.00  0.00           H  
ATOM    258 1HG  GLU A  17      18.551  12.682 -11.908  1.00  0.00           H  
ATOM    259 2HG  GLU A  17      18.790  14.123 -10.927  1.00  0.00           H  
ATOM    260  N   ILE A  18      22.022  10.071  -9.755  1.00  0.00           N  
ATOM    261  CA  ILE A  18      23.057   9.457  -8.938  1.00  0.00           C  
ATOM    262  C   ILE A  18      24.055   8.726  -9.803  1.00  0.00           C  
ATOM    263  O   ILE A  18      25.262   8.849  -9.623  1.00  0.00           O  
ATOM    264  CB  ILE A  18      22.436   8.516  -7.897  1.00  0.00           C  
ATOM    265  CG1 ILE A  18      21.682   9.322  -6.860  1.00  0.00           C  
ATOM    266  CG2 ILE A  18      23.443   7.659  -7.245  1.00  0.00           C  
ATOM    267  CD1 ILE A  18      20.796   8.486  -6.007  1.00  0.00           C  
ATOM    268  H   ILE A  18      21.053   9.782  -9.607  1.00  0.00           H  
ATOM    269  HA  ILE A  18      23.587  10.251  -8.406  1.00  0.00           H  
ATOM    270  HB  ILE A  18      21.717   7.879  -8.398  1.00  0.00           H  
ATOM    271 1HG1 ILE A  18      22.405   9.814  -6.203  1.00  0.00           H  
ATOM    272 2HG1 ILE A  18      21.104  10.086  -7.347  1.00  0.00           H  
ATOM    273 1HG2 ILE A  18      22.962   7.004  -6.527  1.00  0.00           H  
ATOM    274 2HG2 ILE A  18      23.954   7.066  -7.991  1.00  0.00           H  
ATOM    275 3HG2 ILE A  18      24.132   8.309  -6.734  1.00  0.00           H  
ATOM    276 1HD1 ILE A  18      20.301   9.125  -5.287  1.00  0.00           H  
ATOM    277 2HD1 ILE A  18      20.061   8.008  -6.623  1.00  0.00           H  
ATOM    278 3HD1 ILE A  18      21.383   7.733  -5.487  1.00  0.00           H  
ATOM    279  N   ILE A  19      23.557   7.990 -10.790  1.00  0.00           N  
ATOM    280  CA  ILE A  19      24.465   7.248 -11.636  1.00  0.00           C  
ATOM    281  C   ILE A  19      25.297   8.192 -12.504  1.00  0.00           C  
ATOM    282  O   ILE A  19      26.528   8.100 -12.532  1.00  0.00           O  
ATOM    283  CB  ILE A  19      23.689   6.292 -12.565  1.00  0.00           C  
ATOM    284  CG1 ILE A  19      22.882   5.267 -11.761  1.00  0.00           C  
ATOM    285  CG2 ILE A  19      24.666   5.562 -13.488  1.00  0.00           C  
ATOM    286  CD1 ILE A  19      23.677   4.349 -10.892  1.00  0.00           C  
ATOM    287  H   ILE A  19      22.547   7.920 -10.913  1.00  0.00           H  
ATOM    288  HA  ILE A  19      25.124   6.671 -11.020  1.00  0.00           H  
ATOM    289  HB  ILE A  19      22.980   6.873 -13.161  1.00  0.00           H  
ATOM    290 1HG1 ILE A  19      22.212   5.784 -11.121  1.00  0.00           H  
ATOM    291 2HG1 ILE A  19      22.303   4.703 -12.462  1.00  0.00           H  
ATOM    292 1HG2 ILE A  19      24.112   4.901 -14.151  1.00  0.00           H  
ATOM    293 2HG2 ILE A  19      25.218   6.292 -14.081  1.00  0.00           H  
ATOM    294 3HG2 ILE A  19      25.366   4.975 -12.888  1.00  0.00           H  
ATOM    295 1HD1 ILE A  19      23.002   3.673 -10.379  1.00  0.00           H  
ATOM    296 2HD1 ILE A  19      24.385   3.771 -11.486  1.00  0.00           H  
ATOM    297 3HD1 ILE A  19      24.204   4.932 -10.178  1.00  0.00           H  
ATOM    298  N   LYS A  20      24.647   9.161 -13.146  1.00  0.00           N  
ATOM    299  CA  LYS A  20      25.350  10.070 -14.049  1.00  0.00           C  
ATOM    300  C   LYS A  20      26.446  10.935 -13.416  1.00  0.00           C  
ATOM    301  O   LYS A  20      27.500  11.153 -14.027  1.00  0.00           O  
ATOM    302  CB  LYS A  20      24.346  11.000 -14.717  1.00  0.00           C  
ATOM    303  CG  LYS A  20      23.441  10.356 -15.758  1.00  0.00           C  
ATOM    304  CD  LYS A  20      22.664  11.430 -16.470  1.00  0.00           C  
ATOM    305  CE  LYS A  20      21.643  12.079 -15.544  1.00  0.00           C  
ATOM    306  NZ  LYS A  20      20.863  13.149 -16.223  1.00  0.00           N  
ATOM    307  H   LYS A  20      23.631   9.240 -13.055  1.00  0.00           H  
ATOM    308  HA  LYS A  20      25.822   9.463 -14.820  1.00  0.00           H  
ATOM    309 1HB  LYS A  20      23.698  11.433 -13.945  1.00  0.00           H  
ATOM    310 2HB  LYS A  20      24.876  11.824 -15.191  1.00  0.00           H  
ATOM    311 1HG  LYS A  20      24.042   9.810 -16.483  1.00  0.00           H  
ATOM    312 2HG  LYS A  20      22.752   9.661 -15.288  1.00  0.00           H  
ATOM    313 1HD  LYS A  20      23.349  12.200 -16.820  1.00  0.00           H  
ATOM    314 2HD  LYS A  20      22.155  11.007 -17.326  1.00  0.00           H  
ATOM    315 1HE  LYS A  20      20.953  11.321 -15.177  1.00  0.00           H  
ATOM    316 2HE  LYS A  20      22.169  12.520 -14.697  1.00  0.00           H  
ATOM    317 1HZ  LYS A  20      20.211  13.547 -15.528  1.00  0.00           H  
ATOM    318 2HZ  LYS A  20      21.523  13.882 -16.561  1.00  0.00           H  
ATOM    319 3HZ  LYS A  20      20.335  12.751 -17.031  1.00  0.00           H  
ATOM    320  N   ASN A  21      26.235  11.407 -12.190  1.00  0.00           N  
ATOM    321  CA  ASN A  21      27.213  12.301 -11.579  1.00  0.00           C  
ATOM    322  C   ASN A  21      28.263  11.594 -10.724  1.00  0.00           C  
ATOM    323  O   ASN A  21      29.151  12.229 -10.143  1.00  0.00           O  
ATOM    324  CB  ASN A  21      26.477  13.339 -10.760  1.00  0.00           C  
ATOM    325  CG  ASN A  21      25.721  14.312 -11.640  1.00  0.00           C  
ATOM    326  OD1 ASN A  21      26.223  14.736 -12.691  1.00  0.00           O  
ATOM    327  ND2 ASN A  21      24.527  14.664 -11.240  1.00  0.00           N  
ATOM    328  H   ASN A  21      25.359  11.203 -11.699  1.00  0.00           H  
ATOM    329  HA  ASN A  21      27.747  12.813 -12.379  1.00  0.00           H  
ATOM    330 1HB  ASN A  21      25.766  12.836 -10.099  1.00  0.00           H  
ATOM    331 2HB  ASN A  21      27.181  13.889 -10.137  1.00  0.00           H  
ATOM    332 1HD2 ASN A  21      23.983  15.304 -11.788  1.00  0.00           H  
ATOM    333 2HD2 ASN A  21      24.152  14.288 -10.391  1.00  0.00           H  
ATOM    334  N   ALA A  22      28.215  10.276 -10.668  1.00  0.00           N  
ATOM    335  CA  ALA A  22      29.139   9.540  -9.822  1.00  0.00           C  
ATOM    336  C   ALA A  22      30.461   9.284 -10.514  1.00  0.00           C  
ATOM    337  O   ALA A  22      30.736   8.171 -10.959  1.00  0.00           O  
ATOM    338  CB  ALA A  22      28.521   8.254  -9.420  1.00  0.00           C  
ATOM    339  H   ALA A  22      27.520   9.750 -11.205  1.00  0.00           H  
ATOM    340  HA  ALA A  22      29.332  10.133  -8.928  1.00  0.00           H  
ATOM    341 1HB  ALA A  22      29.175   7.721  -8.776  1.00  0.00           H  
ATOM    342 2HB  ALA A  22      27.588   8.451  -8.902  1.00  0.00           H  
ATOM    343 3HB  ALA A  22      28.343   7.706 -10.318  1.00  0.00           H  
ATOM    344  N   GLN A  23      31.276  10.320 -10.613  1.00  0.00           N  
ATOM    345  CA  GLN A  23      32.523  10.193 -11.357  1.00  0.00           C  
ATOM    346  C   GLN A  23      33.749   9.836 -10.485  1.00  0.00           C  
ATOM    347  O   GLN A  23      34.447   8.864 -10.778  1.00  0.00           O  
ATOM    348  CB  GLN A  23      32.771  11.494 -12.124  1.00  0.00           C  
ATOM    349  CG  GLN A  23      31.694  11.831 -13.201  1.00  0.00           C  
ATOM    350  CD  GLN A  23      31.615  10.792 -14.323  1.00  0.00           C  
ATOM    351  OE1 GLN A  23      32.658  10.378 -14.841  1.00  0.00           O  
ATOM    352  NE2 GLN A  23      30.403  10.386 -14.729  1.00  0.00           N  
ATOM    353  H   GLN A  23      30.954  11.207 -10.225  1.00  0.00           H  
ATOM    354  HA  GLN A  23      32.397   9.393 -12.084  1.00  0.00           H  
ATOM    355 1HB  GLN A  23      32.809  12.325 -11.421  1.00  0.00           H  
ATOM    356 2HB  GLN A  23      33.740  11.441 -12.619  1.00  0.00           H  
ATOM    357 1HG  GLN A  23      30.715  11.876 -12.714  1.00  0.00           H  
ATOM    358 2HG  GLN A  23      31.930  12.796 -13.647  1.00  0.00           H  
ATOM    359 1HE2 GLN A  23      30.328   9.715 -15.465  1.00  0.00           H  
ATOM    360 2HE2 GLN A  23      29.533  10.751 -14.318  1.00  0.00           H  
ATOM    361  N   ASP A  24      34.028  10.594  -9.422  1.00  0.00           N  
ATOM    362  CA  ASP A  24      35.198  10.264  -8.591  1.00  0.00           C  
ATOM    363  C   ASP A  24      34.885   9.114  -7.637  1.00  0.00           C  
ATOM    364  O   ASP A  24      33.715   8.849  -7.345  1.00  0.00           O  
ATOM    365  CB  ASP A  24      35.691  11.450  -7.768  1.00  0.00           C  
ATOM    366  CG  ASP A  24      34.713  11.841  -6.727  1.00  0.00           C  
ATOM    367  OD1 ASP A  24      33.808  12.576  -7.018  1.00  0.00           O  
ATOM    368  OD2 ASP A  24      34.809  11.327  -5.634  1.00  0.00           O  
ATOM    369  H   ASP A  24      33.442  11.383  -9.195  1.00  0.00           H  
ATOM    370  HA  ASP A  24      36.010   9.947  -9.248  1.00  0.00           H  
ATOM    371 1HB  ASP A  24      36.636  11.199  -7.288  1.00  0.00           H  
ATOM    372 2HB  ASP A  24      35.871  12.304  -8.424  1.00  0.00           H  
ATOM    373  N   ASP A  25      35.924   8.498  -7.066  1.00  0.00           N  
ATOM    374  CA  ASP A  25      35.731   7.400  -6.114  1.00  0.00           C  
ATOM    375  C   ASP A  25      34.940   7.739  -4.841  1.00  0.00           C  
ATOM    376  O   ASP A  25      34.248   6.869  -4.305  1.00  0.00           O  
ATOM    377  CB  ASP A  25      37.071   6.786  -5.707  1.00  0.00           C  
ATOM    378  CG  ASP A  25      37.778   5.927  -6.819  1.00  0.00           C  
ATOM    379  OD1 ASP A  25      37.165   5.586  -7.843  1.00  0.00           O  
ATOM    380  OD2 ASP A  25      38.931   5.617  -6.610  1.00  0.00           O  
ATOM    381  H   ASP A  25      36.861   8.774  -7.317  1.00  0.00           H  
ATOM    382  HA  ASP A  25      35.176   6.628  -6.619  1.00  0.00           H  
ATOM    383 1HB  ASP A  25      37.747   7.586  -5.403  1.00  0.00           H  
ATOM    384 2HB  ASP A  25      36.916   6.154  -4.830  1.00  0.00           H  
ATOM    385  N   ASP A  26      35.036   8.962  -4.314  1.00  0.00           N  
ATOM    386  CA  ASP A  26      34.309   9.210  -3.072  1.00  0.00           C  
ATOM    387  C   ASP A  26      32.838   9.353  -3.401  1.00  0.00           C  
ATOM    388  O   ASP A  26      31.970   8.817  -2.692  1.00  0.00           O  
ATOM    389  CB  ASP A  26      34.832  10.446  -2.335  1.00  0.00           C  
ATOM    390  CG  ASP A  26      36.243  10.256  -1.735  1.00  0.00           C  
ATOM    391  OD1 ASP A  26      36.710   9.137  -1.681  1.00  0.00           O  
ATOM    392  OD2 ASP A  26      36.826  11.231  -1.320  1.00  0.00           O  
ATOM    393  H   ASP A  26      35.515   9.731  -4.791  1.00  0.00           H  
ATOM    394  HA  ASP A  26      34.429   8.349  -2.416  1.00  0.00           H  
ATOM    395 1HB  ASP A  26      34.862  11.286  -3.037  1.00  0.00           H  
ATOM    396 2HB  ASP A  26      34.141  10.712  -1.537  1.00  0.00           H  
ATOM    397  N   SER A  27      32.555  10.026  -4.516  1.00  0.00           N  
ATOM    398  CA  SER A  27      31.180  10.183  -4.939  1.00  0.00           C  
ATOM    399  C   SER A  27      30.576   8.832  -5.271  1.00  0.00           C  
ATOM    400  O   SER A  27      29.452   8.571  -4.861  1.00  0.00           O  
ATOM    401  CB  SER A  27      31.048  11.113  -6.131  1.00  0.00           C  
ATOM    402  OG  SER A  27      31.393  12.430  -5.789  1.00  0.00           O  
ATOM    403  H   SER A  27      33.319  10.459  -5.045  1.00  0.00           H  
ATOM    404  HA  SER A  27      30.616  10.616  -4.113  1.00  0.00           H  
ATOM    405 1HB  SER A  27      31.690  10.763  -6.946  1.00  0.00           H  
ATOM    406 2HB  SER A  27      30.022  11.085  -6.489  1.00  0.00           H  
ATOM    407  HG  SER A  27      32.346  12.522  -6.039  1.00  0.00           H  
ATOM    408  N   LYS A  28      31.316   7.942  -5.953  1.00  0.00           N  
ATOM    409  CA  LYS A  28      30.778   6.617  -6.282  1.00  0.00           C  
ATOM    410  C   LYS A  28      30.440   5.808  -5.033  1.00  0.00           C  
ATOM    411  O   LYS A  28      29.412   5.125  -4.989  1.00  0.00           O  
ATOM    412  CB  LYS A  28      31.743   5.835  -7.175  1.00  0.00           C  
ATOM    413  CG  LYS A  28      31.817   6.327  -8.632  1.00  0.00           C  
ATOM    414  CD  LYS A  28      32.698   5.444  -9.461  1.00  0.00           C  
ATOM    415  CE  LYS A  28      34.098   5.593  -8.974  1.00  0.00           C  
ATOM    416  NZ  LYS A  28      35.092   4.873  -9.746  1.00  0.00           N  
ATOM    417  H   LYS A  28      32.248   8.207  -6.281  1.00  0.00           H  
ATOM    418  HA  LYS A  28      29.856   6.755  -6.837  1.00  0.00           H  
ATOM    419 1HB  LYS A  28      32.748   5.901  -6.753  1.00  0.00           H  
ATOM    420 2HB  LYS A  28      31.459   4.784  -7.188  1.00  0.00           H  
ATOM    421 1HG  LYS A  28      30.832   6.285  -9.073  1.00  0.00           H  
ATOM    422 2HG  LYS A  28      32.178   7.354  -8.678  1.00  0.00           H  
ATOM    423 1HD  LYS A  28      32.386   4.410  -9.355  1.00  0.00           H  
ATOM    424 2HD  LYS A  28      32.637   5.740 -10.511  1.00  0.00           H  
ATOM    425 1HE  LYS A  28      34.355   6.646  -8.974  1.00  0.00           H  
ATOM    426 2HE  LYS A  28      34.127   5.215  -7.959  1.00  0.00           H  
ATOM    427 1HZ  LYS A  28      35.998   5.053  -9.263  1.00  0.00           H  
ATOM    428 2HZ  LYS A  28      34.867   3.878  -9.723  1.00  0.00           H  
ATOM    429 3HZ  LYS A  28      35.119   5.203 -10.694  1.00  0.00           H  
ATOM    430  N   ILE A  29      31.263   5.888  -3.988  1.00  0.00           N  
ATOM    431  CA  ILE A  29      30.928   5.140  -2.781  1.00  0.00           C  
ATOM    432  C   ILE A  29      29.670   5.692  -2.126  1.00  0.00           C  
ATOM    433  O   ILE A  29      28.736   4.941  -1.818  1.00  0.00           O  
ATOM    434  CB  ILE A  29      32.091   5.151  -1.778  1.00  0.00           C  
ATOM    435  CG1 ILE A  29      33.270   4.348  -2.365  1.00  0.00           C  
ATOM    436  CG2 ILE A  29      31.627   4.581  -0.423  1.00  0.00           C  
ATOM    437  CD1 ILE A  29      34.572   4.525  -1.624  1.00  0.00           C  
ATOM    438  H   ILE A  29      32.129   6.434  -4.035  1.00  0.00           H  
ATOM    439  HA  ILE A  29      30.737   4.105  -3.063  1.00  0.00           H  
ATOM    440  HB  ILE A  29      32.436   6.182  -1.644  1.00  0.00           H  
ATOM    441 1HG1 ILE A  29      33.009   3.292  -2.355  1.00  0.00           H  
ATOM    442 2HG1 ILE A  29      33.419   4.656  -3.399  1.00  0.00           H  
ATOM    443 1HG2 ILE A  29      32.455   4.602   0.281  1.00  0.00           H  
ATOM    444 2HG2 ILE A  29      30.805   5.187  -0.035  1.00  0.00           H  
ATOM    445 3HG2 ILE A  29      31.288   3.554  -0.555  1.00  0.00           H  
ATOM    446 1HD1 ILE A  29      35.347   3.928  -2.105  1.00  0.00           H  
ATOM    447 2HD1 ILE A  29      34.859   5.582  -1.650  1.00  0.00           H  
ATOM    448 3HD1 ILE A  29      34.454   4.203  -0.591  1.00  0.00           H  
ATOM    449  N   ASN A  30      29.620   7.012  -1.954  1.00  0.00           N  
ATOM    450  CA  ASN A  30      28.467   7.633  -1.318  1.00  0.00           C  
ATOM    451  C   ASN A  30      27.203   7.451  -2.158  1.00  0.00           C  
ATOM    452  O   ASN A  30      26.112   7.215  -1.627  1.00  0.00           O  
ATOM    453  CB  ASN A  30      28.760   9.098  -1.086  1.00  0.00           C  
ATOM    454  CG  ASN A  30      29.763   9.303   0.017  1.00  0.00           C  
ATOM    455  OD1 ASN A  30      29.974   8.432   0.870  1.00  0.00           O  
ATOM    456  ND2 ASN A  30      30.392  10.448   0.019  1.00  0.00           N  
ATOM    457  H   ASN A  30      30.407   7.595  -2.250  1.00  0.00           H  
ATOM    458  HA  ASN A  30      28.296   7.146  -0.357  1.00  0.00           H  
ATOM    459 1HB  ASN A  30      29.156   9.535  -2.008  1.00  0.00           H  
ATOM    460 2HB  ASN A  30      27.840   9.623  -0.839  1.00  0.00           H  
ATOM    461 1HD2 ASN A  30      31.071  10.644   0.727  1.00  0.00           H  
ATOM    462 2HD2 ASN A  30      30.197  11.124  -0.690  1.00  0.00           H  
ATOM    463  N   SER A  31      27.370   7.520  -3.478  1.00  0.00           N  
ATOM    464  CA  SER A  31      26.300   7.363  -4.441  1.00  0.00           C  
ATOM    465  C   SER A  31      25.750   5.961  -4.394  1.00  0.00           C  
ATOM    466  O   SER A  31      24.539   5.774  -4.449  1.00  0.00           O  
ATOM    467  CB  SER A  31      26.812   7.674  -5.822  1.00  0.00           C  
ATOM    468  OG  SER A  31      27.159   9.022  -5.935  1.00  0.00           O  
ATOM    469  H   SER A  31      28.291   7.722  -3.841  1.00  0.00           H  
ATOM    470  HA  SER A  31      25.499   8.061  -4.192  1.00  0.00           H  
ATOM    471 1HB  SER A  31      27.678   7.059  -6.021  1.00  0.00           H  
ATOM    472 2HB  SER A  31      26.097   7.424  -6.552  1.00  0.00           H  
ATOM    473  HG  SER A  31      27.913   9.138  -5.329  1.00  0.00           H  
ATOM    474  N   THR A  32      26.627   4.967  -4.253  1.00  0.00           N  
ATOM    475  CA  THR A  32      26.189   3.587  -4.180  1.00  0.00           C  
ATOM    476  C   THR A  32      25.311   3.415  -2.960  1.00  0.00           C  
ATOM    477  O   THR A  32      24.263   2.768  -3.017  1.00  0.00           O  
ATOM    478  CB  THR A  32      27.368   2.604  -4.082  1.00  0.00           C  
ATOM    479  OG1 THR A  32      28.208   2.728  -5.229  1.00  0.00           O  
ATOM    480  CG2 THR A  32      26.819   1.199  -4.033  1.00  0.00           C  
ATOM    481  H   THR A  32      27.629   5.164  -4.237  1.00  0.00           H  
ATOM    482  HA  THR A  32      25.597   3.353  -5.060  1.00  0.00           H  
ATOM    483  HB  THR A  32      27.951   2.814  -3.187  1.00  0.00           H  
ATOM    484  HG1 THR A  32      28.588   3.636  -5.254  1.00  0.00           H  
ATOM    485 1HG2 THR A  32      27.647   0.495  -3.968  1.00  0.00           H  
ATOM    486 2HG2 THR A  32      26.176   1.090  -3.158  1.00  0.00           H  
ATOM    487 3HG2 THR A  32      26.242   1.004  -4.937  1.00  0.00           H  
ATOM    488  N   GLN A  33      25.725   4.011  -1.845  1.00  0.00           N  
ATOM    489  CA  GLN A  33      24.946   3.895  -0.628  1.00  0.00           C  
ATOM    490  C   GLN A  33      23.570   4.568  -0.791  1.00  0.00           C  
ATOM    491  O   GLN A  33      22.550   3.993  -0.388  1.00  0.00           O  
ATOM    492  CB  GLN A  33      25.736   4.529   0.516  1.00  0.00           C  
ATOM    493  CG  GLN A  33      26.996   3.753   0.873  1.00  0.00           C  
ATOM    494  CD  GLN A  33      27.888   4.479   1.869  1.00  0.00           C  
ATOM    495  OE1 GLN A  33      27.739   5.679   2.121  1.00  0.00           O  
ATOM    496  NE2 GLN A  33      28.838   3.745   2.435  1.00  0.00           N  
ATOM    497  H   GLN A  33      26.611   4.522  -1.843  1.00  0.00           H  
ATOM    498  HA  GLN A  33      24.788   2.840  -0.416  1.00  0.00           H  
ATOM    499 1HB  GLN A  33      26.029   5.539   0.247  1.00  0.00           H  
ATOM    500 2HB  GLN A  33      25.109   4.593   1.401  1.00  0.00           H  
ATOM    501 1HG  GLN A  33      26.709   2.795   1.304  1.00  0.00           H  
ATOM    502 2HG  GLN A  33      27.569   3.591  -0.038  1.00  0.00           H  
ATOM    503 1HE2 GLN A  33      29.468   4.161   3.093  1.00  0.00           H  
ATOM    504 2HE2 GLN A  33      28.919   2.777   2.197  1.00  0.00           H  
ATOM    505  N   GLU A  34      23.524   5.756  -1.429  1.00  0.00           N  
ATOM    506  CA  GLU A  34      22.238   6.431  -1.653  1.00  0.00           C  
ATOM    507  C   GLU A  34      21.361   5.607  -2.587  1.00  0.00           C  
ATOM    508  O   GLU A  34      20.161   5.459  -2.358  1.00  0.00           O  
ATOM    509  CB  GLU A  34      22.400   7.849  -2.224  1.00  0.00           C  
ATOM    510  CG  GLU A  34      21.044   8.606  -2.321  1.00  0.00           C  
ATOM    511  CD  GLU A  34      21.149  10.058  -2.789  1.00  0.00           C  
ATOM    512  OE1 GLU A  34      22.232  10.497  -3.105  1.00  0.00           O  
ATOM    513  OE2 GLU A  34      20.125  10.723  -2.819  1.00  0.00           O  
ATOM    514  H   GLU A  34      24.394   6.203  -1.724  1.00  0.00           H  
ATOM    515  HA  GLU A  34      21.724   6.513  -0.696  1.00  0.00           H  
ATOM    516 1HB  GLU A  34      23.079   8.428  -1.593  1.00  0.00           H  
ATOM    517 2HB  GLU A  34      22.842   7.797  -3.223  1.00  0.00           H  
ATOM    518 1HG  GLU A  34      20.402   8.061  -3.015  1.00  0.00           H  
ATOM    519 2HG  GLU A  34      20.560   8.580  -1.344  1.00  0.00           H  
ATOM    520  N   LEU A  35      21.975   5.061  -3.631  1.00  0.00           N  
ATOM    521  CA  LEU A  35      21.306   4.261  -4.643  1.00  0.00           C  
ATOM    522  C   LEU A  35      20.620   3.081  -3.989  1.00  0.00           C  
ATOM    523  O   LEU A  35      19.431   2.828  -4.211  1.00  0.00           O  
ATOM    524  CB  LEU A  35      22.370   3.819  -5.657  1.00  0.00           C  
ATOM    525  CG  LEU A  35      21.997   2.938  -6.758  1.00  0.00           C  
ATOM    526  CD1 LEU A  35      20.987   3.581  -7.522  1.00  0.00           C  
ATOM    527  CD2 LEU A  35      23.232   2.717  -7.629  1.00  0.00           C  
ATOM    528  H   LEU A  35      22.969   5.229  -3.750  1.00  0.00           H  
ATOM    529  HA  LEU A  35      20.558   4.877  -5.140  1.00  0.00           H  
ATOM    530 1HB  LEU A  35      22.810   4.706  -6.093  1.00  0.00           H  
ATOM    531 2HB  LEU A  35      23.145   3.307  -5.118  1.00  0.00           H  
ATOM    532  HG  LEU A  35      21.617   1.994  -6.381  1.00  0.00           H  
ATOM    533 1HD1 LEU A  35      20.709   2.953  -8.362  1.00  0.00           H  
ATOM    534 2HD1 LEU A  35      20.134   3.736  -6.876  1.00  0.00           H  
ATOM    535 3HD1 LEU A  35      21.377   4.537  -7.877  1.00  0.00           H  
ATOM    536 1HD2 LEU A  35      22.985   2.085  -8.478  1.00  0.00           H  
ATOM    537 2HD2 LEU A  35      23.579   3.676  -7.990  1.00  0.00           H  
ATOM    538 3HD2 LEU A  35      24.020   2.247  -7.041  1.00  0.00           H  
ATOM    539  N   LEU A  36      21.354   2.364  -3.154  1.00  0.00           N  
ATOM    540  CA  LEU A  36      20.768   1.238  -2.467  1.00  0.00           C  
ATOM    541  C   LEU A  36      19.683   1.674  -1.490  1.00  0.00           C  
ATOM    542  O   LEU A  36      18.672   0.983  -1.347  1.00  0.00           O  
ATOM    543  CB  LEU A  36      21.859   0.414  -1.806  1.00  0.00           C  
ATOM    544  CG  LEU A  36      22.723  -0.307  -2.820  1.00  0.00           C  
ATOM    545  CD1 LEU A  36      23.862  -0.994  -2.118  1.00  0.00           C  
ATOM    546  CD2 LEU A  36      21.833  -1.279  -3.588  1.00  0.00           C  
ATOM    547  H   LEU A  36      22.337   2.598  -3.005  1.00  0.00           H  
ATOM    548  HA  LEU A  36      20.301   0.603  -3.214  1.00  0.00           H  
ATOM    549 1HB  LEU A  36      22.500   1.085  -1.227  1.00  0.00           H  
ATOM    550 2HB  LEU A  36      21.408  -0.316  -1.141  1.00  0.00           H  
ATOM    551  HG  LEU A  36      23.152   0.418  -3.520  1.00  0.00           H  
ATOM    552 1HD1 LEU A  36      24.481  -1.504  -2.838  1.00  0.00           H  
ATOM    553 2HD1 LEU A  36      24.457  -0.246  -1.592  1.00  0.00           H  
ATOM    554 3HD1 LEU A  36      23.469  -1.717  -1.407  1.00  0.00           H  
ATOM    555 1HD2 LEU A  36      22.403  -1.800  -4.326  1.00  0.00           H  
ATOM    556 2HD2 LEU A  36      21.400  -1.997  -2.894  1.00  0.00           H  
ATOM    557 3HD2 LEU A  36      21.034  -0.729  -4.080  1.00  0.00           H  
ATOM    558  N   ASP A  37      19.850   2.834  -0.839  1.00  0.00           N  
ATOM    559  CA  ASP A  37      18.817   3.290   0.082  1.00  0.00           C  
ATOM    560  C   ASP A  37      17.538   3.573  -0.707  1.00  0.00           C  
ATOM    561  O   ASP A  37      16.435   3.252  -0.250  1.00  0.00           O  
ATOM    562  CB  ASP A  37      19.287   4.545   0.836  1.00  0.00           C  
ATOM    563  CG  ASP A  37      18.456   4.885   2.113  1.00  0.00           C  
ATOM    564  OD1 ASP A  37      18.500   4.095   3.056  1.00  0.00           O  
ATOM    565  OD2 ASP A  37      17.800   5.921   2.145  1.00  0.00           O  
ATOM    566  H   ASP A  37      20.706   3.380  -0.950  1.00  0.00           H  
ATOM    567  HA  ASP A  37      18.602   2.504   0.795  1.00  0.00           H  
ATOM    568 1HB  ASP A  37      20.335   4.419   1.116  1.00  0.00           H  
ATOM    569 2HB  ASP A  37      19.247   5.399   0.155  1.00  0.00           H  
ATOM    570  N   ILE A  38      17.678   4.094  -1.931  1.00  0.00           N  
ATOM    571  CA  ILE A  38      16.507   4.347  -2.751  1.00  0.00           C  
ATOM    572  C   ILE A  38      15.829   3.042  -3.107  1.00  0.00           C  
ATOM    573  O   ILE A  38      14.608   2.931  -3.017  1.00  0.00           O  
ATOM    574  CB  ILE A  38      16.820   5.115  -4.032  1.00  0.00           C  
ATOM    575  CG1 ILE A  38      17.250   6.510  -3.712  1.00  0.00           C  
ATOM    576  CG2 ILE A  38      15.580   5.135  -4.876  1.00  0.00           C  
ATOM    577  CD1 ILE A  38      17.822   7.216  -4.887  1.00  0.00           C  
ATOM    578  H   ILE A  38      18.607   4.356  -2.264  1.00  0.00           H  
ATOM    579  HA  ILE A  38      15.807   4.947  -2.172  1.00  0.00           H  
ATOM    580  HB  ILE A  38      17.634   4.631  -4.575  1.00  0.00           H  
ATOM    581 1HG1 ILE A  38      16.396   7.065  -3.353  1.00  0.00           H  
ATOM    582 2HG1 ILE A  38      17.998   6.481  -2.926  1.00  0.00           H  
ATOM    583 1HG2 ILE A  38      15.755   5.681  -5.795  1.00  0.00           H  
ATOM    584 2HG2 ILE A  38      15.288   4.116  -5.110  1.00  0.00           H  
ATOM    585 3HG2 ILE A  38      14.788   5.620  -4.311  1.00  0.00           H  
ATOM    586 1HD1 ILE A  38      18.122   8.218  -4.598  1.00  0.00           H  
ATOM    587 2HD1 ILE A  38      18.686   6.659  -5.237  1.00  0.00           H  
ATOM    588 3HD1 ILE A  38      17.079   7.273  -5.676  1.00  0.00           H  
ATOM    589  N   TYR A  39      16.613   2.045  -3.506  1.00  0.00           N  
ATOM    590  CA  TYR A  39      16.025   0.763  -3.846  1.00  0.00           C  
ATOM    591  C   TYR A  39      15.294   0.148  -2.665  1.00  0.00           C  
ATOM    592  O   TYR A  39      14.193  -0.389  -2.828  1.00  0.00           O  
ATOM    593  CB  TYR A  39      17.094  -0.184  -4.360  1.00  0.00           C  
ATOM    594  CG  TYR A  39      17.394   0.028  -5.780  1.00  0.00           C  
ATOM    595  CD1 TYR A  39      18.627   0.443  -6.176  1.00  0.00           C  
ATOM    596  CD2 TYR A  39      16.406  -0.220  -6.708  1.00  0.00           C  
ATOM    597  CE1 TYR A  39      18.877   0.600  -7.487  1.00  0.00           C  
ATOM    598  CE2 TYR A  39      16.668  -0.076  -8.034  1.00  0.00           C  
ATOM    599  CZ  TYR A  39      17.905   0.327  -8.418  1.00  0.00           C  
ATOM    600  OH  TYR A  39      18.188   0.439  -9.721  1.00  0.00           O  
ATOM    601  H   TYR A  39      17.621   2.197  -3.584  1.00  0.00           H  
ATOM    602  HA  TYR A  39      15.300   0.918  -4.637  1.00  0.00           H  
ATOM    603 1HB  TYR A  39      18.011  -0.045  -3.790  1.00  0.00           H  
ATOM    604 2HB  TYR A  39      16.774  -1.216  -4.227  1.00  0.00           H  
ATOM    605  HD1 TYR A  39      19.405   0.644  -5.444  1.00  0.00           H  
ATOM    606  HD2 TYR A  39      15.428  -0.546  -6.374  1.00  0.00           H  
ATOM    607  HE1 TYR A  39      19.838   0.924  -7.794  1.00  0.00           H  
ATOM    608  HE2 TYR A  39      15.897  -0.290  -8.779  1.00  0.00           H  
ATOM    609  HH  TYR A  39      19.055   0.844  -9.826  1.00  0.00           H  
ATOM    610  N   ARG A  40      15.857   0.267  -1.462  1.00  0.00           N  
ATOM    611  CA  ARG A  40      15.185  -0.263  -0.285  1.00  0.00           C  
ATOM    612  C   ARG A  40      13.843   0.434  -0.060  1.00  0.00           C  
ATOM    613  O   ARG A  40      12.857  -0.202   0.312  1.00  0.00           O  
ATOM    614  CB  ARG A  40      16.056  -0.116   0.957  1.00  0.00           C  
ATOM    615  CG  ARG A  40      17.259  -1.067   1.045  1.00  0.00           C  
ATOM    616  CD  ARG A  40      17.869  -1.058   2.416  1.00  0.00           C  
ATOM    617  NE  ARG A  40      18.518   0.214   2.740  1.00  0.00           N  
ATOM    618  CZ  ARG A  40      19.818   0.500   2.501  1.00  0.00           C  
ATOM    619  NH1 ARG A  40      20.611  -0.402   1.957  1.00  0.00           N  
ATOM    620  NH2 ARG A  40      20.291   1.692   2.819  1.00  0.00           N  
ATOM    621  H   ARG A  40      16.776   0.704  -1.371  1.00  0.00           H  
ATOM    622  HA  ARG A  40      14.998  -1.324  -0.445  1.00  0.00           H  
ATOM    623 1HB  ARG A  40      16.448   0.902   0.993  1.00  0.00           H  
ATOM    624 2HB  ARG A  40      15.445  -0.259   1.846  1.00  0.00           H  
ATOM    625 1HG  ARG A  40      16.934  -2.082   0.814  1.00  0.00           H  
ATOM    626 2HG  ARG A  40      18.016  -0.760   0.330  1.00  0.00           H  
ATOM    627 1HD  ARG A  40      17.091  -1.239   3.156  1.00  0.00           H  
ATOM    628 2HD  ARG A  40      18.618  -1.846   2.481  1.00  0.00           H  
ATOM    629  HE  ARG A  40      17.951   0.947   3.156  1.00  0.00           H  
ATOM    630 1HH1 ARG A  40      20.248  -1.313   1.713  1.00  0.00           H  
ATOM    631 2HH1 ARG A  40      21.580  -0.179   1.781  1.00  0.00           H  
ATOM    632 1HH2 ARG A  40      19.658   2.411   3.220  1.00  0.00           H  
ATOM    633 2HH2 ARG A  40      21.255   1.917   2.645  1.00  0.00           H  
ATOM    634  N   ARG A  41      13.799   1.746  -0.303  1.00  0.00           N  
ATOM    635  CA  ARG A  41      12.571   2.511  -0.145  1.00  0.00           C  
ATOM    636  C   ARG A  41      11.540   2.157  -1.216  1.00  0.00           C  
ATOM    637  O   ARG A  41      10.360   1.995  -0.915  1.00  0.00           O  
ATOM    638  CB  ARG A  41      12.900   3.987  -0.202  1.00  0.00           C  
ATOM    639  CG  ARG A  41      13.666   4.469   1.008  1.00  0.00           C  
ATOM    640  CD  ARG A  41      14.090   5.868   0.891  1.00  0.00           C  
ATOM    641  NE  ARG A  41      14.984   6.218   1.969  1.00  0.00           N  
ATOM    642  CZ  ARG A  41      14.642   6.656   3.178  1.00  0.00           C  
ATOM    643  NH1 ARG A  41      13.382   6.860   3.514  1.00  0.00           N  
ATOM    644  NH2 ARG A  41      15.624   6.873   4.018  1.00  0.00           N  
ATOM    645  H   ARG A  41      14.654   2.232  -0.580  1.00  0.00           H  
ATOM    646  HA  ARG A  41      12.149   2.284   0.833  1.00  0.00           H  
ATOM    647 1HB  ARG A  41      13.505   4.193  -1.080  1.00  0.00           H  
ATOM    648 2HB  ARG A  41      11.987   4.570  -0.291  1.00  0.00           H  
ATOM    649 1HG  ARG A  41      13.023   4.393   1.883  1.00  0.00           H  
ATOM    650 2HG  ARG A  41      14.545   3.852   1.162  1.00  0.00           H  
ATOM    651 1HD  ARG A  41      14.620   6.007  -0.051  1.00  0.00           H  
ATOM    652 2HD  ARG A  41      13.223   6.525   0.930  1.00  0.00           H  
ATOM    653  HE  ARG A  41      15.998   6.076   1.824  1.00  0.00           H  
ATOM    654 1HH1 ARG A  41      12.647   6.682   2.844  1.00  0.00           H  
ATOM    655 2HH1 ARG A  41      13.154   7.190   4.439  1.00  0.00           H  
ATOM    656 1HH2 ARG A  41      16.585   6.670   3.675  1.00  0.00           H  
ATOM    657 2HH2 ARG A  41      15.451   7.200   4.950  1.00  0.00           H  
ATOM    658  N   LEU A  42      11.986   1.977  -2.463  1.00  0.00           N  
ATOM    659  CA  LEU A  42      11.078   1.619  -3.550  1.00  0.00           C  
ATOM    660  C   LEU A  42      10.472   0.245  -3.370  1.00  0.00           C  
ATOM    661  O   LEU A  42       9.276   0.057  -3.601  1.00  0.00           O  
ATOM    662  CB  LEU A  42      11.822   1.582  -4.896  1.00  0.00           C  
ATOM    663  CG  LEU A  42      12.279   2.899  -5.511  1.00  0.00           C  
ATOM    664  CD1 LEU A  42      13.230   2.608  -6.686  1.00  0.00           C  
ATOM    665  CD2 LEU A  42      11.053   3.645  -6.017  1.00  0.00           C  
ATOM    666  H   LEU A  42      12.974   2.128  -2.662  1.00  0.00           H  
ATOM    667  HA  LEU A  42      10.278   2.357  -3.588  1.00  0.00           H  
ATOM    668 1HB  LEU A  42      12.705   0.955  -4.777  1.00  0.00           H  
ATOM    669 2HB  LEU A  42      11.168   1.113  -5.614  1.00  0.00           H  
ATOM    670  HG  LEU A  42      12.806   3.501  -4.771  1.00  0.00           H  
ATOM    671 1HD1 LEU A  42      13.550   3.553  -7.135  1.00  0.00           H  
ATOM    672 2HD1 LEU A  42      14.100   2.069  -6.326  1.00  0.00           H  
ATOM    673 3HD1 LEU A  42      12.715   2.009  -7.437  1.00  0.00           H  
ATOM    674 1HD2 LEU A  42      11.360   4.572  -6.477  1.00  0.00           H  
ATOM    675 2HD2 LEU A  42      10.535   3.035  -6.757  1.00  0.00           H  
ATOM    676 3HD2 LEU A  42      10.380   3.854  -5.182  1.00  0.00           H  
ATOM    677  N   TYR A  43      11.299  -0.694  -2.917  1.00  0.00           N  
ATOM    678  CA  TYR A  43      10.998  -2.114  -2.792  1.00  0.00           C  
ATOM    679  C   TYR A  43       9.515  -2.488  -2.564  1.00  0.00           C  
ATOM    680  O   TYR A  43       8.938  -3.133  -3.437  1.00  0.00           O  
ATOM    681  CB  TYR A  43      11.931  -2.721  -1.739  1.00  0.00           C  
ATOM    682  CG  TYR A  43      11.894  -4.178  -1.612  1.00  0.00           C  
ATOM    683  CD1 TYR A  43      12.630  -4.886  -2.514  1.00  0.00           C  
ATOM    684  CD2 TYR A  43      11.177  -4.826  -0.613  1.00  0.00           C  
ATOM    685  CE1 TYR A  43      12.695  -6.224  -2.435  1.00  0.00           C  
ATOM    686  CE2 TYR A  43      11.239  -6.209  -0.534  1.00  0.00           C  
ATOM    687  CZ  TYR A  43      12.018  -6.903  -1.451  1.00  0.00           C  
ATOM    688  OH  TYR A  43      12.142  -8.273  -1.395  1.00  0.00           O  
ATOM    689  H   TYR A  43      12.262  -0.421  -2.714  1.00  0.00           H  
ATOM    690  HA  TYR A  43      11.282  -2.576  -3.734  1.00  0.00           H  
ATOM    691 1HB  TYR A  43      12.947  -2.459  -2.016  1.00  0.00           H  
ATOM    692 2HB  TYR A  43      11.792  -2.294  -0.778  1.00  0.00           H  
ATOM    693  HD1 TYR A  43      13.186  -4.364  -3.295  1.00  0.00           H  
ATOM    694  HD2 TYR A  43      10.588  -4.257   0.106  1.00  0.00           H  
ATOM    695  HE1 TYR A  43      13.297  -6.768  -3.154  1.00  0.00           H  
ATOM    696  HE2 TYR A  43      10.697  -6.742   0.246  1.00  0.00           H  
ATOM    697  HH  TYR A  43      12.990  -8.537  -1.855  1.00  0.00           H  
ATOM    698  N   PRO A  44       8.823  -2.110  -1.464  1.00  0.00           N  
ATOM    699  CA  PRO A  44       7.449  -2.511  -1.199  1.00  0.00           C  
ATOM    700  C   PRO A  44       6.423  -2.044  -2.245  1.00  0.00           C  
ATOM    701  O   PRO A  44       5.341  -2.629  -2.367  1.00  0.00           O  
ATOM    702  CB  PRO A  44       7.163  -1.857   0.159  1.00  0.00           C  
ATOM    703  CG  PRO A  44       8.159  -0.717   0.261  1.00  0.00           C  
ATOM    704  CD  PRO A  44       9.393  -1.244  -0.397  1.00  0.00           C  
ATOM    705  HA  PRO A  44       7.427  -3.605  -1.104  1.00  0.00           H  
ATOM    706 1HB  PRO A  44       6.120  -1.510   0.192  1.00  0.00           H  
ATOM    707 2HB  PRO A  44       7.279  -2.598   0.963  1.00  0.00           H  
ATOM    708 1HG  PRO A  44       7.778   0.183  -0.248  1.00  0.00           H  
ATOM    709 2HG  PRO A  44       8.327  -0.441   1.311  1.00  0.00           H  
ATOM    710 1HD  PRO A  44       9.973  -0.425  -0.765  1.00  0.00           H  
ATOM    711 2HD  PRO A  44       9.944  -1.839   0.334  1.00  0.00           H  
ATOM    712  N   SER A  45       6.750  -0.993  -3.006  1.00  0.00           N  
ATOM    713  CA  SER A  45       5.836  -0.454  -4.007  1.00  0.00           C  
ATOM    714  C   SER A  45       6.016  -1.137  -5.354  1.00  0.00           C  
ATOM    715  O   SER A  45       5.324  -0.825  -6.327  1.00  0.00           O  
ATOM    716  CB  SER A  45       6.051   1.034  -4.177  1.00  0.00           C  
ATOM    717  OG  SER A  45       7.280   1.310  -4.781  1.00  0.00           O  
ATOM    718  H   SER A  45       7.669  -0.564  -2.931  1.00  0.00           H  
ATOM    719  HA  SER A  45       4.817  -0.627  -3.668  1.00  0.00           H  
ATOM    720 1HB  SER A  45       5.247   1.446  -4.766  1.00  0.00           H  
ATOM    721 2HB  SER A  45       6.014   1.512  -3.201  1.00  0.00           H  
ATOM    722  HG  SER A  45       7.946   0.797  -4.278  1.00  0.00           H  
ATOM    723  N   LEU A  46       6.983  -2.039  -5.433  1.00  0.00           N  
ATOM    724  CA  LEU A  46       7.292  -2.681  -6.686  1.00  0.00           C  
ATOM    725  C   LEU A  46       6.626  -4.050  -6.771  1.00  0.00           C  
ATOM    726  O   LEU A  46       6.476  -4.750  -5.763  1.00  0.00           O  
ATOM    727  CB  LEU A  46       8.808  -2.822  -6.805  1.00  0.00           C  
ATOM    728  CG  LEU A  46       9.603  -1.515  -6.641  1.00  0.00           C  
ATOM    729  CD1 LEU A  46      11.062  -1.822  -6.758  1.00  0.00           C  
ATOM    730  CD2 LEU A  46       9.158  -0.482  -7.651  1.00  0.00           C  
ATOM    731  H   LEU A  46       7.533  -2.284  -4.609  1.00  0.00           H  
ATOM    732  HA  LEU A  46       6.925  -2.061  -7.502  1.00  0.00           H  
ATOM    733 1HB  LEU A  46       9.154  -3.512  -6.051  1.00  0.00           H  
ATOM    734 2HB  LEU A  46       9.043  -3.232  -7.783  1.00  0.00           H  
ATOM    735  HG  LEU A  46       9.429  -1.133  -5.660  1.00  0.00           H  
ATOM    736 1HD1 LEU A  46      11.647  -0.924  -6.617  1.00  0.00           H  
ATOM    737 2HD1 LEU A  46      11.342  -2.559  -6.015  1.00  0.00           H  
ATOM    738 3HD1 LEU A  46      11.248  -2.216  -7.744  1.00  0.00           H  
ATOM    739 1HD2 LEU A  46       9.723   0.437  -7.507  1.00  0.00           H  
ATOM    740 2HD2 LEU A  46       9.330  -0.860  -8.660  1.00  0.00           H  
ATOM    741 3HD2 LEU A  46       8.098  -0.284  -7.509  1.00  0.00           H  
ATOM    742  N   THR A  47       6.264  -4.440  -7.990  1.00  0.00           N  
ATOM    743  CA  THR A  47       5.712  -5.756  -8.290  1.00  0.00           C  
ATOM    744  C   THR A  47       6.735  -6.794  -7.821  1.00  0.00           C  
ATOM    745  O   THR A  47       7.918  -6.602  -8.093  1.00  0.00           O  
ATOM    746  CB  THR A  47       5.469  -5.894  -9.814  1.00  0.00           C  
ATOM    747  OG1 THR A  47       4.552  -4.878 -10.240  1.00  0.00           O  
ATOM    748  CG2 THR A  47       4.920  -7.262 -10.194  1.00  0.00           C  
ATOM    749  H   THR A  47       6.398  -3.789  -8.753  1.00  0.00           H  
ATOM    750  HA  THR A  47       4.766  -5.859  -7.769  1.00  0.00           H  
ATOM    751  HB  THR A  47       6.419  -5.745 -10.331  1.00  0.00           H  
ATOM    752  HG1 THR A  47       4.374  -4.975 -11.183  1.00  0.00           H  
ATOM    753 1HG2 THR A  47       4.783  -7.308 -11.275  1.00  0.00           H  
ATOM    754 2HG2 THR A  47       5.611  -8.033  -9.898  1.00  0.00           H  
ATOM    755 3HG2 THR A  47       3.966  -7.420  -9.706  1.00  0.00           H  
ATOM    756  N   PRO A  48       6.358  -7.895  -7.138  1.00  0.00           N  
ATOM    757  CA  PRO A  48       7.268  -8.932  -6.672  1.00  0.00           C  
ATOM    758  C   PRO A  48       8.295  -9.372  -7.717  1.00  0.00           C  
ATOM    759  O   PRO A  48       9.443  -9.629  -7.371  1.00  0.00           O  
ATOM    760  CB  PRO A  48       6.295 -10.064  -6.323  1.00  0.00           C  
ATOM    761  CG  PRO A  48       5.044  -9.336  -5.874  1.00  0.00           C  
ATOM    762  CD  PRO A  48       4.942  -8.130  -6.775  1.00  0.00           C  
ATOM    763  HA  PRO A  48       7.769  -8.583  -5.770  1.00  0.00           H  
ATOM    764 1HB  PRO A  48       6.133 -10.707  -7.203  1.00  0.00           H  
ATOM    765 2HB  PRO A  48       6.727 -10.700  -5.536  1.00  0.00           H  
ATOM    766 1HG  PRO A  48       4.169 -10.000  -5.954  1.00  0.00           H  
ATOM    767 2HG  PRO A  48       5.133  -9.056  -4.813  1.00  0.00           H  
ATOM    768 1HD  PRO A  48       4.327  -8.362  -7.641  1.00  0.00           H  
ATOM    769 2HD  PRO A  48       4.544  -7.295  -6.177  1.00  0.00           H  
ATOM    770  N   GLU A  49       7.924  -9.393  -8.996  1.00  0.00           N  
ATOM    771  CA  GLU A  49       8.866  -9.782 -10.045  1.00  0.00           C  
ATOM    772  C   GLU A  49      10.049  -8.802 -10.117  1.00  0.00           C  
ATOM    773  O   GLU A  49      11.200  -9.191 -10.372  1.00  0.00           O  
ATOM    774  CB  GLU A  49       8.137  -9.808 -11.387  1.00  0.00           C  
ATOM    775  CG  GLU A  49       7.102 -10.919 -11.512  1.00  0.00           C  
ATOM    776  CD  GLU A  49       6.328 -10.871 -12.812  1.00  0.00           C  
ATOM    777  OE1 GLU A  49       6.486  -9.922 -13.544  1.00  0.00           O  
ATOM    778  OE2 GLU A  49       5.580 -11.786 -13.068  1.00  0.00           O  
ATOM    779  H   GLU A  49       6.978  -9.168  -9.250  1.00  0.00           H  
ATOM    780  HA  GLU A  49       9.254 -10.776  -9.818  1.00  0.00           H  
ATOM    781 1HB  GLU A  49       7.630  -8.855 -11.542  1.00  0.00           H  
ATOM    782 2HB  GLU A  49       8.862  -9.929 -12.192  1.00  0.00           H  
ATOM    783 1HG  GLU A  49       7.608 -11.881 -11.438  1.00  0.00           H  
ATOM    784 2HG  GLU A  49       6.406 -10.840 -10.676  1.00  0.00           H  
ATOM    785  N   GLU A  50       9.755  -7.522  -9.894  1.00  0.00           N  
ATOM    786  CA  GLU A  50      10.754  -6.472  -9.938  1.00  0.00           C  
ATOM    787  C   GLU A  50      11.530  -6.501  -8.645  1.00  0.00           C  
ATOM    788  O   GLU A  50      12.751  -6.344  -8.640  1.00  0.00           O  
ATOM    789  CB  GLU A  50      10.124  -5.096 -10.163  1.00  0.00           C  
ATOM    790  CG  GLU A  50      11.143  -3.979 -10.247  1.00  0.00           C  
ATOM    791  CD  GLU A  50      10.570  -2.624 -10.626  1.00  0.00           C  
ATOM    792  OE1 GLU A  50       9.382  -2.533 -10.831  1.00  0.00           O  
ATOM    793  OE2 GLU A  50      11.324  -1.677 -10.699  1.00  0.00           O  
ATOM    794  H   GLU A  50       8.809  -7.272  -9.632  1.00  0.00           H  
ATOM    795  HA  GLU A  50      11.441  -6.671 -10.759  1.00  0.00           H  
ATOM    796 1HB  GLU A  50       9.551  -5.106 -11.089  1.00  0.00           H  
ATOM    797 2HB  GLU A  50       9.435  -4.878  -9.356  1.00  0.00           H  
ATOM    798 1HG  GLU A  50      11.616  -3.902  -9.280  1.00  0.00           H  
ATOM    799 2HG  GLU A  50      11.896  -4.268 -10.950  1.00  0.00           H  
ATOM    800  N   ARG A  51      10.828  -6.741  -7.536  1.00  0.00           N  
ATOM    801  CA  ARG A  51      11.505  -6.757  -6.250  1.00  0.00           C  
ATOM    802  C   ARG A  51      12.586  -7.828  -6.286  1.00  0.00           C  
ATOM    803  O   ARG A  51      13.745  -7.567  -5.953  1.00  0.00           O  
ATOM    804  CB  ARG A  51      10.550  -7.134  -5.126  1.00  0.00           C  
ATOM    805  CG  ARG A  51       9.473  -6.139  -4.751  1.00  0.00           C  
ATOM    806  CD  ARG A  51       8.658  -6.676  -3.608  1.00  0.00           C  
ATOM    807  NE  ARG A  51       7.475  -5.886  -3.283  1.00  0.00           N  
ATOM    808  CZ  ARG A  51       6.631  -6.214  -2.271  1.00  0.00           C  
ATOM    809  NH1 ARG A  51       6.899  -7.277  -1.538  1.00  0.00           N  
ATOM    810  NH2 ARG A  51       5.546  -5.502  -1.991  1.00  0.00           N  
ATOM    811  H   ARG A  51       9.819  -6.874  -7.604  1.00  0.00           H  
ATOM    812  HA  ARG A  51      11.954  -5.781  -6.061  1.00  0.00           H  
ATOM    813 1HB  ARG A  51      10.033  -8.034  -5.418  1.00  0.00           H  
ATOM    814 2HB  ARG A  51      11.102  -7.388  -4.248  1.00  0.00           H  
ATOM    815 1HG  ARG A  51       9.936  -5.205  -4.446  1.00  0.00           H  
ATOM    816 2HG  ARG A  51       8.819  -5.968  -5.604  1.00  0.00           H  
ATOM    817 1HD  ARG A  51       8.341  -7.683  -3.819  1.00  0.00           H  
ATOM    818 2HD  ARG A  51       9.287  -6.690  -2.726  1.00  0.00           H  
ATOM    819  HE  ARG A  51       7.241  -5.082  -3.893  1.00  0.00           H  
ATOM    820 1HH1 ARG A  51       7.723  -7.827  -1.736  1.00  0.00           H  
ATOM    821 2HH1 ARG A  51       6.285  -7.537  -0.779  1.00  0.00           H  
ATOM    822 1HH2 ARG A  51       5.321  -4.645  -2.509  1.00  0.00           H  
ATOM    823 2HH2 ARG A  51       4.949  -5.778  -1.233  1.00  0.00           H  
ATOM    824  N   GLU A  52      12.222  -9.022  -6.780  1.00  0.00           N  
ATOM    825  CA  GLU A  52      13.169 -10.121  -6.883  1.00  0.00           C  
ATOM    826  C   GLU A  52      14.293  -9.827  -7.866  1.00  0.00           C  
ATOM    827  O   GLU A  52      15.451 -10.146  -7.592  1.00  0.00           O  
ATOM    828  CB  GLU A  52      12.464 -11.429  -7.266  1.00  0.00           C  
ATOM    829  CG  GLU A  52      11.588 -12.031  -6.156  1.00  0.00           C  
ATOM    830  CD  GLU A  52      10.903 -13.339  -6.549  1.00  0.00           C  
ATOM    831  OE1 GLU A  52      10.987 -13.723  -7.694  1.00  0.00           O  
ATOM    832  OE2 GLU A  52      10.307 -13.953  -5.690  1.00  0.00           O  
ATOM    833  H   GLU A  52      11.252  -9.178  -7.058  1.00  0.00           H  
ATOM    834  HA  GLU A  52      13.617 -10.265  -5.899  1.00  0.00           H  
ATOM    835 1HB  GLU A  52      11.820 -11.245  -8.132  1.00  0.00           H  
ATOM    836 2HB  GLU A  52      13.204 -12.171  -7.559  1.00  0.00           H  
ATOM    837 1HG  GLU A  52      12.212 -12.210  -5.281  1.00  0.00           H  
ATOM    838 2HG  GLU A  52      10.830 -11.299  -5.880  1.00  0.00           H  
ATOM    839  N   SER A  53      13.983  -9.173  -8.993  1.00  0.00           N  
ATOM    840  CA  SER A  53      15.018  -8.857  -9.967  1.00  0.00           C  
ATOM    841  C   SER A  53      16.075  -7.941  -9.354  1.00  0.00           C  
ATOM    842  O   SER A  53      17.283  -8.127  -9.574  1.00  0.00           O  
ATOM    843  CB  SER A  53      14.399  -8.167 -11.166  1.00  0.00           C  
ATOM    844  OG  SER A  53      13.525  -9.030 -11.854  1.00  0.00           O  
ATOM    845  H   SER A  53      13.012  -8.942  -9.211  1.00  0.00           H  
ATOM    846  HA  SER A  53      15.495  -9.784 -10.282  1.00  0.00           H  
ATOM    847 1HB  SER A  53      13.857  -7.283 -10.836  1.00  0.00           H  
ATOM    848 2HB  SER A  53      15.183  -7.835 -11.832  1.00  0.00           H  
ATOM    849  HG  SER A  53      12.762  -9.194 -11.245  1.00  0.00           H  
ATOM    850  N   ILE A  54      15.619  -6.959  -8.573  1.00  0.00           N  
ATOM    851  CA  ILE A  54      16.509  -6.018  -7.915  1.00  0.00           C  
ATOM    852  C   ILE A  54      17.316  -6.713  -6.829  1.00  0.00           C  
ATOM    853  O   ILE A  54      18.541  -6.590  -6.809  1.00  0.00           O  
ATOM    854  CB  ILE A  54      15.727  -4.838  -7.310  1.00  0.00           C  
ATOM    855  CG1 ILE A  54      15.094  -4.019  -8.418  1.00  0.00           C  
ATOM    856  CG2 ILE A  54      16.675  -3.955  -6.468  1.00  0.00           C  
ATOM    857  CD1 ILE A  54      14.073  -3.064  -7.922  1.00  0.00           C  
ATOM    858  H   ILE A  54      14.609  -6.856  -8.446  1.00  0.00           H  
ATOM    859  HA  ILE A  54      17.205  -5.624  -8.657  1.00  0.00           H  
ATOM    860  HB  ILE A  54      14.922  -5.227  -6.679  1.00  0.00           H  
ATOM    861 1HG1 ILE A  54      15.873  -3.455  -8.932  1.00  0.00           H  
ATOM    862 2HG1 ILE A  54      14.619  -4.689  -9.135  1.00  0.00           H  
ATOM    863 1HG2 ILE A  54      16.112  -3.134  -6.036  1.00  0.00           H  
ATOM    864 2HG2 ILE A  54      17.113  -4.553  -5.667  1.00  0.00           H  
ATOM    865 3HG2 ILE A  54      17.472  -3.558  -7.101  1.00  0.00           H  
ATOM    866 1HD1 ILE A  54      13.652  -2.503  -8.761  1.00  0.00           H  
ATOM    867 2HD1 ILE A  54      13.286  -3.631  -7.429  1.00  0.00           H  
ATOM    868 3HD1 ILE A  54      14.516  -2.385  -7.223  1.00  0.00           H  
ATOM    869  N   ASP A  55      16.641  -7.496  -5.962  1.00  0.00           N  
ATOM    870  CA  ASP A  55      17.343  -8.206  -4.893  1.00  0.00           C  
ATOM    871  C   ASP A  55      18.392  -9.149  -5.431  1.00  0.00           C  
ATOM    872  O   ASP A  55      19.495  -9.215  -4.897  1.00  0.00           O  
ATOM    873  CB  ASP A  55      16.388  -9.071  -4.050  1.00  0.00           C  
ATOM    874  CG  ASP A  55      15.488  -8.335  -3.082  1.00  0.00           C  
ATOM    875  OD1 ASP A  55      15.730  -7.181  -2.818  1.00  0.00           O  
ATOM    876  OD2 ASP A  55      14.552  -8.960  -2.585  1.00  0.00           O  
ATOM    877  H   ASP A  55      15.627  -7.577  -6.038  1.00  0.00           H  
ATOM    878  HA  ASP A  55      17.830  -7.472  -4.252  1.00  0.00           H  
ATOM    879 1HB  ASP A  55      15.751  -9.639  -4.730  1.00  0.00           H  
ATOM    880 2HB  ASP A  55      16.975  -9.795  -3.488  1.00  0.00           H  
ATOM    881  N   LYS A  56      18.079  -9.857  -6.512  1.00  0.00           N  
ATOM    882  CA  LYS A  56      19.034 -10.789  -7.076  1.00  0.00           C  
ATOM    883  C   LYS A  56      20.258 -10.031  -7.542  1.00  0.00           C  
ATOM    884  O   LYS A  56      21.376 -10.320  -7.110  1.00  0.00           O  
ATOM    885  CB  LYS A  56      18.401 -11.557  -8.241  1.00  0.00           C  
ATOM    886  CG  LYS A  56      19.277 -12.638  -8.907  1.00  0.00           C  
ATOM    887  CD  LYS A  56      18.494 -13.325 -10.039  1.00  0.00           C  
ATOM    888  CE  LYS A  56      19.202 -14.569 -10.623  1.00  0.00           C  
ATOM    889  NZ  LYS A  56      20.492 -14.256 -11.309  1.00  0.00           N  
ATOM    890  H   LYS A  56      17.153  -9.779  -6.930  1.00  0.00           H  
ATOM    891  HA  LYS A  56      19.341 -11.495  -6.306  1.00  0.00           H  
ATOM    892 1HB  LYS A  56      17.485 -12.035  -7.893  1.00  0.00           H  
ATOM    893 2HB  LYS A  56      18.107 -10.845  -9.016  1.00  0.00           H  
ATOM    894 1HG  LYS A  56      20.173 -12.172  -9.325  1.00  0.00           H  
ATOM    895 2HG  LYS A  56      19.587 -13.380  -8.172  1.00  0.00           H  
ATOM    896 1HD  LYS A  56      17.518 -13.629  -9.658  1.00  0.00           H  
ATOM    897 2HD  LYS A  56      18.336 -12.605 -10.840  1.00  0.00           H  
ATOM    898 1HE  LYS A  56      19.394 -15.284  -9.825  1.00  0.00           H  
ATOM    899 2HE  LYS A  56      18.528 -15.024 -11.349  1.00  0.00           H  
ATOM    900 1HZ  LYS A  56      20.888 -15.103 -11.677  1.00  0.00           H  
ATOM    901 2HZ  LYS A  56      20.342 -13.603 -12.059  1.00  0.00           H  
ATOM    902 3HZ  LYS A  56      21.158 -13.859 -10.637  1.00  0.00           H  
ATOM    903  N   PHE A  57      20.044  -8.985  -8.348  1.00  0.00           N  
ATOM    904  CA  PHE A  57      21.159  -8.211  -8.859  1.00  0.00           C  
ATOM    905  C   PHE A  57      22.031  -7.676  -7.731  1.00  0.00           C  
ATOM    906  O   PHE A  57      23.269  -7.812  -7.756  1.00  0.00           O  
ATOM    907  CB  PHE A  57      20.666  -6.998  -9.645  1.00  0.00           C  
ATOM    908  CG  PHE A  57      21.790  -6.199 -10.153  1.00  0.00           C  
ATOM    909  CD1 PHE A  57      22.320  -6.429 -11.400  1.00  0.00           C  
ATOM    910  CD2 PHE A  57      22.376  -5.268  -9.357  1.00  0.00           C  
ATOM    911  CE1 PHE A  57      23.406  -5.710 -11.820  1.00  0.00           C  
ATOM    912  CE2 PHE A  57      23.445  -4.579  -9.770  1.00  0.00           C  
ATOM    913  CZ  PHE A  57      23.963  -4.786 -10.978  1.00  0.00           C  
ATOM    914  H   PHE A  57      19.096  -8.743  -8.645  1.00  0.00           H  
ATOM    915  HA  PHE A  57      21.763  -8.853  -9.500  1.00  0.00           H  
ATOM    916 1HB  PHE A  57      20.052  -7.322 -10.485  1.00  0.00           H  
ATOM    917 2HB  PHE A  57      20.046  -6.366  -9.008  1.00  0.00           H  
ATOM    918  HD1 PHE A  57      21.871  -7.184 -12.043  1.00  0.00           H  
ATOM    919  HD2 PHE A  57      21.978  -5.089  -8.370  1.00  0.00           H  
ATOM    920  HE1 PHE A  57      23.835  -5.883 -12.806  1.00  0.00           H  
ATOM    921  HE2 PHE A  57      23.894  -3.861  -9.131  1.00  0.00           H  
ATOM    922  HZ  PHE A  57      24.826  -4.222 -11.265  1.00  0.00           H  
ATOM    923  N   VAL A  58      21.385  -7.033  -6.754  1.00  0.00           N  
ATOM    924  CA  VAL A  58      22.119  -6.400  -5.689  1.00  0.00           C  
ATOM    925  C   VAL A  58      22.845  -7.395  -4.832  1.00  0.00           C  
ATOM    926  O   VAL A  58      24.013  -7.176  -4.516  1.00  0.00           O  
ATOM    927  CB  VAL A  58      21.207  -5.510  -4.824  1.00  0.00           C  
ATOM    928  CG1 VAL A  58      21.974  -5.031  -3.604  1.00  0.00           C  
ATOM    929  CG2 VAL A  58      20.742  -4.303  -5.655  1.00  0.00           C  
ATOM    930  H   VAL A  58      20.366  -6.974  -6.767  1.00  0.00           H  
ATOM    931  HA  VAL A  58      22.859  -5.756  -6.141  1.00  0.00           H  
ATOM    932  HB  VAL A  58      20.342  -6.092  -4.485  1.00  0.00           H  
ATOM    933 1HG1 VAL A  58      21.329  -4.408  -2.993  1.00  0.00           H  
ATOM    934 2HG1 VAL A  58      22.298  -5.894  -3.023  1.00  0.00           H  
ATOM    935 3HG1 VAL A  58      22.842  -4.458  -3.917  1.00  0.00           H  
ATOM    936 1HG2 VAL A  58      20.095  -3.667  -5.051  1.00  0.00           H  
ATOM    937 2HG2 VAL A  58      21.608  -3.732  -5.982  1.00  0.00           H  
ATOM    938 3HG2 VAL A  58      20.189  -4.653  -6.527  1.00  0.00           H  
ATOM    939  N   ASN A  59      22.190  -8.486  -4.451  1.00  0.00           N  
ATOM    940  CA  ASN A  59      22.831  -9.453  -3.585  1.00  0.00           C  
ATOM    941  C   ASN A  59      24.051 -10.089  -4.233  1.00  0.00           C  
ATOM    942  O   ASN A  59      25.098 -10.206  -3.593  1.00  0.00           O  
ATOM    943  CB  ASN A  59      21.835 -10.521  -3.180  1.00  0.00           C  
ATOM    944  CG  ASN A  59      20.814 -10.004  -2.195  1.00  0.00           C  
ATOM    945  OD1 ASN A  59      21.018  -8.965  -1.546  1.00  0.00           O  
ATOM    946  ND2 ASN A  59      19.718 -10.711  -2.069  1.00  0.00           N  
ATOM    947  H   ASN A  59      21.230  -8.650  -4.746  1.00  0.00           H  
ATOM    948  HA  ASN A  59      23.165  -8.935  -2.689  1.00  0.00           H  
ATOM    949 1HB  ASN A  59      21.319 -10.888  -4.072  1.00  0.00           H  
ATOM    950 2HB  ASN A  59      22.365 -11.364  -2.736  1.00  0.00           H  
ATOM    951 1HD2 ASN A  59      19.001 -10.416  -1.436  1.00  0.00           H  
ATOM    952 2HD2 ASN A  59      19.598 -11.539  -2.614  1.00  0.00           H  
ATOM    953  N   GLU A  60      23.959 -10.422  -5.524  1.00  0.00           N  
ATOM    954  CA  GLU A  60      25.080 -11.073  -6.196  1.00  0.00           C  
ATOM    955  C   GLU A  60      26.320 -10.196  -6.201  1.00  0.00           C  
ATOM    956  O   GLU A  60      27.436 -10.668  -5.984  1.00  0.00           O  
ATOM    957  CB  GLU A  60      24.695 -11.420  -7.640  1.00  0.00           C  
ATOM    958  CG  GLU A  60      23.689 -12.553  -7.766  1.00  0.00           C  
ATOM    959  CD  GLU A  60      23.193 -12.783  -9.181  1.00  0.00           C  
ATOM    960  OE1 GLU A  60      23.579 -12.065 -10.073  1.00  0.00           O  
ATOM    961  OE2 GLU A  60      22.398 -13.683  -9.359  1.00  0.00           O  
ATOM    962  H   GLU A  60      23.083 -10.275  -6.034  1.00  0.00           H  
ATOM    963  HA  GLU A  60      25.314 -11.991  -5.655  1.00  0.00           H  
ATOM    964 1HB  GLU A  60      24.249 -10.535  -8.109  1.00  0.00           H  
ATOM    965 2HB  GLU A  60      25.585 -11.678  -8.207  1.00  0.00           H  
ATOM    966 1HG  GLU A  60      24.162 -13.467  -7.414  1.00  0.00           H  
ATOM    967 2HG  GLU A  60      22.842 -12.350  -7.116  1.00  0.00           H  
ATOM    968  N   HIS A  61      26.125  -8.903  -6.423  1.00  0.00           N  
ATOM    969  CA  HIS A  61      27.241  -7.979  -6.431  1.00  0.00           C  
ATOM    970  C   HIS A  61      27.688  -7.577  -5.028  1.00  0.00           C  
ATOM    971  O   HIS A  61      28.881  -7.452  -4.754  1.00  0.00           O  
ATOM    972  CB  HIS A  61      26.869  -6.773  -7.234  1.00  0.00           C  
ATOM    973  CG  HIS A  61      26.735  -7.060  -8.691  1.00  0.00           C  
ATOM    974  ND1 HIS A  61      25.611  -7.637  -9.227  1.00  0.00           N  
ATOM    975  CD2 HIS A  61      27.579  -6.841  -9.725  1.00  0.00           C  
ATOM    976  CE1 HIS A  61      25.770  -7.778 -10.527  1.00  0.00           C  
ATOM    977  NE2 HIS A  61      26.961  -7.303 -10.859  1.00  0.00           N  
ATOM    978  H   HIS A  61      25.181  -8.559  -6.623  1.00  0.00           H  
ATOM    979  HA  HIS A  61      28.091  -8.452  -6.919  1.00  0.00           H  
ATOM    980 1HB  HIS A  61      25.908  -6.413  -6.866  1.00  0.00           H  
ATOM    981 2HB  HIS A  61      27.615  -6.011  -7.081  1.00  0.00           H  
ATOM    982  HD1 HIS A  61      24.765  -7.903  -8.715  1.00  0.00           H  
ATOM    983  HD2 HIS A  61      28.578  -6.405  -9.787  1.00  0.00           H  
ATOM    984  HE1 HIS A  61      24.982  -8.229 -11.129  1.00  0.00           H  
ATOM    985  N   THR A  62      26.734  -7.446  -4.111  1.00  0.00           N  
ATOM    986  CA  THR A  62      26.997  -7.058  -2.732  1.00  0.00           C  
ATOM    987  C   THR A  62      27.942  -8.039  -2.075  1.00  0.00           C  
ATOM    988  O   THR A  62      28.841  -7.644  -1.334  1.00  0.00           O  
ATOM    989  CB  THR A  62      25.699  -6.951  -1.929  1.00  0.00           C  
ATOM    990  OG1 THR A  62      24.886  -5.919  -2.481  1.00  0.00           O  
ATOM    991  CG2 THR A  62      25.979  -6.661  -0.526  1.00  0.00           C  
ATOM    992  H   THR A  62      25.765  -7.577  -4.380  1.00  0.00           H  
ATOM    993  HA  THR A  62      27.473  -6.081  -2.731  1.00  0.00           H  
ATOM    994  HB  THR A  62      25.168  -7.894  -1.996  1.00  0.00           H  
ATOM    995  HG1 THR A  62      24.687  -6.145  -3.408  1.00  0.00           H  
ATOM    996 1HG2 THR A  62      25.046  -6.595   0.028  1.00  0.00           H  
ATOM    997 2HG2 THR A  62      26.598  -7.458  -0.109  1.00  0.00           H  
ATOM    998 3HG2 THR A  62      26.503  -5.722  -0.472  1.00  0.00           H  
ATOM    999  N   ASP A  63      27.767  -9.324  -2.373  1.00  0.00           N  
ATOM   1000  CA  ASP A  63      28.606 -10.377  -1.819  1.00  0.00           C  
ATOM   1001  C   ASP A  63      30.106 -10.180  -2.102  1.00  0.00           C  
ATOM   1002  O   ASP A  63      30.936 -10.754  -1.385  1.00  0.00           O  
ATOM   1003  CB  ASP A  63      28.179 -11.747  -2.367  1.00  0.00           C  
ATOM   1004  CG  ASP A  63      26.876 -12.273  -1.770  1.00  0.00           C  
ATOM   1005  OD1 ASP A  63      26.428 -11.709  -0.801  1.00  0.00           O  
ATOM   1006  OD2 ASP A  63      26.370 -13.265  -2.245  1.00  0.00           O  
ATOM   1007  H   ASP A  63      26.986  -9.583  -2.981  1.00  0.00           H  
ATOM   1008  HA  ASP A  63      28.466 -10.380  -0.737  1.00  0.00           H  
ATOM   1009 1HB  ASP A  63      28.039 -11.661  -3.453  1.00  0.00           H  
ATOM   1010 2HB  ASP A  63      28.967 -12.472  -2.202  1.00  0.00           H  
ATOM   1011  N   ALA A  64      30.446  -9.447  -3.182  1.00  0.00           N  
ATOM   1012  CA  ALA A  64      31.825  -9.170  -3.593  1.00  0.00           C  
ATOM   1013  C   ALA A  64      32.369  -7.842  -3.032  1.00  0.00           C  
ATOM   1014  O   ALA A  64      33.517  -7.477  -3.305  1.00  0.00           O  
ATOM   1015  CB  ALA A  64      31.905  -9.124  -5.112  1.00  0.00           C  
ATOM   1016  H   ALA A  64      29.716  -8.988  -3.726  1.00  0.00           H  
ATOM   1017  HA  ALA A  64      32.452  -9.978  -3.219  1.00  0.00           H  
ATOM   1018 1HB  ALA A  64      32.932  -8.955  -5.417  1.00  0.00           H  
ATOM   1019 2HB  ALA A  64      31.554 -10.069  -5.523  1.00  0.00           H  
ATOM   1020 3HB  ALA A  64      31.276  -8.310  -5.479  1.00  0.00           H  
ATOM   1021  N   ILE A  65      31.545  -7.104  -2.289  1.00  0.00           N  
ATOM   1022  CA  ILE A  65      31.903  -5.775  -1.806  1.00  0.00           C  
ATOM   1023  C   ILE A  65      32.235  -5.759  -0.318  1.00  0.00           C  
ATOM   1024  O   ILE A  65      31.565  -6.398   0.501  1.00  0.00           O  
ATOM   1025  CB  ILE A  65      30.808  -4.763  -2.181  1.00  0.00           C  
ATOM   1026  CG1 ILE A  65      30.719  -4.705  -3.725  1.00  0.00           C  
ATOM   1027  CG2 ILE A  65      31.116  -3.398  -1.599  1.00  0.00           C  
ATOM   1028  CD1 ILE A  65      29.532  -3.974  -4.258  1.00  0.00           C  
ATOM   1029  H   ILE A  65      30.618  -7.457  -2.057  1.00  0.00           H  
ATOM   1030  HA  ILE A  65      32.802  -5.461  -2.337  1.00  0.00           H  
ATOM   1031  HB  ILE A  65      29.847  -5.117  -1.812  1.00  0.00           H  
ATOM   1032 1HG1 ILE A  65      31.621  -4.226  -4.111  1.00  0.00           H  
ATOM   1033 2HG1 ILE A  65      30.676  -5.720  -4.108  1.00  0.00           H  
ATOM   1034 1HG2 ILE A  65      30.332  -2.696  -1.878  1.00  0.00           H  
ATOM   1035 2HG2 ILE A  65      31.155  -3.484  -0.528  1.00  0.00           H  
ATOM   1036 3HG2 ILE A  65      32.074  -3.043  -1.981  1.00  0.00           H  
ATOM   1037 1HD1 ILE A  65      29.563  -4.003  -5.342  1.00  0.00           H  
ATOM   1038 2HD1 ILE A  65      28.619  -4.450  -3.912  1.00  0.00           H  
ATOM   1039 3HD1 ILE A  65      29.552  -2.941  -3.919  1.00  0.00           H  
ATOM   1040  N   ILE A  66      33.349  -5.092  -0.007  1.00  0.00           N  
ATOM   1041  CA  ILE A  66      33.882  -5.018   1.345  1.00  0.00           C  
ATOM   1042  C   ILE A  66      33.911  -3.582   1.919  1.00  0.00           C  
ATOM   1043  O   ILE A  66      34.372  -3.333   3.044  1.00  0.00           O  
ATOM   1044  CB  ILE A  66      35.286  -5.583   1.254  1.00  0.00           C  
ATOM   1045  CG1 ILE A  66      36.047  -4.720   0.473  1.00  0.00           C  
ATOM   1046  CG2 ILE A  66      35.293  -6.921   0.533  1.00  0.00           C  
ATOM   1047  CD1 ILE A  66      37.389  -5.109   0.434  1.00  0.00           C  
ATOM   1048  H   ILE A  66      33.850  -4.632  -0.755  1.00  0.00           H  
ATOM   1049  HA  ILE A  66      33.261  -5.611   1.996  1.00  0.00           H  
ATOM   1050  HB  ILE A  66      35.724  -5.683   2.220  1.00  0.00           H  
ATOM   1051 1HG1 ILE A  66      35.640  -4.674  -0.520  1.00  0.00           H  
ATOM   1052 2HG1 ILE A  66      36.008  -3.728   0.917  1.00  0.00           H  
ATOM   1053 1HG2 ILE A  66      36.300  -7.273   0.448  1.00  0.00           H  
ATOM   1054 2HG2 ILE A  66      34.730  -7.637   1.050  1.00  0.00           H  
ATOM   1055 3HG2 ILE A  66      34.878  -6.802  -0.466  1.00  0.00           H  
ATOM   1056 1HD1 ILE A  66      37.911  -4.399  -0.127  1.00  0.00           H  
ATOM   1057 2HD1 ILE A  66      37.790  -5.168   1.397  1.00  0.00           H  
ATOM   1058 3HD1 ILE A  66      37.473  -6.073  -0.034  1.00  0.00           H  
ATOM   1059  N   ILE A  67      33.461  -2.625   1.105  1.00  0.00           N  
ATOM   1060  CA  ILE A  67      33.389  -1.186   1.418  1.00  0.00           C  
ATOM   1061  C   ILE A  67      34.678  -0.552   1.993  1.00  0.00           C  
ATOM   1062  O   ILE A  67      35.334   0.251   1.337  1.00  0.00           O  
ATOM   1063  CB  ILE A  67      32.235  -0.920   2.410  1.00  0.00           C  
ATOM   1064  CG1 ILE A  67      30.913  -1.325   1.791  1.00  0.00           C  
ATOM   1065  CG2 ILE A  67      32.168   0.579   2.750  1.00  0.00           C  
ATOM   1066  CD1 ILE A  67      29.777  -1.328   2.772  1.00  0.00           C  
ATOM   1067  H   ILE A  67      33.113  -2.923   0.211  1.00  0.00           H  
ATOM   1068  HA  ILE A  67      33.155  -0.663   0.491  1.00  0.00           H  
ATOM   1069  HB  ILE A  67      32.383  -1.498   3.322  1.00  0.00           H  
ATOM   1070 1HG1 ILE A  67      30.676  -0.639   0.980  1.00  0.00           H  
ATOM   1071 2HG1 ILE A  67      31.006  -2.321   1.389  1.00  0.00           H  
ATOM   1072 1HG2 ILE A  67      31.350   0.754   3.445  1.00  0.00           H  
ATOM   1073 2HG2 ILE A  67      33.087   0.918   3.207  1.00  0.00           H  
ATOM   1074 3HG2 ILE A  67      32.000   1.148   1.839  1.00  0.00           H  
ATOM   1075 1HD1 ILE A  67      28.858  -1.625   2.271  1.00  0.00           H  
ATOM   1076 2HD1 ILE A  67      29.996  -2.032   3.577  1.00  0.00           H  
ATOM   1077 3HD1 ILE A  67      29.652  -0.329   3.186  1.00  0.00           H  
ATOM   1078  N   ASP A  68      34.991  -0.891   3.245  1.00  0.00           N  
ATOM   1079  CA  ASP A  68      36.140  -0.384   3.991  1.00  0.00           C  
ATOM   1080  C   ASP A  68      37.328  -1.348   3.987  1.00  0.00           C  
ATOM   1081  O   ASP A  68      38.456  -0.964   4.302  1.00  0.00           O  
ATOM   1082  CB  ASP A  68      35.741  -0.110   5.443  1.00  0.00           C  
ATOM   1083  CG  ASP A  68      34.687   0.977   5.580  1.00  0.00           C  
ATOM   1084  OD1 ASP A  68      34.773   1.957   4.883  1.00  0.00           O  
ATOM   1085  OD2 ASP A  68      33.792   0.808   6.371  1.00  0.00           O  
ATOM   1086  H   ASP A  68      34.402  -1.592   3.675  1.00  0.00           H  
ATOM   1087  HA  ASP A  68      36.461   0.551   3.531  1.00  0.00           H  
ATOM   1088 1HB  ASP A  68      35.353  -1.029   5.886  1.00  0.00           H  
ATOM   1089 2HB  ASP A  68      36.623   0.181   6.012  1.00  0.00           H  
ATOM   1090  N   GLY A  69      37.069  -2.607   3.654  1.00  0.00           N  
ATOM   1091  CA  GLY A  69      38.106  -3.630   3.737  1.00  0.00           C  
ATOM   1092  C   GLY A  69      37.618  -4.961   4.335  1.00  0.00           C  
ATOM   1093  O   GLY A  69      38.405  -5.917   4.448  1.00  0.00           O  
ATOM   1094  H   GLY A  69      36.128  -2.856   3.366  1.00  0.00           H  
ATOM   1095 1HA  GLY A  69      38.541  -3.775   2.763  1.00  0.00           H  
ATOM   1096 2HA  GLY A  69      38.913  -3.251   4.359  1.00  0.00           H  
ATOM   1097  N   VAL A  70      36.341  -5.003   4.749  1.00  0.00           N  
ATOM   1098  CA  VAL A  70      35.711  -6.183   5.338  1.00  0.00           C  
ATOM   1099  C   VAL A  70      34.412  -6.532   4.592  1.00  0.00           C  
ATOM   1100  O   VAL A  70      33.496  -5.714   4.566  1.00  0.00           O  
ATOM   1101  CB  VAL A  70      35.384  -5.953   6.819  1.00  0.00           C  
ATOM   1102  CG1 VAL A  70      34.694  -7.193   7.389  1.00  0.00           C  
ATOM   1103  CG2 VAL A  70      36.664  -5.662   7.579  1.00  0.00           C  
ATOM   1104  H   VAL A  70      35.748  -4.198   4.575  1.00  0.00           H  
ATOM   1105  HA  VAL A  70      36.431  -6.989   5.305  1.00  0.00           H  
ATOM   1106  HB  VAL A  70      34.696  -5.115   6.913  1.00  0.00           H  
ATOM   1107 1HG1 VAL A  70      34.453  -7.025   8.437  1.00  0.00           H  
ATOM   1108 2HG1 VAL A  70      33.773  -7.389   6.834  1.00  0.00           H  
ATOM   1109 3HG1 VAL A  70      35.357  -8.051   7.303  1.00  0.00           H  
ATOM   1110 1HG2 VAL A  70      36.431  -5.501   8.631  1.00  0.00           H  
ATOM   1111 2HG2 VAL A  70      37.343  -6.512   7.481  1.00  0.00           H  
ATOM   1112 3HG2 VAL A  70      37.139  -4.770   7.178  1.00  0.00           H  
ATOM   1113  N   PRO A  71      34.254  -7.748   4.060  1.00  0.00           N  
ATOM   1114  CA  PRO A  71      33.097  -8.200   3.310  1.00  0.00           C  
ATOM   1115  C   PRO A  71      31.760  -8.055   3.987  1.00  0.00           C  
ATOM   1116  O   PRO A  71      31.580  -8.342   5.178  1.00  0.00           O  
ATOM   1117  CB  PRO A  71      33.403  -9.683   3.114  1.00  0.00           C  
ATOM   1118  CG  PRO A  71      34.876  -9.784   3.138  1.00  0.00           C  
ATOM   1119  CD  PRO A  71      35.332  -8.754   4.133  1.00  0.00           C  
ATOM   1120  HA  PRO A  71      33.049  -7.711   2.339  1.00  0.00           H  
ATOM   1121 1HB  PRO A  71      32.956 -10.253   3.921  1.00  0.00           H  
ATOM   1122 2HB  PRO A  71      32.968 -10.040   2.170  1.00  0.00           H  
ATOM   1123 1HG  PRO A  71      35.168 -10.802   3.417  1.00  0.00           H  
ATOM   1124 2HG  PRO A  71      35.286  -9.614   2.139  1.00  0.00           H  
ATOM   1125 1HD  PRO A  71      35.424  -9.186   5.139  1.00  0.00           H  
ATOM   1126 2HD  PRO A  71      36.286  -8.364   3.741  1.00  0.00           H  
ATOM   1127  N   ILE A  72      30.758  -7.814   3.144  1.00  0.00           N  
ATOM   1128  CA  ILE A  72      29.369  -7.670   3.565  1.00  0.00           C  
ATOM   1129  C   ILE A  72      28.749  -9.053   3.771  1.00  0.00           C  
ATOM   1130  O   ILE A  72      27.569  -9.197   4.093  1.00  0.00           O  
ATOM   1131  CB  ILE A  72      28.566  -6.880   2.520  1.00  0.00           C  
ATOM   1132  CG1 ILE A  72      29.096  -5.439   2.431  1.00  0.00           C  
ATOM   1133  CG2 ILE A  72      27.090  -6.894   2.905  1.00  0.00           C  
ATOM   1134  CD1 ILE A  72      28.574  -4.701   1.236  1.00  0.00           C  
ATOM   1135  H   ILE A  72      30.991  -7.592   2.170  1.00  0.00           H  
ATOM   1136  HA  ILE A  72      29.342  -7.128   4.513  1.00  0.00           H  
ATOM   1137  HB  ILE A  72      28.696  -7.336   1.530  1.00  0.00           H  
ATOM   1138 1HG1 ILE A  72      28.818  -4.893   3.330  1.00  0.00           H  
ATOM   1139 2HG1 ILE A  72      30.184  -5.468   2.368  1.00  0.00           H  
ATOM   1140 1HG2 ILE A  72      26.518  -6.336   2.181  1.00  0.00           H  
ATOM   1141 2HG2 ILE A  72      26.730  -7.921   2.936  1.00  0.00           H  
ATOM   1142 3HG2 ILE A  72      26.969  -6.437   3.886  1.00  0.00           H  
ATOM   1143 1HD1 ILE A  72      28.985  -3.708   1.204  1.00  0.00           H  
ATOM   1144 2HD1 ILE A  72      28.867  -5.242   0.335  1.00  0.00           H  
ATOM   1145 3HD1 ILE A  72      27.494  -4.640   1.296  1.00  0.00           H  
ATOM   1146  N   GLN A  73      29.631 -10.056   3.723  1.00  0.00           N  
ATOM   1147  CA  GLN A  73      29.402 -11.458   4.020  1.00  0.00           C  
ATOM   1148  C   GLN A  73      28.918 -11.626   5.444  1.00  0.00           C  
ATOM   1149  O   GLN A  73      28.340 -12.652   5.787  1.00  0.00           O  
ATOM   1150  CB  GLN A  73      30.671 -12.270   3.854  1.00  0.00           C  
ATOM   1151  CG  GLN A  73      31.140 -12.508   2.425  1.00  0.00           C  
ATOM   1152  CD  GLN A  73      30.271 -13.516   1.700  1.00  0.00           C  
ATOM   1153  OE1 GLN A  73      29.901 -14.590   2.249  1.00  0.00           O  
ATOM   1154  NE2 GLN A  73      29.964 -13.212   0.435  1.00  0.00           N  
ATOM   1155  H   GLN A  73      30.561  -9.808   3.437  1.00  0.00           H  
ATOM   1156  HA  GLN A  73      28.646 -11.831   3.340  1.00  0.00           H  
ATOM   1157 1HB  GLN A  73      31.471 -11.828   4.431  1.00  0.00           H  
ATOM   1158 2HB  GLN A  73      30.481 -13.245   4.290  1.00  0.00           H  
ATOM   1159 1HG  GLN A  73      31.075 -11.567   1.879  1.00  0.00           H  
ATOM   1160 2HG  GLN A  73      32.169 -12.864   2.424  1.00  0.00           H  
ATOM   1161 1HE2 GLN A  73      29.414 -13.849  -0.108  1.00  0.00           H  
ATOM   1162 2HE2 GLN A  73      30.317 -12.341   0.002  1.00  0.00           H  
ATOM   1163  N   GLY A  74      29.150 -10.626   6.294  1.00  0.00           N  
ATOM   1164  CA  GLY A  74      28.651 -10.689   7.665  1.00  0.00           C  
ATOM   1165  C   GLY A  74      27.121 -10.904   7.683  1.00  0.00           C  
ATOM   1166  O   GLY A  74      26.573 -11.413   8.660  1.00  0.00           O  
ATOM   1167  H   GLY A  74      29.687  -9.815   5.975  1.00  0.00           H  
ATOM   1168 1HA  GLY A  74      29.131 -11.505   8.186  1.00  0.00           H  
ATOM   1169 2HA  GLY A  74      28.902  -9.766   8.187  1.00  0.00           H  
ATOM   1170  N   GLY A  75      26.436 -10.502   6.597  1.00  0.00           N  
ATOM   1171  CA  GLY A  75      24.997 -10.669   6.426  1.00  0.00           C  
ATOM   1172  C   GLY A  75      24.662 -11.903   5.557  1.00  0.00           C  
ATOM   1173  O   GLY A  75      23.563 -11.993   4.993  1.00  0.00           O  
ATOM   1174  H   GLY A  75      26.947 -10.075   5.822  1.00  0.00           H  
ATOM   1175 1HA  GLY A  75      24.525 -10.770   7.402  1.00  0.00           H  
ATOM   1176 2HA  GLY A  75      24.585  -9.775   5.960  1.00  0.00           H  
ATOM   1177  N   ARG A  76      25.629 -12.816   5.389  1.00  0.00           N  
ATOM   1178  CA  ARG A  76      25.488 -13.976   4.508  1.00  0.00           C  
ATOM   1179  C   ARG A  76      25.887 -15.289   5.181  1.00  0.00           C  
ATOM   1180  O   ARG A  76      26.361 -15.319   6.314  1.00  0.00           O  
ATOM   1181  CB  ARG A  76      26.335 -13.807   3.267  1.00  0.00           C  
ATOM   1182  CG  ARG A  76      25.972 -12.614   2.433  1.00  0.00           C  
ATOM   1183  CD  ARG A  76      24.670 -12.773   1.774  1.00  0.00           C  
ATOM   1184  NE  ARG A  76      24.414 -11.670   0.921  1.00  0.00           N  
ATOM   1185  CZ  ARG A  76      23.748 -10.543   1.246  1.00  0.00           C  
ATOM   1186  NH1 ARG A  76      23.204 -10.386   2.447  1.00  0.00           N  
ATOM   1187  NH2 ARG A  76      23.643  -9.587   0.345  1.00  0.00           N  
ATOM   1188  H   ARG A  76      26.516 -12.692   5.863  1.00  0.00           H  
ATOM   1189  HA  ARG A  76      24.444 -14.054   4.208  1.00  0.00           H  
ATOM   1190 1HB  ARG A  76      27.381 -13.739   3.544  1.00  0.00           H  
ATOM   1191 2HB  ARG A  76      26.233 -14.679   2.627  1.00  0.00           H  
ATOM   1192 1HG  ARG A  76      25.957 -11.712   3.041  1.00  0.00           H  
ATOM   1193 2HG  ARG A  76      26.722 -12.494   1.646  1.00  0.00           H  
ATOM   1194 1HD  ARG A  76      24.679 -13.676   1.163  1.00  0.00           H  
ATOM   1195 2HD  ARG A  76      23.875 -12.832   2.512  1.00  0.00           H  
ATOM   1196  HE  ARG A  76      24.857 -11.719  -0.002  1.00  0.00           H  
ATOM   1197 1HH1 ARG A  76      23.287 -11.117   3.172  1.00  0.00           H  
ATOM   1198 2HH1 ARG A  76      22.711  -9.534   2.665  1.00  0.00           H  
ATOM   1199 1HH2 ARG A  76      24.069  -9.718  -0.569  1.00  0.00           H  
ATOM   1200 2HH2 ARG A  76      23.146  -8.737   0.557  1.00  0.00           H  
ATOM   1201  N   LYS A  77      25.645 -16.392   4.476  1.00  0.00           N  
ATOM   1202  CA  LYS A  77      25.937 -17.727   4.987  1.00  0.00           C  
ATOM   1203  C   LYS A  77      27.223 -18.389   4.469  1.00  0.00           C  
ATOM   1204  O   LYS A  77      27.410 -19.582   4.698  1.00  0.00           O  
ATOM   1205  CB  LYS A  77      24.761 -18.645   4.661  1.00  0.00           C  
ATOM   1206  CG  LYS A  77      23.453 -18.263   5.346  1.00  0.00           C  
ATOM   1207  CD  LYS A  77      22.333 -19.232   4.977  1.00  0.00           C  
ATOM   1208  CE  LYS A  77      21.020 -18.858   5.654  1.00  0.00           C  
ATOM   1209  NZ  LYS A  77      19.914 -19.780   5.269  1.00  0.00           N  
ATOM   1210  H   LYS A  77      25.244 -16.307   3.556  1.00  0.00           H  
ATOM   1211  HA  LYS A  77      26.026 -17.654   6.072  1.00  0.00           H  
ATOM   1212 1HB  LYS A  77      24.590 -18.646   3.585  1.00  0.00           H  
ATOM   1213 2HB  LYS A  77      25.008 -19.664   4.954  1.00  0.00           H  
ATOM   1214 1HG  LYS A  77      23.593 -18.272   6.428  1.00  0.00           H  
ATOM   1215 2HG  LYS A  77      23.165 -17.256   5.043  1.00  0.00           H  
ATOM   1216 1HD  LYS A  77      22.187 -19.222   3.895  1.00  0.00           H  
ATOM   1217 2HD  LYS A  77      22.611 -20.243   5.277  1.00  0.00           H  
ATOM   1218 1HE  LYS A  77      21.152 -18.897   6.735  1.00  0.00           H  
ATOM   1219 2HE  LYS A  77      20.748 -17.843   5.367  1.00  0.00           H  
ATOM   1220 1HZ  LYS A  77      19.063 -19.501   5.735  1.00  0.00           H  
ATOM   1221 2HZ  LYS A  77      19.778 -19.743   4.268  1.00  0.00           H  
ATOM   1222 3HZ  LYS A  77      20.152 -20.724   5.540  1.00  0.00           H  
ATOM   1223  N   ALA A  78      28.084 -17.671   3.730  1.00  0.00           N  
ATOM   1224  CA  ALA A  78      29.273 -18.356   3.199  1.00  0.00           C  
ATOM   1225  C   ALA A  78      30.548 -18.129   4.025  1.00  0.00           C  
ATOM   1226  O   ALA A  78      31.023 -19.067   4.666  1.00  0.00           O  
ATOM   1227  CB  ALA A  78      29.518 -17.945   1.757  1.00  0.00           C  
ATOM   1228  H   ALA A  78      27.931 -16.688   3.561  1.00  0.00           H  
ATOM   1229  HA  ALA A  78      29.070 -19.425   3.207  1.00  0.00           H  
ATOM   1230 1HB  ALA A  78      30.368 -18.505   1.367  1.00  0.00           H  
ATOM   1231 2HB  ALA A  78      28.634 -18.166   1.163  1.00  0.00           H  
ATOM   1232 3HB  ALA A  78      29.729 -16.901   1.699  1.00  0.00           H  
ATOM   1233  N   ARG A  79      31.134 -16.920   4.027  1.00  0.00           N  
ATOM   1234  CA  ARG A  79      32.380 -16.777   4.814  1.00  0.00           C  
ATOM   1235  C   ARG A  79      32.820 -15.343   5.053  1.00  0.00           C  
ATOM   1236  O   ARG A  79      32.548 -14.477   4.240  1.00  0.00           O  
ATOM   1237  CB  ARG A  79      33.540 -17.475   4.116  1.00  0.00           C  
ATOM   1238  CG  ARG A  79      33.929 -16.856   2.787  1.00  0.00           C  
ATOM   1239  CD  ARG A  79      35.055 -17.584   2.151  1.00  0.00           C  
ATOM   1240  NE  ARG A  79      35.472 -16.957   0.905  1.00  0.00           N  
ATOM   1241  CZ  ARG A  79      36.551 -17.322   0.188  1.00  0.00           C  
ATOM   1242  NH1 ARG A  79      37.319 -18.302   0.607  1.00  0.00           N  
ATOM   1243  NH2 ARG A  79      36.837 -16.692  -0.938  1.00  0.00           N  
ATOM   1244  H   ARG A  79      30.740 -16.126   3.505  1.00  0.00           H  
ATOM   1245  HA  ARG A  79      32.220 -17.247   5.784  1.00  0.00           H  
ATOM   1246 1HB  ARG A  79      34.419 -17.431   4.758  1.00  0.00           H  
ATOM   1247 2HB  ARG A  79      33.320 -18.527   3.946  1.00  0.00           H  
ATOM   1248 1HG  ARG A  79      33.072 -16.879   2.112  1.00  0.00           H  
ATOM   1249 2HG  ARG A  79      34.234 -15.823   2.951  1.00  0.00           H  
ATOM   1250 1HD  ARG A  79      35.906 -17.598   2.829  1.00  0.00           H  
ATOM   1251 2HD  ARG A  79      34.748 -18.606   1.932  1.00  0.00           H  
ATOM   1252  HE  ARG A  79      34.906 -16.197   0.548  1.00  0.00           H  
ATOM   1253 1HH1 ARG A  79      37.099 -18.784   1.468  1.00  0.00           H  
ATOM   1254 2HH1 ARG A  79      38.128 -18.576   0.068  1.00  0.00           H  
ATOM   1255 1HH2 ARG A  79      36.244 -15.940  -1.261  1.00  0.00           H  
ATOM   1256 2HH2 ARG A  79      37.644 -16.967  -1.478  1.00  0.00           H  
ATOM   1257  N   ILE A  80      33.612 -15.107   6.098  1.00  0.00           N  
ATOM   1258  CA  ILE A  80      34.182 -13.772   6.287  1.00  0.00           C  
ATOM   1259  C   ILE A  80      35.701 -13.824   6.215  1.00  0.00           C  
ATOM   1260  O   ILE A  80      36.343 -14.551   6.973  1.00  0.00           O  
ATOM   1261  CB  ILE A  80      33.770 -13.167   7.637  1.00  0.00           C  
ATOM   1262  CG1 ILE A  80      32.244 -13.072   7.734  1.00  0.00           C  
ATOM   1263  CG2 ILE A  80      34.395 -11.769   7.777  1.00  0.00           C  
ATOM   1264  CD1 ILE A  80      31.775 -12.711   9.113  1.00  0.00           C  
ATOM   1265  H   ILE A  80      33.818 -15.843   6.758  1.00  0.00           H  
ATOM   1266  HA  ILE A  80      33.830 -13.116   5.494  1.00  0.00           H  
ATOM   1267  HB  ILE A  80      34.118 -13.804   8.448  1.00  0.00           H  
ATOM   1268 1HG1 ILE A  80      31.879 -12.323   7.028  1.00  0.00           H  
ATOM   1269 2HG1 ILE A  80      31.809 -14.033   7.472  1.00  0.00           H  
ATOM   1270 1HG2 ILE A  80      34.109 -11.336   8.734  1.00  0.00           H  
ATOM   1271 2HG2 ILE A  80      35.480 -11.845   7.725  1.00  0.00           H  
ATOM   1272 3HG2 ILE A  80      34.037 -11.127   6.968  1.00  0.00           H  
ATOM   1273 1HD1 ILE A  80      30.701 -12.677   9.140  1.00  0.00           H  
ATOM   1274 2HD1 ILE A  80      32.123 -13.467   9.819  1.00  0.00           H  
ATOM   1275 3HD1 ILE A  80      32.180 -11.740   9.394  1.00  0.00           H  
ATOM   1276  N   VAL A  81      36.259 -13.065   5.284  1.00  0.00           N  
ATOM   1277  CA  VAL A  81      37.700 -12.999   5.062  1.00  0.00           C  
ATOM   1278  C   VAL A  81      38.128 -11.533   5.008  1.00  0.00           C  
ATOM   1279  O   VAL A  81      37.489 -10.751   4.320  1.00  0.00           O  
ATOM   1280  CB  VAL A  81      38.042 -13.709   3.727  1.00  0.00           C  
ATOM   1281  CG1 VAL A  81      39.523 -13.646   3.459  1.00  0.00           C  
ATOM   1282  CG2 VAL A  81      37.563 -15.169   3.773  1.00  0.00           C  
ATOM   1283  H   VAL A  81      35.651 -12.506   4.704  1.00  0.00           H  
ATOM   1284  HA  VAL A  81      38.216 -13.497   5.885  1.00  0.00           H  
ATOM   1285  HB  VAL A  81      37.540 -13.191   2.911  1.00  0.00           H  
ATOM   1286 1HG1 VAL A  81      39.741 -14.134   2.511  1.00  0.00           H  
ATOM   1287 2HG1 VAL A  81      39.834 -12.616   3.408  1.00  0.00           H  
ATOM   1288 3HG1 VAL A  81      40.059 -14.149   4.260  1.00  0.00           H  
ATOM   1289 1HG2 VAL A  81      37.799 -15.655   2.829  1.00  0.00           H  
ATOM   1290 2HG2 VAL A  81      38.068 -15.691   4.587  1.00  0.00           H  
ATOM   1291 3HG2 VAL A  81      36.492 -15.208   3.932  1.00  0.00           H  
ATOM   1292  N   GLY A  82      39.164 -11.115   5.737  1.00  0.00           N  
ATOM   1293  CA  GLY A  82      39.561  -9.704   5.589  1.00  0.00           C  
ATOM   1294  C   GLY A  82      40.077  -9.519   4.161  1.00  0.00           C  
ATOM   1295  O   GLY A  82      40.776 -10.399   3.659  1.00  0.00           O  
ATOM   1296  H   GLY A  82      39.676 -11.750   6.333  1.00  0.00           H  
ATOM   1297 1HA  GLY A  82      38.707  -9.047   5.768  1.00  0.00           H  
ATOM   1298 2HA  GLY A  82      40.338  -9.454   6.309  1.00  0.00           H  
ATOM   1299  N   LYS A  83      39.762  -8.394   3.508  1.00  0.00           N  
ATOM   1300  CA  LYS A  83      40.203  -8.218   2.120  1.00  0.00           C  
ATOM   1301  C   LYS A  83      41.030  -6.972   1.790  1.00  0.00           C  
ATOM   1302  O   LYS A  83      41.830  -7.020   0.854  1.00  0.00           O  
ATOM   1303  CB  LYS A  83      38.995  -8.252   1.194  1.00  0.00           C  
ATOM   1304  CG  LYS A  83      38.224  -9.577   1.144  1.00  0.00           C  
ATOM   1305  CD  LYS A  83      39.066 -10.729   0.612  1.00  0.00           C  
ATOM   1306  CE  LYS A  83      39.291 -10.621  -0.893  1.00  0.00           C  
ATOM   1307  NZ  LYS A  83      40.032 -11.803  -1.429  1.00  0.00           N  
ATOM   1308  H   LYS A  83      39.204  -7.667   3.953  1.00  0.00           H  
ATOM   1309  HA  LYS A  83      40.829  -9.071   1.866  1.00  0.00           H  
ATOM   1310 1HB  LYS A  83      38.301  -7.521   1.567  1.00  0.00           H  
ATOM   1311 2HB  LYS A  83      39.286  -7.958   0.187  1.00  0.00           H  
ATOM   1312 1HG  LYS A  83      37.883  -9.820   2.133  1.00  0.00           H  
ATOM   1313 2HG  LYS A  83      37.353  -9.458   0.506  1.00  0.00           H  
ATOM   1314 1HD  LYS A  83      40.033 -10.736   1.119  1.00  0.00           H  
ATOM   1315 2HD  LYS A  83      38.560 -11.668   0.834  1.00  0.00           H  
ATOM   1316 1HE  LYS A  83      38.327 -10.547  -1.395  1.00  0.00           H  
ATOM   1317 2HE  LYS A  83      39.867  -9.717  -1.102  1.00  0.00           H  
ATOM   1318 1HZ  LYS A  83      40.166 -11.698  -2.425  1.00  0.00           H  
ATOM   1319 2HZ  LYS A  83      40.932 -11.867  -0.970  1.00  0.00           H  
ATOM   1320 3HZ  LYS A  83      39.503 -12.643  -1.248  1.00  0.00           H  
ATOM   1321  N   ILE A  84      40.832  -5.874   2.539  1.00  0.00           N  
ATOM   1322  CA  ILE A  84      41.436  -4.562   2.224  1.00  0.00           C  
ATOM   1323  C   ILE A  84      40.748  -3.990   0.982  1.00  0.00           C  
ATOM   1324  O   ILE A  84      40.295  -4.733   0.121  1.00  0.00           O  
ATOM   1325  CB  ILE A  84      42.988  -4.624   2.085  1.00  0.00           C  
ATOM   1326  CG1 ILE A  84      43.588  -5.151   3.409  1.00  0.00           C  
ATOM   1327  CG2 ILE A  84      43.592  -3.241   1.758  1.00  0.00           C  
ATOM   1328  CD1 ILE A  84      43.272  -4.277   4.604  1.00  0.00           C  
ATOM   1329  H   ILE A  84      40.175  -5.931   3.314  1.00  0.00           H  
ATOM   1330  HA  ILE A  84      41.228  -3.885   3.052  1.00  0.00           H  
ATOM   1331  HB  ILE A  84      43.285  -5.291   1.293  1.00  0.00           H  
ATOM   1332 1HG1 ILE A  84      43.203  -6.149   3.602  1.00  0.00           H  
ATOM   1333 2HG1 ILE A  84      44.672  -5.214   3.303  1.00  0.00           H  
ATOM   1334 1HG2 ILE A  84      44.674  -3.340   1.693  1.00  0.00           H  
ATOM   1335 2HG2 ILE A  84      43.226  -2.873   0.814  1.00  0.00           H  
ATOM   1336 3HG2 ILE A  84      43.341  -2.536   2.550  1.00  0.00           H  
ATOM   1337 1HD1 ILE A  84      43.726  -4.706   5.499  1.00  0.00           H  
ATOM   1338 2HD1 ILE A  84      43.673  -3.277   4.439  1.00  0.00           H  
ATOM   1339 3HD1 ILE A  84      42.191  -4.219   4.737  1.00  0.00           H  
ATOM   1340  N   VAL A  85      40.676  -2.668   0.891  1.00  0.00           N  
ATOM   1341  CA  VAL A  85      39.870  -1.940  -0.097  1.00  0.00           C  
ATOM   1342  C   VAL A  85      40.671  -1.352  -1.245  1.00  0.00           C  
ATOM   1343  O   VAL A  85      40.437  -0.225  -1.684  1.00  0.00           O  
ATOM   1344  CB  VAL A  85      39.050  -0.841   0.562  1.00  0.00           C  
ATOM   1345  CG1 VAL A  85      39.966   0.209   1.130  1.00  0.00           C  
ATOM   1346  CG2 VAL A  85      38.097  -0.261  -0.477  1.00  0.00           C  
ATOM   1347  H   VAL A  85      41.143  -2.121   1.601  1.00  0.00           H  
ATOM   1348  HA  VAL A  85      39.164  -2.640  -0.532  1.00  0.00           H  
ATOM   1349  HB  VAL A  85      38.478  -1.255   1.380  1.00  0.00           H  
ATOM   1350 1HG1 VAL A  85      39.369   0.987   1.608  1.00  0.00           H  
ATOM   1351 2HG1 VAL A  85      40.623  -0.249   1.870  1.00  0.00           H  
ATOM   1352 3HG1 VAL A  85      40.563   0.644   0.330  1.00  0.00           H  
ATOM   1353 1HG2 VAL A  85      37.494   0.520  -0.018  1.00  0.00           H  
ATOM   1354 2HG2 VAL A  85      38.658   0.156  -1.305  1.00  0.00           H  
ATOM   1355 3HG2 VAL A  85      37.445  -1.047  -0.845  1.00  0.00           H  
ATOM   1356  N   SER A  86      41.662  -2.116  -1.660  1.00  0.00           N  
ATOM   1357  CA  SER A  86      42.496  -1.830  -2.812  1.00  0.00           C  
ATOM   1358  C   SER A  86      41.675  -1.287  -3.980  1.00  0.00           C  
ATOM   1359  O   SER A  86      40.502  -1.628  -4.113  1.00  0.00           O  
ATOM   1360  CB  SER A  86      43.112  -3.154  -3.264  1.00  0.00           C  
ATOM   1361  OG  SER A  86      43.705  -3.070  -4.547  1.00  0.00           O  
ATOM   1362  H   SER A  86      41.784  -3.000  -1.179  1.00  0.00           H  
ATOM   1363  HA  SER A  86      43.262  -1.128  -2.497  1.00  0.00           H  
ATOM   1364 1HB  SER A  86      43.869  -3.451  -2.537  1.00  0.00           H  
ATOM   1365 2HB  SER A  86      42.346  -3.929  -3.262  1.00  0.00           H  
ATOM   1366  HG  SER A  86      44.281  -3.842  -4.620  1.00  0.00           H  
ATOM   1367  N   PRO A  87      42.280  -0.520  -4.905  1.00  0.00           N  
ATOM   1368  CA  PRO A  87      41.658  -0.071  -6.134  1.00  0.00           C  
ATOM   1369  C   PRO A  87      40.951  -1.220  -6.861  1.00  0.00           C  
ATOM   1370  O   PRO A  87      39.958  -0.980  -7.553  1.00  0.00           O  
ATOM   1371  CB  PRO A  87      42.866   0.452  -6.923  1.00  0.00           C  
ATOM   1372  CG  PRO A  87      43.811   0.964  -5.851  1.00  0.00           C  
ATOM   1373  CD  PRO A  87      43.660  -0.005  -4.698  1.00  0.00           C  
ATOM   1374  HA  PRO A  87      40.967   0.739  -5.912  1.00  0.00           H  
ATOM   1375 1HB  PRO A  87      43.298  -0.356  -7.531  1.00  0.00           H  
ATOM   1376 2HB  PRO A  87      42.541   1.240  -7.620  1.00  0.00           H  
ATOM   1377 1HG  PRO A  87      44.842   0.990  -6.243  1.00  0.00           H  
ATOM   1378 2HG  PRO A  87      43.553   1.992  -5.575  1.00  0.00           H  
ATOM   1379 1HD  PRO A  87      44.413  -0.790  -4.769  1.00  0.00           H  
ATOM   1380 2HD  PRO A  87      43.734   0.567  -3.766  1.00  0.00           H  
ATOM   1381  N   GLY A  88      41.430  -2.468  -6.724  1.00  0.00           N  
ATOM   1382  CA  GLY A  88      40.747  -3.581  -7.394  1.00  0.00           C  
ATOM   1383  C   GLY A  88      39.286  -3.712  -6.909  1.00  0.00           C  
ATOM   1384  O   GLY A  88      38.381  -4.064  -7.673  1.00  0.00           O  
ATOM   1385  H   GLY A  88      42.247  -2.653  -6.134  1.00  0.00           H  
ATOM   1386 1HA  GLY A  88      40.765  -3.425  -8.472  1.00  0.00           H  
ATOM   1387 2HA  GLY A  88      41.284  -4.506  -7.193  1.00  0.00           H  
ATOM   1388  N   VAL A  89      39.075  -3.399  -5.633  1.00  0.00           N  
ATOM   1389  CA  VAL A  89      37.788  -3.457  -4.962  1.00  0.00           C  
ATOM   1390  C   VAL A  89      36.942  -2.295  -5.369  1.00  0.00           C  
ATOM   1391  O   VAL A  89      35.737  -2.426  -5.592  1.00  0.00           O  
ATOM   1392  CB  VAL A  89      37.963  -3.403  -3.463  1.00  0.00           C  
ATOM   1393  CG1 VAL A  89      36.615  -3.313  -2.812  1.00  0.00           C  
ATOM   1394  CG2 VAL A  89      38.772  -4.609  -3.041  1.00  0.00           C  
ATOM   1395  H   VAL A  89      39.859  -3.058  -5.087  1.00  0.00           H  
ATOM   1396  HA  VAL A  89      37.289  -4.382  -5.239  1.00  0.00           H  
ATOM   1397  HB  VAL A  89      38.490  -2.497  -3.194  1.00  0.00           H  
ATOM   1398 1HG1 VAL A  89      36.760  -3.232  -1.762  1.00  0.00           H  
ATOM   1399 2HG1 VAL A  89      36.097  -2.421  -3.171  1.00  0.00           H  
ATOM   1400 3HG1 VAL A  89      36.028  -4.199  -3.050  1.00  0.00           H  
ATOM   1401 1HG2 VAL A  89      38.943  -4.597  -1.993  1.00  0.00           H  
ATOM   1402 2HG2 VAL A  89      38.240  -5.518  -3.310  1.00  0.00           H  
ATOM   1403 3HG2 VAL A  89      39.734  -4.582  -3.553  1.00  0.00           H  
ATOM   1404  N   LYS A  90      37.581  -1.133  -5.438  1.00  0.00           N  
ATOM   1405  CA  LYS A  90      36.880   0.073  -5.839  1.00  0.00           C  
ATOM   1406  C   LYS A  90      36.354  -0.172  -7.259  1.00  0.00           C  
ATOM   1407  O   LYS A  90      35.242   0.236  -7.612  1.00  0.00           O  
ATOM   1408  CB  LYS A  90      37.818   1.270  -5.754  1.00  0.00           C  
ATOM   1409  CG  LYS A  90      38.210   1.632  -4.311  1.00  0.00           C  
ATOM   1410  CD  LYS A  90      39.166   2.817  -4.257  1.00  0.00           C  
ATOM   1411  CE  LYS A  90      39.583   3.117  -2.827  1.00  0.00           C  
ATOM   1412  NZ  LYS A  90      40.564   4.234  -2.758  1.00  0.00           N  
ATOM   1413  H   LYS A  90      38.577  -1.113  -5.204  1.00  0.00           H  
ATOM   1414  HA  LYS A  90      36.030   0.235  -5.175  1.00  0.00           H  
ATOM   1415 1HB  LYS A  90      38.716   1.067  -6.322  1.00  0.00           H  
ATOM   1416 2HB  LYS A  90      37.341   2.144  -6.204  1.00  0.00           H  
ATOM   1417 1HG  LYS A  90      37.317   1.866  -3.734  1.00  0.00           H  
ATOM   1418 2HG  LYS A  90      38.704   0.765  -3.851  1.00  0.00           H  
ATOM   1419 1HD  LYS A  90      40.053   2.605  -4.845  1.00  0.00           H  
ATOM   1420 2HD  LYS A  90      38.679   3.699  -4.680  1.00  0.00           H  
ATOM   1421 1HE  LYS A  90      38.702   3.381  -2.246  1.00  0.00           H  
ATOM   1422 2HE  LYS A  90      40.037   2.224  -2.395  1.00  0.00           H  
ATOM   1423 1HZ  LYS A  90      40.817   4.396  -1.795  1.00  0.00           H  
ATOM   1424 2HZ  LYS A  90      41.388   3.986  -3.286  1.00  0.00           H  
ATOM   1425 3HZ  LYS A  90      40.157   5.074  -3.148  1.00  0.00           H  
ATOM   1426  N   GLY A  91      37.147  -0.907  -8.048  1.00  0.00           N  
ATOM   1427  CA  GLY A  91      36.798  -1.344  -9.387  1.00  0.00           C  
ATOM   1428  C   GLY A  91      35.522  -2.187  -9.342  1.00  0.00           C  
ATOM   1429  O   GLY A  91      34.569  -1.908 -10.072  1.00  0.00           O  
ATOM   1430  H   GLY A  91      38.072  -1.160  -7.704  1.00  0.00           H  
ATOM   1431 1HA  GLY A  91      36.656  -0.479 -10.034  1.00  0.00           H  
ATOM   1432 2HA  GLY A  91      37.619  -1.934  -9.795  1.00  0.00           H  
ATOM   1433  N   LEU A  92      35.485  -3.201  -8.463  1.00  0.00           N  
ATOM   1434  CA  LEU A  92      34.294  -4.051  -8.359  1.00  0.00           C  
ATOM   1435  C   LEU A  92      33.067  -3.242  -7.967  1.00  0.00           C  
ATOM   1436  O   LEU A  92      31.981  -3.426  -8.536  1.00  0.00           O  
ATOM   1437  CB  LEU A  92      34.468  -5.086  -7.235  1.00  0.00           C  
ATOM   1438  CG  LEU A  92      35.482  -6.183  -7.433  1.00  0.00           C  
ATOM   1439  CD1 LEU A  92      35.626  -6.950  -6.112  1.00  0.00           C  
ATOM   1440  CD2 LEU A  92      35.023  -7.098  -8.543  1.00  0.00           C  
ATOM   1441  H   LEU A  92      36.318  -3.405  -7.907  1.00  0.00           H  
ATOM   1442  HA  LEU A  92      34.120  -4.538  -9.314  1.00  0.00           H  
ATOM   1443 1HB  LEU A  92      34.737  -4.566  -6.326  1.00  0.00           H  
ATOM   1444 2HB  LEU A  92      33.504  -5.565  -7.066  1.00  0.00           H  
ATOM   1445  HG  LEU A  92      36.449  -5.750  -7.688  1.00  0.00           H  
ATOM   1446 1HD1 LEU A  92      36.361  -7.745  -6.228  1.00  0.00           H  
ATOM   1447 2HD1 LEU A  92      35.949  -6.274  -5.326  1.00  0.00           H  
ATOM   1448 3HD1 LEU A  92      34.667  -7.379  -5.835  1.00  0.00           H  
ATOM   1449 1HD2 LEU A  92      35.756  -7.893  -8.681  1.00  0.00           H  
ATOM   1450 2HD2 LEU A  92      34.057  -7.532  -8.279  1.00  0.00           H  
ATOM   1451 3HD2 LEU A  92      34.928  -6.526  -9.466  1.00  0.00           H  
ATOM   1452  N   ALA A  93      33.244  -2.327  -7.010  1.00  0.00           N  
ATOM   1453  CA  ALA A  93      32.158  -1.477  -6.546  1.00  0.00           C  
ATOM   1454  C   ALA A  93      31.658  -0.573  -7.671  1.00  0.00           C  
ATOM   1455  O   ALA A  93      30.453  -0.359  -7.814  1.00  0.00           O  
ATOM   1456  CB  ALA A  93      32.607  -0.663  -5.351  1.00  0.00           C  
ATOM   1457  H   ALA A  93      34.168  -2.236  -6.583  1.00  0.00           H  
ATOM   1458  HA  ALA A  93      31.334  -2.120  -6.239  1.00  0.00           H  
ATOM   1459 1HB  ALA A  93      31.779  -0.054  -4.993  1.00  0.00           H  
ATOM   1460 2HB  ALA A  93      32.938  -1.336  -4.561  1.00  0.00           H  
ATOM   1461 3HB  ALA A  93      33.433  -0.019  -5.648  1.00  0.00           H  
ATOM   1462  N   THR A  94      32.589  -0.069  -8.494  1.00  0.00           N  
ATOM   1463  CA  THR A  94      32.248   0.784  -9.623  1.00  0.00           C  
ATOM   1464  C   THR A  94      31.436  -0.010 -10.628  1.00  0.00           C  
ATOM   1465  O   THR A  94      30.406   0.459 -11.115  1.00  0.00           O  
ATOM   1466  CB  THR A  94      33.506   1.327 -10.323  1.00  0.00           C  
ATOM   1467  OG1 THR A  94      34.276   2.122  -9.391  1.00  0.00           O  
ATOM   1468  CG2 THR A  94      33.095   2.164 -11.548  1.00  0.00           C  
ATOM   1469  H   THR A  94      33.573  -0.256  -8.311  1.00  0.00           H  
ATOM   1470  HA  THR A  94      31.647   1.618  -9.268  1.00  0.00           H  
ATOM   1471  HB  THR A  94      34.119   0.499 -10.656  1.00  0.00           H  
ATOM   1472  HG1 THR A  94      34.574   1.528  -8.648  1.00  0.00           H  
ATOM   1473 1HG2 THR A  94      33.984   2.539 -12.050  1.00  0.00           H  
ATOM   1474 2HG2 THR A  94      32.527   1.537 -12.242  1.00  0.00           H  
ATOM   1475 3HG2 THR A  94      32.475   2.997 -11.244  1.00  0.00           H  
ATOM   1476  N   GLY A  95      31.888  -1.237 -10.907  1.00  0.00           N  
ATOM   1477  CA  GLY A  95      31.208  -2.131 -11.829  1.00  0.00           C  
ATOM   1478  C   GLY A  95      29.774  -2.299 -11.367  1.00  0.00           C  
ATOM   1479  O   GLY A  95      28.837  -2.038 -12.123  1.00  0.00           O  
ATOM   1480  H   GLY A  95      32.755  -1.551 -10.469  1.00  0.00           H  
ATOM   1481 1HA  GLY A  95      31.236  -1.719 -12.837  1.00  0.00           H  
ATOM   1482 2HA  GLY A  95      31.715  -3.096 -11.842  1.00  0.00           H  
ATOM   1483  N   PHE A  96      29.610  -2.673 -10.100  1.00  0.00           N  
ATOM   1484  CA  PHE A  96      28.300  -2.832  -9.495  1.00  0.00           C  
ATOM   1485  C   PHE A  96      27.433  -1.615  -9.628  1.00  0.00           C  
ATOM   1486  O   PHE A  96      26.285  -1.714 -10.056  1.00  0.00           O  
ATOM   1487  CB  PHE A  96      28.465  -3.164  -8.026  1.00  0.00           C  
ATOM   1488  CG  PHE A  96      27.229  -3.015  -7.195  1.00  0.00           C  
ATOM   1489  CD1 PHE A  96      26.097  -3.720  -7.442  1.00  0.00           C  
ATOM   1490  CD2 PHE A  96      27.256  -2.194  -6.092  1.00  0.00           C  
ATOM   1491  CE1 PHE A  96      25.012  -3.626  -6.619  1.00  0.00           C  
ATOM   1492  CE2 PHE A  96      26.171  -2.102  -5.267  1.00  0.00           C  
ATOM   1493  CZ  PHE A  96      25.055  -2.827  -5.532  1.00  0.00           C  
ATOM   1494  H   PHE A  96      30.440  -2.861  -9.534  1.00  0.00           H  
ATOM   1495  HA  PHE A  96      27.797  -3.665  -9.990  1.00  0.00           H  
ATOM   1496 1HB  PHE A  96      28.826  -4.182  -7.930  1.00  0.00           H  
ATOM   1497 2HB  PHE A  96      29.226  -2.524  -7.603  1.00  0.00           H  
ATOM   1498  HD1 PHE A  96      26.065  -4.369  -8.310  1.00  0.00           H  
ATOM   1499  HD2 PHE A  96      28.167  -1.628  -5.879  1.00  0.00           H  
ATOM   1500  HE1 PHE A  96      24.129  -4.194  -6.834  1.00  0.00           H  
ATOM   1501  HE2 PHE A  96      26.204  -1.466  -4.395  1.00  0.00           H  
ATOM   1502  HZ  PHE A  96      24.207  -2.764  -4.880  1.00  0.00           H  
ATOM   1503  N   PHE A  97      27.965  -0.469  -9.262  1.00  0.00           N  
ATOM   1504  CA  PHE A  97      27.219   0.761  -9.316  1.00  0.00           C  
ATOM   1505  C   PHE A  97      26.697   1.045 -10.721  1.00  0.00           C  
ATOM   1506  O   PHE A  97      25.500   1.295 -10.908  1.00  0.00           O  
ATOM   1507  CB  PHE A  97      28.128   1.883  -8.871  1.00  0.00           C  
ATOM   1508  CG  PHE A  97      27.542   3.182  -8.904  1.00  0.00           C  
ATOM   1509  CD1 PHE A  97      26.745   3.590  -7.879  1.00  0.00           C  
ATOM   1510  CD2 PHE A  97      27.774   4.010  -9.954  1.00  0.00           C  
ATOM   1511  CE1 PHE A  97      26.196   4.816  -7.878  1.00  0.00           C  
ATOM   1512  CE2 PHE A  97      27.227   5.222  -9.971  1.00  0.00           C  
ATOM   1513  CZ  PHE A  97      26.439   5.639  -8.914  1.00  0.00           C  
ATOM   1514  H   PHE A  97      28.923  -0.445  -8.912  1.00  0.00           H  
ATOM   1515  HA  PHE A  97      26.374   0.682  -8.632  1.00  0.00           H  
ATOM   1516 1HB  PHE A  97      28.465   1.686  -7.849  1.00  0.00           H  
ATOM   1517 2HB  PHE A  97      29.015   1.898  -9.498  1.00  0.00           H  
ATOM   1518  HD1 PHE A  97      26.565   2.907  -7.059  1.00  0.00           H  
ATOM   1519  HD2 PHE A  97      28.404   3.679 -10.780  1.00  0.00           H  
ATOM   1520  HE1 PHE A  97      25.559   5.131  -7.058  1.00  0.00           H  
ATOM   1521  HE2 PHE A  97      27.407   5.874 -10.824  1.00  0.00           H  
ATOM   1522  HZ  PHE A  97      26.003   6.627  -8.931  1.00  0.00           H  
ATOM   1523  N   GLU A  98      27.587   1.008 -11.720  1.00  0.00           N  
ATOM   1524  CA  GLU A  98      27.168   1.302 -13.082  1.00  0.00           C  
ATOM   1525  C   GLU A  98      26.166   0.270 -13.598  1.00  0.00           C  
ATOM   1526  O   GLU A  98      25.180   0.638 -14.249  1.00  0.00           O  
ATOM   1527  CB  GLU A  98      28.382   1.389 -14.015  1.00  0.00           C  
ATOM   1528  CG  GLU A  98      29.271   2.628 -13.767  1.00  0.00           C  
ATOM   1529  CD  GLU A  98      30.485   2.719 -14.687  1.00  0.00           C  
ATOM   1530  OE1 GLU A  98      30.742   1.784 -15.409  1.00  0.00           O  
ATOM   1531  OE2 GLU A  98      31.142   3.739 -14.667  1.00  0.00           O  
ATOM   1532  H   GLU A  98      28.563   0.772 -11.524  1.00  0.00           H  
ATOM   1533  HA  GLU A  98      26.675   2.274 -13.079  1.00  0.00           H  
ATOM   1534 1HB  GLU A  98      29.002   0.498 -13.880  1.00  0.00           H  
ATOM   1535 2HB  GLU A  98      28.047   1.405 -15.051  1.00  0.00           H  
ATOM   1536 1HG  GLU A  98      28.666   3.526 -13.886  1.00  0.00           H  
ATOM   1537 2HG  GLU A  98      29.615   2.592 -12.731  1.00  0.00           H  
ATOM   1538  N   GLU A  99      26.384  -1.008 -13.270  1.00  0.00           N  
ATOM   1539  CA  GLU A  99      25.475  -2.068 -13.682  1.00  0.00           C  
ATOM   1540  C   GLU A  99      24.125  -1.931 -12.972  1.00  0.00           C  
ATOM   1541  O   GLU A  99      23.090  -2.233 -13.561  1.00  0.00           O  
ATOM   1542  CB  GLU A  99      26.114  -3.444 -13.483  1.00  0.00           C  
ATOM   1543  CG  GLU A  99      27.249  -3.771 -14.464  1.00  0.00           C  
ATOM   1544  CD  GLU A  99      26.780  -3.895 -15.903  1.00  0.00           C  
ATOM   1545  OE1 GLU A  99      25.855  -4.639 -16.139  1.00  0.00           O  
ATOM   1546  OE2 GLU A  99      27.342  -3.250 -16.760  1.00  0.00           O  
ATOM   1547  H   GLU A  99      27.217  -1.258 -12.735  1.00  0.00           H  
ATOM   1548  HA  GLU A  99      25.296  -1.957 -14.749  1.00  0.00           H  
ATOM   1549 1HB  GLU A  99      26.535  -3.501 -12.479  1.00  0.00           H  
ATOM   1550 2HB  GLU A  99      25.361  -4.213 -13.584  1.00  0.00           H  
ATOM   1551 1HG  GLU A  99      27.994  -2.977 -14.411  1.00  0.00           H  
ATOM   1552 2HG  GLU A  99      27.726  -4.699 -14.154  1.00  0.00           H  
ATOM   1553  N   LEU A 100      24.129  -1.455 -11.721  1.00  0.00           N  
ATOM   1554  CA  LEU A 100      22.897  -1.234 -10.973  1.00  0.00           C  
ATOM   1555  C   LEU A 100      22.131  -0.119 -11.674  1.00  0.00           C  
ATOM   1556  O   LEU A 100      20.904  -0.182 -11.803  1.00  0.00           O  
ATOM   1557  CB  LEU A 100      23.190  -0.955  -9.487  1.00  0.00           C  
ATOM   1558  CG  LEU A 100      21.971  -0.781  -8.590  1.00  0.00           C  
ATOM   1559  CD1 LEU A 100      21.051  -1.977  -8.703  1.00  0.00           C  
ATOM   1560  CD2 LEU A 100      22.421  -0.718  -7.130  1.00  0.00           C  
ATOM   1561  H   LEU A 100      25.014  -1.259 -11.262  1.00  0.00           H  
ATOM   1562  HA  LEU A 100      22.295  -2.137 -11.021  1.00  0.00           H  
ATOM   1563 1HB  LEU A 100      23.810  -1.730  -9.085  1.00  0.00           H  
ATOM   1564 2HB  LEU A 100      23.763  -0.032  -9.434  1.00  0.00           H  
ATOM   1565  HG  LEU A 100      21.457   0.114  -8.887  1.00  0.00           H  
ATOM   1566 1HD1 LEU A 100      20.188  -1.853  -8.054  1.00  0.00           H  
ATOM   1567 2HD1 LEU A 100      20.713  -2.086  -9.732  1.00  0.00           H  
ATOM   1568 3HD1 LEU A 100      21.584  -2.845  -8.401  1.00  0.00           H  
ATOM   1569 1HD2 LEU A 100      21.551  -0.596  -6.490  1.00  0.00           H  
ATOM   1570 2HD2 LEU A 100      22.917  -1.640  -6.888  1.00  0.00           H  
ATOM   1571 3HD2 LEU A 100      23.100   0.091  -6.968  1.00  0.00           H  
ATOM   1572  N   GLY A 101      22.861   0.893 -12.149  1.00  0.00           N  
ATOM   1573  CA  GLY A 101      22.282   1.974 -12.929  1.00  0.00           C  
ATOM   1574  C   GLY A 101      21.593   1.408 -14.164  1.00  0.00           C  
ATOM   1575  O   GLY A 101      20.440   1.748 -14.452  1.00  0.00           O  
ATOM   1576  H   GLY A 101      23.863   0.910 -11.954  1.00  0.00           H  
ATOM   1577 1HA  GLY A 101      21.568   2.526 -12.319  1.00  0.00           H  
ATOM   1578 2HA  GLY A 101      23.076   2.650 -13.239  1.00  0.00           H  
ATOM   1579  N   SER A 102      22.301   0.527 -14.881  1.00  0.00           N  
ATOM   1580  CA  SER A 102      21.741  -0.131 -16.054  1.00  0.00           C  
ATOM   1581  C   SER A 102      20.507  -0.919 -15.661  1.00  0.00           C  
ATOM   1582  O   SER A 102      19.504  -0.871 -16.373  1.00  0.00           O  
ATOM   1583  CB  SER A 102      22.753  -1.041 -16.725  1.00  0.00           C  
ATOM   1584  OG  SER A 102      22.202  -1.660 -17.880  1.00  0.00           O  
ATOM   1585  H   SER A 102      23.261   0.327 -14.599  1.00  0.00           H  
ATOM   1586  HA  SER A 102      21.431   0.620 -16.775  1.00  0.00           H  
ATOM   1587 1HB  SER A 102      23.634  -0.464 -16.997  1.00  0.00           H  
ATOM   1588 2HB  SER A 102      23.076  -1.804 -16.026  1.00  0.00           H  
ATOM   1589  HG  SER A 102      22.942  -2.115 -18.301  1.00  0.00           H  
ATOM   1590  N   LYS A 103      20.556  -1.632 -14.530  1.00  0.00           N  
ATOM   1591  CA  LYS A 103      19.413  -2.428 -14.122  1.00  0.00           C  
ATOM   1592  C   LYS A 103      18.221  -1.498 -13.893  1.00  0.00           C  
ATOM   1593  O   LYS A 103      17.101  -1.819 -14.294  1.00  0.00           O  
ATOM   1594  CB  LYS A 103      19.722  -3.253 -12.869  1.00  0.00           C  
ATOM   1595  CG  LYS A 103      18.641  -4.263 -12.505  1.00  0.00           C  
ATOM   1596  CD  LYS A 103      18.586  -5.347 -13.588  1.00  0.00           C  
ATOM   1597  CE  LYS A 103      17.604  -6.467 -13.279  1.00  0.00           C  
ATOM   1598  NZ  LYS A 103      17.595  -7.489 -14.391  1.00  0.00           N  
ATOM   1599  H   LYS A 103      21.411  -1.650 -13.978  1.00  0.00           H  
ATOM   1600  HA  LYS A 103      19.159  -3.112 -14.929  1.00  0.00           H  
ATOM   1601 1HB  LYS A 103      20.670  -3.782 -13.002  1.00  0.00           H  
ATOM   1602 2HB  LYS A 103      19.847  -2.580 -12.024  1.00  0.00           H  
ATOM   1603 1HG  LYS A 103      18.874  -4.719 -11.537  1.00  0.00           H  
ATOM   1604 2HG  LYS A 103      17.681  -3.762 -12.438  1.00  0.00           H  
ATOM   1605 1HD  LYS A 103      18.300  -4.889 -14.537  1.00  0.00           H  
ATOM   1606 2HD  LYS A 103      19.582  -5.781 -13.707  1.00  0.00           H  
ATOM   1607 1HE  LYS A 103      17.887  -6.957 -12.344  1.00  0.00           H  
ATOM   1608 2HE  LYS A 103      16.602  -6.050 -13.171  1.00  0.00           H  
ATOM   1609 1HZ  LYS A 103      16.945  -8.231 -14.188  1.00  0.00           H  
ATOM   1610 2HZ  LYS A 103      17.326  -7.042 -15.264  1.00  0.00           H  
ATOM   1611 3HZ  LYS A 103      18.520  -7.879 -14.488  1.00  0.00           H  
ATOM   1612  N   LEU A 104      18.441  -0.314 -13.297  1.00  0.00           N  
ATOM   1613  CA  LEU A 104      17.298   0.577 -13.162  1.00  0.00           C  
ATOM   1614  C   LEU A 104      16.739   0.894 -14.510  1.00  0.00           C  
ATOM   1615  O   LEU A 104      15.528   0.845 -14.709  1.00  0.00           O  
ATOM   1616  CB  LEU A 104      17.568   1.954 -12.581  1.00  0.00           C  
ATOM   1617  CG  LEU A 104      16.233   2.787 -12.643  1.00  0.00           C  
ATOM   1618  CD1 LEU A 104      15.202   2.113 -11.741  1.00  0.00           C  
ATOM   1619  CD2 LEU A 104      16.425   4.188 -12.270  1.00  0.00           C  
ATOM   1620  H   LEU A 104      19.365  -0.069 -12.943  1.00  0.00           H  
ATOM   1621  HA  LEU A 104      16.537   0.080 -12.567  1.00  0.00           H  
ATOM   1622 1HB  LEU A 104      17.892   1.885 -11.570  1.00  0.00           H  
ATOM   1623 2HB  LEU A 104      18.330   2.462 -13.171  1.00  0.00           H  
ATOM   1624  HG  LEU A 104      15.867   2.761 -13.657  1.00  0.00           H  
ATOM   1625 1HD1 LEU A 104      14.268   2.649 -11.799  1.00  0.00           H  
ATOM   1626 2HD1 LEU A 104      15.048   1.083 -12.062  1.00  0.00           H  
ATOM   1627 3HD1 LEU A 104      15.559   2.123 -10.709  1.00  0.00           H  
ATOM   1628 1HD2 LEU A 104      15.486   4.721 -12.346  1.00  0.00           H  
ATOM   1629 2HD2 LEU A 104      16.749   4.191 -11.279  1.00  0.00           H  
ATOM   1630 3HD2 LEU A 104      17.162   4.661 -12.918  1.00  0.00           H  
ATOM   1631  N   ALA A 105      17.614   1.273 -15.438  1.00  0.00           N  
ATOM   1632  CA  ALA A 105      17.143   1.684 -16.740  1.00  0.00           C  
ATOM   1633  C   ALA A 105      16.329   0.583 -17.384  1.00  0.00           C  
ATOM   1634  O   ALA A 105      15.252   0.864 -17.915  1.00  0.00           O  
ATOM   1635  CB  ALA A 105      18.316   2.042 -17.621  1.00  0.00           C  
ATOM   1636  H   ALA A 105      18.612   1.290 -15.215  1.00  0.00           H  
ATOM   1637  HA  ALA A 105      16.506   2.552 -16.613  1.00  0.00           H  
ATOM   1638 1HB  ALA A 105      17.941   2.369 -18.579  1.00  0.00           H  
ATOM   1639 2HB  ALA A 105      18.873   2.834 -17.147  1.00  0.00           H  
ATOM   1640 3HB  ALA A 105      18.960   1.179 -17.758  1.00  0.00           H  
ATOM   1641  N   GLN A 106      16.758  -0.670 -17.220  1.00  0.00           N  
ATOM   1642  CA  GLN A 106      16.064  -1.834 -17.757  1.00  0.00           C  
ATOM   1643  C   GLN A 106      14.655  -1.979 -17.167  1.00  0.00           C  
ATOM   1644  O   GLN A 106      13.723  -2.416 -17.842  1.00  0.00           O  
ATOM   1645  CB  GLN A 106      16.868  -3.101 -17.465  1.00  0.00           C  
ATOM   1646  CG  GLN A 106      18.198  -3.227 -18.229  1.00  0.00           C  
ATOM   1647  CD  GLN A 106      19.055  -4.402 -17.707  1.00  0.00           C  
ATOM   1648  OE1 GLN A 106      18.521  -5.488 -17.407  1.00  0.00           O  
ATOM   1649  NE2 GLN A 106      20.380  -4.194 -17.569  1.00  0.00           N  
ATOM   1650  H   GLN A 106      17.653  -0.815 -16.740  1.00  0.00           H  
ATOM   1651  HA  GLN A 106      15.980  -1.713 -18.833  1.00  0.00           H  
ATOM   1652 1HB  GLN A 106      17.088  -3.146 -16.405  1.00  0.00           H  
ATOM   1653 2HB  GLN A 106      16.261  -3.971 -17.702  1.00  0.00           H  
ATOM   1654 1HG  GLN A 106      17.970  -3.413 -19.279  1.00  0.00           H  
ATOM   1655 2HG  GLN A 106      18.761  -2.310 -18.138  1.00  0.00           H  
ATOM   1656 1HE2 GLN A 106      20.965  -4.928 -17.223  1.00  0.00           H  
ATOM   1657 2HE2 GLN A 106      20.814  -3.297 -17.796  1.00  0.00           H  
ATOM   1658  N   LEU A 107      14.502  -1.616 -15.894  1.00  0.00           N  
ATOM   1659  CA  LEU A 107      13.224  -1.730 -15.199  1.00  0.00           C  
ATOM   1660  C   LEU A 107      12.299  -0.508 -15.407  1.00  0.00           C  
ATOM   1661  O   LEU A 107      11.075  -0.648 -15.485  1.00  0.00           O  
ATOM   1662  CB  LEU A 107      13.533  -1.908 -13.709  1.00  0.00           C  
ATOM   1663  CG  LEU A 107      14.322  -3.198 -13.350  1.00  0.00           C  
ATOM   1664  CD1 LEU A 107      14.723  -3.141 -11.887  1.00  0.00           C  
ATOM   1665  CD2 LEU A 107      13.469  -4.416 -13.651  1.00  0.00           C  
ATOM   1666  H   LEU A 107      15.321  -1.286 -15.377  1.00  0.00           H  
ATOM   1667  HA  LEU A 107      12.714  -2.617 -15.569  1.00  0.00           H  
ATOM   1668 1HB  LEU A 107      14.127  -1.056 -13.378  1.00  0.00           H  
ATOM   1669 2HB  LEU A 107      12.595  -1.914 -13.148  1.00  0.00           H  
ATOM   1670  HG  LEU A 107      15.223  -3.256 -13.943  1.00  0.00           H  
ATOM   1671 1HD1 LEU A 107      15.284  -4.038 -11.626  1.00  0.00           H  
ATOM   1672 2HD1 LEU A 107      15.346  -2.261 -11.721  1.00  0.00           H  
ATOM   1673 3HD1 LEU A 107      13.839  -3.074 -11.267  1.00  0.00           H  
ATOM   1674 1HD2 LEU A 107      14.025  -5.320 -13.399  1.00  0.00           H  
ATOM   1675 2HD2 LEU A 107      12.557  -4.381 -13.070  1.00  0.00           H  
ATOM   1676 3HD2 LEU A 107      13.218  -4.424 -14.711  1.00  0.00           H  
ATOM   1677  N   PHE A 108      12.896   0.682 -15.472  1.00  0.00           N  
ATOM   1678  CA  PHE A 108      12.216   1.978 -15.585  1.00  0.00           C  
ATOM   1679  C   PHE A 108      11.988   2.472 -17.017  1.00  0.00           C  
ATOM   1680  O   PHE A 108      10.873   2.855 -17.372  1.00  0.00           O  
ATOM   1681  CB  PHE A 108      13.008   2.992 -14.751  1.00  0.00           C  
ATOM   1682  CG  PHE A 108      12.599   4.437 -14.763  1.00  0.00           C  
ATOM   1683  CD1 PHE A 108      11.436   4.862 -14.150  1.00  0.00           C  
ATOM   1684  CD2 PHE A 108      13.446   5.393 -15.309  1.00  0.00           C  
ATOM   1685  CE1 PHE A 108      11.106   6.212 -14.102  1.00  0.00           C  
ATOM   1686  CE2 PHE A 108      13.129   6.741 -15.259  1.00  0.00           C  
ATOM   1687  CZ  PHE A 108      11.952   7.150 -14.654  1.00  0.00           C  
ATOM   1688  H   PHE A 108      13.908   0.692 -15.402  1.00  0.00           H  
ATOM   1689  HA  PHE A 108      11.235   1.870 -15.119  1.00  0.00           H  
ATOM   1690 1HB  PHE A 108      13.000   2.662 -13.724  1.00  0.00           H  
ATOM   1691 2HB  PHE A 108      14.041   2.953 -15.082  1.00  0.00           H  
ATOM   1692  HD1 PHE A 108      10.777   4.121 -13.702  1.00  0.00           H  
ATOM   1693  HD2 PHE A 108      14.377   5.067 -15.769  1.00  0.00           H  
ATOM   1694  HE1 PHE A 108      10.182   6.530 -13.621  1.00  0.00           H  
ATOM   1695  HE2 PHE A 108      13.806   7.480 -15.687  1.00  0.00           H  
ATOM   1696  HZ  PHE A 108      11.697   8.211 -14.610  1.00  0.00           H  
ATOM   1697  N   ALA A 109      13.052   2.527 -17.820  1.00  0.00           N  
ATOM   1698  CA  ALA A 109      12.973   3.020 -19.190  1.00  0.00           C  
ATOM   1699  C   ALA A 109      12.736   1.864 -20.167  1.00  0.00           C  
ATOM   1700  O   ALA A 109      12.112   2.016 -21.217  1.00  0.00           O  
ATOM   1701  CB  ALA A 109      14.256   3.755 -19.539  1.00  0.00           C  
ATOM   1702  H   ALA A 109      13.944   2.172 -17.499  1.00  0.00           H  
ATOM   1703  HA  ALA A 109      12.128   3.706 -19.264  1.00  0.00           H  
ATOM   1704 1HB  ALA A 109      14.189   4.139 -20.553  1.00  0.00           H  
ATOM   1705 2HB  ALA A 109      14.401   4.584 -18.845  1.00  0.00           H  
ATOM   1706 3HB  ALA A 109      15.098   3.067 -19.456  1.00  0.00           H  
ATOM   1707  N   GLY A 110      13.300   0.718 -19.807  1.00  0.00           N  
ATOM   1708  CA  GLY A 110      13.317  -0.528 -20.559  1.00  0.00           C  
ATOM   1709  C   GLY A 110      14.703  -0.746 -21.159  1.00  0.00           C  
ATOM   1710  O   GLY A 110      15.214  -1.868 -21.192  1.00  0.00           O  
ATOM   1711  H   GLY A 110      13.798   0.703 -18.929  1.00  0.00           H  
ATOM   1712 1HA  GLY A 110      13.056  -1.358 -19.906  1.00  0.00           H  
ATOM   1713 2HA  GLY A 110      12.573  -0.490 -21.353  1.00  0.00           H  
ATOM   1714  N   GLU A 111      15.301   0.344 -21.635  1.00  0.00           N  
ATOM   1715  CA  GLU A 111      16.628   0.313 -22.245  1.00  0.00           C  
ATOM   1716  C   GLU A 111      17.556   1.481 -21.867  1.00  0.00           C  
ATOM   1717  O   GLU A 111      18.785   1.349 -21.850  1.00  0.00           O  
ATOM   1718  CB  GLU A 111      16.496   0.313 -23.780  1.00  0.00           C  
ATOM   1719  CG  GLU A 111      15.775  -0.898 -24.398  1.00  0.00           C  
ATOM   1720  CD  GLU A 111      15.692  -0.838 -25.915  1.00  0.00           C  
ATOM   1721  OE1 GLU A 111      16.127   0.138 -26.479  1.00  0.00           O  
ATOM   1722  OE2 GLU A 111      15.192  -1.771 -26.502  1.00  0.00           O  
ATOM   1723  H   GLU A 111      14.792   1.210 -21.571  1.00  0.00           H  
ATOM   1724  HA  GLU A 111      17.118  -0.611 -21.933  1.00  0.00           H  
ATOM   1725 1HB  GLU A 111      15.959   1.209 -24.090  1.00  0.00           H  
ATOM   1726 2HB  GLU A 111      17.491   0.364 -24.223  1.00  0.00           H  
ATOM   1727 1HG  GLU A 111      16.296  -1.809 -24.105  1.00  0.00           H  
ATOM   1728 2HG  GLU A 111      14.765  -0.949 -24.001  1.00  0.00           H  
ATOM   1729  N   ASN A 112      16.974   2.658 -21.649  1.00  0.00           N  
ATOM   1730  CA  ASN A 112      17.763   3.885 -21.692  1.00  0.00           C  
ATOM   1731  C   ASN A 112      18.650   4.287 -20.530  1.00  0.00           C  
ATOM   1732  O   ASN A 112      18.370   5.261 -19.849  1.00  0.00           O  
ATOM   1733  CB  ASN A 112      16.914   5.091 -21.994  1.00  0.00           C  
ATOM   1734  CG  ASN A 112      17.824   6.224 -22.305  1.00  0.00           C  
ATOM   1735  OD1 ASN A 112      18.887   5.958 -22.884  1.00  0.00           O  
ATOM   1736  ND2 ASN A 112      17.492   7.434 -21.944  1.00  0.00           N  
ATOM   1737  H   ASN A 112      15.974   2.716 -21.569  1.00  0.00           H  
ATOM   1738  HA  ASN A 112      18.440   3.771 -22.540  1.00  0.00           H  
ATOM   1739 1HB  ASN A 112      16.253   4.897 -22.840  1.00  0.00           H  
ATOM   1740 2HB  ASN A 112      16.305   5.350 -21.131  1.00  0.00           H  
ATOM   1741 1HD2 ASN A 112      18.146   8.185 -22.137  1.00  0.00           H  
ATOM   1742 2HD2 ASN A 112      16.632   7.605 -21.469  1.00  0.00           H  
ATOM   1743  N   LEU A 113      19.766   3.600 -20.370  1.00  0.00           N  
ATOM   1744  CA  LEU A 113      20.778   4.009 -19.384  1.00  0.00           C  
ATOM   1745  C   LEU A 113      21.255   5.439 -19.617  1.00  0.00           C  
ATOM   1746  O   LEU A 113      21.701   6.148 -18.708  1.00  0.00           O  
ATOM   1747  CB  LEU A 113      21.995   3.102 -19.410  1.00  0.00           C  
ATOM   1748  CG  LEU A 113      23.096   3.545 -18.450  1.00  0.00           C  
ATOM   1749  CD1 LEU A 113      22.543   3.598 -17.023  1.00  0.00           C  
ATOM   1750  CD2 LEU A 113      24.263   2.585 -18.570  1.00  0.00           C  
ATOM   1751  H   LEU A 113      19.881   2.770 -20.951  1.00  0.00           H  
ATOM   1752  HA  LEU A 113      20.336   3.968 -18.396  1.00  0.00           H  
ATOM   1753 1HB  LEU A 113      21.689   2.091 -19.138  1.00  0.00           H  
ATOM   1754 2HB  LEU A 113      22.406   3.085 -20.417  1.00  0.00           H  
ATOM   1755  HG  LEU A 113      23.432   4.549 -18.719  1.00  0.00           H  
ATOM   1756 1HD1 LEU A 113      23.327   3.921 -16.340  1.00  0.00           H  
ATOM   1757 2HD1 LEU A 113      21.711   4.303 -16.980  1.00  0.00           H  
ATOM   1758 3HD1 LEU A 113      22.203   2.640 -16.738  1.00  0.00           H  
ATOM   1759 1HD2 LEU A 113      25.064   2.897 -17.898  1.00  0.00           H  
ATOM   1760 2HD2 LEU A 113      23.940   1.582 -18.307  1.00  0.00           H  
ATOM   1761 3HD2 LEU A 113      24.629   2.592 -19.600  1.00  0.00           H  
ATOM   1762  N   TYR A 114      21.272   5.831 -20.872  1.00  0.00           N  
ATOM   1763  CA  TYR A 114      21.791   7.114 -21.259  1.00  0.00           C  
ATOM   1764  C   TYR A 114      20.739   8.186 -21.032  1.00  0.00           C  
ATOM   1765  O   TYR A 114      20.064   8.657 -21.952  1.00  0.00           O  
ATOM   1766  CB  TYR A 114      22.256   7.011 -22.697  1.00  0.00           C  
ATOM   1767  CG  TYR A 114      23.313   5.945 -22.786  1.00  0.00           C  
ATOM   1768  CD1 TYR A 114      22.924   4.637 -23.050  1.00  0.00           C  
ATOM   1769  CD2 TYR A 114      24.646   6.243 -22.570  1.00  0.00           C  
ATOM   1770  CE1 TYR A 114      23.867   3.632 -23.103  1.00  0.00           C  
ATOM   1771  CE2 TYR A 114      25.592   5.235 -22.623  1.00  0.00           C  
ATOM   1772  CZ  TYR A 114      25.206   3.934 -22.890  1.00  0.00           C  
ATOM   1773  OH  TYR A 114      26.149   2.932 -22.945  1.00  0.00           O  
ATOM   1774  H   TYR A 114      20.886   5.221 -21.578  1.00  0.00           H  
ATOM   1775  HA  TYR A 114      22.649   7.350 -20.630  1.00  0.00           H  
ATOM   1776 1HB  TYR A 114      21.423   6.745 -23.350  1.00  0.00           H  
ATOM   1777 2HB  TYR A 114      22.674   7.961 -23.032  1.00  0.00           H  
ATOM   1778  HD1 TYR A 114      21.868   4.405 -23.210  1.00  0.00           H  
ATOM   1779  HD2 TYR A 114      24.949   7.269 -22.355  1.00  0.00           H  
ATOM   1780  HE1 TYR A 114      23.560   2.607 -23.309  1.00  0.00           H  
ATOM   1781  HE2 TYR A 114      26.644   5.467 -22.454  1.00  0.00           H  
ATOM   1782  HH  TYR A 114      27.010   3.291 -22.718  1.00  0.00           H  
ATOM   1783  N   PHE A 115      20.680   8.624 -19.780  1.00  0.00           N  
ATOM   1784  CA  PHE A 115      19.696   9.583 -19.279  1.00  0.00           C  
ATOM   1785  C   PHE A 115      20.175  11.039 -19.436  1.00  0.00           C  
ATOM   1786  O   PHE A 115      19.780  11.923 -18.658  1.00  0.00           O  
ATOM   1787  CB  PHE A 115      19.403   9.328 -17.791  1.00  0.00           C  
ATOM   1788  CG  PHE A 115      18.654   8.035 -17.429  1.00  0.00           C  
ATOM   1789  CD1 PHE A 115      19.324   6.965 -16.847  1.00  0.00           C  
ATOM   1790  CD2 PHE A 115      17.284   7.910 -17.635  1.00  0.00           C  
ATOM   1791  CE1 PHE A 115      18.650   5.810 -16.478  1.00  0.00           C  
ATOM   1792  CE2 PHE A 115      16.610   6.750 -17.267  1.00  0.00           C  
ATOM   1793  CZ  PHE A 115      17.295   5.705 -16.686  1.00  0.00           C  
ATOM   1794  H   PHE A 115      21.302   8.149 -19.124  1.00  0.00           H  
ATOM   1795  HA  PHE A 115      18.774   9.457 -19.847  1.00  0.00           H  
ATOM   1796 1HB  PHE A 115      20.348   9.310 -17.253  1.00  0.00           H  
ATOM   1797 2HB  PHE A 115      18.831  10.164 -17.395  1.00  0.00           H  
ATOM   1798  HD1 PHE A 115      20.400   7.043 -16.675  1.00  0.00           H  
ATOM   1799  HD2 PHE A 115      16.737   8.736 -18.086  1.00  0.00           H  
ATOM   1800  HE1 PHE A 115      19.196   4.988 -16.021  1.00  0.00           H  
ATOM   1801  HE2 PHE A 115      15.539   6.668 -17.437  1.00  0.00           H  
ATOM   1802  HZ  PHE A 115      16.769   4.805 -16.397  1.00  0.00           H  
ATOM   1803  N   GLN A 116      21.074  11.252 -20.406  1.00  0.00           N  
ATOM   1804  CA  GLN A 116      21.644  12.552 -20.760  1.00  0.00           C  
ATOM   1805  C   GLN A 116      22.583  12.406 -21.952  1.00  0.00           C  
ATOM   1806  O   GLN A 116      22.491  13.160 -22.921  1.00  0.00           O  
ATOM   1807  OXT GLN A 116      23.424  11.507 -21.953  1.00  0.00           O  
ATOM   1808  CB  GLN A 116      22.391  13.174 -19.579  1.00  0.00           C  
ATOM   1809  CG  GLN A 116      22.925  14.565 -19.801  1.00  0.00           C  
ATOM   1810  CD  GLN A 116      23.453  15.181 -18.496  1.00  0.00           C  
ATOM   1811  OE1 GLN A 116      22.931  14.919 -17.383  1.00  0.00           O  
ATOM   1812  NE2 GLN A 116      24.493  16.006 -18.619  1.00  0.00           N  
ATOM   1813  H   GLN A 116      21.331  10.452 -20.966  1.00  0.00           H  
ATOM   1814  HA  GLN A 116      20.833  13.219 -21.051  1.00  0.00           H  
ATOM   1815 1HB  GLN A 116      21.750  13.247 -18.742  1.00  0.00           H  
ATOM   1816 2HB  GLN A 116      23.230  12.535 -19.306  1.00  0.00           H  
ATOM   1817 1HG  GLN A 116      23.745  14.520 -20.519  1.00  0.00           H  
ATOM   1818 2HG  GLN A 116      22.124  15.199 -20.185  1.00  0.00           H  
ATOM   1819 1HE2 GLN A 116      24.887  16.443 -17.809  1.00  0.00           H  
ATOM   1820 2HE2 GLN A 116      24.881  16.191 -19.524  1.00  0.00           H  
TER                                                                             
# All scores below are weighted scores, not raw scores.
#BEGIN_POSE_ENERGIES_TABLE /home/grads/bernardm/FoldingBenchMarks/RosettaFold/RoseTTAFold/results_pyrosetta_rerun/T1155.pdb/pdb-3track/model0_0_0.05.pdb
label fa_atr fa_rep fa_sol fa_intra_rep fa_intra_sol_xover4 lk_ball_wtd fa_elec hbond_sr_bb hbond_lr_bb hbond_bb_sc hbond_sc dslf_fa13 omega fa_dun p_aa_pp yhh_planarity ref rama_prepro cart_bonded total
weights 1 0.55 1 0.005 1 1 1 1 1 1 1 1.25 0.4 0.7 0.6 0.625 1 0.45 0.5 NA
pose -647.477 65.9307 454.636 1.77853 22.6192 -21.5225 -233.495 -83.5712 -4.88016 -15.8023 -20.088 0 3.45473 132.804 -12.7871 0.11051 10.7869 30.4397 62.8302 -254.233
MET:NtermProteinFull_1 -3.24417 0.2488 1.5349 0.00855 0.18722 -0.24487 -0.09395 0 0 0 0 0 0.03585 1.39907 0 0 1.65735 0 0.05979 1.54855
GLY_2 -1.19583 0.11392 0.61395 0.0001 0 -0.15184 0.10825 0 0 0 0 0 -0.08339 0 0.4622 0 0.79816 0.08325 0.11876 0.86752
TYR_3 -5.61239 0.45529 3.4195 0.02345 0.27641 -0.40665 -0.64192 0 0 0 0 0 -0.00492 1.2639 -0.26393 0.00084 0.58223 -0.04527 0.17727 -0.7762
SER_4 -4.37786 0.31409 5.87892 0.00225 0.07725 0.13774 -4.08265 0 0 -1.81959 -0.37124 0 -0.00515 0.07728 -0.45312 0 -0.28969 -0.35345 0.32055 -4.94467
ASP_5 -3.54813 0.26391 3.98141 0.00416 0.30092 0.01985 -2.22125 0 0 0 -0.33216 0 0.02572 1.29494 0.08095 0 -2.14574 -0.40147 0.269 -2.40788
GLU_6 -3.11893 0.19574 3.34196 0.00493 0.23608 -0.17928 -0.83343 0 0 0 0 0 -0.03953 2.53955 -0.35432 0 -2.72453 -0.46905 0.18901 -1.2118
ASP_7 -5.74095 0.33768 6.44315 0.0028 0.26292 -0.14243 -3.69836 0 0 -1.81959 -0.37124 0 0.03459 2.06772 -0.18657 0 -2.14574 -0.41692 0.40665 -4.9663
ARG_8 -8.6397 0.42334 7.4868 0.01329 0.33805 -0.31699 -4.14981 0 0 0 -0.33216 0 0.05956 2.35273 -0.06595 0 -0.09474 -0.28969 0.50445 -2.7108
GLU_9 -5.49875 0.37206 4.66241 0.00661 0.3102 -0.22748 -1.94435 0 0 0 0 0 -0.01855 2.74532 -0.09783 0 -2.72453 -0.26917 0.38149 -2.30257
ALA_10 -4.66768 0.24049 4.08041 0.00152 0 -0.03204 -2.09821 0 0 0 0 0 0.05009 0 -0.292 0 1.32468 -0.29989 0.22242 -1.47021
ASP_11 -7.11446 0.67697 6.44449 0.0066 0.31816 -0.19526 -3.57183 0 0 0 -0.41275 0 0.13362 1.53479 0.09739 0 -2.14574 -0.33671 0.36946 -4.19527
ASN_12 -8.19343 0.51928 4.74263 0.00893 0.26881 -0.41694 -2.03361 0 0 0 0 0 0.16647 1.13815 0.15258 0 -1.34026 -0.14934 0.45852 -4.67821
LEU_13 -6.12638 0.47337 4.37812 0.02408 0.07852 -0.18942 -1.74379 0 0 0 0 0 0.21328 0.19872 -0.2846 0 1.66147 -0.11456 0.34652 -1.08466
ARG_14 -7.91974 0.69147 7.09243 0.01393 0.34189 0.09646 -4.70958 0 0 0 -1.30815 0 0.02933 2.31135 -0.10681 0 -0.09474 -0.30489 0.53958 -3.32746
ILE_15 -10.2561 1.84935 2.37039 0.03836 0.07553 -0.18757 -1.74589 0 0 0 0 0 -0.04048 0.11879 -0.3908 0 2.30374 -0.20765 0.68179 -5.39052
ALA_16 -5.7023 0.36822 3.28837 0.00143 0 -0.24327 -2.02843 0 0 0 0 0 -0.02798 0 -0.30928 0 1.32468 -0.20327 0.43555 -3.09629
GLU_17 -5.42307 0.23857 6.47053 0.0064 0.74499 -0.34501 -3.94873 0 0 0 -0.56146 0 0.09386 2.71886 -0.31232 0 -2.72453 -0.38287 0.18041 -3.24436
ILE_18 -8.56385 1.12956 3.27092 0.03223 0.07291 -0.3118 -1.36656 0 0 0 0 0 -0.04869 0.14701 -0.36195 0 2.30374 -0.21505 0.30651 -3.60502
ILE_19 -7.64177 1.13948 1.87439 0.03234 0.10123 -0.31467 -1.32279 0 0 0 0 0 -0.0248 1.33157 -0.48713 0 2.30374 0.00389 0.49911 -2.50539
LYS_20 -6.83501 0.37371 8.10512 0.01902 0.23571 0.1755 -6.15598 0 0 -0.79762 -1.36256 0 -0.02963 2.16861 -0.04281 0 -0.71458 -0.21139 0.62227 -4.44962
ASN_21 -2.98023 0.13864 3.25578 0.00685 0.29766 -0.37905 -2.15462 0 0 0 0 0 -0.02677 1.53162 -0.32039 0 -1.34026 -0.58886 0.52744 -2.03217
ALA_22 -4.56937 0.72357 2.00014 0.00442 0 -0.3487 -0.25459 0 0 0 0 0 -0.00198 0 -0.05832 0 1.32468 -0.19442 0.39348 -0.9811
GLN_23 -2.81951 0.10988 3.13865 0.00759 0.60107 -0.22931 -1.46548 0 0 -0.41532 0 0 0.02633 2.22944 0.15984 0 -1.45095 0.57799 0.53706 1.00727
ASP_24 -4.55541 0.22841 6.9299 0.00594 0.90344 0.06681 -6.1748 0 0 -1.21533 -0.67132 0 -0.00503 3.02157 0.09588 0 -2.14574 0.35064 0.5273 -2.63774
ASP_25 -4.24332 0.30753 5.45144 0.00331 0.29559 -0.09139 -3.25538 0 0 0 -0.33257 0 -0.06388 1.33647 0.02956 0 -2.14574 -0.27325 0.82585 -2.15579
ASP_26 -3.65642 0.18548 4.63573 0.00323 0.27988 -0.20832 -2.45679 0 0 -0.49049 0 0 0.10835 1.65647 -0.05383 0 -2.14574 -0.27939 0.75358 -1.66828
SER_27 -5.02036 0.33566 6.14044 0.00146 0.02475 -0.06727 -4.84427 0 0 -0.72484 -0.67132 0 0.01603 0.41018 0.30098 0 -0.28969 -0.08181 0.497 -3.97307
LYS_28 -8.76296 0.65594 8.97669 0.02393 0.24245 -0.16358 -6.77946 0 0 0 -1.23143 0 0.03029 2.29286 -0.02706 0 -0.71458 -0.22626 0.75527 -4.9279
ILE_29 -5.43397 0.29093 4.50673 0.02553 0.07064 -0.44789 -1.6496 0 0 0 0 0 -0.0585 0.09872 -0.48269 0 2.30374 -0.17891 0.47963 -0.47562
ASN_30 -4.79476 0.15863 4.75336 0.00653 0.25799 -0.43465 -1.85012 0 0 0 0 0 0.00179 1.04676 0.34633 0 -1.34026 0.06969 0.16511 -1.6136
SER_31 -6.59762 0.82469 5.62633 0.00169 0.02449 -0.23469 -3.08785 0 0 0 0 0 0.02378 0.41116 0.29544 0 -0.28969 0.00266 0.19917 -2.80044
THR_32 -6.83213 0.52366 5.08621 0.01268 0.06512 -0.21363 -2.95989 0 0 0 0 0 -0.01245 0.03873 0.02832 0 1.15175 -0.02781 0.24511 -2.89432
GLN_33 -5.19875 0.27295 4.79838 0.00807 0.21376 -0.35761 -1.86267 0 0 0 0 0 0.06685 2.37526 -0.04642 0 -1.45095 -0.09337 0.27531 -0.99918
GLU_34 -6.05602 0.32581 5.50992 0.00701 0.33175 -0.02903 -3.08362 0 0 0 -0.8954 0 -0.02713 3.00233 -0.19602 0 -2.72453 -0.27584 0.311 -3.79977
LEU_35 -10.1043 1.36364 2.36409 0.02405 0.14325 -0.04367 -1.95696 0 0 0 0 0 0.04155 0.40546 -0.18235 0 1.66147 -0.13456 0.62001 -5.79828
LEU_36 -7.60672 0.57255 3.56034 0.05634 0.09437 -0.45294 -1.94702 0 0 0 0 0 0.03561 0.15816 -0.30776 0 1.66147 -0.10942 0.77452 -3.51051
ASP_37 -6.35853 0.38981 7.66694 0.00231 0.55519 0.07535 -5.69066 0 0 0 -1.88405 0 0.07158 2.97185 0.10621 0 -2.14574 -0.33008 0.48538 -4.08446
ILE_38 -9.92147 0.95291 4.40396 0.04152 0.07602 -0.55723 -2.23283 0 0 0 0 0 -0.03851 0.07714 -0.43299 0 2.30374 -0.17439 0.36381 -5.13831
TYR_39 -9.91169 0.96736 3.16415 0.03034 0.24038 -0.35187 -1.94157 0 0 0 0 0 0.06011 2.57937 0.1151 0.01079 0.58223 -0.13182 0.47083 -4.11629
ARG_40 -5.62728 0.32082 5.88261 0.01424 0.43195 -0.32061 -2.41763 0 0 0 -0.78142 0 0.01763 1.66464 -0.12711 0 -0.09474 -0.34627 0.3686 -1.01458
ARG_41 -5.87342 0.48913 5.91741 0.01357 0.32645 -0.07163 -3.66144 0 0 0 -1.10263 0 0.03346 2.22173 -0.07065 0 -0.09474 -0.33297 0.42624 -1.77949
LEU_42 -8.39099 0.68985 3.28014 0.01284 0.07114 -0.01939 -3.16233 0 0 0 0 0 0.09891 0.40884 -0.2667 0 1.66147 -0.22803 0.67201 -5.17222
TYR_43 -7.84933 1.21609 5.84562 0.0239 0.18593 0.18741 -3.5699 0 0 0 -0.73437 0 -0.05448 2.00922 -0.2857 0.09605 0.58223 5.05952 2.11686 4.82905
PRO_44 -4.34177 0.8449 2.57206 0.00281 0.0433 -0.03488 -0.574 0 0 -0.39899 0 0 -0.1228 0.49384 -0.34724 0 -1.64321 4.9481 2.05443 3.49656
SER_45 -5.33506 0.2784 4.53416 0.00231 0.06881 -0.15338 -2.52332 0 0 0 0 0 -0.01323 0.3128 -0.20859 0 -0.28969 -0.49999 0.34439 -3.48239
LEU_46 -8.40747 0.71123 4.11156 0.01804 0.06109 -0.42571 -1.45007 0 0 -0.41395 0 0 0.01662 0.28268 -0.37227 0 1.66147 -0.4097 0.22153 -4.39497
THR_47 -4.05857 0.68332 3.385 0.00542 0.05251 0.04475 -1.91018 0 0 0 0 0 -0.07445 0.09217 0.08026 0 1.15175 -0.21373 1.05646 0.29472
PRO_48 -4.4081 0.65982 2.71149 0.00218 0.03446 -0.17536 -0.53592 0 0 0 0 0 -0.08598 0.11762 -0.7685 0 -1.64321 0.21099 1.14173 -2.73879
GLU_49 -3.38525 0.27607 3.03353 0.00623 0.26956 0.00253 -1.33497 0 0 0 0 0 -0.0373 2.5073 -0.31602 0 -2.72453 -0.00648 0.32575 -1.38357
GLU_50 -7.19988 0.65764 5.60356 0.00766 0.34154 -0.43059 -2.07076 0 0 0 0 0 -0.01898 3.05654 -0.22342 0 -2.72453 -0.36183 0.23526 -3.12779
ARG_51 -10.4302 0.67857 7.95772 0.01241 0.19006 -0.34417 -3.34544 0 0 -0.81294 0 0 0.02156 2.03519 -0.04785 0 -0.09474 -0.13418 0.59881 -3.71522
GLU_52 -4.43604 0.24642 4.80952 0.0049 0.23069 -0.36688 -1.92834 0 0 0 0 0 0.00265 2.55127 -0.28003 0 -2.72453 -0.30899 0.58903 -1.61032
SER_53 -4.68221 0.12751 4.94926 0.00145 0.02323 -0.26972 -2.41139 0 0 0 0 0 0.00088 0.4256 0.29614 0 -0.28969 -0.2654 0.19847 -1.89587
ILE_54 -7.60925 0.5508 3.30065 0.02704 0.0707 -0.26104 -2.22754 0 0 0 0 0 -0.03894 0.14413 -0.49154 0 2.30374 0.02198 0.19832 -4.01094
ASP_55 -5.55406 0.34089 6.34036 0.00367 0.28577 -0.1696 -3.38283 0 0 0 -0.73437 0 -0.02895 1.33399 0.21065 0 -2.14574 -0.04739 0.35747 -3.19014
LYS_56 -5.02916 0.30156 6.54133 0.00734 0.1888 -0.17568 -4.15959 0 0 0 -0.66984 0 0.00225 1.73785 0.08631 0 -0.71458 -0.03634 0.47353 -1.44622
PHE_57 -9.94347 1.27159 4.44445 0.042 0.36604 -0.23835 -2.29032 0 0 0 0 0 0.04266 1.68279 -0.49586 0 1.21829 0.1004 0.59384 -3.20595
VAL_58 -7.53136 0.61433 3.24965 0.02264 0.05582 -0.18195 -3.22662 0 0 0 0 0 -0.04714 -0.01496 -0.32846 0 2.64269 0.00664 0.51525 -4.22346
ASN_59 -5.82836 0.28269 6.29549 0.00663 0.25858 -0.65084 -1.86301 0 0 0 0 0 -0.03802 1.01095 0.51108 0 -1.34026 0.04306 0.28398 -1.02803
GLU_60 -4.64171 0.18622 6.08249 0.00559 0.25723 -0.30279 -3.19415 0 0 0 -0.66984 0 0.01006 2.58047 -0.22905 0 -2.72453 -0.17035 0.17809 -2.63227
HIS_D_61 -7.53046 0.93474 4.8675 0.00608 0.41491 -0.34621 -2.45874 0 0 0 0 0 0.00059 1.97914 -0.06857 0 -0.30065 -0.22945 0.26018 -2.47094
THR_62 -6.42191 0.61354 4.96841 0.01491 0.06699 -0.40184 -2.60594 0 0 0 0 0 -0.01853 0.14553 0.1769 0 1.15175 -0.00841 0.30991 -2.00869
ASP_63 -4.4137 0.24457 5.7133 0.00447 0.32861 -0.27813 -3.09758 0 0 -0.86266 -0.52091 0 -0.10801 1.42468 -0.00991 0 -2.14574 -0.12463 0.3358 -3.50982
ALA_64 -2.7113 0.29679 1.65658 0.00204 0 -0.14935 -1.24708 0 0 0 0 0 0.08255 0 0.26896 0 1.32468 -0.24446 0.37171 -0.34887
ILE_65 -7.11342 0.53535 1.99582 0.02404 0.06036 -0.28902 -1.03188 0 0 0 0 0 0.04665 0.32037 -0.68003 0 2.30374 -0.34231 0.42219 -3.74815
ILE_66 -9.77128 2.33135 2.24173 0.11607 0.12994 -0.25623 -1.77639 0 0 0 0 0 -0.02919 0.46343 -0.03924 0 2.30374 -0.15087 1.41324 -3.02371
ILE_67 -3.81096 0.45236 1.53213 0.03093 0.05913 -0.36712 0.37738 0 0 0 0 0 0.00618 0.24981 0.25914 0 2.30374 5.0386 1.48627 7.61759
ASP_68 -2.69871 0.49679 1.95373 0.00362 0.31407 -0.25449 -0.6735 0 0 0 0 0 -0.00014 1.86133 -0.14866 0 -2.14574 4.95683 0.39992 4.06504
GLY_69 -4.54139 0.4724 2.7087 5e-05 0 -0.21217 -2.32888 0 0 0 0 0 -0.17774 0 -1.51138 0 0.79816 0.42691 0.24848 -4.11686
VAL_70 -3.77383 0.64972 2.24344 0.01888 0.04912 -0.13306 -0.0115 0 0 0 0 0 -0.0672 0.03502 -0.69715 0 2.64269 0.5307 0.93547 2.42229
PRO_71 -6.50536 1.74256 2.34547 0.00328 0.0667 -0.01496 -0.58105 0 0 0 0 0 -0.05974 0.06232 -1.16604 0 -1.64321 -0.12909 1.43308 -4.44604
ILE_72 -5.18536 0.69036 2.18524 0.08214 0.08956 -0.14206 -1.55796 0 0 0 0 0 0.18027 3.00207 0.90177 0 2.30374 0.08029 1.07754 3.70759
GLN_73 -7.16417 1.71232 5.78936 0.00836 0.5507 -0.14496 -2.28732 0 0 -1.59586 0 0 0.03977 3.21102 -0.06842 0 -1.45095 0.13218 0.63841 -0.62957
GLY_74 -1.83057 0.49399 1.69385 8e-05 0 -0.10338 -0.01985 0 0 0 0 0 -0.08953 0 0.41142 0 0.79816 -0.01467 0.34277 1.68227
GLY_75 -2.08375 0.47417 2.23307 6e-05 0 -0.02276 -1.45716 0 0 -0.36316 0 0 0.01784 0 0.37511 0 0.79816 0.27339 0.19183 0.43681
ARG_76 -6.01612 0.38058 6.32332 0.0197 0.65842 -0.31194 -2.81284 0 0 -0.36316 -0.52091 0 0.0593 1.40842 0.00714 0 -0.09474 0.28113 0.34291 -0.63879
LYS_77 -0.83689 0.10993 0.71199 0.01031 0.17335 -0.08589 0.71533 0 0 0 0 0 -0.02211 0.87377 0.00927 0 -0.71458 -0.03567 0.59107 1.49989
ALA_78 -1.53289 0.30773 0.92453 0.00142 0 -0.10223 0.02638 0 0 0 0 0 -0.00337 0 0.48556 0 1.32468 1.16488 0.72151 3.31821
ARG_79 -3.34603 0.56984 1.90461 0.01766 0.39718 -0.06982 -0.55924 0 0 -0.7332 0 0 0.03973 1.42392 -0.07672 0 -0.09474 1.4902 0.64636 1.60978
ILE_80 -3.02658 0.31091 0.59511 0.02686 0.07748 -0.26077 0.08768 0 0 0 0 0 -0.04016 0.20363 -0.73194 0 2.30374 -0.01431 0.35614 -0.11222
VAL_81 -3.98005 0.62938 1.78826 0.01468 0.04082 -0.16783 -0.27496 0 0 0 0 0 -0.02504 0.05326 -0.69994 0 2.64269 -0.32639 0.41835 0.11323
GLY_82 -1.83011 0.24219 1.08444 0.0001 0 -0.09153 -0.46323 0 0 0 0 0 -0.01924 0 0.79109 0 0.79816 -0.05895 0.53011 0.98302
LYS_83 -4.52542 0.72445 2.50048 0.01997 0.47756 -0.04468 -0.49758 0 0 0 0 0 0.0214 2.28789 -0.22158 0 -0.71458 0.31252 0.60777 0.94822
ILE_84 -3.73958 0.84537 1.85744 0.03344 0.06442 -0.00364 -0.25428 0 0 0 0 0 0.62315 0.33418 1.82962 0 2.30374 5.21776 0.83877 9.95038
VAL_85 -5.30543 0.53002 1.12373 0.11217 0.08953 -0.3982 -0.32246 0 0 0 0 0 0.0762 2.76609 0.44002 0 2.64269 5.57573 0.73573 8.06582
SER_86 -4.1066 1.01673 4.04208 0.0026 0.05473 0.07773 -2.04545 0 0 -1.01914 0 0 0.19207 0.93248 -0.15212 0 -0.28969 1.07575 1.15872 0.93991
PRO_87 -3.40319 0.68284 2.53666 0.00208 0.03492 -0.06307 -0.66704 0 0 0 0 0 -0.11848 0.16295 -0.82086 0 -1.64321 0.71998 1.10395 -1.47246
GLY_88 -2.74268 0.38384 2.78286 8e-05 0 -0.08541 -0.94853 0 0 -1.01914 0 0 -0.08046 0 0.44645 0 0.79816 0.33033 0.38378 0.24929
VAL_89 -7.34 1.23323 2.92311 0.03255 0.05602 0.09559 -1.85305 0 0 0 0 0 -0.00772 -0.00403 -0.31858 0 2.64269 0.08505 0.39916 -2.05598
LYS_90 -6.28792 0.25596 5.27629 0.00714 0.11737 -0.28947 -3.0221 0 0 0 0 0 0.29577 0.94875 -0.06247 0 -0.71458 -0.28507 0.53514 -3.22518
GLY_91 -3.61277 0.40821 3.90765 0.00014 0 -0.23145 -2.22999 0 0 0 0 0 -0.05036 0 0.32738 0 0.79816 0.1818 0.35248 -0.14877
LEU_92 -5.02125 0.29945 3.66365 0.0143 0.06779 -0.04056 -1.79235 0 0 0 0 0 0.0037 0.38529 -0.24016 0 1.66147 0.33235 0.3214 -0.34493
ALA_93 -4.76726 0.22558 3.45431 0.00139 0 -0.05127 -2.06828 0 0 0 0 0 0.03383 0 -0.23125 0 1.32468 -0.32334 0.29191 -2.1097
THR_94 -5.93922 0.3115 6.52217 0.01172 0.06351 0.07848 -3.67979 0 0 0 -0.89886 0 0.04138 -0.0042 -0.01755 0 1.15175 -0.17684 0.18331 -2.35266
GLY_95 -3.58577 0.1951 3.95599 0.00015 0 -0.18305 -1.85014 0 0 0 0 0 0.0054 0 0.1946 0 0.79816 0.55213 0.19207 0.27466
PHE_96 -10.1671 1.56016 2.92446 0.0304 0.29279 -0.09801 -2.12537 0 0 0 0 0 -0.01099 3.00367 -0.51532 0 1.21829 0.58626 0.33118 -2.96958
PHE_97 -10.8497 1.51885 3.66046 0.03129 0.23919 -0.01311 -2.47787 0 0 0 0 0 -0.0028 1.32588 -0.49638 0 1.21829 0.1329 0.58507 -5.12795
GLU_98 -4.91858 0.15991 4.4166 0.00497 0.23206 -0.35917 -2.14507 0 0 0 0 0 0.04769 2.52474 -0.25817 0 -2.72453 -0.18267 0.40068 -2.80153
GLU_99 -5.50241 0.52868 4.86084 0.00649 0.74471 -0.30642 -2.17166 0 0 0 0 0 0.11628 2.77833 -0.35095 0 -2.72453 -0.47843 0.21766 -2.2814
LEU_100 -9.65229 1.35236 2.45264 0.02005 0.18029 -0.17945 -2.17031 0 0 0 0 0 0.30212 1.08101 -0.27975 0 1.66147 -0.36946 0.53385 -5.06747
GLY_101 -4.78508 0.55326 3.65492 0.00013 0 -0.22337 -2.00341 0 0 0 0 0 0.04936 0 0.45006 0 0.79816 0.24768 0.44273 -0.81555
SER_102 -5.6909 0.60075 5.2282 0.00166 0.07477 -0.05415 -2.55351 0 0 0 -0.95799 0 -0.03348 0.77911 0.30825 0 -0.28969 0.39309 0.16881 -2.02508
LYS_103 -7.98973 0.51245 6.24096 0.0174 0.4242 -0.57008 -2.18735 0 0 0 0 0 0.14946 2.30109 -0.01703 0 -0.71458 -0.20466 0.4078 -1.63007
LEU_104 -9.17464 1.26731 3.89712 0.07774 0.2675 -0.16741 -2.60196 0 0 0 0 0 0.02139 0.48077 -0.19397 0 1.66147 -0.19691 1.39039 -3.2712
ALA_105 -7.03113 0.60266 3.8144 0.00165 0 -0.11987 -3.04927 0 0 0 0 0 0.01704 0 -0.34136 0 1.32468 -0.1977 1.30903 -3.66985
GLN_106 -6.09371 0.54796 5.65131 0.00548 0.21088 -0.24495 -2.39448 0 0 0 -0.95799 0 -0.05599 2.94187 -0.24324 0 -1.45095 -0.39313 0.34313 -2.13381
LEU_107 -5.84802 0.41025 2.88824 0.01666 0.07526 -0.30653 -0.74773 0 0 0 0 0 -0.04163 0.18083 -0.26663 0 1.66147 -0.17924 0.35925 -1.79782
PHE_108 -6.26353 0.41232 1.96902 0.02072 0.19776 -0.07456 -0.65475 0 0 0 0 0 -0.01056 1.71491 -0.09966 0 1.21829 0.3209 0.70186 -0.54729
ALA_109 -3.19927 0.14303 1.27581 0.00135 0 -0.0177 -0.1234 0 0 0 0 0 -0.04361 0 0.28811 0 1.32468 0.51313 0.67613 0.83825
GLY_110 -2.66559 0.31165 2.38949 0.00011 0 -0.06507 -0.9698 0 0 0 0 0 0.00802 0 -1.40212 0 0.79816 0.6611 0.27421 -0.65982
GLU_111 -2.182 0.14918 1.80012 0.00535 0.26966 -0.11686 -0.28524 0 0 0 0 0 0.9756 2.36879 -0.02133 0 -2.72453 1.37939 0.4498 2.06792
ASN_112 -4.99799 0.37514 3.66697 0.03229 0.96084 -0.42219 0.69086 0 0 -0.2775 0 0 0.72943 1.66526 -0.51695 0 -1.34026 0.958 1.24924 2.77314
LEU_113 -5.66062 0.58615 1.45352 0.03463 0.27493 -0.21975 -1.33483 0 0 0 0 0 -0.00847 1.15442 -0.2106 0 1.66147 -0.04406 1.1222 -1.19099
TYR_114 -4.05929 0.43495 2.87673 0.02958 0.35147 -0.34918 -0.28725 0 0 -0.2775 0 0 -0.02395 2.27437 0.08468 0.00284 0.58223 0.16738 0.79406 2.60109
PHE_115 -6.65714 0.48352 2.19463 0.02256 0.21754 -0.05243 -1.6679 0 0 -0.3823 0 0 -0.03264 1.57313 -0.14563 0 1.21829 0.47313 0.81578 -1.93946
GLN:CtermProteinFull_116 -2.17923 0.43505 3.01448 0.00789 0.3438 0.08498 -1.79487 0 0 0 -0.8011 0 0 2.42248 0 0 -1.45095 0.21262 0.43395 0.7291
#END_POSE_ENERGIES_TABLE /home/grads/bernardm/FoldingBenchMarks/RosettaFold/RoseTTAFold/results_pyrosetta_rerun/T1155.pdb/pdb-3track/model0_0_0.05.pdb
