# Supplementary material for: The transformative power of transformers in protein structure prediction
Source: Proc Natl Acad Sci U S A. 2023 Jul 31;120(32):e2303499120. doi: 10.1073/pnas.2303499120 (PMC10410766; doi:10.1073/pnas.2303499120)
Supplement: Supplementary file 2 — Dataset S01 (GZ) [file pnas.2303499120.sd01.gz › SI_Data/predicted_structures/RoseTTAFold/T1180.pdb]

HEADER                                            27-DEC-22   XXXX              
EXPDTA    THEORETICAL MODEL                                                     
REMARK 220                                                                      
REMARK 220 EXPERIMENTAL DETAILS                                                 
REMARK 220  EXPERIMENT TYPE                : THEORETICAL MODELLING              
REMARK 220  DATE OF DATA COLLECTION        : 27-DEC-22                          
REMARK 220                                                                      
REMARK 220 REMARK: MODEL GENERATED BY ROSETTA                                   
REMARK 220  VERSION 2022.39+release.d8d9982                                     
ATOM      1  N   MET A   1       2.854   0.154  -0.857  1.00  0.00           N  
ATOM      2  CA  MET A   1       2.013  -0.059   0.328  1.00  0.00           C  
ATOM      3  C   MET A   1       1.272   1.229   0.648  1.00  0.00           C  
ATOM      4  O   MET A   1       0.449   1.691  -0.137  1.00  0.00           O  
ATOM      5  CB  MET A   1       2.861  -0.492   1.508  1.00  0.00           C  
ATOM      6  CG  MET A   1       3.493  -1.805   1.324  1.00  0.00           C  
ATOM      7  SD  MET A   1       2.405  -3.244   1.391  1.00  0.00           S  
ATOM      8  CE  MET A   1       2.173  -3.699   3.086  1.00  0.00           C  
ATOM      9 1H   MET A   1       3.767  -0.311  -0.782  1.00  0.00           H  
ATOM     10 2H   MET A   1       2.368  -0.183  -1.676  1.00  0.00           H  
ATOM     11 3H   MET A   1       3.008   1.149  -0.954  1.00  0.00           H  
ATOM     12  HA  MET A   1       1.282  -0.832   0.107  1.00  0.00           H  
ATOM     13 1HB  MET A   1       3.619   0.231   1.659  1.00  0.00           H  
ATOM     14 2HB  MET A   1       2.255  -0.550   2.413  1.00  0.00           H  
ATOM     15 1HG  MET A   1       3.890  -1.726   0.343  1.00  0.00           H  
ATOM     16 2HG  MET A   1       4.311  -1.957   1.998  1.00  0.00           H  
ATOM     17 1HE  MET A   1       1.508  -4.560   3.151  1.00  0.00           H  
ATOM     18 2HE  MET A   1       3.132  -3.960   3.505  1.00  0.00           H  
ATOM     19 3HE  MET A   1       1.746  -2.865   3.642  1.00  0.00           H  
ATOM     20  N   ARG A   2       1.568   1.800   1.809  1.00  0.00           N  
ATOM     21  CA  ARG A   2       0.951   3.030   2.291  1.00  0.00           C  
ATOM     22  C   ARG A   2       2.028   3.986   2.782  1.00  0.00           C  
ATOM     23  O   ARG A   2       3.083   3.517   3.191  1.00  0.00           O  
ATOM     24  CB  ARG A   2       0.039   2.715   3.467  1.00  0.00           C  
ATOM     25  CG  ARG A   2      -1.155   1.912   3.123  1.00  0.00           C  
ATOM     26  CD  ARG A   2      -1.909   1.475   4.277  1.00  0.00           C  
ATOM     27  NE  ARG A   2      -2.432   2.579   5.050  1.00  0.00           N  
ATOM     28  CZ  ARG A   2      -3.440   2.451   5.926  1.00  0.00           C  
ATOM     29  NH1 ARG A   2      -4.016   1.318   6.080  1.00  0.00           N  
ATOM     30  NH2 ARG A   2      -3.889   3.449   6.629  1.00  0.00           N  
ATOM     31  H   ARG A   2       2.255   1.371   2.410  1.00  0.00           H  
ATOM     32  HA  ARG A   2       0.378   3.464   1.474  1.00  0.00           H  
ATOM     33 1HB  ARG A   2       0.601   2.158   4.217  1.00  0.00           H  
ATOM     34 2HB  ARG A   2      -0.299   3.642   3.935  1.00  0.00           H  
ATOM     35 1HG  ARG A   2      -1.798   2.518   2.549  1.00  0.00           H  
ATOM     36 2HG  ARG A   2      -0.872   1.043   2.558  1.00  0.00           H  
ATOM     37 1HD  ARG A   2      -2.747   0.873   3.941  1.00  0.00           H  
ATOM     38 2HD  ARG A   2      -1.269   0.881   4.916  1.00  0.00           H  
ATOM     39  HE  ARG A   2      -2.001   3.488   4.944  1.00  0.00           H  
ATOM     40 1HH1 ARG A   2      -3.732   0.524   5.539  1.00  0.00           H  
ATOM     41 2HH1 ARG A   2      -4.810   1.266   6.731  1.00  0.00           H  
ATOM     42 1HH2 ARG A   2      -3.489   4.369   6.544  1.00  0.00           H  
ATOM     43 2HH2 ARG A   2      -4.701   3.256   7.234  1.00  0.00           H  
ATOM     44  N   PRO A   3       1.836   5.307   2.704  1.00  0.00           N  
ATOM     45  CA  PRO A   3       2.685   6.303   3.315  1.00  0.00           C  
ATOM     46  C   PRO A   3       2.443   6.295   4.816  1.00  0.00           C  
ATOM     47  O   PRO A   3       1.359   5.909   5.269  1.00  0.00           O  
ATOM     48  CB  PRO A   3       2.235   7.597   2.640  1.00  0.00           C  
ATOM     49  CG  PRO A   3       0.784   7.341   2.292  1.00  0.00           C  
ATOM     50  CD  PRO A   3       0.709   5.859   1.950  1.00  0.00           C  
ATOM     51  HA  PRO A   3       3.739   6.074   3.087  1.00  0.00           H  
ATOM     52 1HB  PRO A   3       2.368   8.443   3.340  1.00  0.00           H  
ATOM     53 2HB  PRO A   3       2.869   7.806   1.764  1.00  0.00           H  
ATOM     54 1HG  PRO A   3       0.172   7.586   3.148  1.00  0.00           H  
ATOM     55 2HG  PRO A   3       0.453   7.998   1.473  1.00  0.00           H  
ATOM     56 1HD  PRO A   3      -0.245   5.468   2.317  1.00  0.00           H  
ATOM     57 2HD  PRO A   3       0.852   5.698   0.871  1.00  0.00           H  
ATOM     58  N   LYS A   4       3.421   6.750   5.575  1.00  0.00           N  
ATOM     59  CA  LYS A   4       3.309   6.886   7.016  1.00  0.00           C  
ATOM     60  C   LYS A   4       2.486   8.118   7.324  1.00  0.00           C  
ATOM     61  O   LYS A   4       2.508   9.076   6.554  1.00  0.00           O  
ATOM     62  CB  LYS A   4       4.706   6.995   7.653  1.00  0.00           C  
ATOM     63  CG  LYS A   4       5.561   5.715   7.549  1.00  0.00           C  
ATOM     64  CD  LYS A   4       6.948   5.850   8.238  1.00  0.00           C  
ATOM     65  CE  LYS A   4       7.735   4.505   8.153  1.00  0.00           C  
ATOM     66  NZ  LYS A   4       9.127   4.588   8.714  1.00  0.00           N  
ATOM     67  H   LYS A   4       4.283   7.033   5.129  1.00  0.00           H  
ATOM     68  HA  LYS A   4       2.793   6.015   7.424  1.00  0.00           H  
ATOM     69 1HB  LYS A   4       5.243   7.782   7.165  1.00  0.00           H  
ATOM     70 2HB  LYS A   4       4.614   7.269   8.695  1.00  0.00           H  
ATOM     71 1HG  LYS A   4       5.025   4.877   7.992  1.00  0.00           H  
ATOM     72 2HG  LYS A   4       5.720   5.484   6.493  1.00  0.00           H  
ATOM     73 1HD  LYS A   4       7.525   6.636   7.753  1.00  0.00           H  
ATOM     74 2HD  LYS A   4       6.816   6.113   9.292  1.00  0.00           H  
ATOM     75 1HE  LYS A   4       7.189   3.751   8.716  1.00  0.00           H  
ATOM     76 2HE  LYS A   4       7.796   4.198   7.110  1.00  0.00           H  
ATOM     77 1HZ  LYS A   4       9.594   3.659   8.631  1.00  0.00           H  
ATOM     78 2HZ  LYS A   4       9.655   5.271   8.205  1.00  0.00           H  
ATOM     79 3HZ  LYS A   4       9.094   4.864   9.711  1.00  0.00           H  
ATOM     80  N   ILE A   5       1.774   8.118   8.439  1.00  0.00           N  
ATOM     81  CA  ILE A   5       1.061   9.317   8.848  1.00  0.00           C  
ATOM     82  C   ILE A   5       1.760   9.984  10.001  1.00  0.00           C  
ATOM     83  O   ILE A   5       2.102   9.330  11.004  1.00  0.00           O  
ATOM     84  CB  ILE A   5      -0.411   9.069   9.218  1.00  0.00           C  
ATOM     85  CG1 ILE A   5      -1.176   8.572   8.013  1.00  0.00           C  
ATOM     86  CG2 ILE A   5      -1.048  10.355   9.742  1.00  0.00           C  
ATOM     87  CD1 ILE A   5      -2.585   8.144   8.339  1.00  0.00           C  
ATOM     88  H   ILE A   5       1.749   7.287   9.029  1.00  0.00           H  
ATOM     89  HA  ILE A   5       1.057  10.017   8.017  1.00  0.00           H  
ATOM     90  HB  ILE A   5      -0.470   8.293   9.985  1.00  0.00           H  
ATOM     91 1HG1 ILE A   5      -1.211   9.364   7.289  1.00  0.00           H  
ATOM     92 2HG1 ILE A   5      -0.644   7.725   7.575  1.00  0.00           H  
ATOM     93 1HG2 ILE A   5      -2.086  10.159   9.985  1.00  0.00           H  
ATOM     94 2HG2 ILE A   5      -0.525  10.700  10.629  1.00  0.00           H  
ATOM     95 3HG2 ILE A   5      -0.996  11.123   8.976  1.00  0.00           H  
ATOM     96 1HD1 ILE A   5      -3.096   7.808   7.445  1.00  0.00           H  
ATOM     97 2HD1 ILE A   5      -2.549   7.332   9.062  1.00  0.00           H  
ATOM     98 3HD1 ILE A   5      -3.130   8.987   8.762  1.00  0.00           H  
ATOM     99  N   CYS A   6       2.003  11.282   9.824  1.00  0.00           N  
ATOM    100  CA  CYS A   6       2.645  12.084  10.828  1.00  0.00           C  
ATOM    101  C   CYS A   6       1.761  13.194  11.405  1.00  0.00           C  
ATOM    102  O   CYS A   6       1.066  13.920  10.684  1.00  0.00           O  
ATOM    103  CB  CYS A   6       3.934  12.712  10.332  1.00  0.00           C  
ATOM    104  SG  CYS A   6       4.717  13.642  11.635  1.00  0.00           S  
ATOM    105  H   CYS A   6       1.731  11.716   8.946  1.00  0.00           H  
ATOM    106  HA  CYS A   6       2.902  11.413  11.615  1.00  0.00           H  
ATOM    107 1HB  CYS A   6       4.616  11.951   9.987  1.00  0.00           H  
ATOM    108 2HB  CYS A   6       3.725  13.355   9.501  1.00  0.00           H  
ATOM    109  HG  CYS A   6       4.487  12.722  12.592  1.00  0.00           H  
ATOM    110  N   VAL A   7       1.782  13.294  12.723  1.00  0.00           N  
ATOM    111  CA  VAL A   7       1.060  14.336  13.447  1.00  0.00           C  
ATOM    112  C   VAL A   7       1.992  15.307  14.175  1.00  0.00           C  
ATOM    113  O   VAL A   7       2.870  14.849  14.892  1.00  0.00           O  
ATOM    114  CB  VAL A   7       0.135  13.715  14.477  1.00  0.00           C  
ATOM    115  CG1 VAL A   7      -0.472  14.781  15.288  1.00  0.00           C  
ATOM    116  CG2 VAL A   7      -0.985  12.940  13.770  1.00  0.00           C  
ATOM    117  H   VAL A   7       2.366  12.624  13.228  1.00  0.00           H  
ATOM    118  HA  VAL A   7       0.444  14.849  12.720  1.00  0.00           H  
ATOM    119  HB  VAL A   7       0.715  13.062  15.130  1.00  0.00           H  
ATOM    120 1HG1 VAL A   7      -1.087  14.336  16.020  1.00  0.00           H  
ATOM    121 2HG1 VAL A   7       0.301  15.350  15.783  1.00  0.00           H  
ATOM    122 3HG1 VAL A   7      -1.056  15.441  14.662  1.00  0.00           H  
ATOM    123 1HG2 VAL A   7      -1.650  12.498  14.513  1.00  0.00           H  
ATOM    124 2HG2 VAL A   7      -1.548  13.629  13.137  1.00  0.00           H  
ATOM    125 3HG2 VAL A   7      -0.573  12.159  13.151  1.00  0.00           H  
ATOM    126  N   PRO A   8       1.891  16.630  13.966  1.00  0.00           N  
ATOM    127  CA  PRO A   8       2.668  17.638  14.645  1.00  0.00           C  
ATOM    128  C   PRO A   8       2.208  17.910  16.073  1.00  0.00           C  
ATOM    129  O   PRO A   8       1.025  17.797  16.402  1.00  0.00           O  
ATOM    130  CB  PRO A   8       2.455  18.878  13.772  1.00  0.00           C  
ATOM    131  CG  PRO A   8       1.096  18.678  13.192  1.00  0.00           C  
ATOM    132  CD  PRO A   8       0.980  17.170  12.976  1.00  0.00           C  
ATOM    133  HA  PRO A   8       3.711  17.338  14.630  1.00  0.00           H  
ATOM    134 1HB  PRO A   8       2.543  19.781  14.383  1.00  0.00           H  
ATOM    135 2HB  PRO A   8       3.249  18.934  13.005  1.00  0.00           H  
ATOM    136 1HG  PRO A   8       0.327  19.065  13.880  1.00  0.00           H  
ATOM    137 2HG  PRO A   8       0.995  19.252  12.267  1.00  0.00           H  
ATOM    138 1HD  PRO A   8      -0.039  16.893  13.195  1.00  0.00           H  
ATOM    139 2HD  PRO A   8       1.291  16.885  11.954  1.00  0.00           H  
ATOM    140  N   ILE A   9       3.153  18.387  16.857  1.00  0.00           N  
ATOM    141  CA  ILE A   9       2.993  18.928  18.198  1.00  0.00           C  
ATOM    142  C   ILE A   9       3.315  20.419  18.050  1.00  0.00           C  
ATOM    143  O   ILE A   9       4.366  20.769  17.492  1.00  0.00           O  
ATOM    144  CB  ILE A   9       4.003  18.281  19.142  1.00  0.00           C  
ATOM    145  CG1 ILE A   9       3.865  16.824  19.216  1.00  0.00           C  
ATOM    146  CG2 ILE A   9       3.827  18.853  20.532  1.00  0.00           C  
ATOM    147  CD1 ILE A   9       5.112  16.231  19.825  1.00  0.00           C  
ATOM    148  H   ILE A   9       4.092  18.351  16.484  1.00  0.00           H  
ATOM    149  HA  ILE A   9       1.969  18.798  18.551  1.00  0.00           H  
ATOM    150  HB  ILE A   9       4.976  18.469  18.792  1.00  0.00           H  
ATOM    151 1HG1 ILE A   9       3.023  16.584  19.857  1.00  0.00           H  
ATOM    152 2HG1 ILE A   9       3.692  16.399  18.228  1.00  0.00           H  
ATOM    153 1HG2 ILE A   9       4.543  18.389  21.187  1.00  0.00           H  
ATOM    154 2HG2 ILE A   9       3.976  19.933  20.520  1.00  0.00           H  
ATOM    155 3HG2 ILE A   9       2.824  18.634  20.889  1.00  0.00           H  
ATOM    156 1HD1 ILE A   9       5.018  15.160  19.932  1.00  0.00           H  
ATOM    157 2HD1 ILE A   9       5.971  16.458  19.192  1.00  0.00           H  
ATOM    158 3HD1 ILE A   9       5.266  16.676  20.791  1.00  0.00           H  
ATOM    159  N   VAL A  10       2.401  21.305  18.456  1.00  0.00           N  
ATOM    160  CA  VAL A  10       2.620  22.732  18.194  1.00  0.00           C  
ATOM    161  C   VAL A  10       2.492  23.665  19.397  1.00  0.00           C  
ATOM    162  O   VAL A  10       2.746  24.862  19.276  1.00  0.00           O  
ATOM    163  CB  VAL A  10       1.660  23.215  17.092  1.00  0.00           C  
ATOM    164  CG1 VAL A  10       1.930  22.470  15.787  1.00  0.00           C  
ATOM    165  CG2 VAL A  10       0.214  22.993  17.542  1.00  0.00           C  
ATOM    166  H   VAL A  10       1.577  20.995  18.979  1.00  0.00           H  
ATOM    167  HA  VAL A  10       3.633  22.845  17.814  1.00  0.00           H  
ATOM    168  HB  VAL A  10       1.833  24.276  16.911  1.00  0.00           H  
ATOM    169 1HG1 VAL A  10       1.254  22.838  15.022  1.00  0.00           H  
ATOM    170 2HG1 VAL A  10       2.954  22.635  15.483  1.00  0.00           H  
ATOM    171 3HG1 VAL A  10       1.759  21.408  15.930  1.00  0.00           H  
ATOM    172 1HG2 VAL A  10      -0.473  23.345  16.768  1.00  0.00           H  
ATOM    173 2HG2 VAL A  10       0.044  21.929  17.721  1.00  0.00           H  
ATOM    174 3HG2 VAL A  10       0.026  23.544  18.466  1.00  0.00           H  
ATOM    175  N   ALA A  11       2.083  23.151  20.547  1.00  0.00           N  
ATOM    176  CA  ALA A  11       1.886  24.036  21.692  1.00  0.00           C  
ATOM    177  C   ALA A  11       3.190  24.787  22.037  1.00  0.00           C  
ATOM    178  O   ALA A  11       4.270  24.227  21.898  1.00  0.00           O  
ATOM    179  CB  ALA A  11       1.429  23.234  22.886  1.00  0.00           C  
ATOM    180  H   ALA A  11       1.840  22.157  20.611  1.00  0.00           H  
ATOM    181  HA  ALA A  11       1.111  24.743  21.419  1.00  0.00           H  
ATOM    182 1HB  ALA A  11       1.259  23.889  23.732  1.00  0.00           H  
ATOM    183 2HB  ALA A  11       0.507  22.712  22.644  1.00  0.00           H  
ATOM    184 3HB  ALA A  11       2.190  22.515  23.128  1.00  0.00           H  
ATOM    185  N   PRO A  12       3.134  26.072  22.445  1.00  0.00           N  
ATOM    186  CA  PRO A  12       4.281  26.884  22.842  1.00  0.00           C  
ATOM    187  C   PRO A  12       4.917  26.591  24.202  1.00  0.00           C  
ATOM    188  O   PRO A  12       6.050  27.008  24.469  1.00  0.00           O  
ATOM    189  CB  PRO A  12       3.679  28.295  22.840  1.00  0.00           C  
ATOM    190  CG  PRO A  12       2.205  28.092  23.134  1.00  0.00           C  
ATOM    191  CD  PRO A  12       1.846  26.791  22.460  1.00  0.00           C  
ATOM    192  HA  PRO A  12       5.032  26.771  22.061  1.00  0.00           H  
ATOM    193 1HB  PRO A  12       4.180  28.911  23.602  1.00  0.00           H  
ATOM    194 2HB  PRO A  12       3.870  28.773  21.865  1.00  0.00           H  
ATOM    195 1HG  PRO A  12       2.031  28.069  24.213  1.00  0.00           H  
ATOM    196 2HG  PRO A  12       1.628  28.942  22.741  1.00  0.00           H  
ATOM    197 1HD  PRO A  12       1.097  26.268  23.069  1.00  0.00           H  
ATOM    198 2HD  PRO A  12       1.505  26.983  21.429  1.00  0.00           H  
ATOM    199  N   LEU A  13       4.207  25.898  25.076  1.00  0.00           N  
ATOM    200  CA  LEU A  13       4.729  25.670  26.417  1.00  0.00           C  
ATOM    201  C   LEU A  13       5.066  24.214  26.621  1.00  0.00           C  
ATOM    202  O   LEU A  13       4.354  23.349  26.119  1.00  0.00           O  
ATOM    203  CB  LEU A  13       3.712  26.142  27.451  1.00  0.00           C  
ATOM    204  CG  LEU A  13       3.310  27.621  27.318  1.00  0.00           C  
ATOM    205  CD1 LEU A  13       2.253  27.949  28.348  1.00  0.00           C  
ATOM    206  CD2 LEU A  13       4.545  28.502  27.479  1.00  0.00           C  
ATOM    207  H   LEU A  13       3.295  25.547  24.828  1.00  0.00           H  
ATOM    208  HA  LEU A  13       5.643  26.250  26.543  1.00  0.00           H  
ATOM    209 1HB  LEU A  13       2.811  25.541  27.354  1.00  0.00           H  
ATOM    210 2HB  LEU A  13       4.125  25.992  28.448  1.00  0.00           H  
ATOM    211  HG  LEU A  13       2.881  27.792  26.342  1.00  0.00           H  
ATOM    212 1HD1 LEU A  13       1.957  28.993  28.244  1.00  0.00           H  
ATOM    213 2HD1 LEU A  13       1.384  27.309  28.194  1.00  0.00           H  
ATOM    214 3HD1 LEU A  13       2.654  27.784  29.347  1.00  0.00           H  
ATOM    215 1HD2 LEU A  13       4.261  29.549  27.375  1.00  0.00           H  
ATOM    216 2HD2 LEU A  13       4.982  28.340  28.464  1.00  0.00           H  
ATOM    217 3HD2 LEU A  13       5.277  28.250  26.715  1.00  0.00           H  
ATOM    218  N   ARG A  14       6.093  23.929  27.420  1.00  0.00           N  
ATOM    219  CA  ARG A  14       6.481  22.543  27.664  1.00  0.00           C  
ATOM    220  C   ARG A  14       5.337  21.671  28.152  1.00  0.00           C  
ATOM    221  O   ARG A  14       5.136  20.583  27.621  1.00  0.00           O  
ATOM    222  CB  ARG A  14       7.635  22.463  28.640  1.00  0.00           C  
ATOM    223  CG  ARG A  14       8.081  21.047  28.964  1.00  0.00           C  
ATOM    224  CD  ARG A  14       9.325  21.069  29.765  1.00  0.00           C  
ATOM    225  NE  ARG A  14       9.808  19.742  30.139  1.00  0.00           N  
ATOM    226  CZ  ARG A  14      10.975  19.534  30.758  1.00  0.00           C  
ATOM    227  NH1 ARG A  14      11.772  20.554  31.042  1.00  0.00           N  
ATOM    228  NH2 ARG A  14      11.298  18.299  31.075  1.00  0.00           N  
ATOM    229  H   ARG A  14       6.632  24.678  27.833  1.00  0.00           H  
ATOM    230  HA  ARG A  14       6.839  22.124  26.729  1.00  0.00           H  
ATOM    231 1HB  ARG A  14       8.501  22.990  28.239  1.00  0.00           H  
ATOM    232 2HB  ARG A  14       7.360  22.945  29.578  1.00  0.00           H  
ATOM    233 1HG  ARG A  14       7.309  20.561  29.566  1.00  0.00           H  
ATOM    234 2HG  ARG A  14       8.219  20.482  28.052  1.00  0.00           H  
ATOM    235 1HD  ARG A  14      10.107  21.560  29.193  1.00  0.00           H  
ATOM    236 2HD  ARG A  14       9.150  21.635  30.678  1.00  0.00           H  
ATOM    237  HE  ARG A  14       9.232  18.900  29.952  1.00  0.00           H  
ATOM    238 1HH1 ARG A  14      11.508  21.520  30.761  1.00  0.00           H  
ATOM    239 2HH1 ARG A  14      12.647  20.402  31.525  1.00  0.00           H  
ATOM    240 1HH2 ARG A  14      10.635  17.546  30.818  1.00  0.00           H  
ATOM    241 2HH2 ARG A  14      12.167  18.095  31.544  1.00  0.00           H  
ATOM    242  N   ASP A  15       4.547  22.140  29.119  1.00  0.00           N  
ATOM    243  CA  ASP A  15       3.447  21.301  29.584  1.00  0.00           C  
ATOM    244  C   ASP A  15       2.469  21.011  28.451  1.00  0.00           C  
ATOM    245  O   ASP A  15       1.950  19.903  28.339  1.00  0.00           O  
ATOM    246  CB  ASP A  15       2.697  21.965  30.735  1.00  0.00           C  
ATOM    247  CG  ASP A  15       3.491  21.998  32.037  1.00  0.00           C  
ATOM    248  OD1 ASP A  15       4.487  21.318  32.132  1.00  0.00           O  
ATOM    249  OD2 ASP A  15       3.085  22.705  32.927  1.00  0.00           O  
ATOM    250  H   ASP A  15       4.717  23.045  29.530  1.00  0.00           H  
ATOM    251  HA  ASP A  15       3.857  20.352  29.933  1.00  0.00           H  
ATOM    252 1HB  ASP A  15       2.438  22.985  30.457  1.00  0.00           H  
ATOM    253 2HB  ASP A  15       1.764  21.431  30.911  1.00  0.00           H  
ATOM    254  N   GLY A  16       2.230  22.008  27.598  1.00  0.00           N  
ATOM    255  CA  GLY A  16       1.317  21.875  26.471  1.00  0.00           C  
ATOM    256  C   GLY A  16       1.834  20.833  25.493  1.00  0.00           C  
ATOM    257  O   GLY A  16       1.100  19.951  25.056  1.00  0.00           O  
ATOM    258  H   GLY A  16       2.720  22.882  27.726  1.00  0.00           H  
ATOM    259 1HA  GLY A  16       0.328  21.591  26.830  1.00  0.00           H  
ATOM    260 2HA  GLY A  16       1.223  22.837  25.971  1.00  0.00           H  
ATOM    261  N   ILE A  17       3.123  20.933  25.188  1.00  0.00           N  
ATOM    262  CA  ILE A  17       3.816  20.061  24.251  1.00  0.00           C  
ATOM    263  C   ILE A  17       3.762  18.631  24.714  1.00  0.00           C  
ATOM    264  O   ILE A  17       3.459  17.718  23.936  1.00  0.00           O  
ATOM    265  CB  ILE A  17       5.269  20.547  24.145  1.00  0.00           C  
ATOM    266  CG1 ILE A  17       5.272  21.857  23.439  1.00  0.00           C  
ATOM    267  CG2 ILE A  17       6.214  19.555  23.519  1.00  0.00           C  
ATOM    268  CD1 ILE A  17       6.535  22.546  23.562  1.00  0.00           C  
ATOM    269  H   ILE A  17       3.650  21.691  25.620  1.00  0.00           H  
ATOM    270  HA  ILE A  17       3.334  20.138  23.279  1.00  0.00           H  
ATOM    271  HB  ILE A  17       5.622  20.744  25.144  1.00  0.00           H  
ATOM    272 1HG1 ILE A  17       5.071  21.685  22.381  1.00  0.00           H  
ATOM    273 2HG1 ILE A  17       4.492  22.490  23.834  1.00  0.00           H  
ATOM    274 1HG2 ILE A  17       7.209  19.969  23.513  1.00  0.00           H  
ATOM    275 2HG2 ILE A  17       6.203  18.655  24.111  1.00  0.00           H  
ATOM    276 3HG2 ILE A  17       5.928  19.340  22.518  1.00  0.00           H  
ATOM    277 1HD1 ILE A  17       6.494  23.485  23.010  1.00  0.00           H  
ATOM    278 2HD1 ILE A  17       6.747  22.747  24.593  1.00  0.00           H  
ATOM    279 3HD1 ILE A  17       7.265  21.916  23.171  1.00  0.00           H  
ATOM    280  N   ILE A  18       4.011  18.420  25.987  1.00  0.00           N  
ATOM    281  CA  ILE A  18       3.978  17.076  26.493  1.00  0.00           C  
ATOM    282  C   ILE A  18       2.536  16.559  26.540  1.00  0.00           C  
ATOM    283  O   ILE A  18       2.285  15.414  26.166  1.00  0.00           O  
ATOM    284  CB  ILE A  18       4.686  16.985  27.838  1.00  0.00           C  
ATOM    285  CG1 ILE A  18       6.170  17.408  27.647  1.00  0.00           C  
ATOM    286  CG2 ILE A  18       4.585  15.574  28.363  1.00  0.00           C  
ATOM    287  CD1 ILE A  18       6.927  16.592  26.613  1.00  0.00           C  
ATOM    288  H   ILE A  18       4.255  19.201  26.602  1.00  0.00           H  
ATOM    289  HA  ILE A  18       4.534  16.443  25.801  1.00  0.00           H  
ATOM    290  HB  ILE A  18       4.226  17.687  28.543  1.00  0.00           H  
ATOM    291 1HG1 ILE A  18       6.206  18.440  27.338  1.00  0.00           H  
ATOM    292 2HG1 ILE A  18       6.677  17.321  28.601  1.00  0.00           H  
ATOM    293 1HG2 ILE A  18       5.096  15.504  29.326  1.00  0.00           H  
ATOM    294 2HG2 ILE A  18       3.535  15.320  28.481  1.00  0.00           H  
ATOM    295 3HG2 ILE A  18       5.053  14.895  27.656  1.00  0.00           H  
ATOM    296 1HD1 ILE A  18       7.956  16.951  26.538  1.00  0.00           H  
ATOM    297 2HD1 ILE A  18       6.930  15.546  26.893  1.00  0.00           H  
ATOM    298 3HD1 ILE A  18       6.435  16.708  25.665  1.00  0.00           H  
ATOM    299  N   ARG A  19       1.574  17.387  26.965  1.00  0.00           N  
ATOM    300  CA  ARG A  19       0.184  16.936  26.986  1.00  0.00           C  
ATOM    301  C   ARG A  19      -0.324  16.589  25.579  1.00  0.00           C  
ATOM    302  O   ARG A  19      -0.961  15.544  25.399  1.00  0.00           O  
ATOM    303  CB  ARG A  19      -0.693  18.004  27.619  1.00  0.00           C  
ATOM    304  CG  ARG A  19      -0.505  18.157  29.129  1.00  0.00           C  
ATOM    305  CD  ARG A  19      -1.203  19.355  29.655  1.00  0.00           C  
ATOM    306  NE  ARG A  19      -0.990  19.520  31.087  1.00  0.00           N  
ATOM    307  CZ  ARG A  19      -1.222  20.659  31.770  1.00  0.00           C  
ATOM    308  NH1 ARG A  19      -1.667  21.725  31.141  1.00  0.00           N  
ATOM    309  NH2 ARG A  19      -0.996  20.708  33.070  1.00  0.00           N  
ATOM    310  H   ARG A  19       1.793  18.331  27.286  1.00  0.00           H  
ATOM    311  HA  ARG A  19       0.128  16.040  27.604  1.00  0.00           H  
ATOM    312 1HB  ARG A  19      -0.468  18.968  27.161  1.00  0.00           H  
ATOM    313 2HB  ARG A  19      -1.741  17.784  27.424  1.00  0.00           H  
ATOM    314 1HG  ARG A  19      -0.928  17.283  29.624  1.00  0.00           H  
ATOM    315 2HG  ARG A  19       0.550  18.223  29.371  1.00  0.00           H  
ATOM    316 1HD  ARG A  19      -0.815  20.241  29.149  1.00  0.00           H  
ATOM    317 2HD  ARG A  19      -2.273  19.268  29.474  1.00  0.00           H  
ATOM    318  HE  ARG A  19      -0.647  18.722  31.605  1.00  0.00           H  
ATOM    319 1HH1 ARG A  19      -1.836  21.689  30.145  1.00  0.00           H  
ATOM    320 2HH1 ARG A  19      -1.835  22.579  31.653  1.00  0.00           H  
ATOM    321 1HH2 ARG A  19      -0.651  19.891  33.555  1.00  0.00           H  
ATOM    322 2HH2 ARG A  19      -1.165  21.562  33.580  1.00  0.00           H  
ATOM    323  N   GLU A  20       0.020  17.404  24.563  1.00  0.00           N  
ATOM    324  CA  GLU A  20      -0.399  17.080  23.201  1.00  0.00           C  
ATOM    325  C   GLU A  20       0.235  15.771  22.778  1.00  0.00           C  
ATOM    326  O   GLU A  20      -0.416  14.923  22.168  1.00  0.00           O  
ATOM    327  CB  GLU A  20      -0.006  18.168  22.172  1.00  0.00           C  
ATOM    328  CG  GLU A  20      -0.802  19.487  22.188  1.00  0.00           C  
ATOM    329  CD  GLU A  20      -0.337  20.510  21.099  1.00  0.00           C  
ATOM    330  OE1 GLU A  20       0.817  20.476  20.683  1.00  0.00           O  
ATOM    331  OE2 GLU A  20      -1.158  21.290  20.682  1.00  0.00           O  
ATOM    332  H   GLU A  20       0.545  18.256  24.743  1.00  0.00           H  
ATOM    333  HA  GLU A  20      -1.483  16.956  23.187  1.00  0.00           H  
ATOM    334 1HB  GLU A  20       1.034  18.438  22.352  1.00  0.00           H  
ATOM    335 2HB  GLU A  20      -0.061  17.751  21.165  1.00  0.00           H  
ATOM    336 1HG  GLU A  20      -1.857  19.260  22.033  1.00  0.00           H  
ATOM    337 2HG  GLU A  20      -0.700  19.943  23.171  1.00  0.00           H  
ATOM    338  N   THR A  21       1.493  15.571  23.154  1.00  0.00           N  
ATOM    339  CA  THR A  21       2.204  14.372  22.778  1.00  0.00           C  
ATOM    340  C   THR A  21       1.559  13.150  23.389  1.00  0.00           C  
ATOM    341  O   THR A  21       1.396  12.143  22.708  1.00  0.00           O  
ATOM    342  CB  THR A  21       3.644  14.454  23.215  1.00  0.00           C  
ATOM    343  OG1 THR A  21       4.200  15.578  22.621  1.00  0.00           O  
ATOM    344  CG2 THR A  21       4.394  13.223  22.741  1.00  0.00           C  
ATOM    345  H   THR A  21       1.999  16.299  23.660  1.00  0.00           H  
ATOM    346  HA  THR A  21       2.175  14.278  21.694  1.00  0.00           H  
ATOM    347  HB  THR A  21       3.706  14.534  24.294  1.00  0.00           H  
ATOM    348  HG1 THR A  21       3.777  16.383  22.990  1.00  0.00           H  
ATOM    349 1HG2 THR A  21       5.436  13.279  23.038  1.00  0.00           H  
ATOM    350 2HG2 THR A  21       3.949  12.339  23.167  1.00  0.00           H  
ATOM    351 3HG2 THR A  21       4.328  13.172  21.661  1.00  0.00           H  
ATOM    352  N   LYS A  22       1.182  13.235  24.669  1.00  0.00           N  
ATOM    353  CA  LYS A  22       0.530  12.118  25.338  1.00  0.00           C  
ATOM    354  C   LYS A  22      -0.791  11.767  24.663  1.00  0.00           C  
ATOM    355  O   LYS A  22      -1.149  10.592  24.581  1.00  0.00           O  
ATOM    356  CB  LYS A  22       0.329  12.413  26.829  1.00  0.00           C  
ATOM    357  CG  LYS A  22       1.623  12.375  27.662  1.00  0.00           C  
ATOM    358  CD  LYS A  22       1.386  12.710  29.120  1.00  0.00           C  
ATOM    359  CE  LYS A  22       2.675  12.558  29.926  1.00  0.00           C  
ATOM    360  NZ  LYS A  22       2.491  12.938  31.357  1.00  0.00           N  
ATOM    361  H   LYS A  22       1.372  14.094  25.186  1.00  0.00           H  
ATOM    362  HA  LYS A  22       1.171  11.245  25.256  1.00  0.00           H  
ATOM    363 1HB  LYS A  22      -0.104  13.410  26.937  1.00  0.00           H  
ATOM    364 2HB  LYS A  22      -0.374  11.700  27.251  1.00  0.00           H  
ATOM    365 1HG  LYS A  22       2.037  11.378  27.621  1.00  0.00           H  
ATOM    366 2HG  LYS A  22       2.347  13.073  27.244  1.00  0.00           H  
ATOM    367 1HD  LYS A  22       1.036  13.741  29.200  1.00  0.00           H  
ATOM    368 2HD  LYS A  22       0.625  12.049  29.530  1.00  0.00           H  
ATOM    369 1HE  LYS A  22       3.000  11.519  29.876  1.00  0.00           H  
ATOM    370 2HE  LYS A  22       3.443  13.181  29.491  1.00  0.00           H  
ATOM    371 1HZ  LYS A  22       3.367  12.821  31.850  1.00  0.00           H  
ATOM    372 2HZ  LYS A  22       2.201  13.904  31.415  1.00  0.00           H  
ATOM    373 3HZ  LYS A  22       1.785  12.349  31.776  1.00  0.00           H  
ATOM    374  N   GLN A  23      -1.523  12.771  24.169  1.00  0.00           N  
ATOM    375  CA  GLN A  23      -2.767  12.477  23.466  1.00  0.00           C  
ATOM    376  C   GLN A  23      -2.469  11.797  22.122  1.00  0.00           C  
ATOM    377  O   GLN A  23      -3.054  10.771  21.774  1.00  0.00           O  
ATOM    378  CB  GLN A  23      -3.552  13.773  23.215  1.00  0.00           C  
ATOM    379  CG  GLN A  23      -4.103  14.431  24.464  1.00  0.00           C  
ATOM    380  CD  GLN A  23      -4.776  15.770  24.172  1.00  0.00           C  
ATOM    381  OE1 GLN A  23      -4.523  16.414  23.148  1.00  0.00           O  
ATOM    382  NE2 GLN A  23      -5.647  16.196  25.080  1.00  0.00           N  
ATOM    383  H   GLN A  23      -1.219  13.738  24.302  1.00  0.00           H  
ATOM    384  HA  GLN A  23      -3.364  11.799  24.073  1.00  0.00           H  
ATOM    385 1HB  GLN A  23      -2.901  14.495  22.723  1.00  0.00           H  
ATOM    386 2HB  GLN A  23      -4.381  13.571  22.540  1.00  0.00           H  
ATOM    387 1HG  GLN A  23      -4.836  13.768  24.918  1.00  0.00           H  
ATOM    388 2HG  GLN A  23      -3.281  14.605  25.154  1.00  0.00           H  
ATOM    389 1HE2 GLN A  23      -6.124  17.066  24.949  1.00  0.00           H  
ATOM    390 2HE2 GLN A  23      -5.822  15.647  25.897  1.00  0.00           H  
ATOM    391  N   ILE A  24      -1.477  12.325  21.408  1.00  0.00           N  
ATOM    392  CA  ILE A  24      -1.072  11.822  20.097  1.00  0.00           C  
ATOM    393  C   ILE A  24      -0.531  10.406  20.198  1.00  0.00           C  
ATOM    394  O   ILE A  24      -0.769   9.563  19.338  1.00  0.00           O  
ATOM    395  CB  ILE A  24      -0.012  12.712  19.454  1.00  0.00           C  
ATOM    396  CG1 ILE A  24      -0.585  14.065  19.087  1.00  0.00           C  
ATOM    397  CG2 ILE A  24       0.483  12.053  18.207  1.00  0.00           C  
ATOM    398  CD1 ILE A  24       0.499  15.064  18.731  1.00  0.00           C  
ATOM    399  H   ILE A  24      -1.010  13.158  21.767  1.00  0.00           H  
ATOM    400  HA  ILE A  24      -1.943  11.815  19.455  1.00  0.00           H  
ATOM    401  HB  ILE A  24       0.812  12.866  20.147  1.00  0.00           H  
ATOM    402 1HG1 ILE A  24      -1.246  13.947  18.244  1.00  0.00           H  
ATOM    403 2HG1 ILE A  24      -1.167  14.452  19.916  1.00  0.00           H  
ATOM    404 1HG2 ILE A  24       1.230  12.692  17.756  1.00  0.00           H  
ATOM    405 2HG2 ILE A  24       0.915  11.087  18.461  1.00  0.00           H  
ATOM    406 3HG2 ILE A  24      -0.342  11.914  17.511  1.00  0.00           H  
ATOM    407 1HD1 ILE A  24       0.052  16.025  18.467  1.00  0.00           H  
ATOM    408 2HD1 ILE A  24       1.149  15.195  19.589  1.00  0.00           H  
ATOM    409 3HD1 ILE A  24       1.081  14.697  17.893  1.00  0.00           H  
ATOM    410  N   ALA A  25       0.215  10.146  21.260  1.00  0.00           N  
ATOM    411  CA  ALA A  25       0.832   8.861  21.531  1.00  0.00           C  
ATOM    412  C   ALA A  25      -0.195   7.725  21.620  1.00  0.00           C  
ATOM    413  O   ALA A  25       0.173   6.553  21.458  1.00  0.00           O  
ATOM    414  CB  ALA A  25       1.627   8.925  22.822  1.00  0.00           C  
ATOM    415  H   ALA A  25       0.389  10.895  21.920  1.00  0.00           H  
ATOM    416  HA  ALA A  25       1.508   8.648  20.713  1.00  0.00           H  
ATOM    417 1HB  ALA A  25       2.124   7.973  23.005  1.00  0.00           H  
ATOM    418 2HB  ALA A  25       2.371   9.711  22.748  1.00  0.00           H  
ATOM    419 3HB  ALA A  25       0.952   9.148  23.646  1.00  0.00           H  
ATOM    420  N   LYS A  26      -1.472   8.045  21.894  1.00  0.00           N  
ATOM    421  CA  LYS A  26      -2.516   7.032  21.998  1.00  0.00           C  
ATOM    422  C   LYS A  26      -3.146   6.724  20.631  1.00  0.00           C  
ATOM    423  O   LYS A  26      -3.975   5.818  20.510  1.00  0.00           O  
ATOM    424  CB  LYS A  26      -3.594   7.498  22.975  1.00  0.00           C  
ATOM    425  CG  LYS A  26      -3.102   7.641  24.405  1.00  0.00           C  
ATOM    426  CD  LYS A  26      -4.198   8.142  25.328  1.00  0.00           C  
ATOM    427  CE  LYS A  26      -3.687   8.296  26.753  1.00  0.00           C  
ATOM    428  NZ  LYS A  26      -4.744   8.808  27.670  1.00  0.00           N  
ATOM    429  H   LYS A  26      -1.754   9.021  21.999  1.00  0.00           H  
ATOM    430  HA  LYS A  26      -2.071   6.115  22.378  1.00  0.00           H  
ATOM    431 1HB  LYS A  26      -3.973   8.471  22.654  1.00  0.00           H  
ATOM    432 2HB  LYS A  26      -4.426   6.798  22.965  1.00  0.00           H  
ATOM    433 1HG  LYS A  26      -2.740   6.680  24.765  1.00  0.00           H  
ATOM    434 2HG  LYS A  26      -2.275   8.348  24.424  1.00  0.00           H  
ATOM    435 1HD  LYS A  26      -4.545   9.114  24.970  1.00  0.00           H  
ATOM    436 2HD  LYS A  26      -5.035   7.447  25.318  1.00  0.00           H  
ATOM    437 1HE  LYS A  26      -3.343   7.329  27.115  1.00  0.00           H  
ATOM    438 2HE  LYS A  26      -2.847   8.995  26.754  1.00  0.00           H  
ATOM    439 1HZ  LYS A  26      -4.366   8.898  28.602  1.00  0.00           H  
ATOM    440 2HZ  LYS A  26      -5.058   9.711  27.345  1.00  0.00           H  
ATOM    441 3HZ  LYS A  26      -5.522   8.165  27.683  1.00  0.00           H  
ATOM    442  N   LEU A  27      -2.768   7.486  19.607  1.00  0.00           N  
ATOM    443  CA  LEU A  27      -3.304   7.320  18.267  1.00  0.00           C  
ATOM    444  C   LEU A  27      -2.431   6.366  17.467  1.00  0.00           C  
ATOM    445  O   LEU A  27      -1.218   6.354  17.646  1.00  0.00           O  
ATOM    446  CB  LEU A  27      -3.284   8.658  17.528  1.00  0.00           C  
ATOM    447  CG  LEU A  27      -4.058   9.772  18.135  1.00  0.00           C  
ATOM    448  CD1 LEU A  27      -3.793  11.003  17.339  1.00  0.00           C  
ATOM    449  CD2 LEU A  27      -5.528   9.431  18.132  1.00  0.00           C  
ATOM    450  H   LEU A  27      -2.071   8.216  19.746  1.00  0.00           H  
ATOM    451  HA  LEU A  27      -4.319   6.948  18.356  1.00  0.00           H  
ATOM    452 1HB  LEU A  27      -2.254   8.988  17.440  1.00  0.00           H  
ATOM    453 2HB  LEU A  27      -3.662   8.502  16.534  1.00  0.00           H  
ATOM    454  HG  LEU A  27      -3.719   9.941  19.161  1.00  0.00           H  
ATOM    455 1HD1 LEU A  27      -4.346  11.826  17.780  1.00  0.00           H  
ATOM    456 2HD1 LEU A  27      -2.729  11.220  17.351  1.00  0.00           H  
ATOM    457 3HD1 LEU A  27      -4.111  10.857  16.322  1.00  0.00           H  
ATOM    458 1HD2 LEU A  27      -6.092  10.255  18.570  1.00  0.00           H  
ATOM    459 2HD2 LEU A  27      -5.863   9.267  17.109  1.00  0.00           H  
ATOM    460 3HD2 LEU A  27      -5.688   8.525  18.718  1.00  0.00           H  
ATOM    461  N   PRO A  28      -2.970   5.618  16.510  1.00  0.00           N  
ATOM    462  CA  PRO A  28      -2.204   4.804  15.593  1.00  0.00           C  
ATOM    463  C   PRO A  28      -1.555   5.661  14.505  1.00  0.00           C  
ATOM    464  O   PRO A  28      -1.964   5.648  13.343  1.00  0.00           O  
ATOM    465  CB  PRO A  28      -3.252   3.812  15.082  1.00  0.00           C  
ATOM    466  CG  PRO A  28      -4.571   4.552  15.151  1.00  0.00           C  
ATOM    467  CD  PRO A  28      -4.440   5.473  16.386  1.00  0.00           C  
ATOM    468  HA  PRO A  28      -1.429   4.268  16.161  1.00  0.00           H  
ATOM    469 1HB  PRO A  28      -2.994   3.495  14.067  1.00  0.00           H  
ATOM    470 2HB  PRO A  28      -3.241   2.914  15.706  1.00  0.00           H  
ATOM    471 1HG  PRO A  28      -4.799   5.053  14.209  1.00  0.00           H  
ATOM    472 2HG  PRO A  28      -5.376   3.817  15.303  1.00  0.00           H  
ATOM    473 1HD  PRO A  28      -4.926   6.437  16.186  1.00  0.00           H  
ATOM    474 2HD  PRO A  28      -4.854   4.968  17.276  1.00  0.00           H  
ATOM    475  N   VAL A  29      -0.560   6.437  14.924  1.00  0.00           N  
ATOM    476  CA  VAL A  29       0.198   7.345  14.067  1.00  0.00           C  
ATOM    477  C   VAL A  29       1.646   6.870  14.066  1.00  0.00           C  
ATOM    478  O   VAL A  29       2.165   6.434  15.094  1.00  0.00           O  
ATOM    479  CB  VAL A  29       0.115   8.791  14.605  1.00  0.00           C  
ATOM    480  CG1 VAL A  29       0.678   8.851  15.977  1.00  0.00           C  
ATOM    481  CG2 VAL A  29       0.865   9.725  13.719  1.00  0.00           C  
ATOM    482  H   VAL A  29      -0.337   6.393  15.916  1.00  0.00           H  
ATOM    483  HA  VAL A  29      -0.191   7.303  13.048  1.00  0.00           H  
ATOM    484  HB  VAL A  29      -0.921   9.095  14.675  1.00  0.00           H  
ATOM    485 1HG1 VAL A  29       0.603   9.862  16.350  1.00  0.00           H  
ATOM    486 2HG1 VAL A  29       0.122   8.189  16.623  1.00  0.00           H  
ATOM    487 3HG1 VAL A  29       1.725   8.550  15.943  1.00  0.00           H  
ATOM    488 1HG2 VAL A  29       0.813  10.718  14.120  1.00  0.00           H  
ATOM    489 2HG2 VAL A  29       1.901   9.431  13.667  1.00  0.00           H  
ATOM    490 3HG2 VAL A  29       0.425   9.703  12.730  1.00  0.00           H  
ATOM    491  N   GLU A  30       2.279   6.861  12.902  1.00  0.00           N  
ATOM    492  CA  GLU A  30       3.650   6.374  12.820  1.00  0.00           C  
ATOM    493  C   GLU A  30       4.696   7.334  13.348  1.00  0.00           C  
ATOM    494  O   GLU A  30       5.651   6.928  14.020  1.00  0.00           O  
ATOM    495  CB  GLU A  30       4.007   5.996  11.386  1.00  0.00           C  
ATOM    496  CG  GLU A  30       3.376   4.730  10.851  1.00  0.00           C  
ATOM    497  CD  GLU A  30       1.999   4.827  10.345  1.00  0.00           C  
ATOM    498  OE1 GLU A  30       1.513   5.872  10.053  1.00  0.00           O  
ATOM    499  OE2 GLU A  30       1.414   3.790  10.237  1.00  0.00           O  
ATOM    500  H   GLU A  30       1.842   7.278  12.082  1.00  0.00           H  
ATOM    501  HA  GLU A  30       3.713   5.474  13.426  1.00  0.00           H  
ATOM    502 1HB  GLU A  30       3.698   6.810  10.734  1.00  0.00           H  
ATOM    503 2HB  GLU A  30       5.089   5.899  11.295  1.00  0.00           H  
ATOM    504 1HG  GLU A  30       4.002   4.367  10.042  1.00  0.00           H  
ATOM    505 2HG  GLU A  30       3.403   3.985  11.613  1.00  0.00           H  
ATOM    506  N   MET A  31       4.520   8.601  13.015  1.00  0.00           N  
ATOM    507  CA  MET A  31       5.502   9.615  13.339  1.00  0.00           C  
ATOM    508  C   MET A  31       4.864  10.821  13.995  1.00  0.00           C  
ATOM    509  O   MET A  31       3.764  11.236  13.631  1.00  0.00           O  
ATOM    510  CB  MET A  31       6.201  10.047  12.046  1.00  0.00           C  
ATOM    511  CG  MET A  31       7.288  11.127  12.168  1.00  0.00           C  
ATOM    512  SD  MET A  31       7.947  11.632  10.537  1.00  0.00           S  
ATOM    513  CE  MET A  31       8.860  10.219  10.002  1.00  0.00           C  
ATOM    514  H   MET A  31       3.694   8.859  12.471  1.00  0.00           H  
ATOM    515  HA  MET A  31       6.227   9.197  14.034  1.00  0.00           H  
ATOM    516 1HB  MET A  31       6.681   9.175  11.605  1.00  0.00           H  
ATOM    517 2HB  MET A  31       5.461  10.379  11.344  1.00  0.00           H  
ATOM    518 1HG  MET A  31       6.909  12.007  12.671  1.00  0.00           H  
ATOM    519 2HG  MET A  31       8.113  10.737  12.768  1.00  0.00           H  
ATOM    520 1HE  MET A  31       9.314  10.421   9.032  1.00  0.00           H  
ATOM    521 2HE  MET A  31       9.628  10.006  10.726  1.00  0.00           H  
ATOM    522 3HE  MET A  31       8.193   9.357   9.922  1.00  0.00           H  
ATOM    523  N   VAL A  32       5.544  11.375  14.962  1.00  0.00           N  
ATOM    524  CA  VAL A  32       5.070  12.587  15.577  1.00  0.00           C  
ATOM    525  C   VAL A  32       6.136  13.652  15.359  1.00  0.00           C  
ATOM    526  O   VAL A  32       7.326  13.370  15.521  1.00  0.00           O  
ATOM    527  CB  VAL A  32       4.734  12.324  17.046  1.00  0.00           C  
ATOM    528  CG1 VAL A  32       4.258  13.581  17.702  1.00  0.00           C  
ATOM    529  CG2 VAL A  32       3.661  11.219  17.094  1.00  0.00           C  
ATOM    530  H   VAL A  32       6.421  10.954  15.261  1.00  0.00           H  
ATOM    531  HA  VAL A  32       4.160  12.898  15.081  1.00  0.00           H  
ATOM    532  HB  VAL A  32       5.619  12.004  17.570  1.00  0.00           H  
ATOM    533 1HG1 VAL A  32       4.022  13.379  18.745  1.00  0.00           H  
ATOM    534 2HG1 VAL A  32       5.041  14.331  17.638  1.00  0.00           H  
ATOM    535 3HG1 VAL A  32       3.368  13.944  17.196  1.00  0.00           H  
ATOM    536 1HG2 VAL A  32       3.383  11.010  18.108  1.00  0.00           H  
ATOM    537 2HG2 VAL A  32       2.787  11.554  16.541  1.00  0.00           H  
ATOM    538 3HG2 VAL A  32       4.042  10.310  16.637  1.00  0.00           H  
ATOM    539  N   GLU A  33       5.716  14.825  14.893  1.00  0.00           N  
ATOM    540  CA  GLU A  33       6.645  15.910  14.584  1.00  0.00           C  
ATOM    541  C   GLU A  33       6.634  16.996  15.647  1.00  0.00           C  
ATOM    542  O   GLU A  33       5.583  17.519  15.998  1.00  0.00           O  
ATOM    543  CB  GLU A  33       6.342  16.518  13.193  1.00  0.00           C  
ATOM    544  CG  GLU A  33       7.273  17.665  12.778  1.00  0.00           C  
ATOM    545  CD  GLU A  33       6.965  18.234  11.408  1.00  0.00           C  
ATOM    546  OE1 GLU A  33       5.812  18.465  11.133  1.00  0.00           O  
ATOM    547  OE2 GLU A  33       7.875  18.505  10.662  1.00  0.00           O  
ATOM    548  H   GLU A  33       4.712  14.964  14.796  1.00  0.00           H  
ATOM    549  HA  GLU A  33       7.642  15.492  14.546  1.00  0.00           H  
ATOM    550 1HB  GLU A  33       6.474  15.751  12.452  1.00  0.00           H  
ATOM    551 2HB  GLU A  33       5.316  16.853  13.133  1.00  0.00           H  
ATOM    552 1HG  GLU A  33       7.181  18.469  13.510  1.00  0.00           H  
ATOM    553 2HG  GLU A  33       8.299  17.315  12.809  1.00  0.00           H  
ATOM    554  N   TRP A  34       7.795  17.372  16.148  1.00  0.00           N  
ATOM    555  CA  TRP A  34       7.802  18.432  17.136  1.00  0.00           C  
ATOM    556  C   TRP A  34       8.219  19.762  16.542  1.00  0.00           C  
ATOM    557  O   TRP A  34       9.369  19.964  16.130  1.00  0.00           O  
ATOM    558  CB  TRP A  34       8.708  18.140  18.321  1.00  0.00           C  
ATOM    559  CG  TRP A  34       8.567  19.269  19.337  1.00  0.00           C  
ATOM    560  CD1 TRP A  34       7.444  20.015  19.529  1.00  0.00           C  
ATOM    561  CD2 TRP A  34       9.533  19.807  20.246  1.00  0.00           C  
ATOM    562  NE1 TRP A  34       7.654  20.951  20.469  1.00  0.00           N  
ATOM    563  CE2 TRP A  34       8.917  20.848  20.919  1.00  0.00           C  
ATOM    564  CE3 TRP A  34      10.833  19.517  20.535  1.00  0.00           C  
ATOM    565  CZ2 TRP A  34       9.568  21.579  21.852  1.00  0.00           C  
ATOM    566  CZ3 TRP A  34      11.460  20.285  21.507  1.00  0.00           C  
ATOM    567  CH2 TRP A  34      10.822  21.267  22.127  1.00  0.00           C  
ATOM    568  H   TRP A  34       8.648  16.916  15.846  1.00  0.00           H  
ATOM    569  HA  TRP A  34       6.797  18.554  17.520  1.00  0.00           H  
ATOM    570 1HB  TRP A  34       8.424  17.201  18.778  1.00  0.00           H  
ATOM    571 2HB  TRP A  34       9.747  18.068  17.998  1.00  0.00           H  
ATOM    572  HD1 TRP A  34       6.521  19.893  18.999  1.00  0.00           H  
ATOM    573  HE1 TRP A  34       6.973  21.630  20.781  1.00  0.00           H  
ATOM    574  HE3 TRP A  34      11.340  18.724  20.011  1.00  0.00           H  
ATOM    575  HZ2 TRP A  34       9.117  22.388  22.375  1.00  0.00           H  
ATOM    576  HZ3 TRP A  34      12.478  20.107  21.758  1.00  0.00           H  
ATOM    577  HH2 TRP A  34      11.330  21.834  22.879  1.00  0.00           H  
ATOM    578  N   ARG A  35       7.280  20.698  16.479  1.00  0.00           N  
ATOM    579  CA  ARG A  35       7.607  21.974  15.892  1.00  0.00           C  
ATOM    580  C   ARG A  35       8.220  22.911  16.925  1.00  0.00           C  
ATOM    581  O   ARG A  35       7.532  23.657  17.632  1.00  0.00           O  
ATOM    582  CB  ARG A  35       6.386  22.610  15.296  1.00  0.00           C  
ATOM    583  CG  ARG A  35       5.720  21.859  14.186  1.00  0.00           C  
ATOM    584  CD  ARG A  35       6.551  21.872  12.994  1.00  0.00           C  
ATOM    585  NE  ARG A  35       5.904  21.241  11.886  1.00  0.00           N  
ATOM    586  CZ  ARG A  35       5.136  21.849  10.999  1.00  0.00           C  
ATOM    587  NH1 ARG A  35       4.894  23.132  11.098  1.00  0.00           N  
ATOM    588  NH2 ARG A  35       4.635  21.116  10.033  1.00  0.00           N  
ATOM    589  H   ARG A  35       6.332  20.534  16.828  1.00  0.00           H  
ATOM    590  HA  ARG A  35       8.336  21.816  15.096  1.00  0.00           H  
ATOM    591 1HB  ARG A  35       5.644  22.695  16.076  1.00  0.00           H  
ATOM    592 2HB  ARG A  35       6.627  23.614  14.939  1.00  0.00           H  
ATOM    593 1HG  ARG A  35       5.562  20.819  14.492  1.00  0.00           H  
ATOM    594 2HG  ARG A  35       4.765  22.313  13.943  1.00  0.00           H  
ATOM    595 1HD  ARG A  35       6.790  22.901  12.716  1.00  0.00           H  
ATOM    596 2HD  ARG A  35       7.468  21.331  13.200  1.00  0.00           H  
ATOM    597  HE  ARG A  35       6.024  20.242  11.748  1.00  0.00           H  
ATOM    598 1HH1 ARG A  35       5.288  23.639  11.880  1.00  0.00           H  
ATOM    599 2HH1 ARG A  35       4.303  23.590  10.419  1.00  0.00           H  
ATOM    600 1HH2 ARG A  35       4.869  20.108  10.032  1.00  0.00           H  
ATOM    601 2HH2 ARG A  35       4.040  21.524   9.333  1.00  0.00           H  
ATOM    602  N   ILE A  36       9.537  22.860  16.977  1.00  0.00           N  
ATOM    603  CA  ILE A  36      10.343  23.613  17.925  1.00  0.00           C  
ATOM    604  C   ILE A  36      10.185  25.100  17.801  1.00  0.00           C  
ATOM    605  O   ILE A  36      10.237  25.812  18.795  1.00  0.00           O  
ATOM    606  CB  ILE A  36      11.823  23.283  17.865  1.00  0.00           C  
ATOM    607  CG1 ILE A  36      12.041  21.942  18.388  1.00  0.00           C  
ATOM    608  CG2 ILE A  36      12.619  24.336  18.604  1.00  0.00           C  
ATOM    609  CD1 ILE A  36      13.431  21.440  18.210  1.00  0.00           C  
ATOM    610  H   ILE A  36       9.992  22.212  16.324  1.00  0.00           H  
ATOM    611  HA  ILE A  36      10.011  23.331  18.925  1.00  0.00           H  
ATOM    612  HB  ILE A  36      12.116  23.258  16.833  1.00  0.00           H  
ATOM    613 1HG1 ILE A  36      11.795  21.976  19.406  1.00  0.00           H  
ATOM    614 2HG1 ILE A  36      11.353  21.245  17.899  1.00  0.00           H  
ATOM    615 1HG2 ILE A  36      13.685  24.109  18.545  1.00  0.00           H  
ATOM    616 2HG2 ILE A  36      12.427  25.298  18.145  1.00  0.00           H  
ATOM    617 3HG2 ILE A  36      12.308  24.367  19.644  1.00  0.00           H  
ATOM    618 1HD1 ILE A  36      13.502  20.475  18.665  1.00  0.00           H  
ATOM    619 2HD1 ILE A  36      13.659  21.376  17.162  1.00  0.00           H  
ATOM    620 3HD1 ILE A  36      14.134  22.108  18.692  1.00  0.00           H  
ATOM    621  N   ASP A  37      10.015  25.603  16.592  1.00  0.00           N  
ATOM    622  CA  ASP A  37       9.890  27.045  16.430  1.00  0.00           C  
ATOM    623  C   ASP A  37       8.680  27.663  17.142  1.00  0.00           C  
ATOM    624  O   ASP A  37       8.549  28.884  17.143  1.00  0.00           O  
ATOM    625  CB  ASP A  37       9.860  27.476  14.976  1.00  0.00           C  
ATOM    626  CG  ASP A  37       8.724  26.922  14.155  1.00  0.00           C  
ATOM    627  OD1 ASP A  37       8.845  25.815  13.649  1.00  0.00           O  
ATOM    628  OD2 ASP A  37       7.745  27.632  13.968  1.00  0.00           O  
ATOM    629  H   ASP A  37       9.973  24.980  15.801  1.00  0.00           H  
ATOM    630  HA  ASP A  37      10.781  27.497  16.866  1.00  0.00           H  
ATOM    631 1HB  ASP A  37       9.832  28.566  14.924  1.00  0.00           H  
ATOM    632 2HB  ASP A  37      10.797  27.172  14.513  1.00  0.00           H  
ATOM    633  N   PHE A  38       7.759  26.859  17.703  1.00  0.00           N  
ATOM    634  CA  PHE A  38       6.669  27.467  18.456  1.00  0.00           C  
ATOM    635  C   PHE A  38       7.007  27.476  19.945  1.00  0.00           C  
ATOM    636  O   PHE A  38       6.334  28.136  20.731  1.00  0.00           O  
ATOM    637  CB  PHE A  38       5.348  26.708  18.297  1.00  0.00           C  
ATOM    638  CG  PHE A  38       4.743  26.707  16.926  1.00  0.00           C  
ATOM    639  CD1 PHE A  38       4.620  25.531  16.246  1.00  0.00           C  
ATOM    640  CD2 PHE A  38       4.301  27.869  16.325  1.00  0.00           C  
ATOM    641  CE1 PHE A  38       4.055  25.481  14.985  1.00  0.00           C  
ATOM    642  CE2 PHE A  38       3.736  27.837  15.061  1.00  0.00           C  
ATOM    643  CZ  PHE A  38       3.610  26.632  14.392  1.00  0.00           C  
ATOM    644  H   PHE A  38       7.831  25.840  17.653  1.00  0.00           H  
ATOM    645  HA  PHE A  38       6.533  28.496  18.123  1.00  0.00           H  
ATOM    646 1HB  PHE A  38       5.506  25.664  18.590  1.00  0.00           H  
ATOM    647 2HB  PHE A  38       4.611  27.114  18.991  1.00  0.00           H  
ATOM    648  HD1 PHE A  38       4.969  24.634  16.738  1.00  0.00           H  
ATOM    649  HD2 PHE A  38       4.398  28.817  16.856  1.00  0.00           H  
ATOM    650  HE1 PHE A  38       3.962  24.535  14.468  1.00  0.00           H  
ATOM    651  HE2 PHE A  38       3.390  28.761  14.595  1.00  0.00           H  
ATOM    652  HZ  PHE A  38       3.165  26.599  13.400  1.00  0.00           H  
ATOM    653  N   PHE A  39       8.045  26.732  20.335  1.00  0.00           N  
ATOM    654  CA  PHE A  39       8.404  26.523  21.735  1.00  0.00           C  
ATOM    655  C   PHE A  39       9.051  27.729  22.385  1.00  0.00           C  
ATOM    656  O   PHE A  39      10.123  28.172  21.980  1.00  0.00           O  
ATOM    657  CB  PHE A  39       9.333  25.314  21.847  1.00  0.00           C  
ATOM    658  CG  PHE A  39       9.771  24.956  23.229  1.00  0.00           C  
ATOM    659  CD1 PHE A  39       8.896  24.963  24.296  1.00  0.00           C  
ATOM    660  CD2 PHE A  39      11.074  24.576  23.448  1.00  0.00           C  
ATOM    661  CE1 PHE A  39       9.328  24.614  25.549  1.00  0.00           C  
ATOM    662  CE2 PHE A  39      11.513  24.221  24.701  1.00  0.00           C  
ATOM    663  CZ  PHE A  39      10.634  24.246  25.752  1.00  0.00           C  
ATOM    664  H   PHE A  39       8.628  26.287  19.634  1.00  0.00           H  
ATOM    665  HA  PHE A  39       7.490  26.298  22.285  1.00  0.00           H  
ATOM    666 1HB  PHE A  39       8.838  24.454  21.402  1.00  0.00           H  
ATOM    667 2HB  PHE A  39      10.229  25.501  21.259  1.00  0.00           H  
ATOM    668  HD1 PHE A  39       7.855  25.256  24.136  1.00  0.00           H  
ATOM    669  HD2 PHE A  39      11.756  24.561  22.603  1.00  0.00           H  
ATOM    670  HE1 PHE A  39       8.636  24.631  26.381  1.00  0.00           H  
ATOM    671  HE2 PHE A  39      12.553  23.924  24.865  1.00  0.00           H  
ATOM    672  HZ  PHE A  39      10.972  23.970  26.749  1.00  0.00           H  
ATOM    673  N   ALA A  40       8.393  28.249  23.416  1.00  0.00           N  
ATOM    674  CA  ALA A  40       8.855  29.426  24.138  1.00  0.00           C  
ATOM    675  C   ALA A  40      10.235  29.250  24.786  1.00  0.00           C  
ATOM    676  O   ALA A  40      11.010  30.201  24.857  1.00  0.00           O  
ATOM    677  CB  ALA A  40       7.845  29.774  25.218  1.00  0.00           C  
ATOM    678  H   ALA A  40       7.509  27.823  23.694  1.00  0.00           H  
ATOM    679  HA  ALA A  40       8.921  30.247  23.423  1.00  0.00           H  
ATOM    680 1HB  ALA A  40       8.163  30.676  25.735  1.00  0.00           H  
ATOM    681 2HB  ALA A  40       6.868  29.936  24.761  1.00  0.00           H  
ATOM    682 3HB  ALA A  40       7.777  28.950  25.928  1.00  0.00           H  
ATOM    683  N   GLY A  41      10.531  28.053  25.295  1.00  0.00           N  
ATOM    684  CA  GLY A  41      11.810  27.798  25.966  1.00  0.00           C  
ATOM    685  C   GLY A  41      12.988  27.947  25.006  1.00  0.00           C  
ATOM    686  O   GLY A  41      13.938  28.681  25.267  1.00  0.00           O  
ATOM    687  H   GLY A  41       9.863  27.303  25.204  1.00  0.00           H  
ATOM    688 1HA  GLY A  41      11.925  28.495  26.794  1.00  0.00           H  
ATOM    689 2HA  GLY A  41      11.807  26.797  26.396  1.00  0.00           H  
ATOM    690  N   TYR A  42      12.964  27.145  23.945  1.00  0.00           N  
ATOM    691  CA  TYR A  42      13.874  27.092  22.778  1.00  0.00           C  
ATOM    692  C   TYR A  42      15.392  26.850  23.016  1.00  0.00           C  
ATOM    693  O   TYR A  42      16.087  26.410  22.102  1.00  0.00           O  
ATOM    694  CB  TYR A  42      13.700  28.347  21.928  1.00  0.00           C  
ATOM    695  CG  TYR A  42      14.468  28.275  20.623  1.00  0.00           C  
ATOM    696  CD1 TYR A  42      13.937  27.539  19.571  1.00  0.00           C  
ATOM    697  CD2 TYR A  42      15.688  28.916  20.473  1.00  0.00           C  
ATOM    698  CE1 TYR A  42      14.624  27.435  18.377  1.00  0.00           C  
ATOM    699  CE2 TYR A  42      16.375  28.815  19.274  1.00  0.00           C  
ATOM    700  CZ  TYR A  42      15.846  28.071  18.231  1.00  0.00           C  
ATOM    701  OH  TYR A  42      16.530  27.960  17.050  1.00  0.00           O  
ATOM    702  H   TYR A  42      12.153  26.549  23.895  1.00  0.00           H  
ATOM    703  HA  TYR A  42      13.533  26.260  22.163  1.00  0.00           H  
ATOM    704 1HB  TYR A  42      12.643  28.494  21.698  1.00  0.00           H  
ATOM    705 2HB  TYR A  42      14.042  29.221  22.484  1.00  0.00           H  
ATOM    706  HD1 TYR A  42      12.974  27.040  19.697  1.00  0.00           H  
ATOM    707  HD2 TYR A  42      16.107  29.494  21.297  1.00  0.00           H  
ATOM    708  HE1 TYR A  42      14.209  26.856  17.559  1.00  0.00           H  
ATOM    709  HE2 TYR A  42      17.334  29.318  19.157  1.00  0.00           H  
ATOM    710  HH  TYR A  42      17.327  28.502  17.098  1.00  0.00           H  
ATOM    711  N   GLY A  43      15.886  27.129  24.224  1.00  0.00           N  
ATOM    712  CA  GLY A  43      17.299  27.056  24.600  1.00  0.00           C  
ATOM    713  C   GLY A  43      17.704  25.670  25.091  1.00  0.00           C  
ATOM    714  O   GLY A  43      17.315  24.668  24.511  1.00  0.00           O  
ATOM    715  H   GLY A  43      15.239  27.513  24.896  1.00  0.00           H  
ATOM    716 1HA  GLY A  43      17.912  27.333  23.742  1.00  0.00           H  
ATOM    717 2HA  GLY A  43      17.497  27.792  25.378  1.00  0.00           H  
ATOM    718  N   ARG A  44      18.472  25.591  26.181  1.00  0.00           N  
ATOM    719  CA  ARG A  44      19.001  24.297  26.651  1.00  0.00           C  
ATOM    720  C   ARG A  44      17.889  23.290  26.960  1.00  0.00           C  
ATOM    721  O   ARG A  44      18.052  22.081  26.760  1.00  0.00           O  
ATOM    722  CB  ARG A  44      19.832  24.494  27.912  1.00  0.00           C  
ATOM    723  CG  ARG A  44      21.167  25.200  27.715  1.00  0.00           C  
ATOM    724  CD  ARG A  44      21.888  25.398  29.010  1.00  0.00           C  
ATOM    725  NE  ARG A  44      23.168  26.076  28.826  1.00  0.00           N  
ATOM    726  CZ  ARG A  44      23.963  26.504  29.829  1.00  0.00           C  
ATOM    727  NH1 ARG A  44      23.604  26.319  31.081  1.00  0.00           N  
ATOM    728  NH2 ARG A  44      25.106  27.110  29.554  1.00  0.00           N  
ATOM    729  H   ARG A  44      18.744  26.438  26.660  1.00  0.00           H  
ATOM    730  HA  ARG A  44      19.637  23.880  25.870  1.00  0.00           H  
ATOM    731 1HB  ARG A  44      19.259  25.067  28.638  1.00  0.00           H  
ATOM    732 2HB  ARG A  44      20.040  23.522  28.360  1.00  0.00           H  
ATOM    733 1HG  ARG A  44      21.799  24.601  27.061  1.00  0.00           H  
ATOM    734 2HG  ARG A  44      20.997  26.177  27.262  1.00  0.00           H  
ATOM    735 1HD  ARG A  44      21.276  26.003  29.679  1.00  0.00           H  
ATOM    736 2HD  ARG A  44      22.079  24.430  29.472  1.00  0.00           H  
ATOM    737  HE  ARG A  44      23.480  26.238  27.880  1.00  0.00           H  
ATOM    738 1HH1 ARG A  44      22.731  25.857  31.293  1.00  0.00           H  
ATOM    739 2HH1 ARG A  44      24.200  26.640  31.829  1.00  0.00           H  
ATOM    740 1HH2 ARG A  44      25.383  27.253  28.592  1.00  0.00           H  
ATOM    741 2HH2 ARG A  44      25.701  27.430  30.303  1.00  0.00           H  
ATOM    742  N   GLU A  45      16.736  23.815  27.373  1.00  0.00           N  
ATOM    743  CA  GLU A  45      15.539  23.054  27.718  1.00  0.00           C  
ATOM    744  C   GLU A  45      15.070  22.191  26.549  1.00  0.00           C  
ATOM    745  O   GLU A  45      14.344  21.212  26.748  1.00  0.00           O  
ATOM    746  CB  GLU A  45      14.397  23.975  28.152  1.00  0.00           C  
ATOM    747  CG  GLU A  45      13.231  23.223  28.775  1.00  0.00           C  
ATOM    748  CD  GLU A  45      12.127  24.100  29.292  1.00  0.00           C  
ATOM    749  OE1 GLU A  45      12.162  25.284  29.053  1.00  0.00           O  
ATOM    750  OE2 GLU A  45      11.257  23.575  29.965  1.00  0.00           O  
ATOM    751  H   GLU A  45      16.700  24.818  27.478  1.00  0.00           H  
ATOM    752  HA  GLU A  45      15.783  22.390  28.550  1.00  0.00           H  
ATOM    753 1HB  GLU A  45      14.765  24.699  28.878  1.00  0.00           H  
ATOM    754 2HB  GLU A  45      14.024  24.531  27.287  1.00  0.00           H  
ATOM    755 1HG  GLU A  45      12.822  22.567  28.025  1.00  0.00           H  
ATOM    756 2HG  GLU A  45      13.609  22.603  29.586  1.00  0.00           H  
ATOM    757  N   ILE A  46      15.435  22.578  25.326  1.00  0.00           N  
ATOM    758  CA  ILE A  46      15.006  21.893  24.127  1.00  0.00           C  
ATOM    759  C   ILE A  46      15.396  20.412  24.189  1.00  0.00           C  
ATOM    760  O   ILE A  46      14.689  19.556  23.665  1.00  0.00           O  
ATOM    761  CB  ILE A  46      15.724  22.524  22.895  1.00  0.00           C  
ATOM    762  CG1 ILE A  46      15.039  22.177  21.689  1.00  0.00           C  
ATOM    763  CG2 ILE A  46      17.189  22.081  22.777  1.00  0.00           C  
ATOM    764  CD1 ILE A  46      13.787  22.858  21.681  1.00  0.00           C  
ATOM    765  H   ILE A  46      16.059  23.377  25.211  1.00  0.00           H  
ATOM    766  HA  ILE A  46      13.924  21.976  24.035  1.00  0.00           H  
ATOM    767  HB  ILE A  46      15.690  23.607  23.000  1.00  0.00           H  
ATOM    768 1HG1 ILE A  46      15.612  22.457  20.815  1.00  0.00           H  
ATOM    769 2HG1 ILE A  46      14.860  21.103  21.666  1.00  0.00           H  
ATOM    770 1HG2 ILE A  46      17.640  22.577  21.933  1.00  0.00           H  
ATOM    771 2HG2 ILE A  46      17.731  22.357  23.680  1.00  0.00           H  
ATOM    772 3HG2 ILE A  46      17.244  21.012  22.624  1.00  0.00           H  
ATOM    773 1HD1 ILE A  46      13.252  22.603  20.831  1.00  0.00           H  
ATOM    774 2HD1 ILE A  46      13.257  22.576  22.554  1.00  0.00           H  
ATOM    775 3HD1 ILE A  46      13.965  23.930  21.695  1.00  0.00           H  
ATOM    776  N   LEU A  47      16.487  20.080  24.890  1.00  0.00           N  
ATOM    777  CA  LEU A  47      16.919  18.696  24.954  1.00  0.00           C  
ATOM    778  C   LEU A  47      16.096  17.923  25.960  1.00  0.00           C  
ATOM    779  O   LEU A  47      15.822  16.729  25.788  1.00  0.00           O  
ATOM    780  CB  LEU A  47      18.398  18.655  25.304  1.00  0.00           C  
ATOM    781  CG  LEU A  47      19.299  19.242  24.240  1.00  0.00           C  
ATOM    782  CD1 LEU A  47      20.721  19.316  24.773  1.00  0.00           C  
ATOM    783  CD2 LEU A  47      19.173  18.373  22.959  1.00  0.00           C  
ATOM    784  H   LEU A  47      17.026  20.804  25.372  1.00  0.00           H  
ATOM    785  HA  LEU A  47      16.778  18.243  23.973  1.00  0.00           H  
ATOM    786 1HB  LEU A  47      18.550  19.226  26.224  1.00  0.00           H  
ATOM    787 2HB  LEU A  47      18.696  17.622  25.481  1.00  0.00           H  
ATOM    788  HG  LEU A  47      18.991  20.252  24.022  1.00  0.00           H  
ATOM    789 1HD1 LEU A  47      21.373  19.747  24.039  1.00  0.00           H  
ATOM    790 2HD1 LEU A  47      20.728  19.942  25.667  1.00  0.00           H  
ATOM    791 3HD1 LEU A  47      21.073  18.341  25.029  1.00  0.00           H  
ATOM    792 1HD2 LEU A  47      19.787  18.777  22.179  1.00  0.00           H  
ATOM    793 2HD2 LEU A  47      19.486  17.352  23.169  1.00  0.00           H  
ATOM    794 3HD2 LEU A  47      18.135  18.366  22.622  1.00  0.00           H  
ATOM    795  N   ASP A  48      15.670  18.602  27.019  1.00  0.00           N  
ATOM    796  CA  ASP A  48      14.871  17.939  28.029  1.00  0.00           C  
ATOM    797  C   ASP A  48      13.500  17.640  27.459  1.00  0.00           C  
ATOM    798  O   ASP A  48      12.938  16.571  27.709  1.00  0.00           O  
ATOM    799  CB  ASP A  48      14.757  18.789  29.291  1.00  0.00           C  
ATOM    800  CG  ASP A  48      16.053  18.839  30.101  1.00  0.00           C  
ATOM    801  OD1 ASP A  48      16.933  18.049  29.842  1.00  0.00           O  
ATOM    802  OD2 ASP A  48      16.140  19.661  30.983  1.00  0.00           O  
ATOM    803  H   ASP A  48      15.887  19.588  27.110  1.00  0.00           H  
ATOM    804  HA  ASP A  48      15.348  16.995  28.292  1.00  0.00           H  
ATOM    805 1HB  ASP A  48      14.472  19.810  29.013  1.00  0.00           H  
ATOM    806 2HB  ASP A  48      13.969  18.392  29.917  1.00  0.00           H  
ATOM    807  N   VAL A  49      12.982  18.567  26.650  1.00  0.00           N  
ATOM    808  CA  VAL A  49      11.667  18.374  26.065  1.00  0.00           C  
ATOM    809  C   VAL A  49      11.698  17.280  25.019  1.00  0.00           C  
ATOM    810  O   VAL A  49      10.832  16.415  25.020  1.00  0.00           O  
ATOM    811  CB  VAL A  49      11.111  19.654  25.442  1.00  0.00           C  
ATOM    812  CG1 VAL A  49       9.796  19.337  24.739  1.00  0.00           C  
ATOM    813  CG2 VAL A  49      10.897  20.638  26.489  1.00  0.00           C  
ATOM    814  H   VAL A  49      13.500  19.432  26.490  1.00  0.00           H  
ATOM    815  HA  VAL A  49      10.983  18.071  26.860  1.00  0.00           H  
ATOM    816  HB  VAL A  49      11.816  20.045  24.704  1.00  0.00           H  
ATOM    817 1HG1 VAL A  49       9.395  20.240  24.314  1.00  0.00           H  
ATOM    818 2HG1 VAL A  49       9.969  18.605  23.952  1.00  0.00           H  
ATOM    819 3HG1 VAL A  49       9.083  18.936  25.459  1.00  0.00           H  
ATOM    820 1HG2 VAL A  49      10.491  21.537  26.063  1.00  0.00           H  
ATOM    821 2HG2 VAL A  49      10.217  20.219  27.187  1.00  0.00           H  
ATOM    822 3HG2 VAL A  49      11.837  20.849  26.977  1.00  0.00           H  
ATOM    823  N   ILE A  50      12.705  17.274  24.145  1.00  0.00           N  
ATOM    824  CA  ILE A  50      12.758  16.239  23.122  1.00  0.00           C  
ATOM    825  C   ILE A  50      12.897  14.879  23.792  1.00  0.00           C  
ATOM    826  O   ILE A  50      12.247  13.910  23.389  1.00  0.00           O  
ATOM    827  CB  ILE A  50      13.905  16.448  22.145  1.00  0.00           C  
ATOM    828  CG1 ILE A  50      13.686  17.631  21.404  1.00  0.00           C  
ATOM    829  CG2 ILE A  50      13.877  15.351  21.150  1.00  0.00           C  
ATOM    830  CD1 ILE A  50      14.826  18.101  20.642  1.00  0.00           C  
ATOM    831  H   ILE A  50      13.419  18.006  24.158  1.00  0.00           H  
ATOM    832  HA  ILE A  50      11.832  16.252  22.561  1.00  0.00           H  
ATOM    833  HB  ILE A  50      14.860  16.489  22.678  1.00  0.00           H  
ATOM    834 1HG1 ILE A  50      12.880  17.447  20.723  1.00  0.00           H  
ATOM    835 2HG1 ILE A  50      13.401  18.358  22.093  1.00  0.00           H  
ATOM    836 1HG2 ILE A  50      14.681  15.478  20.426  1.00  0.00           H  
ATOM    837 2HG2 ILE A  50      13.978  14.413  21.652  1.00  0.00           H  
ATOM    838 3HG2 ILE A  50      12.938  15.374  20.640  1.00  0.00           H  
ATOM    839 1HD1 ILE A  50      14.569  19.011  20.117  1.00  0.00           H  
ATOM    840 2HD1 ILE A  50      15.657  18.297  21.323  1.00  0.00           H  
ATOM    841 3HD1 ILE A  50      15.097  17.326  19.932  1.00  0.00           H  
ATOM    842  N   THR A  51      13.754  14.792  24.818  1.00  0.00           N  
ATOM    843  CA  THR A  51      13.920  13.536  25.525  1.00  0.00           C  
ATOM    844  C   THR A  51      12.585  13.083  26.122  1.00  0.00           C  
ATOM    845  O   THR A  51      12.191  11.921  25.953  1.00  0.00           O  
ATOM    846  CB  THR A  51      14.947  13.671  26.667  1.00  0.00           C  
ATOM    847  OG1 THR A  51      16.223  14.041  26.130  1.00  0.00           O  
ATOM    848  CG2 THR A  51      15.065  12.350  27.405  1.00  0.00           C  
ATOM    849  H   THR A  51      14.303  15.598  25.118  1.00  0.00           H  
ATOM    850  HA  THR A  51      14.262  12.780  24.820  1.00  0.00           H  
ATOM    851  HB  THR A  51      14.619  14.445  27.362  1.00  0.00           H  
ATOM    852  HG1 THR A  51      16.182  14.990  25.858  1.00  0.00           H  
ATOM    853 1HG2 THR A  51      15.785  12.451  28.214  1.00  0.00           H  
ATOM    854 2HG2 THR A  51      14.092  12.085  27.814  1.00  0.00           H  
ATOM    855 3HG2 THR A  51      15.395  11.574  26.718  1.00  0.00           H  
ATOM    856  N   GLU A  52      11.874  13.996  26.802  1.00  0.00           N  
ATOM    857  CA  GLU A  52      10.589  13.652  27.396  1.00  0.00           C  
ATOM    858  C   GLU A  52       9.601  13.229  26.303  1.00  0.00           C  
ATOM    859  O   GLU A  52       8.845  12.271  26.486  1.00  0.00           O  
ATOM    860  CB  GLU A  52      10.044  14.813  28.239  1.00  0.00           C  
ATOM    861  CG  GLU A  52       8.794  14.468  29.070  1.00  0.00           C  
ATOM    862  CD  GLU A  52       8.325  15.606  29.985  1.00  0.00           C  
ATOM    863  OE1 GLU A  52       8.918  16.681  29.966  1.00  0.00           O  
ATOM    864  OE2 GLU A  52       7.370  15.394  30.698  1.00  0.00           O  
ATOM    865  H   GLU A  52      12.239  14.941  26.929  1.00  0.00           H  
ATOM    866  HA  GLU A  52      10.737  12.805  28.061  1.00  0.00           H  
ATOM    867 1HB  GLU A  52      10.820  15.158  28.922  1.00  0.00           H  
ATOM    868 2HB  GLU A  52       9.800  15.649  27.583  1.00  0.00           H  
ATOM    869 1HG  GLU A  52       7.985  14.186  28.401  1.00  0.00           H  
ATOM    870 2HG  GLU A  52       9.025  13.599  29.684  1.00  0.00           H  
ATOM    871  N   LEU A  53       9.624  13.903  25.147  1.00  0.00           N  
ATOM    872  CA  LEU A  53       8.726  13.538  24.064  1.00  0.00           C  
ATOM    873  C   LEU A  53       8.976  12.124  23.602  1.00  0.00           C  
ATOM    874  O   LEU A  53       8.031  11.359  23.411  1.00  0.00           O  
ATOM    875  CB  LEU A  53       8.894  14.470  22.858  1.00  0.00           C  
ATOM    876  CG  LEU A  53       8.380  15.867  23.004  1.00  0.00           C  
ATOM    877  CD1 LEU A  53       8.781  16.715  21.824  1.00  0.00           C  
ATOM    878  CD2 LEU A  53       6.981  15.766  23.057  1.00  0.00           C  
ATOM    879  H   LEU A  53      10.252  14.695  25.033  1.00  0.00           H  
ATOM    880  HA  LEU A  53       7.701  13.608  24.432  1.00  0.00           H  
ATOM    881 1HB  LEU A  53       9.948  14.541  22.630  1.00  0.00           H  
ATOM    882 2HB  LEU A  53       8.392  14.020  22.003  1.00  0.00           H  
ATOM    883  HG  LEU A  53       8.747  16.320  23.905  1.00  0.00           H  
ATOM    884 1HD1 LEU A  53       8.357  17.711  21.948  1.00  0.00           H  
ATOM    885 2HD1 LEU A  53       9.852  16.789  21.759  1.00  0.00           H  
ATOM    886 3HD1 LEU A  53       8.394  16.263  20.919  1.00  0.00           H  
ATOM    887 1HD2 LEU A  53       6.540  16.732  23.145  1.00  0.00           H  
ATOM    888 2HD2 LEU A  53       6.646  15.298  22.141  1.00  0.00           H  
ATOM    889 3HD2 LEU A  53       6.690  15.154  23.906  1.00  0.00           H  
ATOM    890  N   LYS A  54      10.247  11.734  23.494  1.00  0.00           N  
ATOM    891  CA  LYS A  54      10.532  10.380  23.062  1.00  0.00           C  
ATOM    892  C   LYS A  54      10.045   9.383  24.111  1.00  0.00           C  
ATOM    893  O   LYS A  54       9.499   8.335  23.765  1.00  0.00           O  
ATOM    894  CB  LYS A  54      12.011  10.162  22.766  1.00  0.00           C  
ATOM    895  CG  LYS A  54      12.287   8.737  22.236  1.00  0.00           C  
ATOM    896  CD  LYS A  54      11.633   8.485  20.833  1.00  0.00           C  
ATOM    897  CE  LYS A  54      11.875   7.027  20.360  1.00  0.00           C  
ATOM    898  NZ  LYS A  54      11.290   6.729  18.993  1.00  0.00           N  
ATOM    899  H   LYS A  54      11.006  12.398  23.664  1.00  0.00           H  
ATOM    900  HA  LYS A  54       9.982  10.193  22.141  1.00  0.00           H  
ATOM    901 1HB  LYS A  54      12.355  10.893  22.027  1.00  0.00           H  
ATOM    902 2HB  LYS A  54      12.590  10.319  23.680  1.00  0.00           H  
ATOM    903 1HG  LYS A  54      13.363   8.588  22.156  1.00  0.00           H  
ATOM    904 2HG  LYS A  54      11.890   8.010  22.945  1.00  0.00           H  
ATOM    905 1HD  LYS A  54      10.556   8.666  20.884  1.00  0.00           H  
ATOM    906 2HD  LYS A  54      12.062   9.166  20.093  1.00  0.00           H  
ATOM    907 1HE  LYS A  54      12.944   6.834  20.330  1.00  0.00           H  
ATOM    908 2HE  LYS A  54      11.415   6.359  21.084  1.00  0.00           H  
ATOM    909 1HZ  LYS A  54      11.475   5.771  18.754  1.00  0.00           H  
ATOM    910 2HZ  LYS A  54      10.263   6.880  18.942  1.00  0.00           H  
ATOM    911 3HZ  LYS A  54      11.724   7.321  18.283  1.00  0.00           H  
ATOM    912  N   ARG A  55      10.220   9.704  25.396  1.00  0.00           N  
ATOM    913  CA  ARG A  55       9.778   8.803  26.460  1.00  0.00           C  
ATOM    914  C   ARG A  55       8.260   8.595  26.414  1.00  0.00           C  
ATOM    915  O   ARG A  55       7.768   7.502  26.685  1.00  0.00           O  
ATOM    916  CB  ARG A  55      10.196   9.343  27.818  1.00  0.00           C  
ATOM    917  CG  ARG A  55      11.695   9.265  28.087  1.00  0.00           C  
ATOM    918  CD  ARG A  55      12.070   9.926  29.358  1.00  0.00           C  
ATOM    919  NE  ARG A  55      13.497   9.830  29.618  1.00  0.00           N  
ATOM    920  CZ  ARG A  55      14.157  10.550  30.544  1.00  0.00           C  
ATOM    921  NH1 ARG A  55      13.508  11.420  31.285  1.00  0.00           N  
ATOM    922  NH2 ARG A  55      15.458  10.384  30.706  1.00  0.00           N  
ATOM    923  H   ARG A  55      10.694  10.579  25.635  1.00  0.00           H  
ATOM    924  HA  ARG A  55      10.262   7.838  26.313  1.00  0.00           H  
ATOM    925 1HB  ARG A  55       9.898  10.385  27.900  1.00  0.00           H  
ATOM    926 2HB  ARG A  55       9.681   8.792  28.602  1.00  0.00           H  
ATOM    927 1HG  ARG A  55      11.997   8.220  28.142  1.00  0.00           H  
ATOM    928 2HG  ARG A  55      12.233   9.753  27.275  1.00  0.00           H  
ATOM    929 1HD  ARG A  55      11.806  10.981  29.303  1.00  0.00           H  
ATOM    930 2HD  ARG A  55      11.538   9.460  30.185  1.00  0.00           H  
ATOM    931  HE  ARG A  55      14.031   9.171  29.066  1.00  0.00           H  
ATOM    932 1HH1 ARG A  55      12.513  11.550  31.158  1.00  0.00           H  
ATOM    933 2HH1 ARG A  55      14.003  11.961  31.979  1.00  0.00           H  
ATOM    934 1HH2 ARG A  55      15.957   9.715  30.136  1.00  0.00           H  
ATOM    935 2HH2 ARG A  55      15.953  10.924  31.400  1.00  0.00           H  
ATOM    936  N   VAL A  56       7.517   9.639  26.049  1.00  0.00           N  
ATOM    937  CA  VAL A  56       6.068   9.531  25.912  1.00  0.00           C  
ATOM    938  C   VAL A  56       5.664   8.725  24.670  1.00  0.00           C  
ATOM    939  O   VAL A  56       4.751   7.895  24.718  1.00  0.00           O  
ATOM    940  CB  VAL A  56       5.424  10.921  25.833  1.00  0.00           C  
ATOM    941  CG1 VAL A  56       3.973  10.776  25.506  1.00  0.00           C  
ATOM    942  CG2 VAL A  56       5.582  11.653  27.160  1.00  0.00           C  
ATOM    943  H   VAL A  56       7.975  10.536  25.884  1.00  0.00           H  
ATOM    944  HA  VAL A  56       5.682   9.022  26.794  1.00  0.00           H  
ATOM    945  HB  VAL A  56       5.902  11.495  25.035  1.00  0.00           H  
ATOM    946 1HG1 VAL A  56       3.533  11.761  25.443  1.00  0.00           H  
ATOM    947 2HG1 VAL A  56       3.865  10.266  24.553  1.00  0.00           H  
ATOM    948 3HG1 VAL A  56       3.483  10.198  26.280  1.00  0.00           H  
ATOM    949 1HG2 VAL A  56       5.122  12.631  27.083  1.00  0.00           H  
ATOM    950 2HG2 VAL A  56       5.095  11.082  27.948  1.00  0.00           H  
ATOM    951 3HG2 VAL A  56       6.635  11.766  27.396  1.00  0.00           H  
ATOM    952  N   LEU A  57       6.327   9.007  23.553  1.00  0.00           N  
ATOM    953  CA  LEU A  57       6.075   8.363  22.272  1.00  0.00           C  
ATOM    954  C   LEU A  57       6.501   6.885  22.210  1.00  0.00           C  
ATOM    955  O   LEU A  57       5.880   6.073  21.504  1.00  0.00           O  
ATOM    956  CB  LEU A  57       6.758   9.199  21.198  1.00  0.00           C  
ATOM    957  CG  LEU A  57       6.114  10.546  20.983  1.00  0.00           C  
ATOM    958  CD1 LEU A  57       6.952  11.366  20.036  1.00  0.00           C  
ATOM    959  CD2 LEU A  57       4.713  10.326  20.456  1.00  0.00           C  
ATOM    960  H   LEU A  57       7.053   9.722  23.589  1.00  0.00           H  
ATOM    961  HA  LEU A  57       5.002   8.402  22.093  1.00  0.00           H  
ATOM    962 1HB  LEU A  57       7.784   9.372  21.511  1.00  0.00           H  
ATOM    963 2HB  LEU A  57       6.782   8.660  20.266  1.00  0.00           H  
ATOM    964  HG  LEU A  57       6.060  11.074  21.926  1.00  0.00           H  
ATOM    965 1HD1 LEU A  57       6.487  12.341  19.893  1.00  0.00           H  
ATOM    966 2HD1 LEU A  57       7.945  11.495  20.464  1.00  0.00           H  
ATOM    967 3HD1 LEU A  57       7.032  10.850  19.077  1.00  0.00           H  
ATOM    968 1HD2 LEU A  57       4.222  11.280  20.304  1.00  0.00           H  
ATOM    969 2HD2 LEU A  57       4.772   9.791  19.513  1.00  0.00           H  
ATOM    970 3HD2 LEU A  57       4.148   9.741  21.170  1.00  0.00           H  
ATOM    971  N   ASN A  58       7.544   6.510  22.951  1.00  0.00           N  
ATOM    972  CA  ASN A  58       7.991   5.124  22.939  1.00  0.00           C  
ATOM    973  C   ASN A  58       8.293   4.585  21.540  1.00  0.00           C  
ATOM    974  O   ASN A  58       9.380   4.794  20.997  1.00  0.00           O  
ATOM    975  CB  ASN A  58       6.994   4.235  23.678  1.00  0.00           C  
ATOM    976  CG  ASN A  58       6.915   4.554  25.144  1.00  0.00           C  
ATOM    977  OD1 ASN A  58       7.945   4.587  25.829  1.00  0.00           O  
ATOM    978  ND2 ASN A  58       5.728   4.801  25.634  1.00  0.00           N  
ATOM    979  H   ASN A  58       8.058   7.197  23.497  1.00  0.00           H  
ATOM    980  HA  ASN A  58       8.930   5.083  23.494  1.00  0.00           H  
ATOM    981 1HB  ASN A  58       5.997   4.340  23.262  1.00  0.00           H  
ATOM    982 2HB  ASN A  58       7.287   3.189  23.565  1.00  0.00           H  
ATOM    983 1HD2 ASN A  58       5.628   5.036  26.602  1.00  0.00           H  
ATOM    984 2HD2 ASN A  58       4.925   4.777  25.040  1.00  0.00           H  
ATOM    985  N   GLU A  59       7.367   3.800  21.010  1.00  0.00           N  
ATOM    986  CA  GLU A  59       7.540   3.113  19.736  1.00  0.00           C  
ATOM    987  C   GLU A  59       7.244   3.981  18.518  1.00  0.00           C  
ATOM    988  O   GLU A  59       7.488   3.566  17.388  1.00  0.00           O  
ATOM    989  CB  GLU A  59       6.680   1.853  19.699  1.00  0.00           C  
ATOM    990  CG  GLU A  59       7.134   0.757  20.681  1.00  0.00           C  
ATOM    991  CD  GLU A  59       6.330  -0.541  20.594  1.00  0.00           C  
ATOM    992  OE1 GLU A  59       6.477  -1.266  19.615  1.00  0.00           O  
ATOM    993  OE2 GLU A  59       5.585  -0.818  21.504  1.00  0.00           O  
ATOM    994  H   GLU A  59       6.482   3.757  21.489  1.00  0.00           H  
ATOM    995  HA  GLU A  59       8.584   2.803  19.666  1.00  0.00           H  
ATOM    996 1HB  GLU A  59       5.654   2.118  19.957  1.00  0.00           H  
ATOM    997 2HB  GLU A  59       6.662   1.456  18.701  1.00  0.00           H  
ATOM    998 1HG  GLU A  59       8.181   0.531  20.484  1.00  0.00           H  
ATOM    999 2HG  GLU A  59       7.066   1.152  21.694  1.00  0.00           H  
ATOM   1000  N   LYS A  60       6.706   5.172  18.732  1.00  0.00           N  
ATOM   1001  CA  LYS A  60       6.430   6.068  17.614  1.00  0.00           C  
ATOM   1002  C   LYS A  60       7.713   6.804  17.256  1.00  0.00           C  
ATOM   1003  O   LYS A  60       8.582   7.018  18.120  1.00  0.00           O  
ATOM   1004  CB  LYS A  60       5.296   7.011  17.958  1.00  0.00           C  
ATOM   1005  CG  LYS A  60       4.004   6.280  18.139  1.00  0.00           C  
ATOM   1006  CD  LYS A  60       2.914   7.165  18.603  1.00  0.00           C  
ATOM   1007  CE  LYS A  60       1.589   6.421  18.556  1.00  0.00           C  
ATOM   1008  NZ  LYS A  60       1.467   5.338  19.592  1.00  0.00           N  
ATOM   1009  H   LYS A  60       6.493   5.462  19.687  1.00  0.00           H  
ATOM   1010  HA  LYS A  60       6.131   5.480  16.745  1.00  0.00           H  
ATOM   1011 1HB  LYS A  60       5.509   7.521  18.875  1.00  0.00           H  
ATOM   1012 2HB  LYS A  60       5.178   7.760  17.168  1.00  0.00           H  
ATOM   1013 1HG  LYS A  60       3.707   5.833  17.184  1.00  0.00           H  
ATOM   1014 2HG  LYS A  60       4.142   5.483  18.868  1.00  0.00           H  
ATOM   1015 1HD  LYS A  60       3.126   7.459  19.627  1.00  0.00           H  
ATOM   1016 2HD  LYS A  60       2.858   8.056  17.985  1.00  0.00           H  
ATOM   1017 1HE  LYS A  60       0.786   7.134  18.701  1.00  0.00           H  
ATOM   1018 2HE  LYS A  60       1.494   5.969  17.570  1.00  0.00           H  
ATOM   1019 1HZ  LYS A  60       0.570   4.882  19.499  1.00  0.00           H  
ATOM   1020 2HZ  LYS A  60       2.202   4.662  19.489  1.00  0.00           H  
ATOM   1021 3HZ  LYS A  60       1.500   5.772  20.519  1.00  0.00           H  
ATOM   1022  N   GLU A  61       7.854   7.170  15.985  1.00  0.00           N  
ATOM   1023  CA  GLU A  61       9.060   7.868  15.569  1.00  0.00           C  
ATOM   1024  C   GLU A  61       8.933   9.353  15.896  1.00  0.00           C  
ATOM   1025  O   GLU A  61       7.844   9.920  15.778  1.00  0.00           O  
ATOM   1026  CB  GLU A  61       9.314   7.636  14.069  1.00  0.00           C  
ATOM   1027  CG  GLU A  61       9.512   6.132  13.713  1.00  0.00           C  
ATOM   1028  CD  GLU A  61       9.895   5.838  12.259  1.00  0.00           C  
ATOM   1029  OE1 GLU A  61       9.059   5.407  11.483  1.00  0.00           O  
ATOM   1030  OE2 GLU A  61      11.057   5.977  11.953  1.00  0.00           O  
ATOM   1031  H   GLU A  61       7.114   6.984  15.304  1.00  0.00           H  
ATOM   1032  HA  GLU A  61       9.907   7.467  16.124  1.00  0.00           H  
ATOM   1033 1HB  GLU A  61       8.474   8.018  13.488  1.00  0.00           H  
ATOM   1034 2HB  GLU A  61      10.200   8.184  13.774  1.00  0.00           H  
ATOM   1035 1HG  GLU A  61      10.290   5.730  14.364  1.00  0.00           H  
ATOM   1036 2HG  GLU A  61       8.584   5.606  13.947  1.00  0.00           H  
ATOM   1037  N   LEU A  62      10.036   9.976  16.308  1.00  0.00           N  
ATOM   1038  CA  LEU A  62      10.038  11.410  16.586  1.00  0.00           C  
ATOM   1039  C   LEU A  62      10.899  12.201  15.614  1.00  0.00           C  
ATOM   1040  O   LEU A  62      12.123  12.008  15.501  1.00  0.00           O  
ATOM   1041  CB  LEU A  62      10.462  11.685  18.040  1.00  0.00           C  
ATOM   1042  CG  LEU A  62      10.585  13.188  18.491  1.00  0.00           C  
ATOM   1043  CD1 LEU A  62       9.235  13.933  18.381  1.00  0.00           C  
ATOM   1044  CD2 LEU A  62      11.039  13.204  19.947  1.00  0.00           C  
ATOM   1045  H   LEU A  62      10.887   9.427  16.424  1.00  0.00           H  
ATOM   1046  HA  LEU A  62       9.016  11.771  16.484  1.00  0.00           H  
ATOM   1047 1HB  LEU A  62       9.743  11.205  18.700  1.00  0.00           H  
ATOM   1048 2HB  LEU A  62      11.433  11.213  18.206  1.00  0.00           H  
ATOM   1049  HG  LEU A  62      11.304  13.699  17.863  1.00  0.00           H  
ATOM   1050 1HD1 LEU A  62       9.371  14.960  18.709  1.00  0.00           H  
ATOM   1051 2HD1 LEU A  62       8.900  13.931  17.349  1.00  0.00           H  
ATOM   1052 3HD1 LEU A  62       8.496  13.457  18.998  1.00  0.00           H  
ATOM   1053 1HD2 LEU A  62      11.123  14.225  20.285  1.00  0.00           H  
ATOM   1054 2HD2 LEU A  62      10.305  12.687  20.562  1.00  0.00           H  
ATOM   1055 3HD2 LEU A  62      12.006  12.703  20.044  1.00  0.00           H  
ATOM   1056  N   LEU A  63      10.213  13.091  14.919  1.00  0.00           N  
ATOM   1057  CA  LEU A  63      10.775  14.012  13.960  1.00  0.00           C  
ATOM   1058  C   LEU A  63      10.880  15.368  14.603  1.00  0.00           C  
ATOM   1059  O   LEU A  63       9.897  15.867  15.144  1.00  0.00           O  
ATOM   1060  CB  LEU A  63       9.915  14.061  12.684  1.00  0.00           C  
ATOM   1061  CG  LEU A  63      10.269  15.170  11.678  1.00  0.00           C  
ATOM   1062  CD1 LEU A  63      11.626  14.987  11.149  1.00  0.00           C  
ATOM   1063  CD2 LEU A  63       9.274  15.117  10.548  1.00  0.00           C  
ATOM   1064  H   LEU A  63       9.209  13.153  15.097  1.00  0.00           H  
ATOM   1065  HA  LEU A  63      11.775  13.680  13.698  1.00  0.00           H  
ATOM   1066 1HB  LEU A  63      10.032  13.111  12.170  1.00  0.00           H  
ATOM   1067 2HB  LEU A  63       8.868  14.170  12.962  1.00  0.00           H  
ATOM   1068  HG  LEU A  63      10.223  16.141  12.174  1.00  0.00           H  
ATOM   1069 1HD1 LEU A  63      11.852  15.780  10.436  1.00  0.00           H  
ATOM   1070 2HD1 LEU A  63      12.345  15.018  11.955  1.00  0.00           H  
ATOM   1071 3HD1 LEU A  63      11.650  14.038  10.669  1.00  0.00           H  
ATOM   1072 1HD2 LEU A  63       9.495  15.908   9.831  1.00  0.00           H  
ATOM   1073 2HD2 LEU A  63       9.336  14.156  10.054  1.00  0.00           H  
ATOM   1074 3HD2 LEU A  63       8.282  15.258  10.949  1.00  0.00           H  
ATOM   1075  N   VAL A  64      12.067  15.938  14.606  1.00  0.00           N  
ATOM   1076  CA  VAL A  64      12.206  17.238  15.216  1.00  0.00           C  
ATOM   1077  C   VAL A  64      12.484  18.298  14.164  1.00  0.00           C  
ATOM   1078  O   VAL A  64      13.443  18.204  13.379  1.00  0.00           O  
ATOM   1079  CB  VAL A  64      13.275  17.214  16.295  1.00  0.00           C  
ATOM   1080  CG1 VAL A  64      13.382  18.517  16.853  1.00  0.00           C  
ATOM   1081  CG2 VAL A  64      12.874  16.228  17.385  1.00  0.00           C  
ATOM   1082  H   VAL A  64      12.862  15.460  14.181  1.00  0.00           H  
ATOM   1083  HA  VAL A  64      11.267  17.502  15.704  1.00  0.00           H  
ATOM   1084  HB  VAL A  64      14.239  16.929  15.869  1.00  0.00           H  
ATOM   1085 1HG1 VAL A  64      14.108  18.505  17.636  1.00  0.00           H  
ATOM   1086 2HG1 VAL A  64      13.673  19.226  16.081  1.00  0.00           H  
ATOM   1087 3HG1 VAL A  64      12.411  18.802  17.267  1.00  0.00           H  
ATOM   1088 1HG2 VAL A  64      13.630  16.223  18.164  1.00  0.00           H  
ATOM   1089 2HG2 VAL A  64      11.913  16.521  17.812  1.00  0.00           H  
ATOM   1090 3HG2 VAL A  64      12.790  15.235  16.956  1.00  0.00           H  
ATOM   1091  N   THR A  65      11.611  19.296  14.146  1.00  0.00           N  
ATOM   1092  CA  THR A  65      11.659  20.348  13.157  1.00  0.00           C  
ATOM   1093  C   THR A  65      11.746  21.724  13.780  1.00  0.00           C  
ATOM   1094  O   THR A  65      10.988  22.066  14.688  1.00  0.00           O  
ATOM   1095  CB  THR A  65      10.406  20.254  12.262  1.00  0.00           C  
ATOM   1096  OG1 THR A  65      10.401  18.977  11.614  1.00  0.00           O  
ATOM   1097  CG2 THR A  65      10.348  21.386  11.236  1.00  0.00           C  
ATOM   1098  H   THR A  65      10.867  19.329  14.847  1.00  0.00           H  
ATOM   1099  HA  THR A  65      12.544  20.209  12.545  1.00  0.00           H  
ATOM   1100  HB  THR A  65       9.529  20.307  12.899  1.00  0.00           H  
ATOM   1101  HG1 THR A  65       9.524  18.818  11.208  1.00  0.00           H  
ATOM   1102 1HG2 THR A  65       9.443  21.281  10.635  1.00  0.00           H  
ATOM   1103 2HG2 THR A  65      10.332  22.341  11.751  1.00  0.00           H  
ATOM   1104 3HG2 THR A  65      11.221  21.340  10.586  1.00  0.00           H  
ATOM   1105  N   ILE A  66      12.679  22.515  13.282  1.00  0.00           N  
ATOM   1106  CA  ILE A  66      12.829  23.876  13.745  1.00  0.00           C  
ATOM   1107  C   ILE A  66      12.643  24.760  12.538  1.00  0.00           C  
ATOM   1108  O   ILE A  66      13.564  24.873  11.742  1.00  0.00           O  
ATOM   1109  CB  ILE A  66      14.265  24.118  14.215  1.00  0.00           C  
ATOM   1110  CG1 ILE A  66      14.673  23.152  15.240  1.00  0.00           C  
ATOM   1111  CG2 ILE A  66      14.350  25.530  14.784  1.00  0.00           C  
ATOM   1112  CD1 ILE A  66      16.112  23.188  15.488  1.00  0.00           C  
ATOM   1113  H   ILE A  66      13.283  22.168  12.548  1.00  0.00           H  
ATOM   1114  HA  ILE A  66      12.090  24.117  14.507  1.00  0.00           H  
ATOM   1115  HB  ILE A  66      14.926  23.994  13.393  1.00  0.00           H  
ATOM   1116 1HG1 ILE A  66      14.188  23.378  16.156  1.00  0.00           H  
ATOM   1117 2HG1 ILE A  66      14.405  22.148  14.922  1.00  0.00           H  
ATOM   1118 1HG2 ILE A  66      15.368  25.738  15.120  1.00  0.00           H  
ATOM   1119 2HG2 ILE A  66      14.065  26.251  14.013  1.00  0.00           H  
ATOM   1120 3HG2 ILE A  66      13.663  25.614  15.627  1.00  0.00           H  
ATOM   1121 1HD1 ILE A  66      16.355  22.450  16.235  1.00  0.00           H  
ATOM   1122 2HD1 ILE A  66      16.636  22.961  14.566  1.00  0.00           H  
ATOM   1123 3HD1 ILE A  66      16.400  24.180  15.830  1.00  0.00           H  
ATOM   1124  N   ARG A  67      11.512  25.398  12.343  1.00  0.00           N  
ATOM   1125  CA  ARG A  67      11.476  26.180  11.124  1.00  0.00           C  
ATOM   1126  C   ARG A  67      12.104  27.533  11.397  1.00  0.00           C  
ATOM   1127  O   ARG A  67      11.958  28.081  12.491  1.00  0.00           O  
ATOM   1128  CB  ARG A  67      10.068  26.340  10.623  1.00  0.00           C  
ATOM   1129  CG  ARG A  67       9.381  25.080  10.195  1.00  0.00           C  
ATOM   1130  CD  ARG A  67       8.036  25.409   9.771  1.00  0.00           C  
ATOM   1131  NE  ARG A  67       7.325  26.030  10.868  1.00  0.00           N  
ATOM   1132  CZ  ARG A  67       6.185  26.724  10.741  1.00  0.00           C  
ATOM   1133  NH1 ARG A  67       5.609  26.835   9.561  1.00  0.00           N  
ATOM   1134  NH2 ARG A  67       5.667  27.305  11.801  1.00  0.00           N  
ATOM   1135  H   ARG A  67      10.692  25.356  12.962  1.00  0.00           H  
ATOM   1136  HA  ARG A  67      12.053  25.675  10.348  1.00  0.00           H  
ATOM   1137 1HB  ARG A  67       9.468  26.750  11.414  1.00  0.00           H  
ATOM   1138 2HB  ARG A  67      10.031  27.046   9.822  1.00  0.00           H  
ATOM   1139 1HG  ARG A  67       9.924  24.618   9.367  1.00  0.00           H  
ATOM   1140 2HG  ARG A  67       9.320  24.397  11.039  1.00  0.00           H  
ATOM   1141 1HD  ARG A  67       8.076  26.119   8.937  1.00  0.00           H  
ATOM   1142 2HD  ARG A  67       7.502  24.509   9.471  1.00  0.00           H  
ATOM   1143  HE  ARG A  67       7.755  25.965  11.818  1.00  0.00           H  
ATOM   1144 1HH1 ARG A  67       6.034  26.390   8.758  1.00  0.00           H  
ATOM   1145 2HH1 ARG A  67       4.760  27.374   9.463  1.00  0.00           H  
ATOM   1146 1HH2 ARG A  67       6.180  27.250  12.702  1.00  0.00           H  
ATOM   1147 2HH2 ARG A  67       4.829  27.855  11.718  1.00  0.00           H  
ATOM   1148  N   THR A  68      12.797  28.088  10.421  1.00  0.00           N  
ATOM   1149  CA  THR A  68      13.309  29.440  10.600  1.00  0.00           C  
ATOM   1150  C   THR A  68      12.201  30.425  10.223  1.00  0.00           C  
ATOM   1151  O   THR A  68      11.252  30.055   9.535  1.00  0.00           O  
ATOM   1152  CB  THR A  68      14.593  29.669   9.778  1.00  0.00           C  
ATOM   1153  OG1 THR A  68      14.306  29.565   8.380  1.00  0.00           O  
ATOM   1154  CG2 THR A  68      15.639  28.608  10.163  1.00  0.00           C  
ATOM   1155  H   THR A  68      12.944  27.563   9.551  1.00  0.00           H  
ATOM   1156  HA  THR A  68      13.555  29.590  11.652  1.00  0.00           H  
ATOM   1157  HB  THR A  68      14.988  30.661   9.989  1.00  0.00           H  
ATOM   1158  HG1 THR A  68      14.212  28.621   8.137  1.00  0.00           H  
ATOM   1159 1HG2 THR A  68      16.545  28.767   9.594  1.00  0.00           H  
ATOM   1160 2HG2 THR A  68      15.865  28.687  11.229  1.00  0.00           H  
ATOM   1161 3HG2 THR A  68      15.245  27.609   9.949  1.00  0.00           H  
ATOM   1162  N   VAL A  69      12.352  31.694  10.570  1.00  0.00           N  
ATOM   1163  CA  VAL A  69      11.338  32.699  10.224  1.00  0.00           C  
ATOM   1164  C   VAL A  69      11.138  32.821   8.716  1.00  0.00           C  
ATOM   1165  O   VAL A  69      10.017  32.987   8.227  1.00  0.00           O  
ATOM   1166  CB  VAL A  69      11.685  34.050  10.854  1.00  0.00           C  
ATOM   1167  CG1 VAL A  69      10.777  35.135  10.322  1.00  0.00           C  
ATOM   1168  CG2 VAL A  69      11.509  33.909  12.352  1.00  0.00           C  
ATOM   1169  H   VAL A  69      13.157  31.963  11.115  1.00  0.00           H  
ATOM   1170  HA  VAL A  69      10.391  32.382  10.665  1.00  0.00           H  
ATOM   1171  HB  VAL A  69      12.714  34.315  10.615  1.00  0.00           H  
ATOM   1172 1HG1 VAL A  69      11.030  36.085  10.790  1.00  0.00           H  
ATOM   1173 2HG1 VAL A  69      10.902  35.216   9.243  1.00  0.00           H  
ATOM   1174 3HG1 VAL A  69       9.740  34.880  10.552  1.00  0.00           H  
ATOM   1175 1HG2 VAL A  69      11.755  34.846  12.848  1.00  0.00           H  
ATOM   1176 2HG2 VAL A  69      10.469  33.640  12.576  1.00  0.00           H  
ATOM   1177 3HG2 VAL A  69      12.158  33.121  12.697  1.00  0.00           H  
ATOM   1178  N   ALA A  70      12.232  32.723   7.974  1.00  0.00           N  
ATOM   1179  CA  ALA A  70      12.217  32.813   6.519  1.00  0.00           C  
ATOM   1180  C   ALA A  70      11.310  31.748   5.883  1.00  0.00           C  
ATOM   1181  O   ALA A  70      10.863  31.917   4.747  1.00  0.00           O  
ATOM   1182  CB  ALA A  70      13.627  32.661   5.983  1.00  0.00           C  
ATOM   1183  H   ALA A  70      13.115  32.573   8.439  1.00  0.00           H  
ATOM   1184  HA  ALA A  70      11.829  33.794   6.247  1.00  0.00           H  
ATOM   1185 1HB  ALA A  70      13.613  32.758   4.899  1.00  0.00           H  
ATOM   1186 2HB  ALA A  70      14.267  33.433   6.409  1.00  0.00           H  
ATOM   1187 3HB  ALA A  70      14.011  31.675   6.257  1.00  0.00           H  
ATOM   1188  N   GLU A  71      11.084  30.632   6.586  1.00  0.00           N  
ATOM   1189  CA  GLU A  71      10.254  29.544   6.097  1.00  0.00           C  
ATOM   1190  C   GLU A  71       9.000  29.373   6.967  1.00  0.00           C  
ATOM   1191  O   GLU A  71       8.460  28.271   7.090  1.00  0.00           O  
ATOM   1192  CB  GLU A  71      11.047  28.241   6.011  1.00  0.00           C  
ATOM   1193  CG  GLU A  71      11.560  27.785   7.264  1.00  0.00           C  
ATOM   1194  CD  GLU A  71      12.355  26.527   7.198  1.00  0.00           C  
ATOM   1195  OE1 GLU A  71      12.267  25.782   6.235  1.00  0.00           O  
ATOM   1196  OE2 GLU A  71      13.063  26.309   8.151  1.00  0.00           O  
ATOM   1197  H   GLU A  71      11.448  30.544   7.530  1.00  0.00           H  
ATOM   1198  HA  GLU A  71       9.922  29.793   5.090  1.00  0.00           H  
ATOM   1199 1HB  GLU A  71      10.408  27.458   5.627  1.00  0.00           H  
ATOM   1200 2HB  GLU A  71      11.882  28.360   5.320  1.00  0.00           H  
ATOM   1201 1HG  GLU A  71      12.164  28.569   7.669  1.00  0.00           H  
ATOM   1202 2HG  GLU A  71      10.721  27.651   7.906  1.00  0.00           H  
ATOM   1203  N   GLY A  72       8.534  30.469   7.570  1.00  0.00           N  
ATOM   1204  CA  GLY A  72       7.285  30.450   8.327  1.00  0.00           C  
ATOM   1205  C   GLY A  72       7.384  30.087   9.809  1.00  0.00           C  
ATOM   1206  O   GLY A  72       6.352  29.904  10.460  1.00  0.00           O  
ATOM   1207  H   GLY A  72       9.049  31.348   7.506  1.00  0.00           H  
ATOM   1208 1HA  GLY A  72       6.825  31.434   8.242  1.00  0.00           H  
ATOM   1209 2HA  GLY A  72       6.600  29.757   7.842  1.00  0.00           H  
ATOM   1210  N   GLY A  73       8.594  29.964  10.345  1.00  0.00           N  
ATOM   1211  CA  GLY A  73       8.753  29.623  11.751  1.00  0.00           C  
ATOM   1212  C   GLY A  73       8.274  30.771  12.621  1.00  0.00           C  
ATOM   1213  O   GLY A  73       8.365  31.931  12.213  1.00  0.00           O  
ATOM   1214  H   GLY A  73       9.428  30.109   9.789  1.00  0.00           H  
ATOM   1215 1HA  GLY A  73       8.180  28.731  11.967  1.00  0.00           H  
ATOM   1216 2HA  GLY A  73       9.796  29.404  11.969  1.00  0.00           H  
ATOM   1217  N   GLU A  74       7.774  30.465  13.815  1.00  0.00           N  
ATOM   1218  CA  GLU A  74       7.306  31.536  14.693  1.00  0.00           C  
ATOM   1219  C   GLU A  74       8.455  32.240  15.440  1.00  0.00           C  
ATOM   1220  O   GLU A  74       8.609  33.458  15.326  1.00  0.00           O  
ATOM   1221  CB  GLU A  74       6.264  30.979  15.669  1.00  0.00           C  
ATOM   1222  CG  GLU A  74       5.619  31.989  16.621  1.00  0.00           C  
ATOM   1223  CD  GLU A  74       4.713  33.001  15.937  1.00  0.00           C  
ATOM   1224  OE1 GLU A  74       4.285  32.751  14.834  1.00  0.00           O  
ATOM   1225  OE2 GLU A  74       4.443  34.020  16.533  1.00  0.00           O  
ATOM   1226  H   GLU A  74       7.722  29.476  14.087  1.00  0.00           H  
ATOM   1227  HA  GLU A  74       6.811  32.283  14.074  1.00  0.00           H  
ATOM   1228 1HB  GLU A  74       5.465  30.511  15.097  1.00  0.00           H  
ATOM   1229 2HB  GLU A  74       6.709  30.208  16.271  1.00  0.00           H  
ATOM   1230 1HG  GLU A  74       5.038  31.442  17.363  1.00  0.00           H  
ATOM   1231 2HG  GLU A  74       6.415  32.519  17.148  1.00  0.00           H  
ATOM   1232  N   GLU A  75       9.294  31.488  16.158  1.00  0.00           N  
ATOM   1233  CA  GLU A  75      10.400  32.117  16.879  1.00  0.00           C  
ATOM   1234  C   GLU A  75      11.608  32.380  15.995  1.00  0.00           C  
ATOM   1235  O   GLU A  75      11.932  31.615  15.078  1.00  0.00           O  
ATOM   1236  CB  GLU A  75      10.812  31.283  18.098  1.00  0.00           C  
ATOM   1237  CG  GLU A  75       9.744  31.206  19.199  1.00  0.00           C  
ATOM   1238  CD  GLU A  75       9.602  32.521  19.958  1.00  0.00           C  
ATOM   1239  OE1 GLU A  75      10.589  33.206  20.102  1.00  0.00           O  
ATOM   1240  OE2 GLU A  75       8.515  32.840  20.385  1.00  0.00           O  
ATOM   1241  H   GLU A  75       9.135  30.486  16.256  1.00  0.00           H  
ATOM   1242  HA  GLU A  75      10.048  33.080  17.249  1.00  0.00           H  
ATOM   1243 1HB  GLU A  75      11.028  30.260  17.779  1.00  0.00           H  
ATOM   1244 2HB  GLU A  75      11.725  31.691  18.532  1.00  0.00           H  
ATOM   1245 1HG  GLU A  75       8.784  30.957  18.743  1.00  0.00           H  
ATOM   1246 2HG  GLU A  75      10.002  30.403  19.895  1.00  0.00           H  
ATOM   1247  N   ASN A  76      12.344  33.438  16.311  1.00  0.00           N  
ATOM   1248  CA  ASN A  76      13.515  33.731  15.507  1.00  0.00           C  
ATOM   1249  C   ASN A  76      14.717  32.929  15.941  1.00  0.00           C  
ATOM   1250  O   ASN A  76      15.562  33.381  16.710  1.00  0.00           O  
ATOM   1251  CB  ASN A  76      13.839  35.202  15.488  1.00  0.00           C  
ATOM   1252  CG  ASN A  76      14.911  35.528  14.454  1.00  0.00           C  
ATOM   1253  OD1 ASN A  76      15.658  34.660  13.946  1.00  0.00           O  
ATOM   1254  ND2 ASN A  76      14.996  36.797  14.121  1.00  0.00           N  
ATOM   1255  H   ASN A  76      12.073  34.035  17.082  1.00  0.00           H  
ATOM   1256  HA  ASN A  76      13.314  33.434  14.489  1.00  0.00           H  
ATOM   1257 1HB  ASN A  76      12.938  35.773  15.257  1.00  0.00           H  
ATOM   1258 2HB  ASN A  76      14.187  35.514  16.472  1.00  0.00           H  
ATOM   1259 1HD2 ASN A  76      15.673  37.095  13.447  1.00  0.00           H  
ATOM   1260 2HD2 ASN A  76      14.384  37.466  14.543  1.00  0.00           H  
ATOM   1261  N   GLY A  77      14.804  31.741  15.374  1.00  0.00           N  
ATOM   1262  CA  GLY A  77      15.868  30.790  15.657  1.00  0.00           C  
ATOM   1263  C   GLY A  77      17.108  31.037  14.790  1.00  0.00           C  
ATOM   1264  O   GLY A  77      18.049  30.239  14.812  1.00  0.00           O  
ATOM   1265  H   GLY A  77      14.021  31.473  14.779  1.00  0.00           H  
ATOM   1266 1HA  GLY A  77      16.138  30.852  16.710  1.00  0.00           H  
ATOM   1267 2HA  GLY A  77      15.496  29.781  15.480  1.00  0.00           H  
ATOM   1268  N   SER A  78      17.090  32.118  13.998  1.00  0.00           N  
ATOM   1269  CA  SER A  78      18.176  32.442  13.084  1.00  0.00           C  
ATOM   1270  C   SER A  78      18.642  31.209  12.299  1.00  0.00           C  
ATOM   1271  O   SER A  78      17.849  30.318  11.997  1.00  0.00           O  
ATOM   1272  CB  SER A  78      19.323  33.050  13.889  1.00  0.00           C  
ATOM   1273  OG  SER A  78      20.322  33.536  13.047  1.00  0.00           O  
ATOM   1274  H   SER A  78      16.314  32.776  14.054  1.00  0.00           H  
ATOM   1275  HA  SER A  78      17.813  33.187  12.374  1.00  0.00           H  
ATOM   1276 1HB  SER A  78      18.942  33.855  14.518  1.00  0.00           H  
ATOM   1277 2HB  SER A  78      19.740  32.288  14.550  1.00  0.00           H  
ATOM   1278  HG  SER A  78      20.008  34.396  12.738  1.00  0.00           H  
ATOM   1279  N   ARG A  79      19.937  31.168  11.977  1.00  0.00           N  
ATOM   1280  CA  ARG A  79      20.539  30.016  11.321  1.00  0.00           C  
ATOM   1281  C   ARG A  79      21.557  29.353  12.244  1.00  0.00           C  
ATOM   1282  O   ARG A  79      21.670  28.130  12.291  1.00  0.00           O  
ATOM   1283  CB  ARG A  79      21.208  30.419  10.022  1.00  0.00           C  
ATOM   1284  CG  ARG A  79      20.260  30.954   8.963  1.00  0.00           C  
ATOM   1285  CD  ARG A  79      19.354  29.889   8.464  1.00  0.00           C  
ATOM   1286  NE  ARG A  79      20.080  28.870   7.734  1.00  0.00           N  
ATOM   1287  CZ  ARG A  79      19.598  27.676   7.383  1.00  0.00           C  
ATOM   1288  NH1 ARG A  79      18.377  27.302   7.674  1.00  0.00           N  
ATOM   1289  NH2 ARG A  79      20.394  26.901   6.727  1.00  0.00           N  
ATOM   1290  H   ARG A  79      20.494  31.974  12.207  1.00  0.00           H  
ATOM   1291  HA  ARG A  79      19.755  29.298  11.088  1.00  0.00           H  
ATOM   1292 1HB  ARG A  79      21.957  31.184  10.217  1.00  0.00           H  
ATOM   1293 2HB  ARG A  79      21.724  29.556   9.593  1.00  0.00           H  
ATOM   1294 1HG  ARG A  79      19.654  31.757   9.381  1.00  0.00           H  
ATOM   1295 2HG  ARG A  79      20.839  31.332   8.119  1.00  0.00           H  
ATOM   1296 1HD  ARG A  79      18.860  29.412   9.310  1.00  0.00           H  
ATOM   1297 2HD  ARG A  79      18.605  30.318   7.800  1.00  0.00           H  
ATOM   1298  HE  ARG A  79      21.057  29.059   7.435  1.00  0.00           H  
ATOM   1299 1HH1 ARG A  79      17.762  27.920   8.176  1.00  0.00           H  
ATOM   1300 2HH1 ARG A  79      18.040  26.397   7.361  1.00  0.00           H  
ATOM   1301 1HH2 ARG A  79      21.333  27.273   6.516  1.00  0.00           H  
ATOM   1302 2HH2 ARG A  79      20.109  25.981   6.420  1.00  0.00           H  
ATOM   1303  N   PHE A  80      22.280  30.158  13.021  1.00  0.00           N  
ATOM   1304  CA  PHE A  80      23.268  29.595  13.931  1.00  0.00           C  
ATOM   1305  C   PHE A  80      22.592  28.699  14.964  1.00  0.00           C  
ATOM   1306  O   PHE A  80      22.909  27.516  15.067  1.00  0.00           O  
ATOM   1307  CB  PHE A  80      24.049  30.709  14.626  1.00  0.00           C  
ATOM   1308  CG  PHE A  80      25.068  30.229  15.628  1.00  0.00           C  
ATOM   1309  CD1 PHE A  80      26.289  29.722  15.205  1.00  0.00           C  
ATOM   1310  CD2 PHE A  80      24.819  30.301  16.990  1.00  0.00           C  
ATOM   1311  CE1 PHE A  80      27.232  29.294  16.119  1.00  0.00           C  
ATOM   1312  CE2 PHE A  80      25.760  29.877  17.904  1.00  0.00           C  
ATOM   1313  CZ  PHE A  80      26.970  29.372  17.468  1.00  0.00           C  
ATOM   1314  H   PHE A  80      22.155  31.157  12.971  1.00  0.00           H  
ATOM   1315  HA  PHE A  80      23.966  28.985  13.355  1.00  0.00           H  
ATOM   1316 1HB  PHE A  80      24.563  31.310  13.879  1.00  0.00           H  
ATOM   1317 2HB  PHE A  80      23.352  31.365  15.148  1.00  0.00           H  
ATOM   1318  HD1 PHE A  80      26.498  29.661  14.138  1.00  0.00           H  
ATOM   1319  HD2 PHE A  80      23.859  30.697  17.342  1.00  0.00           H  
ATOM   1320  HE1 PHE A  80      28.184  28.893  15.772  1.00  0.00           H  
ATOM   1321  HE2 PHE A  80      25.544  29.938  18.970  1.00  0.00           H  
ATOM   1322  HZ  PHE A  80      27.712  29.032  18.189  1.00  0.00           H  
ATOM   1323  N   ASP A  81      21.608  29.247  15.687  1.00  0.00           N  
ATOM   1324  CA  ASP A  81      20.912  28.480  16.715  1.00  0.00           C  
ATOM   1325  C   ASP A  81      20.181  27.287  16.112  1.00  0.00           C  
ATOM   1326  O   ASP A  81      20.090  26.229  16.739  1.00  0.00           O  
ATOM   1327  CB  ASP A  81      19.957  29.367  17.497  1.00  0.00           C  
ATOM   1328  CG  ASP A  81      20.669  30.332  18.430  1.00  0.00           C  
ATOM   1329  OD1 ASP A  81      21.822  30.117  18.694  1.00  0.00           O  
ATOM   1330  OD2 ASP A  81      20.062  31.284  18.851  1.00  0.00           O  
ATOM   1331  H   ASP A  81      21.357  30.212  15.535  1.00  0.00           H  
ATOM   1332  HA  ASP A  81      21.656  28.100  17.413  1.00  0.00           H  
ATOM   1333 1HB  ASP A  81      19.347  29.940  16.815  1.00  0.00           H  
ATOM   1334 2HB  ASP A  81      19.296  28.739  18.084  1.00  0.00           H  
ATOM   1335  N   TYR A  82      19.665  27.454  14.892  1.00  0.00           N  
ATOM   1336  CA  TYR A  82      19.000  26.369  14.182  1.00  0.00           C  
ATOM   1337  C   TYR A  82      19.940  25.184  14.051  1.00  0.00           C  
ATOM   1338  O   TYR A  82      19.631  24.072  14.497  1.00  0.00           O  
ATOM   1339  CB  TYR A  82      18.569  26.869  12.794  1.00  0.00           C  
ATOM   1340  CG  TYR A  82      18.117  25.823  11.819  1.00  0.00           C  
ATOM   1341  CD1 TYR A  82      16.883  25.291  11.902  1.00  0.00           C  
ATOM   1342  CD2 TYR A  82      18.982  25.415  10.802  1.00  0.00           C  
ATOM   1343  CE1 TYR A  82      16.486  24.326  10.998  1.00  0.00           C  
ATOM   1344  CE2 TYR A  82      18.575  24.455   9.893  1.00  0.00           C  
ATOM   1345  CZ  TYR A  82      17.324  23.912  10.007  1.00  0.00           C  
ATOM   1346  OH  TYR A  82      16.883  22.952   9.136  1.00  0.00           O  
ATOM   1347  H   TYR A  82      19.748  28.360  14.444  1.00  0.00           H  
ATOM   1348  HA  TYR A  82      18.125  26.056  14.750  1.00  0.00           H  
ATOM   1349 1HB  TYR A  82      17.762  27.597  12.911  1.00  0.00           H  
ATOM   1350 2HB  TYR A  82      19.380  27.384  12.344  1.00  0.00           H  
ATOM   1351  HD1 TYR A  82      16.218  25.624  12.682  1.00  0.00           H  
ATOM   1352  HD2 TYR A  82      19.978  25.854  10.728  1.00  0.00           H  
ATOM   1353  HE1 TYR A  82      15.508  23.880  11.057  1.00  0.00           H  
ATOM   1354  HE2 TYR A  82      19.240  24.130   9.100  1.00  0.00           H  
ATOM   1355  HH  TYR A  82      16.412  22.212   9.622  1.00  0.00           H  
ATOM   1356  N   PHE A  83      21.118  25.431  13.489  1.00  0.00           N  
ATOM   1357  CA  PHE A  83      22.070  24.355  13.306  1.00  0.00           C  
ATOM   1358  C   PHE A  83      22.617  23.815  14.614  1.00  0.00           C  
ATOM   1359  O   PHE A  83      22.787  22.599  14.759  1.00  0.00           O  
ATOM   1360  CB  PHE A  83      23.214  24.783  12.410  1.00  0.00           C  
ATOM   1361  CG  PHE A  83      22.859  24.794  10.962  1.00  0.00           C  
ATOM   1362  CD1 PHE A  83      23.058  25.905  10.178  1.00  0.00           C  
ATOM   1363  CD2 PHE A  83      22.319  23.665  10.384  1.00  0.00           C  
ATOM   1364  CE1 PHE A  83      22.753  25.863   8.837  1.00  0.00           C  
ATOM   1365  CE2 PHE A  83      22.016  23.616   9.047  1.00  0.00           C  
ATOM   1366  CZ  PHE A  83      22.237  24.706   8.268  1.00  0.00           C  
ATOM   1367  H   PHE A  83      21.342  26.374  13.161  1.00  0.00           H  
ATOM   1368  HA  PHE A  83      21.552  23.541  12.802  1.00  0.00           H  
ATOM   1369 1HB  PHE A  83      23.528  25.792  12.694  1.00  0.00           H  
ATOM   1370 2HB  PHE A  83      24.067  24.118  12.552  1.00  0.00           H  
ATOM   1371  HD1 PHE A  83      23.473  26.811  10.623  1.00  0.00           H  
ATOM   1372  HD2 PHE A  83      22.142  22.803  11.013  1.00  0.00           H  
ATOM   1373  HE1 PHE A  83      22.926  26.746   8.219  1.00  0.00           H  
ATOM   1374  HE2 PHE A  83      21.608  22.716   8.612  1.00  0.00           H  
ATOM   1375  HZ  PHE A  83      22.004  24.669   7.202  1.00  0.00           H  
ATOM   1376  N   GLU A  84      22.873  24.695  15.583  1.00  0.00           N  
ATOM   1377  CA  GLU A  84      23.408  24.235  16.852  1.00  0.00           C  
ATOM   1378  C   GLU A  84      22.393  23.368  17.584  1.00  0.00           C  
ATOM   1379  O   GLU A  84      22.764  22.368  18.200  1.00  0.00           O  
ATOM   1380  CB  GLU A  84      23.854  25.412  17.717  1.00  0.00           C  
ATOM   1381  CG  GLU A  84      25.108  26.123  17.197  1.00  0.00           C  
ATOM   1382  CD  GLU A  84      26.296  25.204  17.149  1.00  0.00           C  
ATOM   1383  OE1 GLU A  84      26.555  24.571  18.144  1.00  0.00           O  
ATOM   1384  OE2 GLU A  84      26.946  25.120  16.131  1.00  0.00           O  
ATOM   1385  H   GLU A  84      22.723  25.692  15.425  1.00  0.00           H  
ATOM   1386  HA  GLU A  84      24.285  23.623  16.649  1.00  0.00           H  
ATOM   1387 1HB  GLU A  84      23.051  26.147  17.765  1.00  0.00           H  
ATOM   1388 2HB  GLU A  84      24.049  25.068  18.731  1.00  0.00           H  
ATOM   1389 1HG  GLU A  84      24.922  26.512  16.199  1.00  0.00           H  
ATOM   1390 2HG  GLU A  84      25.322  26.958  17.849  1.00  0.00           H  
ATOM   1391  N   THR A  85      21.109  23.702  17.474  1.00  0.00           N  
ATOM   1392  CA  THR A  85      20.086  22.902  18.113  1.00  0.00           C  
ATOM   1393  C   THR A  85      20.097  21.517  17.485  1.00  0.00           C  
ATOM   1394  O   THR A  85      20.065  20.516  18.195  1.00  0.00           O  
ATOM   1395  CB  THR A  85      18.705  23.545  17.976  1.00  0.00           C  
ATOM   1396  OG1 THR A  85      18.717  24.825  18.593  1.00  0.00           O  
ATOM   1397  CG2 THR A  85      17.655  22.674  18.657  1.00  0.00           C  
ATOM   1398  H   THR A  85      20.835  24.546  16.972  1.00  0.00           H  
ATOM   1399  HA  THR A  85      20.322  22.805  19.171  1.00  0.00           H  
ATOM   1400  HB  THR A  85      18.477  23.667  16.924  1.00  0.00           H  
ATOM   1401  HG1 THR A  85      19.254  25.431  18.036  1.00  0.00           H  
ATOM   1402 1HG2 THR A  85      16.674  23.140  18.563  1.00  0.00           H  
ATOM   1403 2HG2 THR A  85      17.645  21.699  18.189  1.00  0.00           H  
ATOM   1404 3HG2 THR A  85      17.907  22.570  19.699  1.00  0.00           H  
ATOM   1405  N   ILE A  86      20.190  21.459  16.156  1.00  0.00           N  
ATOM   1406  CA  ILE A  86      20.220  20.197  15.424  1.00  0.00           C  
ATOM   1407  C   ILE A  86      21.430  19.362  15.849  1.00  0.00           C  
ATOM   1408  O   ILE A  86      21.324  18.141  16.046  1.00  0.00           O  
ATOM   1409  CB  ILE A  86      20.146  20.479  13.915  1.00  0.00           C  
ATOM   1410  CG1 ILE A  86      18.776  21.026  13.631  1.00  0.00           C  
ATOM   1411  CG2 ILE A  86      20.397  19.251  13.082  1.00  0.00           C  
ATOM   1412  CD1 ILE A  86      18.622  21.617  12.281  1.00  0.00           C  
ATOM   1413  H   ILE A  86      20.209  22.335  15.625  1.00  0.00           H  
ATOM   1414  HA  ILE A  86      19.337  19.632  15.677  1.00  0.00           H  
ATOM   1415  HB  ILE A  86      20.871  21.247  13.654  1.00  0.00           H  
ATOM   1416 1HG1 ILE A  86      18.046  20.224  13.741  1.00  0.00           H  
ATOM   1417 2HG1 ILE A  86      18.563  21.788  14.367  1.00  0.00           H  
ATOM   1418 1HG2 ILE A  86      20.316  19.506  12.033  1.00  0.00           H  
ATOM   1419 2HG2 ILE A  86      21.372  18.904  13.279  1.00  0.00           H  
ATOM   1420 3HG2 ILE A  86      19.669  18.482  13.327  1.00  0.00           H  
ATOM   1421 1HD1 ILE A  86      17.607  21.983  12.177  1.00  0.00           H  
ATOM   1422 2HD1 ILE A  86      19.325  22.441  12.161  1.00  0.00           H  
ATOM   1423 3HD1 ILE A  86      18.808  20.872  11.537  1.00  0.00           H  
ATOM   1424  N   ARG A  87      22.588  20.009  16.000  1.00  0.00           N  
ATOM   1425  CA  ARG A  87      23.774  19.318  16.491  1.00  0.00           C  
ATOM   1426  C   ARG A  87      23.501  18.695  17.865  1.00  0.00           C  
ATOM   1427  O   ARG A  87      23.764  17.511  18.081  1.00  0.00           O  
ATOM   1428  CB  ARG A  87      24.964  20.276  16.575  1.00  0.00           C  
ATOM   1429  CG  ARG A  87      26.279  19.639  17.079  1.00  0.00           C  
ATOM   1430  CD  ARG A  87      27.467  20.604  17.097  1.00  0.00           C  
ATOM   1431  NE  ARG A  87      27.371  21.706  18.083  1.00  0.00           N  
ATOM   1432  CZ  ARG A  87      27.658  21.623  19.401  1.00  0.00           C  
ATOM   1433  NH1 ARG A  87      28.060  20.505  19.967  1.00  0.00           N  
ATOM   1434  NH2 ARG A  87      27.537  22.712  20.125  1.00  0.00           N  
ATOM   1435  H   ARG A  87      22.639  21.003  15.776  1.00  0.00           H  
ATOM   1436  HA  ARG A  87      24.034  18.524  15.798  1.00  0.00           H  
ATOM   1437 1HB  ARG A  87      25.147  20.717  15.595  1.00  0.00           H  
ATOM   1438 2HB  ARG A  87      24.725  21.089  17.253  1.00  0.00           H  
ATOM   1439 1HG  ARG A  87      26.121  19.294  18.103  1.00  0.00           H  
ATOM   1440 2HG  ARG A  87      26.538  18.785  16.455  1.00  0.00           H  
ATOM   1441 1HD  ARG A  87      28.367  20.032  17.326  1.00  0.00           H  
ATOM   1442 2HD  ARG A  87      27.569  21.052  16.110  1.00  0.00           H  
ATOM   1443  HE  ARG A  87      27.078  22.639  17.759  1.00  0.00           H  
ATOM   1444 1HH1 ARG A  87      28.158  19.636  19.428  1.00  0.00           H  
ATOM   1445 2HH1 ARG A  87      28.261  20.478  20.952  1.00  0.00           H  
ATOM   1446 1HH2 ARG A  87      27.229  23.569  19.648  1.00  0.00           H  
ATOM   1447 2HH2 ARG A  87      27.745  22.700  21.109  1.00  0.00           H  
ATOM   1448  N   LYS A  88      22.911  19.469  18.775  1.00  0.00           N  
ATOM   1449  CA  LYS A  88      22.622  18.993  20.126  1.00  0.00           C  
ATOM   1450  C   LYS A  88      21.604  17.842  20.153  1.00  0.00           C  
ATOM   1451  O   LYS A  88      21.751  16.881  20.920  1.00  0.00           O  
ATOM   1452  CB  LYS A  88      22.130  20.169  20.954  1.00  0.00           C  
ATOM   1453  CG  LYS A  88      23.209  21.192  21.265  1.00  0.00           C  
ATOM   1454  CD  LYS A  88      22.647  22.386  22.009  1.00  0.00           C  
ATOM   1455  CE  LYS A  88      23.727  23.435  22.241  1.00  0.00           C  
ATOM   1456  NZ  LYS A  88      23.188  24.651  22.904  1.00  0.00           N  
ATOM   1457  H   LYS A  88      22.695  20.440  18.538  1.00  0.00           H  
ATOM   1458  HA  LYS A  88      23.552  18.626  20.560  1.00  0.00           H  
ATOM   1459 1HB  LYS A  88      21.319  20.674  20.433  1.00  0.00           H  
ATOM   1460 2HB  LYS A  88      21.752  19.813  21.876  1.00  0.00           H  
ATOM   1461 1HG  LYS A  88      23.979  20.724  21.875  1.00  0.00           H  
ATOM   1462 2HG  LYS A  88      23.669  21.530  20.339  1.00  0.00           H  
ATOM   1463 1HD  LYS A  88      21.842  22.827  21.418  1.00  0.00           H  
ATOM   1464 2HD  LYS A  88      22.240  22.064  22.967  1.00  0.00           H  
ATOM   1465 1HE  LYS A  88      24.510  23.009  22.863  1.00  0.00           H  
ATOM   1466 2HE  LYS A  88      24.156  23.719  21.275  1.00  0.00           H  
ATOM   1467 1HZ  LYS A  88      23.931  25.323  23.036  1.00  0.00           H  
ATOM   1468 2HZ  LYS A  88      22.468  25.056  22.320  1.00  0.00           H  
ATOM   1469 3HZ  LYS A  88      22.798  24.400  23.798  1.00  0.00           H  
ATOM   1470  N   ILE A  89      20.597  17.901  19.278  1.00  0.00           N  
ATOM   1471  CA  ILE A  89      19.573  16.857  19.203  1.00  0.00           C  
ATOM   1472  C   ILE A  89      20.232  15.530  18.872  1.00  0.00           C  
ATOM   1473  O   ILE A  89      19.917  14.479  19.454  1.00  0.00           O  
ATOM   1474  CB  ILE A  89      18.512  17.189  18.135  1.00  0.00           C  
ATOM   1475  CG1 ILE A  89      17.710  18.372  18.559  1.00  0.00           C  
ATOM   1476  CG2 ILE A  89      17.582  15.997  17.901  1.00  0.00           C  
ATOM   1477  CD1 ILE A  89      16.853  18.935  17.454  1.00  0.00           C  
ATOM   1478  H   ILE A  89      20.519  18.722  18.675  1.00  0.00           H  
ATOM   1479  HA  ILE A  89      19.085  16.774  20.177  1.00  0.00           H  
ATOM   1480  HB  ILE A  89      19.017  17.447  17.202  1.00  0.00           H  
ATOM   1481 1HG1 ILE A  89      17.102  18.057  19.351  1.00  0.00           H  
ATOM   1482 2HG1 ILE A  89      18.355  19.133  18.939  1.00  0.00           H  
ATOM   1483 1HG2 ILE A  89      16.851  16.258  17.140  1.00  0.00           H  
ATOM   1484 2HG2 ILE A  89      18.163  15.138  17.568  1.00  0.00           H  
ATOM   1485 3HG2 ILE A  89      17.063  15.750  18.819  1.00  0.00           H  
ATOM   1486 1HD1 ILE A  89      16.265  19.769  17.833  1.00  0.00           H  
ATOM   1487 2HD1 ILE A  89      17.461  19.275  16.646  1.00  0.00           H  
ATOM   1488 3HD1 ILE A  89      16.207  18.154  17.099  1.00  0.00           H  
ATOM   1489  N   LEU A  90      21.154  15.587  17.907  1.00  0.00           N  
ATOM   1490  CA  LEU A  90      21.932  14.438  17.476  1.00  0.00           C  
ATOM   1491  C   LEU A  90      22.862  13.918  18.553  1.00  0.00           C  
ATOM   1492  O   LEU A  90      22.861  12.725  18.853  1.00  0.00           O  
ATOM   1493  CB  LEU A  90      22.791  14.801  16.291  1.00  0.00           C  
ATOM   1494  CG  LEU A  90      23.572  13.648  15.642  1.00  0.00           C  
ATOM   1495  CD1 LEU A  90      24.729  13.201  16.501  1.00  0.00           C  
ATOM   1496  CD2 LEU A  90      22.644  12.573  15.370  1.00  0.00           C  
ATOM   1497  H   LEU A  90      21.329  16.487  17.451  1.00  0.00           H  
ATOM   1498  HA  LEU A  90      21.243  13.646  17.192  1.00  0.00           H  
ATOM   1499 1HB  LEU A  90      22.130  15.217  15.589  1.00  0.00           H  
ATOM   1500 2HB  LEU A  90      23.505  15.565  16.581  1.00  0.00           H  
ATOM   1501  HG  LEU A  90      23.993  13.974  14.752  1.00  0.00           H  
ATOM   1502 1HD1 LEU A  90      25.264  12.400  15.992  1.00  0.00           H  
ATOM   1503 2HD1 LEU A  90      25.405  14.043  16.669  1.00  0.00           H  
ATOM   1504 3HD1 LEU A  90      24.364  12.836  17.447  1.00  0.00           H  
ATOM   1505 1HD2 LEU A  90      23.171  11.780  14.883  1.00  0.00           H  
ATOM   1506 2HD2 LEU A  90      22.202  12.217  16.292  1.00  0.00           H  
ATOM   1507 3HD2 LEU A  90      21.868  12.945  14.725  1.00  0.00           H  
ATOM   1508  N   GLU A  91      23.656  14.800  19.155  1.00  0.00           N  
ATOM   1509  CA  GLU A  91      24.649  14.353  20.126  1.00  0.00           C  
ATOM   1510  C   GLU A  91      24.003  13.635  21.300  1.00  0.00           C  
ATOM   1511  O   GLU A  91      24.567  12.683  21.840  1.00  0.00           O  
ATOM   1512  CB  GLU A  91      25.507  15.523  20.592  1.00  0.00           C  
ATOM   1513  CG  GLU A  91      26.464  16.045  19.519  1.00  0.00           C  
ATOM   1514  CD  GLU A  91      27.260  17.231  19.963  1.00  0.00           C  
ATOM   1515  OE1 GLU A  91      27.119  17.635  21.096  1.00  0.00           O  
ATOM   1516  OE2 GLU A  91      27.998  17.766  19.158  1.00  0.00           O  
ATOM   1517  H   GLU A  91      23.603  15.786  18.898  1.00  0.00           H  
ATOM   1518  HA  GLU A  91      25.309  13.643  19.629  1.00  0.00           H  
ATOM   1519 1HB  GLU A  91      24.855  16.349  20.890  1.00  0.00           H  
ATOM   1520 2HB  GLU A  91      26.089  15.229  21.464  1.00  0.00           H  
ATOM   1521 1HG  GLU A  91      27.150  15.244  19.247  1.00  0.00           H  
ATOM   1522 2HG  GLU A  91      25.894  16.305  18.632  1.00  0.00           H  
ATOM   1523  N   GLN A  92      22.800  14.059  21.671  1.00  0.00           N  
ATOM   1524  CA  GLN A  92      22.080  13.426  22.760  1.00  0.00           C  
ATOM   1525  C   GLN A  92      21.211  12.238  22.295  1.00  0.00           C  
ATOM   1526  O   GLN A  92      20.537  11.608  23.112  1.00  0.00           O  
ATOM   1527  CB  GLN A  92      21.205  14.467  23.451  1.00  0.00           C  
ATOM   1528  CG  GLN A  92      21.946  15.596  24.113  1.00  0.00           C  
ATOM   1529  CD  GLN A  92      22.867  15.142  25.220  1.00  0.00           C  
ATOM   1530  OE1 GLN A  92      22.445  14.400  26.111  1.00  0.00           O  
ATOM   1531  NE2 GLN A  92      24.122  15.586  25.191  1.00  0.00           N  
ATOM   1532  H   GLN A  92      22.389  14.878  21.215  1.00  0.00           H  
ATOM   1533  HA  GLN A  92      22.808  13.048  23.476  1.00  0.00           H  
ATOM   1534 1HB  GLN A  92      20.561  14.932  22.700  1.00  0.00           H  
ATOM   1535 2HB  GLN A  92      20.573  13.989  24.194  1.00  0.00           H  
ATOM   1536 1HG  GLN A  92      22.521  16.147  23.365  1.00  0.00           H  
ATOM   1537 2HG  GLN A  92      21.202  16.229  24.554  1.00  0.00           H  
ATOM   1538 1HE2 GLN A  92      24.766  15.312  25.908  1.00  0.00           H  
ATOM   1539 2HE2 GLN A  92      24.422  16.198  24.458  1.00  0.00           H  
ATOM   1540  N   GLN A  93      21.202  11.957  20.983  1.00  0.00           N  
ATOM   1541  CA  GLN A  93      20.399  10.903  20.349  1.00  0.00           C  
ATOM   1542  C   GLN A  93      18.934  10.986  20.791  1.00  0.00           C  
ATOM   1543  O   GLN A  93      18.357   9.988  21.227  1.00  0.00           O  
ATOM   1544  CB  GLN A  93      20.974   9.509  20.672  1.00  0.00           C  
ATOM   1545  CG  GLN A  93      22.415   9.283  20.148  1.00  0.00           C  
ATOM   1546  CD  GLN A  93      22.553   9.123  18.618  1.00  0.00           C  
ATOM   1547  OE1 GLN A  93      22.285   8.067  17.989  1.00  0.00           O  
ATOM   1548  NE2 GLN A  93      22.959  10.212  18.029  1.00  0.00           N  
ATOM   1549  H   GLN A  93      21.812  12.481  20.365  1.00  0.00           H  
ATOM   1550  HA  GLN A  93      20.435  11.054  19.268  1.00  0.00           H  
ATOM   1551 1HB  GLN A  93      20.979   9.359  21.751  1.00  0.00           H  
ATOM   1552 2HB  GLN A  93      20.333   8.743  20.238  1.00  0.00           H  
ATOM   1553 1HG  GLN A  93      23.012  10.157  20.437  1.00  0.00           H  
ATOM   1554 2HG  GLN A  93      22.821   8.392  20.622  1.00  0.00           H  
ATOM   1555 1HE2 GLN A  93      23.063  10.255  17.047  1.00  0.00           H  
ATOM   1556 2HE2 GLN A  93      23.132  11.047  18.590  1.00  0.00           H  
ATOM   1557  N   THR A  94      18.325  12.174  20.667  1.00  0.00           N  
ATOM   1558  CA  THR A  94      16.956  12.362  21.153  1.00  0.00           C  
ATOM   1559  C   THR A  94      15.856  12.347  20.084  1.00  0.00           C  
ATOM   1560  O   THR A  94      14.678  12.427  20.417  1.00  0.00           O  
ATOM   1561  CB  THR A  94      16.860  13.668  21.947  1.00  0.00           C  
ATOM   1562  OG1 THR A  94      17.171  14.768  21.100  1.00  0.00           O  
ATOM   1563  CG2 THR A  94      17.793  13.656  23.067  1.00  0.00           C  
ATOM   1564  H   THR A  94      18.846  12.965  20.276  1.00  0.00           H  
ATOM   1565  HA  THR A  94      16.739  11.551  21.846  1.00  0.00           H  
ATOM   1566  HB  THR A  94      15.884  13.778  22.355  1.00  0.00           H  
ATOM   1567  HG1 THR A  94      18.010  14.587  20.640  1.00  0.00           H  
ATOM   1568 1HG2 THR A  94      17.723  14.592  23.624  1.00  0.00           H  
ATOM   1569 2HG2 THR A  94      17.569  12.820  23.728  1.00  0.00           H  
ATOM   1570 3HG2 THR A  94      18.764  13.542  22.665  1.00  0.00           H  
ATOM   1571  N   ALA A  95      16.223  12.185  18.819  1.00  0.00           N  
ATOM   1572  CA  ALA A  95      15.241  12.180  17.729  1.00  0.00           C  
ATOM   1573  C   ALA A  95      15.546  11.060  16.764  1.00  0.00           C  
ATOM   1574  O   ALA A  95      16.696  10.636  16.631  1.00  0.00           O  
ATOM   1575  CB  ALA A  95      15.241  13.500  16.972  1.00  0.00           C  
ATOM   1576  H   ALA A  95      17.206  12.089  18.611  1.00  0.00           H  
ATOM   1577  HA  ALA A  95      14.250  12.010  18.154  1.00  0.00           H  
ATOM   1578 1HB  ALA A  95      14.489  13.467  16.177  1.00  0.00           H  
ATOM   1579 2HB  ALA A  95      15.009  14.302  17.662  1.00  0.00           H  
ATOM   1580 3HB  ALA A  95      16.219  13.668  16.532  1.00  0.00           H  
ATOM   1581  N   ASP A  96      14.521  10.591  16.065  1.00  0.00           N  
ATOM   1582  CA  ASP A  96      14.722   9.568  15.055  1.00  0.00           C  
ATOM   1583  C   ASP A  96      15.087  10.256  13.754  1.00  0.00           C  
ATOM   1584  O   ASP A  96      15.868   9.728  12.962  1.00  0.00           O  
ATOM   1585  CB  ASP A  96      13.455   8.731  14.906  1.00  0.00           C  
ATOM   1586  CG  ASP A  96      13.119   7.932  16.185  1.00  0.00           C  
ATOM   1587  OD1 ASP A  96      13.844   7.047  16.542  1.00  0.00           O  
ATOM   1588  OD2 ASP A  96      12.134   8.249  16.827  1.00  0.00           O  
ATOM   1589  H   ASP A  96      13.590  10.983  16.191  1.00  0.00           H  
ATOM   1590  HA  ASP A  96      15.549   8.922  15.354  1.00  0.00           H  
ATOM   1591 1HB  ASP A  96      12.618   9.387  14.672  1.00  0.00           H  
ATOM   1592 2HB  ASP A  96      13.571   8.037  14.071  1.00  0.00           H  
ATOM   1593  N   TYR A  97      14.497  11.436  13.545  1.00  0.00           N  
ATOM   1594  CA  TYR A  97      14.750  12.240  12.356  1.00  0.00           C  
ATOM   1595  C   TYR A  97      14.917  13.716  12.707  1.00  0.00           C  
ATOM   1596  O   TYR A  97      14.201  14.227  13.578  1.00  0.00           O  
ATOM   1597  CB  TYR A  97      13.577  12.147  11.375  1.00  0.00           C  
ATOM   1598  CG  TYR A  97      13.243  10.819  10.899  1.00  0.00           C  
ATOM   1599  CD1 TYR A  97      12.404  10.069  11.660  1.00  0.00           C  
ATOM   1600  CD2 TYR A  97      13.732  10.338   9.707  1.00  0.00           C  
ATOM   1601  CE1 TYR A  97      12.066   8.827  11.264  1.00  0.00           C  
ATOM   1602  CE2 TYR A  97      13.389   9.073   9.295  1.00  0.00           C  
ATOM   1603  CZ  TYR A  97      12.555   8.311  10.082  1.00  0.00           C  
ATOM   1604  OH  TYR A  97      12.193   7.033   9.705  1.00  0.00           O  
ATOM   1605  H   TYR A  97      13.831  11.772  14.240  1.00  0.00           H  
ATOM   1606  HA  TYR A  97      15.658  11.888  11.886  1.00  0.00           H  
ATOM   1607 1HB  TYR A  97      12.707  12.512  11.877  1.00  0.00           H  
ATOM   1608 2HB  TYR A  97      13.772  12.787  10.517  1.00  0.00           H  
ATOM   1609  HD1 TYR A  97      12.011  10.470  12.596  1.00  0.00           H  
ATOM   1610  HD2 TYR A  97      14.396  10.953   9.098  1.00  0.00           H  
ATOM   1611  HE1 TYR A  97      11.410   8.245  11.878  1.00  0.00           H  
ATOM   1612  HE2 TYR A  97      13.775   8.680   8.364  1.00  0.00           H  
ATOM   1613  HH  TYR A  97      11.733   6.593  10.463  1.00  0.00           H  
ATOM   1614  N   VAL A  98      15.784  14.412  11.979  1.00  0.00           N  
ATOM   1615  CA  VAL A  98      15.836  15.867  12.103  1.00  0.00           C  
ATOM   1616  C   VAL A  98      15.646  16.521  10.735  1.00  0.00           C  
ATOM   1617  O   VAL A  98      16.125  16.016   9.715  1.00  0.00           O  
ATOM   1618  CB  VAL A  98      17.177  16.345  12.678  1.00  0.00           C  
ATOM   1619  CG1 VAL A  98      17.399  15.832  14.106  1.00  0.00           C  
ATOM   1620  CG2 VAL A  98      18.259  15.891  11.743  1.00  0.00           C  
ATOM   1621  H   VAL A  98      16.398  13.909  11.336  1.00  0.00           H  
ATOM   1622  HA  VAL A  98      15.032  16.202  12.762  1.00  0.00           H  
ATOM   1623  HB  VAL A  98      17.173  17.438  12.718  1.00  0.00           H  
ATOM   1624 1HG1 VAL A  98      18.354  16.197  14.487  1.00  0.00           H  
ATOM   1625 2HG1 VAL A  98      16.590  16.192  14.742  1.00  0.00           H  
ATOM   1626 3HG1 VAL A  98      17.399  14.753  14.105  1.00  0.00           H  
ATOM   1627 1HG2 VAL A  98      19.202  16.250  12.086  1.00  0.00           H  
ATOM   1628 2HG2 VAL A  98      18.271  14.801  11.699  1.00  0.00           H  
ATOM   1629 3HG2 VAL A  98      18.067  16.289  10.752  1.00  0.00           H  
ATOM   1630  N   ASP A  99      14.964  17.660  10.731  1.00  0.00           N  
ATOM   1631  CA  ASP A  99      14.709  18.440   9.512  1.00  0.00           C  
ATOM   1632  C   ASP A  99      15.791  19.509   9.199  1.00  0.00           C  
ATOM   1633  O   ASP A  99      15.936  20.506   9.928  1.00  0.00           O  
ATOM   1634  CB  ASP A  99      13.297  19.032   9.630  1.00  0.00           C  
ATOM   1635  CG  ASP A  99      12.769  19.826   8.442  1.00  0.00           C  
ATOM   1636  OD1 ASP A  99      13.288  20.867   8.138  1.00  0.00           O  
ATOM   1637  OD2 ASP A  99      11.779  19.404   7.872  1.00  0.00           O  
ATOM   1638  H   ASP A  99      14.568  17.982  11.619  1.00  0.00           H  
ATOM   1639  HA  ASP A  99      14.696  17.743   8.671  1.00  0.00           H  
ATOM   1640 1HB  ASP A  99      12.590  18.228   9.850  1.00  0.00           H  
ATOM   1641 2HB  ASP A  99      13.285  19.691  10.482  1.00  0.00           H  
ATOM   1642  N   VAL A 100      16.562  19.285   8.125  1.00  0.00           N  
ATOM   1643  CA  VAL A 100      17.668  20.179   7.763  1.00  0.00           C  
ATOM   1644  C   VAL A 100      17.445  20.873   6.405  1.00  0.00           C  
ATOM   1645  O   VAL A 100      17.459  20.227   5.355  1.00  0.00           O  
ATOM   1646  CB  VAL A 100      18.986  19.399   7.738  1.00  0.00           C  
ATOM   1647  CG1 VAL A 100      20.095  20.309   7.352  1.00  0.00           C  
ATOM   1648  CG2 VAL A 100      19.261  18.814   9.115  1.00  0.00           C  
ATOM   1649  H   VAL A 100      16.365  18.469   7.543  1.00  0.00           H  
ATOM   1650  HA  VAL A 100      17.771  20.921   8.536  1.00  0.00           H  
ATOM   1651  HB  VAL A 100      18.918  18.601   6.994  1.00  0.00           H  
ATOM   1652 1HG1 VAL A 100      21.031  19.755   7.328  1.00  0.00           H  
ATOM   1653 2HG1 VAL A 100      19.881  20.723   6.371  1.00  0.00           H  
ATOM   1654 3HG1 VAL A 100      20.163  21.109   8.078  1.00  0.00           H  
ATOM   1655 1HG2 VAL A 100      20.200  18.258   9.101  1.00  0.00           H  
ATOM   1656 2HG2 VAL A 100      19.333  19.616   9.821  1.00  0.00           H  
ATOM   1657 3HG2 VAL A 100      18.449  18.152   9.398  1.00  0.00           H  
ATOM   1658  N   GLU A 101      17.303  22.198   6.408  1.00  0.00           N  
ATOM   1659  CA  GLU A 101      16.989  22.881   5.154  1.00  0.00           C  
ATOM   1660  C   GLU A 101      18.085  22.686   4.112  1.00  0.00           C  
ATOM   1661  O   GLU A 101      19.192  23.199   4.252  1.00  0.00           O  
ATOM   1662  CB  GLU A 101      16.765  24.375   5.402  1.00  0.00           C  
ATOM   1663  CG  GLU A 101      16.328  25.171   4.163  1.00  0.00           C  
ATOM   1664  CD  GLU A 101      16.076  26.632   4.444  1.00  0.00           C  
ATOM   1665  OE1 GLU A 101      16.316  27.050   5.549  1.00  0.00           O  
ATOM   1666  OE2 GLU A 101      15.646  27.330   3.553  1.00  0.00           O  
ATOM   1667  H   GLU A 101      17.314  22.688   7.294  1.00  0.00           H  
ATOM   1668  HA  GLU A 101      16.067  22.460   4.769  1.00  0.00           H  
ATOM   1669 1HB  GLU A 101      16.003  24.503   6.175  1.00  0.00           H  
ATOM   1670 2HB  GLU A 101      17.688  24.821   5.773  1.00  0.00           H  
ATOM   1671 1HG  GLU A 101      17.115  25.101   3.424  1.00  0.00           H  
ATOM   1672 2HG  GLU A 101      15.428  24.718   3.743  1.00  0.00           H  
ATOM   1673  N   ALA A 102      17.743  22.005   3.020  1.00  0.00           N  
ATOM   1674  CA  ALA A 102      18.717  21.644   1.992  1.00  0.00           C  
ATOM   1675  C   ALA A 102      18.991  22.809   1.074  1.00  0.00           C  
ATOM   1676  O   ALA A 102      19.955  22.818   0.311  1.00  0.00           O  
ATOM   1677  CB  ALA A 102      18.216  20.457   1.185  1.00  0.00           C  
ATOM   1678  H   ALA A 102      16.773  21.719   2.927  1.00  0.00           H  
ATOM   1679  HA  ALA A 102      19.646  21.374   2.486  1.00  0.00           H  
ATOM   1680 1HB  ALA A 102      18.960  20.182   0.435  1.00  0.00           H  
ATOM   1681 2HB  ALA A 102      18.045  19.614   1.852  1.00  0.00           H  
ATOM   1682 3HB  ALA A 102      17.281  20.724   0.690  1.00  0.00           H  
ATOM   1683  N   ALA A 103      18.120  23.796   1.141  1.00  0.00           N  
ATOM   1684  CA  ALA A 103      18.217  24.964   0.290  1.00  0.00           C  
ATOM   1685  C   ALA A 103      19.199  26.006   0.807  1.00  0.00           C  
ATOM   1686  O   ALA A 103      19.481  26.979   0.097  1.00  0.00           O  
ATOM   1687  CB  ALA A 103      16.856  25.597   0.148  1.00  0.00           C  
ATOM   1688  H   ALA A 103      17.358  23.723   1.807  1.00  0.00           H  
ATOM   1689  HA  ALA A 103      18.561  24.634  -0.688  1.00  0.00           H  
ATOM   1690 1HB  ALA A 103      16.911  26.449  -0.521  1.00  0.00           H  
ATOM   1691 2HB  ALA A 103      16.178  24.853  -0.256  1.00  0.00           H  
ATOM   1692 3HB  ALA A 103      16.503  25.929   1.127  1.00  0.00           H  
ATOM   1693  N   ARG A 104      19.712  25.834   2.028  1.00  0.00           N  
ATOM   1694  CA  ARG A 104      20.574  26.868   2.588  1.00  0.00           C  
ATOM   1695  C   ARG A 104      21.799  26.332   3.301  1.00  0.00           C  
ATOM   1696  O   ARG A 104      21.736  25.336   4.015  1.00  0.00           O  
ATOM   1697  CB  ARG A 104      19.782  27.722   3.568  1.00  0.00           C  
ATOM   1698  CG  ARG A 104      18.640  28.558   2.979  1.00  0.00           C  
ATOM   1699  CD  ARG A 104      19.149  29.679   2.147  1.00  0.00           C  
ATOM   1700  NE  ARG A 104      18.075  30.528   1.666  1.00  0.00           N  
ATOM   1701  CZ  ARG A 104      17.372  30.325   0.531  1.00  0.00           C  
ATOM   1702  NH1 ARG A 104      17.640  29.305  -0.258  1.00  0.00           N  
ATOM   1703  NH2 ARG A 104      16.403  31.168   0.204  1.00  0.00           N  
ATOM   1704  H   ARG A 104      19.490  25.004   2.586  1.00  0.00           H  
ATOM   1705  HA  ARG A 104      20.915  27.506   1.775  1.00  0.00           H  
ATOM   1706 1HB  ARG A 104      19.308  27.062   4.286  1.00  0.00           H  
ATOM   1707 2HB  ARG A 104      20.455  28.387   4.115  1.00  0.00           H  
ATOM   1708 1HG  ARG A 104      17.983  27.942   2.375  1.00  0.00           H  
ATOM   1709 2HG  ARG A 104      18.059  28.982   3.801  1.00  0.00           H  
ATOM   1710 1HD  ARG A 104      19.826  30.289   2.743  1.00  0.00           H  
ATOM   1711 2HD  ARG A 104      19.682  29.284   1.285  1.00  0.00           H  
ATOM   1712  HE  ARG A 104      17.825  31.324   2.231  1.00  0.00           H  
ATOM   1713 1HH1 ARG A 104      18.394  28.636  -0.027  1.00  0.00           H  
ATOM   1714 2HH1 ARG A 104      17.108  29.175  -1.100  1.00  0.00           H  
ATOM   1715 1HH2 ARG A 104      16.195  31.954   0.804  1.00  0.00           H  
ATOM   1716 2HH2 ARG A 104      15.875  31.027  -0.643  1.00  0.00           H  
ATOM   1717  N   ASP A 105      22.920  27.042   3.158  1.00  0.00           N  
ATOM   1718  CA  ASP A 105      24.144  26.661   3.855  1.00  0.00           C  
ATOM   1719  C   ASP A 105      24.498  25.200   3.576  1.00  0.00           C  
ATOM   1720  O   ASP A 105      24.830  24.443   4.490  1.00  0.00           O  
ATOM   1721  CB  ASP A 105      23.967  26.899   5.349  1.00  0.00           C  
ATOM   1722  CG  ASP A 105      23.677  28.370   5.669  1.00  0.00           C  
ATOM   1723  OD1 ASP A 105      24.307  29.229   5.100  1.00  0.00           O  
ATOM   1724  OD2 ASP A 105      22.747  28.613   6.421  1.00  0.00           O  
ATOM   1725  H   ASP A 105      22.922  27.854   2.558  1.00  0.00           H  
ATOM   1726  HA  ASP A 105      24.960  27.289   3.493  1.00  0.00           H  
ATOM   1727 1HB  ASP A 105      23.176  26.276   5.740  1.00  0.00           H  
ATOM   1728 2HB  ASP A 105      24.882  26.608   5.868  1.00  0.00           H  
ATOM   1729  N   GLU A 106      24.486  24.841   2.290  1.00  0.00           N  
ATOM   1730  CA  GLU A 106      24.738  23.484   1.804  1.00  0.00           C  
ATOM   1731  C   GLU A 106      25.924  22.793   2.462  1.00  0.00           C  
ATOM   1732  O   GLU A 106      25.868  21.598   2.746  1.00  0.00           O  
ATOM   1733  CB  GLU A 106      24.962  23.526   0.291  1.00  0.00           C  
ATOM   1734  CG  GLU A 106      25.254  22.189  -0.349  1.00  0.00           C  
ATOM   1735  CD  GLU A 106      25.405  22.283  -1.854  1.00  0.00           C  
ATOM   1736  OE1 GLU A 106      25.127  23.327  -2.398  1.00  0.00           O  
ATOM   1737  OE2 GLU A 106      25.813  21.311  -2.457  1.00  0.00           O  
ATOM   1738  H   GLU A 106      24.234  25.547   1.615  1.00  0.00           H  
ATOM   1739  HA  GLU A 106      23.845  22.891   2.004  1.00  0.00           H  
ATOM   1740 1HB  GLU A 106      24.076  23.937  -0.189  1.00  0.00           H  
ATOM   1741 2HB  GLU A 106      25.795  24.192   0.067  1.00  0.00           H  
ATOM   1742 1HG  GLU A 106      26.176  21.795   0.078  1.00  0.00           H  
ATOM   1743 2HG  GLU A 106      24.448  21.499  -0.107  1.00  0.00           H  
ATOM   1744  N   GLU A 107      27.012  23.514   2.700  1.00  0.00           N  
ATOM   1745  CA  GLU A 107      28.177  22.877   3.300  1.00  0.00           C  
ATOM   1746  C   GLU A 107      27.853  22.308   4.688  1.00  0.00           C  
ATOM   1747  O   GLU A 107      28.380  21.257   5.069  1.00  0.00           O  
ATOM   1748  CB  GLU A 107      29.328  23.876   3.401  1.00  0.00           C  
ATOM   1749  CG  GLU A 107      29.934  24.271   2.056  1.00  0.00           C  
ATOM   1750  CD  GLU A 107      31.026  25.313   2.171  1.00  0.00           C  
ATOM   1751  OE1 GLU A 107      31.224  25.827   3.247  1.00  0.00           O  
ATOM   1752  OE2 GLU A 107      31.661  25.590   1.180  1.00  0.00           O  
ATOM   1753  H   GLU A 107      27.025  24.495   2.463  1.00  0.00           H  
ATOM   1754  HA  GLU A 107      28.484  22.051   2.658  1.00  0.00           H  
ATOM   1755 1HB  GLU A 107      28.977  24.784   3.893  1.00  0.00           H  
ATOM   1756 2HB  GLU A 107      30.121  23.456   4.018  1.00  0.00           H  
ATOM   1757 1HG  GLU A 107      30.347  23.381   1.584  1.00  0.00           H  
ATOM   1758 2HG  GLU A 107      29.139  24.652   1.414  1.00  0.00           H  
ATOM   1759  N   GLU A 108      27.011  23.016   5.452  1.00  0.00           N  
ATOM   1760  CA  GLU A 108      26.638  22.578   6.791  1.00  0.00           C  
ATOM   1761  C   GLU A 108      25.652  21.438   6.663  1.00  0.00           C  
ATOM   1762  O   GLU A 108      25.691  20.477   7.425  1.00  0.00           O  
ATOM   1763  CB  GLU A 108      26.053  23.707   7.635  1.00  0.00           C  
ATOM   1764  CG  GLU A 108      25.781  23.316   9.095  1.00  0.00           C  
ATOM   1765  CD  GLU A 108      27.033  22.991   9.886  1.00  0.00           C  
ATOM   1766  OE1 GLU A 108      28.099  23.338   9.439  1.00  0.00           O  
ATOM   1767  OE2 GLU A 108      26.923  22.400  10.939  1.00  0.00           O  
ATOM   1768  H   GLU A 108      26.564  23.842   5.068  1.00  0.00           H  
ATOM   1769  HA  GLU A 108      27.528  22.206   7.296  1.00  0.00           H  
ATOM   1770 1HB  GLU A 108      26.729  24.559   7.629  1.00  0.00           H  
ATOM   1771 2HB  GLU A 108      25.108  24.035   7.195  1.00  0.00           H  
ATOM   1772 1HG  GLU A 108      25.290  24.142   9.577  1.00  0.00           H  
ATOM   1773 2HG  GLU A 108      25.107  22.464   9.112  1.00  0.00           H  
ATOM   1774  N   VAL A 109      24.767  21.532   5.672  1.00  0.00           N  
ATOM   1775  CA  VAL A 109      23.762  20.492   5.498  1.00  0.00           C  
ATOM   1776  C   VAL A 109      24.497  19.182   5.240  1.00  0.00           C  
ATOM   1777  O   VAL A 109      24.207  18.156   5.863  1.00  0.00           O  
ATOM   1778  CB  VAL A 109      22.853  20.798   4.293  1.00  0.00           C  
ATOM   1779  CG1 VAL A 109      21.922  19.608   4.018  1.00  0.00           C  
ATOM   1780  CG2 VAL A 109      22.105  22.092   4.530  1.00  0.00           C  
ATOM   1781  H   VAL A 109      24.786  22.360   5.071  1.00  0.00           H  
ATOM   1782  HA  VAL A 109      23.168  20.410   6.407  1.00  0.00           H  
ATOM   1783  HB  VAL A 109      23.475  20.910   3.411  1.00  0.00           H  
ATOM   1784 1HG1 VAL A 109      21.317  19.814   3.142  1.00  0.00           H  
ATOM   1785 2HG1 VAL A 109      22.522  18.726   3.844  1.00  0.00           H  
ATOM   1786 3HG1 VAL A 109      21.274  19.434   4.865  1.00  0.00           H  
ATOM   1787 1HG2 VAL A 109      21.494  22.325   3.664  1.00  0.00           H  
ATOM   1788 2HG2 VAL A 109      21.475  22.013   5.400  1.00  0.00           H  
ATOM   1789 3HG2 VAL A 109      22.817  22.900   4.685  1.00  0.00           H  
ATOM   1790  N   LYS A 110      25.498  19.232   4.356  1.00  0.00           N  
ATOM   1791  CA  LYS A 110      26.302  18.058   4.066  1.00  0.00           C  
ATOM   1792  C   LYS A 110      27.086  17.588   5.275  1.00  0.00           C  
ATOM   1793  O   LYS A 110      27.120  16.392   5.567  1.00  0.00           O  
ATOM   1794  CB  LYS A 110      27.265  18.353   2.919  1.00  0.00           C  
ATOM   1795  CG  LYS A 110      26.591  18.444   1.600  1.00  0.00           C  
ATOM   1796  CD  LYS A 110      27.534  18.785   0.466  1.00  0.00           C  
ATOM   1797  CE  LYS A 110      26.785  18.776  -0.869  1.00  0.00           C  
ATOM   1798  NZ  LYS A 110      27.649  19.193  -2.011  1.00  0.00           N  
ATOM   1799  H   LYS A 110      25.689  20.103   3.863  1.00  0.00           H  
ATOM   1800  HA  LYS A 110      25.633  17.253   3.761  1.00  0.00           H  
ATOM   1801 1HB  LYS A 110      27.764  19.306   3.107  1.00  0.00           H  
ATOM   1802 2HB  LYS A 110      28.029  17.579   2.871  1.00  0.00           H  
ATOM   1803 1HG  LYS A 110      26.189  17.475   1.420  1.00  0.00           H  
ATOM   1804 2HG  LYS A 110      25.773  19.170   1.638  1.00  0.00           H  
ATOM   1805 1HD  LYS A 110      27.954  19.780   0.632  1.00  0.00           H  
ATOM   1806 2HD  LYS A 110      28.344  18.061   0.429  1.00  0.00           H  
ATOM   1807 1HE  LYS A 110      26.418  17.771  -1.064  1.00  0.00           H  
ATOM   1808 2HE  LYS A 110      25.939  19.443  -0.795  1.00  0.00           H  
ATOM   1809 1HZ  LYS A 110      27.099  19.174  -2.868  1.00  0.00           H  
ATOM   1810 2HZ  LYS A 110      27.997  20.135  -1.855  1.00  0.00           H  
ATOM   1811 3HZ  LYS A 110      28.425  18.558  -2.094  1.00  0.00           H  
ATOM   1812  N   ALA A 111      27.677  18.512   6.037  1.00  0.00           N  
ATOM   1813  CA  ALA A 111      28.425  18.082   7.206  1.00  0.00           C  
ATOM   1814  C   ALA A 111      27.520  17.339   8.178  1.00  0.00           C  
ATOM   1815  O   ALA A 111      27.895  16.294   8.715  1.00  0.00           O  
ATOM   1816  CB  ALA A 111      29.044  19.281   7.900  1.00  0.00           C  
ATOM   1817  H   ALA A 111      27.658  19.501   5.785  1.00  0.00           H  
ATOM   1818  HA  ALA A 111      29.211  17.401   6.876  1.00  0.00           H  
ATOM   1819 1HB  ALA A 111      29.615  18.949   8.761  1.00  0.00           H  
ATOM   1820 2HB  ALA A 111      29.700  19.803   7.203  1.00  0.00           H  
ATOM   1821 3HB  ALA A 111      28.252  19.959   8.229  1.00  0.00           H  
ATOM   1822  N   LEU A 112      26.301  17.845   8.365  1.00  0.00           N  
ATOM   1823  CA  LEU A 112      25.363  17.209   9.271  1.00  0.00           C  
ATOM   1824  C   LEU A 112      24.934  15.866   8.731  1.00  0.00           C  
ATOM   1825  O   LEU A 112      24.880  14.881   9.450  1.00  0.00           O  
ATOM   1826  CB  LEU A 112      24.137  18.100   9.454  1.00  0.00           C  
ATOM   1827  CG  LEU A 112      24.400  19.400  10.190  1.00  0.00           C  
ATOM   1828  CD1 LEU A 112      23.191  20.253  10.117  1.00  0.00           C  
ATOM   1829  CD2 LEU A 112      24.761  19.126  11.615  1.00  0.00           C  
ATOM   1830  H   LEU A 112      26.035  18.712   7.896  1.00  0.00           H  
ATOM   1831  HA  LEU A 112      25.849  17.062  10.233  1.00  0.00           H  
ATOM   1832 1HB  LEU A 112      23.744  18.352   8.467  1.00  0.00           H  
ATOM   1833 2HB  LEU A 112      23.374  17.545   9.999  1.00  0.00           H  
ATOM   1834  HG  LEU A 112      25.225  19.925   9.720  1.00  0.00           H  
ATOM   1835 1HD1 LEU A 112      23.426  21.156  10.637  1.00  0.00           H  
ATOM   1836 2HD1 LEU A 112      22.958  20.467   9.073  1.00  0.00           H  
ATOM   1837 3HD1 LEU A 112      22.351  19.754  10.588  1.00  0.00           H  
ATOM   1838 1HD2 LEU A 112      24.953  20.074  12.125  1.00  0.00           H  
ATOM   1839 2HD2 LEU A 112      23.943  18.627  12.088  1.00  0.00           H  
ATOM   1840 3HD2 LEU A 112      25.653  18.503  11.655  1.00  0.00           H  
ATOM   1841  N   CYS A 113      24.702  15.773   7.439  1.00  0.00           N  
ATOM   1842  CA  CYS A 113      24.263  14.501   6.913  1.00  0.00           C  
ATOM   1843  C   CYS A 113      25.341  13.438   7.108  1.00  0.00           C  
ATOM   1844  O   CYS A 113      25.056  12.303   7.511  1.00  0.00           O  
ATOM   1845  CB  CYS A 113      23.948  14.655   5.446  1.00  0.00           C  
ATOM   1846  SG  CYS A 113      22.500  15.670   5.137  1.00  0.00           S  
ATOM   1847  H   CYS A 113      24.765  16.590   6.829  1.00  0.00           H  
ATOM   1848  HA  CYS A 113      23.363  14.194   7.441  1.00  0.00           H  
ATOM   1849 1HB  CYS A 113      24.798  15.109   4.937  1.00  0.00           H  
ATOM   1850 2HB  CYS A 113      23.792  13.687   5.019  1.00  0.00           H  
ATOM   1851  HG  CYS A 113      23.101  16.830   5.501  1.00  0.00           H  
ATOM   1852  N   GLN A 114      26.595  13.820   6.872  1.00  0.00           N  
ATOM   1853  CA  GLN A 114      27.701  12.887   7.009  1.00  0.00           C  
ATOM   1854  C   GLN A 114      27.888  12.461   8.461  1.00  0.00           C  
ATOM   1855  O   GLN A 114      28.022  11.275   8.769  1.00  0.00           O  
ATOM   1856  CB  GLN A 114      28.981  13.556   6.505  1.00  0.00           C  
ATOM   1857  CG  GLN A 114      29.007  13.798   5.002  1.00  0.00           C  
ATOM   1858  CD  GLN A 114      30.179  14.669   4.573  1.00  0.00           C  
ATOM   1859  OE1 GLN A 114      30.817  15.348   5.387  1.00  0.00           O  
ATOM   1860  NE2 GLN A 114      30.468  14.660   3.277  1.00  0.00           N  
ATOM   1861  H   GLN A 114      26.777  14.773   6.551  1.00  0.00           H  
ATOM   1862  HA  GLN A 114      27.487  12.001   6.412  1.00  0.00           H  
ATOM   1863 1HB  GLN A 114      29.094  14.526   6.997  1.00  0.00           H  
ATOM   1864 2HB  GLN A 114      29.842  12.948   6.774  1.00  0.00           H  
ATOM   1865 1HG  GLN A 114      29.097  12.837   4.499  1.00  0.00           H  
ATOM   1866 2HG  GLN A 114      28.083  14.287   4.702  1.00  0.00           H  
ATOM   1867 1HE2 GLN A 114      31.225  15.213   2.929  1.00  0.00           H  
ATOM   1868 2HE2 GLN A 114      29.927  14.100   2.649  1.00  0.00           H  
ATOM   1869  N   LYS A 115      27.800  13.412   9.385  1.00  0.00           N  
ATOM   1870  CA  LYS A 115      27.978  13.085  10.790  1.00  0.00           C  
ATOM   1871  C   LYS A 115      26.845  12.212  11.312  1.00  0.00           C  
ATOM   1872  O   LYS A 115      27.069  11.247  12.049  1.00  0.00           O  
ATOM   1873  CB  LYS A 115      28.069  14.374  11.607  1.00  0.00           C  
ATOM   1874  CG  LYS A 115      29.360  15.168  11.397  1.00  0.00           C  
ATOM   1875  CD  LYS A 115      29.342  16.478  12.173  1.00  0.00           C  
ATOM   1876  CE  LYS A 115      30.610  17.286  11.919  1.00  0.00           C  
ATOM   1877  NZ  LYS A 115      30.602  18.585  12.653  1.00  0.00           N  
ATOM   1878  H   LYS A 115      27.664  14.387   9.110  1.00  0.00           H  
ATOM   1879  HA  LYS A 115      28.908  12.529  10.899  1.00  0.00           H  
ATOM   1880 1HB  LYS A 115      27.249  15.034  11.321  1.00  0.00           H  
ATOM   1881 2HB  LYS A 115      27.961  14.150  12.666  1.00  0.00           H  
ATOM   1882 1HG  LYS A 115      30.206  14.571  11.736  1.00  0.00           H  
ATOM   1883 2HG  LYS A 115      29.495  15.376  10.339  1.00  0.00           H  
ATOM   1884 1HD  LYS A 115      28.476  17.066  11.854  1.00  0.00           H  
ATOM   1885 2HD  LYS A 115      29.252  16.274  13.238  1.00  0.00           H  
ATOM   1886 1HE  LYS A 115      31.472  16.704  12.238  1.00  0.00           H  
ATOM   1887 2HE  LYS A 115      30.694  17.485  10.849  1.00  0.00           H  
ATOM   1888 1HZ  LYS A 115      31.456  19.088  12.457  1.00  0.00           H  
ATOM   1889 2HZ  LYS A 115      29.808  19.139  12.353  1.00  0.00           H  
ATOM   1890 3HZ  LYS A 115      30.535  18.409  13.644  1.00  0.00           H  
ATOM   1891  N   TYR A 116      25.616  12.511  10.886  1.00  0.00           N  
ATOM   1892  CA  TYR A 116      24.458  11.796  11.391  1.00  0.00           C  
ATOM   1893  C   TYR A 116      24.365  10.412  10.771  1.00  0.00           C  
ATOM   1894  O   TYR A 116      23.788   9.508  11.377  1.00  0.00           O  
ATOM   1895  CB  TYR A 116      23.168  12.575  11.120  1.00  0.00           C  
ATOM   1896  CG  TYR A 116      23.056  13.885  11.875  1.00  0.00           C  
ATOM   1897  CD1 TYR A 116      24.198  14.604  12.141  1.00  0.00           C  
ATOM   1898  CD2 TYR A 116      21.833  14.365  12.307  1.00  0.00           C  
ATOM   1899  CE1 TYR A 116      24.151  15.765  12.812  1.00  0.00           C  
ATOM   1900  CE2 TYR A 116      21.798  15.550  13.003  1.00  0.00           C  
ATOM   1901  CZ  TYR A 116      22.959  16.232  13.247  1.00  0.00           C  
ATOM   1902  OH  TYR A 116      22.955  17.356  13.969  1.00  0.00           O  
ATOM   1903  H   TYR A 116      25.471  13.294  10.249  1.00  0.00           H  
ATOM   1904  HA  TYR A 116      24.569  11.676  12.467  1.00  0.00           H  
ATOM   1905 1HB  TYR A 116      23.115  12.794  10.052  1.00  0.00           H  
ATOM   1906 2HB  TYR A 116      22.307  11.959  11.376  1.00  0.00           H  
ATOM   1907  HD1 TYR A 116      25.142  14.238  11.813  1.00  0.00           H  
ATOM   1908  HD2 TYR A 116      20.916  13.803  12.118  1.00  0.00           H  
ATOM   1909  HE1 TYR A 116      25.068  16.313  13.019  1.00  0.00           H  
ATOM   1910  HE2 TYR A 116      20.865  15.944  13.385  1.00  0.00           H  
ATOM   1911  HH  TYR A 116      22.139  17.404  14.510  1.00  0.00           H  
ATOM   1912  N   SER A 117      25.020  10.195   9.622  1.00  0.00           N  
ATOM   1913  CA  SER A 117      24.975   8.890   8.976  1.00  0.00           C  
ATOM   1914  C   SER A 117      25.613   7.802   9.850  1.00  0.00           C  
ATOM   1915  O   SER A 117      25.384   6.616   9.616  1.00  0.00           O  
ATOM   1916  CB  SER A 117      25.642   8.915   7.600  1.00  0.00           C  
ATOM   1917  OG  SER A 117      27.048   9.037   7.663  1.00  0.00           O  
ATOM   1918  H   SER A 117      25.481  10.967   9.137  1.00  0.00           H  
ATOM   1919  HA  SER A 117      23.928   8.627   8.830  1.00  0.00           H  
ATOM   1920 1HB  SER A 117      25.384   8.006   7.064  1.00  0.00           H  
ATOM   1921 2HB  SER A 117      25.238   9.751   7.030  1.00  0.00           H  
ATOM   1922  HG  SER A 117      27.253   9.862   8.146  1.00  0.00           H  
ATOM   1923  N   ASN A 118      26.410   8.195  10.858  1.00  0.00           N  
ATOM   1924  CA  ASN A 118      27.043   7.238  11.757  1.00  0.00           C  
ATOM   1925  C   ASN A 118      26.277   7.079  13.084  1.00  0.00           C  
ATOM   1926  O   ASN A 118      26.775   6.447  14.021  1.00  0.00           O  
ATOM   1927  CB  ASN A 118      28.467   7.675  12.032  1.00  0.00           C  
ATOM   1928  CG  ASN A 118      29.355   7.557  10.821  1.00  0.00           C  
ATOM   1929  OD1 ASN A 118      29.275   6.579  10.068  1.00  0.00           O  
ATOM   1930  ND2 ASN A 118      30.199   8.539  10.617  1.00  0.00           N  
ATOM   1931  H   ASN A 118      26.570   9.191  11.028  1.00  0.00           H  
ATOM   1932  HA  ASN A 118      27.056   6.263  11.271  1.00  0.00           H  
ATOM   1933 1HB  ASN A 118      28.462   8.718  12.361  1.00  0.00           H  
ATOM   1934 2HB  ASN A 118      28.885   7.077  12.841  1.00  0.00           H  
ATOM   1935 1HD2 ASN A 118      30.809   8.517   9.825  1.00  0.00           H  
ATOM   1936 2HD2 ASN A 118      30.226   9.314  11.248  1.00  0.00           H  
ATOM   1937  N   SER A 119      25.078   7.662  13.168  1.00  0.00           N  
ATOM   1938  CA  SER A 119      24.260   7.647  14.379  1.00  0.00           C  
ATOM   1939  C   SER A 119      22.942   6.918  14.160  1.00  0.00           C  
ATOM   1940  O   SER A 119      22.698   6.352  13.095  1.00  0.00           O  
ATOM   1941  CB  SER A 119      23.899   9.036  14.789  1.00  0.00           C  
ATOM   1942  OG  SER A 119      22.889   9.528  13.962  1.00  0.00           O  
ATOM   1943  H   SER A 119      24.705   8.169  12.366  1.00  0.00           H  
ATOM   1944  HA  SER A 119      24.809   7.148  15.177  1.00  0.00           H  
ATOM   1945 1HB  SER A 119      23.577   9.025  15.792  1.00  0.00           H  
ATOM   1946 2HB  SER A 119      24.774   9.680  14.718  1.00  0.00           H  
ATOM   1947  HG  SER A 119      23.208   9.429  13.034  1.00  0.00           H  
ATOM   1948  N   LYS A 120      22.072   6.945  15.179  1.00  0.00           N  
ATOM   1949  CA  LYS A 120      20.748   6.338  15.065  1.00  0.00           C  
ATOM   1950  C   LYS A 120      19.680   7.340  14.574  1.00  0.00           C  
ATOM   1951  O   LYS A 120      18.500   6.992  14.492  1.00  0.00           O  
ATOM   1952  CB  LYS A 120      20.325   5.744  16.405  1.00  0.00           C  
ATOM   1953  CG  LYS A 120      21.191   4.578  16.873  1.00  0.00           C  
ATOM   1954  CD  LYS A 120      20.712   4.034  18.212  1.00  0.00           C  
ATOM   1955  CE  LYS A 120      21.577   2.861  18.689  1.00  0.00           C  
ATOM   1956  NZ  LYS A 120      21.411   1.650  17.822  1.00  0.00           N  
ATOM   1957  H   LYS A 120      22.309   7.407  16.064  1.00  0.00           H  
ATOM   1958  HA  LYS A 120      20.803   5.531  14.335  1.00  0.00           H  
ATOM   1959 1HB  LYS A 120      20.359   6.519  17.172  1.00  0.00           H  
ATOM   1960 2HB  LYS A 120      19.297   5.395  16.339  1.00  0.00           H  
ATOM   1961 1HG  LYS A 120      21.163   3.778  16.130  1.00  0.00           H  
ATOM   1962 2HG  LYS A 120      22.221   4.919  16.978  1.00  0.00           H  
ATOM   1963 1HD  LYS A 120      20.752   4.832  18.958  1.00  0.00           H  
ATOM   1964 2HD  LYS A 120      19.681   3.697  18.120  1.00  0.00           H  
ATOM   1965 1HE  LYS A 120      22.623   3.163  18.677  1.00  0.00           H  
ATOM   1966 2HE  LYS A 120      21.294   2.604  19.709  1.00  0.00           H  
ATOM   1967 1HZ  LYS A 120      21.988   0.885  18.158  1.00  0.00           H  
ATOM   1968 2HZ  LYS A 120      20.445   1.342  17.829  1.00  0.00           H  
ATOM   1969 3HZ  LYS A 120      21.673   1.841  16.867  1.00  0.00           H  
ATOM   1970  N   THR A 121      20.101   8.573  14.267  1.00  0.00           N  
ATOM   1971  CA  THR A 121      19.212   9.650  13.823  1.00  0.00           C  
ATOM   1972  C   THR A 121      19.401   9.922  12.337  1.00  0.00           C  
ATOM   1973  O   THR A 121      20.524  10.062  11.859  1.00  0.00           O  
ATOM   1974  CB  THR A 121      19.498  10.947  14.595  1.00  0.00           C  
ATOM   1975  OG1 THR A 121      19.274  10.727  15.992  1.00  0.00           O  
ATOM   1976  CG2 THR A 121      18.621  12.116  14.121  1.00  0.00           C  
ATOM   1977  H   THR A 121      21.092   8.785  14.321  1.00  0.00           H  
ATOM   1978  HA  THR A 121      18.177   9.352  13.994  1.00  0.00           H  
ATOM   1979  HB  THR A 121      20.520  11.190  14.443  1.00  0.00           H  
ATOM   1980  HG1 THR A 121      18.324  10.555  16.148  1.00  0.00           H  
ATOM   1981 1HG2 THR A 121      18.876  13.002  14.696  1.00  0.00           H  
ATOM   1982 2HG2 THR A 121      18.795  12.311  13.065  1.00  0.00           H  
ATOM   1983 3HG2 THR A 121      17.570  11.873  14.275  1.00  0.00           H  
ATOM   1984  N   LYS A 122      18.298   9.996  11.614  1.00  0.00           N  
ATOM   1985  CA  LYS A 122      18.312  10.248  10.188  1.00  0.00           C  
ATOM   1986  C   LYS A 122      18.124  11.728   9.883  1.00  0.00           C  
ATOM   1987  O   LYS A 122      17.576  12.474  10.697  1.00  0.00           O  
ATOM   1988  CB  LYS A 122      17.226   9.421   9.515  1.00  0.00           C  
ATOM   1989  CG  LYS A 122      17.334   7.917   9.738  1.00  0.00           C  
ATOM   1990  CD  LYS A 122      18.648   7.355   9.191  1.00  0.00           C  
ATOM   1991  CE  LYS A 122      18.692   5.833   9.305  1.00  0.00           C  
ATOM   1992  NZ  LYS A 122      20.017   5.270   8.881  1.00  0.00           N  
ATOM   1993  H   LYS A 122      17.406   9.867  12.081  1.00  0.00           H  
ATOM   1994  HA  LYS A 122      19.281   9.945   9.790  1.00  0.00           H  
ATOM   1995 1HB  LYS A 122      16.294   9.710   9.940  1.00  0.00           H  
ATOM   1996 2HB  LYS A 122      17.188   9.632   8.462  1.00  0.00           H  
ATOM   1997 1HG  LYS A 122      17.266   7.707  10.809  1.00  0.00           H  
ATOM   1998 2HG  LYS A 122      16.500   7.422   9.236  1.00  0.00           H  
ATOM   1999 1HD  LYS A 122      18.765   7.641   8.153  1.00  0.00           H  
ATOM   2000 2HD  LYS A 122      19.482   7.774   9.760  1.00  0.00           H  
ATOM   2001 1HE  LYS A 122      18.504   5.552  10.341  1.00  0.00           H  
ATOM   2002 2HE  LYS A 122      17.909   5.408   8.675  1.00  0.00           H  
ATOM   2003 1HZ  LYS A 122      19.999   4.264   8.977  1.00  0.00           H  
ATOM   2004 2HZ  LYS A 122      20.206   5.510   7.918  1.00  0.00           H  
ATOM   2005 3HZ  LYS A 122      20.752   5.652   9.470  1.00  0.00           H  
ATOM   2006  N   VAL A 123      18.561  12.142   8.704  1.00  0.00           N  
ATOM   2007  CA  VAL A 123      18.367  13.522   8.279  1.00  0.00           C  
ATOM   2008  C   VAL A 123      17.438  13.621   7.086  1.00  0.00           C  
ATOM   2009  O   VAL A 123      17.622  12.921   6.076  1.00  0.00           O  
ATOM   2010  CB  VAL A 123      19.709  14.193   7.921  1.00  0.00           C  
ATOM   2011  CG1 VAL A 123      19.451  15.609   7.419  1.00  0.00           C  
ATOM   2012  CG2 VAL A 123      20.606  14.225   9.134  1.00  0.00           C  
ATOM   2013  H   VAL A 123      19.029  11.487   8.096  1.00  0.00           H  
ATOM   2014  HA  VAL A 123      17.919  14.082   9.102  1.00  0.00           H  
ATOM   2015  HB  VAL A 123      20.202  13.637   7.123  1.00  0.00           H  
ATOM   2016 1HG1 VAL A 123      20.388  16.095   7.174  1.00  0.00           H  
ATOM   2017 2HG1 VAL A 123      18.823  15.587   6.531  1.00  0.00           H  
ATOM   2018 3HG1 VAL A 123      18.948  16.163   8.198  1.00  0.00           H  
ATOM   2019 1HG2 VAL A 123      21.553  14.702   8.885  1.00  0.00           H  
ATOM   2020 2HG2 VAL A 123      20.122  14.785   9.918  1.00  0.00           H  
ATOM   2021 3HG2 VAL A 123      20.788  13.209   9.472  1.00  0.00           H  
ATOM   2022  N   ILE A 124      16.450  14.500   7.216  1.00  0.00           N  
ATOM   2023  CA  ILE A 124      15.517  14.767   6.146  1.00  0.00           C  
ATOM   2024  C   ILE A 124      15.877  16.134   5.587  1.00  0.00           C  
ATOM   2025  O   ILE A 124      15.900  17.112   6.335  1.00  0.00           O  
ATOM   2026  CB  ILE A 124      14.050  14.782   6.642  1.00  0.00           C  
ATOM   2027  CG1 ILE A 124      13.694  13.436   7.271  1.00  0.00           C  
ATOM   2028  CG2 ILE A 124      13.106  15.091   5.468  1.00  0.00           C  
ATOM   2029  CD1 ILE A 124      12.344  13.427   7.886  1.00  0.00           C  
ATOM   2030  H   ILE A 124      16.361  15.019   8.091  1.00  0.00           H  
ATOM   2031  HA  ILE A 124      15.627  14.015   5.377  1.00  0.00           H  
ATOM   2032  HB  ILE A 124      13.937  15.547   7.411  1.00  0.00           H  
ATOM   2033 1HG1 ILE A 124      13.746  12.665   6.538  1.00  0.00           H  
ATOM   2034 2HG1 ILE A 124      14.424  13.220   8.050  1.00  0.00           H  
ATOM   2035 1HG2 ILE A 124      12.083  15.112   5.822  1.00  0.00           H  
ATOM   2036 2HG2 ILE A 124      13.359  16.061   5.040  1.00  0.00           H  
ATOM   2037 3HG2 ILE A 124      13.212  14.324   4.700  1.00  0.00           H  
ATOM   2038 1HD1 ILE A 124      12.140  12.460   8.344  1.00  0.00           H  
ATOM   2039 2HD1 ILE A 124      12.319  14.196   8.619  1.00  0.00           H  
ATOM   2040 3HD1 ILE A 124      11.597  13.628   7.128  1.00  0.00           H  
ATOM   2041  N   GLY A 125      16.225  16.215   4.313  1.00  0.00           N  
ATOM   2042  CA  GLY A 125      16.594  17.513   3.765  1.00  0.00           C  
ATOM   2043  C   GLY A 125      15.305  18.242   3.528  1.00  0.00           C  
ATOM   2044  O   GLY A 125      14.343  17.596   3.125  1.00  0.00           O  
ATOM   2045  H   GLY A 125      16.196  15.382   3.734  1.00  0.00           H  
ATOM   2046 1HA  GLY A 125      17.233  18.048   4.461  1.00  0.00           H  
ATOM   2047 2HA  GLY A 125      17.131  17.394   2.829  1.00  0.00           H  
ATOM   2048  N   SER A 126      15.273  19.559   3.637  1.00  0.00           N  
ATOM   2049  CA  SER A 126      13.982  20.197   3.380  1.00  0.00           C  
ATOM   2050  C   SER A 126      13.998  21.537   2.663  1.00  0.00           C  
ATOM   2051  O   SER A 126      15.006  22.247   2.615  1.00  0.00           O  
ATOM   2052  CB  SER A 126      13.243  20.388   4.702  1.00  0.00           C  
ATOM   2053  OG  SER A 126      13.896  21.327   5.507  1.00  0.00           O  
ATOM   2054  H   SER A 126      16.087  20.050   4.001  1.00  0.00           H  
ATOM   2055  HA  SER A 126      13.404  19.520   2.769  1.00  0.00           H  
ATOM   2056 1HB  SER A 126      12.219  20.711   4.514  1.00  0.00           H  
ATOM   2057 2HB  SER A 126      13.195  19.432   5.228  1.00  0.00           H  
ATOM   2058  HG  SER A 126      13.540  21.207   6.425  1.00  0.00           H  
ATOM   2059  N   TYR A 127      12.828  21.862   2.119  1.00  0.00           N  
ATOM   2060  CA  TYR A 127      12.510  23.153   1.511  1.00  0.00           C  
ATOM   2061  C   TYR A 127      11.028  23.492   1.656  1.00  0.00           C  
ATOM   2062  O   TYR A 127      10.178  22.605   1.535  1.00  0.00           O  
ATOM   2063  CB  TYR A 127      12.940  23.179   0.042  1.00  0.00           C  
ATOM   2064  CG  TYR A 127      12.566  24.479  -0.717  1.00  0.00           C  
ATOM   2065  CD1 TYR A 127      13.319  25.622  -0.564  1.00  0.00           C  
ATOM   2066  CD2 TYR A 127      11.506  24.487  -1.609  1.00  0.00           C  
ATOM   2067  CE1 TYR A 127      13.016  26.770  -1.271  1.00  0.00           C  
ATOM   2068  CE2 TYR A 127      11.201  25.624  -2.328  1.00  0.00           C  
ATOM   2069  CZ  TYR A 127      11.949  26.779  -2.163  1.00  0.00           C  
ATOM   2070  OH  TYR A 127      11.657  27.965  -2.871  1.00  0.00           O  
ATOM   2071  H   TYR A 127      12.117  21.132   2.118  1.00  0.00           H  
ATOM   2072  HA  TYR A 127      13.072  23.925   2.040  1.00  0.00           H  
ATOM   2073 1HB  TYR A 127      14.022  23.047  -0.021  1.00  0.00           H  
ATOM   2074 2HB  TYR A 127      12.478  22.338  -0.482  1.00  0.00           H  
ATOM   2075  HD1 TYR A 127      14.143  25.626   0.125  1.00  0.00           H  
ATOM   2076  HD2 TYR A 127      10.921  23.604  -1.748  1.00  0.00           H  
ATOM   2077  HE1 TYR A 127      13.615  27.668  -1.129  1.00  0.00           H  
ATOM   2078  HE2 TYR A 127      10.370  25.611  -3.024  1.00  0.00           H  
ATOM   2079  HH  TYR A 127      10.709  28.006  -3.171  1.00  0.00           H  
ATOM   2080  N   HIS A 128      10.733  24.767   1.922  1.00  0.00           N  
ATOM   2081  CA  HIS A 128       9.353  25.242   2.012  1.00  0.00           C  
ATOM   2082  C   HIS A 128       9.163  26.501   1.169  1.00  0.00           C  
ATOM   2083  O   HIS A 128       9.941  27.451   1.297  1.00  0.00           O  
ATOM   2084  CB  HIS A 128       8.946  25.648   3.440  1.00  0.00           C  
ATOM   2085  CG  HIS A 128       9.003  24.619   4.534  1.00  0.00           C  
ATOM   2086  ND1 HIS A 128      10.160  24.317   5.233  1.00  0.00           N  
ATOM   2087  CD2 HIS A 128       8.025  23.866   5.087  1.00  0.00           C  
ATOM   2088  CE1 HIS A 128       9.890  23.415   6.157  1.00  0.00           C  
ATOM   2089  NE2 HIS A 128       8.599  23.118   6.089  1.00  0.00           N  
ATOM   2090  H   HIS A 128      11.487  25.431   2.041  1.00  0.00           H  
ATOM   2091  HA  HIS A 128       8.672  24.480   1.656  1.00  0.00           H  
ATOM   2092 1HB  HIS A 128       9.558  26.488   3.745  1.00  0.00           H  
ATOM   2093 2HB  HIS A 128       7.921  26.003   3.402  1.00  0.00           H  
ATOM   2094  HD1 HIS A 128      11.071  24.770   5.175  1.00  0.00           H  
ATOM   2095  HD2 HIS A 128       6.958  23.780   4.887  1.00  0.00           H  
ATOM   2096  HE1 HIS A 128      10.685  23.048   6.813  1.00  0.00           H  
ATOM   2097  N   ASP A 129       8.101  26.543   0.363  1.00  0.00           N  
ATOM   2098  CA  ASP A 129       7.821  27.745  -0.425  1.00  0.00           C  
ATOM   2099  C   ASP A 129       6.380  28.191  -0.273  1.00  0.00           C  
ATOM   2100  O   ASP A 129       5.454  27.582  -0.807  1.00  0.00           O  
ATOM   2101  CB  ASP A 129       8.162  27.528  -1.892  1.00  0.00           C  
ATOM   2102  CG  ASP A 129       8.085  28.787  -2.762  1.00  0.00           C  
ATOM   2103  OD1 ASP A 129       7.186  29.655  -2.593  1.00  0.00           O  
ATOM   2104  OD2 ASP A 129       9.000  28.905  -3.572  1.00  0.00           O  
ATOM   2105  H   ASP A 129       7.527  25.705   0.270  1.00  0.00           H  
ATOM   2106  HA  ASP A 129       8.457  28.550  -0.055  1.00  0.00           H  
ATOM   2107 1HB  ASP A 129       9.134  27.164  -1.943  1.00  0.00           H  
ATOM   2108 2HB  ASP A 129       7.497  26.768  -2.315  1.00  0.00           H  
ATOM   2109  N   PHE A 130       6.208  29.301   0.423  1.00  0.00           N  
ATOM   2110  CA  PHE A 130       4.896  29.821   0.760  1.00  0.00           C  
ATOM   2111  C   PHE A 130       4.333  30.789  -0.276  1.00  0.00           C  
ATOM   2112  O   PHE A 130       3.281  31.389  -0.043  1.00  0.00           O  
ATOM   2113  CB  PHE A 130       5.004  30.536   2.097  1.00  0.00           C  
ATOM   2114  CG  PHE A 130       5.283  29.614   3.204  1.00  0.00           C  
ATOM   2115  CD1 PHE A 130       6.586  29.261   3.483  1.00  0.00           C  
ATOM   2116  CD2 PHE A 130       4.266  29.115   3.997  1.00  0.00           C  
ATOM   2117  CE1 PHE A 130       6.866  28.417   4.503  1.00  0.00           C  
ATOM   2118  CE2 PHE A 130       4.556  28.272   5.043  1.00  0.00           C  
ATOM   2119  CZ  PHE A 130       5.864  27.919   5.290  1.00  0.00           C  
ATOM   2120  H   PHE A 130       7.027  29.778   0.775  1.00  0.00           H  
ATOM   2121  HA  PHE A 130       4.218  28.980   0.864  1.00  0.00           H  
ATOM   2122 1HB  PHE A 130       5.799  31.278   2.055  1.00  0.00           H  
ATOM   2123 2HB  PHE A 130       4.071  31.057   2.309  1.00  0.00           H  
ATOM   2124  HD1 PHE A 130       7.395  29.656   2.867  1.00  0.00           H  
ATOM   2125  HD2 PHE A 130       3.233  29.396   3.789  1.00  0.00           H  
ATOM   2126  HE1 PHE A 130       7.894  28.137   4.698  1.00  0.00           H  
ATOM   2127  HE2 PHE A 130       3.757  27.877   5.668  1.00  0.00           H  
ATOM   2128  HZ  PHE A 130       6.109  27.246   6.110  1.00  0.00           H  
ATOM   2129  N   SER A 131       5.037  30.987  -1.399  1.00  0.00           N  
ATOM   2130  CA  SER A 131       4.532  31.919  -2.400  1.00  0.00           C  
ATOM   2131  C   SER A 131       3.987  31.200  -3.630  1.00  0.00           C  
ATOM   2132  O   SER A 131       3.097  31.721  -4.311  1.00  0.00           O  
ATOM   2133  CB  SER A 131       5.627  32.881  -2.827  1.00  0.00           C  
ATOM   2134  OG  SER A 131       6.683  32.229  -3.504  1.00  0.00           O  
ATOM   2135  H   SER A 131       5.898  30.464  -1.588  1.00  0.00           H  
ATOM   2136  HA  SER A 131       3.722  32.497  -1.959  1.00  0.00           H  
ATOM   2137 1HB  SER A 131       5.206  33.653  -3.466  1.00  0.00           H  
ATOM   2138 2HB  SER A 131       6.021  33.373  -1.941  1.00  0.00           H  
ATOM   2139  HG  SER A 131       6.825  31.351  -3.072  1.00  0.00           H  
ATOM   2140  N   LYS A 132       4.511  30.006  -3.913  1.00  0.00           N  
ATOM   2141  CA  LYS A 132       4.067  29.242  -5.083  1.00  0.00           C  
ATOM   2142  C   LYS A 132       4.533  27.795  -5.055  1.00  0.00           C  
ATOM   2143  O   LYS A 132       5.433  27.434  -4.305  1.00  0.00           O  
ATOM   2144  CB  LYS A 132       4.592  29.844  -6.383  1.00  0.00           C  
ATOM   2145  CG  LYS A 132       6.113  29.802  -6.497  1.00  0.00           C  
ATOM   2146  CD  LYS A 132       6.600  30.399  -7.804  1.00  0.00           C  
ATOM   2147  CE  LYS A 132       8.115  30.308  -7.909  1.00  0.00           C  
ATOM   2148  NZ  LYS A 132       8.619  30.888  -9.182  1.00  0.00           N  
ATOM   2149  H   LYS A 132       5.283  29.662  -3.333  1.00  0.00           H  
ATOM   2150  HA  LYS A 132       2.978  29.245  -5.102  1.00  0.00           H  
ATOM   2151 1HB  LYS A 132       4.181  29.295  -7.231  1.00  0.00           H  
ATOM   2152 2HB  LYS A 132       4.270  30.879  -6.472  1.00  0.00           H  
ATOM   2153 1HG  LYS A 132       6.556  30.351  -5.659  1.00  0.00           H  
ATOM   2154 2HG  LYS A 132       6.448  28.766  -6.435  1.00  0.00           H  
ATOM   2155 1HD  LYS A 132       6.152  29.849  -8.635  1.00  0.00           H  
ATOM   2156 2HD  LYS A 132       6.294  31.442  -7.868  1.00  0.00           H  
ATOM   2157 1HE  LYS A 132       8.563  30.844  -7.071  1.00  0.00           H  
ATOM   2158 2HE  LYS A 132       8.412  29.258  -7.854  1.00  0.00           H  
ATOM   2159 1HZ  LYS A 132       9.628  30.804  -9.213  1.00  0.00           H  
ATOM   2160 2HZ  LYS A 132       8.216  30.386  -9.960  1.00  0.00           H  
ATOM   2161 3HZ  LYS A 132       8.359  31.862  -9.238  1.00  0.00           H  
ATOM   2162  N   THR A 133       3.965  26.975  -5.929  1.00  0.00           N  
ATOM   2163  CA  THR A 133       4.551  25.663  -6.152  1.00  0.00           C  
ATOM   2164  C   THR A 133       5.692  25.842  -7.164  1.00  0.00           C  
ATOM   2165  O   THR A 133       5.478  26.486  -8.192  1.00  0.00           O  
ATOM   2166  CB  THR A 133       3.519  24.659  -6.661  1.00  0.00           C  
ATOM   2167  OG1 THR A 133       2.510  24.508  -5.668  1.00  0.00           O  
ATOM   2168  CG2 THR A 133       4.140  23.297  -6.970  1.00  0.00           C  
ATOM   2169  H   THR A 133       3.174  27.285  -6.477  1.00  0.00           H  
ATOM   2170  HA  THR A 133       4.903  25.280  -5.220  1.00  0.00           H  
ATOM   2171  HB  THR A 133       3.065  25.051  -7.571  1.00  0.00           H  
ATOM   2172  HG1 THR A 133       2.912  24.177  -4.859  1.00  0.00           H  
ATOM   2173 1HG2 THR A 133       3.379  22.620  -7.323  1.00  0.00           H  
ATOM   2174 2HG2 THR A 133       4.878  23.414  -7.727  1.00  0.00           H  
ATOM   2175 3HG2 THR A 133       4.600  22.882  -6.094  1.00  0.00           H  
ATOM   2176  N   PRO A 134       6.926  25.408  -6.867  1.00  0.00           N  
ATOM   2177  CA  PRO A 134       8.073  25.458  -7.756  1.00  0.00           C  
ATOM   2178  C   PRO A 134       7.751  24.610  -8.990  1.00  0.00           C  
ATOM   2179  O   PRO A 134       6.844  23.784  -8.937  1.00  0.00           O  
ATOM   2180  CB  PRO A 134       9.196  24.893  -6.890  1.00  0.00           C  
ATOM   2181  CG  PRO A 134       8.741  25.057  -5.467  1.00  0.00           C  
ATOM   2182  CD  PRO A 134       7.260  24.891  -5.508  1.00  0.00           C  
ATOM   2183  HA  PRO A 134       8.278  26.502  -8.036  1.00  0.00           H  
ATOM   2184 1HB  PRO A 134       9.445  23.898  -7.175  1.00  0.00           H  
ATOM   2185 2HB  PRO A 134      10.089  25.480  -7.064  1.00  0.00           H  
ATOM   2186 1HG  PRO A 134       9.235  24.311  -4.826  1.00  0.00           H  
ATOM   2187 2HG  PRO A 134       9.039  26.054  -5.087  1.00  0.00           H  
ATOM   2188 1HD  PRO A 134       6.961  23.838  -5.387  1.00  0.00           H  
ATOM   2189 2HD  PRO A 134       6.897  25.539  -4.711  1.00  0.00           H  
ATOM   2190  N   SER A 135       8.409  24.847 -10.119  1.00  0.00           N  
ATOM   2191  CA  SER A 135       8.082  24.042 -11.301  1.00  0.00           C  
ATOM   2192  C   SER A 135       8.440  22.602 -11.044  1.00  0.00           C  
ATOM   2193  O   SER A 135       9.249  22.323 -10.162  1.00  0.00           O  
ATOM   2194  CB  SER A 135       8.842  24.522 -12.525  1.00  0.00           C  
ATOM   2195  OG  SER A 135      10.244  24.259 -12.419  1.00  0.00           O  
ATOM   2196  H   SER A 135       9.140  25.547 -10.152  1.00  0.00           H  
ATOM   2197  HA  SER A 135       7.008  24.109 -11.489  1.00  0.00           H  
ATOM   2198 1HB  SER A 135       8.446  24.041 -13.417  1.00  0.00           H  
ATOM   2199 2HB  SER A 135       8.685  25.593 -12.636  1.00  0.00           H  
ATOM   2200  HG  SER A 135      10.674  24.891 -13.015  1.00  0.00           H  
ATOM   2201  N   ALA A 136       7.904  21.680 -11.843  1.00  0.00           N  
ATOM   2202  CA  ALA A 136       8.221  20.275 -11.614  1.00  0.00           C  
ATOM   2203  C   ALA A 136       9.717  20.037 -11.665  1.00  0.00           C  
ATOM   2204  O   ALA A 136      10.256  19.245 -10.890  1.00  0.00           O  
ATOM   2205  CB  ALA A 136       7.550  19.387 -12.649  1.00  0.00           C  
ATOM   2206  H   ALA A 136       7.253  21.947 -12.568  1.00  0.00           H  
ATOM   2207  HA  ALA A 136       7.866  20.016 -10.621  1.00  0.00           H  
ATOM   2208 1HB  ALA A 136       7.795  18.346 -12.439  1.00  0.00           H  
ATOM   2209 2HB  ALA A 136       6.477  19.512 -12.618  1.00  0.00           H  
ATOM   2210 3HB  ALA A 136       7.918  19.650 -13.640  1.00  0.00           H  
ATOM   2211  N   ASP A 137      10.410  20.740 -12.560  1.00  0.00           N  
ATOM   2212  CA  ASP A 137      11.838  20.541 -12.645  1.00  0.00           C  
ATOM   2213  C   ASP A 137      12.508  21.067 -11.387  1.00  0.00           C  
ATOM   2214  O   ASP A 137      13.366  20.395 -10.820  1.00  0.00           O  
ATOM   2215  CB  ASP A 137      12.401  21.253 -13.871  1.00  0.00           C  
ATOM   2216  CG  ASP A 137      11.994  20.590 -15.181  1.00  0.00           C  
ATOM   2217  OD1 ASP A 137      11.517  19.477 -15.151  1.00  0.00           O  
ATOM   2218  OD2 ASP A 137      12.157  21.209 -16.203  1.00  0.00           O  
ATOM   2219  H   ASP A 137       9.943  21.399 -13.165  1.00  0.00           H  
ATOM   2220  HA  ASP A 137      12.041  19.474 -12.726  1.00  0.00           H  
ATOM   2221 1HB  ASP A 137      12.055  22.287 -13.877  1.00  0.00           H  
ATOM   2222 2HB  ASP A 137      13.493  21.274 -13.807  1.00  0.00           H  
ATOM   2223  N   GLU A 138      12.084  22.240 -10.900  1.00  0.00           N  
ATOM   2224  CA  GLU A 138      12.707  22.772  -9.688  1.00  0.00           C  
ATOM   2225  C   GLU A 138      12.478  21.845  -8.495  1.00  0.00           C  
ATOM   2226  O   GLU A 138      13.375  21.640  -7.675  1.00  0.00           O  
ATOM   2227  CB  GLU A 138      12.225  24.188  -9.383  1.00  0.00           C  
ATOM   2228  CG  GLU A 138      12.876  24.818  -8.149  1.00  0.00           C  
ATOM   2229  CD  GLU A 138      12.504  26.279  -7.937  1.00  0.00           C  
ATOM   2230  OE1 GLU A 138      11.848  26.851  -8.781  1.00  0.00           O  
ATOM   2231  OE2 GLU A 138      12.853  26.804  -6.900  1.00  0.00           O  
ATOM   2232  H   GLU A 138      11.347  22.773 -11.371  1.00  0.00           H  
ATOM   2233  HA  GLU A 138      13.783  22.825  -9.862  1.00  0.00           H  
ATOM   2234 1HB  GLU A 138      12.418  24.831 -10.240  1.00  0.00           H  
ATOM   2235 2HB  GLU A 138      11.147  24.170  -9.226  1.00  0.00           H  
ATOM   2236 1HG  GLU A 138      12.562  24.247  -7.273  1.00  0.00           H  
ATOM   2237 2HG  GLU A 138      13.958  24.727  -8.235  1.00  0.00           H  
ATOM   2238  N   ILE A 139      11.282  21.267  -8.402  1.00  0.00           N  
ATOM   2239  CA  ILE A 139      10.969  20.378  -7.294  1.00  0.00           C  
ATOM   2240  C   ILE A 139      11.866  19.162  -7.349  1.00  0.00           C  
ATOM   2241  O   ILE A 139      12.467  18.781  -6.339  1.00  0.00           O  
ATOM   2242  CB  ILE A 139       9.504  19.942  -7.339  1.00  0.00           C  
ATOM   2243  CG1 ILE A 139       8.661  21.144  -7.077  1.00  0.00           C  
ATOM   2244  CG2 ILE A 139       9.215  18.790  -6.333  1.00  0.00           C  
ATOM   2245  CD1 ILE A 139       7.257  20.959  -7.357  1.00  0.00           C  
ATOM   2246  H   ILE A 139      10.574  21.475  -9.108  1.00  0.00           H  
ATOM   2247  HA  ILE A 139      11.153  20.907  -6.363  1.00  0.00           H  
ATOM   2248  HB  ILE A 139       9.275  19.618  -8.348  1.00  0.00           H  
ATOM   2249 1HG1 ILE A 139       8.781  21.457  -6.044  1.00  0.00           H  
ATOM   2250 2HG1 ILE A 139       9.004  21.918  -7.722  1.00  0.00           H  
ATOM   2251 1HG2 ILE A 139       8.172  18.507  -6.397  1.00  0.00           H  
ATOM   2252 2HG2 ILE A 139       9.837  17.933  -6.579  1.00  0.00           H  
ATOM   2253 3HG2 ILE A 139       9.423  19.096  -5.332  1.00  0.00           H  
ATOM   2254 1HD1 ILE A 139       6.726  21.883  -7.166  1.00  0.00           H  
ATOM   2255 2HD1 ILE A 139       7.128  20.674  -8.397  1.00  0.00           H  
ATOM   2256 3HD1 ILE A 139       6.902  20.204  -6.730  1.00  0.00           H  
ATOM   2257  N   LYS A 140      12.005  18.569  -8.538  1.00  0.00           N  
ATOM   2258  CA  LYS A 140      12.869  17.413  -8.664  1.00  0.00           C  
ATOM   2259  C   LYS A 140      14.300  17.799  -8.301  1.00  0.00           C  
ATOM   2260  O   LYS A 140      14.962  17.077  -7.556  1.00  0.00           O  
ATOM   2261  CB  LYS A 140      12.835  16.875 -10.096  1.00  0.00           C  
ATOM   2262  CG  LYS A 140      11.543  16.155 -10.511  1.00  0.00           C  
ATOM   2263  CD  LYS A 140      11.567  15.894 -12.010  1.00  0.00           C  
ATOM   2264  CE  LYS A 140      12.559  14.786 -12.368  1.00  0.00           C  
ATOM   2265  NZ  LYS A 140      12.673  14.574 -13.861  1.00  0.00           N  
ATOM   2266  H   LYS A 140      11.495  18.915  -9.355  1.00  0.00           H  
ATOM   2267  HA  LYS A 140      12.531  16.639  -7.973  1.00  0.00           H  
ATOM   2268 1HB  LYS A 140      12.978  17.710 -10.790  1.00  0.00           H  
ATOM   2269 2HB  LYS A 140      13.666  16.184 -10.241  1.00  0.00           H  
ATOM   2270 1HG  LYS A 140      11.446  15.205  -9.975  1.00  0.00           H  
ATOM   2271 2HG  LYS A 140      10.688  16.776 -10.272  1.00  0.00           H  
ATOM   2272 1HD  LYS A 140      10.569  15.614 -12.345  1.00  0.00           H  
ATOM   2273 2HD  LYS A 140      11.853  16.813 -12.525  1.00  0.00           H  
ATOM   2274 1HE  LYS A 140      13.544  15.028 -11.970  1.00  0.00           H  
ATOM   2275 2HE  LYS A 140      12.220  13.859 -11.909  1.00  0.00           H  
ATOM   2276 1HZ  LYS A 140      13.339  13.793 -14.026  1.00  0.00           H  
ATOM   2277 2HZ  LYS A 140      11.791  14.335 -14.274  1.00  0.00           H  
ATOM   2278 3HZ  LYS A 140      13.018  15.414 -14.295  1.00  0.00           H  
ATOM   2279  N   GLU A 141      14.769  18.969  -8.762  1.00  0.00           N  
ATOM   2280  CA  GLU A 141      16.137  19.382  -8.459  1.00  0.00           C  
ATOM   2281  C   GLU A 141      16.360  19.578  -6.966  1.00  0.00           C  
ATOM   2282  O   GLU A 141      17.401  19.180  -6.441  1.00  0.00           O  
ATOM   2283  CB  GLU A 141      16.518  20.667  -9.216  1.00  0.00           C  
ATOM   2284  CG  GLU A 141      16.713  20.483 -10.733  1.00  0.00           C  
ATOM   2285  CD  GLU A 141      17.018  21.775 -11.468  1.00  0.00           C  
ATOM   2286  OE1 GLU A 141      16.988  22.817 -10.855  1.00  0.00           O  
ATOM   2287  OE2 GLU A 141      17.286  21.712 -12.646  1.00  0.00           O  
ATOM   2288  H   GLU A 141      14.188  19.553  -9.364  1.00  0.00           H  
ATOM   2289  HA  GLU A 141      16.805  18.592  -8.796  1.00  0.00           H  
ATOM   2290 1HB  GLU A 141      15.737  21.412  -9.068  1.00  0.00           H  
ATOM   2291 2HB  GLU A 141      17.439  21.073  -8.801  1.00  0.00           H  
ATOM   2292 1HG  GLU A 141      17.538  19.790 -10.892  1.00  0.00           H  
ATOM   2293 2HG  GLU A 141      15.820  20.033 -11.154  1.00  0.00           H  
ATOM   2294  N   ARG A 142      15.386  20.150  -6.259  1.00  0.00           N  
ATOM   2295  CA  ARG A 142      15.552  20.340  -4.826  1.00  0.00           C  
ATOM   2296  C   ARG A 142      15.558  19.008  -4.083  1.00  0.00           C  
ATOM   2297  O   ARG A 142      16.359  18.809  -3.161  1.00  0.00           O  
ATOM   2298  CB  ARG A 142      14.497  21.282  -4.285  1.00  0.00           C  
ATOM   2299  CG  ARG A 142      14.737  22.728  -4.735  1.00  0.00           C  
ATOM   2300  CD  ARG A 142      13.808  23.692  -4.151  1.00  0.00           C  
ATOM   2301  NE  ARG A 142      14.042  25.036  -4.673  1.00  0.00           N  
ATOM   2302  CZ  ARG A 142      15.005  25.866  -4.264  1.00  0.00           C  
ATOM   2303  NH1 ARG A 142      15.863  25.522  -3.334  1.00  0.00           N  
ATOM   2304  NH2 ARG A 142      15.075  27.042  -4.835  1.00  0.00           N  
ATOM   2305  H   ARG A 142      14.545  20.487  -6.732  1.00  0.00           H  
ATOM   2306  HA  ARG A 142      16.516  20.820  -4.663  1.00  0.00           H  
ATOM   2307 1HB  ARG A 142      13.516  20.974  -4.657  1.00  0.00           H  
ATOM   2308 2HB  ARG A 142      14.473  21.247  -3.196  1.00  0.00           H  
ATOM   2309 1HG  ARG A 142      15.746  23.023  -4.455  1.00  0.00           H  
ATOM   2310 2HG  ARG A 142      14.639  22.785  -5.818  1.00  0.00           H  
ATOM   2311 1HD  ARG A 142      12.783  23.407  -4.385  1.00  0.00           H  
ATOM   2312 2HD  ARG A 142      13.953  23.712  -3.082  1.00  0.00           H  
ATOM   2313  HE  ARG A 142      13.431  25.405  -5.416  1.00  0.00           H  
ATOM   2314 1HH1 ARG A 142      15.802  24.609  -2.907  1.00  0.00           H  
ATOM   2315 2HH1 ARG A 142      16.588  26.172  -3.072  1.00  0.00           H  
ATOM   2316 1HH2 ARG A 142      14.381  27.263  -5.564  1.00  0.00           H  
ATOM   2317 2HH2 ARG A 142      15.783  27.703  -4.570  1.00  0.00           H  
ATOM   2318  N   LEU A 143      14.708  18.074  -4.507  1.00  0.00           N  
ATOM   2319  CA  LEU A 143      14.694  16.764  -3.877  1.00  0.00           C  
ATOM   2320  C   LEU A 143      16.022  16.053  -4.183  1.00  0.00           C  
ATOM   2321  O   LEU A 143      16.586  15.371  -3.320  1.00  0.00           O  
ATOM   2322  CB  LEU A 143      13.485  15.968  -4.367  1.00  0.00           C  
ATOM   2323  CG  LEU A 143      12.080  16.507  -3.912  1.00  0.00           C  
ATOM   2324  CD1 LEU A 143      10.970  15.737  -4.658  1.00  0.00           C  
ATOM   2325  CD2 LEU A 143      11.928  16.362  -2.376  1.00  0.00           C  
ATOM   2326  H   LEU A 143      14.052  18.281  -5.264  1.00  0.00           H  
ATOM   2327  HA  LEU A 143      14.612  16.894  -2.801  1.00  0.00           H  
ATOM   2328 1HB  LEU A 143      13.499  15.961  -5.458  1.00  0.00           H  
ATOM   2329 2HB  LEU A 143      13.579  14.953  -4.008  1.00  0.00           H  
ATOM   2330  HG  LEU A 143      11.995  17.559  -4.182  1.00  0.00           H  
ATOM   2331 1HD1 LEU A 143      10.004  16.128  -4.364  1.00  0.00           H  
ATOM   2332 2HD1 LEU A 143      11.100  15.868  -5.735  1.00  0.00           H  
ATOM   2333 3HD1 LEU A 143      11.012  14.691  -4.420  1.00  0.00           H  
ATOM   2334 1HD2 LEU A 143      10.954  16.748  -2.070  1.00  0.00           H  
ATOM   2335 2HD2 LEU A 143      12.004  15.320  -2.086  1.00  0.00           H  
ATOM   2336 3HD2 LEU A 143      12.713  16.932  -1.877  1.00  0.00           H  
ATOM   2337  N   CYS A 144      16.553  16.256  -5.400  1.00  0.00           N  
ATOM   2338  CA  CYS A 144      17.827  15.664  -5.776  1.00  0.00           C  
ATOM   2339  C   CYS A 144      18.923  16.253  -4.922  1.00  0.00           C  
ATOM   2340  O   CYS A 144      19.777  15.519  -4.441  1.00  0.00           O  
ATOM   2341  CB  CYS A 144      18.170  15.928  -7.237  1.00  0.00           C  
ATOM   2342  SG  CYS A 144      17.119  15.104  -8.407  1.00  0.00           S  
ATOM   2343  H   CYS A 144      16.044  16.804  -6.091  1.00  0.00           H  
ATOM   2344  HA  CYS A 144      17.801  14.598  -5.602  1.00  0.00           H  
ATOM   2345 1HB  CYS A 144      18.119  16.990  -7.434  1.00  0.00           H  
ATOM   2346 2HB  CYS A 144      19.196  15.613  -7.427  1.00  0.00           H  
ATOM   2347  HG  CYS A 144      15.995  15.756  -8.027  1.00  0.00           H  
ATOM   2348  N   LYS A 145      18.886  17.569  -4.688  1.00  0.00           N  
ATOM   2349  CA  LYS A 145      19.904  18.203  -3.864  1.00  0.00           C  
ATOM   2350  C   LYS A 145      19.895  17.590  -2.478  1.00  0.00           C  
ATOM   2351  O   LYS A 145      20.950  17.326  -1.900  1.00  0.00           O  
ATOM   2352  CB  LYS A 145      19.716  19.714  -3.793  1.00  0.00           C  
ATOM   2353  CG  LYS A 145      20.815  20.417  -3.013  1.00  0.00           C  
ATOM   2354  CD  LYS A 145      20.698  21.917  -3.097  1.00  0.00           C  
ATOM   2355  CE  LYS A 145      21.843  22.580  -2.358  1.00  0.00           C  
ATOM   2356  NZ  LYS A 145      21.802  24.056  -2.489  1.00  0.00           N  
ATOM   2357  H   LYS A 145      18.165  18.141  -5.123  1.00  0.00           H  
ATOM   2358  HA  LYS A 145      20.878  18.009  -4.313  1.00  0.00           H  
ATOM   2359 1HB  LYS A 145      19.680  20.124  -4.803  1.00  0.00           H  
ATOM   2360 2HB  LYS A 145      18.762  19.938  -3.313  1.00  0.00           H  
ATOM   2361 1HG  LYS A 145      20.733  20.132  -1.965  1.00  0.00           H  
ATOM   2362 2HG  LYS A 145      21.795  20.108  -3.381  1.00  0.00           H  
ATOM   2363 1HD  LYS A 145      20.705  22.235  -4.140  1.00  0.00           H  
ATOM   2364 2HD  LYS A 145      19.758  22.231  -2.638  1.00  0.00           H  
ATOM   2365 1HE  LYS A 145      21.789  22.314  -1.306  1.00  0.00           H  
ATOM   2366 2HE  LYS A 145      22.778  22.216  -2.760  1.00  0.00           H  
ATOM   2367 1HZ  LYS A 145      22.574  24.474  -1.977  1.00  0.00           H  
ATOM   2368 2HZ  LYS A 145      21.873  24.303  -3.460  1.00  0.00           H  
ATOM   2369 3HZ  LYS A 145      20.930  24.401  -2.117  1.00  0.00           H  
ATOM   2370  N   ALA A 146      18.705  17.337  -1.933  1.00  0.00           N  
ATOM   2371  CA  ALA A 146      18.648  16.729  -0.618  1.00  0.00           C  
ATOM   2372  C   ALA A 146      19.384  15.386  -0.638  1.00  0.00           C  
ATOM   2373  O   ALA A 146      20.197  15.106   0.256  1.00  0.00           O  
ATOM   2374  CB  ALA A 146      17.194  16.535  -0.198  1.00  0.00           C  
ATOM   2375  H   ALA A 146      17.848  17.596  -2.429  1.00  0.00           H  
ATOM   2376  HA  ALA A 146      19.150  17.387   0.090  1.00  0.00           H  
ATOM   2377 1HB  ALA A 146      17.157  16.084   0.792  1.00  0.00           H  
ATOM   2378 2HB  ALA A 146      16.688  17.499  -0.181  1.00  0.00           H  
ATOM   2379 3HB  ALA A 146      16.698  15.886  -0.905  1.00  0.00           H  
ATOM   2380  N   LYS A 147      19.201  14.618  -1.720  1.00  0.00           N  
ATOM   2381  CA  LYS A 147      19.877  13.332  -1.862  1.00  0.00           C  
ATOM   2382  C   LYS A 147      21.391  13.532  -1.997  1.00  0.00           C  
ATOM   2383  O   LYS A 147      22.182  12.852  -1.341  1.00  0.00           O  
ATOM   2384  CB  LYS A 147      19.332  12.555  -3.068  1.00  0.00           C  
ATOM   2385  CG  LYS A 147      19.892  11.153  -3.207  1.00  0.00           C  
ATOM   2386  CD  LYS A 147      19.231  10.401  -4.344  1.00  0.00           C  
ATOM   2387  CE  LYS A 147      19.658   8.927  -4.356  1.00  0.00           C  
ATOM   2388  NZ  LYS A 147      21.119   8.762  -4.651  1.00  0.00           N  
ATOM   2389  H   LYS A 147      18.527  14.914  -2.433  1.00  0.00           H  
ATOM   2390  HA  LYS A 147      19.700  12.746  -0.962  1.00  0.00           H  
ATOM   2391 1HB  LYS A 147      18.256  12.501  -3.023  1.00  0.00           H  
ATOM   2392 2HB  LYS A 147      19.583  13.086  -3.980  1.00  0.00           H  
ATOM   2393 1HG  LYS A 147      20.964  11.217  -3.396  1.00  0.00           H  
ATOM   2394 2HG  LYS A 147      19.734  10.608  -2.277  1.00  0.00           H  
ATOM   2395 1HD  LYS A 147      18.146  10.471  -4.245  1.00  0.00           H  
ATOM   2396 2HD  LYS A 147      19.519  10.867  -5.283  1.00  0.00           H  
ATOM   2397 1HE  LYS A 147      19.446   8.493  -3.380  1.00  0.00           H  
ATOM   2398 2HE  LYS A 147      19.081   8.391  -5.108  1.00  0.00           H  
ATOM   2399 1HZ  LYS A 147      21.358   7.780  -4.643  1.00  0.00           H  
ATOM   2400 2HZ  LYS A 147      21.332   9.150  -5.559  1.00  0.00           H  
ATOM   2401 3HZ  LYS A 147      21.660   9.244  -3.946  1.00  0.00           H  
ATOM   2402  N   GLU A 148      21.804  14.498  -2.827  1.00  0.00           N  
ATOM   2403  CA  GLU A 148      23.225  14.784  -3.058  1.00  0.00           C  
ATOM   2404  C   GLU A 148      23.906  15.237  -1.777  1.00  0.00           C  
ATOM   2405  O   GLU A 148      25.097  14.992  -1.576  1.00  0.00           O  
ATOM   2406  CB  GLU A 148      23.443  15.848  -4.143  1.00  0.00           C  
ATOM   2407  CG  GLU A 148      23.093  15.402  -5.575  1.00  0.00           C  
ATOM   2408  CD  GLU A 148      23.358  16.474  -6.624  1.00  0.00           C  
ATOM   2409  OE1 GLU A 148      23.735  17.568  -6.264  1.00  0.00           O  
ATOM   2410  OE2 GLU A 148      23.184  16.189  -7.788  1.00  0.00           O  
ATOM   2411  H   GLU A 148      21.103  15.033  -3.330  1.00  0.00           H  
ATOM   2412  HA  GLU A 148      23.707  13.864  -3.387  1.00  0.00           H  
ATOM   2413 1HB  GLU A 148      22.840  16.721  -3.907  1.00  0.00           H  
ATOM   2414 2HB  GLU A 148      24.485  16.162  -4.134  1.00  0.00           H  
ATOM   2415 1HG  GLU A 148      23.680  14.518  -5.820  1.00  0.00           H  
ATOM   2416 2HG  GLU A 148      22.042  15.123  -5.607  1.00  0.00           H  
ATOM   2417  N   CYS A 149      23.141  15.873  -0.889  1.00  0.00           N  
ATOM   2418  CA  CYS A 149      23.674  16.345   0.372  1.00  0.00           C  
ATOM   2419  C   CYS A 149      23.899  15.210   1.368  1.00  0.00           C  
ATOM   2420  O   CYS A 149      24.462  15.433   2.436  1.00  0.00           O  
ATOM   2421  CB  CYS A 149      22.755  17.374   1.035  1.00  0.00           C  
ATOM   2422  SG  CYS A 149      22.602  18.955   0.167  1.00  0.00           S  
ATOM   2423  H   CYS A 149      22.172  16.080  -1.127  1.00  0.00           H  
ATOM   2424  HA  CYS A 149      24.614  16.820   0.157  1.00  0.00           H  
ATOM   2425 1HB  CYS A 149      21.760  16.954   1.137  1.00  0.00           H  
ATOM   2426 2HB  CYS A 149      23.130  17.569   2.028  1.00  0.00           H  
ATOM   2427  HG  CYS A 149      21.923  18.438  -0.887  1.00  0.00           H  
ATOM   2428  N   GLY A 150      23.475  13.989   1.019  1.00  0.00           N  
ATOM   2429  CA  GLY A 150      23.612  12.841   1.893  1.00  0.00           C  
ATOM   2430  C   GLY A 150      22.412  12.653   2.808  1.00  0.00           C  
ATOM   2431  O   GLY A 150      22.500  11.937   3.808  1.00  0.00           O  
ATOM   2432  H   GLY A 150      23.038  13.832   0.113  1.00  0.00           H  
ATOM   2433 1HA  GLY A 150      23.737  11.949   1.279  1.00  0.00           H  
ATOM   2434 2HA  GLY A 150      24.516  12.946   2.490  1.00  0.00           H  
ATOM   2435  N   CYS A 151      21.291  13.302   2.502  1.00  0.00           N  
ATOM   2436  CA  CYS A 151      20.136  13.162   3.367  1.00  0.00           C  
ATOM   2437  C   CYS A 151      19.554  11.769   3.212  1.00  0.00           C  
ATOM   2438  O   CYS A 151      19.647  11.157   2.148  1.00  0.00           O  
ATOM   2439  CB  CYS A 151      19.054  14.175   3.021  1.00  0.00           C  
ATOM   2440  SG  CYS A 151      19.578  15.884   3.166  1.00  0.00           S  
ATOM   2441  H   CYS A 151      21.214  13.886   1.668  1.00  0.00           H  
ATOM   2442  HA  CYS A 151      20.440  13.309   4.403  1.00  0.00           H  
ATOM   2443 1HB  CYS A 151      18.683  14.004   2.013  1.00  0.00           H  
ATOM   2444 2HB  CYS A 151      18.219  14.029   3.702  1.00  0.00           H  
ATOM   2445  HG  CYS A 151      20.262  15.863   2.003  1.00  0.00           H  
ATOM   2446  N   TYR A 152      18.976  11.257   4.288  1.00  0.00           N  
ATOM   2447  CA  TYR A 152      18.245   9.998   4.266  1.00  0.00           C  
ATOM   2448  C   TYR A 152      17.041  10.121   3.358  1.00  0.00           C  
ATOM   2449  O   TYR A 152      16.761   9.260   2.528  1.00  0.00           O  
ATOM   2450  CB  TYR A 152      17.812   9.601   5.668  1.00  0.00           C  
ATOM   2451  CG  TYR A 152      16.941   8.380   5.720  1.00  0.00           C  
ATOM   2452  CD1 TYR A 152      17.486   7.122   5.571  1.00  0.00           C  
ATOM   2453  CD2 TYR A 152      15.582   8.529   5.931  1.00  0.00           C  
ATOM   2454  CE1 TYR A 152      16.671   6.011   5.624  1.00  0.00           C  
ATOM   2455  CE2 TYR A 152      14.766   7.423   5.983  1.00  0.00           C  
ATOM   2456  CZ  TYR A 152      15.306   6.166   5.829  1.00  0.00           C  
ATOM   2457  OH  TYR A 152      14.496   5.055   5.878  1.00  0.00           O  
ATOM   2458  H   TYR A 152      18.946  11.815   5.136  1.00  0.00           H  
ATOM   2459  HA  TYR A 152      18.894   9.223   3.860  1.00  0.00           H  
ATOM   2460 1HB  TYR A 152      18.693   9.422   6.282  1.00  0.00           H  
ATOM   2461 2HB  TYR A 152      17.261  10.421   6.120  1.00  0.00           H  
ATOM   2462  HD1 TYR A 152      18.556   7.008   5.408  1.00  0.00           H  
ATOM   2463  HD2 TYR A 152      15.159   9.526   6.054  1.00  0.00           H  
ATOM   2464  HE1 TYR A 152      17.098   5.016   5.504  1.00  0.00           H  
ATOM   2465  HE2 TYR A 152      13.695   7.543   6.146  1.00  0.00           H  
ATOM   2466  HH  TYR A 152      13.592   5.326   6.049  1.00  0.00           H  
ATOM   2467  N   ALA A 153      16.318  11.211   3.564  1.00  0.00           N  
ATOM   2468  CA  ALA A 153      15.076  11.496   2.862  1.00  0.00           C  
ATOM   2469  C   ALA A 153      15.020  12.966   2.524  1.00  0.00           C  
ATOM   2470  O   ALA A 153      15.810  13.754   3.044  1.00  0.00           O  
ATOM   2471  CB  ALA A 153      13.874  11.128   3.721  1.00  0.00           C  
ATOM   2472  H   ALA A 153      16.652  11.861   4.276  1.00  0.00           H  
ATOM   2473  HA  ALA A 153      15.054  10.923   1.933  1.00  0.00           H  
ATOM   2474 1HB  ALA A 153      12.954  11.351   3.181  1.00  0.00           H  
ATOM   2475 2HB  ALA A 153      13.913  10.069   3.952  1.00  0.00           H  
ATOM   2476 3HB  ALA A 153      13.901  11.693   4.621  1.00  0.00           H  
ATOM   2477  N   GLY A 154      14.132  13.330   1.619  1.00  0.00           N  
ATOM   2478  CA  GLY A 154      13.974  14.744   1.305  1.00  0.00           C  
ATOM   2479  C   GLY A 154      12.522  15.143   1.403  1.00  0.00           C  
ATOM   2480  O   GLY A 154      11.642  14.340   1.093  1.00  0.00           O  
ATOM   2481  H   GLY A 154      13.550  12.607   1.184  1.00  0.00           H  
ATOM   2482 1HA  GLY A 154      14.567  15.350   1.985  1.00  0.00           H  
ATOM   2483 2HA  GLY A 154      14.339  14.937   0.298  1.00  0.00           H  
ATOM   2484  N   LYS A 155      12.287  16.391   1.782  1.00  0.00           N  
ATOM   2485  CA  LYS A 155      10.949  16.929   1.931  1.00  0.00           C  
ATOM   2486  C   LYS A 155      10.748  18.261   1.231  1.00  0.00           C  
ATOM   2487  O   LYS A 155      11.572  19.174   1.346  1.00  0.00           O  
ATOM   2488  CB  LYS A 155      10.618  17.116   3.424  1.00  0.00           C  
ATOM   2489  CG  LYS A 155       9.223  17.730   3.708  1.00  0.00           C  
ATOM   2490  CD  LYS A 155       8.921  17.771   5.184  1.00  0.00           C  
ATOM   2491  CE  LYS A 155       9.774  18.824   5.820  1.00  0.00           C  
ATOM   2492  NZ  LYS A 155       9.466  19.052   7.230  1.00  0.00           N  
ATOM   2493  H   LYS A 155      13.076  16.969   2.041  1.00  0.00           H  
ATOM   2494  HA  LYS A 155      10.270  16.218   1.497  1.00  0.00           H  
ATOM   2495 1HB  LYS A 155      10.674  16.158   3.930  1.00  0.00           H  
ATOM   2496 2HB  LYS A 155      11.369  17.764   3.879  1.00  0.00           H  
ATOM   2497 1HG  LYS A 155       9.200  18.754   3.326  1.00  0.00           H  
ATOM   2498 2HG  LYS A 155       8.456  17.174   3.209  1.00  0.00           H  
ATOM   2499 1HD  LYS A 155       7.867  18.001   5.344  1.00  0.00           H  
ATOM   2500 2HD  LYS A 155       9.144  16.802   5.634  1.00  0.00           H  
ATOM   2501 1HE  LYS A 155      10.815  18.514   5.736  1.00  0.00           H  
ATOM   2502 2HE  LYS A 155       9.643  19.763   5.278  1.00  0.00           H  
ATOM   2503 1HZ  LYS A 155      10.131  19.772   7.549  1.00  0.00           H  
ATOM   2504 2HZ  LYS A 155       8.524  19.368   7.361  1.00  0.00           H  
ATOM   2505 3HZ  LYS A 155       9.618  18.219   7.766  1.00  0.00           H  
ATOM   2506  N   LEU A 156       9.639  18.389   0.525  1.00  0.00           N  
ATOM   2507  CA  LEU A 156       9.350  19.678  -0.079  1.00  0.00           C  
ATOM   2508  C   LEU A 156       7.916  20.060   0.146  1.00  0.00           C  
ATOM   2509  O   LEU A 156       6.989  19.332  -0.230  1.00  0.00           O  
ATOM   2510  CB  LEU A 156       9.700  19.690  -1.578  1.00  0.00           C  
ATOM   2511  CG  LEU A 156       9.549  21.060  -2.280  1.00  0.00           C  
ATOM   2512  CD1 LEU A 156      10.640  21.198  -3.353  1.00  0.00           C  
ATOM   2513  CD2 LEU A 156       8.158  21.164  -2.935  1.00  0.00           C  
ATOM   2514  H   LEU A 156       8.993  17.600   0.477  1.00  0.00           H  
ATOM   2515  HA  LEU A 156       9.966  20.432   0.402  1.00  0.00           H  
ATOM   2516 1HB  LEU A 156      10.735  19.369  -1.696  1.00  0.00           H  
ATOM   2517 2HB  LEU A 156       9.058  18.983  -2.095  1.00  0.00           H  
ATOM   2518  HG  LEU A 156       9.656  21.854  -1.545  1.00  0.00           H  
ATOM   2519 1HD1 LEU A 156      10.543  22.162  -3.853  1.00  0.00           H  
ATOM   2520 2HD1 LEU A 156      11.618  21.134  -2.876  1.00  0.00           H  
ATOM   2521 3HD1 LEU A 156      10.553  20.415  -4.071  1.00  0.00           H  
ATOM   2522 1HD2 LEU A 156       8.057  22.131  -3.427  1.00  0.00           H  
ATOM   2523 2HD2 LEU A 156       8.050  20.374  -3.671  1.00  0.00           H  
ATOM   2524 3HD2 LEU A 156       7.383  21.063  -2.175  1.00  0.00           H  
ATOM   2525  N   ALA A 157       7.749  21.243   0.715  1.00  0.00           N  
ATOM   2526  CA  ALA A 157       6.435  21.763   0.966  1.00  0.00           C  
ATOM   2527  C   ALA A 157       6.234  23.011   0.146  1.00  0.00           C  
ATOM   2528  O   ALA A 157       7.161  23.805  -0.027  1.00  0.00           O  
ATOM   2529  CB  ALA A 157       6.243  22.051   2.440  1.00  0.00           C  
ATOM   2530  H   ALA A 157       8.572  21.778   0.998  1.00  0.00           H  
ATOM   2531  HA  ALA A 157       5.726  21.024   0.656  1.00  0.00           H  
ATOM   2532 1HB  ALA A 157       5.244  22.426   2.610  1.00  0.00           H  
ATOM   2533 2HB  ALA A 157       6.391  21.137   3.014  1.00  0.00           H  
ATOM   2534 3HB  ALA A 157       6.965  22.789   2.734  1.00  0.00           H  
ATOM   2535  N   CYS A 158       5.030  23.212  -0.336  1.00  0.00           N  
ATOM   2536  CA  CYS A 158       4.805  24.419  -1.112  1.00  0.00           C  
ATOM   2537  C   CYS A 158       3.385  24.932  -1.074  1.00  0.00           C  
ATOM   2538  O   CYS A 158       2.475  24.206  -0.702  1.00  0.00           O  
ATOM   2539  CB  CYS A 158       5.189  24.148  -2.534  1.00  0.00           C  
ATOM   2540  SG  CYS A 158       4.189  22.870  -3.286  1.00  0.00           S  
ATOM   2541  H   CYS A 158       4.311  22.499  -0.188  1.00  0.00           H  
ATOM   2542  HA  CYS A 158       5.460  25.192  -0.729  1.00  0.00           H  
ATOM   2543 1HB  CYS A 158       5.068  25.064  -3.085  1.00  0.00           H  
ATOM   2544 2HB  CYS A 158       6.237  23.857  -2.593  1.00  0.00           H  
ATOM   2545  HG  CYS A 158       4.579  21.880  -2.471  1.00  0.00           H  
ATOM   2546  N   MET A 159       3.182  26.157  -1.526  1.00  0.00           N  
ATOM   2547  CA  MET A 159       1.846  26.731  -1.539  1.00  0.00           C  
ATOM   2548  C   MET A 159       1.245  26.829  -2.955  1.00  0.00           C  
ATOM   2549  O   MET A 159       1.668  27.674  -3.740  1.00  0.00           O  
ATOM   2550  CB  MET A 159       1.916  28.115  -0.949  1.00  0.00           C  
ATOM   2551  CG  MET A 159       0.627  28.795  -0.772  1.00  0.00           C  
ATOM   2552  SD  MET A 159      -0.328  27.950   0.482  1.00  0.00           S  
ATOM   2553  CE  MET A 159       0.679  28.280   1.938  1.00  0.00           C  
ATOM   2554  H   MET A 159       3.994  26.722  -1.775  1.00  0.00           H  
ATOM   2555  HA  MET A 159       1.231  26.131  -0.887  1.00  0.00           H  
ATOM   2556 1HB  MET A 159       2.369  28.048   0.026  1.00  0.00           H  
ATOM   2557 2HB  MET A 159       2.559  28.745  -1.571  1.00  0.00           H  
ATOM   2558 1HG  MET A 159       0.788  29.830  -0.467  1.00  0.00           H  
ATOM   2559 2HG  MET A 159       0.064  28.780  -1.712  1.00  0.00           H  
ATOM   2560 1HE  MET A 159       0.217  27.814   2.811  1.00  0.00           H  
ATOM   2561 2HE  MET A 159       1.681  27.873   1.794  1.00  0.00           H  
ATOM   2562 3HE  MET A 159       0.750  29.357   2.094  1.00  0.00           H  
ATOM   2563  N   PRO A 160       0.265  25.986  -3.317  1.00  0.00           N  
ATOM   2564  CA  PRO A 160      -0.363  25.934  -4.616  1.00  0.00           C  
ATOM   2565  C   PRO A 160      -1.301  27.101  -4.755  1.00  0.00           C  
ATOM   2566  O   PRO A 160      -1.827  27.591  -3.750  1.00  0.00           O  
ATOM   2567  CB  PRO A 160      -1.133  24.621  -4.572  1.00  0.00           C  
ATOM   2568  CG  PRO A 160      -1.509  24.478  -3.132  1.00  0.00           C  
ATOM   2569  CD  PRO A 160      -0.325  25.062  -2.354  1.00  0.00           C  
ATOM   2570  HA  PRO A 160       0.403  25.946  -5.407  1.00  0.00           H  
ATOM   2571 1HB  PRO A 160      -2.011  24.680  -5.243  1.00  0.00           H  
ATOM   2572 2HB  PRO A 160      -0.499  23.798  -4.941  1.00  0.00           H  
ATOM   2573 1HG  PRO A 160      -2.431  25.044  -2.943  1.00  0.00           H  
ATOM   2574 2HG  PRO A 160      -1.744  23.433  -2.913  1.00  0.00           H  
ATOM   2575 1HD  PRO A 160      -0.735  25.601  -1.499  1.00  0.00           H  
ATOM   2576 2HD  PRO A 160       0.402  24.301  -2.079  1.00  0.00           H  
ATOM   2577  N   LYS A 161      -1.594  27.494  -5.981  1.00  0.00           N  
ATOM   2578  CA  LYS A 161      -2.603  28.499  -6.225  1.00  0.00           C  
ATOM   2579  C   LYS A 161      -3.801  27.822  -6.869  1.00  0.00           C  
ATOM   2580  O   LYS A 161      -4.951  28.198  -6.628  1.00  0.00           O  
ATOM   2581  CB  LYS A 161      -2.013  29.600  -7.088  1.00  0.00           C  
ATOM   2582  CG  LYS A 161      -0.816  30.296  -6.435  1.00  0.00           C  
ATOM   2583  CD  LYS A 161      -1.233  31.057  -5.177  1.00  0.00           C  
ATOM   2584  CE  LYS A 161      -0.046  31.740  -4.522  1.00  0.00           C  
ATOM   2585  NZ  LYS A 161      -0.451  32.561  -3.348  1.00  0.00           N  
ATOM   2586  H   LYS A 161      -1.128  27.092  -6.796  1.00  0.00           H  
ATOM   2587  HA  LYS A 161      -2.923  28.927  -5.275  1.00  0.00           H  
ATOM   2588 1HB  LYS A 161      -1.682  29.173  -8.041  1.00  0.00           H  
ATOM   2589 2HB  LYS A 161      -2.775  30.345  -7.306  1.00  0.00           H  
ATOM   2590 1HG  LYS A 161      -0.063  29.552  -6.165  1.00  0.00           H  
ATOM   2591 2HG  LYS A 161      -0.370  30.994  -7.141  1.00  0.00           H  
ATOM   2592 1HD  LYS A 161      -1.980  31.809  -5.432  1.00  0.00           H  
ATOM   2593 2HD  LYS A 161      -1.671  30.358  -4.461  1.00  0.00           H  
ATOM   2594 1HE  LYS A 161       0.650  30.969  -4.185  1.00  0.00           H  
ATOM   2595 2HE  LYS A 161       0.458  32.378  -5.248  1.00  0.00           H  
ATOM   2596 1HZ  LYS A 161       0.374  32.982  -2.939  1.00  0.00           H  
ATOM   2597 2HZ  LYS A 161      -1.086  33.284  -3.649  1.00  0.00           H  
ATOM   2598 3HZ  LYS A 161      -0.909  31.976  -2.663  1.00  0.00           H  
ATOM   2599  N   THR A 162      -3.515  26.784  -7.653  1.00  0.00           N  
ATOM   2600  CA  THR A 162      -4.559  26.019  -8.326  1.00  0.00           C  
ATOM   2601  C   THR A 162      -4.306  24.504  -8.363  1.00  0.00           C  
ATOM   2602  O   THR A 162      -3.294  23.995  -7.877  1.00  0.00           O  
ATOM   2603  CB  THR A 162      -4.771  26.552  -9.747  1.00  0.00           C  
ATOM   2604  OG1 THR A 162      -5.959  25.945 -10.302  1.00  0.00           O  
ATOM   2605  CG2 THR A 162      -3.564  26.281 -10.613  1.00  0.00           C  
ATOM   2606  H   THR A 162      -2.529  26.577  -7.829  1.00  0.00           H  
ATOM   2607  HA  THR A 162      -5.491  26.179  -7.787  1.00  0.00           H  
ATOM   2608  HB  THR A 162      -4.931  27.629  -9.698  1.00  0.00           H  
ATOM   2609  HG1 THR A 162      -6.203  26.410 -11.112  1.00  0.00           H  
ATOM   2610 1HG2 THR A 162      -3.732  26.672 -11.616  1.00  0.00           H  
ATOM   2611 2HG2 THR A 162      -2.691  26.768 -10.179  1.00  0.00           H  
ATOM   2612 3HG2 THR A 162      -3.385  25.243 -10.666  1.00  0.00           H  
ATOM   2613  N   ARG A 163      -5.228  23.779  -8.992  1.00  0.00           N  
ATOM   2614  CA  ARG A 163      -5.138  22.318  -9.057  1.00  0.00           C  
ATOM   2615  C   ARG A 163      -3.920  21.870  -9.844  1.00  0.00           C  
ATOM   2616  O   ARG A 163      -3.308  20.855  -9.527  1.00  0.00           O  
ATOM   2617  CB  ARG A 163      -6.398  21.711  -9.647  1.00  0.00           C  
ATOM   2618  CG  ARG A 163      -7.640  21.854  -8.769  1.00  0.00           C  
ATOM   2619  CD  ARG A 163      -7.510  21.080  -7.483  1.00  0.00           C  
ATOM   2620  NE  ARG A 163      -8.734  21.144  -6.688  1.00  0.00           N  
ATOM   2621  CZ  ARG A 163      -8.840  20.789  -5.388  1.00  0.00           C  
ATOM   2622  NH1 ARG A 163      -7.796  20.348  -4.723  1.00  0.00           N  
ATOM   2623  NH2 ARG A 163     -10.005  20.896  -4.773  1.00  0.00           N  
ATOM   2624  H   ARG A 163      -5.989  24.286  -9.426  1.00  0.00           H  
ATOM   2625  HA  ARG A 163      -5.041  21.942  -8.038  1.00  0.00           H  
ATOM   2626 1HB  ARG A 163      -6.611  22.179 -10.607  1.00  0.00           H  
ATOM   2627 2HB  ARG A 163      -6.236  20.647  -9.830  1.00  0.00           H  
ATOM   2628 1HG  ARG A 163      -7.784  22.906  -8.517  1.00  0.00           H  
ATOM   2629 2HG  ARG A 163      -8.513  21.485  -9.307  1.00  0.00           H  
ATOM   2630 1HD  ARG A 163      -7.304  20.034  -7.707  1.00  0.00           H  
ATOM   2631 2HD  ARG A 163      -6.692  21.488  -6.888  1.00  0.00           H  
ATOM   2632  HE  ARG A 163      -9.570  21.480  -7.149  1.00  0.00           H  
ATOM   2633 1HH1 ARG A 163      -6.896  20.263  -5.175  1.00  0.00           H  
ATOM   2634 2HH1 ARG A 163      -7.892  20.111  -3.741  1.00  0.00           H  
ATOM   2635 1HH2 ARG A 163     -10.814  21.238  -5.275  1.00  0.00           H  
ATOM   2636 2HH2 ARG A 163     -10.087  20.635  -3.800  1.00  0.00           H  
ATOM   2637  N   GLU A 164      -3.549  22.656 -10.846  1.00  0.00           N  
ATOM   2638  CA  GLU A 164      -2.397  22.369 -11.692  1.00  0.00           C  
ATOM   2639  C   GLU A 164      -1.101  22.427 -10.882  1.00  0.00           C  
ATOM   2640  O   GLU A 164      -0.094  21.815 -11.254  1.00  0.00           O  
ATOM   2641  CB  GLU A 164      -2.321  23.353 -12.865  1.00  0.00           C  
ATOM   2642  CG  GLU A 164      -3.455  23.219 -13.871  1.00  0.00           C  
ATOM   2643  CD  GLU A 164      -3.365  24.211 -15.010  1.00  0.00           C  
ATOM   2644  OE1 GLU A 164      -2.503  25.058 -14.976  1.00  0.00           O  
ATOM   2645  OE2 GLU A 164      -4.161  24.117 -15.915  1.00  0.00           O  
ATOM   2646  H   GLU A 164      -4.102  23.480 -11.036  1.00  0.00           H  
ATOM   2647  HA  GLU A 164      -2.510  21.361 -12.093  1.00  0.00           H  
ATOM   2648 1HB  GLU A 164      -2.303  24.370 -12.497  1.00  0.00           H  
ATOM   2649 2HB  GLU A 164      -1.386  23.193 -13.402  1.00  0.00           H  
ATOM   2650 1HG  GLU A 164      -3.446  22.208 -14.279  1.00  0.00           H  
ATOM   2651 2HG  GLU A 164      -4.400  23.360 -13.347  1.00  0.00           H  
ATOM   2652  N   ASP A 165      -1.111  23.184  -9.783  1.00  0.00           N  
ATOM   2653  CA  ASP A 165       0.071  23.336  -8.966  1.00  0.00           C  
ATOM   2654  C   ASP A 165       0.168  22.105  -8.081  1.00  0.00           C  
ATOM   2655  O   ASP A 165       1.249  21.552  -7.859  1.00  0.00           O  
ATOM   2656  CB  ASP A 165      -0.048  24.599  -8.134  1.00  0.00           C  
ATOM   2657  CG  ASP A 165      -0.078  25.849  -8.951  1.00  0.00           C  
ATOM   2658  OD1 ASP A 165       0.550  25.915  -9.981  1.00  0.00           O  
ATOM   2659  OD2 ASP A 165      -0.763  26.765  -8.531  1.00  0.00           O  
ATOM   2660  H   ASP A 165      -1.965  23.631  -9.469  1.00  0.00           H  
ATOM   2661  HA  ASP A 165       0.953  23.395  -9.603  1.00  0.00           H  
ATOM   2662 1HB  ASP A 165      -0.949  24.548  -7.544  1.00  0.00           H  
ATOM   2663 2HB  ASP A 165       0.766  24.648  -7.447  1.00  0.00           H  
ATOM   2664  N   VAL A 166      -0.991  21.618  -7.646  1.00  0.00           N  
ATOM   2665  CA  VAL A 166      -1.011  20.413  -6.835  1.00  0.00           C  
ATOM   2666  C   VAL A 166      -0.512  19.265  -7.720  1.00  0.00           C  
ATOM   2667  O   VAL A 166       0.357  18.485  -7.315  1.00  0.00           O  
ATOM   2668  CB  VAL A 166      -2.429  20.140  -6.293  1.00  0.00           C  
ATOM   2669  CG1 VAL A 166      -2.484  18.796  -5.586  1.00  0.00           C  
ATOM   2670  CG2 VAL A 166      -2.835  21.274  -5.345  1.00  0.00           C  
ATOM   2671  H   VAL A 166      -1.854  22.124  -7.854  1.00  0.00           H  
ATOM   2672  HA  VAL A 166      -0.330  20.538  -5.991  1.00  0.00           H  
ATOM   2673  HB  VAL A 166      -3.126  20.093  -7.125  1.00  0.00           H  
ATOM   2674 1HG1 VAL A 166      -3.489  18.629  -5.235  1.00  0.00           H  
ATOM   2675 2HG1 VAL A 166      -2.206  18.014  -6.285  1.00  0.00           H  
ATOM   2676 3HG1 VAL A 166      -1.799  18.801  -4.748  1.00  0.00           H  
ATOM   2677 1HG2 VAL A 166      -3.836  21.082  -4.980  1.00  0.00           H  
ATOM   2678 2HG2 VAL A 166      -2.141  21.318  -4.506  1.00  0.00           H  
ATOM   2679 3HG2 VAL A 166      -2.817  22.224  -5.884  1.00  0.00           H  
ATOM   2680  N   ASP A 167      -1.016  19.208  -8.966  1.00  0.00           N  
ATOM   2681  CA  ASP A 167      -0.571  18.192  -9.914  1.00  0.00           C  
ATOM   2682  C   ASP A 167       0.931  18.296 -10.189  1.00  0.00           C  
ATOM   2683  O   ASP A 167       1.609  17.273 -10.230  1.00  0.00           O  
ATOM   2684  CB  ASP A 167      -1.318  18.290 -11.251  1.00  0.00           C  
ATOM   2685  CG  ASP A 167      -2.783  17.811 -11.225  1.00  0.00           C  
ATOM   2686  OD1 ASP A 167      -3.183  17.177 -10.275  1.00  0.00           O  
ATOM   2687  OD2 ASP A 167      -3.473  18.058 -12.190  1.00  0.00           O  
ATOM   2688  H   ASP A 167      -1.737  19.876  -9.242  1.00  0.00           H  
ATOM   2689  HA  ASP A 167      -0.770  17.212  -9.481  1.00  0.00           H  
ATOM   2690 1HB  ASP A 167      -1.302  19.324 -11.584  1.00  0.00           H  
ATOM   2691 2HB  ASP A 167      -0.782  17.708 -11.998  1.00  0.00           H  
ATOM   2692  N   THR A 168       1.469  19.523 -10.296  1.00  0.00           N  
ATOM   2693  CA  THR A 168       2.901  19.719 -10.523  1.00  0.00           C  
ATOM   2694  C   THR A 168       3.723  19.110  -9.399  1.00  0.00           C  
ATOM   2695  O   THR A 168       4.702  18.395  -9.641  1.00  0.00           O  
ATOM   2696  CB  THR A 168       3.244  21.223 -10.634  1.00  0.00           C  
ATOM   2697  OG1 THR A 168       2.589  21.780 -11.786  1.00  0.00           O  
ATOM   2698  CG2 THR A 168       4.738  21.449 -10.710  1.00  0.00           C  
ATOM   2699  H   THR A 168       0.865  20.343 -10.280  1.00  0.00           H  
ATOM   2700  HA  THR A 168       3.174  19.226 -11.454  1.00  0.00           H  
ATOM   2701  HB  THR A 168       2.875  21.731  -9.753  1.00  0.00           H  
ATOM   2702  HG1 THR A 168       1.612  21.749 -11.653  1.00  0.00           H  
ATOM   2703 1HG2 THR A 168       4.944  22.518 -10.767  1.00  0.00           H  
ATOM   2704 2HG2 THR A 168       5.216  21.041  -9.822  1.00  0.00           H  
ATOM   2705 3HG2 THR A 168       5.117  20.962 -11.583  1.00  0.00           H  
ATOM   2706  N   LEU A 169       3.311  19.359  -8.162  1.00  0.00           N  
ATOM   2707  CA  LEU A 169       4.030  18.804  -7.029  1.00  0.00           C  
ATOM   2708  C   LEU A 169       4.016  17.279  -7.085  1.00  0.00           C  
ATOM   2709  O   LEU A 169       5.050  16.610  -6.924  1.00  0.00           O  
ATOM   2710  CB  LEU A 169       3.394  19.258  -5.711  1.00  0.00           C  
ATOM   2711  CG  LEU A 169       4.075  18.689  -4.457  1.00  0.00           C  
ATOM   2712  CD1 LEU A 169       5.501  19.198  -4.408  1.00  0.00           C  
ATOM   2713  CD2 LEU A 169       3.321  19.081  -3.253  1.00  0.00           C  
ATOM   2714  H   LEU A 169       2.499  19.963  -8.014  1.00  0.00           H  
ATOM   2715  HA  LEU A 169       5.053  19.137  -7.073  1.00  0.00           H  
ATOM   2716 1HB  LEU A 169       3.430  20.345  -5.658  1.00  0.00           H  
ATOM   2717 2HB  LEU A 169       2.346  18.950  -5.699  1.00  0.00           H  
ATOM   2718  HG  LEU A 169       4.102  17.597  -4.511  1.00  0.00           H  
ATOM   2719 1HD1 LEU A 169       6.015  18.829  -3.544  1.00  0.00           H  
ATOM   2720 2HD1 LEU A 169       6.011  18.858  -5.289  1.00  0.00           H  
ATOM   2721 3HD1 LEU A 169       5.498  20.284  -4.373  1.00  0.00           H  
ATOM   2722 1HD2 LEU A 169       3.821  18.670  -2.398  1.00  0.00           H  
ATOM   2723 2HD2 LEU A 169       3.286  20.150  -3.169  1.00  0.00           H  
ATOM   2724 3HD2 LEU A 169       2.303  18.691  -3.308  1.00  0.00           H  
ATOM   2725  N   LEU A 170       2.831  16.723  -7.299  1.00  0.00           N  
ATOM   2726  CA  LEU A 170       2.659  15.285  -7.321  1.00  0.00           C  
ATOM   2727  C   LEU A 170       3.401  14.603  -8.475  1.00  0.00           C  
ATOM   2728  O   LEU A 170       4.014  13.547  -8.288  1.00  0.00           O  
ATOM   2729  CB  LEU A 170       1.163  15.007  -7.348  1.00  0.00           C  
ATOM   2730  CG  LEU A 170       0.463  15.388  -6.033  1.00  0.00           C  
ATOM   2731  CD1 LEU A 170      -1.043  15.226  -6.168  1.00  0.00           C  
ATOM   2732  CD2 LEU A 170       1.026  14.523  -4.941  1.00  0.00           C  
ATOM   2733  H   LEU A 170       2.013  17.324  -7.436  1.00  0.00           H  
ATOM   2734  HA  LEU A 170       3.060  14.888  -6.390  1.00  0.00           H  
ATOM   2735 1HB  LEU A 170       0.716  15.592  -8.151  1.00  0.00           H  
ATOM   2736 2HB  LEU A 170       0.996  13.988  -7.544  1.00  0.00           H  
ATOM   2737  HG  LEU A 170       0.667  16.435  -5.806  1.00  0.00           H  
ATOM   2738 1HD1 LEU A 170      -1.531  15.509  -5.244  1.00  0.00           H  
ATOM   2739 2HD1 LEU A 170      -1.399  15.867  -6.975  1.00  0.00           H  
ATOM   2740 3HD1 LEU A 170      -1.280  14.198  -6.396  1.00  0.00           H  
ATOM   2741 1HD2 LEU A 170       0.586  14.764  -4.000  1.00  0.00           H  
ATOM   2742 2HD2 LEU A 170       0.815  13.504  -5.180  1.00  0.00           H  
ATOM   2743 3HD2 LEU A 170       2.104  14.669  -4.874  1.00  0.00           H  
ATOM   2744  N   ASN A 171       3.414  15.231  -9.648  1.00  0.00           N  
ATOM   2745  CA  ASN A 171       4.108  14.663 -10.792  1.00  0.00           C  
ATOM   2746  C   ASN A 171       5.607  14.668 -10.549  1.00  0.00           C  
ATOM   2747  O   ASN A 171       6.296  13.684 -10.834  1.00  0.00           O  
ATOM   2748  CB  ASN A 171       3.777  15.452 -12.040  1.00  0.00           C  
ATOM   2749  CG  ASN A 171       2.363  15.206 -12.514  1.00  0.00           C  
ATOM   2750  OD1 ASN A 171       1.749  14.178 -12.189  1.00  0.00           O  
ATOM   2751  ND2 ASN A 171       1.831  16.133 -13.271  1.00  0.00           N  
ATOM   2752  H   ASN A 171       2.898  16.099  -9.763  1.00  0.00           H  
ATOM   2753  HA  ASN A 171       3.791  13.627 -10.918  1.00  0.00           H  
ATOM   2754 1HB  ASN A 171       3.895  16.520 -11.829  1.00  0.00           H  
ATOM   2755 2HB  ASN A 171       4.473  15.193 -12.835  1.00  0.00           H  
ATOM   2756 1HD2 ASN A 171       0.898  16.027 -13.610  1.00  0.00           H  
ATOM   2757 2HD2 ASN A 171       2.360  16.947 -13.504  1.00  0.00           H  
ATOM   2758  N   ALA A 172       6.110  15.769  -9.979  1.00  0.00           N  
ATOM   2759  CA  ALA A 172       7.525  15.892  -9.672  1.00  0.00           C  
ATOM   2760  C   ALA A 172       7.964  14.841  -8.677  1.00  0.00           C  
ATOM   2761  O   ALA A 172       9.035  14.244  -8.819  1.00  0.00           O  
ATOM   2762  CB  ALA A 172       7.803  17.251  -9.092  1.00  0.00           C  
ATOM   2763  H   ALA A 172       5.498  16.559  -9.770  1.00  0.00           H  
ATOM   2764  HA  ALA A 172       8.090  15.759 -10.594  1.00  0.00           H  
ATOM   2765 1HB  ALA A 172       8.861  17.345  -8.882  1.00  0.00           H  
ATOM   2766 2HB  ALA A 172       7.502  17.998  -9.798  1.00  0.00           H  
ATOM   2767 3HB  ALA A 172       7.229  17.368  -8.180  1.00  0.00           H  
ATOM   2768  N   THR A 173       7.108  14.576  -7.693  1.00  0.00           N  
ATOM   2769  CA  THR A 173       7.421  13.614  -6.660  1.00  0.00           C  
ATOM   2770  C   THR A 173       7.532  12.232  -7.273  1.00  0.00           C  
ATOM   2771  O   THR A 173       8.492  11.500  -7.008  1.00  0.00           O  
ATOM   2772  CB  THR A 173       6.318  13.592  -5.608  1.00  0.00           C  
ATOM   2773  OG1 THR A 173       6.174  14.910  -5.060  1.00  0.00           O  
ATOM   2774  CG2 THR A 173       6.692  12.617  -4.481  1.00  0.00           C  
ATOM   2775  H   THR A 173       6.236  15.104  -7.624  1.00  0.00           H  
ATOM   2776  HA  THR A 173       8.371  13.878  -6.198  1.00  0.00           H  
ATOM   2777  HB  THR A 173       5.377  13.280  -6.064  1.00  0.00           H  
ATOM   2778  HG1 THR A 173       5.867  15.528  -5.773  1.00  0.00           H  
ATOM   2779 1HG2 THR A 173       5.903  12.605  -3.731  1.00  0.00           H  
ATOM   2780 2HG2 THR A 173       6.811  11.619  -4.893  1.00  0.00           H  
ATOM   2781 3HG2 THR A 173       7.621  12.930  -4.018  1.00  0.00           H  
ATOM   2782  N   ALA A 174       6.562  11.884  -8.122  1.00  0.00           N  
ATOM   2783  CA  ALA A 174       6.574  10.583  -8.759  1.00  0.00           C  
ATOM   2784  C   ALA A 174       7.815  10.429  -9.610  1.00  0.00           C  
ATOM   2785  O   ALA A 174       8.486   9.394  -9.566  1.00  0.00           O  
ATOM   2786  CB  ALA A 174       5.331  10.414  -9.616  1.00  0.00           C  
ATOM   2787  H   ALA A 174       5.783  12.522  -8.292  1.00  0.00           H  
ATOM   2788  HA  ALA A 174       6.590   9.821  -7.981  1.00  0.00           H  
ATOM   2789 1HB  ALA A 174       5.336   9.431 -10.079  1.00  0.00           H  
ATOM   2790 2HB  ALA A 174       4.448  10.521  -8.986  1.00  0.00           H  
ATOM   2791 3HB  ALA A 174       5.319  11.185 -10.387  1.00  0.00           H  
ATOM   2792  N   ALA A 175       8.161  11.486 -10.349  1.00  0.00           N  
ATOM   2793  CA  ALA A 175       9.330  11.445 -11.204  1.00  0.00           C  
ATOM   2794  C   ALA A 175      10.589  11.230 -10.387  1.00  0.00           C  
ATOM   2795  O   ALA A 175      11.440  10.415 -10.746  1.00  0.00           O  
ATOM   2796  CB  ALA A 175       9.429  12.733 -11.985  1.00  0.00           C  
ATOM   2797  H   ALA A 175       7.576  12.323 -10.347  1.00  0.00           H  
ATOM   2798  HA  ALA A 175       9.220  10.605 -11.890  1.00  0.00           H  
ATOM   2799 1HB  ALA A 175      10.289  12.687 -12.642  1.00  0.00           H  
ATOM   2800 2HB  ALA A 175       8.523  12.868 -12.574  1.00  0.00           H  
ATOM   2801 3HB  ALA A 175       9.535  13.562 -11.291  1.00  0.00           H  
ATOM   2802  N   MET A 176      10.675  11.906  -9.245  1.00  0.00           N  
ATOM   2803  CA  MET A 176      11.819  11.763  -8.373  1.00  0.00           C  
ATOM   2804  C   MET A 176      11.920  10.341  -7.857  1.00  0.00           C  
ATOM   2805  O   MET A 176      13.002   9.760  -7.853  1.00  0.00           O  
ATOM   2806  CB  MET A 176      11.704  12.746  -7.225  1.00  0.00           C  
ATOM   2807  CG  MET A 176      12.847  12.747  -6.250  1.00  0.00           C  
ATOM   2808  SD  MET A 176      14.353  13.341  -6.882  1.00  0.00           S  
ATOM   2809  CE  MET A 176      15.410  12.755  -5.561  1.00  0.00           C  
ATOM   2810  H   MET A 176       9.941  12.567  -8.993  1.00  0.00           H  
ATOM   2811  HA  MET A 176      12.720  11.981  -8.944  1.00  0.00           H  
ATOM   2812 1HB  MET A 176      11.633  13.754  -7.635  1.00  0.00           H  
ATOM   2813 2HB  MET A 176      10.783  12.573  -6.699  1.00  0.00           H  
ATOM   2814 1HG  MET A 176      12.581  13.338  -5.407  1.00  0.00           H  
ATOM   2815 2HG  MET A 176      13.013  11.725  -5.912  1.00  0.00           H  
ATOM   2816 1HE  MET A 176      16.430  12.977  -5.789  1.00  0.00           H  
ATOM   2817 2HE  MET A 176      15.128  13.231  -4.630  1.00  0.00           H  
ATOM   2818 3HE  MET A 176      15.304  11.690  -5.458  1.00  0.00           H  
ATOM   2819  N   LYS A 177      10.796   9.757  -7.439  1.00  0.00           N  
ATOM   2820  CA  LYS A 177      10.836   8.389  -6.944  1.00  0.00           C  
ATOM   2821  C   LYS A 177      11.327   7.423  -8.021  1.00  0.00           C  
ATOM   2822  O   LYS A 177      12.139   6.538  -7.749  1.00  0.00           O  
ATOM   2823  CB  LYS A 177       9.473   7.928  -6.417  1.00  0.00           C  
ATOM   2824  CG  LYS A 177       9.520   6.485  -5.859  1.00  0.00           C  
ATOM   2825  CD  LYS A 177       8.201   6.059  -5.260  1.00  0.00           C  
ATOM   2826  CE  LYS A 177       8.214   4.605  -4.806  1.00  0.00           C  
ATOM   2827  NZ  LYS A 177       6.894   4.185  -4.237  1.00  0.00           N  
ATOM   2828  H   LYS A 177       9.916  10.276  -7.453  1.00  0.00           H  
ATOM   2829  HA  LYS A 177      11.547   8.349  -6.117  1.00  0.00           H  
ATOM   2830 1HB  LYS A 177       9.131   8.604  -5.629  1.00  0.00           H  
ATOM   2831 2HB  LYS A 177       8.738   7.970  -7.226  1.00  0.00           H  
ATOM   2832 1HG  LYS A 177       9.783   5.801  -6.668  1.00  0.00           H  
ATOM   2833 2HG  LYS A 177      10.292   6.426  -5.090  1.00  0.00           H  
ATOM   2834 1HD  LYS A 177       8.015   6.677  -4.383  1.00  0.00           H  
ATOM   2835 2HD  LYS A 177       7.402   6.208  -5.985  1.00  0.00           H  
ATOM   2836 1HE  LYS A 177       8.452   3.968  -5.656  1.00  0.00           H  
ATOM   2837 2HE  LYS A 177       8.978   4.477  -4.050  1.00  0.00           H  
ATOM   2838 1HZ  LYS A 177       6.947   3.218  -3.948  1.00  0.00           H  
ATOM   2839 2HZ  LYS A 177       6.660   4.765  -3.433  1.00  0.00           H  
ATOM   2840 3HZ  LYS A 177       6.174   4.287  -4.940  1.00  0.00           H  
ATOM   2841  N   GLU A 178      10.824   7.578  -9.252  1.00  0.00           N  
ATOM   2842  CA  GLU A 178      11.238   6.697 -10.340  1.00  0.00           C  
ATOM   2843  C   GLU A 178      12.721   6.851 -10.705  1.00  0.00           C  
ATOM   2844  O   GLU A 178      13.398   5.859 -10.984  1.00  0.00           O  
ATOM   2845  CB  GLU A 178      10.368   6.919 -11.588  1.00  0.00           C  
ATOM   2846  CG  GLU A 178       8.912   6.425 -11.451  1.00  0.00           C  
ATOM   2847  CD  GLU A 178       8.066   6.639 -12.705  1.00  0.00           C  
ATOM   2848  OE1 GLU A 178       8.540   7.252 -13.635  1.00  0.00           O  
ATOM   2849  OE2 GLU A 178       6.946   6.176 -12.725  1.00  0.00           O  
ATOM   2850  H   GLU A 178      10.140   8.316  -9.427  1.00  0.00           H  
ATOM   2851  HA  GLU A 178      11.088   5.670 -10.010  1.00  0.00           H  
ATOM   2852 1HB  GLU A 178      10.335   7.988 -11.812  1.00  0.00           H  
ATOM   2853 2HB  GLU A 178      10.821   6.419 -12.442  1.00  0.00           H  
ATOM   2854 1HG  GLU A 178       8.924   5.363 -11.212  1.00  0.00           H  
ATOM   2855 2HG  GLU A 178       8.449   6.949 -10.615  1.00  0.00           H  
ATOM   2856  N   GLU A 179      13.236   8.086 -10.686  1.00  0.00           N  
ATOM   2857  CA  GLU A 179      14.641   8.317 -11.023  1.00  0.00           C  
ATOM   2858  C   GLU A 179      15.590   7.952  -9.882  1.00  0.00           C  
ATOM   2859  O   GLU A 179      16.714   7.499 -10.121  1.00  0.00           O  
ATOM   2860  CB  GLU A 179      14.878   9.778 -11.426  1.00  0.00           C  
ATOM   2861  CG  GLU A 179      14.235  10.215 -12.755  1.00  0.00           C  
ATOM   2862  CD  GLU A 179      14.537  11.674 -13.124  1.00  0.00           C  
ATOM   2863  OE1 GLU A 179      15.172  12.349 -12.353  1.00  0.00           O  
ATOM   2864  OE2 GLU A 179      14.099  12.116 -14.170  1.00  0.00           O  
ATOM   2865  H   GLU A 179      12.631   8.880 -10.473  1.00  0.00           H  
ATOM   2866  HA  GLU A 179      14.890   7.688 -11.876  1.00  0.00           H  
ATOM   2867 1HB  GLU A 179      14.459  10.424 -10.654  1.00  0.00           H  
ATOM   2868 2HB  GLU A 179      15.946   9.972 -11.482  1.00  0.00           H  
ATOM   2869 1HG  GLU A 179      14.601   9.567 -13.549  1.00  0.00           H  
ATOM   2870 2HG  GLU A 179      13.157  10.077 -12.683  1.00  0.00           H  
ATOM   2871  N   PHE A 180      15.134   8.139  -8.644  1.00  0.00           N  
ATOM   2872  CA  PHE A 180      15.940   7.899  -7.459  1.00  0.00           C  
ATOM   2873  C   PHE A 180      15.243   7.001  -6.433  1.00  0.00           C  
ATOM   2874  O   PHE A 180      14.889   7.459  -5.335  1.00  0.00           O  
ATOM   2875  CB  PHE A 180      16.255   9.234  -6.822  1.00  0.00           C  
ATOM   2876  CG  PHE A 180      16.981  10.134  -7.748  1.00  0.00           C  
ATOM   2877  CD1 PHE A 180      16.284  11.025  -8.501  1.00  0.00           C  
ATOM   2878  CD2 PHE A 180      18.347  10.094  -7.875  1.00  0.00           C  
ATOM   2879  CE1 PHE A 180      16.912  11.860  -9.372  1.00  0.00           C  
ATOM   2880  CE2 PHE A 180      18.996  10.938  -8.743  1.00  0.00           C  
ATOM   2881  CZ  PHE A 180      18.271  11.824  -9.497  1.00  0.00           C  
ATOM   2882  H   PHE A 180      14.198   8.517  -8.509  1.00  0.00           H  
ATOM   2883  HA  PHE A 180      16.879   7.446  -7.762  1.00  0.00           H  
ATOM   2884 1HB  PHE A 180      15.320   9.711  -6.542  1.00  0.00           H  
ATOM   2885 2HB  PHE A 180      16.842   9.095  -5.925  1.00  0.00           H  
ATOM   2886  HD1 PHE A 180      15.198  11.051  -8.410  1.00  0.00           H  
ATOM   2887  HD2 PHE A 180      18.913   9.384  -7.287  1.00  0.00           H  
ATOM   2888  HE1 PHE A 180      16.322  12.557  -9.974  1.00  0.00           H  
ATOM   2889  HE2 PHE A 180      20.079  10.900  -8.840  1.00  0.00           H  
ATOM   2890  HZ  PHE A 180      18.772  12.493 -10.193  1.00  0.00           H  
ATOM   2891  N   PRO A 181      15.056   5.716  -6.732  1.00  0.00           N  
ATOM   2892  CA  PRO A 181      14.405   4.788  -5.865  1.00  0.00           C  
ATOM   2893  C   PRO A 181      15.317   4.631  -4.679  1.00  0.00           C  
ATOM   2894  O   PRO A 181      16.524   4.850  -4.790  1.00  0.00           O  
ATOM   2895  CB  PRO A 181      14.273   3.528  -6.720  1.00  0.00           C  
ATOM   2896  CG  PRO A 181      15.391   3.646  -7.737  1.00  0.00           C  
ATOM   2897  CD  PRO A 181      15.507   5.133  -8.009  1.00  0.00           C  
ATOM   2898  HA  PRO A 181      13.421   5.192  -5.572  1.00  0.00           H  
ATOM   2899 1HB  PRO A 181      14.359   2.635  -6.086  1.00  0.00           H  
ATOM   2900 2HB  PRO A 181      13.277   3.503  -7.188  1.00  0.00           H  
ATOM   2901 1HG  PRO A 181      16.317   3.216  -7.334  1.00  0.00           H  
ATOM   2902 2HG  PRO A 181      15.141   3.076  -8.645  1.00  0.00           H  
ATOM   2903 1HD  PRO A 181      16.544   5.375  -8.245  1.00  0.00           H  
ATOM   2904 2HD  PRO A 181      14.814   5.410  -8.817  1.00  0.00           H  
ATOM   2905  N   ASP A 182      14.744   4.264  -3.552  1.00  0.00           N  
ATOM   2906  CA  ASP A 182      15.458   4.082  -2.290  1.00  0.00           C  
ATOM   2907  C   ASP A 182      15.922   5.419  -1.674  1.00  0.00           C  
ATOM   2908  O   ASP A 182      16.709   5.429  -0.727  1.00  0.00           O  
ATOM   2909  CB  ASP A 182      16.667   3.152  -2.490  1.00  0.00           C  
ATOM   2910  CG  ASP A 182      17.063   2.358  -1.216  1.00  0.00           C  
ATOM   2911  OD1 ASP A 182      16.174   1.956  -0.480  1.00  0.00           O  
ATOM   2912  OD2 ASP A 182      18.230   2.111  -1.008  1.00  0.00           O  
ATOM   2913  H   ASP A 182      13.746   4.103  -3.558  1.00  0.00           H  
ATOM   2914  HA  ASP A 182      14.778   3.609  -1.582  1.00  0.00           H  
ATOM   2915 1HB  ASP A 182      16.461   2.447  -3.294  1.00  0.00           H  
ATOM   2916 2HB  ASP A 182      17.532   3.747  -2.793  1.00  0.00           H  
ATOM   2917  N   PHE A 183      15.306   6.526  -2.115  1.00  0.00           N  
ATOM   2918  CA  PHE A 183      15.449   7.849  -1.501  1.00  0.00           C  
ATOM   2919  C   PHE A 183      14.075   8.381  -1.132  1.00  0.00           C  
ATOM   2920  O   PHE A 183      13.439   9.042  -1.951  1.00  0.00           O  
ATOM   2921  CB  PHE A 183      16.089   8.860  -2.433  1.00  0.00           C  
ATOM   2922  CG  PHE A 183      16.281  10.203  -1.770  1.00  0.00           C  
ATOM   2923  CD1 PHE A 183      17.081  10.367  -0.659  1.00  0.00           C  
ATOM   2924  CD2 PHE A 183      15.616  11.304  -2.262  1.00  0.00           C  
ATOM   2925  CE1 PHE A 183      17.203  11.607  -0.072  1.00  0.00           C  
ATOM   2926  CE2 PHE A 183      15.741  12.545  -1.672  1.00  0.00           C  
ATOM   2927  CZ  PHE A 183      16.539  12.686  -0.575  1.00  0.00           C  
ATOM   2928  H   PHE A 183      14.745   6.468  -2.966  1.00  0.00           H  
ATOM   2929  HA  PHE A 183      16.072   7.771  -0.612  1.00  0.00           H  
ATOM   2930 1HB  PHE A 183      17.050   8.492  -2.762  1.00  0.00           H  
ATOM   2931 2HB  PHE A 183      15.464   8.996  -3.317  1.00  0.00           H  
ATOM   2932  HD1 PHE A 183      17.611   9.509  -0.237  1.00  0.00           H  
ATOM   2933  HD2 PHE A 183      14.984  11.171  -3.130  1.00  0.00           H  
ATOM   2934  HE1 PHE A 183      17.824  11.728   0.798  1.00  0.00           H  
ATOM   2935  HE2 PHE A 183      15.207  13.407  -2.076  1.00  0.00           H  
ATOM   2936  HZ  PHE A 183      16.646  13.650  -0.096  1.00  0.00           H  
ATOM   2937  N   PRO A 184      13.548   8.070   0.058  1.00  0.00           N  
ATOM   2938  CA  PRO A 184      12.213   8.425   0.451  1.00  0.00           C  
ATOM   2939  C   PRO A 184      11.973   9.916   0.313  1.00  0.00           C  
ATOM   2940  O   PRO A 184      12.810  10.737   0.707  1.00  0.00           O  
ATOM   2941  CB  PRO A 184      12.159   7.963   1.909  1.00  0.00           C  
ATOM   2942  CG  PRO A 184      13.165   6.842   1.984  1.00  0.00           C  
ATOM   2943  CD  PRO A 184      14.286   7.284   1.066  1.00  0.00           C  
ATOM   2944  HA  PRO A 184      11.520   7.861  -0.170  1.00  0.00           H  
ATOM   2945 1HB  PRO A 184      12.394   8.798   2.571  1.00  0.00           H  
ATOM   2946 2HB  PRO A 184      11.142   7.638   2.159  1.00  0.00           H  
ATOM   2947 1HG  PRO A 184      13.505   6.695   3.023  1.00  0.00           H  
ATOM   2948 2HG  PRO A 184      12.701   5.897   1.664  1.00  0.00           H  
ATOM   2949 1HD  PRO A 184      15.000   7.911   1.599  1.00  0.00           H  
ATOM   2950 2HD  PRO A 184      14.747   6.398   0.642  1.00  0.00           H  
ATOM   2951  N   LEU A 185      10.809  10.241  -0.211  1.00  0.00           N  
ATOM   2952  CA  LEU A 185      10.378  11.603  -0.426  1.00  0.00           C  
ATOM   2953  C   LEU A 185       9.188  11.926   0.445  1.00  0.00           C  
ATOM   2954  O   LEU A 185       8.320  11.074   0.650  1.00  0.00           O  
ATOM   2955  CB  LEU A 185       9.923  11.750  -1.868  1.00  0.00           C  
ATOM   2956  CG  LEU A 185      10.915  11.309  -2.880  1.00  0.00           C  
ATOM   2957  CD1 LEU A 185      10.273  11.383  -4.218  1.00  0.00           C  
ATOM   2958  CD2 LEU A 185      12.168  12.161  -2.784  1.00  0.00           C  
ATOM   2959  H   LEU A 185      10.205   9.493  -0.511  1.00  0.00           H  
ATOM   2960  HA  LEU A 185      11.197  12.284  -0.199  1.00  0.00           H  
ATOM   2961 1HB  LEU A 185       9.017  11.157  -2.012  1.00  0.00           H  
ATOM   2962 2HB  LEU A 185       9.682  12.798  -2.058  1.00  0.00           H  
ATOM   2963  HG  LEU A 185      11.178  10.264  -2.700  1.00  0.00           H  
ATOM   2964 1HD1 LEU A 185      10.969  11.027  -4.950  1.00  0.00           H  
ATOM   2965 2HD1 LEU A 185       9.383  10.747  -4.234  1.00  0.00           H  
ATOM   2966 3HD1 LEU A 185       9.987  12.406  -4.440  1.00  0.00           H  
ATOM   2967 1HD2 LEU A 185      12.879  11.821  -3.517  1.00  0.00           H  
ATOM   2968 2HD2 LEU A 185      11.924  13.187  -2.963  1.00  0.00           H  
ATOM   2969 3HD2 LEU A 185      12.602  12.061  -1.788  1.00  0.00           H  
ATOM   2970  N   ILE A 186       9.120  13.151   0.908  1.00  0.00           N  
ATOM   2971  CA  ILE A 186       7.944  13.641   1.589  1.00  0.00           C  
ATOM   2972  C   ILE A 186       7.466  14.910   0.907  1.00  0.00           C  
ATOM   2973  O   ILE A 186       8.044  15.963   1.157  1.00  0.00           O  
ATOM   2974  CB  ILE A 186       8.290  14.004   3.039  1.00  0.00           C  
ATOM   2975  CG1 ILE A 186       8.867  12.800   3.788  1.00  0.00           C  
ATOM   2976  CG2 ILE A 186       7.108  14.608   3.718  1.00  0.00           C  
ATOM   2977  CD1 ILE A 186       9.340  13.135   5.188  1.00  0.00           C  
ATOM   2978  H   ILE A 186       9.922  13.766   0.783  1.00  0.00           H  
ATOM   2979  HA  ILE A 186       7.151  12.895   1.551  1.00  0.00           H  
ATOM   2980  HB  ILE A 186       9.071  14.732   3.010  1.00  0.00           H  
ATOM   2981 1HG1 ILE A 186       8.127  12.018   3.814  1.00  0.00           H  
ATOM   2982 2HG1 ILE A 186       9.730  12.428   3.237  1.00  0.00           H  
ATOM   2983 1HG2 ILE A 186       7.404  14.912   4.707  1.00  0.00           H  
ATOM   2984 2HG2 ILE A 186       6.772  15.477   3.157  1.00  0.00           H  
ATOM   2985 3HG2 ILE A 186       6.309  13.891   3.770  1.00  0.00           H  
ATOM   2986 1HD1 ILE A 186       9.754  12.242   5.658  1.00  0.00           H  
ATOM   2987 2HD1 ILE A 186      10.105  13.903   5.129  1.00  0.00           H  
ATOM   2988 3HD1 ILE A 186       8.506  13.499   5.781  1.00  0.00           H  
ATOM   2989  N   THR A 187       6.429  14.868   0.083  1.00  0.00           N  
ATOM   2990  CA  THR A 187       6.050  16.145  -0.505  1.00  0.00           C  
ATOM   2991  C   THR A 187       4.633  16.500  -0.170  1.00  0.00           C  
ATOM   2992  O   THR A 187       3.755  15.632  -0.161  1.00  0.00           O  
ATOM   2993  CB  THR A 187       6.227  16.116  -1.999  1.00  0.00           C  
ATOM   2994  OG1 THR A 187       5.425  15.070  -2.540  1.00  0.00           O  
ATOM   2995  CG2 THR A 187       7.713  15.903  -2.361  1.00  0.00           C  
ATOM   2996  H   THR A 187       5.942  14.006  -0.165  1.00  0.00           H  
ATOM   2997  HA  THR A 187       6.677  16.933  -0.108  1.00  0.00           H  
ATOM   2998  HB  THR A 187       5.892  17.037  -2.395  1.00  0.00           H  
ATOM   2999  HG1 THR A 187       5.623  14.978  -3.478  1.00  0.00           H  
ATOM   3000 1HG2 THR A 187       7.823  15.899  -3.437  1.00  0.00           H  
ATOM   3001 2HG2 THR A 187       8.304  16.712  -1.940  1.00  0.00           H  
ATOM   3002 3HG2 THR A 187       8.061  14.954  -1.960  1.00  0.00           H  
ATOM   3003  N   MET A 188       4.408  17.784   0.092  1.00  0.00           N  
ATOM   3004  CA  MET A 188       3.073  18.245   0.441  1.00  0.00           C  
ATOM   3005  C   MET A 188       2.765  19.670   0.021  1.00  0.00           C  
ATOM   3006  O   MET A 188       3.613  20.556   0.103  1.00  0.00           O  
ATOM   3007  CB  MET A 188       2.902  18.177   1.949  1.00  0.00           C  
ATOM   3008  CG  MET A 188       3.057  16.799   2.564  1.00  0.00           C  
ATOM   3009  SD  MET A 188       2.915  16.866   4.247  1.00  0.00           S  
ATOM   3010  CE  MET A 188       4.485  17.633   4.653  1.00  0.00           C  
ATOM   3011  H   MET A 188       5.196  18.434   0.047  1.00  0.00           H  
ATOM   3012  HA  MET A 188       2.345  17.595  -0.045  1.00  0.00           H  
ATOM   3013 1HB  MET A 188       3.624  18.839   2.421  1.00  0.00           H  
ATOM   3014 2HB  MET A 188       1.908  18.545   2.204  1.00  0.00           H  
ATOM   3015 1HG  MET A 188       2.302  16.117   2.167  1.00  0.00           H  
ATOM   3016 2HG  MET A 188       4.033  16.386   2.368  1.00  0.00           H  
ATOM   3017 1HE  MET A 188       4.563  17.762   5.730  1.00  0.00           H  
ATOM   3018 2HE  MET A 188       5.296  16.998   4.306  1.00  0.00           H  
ATOM   3019 3HE  MET A 188       4.553  18.607   4.167  1.00  0.00           H  
ATOM   3020  N   SER A 189       1.523  19.918  -0.305  1.00  0.00           N  
ATOM   3021  CA  SER A 189       1.104  21.282  -0.503  1.00  0.00           C  
ATOM   3022  C   SER A 189       0.528  21.834   0.819  1.00  0.00           C  
ATOM   3023  O   SER A 189      -0.062  21.099   1.615  1.00  0.00           O  
ATOM   3024  CB  SER A 189       0.170  21.330  -1.660  1.00  0.00           C  
ATOM   3025  OG  SER A 189       0.830  21.067  -2.858  1.00  0.00           O  
ATOM   3026  H   SER A 189       0.861  19.158  -0.437  1.00  0.00           H  
ATOM   3027  HA  SER A 189       1.974  21.874  -0.770  1.00  0.00           H  
ATOM   3028 1HB  SER A 189      -0.528  20.563  -1.517  1.00  0.00           H  
ATOM   3029 2HB  SER A 189      -0.344  22.247  -1.687  1.00  0.00           H  
ATOM   3030  HG  SER A 189       1.529  21.728  -2.937  1.00  0.00           H  
ATOM   3031  N   MET A 190       0.748  23.118   1.071  1.00  0.00           N  
ATOM   3032  CA  MET A 190       0.347  23.798   2.300  1.00  0.00           C  
ATOM   3033  C   MET A 190      -0.993  24.534   2.284  1.00  0.00           C  
ATOM   3034  O   MET A 190      -1.475  24.943   3.343  1.00  0.00           O  
ATOM   3035  CB  MET A 190       1.469  24.767   2.662  1.00  0.00           C  
ATOM   3036  CG  MET A 190       2.777  24.062   3.031  1.00  0.00           C  
ATOM   3037  SD  MET A 190       4.071  25.170   3.647  1.00  0.00           S  
ATOM   3038  CE  MET A 190       4.702  25.963   2.173  1.00  0.00           C  
ATOM   3039  H   MET A 190       1.255  23.646   0.378  1.00  0.00           H  
ATOM   3040  HA  MET A 190       0.280  23.049   3.081  1.00  0.00           H  
ATOM   3041 1HB  MET A 190       1.674  25.410   1.808  1.00  0.00           H  
ATOM   3042 2HB  MET A 190       1.160  25.400   3.494  1.00  0.00           H  
ATOM   3043 1HG  MET A 190       2.581  23.308   3.787  1.00  0.00           H  
ATOM   3044 2HG  MET A 190       3.155  23.558   2.138  1.00  0.00           H  
ATOM   3045 1HE  MET A 190       5.488  26.658   2.437  1.00  0.00           H  
ATOM   3046 2HE  MET A 190       5.105  25.222   1.535  1.00  0.00           H  
ATOM   3047 3HE  MET A 190       3.901  26.496   1.662  1.00  0.00           H  
ATOM   3048  N   GLY A 191      -1.597  24.696   1.110  1.00  0.00           N  
ATOM   3049  CA  GLY A 191      -2.862  25.427   1.002  1.00  0.00           C  
ATOM   3050  C   GLY A 191      -4.037  24.469   1.080  1.00  0.00           C  
ATOM   3051  O   GLY A 191      -3.835  23.262   1.067  1.00  0.00           O  
ATOM   3052  H   GLY A 191      -1.165  24.317   0.283  1.00  0.00           H  
ATOM   3053 1HA  GLY A 191      -2.926  26.171   1.793  1.00  0.00           H  
ATOM   3054 2HA  GLY A 191      -2.890  25.964   0.055  1.00  0.00           H  
ATOM   3055  N   GLU A 192      -5.267  24.983   1.024  1.00  0.00           N  
ATOM   3056  CA  GLU A 192      -6.481  24.147   1.092  1.00  0.00           C  
ATOM   3057  C   GLU A 192      -6.511  23.071   0.007  1.00  0.00           C  
ATOM   3058  O   GLU A 192      -6.915  21.928   0.228  1.00  0.00           O  
ATOM   3059  CB  GLU A 192      -7.718  25.034   0.933  1.00  0.00           C  
ATOM   3060  CG  GLU A 192      -9.078  24.323   1.018  1.00  0.00           C  
ATOM   3061  CD  GLU A 192      -9.431  23.820   2.398  1.00  0.00           C  
ATOM   3062  OE1 GLU A 192      -8.900  24.332   3.354  1.00  0.00           O  
ATOM   3063  OE2 GLU A 192     -10.237  22.906   2.503  1.00  0.00           O  
ATOM   3064  H   GLU A 192      -5.372  25.987   0.996  1.00  0.00           H  
ATOM   3065  HA  GLU A 192      -6.507  23.656   2.068  1.00  0.00           H  
ATOM   3066 1HB  GLU A 192      -7.704  25.806   1.702  1.00  0.00           H  
ATOM   3067 2HB  GLU A 192      -7.674  25.539  -0.033  1.00  0.00           H  
ATOM   3068 1HG  GLU A 192      -9.853  25.013   0.690  1.00  0.00           H  
ATOM   3069 2HG  GLU A 192      -9.068  23.480   0.327  1.00  0.00           H  
ATOM   3070  N   LEU A 193      -6.029  23.442  -1.168  1.00  0.00           N  
ATOM   3071  CA  LEU A 193      -5.998  22.585  -2.343  1.00  0.00           C  
ATOM   3072  C   LEU A 193      -5.092  21.378  -2.114  1.00  0.00           C  
ATOM   3073  O   LEU A 193      -5.229  20.333  -2.765  1.00  0.00           O  
ATOM   3074  CB  LEU A 193      -5.437  23.383  -3.512  1.00  0.00           C  
ATOM   3075  CG  LEU A 193      -6.243  24.536  -3.993  1.00  0.00           C  
ATOM   3076  CD1 LEU A 193      -5.424  25.274  -4.989  1.00  0.00           C  
ATOM   3077  CD2 LEU A 193      -7.512  24.040  -4.618  1.00  0.00           C  
ATOM   3078  H   LEU A 193      -5.693  24.388  -1.255  1.00  0.00           H  
ATOM   3079  HA  LEU A 193      -7.009  22.246  -2.558  1.00  0.00           H  
ATOM   3080 1HB  LEU A 193      -4.454  23.748  -3.243  1.00  0.00           H  
ATOM   3081 2HB  LEU A 193      -5.329  22.714  -4.355  1.00  0.00           H  
ATOM   3082  HG  LEU A 193      -6.476  25.205  -3.164  1.00  0.00           H  
ATOM   3083 1HD1 LEU A 193      -5.986  26.127  -5.365  1.00  0.00           H  
ATOM   3084 2HD1 LEU A 193      -4.498  25.627  -4.529  1.00  0.00           H  
ATOM   3085 3HD1 LEU A 193      -5.192  24.602  -5.791  1.00  0.00           H  
ATOM   3086 1HD2 LEU A 193      -8.092  24.888  -4.984  1.00  0.00           H  
ATOM   3087 2HD2 LEU A 193      -7.264  23.389  -5.445  1.00  0.00           H  
ATOM   3088 3HD2 LEU A 193      -8.094  23.492  -3.877  1.00  0.00           H  
ATOM   3089  N   GLY A 194      -4.151  21.552  -1.189  1.00  0.00           N  
ATOM   3090  CA  GLY A 194      -3.116  20.603  -0.878  1.00  0.00           C  
ATOM   3091  C   GLY A 194      -3.598  19.393  -0.132  1.00  0.00           C  
ATOM   3092  O   GLY A 194      -2.861  18.402  -0.015  1.00  0.00           O  
ATOM   3093  H   GLY A 194      -4.152  22.399  -0.631  1.00  0.00           H  
ATOM   3094 1HA  GLY A 194      -2.655  20.287  -1.810  1.00  0.00           H  
ATOM   3095 2HA  GLY A 194      -2.363  21.107  -0.276  1.00  0.00           H  
ATOM   3096  N   LYS A 195      -4.860  19.400   0.287  1.00  0.00           N  
ATOM   3097  CA  LYS A 195      -5.382  18.240   0.976  1.00  0.00           C  
ATOM   3098  C   LYS A 195      -5.261  17.026   0.056  1.00  0.00           C  
ATOM   3099  O   LYS A 195      -5.091  15.898   0.522  1.00  0.00           O  
ATOM   3100  CB  LYS A 195      -6.808  18.512   1.424  1.00  0.00           C  
ATOM   3101  CG  LYS A 195      -6.846  19.522   2.558  1.00  0.00           C  
ATOM   3102  CD  LYS A 195      -8.216  19.870   3.037  1.00  0.00           C  
ATOM   3103  CE  LYS A 195      -8.101  20.849   4.202  1.00  0.00           C  
ATOM   3104  NZ  LYS A 195      -9.430  21.305   4.699  1.00  0.00           N  
ATOM   3105  H   LYS A 195      -5.452  20.227   0.163  1.00  0.00           H  
ATOM   3106  HA  LYS A 195      -4.776  18.060   1.865  1.00  0.00           H  
ATOM   3107 1HB  LYS A 195      -7.387  18.913   0.591  1.00  0.00           H  
ATOM   3108 2HB  LYS A 195      -7.278  17.589   1.756  1.00  0.00           H  
ATOM   3109 1HG  LYS A 195      -6.298  19.135   3.396  1.00  0.00           H  
ATOM   3110 2HG  LYS A 195      -6.352  20.437   2.233  1.00  0.00           H  
ATOM   3111 1HD  LYS A 195      -8.777  20.351   2.229  1.00  0.00           H  
ATOM   3112 2HD  LYS A 195      -8.744  18.976   3.359  1.00  0.00           H  
ATOM   3113 1HE  LYS A 195      -7.566  20.368   5.010  1.00  0.00           H  
ATOM   3114 2HE  LYS A 195      -7.531  21.723   3.873  1.00  0.00           H  
ATOM   3115 1HZ  LYS A 195      -9.292  21.959   5.454  1.00  0.00           H  
ATOM   3116 2HZ  LYS A 195      -9.914  21.782   3.922  1.00  0.00           H  
ATOM   3117 3HZ  LYS A 195      -9.972  20.527   5.015  1.00  0.00           H  
ATOM   3118  N   VAL A 196      -5.310  17.254  -1.264  1.00  0.00           N  
ATOM   3119  CA  VAL A 196      -5.154  16.165  -2.205  1.00  0.00           C  
ATOM   3120  C   VAL A 196      -3.742  15.600  -2.151  1.00  0.00           C  
ATOM   3121  O   VAL A 196      -3.554  14.389  -2.134  1.00  0.00           O  
ATOM   3122  CB  VAL A 196      -5.437  16.642  -3.631  1.00  0.00           C  
ATOM   3123  CG1 VAL A 196      -5.082  15.548  -4.640  1.00  0.00           C  
ATOM   3124  CG2 VAL A 196      -6.885  17.016  -3.744  1.00  0.00           C  
ATOM   3125  H   VAL A 196      -5.421  18.208  -1.617  1.00  0.00           H  
ATOM   3126  HA  VAL A 196      -5.863  15.380  -1.943  1.00  0.00           H  
ATOM   3127  HB  VAL A 196      -4.824  17.506  -3.837  1.00  0.00           H  
ATOM   3128 1HG1 VAL A 196      -5.276  15.911  -5.649  1.00  0.00           H  
ATOM   3129 2HG1 VAL A 196      -4.028  15.290  -4.547  1.00  0.00           H  
ATOM   3130 3HG1 VAL A 196      -5.687  14.669  -4.454  1.00  0.00           H  
ATOM   3131 1HG2 VAL A 196      -7.091  17.372  -4.753  1.00  0.00           H  
ATOM   3132 2HG2 VAL A 196      -7.502  16.144  -3.531  1.00  0.00           H  
ATOM   3133 3HG2 VAL A 196      -7.106  17.807  -3.025  1.00  0.00           H  
ATOM   3134  N   SER A 197      -2.727  16.461  -2.138  1.00  0.00           N  
ATOM   3135  CA  SER A 197      -1.365  15.943  -2.119  1.00  0.00           C  
ATOM   3136  C   SER A 197      -1.045  15.183  -0.844  1.00  0.00           C  
ATOM   3137  O   SER A 197      -0.316  14.193  -0.861  1.00  0.00           O  
ATOM   3138  CB  SER A 197      -0.383  17.086  -2.254  1.00  0.00           C  
ATOM   3139  OG  SER A 197      -0.468  17.936  -1.129  1.00  0.00           O  
ATOM   3140  H   SER A 197      -2.902  17.457  -2.121  1.00  0.00           H  
ATOM   3141  HA  SER A 197      -1.262  15.259  -2.952  1.00  0.00           H  
ATOM   3142 1HB  SER A 197       0.632  16.701  -2.349  1.00  0.00           H  
ATOM   3143 2HB  SER A 197      -0.605  17.646  -3.151  1.00  0.00           H  
ATOM   3144  HG  SER A 197      -1.413  17.961  -0.872  1.00  0.00           H  
ATOM   3145  N   ARG A 198      -1.656  15.593   0.255  1.00  0.00           N  
ATOM   3146  CA  ARG A 198      -1.418  14.944   1.530  1.00  0.00           C  
ATOM   3147  C   ARG A 198      -2.069  13.576   1.574  1.00  0.00           C  
ATOM   3148  O   ARG A 198      -1.496  12.606   2.087  1.00  0.00           O  
ATOM   3149  CB  ARG A 198      -1.920  15.860   2.617  1.00  0.00           C  
ATOM   3150  CG  ARG A 198      -1.033  17.071   2.756  1.00  0.00           C  
ATOM   3151  CD  ARG A 198      -1.592  18.063   3.608  1.00  0.00           C  
ATOM   3152  NE  ARG A 198      -0.762  19.240   3.634  1.00  0.00           N  
ATOM   3153  CZ  ARG A 198       0.202  19.512   4.514  1.00  0.00           C  
ATOM   3154  NH1 ARG A 198       0.467  18.738   5.529  1.00  0.00           N  
ATOM   3155  NH2 ARG A 198       0.882  20.598   4.313  1.00  0.00           N  
ATOM   3156  H   ARG A 198      -2.256  16.416   0.210  1.00  0.00           H  
ATOM   3157  HA  ARG A 198      -0.342  14.822   1.658  1.00  0.00           H  
ATOM   3158 1HB  ARG A 198      -2.931  16.199   2.380  1.00  0.00           H  
ATOM   3159 2HB  ARG A 198      -1.953  15.335   3.574  1.00  0.00           H  
ATOM   3160 1HG  ARG A 198      -0.075  16.772   3.170  1.00  0.00           H  
ATOM   3161 2HG  ARG A 198      -0.879  17.521   1.772  1.00  0.00           H  
ATOM   3162 1HD  ARG A 198      -2.544  18.323   3.190  1.00  0.00           H  
ATOM   3163 2HD  ARG A 198      -1.708  17.687   4.623  1.00  0.00           H  
ATOM   3164  HE  ARG A 198      -0.851  19.908   2.856  1.00  0.00           H  
ATOM   3165 1HH1 ARG A 198      -0.065  17.867   5.684  1.00  0.00           H  
ATOM   3166 2HH1 ARG A 198       1.205  18.997   6.159  1.00  0.00           H  
ATOM   3167 1HH2 ARG A 198       0.634  21.130   3.474  1.00  0.00           H  
ATOM   3168 2HH2 ARG A 198       1.632  20.868   4.926  1.00  0.00           H  
ATOM   3169  N   LEU A 199      -3.249  13.469   0.974  1.00  0.00           N  
ATOM   3170  CA  LEU A 199      -3.940  12.203   0.983  1.00  0.00           C  
ATOM   3171  C   LEU A 199      -3.509  11.227  -0.118  1.00  0.00           C  
ATOM   3172  O   LEU A 199      -3.475  10.017   0.091  1.00  0.00           O  
ATOM   3173  CB  LEU A 199      -5.435  12.451   0.903  1.00  0.00           C  
ATOM   3174  CG  LEU A 199      -6.023  13.162   2.127  1.00  0.00           C  
ATOM   3175  CD1 LEU A 199      -7.484  13.459   1.885  1.00  0.00           C  
ATOM   3176  CD2 LEU A 199      -5.828  12.291   3.355  1.00  0.00           C  
ATOM   3177  H   LEU A 199      -3.704  14.288   0.565  1.00  0.00           H  
ATOM   3178  HA  LEU A 199      -3.729  11.764   1.940  1.00  0.00           H  
ATOM   3179 1HB  LEU A 199      -5.624  13.088   0.038  1.00  0.00           H  
ATOM   3180 2HB  LEU A 199      -5.939  11.509   0.754  1.00  0.00           H  
ATOM   3181  HG  LEU A 199      -5.510  14.109   2.277  1.00  0.00           H  
ATOM   3182 1HD1 LEU A 199      -7.900  13.976   2.751  1.00  0.00           H  
ATOM   3183 2HD1 LEU A 199      -7.576  14.095   1.003  1.00  0.00           H  
ATOM   3184 3HD1 LEU A 199      -8.024  12.536   1.723  1.00  0.00           H  
ATOM   3185 1HD2 LEU A 199      -6.235  12.793   4.210  1.00  0.00           H  
ATOM   3186 2HD2 LEU A 199      -6.333  11.348   3.222  1.00  0.00           H  
ATOM   3187 3HD2 LEU A 199      -4.765  12.113   3.511  1.00  0.00           H  
ATOM   3188  N   TYR A 200      -3.176  11.739  -1.293  1.00  0.00           N  
ATOM   3189  CA  TYR A 200      -2.852  10.873  -2.415  1.00  0.00           C  
ATOM   3190  C   TYR A 200      -1.367  10.892  -2.782  1.00  0.00           C  
ATOM   3191  O   TYR A 200      -0.924  10.145  -3.660  1.00  0.00           O  
ATOM   3192  CB  TYR A 200      -3.735  11.297  -3.582  1.00  0.00           C  
ATOM   3193  CG  TYR A 200      -5.230  11.119  -3.239  1.00  0.00           C  
ATOM   3194  CD1 TYR A 200      -5.963  12.206  -2.799  1.00  0.00           C  
ATOM   3195  CD2 TYR A 200      -5.857   9.889  -3.355  1.00  0.00           C  
ATOM   3196  CE1 TYR A 200      -7.289  12.081  -2.468  1.00  0.00           C  
ATOM   3197  CE2 TYR A 200      -7.195   9.763  -3.030  1.00  0.00           C  
ATOM   3198  CZ  TYR A 200      -7.907  10.852  -2.583  1.00  0.00           C  
ATOM   3199  OH  TYR A 200      -9.237  10.719  -2.251  1.00  0.00           O  
ATOM   3200  H   TYR A 200      -3.204  12.744  -1.444  1.00  0.00           H  
ATOM   3201  HA  TYR A 200      -3.108   9.848  -2.145  1.00  0.00           H  
ATOM   3202 1HB  TYR A 200      -3.555  12.348  -3.818  1.00  0.00           H  
ATOM   3203 2HB  TYR A 200      -3.502  10.712  -4.465  1.00  0.00           H  
ATOM   3204  HD1 TYR A 200      -5.485  13.160  -2.705  1.00  0.00           H  
ATOM   3205  HD2 TYR A 200      -5.308   9.025  -3.694  1.00  0.00           H  
ATOM   3206  HE1 TYR A 200      -7.846  12.949  -2.115  1.00  0.00           H  
ATOM   3207  HE2 TYR A 200      -7.689   8.799  -3.122  1.00  0.00           H  
ATOM   3208  HH  TYR A 200      -9.578  11.566  -1.952  1.00  0.00           H  
ATOM   3209  N   GLY A 201      -0.563  11.650  -2.039  1.00  0.00           N  
ATOM   3210  CA  GLY A 201       0.857  11.756  -2.325  1.00  0.00           C  
ATOM   3211  C   GLY A 201       1.554  10.410  -2.393  1.00  0.00           C  
ATOM   3212  O   GLY A 201       2.503  10.265  -3.152  1.00  0.00           O  
ATOM   3213  H   GLY A 201      -0.934  12.253  -1.309  1.00  0.00           H  
ATOM   3214 1HA  GLY A 201       0.992  12.279  -3.262  1.00  0.00           H  
ATOM   3215 2HA  GLY A 201       1.329  12.370  -1.557  1.00  0.00           H  
ATOM   3216  N   GLY A 202       1.108   9.428  -1.607  1.00  0.00           N  
ATOM   3217  CA  GLY A 202       1.716   8.098  -1.633  1.00  0.00           C  
ATOM   3218  C   GLY A 202       1.598   7.437  -3.011  1.00  0.00           C  
ATOM   3219  O   GLY A 202       2.510   6.743  -3.465  1.00  0.00           O  
ATOM   3220  H   GLY A 202       0.329   9.614  -0.992  1.00  0.00           H  
ATOM   3221 1HA  GLY A 202       2.761   8.185  -1.369  1.00  0.00           H  
ATOM   3222 2HA  GLY A 202       1.257   7.469  -0.877  1.00  0.00           H  
ATOM   3223  N   LEU A 203       0.491   7.703  -3.719  1.00  0.00           N  
ATOM   3224  CA  LEU A 203       0.255   7.125  -5.043  1.00  0.00           C  
ATOM   3225  C   LEU A 203       1.253   7.736  -6.007  1.00  0.00           C  
ATOM   3226  O   LEU A 203       1.660   7.136  -7.004  1.00  0.00           O  
ATOM   3227  CB  LEU A 203      -1.161   7.443  -5.512  1.00  0.00           C  
ATOM   3228  CG  LEU A 203      -2.284   6.802  -4.717  1.00  0.00           C  
ATOM   3229  CD1 LEU A 203      -3.587   7.370  -5.201  1.00  0.00           C  
ATOM   3230  CD2 LEU A 203      -2.240   5.288  -4.899  1.00  0.00           C  
ATOM   3231  H   LEU A 203      -0.199   8.356  -3.354  1.00  0.00           H  
ATOM   3232  HA  LEU A 203       0.405   6.048  -5.003  1.00  0.00           H  
ATOM   3233 1HB  LEU A 203      -1.303   8.520  -5.488  1.00  0.00           H  
ATOM   3234 2HB  LEU A 203      -1.260   7.117  -6.546  1.00  0.00           H  
ATOM   3235  HG  LEU A 203      -2.174   7.052  -3.658  1.00  0.00           H  
ATOM   3236 1HD1 LEU A 203      -4.408   6.941  -4.644  1.00  0.00           H  
ATOM   3237 2HD1 LEU A 203      -3.571   8.444  -5.060  1.00  0.00           H  
ATOM   3238 3HD1 LEU A 203      -3.711   7.145  -6.258  1.00  0.00           H  
ATOM   3239 1HD2 LEU A 203      -3.046   4.824  -4.332  1.00  0.00           H  
ATOM   3240 2HD2 LEU A 203      -2.357   5.047  -5.956  1.00  0.00           H  
ATOM   3241 3HD2 LEU A 203      -1.285   4.907  -4.550  1.00  0.00           H  
ATOM   3242  N   TYR A 204       1.649   8.946  -5.653  1.00  0.00           N  
ATOM   3243  CA  TYR A 204       2.582   9.766  -6.385  1.00  0.00           C  
ATOM   3244  C   TYR A 204       4.009   9.742  -5.857  1.00  0.00           C  
ATOM   3245  O   TYR A 204       4.788  10.632  -6.174  1.00  0.00           O  
ATOM   3246  CB  TYR A 204       2.072  11.170  -6.406  1.00  0.00           C  
ATOM   3247  CG  TYR A 204       0.864  11.320  -7.255  1.00  0.00           C  
ATOM   3248  CD1 TYR A 204      -0.389  11.370  -6.686  1.00  0.00           C  
ATOM   3249  CD2 TYR A 204       1.015  11.434  -8.621  1.00  0.00           C  
ATOM   3250  CE1 TYR A 204      -1.499  11.526  -7.471  1.00  0.00           C  
ATOM   3251  CE2 TYR A 204      -0.091  11.599  -9.418  1.00  0.00           C  
ATOM   3252  CZ  TYR A 204      -1.349  11.643  -8.849  1.00  0.00           C  
ATOM   3253  OH  TYR A 204      -2.458  11.809  -9.646  1.00  0.00           O  
ATOM   3254  H   TYR A 204       1.219   9.345  -4.816  1.00  0.00           H  
ATOM   3255  HA  TYR A 204       2.615   9.399  -7.410  1.00  0.00           H  
ATOM   3256 1HB  TYR A 204       1.822  11.464  -5.397  1.00  0.00           H  
ATOM   3257 2HB  TYR A 204       2.843  11.843  -6.769  1.00  0.00           H  
ATOM   3258  HD1 TYR A 204      -0.493  11.291  -5.621  1.00  0.00           H  
ATOM   3259  HD2 TYR A 204       2.012  11.403  -9.065  1.00  0.00           H  
ATOM   3260  HE1 TYR A 204      -2.488  11.566  -7.015  1.00  0.00           H  
ATOM   3261  HE2 TYR A 204       0.026  11.696 -10.498  1.00  0.00           H  
ATOM   3262  HH  TYR A 204      -2.181  11.920 -10.561  1.00  0.00           H  
ATOM   3263  N   GLY A 205       4.355   8.762  -5.028  1.00  0.00           N  
ATOM   3264  CA  GLY A 205       5.735   8.649  -4.572  1.00  0.00           C  
ATOM   3265  C   GLY A 205       6.108   9.157  -3.173  1.00  0.00           C  
ATOM   3266  O   GLY A 205       7.268   9.021  -2.782  1.00  0.00           O  
ATOM   3267  H   GLY A 205       3.670   8.067  -4.721  1.00  0.00           H  
ATOM   3268 1HA  GLY A 205       5.975   7.596  -4.611  1.00  0.00           H  
ATOM   3269 2HA  GLY A 205       6.385   9.129  -5.303  1.00  0.00           H  
ATOM   3270  N   SER A 206       5.185   9.750  -2.419  1.00  0.00           N  
ATOM   3271  CA  SER A 206       5.570  10.169  -1.070  1.00  0.00           C  
ATOM   3272  C   SER A 206       5.565   8.981  -0.111  1.00  0.00           C  
ATOM   3273  O   SER A 206       4.822   8.014  -0.273  1.00  0.00           O  
ATOM   3274  CB  SER A 206       4.693  11.282  -0.507  1.00  0.00           C  
ATOM   3275  OG  SER A 206       4.888  12.506  -1.171  1.00  0.00           O  
ATOM   3276  H   SER A 206       4.236   9.878  -2.760  1.00  0.00           H  
ATOM   3277  HA  SER A 206       6.587  10.556  -1.115  1.00  0.00           H  
ATOM   3278 1HB  SER A 206       3.657  10.990  -0.586  1.00  0.00           H  
ATOM   3279 2HB  SER A 206       4.907  11.408   0.556  1.00  0.00           H  
ATOM   3280  HG  SER A 206       4.133  13.073  -0.929  1.00  0.00           H  
ATOM   3281  N   PHE A 207       6.388   9.083   0.911  1.00  0.00           N  
ATOM   3282  CA  PHE A 207       6.490   8.082   1.956  1.00  0.00           C  
ATOM   3283  C   PHE A 207       5.863   8.490   3.275  1.00  0.00           C  
ATOM   3284  O   PHE A 207       5.547   7.616   4.078  1.00  0.00           O  
ATOM   3285  CB  PHE A 207       7.952   7.739   2.115  1.00  0.00           C  
ATOM   3286  CG  PHE A 207       8.489   7.001   0.917  1.00  0.00           C  
ATOM   3287  CD1 PHE A 207       8.770   7.666  -0.254  1.00  0.00           C  
ATOM   3288  CD2 PHE A 207       8.769   5.648   0.988  1.00  0.00           C  
ATOM   3289  CE1 PHE A 207       9.299   7.009  -1.344  1.00  0.00           C  
ATOM   3290  CE2 PHE A 207       9.308   4.982  -0.093  1.00  0.00           C  
ATOM   3291  CZ  PHE A 207       9.573   5.668  -1.262  1.00  0.00           C  
ATOM   3292  H   PHE A 207       7.003   9.887   0.940  1.00  0.00           H  
ATOM   3293  HA  PHE A 207       5.975   7.186   1.609  1.00  0.00           H  
ATOM   3294 1HB  PHE A 207       8.531   8.659   2.240  1.00  0.00           H  
ATOM   3295 2HB  PHE A 207       8.099   7.126   3.001  1.00  0.00           H  
ATOM   3296  HD1 PHE A 207       8.552   8.729  -0.318  1.00  0.00           H  
ATOM   3297  HD2 PHE A 207       8.567   5.108   1.914  1.00  0.00           H  
ATOM   3298  HE1 PHE A 207       9.504   7.562  -2.265  1.00  0.00           H  
ATOM   3299  HE2 PHE A 207       9.527   3.914  -0.021  1.00  0.00           H  
ATOM   3300  HZ  PHE A 207      10.001   5.148  -2.112  1.00  0.00           H  
ATOM   3301  N   VAL A 208       5.736   9.796   3.525  1.00  0.00           N  
ATOM   3302  CA  VAL A 208       5.135  10.277   4.771  1.00  0.00           C  
ATOM   3303  C   VAL A 208       4.148  11.403   4.446  1.00  0.00           C  
ATOM   3304  O   VAL A 208       4.494  12.327   3.711  1.00  0.00           O  
ATOM   3305  CB  VAL A 208       6.188  10.854   5.764  1.00  0.00           C  
ATOM   3306  CG1 VAL A 208       5.492  11.258   7.094  1.00  0.00           C  
ATOM   3307  CG2 VAL A 208       7.331   9.870   5.999  1.00  0.00           C  
ATOM   3308  H   VAL A 208       6.033  10.459   2.828  1.00  0.00           H  
ATOM   3309  HA  VAL A 208       4.595   9.462   5.249  1.00  0.00           H  
ATOM   3310  HB  VAL A 208       6.578  11.762   5.354  1.00  0.00           H  
ATOM   3311 1HG1 VAL A 208       6.226  11.696   7.768  1.00  0.00           H  
ATOM   3312 2HG1 VAL A 208       4.708  11.978   6.908  1.00  0.00           H  
ATOM   3313 3HG1 VAL A 208       5.056  10.374   7.562  1.00  0.00           H  
ATOM   3314 1HG2 VAL A 208       8.050  10.317   6.682  1.00  0.00           H  
ATOM   3315 2HG2 VAL A 208       6.955   8.958   6.426  1.00  0.00           H  
ATOM   3316 3HG2 VAL A 208       7.824   9.648   5.055  1.00  0.00           H  
ATOM   3317  N   SER A 209       2.951  11.353   5.007  1.00  0.00           N  
ATOM   3318  CA  SER A 209       1.993  12.447   4.869  1.00  0.00           C  
ATOM   3319  C   SER A 209       1.729  13.030   6.243  1.00  0.00           C  
ATOM   3320  O   SER A 209       1.677  12.292   7.224  1.00  0.00           O  
ATOM   3321  CB  SER A 209       0.694  11.994   4.251  1.00  0.00           C  
ATOM   3322  OG  SER A 209       0.858  11.592   2.930  1.00  0.00           O  
ATOM   3323  H   SER A 209       2.718  10.543   5.571  1.00  0.00           H  
ATOM   3324  HA  SER A 209       2.425  13.228   4.243  1.00  0.00           H  
ATOM   3325 1HB  SER A 209       0.274  11.178   4.834  1.00  0.00           H  
ATOM   3326 2HB  SER A 209      -0.010  12.824   4.283  1.00  0.00           H  
ATOM   3327  HG  SER A 209       0.003  11.820   2.495  1.00  0.00           H  
ATOM   3328  N   PHE A 210       1.552  14.339   6.305  1.00  0.00           N  
ATOM   3329  CA  PHE A 210       1.303  15.022   7.568  1.00  0.00           C  
ATOM   3330  C   PHE A 210      -0.100  15.602   7.634  1.00  0.00           C  
ATOM   3331  O   PHE A 210      -0.606  16.131   6.634  1.00  0.00           O  
ATOM   3332  CB  PHE A 210       2.320  16.149   7.729  1.00  0.00           C  
ATOM   3333  CG  PHE A 210       3.754  15.690   7.899  1.00  0.00           C  
ATOM   3334  CD1 PHE A 210       4.433  15.017   6.889  1.00  0.00           C  
ATOM   3335  CD2 PHE A 210       4.461  16.007   9.031  1.00  0.00           C  
ATOM   3336  CE1 PHE A 210       5.732  14.638   7.044  1.00  0.00           C  
ATOM   3337  CE2 PHE A 210       5.781  15.633   9.159  1.00  0.00           C  
ATOM   3338  CZ  PHE A 210       6.409  14.938   8.169  1.00  0.00           C  
ATOM   3339  H   PHE A 210       1.606  14.877   5.452  1.00  0.00           H  
ATOM   3340  HA  PHE A 210       1.424  14.309   8.375  1.00  0.00           H  
ATOM   3341 1HB  PHE A 210       2.257  16.830   6.922  1.00  0.00           H  
ATOM   3342 2HB  PHE A 210       2.056  16.711   8.627  1.00  0.00           H  
ATOM   3343  HD1 PHE A 210       3.923  14.766   5.969  1.00  0.00           H  
ATOM   3344  HD2 PHE A 210       3.974  16.562   9.840  1.00  0.00           H  
ATOM   3345  HE1 PHE A 210       6.214  14.090   6.265  1.00  0.00           H  
ATOM   3346  HE2 PHE A 210       6.316  15.887  10.062  1.00  0.00           H  
ATOM   3347  HZ  PHE A 210       7.446  14.633   8.282  1.00  0.00           H  
ATOM   3348  N   GLY A 211      -0.678  15.550   8.829  1.00  0.00           N  
ATOM   3349  CA  GLY A 211      -2.001  16.107   9.121  1.00  0.00           C  
ATOM   3350  C   GLY A 211      -2.031  16.700  10.511  1.00  0.00           C  
ATOM   3351  O   GLY A 211      -1.040  17.273  10.957  1.00  0.00           O  
ATOM   3352  H   GLY A 211      -0.168  15.062   9.571  1.00  0.00           H  
ATOM   3353 1HA  GLY A 211      -2.267  16.863   8.385  1.00  0.00           H  
ATOM   3354 2HA  GLY A 211      -2.745  15.327   9.067  1.00  0.00           H  
ATOM   3355  N   CYS A 212      -3.164  16.578  11.193  1.00  0.00           N  
ATOM   3356  CA  CYS A 212      -3.267  17.134  12.545  1.00  0.00           C  
ATOM   3357  C   CYS A 212      -4.272  16.455  13.477  1.00  0.00           C  
ATOM   3358  O   CYS A 212      -5.109  15.663  13.063  1.00  0.00           O  
ATOM   3359  CB  CYS A 212      -3.567  18.623  12.440  1.00  0.00           C  
ATOM   3360  SG  CYS A 212      -5.104  19.031  11.586  1.00  0.00           S  
ATOM   3361  H   CYS A 212      -3.952  16.130  10.725  1.00  0.00           H  
ATOM   3362  HA  CYS A 212      -2.291  17.039  13.010  1.00  0.00           H  
ATOM   3363 1HB  CYS A 212      -3.620  19.049  13.436  1.00  0.00           H  
ATOM   3364 2HB  CYS A 212      -2.748  19.123  11.918  1.00  0.00           H  
ATOM   3365  HG  CYS A 212      -5.923  18.564  12.527  1.00  0.00           H  
ATOM   3366  N   VAL A 213      -4.164  16.754  14.767  1.00  0.00           N  
ATOM   3367  CA  VAL A 213      -5.072  16.199  15.776  1.00  0.00           C  
ATOM   3368  C   VAL A 213      -5.933  17.239  16.470  1.00  0.00           C  
ATOM   3369  O   VAL A 213      -7.155  17.095  16.506  1.00  0.00           O  
ATOM   3370  CB  VAL A 213      -4.264  15.364  16.781  1.00  0.00           C  
ATOM   3371  CG1 VAL A 213      -5.121  14.868  17.930  1.00  0.00           C  
ATOM   3372  CG2 VAL A 213      -3.759  14.172  16.044  1.00  0.00           C  
ATOM   3373  H   VAL A 213      -3.435  17.390  15.055  1.00  0.00           H  
ATOM   3374  HA  VAL A 213      -5.746  15.508  15.272  1.00  0.00           H  
ATOM   3375  HB  VAL A 213      -3.441  15.962  17.175  1.00  0.00           H  
ATOM   3376 1HG1 VAL A 213      -4.513  14.261  18.602  1.00  0.00           H  
ATOM   3377 2HG1 VAL A 213      -5.525  15.722  18.480  1.00  0.00           H  
ATOM   3378 3HG1 VAL A 213      -5.940  14.267  17.537  1.00  0.00           H  
ATOM   3379 1HG2 VAL A 213      -3.165  13.573  16.710  1.00  0.00           H  
ATOM   3380 2HG2 VAL A 213      -4.602  13.592  15.677  1.00  0.00           H  
ATOM   3381 3HG2 VAL A 213      -3.172  14.483  15.212  1.00  0.00           H  
ATOM   3382  N   SER A 214      -5.316  18.281  17.018  1.00  0.00           N  
ATOM   3383  CA  SER A 214      -6.098  19.304  17.699  1.00  0.00           C  
ATOM   3384  C   SER A 214      -6.127  20.602  16.899  1.00  0.00           C  
ATOM   3385  O   SER A 214      -7.192  21.187  16.688  1.00  0.00           O  
ATOM   3386  CB  SER A 214      -5.513  19.562  19.070  1.00  0.00           C  
ATOM   3387  OG  SER A 214      -5.611  18.422  19.882  1.00  0.00           O  
ATOM   3388  H   SER A 214      -4.314  18.355  16.972  1.00  0.00           H  
ATOM   3389  HA  SER A 214      -7.123  18.950  17.813  1.00  0.00           H  
ATOM   3390 1HB  SER A 214      -4.467  19.855  18.974  1.00  0.00           H  
ATOM   3391 2HB  SER A 214      -6.041  20.394  19.536  1.00  0.00           H  
ATOM   3392  HG  SER A 214      -5.284  18.684  20.750  1.00  0.00           H  
ATOM   3393  N   GLU A 215      -4.962  21.016  16.405  1.00  0.00           N  
ATOM   3394  CA  GLU A 215      -4.850  22.251  15.644  1.00  0.00           C  
ATOM   3395  C   GLU A 215      -4.001  22.034  14.406  1.00  0.00           C  
ATOM   3396  O   GLU A 215      -3.022  21.286  14.442  1.00  0.00           O  
ATOM   3397  CB  GLU A 215      -4.198  23.353  16.495  1.00  0.00           C  
ATOM   3398  CG  GLU A 215      -4.963  23.748  17.765  1.00  0.00           C  
ATOM   3399  CD  GLU A 215      -4.302  24.880  18.537  1.00  0.00           C  
ATOM   3400  OE1 GLU A 215      -3.293  25.376  18.093  1.00  0.00           O  
ATOM   3401  OE2 GLU A 215      -4.814  25.241  19.572  1.00  0.00           O  
ATOM   3402  H   GLU A 215      -4.129  20.488  16.598  1.00  0.00           H  
ATOM   3403  HA  GLU A 215      -5.844  22.571  15.328  1.00  0.00           H  
ATOM   3404 1HB  GLU A 215      -3.203  23.026  16.802  1.00  0.00           H  
ATOM   3405 2HB  GLU A 215      -4.068  24.249  15.886  1.00  0.00           H  
ATOM   3406 1HG  GLU A 215      -5.975  24.046  17.492  1.00  0.00           H  
ATOM   3407 2HG  GLU A 215      -5.033  22.880  18.416  1.00  0.00           H  
ATOM   3408  N   ALA A 216      -4.357  22.702  13.317  1.00  0.00           N  
ATOM   3409  CA  ALA A 216      -3.550  22.641  12.108  1.00  0.00           C  
ATOM   3410  C   ALA A 216      -2.399  23.624  12.204  1.00  0.00           C  
ATOM   3411  O   ALA A 216      -2.541  24.703  12.778  1.00  0.00           O  
ATOM   3412  CB  ALA A 216      -4.390  22.950  10.880  1.00  0.00           C  
ATOM   3413  H   ALA A 216      -5.185  23.281  13.338  1.00  0.00           H  
ATOM   3414  HA  ALA A 216      -3.136  21.638  12.013  1.00  0.00           H  
ATOM   3415 1HB  ALA A 216      -3.762  22.886   9.993  1.00  0.00           H  
ATOM   3416 2HB  ALA A 216      -5.204  22.230  10.799  1.00  0.00           H  
ATOM   3417 3HB  ALA A 216      -4.799  23.953  10.960  1.00  0.00           H  
ATOM   3418  N   SER A 217      -1.274  23.261  11.604  1.00  0.00           N  
ATOM   3419  CA  SER A 217      -0.127  24.135  11.461  1.00  0.00           C  
ATOM   3420  C   SER A 217      -0.146  24.788  10.067  1.00  0.00           C  
ATOM   3421  O   SER A 217       0.505  25.811   9.842  1.00  0.00           O  
ATOM   3422  CB  SER A 217       1.138  23.342  11.706  1.00  0.00           C  
ATOM   3423  OG  SER A 217       1.296  22.343  10.741  1.00  0.00           O  
ATOM   3424  H   SER A 217      -1.214  22.346  11.179  1.00  0.00           H  
ATOM   3425  HA  SER A 217      -0.192  24.923  12.211  1.00  0.00           H  
ATOM   3426 1HB  SER A 217       2.003  24.003  11.708  1.00  0.00           H  
ATOM   3427 2HB  SER A 217       1.075  22.882  12.685  1.00  0.00           H  
ATOM   3428  HG  SER A 217       0.391  22.084  10.467  1.00  0.00           H  
ATOM   3429  N   ALA A 218      -0.946  24.215   9.151  1.00  0.00           N  
ATOM   3430  CA  ALA A 218      -1.084  24.738   7.790  1.00  0.00           C  
ATOM   3431  C   ALA A 218      -2.514  24.483   7.263  1.00  0.00           C  
ATOM   3432  O   ALA A 218      -3.088  23.435   7.566  1.00  0.00           O  
ATOM   3433  CB  ALA A 218      -0.071  24.070   6.867  1.00  0.00           C  
ATOM   3434  H   ALA A 218      -1.407  23.345   9.405  1.00  0.00           H  
ATOM   3435  HA  ALA A 218      -0.875  25.796   7.827  1.00  0.00           H  
ATOM   3436 1HB  ALA A 218      -0.162  24.475   5.855  1.00  0.00           H  
ATOM   3437 2HB  ALA A 218       0.936  24.255   7.240  1.00  0.00           H  
ATOM   3438 3HB  ALA A 218      -0.255  23.003   6.841  1.00  0.00           H  
ATOM   3439  N   PRO A 219      -3.091  25.385   6.427  1.00  0.00           N  
ATOM   3440  CA  PRO A 219      -4.403  25.271   5.782  1.00  0.00           C  
ATOM   3441  C   PRO A 219      -4.671  23.956   5.062  1.00  0.00           C  
ATOM   3442  O   PRO A 219      -5.792  23.453   5.083  1.00  0.00           O  
ATOM   3443  CB  PRO A 219      -4.362  26.416   4.771  1.00  0.00           C  
ATOM   3444  CG  PRO A 219      -3.475  27.448   5.399  1.00  0.00           C  
ATOM   3445  CD  PRO A 219      -2.394  26.662   6.100  1.00  0.00           C  
ATOM   3446  HA  PRO A 219      -5.185  25.454   6.536  1.00  0.00           H  
ATOM   3447 1HB  PRO A 219      -3.970  26.040   3.826  1.00  0.00           H  
ATOM   3448 2HB  PRO A 219      -5.380  26.776   4.570  1.00  0.00           H  
ATOM   3449 1HG  PRO A 219      -3.070  28.115   4.621  1.00  0.00           H  
ATOM   3450 2HG  PRO A 219      -4.058  28.080   6.086  1.00  0.00           H  
ATOM   3451 1HD  PRO A 219      -1.532  26.494   5.435  1.00  0.00           H  
ATOM   3452 2HD  PRO A 219      -2.140  27.232   7.000  1.00  0.00           H  
ATOM   3453  N   GLY A 220      -3.633  23.359   4.485  1.00  0.00           N  
ATOM   3454  CA  GLY A 220      -3.800  22.105   3.763  1.00  0.00           C  
ATOM   3455  C   GLY A 220      -3.875  20.865   4.642  1.00  0.00           C  
ATOM   3456  O   GLY A 220      -4.094  19.764   4.144  1.00  0.00           O  
ATOM   3457  H   GLY A 220      -2.727  23.819   4.453  1.00  0.00           H  
ATOM   3458 1HA  GLY A 220      -4.704  22.164   3.159  1.00  0.00           H  
ATOM   3459 2HA  GLY A 220      -2.970  21.992   3.065  1.00  0.00           H  
ATOM   3460  N   GLN A 221      -3.706  20.998   5.943  1.00  0.00           N  
ATOM   3461  CA  GLN A 221      -3.737  19.791   6.739  1.00  0.00           C  
ATOM   3462  C   GLN A 221      -5.106  19.180   6.895  1.00  0.00           C  
ATOM   3463  O   GLN A 221      -6.134  19.852   6.998  1.00  0.00           O  
ATOM   3464  CB  GLN A 221      -3.074  20.003   8.079  1.00  0.00           C  
ATOM   3465  CG  GLN A 221      -1.615  20.135   7.920  1.00  0.00           C  
ATOM   3466  CD  GLN A 221      -0.914  20.368   9.157  1.00  0.00           C  
ATOM   3467  OE1 GLN A 221      -1.080  21.426   9.775  1.00  0.00           O  
ATOM   3468  NE2 GLN A 221      -0.106  19.409   9.570  1.00  0.00           N  
ATOM   3469  H   GLN A 221      -3.549  21.910   6.378  1.00  0.00           H  
ATOM   3470  HA  GLN A 221      -3.128  19.051   6.224  1.00  0.00           H  
ATOM   3471 1HB  GLN A 221      -3.461  20.908   8.541  1.00  0.00           H  
ATOM   3472 2HB  GLN A 221      -3.293  19.165   8.743  1.00  0.00           H  
ATOM   3473 1HG  GLN A 221      -1.256  19.198   7.516  1.00  0.00           H  
ATOM   3474 2HG  GLN A 221      -1.405  20.951   7.235  1.00  0.00           H  
ATOM   3475 1HE2 GLN A 221       0.397  19.497  10.426  1.00  0.00           H  
ATOM   3476 2HE2 GLN A 221      -0.009  18.557   9.046  1.00  0.00           H  
ATOM   3477  N   VAL A 222      -5.077  17.865   6.933  1.00  0.00           N  
ATOM   3478  CA  VAL A 222      -6.229  17.017   7.097  1.00  0.00           C  
ATOM   3479  C   VAL A 222      -6.142  16.390   8.469  1.00  0.00           C  
ATOM   3480  O   VAL A 222      -5.060  15.981   8.893  1.00  0.00           O  
ATOM   3481  CB  VAL A 222      -6.228  15.918   6.012  1.00  0.00           C  
ATOM   3482  CG1 VAL A 222      -7.423  14.998   6.182  1.00  0.00           C  
ATOM   3483  CG2 VAL A 222      -6.231  16.555   4.635  1.00  0.00           C  
ATOM   3484  H   VAL A 222      -4.179  17.417   6.826  1.00  0.00           H  
ATOM   3485  HA  VAL A 222      -7.138  17.616   7.023  1.00  0.00           H  
ATOM   3486  HB  VAL A 222      -5.330  15.316   6.120  1.00  0.00           H  
ATOM   3487 1HG1 VAL A 222      -7.410  14.226   5.432  1.00  0.00           H  
ATOM   3488 2HG1 VAL A 222      -7.385  14.542   7.151  1.00  0.00           H  
ATOM   3489 3HG1 VAL A 222      -8.341  15.573   6.085  1.00  0.00           H  
ATOM   3490 1HG2 VAL A 222      -6.212  15.785   3.872  1.00  0.00           H  
ATOM   3491 2HG2 VAL A 222      -7.131  17.153   4.523  1.00  0.00           H  
ATOM   3492 3HG2 VAL A 222      -5.350  17.193   4.523  1.00  0.00           H  
ATOM   3493  N   TYR A 223      -7.236  16.356   9.193  1.00  0.00           N  
ATOM   3494  CA  TYR A 223      -7.148  15.725  10.485  1.00  0.00           C  
ATOM   3495  C   TYR A 223      -6.762  14.261  10.324  1.00  0.00           C  
ATOM   3496  O   TYR A 223      -7.193  13.563   9.400  1.00  0.00           O  
ATOM   3497  CB  TYR A 223      -8.429  15.917  11.289  1.00  0.00           C  
ATOM   3498  CG  TYR A 223      -8.510  17.305  11.941  1.00  0.00           C  
ATOM   3499  CD1 TYR A 223      -9.221  18.337  11.346  1.00  0.00           C  
ATOM   3500  CD2 TYR A 223      -7.875  17.526  13.162  1.00  0.00           C  
ATOM   3501  CE1 TYR A 223      -9.281  19.583  11.966  1.00  0.00           C  
ATOM   3502  CE2 TYR A 223      -7.939  18.766  13.777  1.00  0.00           C  
ATOM   3503  CZ  TYR A 223      -8.632  19.789  13.189  1.00  0.00           C  
ATOM   3504  OH  TYR A 223      -8.701  21.024  13.812  1.00  0.00           O  
ATOM   3505  H   TYR A 223      -8.107  16.731   8.844  1.00  0.00           H  
ATOM   3506  HA  TYR A 223      -6.352  16.210  11.042  1.00  0.00           H  
ATOM   3507 1HB  TYR A 223      -9.297  15.784  10.641  1.00  0.00           H  
ATOM   3508 2HB  TYR A 223      -8.482  15.164  12.077  1.00  0.00           H  
ATOM   3509  HD1 TYR A 223      -9.727  18.175  10.393  1.00  0.00           H  
ATOM   3510  HD2 TYR A 223      -7.325  16.718  13.637  1.00  0.00           H  
ATOM   3511  HE1 TYR A 223      -9.837  20.395  11.497  1.00  0.00           H  
ATOM   3512  HE2 TYR A 223      -7.443  18.933  14.728  1.00  0.00           H  
ATOM   3513  HH  TYR A 223      -8.322  20.960  14.708  1.00  0.00           H  
ATOM   3514  N   TYR A 224      -5.978  13.812  11.273  1.00  0.00           N  
ATOM   3515  CA  TYR A 224      -5.450  12.475  11.385  1.00  0.00           C  
ATOM   3516  C   TYR A 224      -6.473  11.359  11.199  1.00  0.00           C  
ATOM   3517  O   TYR A 224      -6.226  10.403  10.457  1.00  0.00           O  
ATOM   3518  CB  TYR A 224      -4.800  12.365  12.757  1.00  0.00           C  
ATOM   3519  CG  TYR A 224      -4.456  11.035  13.087  1.00  0.00           C  
ATOM   3520  CD1 TYR A 224      -3.316  10.457  12.625  1.00  0.00           C  
ATOM   3521  CD2 TYR A 224      -5.348  10.343  13.849  1.00  0.00           C  
ATOM   3522  CE1 TYR A 224      -3.086   9.158  12.924  1.00  0.00           C  
ATOM   3523  CE2 TYR A 224      -5.126   9.080  14.139  1.00  0.00           C  
ATOM   3524  CZ  TYR A 224      -4.022   8.487  13.682  1.00  0.00           C  
ATOM   3525  OH  TYR A 224      -3.874   7.233  13.958  1.00  0.00           O  
ATOM   3526  H   TYR A 224      -5.691  14.480  11.970  1.00  0.00           H  
ATOM   3527  HA  TYR A 224      -4.686  12.353  10.616  1.00  0.00           H  
ATOM   3528 1HB  TYR A 224      -3.901  12.978  12.787  1.00  0.00           H  
ATOM   3529 2HB  TYR A 224      -5.482  12.745  13.517  1.00  0.00           H  
ATOM   3530  HD1 TYR A 224      -2.623  11.027  12.017  1.00  0.00           H  
ATOM   3531  HD2 TYR A 224      -6.251  10.826  14.205  1.00  0.00           H  
ATOM   3532  HE1 TYR A 224      -2.196   8.650  12.556  1.00  0.00           H  
ATOM   3533  HE2 TYR A 224      -5.847   8.519  14.732  1.00  0.00           H  
ATOM   3534  HH  TYR A 224      -3.207   6.827  13.380  1.00  0.00           H  
ATOM   3535  N   GLU A 225      -7.620  11.442  11.871  1.00  0.00           N  
ATOM   3536  CA  GLU A 225      -8.575  10.346  11.755  1.00  0.00           C  
ATOM   3537  C   GLU A 225      -9.052  10.187  10.312  1.00  0.00           C  
ATOM   3538  O   GLU A 225      -9.200   9.062   9.821  1.00  0.00           O  
ATOM   3539  CB  GLU A 225      -9.760  10.576  12.688  1.00  0.00           C  
ATOM   3540  CG  GLU A 225      -9.412  10.449  14.173  1.00  0.00           C  
ATOM   3541  CD  GLU A 225     -10.579  10.734  15.088  1.00  0.00           C  
ATOM   3542  OE1 GLU A 225     -11.608  11.144  14.604  1.00  0.00           O  
ATOM   3543  OE2 GLU A 225     -10.437  10.541  16.274  1.00  0.00           O  
ATOM   3544  H   GLU A 225      -7.811  12.241  12.458  1.00  0.00           H  
ATOM   3545  HA  GLU A 225      -8.074   9.422  12.050  1.00  0.00           H  
ATOM   3546 1HB  GLU A 225     -10.166  11.573  12.518  1.00  0.00           H  
ATOM   3547 2HB  GLU A 225     -10.546   9.857  12.460  1.00  0.00           H  
ATOM   3548 1HG  GLU A 225      -9.046   9.441  14.366  1.00  0.00           H  
ATOM   3549 2HG  GLU A 225      -8.608  11.146  14.400  1.00  0.00           H  
ATOM   3550  N   THR A 226      -9.254  11.318   9.627  1.00  0.00           N  
ATOM   3551  CA  THR A 226      -9.667  11.305   8.234  1.00  0.00           C  
ATOM   3552  C   THR A 226      -8.569  10.726   7.372  1.00  0.00           C  
ATOM   3553  O   THR A 226      -8.834   9.892   6.510  1.00  0.00           O  
ATOM   3554  CB  THR A 226     -10.046  12.703   7.725  1.00  0.00           C  
ATOM   3555  OG1 THR A 226     -11.184  13.188   8.455  1.00  0.00           O  
ATOM   3556  CG2 THR A 226     -10.343  12.654   6.228  1.00  0.00           C  
ATOM   3557  H   THR A 226      -9.095  12.204  10.085  1.00  0.00           H  
ATOM   3558  HA  THR A 226     -10.542  10.664   8.137  1.00  0.00           H  
ATOM   3559  HB  THR A 226      -9.222  13.375   7.900  1.00  0.00           H  
ATOM   3560  HG1 THR A 226     -11.919  12.580   8.333  1.00  0.00           H  
ATOM   3561 1HG2 THR A 226     -10.599  13.651   5.875  1.00  0.00           H  
ATOM   3562 2HG2 THR A 226      -9.458  12.297   5.697  1.00  0.00           H  
ATOM   3563 3HG2 THR A 226     -11.176  11.975   6.044  1.00  0.00           H  
ATOM   3564  N   MET A 227      -7.322  11.129   7.617  1.00  0.00           N  
ATOM   3565  CA  MET A 227      -6.242  10.605   6.796  1.00  0.00           C  
ATOM   3566  C   MET A 227      -6.182   9.101   6.900  1.00  0.00           C  
ATOM   3567  O   MET A 227      -6.022   8.412   5.896  1.00  0.00           O  
ATOM   3568  CB  MET A 227      -4.889  11.135   7.229  1.00  0.00           C  
ATOM   3569  CG  MET A 227      -4.653  12.566   6.987  1.00  0.00           C  
ATOM   3570  SD  MET A 227      -3.098  13.027   7.598  1.00  0.00           S  
ATOM   3571  CE  MET A 227      -2.063  12.238   6.400  1.00  0.00           C  
ATOM   3572  H   MET A 227      -7.148  11.823   8.348  1.00  0.00           H  
ATOM   3573  HA  MET A 227      -6.432  10.864   5.759  1.00  0.00           H  
ATOM   3574 1HB  MET A 227      -4.765  10.962   8.298  1.00  0.00           H  
ATOM   3575 2HB  MET A 227      -4.106  10.573   6.718  1.00  0.00           H  
ATOM   3576 1HG  MET A 227      -4.686  12.790   5.935  1.00  0.00           H  
ATOM   3577 2HG  MET A 227      -5.413  13.150   7.500  1.00  0.00           H  
ATOM   3578 1HE  MET A 227      -1.027  12.419   6.659  1.00  0.00           H  
ATOM   3579 2HE  MET A 227      -2.258  11.175   6.400  1.00  0.00           H  
ATOM   3580 3HE  MET A 227      -2.274  12.645   5.409  1.00  0.00           H  
ATOM   3581  N   CYS A 228      -6.370   8.578   8.110  1.00  0.00           N  
ATOM   3582  CA  CYS A 228      -6.306   7.144   8.290  1.00  0.00           C  
ATOM   3583  C   CYS A 228      -7.424   6.451   7.527  1.00  0.00           C  
ATOM   3584  O   CYS A 228      -7.172   5.488   6.799  1.00  0.00           O  
ATOM   3585  CB  CYS A 228      -6.436   6.812   9.764  1.00  0.00           C  
ATOM   3586  SG  CYS A 228      -5.056   7.342  10.718  1.00  0.00           S  
ATOM   3587  H   CYS A 228      -6.510   9.191   8.916  1.00  0.00           H  
ATOM   3588  HA  CYS A 228      -5.348   6.787   7.919  1.00  0.00           H  
ATOM   3589 1HB  CYS A 228      -7.329   7.289  10.169  1.00  0.00           H  
ATOM   3590 2HB  CYS A 228      -6.548   5.736   9.887  1.00  0.00           H  
ATOM   3591  HG  CYS A 228      -5.347   8.666  10.636  1.00  0.00           H  
ATOM   3592  N   GLU A 229      -8.652   6.980   7.618  1.00  0.00           N  
ATOM   3593  CA  GLU A 229      -9.764   6.368   6.894  1.00  0.00           C  
ATOM   3594  C   GLU A 229      -9.494   6.366   5.398  1.00  0.00           C  
ATOM   3595  O   GLU A 229      -9.686   5.359   4.704  1.00  0.00           O  
ATOM   3596  CB  GLU A 229     -11.080   7.108   7.160  1.00  0.00           C  
ATOM   3597  CG  GLU A 229     -12.275   6.485   6.418  1.00  0.00           C  
ATOM   3598  CD  GLU A 229     -13.619   7.146   6.674  1.00  0.00           C  
ATOM   3599  OE1 GLU A 229     -13.694   8.071   7.447  1.00  0.00           O  
ATOM   3600  OE2 GLU A 229     -14.576   6.717   6.056  1.00  0.00           O  
ATOM   3601  H   GLU A 229      -8.818   7.788   8.223  1.00  0.00           H  
ATOM   3602  HA  GLU A 229      -9.863   5.333   7.226  1.00  0.00           H  
ATOM   3603 1HB  GLU A 229     -11.290   7.113   8.229  1.00  0.00           H  
ATOM   3604 2HB  GLU A 229     -10.981   8.147   6.839  1.00  0.00           H  
ATOM   3605 1HG  GLU A 229     -12.064   6.539   5.349  1.00  0.00           H  
ATOM   3606 2HG  GLU A 229     -12.337   5.432   6.689  1.00  0.00           H  
ATOM   3607  N   VAL A 230      -9.016   7.498   4.904  1.00  0.00           N  
ATOM   3608  CA  VAL A 230      -8.746   7.628   3.498  1.00  0.00           C  
ATOM   3609  C   VAL A 230      -7.654   6.669   3.060  1.00  0.00           C  
ATOM   3610  O   VAL A 230      -7.815   5.985   2.055  1.00  0.00           O  
ATOM   3611  CB  VAL A 230      -8.364   9.081   3.170  1.00  0.00           C  
ATOM   3612  CG1 VAL A 230      -7.880   9.180   1.769  1.00  0.00           C  
ATOM   3613  CG2 VAL A 230      -9.574   9.981   3.352  1.00  0.00           C  
ATOM   3614  H   VAL A 230      -8.862   8.293   5.524  1.00  0.00           H  
ATOM   3615  HA  VAL A 230      -9.657   7.386   2.953  1.00  0.00           H  
ATOM   3616  HB  VAL A 230      -7.563   9.396   3.839  1.00  0.00           H  
ATOM   3617 1HG1 VAL A 230      -7.609  10.192   1.546  1.00  0.00           H  
ATOM   3618 2HG1 VAL A 230      -7.027   8.547   1.678  1.00  0.00           H  
ATOM   3619 3HG1 VAL A 230      -8.659   8.857   1.080  1.00  0.00           H  
ATOM   3620 1HG2 VAL A 230      -9.299  11.010   3.134  1.00  0.00           H  
ATOM   3621 2HG2 VAL A 230     -10.365   9.664   2.676  1.00  0.00           H  
ATOM   3622 3HG2 VAL A 230      -9.930   9.914   4.370  1.00  0.00           H  
ATOM   3623  N   PHE A 231      -6.556   6.578   3.812  1.00  0.00           N  
ATOM   3624  CA  PHE A 231      -5.470   5.678   3.431  1.00  0.00           C  
ATOM   3625  C   PHE A 231      -5.925   4.221   3.449  1.00  0.00           C  
ATOM   3626  O   PHE A 231      -5.580   3.441   2.553  1.00  0.00           O  
ATOM   3627  CB  PHE A 231      -4.261   5.863   4.347  1.00  0.00           C  
ATOM   3628  CG  PHE A 231      -3.617   7.147   4.151  1.00  0.00           C  
ATOM   3629  CD1 PHE A 231      -4.228   8.036   3.352  1.00  0.00           C  
ATOM   3630  CD2 PHE A 231      -2.419   7.495   4.749  1.00  0.00           C  
ATOM   3631  CE1 PHE A 231      -3.728   9.228   3.134  1.00  0.00           C  
ATOM   3632  CE2 PHE A 231      -1.883   8.745   4.527  1.00  0.00           C  
ATOM   3633  CZ  PHE A 231      -2.549   9.620   3.713  1.00  0.00           C  
ATOM   3634  H   PHE A 231      -6.463   7.154   4.646  1.00  0.00           H  
ATOM   3635  HA  PHE A 231      -5.166   5.929   2.416  1.00  0.00           H  
ATOM   3636 1HB  PHE A 231      -4.592   5.807   5.381  1.00  0.00           H  
ATOM   3637 2HB  PHE A 231      -3.537   5.082   4.165  1.00  0.00           H  
ATOM   3638  HD1 PHE A 231      -5.154   7.767   2.882  1.00  0.00           H  
ATOM   3639  HD2 PHE A 231      -1.900   6.785   5.396  1.00  0.00           H  
ATOM   3640  HE1 PHE A 231      -4.282   9.864   2.492  1.00  0.00           H  
ATOM   3641  HE2 PHE A 231      -0.939   9.030   4.990  1.00  0.00           H  
ATOM   3642  HZ  PHE A 231      -2.145  10.611   3.521  1.00  0.00           H  
ATOM   3643  N   ASP A 232      -6.742   3.843   4.442  1.00  0.00           N  
ATOM   3644  CA  ASP A 232      -7.212   2.466   4.498  1.00  0.00           C  
ATOM   3645  C   ASP A 232      -7.972   2.129   3.212  1.00  0.00           C  
ATOM   3646  O   ASP A 232      -7.873   1.013   2.700  1.00  0.00           O  
ATOM   3647  CB  ASP A 232      -8.157   2.210   5.693  1.00  0.00           C  
ATOM   3648  CG  ASP A 232      -7.545   2.133   7.180  1.00  0.00           C  
ATOM   3649  OD1 ASP A 232      -6.333   2.046   7.399  1.00  0.00           O  
ATOM   3650  OD2 ASP A 232      -8.362   2.126   8.082  1.00  0.00           O  
ATOM   3651  H   ASP A 232      -7.017   4.505   5.169  1.00  0.00           H  
ATOM   3652  HA  ASP A 232      -6.354   1.805   4.573  1.00  0.00           H  
ATOM   3653 1HB  ASP A 232      -8.902   3.012   5.698  1.00  0.00           H  
ATOM   3654 2HB  ASP A 232      -8.702   1.288   5.507  1.00  0.00           H  
ATOM   3655  N   LYS A 233      -8.723   3.100   2.679  1.00  0.00           N  
ATOM   3656  CA  LYS A 233      -9.474   2.888   1.445  1.00  0.00           C  
ATOM   3657  C   LYS A 233      -8.616   3.009   0.167  1.00  0.00           C  
ATOM   3658  O   LYS A 233      -8.699   2.158  -0.725  1.00  0.00           O  
ATOM   3659  CB  LYS A 233     -10.624   3.889   1.381  1.00  0.00           C  
ATOM   3660  CG  LYS A 233     -11.721   3.658   2.428  1.00  0.00           C  
ATOM   3661  CD  LYS A 233     -12.820   4.707   2.322  1.00  0.00           C  
ATOM   3662  CE  LYS A 233     -13.883   4.517   3.400  1.00  0.00           C  
ATOM   3663  NZ  LYS A 233     -14.949   5.558   3.319  1.00  0.00           N  
ATOM   3664  H   LYS A 233      -8.800   3.998   3.165  1.00  0.00           H  
ATOM   3665  HA  LYS A 233      -9.888   1.881   1.472  1.00  0.00           H  
ATOM   3666 1HB  LYS A 233     -10.227   4.896   1.534  1.00  0.00           H  
ATOM   3667 2HB  LYS A 233     -11.080   3.860   0.394  1.00  0.00           H  
ATOM   3668 1HG  LYS A 233     -12.151   2.666   2.297  1.00  0.00           H  
ATOM   3669 2HG  LYS A 233     -11.279   3.715   3.426  1.00  0.00           H  
ATOM   3670 1HD  LYS A 233     -12.376   5.698   2.447  1.00  0.00           H  
ATOM   3671 2HD  LYS A 233     -13.288   4.655   1.341  1.00  0.00           H  
ATOM   3672 1HE  LYS A 233     -14.337   3.534   3.293  1.00  0.00           H  
ATOM   3673 2HE  LYS A 233     -13.407   4.581   4.377  1.00  0.00           H  
ATOM   3674 1HZ  LYS A 233     -15.628   5.407   4.059  1.00  0.00           H  
ATOM   3675 2HZ  LYS A 233     -14.534   6.479   3.426  1.00  0.00           H  
ATOM   3676 3HZ  LYS A 233     -15.407   5.503   2.425  1.00  0.00           H  
ATOM   3677  N   ILE A 234      -7.733   4.012   0.098  1.00  0.00           N  
ATOM   3678  CA  ILE A 234      -6.926   4.258  -1.104  1.00  0.00           C  
ATOM   3679  C   ILE A 234      -6.053   3.091  -1.459  1.00  0.00           C  
ATOM   3680  O   ILE A 234      -5.919   2.720  -2.625  1.00  0.00           O  
ATOM   3681  CB  ILE A 234      -5.948   5.445  -0.984  1.00  0.00           C  
ATOM   3682  CG1 ILE A 234      -6.613   6.763  -0.912  1.00  0.00           C  
ATOM   3683  CG2 ILE A 234      -5.008   5.441  -2.172  1.00  0.00           C  
ATOM   3684  CD1 ILE A 234      -5.618   7.842  -0.519  1.00  0.00           C  
ATOM   3685  H   ILE A 234      -7.659   4.655   0.879  1.00  0.00           H  
ATOM   3686  HA  ILE A 234      -7.605   4.446  -1.937  1.00  0.00           H  
ATOM   3687  HB  ILE A 234      -5.384   5.333  -0.068  1.00  0.00           H  
ATOM   3688 1HG1 ILE A 234      -7.030   7.001  -1.879  1.00  0.00           H  
ATOM   3689 2HG1 ILE A 234      -7.416   6.735  -0.195  1.00  0.00           H  
ATOM   3690 1HG2 ILE A 234      -4.294   6.258  -2.076  1.00  0.00           H  
ATOM   3691 2HG2 ILE A 234      -4.474   4.501  -2.215  1.00  0.00           H  
ATOM   3692 3HG2 ILE A 234      -5.586   5.567  -3.083  1.00  0.00           H  
ATOM   3693 1HD1 ILE A 234      -6.104   8.811  -0.479  1.00  0.00           H  
ATOM   3694 2HD1 ILE A 234      -5.197   7.611   0.454  1.00  0.00           H  
ATOM   3695 3HD1 ILE A 234      -4.813   7.883  -1.249  1.00  0.00           H  
ATOM   3696  N   TYR A 235      -5.439   2.505  -0.449  1.00  0.00           N  
ATOM   3697  CA  TYR A 235      -4.484   1.458  -0.695  1.00  0.00           C  
ATOM   3698  C   TYR A 235      -5.114   0.071  -0.559  1.00  0.00           C  
ATOM   3699  O   TYR A 235      -4.422  -0.945  -0.500  1.00  0.00           O  
ATOM   3700  CB  TYR A 235      -3.305   1.707   0.232  1.00  0.00           C  
ATOM   3701  CG  TYR A 235      -2.688   3.113  -0.065  1.00  0.00           C  
ATOM   3702  CD1 TYR A 235      -2.957   4.189   0.780  1.00  0.00           C  
ATOM   3703  CD2 TYR A 235      -1.907   3.325  -1.184  1.00  0.00           C  
ATOM   3704  CE1 TYR A 235      -2.471   5.439   0.514  1.00  0.00           C  
ATOM   3705  CE2 TYR A 235      -1.410   4.591  -1.445  1.00  0.00           C  
ATOM   3706  CZ  TYR A 235      -1.701   5.637  -0.605  1.00  0.00           C  
ATOM   3707  OH  TYR A 235      -1.224   6.879  -0.881  1.00  0.00           O  
ATOM   3708  H   TYR A 235      -5.599   2.827   0.510  1.00  0.00           H  
ATOM   3709  HA  TYR A 235      -4.125   1.553  -1.719  1.00  0.00           H  
ATOM   3710 1HB  TYR A 235      -3.640   1.675   1.271  1.00  0.00           H  
ATOM   3711 2HB  TYR A 235      -2.539   0.952   0.089  1.00  0.00           H  
ATOM   3712  HD1 TYR A 235      -3.558   4.041   1.649  1.00  0.00           H  
ATOM   3713  HD2 TYR A 235      -1.683   2.499  -1.859  1.00  0.00           H  
ATOM   3714  HE1 TYR A 235      -2.699   6.271   1.184  1.00  0.00           H  
ATOM   3715  HE2 TYR A 235      -0.794   4.762  -2.322  1.00  0.00           H  
ATOM   3716  HH  TYR A 235      -0.734   6.848  -1.702  1.00  0.00           H  
ATOM   3717  N   LYS A 236      -6.446   0.017  -0.578  1.00  0.00           N  
ATOM   3718  CA  LYS A 236      -7.143  -1.254  -0.508  1.00  0.00           C  
ATOM   3719  C   LYS A 236      -6.930  -2.078  -1.789  1.00  0.00           C  
ATOM   3720  O   LYS A 236      -6.757  -3.299  -1.755  1.00  0.00           O  
ATOM   3721  CB  LYS A 236      -8.630  -1.029  -0.227  1.00  0.00           C  
ATOM   3722  CG  LYS A 236      -9.447  -2.309  -0.018  1.00  0.00           C  
ATOM   3723  CD  LYS A 236      -8.973  -3.043   1.236  1.00  0.00           C  
ATOM   3724  CE  LYS A 236      -9.824  -4.257   1.575  1.00  0.00           C  
ATOM   3725  NZ  LYS A 236      -9.246  -5.020   2.729  1.00  0.00           N  
ATOM   3726  H   LYS A 236      -7.007   0.866  -0.636  1.00  0.00           H  
ATOM   3727  HA  LYS A 236      -6.742  -1.808   0.318  1.00  0.00           H  
ATOM   3728 1HB  LYS A 236      -8.735  -0.413   0.666  1.00  0.00           H  
ATOM   3729 2HB  LYS A 236      -9.072  -0.474  -1.053  1.00  0.00           H  
ATOM   3730 1HG  LYS A 236     -10.500  -2.054   0.089  1.00  0.00           H  
ATOM   3731 2HG  LYS A 236      -9.328  -2.959  -0.882  1.00  0.00           H  
ATOM   3732 1HD  LYS A 236      -7.966  -3.391   1.064  1.00  0.00           H  
ATOM   3733 2HD  LYS A 236      -8.957  -2.359   2.086  1.00  0.00           H  
ATOM   3734 1HE  LYS A 236     -10.829  -3.929   1.835  1.00  0.00           H  
ATOM   3735 2HE  LYS A 236      -9.877  -4.914   0.708  1.00  0.00           H  
ATOM   3736 1HZ  LYS A 236      -9.816  -5.821   2.939  1.00  0.00           H  
ATOM   3737 2HZ  LYS A 236      -8.309  -5.330   2.475  1.00  0.00           H  
ATOM   3738 3HZ  LYS A 236      -9.191  -4.425   3.545  1.00  0.00           H  
ATOM   3739  N   GLY A 237      -6.911  -1.408  -2.943  1.00  0.00           N  
ATOM   3740  CA  GLY A 237      -6.831  -2.079  -4.247  1.00  0.00           C  
ATOM   3741  C   GLY A 237      -5.458  -2.649  -4.645  1.00  0.00           C  
ATOM   3742  O   GLY A 237      -4.959  -2.366  -5.733  1.00  0.00           O  
ATOM   3743  H   GLY A 237      -6.997  -0.402  -2.915  1.00  0.00           H  
ATOM   3744 1HA  GLY A 237      -7.563  -2.886  -4.263  1.00  0.00           H  
ATOM   3745 2HA  GLY A 237      -7.148  -1.372  -5.012  1.00  0.00           H  
ATOM   3746  N   ASN A 238      -4.867  -3.462  -3.771  1.00  0.00           N  
ATOM   3747  CA  ASN A 238      -3.587  -4.132  -4.041  1.00  0.00           C  
ATOM   3748  C   ASN A 238      -3.712  -5.657  -4.161  1.00  0.00           C  
ATOM   3749  O   ASN A 238      -2.899  -6.301  -4.825  1.00  0.00           O  
ATOM   3750  CB  ASN A 238      -2.540  -3.737  -3.014  1.00  0.00           C  
ATOM   3751  CG  ASN A 238      -2.055  -2.310  -3.170  1.00  0.00           C  
ATOM   3752  OD1 ASN A 238      -1.225  -2.072  -4.056  1.00  0.00           O  
ATOM   3753  ND2 ASN A 238      -2.515  -1.377  -2.392  1.00  0.00           N  
ATOM   3754  H   ASN A 238      -5.358  -3.615  -2.895  1.00  0.00           H  
ATOM   3755  HA  ASN A 238      -3.226  -3.781  -5.008  1.00  0.00           H  
ATOM   3756 1HB  ASN A 238      -2.947  -3.864  -2.006  1.00  0.00           H  
ATOM   3757 2HB  ASN A 238      -1.700  -4.392  -3.114  1.00  0.00           H  
ATOM   3758 1HD2 ASN A 238      -2.195  -0.438  -2.506  1.00  0.00           H  
ATOM   3759 2HD2 ASN A 238      -3.204  -1.569  -1.682  1.00  0.00           H  
ATOM   3760  N   ARG A 239      -4.751  -6.221  -3.547  1.00  0.00           N  
ATOM   3761  CA  ARG A 239      -5.032  -7.666  -3.556  1.00  0.00           C  
ATOM   3762  C   ARG A 239      -3.886  -8.596  -3.150  1.00  0.00           C  
ATOM   3763  O   ARG A 239      -3.705  -9.650  -3.762  1.00  0.00           O  
ATOM   3764  CB  ARG A 239      -5.486  -8.112  -4.939  1.00  0.00           C  
ATOM   3765  CG  ARG A 239      -6.769  -7.469  -5.443  1.00  0.00           C  
ATOM   3766  CD  ARG A 239      -7.174  -8.030  -6.766  1.00  0.00           C  
ATOM   3767  NE  ARG A 239      -8.399  -7.423  -7.269  1.00  0.00           N  
ATOM   3768  CZ  ARG A 239      -8.952  -7.691  -8.472  1.00  0.00           C  
ATOM   3769  NH1 ARG A 239      -8.381  -8.555  -9.285  1.00  0.00           N  
ATOM   3770  NH2 ARG A 239     -10.068  -7.084  -8.834  1.00  0.00           N  
ATOM   3771  H   ARG A 239      -5.377  -5.619  -3.031  1.00  0.00           H  
ATOM   3772  HA  ARG A 239      -5.855  -7.837  -2.860  1.00  0.00           H  
ATOM   3773 1HB  ARG A 239      -4.705  -7.911  -5.670  1.00  0.00           H  
ATOM   3774 2HB  ARG A 239      -5.647  -9.191  -4.929  1.00  0.00           H  
ATOM   3775 1HG  ARG A 239      -7.572  -7.655  -4.729  1.00  0.00           H  
ATOM   3776 2HG  ARG A 239      -6.621  -6.393  -5.553  1.00  0.00           H  
ATOM   3777 1HD  ARG A 239      -6.382  -7.851  -7.492  1.00  0.00           H  
ATOM   3778 2HD  ARG A 239      -7.341  -9.102  -6.668  1.00  0.00           H  
ATOM   3779  HE  ARG A 239      -8.870  -6.753  -6.676  1.00  0.00           H  
ATOM   3780 1HH1 ARG A 239      -7.528  -9.020  -9.011  1.00  0.00           H  
ATOM   3781 2HH1 ARG A 239      -8.797  -8.752 -10.184  1.00  0.00           H  
ATOM   3782 1HH2 ARG A 239     -10.507  -6.420  -8.210  1.00  0.00           H  
ATOM   3783 2HH2 ARG A 239     -10.482  -7.283  -9.732  1.00  0.00           H  
ATOM   3784  N   HIS A 240      -3.131  -8.261  -2.116  1.00  0.00           N  
ATOM   3785  CA  HIS A 240      -2.062  -9.170  -1.699  1.00  0.00           C  
ATOM   3786  C   HIS A 240      -2.597 -10.183  -0.700  1.00  0.00           C  
ATOM   3787  O   HIS A 240      -3.715 -10.021  -0.213  1.00  0.00           O  
ATOM   3788  CB  HIS A 240      -0.859  -8.411  -1.122  1.00  0.00           C  
ATOM   3789  CG  HIS A 240      -0.097  -7.614  -2.148  1.00  0.00           C  
ATOM   3790  ND1 HIS A 240       0.566  -8.213  -3.193  1.00  0.00           N  
ATOM   3791  CD2 HIS A 240       0.127  -6.289  -2.279  1.00  0.00           C  
ATOM   3792  CE1 HIS A 240       1.174  -7.278  -3.910  1.00  0.00           C  
ATOM   3793  NE2 HIS A 240       0.914  -6.113  -3.388  1.00  0.00           N  
ATOM   3794  H   HIS A 240      -3.287  -7.388  -1.606  1.00  0.00           H  
ATOM   3795  HA  HIS A 240      -1.699  -9.730  -2.561  1.00  0.00           H  
ATOM   3796 1HB  HIS A 240      -1.201  -7.735  -0.348  1.00  0.00           H  
ATOM   3797 2HB  HIS A 240      -0.167  -9.119  -0.657  1.00  0.00           H  
ATOM   3798  HD2 HIS A 240      -0.231  -5.510  -1.642  1.00  0.00           H  
ATOM   3799  HE1 HIS A 240       1.785  -7.446  -4.781  1.00  0.00           H  
ATOM   3800  HE2 HIS A 240       1.278  -5.210  -3.754  1.00  0.00           H  
ATOM   3801  N   ILE A 241      -1.841 -11.246  -0.444  1.00  0.00           N  
ATOM   3802  CA  ILE A 241      -2.200 -12.182   0.628  1.00  0.00           C  
ATOM   3803  C   ILE A 241      -1.142 -12.013   1.692  1.00  0.00           C  
ATOM   3804  O   ILE A 241       0.041 -11.956   1.374  1.00  0.00           O  
ATOM   3805  CB  ILE A 241      -2.256 -13.663   0.203  1.00  0.00           C  
ATOM   3806  CG1 ILE A 241      -3.281 -13.882  -0.854  1.00  0.00           C  
ATOM   3807  CG2 ILE A 241      -2.578 -14.546   1.403  1.00  0.00           C  
ATOM   3808  CD1 ILE A 241      -3.226 -15.266  -1.477  1.00  0.00           C  
ATOM   3809  H   ILE A 241      -0.955 -11.360  -0.949  1.00  0.00           H  
ATOM   3810  HA  ILE A 241      -3.163 -11.906   1.058  1.00  0.00           H  
ATOM   3811  HB  ILE A 241      -1.323 -13.943  -0.179  1.00  0.00           H  
ATOM   3812 1HG1 ILE A 241      -4.264 -13.740  -0.402  1.00  0.00           H  
ATOM   3813 2HG1 ILE A 241      -3.146 -13.140  -1.639  1.00  0.00           H  
ATOM   3814 1HG2 ILE A 241      -2.601 -15.591   1.099  1.00  0.00           H  
ATOM   3815 2HG2 ILE A 241      -1.821 -14.411   2.158  1.00  0.00           H  
ATOM   3816 3HG2 ILE A 241      -3.552 -14.262   1.812  1.00  0.00           H  
ATOM   3817 1HD1 ILE A 241      -4.006 -15.361  -2.232  1.00  0.00           H  
ATOM   3818 2HD1 ILE A 241      -2.257 -15.420  -1.942  1.00  0.00           H  
ATOM   3819 3HD1 ILE A 241      -3.379 -16.015  -0.701  1.00  0.00           H  
ATOM   3820  N   ILE A 242      -1.559 -11.819   2.916  1.00  0.00           N  
ATOM   3821  CA  ILE A 242      -0.635 -11.605   4.011  1.00  0.00           C  
ATOM   3822  C   ILE A 242      -0.772 -12.668   5.080  1.00  0.00           C  
ATOM   3823  O   ILE A 242      -1.872 -12.926   5.542  1.00  0.00           O  
ATOM   3824  CB  ILE A 242      -0.900 -10.231   4.609  1.00  0.00           C  
ATOM   3825  CG1 ILE A 242      -0.639  -9.130   3.536  1.00  0.00           C  
ATOM   3826  CG2 ILE A 242      -0.111 -10.060   5.839  1.00  0.00           C  
ATOM   3827  CD1 ILE A 242      -1.137  -7.784   3.906  1.00  0.00           C  
ATOM   3828  H   ILE A 242      -2.560 -11.847   3.109  1.00  0.00           H  
ATOM   3829  HA  ILE A 242       0.383 -11.636   3.628  1.00  0.00           H  
ATOM   3830  HB  ILE A 242      -1.943 -10.167   4.849  1.00  0.00           H  
ATOM   3831 1HG1 ILE A 242       0.427  -9.062   3.361  1.00  0.00           H  
ATOM   3832 2HG1 ILE A 242      -1.127  -9.406   2.609  1.00  0.00           H  
ATOM   3833 1HG2 ILE A 242      -0.339  -9.115   6.267  1.00  0.00           H  
ATOM   3834 2HG2 ILE A 242      -0.361 -10.841   6.551  1.00  0.00           H  
ATOM   3835 3HG2 ILE A 242       0.941 -10.125   5.581  1.00  0.00           H  
ATOM   3836 1HD1 ILE A 242      -0.919  -7.075   3.110  1.00  0.00           H  
ATOM   3837 2HD1 ILE A 242      -2.215  -7.834   4.058  1.00  0.00           H  
ATOM   3838 3HD1 ILE A 242      -0.664  -7.460   4.808  1.00  0.00           H  
ATOM   3839  N   LEU A 243       0.321 -13.304   5.464  1.00  0.00           N  
ATOM   3840  CA  LEU A 243       0.258 -14.316   6.509  1.00  0.00           C  
ATOM   3841  C   LEU A 243       0.844 -13.845   7.832  1.00  0.00           C  
ATOM   3842  O   LEU A 243       1.963 -13.322   7.917  1.00  0.00           O  
ATOM   3843  CB  LEU A 243       0.906 -15.640   6.060  1.00  0.00           C  
ATOM   3844  CG  LEU A 243      -0.064 -16.674   5.419  1.00  0.00           C  
ATOM   3845  CD1 LEU A 243      -0.631 -16.169   4.112  1.00  0.00           C  
ATOM   3846  CD2 LEU A 243       0.678 -17.974   5.217  1.00  0.00           C  
ATOM   3847  H   LEU A 243       1.212 -13.051   5.049  1.00  0.00           H  
ATOM   3848  HA  LEU A 243      -0.791 -14.540   6.690  1.00  0.00           H  
ATOM   3849 1HB  LEU A 243       1.689 -15.415   5.332  1.00  0.00           H  
ATOM   3850 2HB  LEU A 243       1.369 -16.107   6.927  1.00  0.00           H  
ATOM   3851  HG  LEU A 243      -0.901 -16.830   6.095  1.00  0.00           H  
ATOM   3852 1HD1 LEU A 243      -1.316 -16.908   3.712  1.00  0.00           H  
ATOM   3853 2HD1 LEU A 243      -1.167 -15.253   4.282  1.00  0.00           H  
ATOM   3854 3HD1 LEU A 243       0.178 -15.995   3.405  1.00  0.00           H  
ATOM   3855 1HD2 LEU A 243      -0.001 -18.698   4.803  1.00  0.00           H  
ATOM   3856 2HD2 LEU A 243       1.515 -17.826   4.536  1.00  0.00           H  
ATOM   3857 3HD2 LEU A 243       1.050 -18.331   6.172  1.00  0.00           H  
ATOM   3858  N   ILE A 244       0.059 -14.045   8.875  1.00  0.00           N  
ATOM   3859  CA  ILE A 244       0.432 -13.689  10.230  1.00  0.00           C  
ATOM   3860  C   ILE A 244       0.274 -14.899  11.141  1.00  0.00           C  
ATOM   3861  O   ILE A 244      -0.334 -15.907  10.763  1.00  0.00           O  
ATOM   3862  CB  ILE A 244      -0.404 -12.511  10.760  1.00  0.00           C  
ATOM   3863  CG1 ILE A 244      -1.829 -12.899  10.796  1.00  0.00           C  
ATOM   3864  CG2 ILE A 244      -0.219 -11.263   9.882  1.00  0.00           C  
ATOM   3865  CD1 ILE A 244      -2.661 -11.938  11.492  1.00  0.00           C  
ATOM   3866  H   ILE A 244      -0.855 -14.469   8.709  1.00  0.00           H  
ATOM   3867  HA  ILE A 244       1.479 -13.391  10.241  1.00  0.00           H  
ATOM   3868  HB  ILE A 244      -0.100 -12.282  11.779  1.00  0.00           H  
ATOM   3869 1HG1 ILE A 244      -2.195 -13.003   9.777  1.00  0.00           H  
ATOM   3870 2HG1 ILE A 244      -1.907 -13.839  11.279  1.00  0.00           H  
ATOM   3871 1HG2 ILE A 244      -0.820 -10.446  10.280  1.00  0.00           H  
ATOM   3872 2HG2 ILE A 244       0.824 -10.972   9.876  1.00  0.00           H  
ATOM   3873 3HG2 ILE A 244      -0.538 -11.481   8.869  1.00  0.00           H  
ATOM   3874 1HD1 ILE A 244      -3.690 -12.262  11.493  1.00  0.00           H  
ATOM   3875 2HD1 ILE A 244      -2.311 -11.848  12.501  1.00  0.00           H  
ATOM   3876 3HD1 ILE A 244      -2.582 -10.989  10.994  1.00  0.00           H  
ATOM   3877  N   GLY A 245       0.852 -14.799  12.326  1.00  0.00           N  
ATOM   3878  CA  GLY A 245       0.805 -15.881  13.291  1.00  0.00           C  
ATOM   3879  C   GLY A 245       2.163 -16.007  13.959  1.00  0.00           C  
ATOM   3880  O   GLY A 245       3.123 -15.329  13.573  1.00  0.00           O  
ATOM   3881  H   GLY A 245       1.333 -13.943  12.571  1.00  0.00           H  
ATOM   3882 1HA  GLY A 245       0.038 -15.683  14.037  1.00  0.00           H  
ATOM   3883 2HA  GLY A 245       0.541 -16.815  12.798  1.00  0.00           H  
ATOM   3884  N   PHE A 246       2.227 -16.841  14.976  1.00  0.00           N  
ATOM   3885  CA  PHE A 246       3.421 -17.052  15.781  1.00  0.00           C  
ATOM   3886  C   PHE A 246       4.490 -17.885  15.079  1.00  0.00           C  
ATOM   3887  O   PHE A 246       4.187 -18.722  14.232  1.00  0.00           O  
ATOM   3888  CB  PHE A 246       3.034 -17.652  17.115  1.00  0.00           C  
ATOM   3889  CG  PHE A 246       4.160 -17.735  18.080  1.00  0.00           C  
ATOM   3890  CD1 PHE A 246       4.621 -16.622  18.735  1.00  0.00           C  
ATOM   3891  CD2 PHE A 246       4.753 -18.909  18.325  1.00  0.00           C  
ATOM   3892  CE1 PHE A 246       5.682 -16.719  19.619  1.00  0.00           C  
ATOM   3893  CE2 PHE A 246       5.796 -19.021  19.201  1.00  0.00           C  
ATOM   3894  CZ  PHE A 246       6.264 -17.926  19.854  1.00  0.00           C  
ATOM   3895  H   PHE A 246       1.391 -17.355  15.218  1.00  0.00           H  
ATOM   3896  HA  PHE A 246       3.857 -16.076  15.987  1.00  0.00           H  
ATOM   3897 1HB  PHE A 246       2.267 -17.034  17.559  1.00  0.00           H  
ATOM   3898 2HB  PHE A 246       2.634 -18.653  16.966  1.00  0.00           H  
ATOM   3899  HD1 PHE A 246       4.145 -15.668  18.540  1.00  0.00           H  
ATOM   3900  HD2 PHE A 246       4.390 -19.772  17.793  1.00  0.00           H  
ATOM   3901  HE1 PHE A 246       6.052 -15.837  20.128  1.00  0.00           H  
ATOM   3902  HE2 PHE A 246       6.250 -19.988  19.362  1.00  0.00           H  
ATOM   3903  HZ  PHE A 246       7.095 -18.014  20.549  1.00  0.00           H  
ATOM   3904  N   MET A 247       5.751 -17.616  15.373  1.00  0.00           N  
ATOM   3905  CA  MET A 247       6.810 -18.406  14.771  1.00  0.00           C  
ATOM   3906  C   MET A 247       6.510 -19.881  15.049  1.00  0.00           C  
ATOM   3907  O   MET A 247       6.209 -20.248  16.175  1.00  0.00           O  
ATOM   3908  CB  MET A 247       8.143 -17.998  15.405  1.00  0.00           C  
ATOM   3909  CG  MET A 247       8.632 -16.579  15.060  1.00  0.00           C  
ATOM   3910  SD  MET A 247      10.140 -16.076  15.986  1.00  0.00           S  
ATOM   3911  CE  MET A 247      11.413 -17.093  15.273  1.00  0.00           C  
ATOM   3912  H   MET A 247       5.972 -16.904  16.053  1.00  0.00           H  
ATOM   3913  HA  MET A 247       6.825 -18.241  13.695  1.00  0.00           H  
ATOM   3914 1HB  MET A 247       8.038 -18.038  16.475  1.00  0.00           H  
ATOM   3915 2HB  MET A 247       8.921 -18.711  15.122  1.00  0.00           H  
ATOM   3916 1HG  MET A 247       8.851 -16.521  13.994  1.00  0.00           H  
ATOM   3917 2HG  MET A 247       7.841 -15.867  15.284  1.00  0.00           H  
ATOM   3918 1HE  MET A 247      12.356 -16.899  15.756  1.00  0.00           H  
ATOM   3919 2HE  MET A 247      11.139 -18.119  15.428  1.00  0.00           H  
ATOM   3920 3HE  MET A 247      11.500 -16.882  14.210  1.00  0.00           H  
ATOM   3921  N   GLY A 248       6.629 -20.739  14.036  1.00  0.00           N  
ATOM   3922  CA  GLY A 248       6.323 -22.160  14.225  1.00  0.00           C  
ATOM   3923  C   GLY A 248       4.929 -22.592  13.742  1.00  0.00           C  
ATOM   3924  O   GLY A 248       4.648 -23.789  13.652  1.00  0.00           O  
ATOM   3925  H   GLY A 248       6.906 -20.402  13.128  1.00  0.00           H  
ATOM   3926 1HA  GLY A 248       7.077 -22.754  13.708  1.00  0.00           H  
ATOM   3927 2HA  GLY A 248       6.417 -22.401  15.271  1.00  0.00           H  
ATOM   3928  N   VAL A 249       4.072 -21.645  13.350  1.00  0.00           N  
ATOM   3929  CA  VAL A 249       2.750 -22.038  12.836  1.00  0.00           C  
ATOM   3930  C   VAL A 249       2.843 -22.394  11.336  1.00  0.00           C  
ATOM   3931  O   VAL A 249       1.854 -22.777  10.714  1.00  0.00           O  
ATOM   3932  CB  VAL A 249       1.686 -20.952  13.032  1.00  0.00           C  
ATOM   3933  CG1 VAL A 249       1.549 -20.595  14.523  1.00  0.00           C  
ATOM   3934  CG2 VAL A 249       2.009 -19.783  12.154  1.00  0.00           C  
ATOM   3935  H   VAL A 249       4.302 -20.657  13.477  1.00  0.00           H  
ATOM   3936  HA  VAL A 249       2.415 -22.916  13.386  1.00  0.00           H  
ATOM   3937  HB  VAL A 249       0.716 -21.348  12.732  1.00  0.00           H  
ATOM   3938 1HG1 VAL A 249       0.766 -19.847  14.642  1.00  0.00           H  
ATOM   3939 2HG1 VAL A 249       1.281 -21.481  15.077  1.00  0.00           H  
ATOM   3940 3HG1 VAL A 249       2.476 -20.211  14.907  1.00  0.00           H  
ATOM   3941 1HG2 VAL A 249       1.241 -19.026  12.270  1.00  0.00           H  
ATOM   3942 2HG2 VAL A 249       2.954 -19.369  12.406  1.00  0.00           H  
ATOM   3943 3HG2 VAL A 249       2.033 -20.121  11.120  1.00  0.00           H  
ATOM   3944  N   GLY A 250       4.050 -22.258  10.766  1.00  0.00           N  
ATOM   3945  CA  GLY A 250       4.331 -22.614   9.375  1.00  0.00           C  
ATOM   3946  C   GLY A 250       4.236 -21.491   8.345  1.00  0.00           C  
ATOM   3947  O   GLY A 250       4.356 -21.753   7.156  1.00  0.00           O  
ATOM   3948  H   GLY A 250       4.802 -21.925  11.346  1.00  0.00           H  
ATOM   3949 1HA  GLY A 250       5.330 -23.048   9.326  1.00  0.00           H  
ATOM   3950 2HA  GLY A 250       3.649 -23.411   9.081  1.00  0.00           H  
ATOM   3951  N   LYS A 251       4.120 -20.243   8.766  1.00  0.00           N  
ATOM   3952  CA  LYS A 251       3.978 -19.131   7.813  1.00  0.00           C  
ATOM   3953  C   LYS A 251       4.962 -19.081   6.643  1.00  0.00           C  
ATOM   3954  O   LYS A 251       4.549 -18.839   5.507  1.00  0.00           O  
ATOM   3955  CB  LYS A 251       4.189 -17.836   8.554  1.00  0.00           C  
ATOM   3956  CG  LYS A 251       3.136 -17.442   9.474  1.00  0.00           C  
ATOM   3957  CD  LYS A 251       3.519 -16.154  10.053  1.00  0.00           C  
ATOM   3958  CE  LYS A 251       4.779 -16.335  10.872  1.00  0.00           C  
ATOM   3959  NZ  LYS A 251       5.082 -15.168  11.638  1.00  0.00           N  
ATOM   3960  H   LYS A 251       4.064 -20.061   9.758  1.00  0.00           H  
ATOM   3961  HA  LYS A 251       2.974 -19.169   7.398  1.00  0.00           H  
ATOM   3962 1HB  LYS A 251       5.115 -17.896   9.121  1.00  0.00           H  
ATOM   3963 2HB  LYS A 251       4.309 -17.026   7.831  1.00  0.00           H  
ATOM   3964 1HG  LYS A 251       2.175 -17.349   8.963  1.00  0.00           H  
ATOM   3965 2HG  LYS A 251       3.051 -18.165  10.251  1.00  0.00           H  
ATOM   3966 1HD  LYS A 251       3.688 -15.404   9.272  1.00  0.00           H  
ATOM   3967 2HD  LYS A 251       2.763 -15.809  10.704  1.00  0.00           H  
ATOM   3968 1HE  LYS A 251       4.658 -17.182  11.553  1.00  0.00           H  
ATOM   3969 2HE  LYS A 251       5.612 -16.531  10.199  1.00  0.00           H  
ATOM   3970 1HZ  LYS A 251       5.917 -15.316  12.157  1.00  0.00           H  
ATOM   3971 2HZ  LYS A 251       5.202 -14.364  11.002  1.00  0.00           H  
ATOM   3972 3HZ  LYS A 251       4.295 -15.010  12.278  1.00  0.00           H  
ATOM   3973  N   SER A 252       6.258 -19.307   6.885  1.00  0.00           N  
ATOM   3974  CA  SER A 252       7.218 -19.206   5.779  1.00  0.00           C  
ATOM   3975  C   SER A 252       7.021 -20.343   4.777  1.00  0.00           C  
ATOM   3976  O   SER A 252       7.005 -20.129   3.559  1.00  0.00           O  
ATOM   3977  CB  SER A 252       8.642 -19.225   6.309  1.00  0.00           C  
ATOM   3978  OG  SER A 252       8.929 -18.083   7.087  1.00  0.00           O  
ATOM   3979  H   SER A 252       6.571 -19.528   7.819  1.00  0.00           H  
ATOM   3980  HA  SER A 252       7.054 -18.259   5.261  1.00  0.00           H  
ATOM   3981 1HB  SER A 252       8.781 -20.120   6.914  1.00  0.00           H  
ATOM   3982 2HB  SER A 252       9.342 -19.284   5.476  1.00  0.00           H  
ATOM   3983  HG  SER A 252       9.231 -17.371   6.455  1.00  0.00           H  
ATOM   3984  N   THR A 253       6.814 -21.544   5.309  1.00  0.00           N  
ATOM   3985  CA  THR A 253       6.625 -22.742   4.507  1.00  0.00           C  
ATOM   3986  C   THR A 253       5.336 -22.639   3.710  1.00  0.00           C  
ATOM   3987  O   THR A 253       5.294 -22.962   2.516  1.00  0.00           O  
ATOM   3988  CB  THR A 253       6.598 -23.991   5.396  1.00  0.00           C  
ATOM   3989  OG1 THR A 253       7.845 -24.120   6.095  1.00  0.00           O  
ATOM   3990  CG2 THR A 253       6.382 -25.194   4.551  1.00  0.00           C  
ATOM   3991  H   THR A 253       6.797 -21.627   6.315  1.00  0.00           H  
ATOM   3992  HA  THR A 253       7.454 -22.828   3.805  1.00  0.00           H  
ATOM   3993  HB  THR A 253       5.787 -23.908   6.124  1.00  0.00           H  
ATOM   3994  HG1 THR A 253       7.857 -24.955   6.571  1.00  0.00           H  
ATOM   3995 1HG2 THR A 253       6.375 -26.068   5.185  1.00  0.00           H  
ATOM   3996 2HG2 THR A 253       5.429 -25.102   4.029  1.00  0.00           H  
ATOM   3997 3HG2 THR A 253       7.188 -25.283   3.825  1.00  0.00           H  
ATOM   3998  N   ILE A 254       4.291 -22.172   4.380  1.00  0.00           N  
ATOM   3999  CA  ILE A 254       2.993 -21.992   3.780  1.00  0.00           C  
ATOM   4000  C   ILE A 254       3.029 -20.902   2.738  1.00  0.00           C  
ATOM   4001  O   ILE A 254       2.451 -21.068   1.681  1.00  0.00           O  
ATOM   4002  CB  ILE A 254       1.924 -21.714   4.826  1.00  0.00           C  
ATOM   4003  CG1 ILE A 254       1.770 -22.898   5.716  1.00  0.00           C  
ATOM   4004  CG2 ILE A 254       0.638 -21.413   4.166  1.00  0.00           C  
ATOM   4005  CD1 ILE A 254       1.375 -24.079   4.983  1.00  0.00           C  
ATOM   4006  H   ILE A 254       4.406 -21.931   5.362  1.00  0.00           H  
ATOM   4007  HA  ILE A 254       2.723 -22.921   3.275  1.00  0.00           H  
ATOM   4008  HB  ILE A 254       2.233 -20.867   5.441  1.00  0.00           H  
ATOM   4009 1HG1 ILE A 254       2.700 -23.121   6.201  1.00  0.00           H  
ATOM   4010 2HG1 ILE A 254       1.025 -22.696   6.468  1.00  0.00           H  
ATOM   4011 1HG2 ILE A 254      -0.090 -21.218   4.928  1.00  0.00           H  
ATOM   4012 2HG2 ILE A 254       0.766 -20.550   3.543  1.00  0.00           H  
ATOM   4013 3HG2 ILE A 254       0.322 -22.260   3.560  1.00  0.00           H  
ATOM   4014 1HD1 ILE A 254       1.284 -24.885   5.686  1.00  0.00           H  
ATOM   4015 2HD1 ILE A 254       0.427 -23.909   4.486  1.00  0.00           H  
ATOM   4016 3HD1 ILE A 254       2.127 -24.311   4.242  1.00  0.00           H  
ATOM   4017  N   SER A 255       3.722 -19.792   2.998  1.00  0.00           N  
ATOM   4018  CA  SER A 255       3.809 -18.735   2.004  1.00  0.00           C  
ATOM   4019  C   SER A 255       4.434 -19.278   0.728  1.00  0.00           C  
ATOM   4020  O   SER A 255       3.956 -19.002  -0.378  1.00  0.00           O  
ATOM   4021  CB  SER A 255       4.622 -17.588   2.545  1.00  0.00           C  
ATOM   4022  OG  SER A 255       3.961 -17.001   3.618  1.00  0.00           O  
ATOM   4023  H   SER A 255       4.178 -19.659   3.897  1.00  0.00           H  
ATOM   4024  HA  SER A 255       2.812 -18.378   1.776  1.00  0.00           H  
ATOM   4025 1HB  SER A 255       5.599 -17.951   2.866  1.00  0.00           H  
ATOM   4026 2HB  SER A 255       4.784 -16.848   1.760  1.00  0.00           H  
ATOM   4027  HG  SER A 255       3.906 -17.706   4.303  1.00  0.00           H  
ATOM   4028  N   HIS A 256       5.464 -20.113   0.872  1.00  0.00           N  
ATOM   4029  CA  HIS A 256       6.092 -20.720  -0.290  1.00  0.00           C  
ATOM   4030  C   HIS A 256       5.078 -21.587  -1.045  1.00  0.00           C  
ATOM   4031  O   HIS A 256       4.896 -21.438  -2.259  1.00  0.00           O  
ATOM   4032  CB  HIS A 256       7.299 -21.564   0.115  1.00  0.00           C  
ATOM   4033  CG  HIS A 256       8.023 -22.149  -1.047  1.00  0.00           C  
ATOM   4034  ND1 HIS A 256       8.857 -21.401  -1.849  1.00  0.00           N  
ATOM   4035  CD2 HIS A 256       8.023 -23.396  -1.554  1.00  0.00           C  
ATOM   4036  CE1 HIS A 256       9.347 -22.165  -2.812  1.00  0.00           C  
ATOM   4037  NE2 HIS A 256       8.849 -23.393  -2.665  1.00  0.00           N  
ATOM   4038  H   HIS A 256       5.850 -20.294   1.802  1.00  0.00           H  
ATOM   4039  HA  HIS A 256       6.439 -19.941  -0.968  1.00  0.00           H  
ATOM   4040 1HB  HIS A 256       7.996 -20.945   0.685  1.00  0.00           H  
ATOM   4041 2HB  HIS A 256       6.981 -22.372   0.763  1.00  0.00           H  
ATOM   4042  HD1 HIS A 256       9.042 -20.397  -1.721  1.00  0.00           H  
ATOM   4043  HD2 HIS A 256       7.506 -24.310  -1.253  1.00  0.00           H  
ATOM   4044  HE1 HIS A 256      10.030 -21.751  -3.553  1.00  0.00           H  
ATOM   4045  N   GLU A 257       4.396 -22.484  -0.328  1.00  0.00           N  
ATOM   4046  CA  GLU A 257       3.434 -23.369  -0.978  1.00  0.00           C  
ATOM   4047  C   GLU A 257       2.267 -22.578  -1.593  1.00  0.00           C  
ATOM   4048  O   GLU A 257       1.828 -22.879  -2.705  1.00  0.00           O  
ATOM   4049  CB  GLU A 257       2.923 -24.407   0.018  1.00  0.00           C  
ATOM   4050  CG  GLU A 257       1.965 -25.437  -0.570  1.00  0.00           C  
ATOM   4051  CD  GLU A 257       2.582 -26.375  -1.586  1.00  0.00           C  
ATOM   4052  OE1 GLU A 257       3.781 -26.524  -1.597  1.00  0.00           O  
ATOM   4053  OE2 GLU A 257       1.846 -26.925  -2.372  1.00  0.00           O  
ATOM   4054  H   GLU A 257       4.573 -22.568   0.676  1.00  0.00           H  
ATOM   4055  HA  GLU A 257       3.947 -23.893  -1.782  1.00  0.00           H  
ATOM   4056 1HB  GLU A 257       3.769 -24.937   0.459  1.00  0.00           H  
ATOM   4057 2HB  GLU A 257       2.406 -23.896   0.833  1.00  0.00           H  
ATOM   4058 1HG  GLU A 257       1.574 -26.020   0.253  1.00  0.00           H  
ATOM   4059 2HG  GLU A 257       1.135 -24.912  -1.033  1.00  0.00           H  
ATOM   4060  N   LEU A 258       1.795 -21.537  -0.907  1.00  0.00           N  
ATOM   4061  CA  LEU A 258       0.721 -20.710  -1.431  1.00  0.00           C  
ATOM   4062  C   LEU A 258       1.166 -20.045  -2.702  1.00  0.00           C  
ATOM   4063  O   LEU A 258       0.410 -19.957  -3.660  1.00  0.00           O  
ATOM   4064  CB  LEU A 258       0.351 -19.590  -0.468  1.00  0.00           C  
ATOM   4065  CG  LEU A 258      -0.341 -19.930   0.778  1.00  0.00           C  
ATOM   4066  CD1 LEU A 258      -0.367 -18.745   1.682  1.00  0.00           C  
ATOM   4067  CD2 LEU A 258      -1.670 -20.246   0.464  1.00  0.00           C  
ATOM   4068  H   LEU A 258       2.182 -21.325  -0.000  1.00  0.00           H  
ATOM   4069  HA  LEU A 258      -0.146 -21.336  -1.633  1.00  0.00           H  
ATOM   4070 1HB  LEU A 258       1.249 -19.027  -0.219  1.00  0.00           H  
ATOM   4071 2HB  LEU A 258      -0.332 -18.958  -1.001  1.00  0.00           H  
ATOM   4072  HG  LEU A 258       0.133 -20.765   1.258  1.00  0.00           H  
ATOM   4073 1HD1 LEU A 258      -0.908 -19.006   2.576  1.00  0.00           H  
ATOM   4074 2HD1 LEU A 258       0.634 -18.461   1.943  1.00  0.00           H  
ATOM   4075 3HD1 LEU A 258      -0.863 -17.913   1.184  1.00  0.00           H  
ATOM   4076 1HD2 LEU A 258      -2.179 -20.480   1.359  1.00  0.00           H  
ATOM   4077 2HD2 LEU A 258      -2.126 -19.386  -0.002  1.00  0.00           H  
ATOM   4078 3HD2 LEU A 258      -1.702 -21.090  -0.213  1.00  0.00           H  
ATOM   4079  N   SER A 259       2.420 -19.601  -2.734  1.00  0.00           N  
ATOM   4080  CA  SER A 259       2.958 -18.930  -3.900  1.00  0.00           C  
ATOM   4081  C   SER A 259       2.956 -19.878  -5.084  1.00  0.00           C  
ATOM   4082  O   SER A 259       2.602 -19.475  -6.200  1.00  0.00           O  
ATOM   4083  CB  SER A 259       4.352 -18.428  -3.592  1.00  0.00           C  
ATOM   4084  OG  SER A 259       4.305 -17.457  -2.583  1.00  0.00           O  
ATOM   4085  H   SER A 259       3.012 -19.685  -1.908  1.00  0.00           H  
ATOM   4086  HA  SER A 259       2.328 -18.080  -4.149  1.00  0.00           H  
ATOM   4087 1HB  SER A 259       4.986 -19.242  -3.281  1.00  0.00           H  
ATOM   4088 2HB  SER A 259       4.792 -18.003  -4.485  1.00  0.00           H  
ATOM   4089  HG  SER A 259       4.041 -17.938  -1.768  1.00  0.00           H  
ATOM   4090  N   ARG A 260       3.303 -21.155  -4.838  1.00  0.00           N  
ATOM   4091  CA  ARG A 260       3.315 -22.152  -5.904  1.00  0.00           C  
ATOM   4092  C   ARG A 260       1.900 -22.408  -6.435  1.00  0.00           C  
ATOM   4093  O   ARG A 260       1.690 -22.520  -7.645  1.00  0.00           O  
ATOM   4094  CB  ARG A 260       3.833 -23.503  -5.410  1.00  0.00           C  
ATOM   4095  CG  ARG A 260       5.304 -23.621  -5.035  1.00  0.00           C  
ATOM   4096  CD  ARG A 260       5.599 -25.036  -4.604  1.00  0.00           C  
ATOM   4097  NE  ARG A 260       6.961 -25.223  -4.142  1.00  0.00           N  
ATOM   4098  CZ  ARG A 260       7.567 -26.404  -3.962  1.00  0.00           C  
ATOM   4099  NH1 ARG A 260       6.960 -27.537  -4.248  1.00  0.00           N  
ATOM   4100  NH2 ARG A 260       8.789 -26.382  -3.485  1.00  0.00           N  
ATOM   4101  H   ARG A 260       3.603 -21.412  -3.895  1.00  0.00           H  
ATOM   4102  HA  ARG A 260       3.944 -21.791  -6.716  1.00  0.00           H  
ATOM   4103 1HB  ARG A 260       3.265 -23.801  -4.532  1.00  0.00           H  
ATOM   4104 2HB  ARG A 260       3.639 -24.252  -6.174  1.00  0.00           H  
ATOM   4105 1HG  ARG A 260       5.931 -23.370  -5.888  1.00  0.00           H  
ATOM   4106 2HG  ARG A 260       5.529 -22.954  -4.203  1.00  0.00           H  
ATOM   4107 1HD  ARG A 260       4.925 -25.304  -3.784  1.00  0.00           H  
ATOM   4108 2HD  ARG A 260       5.429 -25.710  -5.440  1.00  0.00           H  
ATOM   4109  HE  ARG A 260       7.506 -24.410  -3.858  1.00  0.00           H  
ATOM   4110 1HH1 ARG A 260       6.013 -27.526  -4.605  1.00  0.00           H  
ATOM   4111 2HH1 ARG A 260       7.433 -28.415  -4.100  1.00  0.00           H  
ATOM   4112 1HH2 ARG A 260       9.183 -25.460  -3.260  1.00  0.00           H  
ATOM   4113 2HH2 ARG A 260       9.301 -27.235  -3.324  1.00  0.00           H  
ATOM   4114  N   LEU A 261       0.926 -22.461  -5.524  1.00  0.00           N  
ATOM   4115  CA  LEU A 261      -0.463 -22.753  -5.873  1.00  0.00           C  
ATOM   4116  C   LEU A 261      -1.200 -21.573  -6.519  1.00  0.00           C  
ATOM   4117  O   LEU A 261      -1.987 -21.753  -7.449  1.00  0.00           O  
ATOM   4118  CB  LEU A 261      -1.214 -23.150  -4.594  1.00  0.00           C  
ATOM   4119  CG  LEU A 261      -0.811 -24.468  -3.908  1.00  0.00           C  
ATOM   4120  CD1 LEU A 261      -1.530 -24.552  -2.572  1.00  0.00           C  
ATOM   4121  CD2 LEU A 261      -1.171 -25.639  -4.785  1.00  0.00           C  
ATOM   4122  H   LEU A 261       1.173 -22.355  -4.538  1.00  0.00           H  
ATOM   4123  HA  LEU A 261      -0.467 -23.588  -6.570  1.00  0.00           H  
ATOM   4124 1HB  LEU A 261      -1.042 -22.366  -3.866  1.00  0.00           H  
ATOM   4125 2HB  LEU A 261      -2.278 -23.192  -4.814  1.00  0.00           H  
ATOM   4126  HG  LEU A 261       0.262 -24.475  -3.723  1.00  0.00           H  
ATOM   4127 1HD1 LEU A 261      -1.246 -25.474  -2.058  1.00  0.00           H  
ATOM   4128 2HD1 LEU A 261      -1.244 -23.699  -1.976  1.00  0.00           H  
ATOM   4129 3HD1 LEU A 261      -2.600 -24.539  -2.732  1.00  0.00           H  
ATOM   4130 1HD2 LEU A 261      -0.879 -26.564  -4.282  1.00  0.00           H  
ATOM   4131 2HD2 LEU A 261      -2.244 -25.644  -4.967  1.00  0.00           H  
ATOM   4132 3HD2 LEU A 261      -0.639 -25.558  -5.734  1.00  0.00           H  
ATOM   4133  N   ALA A 262      -0.959 -20.369  -6.002  1.00  0.00           N  
ATOM   4134  CA  ALA A 262      -1.603 -19.139  -6.455  1.00  0.00           C  
ATOM   4135  C   ALA A 262      -0.878 -18.460  -7.615  1.00  0.00           C  
ATOM   4136  O   ALA A 262      -1.382 -17.472  -8.152  1.00  0.00           O  
ATOM   4137  CB  ALA A 262      -1.688 -18.151  -5.299  1.00  0.00           C  
ATOM   4138  H   ALA A 262      -0.306 -20.298  -5.233  1.00  0.00           H  
ATOM   4139  HA  ALA A 262      -2.607 -19.395  -6.787  1.00  0.00           H  
ATOM   4140 1HB  ALA A 262      -2.205 -17.255  -5.620  1.00  0.00           H  
ATOM   4141 2HB  ALA A 262      -2.226 -18.607  -4.480  1.00  0.00           H  
ATOM   4142 3HB  ALA A 262      -0.680 -17.900  -4.974  1.00  0.00           H  
ATOM   4143  N   SER A 263       0.297 -18.972  -7.988  1.00  0.00           N  
ATOM   4144  CA  SER A 263       1.160 -18.357  -9.003  1.00  0.00           C  
ATOM   4145  C   SER A 263       1.481 -16.895  -8.653  1.00  0.00           C  
ATOM   4146  O   SER A 263       1.286 -15.988  -9.466  1.00  0.00           O  
ATOM   4147  CB  SER A 263       0.533 -18.440 -10.385  1.00  0.00           C  
ATOM   4148  OG  SER A 263       0.330 -19.773 -10.772  1.00  0.00           O  
ATOM   4149  H   SER A 263       0.635 -19.803  -7.515  1.00  0.00           H  
ATOM   4150  HA  SER A 263       2.101 -18.912  -9.020  1.00  0.00           H  
ATOM   4151 1HB  SER A 263      -0.411 -17.903 -10.408  1.00  0.00           H  
ATOM   4152 2HB  SER A 263       1.195 -17.953 -11.098  1.00  0.00           H  
ATOM   4153  HG  SER A 263       1.121 -20.249 -10.500  1.00  0.00           H  
ATOM   4154  N   ARG A 264       1.952 -16.678  -7.419  1.00  0.00           N  
ATOM   4155  CA  ARG A 264       2.267 -15.331  -6.911  1.00  0.00           C  
ATOM   4156  C   ARG A 264       3.691 -15.236  -6.367  1.00  0.00           C  
ATOM   4157  O   ARG A 264       4.371 -16.245  -6.201  1.00  0.00           O  
ATOM   4158  CB  ARG A 264       1.261 -14.894  -5.852  1.00  0.00           C  
ATOM   4159  CG  ARG A 264      -0.134 -14.786  -6.383  1.00  0.00           C  
ATOM   4160  CD  ARG A 264      -1.138 -14.242  -5.436  1.00  0.00           C  
ATOM   4161  NE  ARG A 264      -2.452 -14.299  -6.068  1.00  0.00           N  
ATOM   4162  CZ  ARG A 264      -3.560 -13.622  -5.702  1.00  0.00           C  
ATOM   4163  NH1 ARG A 264      -3.550 -12.792  -4.688  1.00  0.00           N  
ATOM   4164  NH2 ARG A 264      -4.665 -13.799  -6.407  1.00  0.00           N  
ATOM   4165  H   ARG A 264       2.104 -17.501  -6.833  1.00  0.00           H  
ATOM   4166  HA  ARG A 264       2.184 -14.627  -7.739  1.00  0.00           H  
ATOM   4167 1HB  ARG A 264       1.255 -15.616  -5.040  1.00  0.00           H  
ATOM   4168 2HB  ARG A 264       1.543 -13.931  -5.440  1.00  0.00           H  
ATOM   4169 1HG  ARG A 264      -0.122 -14.151  -7.270  1.00  0.00           H  
ATOM   4170 2HG  ARG A 264      -0.461 -15.763  -6.662  1.00  0.00           H  
ATOM   4171 1HD  ARG A 264      -1.163 -14.837  -4.523  1.00  0.00           H  
ATOM   4172 2HD  ARG A 264      -0.908 -13.201  -5.197  1.00  0.00           H  
ATOM   4173  HE  ARG A 264      -2.536 -14.918  -6.872  1.00  0.00           H  
ATOM   4174 1HH1 ARG A 264      -2.707 -12.645  -4.158  1.00  0.00           H  
ATOM   4175 2HH1 ARG A 264      -4.395 -12.285  -4.443  1.00  0.00           H  
ATOM   4176 1HH2 ARG A 264      -4.660 -14.438  -7.192  1.00  0.00           H  
ATOM   4177 2HH2 ARG A 264      -5.506 -13.286  -6.188  1.00  0.00           H  
ATOM   4178  N   ILE A 265       4.165 -14.016  -6.146  1.00  0.00           N  
ATOM   4179  CA  ILE A 265       5.517 -13.799  -5.632  1.00  0.00           C  
ATOM   4180  C   ILE A 265       5.636 -14.027  -4.125  1.00  0.00           C  
ATOM   4181  O   ILE A 265       4.833 -13.520  -3.352  1.00  0.00           O  
ATOM   4182  CB  ILE A 265       5.962 -12.372  -5.966  1.00  0.00           C  
ATOM   4183  CG1 ILE A 265       6.039 -12.200  -7.469  1.00  0.00           C  
ATOM   4184  CG2 ILE A 265       7.277 -12.036  -5.272  1.00  0.00           C  
ATOM   4185  CD1 ILE A 265       6.195 -10.773  -7.884  1.00  0.00           C  
ATOM   4186  H   ILE A 265       3.571 -13.200  -6.320  1.00  0.00           H  
ATOM   4187  HA  ILE A 265       6.186 -14.497  -6.133  1.00  0.00           H  
ATOM   4188  HB  ILE A 265       5.203 -11.687  -5.635  1.00  0.00           H  
ATOM   4189 1HG1 ILE A 265       6.880 -12.772  -7.852  1.00  0.00           H  
ATOM   4190 2HG1 ILE A 265       5.119 -12.584  -7.914  1.00  0.00           H  
ATOM   4191 1HG2 ILE A 265       7.560 -11.017  -5.509  1.00  0.00           H  
ATOM   4192 2HG2 ILE A 265       7.159 -12.133  -4.196  1.00  0.00           H  
ATOM   4193 3HG2 ILE A 265       8.055 -12.717  -5.611  1.00  0.00           H  
ATOM   4194 1HD1 ILE A 265       6.234 -10.712  -8.969  1.00  0.00           H  
ATOM   4195 2HD1 ILE A 265       5.343 -10.208  -7.516  1.00  0.00           H  
ATOM   4196 3HD1 ILE A 265       7.110 -10.369  -7.464  1.00  0.00           H  
ATOM   4197  N   GLU A 266       6.624 -14.804  -3.695  1.00  0.00           N  
ATOM   4198  CA  GLU A 266       6.803 -15.030  -2.256  1.00  0.00           C  
ATOM   4199  C   GLU A 266       7.663 -13.944  -1.626  1.00  0.00           C  
ATOM   4200  O   GLU A 266       8.793 -13.716  -2.065  1.00  0.00           O  
ATOM   4201  CB  GLU A 266       7.500 -16.369  -1.999  1.00  0.00           C  
ATOM   4202  CG  GLU A 266       7.718 -16.750  -0.533  1.00  0.00           C  
ATOM   4203  CD  GLU A 266       8.534 -18.025  -0.397  1.00  0.00           C  
ATOM   4204  OE1 GLU A 266       8.833 -18.625  -1.412  1.00  0.00           O  
ATOM   4205  OE2 GLU A 266       8.858 -18.392   0.706  1.00  0.00           O  
ATOM   4206  H   GLU A 266       7.256 -15.229  -4.359  1.00  0.00           H  
ATOM   4207  HA  GLU A 266       5.823 -15.025  -1.771  1.00  0.00           H  
ATOM   4208 1HB  GLU A 266       6.928 -17.170  -2.462  1.00  0.00           H  
ATOM   4209 2HB  GLU A 266       8.478 -16.357  -2.478  1.00  0.00           H  
ATOM   4210 1HG  GLU A 266       8.232 -15.938  -0.018  1.00  0.00           H  
ATOM   4211 2HG  GLU A 266       6.745 -16.891  -0.058  1.00  0.00           H  
ATOM   4212  N   ILE A 267       7.148 -13.295  -0.589  1.00  0.00           N  
ATOM   4213  CA  ILE A 267       7.907 -12.290   0.138  1.00  0.00           C  
ATOM   4214  C   ILE A 267       8.026 -12.612   1.619  1.00  0.00           C  
ATOM   4215  O   ILE A 267       7.056 -12.499   2.368  1.00  0.00           O  
ATOM   4216  CB  ILE A 267       7.242 -10.919   0.031  1.00  0.00           C  
ATOM   4217  CG1 ILE A 267       7.135 -10.447  -1.409  1.00  0.00           C  
ATOM   4218  CG2 ILE A 267       7.935  -9.941   0.883  1.00  0.00           C  
ATOM   4219  CD1 ILE A 267       6.299  -9.187  -1.545  1.00  0.00           C  
ATOM   4220  H   ILE A 267       6.192 -13.495  -0.295  1.00  0.00           H  
ATOM   4221  HA  ILE A 267       8.909 -12.236  -0.283  1.00  0.00           H  
ATOM   4222  HB  ILE A 267       6.228 -11.022   0.378  1.00  0.00           H  
ATOM   4223 1HG1 ILE A 267       8.133 -10.251  -1.796  1.00  0.00           H  
ATOM   4224 2HG1 ILE A 267       6.680 -11.227  -2.008  1.00  0.00           H  
ATOM   4225 1HG2 ILE A 267       7.396  -9.029   0.803  1.00  0.00           H  
ATOM   4226 2HG2 ILE A 267       7.938 -10.283   1.919  1.00  0.00           H  
ATOM   4227 3HG2 ILE A 267       8.961  -9.806   0.542  1.00  0.00           H  
ATOM   4228 1HD1 ILE A 267       6.251  -8.893  -2.585  1.00  0.00           H  
ATOM   4229 2HD1 ILE A 267       5.300  -9.376  -1.187  1.00  0.00           H  
ATOM   4230 3HD1 ILE A 267       6.739  -8.388  -0.967  1.00  0.00           H  
ATOM   4231  N   ASP A 268       9.202 -13.027   2.053  1.00  0.00           N  
ATOM   4232  CA  ASP A 268       9.394 -13.302   3.470  1.00  0.00           C  
ATOM   4233  C   ASP A 268       9.904 -12.026   4.144  1.00  0.00           C  
ATOM   4234  O   ASP A 268      11.014 -11.586   3.835  1.00  0.00           O  
ATOM   4235  CB  ASP A 268      10.283 -14.537   3.662  1.00  0.00           C  
ATOM   4236  CG  ASP A 268      10.456 -14.970   5.117  1.00  0.00           C  
ATOM   4237  OD1 ASP A 268       9.920 -16.027   5.448  1.00  0.00           O  
ATOM   4238  OD2 ASP A 268      11.186 -14.316   5.857  1.00  0.00           O  
ATOM   4239  H   ASP A 268       9.967 -13.136   1.400  1.00  0.00           H  
ATOM   4240  HA  ASP A 268       8.434 -13.532   3.909  1.00  0.00           H  
ATOM   4241 1HB  ASP A 268       9.848 -15.375   3.112  1.00  0.00           H  
ATOM   4242 2HB  ASP A 268      11.262 -14.355   3.230  1.00  0.00           H  
ATOM   4243  N   THR A 269       9.099 -11.404   5.018  1.00  0.00           N  
ATOM   4244  CA  THR A 269       9.486 -10.121   5.607  1.00  0.00           C  
ATOM   4245  C   THR A 269      10.787 -10.230   6.381  1.00  0.00           C  
ATOM   4246  O   THR A 269      11.642  -9.355   6.260  1.00  0.00           O  
ATOM   4247  CB  THR A 269       8.427  -9.565   6.578  1.00  0.00           C  
ATOM   4248  OG1 THR A 269       7.196  -9.378   5.891  1.00  0.00           O  
ATOM   4249  CG2 THR A 269       8.899  -8.218   7.126  1.00  0.00           C  
ATOM   4250  H   THR A 269       8.194 -11.800   5.273  1.00  0.00           H  
ATOM   4251  HA  THR A 269       9.625  -9.402   4.800  1.00  0.00           H  
ATOM   4252  HB  THR A 269       8.278 -10.264   7.404  1.00  0.00           H  
ATOM   4253  HG1 THR A 269       6.816 -10.272   5.737  1.00  0.00           H  
ATOM   4254 1HG2 THR A 269       8.163  -7.817   7.807  1.00  0.00           H  
ATOM   4255 2HG2 THR A 269       9.844  -8.353   7.655  1.00  0.00           H  
ATOM   4256 3HG2 THR A 269       9.040  -7.527   6.300  1.00  0.00           H  
ATOM   4257  N   ASP A 270      10.942 -11.288   7.190  1.00  0.00           N  
ATOM   4258  CA  ASP A 270      12.159 -11.424   7.977  1.00  0.00           C  
ATOM   4259  C   ASP A 270      13.372 -11.503   7.054  1.00  0.00           C  
ATOM   4260  O   ASP A 270      14.365 -10.808   7.282  1.00  0.00           O  
ATOM   4261  CB  ASP A 270      12.104 -12.683   8.859  1.00  0.00           C  
ATOM   4262  CG  ASP A 270      11.127 -12.592  10.083  1.00  0.00           C  
ATOM   4263  OD1 ASP A 270      10.684 -11.513  10.397  1.00  0.00           O  
ATOM   4264  OD2 ASP A 270      10.854 -13.620  10.698  1.00  0.00           O  
ATOM   4265  H   ASP A 270      10.226 -12.000   7.233  1.00  0.00           H  
ATOM   4266  HA  ASP A 270      12.267 -10.546   8.614  1.00  0.00           H  
ATOM   4267 1HB  ASP A 270      11.782 -13.523   8.234  1.00  0.00           H  
ATOM   4268 2HB  ASP A 270      13.098 -12.924   9.209  1.00  0.00           H  
ATOM   4269  N   GLN A 271      13.269 -12.288   5.966  1.00  0.00           N  
ATOM   4270  CA  GLN A 271      14.377 -12.377   5.013  1.00  0.00           C  
ATOM   4271  C   GLN A 271      14.653 -11.024   4.380  1.00  0.00           C  
ATOM   4272  O   GLN A 271      15.808 -10.632   4.227  1.00  0.00           O  
ATOM   4273  CB  GLN A 271      14.109 -13.401   3.916  1.00  0.00           C  
ATOM   4274  CG  GLN A 271      15.257 -13.576   2.922  1.00  0.00           C  
ATOM   4275  CD  GLN A 271      14.959 -14.632   1.866  1.00  0.00           C  
ATOM   4276  OE1 GLN A 271      14.242 -15.609   2.123  1.00  0.00           O  
ATOM   4277  NE2 GLN A 271      15.508 -14.448   0.672  1.00  0.00           N  
ATOM   4278  H   GLN A 271      12.426 -12.862   5.819  1.00  0.00           H  
ATOM   4279  HA  GLN A 271      15.273 -12.683   5.556  1.00  0.00           H  
ATOM   4280 1HB  GLN A 271      13.877 -14.366   4.367  1.00  0.00           H  
ATOM   4281 2HB  GLN A 271      13.232 -13.085   3.354  1.00  0.00           H  
ATOM   4282 1HG  GLN A 271      15.424 -12.624   2.410  1.00  0.00           H  
ATOM   4283 2HG  GLN A 271      16.158 -13.868   3.463  1.00  0.00           H  
ATOM   4284 1HE2 GLN A 271      15.351 -15.105  -0.061  1.00  0.00           H  
ATOM   4285 2HE2 GLN A 271      16.100 -13.626   0.492  1.00  0.00           H  
ATOM   4286  N   TRP A 272      13.594 -10.295   4.018  1.00  0.00           N  
ATOM   4287  CA  TRP A 272      13.773  -8.993   3.392  1.00  0.00           C  
ATOM   4288  C   TRP A 272      14.486  -8.062   4.352  1.00  0.00           C  
ATOM   4289  O   TRP A 272      15.387  -7.319   3.952  1.00  0.00           O  
ATOM   4290  CB  TRP A 272      12.450  -8.422   2.869  1.00  0.00           C  
ATOM   4291  CG  TRP A 272      12.608  -7.045   2.233  1.00  0.00           C  
ATOM   4292  CD1 TRP A 272      11.903  -5.918   2.513  1.00  0.00           C  
ATOM   4293  CD2 TRP A 272      13.616  -6.648   1.270  1.00  0.00           C  
ATOM   4294  NE1 TRP A 272      12.377  -4.853   1.761  1.00  0.00           N  
ATOM   4295  CE2 TRP A 272      13.425  -5.283   1.009  1.00  0.00           C  
ATOM   4296  CE3 TRP A 272      14.658  -7.326   0.626  1.00  0.00           C  
ATOM   4297  CZ2 TRP A 272      14.229  -4.589   0.129  1.00  0.00           C  
ATOM   4298  CZ3 TRP A 272      15.470  -6.627  -0.253  1.00  0.00           C  
ATOM   4299  CH2 TRP A 272      15.261  -5.292  -0.497  1.00  0.00           C  
ATOM   4300  H   TRP A 272      12.652 -10.663   4.157  1.00  0.00           H  
ATOM   4301  HA  TRP A 272      14.417  -9.128   2.523  1.00  0.00           H  
ATOM   4302 1HB  TRP A 272      12.014  -9.106   2.140  1.00  0.00           H  
ATOM   4303 2HB  TRP A 272      11.744  -8.336   3.698  1.00  0.00           H  
ATOM   4304  HD1 TRP A 272      11.078  -5.866   3.217  1.00  0.00           H  
ATOM   4305  HE1 TRP A 272      12.017  -3.870   1.773  1.00  0.00           H  
ATOM   4306  HE3 TRP A 272      14.833  -8.389   0.812  1.00  0.00           H  
ATOM   4307  HZ2 TRP A 272      14.076  -3.527  -0.071  1.00  0.00           H  
ATOM   4308  HZ3 TRP A 272      16.281  -7.173  -0.744  1.00  0.00           H  
ATOM   4309  HH2 TRP A 272      15.917  -4.773  -1.194  1.00  0.00           H  
ATOM   4310  N   ILE A 273      14.137  -8.117   5.631  1.00  0.00           N  
ATOM   4311  CA  ILE A 273      14.860  -7.302   6.580  1.00  0.00           C  
ATOM   4312  C   ILE A 273      16.325  -7.692   6.590  1.00  0.00           C  
ATOM   4313  O   ILE A 273      17.200  -6.827   6.548  1.00  0.00           O  
ATOM   4314  CB  ILE A 273      14.322  -7.414   8.013  1.00  0.00           C  
ATOM   4315  CG1 ILE A 273      12.972  -6.791   8.099  1.00  0.00           C  
ATOM   4316  CG2 ILE A 273      15.276  -6.748   8.924  1.00  0.00           C  
ATOM   4317  CD1 ILE A 273      12.232  -7.063   9.361  1.00  0.00           C  
ATOM   4318  H   ILE A 273      13.374  -8.722   5.936  1.00  0.00           H  
ATOM   4319  HA  ILE A 273      14.784  -6.260   6.267  1.00  0.00           H  
ATOM   4320  HB  ILE A 273      14.215  -8.463   8.292  1.00  0.00           H  
ATOM   4321 1HG1 ILE A 273      13.081  -5.718   7.993  1.00  0.00           H  
ATOM   4322 2HG1 ILE A 273      12.388  -7.170   7.277  1.00  0.00           H  
ATOM   4323 1HG2 ILE A 273      14.918  -6.800   9.947  1.00  0.00           H  
ATOM   4324 2HG2 ILE A 273      16.248  -7.232   8.851  1.00  0.00           H  
ATOM   4325 3HG2 ILE A 273      15.358  -5.721   8.607  1.00  0.00           H  
ATOM   4326 1HD1 ILE A 273      11.271  -6.576   9.314  1.00  0.00           H  
ATOM   4327 2HD1 ILE A 273      12.088  -8.137   9.479  1.00  0.00           H  
ATOM   4328 3HD1 ILE A 273      12.791  -6.675  10.210  1.00  0.00           H  
ATOM   4329  N   GLU A 274      16.621  -8.994   6.608  1.00  0.00           N  
ATOM   4330  CA  GLU A 274      18.023  -9.374   6.658  1.00  0.00           C  
ATOM   4331  C   GLU A 274      18.786  -8.888   5.430  1.00  0.00           C  
ATOM   4332  O   GLU A 274      19.900  -8.360   5.555  1.00  0.00           O  
ATOM   4333  CB  GLU A 274      18.183 -10.907   6.737  1.00  0.00           C  
ATOM   4334  CG  GLU A 274      17.712 -11.508   8.016  1.00  0.00           C  
ATOM   4335  CD  GLU A 274      17.957 -13.027   8.171  1.00  0.00           C  
ATOM   4336  OE1 GLU A 274      18.224 -13.695   7.198  1.00  0.00           O  
ATOM   4337  OE2 GLU A 274      17.910 -13.491   9.307  1.00  0.00           O  
ATOM   4338  H   GLU A 274      15.880  -9.695   6.633  1.00  0.00           H  
ATOM   4339  HA  GLU A 274      18.458  -8.916   7.540  1.00  0.00           H  
ATOM   4340 1HB  GLU A 274      17.636 -11.375   5.921  1.00  0.00           H  
ATOM   4341 2HB  GLU A 274      19.235 -11.163   6.619  1.00  0.00           H  
ATOM   4342 1HG  GLU A 274      18.148 -10.965   8.829  1.00  0.00           H  
ATOM   4343 2HG  GLU A 274      16.651 -11.332   8.050  1.00  0.00           H  
ATOM   4344  N   GLU A 275      18.168  -9.004   4.246  1.00  0.00           N  
ATOM   4345  CA  GLU A 275      18.804  -8.578   3.001  1.00  0.00           C  
ATOM   4346  C   GLU A 275      19.010  -7.067   2.944  1.00  0.00           C  
ATOM   4347  O   GLU A 275      20.040  -6.590   2.465  1.00  0.00           O  
ATOM   4348  CB  GLU A 275      17.989  -9.037   1.782  1.00  0.00           C  
ATOM   4349  CG  GLU A 275      18.004 -10.558   1.532  1.00  0.00           C  
ATOM   4350  CD  GLU A 275      17.206 -10.990   0.308  1.00  0.00           C  
ATOM   4351  OE1 GLU A 275      16.593 -10.157  -0.314  1.00  0.00           O  
ATOM   4352  OE2 GLU A 275      17.213 -12.165   0.003  1.00  0.00           O  
ATOM   4353  H   GLU A 275      17.246  -9.440   4.218  1.00  0.00           H  
ATOM   4354  HA  GLU A 275      19.784  -9.049   2.947  1.00  0.00           H  
ATOM   4355 1HB  GLU A 275      16.952  -8.744   1.930  1.00  0.00           H  
ATOM   4356 2HB  GLU A 275      18.348  -8.534   0.886  1.00  0.00           H  
ATOM   4357 1HG  GLU A 275      19.037 -10.879   1.408  1.00  0.00           H  
ATOM   4358 2HG  GLU A 275      17.606 -11.058   2.412  1.00  0.00           H  
ATOM   4359  N   LYS A 276      18.040  -6.316   3.460  1.00  0.00           N  
ATOM   4360  CA  LYS A 276      18.089  -4.863   3.454  1.00  0.00           C  
ATOM   4361  C   LYS A 276      19.136  -4.326   4.444  1.00  0.00           C  
ATOM   4362  O   LYS A 276      19.883  -3.399   4.123  1.00  0.00           O  
ATOM   4363  CB  LYS A 276      16.691  -4.315   3.763  1.00  0.00           C  
ATOM   4364  CG  LYS A 276      16.537  -2.802   3.711  1.00  0.00           C  
ATOM   4365  CD  LYS A 276      16.739  -2.270   2.293  1.00  0.00           C  
ATOM   4366  CE  LYS A 276      16.408  -0.772   2.195  1.00  0.00           C  
ATOM   4367  NZ  LYS A 276      16.682  -0.227   0.830  1.00  0.00           N  
ATOM   4368  H   LYS A 276      17.207  -6.771   3.832  1.00  0.00           H  
ATOM   4369  HA  LYS A 276      18.374  -4.536   2.455  1.00  0.00           H  
ATOM   4370 1HB  LYS A 276      15.970  -4.751   3.065  1.00  0.00           H  
ATOM   4371 2HB  LYS A 276      16.396  -4.644   4.764  1.00  0.00           H  
ATOM   4372 1HG  LYS A 276      15.536  -2.537   4.049  1.00  0.00           H  
ATOM   4373 2HG  LYS A 276      17.265  -2.345   4.384  1.00  0.00           H  
ATOM   4374 1HD  LYS A 276      17.774  -2.428   1.987  1.00  0.00           H  
ATOM   4375 2HD  LYS A 276      16.090  -2.815   1.612  1.00  0.00           H  
ATOM   4376 1HE  LYS A 276      15.349  -0.632   2.420  1.00  0.00           H  
ATOM   4377 2HE  LYS A 276      17.001  -0.218   2.921  1.00  0.00           H  
ATOM   4378 1HZ  LYS A 276      16.441   0.763   0.771  1.00  0.00           H  
ATOM   4379 2HZ  LYS A 276      17.657  -0.322   0.592  1.00  0.00           H  
ATOM   4380 3HZ  LYS A 276      16.131  -0.710   0.149  1.00  0.00           H  
ATOM   4381  N   GLU A 277      19.191  -4.917   5.645  1.00  0.00           N  
ATOM   4382  CA  GLU A 277      20.128  -4.503   6.695  1.00  0.00           C  
ATOM   4383  C   GLU A 277      21.532  -5.110   6.522  1.00  0.00           C  
ATOM   4384  O   GLU A 277      22.520  -4.525   6.972  1.00  0.00           O  
ATOM   4385  CB  GLU A 277      19.577  -4.888   8.074  1.00  0.00           C  
ATOM   4386  CG  GLU A 277      18.272  -4.185   8.489  1.00  0.00           C  
ATOM   4387  CD  GLU A 277      18.376  -2.704   8.840  1.00  0.00           C  
ATOM   4388  OE1 GLU A 277      19.122  -2.336   9.742  1.00  0.00           O  
ATOM   4389  OE2 GLU A 277      17.709  -1.934   8.193  1.00  0.00           O  
ATOM   4390  H   GLU A 277      18.541  -5.675   5.853  1.00  0.00           H  
ATOM   4391  HA  GLU A 277      20.224  -3.419   6.650  1.00  0.00           H  
ATOM   4392 1HB  GLU A 277      19.384  -5.963   8.080  1.00  0.00           H  
ATOM   4393 2HB  GLU A 277      20.328  -4.692   8.835  1.00  0.00           H  
ATOM   4394 1HG  GLU A 277      17.550  -4.300   7.677  1.00  0.00           H  
ATOM   4395 2HG  GLU A 277      17.881  -4.709   9.340  1.00  0.00           H  
ATOM   4396  N   GLY A 278      21.619  -6.305   5.916  1.00  0.00           N  
ATOM   4397  CA  GLY A 278      22.881  -7.033   5.763  1.00  0.00           C  
ATOM   4398  C   GLY A 278      23.257  -7.762   7.055  1.00  0.00           C  
ATOM   4399  O   GLY A 278      24.432  -8.036   7.316  1.00  0.00           O  
ATOM   4400  H   GLY A 278      20.780  -6.754   5.562  1.00  0.00           H  
ATOM   4401 1HA  GLY A 278      22.777  -7.755   4.952  1.00  0.00           H  
ATOM   4402 2HA  GLY A 278      23.671  -6.339   5.482  1.00  0.00           H  
ATOM   4403  N   ARG A 279      22.249  -7.987   7.893  1.00  0.00           N  
ATOM   4404  CA  ARG A 279      22.411  -8.595   9.216  1.00  0.00           C  
ATOM   4405  C   ARG A 279      21.334  -9.638   9.480  1.00  0.00           C  
ATOM   4406  O   ARG A 279      20.228  -9.493   8.982  1.00  0.00           O  
ATOM   4407  CB  ARG A 279      22.364  -7.497  10.264  1.00  0.00           C  
ATOM   4408  CG  ARG A 279      23.504  -6.494  10.166  1.00  0.00           C  
ATOM   4409  CD  ARG A 279      23.503  -5.511  11.258  1.00  0.00           C  
ATOM   4410  NE  ARG A 279      22.389  -4.582  11.177  1.00  0.00           N  
ATOM   4411  CZ  ARG A 279      22.147  -3.636  12.103  1.00  0.00           C  
ATOM   4412  NH1 ARG A 279      22.945  -3.535  13.150  1.00  0.00           N  
ATOM   4413  NH2 ARG A 279      21.139  -2.799  11.979  1.00  0.00           N  
ATOM   4414  H   ARG A 279      21.318  -7.775   7.537  1.00  0.00           H  
ATOM   4415  HA  ARG A 279      23.384  -9.085   9.261  1.00  0.00           H  
ATOM   4416 1HB  ARG A 279      21.433  -6.944  10.161  1.00  0.00           H  
ATOM   4417 2HB  ARG A 279      22.379  -7.932  11.254  1.00  0.00           H  
ATOM   4418 1HG  ARG A 279      24.456  -7.027  10.175  1.00  0.00           H  
ATOM   4419 2HG  ARG A 279      23.414  -5.933   9.235  1.00  0.00           H  
ATOM   4420 1HD  ARG A 279      23.440  -6.034  12.213  1.00  0.00           H  
ATOM   4421 2HD  ARG A 279      24.427  -4.936  11.219  1.00  0.00           H  
ATOM   4422  HE  ARG A 279      21.772  -4.635  10.373  1.00  0.00           H  
ATOM   4423 1HH1 ARG A 279      23.725  -4.164  13.257  1.00  0.00           H  
ATOM   4424 2HH1 ARG A 279      22.772  -2.808  13.868  1.00  0.00           H  
ATOM   4425 1HH2 ARG A 279      20.503  -2.842  11.165  1.00  0.00           H  
ATOM   4426 2HH2 ARG A 279      21.018  -2.087  12.695  1.00  0.00           H  
ATOM   4427  N   ALA A 280      21.611 -10.675  10.279  1.00  0.00           N  
ATOM   4428  CA  ALA A 280      20.561 -11.666  10.546  1.00  0.00           C  
ATOM   4429  C   ALA A 280      19.520 -11.068  11.471  1.00  0.00           C  
ATOM   4430  O   ALA A 280      19.849 -10.184  12.268  1.00  0.00           O  
ATOM   4431  CB  ALA A 280      21.120 -12.941  11.155  1.00  0.00           C  
ATOM   4432  H   ALA A 280      22.524 -10.788  10.745  1.00  0.00           H  
ATOM   4433  HA  ALA A 280      20.090 -11.921   9.603  1.00  0.00           H  
ATOM   4434 1HB  ALA A 280      20.307 -13.650  11.313  1.00  0.00           H  
ATOM   4435 2HB  ALA A 280      21.854 -13.374  10.480  1.00  0.00           H  
ATOM   4436 3HB  ALA A 280      21.596 -12.713  12.108  1.00  0.00           H  
ATOM   4437  N   ILE A 281      18.298 -11.605  11.489  1.00  0.00           N  
ATOM   4438  CA  ILE A 281      17.313 -11.038  12.417  1.00  0.00           C  
ATOM   4439  C   ILE A 281      17.760 -11.210  13.870  1.00  0.00           C  
ATOM   4440  O   ILE A 281      17.387 -10.423  14.742  1.00  0.00           O  
ATOM   4441  CB  ILE A 281      15.911 -11.668  12.221  1.00  0.00           C  
ATOM   4442  CG1 ILE A 281      15.918 -13.176  12.536  1.00  0.00           C  
ATOM   4443  CG2 ILE A 281      15.431 -11.467  10.815  1.00  0.00           C  
ATOM   4444  CD1 ILE A 281      14.531 -13.811  12.501  1.00  0.00           C  
ATOM   4445  H   ILE A 281      18.048 -12.340  10.815  1.00  0.00           H  
ATOM   4446  HA  ILE A 281      17.227  -9.974  12.216  1.00  0.00           H  
ATOM   4447  HB  ILE A 281      15.219 -11.190  12.907  1.00  0.00           H  
ATOM   4448 1HG1 ILE A 281      16.563 -13.690  11.817  1.00  0.00           H  
ATOM   4449 2HG1 ILE A 281      16.314 -13.328  13.531  1.00  0.00           H  
ATOM   4450 1HG2 ILE A 281      14.443 -11.891  10.716  1.00  0.00           H  
ATOM   4451 2HG2 ILE A 281      15.399 -10.424  10.551  1.00  0.00           H  
ATOM   4452 3HG2 ILE A 281      16.102 -11.972  10.161  1.00  0.00           H  
ATOM   4453 1HD1 ILE A 281      14.604 -14.866  12.739  1.00  0.00           H  
ATOM   4454 2HD1 ILE A 281      13.885 -13.328  13.214  1.00  0.00           H  
ATOM   4455 3HD1 ILE A 281      14.104 -13.696  11.505  1.00  0.00           H  
ATOM   4456  N   SER A 282      18.632 -12.190  14.124  1.00  0.00           N  
ATOM   4457  CA  SER A 282      19.165 -12.397  15.457  1.00  0.00           C  
ATOM   4458  C   SER A 282      20.303 -11.437  15.794  1.00  0.00           C  
ATOM   4459  O   SER A 282      20.608 -11.242  16.970  1.00  0.00           O  
ATOM   4460  CB  SER A 282      19.604 -13.833  15.618  1.00  0.00           C  
ATOM   4461  OG  SER A 282      20.697 -14.139  14.801  1.00  0.00           O  
ATOM   4462  H   SER A 282      18.909 -12.802  13.370  1.00  0.00           H  
ATOM   4463  HA  SER A 282      18.371 -12.218  16.172  1.00  0.00           H  
ATOM   4464 1HB  SER A 282      19.854 -14.024  16.660  1.00  0.00           H  
ATOM   4465 2HB  SER A 282      18.775 -14.459  15.360  1.00  0.00           H  
ATOM   4466  HG  SER A 282      21.356 -13.449  14.965  1.00  0.00           H  
ATOM   4467  N   ASP A 283      20.889 -10.775  14.790  1.00  0.00           N  
ATOM   4468  CA  ASP A 283      21.970  -9.835  15.061  1.00  0.00           C  
ATOM   4469  C   ASP A 283      21.318  -8.492  15.287  1.00  0.00           C  
ATOM   4470  O   ASP A 283      21.756  -7.690  16.106  1.00  0.00           O  
ATOM   4471  CB  ASP A 283      22.936  -9.675  13.880  1.00  0.00           C  
ATOM   4472  CG  ASP A 283      23.720 -10.923  13.454  1.00  0.00           C  
ATOM   4473  OD1 ASP A 283      24.378 -11.515  14.283  1.00  0.00           O  
ATOM   4474  OD2 ASP A 283      23.679 -11.249  12.260  1.00  0.00           O  
ATOM   4475  H   ASP A 283      20.577 -10.898  13.835  1.00  0.00           H  
ATOM   4476  HA  ASP A 283      22.512 -10.134  15.958  1.00  0.00           H  
ATOM   4477 1HB  ASP A 283      22.355  -9.350  13.024  1.00  0.00           H  
ATOM   4478 2HB  ASP A 283      23.646  -8.880  14.105  1.00  0.00           H  
ATOM   4479  N   ILE A 284      20.238  -8.257  14.558  1.00  0.00           N  
ATOM   4480  CA  ILE A 284      19.544  -6.996  14.672  1.00  0.00           C  
ATOM   4481  C   ILE A 284      18.901  -6.971  16.050  1.00  0.00           C  
ATOM   4482  O   ILE A 284      19.086  -6.042  16.839  1.00  0.00           O  
ATOM   4483  CB  ILE A 284      18.476  -6.877  13.579  1.00  0.00           C  
ATOM   4484  CG1 ILE A 284      19.152  -6.840  12.208  1.00  0.00           C  
ATOM   4485  CG2 ILE A 284      17.717  -5.597  13.799  1.00  0.00           C  
ATOM   4486  CD1 ILE A 284      18.203  -7.046  11.061  1.00  0.00           C  
ATOM   4487  H   ILE A 284      19.927  -8.955  13.882  1.00  0.00           H  
ATOM   4488  HA  ILE A 284      20.255  -6.175  14.588  1.00  0.00           H  
ATOM   4489  HB  ILE A 284      17.802  -7.735  13.608  1.00  0.00           H  
ATOM   4490 1HG1 ILE A 284      19.644  -5.877  12.081  1.00  0.00           H  
ATOM   4491 2HG1 ILE A 284      19.907  -7.624  12.170  1.00  0.00           H  
ATOM   4492 1HG2 ILE A 284      16.976  -5.474  13.032  1.00  0.00           H  
ATOM   4493 2HG2 ILE A 284      17.234  -5.617  14.778  1.00  0.00           H  
ATOM   4494 3HG2 ILE A 284      18.421  -4.768  13.756  1.00  0.00           H  
ATOM   4495 1HD1 ILE A 284      18.754  -7.018  10.123  1.00  0.00           H  
ATOM   4496 2HD1 ILE A 284      17.720  -8.010  11.154  1.00  0.00           H  
ATOM   4497 3HD1 ILE A 284      17.453  -6.264  11.069  1.00  0.00           H  
ATOM   4498  N   PHE A 285      18.206  -8.050  16.377  1.00  0.00           N  
ATOM   4499  CA  PHE A 285      17.576  -8.163  17.668  1.00  0.00           C  
ATOM   4500  C   PHE A 285      18.629  -8.029  18.780  1.00  0.00           C  
ATOM   4501  O   PHE A 285      18.520  -7.156  19.639  1.00  0.00           O  
ATOM   4502  CB  PHE A 285      16.884  -9.521  17.733  1.00  0.00           C  
ATOM   4503  CG  PHE A 285      16.143  -9.862  18.957  1.00  0.00           C  
ATOM   4504  CD1 PHE A 285      14.841  -9.421  19.129  1.00  0.00           C  
ATOM   4505  CD2 PHE A 285      16.719 -10.654  19.932  1.00  0.00           C  
ATOM   4506  CE1 PHE A 285      14.130  -9.774  20.253  1.00  0.00           C  
ATOM   4507  CE2 PHE A 285      16.013 -11.000  21.059  1.00  0.00           C  
ATOM   4508  CZ  PHE A 285      14.714 -10.560  21.218  1.00  0.00           C  
ATOM   4509  H   PHE A 285      18.078  -8.813  15.711  1.00  0.00           H  
ATOM   4510  HA  PHE A 285      16.839  -7.365  17.773  1.00  0.00           H  
ATOM   4511 1HB  PHE A 285      16.189  -9.594  16.896  1.00  0.00           H  
ATOM   4512 2HB  PHE A 285      17.632 -10.294  17.578  1.00  0.00           H  
ATOM   4513  HD1 PHE A 285      14.379  -8.804  18.357  1.00  0.00           H  
ATOM   4514  HD2 PHE A 285      17.743 -11.005  19.794  1.00  0.00           H  
ATOM   4515  HE1 PHE A 285      13.100  -9.436  20.380  1.00  0.00           H  
ATOM   4516  HE2 PHE A 285      16.474 -11.625  21.822  1.00  0.00           H  
ATOM   4517  HZ  PHE A 285      14.149 -10.837  22.108  1.00  0.00           H  
ATOM   4518  N   ALA A 286      19.701  -8.841  18.722  1.00  0.00           N  
ATOM   4519  CA  ALA A 286      20.755  -8.818  19.737  1.00  0.00           C  
ATOM   4520  C   ALA A 286      21.507  -7.490  19.889  1.00  0.00           C  
ATOM   4521  O   ALA A 286      21.922  -7.152  21.001  1.00  0.00           O  
ATOM   4522  CB  ALA A 286      21.785  -9.884  19.425  1.00  0.00           C  
ATOM   4523  H   ALA A 286      19.797  -9.538  17.984  1.00  0.00           H  
ATOM   4524  HA  ALA A 286      20.286  -9.044  20.693  1.00  0.00           H  
ATOM   4525 1HB  ALA A 286      22.540  -9.899  20.206  1.00  0.00           H  
ATOM   4526 2HB  ALA A 286      21.298 -10.855  19.369  1.00  0.00           H  
ATOM   4527 3HB  ALA A 286      22.256  -9.655  18.467  1.00  0.00           H  
ATOM   4528  N   LYS A 287      21.726  -6.754  18.795  1.00  0.00           N  
ATOM   4529  CA  LYS A 287      22.530  -5.537  18.873  1.00  0.00           C  
ATOM   4530  C   LYS A 287      21.740  -4.232  18.916  1.00  0.00           C  
ATOM   4531  O   LYS A 287      22.195  -3.260  19.524  1.00  0.00           O  
ATOM   4532  CB  LYS A 287      23.490  -5.491  17.687  1.00  0.00           C  
ATOM   4533  CG  LYS A 287      24.458  -6.686  17.620  1.00  0.00           C  
ATOM   4534  CD  LYS A 287      25.356  -6.759  18.853  1.00  0.00           C  
ATOM   4535  CE  LYS A 287      26.354  -7.908  18.745  1.00  0.00           C  
ATOM   4536  NZ  LYS A 287      27.216  -8.015  19.959  1.00  0.00           N  
ATOM   4537  H   LYS A 287      21.390  -7.064  17.885  1.00  0.00           H  
ATOM   4538  HA  LYS A 287      23.120  -5.586  19.786  1.00  0.00           H  
ATOM   4539 1HB  LYS A 287      22.912  -5.472  16.760  1.00  0.00           H  
ATOM   4540 2HB  LYS A 287      24.073  -4.573  17.725  1.00  0.00           H  
ATOM   4541 1HG  LYS A 287      23.883  -7.612  17.546  1.00  0.00           H  
ATOM   4542 2HG  LYS A 287      25.079  -6.598  16.731  1.00  0.00           H  
ATOM   4543 1HD  LYS A 287      25.902  -5.821  18.964  1.00  0.00           H  
ATOM   4544 2HD  LYS A 287      24.738  -6.908  19.741  1.00  0.00           H  
ATOM   4545 1HE  LYS A 287      25.806  -8.841  18.615  1.00  0.00           H  
ATOM   4546 2HE  LYS A 287      26.990  -7.748  17.874  1.00  0.00           H  
ATOM   4547 1HZ  LYS A 287      27.860  -8.786  19.850  1.00  0.00           H  
ATOM   4548 2HZ  LYS A 287      27.736  -7.158  20.081  1.00  0.00           H  
ATOM   4549 3HZ  LYS A 287      26.634  -8.175  20.771  1.00  0.00           H  
ATOM   4550  N   GLU A 288      20.573  -4.195  18.280  1.00  0.00           N  
ATOM   4551  CA  GLU A 288      19.787  -2.972  18.218  1.00  0.00           C  
ATOM   4552  C   GLU A 288      18.571  -3.062  19.149  1.00  0.00           C  
ATOM   4553  O   GLU A 288      18.092  -2.042  19.656  1.00  0.00           O  
ATOM   4554  CB  GLU A 288      19.342  -2.707  16.786  1.00  0.00           C  
ATOM   4555  CG  GLU A 288      20.469  -2.597  15.757  1.00  0.00           C  
ATOM   4556  CD  GLU A 288      21.372  -1.391  15.906  1.00  0.00           C  
ATOM   4557  OE1 GLU A 288      21.022  -0.445  16.586  1.00  0.00           O  
ATOM   4558  OE2 GLU A 288      22.426  -1.414  15.308  1.00  0.00           O  
ATOM   4559  H   GLU A 288      20.218  -5.013  17.800  1.00  0.00           H  
ATOM   4560  HA  GLU A 288      20.405  -2.141  18.550  1.00  0.00           H  
ATOM   4561 1HB  GLU A 288      18.660  -3.494  16.465  1.00  0.00           H  
ATOM   4562 2HB  GLU A 288      18.801  -1.771  16.763  1.00  0.00           H  
ATOM   4563 1HG  GLU A 288      21.079  -3.499  15.831  1.00  0.00           H  
ATOM   4564 2HG  GLU A 288      20.030  -2.587  14.767  1.00  0.00           H  
ATOM   4565  N   GLY A 289      18.076  -4.285  19.380  1.00  0.00           N  
ATOM   4566  CA  GLY A 289      16.919  -4.506  20.232  1.00  0.00           C  
ATOM   4567  C   GLY A 289      15.645  -4.758  19.446  1.00  0.00           C  
ATOM   4568  O   GLY A 289      15.528  -4.385  18.271  1.00  0.00           O  
ATOM   4569  H   GLY A 289      18.495  -5.109  18.941  1.00  0.00           H  
ATOM   4570 1HA  GLY A 289      17.119  -5.365  20.875  1.00  0.00           H  
ATOM   4571 2HA  GLY A 289      16.782  -3.648  20.888  1.00  0.00           H  
ATOM   4572  N   GLU A 290      14.669  -5.367  20.120  1.00  0.00           N  
ATOM   4573  CA  GLU A 290      13.394  -5.684  19.495  1.00  0.00           C  
ATOM   4574  C   GLU A 290      12.679  -4.460  18.944  1.00  0.00           C  
ATOM   4575  O   GLU A 290      12.043  -4.547  17.898  1.00  0.00           O  
ATOM   4576  CB  GLU A 290      12.454  -6.397  20.460  1.00  0.00           C  
ATOM   4577  CG  GLU A 290      11.141  -6.802  19.791  1.00  0.00           C  
ATOM   4578  CD  GLU A 290      10.214  -7.639  20.634  1.00  0.00           C  
ATOM   4579  OE1 GLU A 290      10.579  -8.020  21.719  1.00  0.00           O  
ATOM   4580  OE2 GLU A 290       9.102  -7.870  20.182  1.00  0.00           O  
ATOM   4581  H   GLU A 290      14.829  -5.636  21.081  1.00  0.00           H  
ATOM   4582  HA  GLU A 290      13.590  -6.357  18.660  1.00  0.00           H  
ATOM   4583 1HB  GLU A 290      12.935  -7.263  20.880  1.00  0.00           H  
ATOM   4584 2HB  GLU A 290      12.210  -5.728  21.285  1.00  0.00           H  
ATOM   4585 1HG  GLU A 290      10.622  -5.887  19.519  1.00  0.00           H  
ATOM   4586 2HG  GLU A 290      11.371  -7.338  18.870  1.00  0.00           H  
ATOM   4587  N   THR A 291      12.762  -3.318  19.635  1.00  0.00           N  
ATOM   4588  CA  THR A 291      12.040  -2.146  19.151  1.00  0.00           C  
ATOM   4589  C   THR A 291      12.538  -1.765  17.765  1.00  0.00           C  
ATOM   4590  O   THR A 291      11.737  -1.516  16.867  1.00  0.00           O  
ATOM   4591  CB  THR A 291      12.181  -0.942  20.097  1.00  0.00           C  
ATOM   4592  OG1 THR A 291      11.629  -1.268  21.382  1.00  0.00           O  
ATOM   4593  CG2 THR A 291      11.421   0.254  19.513  1.00  0.00           C  
ATOM   4594  H   THR A 291      13.310  -3.278  20.481  1.00  0.00           H  
ATOM   4595  HA  THR A 291      10.982  -2.397  19.073  1.00  0.00           H  
ATOM   4596  HB  THR A 291      13.234  -0.685  20.211  1.00  0.00           H  
ATOM   4597  HG1 THR A 291      11.664  -0.493  21.952  1.00  0.00           H  
ATOM   4598 1HG2 THR A 291      11.514   1.111  20.178  1.00  0.00           H  
ATOM   4599 2HG2 THR A 291      11.836   0.510  18.531  1.00  0.00           H  
ATOM   4600 3HG2 THR A 291      10.368  -0.001  19.400  1.00  0.00           H  
ATOM   4601  N   TYR A 292      13.860  -1.735  17.585  1.00  0.00           N  
ATOM   4602  CA  TYR A 292      14.434  -1.409  16.287  1.00  0.00           C  
ATOM   4603  C   TYR A 292      13.942  -2.412  15.267  1.00  0.00           C  
ATOM   4604  O   TYR A 292      13.540  -2.045  14.164  1.00  0.00           O  
ATOM   4605  CB  TYR A 292      15.950  -1.388  16.320  1.00  0.00           C  
ATOM   4606  CG  TYR A 292      16.600  -1.048  14.964  1.00  0.00           C  
ATOM   4607  CD1 TYR A 292      16.656   0.263  14.524  1.00  0.00           C  
ATOM   4608  CD2 TYR A 292      17.154  -2.039  14.193  1.00  0.00           C  
ATOM   4609  CE1 TYR A 292      17.263   0.569  13.314  1.00  0.00           C  
ATOM   4610  CE2 TYR A 292      17.773  -1.737  12.987  1.00  0.00           C  
ATOM   4611  CZ  TYR A 292      17.828  -0.442  12.544  1.00  0.00           C  
ATOM   4612  OH  TYR A 292      18.442  -0.121  11.331  1.00  0.00           O  
ATOM   4613  H   TYR A 292      14.472  -1.961  18.356  1.00  0.00           H  
ATOM   4614  HA  TYR A 292      14.079  -0.423  15.987  1.00  0.00           H  
ATOM   4615 1HB  TYR A 292      16.293  -0.662  17.057  1.00  0.00           H  
ATOM   4616 2HB  TYR A 292      16.314  -2.367  16.637  1.00  0.00           H  
ATOM   4617  HD1 TYR A 292      16.221   1.058  15.130  1.00  0.00           H  
ATOM   4618  HD2 TYR A 292      17.110  -3.055  14.549  1.00  0.00           H  
ATOM   4619  HE1 TYR A 292      17.303   1.603  12.974  1.00  0.00           H  
ATOM   4620  HE2 TYR A 292      18.222  -2.527  12.388  1.00  0.00           H  
ATOM   4621  HH  TYR A 292      18.614  -0.935  10.792  1.00  0.00           H  
ATOM   4622  N   PHE A 293      14.007  -3.695  15.618  1.00  0.00           N  
ATOM   4623  CA  PHE A 293      13.576  -4.712  14.680  1.00  0.00           C  
ATOM   4624  C   PHE A 293      12.122  -4.440  14.264  1.00  0.00           C  
ATOM   4625  O   PHE A 293      11.805  -4.480  13.075  1.00  0.00           O  
ATOM   4626  CB  PHE A 293      13.726  -6.114  15.256  1.00  0.00           C  
ATOM   4627  CG  PHE A 293      13.451  -7.183  14.237  1.00  0.00           C  
ATOM   4628  CD1 PHE A 293      14.424  -7.469  13.299  1.00  0.00           C  
ATOM   4629  CD2 PHE A 293      12.269  -7.898  14.195  1.00  0.00           C  
ATOM   4630  CE1 PHE A 293      14.240  -8.414  12.348  1.00  0.00           C  
ATOM   4631  CE2 PHE A 293      12.082  -8.874  13.225  1.00  0.00           C  
ATOM   4632  CZ  PHE A 293      13.067  -9.128  12.301  1.00  0.00           C  
ATOM   4633  H   PHE A 293      14.362  -3.957  16.541  1.00  0.00           H  
ATOM   4634  HA  PHE A 293      14.202  -4.647  13.796  1.00  0.00           H  
ATOM   4635 1HB  PHE A 293      14.737  -6.249  15.647  1.00  0.00           H  
ATOM   4636 2HB  PHE A 293      13.030  -6.242  16.086  1.00  0.00           H  
ATOM   4637  HD1 PHE A 293      15.341  -6.920  13.324  1.00  0.00           H  
ATOM   4638  HD2 PHE A 293      11.481  -7.688  14.925  1.00  0.00           H  
ATOM   4639  HE1 PHE A 293      15.025  -8.593  11.629  1.00  0.00           H  
ATOM   4640  HE2 PHE A 293      11.146  -9.437  13.185  1.00  0.00           H  
ATOM   4641  HZ  PHE A 293      12.906  -9.893  11.534  1.00  0.00           H  
ATOM   4642  N   ARG A 294      11.246  -4.133  15.232  1.00  0.00           N  
ATOM   4643  CA  ARG A 294       9.850  -3.835  14.918  1.00  0.00           C  
ATOM   4644  C   ARG A 294       9.750  -2.598  14.016  1.00  0.00           C  
ATOM   4645  O   ARG A 294       8.901  -2.540  13.122  1.00  0.00           O  
ATOM   4646  CB  ARG A 294       9.028  -3.569  16.175  1.00  0.00           C  
ATOM   4647  CG  ARG A 294       8.741  -4.762  17.081  1.00  0.00           C  
ATOM   4648  CD  ARG A 294       7.944  -4.314  18.276  1.00  0.00           C  
ATOM   4649  NE  ARG A 294       7.702  -5.377  19.246  1.00  0.00           N  
ATOM   4650  CZ  ARG A 294       6.881  -5.282  20.313  1.00  0.00           C  
ATOM   4651  NH1 ARG A 294       6.179  -4.184  20.560  1.00  0.00           N  
ATOM   4652  NH2 ARG A 294       6.799  -6.318  21.121  1.00  0.00           N  
ATOM   4653  H   ARG A 294      11.555  -4.120  16.200  1.00  0.00           H  
ATOM   4654  HA  ARG A 294       9.424  -4.692  14.396  1.00  0.00           H  
ATOM   4655 1HB  ARG A 294       9.540  -2.826  16.782  1.00  0.00           H  
ATOM   4656 2HB  ARG A 294       8.070  -3.143  15.887  1.00  0.00           H  
ATOM   4657 1HG  ARG A 294       8.163  -5.509  16.530  1.00  0.00           H  
ATOM   4658 2HG  ARG A 294       9.672  -5.203  17.418  1.00  0.00           H  
ATOM   4659 1HD  ARG A 294       8.487  -3.513  18.784  1.00  0.00           H  
ATOM   4660 2HD  ARG A 294       6.978  -3.933  17.944  1.00  0.00           H  
ATOM   4661  HE  ARG A 294       8.226  -6.262  19.161  1.00  0.00           H  
ATOM   4662 1HH1 ARG A 294       6.248  -3.347  19.959  1.00  0.00           H  
ATOM   4663 2HH1 ARG A 294       5.580  -4.141  21.370  1.00  0.00           H  
ATOM   4664 1HH2 ARG A 294       7.382  -7.142  20.912  1.00  0.00           H  
ATOM   4665 2HH2 ARG A 294       6.208  -6.293  21.933  1.00  0.00           H  
ATOM   4666  N   ASP A 295      10.612  -1.595  14.234  1.00  0.00           N  
ATOM   4667  CA  ASP A 295      10.586  -0.405  13.384  1.00  0.00           C  
ATOM   4668  C   ASP A 295      10.922  -0.799  11.951  1.00  0.00           C  
ATOM   4669  O   ASP A 295      10.337  -0.269  10.992  1.00  0.00           O  
ATOM   4670  CB  ASP A 295      11.565   0.668  13.881  1.00  0.00           C  
ATOM   4671  CG  ASP A 295      11.122   1.368  15.192  1.00  0.00           C  
ATOM   4672  OD1 ASP A 295       9.962   1.240  15.576  1.00  0.00           O  
ATOM   4673  OD2 ASP A 295      11.953   2.031  15.786  1.00  0.00           O  
ATOM   4674  H   ASP A 295      11.281  -1.659  15.002  1.00  0.00           H  
ATOM   4675  HA  ASP A 295       9.585   0.012  13.387  1.00  0.00           H  
ATOM   4676 1HB  ASP A 295      12.541   0.220  14.041  1.00  0.00           H  
ATOM   4677 2HB  ASP A 295      11.685   1.428  13.110  1.00  0.00           H  
ATOM   4678  N   LEU A 296      11.851  -1.753  11.800  1.00  0.00           N  
ATOM   4679  CA  LEU A 296      12.214  -2.208  10.474  1.00  0.00           C  
ATOM   4680  C   LEU A 296      11.032  -2.905   9.842  1.00  0.00           C  
ATOM   4681  O   LEU A 296      10.736  -2.656   8.679  1.00  0.00           O  
ATOM   4682  CB  LEU A 296      13.372  -3.195  10.518  1.00  0.00           C  
ATOM   4683  CG  LEU A 296      14.675  -2.665  10.959  1.00  0.00           C  
ATOM   4684  CD1 LEU A 296      15.606  -3.814  11.060  1.00  0.00           C  
ATOM   4685  CD2 LEU A 296      15.151  -1.629   9.987  1.00  0.00           C  
ATOM   4686  H   LEU A 296      12.318  -2.136  12.626  1.00  0.00           H  
ATOM   4687  HA  LEU A 296      12.488  -1.348   9.866  1.00  0.00           H  
ATOM   4688 1HB  LEU A 296      13.118  -4.012  11.166  1.00  0.00           H  
ATOM   4689 2HB  LEU A 296      13.513  -3.604   9.526  1.00  0.00           H  
ATOM   4690  HG  LEU A 296      14.582  -2.217  11.943  1.00  0.00           H  
ATOM   4691 1HD1 LEU A 296      16.564  -3.500  11.376  1.00  0.00           H  
ATOM   4692 2HD1 LEU A 296      15.214  -4.540  11.755  1.00  0.00           H  
ATOM   4693 3HD1 LEU A 296      15.690  -4.244  10.106  1.00  0.00           H  
ATOM   4694 1HD2 LEU A 296      16.115  -1.245  10.304  1.00  0.00           H  
ATOM   4695 2HD2 LEU A 296      15.251  -2.078   8.997  1.00  0.00           H  
ATOM   4696 3HD2 LEU A 296      14.434  -0.812   9.945  1.00  0.00           H  
ATOM   4697  N   GLU A 297      10.308  -3.718  10.628  1.00  0.00           N  
ATOM   4698  CA  GLU A 297       9.140  -4.427  10.110  1.00  0.00           C  
ATOM   4699  C   GLU A 297       8.084  -3.447   9.632  1.00  0.00           C  
ATOM   4700  O   GLU A 297       7.525  -3.623   8.547  1.00  0.00           O  
ATOM   4701  CB  GLU A 297       8.544  -5.344  11.184  1.00  0.00           C  
ATOM   4702  CG  GLU A 297       9.315  -6.607  11.499  1.00  0.00           C  
ATOM   4703  CD  GLU A 297       8.751  -7.346  12.685  1.00  0.00           C  
ATOM   4704  OE1 GLU A 297       8.118  -6.728  13.503  1.00  0.00           O  
ATOM   4705  OE2 GLU A 297       8.881  -8.539  12.735  1.00  0.00           O  
ATOM   4706  H   GLU A 297      10.619  -3.874  11.588  1.00  0.00           H  
ATOM   4707  HA  GLU A 297       9.447  -5.034   9.261  1.00  0.00           H  
ATOM   4708 1HB  GLU A 297       8.483  -4.793  12.110  1.00  0.00           H  
ATOM   4709 2HB  GLU A 297       7.541  -5.607  10.930  1.00  0.00           H  
ATOM   4710 1HG  GLU A 297       9.294  -7.267  10.632  1.00  0.00           H  
ATOM   4711 2HG  GLU A 297      10.354  -6.343  11.706  1.00  0.00           H  
ATOM   4712  N   THR A 298       7.862  -2.367  10.384  1.00  0.00           N  
ATOM   4713  CA  THR A 298       6.906  -1.366   9.927  1.00  0.00           C  
ATOM   4714  C   THR A 298       7.367  -0.792   8.608  1.00  0.00           C  
ATOM   4715  O   THR A 298       6.601  -0.723   7.646  1.00  0.00           O  
ATOM   4716  CB  THR A 298       6.702  -0.224  10.946  1.00  0.00           C  
ATOM   4717  OG1 THR A 298       6.095  -0.729  12.143  1.00  0.00           O  
ATOM   4718  CG2 THR A 298       5.824   0.851  10.363  1.00  0.00           C  
ATOM   4719  H   THR A 298       8.342  -2.271  11.281  1.00  0.00           H  
ATOM   4720  HA  THR A 298       5.944  -1.851   9.766  1.00  0.00           H  
ATOM   4721  HB  THR A 298       7.675   0.201  11.199  1.00  0.00           H  
ATOM   4722  HG1 THR A 298       5.190  -1.007  11.890  1.00  0.00           H  
ATOM   4723 1HG2 THR A 298       5.687   1.656  11.085  1.00  0.00           H  
ATOM   4724 2HG2 THR A 298       6.279   1.253   9.452  1.00  0.00           H  
ATOM   4725 3HG2 THR A 298       4.875   0.410  10.127  1.00  0.00           H  
ATOM   4726  N   SER A 299       8.639  -0.429   8.541  1.00  0.00           N  
ATOM   4727  CA  SER A 299       9.142   0.159   7.329  1.00  0.00           C  
ATOM   4728  C   SER A 299       9.021  -0.825   6.160  1.00  0.00           C  
ATOM   4729  O   SER A 299       8.619  -0.422   5.077  1.00  0.00           O  
ATOM   4730  CB  SER A 299      10.570   0.627   7.530  1.00  0.00           C  
ATOM   4731  OG  SER A 299      10.633   1.679   8.502  1.00  0.00           O  
ATOM   4732  H   SER A 299       9.248  -0.524   9.355  1.00  0.00           H  
ATOM   4733  HA  SER A 299       8.530   1.034   7.100  1.00  0.00           H  
ATOM   4734 1HB  SER A 299      11.184  -0.211   7.859  1.00  0.00           H  
ATOM   4735 2HB  SER A 299      10.971   0.974   6.581  1.00  0.00           H  
ATOM   4736  HG  SER A 299      10.448   1.243   9.361  1.00  0.00           H  
ATOM   4737  N   MET A 300       9.278  -2.127   6.369  1.00  0.00           N  
ATOM   4738  CA  MET A 300       9.184  -3.063   5.243  1.00  0.00           C  
ATOM   4739  C   MET A 300       7.730  -3.065   4.739  1.00  0.00           C  
ATOM   4740  O   MET A 300       7.452  -3.079   3.535  1.00  0.00           O  
ATOM   4741  CB  MET A 300       9.482  -4.500   5.658  1.00  0.00           C  
ATOM   4742  CG  MET A 300      10.864  -4.824   6.247  1.00  0.00           C  
ATOM   4743  SD  MET A 300      12.333  -4.349   5.335  1.00  0.00           S  
ATOM   4744  CE  MET A 300      12.830  -2.891   6.241  1.00  0.00           C  
ATOM   4745  H   MET A 300       9.595  -2.439   7.283  1.00  0.00           H  
ATOM   4746  HA  MET A 300       9.841  -2.737   4.434  1.00  0.00           H  
ATOM   4747 1HB  MET A 300       8.750  -4.802   6.412  1.00  0.00           H  
ATOM   4748 2HB  MET A 300       9.337  -5.153   4.802  1.00  0.00           H  
ATOM   4749 1HG  MET A 300      10.940  -4.453   7.235  1.00  0.00           H  
ATOM   4750 2HG  MET A 300      10.876  -5.896   6.315  1.00  0.00           H  
ATOM   4751 1HE  MET A 300      13.731  -2.472   5.796  1.00  0.00           H  
ATOM   4752 2HE  MET A 300      12.029  -2.152   6.211  1.00  0.00           H  
ATOM   4753 3HE  MET A 300      13.030  -3.161   7.273  1.00  0.00           H  
ATOM   4754  N   ILE A 301       6.792  -2.990   5.688  1.00  0.00           N  
ATOM   4755  CA  ILE A 301       5.355  -2.945   5.434  1.00  0.00           C  
ATOM   4756  C   ILE A 301       4.911  -1.648   4.771  1.00  0.00           C  
ATOM   4757  O   ILE A 301       3.783  -1.551   4.302  1.00  0.00           O  
ATOM   4758  CB  ILE A 301       4.545  -3.292   6.687  1.00  0.00           C  
ATOM   4759  CG1 ILE A 301       4.829  -4.733   7.035  1.00  0.00           C  
ATOM   4760  CG2 ILE A 301       3.058  -3.068   6.531  1.00  0.00           C  
ATOM   4761  CD1 ILE A 301       4.515  -5.720   5.897  1.00  0.00           C  
ATOM   4762  H   ILE A 301       7.090  -2.985   6.667  1.00  0.00           H  
ATOM   4763  HA  ILE A 301       5.138  -3.740   4.728  1.00  0.00           H  
ATOM   4764  HB  ILE A 301       4.909  -2.674   7.507  1.00  0.00           H  
ATOM   4765 1HG1 ILE A 301       5.871  -4.846   7.298  1.00  0.00           H  
ATOM   4766 2HG1 ILE A 301       4.230  -4.978   7.885  1.00  0.00           H  
ATOM   4767 1HG2 ILE A 301       2.559  -3.323   7.468  1.00  0.00           H  
ATOM   4768 2HG2 ILE A 301       2.882  -2.029   6.290  1.00  0.00           H  
ATOM   4769 3HG2 ILE A 301       2.675  -3.690   5.755  1.00  0.00           H  
ATOM   4770 1HD1 ILE A 301       4.727  -6.737   6.218  1.00  0.00           H  
ATOM   4771 2HD1 ILE A 301       3.471  -5.642   5.618  1.00  0.00           H  
ATOM   4772 3HD1 ILE A 301       5.129  -5.480   5.040  1.00  0.00           H  
ATOM   4773  N   ASP A 302       5.757  -0.625   4.781  1.00  0.00           N  
ATOM   4774  CA  ASP A 302       5.461   0.599   4.065  1.00  0.00           C  
ATOM   4775  C   ASP A 302       6.036   0.537   2.623  1.00  0.00           C  
ATOM   4776  O   ASP A 302       5.845   1.471   1.837  1.00  0.00           O  
ATOM   4777  CB  ASP A 302       6.018   1.815   4.806  1.00  0.00           C  
ATOM   4778  CG  ASP A 302       5.326   2.082   6.154  1.00  0.00           C  
ATOM   4779  OD1 ASP A 302       4.121   1.917   6.237  1.00  0.00           O  
ATOM   4780  OD2 ASP A 302       6.004   2.448   7.084  1.00  0.00           O  
ATOM   4781  H   ASP A 302       6.656  -0.703   5.252  1.00  0.00           H  
ATOM   4782  HA  ASP A 302       4.380   0.713   4.002  1.00  0.00           H  
ATOM   4783 1HB  ASP A 302       7.084   1.670   4.979  1.00  0.00           H  
ATOM   4784 2HB  ASP A 302       5.903   2.701   4.177  1.00  0.00           H  
ATOM   4785  N   GLU A 303       6.696  -0.584   2.257  1.00  0.00           N  
ATOM   4786  CA  GLU A 303       7.285  -0.759   0.922  1.00  0.00           C  
ATOM   4787  C   GLU A 303       6.679  -1.897   0.067  1.00  0.00           C  
ATOM   4788  O   GLU A 303       6.069  -1.657  -0.987  1.00  0.00           O  
ATOM   4789  CB  GLU A 303       8.778  -1.131   1.055  1.00  0.00           C  
ATOM   4790  CG  GLU A 303       9.717  -0.114   1.660  1.00  0.00           C  
ATOM   4791  CD  GLU A 303      11.138  -0.707   1.834  1.00  0.00           C  
ATOM   4792  OE1 GLU A 303      11.306  -1.896   1.580  1.00  0.00           O  
ATOM   4793  OE2 GLU A 303      12.029   0.021   2.210  1.00  0.00           O  
ATOM   4794  H   GLU A 303       6.824  -1.342   2.921  1.00  0.00           H  
ATOM   4795  HA  GLU A 303       7.181   0.176   0.375  1.00  0.00           H  
ATOM   4796 1HB  GLU A 303       8.872  -2.036   1.652  1.00  0.00           H  
ATOM   4797 2HB  GLU A 303       9.164  -1.364   0.072  1.00  0.00           H  
ATOM   4798 1HG  GLU A 303       9.764   0.761   1.013  1.00  0.00           H  
ATOM   4799 2HG  GLU A 303       9.329   0.198   2.628  1.00  0.00           H  
ATOM   4800  N   LEU A 304       6.753  -3.124   0.599  1.00  0.00           N  
ATOM   4801  CA  LEU A 304       6.564  -4.405  -0.120  1.00  0.00           C  
ATOM   4802  C   LEU A 304       5.448  -4.574  -1.153  1.00  0.00           C  
ATOM   4803  O   LEU A 304       5.636  -5.258  -2.152  1.00  0.00           O  
ATOM   4804  CB  LEU A 304       6.400  -5.493   0.931  1.00  0.00           C  
ATOM   4805  CG  LEU A 304       7.685  -5.796   1.703  1.00  0.00           C  
ATOM   4806  CD1 LEU A 304       7.384  -6.780   2.854  1.00  0.00           C  
ATOM   4807  CD2 LEU A 304       8.717  -6.304   0.707  1.00  0.00           C  
ATOM   4808  H   LEU A 304       7.109  -3.175   1.557  1.00  0.00           H  
ATOM   4809  HA  LEU A 304       7.497  -4.599  -0.644  1.00  0.00           H  
ATOM   4810 1HB  LEU A 304       5.643  -5.174   1.651  1.00  0.00           H  
ATOM   4811 2HB  LEU A 304       6.062  -6.409   0.450  1.00  0.00           H  
ATOM   4812  HG  LEU A 304       8.077  -4.896   2.146  1.00  0.00           H  
ATOM   4813 1HD1 LEU A 304       8.301  -6.991   3.407  1.00  0.00           H  
ATOM   4814 2HD1 LEU A 304       6.660  -6.330   3.523  1.00  0.00           H  
ATOM   4815 3HD1 LEU A 304       6.979  -7.697   2.476  1.00  0.00           H  
ATOM   4816 1HD2 LEU A 304       9.633  -6.517   1.214  1.00  0.00           H  
ATOM   4817 2HD2 LEU A 304       8.377  -7.185   0.225  1.00  0.00           H  
ATOM   4818 3HD2 LEU A 304       8.894  -5.539  -0.047  1.00  0.00           H  
ATOM   4819  N   GLY A 305       4.327  -3.935  -0.960  1.00  0.00           N  
ATOM   4820  CA  GLY A 305       3.156  -4.040  -1.836  1.00  0.00           C  
ATOM   4821  C   GLY A 305       3.390  -3.457  -3.224  1.00  0.00           C  
ATOM   4822  O   GLY A 305       2.581  -3.673  -4.126  1.00  0.00           O  
ATOM   4823  H   GLY A 305       4.271  -3.374  -0.130  1.00  0.00           H  
ATOM   4824 1HA  GLY A 305       2.901  -5.094  -1.925  1.00  0.00           H  
ATOM   4825 2HA  GLY A 305       2.299  -3.546  -1.388  1.00  0.00           H  
ATOM   4826  N   MET A 306       4.515  -2.742  -3.379  1.00  0.00           N  
ATOM   4827  CA  MET A 306       5.010  -2.172  -4.634  1.00  0.00           C  
ATOM   4828  C   MET A 306       5.351  -3.288  -5.639  1.00  0.00           C  
ATOM   4829  O   MET A 306       5.464  -3.056  -6.845  1.00  0.00           O  
ATOM   4830  CB  MET A 306       6.251  -1.345  -4.301  1.00  0.00           C  
ATOM   4831  CG  MET A 306       7.408  -2.227  -3.824  1.00  0.00           C  
ATOM   4832  SD  MET A 306       8.836  -1.357  -3.215  1.00  0.00           S  
ATOM   4833  CE  MET A 306       9.696  -2.761  -2.485  1.00  0.00           C  
ATOM   4834  H   MET A 306       5.089  -2.588  -2.550  1.00  0.00           H  
ATOM   4835  HA  MET A 306       4.238  -1.539  -5.069  1.00  0.00           H  
ATOM   4836 1HB  MET A 306       6.575  -0.787  -5.175  1.00  0.00           H  
ATOM   4837 2HB  MET A 306       6.021  -0.636  -3.508  1.00  0.00           H  
ATOM   4838 1HG  MET A 306       7.055  -2.895  -3.043  1.00  0.00           H  
ATOM   4839 2HG  MET A 306       7.734  -2.834  -4.663  1.00  0.00           H  
ATOM   4840 1HE  MET A 306      10.632  -2.424  -2.035  1.00  0.00           H  
ATOM   4841 2HE  MET A 306       9.070  -3.206  -1.718  1.00  0.00           H  
ATOM   4842 3HE  MET A 306       9.905  -3.502  -3.255  1.00  0.00           H  
ATOM   4843  N   ILE A 307       5.531  -4.491  -5.107  1.00  0.00           N  
ATOM   4844  CA  ILE A 307       5.851  -5.718  -5.807  1.00  0.00           C  
ATOM   4845  C   ILE A 307       4.577  -6.297  -6.442  1.00  0.00           C  
ATOM   4846  O   ILE A 307       3.496  -6.184  -5.873  1.00  0.00           O  
ATOM   4847  CB  ILE A 307       6.520  -6.703  -4.821  1.00  0.00           C  
ATOM   4848  CG1 ILE A 307       7.866  -6.097  -4.343  1.00  0.00           C  
ATOM   4849  CG2 ILE A 307       6.760  -8.057  -5.462  1.00  0.00           C  
ATOM   4850  CD1 ILE A 307       8.496  -6.808  -3.172  1.00  0.00           C  
ATOM   4851  H   ILE A 307       5.429  -4.584  -4.096  1.00  0.00           H  
ATOM   4852  HA  ILE A 307       6.557  -5.491  -6.603  1.00  0.00           H  
ATOM   4853  HB  ILE A 307       5.881  -6.836  -3.959  1.00  0.00           H  
ATOM   4854 1HG1 ILE A 307       8.566  -6.105  -5.174  1.00  0.00           H  
ATOM   4855 2HG1 ILE A 307       7.694  -5.077  -4.044  1.00  0.00           H  
ATOM   4856 1HG2 ILE A 307       7.232  -8.716  -4.743  1.00  0.00           H  
ATOM   4857 2HG2 ILE A 307       5.824  -8.486  -5.768  1.00  0.00           H  
ATOM   4858 3HG2 ILE A 307       7.409  -7.944  -6.326  1.00  0.00           H  
ATOM   4859 1HD1 ILE A 307       9.426  -6.311  -2.901  1.00  0.00           H  
ATOM   4860 2HD1 ILE A 307       7.813  -6.771  -2.330  1.00  0.00           H  
ATOM   4861 3HD1 ILE A 307       8.700  -7.844  -3.435  1.00  0.00           H  
ATOM   4862  N   LYS A 308       4.683  -6.827  -7.661  1.00  0.00           N  
ATOM   4863  CA  LYS A 308       3.541  -7.440  -8.351  1.00  0.00           C  
ATOM   4864  C   LYS A 308       2.889  -8.445  -7.386  1.00  0.00           C  
ATOM   4865  O   LYS A 308       3.544  -8.830  -6.423  1.00  0.00           O  
ATOM   4866  CB  LYS A 308       4.032  -8.081  -9.652  1.00  0.00           C  
ATOM   4867  CG  LYS A 308       4.496  -7.082 -10.687  1.00  0.00           C  
ATOM   4868  CD  LYS A 308       4.904  -7.779 -11.976  1.00  0.00           C  
ATOM   4869  CE  LYS A 308       5.351  -6.776 -13.034  1.00  0.00           C  
ATOM   4870  NZ  LYS A 308       5.750  -7.448 -14.298  1.00  0.00           N  
ATOM   4871  H   LYS A 308       5.591  -6.843  -8.102  1.00  0.00           H  
ATOM   4872  HA  LYS A 308       2.821  -6.657  -8.585  1.00  0.00           H  
ATOM   4873 1HB  LYS A 308       4.880  -8.712  -9.435  1.00  0.00           H  
ATOM   4874 2HB  LYS A 308       3.301  -8.696 -10.114  1.00  0.00           H  
ATOM   4875 1HG  LYS A 308       3.686  -6.382 -10.899  1.00  0.00           H  
ATOM   4876 2HG  LYS A 308       5.345  -6.521 -10.296  1.00  0.00           H  
ATOM   4877 1HD  LYS A 308       5.721  -8.473 -11.773  1.00  0.00           H  
ATOM   4878 2HD  LYS A 308       4.057  -8.346 -12.365  1.00  0.00           H  
ATOM   4879 1HE  LYS A 308       4.531  -6.090 -13.242  1.00  0.00           H  
ATOM   4880 2HE  LYS A 308       6.200  -6.208 -12.653  1.00  0.00           H  
ATOM   4881 1HZ  LYS A 308       6.037  -6.753 -14.973  1.00  0.00           H  
ATOM   4882 2HZ  LYS A 308       6.518  -8.079 -14.117  1.00  0.00           H  
ATOM   4883 3HZ  LYS A 308       4.966  -7.969 -14.664  1.00  0.00           H  
ATOM   4884  N   PRO A 309       1.632  -8.912  -7.594  1.00  0.00           N  
ATOM   4885  CA  PRO A 309       0.884  -9.669  -6.604  1.00  0.00           C  
ATOM   4886  C   PRO A 309       1.763 -10.692  -5.926  1.00  0.00           C  
ATOM   4887  O   PRO A 309       2.414 -11.539  -6.567  1.00  0.00           O  
ATOM   4888  CB  PRO A 309      -0.241 -10.277  -7.432  1.00  0.00           C  
ATOM   4889  CG  PRO A 309      -0.472  -9.237  -8.522  1.00  0.00           C  
ATOM   4890  CD  PRO A 309       0.919  -8.744  -8.879  1.00  0.00           C  
ATOM   4891  HA  PRO A 309       0.445  -8.984  -5.871  1.00  0.00           H  
ATOM   4892 1HB  PRO A 309       0.069 -11.259  -7.825  1.00  0.00           H  
ATOM   4893 2HB  PRO A 309      -1.125 -10.445  -6.798  1.00  0.00           H  
ATOM   4894 1HG  PRO A 309      -0.999  -9.687  -9.377  1.00  0.00           H  
ATOM   4895 2HG  PRO A 309      -1.123  -8.434  -8.133  1.00  0.00           H  
ATOM   4896 1HD  PRO A 309       1.321  -9.414  -9.641  1.00  0.00           H  
ATOM   4897 2HD  PRO A 309       0.888  -7.696  -9.202  1.00  0.00           H  
ATOM   4898  N   ALA A 310       1.709 -10.633  -4.603  1.00  0.00           N  
ATOM   4899  CA  ALA A 310       2.573 -11.409  -3.759  1.00  0.00           C  
ATOM   4900  C   ALA A 310       1.916 -11.878  -2.492  1.00  0.00           C  
ATOM   4901  O   ALA A 310       0.842 -11.402  -2.096  1.00  0.00           O  
ATOM   4902  CB  ALA A 310       3.762 -10.558  -3.377  1.00  0.00           C  
ATOM   4903  H   ALA A 310       1.130  -9.914  -4.161  1.00  0.00           H  
ATOM   4904  HA  ALA A 310       2.898 -12.280  -4.318  1.00  0.00           H  
ATOM   4905 1HB  ALA A 310       4.435 -11.141  -2.766  1.00  0.00           H  
ATOM   4906 2HB  ALA A 310       4.279 -10.215  -4.266  1.00  0.00           H  
ATOM   4907 3HB  ALA A 310       3.416  -9.693  -2.814  1.00  0.00           H  
ATOM   4908  N   ILE A 311       2.576 -12.840  -1.878  1.00  0.00           N  
ATOM   4909  CA  ILE A 311       2.161 -13.362  -0.607  1.00  0.00           C  
ATOM   4910  C   ILE A 311       3.223 -12.972   0.426  1.00  0.00           C  
ATOM   4911  O   ILE A 311       4.389 -13.355   0.297  1.00  0.00           O  
ATOM   4912  CB  ILE A 311       1.961 -14.873  -0.707  1.00  0.00           C  
ATOM   4913  CG1 ILE A 311       0.925 -15.115  -1.834  1.00  0.00           C  
ATOM   4914  CG2 ILE A 311       1.488 -15.455   0.640  1.00  0.00           C  
ATOM   4915  CD1 ILE A 311       0.647 -16.501  -2.088  1.00  0.00           C  
ATOM   4916  H   ILE A 311       3.424 -13.187  -2.312  1.00  0.00           H  
ATOM   4917  HA  ILE A 311       1.218 -12.915  -0.341  1.00  0.00           H  
ATOM   4918  HB  ILE A 311       2.899 -15.348  -1.006  1.00  0.00           H  
ATOM   4919 1HG1 ILE A 311       0.028 -14.610  -1.620  1.00  0.00           H  
ATOM   4920 2HG1 ILE A 311       1.332 -14.701  -2.749  1.00  0.00           H  
ATOM   4921 1HG2 ILE A 311       1.345 -16.524   0.536  1.00  0.00           H  
ATOM   4922 2HG2 ILE A 311       2.240 -15.265   1.409  1.00  0.00           H  
ATOM   4923 3HG2 ILE A 311       0.553 -14.989   0.935  1.00  0.00           H  
ATOM   4924 1HD1 ILE A 311      -0.061 -16.608  -2.905  1.00  0.00           H  
ATOM   4925 2HD1 ILE A 311       1.564 -16.996  -2.326  1.00  0.00           H  
ATOM   4926 3HD1 ILE A 311       0.229 -16.897  -1.189  1.00  0.00           H  
ATOM   4927  N   ILE A 312       2.826 -12.176   1.418  1.00  0.00           N  
ATOM   4928  CA  ILE A 312       3.766 -11.629   2.393  1.00  0.00           C  
ATOM   4929  C   ILE A 312       3.715 -12.301   3.751  1.00  0.00           C
[truncated: 179,998 more chars]
