# Supplementary material for: The transformative power of transformers in protein structure prediction
Source: Proc Natl Acad Sci U S A. 2023 Jul 31;120(32):e2303499120. doi: 10.1073/pnas.2303499120 (PMC10410766; doi:10.1073/pnas.2303499120)
Supplement: Supplementary file 2 — Dataset S01 (GZ) [file pnas.2303499120.sd01.gz › SI_Data/predicted_structures/RoseTTAFold/T1194.pdb]

HEADER                                            28-DEC-22   XXXX              
EXPDTA    THEORETICAL MODEL                                                     
REMARK 220                                                                      
REMARK 220 EXPERIMENTAL DETAILS                                                 
REMARK 220  EXPERIMENT TYPE                : THEORETICAL MODELLING              
REMARK 220  DATE OF DATA COLLECTION        : 28-DEC-22                          
REMARK 220                                                                      
REMARK 220 REMARK: MODEL GENERATED BY ROSETTA                                   
REMARK 220  VERSION 2022.39+release.d8d9982                                     
SSBOND     CYS A   16    CYS A   53                                       2.21  
SSBOND     CYS A  131    CYS A  167                                       2.02  
ATOM      1  N   ALA A   1       1.051  -0.988  -1.282  1.00  0.00           N  
ATOM      2  CA  ALA A   1       1.519  -0.103  -0.227  1.00  0.00           C  
ATOM      3  C   ALA A   1       1.913   1.260  -0.799  1.00  0.00           C  
ATOM      4  O   ALA A   1       2.799   1.948  -0.269  1.00  0.00           O  
ATOM      5  CB  ALA A   1       2.679  -0.751   0.490  1.00  0.00           C  
ATOM      6 1H   ALA A   1       1.379  -1.923  -1.090  1.00  0.00           H  
ATOM      7 2H   ALA A   1       0.043  -0.983  -1.308  1.00  0.00           H  
ATOM      8 3H   ALA A   1       1.427  -0.678  -2.167  1.00  0.00           H  
ATOM      9  HA  ALA A   1       0.707   0.053   0.483  1.00  0.00           H  
ATOM     10 1HB  ALA A   1       3.007  -0.110   1.290  1.00  0.00           H  
ATOM     11 2HB  ALA A   1       2.364  -1.705   0.902  1.00  0.00           H  
ATOM     12 3HB  ALA A   1       3.482  -0.912  -0.216  1.00  0.00           H  
ATOM     13  N   SER A   2       1.246   1.661  -1.897  1.00  0.00           N  
ATOM     14  CA  SER A   2       1.501   2.962  -2.522  1.00  0.00           C  
ATOM     15  C   SER A   2       2.992   3.237  -2.685  1.00  0.00           C  
ATOM     16  O   SER A   2       3.763   2.357  -3.078  1.00  0.00           O  
ATOM     17  CB  SER A   2       0.859   4.062  -1.684  1.00  0.00           C  
ATOM     18  OG  SER A   2       0.922   5.305  -2.335  1.00  0.00           O  
ATOM     19  H   SER A   2       0.524   1.094  -2.306  1.00  0.00           H  
ATOM     20  HA  SER A   2       1.046   2.963  -3.513  1.00  0.00           H  
ATOM     21 1HB  SER A   2      -0.181   3.808  -1.489  1.00  0.00           H  
ATOM     22 2HB  SER A   2       1.364   4.131  -0.714  1.00  0.00           H  
ATOM     23  HG  SER A   2       0.511   5.940  -1.734  1.00  0.00           H  
ATOM     24  N   ALA A   3       3.367   4.466  -2.355  1.00  0.00           N  
ATOM     25  CA  ALA A   3       4.742   4.948  -2.323  1.00  0.00           C  
ATOM     26  C   ALA A   3       4.842   5.906  -1.154  1.00  0.00           C  
ATOM     27  O   ALA A   3       3.994   6.782  -0.993  1.00  0.00           O  
ATOM     28  CB  ALA A   3       5.104   5.647  -3.617  1.00  0.00           C  
ATOM     29  H   ALA A   3       2.632   5.109  -2.089  1.00  0.00           H  
ATOM     30  HA  ALA A   3       5.416   4.109  -2.145  1.00  0.00           H  
ATOM     31 1HB  ALA A   3       6.100   6.017  -3.549  1.00  0.00           H  
ATOM     32 2HB  ALA A   3       5.027   4.948  -4.452  1.00  0.00           H  
ATOM     33 3HB  ALA A   3       4.430   6.487  -3.784  1.00  0.00           H  
ATOM     34  N   ALA A   4       5.875   5.761  -0.337  1.00  0.00           N  
ATOM     35  CA  ALA A   4       5.959   6.592   0.854  1.00  0.00           C  
ATOM     36  C   ALA A   4       6.060   8.068   0.606  1.00  0.00           C  
ATOM     37  O   ALA A   4       6.762   8.535  -0.297  1.00  0.00           O  
ATOM     38  CB  ALA A   4       7.138   6.189   1.679  1.00  0.00           C  
ATOM     39  H   ALA A   4       6.579   5.033  -0.490  1.00  0.00           H  
ATOM     40  HA  ALA A   4       5.052   6.440   1.408  1.00  0.00           H  
ATOM     41 1HB  ALA A   4       7.157   6.779   2.586  1.00  0.00           H  
ATOM     42 2HB  ALA A   4       7.030   5.140   1.922  1.00  0.00           H  
ATOM     43 3HB  ALA A   4       8.052   6.351   1.118  1.00  0.00           H  
ATOM     44  N   ALA A   5       5.445   8.824   1.518  1.00  0.00           N  
ATOM     45  CA  ALA A   5       5.504  10.278   1.495  1.00  0.00           C  
ATOM     46  C   ALA A   5       6.856  10.760   1.999  1.00  0.00           C  
ATOM     47  O   ALA A   5       6.998  11.281   3.109  1.00  0.00           O  
ATOM     48  CB  ALA A   5       4.401  10.864   2.348  1.00  0.00           C  
ATOM     49  H   ALA A   5       4.863   8.368   2.230  1.00  0.00           H  
ATOM     50  HA  ALA A   5       5.383  10.611   0.466  1.00  0.00           H  
ATOM     51 1HB  ALA A   5       4.446  11.950   2.314  1.00  0.00           H  
ATOM     52 2HB  ALA A   5       3.434  10.524   1.972  1.00  0.00           H  
ATOM     53 3HB  ALA A   5       4.525  10.525   3.370  1.00  0.00           H  
ATOM     54  N   ALA A   6       7.853  10.527   1.164  1.00  0.00           N  
ATOM     55  CA  ALA A   6       9.225  10.885   1.441  1.00  0.00           C  
ATOM     56  C   ALA A   6       9.480  12.318   0.966  1.00  0.00           C  
ATOM     57  O   ALA A   6       8.951  12.743  -0.063  1.00  0.00           O  
ATOM     58  CB  ALA A   6      10.127   9.860   0.782  1.00  0.00           C  
ATOM     59  H   ALA A   6       7.621  10.054   0.294  1.00  0.00           H  
ATOM     60  HA  ALA A   6       9.383  10.871   2.513  1.00  0.00           H  
ATOM     61 1HB  ALA A   6      11.130  10.090   0.980  1.00  0.00           H  
ATOM     62 2HB  ALA A   6       9.898   8.872   1.174  1.00  0.00           H  
ATOM     63 3HB  ALA A   6       9.956   9.861  -0.271  1.00  0.00           H  
ATOM     64  N   GLY A   7      10.278  13.052   1.739  1.00  0.00           N  
ATOM     65  CA  GLY A   7      10.637  14.445   1.493  1.00  0.00           C  
ATOM     66  C   GLY A   7      12.011  14.636   0.864  1.00  0.00           C  
ATOM     67  O   GLY A   7      12.356  14.002  -0.124  1.00  0.00           O  
ATOM     68  H   GLY A   7      10.650  12.637   2.585  1.00  0.00           H  
ATOM     69 1HA  GLY A   7       9.881  14.899   0.852  1.00  0.00           H  
ATOM     70 2HA  GLY A   7      10.603  14.981   2.441  1.00  0.00           H  
ATOM     71  N   PHE A   8      12.757  15.592   1.397  1.00  0.00           N  
ATOM     72  CA  PHE A   8      14.047  15.972   0.843  1.00  0.00           C  
ATOM     73  C   PHE A   8      15.186  15.100   1.333  1.00  0.00           C  
ATOM     74  O   PHE A   8      15.137  14.544   2.438  1.00  0.00           O  
ATOM     75  CB  PHE A   8      14.350  17.427   1.170  1.00  0.00           C  
ATOM     76  CG  PHE A   8      13.495  18.381   0.403  1.00  0.00           C  
ATOM     77  CD1 PHE A   8      12.352  18.925   0.969  1.00  0.00           C  
ATOM     78  CD2 PHE A   8      13.830  18.734  -0.893  1.00  0.00           C  
ATOM     79  CE1 PHE A   8      11.562  19.803   0.251  1.00  0.00           C  
ATOM     80  CE2 PHE A   8      13.044  19.611  -1.612  1.00  0.00           C  
ATOM     81  CZ  PHE A   8      11.908  20.147  -1.039  1.00  0.00           C  
ATOM     82  H   PHE A   8      12.418  16.077   2.215  1.00  0.00           H  
ATOM     83  HA  PHE A   8      13.993  15.870  -0.242  1.00  0.00           H  
ATOM     84 1HB  PHE A   8      14.199  17.606   2.234  1.00  0.00           H  
ATOM     85 2HB  PHE A   8      15.398  17.643   0.947  1.00  0.00           H  
ATOM     86  HD1 PHE A   8      12.079  18.653   1.989  1.00  0.00           H  
ATOM     87  HD2 PHE A   8      14.727  18.308  -1.344  1.00  0.00           H  
ATOM     88  HE1 PHE A   8      10.666  20.224   0.705  1.00  0.00           H  
ATOM     89  HE2 PHE A   8      13.320  19.881  -2.632  1.00  0.00           H  
ATOM     90  HZ  PHE A   8      11.287  20.840  -1.606  1.00  0.00           H  
ATOM     91  N   VAL A   9      16.207  14.983   0.481  1.00  0.00           N  
ATOM     92  CA  VAL A   9      17.415  14.230   0.787  1.00  0.00           C  
ATOM     93  C   VAL A   9      18.638  15.130   0.838  1.00  0.00           C  
ATOM     94  O   VAL A   9      18.852  15.937  -0.074  1.00  0.00           O  
ATOM     95  CB  VAL A   9      17.685  13.174  -0.283  1.00  0.00           C  
ATOM     96  CG1 VAL A   9      18.991  12.393   0.039  1.00  0.00           C  
ATOM     97  CG2 VAL A   9      16.589  12.275  -0.370  1.00  0.00           C  
ATOM     98  H   VAL A   9      16.147  15.450  -0.412  1.00  0.00           H  
ATOM     99  HA  VAL A   9      17.272  13.748   1.739  1.00  0.00           H  
ATOM    100  HB  VAL A   9      17.790  13.671  -1.227  1.00  0.00           H  
ATOM    101 1HG1 VAL A   9      19.172  11.646  -0.733  1.00  0.00           H  
ATOM    102 2HG1 VAL A   9      19.837  13.074   0.081  1.00  0.00           H  
ATOM    103 3HG1 VAL A   9      18.879  11.893   1.005  1.00  0.00           H  
ATOM    104 1HG2 VAL A   9      16.795  11.579  -1.139  1.00  0.00           H  
ATOM    105 2HG2 VAL A   9      16.506  11.778   0.576  1.00  0.00           H  
ATOM    106 3HG2 VAL A   9      15.676  12.818  -0.603  1.00  0.00           H  
ATOM    107  N   GLU A  10      19.429  14.990   1.897  1.00  0.00           N  
ATOM    108  CA  GLU A  10      20.642  15.786   2.050  1.00  0.00           C  
ATOM    109  C   GLU A  10      21.844  14.941   2.459  1.00  0.00           C  
ATOM    110  O   GLU A  10      21.705  13.998   3.242  1.00  0.00           O  
ATOM    111  CB  GLU A  10      20.432  16.868   3.112  1.00  0.00           C  
ATOM    112  CG  GLU A  10      19.343  17.902   2.783  1.00  0.00           C  
ATOM    113  CD  GLU A  10      19.206  18.987   3.834  1.00  0.00           C  
ATOM    114  OE1 GLU A  10      19.936  18.955   4.797  1.00  0.00           O  
ATOM    115  OE2 GLU A  10      18.370  19.845   3.667  1.00  0.00           O  
ATOM    116  H   GLU A  10      19.162  14.303   2.603  1.00  0.00           H  
ATOM    117  HA  GLU A  10      20.866  16.259   1.097  1.00  0.00           H  
ATOM    118 1HB  GLU A  10      20.174  16.397   4.060  1.00  0.00           H  
ATOM    119 2HB  GLU A  10      21.368  17.411   3.258  1.00  0.00           H  
ATOM    120 1HG  GLU A  10      19.584  18.365   1.824  1.00  0.00           H  
ATOM    121 2HG  GLU A  10      18.388  17.391   2.677  1.00  0.00           H  
ATOM    122  N   THR A  11      23.043  15.326   2.012  1.00  0.00           N  
ATOM    123  CA  THR A  11      24.225  14.599   2.488  1.00  0.00           C  
ATOM    124  C   THR A  11      25.285  15.413   3.200  1.00  0.00           C  
ATOM    125  O   THR A  11      25.236  16.640   3.292  1.00  0.00           O  
ATOM    126  CB  THR A  11      25.006  13.907   1.347  1.00  0.00           C  
ATOM    127  OG1 THR A  11      25.958  13.019   1.911  1.00  0.00           O  
ATOM    128  CG2 THR A  11      25.796  14.917   0.520  1.00  0.00           C  
ATOM    129  H   THR A  11      23.095  16.067   1.316  1.00  0.00           H  
ATOM    130  HA  THR A  11      23.888  13.844   3.186  1.00  0.00           H  
ATOM    131  HB  THR A  11      24.326  13.354   0.736  1.00  0.00           H  
ATOM    132  HG1 THR A  11      26.230  12.368   1.259  1.00  0.00           H  
ATOM    133 1HG2 THR A  11      26.343  14.387  -0.212  1.00  0.00           H  
ATOM    134 2HG2 THR A  11      25.139  15.605   0.043  1.00  0.00           H  
ATOM    135 3HG2 THR A  11      26.496  15.465   1.140  1.00  0.00           H  
ATOM    136  N   ALA A  12      26.268  14.654   3.671  1.00  0.00           N  
ATOM    137  CA  ALA A  12      27.497  15.118   4.296  1.00  0.00           C  
ATOM    138  C   ALA A  12      28.511  13.984   4.274  1.00  0.00           C  
ATOM    139  O   ALA A  12      28.126  12.820   4.384  1.00  0.00           O  
ATOM    140  CB  ALA A  12      27.234  15.554   5.721  1.00  0.00           C  
ATOM    141  H   ALA A  12      26.119  13.645   3.557  1.00  0.00           H  
ATOM    142  HA  ALA A  12      27.892  15.952   3.715  1.00  0.00           H  
ATOM    143 1HB  ALA A  12      28.164  15.897   6.174  1.00  0.00           H  
ATOM    144 2HB  ALA A  12      26.506  16.367   5.725  1.00  0.00           H  
ATOM    145 3HB  ALA A  12      26.842  14.711   6.289  1.00  0.00           H  
ATOM    146  N   GLY A  13      29.802  14.283   4.248  1.00  0.00           N  
ATOM    147  CA  GLY A  13      30.733  13.161   4.314  1.00  0.00           C  
ATOM    148  C   GLY A  13      32.202  13.515   4.220  1.00  0.00           C  
ATOM    149  O   GLY A  13      32.583  14.682   4.110  1.00  0.00           O  
ATOM    150  H   GLY A  13      30.129  15.235   4.161  1.00  0.00           H  
ATOM    151 1HA  GLY A  13      30.561  12.609   5.238  1.00  0.00           H  
ATOM    152 2HA  GLY A  13      30.500  12.475   3.505  1.00  0.00           H  
ATOM    153  N   ASN A  14      33.013  12.465   4.288  1.00  0.00           N  
ATOM    154  CA  ASN A  14      34.462  12.515   4.258  1.00  0.00           C  
ATOM    155  C   ASN A  14      34.980  11.572   3.184  1.00  0.00           C  
ATOM    156  O   ASN A  14      34.788  10.355   3.257  1.00  0.00           O  
ATOM    157  CB  ASN A  14      35.055  12.171   5.614  1.00  0.00           C  
ATOM    158  CG  ASN A  14      34.752  13.217   6.675  1.00  0.00           C  
ATOM    159  OD1 ASN A  14      35.283  14.333   6.633  1.00  0.00           O  
ATOM    160  ND2 ASN A  14      33.915  12.873   7.623  1.00  0.00           N  
ATOM    161  H   ASN A  14      32.585  11.543   4.352  1.00  0.00           H  
ATOM    162  HA  ASN A  14      34.775  13.523   3.987  1.00  0.00           H  
ATOM    163 1HB  ASN A  14      34.660  11.209   5.946  1.00  0.00           H  
ATOM    164 2HB  ASN A  14      36.137  12.065   5.518  1.00  0.00           H  
ATOM    165 1HD2 ASN A  14      33.685  13.526   8.346  1.00  0.00           H  
ATOM    166 2HD2 ASN A  14      33.511  11.959   7.626  1.00  0.00           H  
ATOM    167  N   ALA A  15      35.650  12.159   2.193  1.00  0.00           N  
ATOM    168  CA  ALA A  15      36.194  11.502   0.999  1.00  0.00           C  
ATOM    169  C   ALA A  15      35.169  11.123  -0.071  1.00  0.00           C  
ATOM    170  O   ALA A  15      35.523  10.395  -1.000  1.00  0.00           O  
ATOM    171  CB  ALA A  15      36.913  10.210   1.372  1.00  0.00           C  
ATOM    172  H   ALA A  15      35.778  13.160   2.261  1.00  0.00           H  
ATOM    173  HA  ALA A  15      36.917  12.192   0.561  1.00  0.00           H  
ATOM    174 1HB  ALA A  15      37.336   9.838   0.483  1.00  0.00           H  
ATOM    175 2HB  ALA A  15      37.703  10.420   2.093  1.00  0.00           H  
ATOM    176 3HB  ALA A  15      36.253   9.461   1.774  1.00  0.00           H  
ATOM    177  N   CYS A  16      33.929  11.635   0.005  1.00  0.00           N  
ATOM    178  CA  CYS A  16      32.973  11.299  -1.045  1.00  0.00           C  
ATOM    179  C   CYS A  16      32.768  12.383  -2.086  1.00  0.00           C  
ATOM    180  O   CYS A  16      32.244  12.098  -3.163  1.00  0.00           O  
ATOM    181  CB  CYS A  16      31.618  10.903  -0.453  1.00  0.00           C  
ATOM    182  SG  CYS A  16      30.710  12.191   0.491  1.00  0.00           S  
ATOM    183  H   CYS A  16      33.650  12.213   0.785  1.00  0.00           H  
ATOM    184  HA  CYS A  16      33.365  10.442  -1.575  1.00  0.00           H  
ATOM    185 1HB  CYS A  16      30.988  10.592  -1.253  1.00  0.00           H  
ATOM    186 2HB  CYS A  16      31.771  10.045   0.185  1.00  0.00           H  
ATOM    187  N   GLU A  17      33.254  13.589  -1.776  1.00  0.00           N  
ATOM    188  CA  GLU A  17      33.167  14.793  -2.614  1.00  0.00           C  
ATOM    189  C   GLU A  17      31.761  15.267  -3.040  1.00  0.00           C  
ATOM    190  O   GLU A  17      31.554  15.618  -4.203  1.00  0.00           O  
ATOM    191  CB  GLU A  17      34.046  14.580  -3.851  1.00  0.00           C  
ATOM    192  CG  GLU A  17      35.529  14.379  -3.491  1.00  0.00           C  
ATOM    193  CD  GLU A  17      36.461  14.206  -4.667  1.00  0.00           C  
ATOM    194  OE1 GLU A  17      36.042  13.750  -5.701  1.00  0.00           O  
ATOM    195  OE2 GLU A  17      37.623  14.546  -4.512  1.00  0.00           O  
ATOM    196  H   GLU A  17      33.696  13.680  -0.877  1.00  0.00           H  
ATOM    197  HA  GLU A  17      33.610  15.607  -2.040  1.00  0.00           H  
ATOM    198 1HB  GLU A  17      33.706  13.715  -4.419  1.00  0.00           H  
ATOM    199 2HB  GLU A  17      33.971  15.450  -4.503  1.00  0.00           H  
ATOM    200 1HG  GLU A  17      35.860  15.238  -2.910  1.00  0.00           H  
ATOM    201 2HG  GLU A  17      35.609  13.498  -2.851  1.00  0.00           H  
ATOM    202  N   TRP A  18      30.812  15.321  -2.093  1.00  0.00           N  
ATOM    203  CA  TRP A  18      29.453  15.806  -2.386  1.00  0.00           C  
ATOM    204  C   TRP A  18      28.959  17.074  -1.717  1.00  0.00           C  
ATOM    205  O   TRP A  18      29.244  17.361  -0.552  1.00  0.00           O  
ATOM    206  CB  TRP A  18      28.417  14.735  -2.093  1.00  0.00           C  
ATOM    207  CG  TRP A  18      28.374  13.770  -3.102  1.00  0.00           C  
ATOM    208  CD1 TRP A  18      29.253  12.836  -3.329  1.00  0.00           C  
ATOM    209  CD2 TRP A  18      27.351  13.610  -4.083  1.00  0.00           C  
ATOM    210  NE1 TRP A  18      28.908  12.126  -4.410  1.00  0.00           N  
ATOM    211  CE2 TRP A  18      27.728  12.561  -4.870  1.00  0.00           C  
ATOM    212  CE3 TRP A  18      26.164  14.274  -4.350  1.00  0.00           C  
ATOM    213  CZ2 TRP A  18      26.959  12.123  -5.927  1.00  0.00           C  
ATOM    214  CZ3 TRP A  18      25.395  13.828  -5.399  1.00  0.00           C  
ATOM    215  CH2 TRP A  18      25.784  12.791  -6.156  1.00  0.00           C  
ATOM    216  H   TRP A  18      31.038  15.011  -1.158  1.00  0.00           H  
ATOM    217  HA  TRP A  18      29.414  15.989  -3.459  1.00  0.00           H  
ATOM    218 1HB  TRP A  18      28.638  14.246  -1.141  1.00  0.00           H  
ATOM    219 2HB  TRP A  18      27.440  15.202  -2.023  1.00  0.00           H  
ATOM    220  HD1 TRP A  18      30.126  12.704  -2.751  1.00  0.00           H  
ATOM    221  HE1 TRP A  18      29.473  11.386  -4.822  1.00  0.00           H  
ATOM    222  HE3 TRP A  18      25.848  15.116  -3.731  1.00  0.00           H  
ATOM    223  HZ2 TRP A  18      27.238  11.290  -6.561  1.00  0.00           H  
ATOM    224  HZ3 TRP A  18      24.470  14.320  -5.607  1.00  0.00           H  
ATOM    225  HH2 TRP A  18      25.154  12.491  -6.957  1.00  0.00           H  
ATOM    226  N   THR A  19      28.130  17.771  -2.484  1.00  0.00           N  
ATOM    227  CA  THR A  19      27.344  18.917  -2.073  1.00  0.00           C  
ATOM    228  C   THR A  19      26.058  18.369  -1.439  1.00  0.00           C  
ATOM    229  O   THR A  19      25.484  17.442  -2.010  1.00  0.00           O  
ATOM    230  CB  THR A  19      27.011  19.802  -3.287  1.00  0.00           C  
ATOM    231  OG1 THR A  19      28.226  20.314  -3.852  1.00  0.00           O  
ATOM    232  CG2 THR A  19      26.070  20.939  -2.925  1.00  0.00           C  
ATOM    233  H   THR A  19      28.022  17.456  -3.438  1.00  0.00           H  
ATOM    234  HA  THR A  19      27.930  19.500  -1.376  1.00  0.00           H  
ATOM    235  HB  THR A  19      26.536  19.189  -4.026  1.00  0.00           H  
ATOM    236  HG1 THR A  19      28.674  20.865  -3.204  1.00  0.00           H  
ATOM    237 1HG2 THR A  19      25.851  21.519  -3.816  1.00  0.00           H  
ATOM    238 2HG2 THR A  19      25.143  20.531  -2.523  1.00  0.00           H  
ATOM    239 3HG2 THR A  19      26.538  21.580  -2.187  1.00  0.00           H  
ATOM    240  N   PRO A  20      25.639  18.828  -0.245  1.00  0.00           N  
ATOM    241  CA  PRO A  20      24.444  18.393   0.464  1.00  0.00           C  
ATOM    242  C   PRO A  20      23.168  18.221  -0.369  1.00  0.00           C  
ATOM    243  O   PRO A  20      22.608  17.131  -0.393  1.00  0.00           O  
ATOM    244  CB  PRO A  20      24.296  19.500   1.506  1.00  0.00           C  
ATOM    245  CG  PRO A  20      25.718  19.887   1.811  1.00  0.00           C  
ATOM    246  CD  PRO A  20      26.418  19.859   0.490  1.00  0.00           C  
ATOM    247  HA  PRO A  20      24.675  17.475   0.999  1.00  0.00           H  
ATOM    248 1HB  PRO A  20      23.690  20.325   1.117  1.00  0.00           H  
ATOM    249 2HB  PRO A  20      23.772  19.103   2.392  1.00  0.00           H  
ATOM    250 1HG  PRO A  20      25.750  20.871   2.300  1.00  0.00           H  
ATOM    251 2HG  PRO A  20      26.145  19.158   2.526  1.00  0.00           H  
ATOM    252 1HD  PRO A  20      26.368  20.836   0.007  1.00  0.00           H  
ATOM    253 2HD  PRO A  20      27.449  19.520   0.684  1.00  0.00           H  
ATOM    254  N   GLY A  21      22.705  19.272  -1.050  1.00  0.00           N  
ATOM    255  CA  GLY A  21      21.411  19.215  -1.759  1.00  0.00           C  
ATOM    256  C   GLY A  21      21.440  18.669  -3.194  1.00  0.00           C  
ATOM    257  O   GLY A  21      21.081  19.392  -4.130  1.00  0.00           O  
ATOM    258  H   GLY A  21      23.216  20.141  -1.048  1.00  0.00           H  
ATOM    259 1HA  GLY A  21      20.723  18.606  -1.169  1.00  0.00           H  
ATOM    260 2HA  GLY A  21      20.983  20.217  -1.774  1.00  0.00           H  
ATOM    261  N   ARG A  22      21.885  17.427  -3.374  1.00  0.00           N  
ATOM    262  CA  ARG A  22      22.038  16.872  -4.737  1.00  0.00           C  
ATOM    263  C   ARG A  22      21.514  15.448  -5.003  1.00  0.00           C  
ATOM    264  O   ARG A  22      22.128  14.712  -5.775  1.00  0.00           O  
ATOM    265  CB  ARG A  22      23.494  16.891  -5.132  1.00  0.00           C  
ATOM    266  CG  ARG A  22      24.128  18.258  -5.308  1.00  0.00           C  
ATOM    267  CD  ARG A  22      23.570  18.982  -6.480  1.00  0.00           C  
ATOM    268  NE  ARG A  22      24.221  20.266  -6.696  1.00  0.00           N  
ATOM    269  CZ  ARG A  22      23.844  21.440  -6.146  1.00  0.00           C  
ATOM    270  NH1 ARG A  22      22.805  21.513  -5.336  1.00  0.00           N  
ATOM    271  NH2 ARG A  22      24.530  22.538  -6.428  1.00  0.00           N  
ATOM    272  H   ARG A  22      22.146  16.903  -2.538  1.00  0.00           H  
ATOM    273  HA  ARG A  22      21.506  17.536  -5.415  1.00  0.00           H  
ATOM    274 1HB  ARG A  22      24.062  16.383  -4.364  1.00  0.00           H  
ATOM    275 2HB  ARG A  22      23.624  16.354  -6.066  1.00  0.00           H  
ATOM    276 1HG  ARG A  22      23.996  18.860  -4.411  1.00  0.00           H  
ATOM    277 2HG  ARG A  22      25.187  18.111  -5.491  1.00  0.00           H  
ATOM    278 1HD  ARG A  22      23.708  18.376  -7.375  1.00  0.00           H  
ATOM    279 2HD  ARG A  22      22.507  19.161  -6.327  1.00  0.00           H  
ATOM    280  HE  ARG A  22      25.026  20.278  -7.306  1.00  0.00           H  
ATOM    281 1HH1 ARG A  22      22.249  20.676  -5.095  1.00  0.00           H  
ATOM    282 2HH1 ARG A  22      22.542  22.401  -4.940  1.00  0.00           H  
ATOM    283 1HH2 ARG A  22      25.329  22.489  -7.047  1.00  0.00           H  
ATOM    284 2HH2 ARG A  22      24.258  23.422  -6.024  1.00  0.00           H  
ATOM    285  N   TYR A  23      20.401  15.052  -4.395  1.00  0.00           N  
ATOM    286  CA  TYR A  23      19.908  13.672  -4.550  1.00  0.00           C  
ATOM    287  C   TYR A  23      18.491  13.577  -5.087  1.00  0.00           C  
ATOM    288  O   TYR A  23      17.732  14.547  -5.040  1.00  0.00           O  
ATOM    289  CB  TYR A  23      20.023  12.970  -3.227  1.00  0.00           C  
ATOM    290  CG  TYR A  23      21.396  12.952  -2.802  1.00  0.00           C  
ATOM    291  CD1 TYR A  23      21.893  14.020  -2.101  1.00  0.00           C  
ATOM    292  CD2 TYR A  23      22.183  11.923  -3.139  1.00  0.00           C  
ATOM    293  CE1 TYR A  23      23.185  14.034  -1.767  1.00  0.00           C  
ATOM    294  CE2 TYR A  23      23.479  11.936  -2.785  1.00  0.00           C  
ATOM    295  CZ  TYR A  23      23.979  12.968  -2.122  1.00  0.00           C  
ATOM    296  OH  TYR A  23      25.278  12.939  -1.804  1.00  0.00           O  
ATOM    297  H   TYR A  23      19.909  15.700  -3.794  1.00  0.00           H  
ATOM    298  HA  TYR A  23      20.551  13.155  -5.264  1.00  0.00           H  
ATOM    299 1HB  TYR A  23      19.472  13.518  -2.514  1.00  0.00           H  
ATOM    300 2HB  TYR A  23      19.637  11.948  -3.285  1.00  0.00           H  
ATOM    301  HD1 TYR A  23      21.247  14.863  -1.832  1.00  0.00           H  
ATOM    302  HD2 TYR A  23      21.765  11.104  -3.691  1.00  0.00           H  
ATOM    303  HE1 TYR A  23      23.580  14.876  -1.235  1.00  0.00           H  
ATOM    304  HE2 TYR A  23      24.125  11.137  -3.038  1.00  0.00           H  
ATOM    305  HH  TYR A  23      25.637  13.825  -1.887  1.00  0.00           H  
ATOM    306  N   GLU A  24      18.148  12.411  -5.639  1.00  0.00           N  
ATOM    307  CA  GLU A  24      16.833  12.200  -6.224  1.00  0.00           C  
ATOM    308  C   GLU A  24      15.856  11.461  -5.317  1.00  0.00           C  
ATOM    309  O   GLU A  24      16.152  10.385  -4.797  1.00  0.00           O  
ATOM    310  CB  GLU A  24      16.993  11.431  -7.539  1.00  0.00           C  
ATOM    311  CG  GLU A  24      15.693  11.090  -8.285  1.00  0.00           C  
ATOM    312  CD  GLU A  24      15.958  10.293  -9.547  1.00  0.00           C  
ATOM    313  OE1 GLU A  24      15.801   9.093  -9.519  1.00  0.00           O  
ATOM    314  OE2 GLU A  24      16.360  10.871 -10.528  1.00  0.00           O  
ATOM    315  H   GLU A  24      18.799  11.621  -5.632  1.00  0.00           H  
ATOM    316  HA  GLU A  24      16.402  13.177  -6.447  1.00  0.00           H  
ATOM    317 1HB  GLU A  24      17.615  12.012  -8.220  1.00  0.00           H  
ATOM    318 2HB  GLU A  24      17.521  10.507  -7.343  1.00  0.00           H  
ATOM    319 1HG  GLU A  24      15.045  10.504  -7.627  1.00  0.00           H  
ATOM    320 2HG  GLU A  24      15.172  12.012  -8.537  1.00  0.00           H  
ATOM    321  N   LEU A  25      14.680  12.045  -5.129  1.00  0.00           N  
ATOM    322  CA  LEU A  25      13.610  11.385  -4.389  1.00  0.00           C  
ATOM    323  C   LEU A  25      12.366  11.312  -5.267  1.00  0.00           C  
ATOM    324  O   LEU A  25      11.697  12.326  -5.486  1.00  0.00           O  
ATOM    325  CB  LEU A  25      13.313  12.114  -3.071  1.00  0.00           C  
ATOM    326  CG  LEU A  25      12.323  11.404  -2.129  1.00  0.00           C  
ATOM    327  CD1 LEU A  25      10.900  11.576  -2.676  1.00  0.00           C  
ATOM    328  CD2 LEU A  25      12.733   9.950  -2.014  1.00  0.00           C  
ATOM    329  H   LEU A  25      14.509  12.951  -5.546  1.00  0.00           H  
ATOM    330  HA  LEU A  25      13.915  10.367  -4.157  1.00  0.00           H  
ATOM    331 1HB  LEU A  25      14.246  12.240  -2.530  1.00  0.00           H  
ATOM    332 2HB  LEU A  25      12.907  13.101  -3.290  1.00  0.00           H  
ATOM    333  HG  LEU A  25      12.356  11.850  -1.149  1.00  0.00           H  
ATOM    334 1HD1 LEU A  25      10.184  11.098  -2.039  1.00  0.00           H  
ATOM    335 2HD1 LEU A  25      10.665  12.639  -2.730  1.00  0.00           H  
ATOM    336 3HD1 LEU A  25      10.837  11.147  -3.651  1.00  0.00           H  
ATOM    337 1HD2 LEU A  25      12.068   9.418  -1.350  1.00  0.00           H  
ATOM    338 2HD2 LEU A  25      12.711   9.483  -2.994  1.00  0.00           H  
ATOM    339 3HD2 LEU A  25      13.733   9.934  -1.618  1.00  0.00           H  
ATOM    340  N   SER A  26      12.069  10.130  -5.803  1.00  0.00           N  
ATOM    341  CA  SER A  26      10.927  10.008  -6.690  1.00  0.00           C  
ATOM    342  C   SER A  26       9.679   9.585  -5.923  1.00  0.00           C  
ATOM    343  O   SER A  26       9.463   8.398  -5.636  1.00  0.00           O  
ATOM    344  CB  SER A  26      11.238   9.030  -7.800  1.00  0.00           C  
ATOM    345  OG  SER A  26      10.140   8.889  -8.662  1.00  0.00           O  
ATOM    346  H   SER A  26      12.633   9.311  -5.580  1.00  0.00           H  
ATOM    347  HA  SER A  26      10.736  10.982  -7.141  1.00  0.00           H  
ATOM    348 1HB  SER A  26      12.106   9.384  -8.363  1.00  0.00           H  
ATOM    349 2HB  SER A  26      11.501   8.059  -7.375  1.00  0.00           H  
ATOM    350  HG  SER A  26      10.460   8.366  -9.413  1.00  0.00           H  
ATOM    351  N   GLU A  27       8.826  10.568  -5.638  1.00  0.00           N  
ATOM    352  CA  GLU A  27       7.602  10.389  -4.852  1.00  0.00           C  
ATOM    353  C   GLU A  27       6.579   9.465  -5.516  1.00  0.00           C  
ATOM    354  O   GLU A  27       5.697   8.918  -4.860  1.00  0.00           O  
ATOM    355  CB  GLU A  27       6.968  11.750  -4.560  1.00  0.00           C  
ATOM    356  CG  GLU A  27       6.411  12.471  -5.788  1.00  0.00           C  
ATOM    357  CD  GLU A  27       5.866  13.850  -5.478  1.00  0.00           C  
ATOM    358  OE1 GLU A  27       5.827  14.210  -4.325  1.00  0.00           O  
ATOM    359  OE2 GLU A  27       5.495  14.543  -6.399  1.00  0.00           O  
ATOM    360  H   GLU A  27       9.077  11.504  -5.938  1.00  0.00           H  
ATOM    361  HA  GLU A  27       7.882   9.944  -3.896  1.00  0.00           H  
ATOM    362 1HB  GLU A  27       6.156  11.625  -3.844  1.00  0.00           H  
ATOM    363 2HB  GLU A  27       7.713  12.402  -4.101  1.00  0.00           H  
ATOM    364 1HG  GLU A  27       7.199  12.556  -6.537  1.00  0.00           H  
ATOM    365 2HG  GLU A  27       5.610  11.868  -6.211  1.00  0.00           H  
ATOM    366  N   THR A  28       6.696   9.281  -6.825  1.00  0.00           N  
ATOM    367  CA  THR A  28       5.758   8.429  -7.539  1.00  0.00           C  
ATOM    368  C   THR A  28       6.183   6.962  -7.495  1.00  0.00           C  
ATOM    369  O   THR A  28       5.411   6.075  -7.863  1.00  0.00           O  
ATOM    370  CB  THR A  28       5.601   8.892  -8.994  1.00  0.00           C  
ATOM    371  OG1 THR A  28       6.861   8.805  -9.666  1.00  0.00           O  
ATOM    372  CG2 THR A  28       5.118  10.332  -9.032  1.00  0.00           C  
ATOM    373  H   THR A  28       7.441   9.746  -7.326  1.00  0.00           H  
ATOM    374  HA  THR A  28       4.785   8.510  -7.054  1.00  0.00           H  
ATOM    375  HB  THR A  28       4.882   8.249  -9.500  1.00  0.00           H  
ATOM    376  HG1 THR A  28       7.276   7.958  -9.455  1.00  0.00           H  
ATOM    377 1HG2 THR A  28       5.008  10.653 -10.067  1.00  0.00           H  
ATOM    378 2HG2 THR A  28       4.157  10.409  -8.523  1.00  0.00           H  
ATOM    379 3HG2 THR A  28       5.845  10.971  -8.531  1.00  0.00           H  
ATOM    380  N   GLU A  29       7.421   6.713  -7.066  1.00  0.00           N  
ATOM    381  CA  GLU A  29       7.955   5.362  -6.959  1.00  0.00           C  
ATOM    382  C   GLU A  29       8.215   5.006  -5.497  1.00  0.00           C  
ATOM    383  O   GLU A  29       8.188   3.834  -5.123  1.00  0.00           O  
ATOM    384  CB  GLU A  29       9.249   5.204  -7.768  1.00  0.00           C  
ATOM    385  CG  GLU A  29       9.099   5.373  -9.288  1.00  0.00           C  
ATOM    386  CD  GLU A  29      10.415   5.206 -10.042  1.00  0.00           C  
ATOM    387  OE1 GLU A  29      11.426   5.050  -9.400  1.00  0.00           O  
ATOM    388  OE2 GLU A  29      10.398   5.238 -11.249  1.00  0.00           O  
ATOM    389  H   GLU A  29       8.012   7.482  -6.765  1.00  0.00           H  
ATOM    390  HA  GLU A  29       7.217   4.662  -7.349  1.00  0.00           H  
ATOM    391 1HB  GLU A  29       9.970   5.949  -7.427  1.00  0.00           H  
ATOM    392 2HB  GLU A  29       9.683   4.223  -7.574  1.00  0.00           H  
ATOM    393 1HG  GLU A  29       8.381   4.640  -9.656  1.00  0.00           H  
ATOM    394 2HG  GLU A  29       8.697   6.365  -9.488  1.00  0.00           H  
ATOM    395  N   GLY A  30       8.488   6.028  -4.673  1.00  0.00           N  
ATOM    396  CA  GLY A  30       8.880   5.825  -3.283  1.00  0.00           C  
ATOM    397  C   GLY A  30      10.358   5.476  -3.237  1.00  0.00           C  
ATOM    398  O   GLY A  30      10.827   4.811  -2.316  1.00  0.00           O  
ATOM    399  H   GLY A  30       8.486   6.975  -5.031  1.00  0.00           H  
ATOM    400 1HA  GLY A  30       8.689   6.735  -2.711  1.00  0.00           H  
ATOM    401 2HA  GLY A  30       8.289   5.025  -2.837  1.00  0.00           H  
ATOM    402  N   ARG A  31      11.083   5.879  -4.278  1.00  0.00           N  
ATOM    403  CA  ARG A  31      12.496   5.540  -4.385  1.00  0.00           C  
ATOM    404  C   ARG A  31      13.450   6.696  -4.201  1.00  0.00           C  
ATOM    405  O   ARG A  31      13.330   7.742  -4.849  1.00  0.00           O  
ATOM    406  CB  ARG A  31      12.797   4.916  -5.739  1.00  0.00           C  
ATOM    407  CG  ARG A  31      14.283   4.581  -5.981  1.00  0.00           C  
ATOM    408  CD  ARG A  31      14.480   3.815  -7.246  1.00  0.00           C  
ATOM    409  NE  ARG A  31      13.941   2.474  -7.137  1.00  0.00           N  
ATOM    410  CZ  ARG A  31      13.884   1.567  -8.129  1.00  0.00           C  
ATOM    411  NH1 ARG A  31      14.347   1.860  -9.335  1.00  0.00           N  
ATOM    412  NH2 ARG A  31      13.356   0.375  -7.882  1.00  0.00           N  
ATOM    413  H   ARG A  31      10.636   6.459  -4.985  1.00  0.00           H  
ATOM    414  HA  ARG A  31      12.719   4.794  -3.626  1.00  0.00           H  
ATOM    415 1HB  ARG A  31      12.233   3.988  -5.839  1.00  0.00           H  
ATOM    416 2HB  ARG A  31      12.468   5.584  -6.536  1.00  0.00           H  
ATOM    417 1HG  ARG A  31      14.866   5.500  -6.042  1.00  0.00           H  
ATOM    418 2HG  ARG A  31      14.650   3.971  -5.146  1.00  0.00           H  
ATOM    419 1HD  ARG A  31      13.962   4.324  -8.063  1.00  0.00           H  
ATOM    420 2HD  ARG A  31      15.541   3.742  -7.471  1.00  0.00           H  
ATOM    421  HE  ARG A  31      13.558   2.194  -6.220  1.00  0.00           H  
ATOM    422 1HH1 ARG A  31      14.740   2.773  -9.514  1.00  0.00           H  
ATOM    423 2HH1 ARG A  31      14.297   1.177 -10.075  1.00  0.00           H  
ATOM    424 1HH2 ARG A  31      12.990   0.166  -6.926  1.00  0.00           H  
ATOM    425 2HH2 ARG A  31      13.301  -0.318  -8.604  1.00  0.00           H  
ATOM    426  N   VAL A  32      14.445   6.481  -3.358  1.00  0.00           N  
ATOM    427  CA  VAL A  32      15.486   7.474  -3.192  1.00  0.00           C  
ATOM    428  C   VAL A  32      16.713   6.952  -3.912  1.00  0.00           C  
ATOM    429  O   VAL A  32      16.997   5.748  -3.873  1.00  0.00           O  
ATOM    430  CB  VAL A  32      15.762   7.767  -1.706  1.00  0.00           C  
ATOM    431  CG1 VAL A  32      16.189   6.574  -0.999  1.00  0.00           C  
ATOM    432  CG2 VAL A  32      16.792   8.847  -1.604  1.00  0.00           C  
ATOM    433  H   VAL A  32      14.469   5.607  -2.827  1.00  0.00           H  
ATOM    434  HA  VAL A  32      15.178   8.402  -3.664  1.00  0.00           H  
ATOM    435  HB  VAL A  32      14.848   8.087  -1.245  1.00  0.00           H  
ATOM    436 1HG1 VAL A  32      16.355   6.807   0.053  1.00  0.00           H  
ATOM    437 2HG1 VAL A  32      15.409   5.835  -1.084  1.00  0.00           H  
ATOM    438 3HG1 VAL A  32      17.112   6.199  -1.442  1.00  0.00           H  
ATOM    439 1HG2 VAL A  32      16.966   9.092  -0.557  1.00  0.00           H  
ATOM    440 2HG2 VAL A  32      17.727   8.525  -2.054  1.00  0.00           H  
ATOM    441 3HG2 VAL A  32      16.414   9.710  -2.137  1.00  0.00           H  
ATOM    442  N   ARG A  33      17.411   7.844  -4.612  1.00  0.00           N  
ATOM    443  CA  ARG A  33      18.586   7.447  -5.366  1.00  0.00           C  
ATOM    444  C   ARG A  33      19.797   8.362  -5.241  1.00  0.00           C  
ATOM    445  O   ARG A  33      19.728   9.602  -5.329  1.00  0.00           O  
ATOM    446  CB  ARG A  33      18.254   7.331  -6.850  1.00  0.00           C  
ATOM    447  CG  ARG A  33      19.416   6.881  -7.745  1.00  0.00           C  
ATOM    448  CD  ARG A  33      18.980   6.663  -9.149  1.00  0.00           C  
ATOM    449  NE  ARG A  33      18.620   7.925  -9.808  1.00  0.00           N  
ATOM    450  CZ  ARG A  33      19.507   8.717 -10.461  1.00  0.00           C  
ATOM    451  NH1 ARG A  33      20.774   8.358 -10.542  1.00  0.00           N  
ATOM    452  NH2 ARG A  33      19.112   9.846 -11.025  1.00  0.00           N  
ATOM    453  H   ARG A  33      17.098   8.813  -4.632  1.00  0.00           H  
ATOM    454  HA  ARG A  33      18.883   6.463  -5.015  1.00  0.00           H  
ATOM    455 1HB  ARG A  33      17.447   6.611  -6.978  1.00  0.00           H  
ATOM    456 2HB  ARG A  33      17.894   8.281  -7.224  1.00  0.00           H  
ATOM    457 1HG  ARG A  33      20.172   7.664  -7.767  1.00  0.00           H  
ATOM    458 2HG  ARG A  33      19.863   5.965  -7.357  1.00  0.00           H  
ATOM    459 1HD  ARG A  33      19.787   6.199  -9.713  1.00  0.00           H  
ATOM    460 2HD  ARG A  33      18.106   6.013  -9.159  1.00  0.00           H  
ATOM    461  HE  ARG A  33      17.632   8.239  -9.765  1.00  0.00           H  
ATOM    462 1HH1 ARG A  33      21.082   7.494 -10.114  1.00  0.00           H  
ATOM    463 2HH1 ARG A  33      21.431   8.943 -11.032  1.00  0.00           H  
ATOM    464 1HH2 ARG A  33      18.120  10.137 -10.961  1.00  0.00           H  
ATOM    465 2HH2 ARG A  33      19.770  10.429 -11.508  1.00  0.00           H  
ATOM    466  N   ILE A  34      20.938   7.703  -5.091  1.00  0.00           N  
ATOM    467  CA  ILE A  34      22.224   8.355  -5.113  1.00  0.00           C  
ATOM    468  C   ILE A  34      22.916   8.121  -6.454  1.00  0.00           C  
ATOM    469  O   ILE A  34      23.099   6.962  -6.853  1.00  0.00           O  
ATOM    470  CB  ILE A  34      23.135   7.844  -4.021  1.00  0.00           C  
ATOM    471  CG1 ILE A  34      22.523   8.135  -2.651  1.00  0.00           C  
ATOM    472  CG2 ILE A  34      24.503   8.405  -4.195  1.00  0.00           C  
ATOM    473  CD1 ILE A  34      23.240   7.497  -1.515  1.00  0.00           C  
ATOM    474  H   ILE A  34      20.902   6.691  -4.967  1.00  0.00           H  
ATOM    475  HA  ILE A  34      22.074   9.393  -4.912  1.00  0.00           H  
ATOM    476  HB  ILE A  34      23.213   6.806  -4.116  1.00  0.00           H  
ATOM    477 1HG1 ILE A  34      22.523   9.193  -2.481  1.00  0.00           H  
ATOM    478 2HG1 ILE A  34      21.494   7.780  -2.644  1.00  0.00           H  
ATOM    479 1HG2 ILE A  34      25.119   8.013  -3.450  1.00  0.00           H  
ATOM    480 2HG2 ILE A  34      24.885   8.114  -5.160  1.00  0.00           H  
ATOM    481 3HG2 ILE A  34      24.498   9.460  -4.136  1.00  0.00           H  
ATOM    482 1HD1 ILE A  34      22.736   7.756  -0.595  1.00  0.00           H  
ATOM    483 2HD1 ILE A  34      23.250   6.441  -1.610  1.00  0.00           H  
ATOM    484 3HD1 ILE A  34      24.254   7.858  -1.492  1.00  0.00           H  
ATOM    485  N   PRO A  35      23.238   9.193  -7.203  1.00  0.00           N  
ATOM    486  CA  PRO A  35      23.961   9.192  -8.460  1.00  0.00           C  
ATOM    487  C   PRO A  35      25.360   8.603  -8.338  1.00  0.00           C  
ATOM    488  O   PRO A  35      25.987   8.624  -7.272  1.00  0.00           O  
ATOM    489  CB  PRO A  35      24.025  10.669  -8.837  1.00  0.00           C  
ATOM    490  CG  PRO A  35      22.862  11.308  -8.115  1.00  0.00           C  
ATOM    491  CD  PRO A  35      22.731  10.548  -6.830  1.00  0.00           C  
ATOM    492  HA  PRO A  35      23.378   8.626  -9.201  1.00  0.00           H  
ATOM    493 1HB  PRO A  35      25.003  11.067  -8.570  1.00  0.00           H  
ATOM    494 2HB  PRO A  35      23.943  10.771  -9.928  1.00  0.00           H  
ATOM    495 1HG  PRO A  35      23.040  12.385  -7.950  1.00  0.00           H  
ATOM    496 2HG  PRO A  35      21.951  11.236  -8.728  1.00  0.00           H  
ATOM    497 1HD  PRO A  35      23.332  11.005  -6.028  1.00  0.00           H  
ATOM    498 2HD  PRO A  35      21.655  10.540  -6.612  1.00  0.00           H  
ATOM    499  N   ASN A  36      25.852   8.132  -9.469  1.00  0.00           N  
ATOM    500  CA  ASN A  36      27.164   7.517  -9.612  1.00  0.00           C  
ATOM    501  C   ASN A  36      28.311   8.232  -8.898  1.00  0.00           C  
ATOM    502  O   ASN A  36      29.146   7.603  -8.266  1.00  0.00           O  
ATOM    503  CB  ASN A  36      27.438   7.384 -11.088  1.00  0.00           C  
ATOM    504  CG  ASN A  36      27.361   8.722 -11.821  1.00  0.00           C  
ATOM    505  OD1 ASN A  36      27.195   9.804 -11.222  1.00  0.00           O  
ATOM    506  ND2 ASN A  36      27.479   8.661 -13.119  1.00  0.00           N  
ATOM    507  H   ASN A  36      25.267   8.160 -10.289  1.00  0.00           H  
ATOM    508  HA  ASN A  36      27.101   6.521  -9.193  1.00  0.00           H  
ATOM    509 1HB  ASN A  36      28.411   6.960 -11.231  1.00  0.00           H  
ATOM    510 2HB  ASN A  36      26.717   6.692 -11.524  1.00  0.00           H  
ATOM    511 1HD2 ASN A  36      27.436   9.498 -13.665  1.00  0.00           H  
ATOM    512 2HD2 ASN A  36      27.608   7.776 -13.567  1.00  0.00           H  
ATOM    513  N   GLY A  37      28.309   9.547  -8.896  1.00  0.00           N  
ATOM    514  CA  GLY A  37      29.374  10.353  -8.296  1.00  0.00           C  
ATOM    515  C   GLY A  37      29.746  10.035  -6.822  1.00  0.00           C  
ATOM    516  O   GLY A  37      30.621  10.685  -6.263  1.00  0.00           O  
ATOM    517  H   GLY A  37      27.576   9.988  -9.434  1.00  0.00           H  
ATOM    518 1HA  GLY A  37      30.268  10.246  -8.910  1.00  0.00           H  
ATOM    519 2HA  GLY A  37      29.089  11.402  -8.365  1.00  0.00           H  
ATOM    520  N   LEU A  38      29.040   9.138  -6.134  1.00  0.00           N  
ATOM    521  CA  LEU A  38      29.416   8.817  -4.753  1.00  0.00           C  
ATOM    522  C   LEU A  38      30.666   7.938  -4.604  1.00  0.00           C  
ATOM    523  O   LEU A  38      30.690   6.774  -5.014  1.00  0.00           O  
ATOM    524  CB  LEU A  38      28.246   8.150  -4.037  1.00  0.00           C  
ATOM    525  CG  LEU A  38      28.561   7.778  -2.641  1.00  0.00           C  
ATOM    526  CD1 LEU A  38      28.829   9.031  -1.927  1.00  0.00           C  
ATOM    527  CD2 LEU A  38      27.425   6.985  -2.001  1.00  0.00           C  
ATOM    528  H   LEU A  38      28.261   8.656  -6.593  1.00  0.00           H  
ATOM    529  HA  LEU A  38      29.638   9.728  -4.228  1.00  0.00           H  
ATOM    530 1HB  LEU A  38      27.417   8.854  -4.018  1.00  0.00           H  
ATOM    531 2HB  LEU A  38      27.943   7.270  -4.592  1.00  0.00           H  
ATOM    532  HG  LEU A  38      29.471   7.181  -2.630  1.00  0.00           H  
ATOM    533 1HD1 LEU A  38      29.120   8.818  -0.906  1.00  0.00           H  
ATOM    534 2HD1 LEU A  38      29.624   9.526  -2.440  1.00  0.00           H  
ATOM    535 3HD1 LEU A  38      27.950   9.669  -1.944  1.00  0.00           H  
ATOM    536 1HD2 LEU A  38      27.685   6.739  -0.979  1.00  0.00           H  
ATOM    537 2HD2 LEU A  38      26.549   7.571  -1.990  1.00  0.00           H  
ATOM    538 3HD2 LEU A  38      27.248   6.071  -2.566  1.00  0.00           H  
ATOM    539  N   TYR A  39      31.698   8.484  -3.928  1.00  0.00           N  
ATOM    540  CA  TYR A  39      32.954   7.748  -3.740  1.00  0.00           C  
ATOM    541  C   TYR A  39      33.406   7.617  -2.283  1.00  0.00           C  
ATOM    542  O   TYR A  39      32.875   8.278  -1.397  1.00  0.00           O  
ATOM    543  CB  TYR A  39      34.116   8.440  -4.465  1.00  0.00           C  
ATOM    544  CG  TYR A  39      34.060   8.569  -5.976  1.00  0.00           C  
ATOM    545  CD1 TYR A  39      33.470   9.669  -6.549  1.00  0.00           C  
ATOM    546  CD2 TYR A  39      34.655   7.614  -6.780  1.00  0.00           C  
ATOM    547  CE1 TYR A  39      33.465   9.821  -7.921  1.00  0.00           C  
ATOM    548  CE2 TYR A  39      34.665   7.767  -8.152  1.00  0.00           C  
ATOM    549  CZ  TYR A  39      34.067   8.868  -8.724  1.00  0.00           C  
ATOM    550  OH  TYR A  39      34.066   9.024 -10.095  1.00  0.00           O  
ATOM    551  H   TYR A  39      31.653   9.465  -3.614  1.00  0.00           H  
ATOM    552  HA  TYR A  39      32.813   6.748  -4.132  1.00  0.00           H  
ATOM    553 1HB  TYR A  39      34.228   9.448  -4.053  1.00  0.00           H  
ATOM    554 2HB  TYR A  39      35.034   7.904  -4.223  1.00  0.00           H  
ATOM    555  HD1 TYR A  39      33.012  10.429  -5.912  1.00  0.00           H  
ATOM    556  HD2 TYR A  39      35.128   6.747  -6.327  1.00  0.00           H  
ATOM    557  HE1 TYR A  39      32.993  10.697  -8.365  1.00  0.00           H  
ATOM    558  HE2 TYR A  39      35.140   7.015  -8.782  1.00  0.00           H  
ATOM    559  HH  TYR A  39      34.288   8.185 -10.512  1.00  0.00           H  
ATOM    560  N   VAL A  40      34.344   6.698  -2.036  1.00  0.00           N  
ATOM    561  CA  VAL A  40      35.105   6.681  -0.773  1.00  0.00           C  
ATOM    562  C   VAL A  40      36.607   6.464  -1.090  1.00  0.00           C  
ATOM    563  O   VAL A  40      36.977   5.488  -1.747  1.00  0.00           O  
ATOM    564  CB  VAL A  40      34.602   5.643   0.238  1.00  0.00           C  
ATOM    565  CG1 VAL A  40      35.479   5.719   1.469  1.00  0.00           C  
ATOM    566  CG2 VAL A  40      33.142   5.907   0.644  1.00  0.00           C  
ATOM    567  H   VAL A  40      34.609   6.090  -2.809  1.00  0.00           H  
ATOM    568  HA  VAL A  40      35.005   7.662  -0.301  1.00  0.00           H  
ATOM    569  HB  VAL A  40      34.682   4.674  -0.188  1.00  0.00           H  
ATOM    570 1HG1 VAL A  40      35.154   5.001   2.210  1.00  0.00           H  
ATOM    571 2HG1 VAL A  40      36.519   5.519   1.208  1.00  0.00           H  
ATOM    572 3HG1 VAL A  40      35.390   6.716   1.870  1.00  0.00           H  
ATOM    573 1HG2 VAL A  40      32.826   5.158   1.372  1.00  0.00           H  
ATOM    574 2HG2 VAL A  40      33.061   6.904   1.089  1.00  0.00           H  
ATOM    575 3HG2 VAL A  40      32.496   5.848  -0.228  1.00  0.00           H  
ATOM    576  N   LYS A  41      37.476   7.362  -0.624  1.00  0.00           N  
ATOM    577  CA  LYS A  41      38.919   7.319  -0.949  1.00  0.00           C  
ATOM    578  C   LYS A  41      39.863   6.738   0.108  1.00  0.00           C  
ATOM    579  O   LYS A  41      39.546   6.698   1.296  1.00  0.00           O  
ATOM    580  CB  LYS A  41      39.435   8.727  -1.218  1.00  0.00           C  
ATOM    581  CG  LYS A  41      38.839   9.468  -2.372  1.00  0.00           C  
ATOM    582  CD  LYS A  41      39.451  10.863  -2.419  1.00  0.00           C  
ATOM    583  CE  LYS A  41      38.881  11.710  -3.528  1.00  0.00           C  
ATOM    584  NZ  LYS A  41      39.461  13.081  -3.521  1.00  0.00           N  
ATOM    585  H   LYS A  41      37.118   8.126  -0.065  1.00  0.00           H  
ATOM    586  HA  LYS A  41      39.040   6.717  -1.848  1.00  0.00           H  
ATOM    587 1HB  LYS A  41      39.297   9.332  -0.343  1.00  0.00           H  
ATOM    588 2HB  LYS A  41      40.508   8.682  -1.392  1.00  0.00           H  
ATOM    589 1HG  LYS A  41      39.055   8.946  -3.298  1.00  0.00           H  
ATOM    590 2HG  LYS A  41      37.757   9.547  -2.248  1.00  0.00           H  
ATOM    591 1HD  LYS A  41      39.261  11.364  -1.463  1.00  0.00           H  
ATOM    592 2HD  LYS A  41      40.529  10.782  -2.552  1.00  0.00           H  
ATOM    593 1HE  LYS A  41      39.091  11.245  -4.486  1.00  0.00           H  
ATOM    594 2HE  LYS A  41      37.799  11.783  -3.398  1.00  0.00           H  
ATOM    595 1HZ  LYS A  41      39.035  13.642  -4.278  1.00  0.00           H  
ATOM    596 2HZ  LYS A  41      39.252  13.525  -2.643  1.00  0.00           H  
ATOM    597 3HZ  LYS A  41      40.454  13.042  -3.653  1.00  0.00           H  
ATOM    598  N   LYS A  42      41.065   6.363  -0.366  1.00  0.00           N  
ATOM    599  CA  LYS A  42      42.219   5.936   0.439  1.00  0.00           C  
ATOM    600  C   LYS A  42      42.811   7.093   1.247  1.00  0.00           C  
ATOM    601  O   LYS A  42      43.005   6.992   2.454  1.00  0.00           O  
ATOM    602  CB  LYS A  42      43.308   5.434  -0.523  1.00  0.00           C  
ATOM    603  CG  LYS A  42      44.648   4.936   0.071  1.00  0.00           C  
ATOM    604  CD  LYS A  42      44.534   3.614   0.789  1.00  0.00           C  
ATOM    605  CE  LYS A  42      45.909   2.926   0.878  1.00  0.00           C  
ATOM    606  NZ  LYS A  42      46.808   3.508   1.905  1.00  0.00           N  
ATOM    607  H   LYS A  42      41.187   6.376  -1.369  1.00  0.00           H  
ATOM    608  HA  LYS A  42      41.918   5.159   1.132  1.00  0.00           H  
ATOM    609 1HB  LYS A  42      42.902   4.605  -1.098  1.00  0.00           H  
ATOM    610 2HB  LYS A  42      43.552   6.221  -1.232  1.00  0.00           H  
ATOM    611 1HG  LYS A  42      45.377   4.833  -0.730  1.00  0.00           H  
ATOM    612 2HG  LYS A  42      45.021   5.682   0.777  1.00  0.00           H  
ATOM    613 1HD  LYS A  42      44.174   3.774   1.783  1.00  0.00           H  
ATOM    614 2HD  LYS A  42      43.844   2.992   0.262  1.00  0.00           H  
ATOM    615 1HE  LYS A  42      45.784   1.859   1.072  1.00  0.00           H  
ATOM    616 2HE  LYS A  42      46.390   3.058  -0.082  1.00  0.00           H  
ATOM    617 1HZ  LYS A  42      47.695   3.031   1.880  1.00  0.00           H  
ATOM    618 2HZ  LYS A  42      46.955   4.515   1.758  1.00  0.00           H  
ATOM    619 3HZ  LYS A  42      46.422   3.378   2.841  1.00  0.00           H  
ATOM    620  N   GLU A  43      43.122   8.192   0.549  1.00  0.00           N  
ATOM    621  CA  GLU A  43      43.698   9.443   1.087  1.00  0.00           C  
ATOM    622  C   GLU A  43      45.110   9.356   1.705  1.00  0.00           C  
ATOM    623  O   GLU A  43      46.007  10.108   1.318  1.00  0.00           O  
ATOM    624  CB  GLU A  43      42.755  10.099   2.111  1.00  0.00           C  
ATOM    625  CG  GLU A  43      41.457  10.652   1.508  1.00  0.00           C  
ATOM    626  CD  GLU A  43      40.569  11.392   2.504  1.00  0.00           C  
ATOM    627  OE1 GLU A  43      40.845  11.341   3.678  1.00  0.00           O  
ATOM    628  OE2 GLU A  43      39.630  12.030   2.074  1.00  0.00           O  
ATOM    629  H   GLU A  43      42.935   8.166  -0.440  1.00  0.00           H  
ATOM    630  HA  GLU A  43      43.771  10.137   0.250  1.00  0.00           H  
ATOM    631 1HB  GLU A  43      42.486   9.389   2.888  1.00  0.00           H  
ATOM    632 2HB  GLU A  43      43.274  10.924   2.598  1.00  0.00           H  
ATOM    633 1HG  GLU A  43      41.694  11.312   0.675  1.00  0.00           H  
ATOM    634 2HG  GLU A  43      40.909   9.809   1.123  1.00  0.00           H  
ATOM    635  N   GLU A  44      45.288   8.461   2.669  1.00  0.00           N  
ATOM    636  CA  GLU A  44      46.536   8.307   3.417  1.00  0.00           C  
ATOM    637  C   GLU A  44      47.463   7.194   2.916  1.00  0.00           C  
ATOM    638  O   GLU A  44      47.062   6.289   2.172  1.00  0.00           O  
ATOM    639  CB  GLU A  44      46.222   8.089   4.903  1.00  0.00           C  
ATOM    640  CG  GLU A  44      45.508   9.284   5.560  1.00  0.00           C  
ATOM    641  CD  GLU A  44      45.225   9.106   7.042  1.00  0.00           C  
ATOM    642  OE1 GLU A  44      45.559   8.077   7.575  1.00  0.00           O  
ATOM    643  OE2 GLU A  44      44.675  10.007   7.632  1.00  0.00           O  
ATOM    644  H   GLU A  44      44.487   7.881   2.898  1.00  0.00           H  
ATOM    645  HA  GLU A  44      47.085   9.245   3.332  1.00  0.00           H  
ATOM    646 1HB  GLU A  44      45.586   7.208   5.014  1.00  0.00           H  
ATOM    647 2HB  GLU A  44      47.144   7.902   5.452  1.00  0.00           H  
ATOM    648 1HG  GLU A  44      46.124  10.173   5.424  1.00  0.00           H  
ATOM    649 2HG  GLU A  44      44.565   9.451   5.034  1.00  0.00           H  
ATOM    650  N   THR A  45      48.715   7.251   3.386  1.00  0.00           N  
ATOM    651  CA  THR A  45      49.754   6.272   3.060  1.00  0.00           C  
ATOM    652  C   THR A  45      49.689   5.032   3.961  1.00  0.00           C  
ATOM    653  O   THR A  45      50.401   4.053   3.745  1.00  0.00           O  
ATOM    654  CB  THR A  45      51.145   6.922   3.156  1.00  0.00           C  
ATOM    655  OG1 THR A  45      51.371   7.387   4.494  1.00  0.00           O  
ATOM    656  CG2 THR A  45      51.223   8.102   2.200  1.00  0.00           C  
ATOM    657  H   THR A  45      48.963   8.027   3.986  1.00  0.00           H  
ATOM    658  HA  THR A  45      49.604   5.946   2.031  1.00  0.00           H  
ATOM    659  HB  THR A  45      51.910   6.191   2.897  1.00  0.00           H  
ATOM    660  HG1 THR A  45      51.462   6.633   5.085  1.00  0.00           H  
ATOM    661 1HG2 THR A  45      52.209   8.562   2.270  1.00  0.00           H  
ATOM    662 2HG2 THR A  45      51.056   7.755   1.180  1.00  0.00           H  
ATOM    663 3HG2 THR A  45      50.460   8.835   2.463  1.00  0.00           H  
ATOM    664  N   SER A  46      48.823   5.088   4.964  1.00  0.00           N  
ATOM    665  CA  SER A  46      48.604   4.002   5.911  1.00  0.00           C  
ATOM    666  C   SER A  46      48.130   2.744   5.217  1.00  0.00           C  
ATOM    667  O   SER A  46      47.359   2.806   4.253  1.00  0.00           O  
ATOM    668  CB  SER A  46      47.548   4.372   6.932  1.00  0.00           C  
ATOM    669  OG  SER A  46      47.242   3.259   7.759  1.00  0.00           O  
ATOM    670  H   SER A  46      48.285   5.936   5.069  1.00  0.00           H  
ATOM    671  HA  SER A  46      49.545   3.787   6.420  1.00  0.00           H  
ATOM    672 1HB  SER A  46      47.891   5.206   7.543  1.00  0.00           H  
ATOM    673 2HB  SER A  46      46.643   4.697   6.413  1.00  0.00           H  
ATOM    674  HG  SER A  46      46.392   3.483   8.187  1.00  0.00           H  
ATOM    675  N   LYS A  47      48.554   1.591   5.735  1.00  0.00           N  
ATOM    676  CA  LYS A  47      48.098   0.312   5.196  1.00  0.00           C  
ATOM    677  C   LYS A  47      46.586   0.156   5.343  1.00  0.00           C  
ATOM    678  O   LYS A  47      45.977  -0.646   4.635  1.00  0.00           O  
ATOM    679  CB  LYS A  47      48.813  -0.865   5.855  1.00  0.00           C  
ATOM    680  CG  LYS A  47      50.280  -0.998   5.471  1.00  0.00           C  
ATOM    681  CD  LYS A  47      50.930  -2.192   6.164  1.00  0.00           C  
ATOM    682  CE  LYS A  47      52.394  -2.340   5.770  1.00  0.00           C  
ATOM    683  NZ  LYS A  47      53.043  -3.483   6.471  1.00  0.00           N  
ATOM    684  H   LYS A  47      49.192   1.608   6.517  1.00  0.00           H  
ATOM    685  HA  LYS A  47      48.330   0.292   4.133  1.00  0.00           H  
ATOM    686 1HB  LYS A  47      48.746  -0.774   6.938  1.00  0.00           H  
ATOM    687 2HB  LYS A  47      48.311  -1.791   5.571  1.00  0.00           H  
ATOM    688 1HG  LYS A  47      50.350  -1.133   4.386  1.00  0.00           H  
ATOM    689 2HG  LYS A  47      50.812  -0.086   5.740  1.00  0.00           H  
ATOM    690 1HD  LYS A  47      50.863  -2.068   7.245  1.00  0.00           H  
ATOM    691 2HD  LYS A  47      50.399  -3.102   5.885  1.00  0.00           H  
ATOM    692 1HE  LYS A  47      52.458  -2.505   4.693  1.00  0.00           H  
ATOM    693 2HE  LYS A  47      52.927  -1.423   6.020  1.00  0.00           H  
ATOM    694 1HZ  LYS A  47      54.009  -3.550   6.181  1.00  0.00           H  
ATOM    695 2HZ  LYS A  47      52.999  -3.338   7.471  1.00  0.00           H  
ATOM    696 3HZ  LYS A  47      52.561  -4.339   6.233  1.00  0.00           H  
ATOM    697  N   ILE A  48      45.984   0.855   6.313  1.00  0.00           N  
ATOM    698  CA  ILE A  48      44.542   0.787   6.473  1.00  0.00           C  
ATOM    699  C   ILE A  48      43.955   2.189   6.463  1.00  0.00           C  
ATOM    700  O   ILE A  48      44.322   3.028   7.295  1.00  0.00           O  
ATOM    701  CB  ILE A  48      44.099   0.037   7.738  1.00  0.00           C  
ATOM    702  CG1 ILE A  48      44.623  -1.396   7.708  1.00  0.00           C  
ATOM    703  CG2 ILE A  48      42.568   0.026   7.797  1.00  0.00           C  
ATOM    704  CD1 ILE A  48      44.394  -2.164   8.971  1.00  0.00           C  
ATOM    705  H   ILE A  48      46.521   1.512   6.878  1.00  0.00           H  
ATOM    706  HA  ILE A  48      44.129   0.248   5.632  1.00  0.00           H  
ATOM    707  HB  ILE A  48      44.503   0.528   8.622  1.00  0.00           H  
ATOM    708 1HG1 ILE A  48      44.133  -1.906   6.895  1.00  0.00           H  
ATOM    709 2HG1 ILE A  48      45.690  -1.385   7.517  1.00  0.00           H  
ATOM    710 1HG2 ILE A  48      42.238  -0.506   8.685  1.00  0.00           H  
ATOM    711 2HG2 ILE A  48      42.191   1.047   7.829  1.00  0.00           H  
ATOM    712 3HG2 ILE A  48      42.182  -0.472   6.909  1.00  0.00           H  
ATOM    713 1HD1 ILE A  48      44.790  -3.174   8.857  1.00  0.00           H  
ATOM    714 2HD1 ILE A  48      44.900  -1.666   9.799  1.00  0.00           H  
ATOM    715 3HD1 ILE A  48      43.326  -2.216   9.176  1.00  0.00           H  
ATOM    716  N   ALA A  49      43.006   2.422   5.560  1.00  0.00           N  
ATOM    717  CA  ALA A  49      42.356   3.724   5.446  1.00  0.00           C  
ATOM    718  C   ALA A  49      40.858   3.574   5.375  1.00  0.00           C  
ATOM    719  O   ALA A  49      40.351   2.600   4.821  1.00  0.00           O  
ATOM    720  CB  ALA A  49      42.817   4.448   4.213  1.00  0.00           C  
ATOM    721  H   ALA A  49      42.778   1.669   4.907  1.00  0.00           H  
ATOM    722  HA  ALA A  49      42.604   4.311   6.330  1.00  0.00           H  
ATOM    723 1HB  ALA A  49      42.319   5.414   4.171  1.00  0.00           H  
ATOM    724 2HB  ALA A  49      43.898   4.595   4.243  1.00  0.00           H  
ATOM    725 3HB  ALA A  49      42.546   3.865   3.341  1.00  0.00           H  
ATOM    726  N   ARG A  50      40.136   4.551   5.913  1.00  0.00           N  
ATOM    727  CA  ARG A  50      38.681   4.475   5.903  1.00  0.00           C  
ATOM    728  C   ARG A  50      37.998   5.823   5.709  1.00  0.00           C  
ATOM    729  O   ARG A  50      38.389   6.821   6.321  1.00  0.00           O  
ATOM    730  CB  ARG A  50      38.213   3.865   7.217  1.00  0.00           C  
ATOM    731  CG  ARG A  50      36.714   3.625   7.358  1.00  0.00           C  
ATOM    732  CD  ARG A  50      36.398   2.972   8.664  1.00  0.00           C  
ATOM    733  NE  ARG A  50      36.927   1.601   8.750  1.00  0.00           N  
ATOM    734  CZ  ARG A  50      37.142   0.933   9.907  1.00  0.00           C  
ATOM    735  NH1 ARG A  50      36.890   1.519  11.061  1.00  0.00           N  
ATOM    736  NH2 ARG A  50      37.605  -0.307   9.892  1.00  0.00           N  
ATOM    737  H   ARG A  50      40.594   5.344   6.341  1.00  0.00           H  
ATOM    738  HA  ARG A  50      38.382   3.826   5.085  1.00  0.00           H  
ATOM    739 1HB  ARG A  50      38.699   2.899   7.354  1.00  0.00           H  
ATOM    740 2HB  ARG A  50      38.516   4.505   8.041  1.00  0.00           H  
ATOM    741 1HG  ARG A  50      36.175   4.572   7.304  1.00  0.00           H  
ATOM    742 2HG  ARG A  50      36.374   2.971   6.551  1.00  0.00           H  
ATOM    743 1HD  ARG A  50      36.829   3.556   9.475  1.00  0.00           H  
ATOM    744 2HD  ARG A  50      35.316   2.926   8.782  1.00  0.00           H  
ATOM    745  HE  ARG A  50      37.112   1.110   7.874  1.00  0.00           H  
ATOM    746 1HH1 ARG A  50      36.536   2.465  11.079  1.00  0.00           H  
ATOM    747 2HH1 ARG A  50      37.049   1.022  11.925  1.00  0.00           H  
ATOM    748 1HH2 ARG A  50      37.805  -0.768   9.014  1.00  0.00           H  
ATOM    749 2HH2 ARG A  50      37.761  -0.796  10.759  1.00  0.00           H  
ATOM    750  N   GLY A  51      36.956   5.837   4.878  1.00  0.00           N  
ATOM    751  CA  GLY A  51      36.142   7.045   4.700  1.00  0.00           C  
ATOM    752  C   GLY A  51      34.653   6.702   4.766  1.00  0.00           C  
ATOM    753  O   GLY A  51      34.288   5.524   4.922  1.00  0.00           O  
ATOM    754  H   GLY A  51      36.719   4.969   4.390  1.00  0.00           H  
ATOM    755 1HA  GLY A  51      36.381   7.766   5.481  1.00  0.00           H  
ATOM    756 2HA  GLY A  51      36.382   7.522   3.752  1.00  0.00           H  
ATOM    757  N   SER A  52      33.790   7.722   4.641  1.00  0.00           N  
ATOM    758  CA  SER A  52      32.345   7.478   4.708  1.00  0.00           C  
ATOM    759  C   SER A  52      31.500   8.655   4.230  1.00  0.00           C  
ATOM    760  O   SER A  52      31.966   9.796   4.225  1.00  0.00           O  
ATOM    761  CB  SER A  52      31.931   7.131   6.128  1.00  0.00           C  
ATOM    762  OG  SER A  52      32.069   8.229   6.978  1.00  0.00           O  
ATOM    763  H   SER A  52      34.137   8.666   4.459  1.00  0.00           H  
ATOM    764  HA  SER A  52      32.133   6.640   4.058  1.00  0.00           H  
ATOM    765 1HB  SER A  52      30.888   6.804   6.121  1.00  0.00           H  
ATOM    766 2HB  SER A  52      32.521   6.300   6.502  1.00  0.00           H  
ATOM    767  HG  SER A  52      31.469   8.894   6.632  1.00  0.00           H  
ATOM    768  N   CYS A  53      30.213   8.403   3.951  1.00  0.00           N  
ATOM    769  CA  CYS A  53      29.325   9.494   3.537  1.00  0.00           C  
ATOM    770  C   CYS A  53      27.874   9.153   3.949  1.00  0.00           C  
ATOM    771  O   CYS A  53      27.427   8.007   3.802  1.00  0.00           O  
ATOM    772  CB  CYS A  53      29.526   9.664   2.029  1.00  0.00           C  
ATOM    773  SG  CYS A  53      28.871  11.173   1.176  1.00  0.00           S  
ATOM    774  H   CYS A  53      29.896   7.434   3.959  1.00  0.00           H  
ATOM    775  HA  CYS A  53      29.620  10.407   4.046  1.00  0.00           H  
ATOM    776 1HB  CYS A  53      30.573   9.617   1.864  1.00  0.00           H  
ATOM    777 2HB  CYS A  53      29.096   8.798   1.532  1.00  0.00           H  
ATOM    778  N   THR A  54      27.174  10.139   4.527  1.00  0.00           N  
ATOM    779  CA  THR A  54      25.820   9.978   5.090  1.00  0.00           C  
ATOM    780  C   THR A  54      24.734  10.681   4.272  1.00  0.00           C  
ATOM    781  O   THR A  54      24.903  11.837   3.893  1.00  0.00           O  
ATOM    782  CB  THR A  54      25.751  10.566   6.516  1.00  0.00           C  
ATOM    783  OG1 THR A  54      26.694   9.923   7.377  1.00  0.00           O  
ATOM    784  CG2 THR A  54      24.320  10.368   7.099  1.00  0.00           C  
ATOM    785  H   THR A  54      27.595  11.067   4.571  1.00  0.00           H  
ATOM    786  HA  THR A  54      25.588   8.915   5.127  1.00  0.00           H  
ATOM    787  HB  THR A  54      25.984  11.631   6.476  1.00  0.00           H  
ATOM    788  HG1 THR A  54      26.452   8.997   7.483  1.00  0.00           H  
ATOM    789 1HG2 THR A  54      24.279  10.784   8.103  1.00  0.00           H  
ATOM    790 2HG2 THR A  54      23.586  10.873   6.481  1.00  0.00           H  
ATOM    791 3HG2 THR A  54      24.091   9.301   7.136  1.00  0.00           H  
ATOM    792  N   PHE A  55      23.601   9.996   4.020  1.00  0.00           N  
ATOM    793  CA  PHE A  55      22.511  10.592   3.236  1.00  0.00           C  
ATOM    794  C   PHE A  55      21.202  10.528   4.033  1.00  0.00           C  
ATOM    795  O   PHE A  55      20.702   9.442   4.329  1.00  0.00           O  
ATOM    796  CB  PHE A  55      22.338   9.777   1.967  1.00  0.00           C  
ATOM    797  CG  PHE A  55      23.637   9.598   1.338  1.00  0.00           C  
ATOM    798  CD1 PHE A  55      24.396   8.523   1.772  1.00  0.00           C  
ATOM    799  CD2 PHE A  55      24.147  10.429   0.402  1.00  0.00           C  
ATOM    800  CE1 PHE A  55      25.623   8.296   1.296  1.00  0.00           C  
ATOM    801  CE2 PHE A  55      25.414  10.193  -0.083  1.00  0.00           C  
ATOM    802  CZ  PHE A  55      26.128   9.124   0.385  1.00  0.00           C  
ATOM    803  H   PHE A  55      23.521   9.046   4.368  1.00  0.00           H  
ATOM    804  HA  PHE A  55      22.744  11.629   3.006  1.00  0.00           H  
ATOM    805 1HB  PHE A  55      21.910   8.803   2.190  1.00  0.00           H  
ATOM    806 2HB  PHE A  55      21.678  10.302   1.272  1.00  0.00           H  
ATOM    807  HD1 PHE A  55      23.986   7.862   2.530  1.00  0.00           H  
ATOM    808  HD2 PHE A  55      23.559  11.272   0.064  1.00  0.00           H  
ATOM    809  HE1 PHE A  55      26.208   7.452   1.656  1.00  0.00           H  
ATOM    810  HE2 PHE A  55      25.858  10.842  -0.825  1.00  0.00           H  
ATOM    811  HZ  PHE A  55      27.103   8.940   0.032  1.00  0.00           H  
ATOM    812  N   ALA A  56      20.660  11.677   4.424  1.00  0.00           N  
ATOM    813  CA  ALA A  56      19.452  11.670   5.250  1.00  0.00           C  
ATOM    814  C   ALA A  56      18.212  12.003   4.436  1.00  0.00           C  
ATOM    815  O   ALA A  56      18.240  12.906   3.606  1.00  0.00           O  
ATOM    816  CB  ALA A  56      19.600  12.660   6.388  1.00  0.00           C  
ATOM    817  H   ALA A  56      21.081  12.555   4.139  1.00  0.00           H  
ATOM    818  HA  ALA A  56      19.324  10.677   5.665  1.00  0.00           H  
ATOM    819 1HB  ALA A  56      18.710  12.626   7.009  1.00  0.00           H  
ATOM    820 2HB  ALA A  56      20.470  12.397   6.979  1.00  0.00           H  
ATOM    821 3HB  ALA A  56      19.724  13.663   5.978  1.00  0.00           H  
ATOM    822  N   LEU A  57      17.113  11.304   4.734  1.00  0.00           N  
ATOM    823  CA  LEU A  57      15.804  11.508   4.106  1.00  0.00           C  
ATOM    824  C   LEU A  57      14.670  11.662   5.112  1.00  0.00           C  
ATOM    825  O   LEU A  57      14.474  10.816   5.992  1.00  0.00           O  
ATOM    826  CB  LEU A  57      15.489  10.336   3.162  1.00  0.00           C  
ATOM    827  CG  LEU A  57      14.055  10.265   2.571  1.00  0.00           C  
ATOM    828  CD1 LEU A  57      13.739  11.465   1.686  1.00  0.00           C  
ATOM    829  CD2 LEU A  57      13.975   8.984   1.766  1.00  0.00           C  
ATOM    830  H   LEU A  57      17.199  10.551   5.414  1.00  0.00           H  
ATOM    831  HA  LEU A  57      15.853  12.420   3.514  1.00  0.00           H  
ATOM    832 1HB  LEU A  57      16.189  10.360   2.339  1.00  0.00           H  
ATOM    833 2HB  LEU A  57      15.658   9.410   3.713  1.00  0.00           H  
ATOM    834  HG  LEU A  57      13.334  10.255   3.386  1.00  0.00           H  
ATOM    835 1HD1 LEU A  57      12.754  11.404   1.298  1.00  0.00           H  
ATOM    836 2HD1 LEU A  57      13.822  12.376   2.259  1.00  0.00           H  
ATOM    837 3HD1 LEU A  57      14.397  11.497   0.883  1.00  0.00           H  
ATOM    838 1HD2 LEU A  57      12.992   8.867   1.342  1.00  0.00           H  
ATOM    839 2HD2 LEU A  57      14.708   9.021   0.968  1.00  0.00           H  
ATOM    840 3HD2 LEU A  57      14.192   8.145   2.420  1.00  0.00           H  
ATOM    841  N   THR A  58      13.907  12.743   4.984  1.00  0.00           N  
ATOM    842  CA  THR A  58      12.792  12.905   5.917  1.00  0.00           C  
ATOM    843  C   THR A  58      11.545  12.168   5.434  1.00  0.00           C  
ATOM    844  O   THR A  58      11.079  12.377   4.314  1.00  0.00           O  
ATOM    845  CB  THR A  58      12.433  14.383   6.140  1.00  0.00           C  
ATOM    846  OG1 THR A  58      13.556  15.084   6.686  1.00  0.00           O  
ATOM    847  CG2 THR A  58      11.255  14.481   7.117  1.00  0.00           C  
ATOM    848  H   THR A  58      14.115  13.423   4.241  1.00  0.00           H  
ATOM    849  HA  THR A  58      13.072  12.474   6.873  1.00  0.00           H  
ATOM    850  HB  THR A  58      12.158  14.839   5.190  1.00  0.00           H  
ATOM    851  HG1 THR A  58      13.739  14.748   7.563  1.00  0.00           H  
ATOM    852 1HG2 THR A  58      11.002  15.527   7.278  1.00  0.00           H  
ATOM    853 2HG2 THR A  58      10.388  13.963   6.709  1.00  0.00           H  
ATOM    854 3HG2 THR A  58      11.532  14.024   8.068  1.00  0.00           H  
ATOM    855  N   LEU A  59      10.991  11.317   6.288  1.00  0.00           N  
ATOM    856  CA  LEU A  59       9.794  10.559   5.947  1.00  0.00           C  
ATOM    857  C   LEU A  59       8.609  11.031   6.788  1.00  0.00           C  
ATOM    858  O   LEU A  59       8.778  11.270   7.983  1.00  0.00           O  
ATOM    859  CB  LEU A  59      10.075   9.071   6.205  1.00  0.00           C  
ATOM    860  CG  LEU A  59      11.236   8.473   5.417  1.00  0.00           C  
ATOM    861  CD1 LEU A  59      11.456   7.028   5.826  1.00  0.00           C  
ATOM    862  CD2 LEU A  59      10.922   8.579   3.971  1.00  0.00           C  
ATOM    863  H   LEU A  59      11.417  11.188   7.207  1.00  0.00           H  
ATOM    864  HA  LEU A  59       9.555  10.712   4.897  1.00  0.00           H  
ATOM    865 1HB  LEU A  59      10.298   8.942   7.265  1.00  0.00           H  
ATOM    866 2HB  LEU A  59       9.200   8.504   5.974  1.00  0.00           H  
ATOM    867  HG  LEU A  59      12.156   9.027   5.632  1.00  0.00           H  
ATOM    868 1HD1 LEU A  59      12.277   6.625   5.258  1.00  0.00           H  
ATOM    869 2HD1 LEU A  59      11.689   6.983   6.889  1.00  0.00           H  
ATOM    870 3HD1 LEU A  59      10.578   6.450   5.633  1.00  0.00           H  
ATOM    871 1HD2 LEU A  59      11.734   8.181   3.401  1.00  0.00           H  
ATOM    872 2HD2 LEU A  59      10.007   8.029   3.744  1.00  0.00           H  
ATOM    873 3HD2 LEU A  59      10.794   9.621   3.728  1.00  0.00           H  
ATOM    874  N   LYS A  60       7.401  11.123   6.208  1.00  0.00           N  
ATOM    875  CA  LYS A  60       6.226  11.488   7.021  1.00  0.00           C  
ATOM    876  C   LYS A  60       5.042  10.548   6.861  1.00  0.00           C  
ATOM    877  O   LYS A  60       4.399  10.530   5.815  1.00  0.00           O  
ATOM    878  CB  LYS A  60       5.753  12.896   6.672  1.00  0.00           C  
ATOM    879  CG  LYS A  60       4.556  13.351   7.508  1.00  0.00           C  
ATOM    880  CD  LYS A  60       4.115  14.764   7.153  1.00  0.00           C  
ATOM    881  CE  LYS A  60       2.890  15.170   7.961  1.00  0.00           C  
ATOM    882  NZ  LYS A  60       2.439  16.551   7.632  1.00  0.00           N  
ATOM    883  H   LYS A  60       7.288  10.974   5.200  1.00  0.00           H  
ATOM    884  HA  LYS A  60       6.502  11.467   8.062  1.00  0.00           H  
ATOM    885 1HB  LYS A  60       6.567  13.604   6.831  1.00  0.00           H  
ATOM    886 2HB  LYS A  60       5.474  12.938   5.617  1.00  0.00           H  
ATOM    887 1HG  LYS A  60       3.721  12.661   7.348  1.00  0.00           H  
ATOM    888 2HG  LYS A  60       4.824  13.314   8.564  1.00  0.00           H  
ATOM    889 1HD  LYS A  60       4.927  15.463   7.356  1.00  0.00           H  
ATOM    890 2HD  LYS A  60       3.872  14.813   6.091  1.00  0.00           H  
ATOM    891 1HE  LYS A  60       2.078  14.473   7.751  1.00  0.00           H  
ATOM    892 2HE  LYS A  60       3.131  15.119   9.023  1.00  0.00           H  
ATOM    893 1HZ  LYS A  60       1.627  16.782   8.187  1.00  0.00           H  
ATOM    894 2HZ  LYS A  60       3.182  17.205   7.834  1.00  0.00           H  
ATOM    895 3HZ  LYS A  60       2.202  16.604   6.652  1.00  0.00           H  
ATOM    896  N   ALA A  61       4.717   9.770   7.892  1.00  0.00           N  
ATOM    897  CA  ALA A  61       3.599   8.856   7.735  1.00  0.00           C  
ATOM    898  C   ALA A  61       2.296   9.584   8.054  1.00  0.00           C  
ATOM    899  O   ALA A  61       2.309  10.496   8.886  1.00  0.00           O  
ATOM    900  CB  ALA A  61       3.749   7.654   8.649  1.00  0.00           C  
ATOM    901  H   ALA A  61       5.221   9.796   8.782  1.00  0.00           H  
ATOM    902  HA  ALA A  61       3.592   8.521   6.701  1.00  0.00           H  
ATOM    903 1HB  ALA A  61       2.911   6.994   8.489  1.00  0.00           H  
ATOM    904 2HB  ALA A  61       4.672   7.129   8.432  1.00  0.00           H  
ATOM    905 3HB  ALA A  61       3.762   7.977   9.693  1.00  0.00           H  
ATOM    906  N   PRO A  62       1.168   9.258   7.406  1.00  0.00           N  
ATOM    907  CA  PRO A  62      -0.145   9.712   7.800  1.00  0.00           C  
ATOM    908  C   PRO A  62      -0.479   8.954   9.072  1.00  0.00           C  
ATOM    909  O   PRO A  62      -0.033   7.814   9.233  1.00  0.00           O  
ATOM    910  CB  PRO A  62      -1.017   9.359   6.591  1.00  0.00           C  
ATOM    911  CG  PRO A  62      -0.316   8.185   5.946  1.00  0.00           C  
ATOM    912  CD  PRO A  62       1.187   8.409   6.199  1.00  0.00           C  
ATOM    913  HA  PRO A  62      -0.119  10.797   7.981  1.00  0.00           H  
ATOM    914 1HB  PRO A  62      -2.035   9.106   6.933  1.00  0.00           H  
ATOM    915 2HB  PRO A  62      -1.107  10.227   5.924  1.00  0.00           H  
ATOM    916 1HG  PRO A  62      -0.699   7.277   6.387  1.00  0.00           H  
ATOM    917 2HG  PRO A  62      -0.552   8.136   4.870  1.00  0.00           H  
ATOM    918 1HD  PRO A  62       1.658   7.434   6.395  1.00  0.00           H  
ATOM    919 2HD  PRO A  62       1.663   8.937   5.348  1.00  0.00           H  
ATOM    920  N   ALA A  63      -1.279   9.532   9.951  1.00  0.00           N  
ATOM    921  CA  ALA A  63      -1.581   8.809  11.177  1.00  0.00           C  
ATOM    922  C   ALA A  63      -2.247   7.473  10.889  1.00  0.00           C  
ATOM    923  O   ALA A  63      -3.158   7.386  10.063  1.00  0.00           O  
ATOM    924  CB  ALA A  63      -2.475   9.644  12.076  1.00  0.00           C  
ATOM    925  H   ALA A  63      -1.645  10.459   9.794  1.00  0.00           H  
ATOM    926  HA  ALA A  63      -0.641   8.616  11.692  1.00  0.00           H  
ATOM    927 1HB  ALA A  63      -2.664   9.097  13.000  1.00  0.00           H  
ATOM    928 2HB  ALA A  63      -1.980  10.587  12.307  1.00  0.00           H  
ATOM    929 3HB  ALA A  63      -3.417   9.841  11.571  1.00  0.00           H  
ATOM    930  N   GLY A  64      -1.826   6.446  11.629  1.00  0.00           N  
ATOM    931  CA  GLY A  64      -2.389   5.100  11.534  1.00  0.00           C  
ATOM    932  C   GLY A  64      -1.594   4.189  10.602  1.00  0.00           C  
ATOM    933  O   GLY A  64      -1.814   2.966  10.586  1.00  0.00           O  
ATOM    934  H   GLY A  64      -1.035   6.602  12.259  1.00  0.00           H  
ATOM    935 1HA  GLY A  64      -2.419   4.658  12.529  1.00  0.00           H  
ATOM    936 2HA  GLY A  64      -3.418   5.167  11.186  1.00  0.00           H  
ATOM    937  N   LYS A  65      -0.685   4.786   9.828  1.00  0.00           N  
ATOM    938  CA  LYS A  65       0.172   4.048   8.912  1.00  0.00           C  
ATOM    939  C   LYS A  65       1.612   4.315   9.259  1.00  0.00           C  
ATOM    940  O   LYS A  65       1.925   5.317   9.891  1.00  0.00           O  
ATOM    941  CB  LYS A  65      -0.058   4.424   7.454  1.00  0.00           C  
ATOM    942  CG  LYS A  65      -1.443   4.091   6.914  1.00  0.00           C  
ATOM    943  CD  LYS A  65      -1.515   4.305   5.404  1.00  0.00           C  
ATOM    944  CE  LYS A  65      -2.926   4.076   4.871  1.00  0.00           C  
ATOM    945  NZ  LYS A  65      -3.417   2.694   5.168  1.00  0.00           N  
ATOM    946  H   LYS A  65      -0.576   5.804   9.865  1.00  0.00           H  
ATOM    947  HA  LYS A  65      -0.004   2.979   9.030  1.00  0.00           H  
ATOM    948 1HB  LYS A  65       0.119   5.479   7.346  1.00  0.00           H  
ATOM    949 2HB  LYS A  65       0.676   3.906   6.829  1.00  0.00           H  
ATOM    950 1HG  LYS A  65      -1.680   3.047   7.131  1.00  0.00           H  
ATOM    951 2HG  LYS A  65      -2.183   4.725   7.401  1.00  0.00           H  
ATOM    952 1HD  LYS A  65      -1.194   5.312   5.152  1.00  0.00           H  
ATOM    953 2HD  LYS A  65      -0.838   3.598   4.916  1.00  0.00           H  
ATOM    954 1HE  LYS A  65      -3.603   4.797   5.325  1.00  0.00           H  
ATOM    955 2HE  LYS A  65      -2.922   4.222   3.792  1.00  0.00           H  
ATOM    956 1HZ  LYS A  65      -4.341   2.553   4.812  1.00  0.00           H  
ATOM    957 2HZ  LYS A  65      -2.808   1.977   4.767  1.00  0.00           H  
ATOM    958 3HZ  LYS A  65      -3.433   2.536   6.171  1.00  0.00           H  
ATOM    959  N   LYS A  66       2.488   3.440   8.813  1.00  0.00           N  
ATOM    960  CA  LYS A  66       3.913   3.601   9.038  1.00  0.00           C  
ATOM    961  C   LYS A  66       4.667   3.473   7.736  1.00  0.00           C  
ATOM    962  O   LYS A  66       4.188   2.841   6.790  1.00  0.00           O  
ATOM    963  CB  LYS A  66       4.366   2.584  10.085  1.00  0.00           C  
ATOM    964  CG  LYS A  66       4.081   1.142   9.717  1.00  0.00           C  
ATOM    965  CD  LYS A  66       4.386   0.182  10.862  1.00  0.00           C  
ATOM    966  CE  LYS A  66       4.060  -1.261  10.471  1.00  0.00           C  
ATOM    967  NZ  LYS A  66       4.310  -2.222  11.590  1.00  0.00           N  
ATOM    968  H   LYS A  66       2.145   2.624   8.305  1.00  0.00           H  
ATOM    969  HA  LYS A  66       4.101   4.599   9.438  1.00  0.00           H  
ATOM    970 1HB  LYS A  66       5.446   2.671  10.211  1.00  0.00           H  
ATOM    971 2HB  LYS A  66       3.924   2.817  11.042  1.00  0.00           H  
ATOM    972 1HG  LYS A  66       3.029   1.038   9.430  1.00  0.00           H  
ATOM    973 2HG  LYS A  66       4.705   0.874   8.868  1.00  0.00           H  
ATOM    974 1HD  LYS A  66       5.442   0.248  11.124  1.00  0.00           H  
ATOM    975 2HD  LYS A  66       3.798   0.454  11.735  1.00  0.00           H  
ATOM    976 1HE  LYS A  66       3.014  -1.320  10.178  1.00  0.00           H  
ATOM    977 2HE  LYS A  66       4.680  -1.546   9.621  1.00  0.00           H  
ATOM    978 1HZ  LYS A  66       4.090  -3.155  11.282  1.00  0.00           H  
ATOM    979 2HZ  LYS A  66       5.305  -2.181  11.849  1.00  0.00           H  
ATOM    980 3HZ  LYS A  66       3.741  -1.982  12.382  1.00  0.00           H  
ATOM    981  N   ILE A  67       5.831   4.096   7.670  1.00  0.00           N  
ATOM    982  CA  ILE A  67       6.652   4.015   6.488  1.00  0.00           C  
ATOM    983  C   ILE A  67       7.726   2.982   6.659  1.00  0.00           C  
ATOM    984  O   ILE A  67       8.361   2.908   7.708  1.00  0.00           O  
ATOM    985  CB  ILE A  67       7.229   5.380   6.103  1.00  0.00           C  
ATOM    986  CG1 ILE A  67       6.133   6.310   5.695  1.00  0.00           C  
ATOM    987  CG2 ILE A  67       8.113   5.230   5.051  1.00  0.00           C  
ATOM    988  CD1 ILE A  67       6.543   7.735   5.525  1.00  0.00           C  
ATOM    989  H   ILE A  67       6.185   4.622   8.465  1.00  0.00           H  
ATOM    990  HA  ILE A  67       6.023   3.702   5.660  1.00  0.00           H  
ATOM    991  HB  ILE A  67       7.731   5.822   6.945  1.00  0.00           H  
ATOM    992 1HG1 ILE A  67       5.778   5.980   4.747  1.00  0.00           H  
ATOM    993 2HG1 ILE A  67       5.327   6.252   6.409  1.00  0.00           H  
ATOM    994 1HG2 ILE A  67       8.503   6.197   4.762  1.00  0.00           H  
ATOM    995 2HG2 ILE A  67       8.929   4.575   5.349  1.00  0.00           H  
ATOM    996 3HG2 ILE A  67       7.555   4.792   4.235  1.00  0.00           H  
ATOM    997 1HD1 ILE A  67       5.681   8.313   5.189  1.00  0.00           H  
ATOM    998 2HD1 ILE A  67       6.902   8.125   6.475  1.00  0.00           H  
ATOM    999 3HD1 ILE A  67       7.327   7.807   4.778  1.00  0.00           H  
ATOM   1000  N   VAL A  68       7.867   2.114   5.669  1.00  0.00           N  
ATOM   1001  CA  VAL A  68       8.836   1.053   5.776  1.00  0.00           C  
ATOM   1002  C   VAL A  68       9.798   0.951   4.606  1.00  0.00           C  
ATOM   1003  O   VAL A  68       9.400   0.951   3.437  1.00  0.00           O  
ATOM   1004  CB  VAL A  68       8.075  -0.280   5.936  1.00  0.00           C  
ATOM   1005  CG1 VAL A  68       7.164  -0.491   4.740  1.00  0.00           C  
ATOM   1006  CG2 VAL A  68       9.062  -1.442   6.100  1.00  0.00           C  
ATOM   1007  H   VAL A  68       7.302   2.218   4.835  1.00  0.00           H  
ATOM   1008  HA  VAL A  68       9.403   1.225   6.671  1.00  0.00           H  
ATOM   1009  HB  VAL A  68       7.442  -0.218   6.817  1.00  0.00           H  
ATOM   1010 1HG1 VAL A  68       6.607  -1.418   4.862  1.00  0.00           H  
ATOM   1011 2HG1 VAL A  68       6.465   0.341   4.667  1.00  0.00           H  
ATOM   1012 3HG1 VAL A  68       7.757  -0.542   3.839  1.00  0.00           H  
ATOM   1013 1HG2 VAL A  68       8.516  -2.372   6.232  1.00  0.00           H  
ATOM   1014 2HG2 VAL A  68       9.674  -1.515   5.229  1.00  0.00           H  
ATOM   1015 3HG2 VAL A  68       9.694  -1.270   6.970  1.00  0.00           H  
ATOM   1016  N   VAL A  69      11.073   0.778   4.920  1.00  0.00           N  
ATOM   1017  CA  VAL A  69      12.047   0.541   3.871  1.00  0.00           C  
ATOM   1018  C   VAL A  69      11.966  -0.921   3.578  1.00  0.00           C  
ATOM   1019  O   VAL A  69      12.024  -1.706   4.522  1.00  0.00           O  
ATOM   1020  CB  VAL A  69      13.472   0.834   4.299  1.00  0.00           C  
ATOM   1021  CG1 VAL A  69      14.397   0.503   3.164  1.00  0.00           C  
ATOM   1022  CG2 VAL A  69      13.588   2.253   4.750  1.00  0.00           C  
ATOM   1023  H   VAL A  69      11.348   0.828   5.901  1.00  0.00           H  
ATOM   1024  HA  VAL A  69      11.796   1.113   2.980  1.00  0.00           H  
ATOM   1025  HB  VAL A  69      13.729   0.180   5.101  1.00  0.00           H  
ATOM   1026 1HG1 VAL A  69      15.424   0.682   3.462  1.00  0.00           H  
ATOM   1027 2HG1 VAL A  69      14.287  -0.526   2.886  1.00  0.00           H  
ATOM   1028 3HG1 VAL A  69      14.137   1.111   2.320  1.00  0.00           H  
ATOM   1029 1HG2 VAL A  69      14.607   2.429   5.060  1.00  0.00           H  
ATOM   1030 2HG2 VAL A  69      13.334   2.910   3.955  1.00  0.00           H  
ATOM   1031 3HG2 VAL A  69      12.911   2.428   5.589  1.00  0.00           H  
ATOM   1032  N   ARG A  70      11.808  -1.285   2.304  1.00  0.00           N  
ATOM   1033  CA  ARG A  70      11.687  -2.691   1.921  1.00  0.00           C  
ATOM   1034  C   ARG A  70      12.843  -3.184   1.056  1.00  0.00           C  
ATOM   1035  O   ARG A  70      13.260  -4.347   1.134  1.00  0.00           O  
ATOM   1036  CB  ARG A  70      10.397  -2.915   1.158  1.00  0.00           C  
ATOM   1037  CG  ARG A  70       9.151  -2.603   1.933  1.00  0.00           C  
ATOM   1038  CD  ARG A  70       8.995  -3.494   3.115  1.00  0.00           C  
ATOM   1039  NE  ARG A  70       8.873  -4.912   2.773  1.00  0.00           N  
ATOM   1040  CZ  ARG A  70       7.743  -5.525   2.428  1.00  0.00           C  
ATOM   1041  NH1 ARG A  70       6.603  -4.864   2.349  1.00  0.00           N  
ATOM   1042  NH2 ARG A  70       7.813  -6.808   2.177  1.00  0.00           N  
ATOM   1043  H   ARG A  70      11.768  -0.558   1.591  1.00  0.00           H  
ATOM   1044  HA  ARG A  70      11.643  -3.289   2.822  1.00  0.00           H  
ATOM   1045 1HB  ARG A  70      10.393  -2.293   0.262  1.00  0.00           H  
ATOM   1046 2HB  ARG A  70      10.342  -3.956   0.839  1.00  0.00           H  
ATOM   1047 1HG  ARG A  70       9.193  -1.571   2.276  1.00  0.00           H  
ATOM   1048 2HG  ARG A  70       8.285  -2.733   1.293  1.00  0.00           H  
ATOM   1049 1HD  ARG A  70       9.875  -3.378   3.741  1.00  0.00           H  
ATOM   1050 2HD  ARG A  70       8.113  -3.206   3.675  1.00  0.00           H  
ATOM   1051  HE  ARG A  70       9.712  -5.525   2.817  1.00  0.00           H  
ATOM   1052 1HH1 ARG A  70       6.579  -3.872   2.555  1.00  0.00           H  
ATOM   1053 2HH1 ARG A  70       5.757  -5.346   2.086  1.00  0.00           H  
ATOM   1054 1HH2 ARG A  70       8.744  -7.261   2.272  1.00  0.00           H  
ATOM   1055 2HH2 ARG A  70       6.998  -7.333   1.915  1.00  0.00           H  
ATOM   1056  N   ASP A  71      13.369  -2.310   0.210  1.00  0.00           N  
ATOM   1057  CA  ASP A  71      14.404  -2.768  -0.711  1.00  0.00           C  
ATOM   1058  C   ASP A  71      15.559  -1.804  -0.849  1.00  0.00           C  
ATOM   1059  O   ASP A  71      15.431  -0.727  -1.419  1.00  0.00           O  
ATOM   1060  CB  ASP A  71      13.797  -3.116  -2.092  1.00  0.00           C  
ATOM   1061  CG  ASP A  71      14.809  -3.640  -3.145  1.00  0.00           C  
ATOM   1062  OD1 ASP A  71      15.972  -3.460  -2.927  1.00  0.00           O  
ATOM   1063  OD2 ASP A  71      14.397  -4.233  -4.137  1.00  0.00           O  
ATOM   1064  H   ASP A  71      13.021  -1.351   0.185  1.00  0.00           H  
ATOM   1065  HA  ASP A  71      14.820  -3.694  -0.314  1.00  0.00           H  
ATOM   1066 1HB  ASP A  71      13.018  -3.868  -1.963  1.00  0.00           H  
ATOM   1067 2HB  ASP A  71      13.325  -2.241  -2.507  1.00  0.00           H  
ATOM   1068  N   SER A  72      16.685  -2.199  -0.271  1.00  0.00           N  
ATOM   1069  CA  SER A  72      17.922  -1.436  -0.322  1.00  0.00           C  
ATOM   1070  C   SER A  72      18.874  -2.186  -1.252  1.00  0.00           C  
ATOM   1071  O   SER A  72      19.139  -3.371  -1.018  1.00  0.00           O  
ATOM   1072  CB  SER A  72      18.526  -1.323   1.065  1.00  0.00           C  
ATOM   1073  OG  SER A  72      19.783  -0.695   1.044  1.00  0.00           O  
ATOM   1074  H   SER A  72      16.683  -3.093   0.195  1.00  0.00           H  
ATOM   1075  HA  SER A  72      17.732  -0.444  -0.733  1.00  0.00           H  
ATOM   1076 1HB  SER A  72      17.850  -0.766   1.717  1.00  0.00           H  
ATOM   1077 2HB  SER A  72      18.631  -2.321   1.484  1.00  0.00           H  
ATOM   1078  HG  SER A  72      20.191  -0.968   0.214  1.00  0.00           H  
ATOM   1079  N   GLN A  73      19.375  -1.517  -2.294  1.00  0.00           N  
ATOM   1080  CA  GLN A  73      20.273  -2.179  -3.252  1.00  0.00           C  
ATOM   1081  C   GLN A  73      21.391  -1.279  -3.737  1.00  0.00           C  
ATOM   1082  O   GLN A  73      21.182  -0.097  -4.048  1.00  0.00           O  
ATOM   1083  CB  GLN A  73      19.522  -2.695  -4.488  1.00  0.00           C  
ATOM   1084  CG  GLN A  73      20.440  -3.479  -5.478  1.00  0.00           C  
ATOM   1085  CD  GLN A  73      19.731  -4.072  -6.670  1.00  0.00           C  
ATOM   1086  OE1 GLN A  73      18.867  -3.450  -7.293  1.00  0.00           O  
ATOM   1087  NE2 GLN A  73      20.098  -5.301  -7.002  1.00  0.00           N  
ATOM   1088  H   GLN A  73      19.111  -0.538  -2.429  1.00  0.00           H  
ATOM   1089  HA  GLN A  73      20.736  -3.025  -2.756  1.00  0.00           H  
ATOM   1090 1HB  GLN A  73      18.714  -3.345  -4.168  1.00  0.00           H  
ATOM   1091 2HB  GLN A  73      19.076  -1.856  -5.022  1.00  0.00           H  
ATOM   1092 1HG  GLN A  73      21.201  -2.805  -5.865  1.00  0.00           H  
ATOM   1093 2HG  GLN A  73      20.915  -4.295  -4.929  1.00  0.00           H  
ATOM   1094 1HE2 GLN A  73      19.669  -5.763  -7.787  1.00  0.00           H  
ATOM   1095 2HE2 GLN A  73      20.789  -5.777  -6.462  1.00  0.00           H  
ATOM   1096  N   GLN A  74      22.595  -1.847  -3.793  1.00  0.00           N  
ATOM   1097  CA  GLN A  74      23.746  -1.092  -4.242  1.00  0.00           C  
ATOM   1098  C   GLN A  74      24.574  -1.809  -5.289  1.00  0.00           C  
ATOM   1099  O   GLN A  74      24.699  -3.040  -5.295  1.00  0.00           O  
ATOM   1100  CB  GLN A  74      24.650  -0.742  -3.056  1.00  0.00           C  
ATOM   1101  CG  GLN A  74      23.979   0.074  -2.017  1.00  0.00           C  
ATOM   1102  CD  GLN A  74      23.216  -0.713  -0.934  1.00  0.00           C  
ATOM   1103  OE1 GLN A  74      23.673  -1.726  -0.403  1.00  0.00           O  
ATOM   1104  NE2 GLN A  74      22.033  -0.201  -0.605  1.00  0.00           N  
ATOM   1105  H   GLN A  74      22.700  -2.824  -3.516  1.00  0.00           H  
ATOM   1106  HA  GLN A  74      23.393  -0.164  -4.692  1.00  0.00           H  
ATOM   1107 1HB  GLN A  74      25.029  -1.638  -2.596  1.00  0.00           H  
ATOM   1108 2HB  GLN A  74      25.502  -0.170  -3.417  1.00  0.00           H  
ATOM   1109 1HG  GLN A  74      24.657   0.768  -1.584  1.00  0.00           H  
ATOM   1110 2HG  GLN A  74      23.238   0.614  -2.567  1.00  0.00           H  
ATOM   1111 1HE2 GLN A  74      21.438  -0.616   0.093  1.00  0.00           H  
ATOM   1112 2HE2 GLN A  74      21.719   0.633  -1.055  1.00  0.00           H  
ATOM   1113  N   LEU A  75      25.176  -1.006  -6.157  1.00  0.00           N  
ATOM   1114  CA  LEU A  75      26.128  -1.481  -7.149  1.00  0.00           C  
ATOM   1115  C   LEU A  75      27.410  -0.685  -7.003  1.00  0.00           C  
ATOM   1116  O   LEU A  75      27.422   0.534  -7.239  1.00  0.00           O  
ATOM   1117  CB  LEU A  75      25.534  -1.323  -8.541  1.00  0.00           C  
ATOM   1118  CG  LEU A  75      26.418  -1.715  -9.701  1.00  0.00           C  
ATOM   1119  CD1 LEU A  75      26.766  -3.134  -9.575  1.00  0.00           C  
ATOM   1120  CD2 LEU A  75      25.657  -1.472 -10.987  1.00  0.00           C  
ATOM   1121  H   LEU A  75      24.964  -0.005  -6.115  1.00  0.00           H  
ATOM   1122  HA  LEU A  75      26.348  -2.533  -6.967  1.00  0.00           H  
ATOM   1123 1HB  LEU A  75      24.629  -1.925  -8.597  1.00  0.00           H  
ATOM   1124 2HB  LEU A  75      25.255  -0.278  -8.675  1.00  0.00           H  
ATOM   1125  HG  LEU A  75      27.339  -1.138  -9.694  1.00  0.00           H  
ATOM   1126 1HD1 LEU A  75      27.367  -3.438 -10.415  1.00  0.00           H  
ATOM   1127 2HD1 LEU A  75      27.306  -3.293  -8.654  1.00  0.00           H  
ATOM   1128 3HD1 LEU A  75      25.890  -3.689  -9.562  1.00  0.00           H  
ATOM   1129 1HD2 LEU A  75      26.269  -1.768 -11.835  1.00  0.00           H  
ATOM   1130 2HD2 LEU A  75      24.745  -2.058 -10.982  1.00  0.00           H  
ATOM   1131 3HD2 LEU A  75      25.407  -0.418 -11.071  1.00  0.00           H  
ATOM   1132  N   ILE A  76      28.470  -1.356  -6.544  1.00  0.00           N  
ATOM   1133  CA  ILE A  76      29.696  -0.641  -6.216  1.00  0.00           C  
ATOM   1134  C   ILE A  76      30.944  -1.246  -6.862  1.00  0.00           C  
ATOM   1135  O   ILE A  76      31.165  -2.466  -6.804  1.00  0.00           O  
ATOM   1136  CB  ILE A  76      29.891  -0.565  -4.674  1.00  0.00           C  
ATOM   1137  CG1 ILE A  76      28.652   0.082  -3.977  1.00  0.00           C  
ATOM   1138  CG2 ILE A  76      31.082   0.309  -4.354  1.00  0.00           C  
ATOM   1139  CD1 ILE A  76      28.699   0.057  -2.467  1.00  0.00           C  
ATOM   1140  H   ILE A  76      28.409  -2.370  -6.418  1.00  0.00           H  
ATOM   1141  HA  ILE A  76      29.610   0.366  -6.597  1.00  0.00           H  
ATOM   1142  HB  ILE A  76      30.058  -1.549  -4.279  1.00  0.00           H  
ATOM   1143 1HG1 ILE A  76      28.566   1.104  -4.290  1.00  0.00           H  
ATOM   1144 2HG1 ILE A  76      27.759  -0.452  -4.277  1.00  0.00           H  
ATOM   1145 1HG2 ILE A  76      31.216   0.358  -3.278  1.00  0.00           H  
ATOM   1146 2HG2 ILE A  76      31.959  -0.105  -4.815  1.00  0.00           H  
ATOM   1147 3HG2 ILE A  76      30.915   1.302  -4.735  1.00  0.00           H  
ATOM   1148 1HD1 ILE A  76      27.800   0.527  -2.070  1.00  0.00           H  
ATOM   1149 2HD1 ILE A  76      28.757  -0.962  -2.103  1.00  0.00           H  
ATOM   1150 3HD1 ILE A  76      29.574   0.607  -2.134  1.00  0.00           H  
ATOM   1151  N   SER A  77      31.737  -0.376  -7.487  1.00  0.00           N  
ATOM   1152  CA  SER A  77      33.003  -0.718  -8.112  1.00  0.00           C  
ATOM   1153  C   SER A  77      34.088  -0.453  -7.084  1.00  0.00           C  
ATOM   1154  O   SER A  77      34.129   0.636  -6.502  1.00  0.00           O  
ATOM   1155  CB  SER A  77      33.259   0.159  -9.313  1.00  0.00           C  
ATOM   1156  OG  SER A  77      32.285  -0.001 -10.292  1.00  0.00           O  
ATOM   1157  H   SER A  77      31.462   0.600  -7.486  1.00  0.00           H  
ATOM   1158  HA  SER A  77      33.017  -1.763  -8.390  1.00  0.00           H  
ATOM   1159 1HB  SER A  77      33.292   1.185  -8.997  1.00  0.00           H  
ATOM   1160 2HB  SER A  77      34.236  -0.088  -9.731  1.00  0.00           H  
ATOM   1161  HG  SER A  77      32.310  -0.937 -10.545  1.00  0.00           H  
ATOM   1162  N   LEU A  78      34.916  -1.441  -6.786  1.00  0.00           N  
ATOM   1163  CA  LEU A  78      35.935  -1.191  -5.767  1.00  0.00           C  
ATOM   1164  C   LEU A  78      37.365  -1.285  -6.288  1.00  0.00           C  
ATOM   1165  O   LEU A  78      38.116  -2.011  -5.635  1.00  0.00           O  
ATOM   1166  CB  LEU A  78      35.768  -2.123  -4.586  1.00  0.00           C  
ATOM   1167  CG  LEU A  78      34.373  -2.123  -3.867  1.00  0.00           C  
ATOM   1168  CD1 LEU A  78      34.307  -3.216  -2.775  1.00  0.00           C  
ATOM   1169  CD2 LEU A  78      34.148  -0.812  -3.270  1.00  0.00           C  
ATOM   1170  H   LEU A  78      34.852  -2.324  -7.298  1.00  0.00           H  
ATOM   1171  HA  LEU A  78      35.808  -0.179  -5.394  1.00  0.00           H  
ATOM   1172 1HB  LEU A  78      36.005  -3.066  -4.916  1.00  0.00           H  
ATOM   1173 2HB  LEU A  78      36.491  -1.843  -3.857  1.00  0.00           H  
ATOM   1174  HG  LEU A  78      33.589  -2.324  -4.599  1.00  0.00           H  
ATOM   1175 1HD1 LEU A  78      33.330  -3.194  -2.294  1.00  0.00           H  
ATOM   1176 2HD1 LEU A  78      34.462  -4.190  -3.208  1.00  0.00           H  
ATOM   1177 3HD1 LEU A  78      35.071  -3.031  -2.035  1.00  0.00           H  
ATOM   1178 1HD2 LEU A  78      33.190  -0.813  -2.806  1.00  0.00           H  
ATOM   1179 2HD2 LEU A  78      34.901  -0.599  -2.540  1.00  0.00           H  
ATOM   1180 3HD2 LEU A  78      34.178  -0.065  -4.043  1.00  0.00           H  
ATOM   1181  N   ARG A  79      37.818  -0.102  -6.674  1.00  0.00           N  
ATOM   1182  CA  ARG A  79      38.853  -0.105  -7.695  1.00  0.00           C  
ATOM   1183  C   ARG A  79      40.222  -0.219  -7.015  1.00  0.00           C  
ATOM   1184  O   ARG A  79      40.905   0.789  -6.845  1.00  0.00           O  
ATOM   1185  CB  ARG A  79      38.819   1.180  -8.513  1.00  0.00           C  
ATOM   1186  CG  ARG A  79      39.829   1.287  -9.665  1.00  0.00           C  
ATOM   1187  CD  ARG A  79      39.700   2.616 -10.354  1.00  0.00           C  
ATOM   1188  NE  ARG A  79      40.660   2.798 -11.440  1.00  0.00           N  
ATOM   1189  CZ  ARG A  79      40.854   3.953 -12.105  1.00  0.00           C  
ATOM   1190  NH1 ARG A  79      40.167   5.032 -11.796  1.00  0.00           N  
ATOM   1191  NH2 ARG A  79      41.748   3.985 -13.068  1.00  0.00           N  
ATOM   1192  H   ARG A  79      38.050   0.546  -5.931  1.00  0.00           H  
ATOM   1193  HA  ARG A  79      38.706  -0.962  -8.351  1.00  0.00           H  
ATOM   1194 1HB  ARG A  79      37.826   1.300  -8.943  1.00  0.00           H  
ATOM   1195 2HB  ARG A  79      38.984   2.030  -7.846  1.00  0.00           H  
ATOM   1196 1HG  ARG A  79      40.846   1.186  -9.280  1.00  0.00           H  
ATOM   1197 2HG  ARG A  79      39.641   0.504 -10.396  1.00  0.00           H  
ATOM   1198 1HD  ARG A  79      38.701   2.711 -10.769  1.00  0.00           H  
ATOM   1199 2HD  ARG A  79      39.862   3.409  -9.626  1.00  0.00           H  
ATOM   1200  HE  ARG A  79      41.238   2.000 -11.744  1.00  0.00           H  
ATOM   1201 1HH1 ARG A  79      39.486   4.999 -11.052  1.00  0.00           H  
ATOM   1202 2HH1 ARG A  79      40.327   5.893 -12.299  1.00  0.00           H  
ATOM   1203 1HH2 ARG A  79      42.268   3.119 -13.279  1.00  0.00           H  
ATOM   1204 2HH2 ARG A  79      41.923   4.833 -13.582  1.00  0.00           H  
ATOM   1205  N   ALA A  80      40.575  -1.422  -6.553  1.00  0.00           N  
ATOM   1206  CA  ALA A  80      41.838  -1.660  -5.851  1.00  0.00           C  
ATOM   1207  C   ALA A  80      42.983  -1.997  -6.804  1.00  0.00           C  
ATOM   1208  O   ALA A  80      42.811  -2.791  -7.735  1.00  0.00           O  
ATOM   1209  CB  ALA A  80      41.656  -2.798  -4.871  1.00  0.00           C  
ATOM   1210  H   ALA A  80      39.909  -2.181  -6.640  1.00  0.00           H  
ATOM   1211  HA  ALA A  80      42.100  -0.755  -5.308  1.00  0.00           H  
ATOM   1212 1HB  ALA A  80      42.577  -2.954  -4.310  1.00  0.00           H  
ATOM   1213 2HB  ALA A  80      40.868  -2.560  -4.216  1.00  0.00           H  
ATOM   1214 3HB  ALA A  80      41.396  -3.706  -5.408  1.00  0.00           H  
ATOM   1215  N   TYR A  81      44.147  -1.391  -6.570  1.00  0.00           N  
ATOM   1216  CA  TYR A  81      45.363  -1.685  -7.336  1.00  0.00           C  
ATOM   1217  C   TYR A  81      46.590  -1.097  -6.622  1.00  0.00           C  
ATOM   1218  O   TYR A  81      46.492   0.007  -6.083  1.00  0.00           O  
ATOM   1219  CB  TYR A  81      45.262  -1.128  -8.760  1.00  0.00           C  
ATOM   1220  CG  TYR A  81      46.393  -1.571  -9.629  1.00  0.00           C  
ATOM   1221  CD1 TYR A  81      46.339  -2.825 -10.226  1.00  0.00           C  
ATOM   1222  CD2 TYR A  81      47.488  -0.751  -9.826  1.00  0.00           C  
ATOM   1223  CE1 TYR A  81      47.384  -3.254 -11.015  1.00  0.00           C  
ATOM   1224  CE2 TYR A  81      48.532  -1.179 -10.614  1.00  0.00           C  
ATOM   1225  CZ  TYR A  81      48.486  -2.424 -11.207  1.00  0.00           C  
ATOM   1226  OH  TYR A  81      49.533  -2.842 -11.999  1.00  0.00           O  
ATOM   1227  H   TYR A  81      44.189  -0.733  -5.789  1.00  0.00           H  
ATOM   1228  HA  TYR A  81      45.476  -2.764  -7.394  1.00  0.00           H  
ATOM   1229 1HB  TYR A  81      44.330  -1.444  -9.228  1.00  0.00           H  
ATOM   1230 2HB  TYR A  81      45.260  -0.039  -8.727  1.00  0.00           H  
ATOM   1231  HD1 TYR A  81      45.472  -3.471 -10.065  1.00  0.00           H  
ATOM   1232  HD2 TYR A  81      47.526   0.229  -9.353  1.00  0.00           H  
ATOM   1233  HE1 TYR A  81      47.345  -4.236 -11.483  1.00  0.00           H  
ATOM   1234  HE2 TYR A  81      49.396  -0.533 -10.768  1.00  0.00           H  
ATOM   1235  HH  TYR A  81      50.103  -2.096 -12.195  1.00  0.00           H  
ATOM   1236  N   PRO A  82      47.766  -1.745  -6.613  1.00  0.00           N  
ATOM   1237  CA  PRO A  82      48.234  -3.070  -7.041  1.00  0.00           C  
ATOM   1238  C   PRO A  82      47.589  -4.291  -6.407  1.00  0.00           C  
ATOM   1239  O   PRO A  82      46.881  -4.208  -5.390  1.00  0.00           O  
ATOM   1240  CB  PRO A  82      49.721  -3.023  -6.696  1.00  0.00           C  
ATOM   1241  CG  PRO A  82      50.077  -1.572  -6.726  1.00  0.00           C  
ATOM   1242  CD  PRO A  82      48.876  -0.866  -6.233  1.00  0.00           C  
ATOM   1243  HA  PRO A  82      48.147  -3.150  -8.126  1.00  0.00           H  
ATOM   1244 1HB  PRO A  82      49.891  -3.491  -5.714  1.00  0.00           H  
ATOM   1245 2HB  PRO A  82      50.287  -3.618  -7.433  1.00  0.00           H  
ATOM   1246 1HG  PRO A  82      50.963  -1.386  -6.100  1.00  0.00           H  
ATOM   1247 2HG  PRO A  82      50.344  -1.279  -7.753  1.00  0.00           H  
ATOM   1248 1HD  PRO A  82      48.936  -0.750  -5.189  1.00  0.00           H  
ATOM   1249 2HD  PRO A  82      48.775   0.105  -6.744  1.00  0.00           H  
ATOM   1250  N   GLN A  83      47.849  -5.418  -7.064  1.00  0.00           N  
ATOM   1251  CA  GLN A  83      47.369  -6.737  -6.696  1.00  0.00           C  
ATOM   1252  C   GLN A  83      47.561  -7.031  -5.218  1.00  0.00           C  
ATOM   1253  O   GLN A  83      48.540  -6.615  -4.598  1.00  0.00           O  
ATOM   1254  CB  GLN A  83      48.058  -7.789  -7.552  1.00  0.00           C  
ATOM   1255  CG  GLN A  83      47.691  -7.671  -9.022  1.00  0.00           C  
ATOM   1256  CD  GLN A  83      48.556  -6.653  -9.738  1.00  0.00           C  
ATOM   1257  OE1 GLN A  83      49.111  -5.749  -9.104  1.00  0.00           O  
ATOM   1258  NE2 GLN A  83      48.679  -6.790 -11.053  1.00  0.00           N  
ATOM   1259  H   GLN A  83      48.430  -5.360  -7.890  1.00  0.00           H  
ATOM   1260  HA  GLN A  83      46.320  -6.791  -6.924  1.00  0.00           H  
ATOM   1261 1HB  GLN A  83      49.138  -7.698  -7.452  1.00  0.00           H  
ATOM   1262 2HB  GLN A  83      47.774  -8.783  -7.206  1.00  0.00           H  
ATOM   1263 1HG  GLN A  83      47.823  -8.640  -9.503  1.00  0.00           H  
ATOM   1264 2HG  GLN A  83      46.647  -7.355  -9.100  1.00  0.00           H  
ATOM   1265 1HE2 GLN A  83      49.245  -6.147 -11.576  1.00  0.00           H  
ATOM   1266 2HE2 GLN A  83      48.213  -7.536 -11.523  1.00  0.00           H  
ATOM   1267  N   GLN A  84      46.584  -7.756  -4.689  1.00  0.00           N  
ATOM   1268  CA  GLN A  84      46.412  -8.184  -3.301  1.00  0.00           C  
ATOM   1269  C   GLN A  84      45.960  -7.085  -2.327  1.00  0.00           C  
ATOM   1270  O   GLN A  84      45.765  -7.375  -1.148  1.00  0.00           O  
ATOM   1271  CB  GLN A  84      47.720  -8.781  -2.745  1.00  0.00           C  
ATOM   1272  CG  GLN A  84      48.343  -9.935  -3.566  1.00  0.00           C  
ATOM   1273  CD  GLN A  84      47.472 -11.151  -3.664  1.00  0.00           C  
ATOM   1274  OE1 GLN A  84      46.695 -11.459  -2.757  1.00  0.00           O  
ATOM   1275  NE2 GLN A  84      47.598 -11.871  -4.774  1.00  0.00           N  
ATOM   1276  H   GLN A  84      45.858  -8.041  -5.329  1.00  0.00           H  
ATOM   1277  HA  GLN A  84      45.651  -8.956  -3.281  1.00  0.00           H  
ATOM   1278 1HB  GLN A  84      48.466  -8.000  -2.618  1.00  0.00           H  
ATOM   1279 2HB  GLN A  84      47.520  -9.179  -1.751  1.00  0.00           H  
ATOM   1280 1HG  GLN A  84      48.553  -9.592  -4.575  1.00  0.00           H  
ATOM   1281 2HG  GLN A  84      49.274 -10.229  -3.082  1.00  0.00           H  
ATOM   1282 1HE2 GLN A  84      47.048 -12.699  -4.900  1.00  0.00           H  
ATOM   1283 2HE2 GLN A  84      48.244 -11.590  -5.484  1.00  0.00           H  
ATOM   1284  N   THR A  85      45.663  -5.873  -2.808  1.00  0.00           N  
ATOM   1285  CA  THR A  85      45.090  -4.859  -1.917  1.00  0.00           C  
ATOM   1286  C   THR A  85      43.570  -5.022  -1.856  1.00  0.00           C  
ATOM   1287  O   THR A  85      42.904  -5.201  -2.881  1.00  0.00           O  
ATOM   1288  CB  THR A  85      45.500  -3.443  -2.348  1.00  0.00           C  
ATOM   1289  OG1 THR A  85      46.949  -3.369  -2.282  1.00  0.00           O  
ATOM   1290  CG2 THR A  85      44.855  -2.364  -1.449  1.00  0.00           C  
ATOM   1291  H   THR A  85      45.890  -5.621  -3.772  1.00  0.00           H  
ATOM   1292  HA  THR A  85      45.479  -5.017  -0.911  1.00  0.00           H  
ATOM   1293  HB  THR A  85      45.188  -3.278  -3.384  1.00  0.00           H  
ATOM   1294  HG1 THR A  85      47.314  -3.895  -3.025  1.00  0.00           H  
ATOM   1295 1HG2 THR A  85      45.166  -1.378  -1.780  1.00  0.00           H  
ATOM   1296 2HG2 THR A  85      43.770  -2.433  -1.513  1.00  0.00           H  
ATOM   1297 3HG2 THR A  85      45.161  -2.508  -0.419  1.00  0.00           H  
ATOM   1298  N   ARG A  86      43.037  -5.060  -0.639  1.00  0.00           N  
ATOM   1299  CA  ARG A  86      41.612  -5.278  -0.403  1.00  0.00           C  
ATOM   1300  C   ARG A  86      40.776  -4.040  -0.138  1.00  0.00           C  
ATOM   1301  O   ARG A  86      41.159  -3.174   0.646  1.00  0.00           O  
ATOM   1302  CB  ARG A  86      41.432  -6.222   0.770  1.00  0.00           C  
ATOM   1303  CG  ARG A  86      39.988  -6.462   1.196  1.00  0.00           C  
ATOM   1304  CD  ARG A  86      39.906  -7.435   2.301  1.00  0.00           C  
ATOM   1305  NE  ARG A  86      40.139  -8.793   1.871  1.00  0.00           N  
ATOM   1306  CZ  ARG A  86      41.254  -9.517   2.098  1.00  0.00           C  
ATOM   1307  NH1 ARG A  86      42.280  -8.985   2.730  1.00  0.00           N  
ATOM   1308  NH2 ARG A  86      41.308 -10.769   1.682  1.00  0.00           N  
ATOM   1309  H   ARG A  86      43.636  -4.894   0.172  1.00  0.00           H  
ATOM   1310  HA  ARG A  86      41.203  -5.760  -1.283  1.00  0.00           H  
ATOM   1311 1HB  ARG A  86      41.869  -7.188   0.523  1.00  0.00           H  
ATOM   1312 2HB  ARG A  86      41.974  -5.832   1.627  1.00  0.00           H  
ATOM   1313 1HG  ARG A  86      39.559  -5.526   1.556  1.00  0.00           H  
ATOM   1314 2HG  ARG A  86      39.396  -6.831   0.354  1.00  0.00           H  
ATOM   1315 1HD  ARG A  86      40.633  -7.185   3.071  1.00  0.00           H  
ATOM   1316 2HD  ARG A  86      38.906  -7.393   2.713  1.00  0.00           H  
ATOM   1317  HE  ARG A  86      39.348  -9.260   1.411  1.00  0.00           H  
ATOM   1318 1HH1 ARG A  86      42.234  -8.026   3.045  1.00  0.00           H  
ATOM   1319 2HH1 ARG A  86      43.112  -9.534   2.896  1.00  0.00           H  
ATOM   1320 1HH2 ARG A  86      40.513 -11.173   1.200  1.00  0.00           H  
ATOM   1321 2HH2 ARG A  86      42.134 -11.321   1.847  1.00  0.00           H  
ATOM   1322  N   VAL A  87      39.605  -3.982  -0.762  1.00  0.00           N  
ATOM   1323  CA  VAL A  87      38.661  -2.920  -0.469  1.00  0.00           C  
ATOM   1324  C   VAL A  87      37.317  -3.502  -0.068  1.00  0.00           C  
ATOM   1325  O   VAL A  87      36.747  -4.364  -0.750  1.00  0.00           O  
ATOM   1326  CB  VAL A  87      38.465  -1.969  -1.656  1.00  0.00           C  
ATOM   1327  CG1 VAL A  87      37.420  -0.884  -1.308  1.00  0.00           C  
ATOM   1328  CG2 VAL A  87      39.762  -1.312  -1.992  1.00  0.00           C  
ATOM   1329  H   VAL A  87      39.353  -4.704  -1.436  1.00  0.00           H  
ATOM   1330  HA  VAL A  87      39.042  -2.338   0.363  1.00  0.00           H  
ATOM   1331  HB  VAL A  87      38.117  -2.544  -2.510  1.00  0.00           H  
ATOM   1332 1HG1 VAL A  87      37.290  -0.215  -2.158  1.00  0.00           H  
ATOM   1333 2HG1 VAL A  87      36.476  -1.350  -1.065  1.00  0.00           H  
ATOM   1334 3HG1 VAL A  87      37.757  -0.316  -0.450  1.00  0.00           H  
ATOM   1335 1HG2 VAL A  87      39.634  -0.645  -2.847  1.00  0.00           H  
ATOM   1336 2HG2 VAL A  87      40.085  -0.762  -1.156  1.00  0.00           H  
ATOM   1337 3HG2 VAL A  87      40.494  -2.058  -2.211  1.00  0.00           H  
ATOM   1338  N   LYS A  88      36.815  -3.034   1.057  1.00  0.00           N  
ATOM   1339  CA  LYS A  88      35.510  -3.460   1.510  1.00  0.00           C  
ATOM   1340  C   LYS A  88      34.582  -2.281   1.411  1.00  0.00           C  
ATOM   1341  O   LYS A  88      35.007  -1.139   1.605  1.00  0.00           O  
ATOM   1342  CB  LYS A  88      35.534  -3.965   2.954  1.00  0.00           C  
ATOM   1343  CG  LYS A  88      36.341  -5.225   3.207  1.00  0.00           C  
ATOM   1344  CD  LYS A  88      36.201  -5.644   4.666  1.00  0.00           C  
ATOM   1345  CE  LYS A  88      36.971  -6.912   4.982  1.00  0.00           C  
ATOM   1346  NZ  LYS A  88      36.775  -7.336   6.398  1.00  0.00           N  
ATOM   1347  H   LYS A  88      37.349  -2.344   1.586  1.00  0.00           H  
ATOM   1348  HA  LYS A  88      35.130  -4.247   0.860  1.00  0.00           H  
ATOM   1349 1HB  LYS A  88      35.928  -3.183   3.602  1.00  0.00           H  
ATOM   1350 2HB  LYS A  88      34.508  -4.165   3.273  1.00  0.00           H  
ATOM   1351 1HG  LYS A  88      35.969  -6.029   2.568  1.00  0.00           H  
ATOM   1352 2HG  LYS A  88      37.390  -5.050   2.976  1.00  0.00           H  
ATOM   1353 1HD  LYS A  88      36.563  -4.839   5.309  1.00  0.00           H  
ATOM   1354 2HD  LYS A  88      35.145  -5.812   4.888  1.00  0.00           H  
ATOM   1355 1HE  LYS A  88      36.634  -7.711   4.321  1.00  0.00           H  
ATOM   1356 2HE  LYS A  88      38.030  -6.737   4.815  1.00  0.00           H  
ATOM   1357 1HZ  LYS A  88      37.299  -8.182   6.571  1.00  0.00           H  
ATOM   1358 2HZ  LYS A  88      37.095  -6.606   7.020  1.00  0.00           H  
ATOM   1359 3HZ  LYS A  88      35.792  -7.510   6.560  1.00  0.00           H  
ATOM   1360  N   ALA A  89      33.307  -2.548   1.193  1.00  0.00           N  
ATOM   1361  CA  ALA A  89      32.338  -1.468   1.219  1.00  0.00           C  
ATOM   1362  C   ALA A  89      31.112  -1.927   1.948  1.00  0.00           C  
ATOM   1363  O   ALA A  89      30.603  -3.034   1.747  1.00  0.00           O  
ATOM   1364  CB  ALA A  89      31.984  -0.996  -0.175  1.00  0.00           C  
ATOM   1365  H   ALA A  89      33.017  -3.509   1.011  1.00  0.00           H  
ATOM   1366  HA  ALA A  89      32.760  -0.637   1.772  1.00  0.00           H  
ATOM   1367 1HB  ALA A  89      31.268  -0.178  -0.106  1.00  0.00           H  
ATOM   1368 2HB  ALA A  89      32.890  -0.646  -0.641  1.00  0.00           H  
ATOM   1369 3HB  ALA A  89      31.554  -1.811  -0.749  1.00  0.00           H  
ATOM   1370  N   GLU A  90      30.627  -1.055   2.801  1.00  0.00           N  
ATOM   1371  CA  GLU A  90      29.488  -1.391   3.612  1.00  0.00           C  
ATOM   1372  C   GLU A  90      28.434  -0.328   3.502  1.00  0.00           C  
ATOM   1373  O   GLU A  90      28.739   0.872   3.475  1.00  0.00           O  
ATOM   1374  CB  GLU A  90      29.939  -1.534   5.073  1.00  0.00           C  
ATOM   1375  CG  GLU A  90      31.006  -2.647   5.307  1.00  0.00           C  
ATOM   1376  CD  GLU A  90      31.517  -2.766   6.753  1.00  0.00           C  
ATOM   1377  OE1 GLU A  90      31.093  -2.007   7.600  1.00  0.00           O  
ATOM   1378  OE2 GLU A  90      32.322  -3.625   7.004  1.00  0.00           O  
ATOM   1379  H   GLU A  90      31.083  -0.149   2.902  1.00  0.00           H  
ATOM   1380  HA  GLU A  90      29.063  -2.330   3.267  1.00  0.00           H  
ATOM   1381 1HB  GLU A  90      30.354  -0.586   5.420  1.00  0.00           H  
ATOM   1382 2HB  GLU A  90      29.074  -1.757   5.683  1.00  0.00           H  
ATOM   1383 1HG  GLU A  90      30.572  -3.594   5.019  1.00  0.00           H  
ATOM   1384 2HG  GLU A  90      31.857  -2.462   4.656  1.00  0.00           H  
ATOM   1385  N   VAL A  91      27.189  -0.770   3.437  1.00  0.00           N  
ATOM   1386  CA  VAL A  91      26.096   0.169   3.389  1.00  0.00           C  
ATOM   1387  C   VAL A  91      25.117  -0.117   4.500  1.00  0.00           C  
ATOM   1388  O   VAL A  91      24.583  -1.223   4.624  1.00  0.00           O  
ATOM   1389  CB  VAL A  91      25.400   0.157   2.022  1.00  0.00           C  
ATOM   1390  CG1 VAL A  91      24.244   1.165   2.039  1.00  0.00           C  
ATOM   1391  CG2 VAL A  91      26.424   0.510   0.966  1.00  0.00           C  
ATOM   1392  H   VAL A  91      27.011  -1.774   3.446  1.00  0.00           H  
ATOM   1393  HA  VAL A  91      26.497   1.160   3.533  1.00  0.00           H  
ATOM   1394  HB  VAL A  91      24.985  -0.832   1.823  1.00  0.00           H  
ATOM   1395 1HG1 VAL A  91      23.748   1.181   1.086  1.00  0.00           H  
ATOM   1396 2HG1 VAL A  91      23.526   0.889   2.814  1.00  0.00           H  
ATOM   1397 3HG1 VAL A  91      24.644   2.158   2.252  1.00  0.00           H  
ATOM   1398 1HG2 VAL A  91      25.986   0.516   0.017  1.00  0.00           H  
ATOM   1399 2HG2 VAL A  91      26.807   1.496   1.196  1.00  0.00           H  
ATOM   1400 3HG2 VAL A  91      27.234  -0.212   0.969  1.00  0.00           H  
ATOM   1401  N   GLU A  92      24.895   0.887   5.321  1.00  0.00           N  
ATOM   1402  CA  GLU A  92      24.001   0.744   6.452  1.00  0.00           C  
ATOM   1403  C   GLU A  92      22.805   1.645   6.326  1.00  0.00           C  
ATOM   1404  O   GLU A  92      22.894   2.749   5.774  1.00  0.00           O  
ATOM   1405  CB  GLU A  92      24.731   1.055   7.749  1.00  0.00           C  
ATOM   1406  CG  GLU A  92      25.797   0.091   8.161  1.00  0.00           C  
ATOM   1407  CD  GLU A  92      26.537   0.531   9.402  1.00  0.00           C  
ATOM   1408  OE1 GLU A  92      26.295  -0.016  10.454  1.00  0.00           O  
ATOM   1409  OE2 GLU A  92      27.359   1.409   9.297  1.00  0.00           O  
ATOM   1410  H   GLU A  92      25.379   1.770   5.148  1.00  0.00           H  
ATOM   1411  HA  GLU A  92      23.641  -0.281   6.492  1.00  0.00           H  
ATOM   1412 1HB  GLU A  92      25.199   2.024   7.659  1.00  0.00           H  
ATOM   1413 2HB  GLU A  92      24.003   1.097   8.555  1.00  0.00           H  
ATOM   1414 1HG  GLU A  92      25.306  -0.843   8.375  1.00  0.00           H  
ATOM   1415 2HG  GLU A  92      26.496  -0.061   7.339  1.00  0.00           H  
ATOM   1416  N   ILE A  93      21.677   1.170   6.836  1.00  0.00           N  
ATOM   1417  CA  ILE A  93      20.480   1.979   6.866  1.00  0.00           C  
ATOM   1418  C   ILE A  93      20.025   2.068   8.323  1.00  0.00           C  
ATOM   1419  O   ILE A  93      19.868   1.036   9.003  1.00  0.00           O  
ATOM   1420  CB  ILE A  93      19.371   1.395   5.982  1.00  0.00           C  
ATOM   1421  CG1 ILE A  93      19.900   1.127   4.575  1.00  0.00           C  
ATOM   1422  CG2 ILE A  93      18.306   2.437   5.862  1.00  0.00           C  
ATOM   1423  CD1 ILE A  93      20.429  -0.290   4.388  1.00  0.00           C  
ATOM   1424  H   ILE A  93      21.670   0.228   7.232  1.00  0.00           H  
ATOM   1425  HA  ILE A  93      20.710   2.985   6.519  1.00  0.00           H  
ATOM   1426  HB  ILE A  93      18.978   0.478   6.419  1.00  0.00           H  
ATOM   1427 1HG1 ILE A  93      19.108   1.290   3.858  1.00  0.00           H  
ATOM   1428 2HG1 ILE A  93      20.705   1.830   4.364  1.00  0.00           H  
ATOM   1429 1HG2 ILE A  93      17.493   2.070   5.245  1.00  0.00           H  
ATOM   1430 2HG2 ILE A  93      17.949   2.685   6.832  1.00  0.00           H  
ATOM   1431 3HG2 ILE A  93      18.731   3.336   5.412  1.00  0.00           H  
ATOM   1432 1HD1 ILE A  93      20.798  -0.408   3.373  1.00  0.00           H  
ATOM   1433 2HD1 ILE A  93      21.242  -0.487   5.088  1.00  0.00           H  
ATOM   1434 3HD1 ILE A  93      19.628  -0.996   4.561  1.00  0.00           H  
ATOM   1435  N   PHE A  94      19.841   3.294   8.797  1.00  0.00           N  
ATOM   1436  CA  PHE A  94      19.449   3.572  10.168  1.00  0.00           C  
ATOM   1437  C   PHE A  94      18.172   4.393  10.241  1.00  0.00           C  
ATOM   1438  O   PHE A  94      17.896   5.206   9.356  1.00  0.00           O  
ATOM   1439  CB  PHE A  94      20.512   4.436  10.832  1.00  0.00           C  
ATOM   1440  CG  PHE A  94      21.884   3.882  10.910  1.00  0.00           C  
ATOM   1441  CD1 PHE A  94      22.729   4.010   9.839  1.00  0.00           C  
ATOM   1442  CD2 PHE A  94      22.366   3.310  12.052  1.00  0.00           C  
ATOM   1443  CE1 PHE A  94      24.018   3.549   9.919  1.00  0.00           C  
ATOM   1444  CE2 PHE A  94      23.647   2.843  12.134  1.00  0.00           C  
ATOM   1445  CZ  PHE A  94      24.475   2.962  11.060  1.00  0.00           C  
ATOM   1446  H   PHE A  94      20.018   4.083   8.174  1.00  0.00           H  
ATOM   1447  HA  PHE A  94      19.304   2.633  10.695  1.00  0.00           H  
ATOM   1448 1HB  PHE A  94      20.570   5.380  10.306  1.00  0.00           H  
ATOM   1449 2HB  PHE A  94      20.187   4.654  11.837  1.00  0.00           H  
ATOM   1450  HD1 PHE A  94      22.364   4.483   8.921  1.00  0.00           H  
ATOM   1451  HD2 PHE A  94      21.724   3.235  12.899  1.00  0.00           H  
ATOM   1452  HE1 PHE A  94      24.683   3.650   9.077  1.00  0.00           H  
ATOM   1453  HE2 PHE A  94      24.010   2.387  13.053  1.00  0.00           H  
ATOM   1454  HZ  PHE A  94      25.503   2.595  11.114  1.00  0.00           H  
ATOM   1455  N   LYS A  95      17.408   4.237  11.315  1.00  0.00           N  
ATOM   1456  CA  LYS A  95      16.295   5.159  11.540  1.00  0.00           C  
ATOM   1457  C   LYS A  95      16.644   6.034  12.739  1.00  0.00           C  
ATOM   1458  O   LYS A  95      16.816   5.534  13.851  1.00  0.00           O  
ATOM   1459  CB  LYS A  95      14.974   4.448  11.775  1.00  0.00           C  
ATOM   1460  CG  LYS A  95      13.825   5.424  11.874  1.00  0.00           C  
ATOM   1461  CD  LYS A  95      12.518   4.741  12.099  1.00  0.00           C  
ATOM   1462  CE  LYS A  95      12.382   4.269  13.549  1.00  0.00           C  
ATOM   1463  NZ  LYS A  95      12.247   5.426  14.491  1.00  0.00           N  
ATOM   1464  H   LYS A  95      17.641   3.511  11.995  1.00  0.00           H  
ATOM   1465  HA  LYS A  95      16.180   5.814  10.677  1.00  0.00           H  
ATOM   1466 1HB  LYS A  95      14.774   3.754  10.958  1.00  0.00           H  
ATOM   1467 2HB  LYS A  95      15.020   3.877  12.701  1.00  0.00           H  
ATOM   1468 1HG  LYS A  95      14.001   6.118  12.703  1.00  0.00           H  
ATOM   1469 2HG  LYS A  95      13.765   6.011  10.956  1.00  0.00           H  
ATOM   1470 1HD  LYS A  95      11.726   5.451  11.885  1.00  0.00           H  
ATOM   1471 2HD  LYS A  95      12.426   3.893  11.423  1.00  0.00           H  
ATOM   1472 1HE  LYS A  95      11.503   3.641  13.649  1.00  0.00           H  
ATOM   1473 2HE  LYS A  95      13.263   3.691  13.821  1.00  0.00           H  
ATOM   1474 1HZ  LYS A  95      12.160   5.103  15.431  1.00  0.00           H  
ATOM   1475 2HZ  LYS A  95      13.053   6.034  14.412  1.00  0.00           H  
ATOM   1476 3HZ  LYS A  95      11.425   5.990  14.249  1.00  0.00           H  
ATOM   1477  N   ALA A  96      16.857   7.322  12.498  1.00  0.00           N  
ATOM   1478  CA  ALA A  96      17.294   8.263  13.530  1.00  0.00           C  
ATOM   1479  C   ALA A  96      18.512   7.743  14.308  1.00  0.00           C  
ATOM   1480  O   ALA A  96      18.621   7.956  15.514  1.00  0.00           O  
ATOM   1481  CB  ALA A  96      16.160   8.550  14.495  1.00  0.00           C  
ATOM   1482  H   ALA A  96      16.653   7.683  11.567  1.00  0.00           H  
ATOM   1483  HA  ALA A  96      17.577   9.191  13.034  1.00  0.00           H  
ATOM   1484 1HB  ALA A  96      16.486   9.278  15.235  1.00  0.00           H  
ATOM   1485 2HB  ALA A  96      15.308   8.949  13.944  1.00  0.00           H  
ATOM   1486 3HB  ALA A  96      15.864   7.633  15.000  1.00  0.00           H  
ATOM   1487  N   GLY A  97      19.436   7.080  13.612  1.00  0.00           N  
ATOM   1488  CA  GLY A  97      20.642   6.528  14.227  1.00  0.00           C  
ATOM   1489  C   GLY A  97      20.524   5.060  14.682  1.00  0.00           C  
ATOM   1490  O   GLY A  97      21.532   4.440  15.026  1.00  0.00           O  
ATOM   1491  H   GLY A  97      19.278   6.946  12.624  1.00  0.00           H  
ATOM   1492 1HA  GLY A  97      21.466   6.612  13.518  1.00  0.00           H  
ATOM   1493 2HA  GLY A  97      20.912   7.143  15.084  1.00  0.00           H  
ATOM   1494  N   SER A  98      19.318   4.486  14.672  1.00  0.00           N  
ATOM   1495  CA  SER A  98      19.138   3.090  15.082  1.00  0.00           C  
ATOM   1496  C   SER A  98      19.288   2.145  13.891  1.00  0.00           C  
ATOM   1497  O   SER A  98      18.504   2.190  12.943  1.00  0.00           O  
ATOM   1498  CB  SER A  98      17.776   2.892  15.718  1.00  0.00           C  
ATOM   1499  OG  SER A  98      17.565   1.541  16.039  1.00  0.00           O  
ATOM   1500  H   SER A  98      18.499   5.020  14.396  1.00  0.00           H  
ATOM   1501  HA  SER A  98      19.904   2.842  15.816  1.00  0.00           H  
ATOM   1502 1HB  SER A  98      17.697   3.505  16.614  1.00  0.00           H  
ATOM   1503 2HB  SER A  98      17.006   3.227  15.024  1.00  0.00           H  
ATOM   1504  HG  SER A  98      17.793   1.041  15.244  1.00  0.00           H  
ATOM   1505  N   GLN A  99      20.326   1.316  13.906  1.00  0.00           N  
ATOM   1506  CA  GLN A  99      20.605   0.463  12.747  1.00  0.00           C  
ATOM   1507  C   GLN A  99      19.444  -0.468  12.472  1.00  0.00           C  
ATOM   1508  O   GLN A  99      18.989  -1.163  13.381  1.00  0.00           O  
ATOM   1509  CB  GLN A  99      21.845  -0.401  13.008  1.00  0.00           C  
ATOM   1510  CG  GLN A  99      22.349  -1.218  11.804  1.00  0.00           C  
ATOM   1511  CD  GLN A  99      23.494  -2.170  12.204  1.00  0.00           C  
ATOM   1512  OE1 GLN A  99      23.247  -3.089  12.996  1.00  0.00           O  
ATOM   1513  NE2 GLN A  99      24.715  -1.978  11.717  1.00  0.00           N  
ATOM   1514  H   GLN A  99      20.941   1.299  14.709  1.00  0.00           H  
ATOM   1515  HA  GLN A  99      20.758   1.077  11.863  1.00  0.00           H  
ATOM   1516 1HB  GLN A  99      22.663   0.234  13.340  1.00  0.00           H  
ATOM   1517 2HB  GLN A  99      21.631  -1.102  13.814  1.00  0.00           H  
ATOM   1518 1HG  GLN A  99      21.531  -1.815  11.401  1.00  0.00           H  
ATOM   1519 2HG  GLN A  99      22.723  -0.529  11.036  1.00  0.00           H  
ATOM   1520 1HE2 GLN A  99      25.455  -2.585  11.989  1.00  0.00           H  
ATOM   1521 2HE2 GLN A  99      24.943  -1.210  11.084  1.00  0.00           H  
ATOM   1522  N   GLY A 100      18.968  -0.501  11.231  1.00  0.00           N  
ATOM   1523  CA  GLY A 100      17.909  -1.435  10.880  1.00  0.00           C  
ATOM   1524  C   GLY A 100      18.400  -2.491   9.892  1.00  0.00           C  
ATOM   1525  O   GLY A 100      17.919  -3.626   9.891  1.00  0.00           O  
ATOM   1526  H   GLY A 100      19.343   0.124  10.521  1.00  0.00           H  
ATOM   1527 1HA  GLY A 100      17.547  -1.929  11.780  1.00  0.00           H  
ATOM   1528 2HA  GLY A 100      17.070  -0.895  10.475  1.00  0.00           H  
ATOM   1529  N   ALA A 101      19.393  -2.136   9.071  1.00  0.00           N  
ATOM   1530  CA  ALA A 101      19.924  -3.098   8.103  1.00  0.00           C  
ATOM   1531  C   ALA A 101      21.355  -2.773   7.682  1.00  0.00           C  
ATOM   1532  O   ALA A 101      21.789  -1.619   7.716  1.00  0.00           O  
ATOM   1533  CB  ALA A 101      19.031  -3.149   6.878  1.00  0.00           C  
ATOM   1534  H   ALA A 101      19.733  -1.176   9.088  1.00  0.00           H  
ATOM   1535  HA  ALA A 101      19.935  -4.080   8.576  1.00  0.00           H  
ATOM   1536 1HB  ALA A 101      19.414  -3.889   6.175  1.00  0.00           H  
ATOM   1537 2HB  ALA A 101      18.022  -3.422   7.179  1.00  0.00           H  
ATOM   1538 3HB  ALA A 101      19.018  -2.179   6.409  1.00  0.00           H  
ATOM   1539  N   LYS A 102      22.078  -3.806   7.232  1.00  0.00           N  
ATOM   1540  CA  LYS A 102      23.432  -3.621   6.704  1.00  0.00           C  
ATOM   1541  C   LYS A 102      23.803  -4.608   5.595  1.00  0.00           C  
ATOM   1542  O   LYS A 102      23.593  -5.815   5.734  1.00  0.00           O  
ATOM   1543  CB  LYS A 102      24.452  -3.756   7.833  1.00  0.00           C  
ATOM   1544  CG  LYS A 102      25.883  -3.492   7.418  1.00  0.00           C  
ATOM   1545  CD  LYS A 102      26.818  -3.500   8.622  1.00  0.00           C  
ATOM   1546  CE  LYS A 102      28.196  -3.082   8.201  1.00  0.00           C  
ATOM   1547  NZ  LYS A 102      29.169  -3.086   9.311  1.00  0.00           N  
ATOM   1548  H   LYS A 102      21.682  -4.735   7.249  1.00  0.00           H  
ATOM   1549  HA  LYS A 102      23.498  -2.622   6.286  1.00  0.00           H  
ATOM   1550 1HB  LYS A 102      24.203  -3.055   8.633  1.00  0.00           H  
ATOM   1551 2HB  LYS A 102      24.405  -4.760   8.247  1.00  0.00           H  
ATOM   1552 1HG  LYS A 102      26.206  -4.274   6.728  1.00  0.00           H  
ATOM   1553 2HG  LYS A 102      25.954  -2.541   6.895  1.00  0.00           H  
ATOM   1554 1HD  LYS A 102      26.451  -2.805   9.380  1.00  0.00           H  
ATOM   1555 2HD  LYS A 102      26.859  -4.499   9.051  1.00  0.00           H  
ATOM   1556 1HE  LYS A 102      28.553  -3.746   7.412  1.00  0.00           H  
ATOM   1557 2HE  LYS A 102      28.134  -2.069   7.808  1.00  0.00           H  
ATOM   1558 1HZ  LYS A 102      30.058  -2.758   8.910  1.00  0.00           H  
ATOM   1559 2HZ  LYS A 102      28.880  -2.458  10.042  1.00  0.00           H  
ATOM   1560 3HZ  LYS A 102      29.276  -4.012   9.681  1.00  0.00           H  
ATOM   1561  N   GLN A 103      24.362  -4.080   4.500  1.00  0.00           N  
ATOM   1562  CA  GLN A 103      24.848  -4.893   3.383  1.00  0.00           C  
ATOM   1563  C   GLN A 103      26.373  -4.743   3.196  1.00  0.00           C  
ATOM   1564  O   GLN A 103      26.929  -3.684   3.498  1.00  0.00           O  
ATOM   1565  CB  GLN A 103      24.094  -4.509   2.115  1.00  0.00           C  
ATOM   1566  CG  GLN A 103      22.570  -4.709   2.197  1.00  0.00           C  
ATOM   1567  CD  GLN A 103      22.145  -6.192   2.361  1.00  0.00           C  
ATOM   1568  OE1 GLN A 103      22.555  -7.093   1.617  1.00  0.00           O  
ATOM   1569  NE2 GLN A 103      21.304  -6.435   3.356  1.00  0.00           N  
ATOM   1570  H   GLN A 103      24.467  -3.067   4.455  1.00  0.00           H  
ATOM   1571  HA  GLN A 103      24.642  -5.940   3.603  1.00  0.00           H  
ATOM   1572 1HB  GLN A 103      24.273  -3.451   1.899  1.00  0.00           H  
ATOM   1573 2HB  GLN A 103      24.472  -5.046   1.308  1.00  0.00           H  
ATOM   1574 1HG  GLN A 103      22.186  -4.147   3.047  1.00  0.00           H  
ATOM   1575 2HG  GLN A 103      22.131  -4.325   1.273  1.00  0.00           H  
ATOM   1576 1HE2 GLN A 103      20.994  -7.365   3.546  1.00  0.00           H  
ATOM   1577 2HE2 GLN A 103      20.999  -5.689   3.939  1.00  0.00           H  
ATOM   1578  N   THR A 104      27.050  -5.784   2.675  1.00  0.00           N  
ATOM   1579  CA  THR A 104      28.509  -5.702   2.452  1.00  0.00           C  
ATOM   1580  C   THR A 104      29.033  -6.275   1.121  1.00  0.00           C  
ATOM   1581  O   THR A 104      28.619  -7.351   0.685  1.00  0.00           O  
ATOM   1582  CB  THR A 104      29.262  -6.386   3.615  1.00  0.00           C  
ATOM   1583  OG1 THR A 104      28.893  -5.749   4.841  1.00  0.00           O  
ATOM   1584  CG2 THR A 104      30.794  -6.301   3.438  1.00  0.00           C  
ATOM   1585  H   THR A 104      26.556  -6.635   2.441  1.00  0.00           H  
ATOM   1586  HA  THR A 104      28.783  -4.649   2.465  1.00  0.00           H  
ATOM   1587  HB  THR A 104      28.972  -7.433   3.664  1.00  0.00           H  
ATOM   1588  HG1 THR A 104      29.077  -4.803   4.769  1.00  0.00           H  
ATOM   1589 1HG2 THR A 104      31.281  -6.783   4.284  1.00  0.00           H  
ATOM   1590 2HG2 THR A 104      31.100  -6.804   2.526  1.00  0.00           H  
ATOM   1591 3HG2 THR A 104      31.101  -5.255   3.392  1.00  0.00           H  
ATOM   1592  N   LEU A 105      29.978  -5.541   0.518  1.00  0.00           N  
ATOM   1593  CA  LEU A 105      30.744  -5.938  -0.670  1.00  0.00           C  
ATOM   1594  C   LEU A 105      32.246  -6.056  -0.396  1.00  0.00           C  
ATOM   1595  O   LEU A 105      32.788  -5.341   0.454  1.00  0.00           O  
ATOM   1596  CB  LEU A 105      30.467  -4.990  -1.827  1.00  0.00           C  
ATOM   1597  CG  LEU A 105      29.053  -5.045  -2.330  1.00  0.00           C  
ATOM   1598  CD1 LEU A 105      28.829  -4.003  -3.405  1.00  0.00           C  
ATOM   1599  CD2 LEU A 105      28.880  -6.441  -2.850  1.00  0.00           C  
ATOM   1600  H   LEU A 105      30.212  -4.648   0.947  1.00  0.00           H  
ATOM   1601  HA  LEU A 105      30.399  -6.924  -0.977  1.00  0.00           H  
ATOM   1602 1HB  LEU A 105      30.673  -3.972  -1.505  1.00  0.00           H  
ATOM   1603 2HB  LEU A 105      31.136  -5.237  -2.655  1.00  0.00           H  
ATOM   1604  HG  LEU A 105      28.342  -4.849  -1.537  1.00  0.00           H  
ATOM   1605 1HD1 LEU A 105      27.806  -4.076  -3.783  1.00  0.00           H  
ATOM   1606 2HD1 LEU A 105      28.984  -3.036  -2.974  1.00  0.00           H  
ATOM   1607 3HD1 LEU A 105      29.525  -4.155  -4.226  1.00  0.00           H  
ATOM   1608 1HD2 LEU A 105      27.935  -6.608  -3.287  1.00  0.00           H  
ATOM   1609 2HD2 LEU A 105      29.593  -6.591  -3.566  1.00  0.00           H  
ATOM   1610 3HD2 LEU A 105      29.035  -7.155  -2.047  1.00  0.00           H  
ATOM   1611  N   GLU A 106      32.929  -6.966  -1.118  1.00  0.00           N  
ATOM   1612  CA  GLU A 106      34.381  -7.115  -0.932  1.00  0.00           C  
ATOM   1613  C   GLU A 106      35.120  -7.557  -2.184  1.00  0.00           C  
ATOM   1614  O   GLU A 106      34.824  -8.599  -2.788  1.00  0.00           O  
ATOM   1615  CB  GLU A 106      34.703  -8.114   0.187  1.00  0.00           C  
ATOM   1616  CG  GLU A 106      36.218  -8.303   0.444  1.00  0.00           C  
ATOM   1617  CD  GLU A 106      36.530  -9.242   1.586  1.00  0.00           C  
ATOM   1618  OE1 GLU A 106      35.715  -9.388   2.465  1.00  0.00           O  
ATOM   1619  OE2 GLU A 106      37.599  -9.818   1.574  1.00  0.00           O  
ATOM   1620  H   GLU A 106      32.454  -7.496  -1.858  1.00  0.00           H  
ATOM   1621  HA  GLU A 106      34.785  -6.144  -0.649  1.00  0.00           H  
ATOM   1622 1HB  GLU A 106      34.247  -7.773   1.119  1.00  0.00           H  
ATOM   1623 2HB  GLU A 106      34.274  -9.085  -0.056  1.00  0.00           H  
ATOM   1624 1HG  GLU A 106      36.680  -8.699  -0.461  1.00  0.00           H  
ATOM   1625 2HG  GLU A 106      36.668  -7.328   0.640  1.00  0.00           H  
ATOM   1626  N   ILE A 107      36.107  -6.750  -2.536  1.00  0.00           N  
ATOM   1627  CA  ILE A 107      36.959  -6.917  -3.697  1.00  0.00           C  
ATOM   1628  C   ILE A 107      38.444  -6.870  -3.389  1.00  0.00           C  
ATOM   1629  O   ILE A 107      38.913  -6.021  -2.631  1.00  0.00           O  
ATOM   1630  CB  ILE A 107      36.583  -5.880  -4.745  1.00  0.00           C  
ATOM   1631  CG1 ILE A 107      35.136  -6.193  -5.273  1.00  0.00           C  
ATOM   1632  CG2 ILE A 107      37.605  -5.774  -5.863  1.00  0.00           C  
ATOM   1633  CD1 ILE A 107      34.534  -5.187  -6.173  1.00  0.00           C  
ATOM   1634  H   ILE A 107      36.278  -5.930  -1.949  1.00  0.00           H  
ATOM   1635  HA  ILE A 107      36.750  -7.898  -4.124  1.00  0.00           H  
ATOM   1636  HB  ILE A 107      36.539  -4.953  -4.237  1.00  0.00           H  
ATOM   1637 1HG1 ILE A 107      35.192  -7.130  -5.821  1.00  0.00           H  
ATOM   1638 2HG1 ILE A 107      34.460  -6.310  -4.448  1.00  0.00           H  
ATOM   1639 1HG2 ILE A 107      37.297  -4.985  -6.546  1.00  0.00           H  
ATOM   1640 2HG2 ILE A 107      38.581  -5.521  -5.444  1.00  0.00           H  
ATOM   1641 3HG2 ILE A 107      37.672  -6.725  -6.397  1.00  0.00           H  
ATOM   1642 1HD1 ILE A 107      33.565  -5.509  -6.508  1.00  0.00           H  
ATOM   1643 2HD1 ILE A 107      34.414  -4.266  -5.697  1.00  0.00           H  
ATOM   1644 3HD1 ILE A 107      35.186  -5.079  -7.001  1.00  0.00           H  
ATOM   1645  N   VAL A 108      39.191  -7.796  -3.967  1.00  0.00           N  
ATOM   1646  CA  VAL A 108      40.623  -7.802  -3.742  1.00  0.00           C  
ATOM   1647  C   VAL A 108      41.304  -7.647  -5.096  1.00  0.00           C  
ATOM   1648  O   VAL A 108      40.951  -8.336  -6.052  1.00  0.00           O  
ATOM   1649  CB  VAL A 108      41.054  -9.103  -3.026  1.00  0.00           C  
ATOM   1650  CG1 VAL A 108      42.567  -9.074  -2.727  1.00  0.00           C  
ATOM   1651  CG2 VAL A 108      40.259  -9.259  -1.742  1.00  0.00           C  
ATOM   1652  H   VAL A 108      38.767  -8.487  -4.574  1.00  0.00           H  
ATOM   1653  HA  VAL A 108      40.901  -6.954  -3.126  1.00  0.00           H  
ATOM   1654  HB  VAL A 108      40.864  -9.954  -3.684  1.00  0.00           H  
ATOM   1655 1HG1 VAL A 108      42.859  -9.998  -2.232  1.00  0.00           H  
ATOM   1656 2HG1 VAL A 108      43.117  -8.972  -3.603  1.00  0.00           H  
ATOM   1657 3HG1 VAL A 108      42.791  -8.228  -2.072  1.00  0.00           H  
ATOM   1658 1HG2 VAL A 108      40.556 -10.177  -1.241  1.00  0.00           H  
ATOM   1659 2HG2 VAL A 108      40.460  -8.417  -1.100  1.00  0.00           H  
ATOM   1660 3HG2 VAL A 108      39.193  -9.302  -1.961  1.00  0.00           H  
ATOM   1661  N   ALA A 109      42.314  -6.781  -5.171  1.00  0.00           N  
ATOM   1662  CA  ALA A 109      43.072  -6.490  -6.397  1.00  0.00           C  
ATOM   1663  C   ALA A 109      43.733  -7.749  -6.972  1.00  0.00           C  
ATOM   1664  O   ALA A 109      44.190  -7.781  -8.112  1.00  0.00           O  
ATOM   1665  CB  ALA A 109      44.107  -5.432  -6.118  1.00  0.00           C  
ATOM   1666  H   ALA A 109      42.552  -6.250  -4.334  1.00  0.00           H  
ATOM   1667  HA  ALA A 109      42.373  -6.102  -7.139  1.00  0.00           H  
ATOM   1668 1HB  ALA A 109      44.636  -5.183  -7.035  1.00  0.00           H  
ATOM   1669 2HB  ALA A 109      43.638  -4.553  -5.742  1.00  0.00           H  
ATOM   1670 3HB  ALA A 109      44.790  -5.789  -5.389  1.00  0.00           H  
ATOM   1671  N   ALA A 110      43.818  -8.794  -6.163  1.00  0.00           N  
ATOM   1672  CA  ALA A 110      44.366 -10.093  -6.516  1.00  0.00           C  
ATOM   1673  C   ALA A 110      43.609 -10.697  -7.697  1.00  0.00           C  
ATOM   1674  O   ALA A 110      44.147 -11.527  -8.426  1.00  0.00           O  
ATOM   1675  CB  ALA A 110      44.275 -11.039  -5.341  1.00  0.00           C  
ATOM   1676  H   ALA A 110      43.417  -8.689  -5.248  1.00  0.00           H  
ATOM   1677  HA  ALA A 110      45.410  -9.960  -6.804  1.00  0.00           H  
ATOM   1678 1HB  ALA A 110      44.697 -12.002  -5.613  1.00  0.00           H  
ATOM   1679 2HB  ALA A 110      44.808 -10.642  -4.503  1.00  0.00           H  
ATOM   1680 3HB  ALA A 110      43.227 -11.169  -5.069  1.00  0.00           H  
ATOM   1681  N   GLU A 111      42.349 -10.266  -7.888  1.00  0.00           N  
ATOM   1682  CA  GLU A 111      41.503 -10.767  -8.967  1.00  0.00           C  
ATOM   1683  C   GLU A 111      41.825 -10.082 -10.303  1.00  0.00           C  
ATOM   1684  O   GLU A 111      41.188 -10.356 -11.323  1.00  0.00           O  
ATOM   1685  CB  GLU A 111      40.012 -10.587  -8.630  1.00  0.00           C  
ATOM   1686  CG  GLU A 111      39.516 -11.431  -7.434  1.00  0.00           C  
ATOM   1687  CD  GLU A 111      38.005 -11.304  -7.162  1.00  0.00           C  
ATOM   1688  OE1 GLU A 111      37.339 -10.591  -7.876  1.00  0.00           O  
ATOM   1689  OE2 GLU A 111      37.532 -11.933  -6.240  1.00  0.00           O  
ATOM   1690  H   GLU A 111      41.953  -9.570  -7.254  1.00  0.00           H  
ATOM   1691  HA  GLU A 111      41.697 -11.833  -9.083  1.00  0.00           H  
ATOM   1692 1HB  GLU A 111      39.822  -9.535  -8.396  1.00  0.00           H  
ATOM   1693 2HB  GLU A 111      39.409 -10.842  -9.500  1.00  0.00           H  
ATOM   1694 1HG  GLU A 111      39.756 -12.477  -7.621  1.00  0.00           H  
ATOM   1695 2HG  GLU A 111      40.065 -11.114  -6.544  1.00  0.00           H  
ATOM   1696  N   LYS A 112      42.799  -9.161 -10.292  1.00  0.00           N  
ATOM   1697  CA  LYS A 112      43.339  -8.451 -11.455  1.00  0.00           C  
ATOM   1698  C   LYS A 112      42.418  -7.444 -12.136  1.00  0.00           C  
ATOM   1699  O   LYS A 112      42.824  -6.312 -12.397  1.00  0.00           O  
ATOM   1700  CB  LYS A 112      43.833  -9.458 -12.502  1.00  0.00           C  
ATOM   1701  CG  LYS A 112      45.036 -10.278 -12.046  1.00  0.00           C  
ATOM   1702  CD  LYS A 112      45.478 -11.269 -13.112  1.00  0.00           C  
ATOM   1703  CE  LYS A 112      46.660 -12.105 -12.635  1.00  0.00           C  
ATOM   1704  NZ  LYS A 112      47.082 -13.105 -13.656  1.00  0.00           N  
ATOM   1705  H   LYS A 112      43.243  -8.938  -9.405  1.00  0.00           H  
ATOM   1706  HA  LYS A 112      44.207  -7.892 -11.105  1.00  0.00           H  
ATOM   1707 1HB  LYS A 112      43.047 -10.139 -12.799  1.00  0.00           H  
ATOM   1708 2HB  LYS A 112      44.132  -8.915 -13.397  1.00  0.00           H  
ATOM   1709 1HG  LYS A 112      45.862  -9.606 -11.814  1.00  0.00           H  
ATOM   1710 2HG  LYS A 112      44.775 -10.826 -11.136  1.00  0.00           H  
ATOM   1711 1HD  LYS A 112      44.647 -11.934 -13.351  1.00  0.00           H  
ATOM   1712 2HD  LYS A 112      45.762 -10.731 -14.017  1.00  0.00           H  
ATOM   1713 1HE  LYS A 112      47.498 -11.445 -12.417  1.00  0.00           H  
ATOM   1714 2HE  LYS A 112      46.377 -12.631 -11.721  1.00  0.00           H  
ATOM   1715 1HZ  LYS A 112      47.864 -13.639 -13.303  1.00  0.00           H  
ATOM   1716 2HZ  LYS A 112      46.312 -13.729 -13.856  1.00  0.00           H  
ATOM   1717 3HZ  LYS A 112      47.356 -12.628 -14.503  1.00  0.00           H  
ATOM   1718  N   ALA A 113      41.201  -7.846 -12.476  1.00  0.00           N  
ATOM   1719  CA  ALA A 113      40.329  -6.927 -13.191  1.00  0.00           C  
ATOM   1720  C   ALA A 113      40.184  -5.604 -12.444  1.00  0.00           C  
ATOM   1721  O   ALA A 113      39.739  -5.542 -11.285  1.00  0.00           O  
ATOM   1722  CB  ALA A 113      38.964  -7.553 -13.397  1.00  0.00           C  
ATOM   1723  H   ALA A 113      40.917  -8.793 -12.237  1.00  0.00           H  
ATOM   1724  HA  ALA A 113      40.778  -6.720 -14.161  1.00  0.00           H  
ATOM   1725 1HB  ALA A 113      38.330  -6.861 -13.954  1.00  0.00           H  
ATOM   1726 2HB  ALA A 113      39.070  -8.481 -13.956  1.00  0.00           H  
ATOM   1727 3HB  ALA A 113      38.510  -7.763 -12.432  1.00  0.00           H  
ATOM   1728  N   GLU A 114      40.476  -4.528 -13.157  1.00  0.00           N  
ATOM   1729  CA  GLU A 114      40.374  -3.195 -12.603  1.00  0.00           C  
ATOM   1730  C   GLU A 114      38.907  -2.816 -12.610  1.00  0.00           C  
ATOM   1731  O   GLU A 114      38.179  -3.200 -13.523  1.00  0.00           O  
ATOM   1732  CB  GLU A 114      41.249  -2.208 -13.378  1.00  0.00           C  
ATOM   1733  CG  GLU A 114      41.413  -0.851 -12.708  1.00  0.00           C  
ATOM   1734  CD  GLU A 114      42.377   0.047 -13.423  1.00  0.00           C  
ATOM   1735  OE1 GLU A 114      42.961  -0.375 -14.391  1.00  0.00           O  
ATOM   1736  OE2 GLU A 114      42.527   1.170 -12.995  1.00  0.00           O  
ATOM   1737  H   GLU A 114      40.823  -4.645 -14.098  1.00  0.00           H  
ATOM   1738  HA  GLU A 114      40.719  -3.215 -11.568  1.00  0.00           H  
ATOM   1739 1HB  GLU A 114      42.243  -2.636 -13.517  1.00  0.00           H  
ATOM   1740 2HB  GLU A 114      40.820  -2.043 -14.365  1.00  0.00           H  
ATOM   1741 1HG  GLU A 114      40.462  -0.357 -12.666  1.00  0.00           H  
ATOM   1742 2HG  GLU A 114      41.754  -1.001 -11.684  1.00  0.00           H  
ATOM   1743  N   LYS A 115      38.468  -2.110 -11.575  1.00  0.00           N  
ATOM   1744  CA  LYS A 115      37.067  -1.704 -11.424  1.00  0.00           C  
ATOM   1745  C   LYS A 115      36.123  -2.906 -11.307  1.00  0.00           C  
ATOM   1746  O   LYS A 115      34.965  -2.857 -11.750  1.00  0.00           O  
ATOM   1747  CB  LYS A 115      36.595  -0.828 -12.595  1.00  0.00           C  
ATOM   1748  CG  LYS A 115      37.350   0.471 -12.803  1.00  0.00           C  
ATOM   1749  CD  LYS A 115      36.723   1.272 -13.935  1.00  0.00           C  
ATOM   1750  CE  LYS A 115      37.485   2.556 -14.217  1.00  0.00           C  
ATOM   1751  NZ  LYS A 115      36.889   3.307 -15.366  1.00  0.00           N  
ATOM   1752  H   LYS A 115      39.137  -1.841 -10.868  1.00  0.00           H  
ATOM   1753  HA  LYS A 115      36.973  -1.126 -10.504  1.00  0.00           H  
ATOM   1754 1HB  LYS A 115      36.615  -1.384 -13.527  1.00  0.00           H  
ATOM   1755 2HB  LYS A 115      35.553  -0.556 -12.420  1.00  0.00           H  
ATOM   1756 1HG  LYS A 115      37.325   1.056 -11.889  1.00  0.00           H  
ATOM   1757 2HG  LYS A 115      38.375   0.266 -13.060  1.00  0.00           H  
ATOM   1758 1HD  LYS A 115      36.712   0.663 -14.841  1.00  0.00           H  
ATOM   1759 2HD  LYS A 115      35.694   1.521 -13.675  1.00  0.00           H  
ATOM   1760 1HE  LYS A 115      37.464   3.187 -13.330  1.00  0.00           H  
ATOM   1761 2HE  LYS A 115      38.523   2.311 -14.450  1.00  0.00           H  
ATOM   1762 1HZ  LYS A 115      37.417   4.152 -15.531  1.00  0.00           H  
ATOM   1763 2HZ  LYS A 115      36.915   2.729 -16.195  1.00  0.00           H  
ATOM   1764 3HZ  LYS A 115      35.931   3.545 -15.153  1.00  0.00           H  
ATOM   1765  N   THR A 116      36.589  -3.962 -10.636  1.00  0.00           N  
ATOM   1766  CA  THR A 116      35.728  -5.100 -10.386  1.00  0.00           C  
ATOM   1767  C   THR A 116      34.497  -4.550  -9.698  1.00  0.00           C  
ATOM   1768  O   THR A 116      34.609  -3.699  -8.808  1.00  0.00           O  
ATOM   1769  CB  THR A 116      36.424  -6.188  -9.541  1.00  0.00           C  
ATOM   1770  OG1 THR A 116      37.574  -6.718 -10.249  1.00  0.00           O  
ATOM   1771  CG2 THR A 116      35.465  -7.330  -9.212  1.00  0.00           C  
ATOM   1772  H   THR A 116      37.548  -3.976 -10.316  1.00  0.00           H  
ATOM   1773  HA  THR A 116      35.428  -5.541 -11.337  1.00  0.00           H  
ATOM   1774  HB  THR A 116      36.767  -5.745  -8.631  1.00  0.00           H  
ATOM   1775  HG1 THR A 116      38.259  -6.036 -10.456  1.00  0.00           H  
ATOM   1776 1HG2 THR A 116      35.988  -8.074  -8.606  1.00  0.00           H  
ATOM   1777 2HG2 THR A 116      34.610  -6.953  -8.657  1.00  0.00           H  
ATOM   1778 3HG2 THR A 116      35.122  -7.791 -10.135  1.00  0.00           H  
ATOM   1779  N   THR A 117      33.331  -4.969 -10.170  1.00  0.00           N  
ATOM   1780  CA  THR A 117      32.085  -4.433  -9.656  1.00  0.00           C  
ATOM   1781  C   THR A 117      31.145  -5.520  -9.144  1.00  0.00           C  
ATOM   1782  O   THR A 117      30.991  -6.571  -9.769  1.00  0.00           O  
ATOM   1783  CB  THR A 117      31.408  -3.601 -10.760  1.00  0.00           C  
ATOM   1784  OG1 THR A 117      32.306  -2.535 -11.198  1.00  0.00           O  
ATOM   1785  CG2 THR A 117      30.153  -2.969 -10.220  1.00  0.00           C  
ATOM   1786  H   THR A 117      33.314  -5.663 -10.903  1.00  0.00           H  
ATOM   1787  HA  THR A 117      32.303  -3.790  -8.812  1.00  0.00           H  
ATOM   1788  HB  THR A 117      31.165  -4.243 -11.603  1.00  0.00           H  
ATOM   1789  HG1 THR A 117      33.213  -2.887 -11.433  1.00  0.00           H  
ATOM   1790 1HG2 THR A 117      29.670  -2.384 -10.992  1.00  0.00           H  
ATOM   1791 2HG2 THR A 117      29.495  -3.752  -9.895  1.00  0.00           H  
ATOM   1792 3HG2 THR A 117      30.391  -2.329  -9.387  1.00  0.00           H  
ATOM   1793  N   GLN A 118      30.542  -5.263  -7.982  1.00  0.00           N  
ATOM   1794  CA  GLN A 118      29.611  -6.197  -7.349  1.00  0.00           C  
ATOM   1795  C   GLN A 118      28.267  -5.564  -6.933  1.00  0.00           C  
ATOM   1796  O   GLN A 118      28.187  -4.374  -6.611  1.00  0.00           O  
ATOM   1797  CB  GLN A 118      30.259  -6.798  -6.104  1.00  0.00           C  
ATOM   1798  CG  GLN A 118      31.482  -7.701  -6.293  1.00  0.00           C  
ATOM   1799  CD  GLN A 118      32.175  -8.095  -4.911  1.00  0.00           C  
ATOM   1800  OE1 GLN A 118      31.799  -7.625  -3.813  1.00  0.00           O  
ATOM   1801  NE2 GLN A 118      33.192  -8.930  -5.001  1.00  0.00           N  
ATOM   1802  H   GLN A 118      30.737  -4.367  -7.529  1.00  0.00           H  
ATOM   1803  HA  GLN A 118      29.394  -6.996  -8.057  1.00  0.00           H  
ATOM   1804 1HB  GLN A 118      30.568  -5.987  -5.454  1.00  0.00           H  
ATOM   1805 2HB  GLN A 118      29.507  -7.392  -5.593  1.00  0.00           H  
ATOM   1806 1HG  GLN A 118      31.150  -8.620  -6.774  1.00  0.00           H  
ATOM   1807 2HG  GLN A 118      32.208  -7.212  -6.924  1.00  0.00           H  
ATOM   1808 1HE2 GLN A 118      33.721  -9.175  -4.162  1.00  0.00           H  
ATOM   1809 2HE2 GLN A 118      33.483  -9.282  -5.890  1.00  0.00           H  
ATOM   1810  N   TYR A 119      27.220  -6.396  -6.905  1.00  0.00           N  
ATOM   1811  CA  TYR A 119      25.889  -6.001  -6.420  1.00  0.00           C  
ATOM   1812  C   TYR A 119      25.614  -6.542  -5.028  1.00  0.00           C  
ATOM   1813  O   TYR A 119      26.059  -7.641  -4.687  1.00  0.00           O  
ATOM   1814  CB  TYR A 119      24.750  -6.551  -7.288  1.00  0.00           C  
ATOM   1815  CG  TYR A 119      24.503  -5.971  -8.655  1.00  0.00           C  
ATOM   1816  CD1 TYR A 119      25.181  -6.450  -9.769  1.00  0.00           C  
ATOM   1817  CD2 TYR A 119      23.531  -4.977  -8.799  1.00  0.00           C  
ATOM   1818  CE1 TYR A 119      24.892  -5.934 -11.025  1.00  0.00           C  
ATOM   1819  CE2 TYR A 119      23.242  -4.463 -10.048  1.00  0.00           C  
ATOM   1820  CZ  TYR A 119      23.919  -4.940 -11.162  1.00  0.00           C  
ATOM   1821  OH  TYR A 119      23.634  -4.433 -12.410  1.00  0.00           O  
ATOM   1822  H   TYR A 119      27.353  -7.350  -7.211  1.00  0.00           H  
ATOM   1823  HA  TYR A 119      25.837  -4.916  -6.380  1.00  0.00           H  
ATOM   1824 1HB  TYR A 119      24.907  -7.622  -7.416  1.00  0.00           H  
ATOM   1825 2HB  TYR A 119      23.822  -6.446  -6.726  1.00  0.00           H  
ATOM   1826  HD1 TYR A 119      25.932  -7.233  -9.659  1.00  0.00           H  
ATOM   1827  HD2 TYR A 119      22.996  -4.609  -7.920  1.00  0.00           H  
ATOM   1828  HE1 TYR A 119      25.420  -6.308 -11.902  1.00  0.00           H  
ATOM   1829  HE2 TYR A 119      22.483  -3.688 -10.157  1.00  0.00           H  
ATOM   1830  HH  TYR A 119      23.033  -3.690 -12.323  1.00  0.00           H  
ATOM   1831  N   VAL A 120      24.817  -5.806  -4.253  1.00  0.00           N  
ATOM   1832  CA  VAL A 120      24.381  -6.314  -2.956  1.00  0.00           C  
ATOM   1833  C   VAL A 120      22.999  -5.772  -2.589  1.00  0.00           C  
ATOM   1834  O   VAL A 120      22.635  -4.657  -2.967  1.00  0.00           O  
ATOM   1835  CB  VAL A 120      25.376  -5.892  -1.868  1.00  0.00           C  
ATOM   1836  CG1 VAL A 120      25.289  -4.403  -1.636  1.00  0.00           C  
ATOM   1837  CG2 VAL A 120      25.200  -6.725  -0.633  1.00  0.00           C  
ATOM   1838  H   VAL A 120      24.538  -4.882  -4.574  1.00  0.00           H  
ATOM   1839  HA  VAL A 120      24.334  -7.401  -3.001  1.00  0.00           H  
ATOM   1840  HB  VAL A 120      26.306  -6.061  -2.208  1.00  0.00           H  
ATOM   1841 1HG1 VAL A 120      26.030  -4.095  -0.900  1.00  0.00           H  
ATOM   1842 2HG1 VAL A 120      25.476  -3.894  -2.579  1.00  0.00           H  
ATOM   1843 3HG1 VAL A 120      24.293  -4.149  -1.272  1.00  0.00           H  
ATOM   1844 1HG2 VAL A 120      25.952  -6.438   0.094  1.00  0.00           H  
ATOM   1845 2HG2 VAL A 120      24.228  -6.585  -0.218  1.00  0.00           H  
ATOM   1846 3HG2 VAL A 120      25.332  -7.775  -0.890  1.00  0.00           H  
ATOM   1847  N   GLY A 121      22.229  -6.552  -1.834  1.00  0.00           N  
ATOM   1848  CA  GLY A 121      20.947  -6.054  -1.352  1.00  0.00           C  
ATOM   1849  C   GLY A 121      19.712  -6.779  -1.871  1.00  0.00           C  
ATOM   1850  O   GLY A 121      19.773  -7.931  -2.300  1.00  0.00           O  
ATOM   1851  H   GLY A 121      22.551  -7.469  -1.560  1.00  0.00           H  
ATOM   1852 1HA  GLY A 121      20.945  -6.107  -0.266  1.00  0.00           H  
ATOM   1853 2HA  GLY A 121      20.866  -5.001  -1.591  1.00  0.00           H  
ATOM   1854  N   GLN A 122      18.582  -6.084  -1.733  1.00  0.00           N  
ATOM   1855  CA  GLN A 122      17.207  -6.515  -2.019  1.00  0.00           C  
ATOM   1856  C   GLN A 122      16.694  -7.602  -1.079  1.00  0.00           C  
ATOM   1857  O   GLN A 122      15.631  -8.187  -1.296  1.00  0.00           O  
ATOM   1858  CB  GLN A 122      17.069  -7.036  -3.455  1.00  0.00           C  
ATOM   1859  CG  GLN A 122      17.518  -6.058  -4.512  1.00  0.00           C  
ATOM   1860  CD  GLN A 122      17.015  -6.404  -5.880  1.00  0.00           C  
ATOM   1861  OE1 GLN A 122      17.632  -7.164  -6.645  1.00  0.00           O  
ATOM   1862  NE2 GLN A 122      15.860  -5.833  -6.205  1.00  0.00           N  
ATOM   1863  H   GLN A 122      18.697  -5.126  -1.405  1.00  0.00           H  
ATOM   1864  HA  GLN A 122      16.559  -5.645  -1.910  1.00  0.00           H  
ATOM   1865 1HB  GLN A 122      17.622  -7.964  -3.578  1.00  0.00           H  
ATOM   1866 2HB  GLN A 122      16.019  -7.253  -3.650  1.00  0.00           H  
ATOM   1867 1HG  GLN A 122      17.137  -5.078  -4.262  1.00  0.00           H  
ATOM   1868 2HG  GLN A 122      18.602  -6.040  -4.539  1.00  0.00           H  
ATOM   1869 1HE2 GLN A 122      15.443  -5.998  -7.092  1.00  0.00           H  
ATOM   1870 2HE2 GLN A 122      15.389  -5.209  -5.516  1.00  0.00           H  
ATOM   1871  N   LYS A 123      17.375  -7.813   0.035  1.00  0.00           N  
ATOM   1872  CA  LYS A 123      16.976  -8.857   0.973  1.00  0.00           C  
ATOM   1873  C   LYS A 123      15.897  -8.427   1.962  1.00  0.00           C  
ATOM   1874  O   LYS A 123      16.112  -8.470   3.170  1.00  0.00           O  
ATOM   1875  CB  LYS A 123      18.205  -9.315   1.745  1.00  0.00           C  
ATOM   1876  CG  LYS A 123      19.280  -9.962   0.879  1.00  0.00           C  
ATOM   1877  CD  LYS A 123      20.486 -10.373   1.708  1.00  0.00           C  
ATOM   1878  CE  LYS A 123      21.568 -10.994   0.843  1.00  0.00           C  
ATOM   1879  NZ  LYS A 123      22.746 -11.419   1.651  1.00  0.00           N  
ATOM   1880  H   LYS A 123      18.217  -7.285   0.198  1.00  0.00           H  
ATOM   1881  HA  LYS A 123      16.585  -9.697   0.398  1.00  0.00           H  
ATOM   1882 1HB  LYS A 123      18.654  -8.461   2.253  1.00  0.00           H  
ATOM   1883 2HB  LYS A 123      17.907 -10.034   2.508  1.00  0.00           H  
ATOM   1884 1HG  LYS A 123      18.868 -10.841   0.382  1.00  0.00           H  
ATOM   1885 2HG  LYS A 123      19.603  -9.254   0.113  1.00  0.00           H  
ATOM   1886 1HD  LYS A 123      20.901  -9.490   2.200  1.00  0.00           H  
ATOM   1887 2HD  LYS A 123      20.184 -11.087   2.473  1.00  0.00           H  
ATOM   1888 1HE  LYS A 123      21.161 -11.860   0.325  1.00  0.00           H  
ATOM   1889 2HE  LYS A 123      21.894 -10.259   0.104  1.00  0.00           H  
ATOM   1890 1HZ  LYS A 123      23.444 -11.822   1.044  1.00  0.00           H  
ATOM   1891 2HZ  LYS A 123      23.140 -10.620   2.130  1.00  0.00           H  
ATOM   1892 3HZ  LYS A 123      22.456 -12.105   2.330  1.00  0.00           H  
ATOM   1893  N   ASP A 124      14.742  -8.018   1.436  1.00  0.00           N  
ATOM   1894  CA  ASP A 124      13.571  -7.611   2.237  1.00  0.00           C  
ATOM   1895  C   ASP A 124      13.983  -6.898   3.525  1.00  0.00           C  
ATOM   1896  O   ASP A 124      13.755  -7.418   4.621  1.00  0.00           O  
ATOM   1897  CB  ASP A 124      12.676  -8.803   2.588  1.00  0.00           C  
ATOM   1898  CG  ASP A 124      11.220  -8.386   3.017  1.00  0.00           C  
ATOM   1899  OD1 ASP A 124      10.743  -7.346   2.578  1.00  0.00           O  
ATOM   1900  OD2 ASP A 124      10.610  -9.122   3.760  1.00  0.00           O  
ATOM   1901  H   ASP A 124      14.691  -8.029   0.419  1.00  0.00           H  
ATOM   1902  HA  ASP A 124      12.985  -6.906   1.644  1.00  0.00           H  
ATOM   1903 1HB  ASP A 124      12.609  -9.469   1.728  1.00  0.00           H  
ATOM   1904 2HB  ASP A 124      13.133  -9.365   3.404  1.00  0.00           H  
ATOM   1905  N   VAL A 125      14.651  -5.761   3.416  1.00  0.00           N  
ATOM   1906  CA  VAL A 125      15.092  -5.114   4.642  1.00  0.00           C  
ATOM   1907  C   VAL A 125      13.848  -4.538   5.252  1.00  0.00           C  
ATOM   1908  O   VAL A 125      12.961  -4.164   4.509  1.00  0.00           O  
ATOM   1909  CB  VAL A 125      16.123  -4.008   4.369  1.00  0.00           C  
ATOM   1910  CG1 VAL A 125      17.355  -4.595   3.685  1.00  0.00           C  
ATOM   1911  CG2 VAL A 125      15.505  -2.948   3.514  1.00  0.00           C  
ATOM   1912  H   VAL A 125      14.753  -5.332   2.503  1.00  0.00           H  
ATOM   1913  HA  VAL A 125      15.521  -5.858   5.313  1.00  0.00           H  
ATOM   1914  HB  VAL A 125      16.433  -3.575   5.316  1.00  0.00           H  
ATOM   1915 1HG1 VAL A 125      18.086  -3.806   3.510  1.00  0.00           H  
ATOM   1916 2HG1 VAL A 125      17.791  -5.362   4.326  1.00  0.00           H  
ATOM   1917 3HG1 VAL A 125      17.063  -5.042   2.733  1.00  0.00           H  
ATOM   1918 1HG2 VAL A 125      16.227  -2.153   3.334  1.00  0.00           H  
ATOM   1919 2HG2 VAL A 125      15.204  -3.385   2.572  1.00  0.00           H  
ATOM   1920 3HG2 VAL A 125      14.632  -2.544   4.031  1.00  0.00           H  
ATOM   1921  N   LEU A 126      13.730  -4.491   6.573  1.00  0.00           N  
ATOM   1922  CA  LEU A 126      12.524  -3.895   7.146  1.00  0.00           C  
ATOM   1923  C   LEU A 126      12.811  -2.768   8.124  1.00  0.00           C  
ATOM   1924  O   LEU A 126      13.092  -3.023   9.297  1.00  0.00           O  
ATOM   1925  CB  LEU A 126      11.678  -4.973   7.841  1.00  0.00           C  
ATOM   1926  CG  LEU A 126      11.187  -6.134   6.934  1.00  0.00           C  
ATOM   1927  CD1 LEU A 126      10.515  -7.192   7.782  1.00  0.00           C  
ATOM   1928  CD2 LEU A 126      10.228  -5.591   5.888  1.00  0.00           C  
ATOM   1929  H   LEU A 126      14.469  -4.835   7.167  1.00  0.00           H  
ATOM   1930  HA  LEU A 126      11.929  -3.474   6.336  1.00  0.00           H  
ATOM   1931 1HB  LEU A 126      12.263  -5.407   8.648  1.00  0.00           H  
ATOM   1932 2HB  LEU A 126      10.797  -4.492   8.271  1.00  0.00           H  
ATOM   1933  HG  LEU A 126      12.039  -6.595   6.431  1.00  0.00           H  
ATOM   1934 1HD1 LEU A 126      10.182  -8.009   7.135  1.00  0.00           H  
ATOM   1935 2HD1 LEU A 126      11.223  -7.576   8.515  1.00  0.00           H  
ATOM   1936 3HD1 LEU A 126       9.657  -6.758   8.294  1.00  0.00           H  
ATOM   1937 1HD2 LEU A 126       9.896  -6.411   5.243  1.00  0.00           H  
ATOM   1938 2HD2 LEU A 126       9.368  -5.134   6.373  1.00  0.00           H  
ATOM   1939 3HD2 LEU A 126      10.738  -4.851   5.291  1.00  0.00           H  
ATOM   1940  N   LEU A 127      12.737  -1.525   7.662  1.00  0.00           N  
ATOM   1941  CA  LEU A 127      12.981  -0.417   8.597  1.00  0.00           C  
ATOM   1942  C   LEU A 127      11.728   0.421   8.701  1.00  0.00           C  
ATOM   1943  O   LEU A 127      11.394   1.128   7.755  1.00  0.00           O  
ATOM   1944  CB  LEU A 127      14.132   0.488   8.171  1.00  0.00           C  
ATOM   1945  CG  LEU A 127      15.497  -0.111   8.192  1.00  0.00           C  
ATOM   1946  CD1 LEU A 127      15.838  -0.735   6.830  1.00  0.00           C  
ATOM   1947  CD2 LEU A 127      16.448   0.969   8.561  1.00  0.00           C  
ATOM   1948  H   LEU A 127      12.509  -1.384   6.673  1.00  0.00           H  
ATOM   1949  HA  LEU A 127      13.202  -0.818   9.584  1.00  0.00           H  
ATOM   1950 1HB  LEU A 127      13.945   0.850   7.195  1.00  0.00           H  
ATOM   1951 2HB  LEU A 127      14.147   1.348   8.843  1.00  0.00           H  
ATOM   1952  HG  LEU A 127      15.528  -0.914   8.915  1.00  0.00           H  
ATOM   1953 1HD1 LEU A 127      16.830  -1.166   6.877  1.00  0.00           H  
ATOM   1954 2HD1 LEU A 127      15.116  -1.514   6.581  1.00  0.00           H  
ATOM   1955 3HD1 LEU A 127      15.822   0.032   6.064  1.00  0.00           H  
ATOM   1956 1HD2 LEU A 127      17.456   0.578   8.581  1.00  0.00           H  
ATOM   1957 2HD2 LEU A 127      16.360   1.735   7.831  1.00  0.00           H  
ATOM   1958 3HD2 LEU A 127      16.193   1.377   9.540  1.00  0.00           H  
ATOM   1959  N   GLU A 128      11.031   0.323   9.832  1.00  0.00           N  
ATOM   1960  CA  GLU A 128       9.728   0.972  10.005  1.00  0.00           C  
ATOM   1961  C   GLU A 128       9.751   2.261  10.834  1.00  0.00           C  
ATOM   1962  O   GLU A 128      10.483   2.345  11.822  1.00  0.00           O  
ATOM   1963  CB  GLU A 128       8.771  -0.020  10.663  1.00  0.00           C  
ATOM   1964  CG  GLU A 128       8.484  -1.262   9.817  1.00  0.00           C  
ATOM   1965  CD  GLU A 128       7.516  -2.234  10.455  1.00  0.00           C  
ATOM   1966  OE1 GLU A 128       7.099  -2.002  11.576  1.00  0.00           O  
ATOM   1967  OE2 GLU A 128       7.164  -3.199   9.811  1.00  0.00           O  
ATOM   1968  H   GLU A 128      11.392  -0.254  10.580  1.00  0.00           H  
ATOM   1969  HA  GLU A 128       9.344   1.212   9.023  1.00  0.00           H  
ATOM   1970 1HB  GLU A 128       9.181  -0.346  11.617  1.00  0.00           H  
ATOM   1971 2HB  GLU A 128       7.825   0.482  10.865  1.00  0.00           H  
ATOM   1972 1HG  GLU A 128       8.058  -0.931   8.886  1.00  0.00           H  
ATOM   1973 2HG  GLU A 128       9.423  -1.772   9.597  1.00  0.00           H  
ATOM   1974  N   THR A 129       8.880   3.220  10.479  1.00  0.00           N  
ATOM   1975  CA  THR A 129       8.720   4.463  11.242  1.00  0.00           C  
ATOM   1976  C   THR A 129       7.540   4.372  12.183  1.00  0.00           C  
ATOM   1977  O   THR A 129       6.843   3.361  12.241  1.00  0.00           O  
ATOM   1978  CB  THR A 129       8.421   5.713  10.386  1.00  0.00           C  
ATOM   1979  OG1 THR A 129       7.047   5.644   9.878  1.00  0.00           O  
ATOM   1980  CG2 THR A 129       9.418   5.841   9.229  1.00  0.00           C  
ATOM   1981  H   THR A 129       8.361   3.093   9.612  1.00  0.00           H  
ATOM   1982  HA  THR A 129       9.609   4.632  11.837  1.00  0.00           H  
ATOM   1983  HB  THR A 129       8.516   6.604  11.002  1.00  0.00           H  
ATOM   1984  HG1 THR A 129       6.386   5.823  10.640  1.00  0.00           H  
ATOM   1985 1HG2 THR A 129       9.192   6.739   8.651  1.00  0.00           H  
ATOM   1986 2HG2 THR A 129      10.428   5.914   9.630  1.00  0.00           H  
ATOM   1987 3HG2 THR A 129       9.353   4.975   8.587  1.00  0.00           H  
ATOM   1988  N   ALA A 130       7.353   5.445  12.936  1.00  0.00           N  
ATOM   1989  CA  ALA A 130       6.244   5.611  13.847  1.00  0.00           C  
ATOM   1990  C   ALA A 130       4.964   5.725  13.052  1.00  0.00           C  
ATOM   1991  O   ALA A 130       5.006   6.047  11.855  1.00  0.00           O  
ATOM   1992  CB  ALA A 130       6.432   6.844  14.712  1.00  0.00           C  
ATOM   1993  H   ALA A 130       8.007   6.210  12.847  1.00  0.00           H  
ATOM   1994  HA  ALA A 130       6.179   4.725  14.480  1.00  0.00           H  
ATOM   1995 1HB  ALA A 130       5.590   6.946  15.394  1.00  0.00           H  
ATOM   1996 2HB  ALA A 130       7.353   6.750  15.288  1.00  0.00           H  
ATOM   1997 3HB  ALA A 130       6.492   7.729  14.074  1.00  0.00           H  
ATOM   1998  N   CYS A 131       3.848   5.439  13.736  1.00  0.00           N  
ATOM   1999  CA  CYS A 131       2.495   5.490  13.194  1.00  0.00           C  
ATOM   2000  C   CYS A 131       1.828   6.842  13.440  1.00  0.00           C  
ATOM   2001  O   CYS A 131       0.666   7.055  13.074  1.00  0.00           O  
ATOM   2002  CB  CYS A 131       1.643   4.410  13.850  1.00  0.00           C  
ATOM   2003  SG  CYS A 131       2.237   2.749  13.526  1.00  0.00           S  
ATOM   2004  H   CYS A 131       3.959   5.155  14.700  1.00  0.00           H  
ATOM   2005  HA  CYS A 131       2.547   5.309  12.128  1.00  0.00           H  
ATOM   2006 1HB  CYS A 131       1.622   4.561  14.928  1.00  0.00           H  
ATOM   2007 2HB  CYS A 131       0.619   4.482  13.484  1.00  0.00           H  
ATOM   2008  N   GLY A 132       2.525   7.720  14.150  1.00  0.00           N  
ATOM   2009  CA  GLY A 132       1.983   9.022  14.517  1.00  0.00           C  
ATOM   2010  C   GLY A 132       2.678  10.214  13.861  1.00  0.00           C  
ATOM   2011  O   GLY A 132       2.447  11.351  14.273  1.00  0.00           O  
ATOM   2012  H   GLY A 132       3.465   7.482  14.426  1.00  0.00           H  
ATOM   2013 1HA  GLY A 132       0.922   9.049  14.265  1.00  0.00           H  
ATOM   2014 2HA  GLY A 132       2.040   9.131  15.599  1.00  0.00           H  
ATOM   2015  N   GLY A 133       3.547   9.988  12.877  1.00  0.00           N  
ATOM   2016  CA  GLY A 133       4.243  11.139  12.306  1.00  0.00           C  
ATOM   2017  C   GLY A 133       5.512  10.836  11.512  1.00  0.00           C  
ATOM   2018  O   GLY A 133       5.622   9.814  10.825  1.00  0.00           O  
ATOM   2019  H   GLY A 133       3.711   9.052  12.534  1.00  0.00           H  
ATOM   2020 1HA  GLY A 133       3.546  11.669  11.653  1.00  0.00           H  
ATOM   2021 2HA  GLY A 133       4.491  11.833  13.108  1.00  0.00           H  
ATOM   2022  N   SER A 134       6.424  11.812  11.540  1.00  0.00           N  
ATOM   2023  CA  SER A 134       7.669  11.776  10.787  1.00  0.00           C  
ATOM   2024  C   SER A 134       8.879  11.202  11.510  1.00  0.00           C  
ATOM   2025  O   SER A 134       8.897  11.090  12.738  1.00  0.00           O  
ATOM   2026  CB  SER A 134       8.007  13.183  10.329  1.00  0.00           C  
ATOM   2027  OG  SER A 134       8.294  14.011  11.423  1.00  0.00           O  
ATOM   2028  H   SER A 134       6.247  12.614  12.126  1.00  0.00           H  
ATOM   2029  HA  SER A 134       7.500  11.142   9.931  1.00  0.00           H  
ATOM   2030 1HB  SER A 134       8.867  13.155   9.662  1.00  0.00           H  
ATOM   2031 2HB  SER A 134       7.173  13.591   9.765  1.00  0.00           H  
ATOM   2032  HG  SER A 134       9.097  13.653  11.815  1.00  0.00           H  
ATOM   2033  N   ASP A 135       9.904  10.885  10.711  1.00  0.00           N  
ATOM   2034  CA  ASP A 135      11.198  10.419  11.208  1.00  0.00           C  
ATOM   2035  C   ASP A 135      12.286  10.608  10.144  1.00  0.00           C  
ATOM   2036  O   ASP A 135      11.992  10.981   9.005  1.00  0.00           O  
ATOM   2037  CB  ASP A 135      11.090   8.948  11.636  1.00  0.00           C  
ATOM   2038  CG  ASP A 135      12.080   8.534  12.765  1.00  0.00           C  
ATOM   2039  OD1 ASP A 135      13.090   9.180  12.921  1.00  0.00           O  
ATOM   2040  OD2 ASP A 135      11.788   7.563  13.477  1.00  0.00           O  
ATOM   2041  H   ASP A 135       9.752  10.991   9.708  1.00  0.00           H  
ATOM   2042  HA  ASP A 135      11.468  11.016  12.081  1.00  0.00           H  
ATOM   2043 1HB  ASP A 135      10.075   8.743  11.976  1.00  0.00           H  
ATOM   2044 2HB  ASP A 135      11.277   8.313  10.767  1.00  0.00           H  
ATOM   2045  N   ILE A 136      13.537  10.354  10.524  1.00  0.00           N  
ATOM   2046  CA  ILE A 136      14.650  10.478   9.575  1.00  0.00           C  
ATOM   2047  C   ILE A 136      15.300   9.138   9.223  1.00  0.00           C  
ATOM   2048  O   ILE A 136      15.799   8.412  10.092  1.00  0.00           O  
ATOM   2049  CB  ILE A 136      15.759  11.406  10.107  1.00  0.00           C  
ATOM   2050  CG1 ILE A 136      15.194  12.772  10.512  1.00  0.00           C  
ATOM   2051  CG2 ILE A 136      16.808  11.595   8.999  1.00  0.00           C  
ATOM   2052  CD1 ILE A 136      14.551  13.514   9.387  1.00  0.00           C  
ATOM   2053  H   ILE A 136      13.684  10.051  11.488  1.00  0.00           H  
ATOM   2054  HA  ILE A 136      14.268  10.908   8.650  1.00  0.00           H  
ATOM   2055  HB  ILE A 136      16.224  10.962  10.984  1.00  0.00           H  
ATOM   2056 1HG1 ILE A 136      14.456  12.630  11.302  1.00  0.00           H  
ATOM   2057 2HG1 ILE A 136      16.007  13.383  10.904  1.00  0.00           H  
ATOM   2058 1HG2 ILE A 136      17.599  12.241   9.352  1.00  0.00           H  
ATOM   2059 2HG2 ILE A 136      17.223  10.641   8.721  1.00  0.00           H  
ATOM   2060 3HG2 ILE A 136      16.336  12.045   8.123  1.00  0.00           H  
ATOM   2061 1HD1 ILE A 136      14.178  14.473   9.745  1.00  0.00           H  
ATOM   2062 2HD1 ILE A 136      15.287  13.679   8.595  1.00  0.00           H  
ATOM   2063 3HD1 ILE A 136      13.731  12.930   9.003  1.00  0.00           H  
ATOM   2064  N   LEU A 137      15.349   8.843   7.933  1.00  0.00           N  
ATOM   2065  CA  LEU A 137      15.981   7.629   7.452  1.00  0.00           C  
ATOM   2066  C   LEU A 137      17.389   8.012   7.017  1.00  0.00           C  
ATOM   2067  O   LEU A 137      17.565   8.978   6.270  1.00  0.00           O  
ATOM   2068  CB  LEU A 137      15.203   7.040   6.275  1.00  0.00           C  
ATOM   2069  CG  LEU A 137      15.758   5.753   5.695  1.00  0.00           C  
ATOM   2070  CD1 LEU A 137      15.574   4.655   6.731  1.00  0.00           C  
ATOM   2071  CD2 LEU A 137      15.069   5.432   4.388  1.00  0.00           C  
ATOM   2072  H   LEU A 137      14.939   9.489   7.257  1.00  0.00           H  
ATOM   2073  HA  LEU A 137      16.044   6.898   8.258  1.00  0.00           H  
ATOM   2074 1HB  LEU A 137      14.206   6.829   6.622  1.00  0.00           H  
ATOM   2075 2HB  LEU A 137      15.143   7.783   5.480  1.00  0.00           H  
ATOM   2076  HG  LEU A 137      16.829   5.862   5.512  1.00  0.00           H  
ATOM   2077 1HD1 LEU A 137      15.965   3.741   6.356  1.00  0.00           H  
ATOM   2078 2HD1 LEU A 137      16.095   4.924   7.644  1.00  0.00           H  
ATOM   2079 3HD1 LEU A 137      14.514   4.530   6.945  1.00  0.00           H  
ATOM   2080 1HD2 LEU A 137      15.486   4.516   3.991  1.00  0.00           H  
ATOM   2081 2HD2 LEU A 137      14.007   5.306   4.549  1.00  0.00           H  
ATOM   2082 3HD2 LEU A 137      15.238   6.244   3.683  1.00  0.00           H  
ATOM   2083  N   ARG A 138      18.407   7.328   7.523  1.00  0.00           N  
ATOM   2084  CA  ARG A 138      19.765   7.713   7.161  1.00  0.00           C  
ATOM   2085  C   ARG A 138      20.547   6.571   6.536  1.00  0.00           C  
ATOM   2086  O   ARG A 138      20.665   5.484   7.112  1.00  0.00           O  
ATOM   2087  CB  ARG A 138      20.521   8.216   8.385  1.00  0.00           C  
ATOM   2088  CG  ARG A 138      19.924   9.451   9.047  1.00  0.00           C  
ATOM   2089  CD  ARG A 138      20.709   9.887  10.235  1.00  0.00           C  
ATOM   2090  NE  ARG A 138      20.043  10.962  10.975  1.00  0.00           N  
ATOM   2091  CZ  ARG A 138      20.179  12.281  10.728  1.00  0.00           C  
ATOM   2092  NH1 ARG A 138      20.958  12.699   9.762  1.00  0.00           N  
ATOM   2093  NH2 ARG A 138      19.520  13.158  11.467  1.00  0.00           N  
ATOM   2094  H   ARG A 138      18.237   6.543   8.147  1.00  0.00           H  
ATOM   2095  HA  ARG A 138      19.720   8.518   6.435  1.00  0.00           H  
ATOM   2096 1HB  ARG A 138      20.559   7.430   9.133  1.00  0.00           H  
ATOM   2097 2HB  ARG A 138      21.548   8.451   8.098  1.00  0.00           H  
ATOM   2098 1HG  ARG A 138      19.881  10.268   8.329  1.00  0.00           H  
ATOM   2099 2HG  ARG A 138      18.919   9.211   9.389  1.00  0.00           H  
ATOM   2100 1HD  ARG A 138      20.838   9.039  10.910  1.00  0.00           H  
ATOM   2101 2HD  ARG A 138      21.685  10.247   9.912  1.00  0.00           H  
ATOM   2102  HE  ARG A 138      19.431  10.693  11.733  1.00  0.00           H  
ATOM   2103 1HH1 ARG A 138      21.464  12.031   9.198  1.00  0.00           H  
ATOM   2104 2HH1 ARG A 138      21.056  13.688   9.585  1.00  0.00           H  
ATOM   2105 1HH2 ARG A 138      18.919  12.840  12.214  1.00  0.00           H  
ATOM   2106 2HH2 ARG A 138      19.620  14.146  11.287  1.00  0.00           H  
ATOM   2107  N   GLY A 139      21.065   6.813   5.338  1.00  0.00           N  
ATOM   2108  CA  GLY A 139      21.885   5.828   4.663  1.00  0.00           C  
ATOM   2109  C   GLY A 139      23.340   6.171   4.911  1.00  0.00           C  
ATOM   2110  O   GLY A 139      23.704   7.345   4.956  1.00  0.00           O  
ATOM   2111  H   GLY A 139      20.909   7.720   4.903  1.00  0.00           H  
ATOM   2112 1HA  GLY A 139      21.662   4.829   5.033  1.00  0.00           H  
ATOM   2113 2HA  GLY A 139      21.674   5.842   3.595  1.00  0.00           H  
ATOM   2114  N   ASN A 140      24.184   5.164   5.022  1.00  0.00           N  
ATOM   2115  CA  ASN A 140      25.610   5.394   5.207  1.00  0.00           C  
ATOM   2116  C   ASN A 140      26.482   4.484   4.366  1.00  0.00           C  
ATOM   2117  O   ASN A 140      26.400   3.263   4.479  1.00  0.00           O  
ATOM   2118  CB  ASN A 140      25.991   5.267   6.674  1.00  0.00           C  
ATOM   2119  CG  ASN A 140      25.573   6.437   7.504  1.00  0.00           C  
ATOM   2120  OD1 ASN A 140      26.318   7.412   7.516  1.00  0.00           O  
ATOM   2121  ND2 ASN A 140      24.459   6.373   8.181  1.00  0.00           N  
ATOM   2122  H   ASN A 140      23.817   4.214   5.031  1.00  0.00           H  
ATOM   2123  HA  ASN A 140      25.833   6.411   4.890  1.00  0.00           H  
ATOM   2124 1HB  ASN A 140      25.532   4.369   7.075  1.00  0.00           H  
ATOM   2125 2HB  ASN A 140      27.071   5.144   6.754  1.00  0.00           H  
ATOM   2126 1HD2 ASN A 140      24.171   7.134   8.761  1.00  0.00           H  
ATOM   2127 2HD2 ASN A 140      23.902   5.547   8.141  1.00  0.00           H  
ATOM   2128  N   LEU A 141      27.305   5.082   3.508  1.00  0.00           N  
ATOM   2129  CA  LEU A 141      28.261   4.325   2.706  1.00  0.00           C  
ATOM   2130  C   LEU A 141      29.627   4.483   3.320  1.00  0.00           C  
ATOM   2131  O   LEU A 141      30.077   5.601   3.582  1.00  0.00           O  
ATOM   2132  CB  LEU A 141      28.337   4.754   1.228  1.00  0.00           C  
ATOM   2133  CG  LEU A 141      29.543   4.025   0.394  1.00  0.00           C  
ATOM   2134  CD1 LEU A 141      29.298   2.538   0.272  1.00  0.00           C  
ATOM   2135  CD2 LEU A 141      29.689   4.620  -0.990  1.00  0.00           C  
ATOM   2136  H   LEU A 141      27.308   6.102   3.463  1.00  0.00           H  
ATOM   2137  HA  LEU A 141      27.995   3.268   2.739  1.00  0.00           H  
ATOM   2138 1HB  LEU A 141      27.393   4.513   0.742  1.00  0.00           H  
ATOM   2139 2HB  LEU A 141      28.494   5.833   1.183  1.00  0.00           H  
ATOM   2140  HG  LEU A 141      30.474   4.166   0.938  1.00  0.00           H  
ATOM   2141 1HD1 LEU A 141      30.130   2.083  -0.260  1.00  0.00           H  
ATOM   2142 2HD1 LEU A 141      29.219   2.092   1.260  1.00  0.00           H  
ATOM   2143 3HD1 LEU A 141      28.381   2.372  -0.278  1.00  0.00           H  
ATOM   2144 1HD2 LEU A 141      30.513   4.133  -1.514  1.00  0.00           H  
ATOM   2145 2HD2 LEU A 141      28.770   4.470  -1.547  1.00  0.00           H  
ATOM   2146 3HD2 LEU A 141      29.902   5.680  -0.892  1.00  0.00           H  
ATOM   2147  N   SER A 142      30.289   3.372   3.564  1.00  0.00           N  
ATOM   2148  CA  SER A 142      31.619   3.399   4.132  1.00  0.00           C  
ATOM   2149  C   SER A 142      32.517   2.448   3.385  1.00  0.00           C  
ATOM   2150  O   SER A 142      32.078   1.408   2.894  1.00  0.00           O  
ATOM   2151  CB  SER A 142      31.567   3.035   5.605  1.00  0.00           C  
ATOM   2152  OG  SER A 142      32.851   2.990   6.173  1.00  0.00           O  
ATOM   2153  H   SER A 142      29.838   2.475   3.376  1.00  0.00           H  
ATOM   2154  HA  SER A 142      32.035   4.397   4.028  1.00  0.00           H  
ATOM   2155 1HB  SER A 142      30.967   3.780   6.127  1.00  0.00           H  
ATOM   2156 2HB  SER A 142      31.071   2.070   5.730  1.00  0.00           H  
ATOM   2157  HG  SER A 142      33.350   3.729   5.775  1.00  0.00           H  
ATOM   2158  N   ALA A 143      33.788   2.790   3.294  1.00  0.00           N  
ATOM   2159  CA  ALA A 143      34.705   1.843   2.680  1.00  0.00           C  
ATOM   2160  C   ALA A 143      36.033   1.869   3.365  1.00  0.00           C  
ATOM   2161  O   ALA A 143      36.506   2.910   3.845  1.00  0.00           O  
ATOM   2162  CB  ALA A 143      34.914   2.097   1.201  1.00  0.00           C  
ATOM   2163  H   ALA A 143      34.104   3.672   3.701  1.00  0.00           H  
ATOM   2164  HA  ALA A 143      34.284   0.851   2.808  1.00  0.00           H  
ATOM   2165 1HB  ALA A 143      35.583   1.332   0.799  1.00  0.00           H  
ATOM   2166 2HB  ALA A 143      33.958   2.052   0.679  1.00  0.00           H  
ATOM   2167 3HB  ALA A 143      35.360   3.034   1.063  1.00  0.00           H  
ATOM   2168  N   THR A 144      36.638   0.697   3.394  1.00  0.00           N  
ATOM   2169  CA  THR A 144      37.921   0.526   4.032  1.00  0.00           C  
ATOM   2170  C   THR A 144      38.878  -0.100   3.039  1.00  0.00           C  
ATOM   2171  O   THR A 144      38.528  -1.054   2.338  1.00  0.00           O  
ATOM   2172  CB  THR A 144      37.810  -0.362   5.291  1.00  0.00           C  
ATOM   2173  OG1 THR A 144      36.837   0.189   6.199  1.00  0.00           O  
ATOM   2174  CG2 THR A 144      39.161  -0.383   6.021  1.00  0.00           C  
ATOM   2175  H   THR A 144      36.174  -0.089   2.933  1.00  0.00           H  
ATOM   2176  HA  THR A 144      38.306   1.498   4.317  1.00  0.00           H  
ATOM   2177  HB  THR A 144      37.523  -1.375   5.008  1.00  0.00           H  
ATOM   2178  HG1 THR A 144      35.954   0.077   5.832  1.00  0.00           H  
ATOM   2179 1HG2 THR A 144      39.086  -0.999   6.912  1.00  0.00           H  
ATOM   2180 2HG2 THR A 144      39.928  -0.782   5.376  1.00  0.00           H  
ATOM   2181 3HG2 THR A 144      39.432   0.633   6.304  1.00  0.00           H  
ATOM   2182  N   ILE A 145      40.082   0.441   2.972  1.00  0.00           N  
ATOM   2183  CA  ILE A 145      41.089  -0.081   2.067  1.00  0.00           C  
ATOM   2184  C   ILE A 145      42.242  -0.622   2.893  1.00  0.00           C  
ATOM   2185  O   ILE A 145      42.791   0.088   3.735  1.00  0.00           O  
ATOM   2186  CB  ILE A 145      41.568   1.006   1.094  1.00  0.00           C  
ATOM   2187  CG1 ILE A 145      40.345   1.577   0.322  1.00  0.00           C  
ATOM   2188  CG2 ILE A 145      42.608   0.396   0.121  1.00  0.00           C  
ATOM   2189  CD1 ILE A 145      39.697   2.808   0.960  1.00  0.00           C  
ATOM   2190  H   ILE A 145      40.292   1.229   3.583  1.00  0.00           H  
ATOM   2191  HA  ILE A 145      40.668  -0.898   1.491  1.00  0.00           H  
ATOM   2192  HB  ILE A 145      42.015   1.830   1.646  1.00  0.00           H  
ATOM   2193 1HG1 ILE A 145      40.657   1.834  -0.687  1.00  0.00           H  
ATOM   2194 2HG1 ILE A 145      39.587   0.823   0.274  1.00  0.00           H  
ATOM   2195 1HG2 ILE A 145      42.944   1.142  -0.585  1.00  0.00           H  
ATOM   2196 2HG2 ILE A 145      43.463   0.020   0.686  1.00  0.00           H  
ATOM   2197 3HG2 ILE A 145      42.168  -0.425  -0.426  1.00  0.00           H  
ATOM   2198 1HD1 ILE A 145      38.850   3.130   0.350  1.00  0.00           H  
ATOM   2199 2HD1 ILE A 145      39.349   2.581   1.965  1.00  0.00           H  
ATOM   2200 3HD1 ILE A 145      40.409   3.599   1.012  1.00  0.00           H  
ATOM   2201  N   ILE A 146      42.537  -1.911   2.704  1.00  0.00           N  
ATOM   2202  CA  ILE A 146      43.551  -2.618   3.473  1.00  0.00           C  
ATOM   2203  C   ILE A 146      44.655  -3.207   2.590  1.00  0.00           C  
ATOM   2204  O   ILE A 146      44.394  -4.071   1.742  1.00  0.00           O  
ATOM   2205  CB  ILE A 146      42.910  -3.795   4.224  1.00  0.00           C  
ATOM   2206  CG1 ILE A 146      41.743  -3.317   5.074  1.00  0.00           C  
ATOM   2207  CG2 ILE A 146      43.954  -4.504   5.078  1.00  0.00           C  
ATOM   2208  CD1 ILE A 146      40.389  -3.489   4.339  1.00  0.00           C  
ATOM   2209  H   ILE A 146      42.037  -2.415   1.984  1.00  0.00           H  
ATOM   2210  HA  ILE A 146      43.994  -1.930   4.184  1.00  0.00           H  
ATOM   2211  HB  ILE A 146      42.508  -4.497   3.503  1.00  0.00           H  
ATOM   2212 1HG1 ILE A 146      41.715  -3.884   6.002  1.00  0.00           H  
ATOM   2213 2HG1 ILE A 146      41.885  -2.268   5.316  1.00  0.00           H  
ATOM   2214 1HG2 ILE A 146      43.494  -5.346   5.592  1.00  0.00           H  
ATOM   2215 2HG2 ILE A 146      44.758  -4.866   4.441  1.00  0.00           H  
ATOM   2216 3HG2 ILE A 146      44.362  -3.821   5.805  1.00  0.00           H  
ATOM   2217 1HD1 ILE A 146      39.579  -3.143   4.970  1.00  0.00           H  
ATOM   2218 2HD1 ILE A 146      40.391  -2.916   3.410  1.00  0.00           H  
ATOM   2219 3HD1 ILE A 146      40.235  -4.540   4.106  1.00  0.00           H  
ATOM   2220  N   GLY A 147      45.897  -2.792   2.802  1.00  0.00           N  
ATOM   2221  CA  GLY A 147      46.986  -3.357   2.015  1.00  0.00           C  
ATOM   2222  C   GLY A 147      48.071  -2.355   1.698  1.00  0.00           C  
ATOM   2223  O   GLY A 147      48.064  -1.228   2.183  1.00  0.00           O  
ATOM   2224  H   GLY A 147      46.072  -2.065   3.496  1.00  0.00           H  
ATOM   2225 1HA  GLY A 147      47.419  -4.196   2.557  1.00  0.00           H  
ATOM   2226 2HA  GLY A 147      46.592  -3.761   1.084  1.00  0.00           H  
ATOM   2227  N   GLU A 148      49.015  -2.776   0.870  1.00  0.00           N  
ATOM   2228  CA  GLU A 148      50.126  -1.915   0.506  1.00  0.00           C  
ATOM   2229  C   GLU A 148      49.793  -0.998  -0.668  1.00  0.00           C  
ATOM   2230  O   GLU A 148      50.507  -0.025  -0.922  1.00  0.00           O  
ATOM   2231  CB  GLU A 148      51.352  -2.760   0.185  1.00  0.00           C  
ATOM   2232  CG  GLU A 148      51.901  -3.528   1.390  1.00  0.00           C  
ATOM   2233  CD  GLU A 148      53.108  -4.384   1.069  1.00  0.00           C  
ATOM   2234  OE1 GLU A 148      53.512  -4.419  -0.069  1.00  0.00           O  
ATOM   2235  OE2 GLU A 148      53.626  -4.998   1.975  1.00  0.00           O  
ATOM   2236  H   GLU A 148      48.963  -3.712   0.494  1.00  0.00           H  
ATOM   2237  HA  GLU A 148      50.363  -1.284   1.364  1.00  0.00           H  
ATOM   2238 1HB  GLU A 148      51.105  -3.482  -0.593  1.00  0.00           H  
ATOM   2239 2HB  GLU A 148      52.146  -2.120  -0.199  1.00  0.00           H  
ATOM   2240 1HG  GLU A 148      52.176  -2.809   2.161  1.00  0.00           H  
ATOM   2241 2HG  GLU A 148      51.110  -4.159   1.791  1.00  0.00           H  
ATOM   2242  N   GLY A 149      48.730  -1.318  -1.408  1.00  0.00           N  
ATOM   2243  CA  GLY A 149      48.358  -0.540  -2.562  1.00  0.00           C  
ATOM   2244  C   GLY A 149      47.320   0.505  -2.235  1.00  0.00           C  
ATOM   2245  O   GLY A 149      47.150   0.913  -1.084  1.00  0.00           O  
ATOM   2246  H   GLY A 149      48.146  -2.125  -1.220  1.00  0.00           H  
ATOM   2247 1HA  GLY A 149      49.241  -0.066  -2.987  1.00  0.00           H  
ATOM   2248 2HA  GLY A 149      47.946  -1.213  -3.311  1.00  0.00           H  
ATOM   2249  N   LYS A 150      46.626   0.947  -3.268  1.00  0.00           N  
ATOM   2250  CA  LYS A 150      45.625   1.984  -3.153  1.00  0.00           C  
ATOM   2251  C   LYS A 150      44.275   1.457  -3.577  1.00  0.00           C  
ATOM   2252  O   LYS A 150      44.158   0.338  -4.084  1.00  0.00           O  
ATOM   2253  CB  LYS A 150      46.014   3.198  -3.991  1.00  0.00           C  
ATOM   2254  CG  LYS A 150      47.291   3.890  -3.521  1.00  0.00           C  
ATOM   2255  CD  LYS A 150      47.596   5.124  -4.355  1.00  0.00           C  
ATOM   2256  CE  LYS A 150      48.870   5.815  -3.879  1.00  0.00           C  
ATOM   2257  NZ  LYS A 150      49.180   7.026  -4.688  1.00  0.00           N  
ATOM   2258  H   LYS A 150      46.793   0.561  -4.199  1.00  0.00           H  
ATOM   2259  HA  LYS A 150      45.544   2.287  -2.114  1.00  0.00           H  
ATOM   2260 1HB  LYS A 150      46.157   2.888  -5.029  1.00  0.00           H  
ATOM   2261 2HB  LYS A 150      45.210   3.931  -3.974  1.00  0.00           H  
ATOM   2262 1HG  LYS A 150      47.180   4.183  -2.476  1.00  0.00           H  
ATOM   2263 2HG  LYS A 150      48.127   3.195  -3.597  1.00  0.00           H  
ATOM   2264 1HD  LYS A 150      47.717   4.836  -5.401  1.00  0.00           H  
ATOM   2265 2HD  LYS A 150      46.765   5.826  -4.283  1.00  0.00           H  
ATOM   2266 1HE  LYS A 150      48.747   6.107  -2.837  1.00  0.00           H  
ATOM   2267 2HE  LYS A 150      49.703   5.117  -3.955  1.00  0.00           H  
ATOM   2268 1HZ  LYS A 150      50.027   7.454  -4.343  1.00  0.00           H  
ATOM   2269 2HZ  LYS A 150      49.306   6.763  -5.655  1.00  0.00           H  
ATOM   2270 3HZ  LYS A 150      48.417   7.685  -4.615  1.00  0.00           H  
ATOM   2271  N   GLY A 151      43.250   2.253  -3.360  1.00  0.00           N  
ATOM   2272  CA  GLY A 151      41.948   1.863  -3.831  1.00  0.00           C  
ATOM   2273  C   GLY A 151      40.923   2.916  -3.521  1.00  0.00           C  
ATOM   2274  O   GLY A 151      41.078   3.710  -2.591  1.00  0.00           O  
ATOM   2275  H   GLY A 151      43.377   3.145  -2.907  1.00  0.00           H  
ATOM   2276 1HA  GLY A 151      41.993   1.706  -4.906  1.00  0.00           H  
ATOM   2277 2HA  GLY A 151      41.657   0.917  -3.375  1.00  0.00           H  
ATOM   2278  N   ARG A 152      39.868   2.893  -4.306  1.00  0.00           N  
ATOM   2279  CA  ARG A 152      38.771   3.841  -4.152  1.00  0.00           C  
ATOM   2280  C   ARG A 152      37.453   3.146  -4.430  1.00  0.00           C  
ATOM   2281  O   ARG A 152      37.369   2.310  -5.333  1.00  0.00           O  
ATOM   2282  CB  ARG A 152      38.961   5.008  -5.126  1.00  0.00           C  
ATOM   2283  CG  ARG A 152      37.988   6.207  -5.003  1.00  0.00           C  
ATOM   2284  CD  ARG A 152      38.370   7.310  -5.971  1.00  0.00           C  
ATOM   2285  NE  ARG A 152      37.606   8.555  -5.780  1.00  0.00           N  
ATOM   2286  CZ  ARG A 152      37.598   9.592  -6.655  1.00  0.00           C  
ATOM   2287  NH1 ARG A 152      38.288   9.510  -7.768  1.00  0.00           N  
ATOM   2288  NH2 ARG A 152      36.901  10.695  -6.402  1.00  0.00           N  
ATOM   2289  H   ARG A 152      39.881   2.216  -5.069  1.00  0.00           H  
ATOM   2290  HA  ARG A 152      38.762   4.220  -3.128  1.00  0.00           H  
ATOM   2291 1HB  ARG A 152      39.969   5.404  -5.010  1.00  0.00           H  
ATOM   2292 2HB  ARG A 152      38.877   4.633  -6.145  1.00  0.00           H  
ATOM   2293 1HG  ARG A 152      36.976   5.875  -5.223  1.00  0.00           H  
ATOM   2294 2HG  ARG A 152      38.019   6.605  -3.995  1.00  0.00           H  
ATOM   2295 1HD  ARG A 152      39.426   7.542  -5.848  1.00  0.00           H  
ATOM   2296 2HD  ARG A 152      38.193   6.962  -6.987  1.00  0.00           H  
ATOM   2297  HE  ARG A 152      37.061   8.649  -4.935  1.00  0.00           H  
ATOM   2298 1HH1 ARG A 152      38.822   8.678  -7.971  1.00  0.00           H  
ATOM   2299 2HH1 ARG A 152      38.281  10.281  -8.421  1.00  0.00           H  
ATOM   2300 1HH2 ARG A 152      36.370  10.797  -5.543  1.00  0.00           H  
ATOM   2301 2HH2 ARG A 152      36.903  11.459  -7.070  1.00  0.00           H  
ATOM   2302  N   ALA A 153      36.440   3.424  -3.616  1.00  0.00           N  
ATOM   2303  CA  ALA A 153      35.121   2.868  -3.878  1.00  0.00           C  
ATOM   2304  C   ALA A 153      34.332   3.844  -4.720  1.00  0.00           C  
ATOM   2305  O   ALA A 153      34.402   5.051  -4.488  1.00  0.00           O  
ATOM   2306  CB  ALA A 153      34.372   2.579  -2.590  1.00  0.00           C  
ATOM   2307  H   ALA A 153      36.576   4.082  -2.851  1.00  0.00           H  
ATOM   2308  HA  ALA A 153      35.241   1.948  -4.444  1.00  0.00           H  
ATOM   2309 1HB  ALA A 153      33.393   2.163  -2.826  1.00  0.00           H  
ATOM   2310 2HB  ALA A 153      34.936   1.869  -1.988  1.00  0.00           H  
ATOM   2311 3HB  ALA A 153      34.245   3.498  -2.042  1.00  0.00           H  
ATOM   2312  N   PHE A 154      33.523   3.314  -5.626  1.00  0.00           N  
ATOM   2313  CA  PHE A 154      32.609   4.091  -6.453  1.00  0.00           C  
ATOM   2314  C   PHE A 154      31.259   3.426  -6.565  1.00  0.00           C  
ATOM   2315  O   PHE A 154      31.128   2.315  -7.081  1.00  0.00           O  
ATOM   2316  CB  PHE A 154      33.241   4.253  -7.825  1.00  0.00           C  
ATOM   2317  CG  PHE A 154      32.408   4.862  -8.926  1.00  0.00           C  
ATOM   2318  CD1 PHE A 154      31.966   6.158  -8.911  1.00  0.00           C  
ATOM   2319  CD2 PHE A 154      32.125   4.089 -10.049  1.00  0.00           C  
ATOM   2320  CE1 PHE A 154      31.279   6.673  -9.985  1.00  0.00           C  
ATOM   2321  CE2 PHE A 154      31.428   4.601 -11.111  1.00  0.00           C  
ATOM   2322  CZ  PHE A 154      31.011   5.897 -11.080  1.00  0.00           C  
ATOM   2323  H   PHE A 154      33.574   2.309  -5.790  1.00  0.00           H  
ATOM   2324  HA  PHE A 154      32.470   5.075  -6.001  1.00  0.00           H  
ATOM   2325 1HB  PHE A 154      34.133   4.857  -7.718  1.00  0.00           H  
ATOM   2326 2HB  PHE A 154      33.576   3.283  -8.162  1.00  0.00           H  
ATOM   2327  HD1 PHE A 154      32.159   6.784  -8.045  1.00  0.00           H  
ATOM   2328  HD2 PHE A 154      32.472   3.060 -10.086  1.00  0.00           H  
ATOM   2329  HE1 PHE A 154      30.945   7.708  -9.957  1.00  0.00           H  
ATOM   2330  HE2 PHE A 154      31.221   3.981 -11.980  1.00  0.00           H  
ATOM   2331  HZ  PHE A 154      30.469   6.312 -11.923  1.00  0.00           H  
ATOM   2332  N   ALA A 155      30.233   4.089  -6.074  1.00  0.00           N  
ATOM   2333  CA  ALA A 155      28.927   3.472  -6.123  1.00  0.00           C  
ATOM   2334  C   ALA A 155      28.279   3.814  -7.431  1.00  0.00           C  
ATOM   2335  O   ALA A 155      27.898   4.953  -7.632  1.00  0.00           O  
ATOM   2336  CB  ALA A 155      28.060   3.922  -4.956  1.00  0.00           C  
ATOM   2337  H   ALA A 155      30.357   5.022  -5.674  1.00  0.00           H  
ATOM   2338  HA  ALA A 155      29.045   2.402  -6.080  1.00  0.00           H  
ATOM   2339 1HB  ALA A 155      27.096   3.425  -5.032  1.00  0.00           H  
ATOM   2340 2HB  ALA A 155      28.539   3.652  -4.017  1.00  0.00           H  
ATOM   2341 3HB  ALA A 155      27.926   4.995  -5.001  1.00  0.00           H  
ATOM   2342  N   LYS A 156      28.104   2.844  -8.333  1.00  0.00           N  
ATOM   2343  CA  LYS A 156      27.499   3.208  -9.614  1.00  0.00           C  
ATOM   2344  C   LYS A 156      26.110   3.714  -9.304  1.00  0.00           C  
ATOM   2345  O   LYS A 156      25.586   4.605  -9.977  1.00  0.00           O  
ATOM   2346  CB  LYS A 156      27.434   2.061 -10.613  1.00  0.00           C  
ATOM   2347  CG  LYS A 156      28.779   1.636 -11.200  1.00  0.00           C  
ATOM   2348  CD  LYS A 156      28.598   0.554 -12.272  1.00  0.00           C  
ATOM   2349  CE  LYS A 156      29.917   0.140 -12.891  1.00  0.00           C  
ATOM   2350  NZ  LYS A 156      29.732  -0.845 -14.001  1.00  0.00           N  
ATOM   2351  H   LYS A 156      28.369   1.888  -8.115  1.00  0.00           H  
ATOM   2352  HA  LYS A 156      28.069   4.026 -10.058  1.00  0.00           H  
ATOM   2353 1HB  LYS A 156      27.003   1.201 -10.115  1.00  0.00           H  
ATOM   2354 2HB  LYS A 156      26.770   2.328 -11.433  1.00  0.00           H  
ATOM   2355 1HG  LYS A 156      29.270   2.499 -11.639  1.00  0.00           H  
ATOM   2356 2HG  LYS A 156      29.415   1.243 -10.400  1.00  0.00           H  
ATOM   2357 1HD  LYS A 156      28.165  -0.321 -11.819  1.00  0.00           H  
ATOM   2358 2HD  LYS A 156      27.928   0.912 -13.053  1.00  0.00           H  
ATOM   2359 1HE  LYS A 156      30.430   1.020 -13.275  1.00  0.00           H  
ATOM   2360 2HE  LYS A 156      30.532  -0.317 -12.123  1.00  0.00           H  
ATOM   2361 1HZ  LYS A 156      30.637  -1.098 -14.374  1.00  0.00           H  
ATOM   2362 2HZ  LYS A 156      29.264  -1.674 -13.666  1.00  0.00           H  
ATOM   2363 3HZ  LYS A 156      29.173  -0.424 -14.727  1.00  0.00           H  
ATOM   2364  N   ASN A 157      25.505   3.091  -8.294  1.00  0.00           N  
ATOM   2365  CA  ASN A 157      24.236   3.557  -7.773  1.00  0.00           C  
ATOM   2366  C   ASN A 157      23.925   3.014  -6.387  1.00  0.00           C  
ATOM   2367  O   ASN A 157      24.283   1.879  -6.037  1.00  0.00           O  
ATOM   2368  CB  ASN A 157      23.088   3.238  -8.725  1.00  0.00           C  
ATOM   2369  CG  ASN A 157      22.927   1.757  -9.015  1.00  0.00           C  
ATOM   2370  OD1 ASN A 157      22.458   0.983  -8.171  1.00  0.00           O  
ATOM   2371  ND2 ASN A 157      23.288   1.359 -10.213  1.00  0.00           N  
ATOM   2372  H   ASN A 157      26.005   2.318  -7.851  1.00  0.00           H  
ATOM   2373  HA  ASN A 157      24.294   4.645  -7.673  1.00  0.00           H  
ATOM   2374 1HB  ASN A 157      22.157   3.606  -8.285  1.00  0.00           H  
ATOM   2375 2HB  ASN A 157      23.225   3.768  -9.665  1.00  0.00           H  
ATOM   2376 1HD2 ASN A 157      23.196   0.396 -10.467  1.00  0.00           H  
ATOM   2377 2HD2 ASN A 157      23.647   2.017 -10.877  1.00  0.00           H  
ATOM   2378  N   VAL A 158      23.160   3.804  -5.639  1.00  0.00           N  
ATOM   2379  CA  VAL A 158      22.546   3.339  -4.399  1.00  0.00           C  
ATOM   2380  C   VAL A 158      21.076   3.685  -4.451  1.00  0.00           C  
ATOM   2381  O   VAL A 158      20.716   4.857  -4.623  1.00  0.00           O  
ATOM   2382  CB  VAL A 158      23.158   3.992  -3.138  1.00  0.00           C  
ATOM   2383  CG1 VAL A 158      22.449   3.498  -1.873  1.00  0.00           C  
ATOM   2384  CG2 VAL A 158      24.676   3.747  -3.079  1.00  0.00           C  
ATOM   2385  H   VAL A 158      22.986   4.757  -5.972  1.00  0.00           H  
ATOM   2386  HA  VAL A 158      22.646   2.256  -4.330  1.00  0.00           H  
ATOM   2387  HB  VAL A 158      22.973   4.996  -3.182  1.00  0.00           H  
ATOM   2388 1HG1 VAL A 158      22.866   4.006  -1.006  1.00  0.00           H  
ATOM   2389 2HG1 VAL A 158      21.385   3.727  -1.945  1.00  0.00           H  
ATOM   2390 3HG1 VAL A 158      22.569   2.462  -1.753  1.00  0.00           H  
ATOM   2391 1HG2 VAL A 158      25.092   4.239  -2.199  1.00  0.00           H  
ATOM   2392 2HG2 VAL A 158      24.877   2.682  -3.030  1.00  0.00           H  
ATOM   2393 3HG2 VAL A 158      25.135   4.162  -3.969  1.00  0.00           H  
ATOM   2394  N   THR A 159      20.222   2.685  -4.297  1.00  0.00           N  
ATOM   2395  CA  THR A 159      18.799   2.946  -4.315  1.00  0.00           C  
ATOM   2396  C   THR A 159      18.117   2.382  -3.086  1.00  0.00           C  
ATOM   2397  O   THR A 159      18.548   1.371  -2.516  1.00  0.00           O  
ATOM   2398  CB  THR A 159      18.150   2.359  -5.582  1.00  0.00           C  
ATOM   2399  OG1 THR A 159      18.337   0.938  -5.607  1.00  0.00           O  
ATOM   2400  CG2 THR A 159      18.758   2.979  -6.844  1.00  0.00           C  
ATOM   2401  H   THR A 159      20.565   1.730  -4.181  1.00  0.00           H  
ATOM   2402  HA  THR A 159      18.641   4.020  -4.317  1.00  0.00           H  
ATOM   2403  HB  THR A 159      17.080   2.574  -5.562  1.00  0.00           H  
ATOM   2404  HG1 THR A 159      19.282   0.734  -5.517  1.00  0.00           H  
ATOM   2405 1HG2 THR A 159      18.274   2.558  -7.723  1.00  0.00           H  
ATOM   2406 2HG2 THR A 159      18.598   4.051  -6.819  1.00  0.00           H  
ATOM   2407 3HG2 THR A 159      19.826   2.768  -6.886  1.00  0.00           H  
ATOM   2408  N   LEU A 160      17.007   3.001  -2.714  1.00  0.00           N  
ATOM   2409  CA  LEU A 160      16.212   2.484  -1.615  1.00  0.00           C  
ATOM   2410  C   LEU A 160      14.706   2.751  -1.787  1.00  0.00           C  
ATOM   2411  O   LEU A 160      14.272   3.894  -1.958  1.00  0.00           O  
ATOM   2412  CB  LEU A 160      16.801   3.061  -0.314  1.00  0.00           C  
ATOM   2413  CG  LEU A 160      16.247   2.624   0.948  1.00  0.00           C  
ATOM   2414  CD1 LEU A 160      17.289   2.740   2.040  1.00  0.00           C  
ATOM   2415  CD2 LEU A 160      15.128   3.503   1.228  1.00  0.00           C  
ATOM   2416  H   LEU A 160      16.740   3.862  -3.192  1.00  0.00           H  
ATOM   2417  HA  LEU A 160      16.355   1.414  -1.587  1.00  0.00           H  
ATOM   2418 1HB  LEU A 160      17.860   2.806  -0.289  1.00  0.00           H  
ATOM   2419 2HB  LEU A 160      16.728   4.105  -0.335  1.00  0.00           H  
ATOM   2420  HG  LEU A 160      15.919   1.588   0.878  1.00  0.00           H  
ATOM   2421 1HD1 LEU A 160      16.861   2.438   2.985  1.00  0.00           H  
ATOM   2422 2HD1 LEU A 160      18.133   2.093   1.797  1.00  0.00           H  
ATOM   2423 3HD1 LEU A 160      17.628   3.771   2.114  1.00  0.00           H  
ATOM   2424 1HD2 LEU A 160      14.676   3.244   2.153  1.00  0.00           H  
ATOM   2425 2HD2 LEU A 160      15.478   4.530   1.278  1.00  0.00           H  
ATOM   2426 3HD2 LEU A 160      14.420   3.397   0.424  1.00  0.00           H  
ATOM   2427  N   ASP A 161      13.913   1.669  -1.763  1.00  0.00           N  
ATOM   2428  CA  ASP A 161      12.455   1.746  -1.927  1.00  0.00           C  
ATOM   2429  C   ASP A 161      11.712   1.718  -0.596  1.00  0.00           C  
ATOM   2430  O   ASP A 161      11.891   0.783   0.214  1.00  0.00           O  
ATOM   2431  CB  ASP A 161      11.928   0.647  -2.836  1.00  0.00           C  
ATOM   2432  CG  ASP A 161      12.404   0.831  -4.292  1.00  0.00           C  
ATOM   2433  OD1 ASP A 161      12.899   1.885  -4.599  1.00  0.00           O  
ATOM   2434  OD2 ASP A 161      12.257  -0.065  -5.090  1.00  0.00           O  
ATOM   2435  H   ASP A 161      14.354   0.758  -1.633  1.00  0.00           H  
ATOM   2436  HA  ASP A 161      12.221   2.695  -2.407  1.00  0.00           H  
ATOM   2437 1HB  ASP A 161      12.254  -0.310  -2.469  1.00  0.00           H  
ATOM   2438 2HB  ASP A 161      10.836   0.655  -2.816  1.00  0.00           H  
ATOM   2439  N   ILE A 162      10.893   2.764  -0.392  1.00  0.00           N  
ATOM   2440  CA  ILE A 162      10.160   2.997   0.841  1.00  0.00           C  
ATOM   2441  C   ILE A 162       8.627   2.992   0.599  1.00  0.00           C  
ATOM   2442  O   ILE A 162       8.123   3.712  -0.274  1.00  0.00           O  
ATOM   2443  CB  ILE A 162      10.554   4.363   1.388  1.00  0.00           C  
ATOM   2444  CG1 ILE A 162      11.982   4.468   1.512  1.00  0.00           C  
ATOM   2445  CG2 ILE A 162      10.036   4.473   2.715  1.00  0.00           C  
ATOM   2446  CD1 ILE A 162      12.435   5.804   1.895  1.00  0.00           C  
ATOM   2447  H   ILE A 162      10.813   3.462  -1.129  1.00  0.00           H  
ATOM   2448  HA  ILE A 162      10.404   2.218   1.553  1.00  0.00           H  
ATOM   2449  HB  ILE A 162      10.177   5.155   0.741  1.00  0.00           H  
ATOM   2450 1HG1 ILE A 162      12.326   3.745   2.214  1.00  0.00           H  
ATOM   2451 2HG1 ILE A 162      12.410   4.256   0.542  1.00  0.00           H  
ATOM   2452 1HG2 ILE A 162      10.303   5.437   3.137  1.00  0.00           H  
ATOM   2453 2HG2 ILE A 162       8.992   4.369   2.651  1.00  0.00           H  
ATOM   2454 3HG2 ILE A 162      10.441   3.674   3.338  1.00  0.00           H  
ATOM   2455 1HD1 ILE A 162      13.513   5.827   1.940  1.00  0.00           H  
ATOM   2456 2HD1 ILE A 162      12.089   6.529   1.157  1.00  0.00           H  
ATOM   2457 3HD1 ILE A 162      12.026   6.037   2.863  1.00  0.00           H  
ATOM   2458  N   GLN A 163       7.898   2.180   1.364  1.00  0.00           N  
ATOM   2459  CA  GLN A 163       6.448   2.002   1.209  1.00  0.00           C  
ATOM   2460  C   GLN A 163       5.624   2.403   2.435  1.00  0.00           C  
ATOM   2461  O   GLN A 163       6.176   2.590   3.514  1.00  0.00           O  
ATOM   2462  CB  GLN A 163       6.147   0.549   0.882  1.00  0.00           C  
ATOM   2463  CG  GLN A 163       6.722   0.053  -0.423  1.00  0.00           C  
ATOM   2464  CD  GLN A 163       6.282  -1.374  -0.742  1.00  0.00           C  
ATOM   2465  OE1 GLN A 163       6.027  -2.188   0.153  1.00  0.00           O  
ATOM   2466  NE2 GLN A 163       6.190  -1.685  -2.028  1.00  0.00           N  
ATOM   2467  H   GLN A 163       8.381   1.644   2.080  1.00  0.00           H  
ATOM   2468  HA  GLN A 163       6.113   2.621   0.376  1.00  0.00           H  
ATOM   2469 1HB  GLN A 163       6.508  -0.090   1.685  1.00  0.00           H  
ATOM   2470 2HB  GLN A 163       5.101   0.436   0.831  1.00  0.00           H  
ATOM   2471 1HG  GLN A 163       6.375   0.712  -1.226  1.00  0.00           H  
ATOM   2472 2HG  GLN A 163       7.812   0.073  -0.362  1.00  0.00           H  
ATOM   2473 1HE2 GLN A 163       5.909  -2.605  -2.306  1.00  0.00           H  
ATOM   2474 2HE2 GLN A 163       6.399  -0.996  -2.725  1.00  0.00           H  
ATOM   2475  N   GLU A 164       4.294   2.512   2.276  1.00  0.00           N  
ATOM   2476  CA  GLU A 164       3.398   2.812   3.409  1.00  0.00           C  
ATOM   2477  C   GLU A 164       2.425   1.690   3.687  1.00  0.00           C  
ATOM   2478  O   GLU A 164       1.625   1.290   2.834  1.00  0.00           O  
ATOM   2479  CB  GLU A 164       2.641   4.127   3.218  1.00  0.00           C  
ATOM   2480  CG  GLU A 164       3.489   5.315   3.465  1.00  0.00           C  
ATOM   2481  CD  GLU A 164       2.856   6.659   3.173  1.00  0.00           C  
ATOM   2482  OE1 GLU A 164       1.724   6.692   2.771  1.00  0.00           O  
ATOM   2483  OE2 GLU A 164       3.520   7.660   3.366  1.00  0.00           O  
ATOM   2484  H   GLU A 164       3.873   2.353   1.356  1.00  0.00           H  
ATOM   2485  HA  GLU A 164       4.011   2.927   4.301  1.00  0.00           H  
ATOM   2486 1HB  GLU A 164       2.255   4.183   2.197  1.00  0.00           H  
ATOM   2487 2HB  GLU A 164       1.791   4.164   3.901  1.00  0.00           H  
ATOM   2488 1HG  GLU A 164       3.679   5.286   4.532  1.00  0.00           H  
ATOM   2489 2HG  GLU A 164       4.424   5.179   2.970  1.00  0.00           H  
ATOM   2490  N   VAL A 165       2.505   1.188   4.909  1.00  0.00           N  
ATOM   2491  CA  VAL A 165       1.717   0.047   5.318  1.00  0.00           C  
ATOM   2492  C   VAL A 165       0.914   0.341   6.576  1.00  0.00           C  
ATOM   2493  O   VAL A 165       1.260   1.223   7.364  1.00  0.00           O  
ATOM   2494  CB  VAL A 165       2.664  -1.147   5.550  1.00  0.00           C  
ATOM   2495  CG1 VAL A 165       3.395  -1.499   4.241  1.00  0.00           C  
ATOM   2496  CG2 VAL A 165       3.662  -0.792   6.636  1.00  0.00           C  
ATOM   2497  H   VAL A 165       3.156   1.620   5.568  1.00  0.00           H  
ATOM   2498  HA  VAL A 165       1.022  -0.205   4.516  1.00  0.00           H  
ATOM   2499  HB  VAL A 165       2.080  -2.015   5.854  1.00  0.00           H  
ATOM   2500 1HG1 VAL A 165       4.052  -2.350   4.409  1.00  0.00           H  
ATOM   2501 2HG1 VAL A 165       2.663  -1.751   3.476  1.00  0.00           H  
ATOM   2502 3HG1 VAL A 165       3.992  -0.652   3.905  1.00  0.00           H  
ATOM   2503 1HG2 VAL A 165       4.331  -1.634   6.814  1.00  0.00           H  
ATOM   2504 2HG2 VAL A 165       4.247   0.082   6.334  1.00  0.00           H  
ATOM   2505 3HG2 VAL A 165       3.109  -0.566   7.542  1.00  0.00           H  
ATOM   2506  N   ASP A 166      -0.187  -0.373   6.750  1.00  0.00           N  
ATOM   2507  CA  ASP A 166      -1.026  -0.192   7.927  1.00  0.00           C  
ATOM   2508  C   ASP A 166      -0.280  -0.579   9.196  1.00  0.00           C  
ATOM   2509  O   ASP A 166       0.491  -1.541   9.188  1.00  0.00           O  
ATOM   2510  CB  ASP A 166      -2.298  -1.028   7.790  1.00  0.00           C  
ATOM   2511  CG  ASP A 166      -3.242  -0.514   6.678  1.00  0.00           C  
ATOM   2512  OD1 ASP A 166      -3.001   0.564   6.140  1.00  0.00           O  
ATOM   2513  OD2 ASP A 166      -4.182  -1.185   6.368  1.00  0.00           O  
ATOM   2514  H   ASP A 166      -0.437  -1.073   6.064  1.00  0.00           H  
ATOM   2515  HA  ASP A 166      -1.299   0.859   8.007  1.00  0.00           H  
ATOM   2516 1HB  ASP A 166      -2.035  -2.066   7.577  1.00  0.00           H  
ATOM   2517 2HB  ASP A 166      -2.840  -1.025   8.741  1.00  0.00           H  
ATOM   2518  N   CYS A 167      -0.543   0.124  10.300  1.00  0.00           N  
ATOM   2519  CA  CYS A 167       0.059  -0.251  11.578  1.00  0.00           C  
ATOM   2520  C   CYS A 167      -0.638  -1.404  12.291  1.00  0.00           C  
ATOM   2521  O   CYS A 167      -0.059  -2.013  13.193  1.00  0.00           O  
ATOM   2522  CB  CYS A 167       0.086   0.942  12.498  1.00  0.00           C  
ATOM   2523  SG  CYS A 167       1.183   2.173  11.898  1.00  0.00           S  
ATOM   2524  H   CYS A 167      -1.138   0.956  10.264  1.00  0.00           H  
ATOM   2525  HA  CYS A 167       1.087  -0.541  11.384  1.00  0.00           H  
ATOM   2526 1HB  CYS A 167      -0.912   1.376  12.576  1.00  0.00           H  
ATOM   2527 2HB  CYS A 167       0.402   0.636  13.494  1.00  0.00           H  
ATOM   2528  N   ASN A 168      -1.877  -1.675  11.898  1.00  0.00           N  
ATOM   2529  CA  ASN A 168      -2.702  -2.703  12.515  1.00  0.00           C  
ATOM   2530  C   ASN A 168      -3.399  -3.528  11.443  1.00  0.00           C  
ATOM   2531  O   ASN A 168      -3.293  -4.755  11.419  1.00  0.00           O  
ATOM   2532  OXT ASN A 168      -4.028  -2.949  10.559  1.00  0.00           O  
ATOM   2533  CB  ASN A 168      -3.728  -2.080  13.457  1.00  0.00           C  
ATOM   2534  CG  ASN A 168      -3.116  -1.415  14.685  1.00  0.00           C  
ATOM   2535  OD1 ASN A 168      -2.766  -2.088  15.661  1.00  0.00           O  
ATOM   2536  ND2 ASN A 168      -2.994  -0.110  14.651  1.00  0.00           N  
ATOM   2537  H   ASN A 168      -2.257  -1.130  11.139  1.00  0.00           H  
ATOM   2538  HA  ASN A 168      -2.060  -3.379  13.083  1.00  0.00           H  
ATOM   2539 1HB  ASN A 168      -4.308  -1.335  12.912  1.00  0.00           H  
ATOM   2540 2HB  ASN A 168      -4.423  -2.851  13.790  1.00  0.00           H  
ATOM   2541 1HD2 ASN A 168      -2.602   0.374  15.435  1.00  0.00           H  
ATOM   2542 2HD2 ASN A 168      -3.294   0.400  13.845  1.00  0.00           H  
TER                                                                             
# All scores below are weighted scores, not raw scores.
#BEGIN_POSE_ENERGIES_TABLE /home/grads/bernardm/FoldingBenchMarks/RosettaFold/RoseTTAFold/results_pyrosetta_rerun/T1194.pdb/pdb-3track/model0_2_0.15.pdb
label fa_atr fa_rep fa_sol fa_intra_rep fa_intra_sol_xover4 lk_ball_wtd fa_elec hbond_sr_bb hbond_lr_bb hbond_bb_sc hbond_sc dslf_fa13 omega fa_dun p_aa_pp yhh_planarity ref rama_prepro cart_bonded total
weights 1 0.55 1 0.005 1 1 1 1 1 1 1 1.25 0.4 0.7 0.6 0.625 1 0.45 0.5 NA
pose -854.696 102.96 471.752 1.95517 27.0278 -15.8277 -310.3 -15.822 -109.261 -16.5102 -20.9878 -1.02082 8.16608 176.139 -31.1128 0.31625 62.6625 23.7275 120.012 -380.82
ALA:NtermProteinFull_1 -3.22527 0.42435 1.82149 0.0028 0 -0.20275 -1.60175 0 0 0 0 0 0.02939 0 0 0 1.32468 0 0.08711 -1.33996
SER_2 -1.29563 0.16803 1.54122 0.00141 0.03132 -0.21463 -0.44634 0 0 0 0 0 0.10645 0.13006 0.11093 0 -0.28969 0.8367 0.22829 0.90812
ALA_3 -3.21575 0.27128 1.55705 0.00145 0 -0.10802 -0.41569 0 0 0 0 0 0.16861 0 0.02955 0 1.32468 1.10739 0.35788 1.07843
ALA_4 -4.9736 0.83247 1.24454 0.002 0 -0.31131 -2.0567 0 0 0 0 0 -0.01207 0 -0.13727 0 1.32468 -0.15093 0.60215 -3.63603
ALA_5 -2.67309 0.09227 2.26957 0.00312 0 0.05636 -1.92768 0 0 -0.59379 0 0 0.00933 0 -0.09814 0 1.32468 -0.20988 0.52372 -1.22353
ALA_6 -3.84156 0.77825 -0.19392 0.00134 0 -0.1355 -1.00439 0 0 0 0 0 0.051 0 0.1241 0 1.32468 0.2028 0.35178 -2.34142
GLY_7 -2.62533 0.16518 1.83877 1e-05 0 0.05552 -0.88307 0 0 0 0 0 -0.00608 0 -1.25607 0 0.79816 0.37338 0.33148 -1.20803
PHE_8 -2.26797 0.13993 1.62221 0.02181 0.21396 -0.14615 -0.7575 0 0 0 0 0 -0.00572 1.60656 -0.21273 0 1.21829 0.23798 0.19355 1.86422
VAL_9 -5.66704 1.34332 0.25017 0.0223 0.04534 -0.21502 -0.63031 0 0 0 0 0 -0.05425 0.05146 -0.78291 0 2.64269 -0.32625 0.36233 -2.95818
GLU_10 -3.78377 0.33034 2.71805 0.00552 0.26614 0.0518 -2.07583 0 0 0 0 0 0.02754 2.45892 -0.04275 0 -2.72453 -0.18339 0.48354 -2.46841
THR_11 -6.88964 1.26483 3.53606 0.01926 0.07689 0.00432 -1.20211 0 0 0 0 0 0.10754 1.87011 -0.73489 0 1.15175 -0.06287 1.0723 0.21355
ALA_12 -2.66938 0.12636 2.25422 0.00144 0 0.16782 -1.92544 0 0 0 0 0 -0.00213 0 -0.51548 0 1.32468 -0.01649 1.17592 -0.07848
GLY_13 -2.20214 0.1219 0.92886 4e-05 0 -0.2052 -0.2716 0 0 0 0 0 -0.09174 0 -1.37845 0 0.79816 0.24412 0.55159 -1.50446
ASN_14 -2.66878 0.34096 2.92289 0.00388 0.2673 -0.06853 -1.59013 0 0 0 0 0 -0.04624 2.07812 -0.08507 0 -1.34026 0.34638 0.42425 0.58478
ALA_15 -3.81601 0.63543 1.95554 0.00446 0 -0.20568 -0.56983 0 0 0 0 0 -0.04017 0 0.87556 0 1.32468 0.59467 0.66802 1.42667
CYS:disulfide_16 -6.01501 1.46801 2.90865 0.00244 0.02814 -0.28995 -0.10812 0 0 0 0 -0.04143 0.00086 0.80879 0.07092 0 3.25479 0.42066 1.01696 3.52571
GLU_17 -2.67341 0.28478 3.62316 0.00958 0.35623 -0.42856 -2.56996 0 0 0 0 0 -0.0689 2.49924 0.03807 0 -2.72453 -0.01189 0.68811 -0.97808
TRP_18 -9.33135 1.60404 2.57722 0.02912 0.24256 -0.23616 -0.76239 0 0 -0.25057 0 0 0.2551 2.11475 -0.25866 0 2.26099 0.10731 1.47203 -0.17601
THR_19 -3.84698 0.51335 2.09816 0.00736 0.0533 -0.38132 -0.22612 0 0 0 0 0 -0.03518 0.07286 -0.0118 0 1.15175 0.0396 1.99288 1.42787
PRO_20 -4.5278 0.79792 2.18305 0.0024 0.03373 0.1314 -1.23097 0 0 0 0 0 0.08504 0.08372 0.05986 0 -1.64321 0.80804 1.29588 -1.92094
GLY_21 -2.09742 0.14773 1.77323 0.00018 0 0.01515 -0.85749 0 0 -0.38731 0 0 0.04618 0 0.28882 0 0.79816 1.59375 0.63051 1.95147
ARG_22 -4.93573 0.67257 3.04698 0.02521 0.69899 -0.23526 -1.47182 0 0 -0.38731 0 0 0.06613 1.44188 -0.21926 0 -0.09474 1.0516 0.67868 0.33791
TYR_23 -9.02029 1.78231 1.54213 0.03999 0.35309 -0.2443 -0.65993 0 0 0 0 0 0.10732 1.47773 -0.39101 0.22883 0.58223 0.20941 1.19349 -2.799
GLU_24 -4.20815 0.20885 4.48451 0.00699 0.33641 0.2292 -3.85319 0 0 0 -0.9526 0 0.21647 3.31372 0.23209 0 -2.72453 -0.05999 0.87217 -1.89806
LEU_25 -6.12683 0.68176 0.32555 0.07614 0.25565 -0.14475 -0.38058 0 0 0 0 0 -0.0262 2.73367 -0.01843 0 1.66147 0.36681 0.28701 -0.30873
SER_26 -4.5278 0.29956 5.0236 0.00234 0.0782 -0.08049 -3.63288 0 0 0 0 0 -0.04057 0.30314 0.49228 0 -0.28969 0.67135 0.25955 -1.44141
GLU_27 -2.71212 0.14021 1.92578 0.00836 0.38113 -0.24269 0.18162 0 0 0 0 0 -0.07157 3.3889 -0.2582 0 -2.72453 0.04812 0.17967 0.24469
THR_28 -2.42167 0.23386 2.08997 0.00734 0.06586 -0.29209 -0.11577 0 0 0 0 0 0.0277 0.01499 -0.24134 0 1.15175 -0.5402 0.12603 0.10643
GLU_29 -3.89254 0.19265 3.7806 0.00513 0.26021 -0.33706 -0.46799 0 0 0 0 0 -0.01371 2.29831 -0.08208 0 -2.72453 -0.08743 0.13425 -0.93417
GLY_30 -3.66022 0.29035 3.21206 8e-05 0 0.13796 -1.58789 0 0 0 0 0 -0.04326 0 -1.35085 0 0.79816 -0.14725 0.14349 -2.20735
ARG_31 -6.70647 0.3507 6.63096 0.01588 0.40332 0.30754 -5.50038 0 0 0 -1.74121 0 0.14332 1.85612 0.16491 0 -0.09474 -0.26941 0.29018 -4.14927
VAL_32 -6.36976 1.08634 1.36857 0.02094 0.06686 0.27637 -2.62499 0 0 0 0 0 -0.01871 1.677 -0.5254 0 2.64269 -0.04131 0.52077 -1.92063
ARG_33 -6.735 0.452 5.20161 0.01913 0.58763 -0.12352 -4.23903 0 0 0 -0.9526 0 0.20078 2.3937 -0.18419 0 -0.09474 -0.12081 0.63395 -2.96111
ILE_34 -7.39287 1.89346 0.79812 0.03611 0.0832 0.01503 -1.87147 0 0 0 0 0 0.2116 0.25428 -0.69122 0 2.30374 -0.26996 1.28893 -3.34105
PRO_35 -5.13194 0.9179 2.56054 0.00301 0.06861 -0.06331 -0.72195 0 0 0 0 0 -0.00638 0.1434 -1.18284 0 -1.64321 -0.39863 1.22348 -4.23131
ASN_36 -4.26331 1.11336 3.49564 0.00772 0.41212 0.052 -0.42474 0 0 -0.67778 0 0 -0.09098 3.23651 0.34299 0 -1.34026 0.19295 0.68482 2.74104
GLY_37 -3.28614 0.54434 2.46734 6e-05 0 -0.00778 -0.66415 0 0 -0.92835 0 0 -0.19023 0 0.0999 0 0.79816 1.11101 0.88125 0.8254
LEU_38 -8.47461 2.0289 1.35917 0.06208 0.12993 0.19089 -1.80922 0 0 0 0 0 -0.05143 0.2541 -0.15895 0 1.66147 0.7519 0.97364 -3.0821
TYR_39 -8.99278 1.55413 3.89537 0.02086 0.20139 -0.36171 -1.31618 0 0 0 0 0 0.92601 1.48419 -0.34045 0.04747 0.58223 -0.03966 1.25233 -1.0868
VAL_40 -7.42016 0.80714 1.49773 0.0161 0.04221 0.0887 -2.08911 0 0 0 0 0 0.07971 0.03054 -0.50295 0 2.64269 -0.12445 1.07776 -3.85409
LYS_41 -6.08189 0.62099 4.83434 0.009 0.12674 -0.30144 -2.51186 0 0 0 0 0 0.17022 0.99013 -0.0812 0 -0.71458 -0.07474 0.94281 -2.07147
LYS_42 -7.20418 1.09669 7.14025 0.01234 0.47134 0.26135 -5.11005 0 0 -0.41943 0 0 0.02847 3.24182 0.05971 0 -0.71458 0.12884 1.15354 0.14609
GLU_43 -2.83559 0.22692 2.19521 0.00517 0.21697 -0.3268 -0.23712 0 0 0 0 0 0.07368 2.2698 0.04489 0 -2.72453 1.31798 0.90637 1.13296
GLU_44 -3.05682 0.29723 3.43413 0.0059 0.2377 0.22311 -2.36235 0 0 -0.41943 0 0 -0.02033 2.49773 0.06396 0 -2.72453 1.26333 0.53409 -0.02628
THR_45 -1.26437 0.0462 1.6513 0.00754 0.06729 -0.22717 0.02186 0 0 0 0 0 0.00481 0.00649 -0.16 0 1.15175 -0.14889 0.24129 1.39809
SER_46 -3.22804 0.47678 4.6914 0.00245 0.05484 -0.14728 -2.45555 0 0 -1.09372 0 0 -0.01999 0.62727 -0.05784 0 -0.28969 -0.48698 0.18848 -1.73786
LYS_47 -3.4965 0.29326 3.38938 0.00703 0.12886 0.12816 -1.15191 0 0 0 0 0 0.02935 0.90168 -0.0275 0 -0.71458 -0.56064 0.27234 -0.80106
ILE_48 -4.14937 0.66151 2.05836 0.02555 0.07257 -0.18757 -0.87188 0 0 -1.09372 0 0 -0.06418 0.12909 -0.63869 0 2.30374 -0.4341 0.32175 -1.86692
ALA_49 -4.11786 0.47907 2.37568 0.00172 0 0.10863 -2.02481 0 0 0 0 0 0.07599 0 0.01354 0 1.32468 0.02149 0.27119 -1.47067
ARG_50 -3.30903 0.19648 2.38503 0.01545 0.41821 0.08559 -1.65239 0 0 0 -0.78679 0 0.06271 1.95069 -0.22195 0 -0.09474 0.14522 0.21123 -0.59428
GLY_51 -2.97467 0.28155 2.24745 0.00014 0 0.04515 -2.58863 0 0 0 0 0 -0.0719 0 0.06189 0 0.79816 0.43087 0.21066 -1.55934
SER_52 -3.66389 0.35608 3.13388 0.00191 0.0761 0.21771 -2.41184 0 0 0 0 0 0.02141 0.06706 -0.5134 0 -0.28969 0.39029 0.29482 -2.31957
CYS:disulfide_53 -6.40747 0.64385 2.86035 0.00194 0.01944 0.11334 -2.29655 0 0 0 0 -0.04143 0.26443 0.71601 -0.38017 0 3.25479 0.23238 0.95569 -0.0634
THR_54 -5.58649 0.53278 4.1137 0.01093 0.05619 0.10882 -2.21596 0 0 0 -0.5683 0 -0.02337 0.10505 -0.18734 0 1.15175 0.32666 0.74731 -1.42827
PHE_55 -9.74222 1.43299 1.91206 0.04709 0.45575 -0.00971 -2.33434 0 0 0 0 0 -0.05589 2.503 -0.18382 0 1.21829 0.18851 0.76098 -3.80731
ALA_56 -4.08223 0.46994 2.23079 0.00148 0 0.15324 -2.22046 0 0 0 0 0 -0.01717 0 0.27495 0 1.32468 0.31465 0.69086 -0.85929
LEU_57 -8.77282 1.0289 1.01209 0.01466 0.10022 -0.05907 -2.49393 0 0 0 0 0 -0.01667 0.51506 -0.13013 0 1.66147 0.27286 0.3845 -6.48286
THR_58 -4.49272 0.30413 2.53502 0.01149 0.0579 -0.09408 -2.30463 0 0 0 0 0 -0.03919 0.03256 0.03563 0 1.15175 0.11323 0.37168 -2.31724
LEU_59 -8.09048 1.13795 0.34909 0.02139 0.06294 0.01579 -2.17302 0 0 0 0 0 0.01432 0.17086 -0.25205 0 1.66147 -0.06683 0.33987 -6.80871
LYS_60 -3.85609 0.39088 2.19564 0.01353 0.23701 -0.14999 -0.91997 0 0 0 0 0 -0.02215 1.05795 0.30417 0 -0.71458 0.24468 0.4896 -0.7293
ALA_61 -4.39122 0.44235 1.8981 0.00139 0 -0.08689 -1.26367 0 0 0 0 0 0.42764 0 0.03324 0 1.32468 0.27493 0.91663 -0.4228
PRO_62 -3.54521 0.4076 2.71557 0.00407 0.12365 -0.10375 -1.01011 0 0 0 0 0 0.10827 0.14471 -0.81242 0 -1.64321 -0.23691 1.0964 -2.75135
ALA_63 -1.58822 0.18963 1.20608 0.00143 0 -0.11195 -0.36375 0 0 0 0 0 -0.0427 0 -0.00647 0 1.32468 -0.5874 0.52008 0.54142
GLY_64 -2.49644 0.07019 2.18453 6e-05 0 -0.01003 -2.27744 0 0 0 0 0 -0.10596 0 -1.49156 0 0.79816 -0.76238 0.1481 -3.94276
LYS_65 -6.92103 1.03003 5.86453 0.00897 0.18318 -0.22372 -4.60151 0 0 0 0 0 -0.00414 1.81725 0.05013 0 -0.71458 -0.39008 0.24846 -3.65251
LYS_66 -8.88605 0.49253 6.92564 0.01097 0.25487 -0.27233 -4.97377 0 0 0 -0.48852 0 0.00917 2.12231 0.00919 0 -0.71458 -0.09355 0.33017 -5.27395
ILE_67 -9.54614 1.83725 1.59125 0.04397 0.06603 0.04036 -1.88754 0 0 -1.03613 0 0 -0.01289 0.45992 -0.64231 0 2.30374 -0.2826 0.63359 -6.43149
VAL_68 -8.3847 0.95969 2.44392 0.02818 0.07414 -0.09595 -2.52612 0 0 0 0 0 0.13688 1.6542 -0.74406 0 2.64269 -0.37597 0.7164 -3.47069
VAL_69 -8.97561 1.50281 0.90336 0.02187 0.04712 -0.065 -1.01064 0 0 0 0 0 -0.06467 0.02884 -0.44122 0 2.64269 -0.41781 0.74623 -5.08204
ARG_70 -7.09104 0.70593 5.14463 0.0273 0.68995 -0.01819 -4.11809 0 0 0 -1.15973 0 -0.01821 1.87244 -0.17965 0 -0.09474 -0.09745 0.84247 -3.49438
ASP_71 -4.92396 0.46479 5.71726 0.00912 0.67287 0.32536 -2.5586 0 0 0 -1.0144 0 0.13322 1.64839 -0.6416 0 -2.14574 0.24942 0.54046 -1.52339
SER_72 -4.53719 0.30936 3.80776 0.00268 0.05984 0.13717 -1.80698 0 0 0 -0.45593 0 -0.04348 0.3575 0.54185 0 -0.28969 0.24794 0.45722 -1.21196
GLN_73 -6.45582 0.48951 5.98001 0.00848 0.16416 -0.73925 -2.77996 0 0 0 0 0 -0.00318 2.59895 -0.10199 0 -1.45095 0.25011 0.39755 -1.64239
GLN_74 -8.37516 1.20035 4.81736 0.01136 0.87449 -0.17673 -2.78046 0 0 0 -0.45593 0 0.07658 2.88609 -0.05528 0 -1.45095 0.01176 0.52295 -2.89358
LEU_75 -8.19975 1.08059 2.91517 0.02144 0.11188 -0.10678 -2.62247 0 0 0 0 0 0.12168 0.37819 -0.07367 0 1.66147 0.16054 0.61546 -3.93626
ILE_76 -8.4735 1.05827 1.07734 0.02658 0.06231 -0.20423 -1.71258 0 0 0 0 0 -0.01029 0.3679 -0.58626 0 2.30374 0.11261 0.53345 -5.44467
SER_77 -5.94233 0.49101 4.82272 0.00188 0.02855 0.10807 -3.01469 0 0 0 -0.78425 0 -0.047 0.7945 0.46086 0 -0.28969 -0.02725 0.56955 -2.82808
LEU_78 -8.91447 1.75831 0.71198 0.02136 0.12012 -0.25458 -0.87442 0 0 0 0 0 2.80977 0.40901 -0.02316 0 1.66147 0.55621 14.2198 12.2013
ARG_79 -5.1149 0.15861 4.72628 0.01538 0.39075 0.16472 -1.77932 0 0 0 -1.09986 0 0.03232 2.22642 0.04562 0 -0.09474 0.7007 14.448 14.82
ALA_80 -4.04172 0.64091 0.65364 0.0016 0 -0.06497 -1.14388 0 0 0 0 0 0.03591 0 0.27909 0 1.32468 0.29564 0.6436 -1.3755
TYR_81 -5.03041 0.42658 2.61739 0.02212 0.05338 -0.11094 -1.41376 0 0 0 0 0 0.23595 1.42634 -0.25435 0.0303 0.58223 0.96985 1.27346 0.82815
PRO_82 -4.75846 0.70665 2.0361 0.0028 0.05927 0.01852 -1.66631 0 0 0 0 0 -0.00984 0.23997 -1.1676 0 -1.64321 1.13611 1.64944 -3.39655
GLN_83 -4.77305 0.55848 2.43771 0.02141 1.12824 -0.37628 -0.36401 0 0 0 0 0 0.02995 3.06294 0.25531 0 -1.45095 0.34839 0.86168 1.73981
GLN_84 -3.89157 0.43902 2.12206 0.00844 0.66195 -0.39894 0.20792 0 0 0 0 0 0.16923 2.08736 0.57926 0 -1.45095 0.46816 0.80329 1.80522
THR_85 -6.94334 0.33111 4.22 0.00617 0.04921 -0.297 -3.46193 0 0 -0.54988 0 0 0.03316 0.04517 -0.00939 0 1.15175 0.34264 0.65815 -4.42418
ARG_86 -7.68408 0.48388 4.71777 0.02324 0.80709 -0.06303 -3.63937 0 0 0 -0.3763 0 0.17853 3.31434 0.02771 0 -0.09474 -0.02842 0.48629 -1.84709
VAL_87 -7.96572 1.25873 1.61795 0.01734 0.04214 -0.04752 -2.28639 0 0 0 0 0 0.00448 0.05231 -0.76792 0 2.64269 -0.22502 0.43991 -5.21701
LYS_88 -5.77834 0.37559 3.73141 0.00698 0.11361 -0.01301 -2.52987 0 0 0 0 0 0.06327 0.91298 0.01049 0 -0.71458 -0.25618 0.3829 -3.69476
ALA_89 -4.9073 0.44977 1.44078 0.00138 0 0.15537 -2.32149 0 0 0 0 0 0.10095 0 0.1371 0 1.32468 0.19181 0.36761 -3.05935
GLU_90 -5.42297 0.45101 5.40306 0.00563 0.2667 0.13319 -4.63004 0 0 0 -0.30588 0 -0.00658 2.54076 0.05944 0 -2.72453 0.30803 0.32695 -3.59523
VAL_91 -6.34262 0.90826 2.32125 0.01796 0.04395 -0.14226 -2.30441 0 0 0 0 0 -0.06188 0.03684 -0.70304 0 2.64269 -0.10531 0.35553 -3.33305
GLU_92 -6.99474 0.70635 5.45448 0.00505 0.25822 -0.01952 -3.9341 0 0 0 -0.76013 0 0.01979 3.10373 0.09687 0 -2.72453 -0.12587 0.31928 -4.59513
ILE_93 -7.90468 0.86144 1.4118 0.02584 0.11284 -0.10186 -2.97127 0 0 0 0 0 -0.04614 2.59643 -0.71229 0 2.30374 -0.13076 0.47681 -4.07811
PHE_94 -9.72453 1.1648 4.4765 0.02703 0.2581 -0.3516 -2.59164 0 0 0 0 0 0.2921 1.46414 -0.32129 0 1.21829 -0.32196 0.79774 -3.61233
LYS_95 -6.13339 0.88865 6.60629 0.01914 0.76324 -0.04359 -5.7615 0 0 0 0 0 -0.04714 2.82314 0.39155 0 -0.71458 0.03069 0.76796 -0.40953
ALA_96 -2.41971 0.17181 2.29245 0.00334 0 0.08411 -0.65107 0 0 0 0 0 -0.04327 0 0.20733 0 1.32468 0.31113 0.37439 1.65518
GLY_97 -2.24449 0.32096 1.69387 7e-05 0 -0.24856 -0.06227 0 0 0 0 0 -0.12815 0 -1.48521 0 0.79816 -0.28479 0.19786 -1.44255
SER_98 -3.51584 0.25461 3.65303 0.00298 0.06772 -0.07094 -2.32601 0 0 0 0 0 -0.0348 0.23583 0.43421 0 -0.28969 -0.25294 0.20217 -1.63967
GLN_99 -4.17098 0.40853 2.88478 0.00686 0.22608 -0.02569 -1.09336 0 0 0 -0.76013 0 0.07203 3.1183 0.12102 0 -1.45095 -0.01693 0.29427 -0.38616
GLY_100 -2.2881 0.33993 1.45476 0.0001 0 0.00517 -0.68304 0 0 0 0 0 0.04374 0 1.02209 0 0.79816 0.74848 0.30626 1.74756
ALA_101 -3.90261 0.19405 1.74527 0.00134 0 0.1692 -1.15858 0 0 0 0 0 0.00038 0 -0.55252 0 1.32468 0.88656 0.15089 -1.14133
LYS_102 -5.1706 0.44086 5.27068 0.0102 0.15012 -0.67373 -3.00386 0 0 0 -0.30588 0 0.02108 1.03331 -0.11606 0 -0.71458 0.18645 0.24099 -2.63103
GLN_103 -6.02084 0.4895 4.50725 0.00776 0.52967 -0.00423 -2.63118 0 0 0 0 0 0.02526 2.02258 0.02933 0 -1.45095 0.15781 0.34647 -1.99156
THR_104 -3.59712 0.29777 1.86194 0.00829 0.05136 -0.31481 -0.97211 0 0 0 0 0 0.16521 0.24067 -0.05857 0 1.15175 0.00407 0.51228 -0.64926
LEU_105 -7.88579 1.38713 1.50027 0.05974 0.04747 0.13069 -2.26916 0 0 0 0 0 0.01075 0.40699 -0.17786 0 1.66147 -0.02235 0.87335 -4.2773
GLU_106 -4.94255 0.28456 4.25222 0.00888 0.33901 -0.23738 -3.21984 0 0 -1.12405 -0.3763 0 -0.0375 2.6749 -0.04183 0 -2.72453 0.27977 0.76975 -4.09489
ILE_107 -8.2943 1.58345 2.56294 0.02515 0.0654 -0.38751 -1.90018 0 0 0 0 0 -0.06092 0.51325 -0.58385 0 2.30374 0.25438 0.70006 -3.21842
VAL_108 -6.19421 0.94551 1.77734 0.01309 0.03743 -0.2841 -0.56365 0 0 0 0 0 -0.04667 0.29183 -0.77865 0 2.64269 -0.27848 0.69668 -1.7412
ALA_109 -6.09512 0.96445 2.43293 0.00154 0 -0.27011 -1.50307 0 0 0 0 0 -0.06529 0 -0.15558 0 1.32468 -0.2127 0.43569 -3.14259
ALA_110 -4.2147 0.98135 2.19241 0.0016 0 -0.40445 0.07224 0 0 0 0 0 -0.10379 0 -0.19776 0 1.32468 -0.32635 0.27791 -0.39687
GLU_111 -2.86747 0.55749 3.01185 0.00524 0.28675 -0.10375 -2.03691 0 0 0 0 0 0.15497 2.45533 -0.08315 0 -2.72453 -0.43193 0.25705 -1.51905
LYS_112 -2.43951 0.3827 2.50585 0.00779 0.12174 -0.19842 -0.84923 0 0 0 0 0 0.03463 0.91375 0.0135 0 -0.71458 0.89603 0.50738 1.18164
ALA_113 -2.06101 0.24206 2.24914 0.00156 0 -0.06293 -2.3151 0 0 -0.35625 0 0 -0.07194 0 0.158 0 1.32468 0.97936 0.45576 0.54333
GLU_114 -3.0358 0.3254 3.1772 0.00556 0.2285 0.15516 -1.27566 0 0 0 -1.09986 0 0.0999 2.95529 -0.03751 0 -2.72453 -0.22778 0.29427 -1.15986
LYS_115 -4.15027 0.36226 3.35518 0.0094 0.17414 -0.27604 -0.35288 0 0 -0.34096 0 0 0.0148 0.81276 -0.07836 0 -0.71458 -0.26084 0.29719 -1.14821
THR_116 -4.50823 0.70867 3.328 0.00638 0.0489 -0.42319 -1.96595 0 0 -0.35625 0 0 0.12091 0.15234 0.05117 0 1.15175 -0.23159 0.45053 -1.46658
THR_117 -5.10341 0.62354 2.71705 0.00937 0.04937 -0.18595 -1.3627 0 0 -0.34096 -0.78425 0 -0.01881 0.13043 -0.21981 0 1.15175 -0.09018 0.50206 -2.92251
GLN_118 -6.60784 0.96172 3.88552 0.00519 0.1795 -0.17592 -3.29372 0 0 -1.12405 0 0 0.03036 2.66016 -0.04339 0 -1.45095 -0.04278 0.53883 -4.47736
TYR_119 -4.44972 0.57987 0.38346 0.01943 0.16786 -0.33832 -0.56551 0 0 0 0 0 0.07254 1.55213 -0.35924 0.00966 0.58223 -0.1721 0.82708 -1.69062
VAL_120 -6.28293 1.16758 1.8998 0.02387 0.06379 0.20237 -2.01798 0 0 0 0 0 0.01996 0.36402 0.07371 0 2.64269 -0.01835 0.84157 -1.0199
GLY_121 -3.11105 0.56579 1.71466 2e-05 0 -0.22345 -0.21925 0 0 0 0 0 -0.01865 0 -1.51647 0 0.79816 0.51923 0.77869 -0.71233
GLN_122 -4.4139 0.42422 4.79948 0.00773 0.22731 -0.24603 -3.29115 0 0 0 -1.0144 0 0.03135 3.21228 0.18868 0 -1.45095 0.56702 0.71555 -0.24281
LYS_123 -2.71514 0.28564 2.54013 0.01146 0.19077 -0.15713 0.08829 0 0 0 0 0 0.05765 0.85682 0.27954 0 -0.71458 0.51414 0.4345 1.6721
ASP_124 -3.18296 0.27964 3.77007 0.00759 0.6804 0.05859 -2.92174 0 0 0 -1.15973 0 0.08177 1.65773 -0.557 0 -2.14574 0.93545 0.42386 -2.07208
VAL_125 -6.50008 0.77699 2.20339 0.02551 0.0568 -0.18307 0.33724 0 0 0 0 0 -0.08052 0.71899 0.18968 0 2.64269 0.47965 0.74782 1.41509
LEU_126 -4.20363 0.37077 1.35097 0.01596 0.08199 -0.32563 -0.17496 0 0 0 0 0 0.14832 0.55219 0.04192 0 1.66147 0.40214 0.57649 0.49798
LEU_127 -8.06409 1.22403 0.81852 0.01773 0.10358 -0.08407 -1.53243 0 0 0 0 0 0.0069 2.64985 -0.12753 0 1.66147 0.66943 0.46285 -2.19376
GLU_128 -4.31953 0.52537 4.24579 0.00642 0.27538 -0.06298 -3.68788 0 0 0 -0.48852 0 0.01491 2.38379 0.07022 0 -2.72453 0.18937 0.57758 -2.99459
THR_129 -5.47834 0.34281 3.85332 0.0068 0.07812 0.1561 -2.12881 0 0 -1.61722 0 0 0.06067 0.33563 -0.61083 0 1.15175 0.04252 0.72773 -3.07975
ALA_130 -2.54834 0.10823 2.19402 0.00144 0 -0.07903 -0.51122 0 0 -0.58109 0 0 0.00619 0 -0.12021 0 1.32468 -0.09681 0.6703 0.36818
CYS:disulfide_131 -4.01341 0.37093 2.1788 0.00328 0.0153 -0.09692 -1.02597 0 0 0 0 -0.46898 -0.03032 0.2652 0.16329 0 3.25479 -0.36758 0.29721 0.5456
GLY_132 -0.96708 0.09742 0.62762 8e-05 0 -0.11297 0.18631 0 0 0 0 0 -0.13902 0 0.57952 0 0.79816 0.07149 0.28579 1.42734
GLY_133 -2.08859 0.03572 2.04927 1e-05 0 -0.27052 -0.80647 0 0 0 0 0 -0.04557 0 -1.51577 0 0.79816 0.78579 0.44037 -0.61759
SER_134 -2.31258 0.47583 1.65082 0.00175 0.07022 -0.05099 -0.5607 0 0 0 0 0 0.01548 0.15875 -0.26587 0 -0.28969 0.41847 0.47998 -0.20854
ASP_135 -4.71844 0.50565 6.19978 0.00338 0.26427 0.16938 -6.85487 0 0 -0.84413 0 0 0.00465 2.18333 -0.01892 0 -2.14574 -0.04172 0.33579 -4.95761
ILE_136 -6.07591 0.47186 2.7493 0.03883 0.08787 -0.25601 -2.64336 0 0 -0.84413 0 0 0.03602 1.09248 -0.76534 0 2.30374 -0.18431 0.26743 -3.72153
LEU_137 -7.41474 0.85951 0.98833 0.01826 0.07834 0.093 -2.31918 0 0 0 0 0 -0.01981 0.53391 -0.37797 0 1.66147 -0.26227 0.43156 -5.72959
ARG_138 -6.8509 0.39162 4.19082 0.01315 0.32553 -0.27786 -1.86922 0 0 0 0 0 0.04471 2.09354 0.08614 0 -0.09474 0.04279 0.32066 -1.58375
GLY_139 -3.61728 0.2485 3.25717 0.0001 0 0.00322 -2.58631 0 0 0 0 0 -0.03502 0 0.54688 0 0.79816 0.59808 0.1781 -0.6084
ASN_140 -5.88655 0.50415 5.08426 0.0043 0.26321 0.10548 -2.33698 0 0 0 -0.5683 0 0.18097 2.34929 -0.13702 0 -1.34026 0.75709 0.25237 -0.76799
LEU_141 -6.75719 0.76236 1.30705 0.01476 0.08139 0.05813 -2.52895 0 0 0 0 0 -0.02461 0.61395 -0.35442 0 1.66147 0.20874 0.55559 -4.40174
SER_142 -4.46023 0.32186 3.64884 0.00178 0.04648 0.12419 -2.79706 0 0 0 0 0 0.02335 0.85217 -0.12135 0 -0.28969 -0.02411 0.61429 -2.05947
ALA_143 -4.85927 0.68546 1.68627 0.00149 0 -0.00492 -1.74239 0 0 0 0 0 0.07105 0 -0.27546 0 1.32468 0.09247 0.47618 -2.54445
THR_144 -6.35857 0.53393 3.50324 0.00615 0.04953 0.07033 -2.65869 0 0 0 -0.78679 0 -0.02726 0.21775 -0.20415 0 1.15175 0.12961 0.40708 -3.9661
ILE_145 -9.02545 1.03859 1.89327 0.02162 0.11063 -0.21208 -2.15639 0 0 0 0 0 0.01342 2.30952 -0.74196 0 2.30374 -0.14615 0.33774 -4.25349
ILE_146 -6.45124 0.46664 2.07562 0.02882 0.1282 -0.02715 -2.46556 0 0 0 0 0 0.04659 2.2794 -0.67372 0 2.30374 -0.31496 0.41913 -2.18448
GLY_147 -2.82478 0.19015 2.28763 8e-05 0 -0.03434 -0.70841 0 0 0 0 0 -0.1197 0 -1.51759 0 0.79816 0.20637 0.25951 -1.46293
GLU_148 -1.29276 0.03962 1.31717 0.00636 0.29777 -0.07163 -0.0392 0 0 0 0 0 -0.03134 2.35185 -0.13487 0 -2.72453 0.16198 0.14401 0.02444
GLY_149 -2.99667 0.52756 2.26242 7e-05 0 -0.07321 -0.96684 0 0 -0.54988 0 0 -0.10825 0 -1.1073 0 0.79816 -0.09994 0.1993 -2.11459
LYS_150 -3.77508 0.11493 2.62446 0.00744 0.11018 0.00748 -1.41234 0 0 0 0 0 0.04827 0.93358 0.11401 0 -0.71458 0.22902 0.22022 -1.49239
GLY_151 -3.13094 0.22925 1.72029 0.00011 0 -0.05068 -0.38431 0 0 0 0 0 -0.03364 0 -0.95312 0 0.79816 0.59297 0.2525 -0.9594
ARG_152 -7.08594 0.3235 5.72683 0.0101 0.19457 -0.80005 -1.67978 0 0 0 0 0 0.02095 1.98642 -0.2215 0 -0.09474 0.41575 0.39542 -0.80847
ALA_153 -4.9803 0.47177 1.56493 0.00144 0 0.26743 -2.39517 0 0 0 0 0 0.01374 0 0.11757 0 1.32468 0.01027 0.40927 -3.19437
PHE_154 -8.09944 1.04177 3.66473 0.02362 0.17846 -0.21223 -2.56886 0 0 0 0 0 -0.04869 2.50144 -0.25495 0 1.21829 0.25567 0.52887 -1.77132
ALA_155 -5.35728 0.85514 2.13528 0.00213 0 -0.02338 -0.24219 0 0 0 0 0 -0.0383 0 0.4563 0 1.32468 0.51713 0.6415 0.27101
LYS_156 -5.74525 0.44693 4.0732 0.00626 0.10547 -0.4577 -1.07591 0 0 0 0 0 0.56212 1.08174 -0.05574 0 -0.71458 0.03388 0.6112 -1.12838
ASN_157 -5.09345 0.46699 4.03501 0.00548 0.79297 -0.22752 -2.04407 0 0 0 0 0 0.40657 2.00901 0.28245 0 -1.34026 0.08079 0.5479 -0.07813
VAL_158 -6.18146 0.99609 1.65407 0.01475 0.04503 0.19149 -1.92285 0 0 0 0 0 -0.05405 0.03653 -0.65053 0 2.64269 0.20356 0.53523 -2.48946
THR_159 -4.89146 0.30252 3.46786 0.00544 0.08959 -0.02719 -2.5338 0 0 0 0 0 0.01237 0.05785 -0.26773 0 1.15175 -0.25478 0.43209 -2.45551
LEU_160 -7.74598 1.51906 1.7058 0.0424 0.19797 0.19208 -1.8773 0 0 0 0 0 -0.04201 1.62809 -0.15537 0 1.66147 0.18245 0.62072 -2.07064
ASP_161 -5.58399 0.27547 6.40308 0.00449 0.29013 0.46021 -6.70594 0 0 0 -1.74121 0 0.04485 2.30111 0.13676 0 -2.14574 0.35969 0.72321 -5.17788
ILE_162 -8.4167 1.696 0.20419 0.06658 0.08152 -0.13662 -2.32614 0 0 0 0 0 0.02174 0.7856 -0.75845 0 2.30374 -0.1304 0.84502 -5.76391
GLN_163 -6.69003 0.56805 3.80785 0.00686 0.17691 -0.31991 -3.07696 0 0 0 0 0 0.00996 2.45213 0.10969 0 -1.45095 -0.132 0.79585 -3.74256
GLU_164 -6.80121 0.79431 5.10227 0.00648 0.27023 -0.46588 -3.24488 0 0 -0.59379 0 0 0.01171 3.31414 0.36444 0 -2.72453 0.23285 0.47557 -3.25829
VAL_165 -5.40945 0.22332 2.56697 0.02045 0.05167 -0.16751 -1.8553 0 0 0 0 0 -0.01484 0.00681 -0.36272 0 2.64269 0.01803 0.40642 -1.87344
ASP_166 -3.24533 0.42469 4.00302 0.00348 0.27553 -0.18879 -4.04123 0 0 0 0 0 0.00063 1.51585 0.06764 0 -2.14574 -0.40394 0.19934 -3.53482
CYS:disulfide_167 -4.96283 0.35845 2.89676 0.00363 0.01613 -0.509 -0.52297 0 0 0 0 -0.46898 -0.03442 0.2652 0.23987 0 3.25479 -0.4407 0.34539 0.44132
ASN:CtermProteinFull_168 -1.4706 0.07003 1.74867 0.00369 0.36184 -0.44805 -0.01436 0 0 0 0 0 0 1.72941 0 0 -1.34026 -0.19526 0.24353 0.68864
#END_POSE_ENERGIES_TABLE /home/grads/bernardm/FoldingBenchMarks/RosettaFold/RoseTTAFold/results_pyrosetta_rerun/T1194.pdb/pdb-3track/model0_2_0.15.pdb
