# Supplementary material for: The transformative power of transformers in protein structure prediction
Source: Proc Natl Acad Sci U S A. 2023 Jul 31;120(32):e2303499120. doi: 10.1073/pnas.2303499120 (PMC10410766; doi:10.1073/pnas.2303499120)
Supplement: Supplementary file 2 — Dataset S01 (GZ) [file pnas.2303499120.sd01.gz › SI_Data/predicted_structures/RoseTTAFold/T1137s3.pdb]

HEADER                                            25-DEC-22   XXXX              
EXPDTA    THEORETICAL MODEL                                                     
REMARK 220                                                                      
REMARK 220 EXPERIMENTAL DETAILS                                                 
REMARK 220  EXPERIMENT TYPE                : THEORETICAL MODELLING              
REMARK 220  DATE OF DATA COLLECTION        : 25-DEC-22                          
REMARK 220                                                                      
REMARK 220 REMARK: MODEL GENERATED BY ROSETTA                                   
REMARK 220  VERSION 2022.39+release.d8d9982                                     
SSBOND     CYS A  383    CYS A  401                                       2.10  
ATOM      1  N   MET A   1       1.094   1.636   0.524  1.00  0.00           N  
ATOM      2  CA  MET A   1       2.314   0.847   0.668  1.00  0.00           C  
ATOM      3  C   MET A   1       3.549   1.709   0.940  1.00  0.00           C  
ATOM      4  O   MET A   1       4.628   1.441   0.396  1.00  0.00           O  
ATOM      5  CB  MET A   1       2.535  -0.012  -0.577  1.00  0.00           C  
ATOM      6  CG  MET A   1       1.454  -1.068  -0.822  1.00  0.00           C  
ATOM      7  SD  MET A   1       1.313  -2.270   0.527  1.00  0.00           S  
ATOM      8  CE  MET A   1       2.840  -3.193   0.349  1.00  0.00           C  
ATOM      9 1H   MET A   1       0.433   1.117  -0.035  1.00  0.00           H  
ATOM     10 2H   MET A   1       0.694   1.812   1.433  1.00  0.00           H  
ATOM     11 3H   MET A   1       1.298   2.512   0.065  1.00  0.00           H  
ATOM     12  HA  MET A   1       2.188   0.184   1.524  1.00  0.00           H  
ATOM     13 1HB  MET A   1       2.581   0.630  -1.455  1.00  0.00           H  
ATOM     14 2HB  MET A   1       3.492  -0.527  -0.496  1.00  0.00           H  
ATOM     15 1HG  MET A   1       0.490  -0.576  -0.947  1.00  0.00           H  
ATOM     16 2HG  MET A   1       1.679  -1.610  -1.741  1.00  0.00           H  
ATOM     17 1HE  MET A   1       2.887  -3.968   1.114  1.00  0.00           H  
ATOM     18 2HE  MET A   1       2.873  -3.655  -0.639  1.00  0.00           H  
ATOM     19 3HE  MET A   1       3.689  -2.518   0.463  1.00  0.00           H  
ATOM     20  N   ARG A   2       3.393   2.755   1.760  1.00  0.00           N  
ATOM     21  CA  ARG A   2       4.504   3.647   2.114  1.00  0.00           C  
ATOM     22  C   ARG A   2       4.488   3.962   3.606  1.00  0.00           C  
ATOM     23  O   ARG A   2       3.435   3.927   4.243  1.00  0.00           O  
ATOM     24  CB  ARG A   2       4.472   4.955   1.320  1.00  0.00           C  
ATOM     25  CG  ARG A   2       4.682   4.823  -0.192  1.00  0.00           C  
ATOM     26  CD  ARG A   2       6.096   4.439  -0.501  1.00  0.00           C  
ATOM     27  NE  ARG A   2       6.363   4.395  -1.931  1.00  0.00           N  
ATOM     28  CZ  ARG A   2       6.179   3.313  -2.725  1.00  0.00           C  
ATOM     29  NH1 ARG A   2       5.730   2.176  -2.231  1.00  0.00           N  
ATOM     30  NH2 ARG A   2       6.459   3.396  -4.017  1.00  0.00           N  
ATOM     31  H   ARG A   2       2.501   2.939   2.188  1.00  0.00           H  
ATOM     32  HA  ARG A   2       5.443   3.140   1.887  1.00  0.00           H  
ATOM     33 1HB  ARG A   2       3.519   5.455   1.477  1.00  0.00           H  
ATOM     34 2HB  ARG A   2       5.248   5.617   1.692  1.00  0.00           H  
ATOM     35 1HG  ARG A   2       4.020   4.071  -0.609  1.00  0.00           H  
ATOM     36 2HG  ARG A   2       4.482   5.784  -0.668  1.00  0.00           H  
ATOM     37 1HD  ARG A   2       6.773   5.166  -0.050  1.00  0.00           H  
ATOM     38 2HD  ARG A   2       6.300   3.451  -0.088  1.00  0.00           H  
ATOM     39  HE  ARG A   2       6.711   5.237  -2.365  1.00  0.00           H  
ATOM     40 1HH1 ARG A   2       5.504   2.079  -1.230  1.00  0.00           H  
ATOM     41 2HH1 ARG A   2       5.605   1.382  -2.839  1.00  0.00           H  
ATOM     42 1HH2 ARG A   2       6.806   4.263  -4.406  1.00  0.00           H  
ATOM     43 2HH2 ARG A   2       6.326   2.593  -4.614  1.00  0.00           H  
ATOM     44  N   THR A   3       5.657   4.301   4.145  1.00  0.00           N  
ATOM     45  CA  THR A   3       5.817   4.649   5.558  1.00  0.00           C  
ATOM     46  C   THR A   3       6.178   6.120   5.750  1.00  0.00           C  
ATOM     47  O   THR A   3       6.614   6.534   6.821  1.00  0.00           O  
ATOM     48  CB  THR A   3       6.891   3.763   6.206  1.00  0.00           C  
ATOM     49  OG1 THR A   3       8.133   3.930   5.505  1.00  0.00           O  
ATOM     50  CG2 THR A   3       6.466   2.302   6.142  1.00  0.00           C  
ATOM     51  H   THR A   3       6.481   4.295   3.560  1.00  0.00           H  
ATOM     52  HA  THR A   3       4.871   4.466   6.069  1.00  0.00           H  
ATOM     53  HB  THR A   3       7.026   4.057   7.246  1.00  0.00           H  
ATOM     54  HG1 THR A   3       8.422   4.847   5.581  1.00  0.00           H  
ATOM     55 1HG2 THR A   3       7.230   1.678   6.605  1.00  0.00           H  
ATOM     56 2HG2 THR A   3       5.523   2.177   6.677  1.00  0.00           H  
ATOM     57 3HG2 THR A   3       6.335   2.001   5.105  1.00  0.00           H  
ATOM     58  N   LEU A   4       5.976   6.902   4.698  1.00  0.00           N  
ATOM     59  CA  LEU A   4       6.286   8.332   4.671  1.00  0.00           C  
ATOM     60  C   LEU A   4       5.504   9.140   5.706  1.00  0.00           C  
ATOM     61  O   LEU A   4       6.027  10.083   6.307  1.00  0.00           O  
ATOM     62  CB  LEU A   4       5.958   8.852   3.280  1.00  0.00           C  
ATOM     63  CG  LEU A   4       6.860   8.381   2.181  1.00  0.00           C  
ATOM     64  CD1 LEU A   4       6.281   8.792   0.841  1.00  0.00           C  
ATOM     65  CD2 LEU A   4       8.224   9.008   2.392  1.00  0.00           C  
ATOM     66  H   LEU A   4       5.599   6.474   3.869  1.00  0.00           H  
ATOM     67  HA  LEU A   4       7.352   8.453   4.868  1.00  0.00           H  
ATOM     68 1HB  LEU A   4       4.944   8.561   3.030  1.00  0.00           H  
ATOM     69 2HB  LEU A   4       6.010   9.914   3.300  1.00  0.00           H  
ATOM     70  HG  LEU A   4       6.947   7.299   2.207  1.00  0.00           H  
ATOM     71 1HD1 LEU A   4       6.937   8.455   0.039  1.00  0.00           H  
ATOM     72 2HD1 LEU A   4       5.297   8.340   0.716  1.00  0.00           H  
ATOM     73 3HD1 LEU A   4       6.192   9.874   0.806  1.00  0.00           H  
ATOM     74 1HD2 LEU A   4       8.895   8.682   1.601  1.00  0.00           H  
ATOM     75 2HD2 LEU A   4       8.132  10.096   2.367  1.00  0.00           H  
ATOM     76 3HD2 LEU A   4       8.627   8.705   3.365  1.00  0.00           H  
ATOM     77  N   GLN A   5       4.247   8.764   5.912  1.00  0.00           N  
ATOM     78  CA  GLN A   5       3.381   9.418   6.884  1.00  0.00           C  
ATOM     79  C   GLN A   5       3.429  10.947   6.804  1.00  0.00           C  
ATOM     80  O   GLN A   5       3.047  11.540   5.792  1.00  0.00           O  
ATOM     81  CB  GLN A   5       3.727   8.922   8.294  1.00  0.00           C  
ATOM     82  CG  GLN A   5       3.460   7.433   8.525  1.00  0.00           C  
ATOM     83  CD  GLN A   5       1.967   7.078   8.503  1.00  0.00           C  
ATOM     84  OE1 GLN A   5       1.172   7.654   9.253  1.00  0.00           O  
ATOM     85  NE2 GLN A   5       1.583   6.130   7.651  1.00  0.00           N  
ATOM     86  H   GLN A   5       3.890   7.979   5.391  1.00  0.00           H  
ATOM     87  HA  GLN A   5       2.357   9.113   6.671  1.00  0.00           H  
ATOM     88 1HB  GLN A   5       4.784   9.102   8.502  1.00  0.00           H  
ATOM     89 2HB  GLN A   5       3.134   9.459   9.032  1.00  0.00           H  
ATOM     90 1HG  GLN A   5       3.961   6.861   7.744  1.00  0.00           H  
ATOM     91 2HG  GLN A   5       3.861   7.158   9.498  1.00  0.00           H  
ATOM     92 1HE2 GLN A   5       0.621   5.862   7.599  1.00  0.00           H  
ATOM     93 2HE2 GLN A   5       2.251   5.677   7.058  1.00  0.00           H  
ATOM     94  N   GLY A   6       3.862  11.578   7.900  1.00  0.00           N  
ATOM     95  CA  GLY A   6       3.928  13.030   8.036  1.00  0.00           C  
ATOM     96  C   GLY A   6       5.350  13.599   7.933  1.00  0.00           C  
ATOM     97  O   GLY A   6       5.797  14.024   6.863  1.00  0.00           O  
ATOM     98  H   GLY A   6       4.169  11.022   8.680  1.00  0.00           H  
ATOM     99 1HA  GLY A   6       3.302  13.488   7.269  1.00  0.00           H  
ATOM    100 2HA  GLY A   6       3.498  13.314   8.995  1.00  0.00           H  
ATOM    101  N   SER A   7       6.046  13.616   9.072  1.00  0.00           N  
ATOM    102  CA  SER A   7       7.355  14.258   9.193  1.00  0.00           C  
ATOM    103  C   SER A   7       8.398  13.810   8.166  1.00  0.00           C  
ATOM    104  O   SER A   7       9.202  14.633   7.731  1.00  0.00           O  
ATOM    105  CB  SER A   7       7.906  14.018  10.586  1.00  0.00           C  
ATOM    106  OG  SER A   7       7.117  14.656  11.556  1.00  0.00           O  
ATOM    107  H   SER A   7       5.630  13.211   9.894  1.00  0.00           H  
ATOM    108  HA  SER A   7       7.207  15.331   9.070  1.00  0.00           H  
ATOM    109 1HB  SER A   7       7.943  12.948  10.785  1.00  0.00           H  
ATOM    110 2HB  SER A   7       8.927  14.396  10.639  1.00  0.00           H  
ATOM    111  HG  SER A   7       7.569  14.522  12.395  1.00  0.00           H  
ATOM    112  N   ASP A   8       8.428  12.535   7.787  1.00  0.00           N  
ATOM    113  CA  ASP A   8       9.435  12.106   6.811  1.00  0.00           C  
ATOM    114  C   ASP A   8       9.225  12.802   5.457  1.00  0.00           C  
ATOM    115  O   ASP A   8      10.179  13.002   4.703  1.00  0.00           O  
ATOM    116  CB  ASP A   8       9.461  10.590   6.633  1.00  0.00           C  
ATOM    117  CG  ASP A   8      10.778  10.069   5.972  1.00  0.00           C  
ATOM    118  OD1 ASP A   8      11.830  10.258   6.575  1.00  0.00           O  
ATOM    119  OD2 ASP A   8      10.730   9.483   4.894  1.00  0.00           O  
ATOM    120  H   ASP A   8       7.755  11.872   8.149  1.00  0.00           H  
ATOM    121  HA  ASP A   8      10.414  12.404   7.188  1.00  0.00           H  
ATOM    122 1HB  ASP A   8       9.330  10.104   7.600  1.00  0.00           H  
ATOM    123 2HB  ASP A   8       8.619  10.295   6.009  1.00  0.00           H  
ATOM    124  N   ARG A   9       7.963  13.142   5.123  1.00  0.00           N  
ATOM    125  CA  ARG A   9       7.701  13.786   3.843  1.00  0.00           C  
ATOM    126  C   ARG A   9       8.285  15.180   3.915  1.00  0.00           C  
ATOM    127  O   ARG A   9       8.914  15.658   2.965  1.00  0.00           O  
ATOM    128  CB  ARG A   9       6.213  13.917   3.581  1.00  0.00           C  
ATOM    129  CG  ARG A   9       5.495  12.635   3.347  1.00  0.00           C  
ATOM    130  CD  ARG A   9       4.059  12.860   3.121  1.00  0.00           C  
ATOM    131  NE  ARG A   9       3.317  11.621   3.068  1.00  0.00           N  
ATOM    132  CZ  ARG A   9       3.113  10.871   1.968  1.00  0.00           C  
ATOM    133  NH1 ARG A   9       3.596  11.256   0.804  1.00  0.00           N  
ATOM    134  NH2 ARG A   9       2.422   9.748   2.058  1.00  0.00           N  
ATOM    135  H   ARG A   9       7.194  13.006   5.771  1.00  0.00           H  
ATOM    136  HA  ARG A   9       8.179  13.223   3.042  1.00  0.00           H  
ATOM    137 1HB  ARG A   9       5.732  14.414   4.416  1.00  0.00           H  
ATOM    138 2HB  ARG A   9       6.058  14.541   2.703  1.00  0.00           H  
ATOM    139 1HG  ARG A   9       5.917  12.131   2.482  1.00  0.00           H  
ATOM    140 2HG  ARG A   9       5.601  12.011   4.241  1.00  0.00           H  
ATOM    141 1HD  ARG A   9       3.661  13.456   3.945  1.00  0.00           H  
ATOM    142 2HD  ARG A   9       3.910  13.389   2.182  1.00  0.00           H  
ATOM    143  HE  ARG A   9       2.945  11.297   3.974  1.00  0.00           H  
ATOM    144 1HH1 ARG A   9       4.122  12.115   0.738  1.00  0.00           H  
ATOM    145 2HH1 ARG A   9       3.439  10.694  -0.021  1.00  0.00           H  
ATOM    146 1HH2 ARG A   9       2.043   9.460   2.949  1.00  0.00           H  
ATOM    147 2HH2 ARG A   9       2.262   9.188   1.236  1.00  0.00           H  
ATOM    148  N   PHE A  10       8.085  15.817   5.069  1.00  0.00           N  
ATOM    149  CA  PHE A  10       8.616  17.154   5.311  1.00  0.00           C  
ATOM    150  C   PHE A  10      10.122  17.148   5.202  1.00  0.00           C  
ATOM    151  O   PHE A  10      10.701  17.998   4.525  1.00  0.00           O  
ATOM    152  CB  PHE A  10       8.248  17.727   6.669  1.00  0.00           C  
ATOM    153  CG  PHE A  10       8.976  19.035   6.893  1.00  0.00           C  
ATOM    154  CD1 PHE A  10       8.530  20.215   6.316  1.00  0.00           C  
ATOM    155  CD2 PHE A  10      10.141  19.071   7.653  1.00  0.00           C  
ATOM    156  CE1 PHE A  10       9.231  21.398   6.497  1.00  0.00           C  
ATOM    157  CE2 PHE A  10      10.839  20.246   7.833  1.00  0.00           C  
ATOM    158  CZ  PHE A  10      10.382  21.412   7.255  1.00  0.00           C  
ATOM    159  H   PHE A  10       7.539  15.343   5.796  1.00  0.00           H  
ATOM    160  HA  PHE A  10       8.223  17.818   4.542  1.00  0.00           H  
ATOM    161 1HB  PHE A  10       7.176  17.902   6.728  1.00  0.00           H  
ATOM    162 2HB  PHE A  10       8.522  17.039   7.461  1.00  0.00           H  
ATOM    163  HD1 PHE A  10       7.623  20.204   5.711  1.00  0.00           H  
ATOM    164  HD2 PHE A  10      10.507  18.147   8.103  1.00  0.00           H  
ATOM    165  HE1 PHE A  10       8.872  22.318   6.038  1.00  0.00           H  
ATOM    166  HE2 PHE A  10      11.751  20.252   8.429  1.00  0.00           H  
ATOM    167  HZ  PHE A  10      10.933  22.341   7.394  1.00  0.00           H  
ATOM    168  N   ARG A  11      10.748  16.213   5.913  1.00  0.00           N  
ATOM    169  CA  ARG A  11      12.194  16.107   5.960  1.00  0.00           C  
ATOM    170  C   ARG A  11      12.762  16.004   4.559  1.00  0.00           C  
ATOM    171  O   ARG A  11      13.635  16.792   4.177  1.00  0.00           O  
ATOM    172  CB  ARG A  11      12.592  14.887   6.784  1.00  0.00           C  
ATOM    173  CG  ARG A  11      14.081  14.681   7.019  1.00  0.00           C  
ATOM    174  CD  ARG A  11      14.332  13.433   7.827  1.00  0.00           C  
ATOM    175  NE  ARG A  11      14.068  12.194   7.092  1.00  0.00           N  
ATOM    176  CZ  ARG A  11      14.935  11.604   6.253  1.00  0.00           C  
ATOM    177  NH1 ARG A  11      16.129  12.118   6.038  1.00  0.00           N  
ATOM    178  NH2 ARG A  11      14.571  10.494   5.666  1.00  0.00           N  
ATOM    179  H   ARG A  11      10.190  15.551   6.452  1.00  0.00           H  
ATOM    180  HA  ARG A  11      12.593  17.002   6.437  1.00  0.00           H  
ATOM    181 1HB  ARG A  11      12.097  14.928   7.753  1.00  0.00           H  
ATOM    182 2HB  ARG A  11      12.226  13.989   6.279  1.00  0.00           H  
ATOM    183 1HG  ARG A  11      14.580  14.572   6.056  1.00  0.00           H  
ATOM    184 2HG  ARG A  11      14.495  15.536   7.552  1.00  0.00           H  
ATOM    185 1HD  ARG A  11      15.372  13.419   8.148  1.00  0.00           H  
ATOM    186 2HD  ARG A  11      13.685  13.445   8.703  1.00  0.00           H  
ATOM    187  HE  ARG A  11      13.149  11.720   7.194  1.00  0.00           H  
ATOM    188 1HH1 ARG A  11      16.402  12.973   6.500  1.00  0.00           H  
ATOM    189 2HH1 ARG A  11      16.770  11.658   5.409  1.00  0.00           H  
ATOM    190 1HH2 ARG A  11      13.619  10.129   5.870  1.00  0.00           H  
ATOM    191 2HH2 ARG A  11      15.193  10.015   5.041  1.00  0.00           H  
ATOM    192  N   LYS A  12      12.240  15.072   3.759  1.00  0.00           N  
ATOM    193  CA  LYS A  12      12.716  14.905   2.395  1.00  0.00           C  
ATOM    194  C   LYS A  12      12.433  16.140   1.544  1.00  0.00           C  
ATOM    195  O   LYS A  12      13.272  16.545   0.732  1.00  0.00           O  
ATOM    196  CB  LYS A  12      12.084  13.659   1.804  1.00  0.00           C  
ATOM    197  CG  LYS A  12      12.648  12.394   2.414  1.00  0.00           C  
ATOM    198  CD  LYS A  12      11.964  11.147   1.925  1.00  0.00           C  
ATOM    199  CE  LYS A  12      12.638   9.931   2.535  1.00  0.00           C  
ATOM    200  NZ  LYS A  12      11.922   8.683   2.246  1.00  0.00           N  
ATOM    201  H   LYS A  12      11.509  14.445   4.110  1.00  0.00           H  
ATOM    202  HA  LYS A  12      13.794  14.760   2.427  1.00  0.00           H  
ATOM    203 1HB  LYS A  12      11.006  13.676   1.989  1.00  0.00           H  
ATOM    204 2HB  LYS A  12      12.241  13.635   0.726  1.00  0.00           H  
ATOM    205 1HG  LYS A  12      13.713  12.329   2.202  1.00  0.00           H  
ATOM    206 2HG  LYS A  12      12.518  12.444   3.502  1.00  0.00           H  
ATOM    207 1HD  LYS A  12      10.918  11.162   2.253  1.00  0.00           H  
ATOM    208 2HD  LYS A  12      11.998  11.090   0.841  1.00  0.00           H  
ATOM    209 1HE  LYS A  12      13.649   9.856   2.138  1.00  0.00           H  
ATOM    210 2HE  LYS A  12      12.696  10.067   3.607  1.00  0.00           H  
ATOM    211 1HZ  LYS A  12      12.404   7.916   2.682  1.00  0.00           H  
ATOM    212 2HZ  LYS A  12      10.983   8.764   2.647  1.00  0.00           H  
ATOM    213 3HZ  LYS A  12      11.864   8.532   1.252  1.00  0.00           H  
ATOM    214  N   GLY A  13      11.272  16.770   1.757  1.00  0.00           N  
ATOM    215  CA  GLY A  13      10.892  17.977   1.050  1.00  0.00           C  
ATOM    216  C   GLY A  13      11.927  19.066   1.291  1.00  0.00           C  
ATOM    217  O   GLY A  13      12.451  19.657   0.342  1.00  0.00           O  
ATOM    218  H   GLY A  13      10.603  16.385   2.423  1.00  0.00           H  
ATOM    219 1HA  GLY A  13      10.798  17.774  -0.016  1.00  0.00           H  
ATOM    220 2HA  GLY A  13       9.917  18.308   1.412  1.00  0.00           H  
ATOM    221  N   LEU A  14      12.226  19.317   2.567  1.00  0.00           N  
ATOM    222  CA  LEU A  14      13.201  20.314   2.974  1.00  0.00           C  
ATOM    223  C   LEU A  14      14.566  20.016   2.384  1.00  0.00           C  
ATOM    224  O   LEU A  14      15.230  20.917   1.873  1.00  0.00           O  
ATOM    225  CB  LEU A  14      13.300  20.390   4.493  1.00  0.00           C  
ATOM    226  CG  LEU A  14      14.332  21.376   4.991  1.00  0.00           C  
ATOM    227  CD1 LEU A  14      13.962  22.767   4.495  1.00  0.00           C  
ATOM    228  CD2 LEU A  14      14.391  21.329   6.500  1.00  0.00           C  
ATOM    229  H   LEU A  14      11.746  18.781   3.287  1.00  0.00           H  
ATOM    230  HA  LEU A  14      12.871  21.283   2.604  1.00  0.00           H  
ATOM    231 1HB  LEU A  14      12.328  20.669   4.896  1.00  0.00           H  
ATOM    232 2HB  LEU A  14      13.558  19.400   4.876  1.00  0.00           H  
ATOM    233  HG  LEU A  14      15.301  21.115   4.584  1.00  0.00           H  
ATOM    234 1HD1 LEU A  14      14.708  23.486   4.836  1.00  0.00           H  
ATOM    235 2HD1 LEU A  14      13.933  22.767   3.405  1.00  0.00           H  
ATOM    236 3HD1 LEU A  14      12.983  23.044   4.886  1.00  0.00           H  
ATOM    237 1HD2 LEU A  14      15.140  22.036   6.856  1.00  0.00           H  
ATOM    238 2HD2 LEU A  14      13.421  21.592   6.907  1.00  0.00           H  
ATOM    239 3HD2 LEU A  14      14.659  20.321   6.817  1.00  0.00           H  
ATOM    240  N   MET A  15      15.009  18.758   2.457  1.00  0.00           N  
ATOM    241  CA  MET A  15      16.305  18.398   1.894  1.00  0.00           C  
ATOM    242  C   MET A  15      16.320  18.734   0.411  1.00  0.00           C  
ATOM    243  O   MET A  15      17.291  19.297  -0.095  1.00  0.00           O  
ATOM    244  CB  MET A  15      16.570  16.918   2.121  1.00  0.00           C  
ATOM    245  CG  MET A  15      16.824  16.544   3.573  1.00  0.00           C  
ATOM    246  SD  MET A  15      16.839  14.759   3.843  1.00  0.00           S  
ATOM    247  CE  MET A  15      18.333  14.281   2.990  1.00  0.00           C  
ATOM    248  H   MET A  15      14.439  18.043   2.913  1.00  0.00           H  
ATOM    249  HA  MET A  15      17.077  18.985   2.385  1.00  0.00           H  
ATOM    250 1HB  MET A  15      15.714  16.345   1.774  1.00  0.00           H  
ATOM    251 2HB  MET A  15      17.433  16.609   1.532  1.00  0.00           H  
ATOM    252 1HG  MET A  15      17.788  16.945   3.882  1.00  0.00           H  
ATOM    253 2HG  MET A  15      16.063  16.986   4.204  1.00  0.00           H  
ATOM    254 1HE  MET A  15      18.476  13.203   3.076  1.00  0.00           H  
ATOM    255 2HE  MET A  15      18.254  14.554   1.937  1.00  0.00           H  
ATOM    256 3HE  MET A  15      19.186  14.797   3.433  1.00  0.00           H  
ATOM    257  N   GLY A  16      15.215  18.443  -0.280  1.00  0.00           N  
ATOM    258  CA  GLY A  16      15.078  18.760  -1.691  1.00  0.00           C  
ATOM    259  C   GLY A  16      15.287  20.255  -1.903  1.00  0.00           C  
ATOM    260  O   GLY A  16      16.101  20.666  -2.731  1.00  0.00           O  
ATOM    261  H   GLY A  16      14.444  17.961   0.184  1.00  0.00           H  
ATOM    262 1HA  GLY A  16      15.806  18.193  -2.267  1.00  0.00           H  
ATOM    263 2HA  GLY A  16      14.083  18.468  -2.029  1.00  0.00           H  
ATOM    264  N   VAL A  17      14.582  21.073  -1.120  1.00  0.00           N  
ATOM    265  CA  VAL A  17      14.688  22.525  -1.236  1.00  0.00           C  
ATOM    266  C   VAL A  17      16.110  23.015  -1.001  1.00  0.00           C  
ATOM    267  O   VAL A  17      16.605  23.863  -1.751  1.00  0.00           O  
ATOM    268  CB  VAL A  17      13.761  23.220  -0.224  1.00  0.00           C  
ATOM    269  CG1 VAL A  17      14.051  24.710  -0.200  1.00  0.00           C  
ATOM    270  CG2 VAL A  17      12.320  22.965  -0.606  1.00  0.00           C  
ATOM    271  H   VAL A  17      13.930  20.662  -0.447  1.00  0.00           H  
ATOM    272  HA  VAL A  17      14.383  22.809  -2.243  1.00  0.00           H  
ATOM    273  HB  VAL A  17      13.954  22.824   0.770  1.00  0.00           H  
ATOM    274 1HG1 VAL A  17      13.400  25.195   0.525  1.00  0.00           H  
ATOM    275 2HG1 VAL A  17      15.092  24.871   0.082  1.00  0.00           H  
ATOM    276 3HG1 VAL A  17      13.874  25.131  -1.188  1.00  0.00           H  
ATOM    277 1HG2 VAL A  17      11.660  23.446   0.110  1.00  0.00           H  
ATOM    278 2HG2 VAL A  17      12.133  23.367  -1.599  1.00  0.00           H  
ATOM    279 3HG2 VAL A  17      12.134  21.897  -0.608  1.00  0.00           H  
ATOM    280  N   ILE A  18      16.773  22.475   0.018  1.00  0.00           N  
ATOM    281  CA  ILE A  18      18.141  22.865   0.318  1.00  0.00           C  
ATOM    282  C   ILE A  18      19.066  22.519  -0.837  1.00  0.00           C  
ATOM    283  O   ILE A  18      19.855  23.359  -1.271  1.00  0.00           O  
ATOM    284  CB  ILE A  18      18.639  22.180   1.593  1.00  0.00           C  
ATOM    285  CG1 ILE A  18      17.866  22.731   2.815  1.00  0.00           C  
ATOM    286  CG2 ILE A  18      20.147  22.390   1.732  1.00  0.00           C  
ATOM    287  CD1 ILE A  18      18.054  21.913   4.066  1.00  0.00           C  
ATOM    288  H   ILE A  18      16.304  21.784   0.607  1.00  0.00           H  
ATOM    289  HA  ILE A  18      18.168  23.943   0.468  1.00  0.00           H  
ATOM    290  HB  ILE A  18      18.425  21.111   1.534  1.00  0.00           H  
ATOM    291 1HG1 ILE A  18      18.199  23.748   3.014  1.00  0.00           H  
ATOM    292 2HG1 ILE A  18      16.803  22.755   2.577  1.00  0.00           H  
ATOM    293 1HG2 ILE A  18      20.502  21.894   2.632  1.00  0.00           H  
ATOM    294 2HG2 ILE A  18      20.651  21.970   0.863  1.00  0.00           H  
ATOM    295 3HG2 ILE A  18      20.363  23.457   1.795  1.00  0.00           H  
ATOM    296 1HD1 ILE A  18      17.480  22.356   4.879  1.00  0.00           H  
ATOM    297 2HD1 ILE A  18      17.702  20.898   3.884  1.00  0.00           H  
ATOM    298 3HD1 ILE A  18      19.107  21.892   4.335  1.00  0.00           H  
ATOM    299  N   VAL A  19      18.947  21.306  -1.369  1.00  0.00           N  
ATOM    300  CA  VAL A  19      19.790  20.914  -2.483  1.00  0.00           C  
ATOM    301  C   VAL A  19      19.546  21.796  -3.691  1.00  0.00           C  
ATOM    302  O   VAL A  19      20.499  22.233  -4.337  1.00  0.00           O  
ATOM    303  CB  VAL A  19      19.582  19.446  -2.840  1.00  0.00           C  
ATOM    304  CG1 VAL A  19      20.295  19.132  -4.139  1.00  0.00           C  
ATOM    305  CG2 VAL A  19      20.139  18.581  -1.708  1.00  0.00           C  
ATOM    306  H   VAL A  19      18.273  20.643  -0.984  1.00  0.00           H  
ATOM    307  HA  VAL A  19      20.826  21.031  -2.178  1.00  0.00           H  
ATOM    308  HB  VAL A  19      18.513  19.251  -2.969  1.00  0.00           H  
ATOM    309 1HG1 VAL A  19      20.144  18.085  -4.394  1.00  0.00           H  
ATOM    310 2HG1 VAL A  19      19.886  19.760  -4.925  1.00  0.00           H  
ATOM    311 3HG1 VAL A  19      21.361  19.331  -4.031  1.00  0.00           H  
ATOM    312 1HG2 VAL A  19      19.992  17.530  -1.949  1.00  0.00           H  
ATOM    313 2HG2 VAL A  19      21.204  18.783  -1.589  1.00  0.00           H  
ATOM    314 3HG2 VAL A  19      19.623  18.816  -0.781  1.00  0.00           H  
ATOM    315  N   VAL A  20      18.285  22.083  -3.999  1.00  0.00           N  
ATOM    316  CA  VAL A  20      18.003  22.951  -5.125  1.00  0.00           C  
ATOM    317  C   VAL A  20      18.610  24.323  -4.903  1.00  0.00           C  
ATOM    318  O   VAL A  20      19.200  24.895  -5.819  1.00  0.00           O  
ATOM    319  CB  VAL A  20      16.501  23.051  -5.382  1.00  0.00           C  
ATOM    320  CG1 VAL A  20      16.226  24.136  -6.402  1.00  0.00           C  
ATOM    321  CG2 VAL A  20      16.013  21.708  -5.906  1.00  0.00           C  
ATOM    322  H   VAL A  20      17.521  21.689  -3.451  1.00  0.00           H  
ATOM    323  HA  VAL A  20      18.453  22.516  -6.011  1.00  0.00           H  
ATOM    324  HB  VAL A  20      15.986  23.303  -4.451  1.00  0.00           H  
ATOM    325 1HG1 VAL A  20      15.155  24.203  -6.585  1.00  0.00           H  
ATOM    326 2HG1 VAL A  20      16.588  25.082  -6.010  1.00  0.00           H  
ATOM    327 3HG1 VAL A  20      16.742  23.906  -7.334  1.00  0.00           H  
ATOM    328 1HG2 VAL A  20      14.943  21.756  -6.093  1.00  0.00           H  
ATOM    329 2HG2 VAL A  20      16.536  21.472  -6.833  1.00  0.00           H  
ATOM    330 3HG2 VAL A  20      16.219  20.937  -5.170  1.00  0.00           H  
ATOM    331  N   ALA A  21      18.484  24.871  -3.695  1.00  0.00           N  
ATOM    332  CA  ALA A  21      19.076  26.170  -3.424  1.00  0.00           C  
ATOM    333  C   ALA A  21      20.591  26.144  -3.649  1.00  0.00           C  
ATOM    334  O   ALA A  21      21.155  27.089  -4.214  1.00  0.00           O  
ATOM    335  CB  ALA A  21      18.774  26.586  -1.998  1.00  0.00           C  
ATOM    336  H   ALA A  21      17.965  24.389  -2.960  1.00  0.00           H  
ATOM    337  HA  ALA A  21      18.641  26.893  -4.110  1.00  0.00           H  
ATOM    338 1HB  ALA A  21      19.200  27.568  -1.804  1.00  0.00           H  
ATOM    339 2HB  ALA A  21      17.693  26.618  -1.851  1.00  0.00           H  
ATOM    340 3HB  ALA A  21      19.208  25.860  -1.312  1.00  0.00           H  
ATOM    341  N   LEU A  22      21.248  25.044  -3.256  1.00  0.00           N  
ATOM    342  CA  LEU A  22      22.689  24.914  -3.447  1.00  0.00           C  
ATOM    343  C   LEU A  22      23.029  24.858  -4.939  1.00  0.00           C  
ATOM    344  O   LEU A  22      23.982  25.499  -5.396  1.00  0.00           O  
ATOM    345  CB  LEU A  22      23.193  23.657  -2.726  1.00  0.00           C  
ATOM    346  CG  LEU A  22      23.125  23.714  -1.185  1.00  0.00           C  
ATOM    347  CD1 LEU A  22      23.459  22.341  -0.605  1.00  0.00           C  
ATOM    348  CD2 LEU A  22      24.074  24.766  -0.684  1.00  0.00           C  
ATOM    349  H   LEU A  22      20.737  24.299  -2.779  1.00  0.00           H  
ATOM    350  HA  LEU A  22      23.175  25.788  -3.016  1.00  0.00           H  
ATOM    351 1HB  LEU A  22      22.594  22.812  -3.047  1.00  0.00           H  
ATOM    352 2HB  LEU A  22      24.227  23.478  -3.014  1.00  0.00           H  
ATOM    353  HG  LEU A  22      22.126  23.976  -0.875  1.00  0.00           H  
ATOM    354 1HD1 LEU A  22      23.399  22.384   0.481  1.00  0.00           H  
ATOM    355 2HD1 LEU A  22      22.745  21.607  -0.977  1.00  0.00           H  
ATOM    356 3HD1 LEU A  22      24.464  22.052  -0.900  1.00  0.00           H  
ATOM    357 1HD2 LEU A  22      24.014  24.811   0.401  1.00  0.00           H  
ATOM    358 2HD2 LEU A  22      25.090  24.515  -0.983  1.00  0.00           H  
ATOM    359 3HD2 LEU A  22      23.796  25.733  -1.107  1.00  0.00           H  
ATOM    360  N   ILE A  23      22.198  24.152  -5.713  1.00  0.00           N  
ATOM    361  CA  ILE A  23      22.383  24.043  -7.157  1.00  0.00           C  
ATOM    362  C   ILE A  23      22.239  25.406  -7.815  1.00  0.00           C  
ATOM    363  O   ILE A  23      23.045  25.775  -8.675  1.00  0.00           O  
ATOM    364  CB  ILE A  23      21.379  23.057  -7.786  1.00  0.00           C  
ATOM    365  CG1 ILE A  23      21.688  21.623  -7.337  1.00  0.00           C  
ATOM    366  CG2 ILE A  23      21.423  23.175  -9.297  1.00  0.00           C  
ATOM    367  CD1 ILE A  23      20.585  20.643  -7.661  1.00  0.00           C  
ATOM    368  H   ILE A  23      21.433  23.640  -5.272  1.00  0.00           H  
ATOM    369  HA  ILE A  23      23.389  23.676  -7.350  1.00  0.00           H  
ATOM    370  HB  ILE A  23      20.378  23.296  -7.439  1.00  0.00           H  
ATOM    371 1HG1 ILE A  23      22.597  21.291  -7.834  1.00  0.00           H  
ATOM    372 2HG1 ILE A  23      21.862  21.615  -6.266  1.00  0.00           H  
ATOM    373 1HG2 ILE A  23      20.703  22.488  -9.735  1.00  0.00           H  
ATOM    374 2HG2 ILE A  23      21.176  24.195  -9.587  1.00  0.00           H  
ATOM    375 3HG2 ILE A  23      22.424  22.929  -9.651  1.00  0.00           H  
ATOM    376 1HD1 ILE A  23      20.872  19.649  -7.323  1.00  0.00           H  
ATOM    377 2HD1 ILE A  23      19.674  20.945  -7.157  1.00  0.00           H  
ATOM    378 3HD1 ILE A  23      20.417  20.624  -8.734  1.00  0.00           H  
ATOM    379  N   ILE A  24      21.222  26.162  -7.404  1.00  0.00           N  
ATOM    380  CA  ILE A  24      20.993  27.495  -7.937  1.00  0.00           C  
ATOM    381  C   ILE A  24      22.175  28.399  -7.626  1.00  0.00           C  
ATOM    382  O   ILE A  24      22.651  29.122  -8.507  1.00  0.00           O  
ATOM    383  CB  ILE A  24      19.710  28.115  -7.360  1.00  0.00           C  
ATOM    384  CG1 ILE A  24      18.487  27.365  -7.885  1.00  0.00           C  
ATOM    385  CG2 ILE A  24      19.641  29.596  -7.716  1.00  0.00           C  
ATOM    386  CD1 ILE A  24      17.226  27.711  -7.147  1.00  0.00           C  
ATOM    387  H   ILE A  24      20.581  25.787  -6.704  1.00  0.00           H  
ATOM    388  HA  ILE A  24      20.886  27.422  -9.017  1.00  0.00           H  
ATOM    389  HB  ILE A  24      19.717  28.003  -6.276  1.00  0.00           H  
ATOM    390 1HG1 ILE A  24      18.350  27.603  -8.937  1.00  0.00           H  
ATOM    391 2HG1 ILE A  24      18.662  26.294  -7.794  1.00  0.00           H  
ATOM    392 1HG2 ILE A  24      18.737  30.028  -7.292  1.00  0.00           H  
ATOM    393 2HG2 ILE A  24      20.513  30.109  -7.310  1.00  0.00           H  
ATOM    394 3HG2 ILE A  24      19.626  29.712  -8.800  1.00  0.00           H  
ATOM    395 1HD1 ILE A  24      16.395  27.146  -7.566  1.00  0.00           H  
ATOM    396 2HD1 ILE A  24      17.346  27.457  -6.095  1.00  0.00           H  
ATOM    397 3HD1 ILE A  24      17.028  28.775  -7.245  1.00  0.00           H  
ATOM    398  N   GLY A  25      22.672  28.338  -6.388  1.00  0.00           N  
ATOM    399  CA  GLY A  25      23.828  29.118  -5.970  1.00  0.00           C  
ATOM    400  C   GLY A  25      25.040  28.843  -6.862  1.00  0.00           C  
ATOM    401  O   GLY A  25      25.650  29.774  -7.410  1.00  0.00           O  
ATOM    402  H   GLY A  25      22.220  27.735  -5.699  1.00  0.00           H  
ATOM    403 1HA  GLY A  25      23.581  30.178  -5.999  1.00  0.00           H  
ATOM    404 2HA  GLY A  25      24.069  28.867  -4.938  1.00  0.00           H  
ATOM    405  N   VAL A  26      25.408  27.564  -6.997  1.00  0.00           N  
ATOM    406  CA  VAL A  26      26.567  27.198  -7.805  1.00  0.00           C  
ATOM    407  C   VAL A  26      26.363  27.537  -9.272  1.00  0.00           C  
ATOM    408  O   VAL A  26      27.253  28.100  -9.912  1.00  0.00           O  
ATOM    409  CB  VAL A  26      26.881  25.705  -7.679  1.00  0.00           C  
ATOM    410  CG1 VAL A  26      27.976  25.329  -8.687  1.00  0.00           C  
ATOM    411  CG2 VAL A  26      27.321  25.397  -6.254  1.00  0.00           C  
ATOM    412  H   VAL A  26      24.870  26.835  -6.520  1.00  0.00           H  
ATOM    413  HA  VAL A  26      27.427  27.758  -7.436  1.00  0.00           H  
ATOM    414  HB  VAL A  26      25.982  25.127  -7.918  1.00  0.00           H  
ATOM    415 1HG1 VAL A  26      28.194  24.265  -8.611  1.00  0.00           H  
ATOM    416 2HG1 VAL A  26      27.630  25.557  -9.697  1.00  0.00           H  
ATOM    417 3HG1 VAL A  26      28.879  25.901  -8.477  1.00  0.00           H  
ATOM    418 1HG2 VAL A  26      27.536  24.335  -6.160  1.00  0.00           H  
ATOM    419 2HG2 VAL A  26      28.215  25.973  -6.018  1.00  0.00           H  
ATOM    420 3HG2 VAL A  26      26.521  25.668  -5.565  1.00  0.00           H  
ATOM    421  N   GLY A  27      25.189  27.215  -9.805  1.00  0.00           N  
ATOM    422  CA  GLY A  27      24.875  27.506 -11.191  1.00  0.00           C  
ATOM    423  C   GLY A  27      25.026  28.994 -11.455  1.00  0.00           C  
ATOM    424  O   GLY A  27      25.742  29.405 -12.373  1.00  0.00           O  
ATOM    425  H   GLY A  27      24.481  26.750  -9.242  1.00  0.00           H  
ATOM    426 1HA  GLY A  27      25.537  26.940 -11.844  1.00  0.00           H  
ATOM    427 2HA  GLY A  27      23.852  27.192 -11.399  1.00  0.00           H  
ATOM    428  N   SER A  28      24.370  29.811 -10.633  1.00  0.00           N  
ATOM    429  CA  SER A  28      24.400  31.249 -10.807  1.00  0.00           C  
ATOM    430  C   SER A  28      25.834  31.756 -10.759  1.00  0.00           C  
ATOM    431  O   SER A  28      26.246  32.549 -11.623  1.00  0.00           O  
ATOM    432  CB  SER A  28      23.608  31.905  -9.691  1.00  0.00           C  
ATOM    433  OG  SER A  28      22.262  31.529  -9.746  1.00  0.00           O  
ATOM    434  H   SER A  28      23.808  29.427  -9.876  1.00  0.00           H  
ATOM    435  HA  SER A  28      23.961  31.498 -11.773  1.00  0.00           H  
ATOM    436 1HB  SER A  28      24.027  31.611  -8.726  1.00  0.00           H  
ATOM    437 2HB  SER A  28      23.692  32.985  -9.772  1.00  0.00           H  
ATOM    438  HG  SER A  28      22.261  30.576  -9.488  1.00  0.00           H  
ATOM    439  N   THR A  29      26.627  31.221  -9.818  1.00  0.00           N  
ATOM    440  CA  THR A  29      28.015  31.615  -9.684  1.00  0.00           C  
ATOM    441  C   THR A  29      28.786  31.308 -10.958  1.00  0.00           C  
ATOM    442  O   THR A  29      29.482  32.165 -11.491  1.00  0.00           O  
ATOM    443  CB  THR A  29      28.680  30.886  -8.505  1.00  0.00           C  
ATOM    444  OG1 THR A  29      28.007  31.238  -7.282  1.00  0.00           O  
ATOM    445  CG2 THR A  29      30.148  31.269  -8.422  1.00  0.00           C  
ATOM    446  H   THR A  29      26.242  30.562  -9.139  1.00  0.00           H  
ATOM    447  HA  THR A  29      28.059  32.688  -9.505  1.00  0.00           H  
ATOM    448  HB  THR A  29      28.602  29.811  -8.649  1.00  0.00           H  
ATOM    449  HG1 THR A  29      27.093  30.862  -7.301  1.00  0.00           H  
ATOM    450 1HG2 THR A  29      30.611  30.747  -7.586  1.00  0.00           H  
ATOM    451 2HG2 THR A  29      30.648  30.986  -9.350  1.00  0.00           H  
ATOM    452 3HG2 THR A  29      30.235  32.343  -8.274  1.00  0.00           H  
ATOM    453  N   LEU A  30      28.624  30.115 -11.506  1.00  0.00           N  
ATOM    454  CA  LEU A  30      29.361  29.776 -12.712  1.00  0.00           C  
ATOM    455  C   LEU A  30      28.963  30.684 -13.881  1.00  0.00           C  
ATOM    456  O   LEU A  30      29.817  31.149 -14.637  1.00  0.00           O  
ATOM    457  CB  LEU A  30      29.124  28.304 -13.050  1.00  0.00           C  
ATOM    458  CG  LEU A  30      29.741  27.305 -12.041  1.00  0.00           C  
ATOM    459  CD1 LEU A  30      29.291  25.901 -12.383  1.00  0.00           C  
ATOM    460  CD2 LEU A  30      31.251  27.420 -12.065  1.00  0.00           C  
ATOM    461  H   LEU A  30      28.018  29.426 -11.057  1.00  0.00           H  
ATOM    462  HA  LEU A  30      30.422  29.920 -12.515  1.00  0.00           H  
ATOM    463 1HB  LEU A  30      28.046  28.128 -13.071  1.00  0.00           H  
ATOM    464 2HB  LEU A  30      29.532  28.095 -14.038  1.00  0.00           H  
ATOM    465  HG  LEU A  30      29.384  27.537 -11.041  1.00  0.00           H  
ATOM    466 1HD1 LEU A  30      29.711  25.201 -11.662  1.00  0.00           H  
ATOM    467 2HD1 LEU A  30      28.201  25.854 -12.342  1.00  0.00           H  
ATOM    468 3HD1 LEU A  30      29.630  25.641 -13.383  1.00  0.00           H  
ATOM    469 1HD2 LEU A  30      31.677  26.721 -11.344  1.00  0.00           H  
ATOM    470 2HD2 LEU A  30      31.619  27.181 -13.060  1.00  0.00           H  
ATOM    471 3HD2 LEU A  30      31.542  28.437 -11.802  1.00  0.00           H  
ATOM    472  N   THR A  31      27.683  31.050 -13.972  1.00  0.00           N  
ATOM    473  CA  THR A  31      27.226  31.893 -15.077  1.00  0.00           C  
ATOM    474  C   THR A  31      27.645  33.345 -14.897  1.00  0.00           C  
ATOM    475  O   THR A  31      27.490  34.160 -15.809  1.00  0.00           O  
ATOM    476  CB  THR A  31      25.692  31.854 -15.255  1.00  0.00           C  
ATOM    477  OG1 THR A  31      25.032  32.373 -14.075  1.00  0.00           O  
ATOM    478  CG2 THR A  31      25.236  30.431 -15.530  1.00  0.00           C  
ATOM    479  H   THR A  31      27.004  30.676 -13.305  1.00  0.00           H  
ATOM    480  HA  THR A  31      27.681  31.525 -15.996  1.00  0.00           H  
ATOM    481  HB  THR A  31      25.412  32.472 -16.106  1.00  0.00           H  
ATOM    482  HG1 THR A  31      25.606  32.302 -13.272  1.00  0.00           H  
ATOM    483 1HG2 THR A  31      24.157  30.415 -15.666  1.00  0.00           H  
ATOM    484 2HG2 THR A  31      25.721  30.067 -16.431  1.00  0.00           H  
ATOM    485 3HG2 THR A  31      25.501  29.797 -14.703  1.00  0.00           H  
ATOM    486  N   SER A  32      28.167  33.679 -13.717  1.00  0.00           N  
ATOM    487  CA  SER A  32      28.588  35.021 -13.407  1.00  0.00           C  
ATOM    488  C   SER A  32      30.048  35.214 -13.809  1.00  0.00           C  
ATOM    489  O   SER A  32      30.580  36.321 -13.709  1.00  0.00           O  
ATOM    490  CB  SER A  32      28.411  35.285 -11.923  1.00  0.00           C  
ATOM    491  OG  SER A  32      27.055  35.171 -11.545  1.00  0.00           O  
ATOM    492  H   SER A  32      28.305  32.974 -12.997  1.00  0.00           H  
ATOM    493  HA  SER A  32      27.974  35.723 -13.971  1.00  0.00           H  
ATOM    494 1HB  SER A  32      29.010  34.588 -11.351  1.00  0.00           H  
ATOM    495 2HB  SER A  32      28.769  36.285 -11.692  1.00  0.00           H  
ATOM    496  HG  SER A  32      26.834  34.205 -11.597  1.00  0.00           H  
ATOM    497  N   VAL A  33      30.699  34.134 -14.267  1.00  0.00           N  
ATOM    498  CA  VAL A  33      32.093  34.215 -14.661  1.00  0.00           C  
ATOM    499  C   VAL A  33      32.271  33.908 -16.153  1.00  0.00           C  
ATOM    500  O   VAL A  33      32.479  32.747 -16.511  1.00  0.00           O  
ATOM    501  CB  VAL A  33      32.924  33.194 -13.887  1.00  0.00           C  
ATOM    502  CG1 VAL A  33      34.383  33.330 -14.309  1.00  0.00           C  
ATOM    503  CG2 VAL A  33      32.742  33.399 -12.403  1.00  0.00           C  
ATOM    504  H   VAL A  33      30.226  33.233 -14.334  1.00  0.00           H  
ATOM    505  HA  VAL A  33      32.456  35.195 -14.397  1.00  0.00           H  
ATOM    506  HB  VAL A  33      32.589  32.191 -14.146  1.00  0.00           H  
ATOM    507 1HG1 VAL A  33      34.987  32.594 -13.781  1.00  0.00           H  
ATOM    508 2HG1 VAL A  33      34.460  33.164 -15.377  1.00  0.00           H  
ATOM    509 3HG1 VAL A  33      34.737  34.333 -14.069  1.00  0.00           H  
ATOM    510 1HG2 VAL A  33      33.330  32.660 -11.862  1.00  0.00           H  
ATOM    511 2HG2 VAL A  33      33.070  34.400 -12.130  1.00  0.00           H  
ATOM    512 3HG2 VAL A  33      31.689  33.279 -12.147  1.00  0.00           H  
ATOM    513  N   PRO A  34      32.324  34.929 -17.034  1.00  0.00           N  
ATOM    514  CA  PRO A  34      32.357  34.798 -18.484  1.00  0.00           C  
ATOM    515  C   PRO A  34      33.649  34.173 -18.966  1.00  0.00           C  
ATOM    516  O   PRO A  34      33.736  33.642 -20.071  1.00  0.00           O  
ATOM    517  CB  PRO A  34      32.231  36.247 -18.960  1.00  0.00           C  
ATOM    518  CG  PRO A  34      32.780  37.076 -17.823  1.00  0.00           C  
ATOM    519  CD  PRO A  34      32.418  36.327 -16.560  1.00  0.00           C  
ATOM    520  HA  PRO A  34      31.492  34.200 -18.810  1.00  0.00           H  
ATOM    521 1HB  PRO A  34      32.805  36.379 -19.890  1.00  0.00           H  
ATOM    522 2HB  PRO A  34      31.182  36.476 -19.195  1.00  0.00           H  
ATOM    523 1HG  PRO A  34      33.864  37.199 -17.942  1.00  0.00           H  
ATOM    524 2HG  PRO A  34      32.345  38.085 -17.853  1.00  0.00           H  
ATOM    525 1HD  PRO A  34      33.254  36.468 -15.863  1.00  0.00           H  
ATOM    526 2HD  PRO A  34      31.454  36.671 -16.149  1.00  0.00           H  
ATOM    527  N   MET A  35      34.658  34.207 -18.110  1.00  0.00           N  
ATOM    528  CA  MET A  35      35.960  33.678 -18.443  1.00  0.00           C  
ATOM    529  C   MET A  35      35.973  32.162 -18.572  1.00  0.00           C  
ATOM    530  O   MET A  35      36.784  31.611 -19.314  1.00  0.00           O  
ATOM    531  CB  MET A  35      36.970  34.144 -17.411  1.00  0.00           C  
ATOM    532  CG  MET A  35      37.195  35.639 -17.445  1.00  0.00           C  
ATOM    533  SD  MET A  35      37.811  36.196 -19.057  1.00  0.00           S  
ATOM    534  CE  MET A  35      36.316  36.759 -19.871  1.00  0.00           C  
ATOM    535  H   MET A  35      34.532  34.640 -17.210  1.00  0.00           H  
ATOM    536  HA  MET A  35      36.256  34.093 -19.400  1.00  0.00           H  
ATOM    537 1HB  MET A  35      36.632  33.872 -16.414  1.00  0.00           H  
ATOM    538 2HB  MET A  35      37.927  33.651 -17.582  1.00  0.00           H  
ATOM    539 1HG  MET A  35      36.255  36.151 -17.236  1.00  0.00           H  
ATOM    540 2HG  MET A  35      37.918  35.920 -16.679  1.00  0.00           H  
ATOM    541 1HE  MET A  35      36.562  37.126 -20.868  1.00  0.00           H  
ATOM    542 2HE  MET A  35      35.617  35.939 -19.957  1.00  0.00           H  
ATOM    543 3HE  MET A  35      35.867  37.563 -19.293  1.00  0.00           H  
ATOM    544  N   LEU A  36      35.035  31.475 -17.918  1.00  0.00           N  
ATOM    545  CA  LEU A  36      35.063  30.013 -17.908  1.00  0.00           C  
ATOM    546  C   LEU A  36      34.960  29.403 -19.296  1.00  0.00           C  
ATOM    547  O   LEU A  36      35.553  28.359 -19.569  1.00  0.00           O  
ATOM    548  CB  LEU A  36      33.886  29.481 -17.094  1.00  0.00           C  
ATOM    549  CG  LEU A  36      33.919  29.737 -15.613  1.00  0.00           C  
ATOM    550  CD1 LEU A  36      32.591  29.317 -15.021  1.00  0.00           C  
ATOM    551  CD2 LEU A  36      35.066  28.985 -14.982  1.00  0.00           C  
ATOM    552  H   LEU A  36      34.309  31.964 -17.390  1.00  0.00           H  
ATOM    553  HA  LEU A  36      35.998  29.692 -17.453  1.00  0.00           H  
ATOM    554 1HB  LEU A  36      32.981  29.954 -17.465  1.00  0.00           H  
ATOM    555 2HB  LEU A  36      33.804  28.405 -17.255  1.00  0.00           H  
ATOM    556  HG  LEU A  36      34.046  30.790 -15.443  1.00  0.00           H  
ATOM    557 1HD1 LEU A  36      32.585  29.519 -13.952  1.00  0.00           H  
ATOM    558 2HD1 LEU A  36      31.798  29.889 -15.501  1.00  0.00           H  
ATOM    559 3HD1 LEU A  36      32.430  28.255 -15.195  1.00  0.00           H  
ATOM    560 1HD2 LEU A  36      35.081  29.186 -13.909  1.00  0.00           H  
ATOM    561 2HD2 LEU A  36      34.941  27.915 -15.150  1.00  0.00           H  
ATOM    562 3HD2 LEU A  36      36.003  29.316 -15.428  1.00  0.00           H  
ATOM    563  N   PHE A  37      34.177  30.032 -20.162  1.00  0.00           N  
ATOM    564  CA  PHE A  37      33.950  29.511 -21.494  1.00  0.00           C  
ATOM    565  C   PHE A  37      34.369  30.523 -22.558  1.00  0.00           C  
ATOM    566  O   PHE A  37      33.867  30.491 -23.682  1.00  0.00           O  
ATOM    567  CB  PHE A  37      32.469  29.177 -21.626  1.00  0.00           C  
ATOM    568  CG  PHE A  37      32.012  28.268 -20.506  1.00  0.00           C  
ATOM    569  CD1 PHE A  37      31.245  28.785 -19.466  1.00  0.00           C  
ATOM    570  CD2 PHE A  37      32.375  26.933 -20.457  1.00  0.00           C  
ATOM    571  CE1 PHE A  37      30.846  27.989 -18.410  1.00  0.00           C  
ATOM    572  CE2 PHE A  37      31.977  26.134 -19.398  1.00  0.00           C  
ATOM    573  CZ  PHE A  37      31.213  26.666 -18.374  1.00  0.00           C  
ATOM    574  H   PHE A  37      33.734  30.900 -19.885  1.00  0.00           H  
ATOM    575  HA  PHE A  37      34.540  28.605 -21.627  1.00  0.00           H  
ATOM    576 1HB  PHE A  37      31.879  30.092 -21.597  1.00  0.00           H  
ATOM    577 2HB  PHE A  37      32.281  28.681 -22.577  1.00  0.00           H  
ATOM    578  HD1 PHE A  37      30.963  29.839 -19.487  1.00  0.00           H  
ATOM    579  HD2 PHE A  37      32.986  26.515 -21.258  1.00  0.00           H  
ATOM    580  HE1 PHE A  37      30.248  28.415 -17.601  1.00  0.00           H  
ATOM    581  HE2 PHE A  37      32.271  25.085 -19.368  1.00  0.00           H  
ATOM    582  HZ  PHE A  37      30.904  26.036 -17.541  1.00  0.00           H  
ATOM    583  N   ALA A  38      35.237  31.468 -22.192  1.00  0.00           N  
ATOM    584  CA  ALA A  38      35.596  32.521 -23.137  1.00  0.00           C  
ATOM    585  C   ALA A  38      36.311  32.011 -24.377  1.00  0.00           C  
ATOM    586  O   ALA A  38      37.220  31.181 -24.301  1.00  0.00           O  
ATOM    587  CB  ALA A  38      36.471  33.556 -22.458  1.00  0.00           C  
ATOM    588  H   ALA A  38      35.661  31.454 -21.262  1.00  0.00           H  
ATOM    589  HA  ALA A  38      34.673  33.000 -23.462  1.00  0.00           H  
ATOM    590 1HB  ALA A  38      36.699  34.357 -23.158  1.00  0.00           H  
ATOM    591 2HB  ALA A  38      35.936  33.958 -21.610  1.00  0.00           H  
ATOM    592 3HB  ALA A  38      37.396  33.092 -22.121  1.00  0.00           H  
ATOM    593  N   VAL A  39      35.923  32.583 -25.512  1.00  0.00           N  
ATOM    594  CA  VAL A  39      36.541  32.345 -26.806  1.00  0.00           C  
ATOM    595  C   VAL A  39      36.889  33.696 -27.433  1.00  0.00           C  
ATOM    596  O   VAL A  39      35.971  34.438 -27.788  1.00  0.00           O  
ATOM    597  CB  VAL A  39      35.585  31.610 -27.744  1.00  0.00           C  
ATOM    598  CG1 VAL A  39      36.274  31.399 -29.057  1.00  0.00           C  
ATOM    599  CG2 VAL A  39      35.162  30.285 -27.122  1.00  0.00           C  
ATOM    600  H   VAL A  39      35.146  33.226 -25.467  1.00  0.00           H  
ATOM    601  HA  VAL A  39      37.421  31.723 -26.672  1.00  0.00           H  
ATOM    602  HB  VAL A  39      34.705  32.226 -27.925  1.00  0.00           H  
ATOM    603 1HG1 VAL A  39      35.604  30.891 -29.746  1.00  0.00           H  
ATOM    604 2HG1 VAL A  39      36.563  32.370 -29.468  1.00  0.00           H  
ATOM    605 3HG1 VAL A  39      37.167  30.795 -28.902  1.00  0.00           H  
ATOM    606 1HG2 VAL A  39      34.485  29.764 -27.797  1.00  0.00           H  
ATOM    607 2HG2 VAL A  39      36.045  29.670 -26.946  1.00  0.00           H  
ATOM    608 3HG2 VAL A  39      34.653  30.465 -26.175  1.00  0.00           H  
ATOM    609  N   PRO A  40      38.159  34.088 -27.559  1.00  0.00           N  
ATOM    610  CA  PRO A  40      38.532  35.372 -28.117  1.00  0.00           C  
ATOM    611  C   PRO A  40      37.964  35.558 -29.521  1.00  0.00           C  
ATOM    612  O   PRO A  40      38.053  34.668 -30.374  1.00  0.00           O  
ATOM    613  CB  PRO A  40      40.060  35.290 -28.142  1.00  0.00           C  
ATOM    614  CG  PRO A  40      40.403  34.313 -27.031  1.00  0.00           C  
ATOM    615  CD  PRO A  40      39.286  33.272 -27.073  1.00  0.00           C  
ATOM    616  HA  PRO A  40      38.188  36.173 -27.446  1.00  0.00           H  
ATOM    617 1HB  PRO A  40      40.406  34.951 -29.132  1.00  0.00           H  
ATOM    618 2HB  PRO A  40      40.488  36.292 -27.977  1.00  0.00           H  
ATOM    619 1HG  PRO A  40      41.400  33.873 -27.213  1.00  0.00           H  
ATOM    620 2HG  PRO A  40      40.456  34.838 -26.067  1.00  0.00           H  
ATOM    621 1HD  PRO A  40      39.521  32.456 -27.789  1.00  0.00           H  
ATOM    622 2HD  PRO A  40      39.113  32.903 -26.049  1.00  0.00           H  
ATOM    623  N   THR A  41      37.454  36.760 -29.771  1.00  0.00           N  
ATOM    624  CA  THR A  41      36.902  37.138 -31.068  1.00  0.00           C  
ATOM    625  C   THR A  41      37.672  38.335 -31.583  1.00  0.00           C  
ATOM    626  O   THR A  41      37.938  39.262 -30.817  1.00  0.00           O  
ATOM    627  CB  THR A  41      35.398  37.506 -30.993  1.00  0.00           C  
ATOM    628  OG1 THR A  41      34.636  36.379 -30.509  1.00  0.00           O  
ATOM    629  CG2 THR A  41      34.859  37.921 -32.393  1.00  0.00           C  
ATOM    630  H   THR A  41      37.424  37.432 -29.021  1.00  0.00           H  
ATOM    631  HA  THR A  41      37.030  36.318 -31.764  1.00  0.00           H  
ATOM    632  HB  THR A  41      35.271  38.338 -30.305  1.00  0.00           H  
ATOM    633  HG1 THR A  41      35.023  36.049 -29.685  1.00  0.00           H  
ATOM    634 1HG2 THR A  41      33.807  38.181 -32.315  1.00  0.00           H  
ATOM    635 2HG2 THR A  41      35.411  38.784 -32.764  1.00  0.00           H  
ATOM    636 3HG2 THR A  41      34.975  37.093 -33.090  1.00  0.00           H  
ATOM    637  N   TYR A  42      38.056  38.282 -32.849  1.00  0.00           N  
ATOM    638  CA  TYR A  42      38.786  39.343 -33.532  1.00  0.00           C  
ATOM    639  C   TYR A  42      38.150  39.692 -34.862  1.00  0.00           C  
ATOM    640  O   TYR A  42      37.431  38.882 -35.448  1.00  0.00           O  
ATOM    641  CB  TYR A  42      40.253  38.974 -33.712  1.00  0.00           C  
ATOM    642  CG  TYR A  42      41.011  38.893 -32.426  1.00  0.00           C  
ATOM    643  CD1 TYR A  42      41.078  37.727 -31.674  1.00  0.00           C  
ATOM    644  CD2 TYR A  42      41.651  40.016 -31.999  1.00  0.00           C  
ATOM    645  CE1 TYR A  42      41.807  37.727 -30.493  1.00  0.00           C  
ATOM    646  CE2 TYR A  42      42.362  40.004 -30.852  1.00  0.00           C  
ATOM    647  CZ  TYR A  42      42.456  38.883 -30.093  1.00  0.00           C  
ATOM    648  OH  TYR A  42      43.193  38.906 -28.924  1.00  0.00           O  
ATOM    649  H   TYR A  42      37.783  37.455 -33.381  1.00  0.00           H  
ATOM    650  HA  TYR A  42      38.741  40.243 -32.917  1.00  0.00           H  
ATOM    651 1HB  TYR A  42      40.314  38.009 -34.186  1.00  0.00           H  
ATOM    652 2HB  TYR A  42      40.747  39.698 -34.366  1.00  0.00           H  
ATOM    653  HD1 TYR A  42      40.564  36.825 -32.004  1.00  0.00           H  
ATOM    654  HD2 TYR A  42      41.588  40.933 -32.587  1.00  0.00           H  
ATOM    655  HE1 TYR A  42      41.875  36.827 -29.892  1.00  0.00           H  
ATOM    656  HE2 TYR A  42      42.853  40.895 -30.537  1.00  0.00           H  
ATOM    657  HH  TYR A  42      43.663  39.777 -28.848  1.00  0.00           H  
ATOM    658  N   TYR A  43      38.413  40.900 -35.344  1.00  0.00           N  
ATOM    659  CA  TYR A  43      37.899  41.286 -36.644  1.00  0.00           C  
ATOM    660  C   TYR A  43      38.999  41.672 -37.617  1.00  0.00           C  
ATOM    661  O   TYR A  43      40.101  42.048 -37.216  1.00  0.00           O  
ATOM    662  CB  TYR A  43      36.934  42.456 -36.473  1.00  0.00           C  
ATOM    663  CG  TYR A  43      35.739  42.115 -35.634  1.00  0.00           C  
ATOM    664  CD1 TYR A  43      35.835  42.155 -34.246  1.00  0.00           C  
ATOM    665  CD2 TYR A  43      34.545  41.763 -36.234  1.00  0.00           C  
ATOM    666  CE1 TYR A  43      34.740  41.833 -33.471  1.00  0.00           C  
ATOM    667  CE2 TYR A  43      33.452  41.444 -35.461  1.00  0.00           C  
ATOM    668  CZ  TYR A  43      33.547  41.473 -34.086  1.00  0.00           C  
ATOM    669  OH  TYR A  43      32.452  41.154 -33.319  1.00  0.00           O  
ATOM    670  H   TYR A  43      38.949  41.584 -34.807  1.00  0.00           H  
ATOM    671  HA  TYR A  43      37.373  40.443 -37.066  1.00  0.00           H  
ATOM    672 1HB  TYR A  43      37.454  43.288 -36.000  1.00  0.00           H  
ATOM    673 2HB  TYR A  43      36.589  42.793 -37.451  1.00  0.00           H  
ATOM    674  HD1 TYR A  43      36.778  42.442 -33.772  1.00  0.00           H  
ATOM    675  HD2 TYR A  43      34.466  41.734 -37.322  1.00  0.00           H  
ATOM    676  HE1 TYR A  43      34.810  41.859 -32.388  1.00  0.00           H  
ATOM    677  HE2 TYR A  43      32.512  41.165 -35.940  1.00  0.00           H  
ATOM    678  HH  TYR A  43      32.662  41.289 -32.393  1.00  0.00           H  
ATOM    679  N   GLY A  44      38.711  41.566 -38.896  1.00  0.00           N  
ATOM    680  CA  GLY A  44      39.626  42.071 -39.905  1.00  0.00           C  
ATOM    681  C   GLY A  44      38.832  42.765 -40.983  1.00  0.00           C  
ATOM    682  O   GLY A  44      37.695  42.384 -41.270  1.00  0.00           O  
ATOM    683  H   GLY A  44      37.821  41.141 -39.158  1.00  0.00           H  
ATOM    684 1HA  GLY A  44      40.327  42.775 -39.463  1.00  0.00           H  
ATOM    685 2HA  GLY A  44      40.202  41.253 -40.333  1.00  0.00           H  
ATOM    686  N   GLN A  45      39.426  43.755 -41.619  1.00  0.00           N  
ATOM    687  CA  GLN A  45      38.715  44.454 -42.675  1.00  0.00           C  
ATOM    688  C   GLN A  45      39.354  44.105 -43.997  1.00  0.00           C  
ATOM    689  O   GLN A  45      40.576  44.081 -44.077  1.00  0.00           O  
ATOM    690  CB  GLN A  45      38.854  45.954 -42.526  1.00  0.00           C  
ATOM    691  CG  GLN A  45      38.447  46.577 -41.252  1.00  0.00           C  
ATOM    692  CD  GLN A  45      38.577  48.116 -41.308  1.00  0.00           C  
ATOM    693  OE1 GLN A  45      39.615  48.702 -41.721  1.00  0.00           O  
ATOM    694  NE2 GLN A  45      37.499  48.784 -40.894  1.00  0.00           N  
ATOM    695  H   GLN A  45      40.360  44.052 -41.338  1.00  0.00           H  
ATOM    696  HA  GLN A  45      37.671  44.154 -42.693  1.00  0.00           H  
ATOM    697 1HB  GLN A  45      39.878  46.209 -42.700  1.00  0.00           H  
ATOM    698 2HB  GLN A  45      38.247  46.421 -43.295  1.00  0.00           H  
ATOM    699 1HG  GLN A  45      37.444  46.304 -40.982  1.00  0.00           H  
ATOM    700 2HG  GLN A  45      39.141  46.224 -40.510  1.00  0.00           H  
ATOM    701 1HE2 GLN A  45      37.488  49.787 -40.902  1.00  0.00           H  
ATOM    702 2HE2 GLN A  45      36.687  48.286 -40.579  1.00  0.00           H  
ATOM    703  N   PHE A  46      38.549  43.894 -45.028  1.00  0.00           N  
ATOM    704  CA  PHE A  46      39.078  43.577 -46.338  1.00  0.00           C  
ATOM    705  C   PHE A  46      38.416  44.387 -47.447  1.00  0.00           C  
ATOM    706  O   PHE A  46      37.204  44.640 -47.437  1.00  0.00           O  
ATOM    707  CB  PHE A  46      38.848  42.093 -46.612  1.00  0.00           C  
ATOM    708  CG  PHE A  46      39.496  41.146 -45.605  1.00  0.00           C  
ATOM    709  CD1 PHE A  46      38.827  40.792 -44.429  1.00  0.00           C  
ATOM    710  CD2 PHE A  46      40.752  40.598 -45.829  1.00  0.00           C  
ATOM    711  CE1 PHE A  46      39.407  39.927 -43.518  1.00  0.00           C  
ATOM    712  CE2 PHE A  46      41.316  39.725 -44.912  1.00  0.00           C  
ATOM    713  CZ  PHE A  46      40.646  39.395 -43.765  1.00  0.00           C  
ATOM    714  H   PHE A  46      37.543  43.912 -44.882  1.00  0.00           H  
ATOM    715  HA  PHE A  46      40.148  43.790 -46.349  1.00  0.00           H  
ATOM    716 1HB  PHE A  46      37.786  41.923 -46.590  1.00  0.00           H  
ATOM    717 2HB  PHE A  46      39.205  41.836 -47.608  1.00  0.00           H  
ATOM    718  HD1 PHE A  46      37.833  41.211 -44.225  1.00  0.00           H  
ATOM    719  HD2 PHE A  46      41.294  40.854 -46.743  1.00  0.00           H  
ATOM    720  HE1 PHE A  46      38.876  39.668 -42.606  1.00  0.00           H  
ATOM    721  HE2 PHE A  46      42.300  39.300 -45.104  1.00  0.00           H  
ATOM    722  HZ  PHE A  46      41.094  38.712 -43.052  1.00  0.00           H  
ATOM    723  N   ALA A  47      39.197  44.760 -48.455  1.00  0.00           N  
ATOM    724  CA  ALA A  47      38.642  45.443 -49.622  1.00  0.00           C  
ATOM    725  C   ALA A  47      37.639  44.569 -50.390  1.00  0.00           C  
ATOM    726  O   ALA A  47      36.686  45.079 -50.978  1.00  0.00           O  
ATOM    727  CB  ALA A  47      39.761  45.868 -50.548  1.00  0.00           C  
ATOM    728  H   ALA A  47      40.190  44.567 -48.409  1.00  0.00           H  
ATOM    729  HA  ALA A  47      38.115  46.325 -49.279  1.00  0.00           H  
ATOM    730 1HB  ALA A  47      39.340  46.403 -51.398  1.00  0.00           H  
ATOM    731 2HB  ALA A  47      40.451  46.519 -50.010  1.00  0.00           H  
ATOM    732 3HB  ALA A  47      40.294  44.988 -50.904  1.00  0.00           H  
ATOM    733  N   ASP A  48      37.893  43.260 -50.427  1.00  0.00           N  
ATOM    734  CA  ASP A  48      37.060  42.305 -51.157  1.00  0.00           C  
ATOM    735  C   ASP A  48      37.280  40.896 -50.628  1.00  0.00           C  
ATOM    736  O   ASP A  48      38.370  40.342 -50.747  1.00  0.00           O  
ATOM    737  CB  ASP A  48      37.332  42.354 -52.665  1.00  0.00           C  
ATOM    738  CG  ASP A  48      36.336  41.514 -53.532  1.00  0.00           C  
ATOM    739  OD1 ASP A  48      35.652  40.630 -53.020  1.00  0.00           O  
ATOM    740  OD2 ASP A  48      36.286  41.778 -54.715  1.00  0.00           O  
ATOM    741  H   ASP A  48      38.690  42.914 -49.918  1.00  0.00           H  
ATOM    742  HA  ASP A  48      36.015  42.567 -50.993  1.00  0.00           H  
ATOM    743 1HB  ASP A  48      37.288  43.392 -53.004  1.00  0.00           H  
ATOM    744 2HB  ASP A  48      38.341  41.994 -52.857  1.00  0.00           H  
ATOM    745  N   THR A  49      36.246  40.338 -50.016  1.00  0.00           N  
ATOM    746  CA  THR A  49      36.325  39.028 -49.387  1.00  0.00           C  
ATOM    747  C   THR A  49      36.024  37.860 -50.317  1.00  0.00           C  
ATOM    748  O   THR A  49      36.118  36.694 -49.908  1.00  0.00           O  
ATOM    749  CB  THR A  49      35.401  38.998 -48.184  1.00  0.00           C  
ATOM    750  OG1 THR A  49      34.058  39.288 -48.593  1.00  0.00           O  
ATOM    751  CG2 THR A  49      35.889  40.016 -47.222  1.00  0.00           C  
ATOM    752  H   THR A  49      35.376  40.846 -49.984  1.00  0.00           H  
ATOM    753  HA  THR A  49      37.336  38.911 -49.026  1.00  0.00           H  
ATOM    754  HB  THR A  49      35.416  38.018 -47.724  1.00  0.00           H  
ATOM    755  HG1 THR A  49      33.769  38.625 -49.241  1.00  0.00           H  
ATOM    756 1HG2 THR A  49      35.258  40.041 -46.346  1.00  0.00           H  
ATOM    757 2HG2 THR A  49      36.905  39.765 -46.929  1.00  0.00           H  
ATOM    758 3HG2 THR A  49      35.883  40.980 -47.709  1.00  0.00           H  
ATOM    759  N   GLY A  50      35.619  38.160 -51.545  1.00  0.00           N  
ATOM    760  CA  GLY A  50      35.349  37.112 -52.514  1.00  0.00           C  
ATOM    761  C   GLY A  50      34.318  36.100 -52.045  1.00  0.00           C  
ATOM    762  O   GLY A  50      33.196  36.441 -51.669  1.00  0.00           O  
ATOM    763  H   GLY A  50      35.560  39.140 -51.858  1.00  0.00           H  
ATOM    764 1HA  GLY A  50      35.003  37.578 -53.438  1.00  0.00           H  
ATOM    765 2HA  GLY A  50      36.279  36.601 -52.757  1.00  0.00           H  
ATOM    766  N   GLY A  51      34.732  34.836 -52.081  1.00  0.00           N  
ATOM    767  CA  GLY A  51      33.914  33.689 -51.712  1.00  0.00           C  
ATOM    768  C   GLY A  51      33.991  33.276 -50.237  1.00  0.00           C  
ATOM    769  O   GLY A  51      33.519  32.195 -49.887  1.00  0.00           O  
ATOM    770  H   GLY A  51      35.676  34.667 -52.390  1.00  0.00           H  
ATOM    771 1HA  GLY A  51      32.875  33.911 -51.959  1.00  0.00           H  
ATOM    772 2HA  GLY A  51      34.198  32.840 -52.333  1.00  0.00           H  
ATOM    773  N   LEU A  52      34.621  34.076 -49.375  1.00  0.00           N  
ATOM    774  CA  LEU A  52      34.657  33.674 -47.965  1.00  0.00           C  
ATOM    775  C   LEU A  52      33.260  33.624 -47.376  1.00  0.00           C  
ATOM    776  O   LEU A  52      32.426  34.497 -47.636  1.00  0.00           O  
ATOM    777  CB  LEU A  52      35.492  34.609 -47.080  1.00  0.00           C  
ATOM    778  CG  LEU A  52      36.970  34.590 -47.231  1.00  0.00           C  
ATOM    779  CD1 LEU A  52      37.524  35.691 -46.418  1.00  0.00           C  
ATOM    780  CD2 LEU A  52      37.517  33.264 -46.700  1.00  0.00           C  
ATOM    781  H   LEU A  52      35.042  34.956 -49.677  1.00  0.00           H  
ATOM    782  HA  LEU A  52      35.088  32.675 -47.904  1.00  0.00           H  
ATOM    783 1HB  LEU A  52      35.155  35.629 -47.245  1.00  0.00           H  
ATOM    784 2HB  LEU A  52      35.297  34.343 -46.044  1.00  0.00           H  
ATOM    785  HG  LEU A  52      37.250  34.728 -48.277  1.00  0.00           H  
ATOM    786 1HD1 LEU A  52      38.577  35.672 -46.494  1.00  0.00           H  
ATOM    787 2HD1 LEU A  52      37.143  36.641 -46.775  1.00  0.00           H  
ATOM    788 3HD1 LEU A  52      37.237  35.542 -45.392  1.00  0.00           H  
ATOM    789 1HD2 LEU A  52      38.598  33.263 -46.791  1.00  0.00           H  
ATOM    790 2HD2 LEU A  52      37.240  33.144 -45.650  1.00  0.00           H  
ATOM    791 3HD2 LEU A  52      37.097  32.432 -47.268  1.00  0.00           H  
ATOM    792  N   ASN A  53      33.040  32.637 -46.527  1.00  0.00           N  
ATOM    793  CA  ASN A  53      31.778  32.435 -45.839  1.00  0.00           C  
ATOM    794  C   ASN A  53      31.956  32.172 -44.350  1.00  0.00           C  
ATOM    795  O   ASN A  53      33.050  31.886 -43.860  1.00  0.00           O  
ATOM    796  CB  ASN A  53      31.022  31.275 -46.465  1.00  0.00           C  
ATOM    797  CG  ASN A  53      30.443  31.587 -47.837  1.00  0.00           C  
ATOM    798  OD1 ASN A  53      29.438  32.302 -47.934  1.00  0.00           O  
ATOM    799  ND2 ASN A  53      31.042  31.073 -48.877  1.00  0.00           N  
ATOM    800  H   ASN A  53      33.789  31.957 -46.398  1.00  0.00           H  
ATOM    801  HA  ASN A  53      31.182  33.343 -45.937  1.00  0.00           H  
ATOM    802 1HB  ASN A  53      31.708  30.426 -46.560  1.00  0.00           H  
ATOM    803 2HB  ASN A  53      30.216  30.964 -45.803  1.00  0.00           H  
ATOM    804 1HD2 ASN A  53      30.698  31.258 -49.796  1.00  0.00           H  
ATOM    805 2HD2 ASN A  53      31.865  30.512 -48.758  1.00  0.00           H  
ATOM    806  N   ILE A  54      30.859  32.276 -43.627  1.00  0.00           N  
ATOM    807  CA  ILE A  54      30.878  32.022 -42.202  1.00  0.00           C  
ATOM    808  C   ILE A  54      31.170  30.549 -41.970  1.00  0.00           C  
ATOM    809  O   ILE A  54      30.619  29.687 -42.654  1.00  0.00           O  
ATOM    810  CB  ILE A  54      29.579  32.505 -41.563  1.00  0.00           C  
ATOM    811  CG1 ILE A  54      29.517  34.031 -41.747  1.00  0.00           C  
ATOM    812  CG2 ILE A  54      29.558  32.149 -40.099  1.00  0.00           C  
ATOM    813  CD1 ILE A  54      28.200  34.642 -41.390  1.00  0.00           C  
ATOM    814  H   ILE A  54      29.989  32.528 -44.077  1.00  0.00           H  
ATOM    815  HA  ILE A  54      31.684  32.588 -41.760  1.00  0.00           H  
ATOM    816  HB  ILE A  54      28.724  32.061 -42.067  1.00  0.00           H  
ATOM    817 1HG1 ILE A  54      30.289  34.485 -41.129  1.00  0.00           H  
ATOM    818 2HG1 ILE A  54      29.732  34.265 -42.791  1.00  0.00           H  
ATOM    819 1HG2 ILE A  54      28.643  32.519 -39.641  1.00  0.00           H  
ATOM    820 2HG2 ILE A  54      29.610  31.071 -39.980  1.00  0.00           H  
ATOM    821 3HG2 ILE A  54      30.411  32.603 -39.612  1.00  0.00           H  
ATOM    822 1HD1 ILE A  54      28.243  35.717 -41.553  1.00  0.00           H  
ATOM    823 2HD1 ILE A  54      27.419  34.211 -42.016  1.00  0.00           H  
ATOM    824 3HD1 ILE A  54      27.978  34.438 -40.340  1.00  0.00           H  
ATOM    825  N   GLY A  55      32.107  30.280 -41.063  1.00  0.00           N  
ATOM    826  CA  GLY A  55      32.597  28.945 -40.778  1.00  0.00           C  
ATOM    827  C   GLY A  55      33.935  28.652 -41.482  1.00  0.00           C  
ATOM    828  O   GLY A  55      34.635  27.707 -41.108  1.00  0.00           O  
ATOM    829  H   GLY A  55      32.481  31.031 -40.492  1.00  0.00           H  
ATOM    830 1HA  GLY A  55      32.718  28.839 -39.701  1.00  0.00           H  
ATOM    831 2HA  GLY A  55      31.853  28.213 -41.088  1.00  0.00           H  
ATOM    832  N   ASP A  56      34.330  29.472 -42.469  1.00  0.00           N  
ATOM    833  CA  ASP A  56      35.612  29.236 -43.146  1.00  0.00           C  
ATOM    834  C   ASP A  56      36.767  29.314 -42.159  1.00  0.00           C  
ATOM    835  O   ASP A  56      36.755  30.102 -41.214  1.00  0.00           O  
ATOM    836  CB  ASP A  56      35.851  30.213 -44.302  1.00  0.00           C  
ATOM    837  CG  ASP A  56      35.019  29.917 -45.576  1.00  0.00           C  
ATOM    838  OD1 ASP A  56      34.401  28.870 -45.712  1.00  0.00           O  
ATOM    839  OD2 ASP A  56      35.019  30.765 -46.428  1.00  0.00           O  
ATOM    840  H   ASP A  56      33.747  30.255 -42.772  1.00  0.00           H  
ATOM    841  HA  ASP A  56      35.600  28.229 -43.563  1.00  0.00           H  
ATOM    842 1HB  ASP A  56      35.618  31.225 -43.968  1.00  0.00           H  
ATOM    843 2HB  ASP A  56      36.910  30.198 -44.576  1.00  0.00           H  
ATOM    844  N   LYS A  57      37.779  28.488 -42.375  1.00  0.00           N  
ATOM    845  CA  LYS A  57      38.917  28.475 -41.468  1.00  0.00           C  
ATOM    846  C   LYS A  57      39.772  29.728 -41.485  1.00  0.00           C  
ATOM    847  O   LYS A  57      39.991  30.358 -42.528  1.00  0.00           O  
ATOM    848  CB  LYS A  57      39.836  27.292 -41.741  1.00  0.00           C  
ATOM    849  CG  LYS A  57      39.276  25.932 -41.391  1.00  0.00           C  
ATOM    850  CD  LYS A  57      40.348  24.877 -41.625  1.00  0.00           C  
ATOM    851  CE  LYS A  57      39.912  23.486 -41.230  1.00  0.00           C  
ATOM    852  NZ  LYS A  57      41.026  22.506 -41.422  1.00  0.00           N  
ATOM    853  H   LYS A  57      37.750  27.856 -43.162  1.00  0.00           H  
ATOM    854  HA  LYS A  57      38.528  28.364 -40.457  1.00  0.00           H  
ATOM    855 1HB  LYS A  57      40.105  27.279 -42.793  1.00  0.00           H  
ATOM    856 2HB  LYS A  57      40.762  27.421 -41.171  1.00  0.00           H  
ATOM    857 1HG  LYS A  57      38.978  25.924 -40.338  1.00  0.00           H  
ATOM    858 2HG  LYS A  57      38.401  25.717 -42.003  1.00  0.00           H  
ATOM    859 1HD  LYS A  57      40.629  24.869 -42.681  1.00  0.00           H  
ATOM    860 2HD  LYS A  57      41.233  25.136 -41.042  1.00  0.00           H  
ATOM    861 1HE  LYS A  57      39.620  23.487 -40.181  1.00  0.00           H  
ATOM    862 2HE  LYS A  57      39.060  23.182 -41.837  1.00  0.00           H  
ATOM    863 1HZ  LYS A  57      40.733  21.589 -41.143  1.00  0.00           H  
ATOM    864 2HZ  LYS A  57      41.313  22.491 -42.385  1.00  0.00           H  
ATOM    865 3HZ  LYS A  57      41.831  22.803 -40.832  1.00  0.00           H  
ATOM    866  N   VAL A  58      40.296  30.016 -40.305  1.00  0.00           N  
ATOM    867  CA  VAL A  58      41.247  31.079 -40.071  1.00  0.00           C  
ATOM    868  C   VAL A  58      42.525  30.433 -39.552  1.00  0.00           C  
ATOM    869  O   VAL A  58      42.473  29.533 -38.698  1.00  0.00           O  
ATOM    870  CB  VAL A  58      40.709  32.093 -39.051  1.00  0.00           C  
ATOM    871  CG1 VAL A  58      41.740  33.198 -38.816  1.00  0.00           C  
ATOM    872  CG2 VAL A  58      39.387  32.660 -39.558  1.00  0.00           C  
ATOM    873  H   VAL A  58      40.000  29.451 -39.515  1.00  0.00           H  
ATOM    874  HA  VAL A  58      41.451  31.592 -41.008  1.00  0.00           H  
ATOM    875  HB  VAL A  58      40.548  31.597 -38.098  1.00  0.00           H  
ATOM    876 1HG1 VAL A  58      41.357  33.905 -38.087  1.00  0.00           H  
ATOM    877 2HG1 VAL A  58      42.668  32.770 -38.442  1.00  0.00           H  
ATOM    878 3HG1 VAL A  58      41.937  33.719 -39.756  1.00  0.00           H  
ATOM    879 1HG2 VAL A  58      39.006  33.358 -38.845  1.00  0.00           H  
ATOM    880 2HG2 VAL A  58      39.535  33.157 -40.503  1.00  0.00           H  
ATOM    881 3HG2 VAL A  58      38.672  31.854 -39.689  1.00  0.00           H  
ATOM    882  N   ARG A  59      43.666  30.866 -40.079  1.00  0.00           N  
ATOM    883  CA  ARG A  59      44.948  30.338 -39.650  1.00  0.00           C  
ATOM    884  C   ARG A  59      45.942  31.455 -39.318  1.00  0.00           C  
ATOM    885  O   ARG A  59      45.814  32.562 -39.834  1.00  0.00           O  
ATOM    886  CB  ARG A  59      45.505  29.426 -40.753  1.00  0.00           C  
ATOM    887  CG  ARG A  59      45.801  30.078 -42.060  1.00  0.00           C  
ATOM    888  CD  ARG A  59      46.154  29.087 -43.113  1.00  0.00           C  
ATOM    889  NE  ARG A  59      45.008  28.273 -43.467  1.00  0.00           N  
ATOM    890  CZ  ARG A  59      45.002  27.283 -44.383  1.00  0.00           C  
ATOM    891  NH1 ARG A  59      46.090  26.982 -45.061  1.00  0.00           N  
ATOM    892  NH2 ARG A  59      43.883  26.623 -44.608  1.00  0.00           N  
ATOM    893  H   ARG A  59      43.630  31.576 -40.804  1.00  0.00           H  
ATOM    894  HA  ARG A  59      44.788  29.744 -38.765  1.00  0.00           H  
ATOM    895 1HB  ARG A  59      46.445  29.007 -40.440  1.00  0.00           H  
ATOM    896 2HB  ARG A  59      44.821  28.599 -40.932  1.00  0.00           H  
ATOM    897 1HG  ARG A  59      44.930  30.628 -42.397  1.00  0.00           H  
ATOM    898 2HG  ARG A  59      46.637  30.748 -41.928  1.00  0.00           H  
ATOM    899 1HD  ARG A  59      46.496  29.613 -44.008  1.00  0.00           H  
ATOM    900 2HD  ARG A  59      46.941  28.428 -42.750  1.00  0.00           H  
ATOM    901  HE  ARG A  59      44.141  28.458 -42.981  1.00  0.00           H  
ATOM    902 1HH1 ARG A  59      46.944  27.489 -44.897  1.00  0.00           H  
ATOM    903 2HH1 ARG A  59      46.064  26.238 -45.749  1.00  0.00           H  
ATOM    904 1HH2 ARG A  59      43.051  26.863 -44.102  1.00  0.00           H  
ATOM    905 2HH2 ARG A  59      43.843  25.886 -45.331  1.00  0.00           H  
ATOM    906  N   ILE A  60      46.911  31.154 -38.446  1.00  0.00           N  
ATOM    907  CA  ILE A  60      48.001  32.083 -38.095  1.00  0.00           C  
ATOM    908  C   ILE A  60      49.331  31.452 -38.390  1.00  0.00           C  
ATOM    909  O   ILE A  60      49.593  30.328 -37.969  1.00  0.00           O  
ATOM    910  CB  ILE A  60      48.000  32.559 -36.612  1.00  0.00           C  
ATOM    911  CG1 ILE A  60      46.721  33.365 -36.282  1.00  0.00           C  
ATOM    912  CG2 ILE A  60      49.210  33.406 -36.348  1.00  0.00           C  
ATOM    913  CD1 ILE A  60      46.465  33.651 -34.790  1.00  0.00           C  
ATOM    914  H   ILE A  60      46.908  30.206 -38.066  1.00  0.00           H  
ATOM    915  HA  ILE A  60      47.905  32.967 -38.719  1.00  0.00           H  
ATOM    916  HB  ILE A  60      48.042  31.704 -35.960  1.00  0.00           H  
ATOM    917 1HG1 ILE A  60      46.813  34.324 -36.743  1.00  0.00           H  
ATOM    918 2HG1 ILE A  60      45.891  32.857 -36.713  1.00  0.00           H  
ATOM    919 1HG2 ILE A  60      49.209  33.726 -35.307  1.00  0.00           H  
ATOM    920 2HG2 ILE A  60      50.108  32.832 -36.545  1.00  0.00           H  
ATOM    921 3HG2 ILE A  60      49.182  34.272 -36.998  1.00  0.00           H  
ATOM    922 1HD1 ILE A  60      45.557  34.237 -34.693  1.00  0.00           H  
ATOM    923 2HD1 ILE A  60      46.347  32.728 -34.243  1.00  0.00           H  
ATOM    924 3HD1 ILE A  60      47.302  34.212 -34.371  1.00  0.00           H  
ATOM    925  N   ALA A  61      50.144  32.133 -39.181  1.00  0.00           N  
ATOM    926  CA  ALA A  61      51.453  31.611 -39.579  1.00  0.00           C  
ATOM    927  C   ALA A  61      51.335  30.193 -40.151  1.00  0.00           C  
ATOM    928  O   ALA A  61      52.191  29.342 -39.910  1.00  0.00           O  
ATOM    929  CB  ALA A  61      52.402  31.610 -38.389  1.00  0.00           C  
ATOM    930  H   ALA A  61      49.845  33.064 -39.483  1.00  0.00           H  
ATOM    931  HA  ALA A  61      51.852  32.256 -40.361  1.00  0.00           H  
ATOM    932 1HB  ALA A  61      53.377  31.240 -38.705  1.00  0.00           H  
ATOM    933 2HB  ALA A  61      52.505  32.624 -38.011  1.00  0.00           H  
ATOM    934 3HB  ALA A  61      52.017  30.972 -37.610  1.00  0.00           H  
ATOM    935  N   GLY A  62      50.268  29.943 -40.904  1.00  0.00           N  
ATOM    936  CA  GLY A  62      50.019  28.646 -41.522  1.00  0.00           C  
ATOM    937  C   GLY A  62      49.349  27.592 -40.609  1.00  0.00           C  
ATOM    938  O   GLY A  62      49.076  26.482 -41.067  1.00  0.00           O  
ATOM    939  H   GLY A  62      49.614  30.696 -41.065  1.00  0.00           H  
ATOM    940 1HA  GLY A  62      49.402  28.803 -42.404  1.00  0.00           H  
ATOM    941 2HA  GLY A  62      50.966  28.246 -41.882  1.00  0.00           H  
ATOM    942  N   MET A  63      49.063  27.921 -39.346  1.00  0.00           N  
ATOM    943  CA  MET A  63      48.454  26.956 -38.421  1.00  0.00           C  
ATOM    944  C   MET A  63      46.955  27.168 -38.321  1.00  0.00           C  
ATOM    945  O   MET A  63      46.516  28.294 -38.138  1.00  0.00           O  
ATOM    946  CB  MET A  63      48.981  27.183 -37.005  1.00  0.00           C  
ATOM    947  CG  MET A  63      50.459  27.066 -36.795  1.00  0.00           C  
ATOM    948  SD  MET A  63      50.886  27.495 -35.084  1.00  0.00           S  
ATOM    949  CE  MET A  63      50.604  29.282 -35.085  1.00  0.00           C  
ATOM    950  H   MET A  63      49.309  28.840 -38.992  1.00  0.00           H  
ATOM    951  HA  MET A  63      48.650  25.943 -38.768  1.00  0.00           H  
ATOM    952 1HB  MET A  63      48.693  28.182 -36.683  1.00  0.00           H  
ATOM    953 2HB  MET A  63      48.488  26.478 -36.330  1.00  0.00           H  
ATOM    954 1HG  MET A  63      50.787  26.049 -37.000  1.00  0.00           H  
ATOM    955 2HG  MET A  63      50.984  27.749 -37.475  1.00  0.00           H  
ATOM    956 1HE  MET A  63      50.823  29.688 -34.099  1.00  0.00           H  
ATOM    957 2HE  MET A  63      51.250  29.746 -35.822  1.00  0.00           H  
ATOM    958 3HE  MET A  63      49.563  29.492 -35.342  1.00  0.00           H  
ATOM    959  N   ASP A  64      46.131  26.123 -38.387  1.00  0.00           N  
ATOM    960  CA  ASP A  64      44.703  26.417 -38.184  1.00  0.00           C  
ATOM    961  C   ASP A  64      44.538  27.011 -36.789  1.00  0.00           C  
ATOM    962  O   ASP A  64      45.088  26.447 -35.836  1.00  0.00           O  
ATOM    963  CB  ASP A  64      43.820  25.157 -38.252  1.00  0.00           C  
ATOM    964  CG  ASP A  64      43.659  24.492 -39.645  1.00  0.00           C  
ATOM    965  OD1 ASP A  64      44.057  25.052 -40.631  1.00  0.00           O  
ATOM    966  OD2 ASP A  64      43.080  23.411 -39.695  1.00  0.00           O  
ATOM    967  H   ASP A  64      46.468  25.184 -38.552  1.00  0.00           H  
ATOM    968  HA  ASP A  64      44.362  27.150 -38.916  1.00  0.00           H  
ATOM    969 1HB  ASP A  64      44.214  24.411 -37.561  1.00  0.00           H  
ATOM    970 2HB  ASP A  64      42.820  25.419 -37.889  1.00  0.00           H  
ATOM    971  N   VAL A  65      43.778  28.103 -36.645  1.00  0.00           N  
ATOM    972  CA  VAL A  65      43.560  28.649 -35.309  1.00  0.00           C  
ATOM    973  C   VAL A  65      42.097  28.923 -35.006  1.00  0.00           C  
ATOM    974  O   VAL A  65      41.733  29.101 -33.836  1.00  0.00           O  
ATOM    975  CB  VAL A  65      44.280  29.983 -35.109  1.00  0.00           C  
ATOM    976  CG1 VAL A  65      45.771  29.793 -35.319  1.00  0.00           C  
ATOM    977  CG2 VAL A  65      43.683  31.050 -36.009  1.00  0.00           C  
ATOM    978  H   VAL A  65      43.369  28.553 -37.457  1.00  0.00           H  
ATOM    979  HA  VAL A  65      43.932  27.935 -34.576  1.00  0.00           H  
ATOM    980  HB  VAL A  65      44.141  30.282 -34.072  1.00  0.00           H  
ATOM    981 1HG1 VAL A  65      46.269  30.700 -35.123  1.00  0.00           H  
ATOM    982 2HG1 VAL A  65      46.154  29.016 -34.663  1.00  0.00           H  
ATOM    983 3HG1 VAL A  65      45.941  29.511 -36.309  1.00  0.00           H  
ATOM    984 1HG2 VAL A  65      44.163  31.978 -35.830  1.00  0.00           H  
ATOM    985 2HG2 VAL A  65      43.812  30.775 -37.022  1.00  0.00           H  
ATOM    986 3HG2 VAL A  65      42.628  31.167 -35.805  1.00  0.00           H  
ATOM    987  N   GLY A  66      41.255  28.976 -36.042  1.00  0.00           N  
ATOM    988  CA  GLY A  66      39.890  29.406 -35.804  1.00  0.00           C  
ATOM    989  C   GLY A  66      38.958  29.357 -37.008  1.00  0.00           C  
ATOM    990  O   GLY A  66      39.223  28.684 -38.013  1.00  0.00           O  
ATOM    991  H   GLY A  66      41.589  28.829 -36.989  1.00  0.00           H  
ATOM    992 1HA  GLY A  66      39.459  28.827 -34.987  1.00  0.00           H  
ATOM    993 2HA  GLY A  66      39.943  30.428 -35.460  1.00  0.00           H  
ATOM    994  N   ASN A  67      37.822  30.046 -36.862  1.00  0.00           N  
ATOM    995  CA  ASN A  67      36.752  30.040 -37.871  1.00  0.00           C  
ATOM    996  C   ASN A  67      36.024  31.382 -37.992  1.00  0.00           C  
ATOM    997  O   ASN A  67      35.812  32.088 -36.999  1.00  0.00           O  
ATOM    998  CB  ASN A  67      35.717  28.969 -37.539  1.00  0.00           C  
ATOM    999  CG  ASN A  67      36.244  27.534 -37.576  1.00  0.00           C  
ATOM   1000  OD1 ASN A  67      36.803  27.067 -36.573  1.00  0.00           O  
ATOM   1001  ND2 ASN A  67      36.049  26.830 -38.668  1.00  0.00           N  
ATOM   1002  H   ASN A  67      37.729  30.599 -36.006  1.00  0.00           H  
ATOM   1003  HA  ASN A  67      37.198  29.822 -38.840  1.00  0.00           H  
ATOM   1004 1HB  ASN A  67      35.302  29.168 -36.550  1.00  0.00           H  
ATOM   1005 2HB  ASN A  67      34.896  29.052 -38.255  1.00  0.00           H  
ATOM   1006 1HD2 ASN A  67      36.370  25.886 -38.715  1.00  0.00           H  
ATOM   1007 2HD2 ASN A  67      35.557  27.226 -39.467  1.00  0.00           H  
ATOM   1008  N   VAL A  68      35.592  31.725 -39.203  1.00  0.00           N  
ATOM   1009  CA  VAL A  68      34.798  32.941 -39.377  1.00  0.00           C  
ATOM   1010  C   VAL A  68      33.456  32.851 -38.652  1.00  0.00           C  
ATOM   1011  O   VAL A  68      32.725  31.874 -38.805  1.00  0.00           O  
ATOM   1012  CB  VAL A  68      34.560  33.249 -40.857  1.00  0.00           C  
ATOM   1013  CG1 VAL A  68      33.603  34.422 -40.953  1.00  0.00           C  
ATOM   1014  CG2 VAL A  68      35.887  33.571 -41.546  1.00  0.00           C  
ATOM   1015  H   VAL A  68      35.830  31.139 -40.007  1.00  0.00           H  
ATOM   1016  HA  VAL A  68      35.346  33.773 -38.957  1.00  0.00           H  
ATOM   1017  HB  VAL A  68      34.104  32.392 -41.346  1.00  0.00           H  
ATOM   1018 1HG1 VAL A  68      33.428  34.647 -41.972  1.00  0.00           H  
ATOM   1019 2HG1 VAL A  68      32.664  34.181 -40.476  1.00  0.00           H  
ATOM   1020 3HG1 VAL A  68      34.033  35.270 -40.457  1.00  0.00           H  
ATOM   1021 1HG2 VAL A  68      35.708  33.797 -42.600  1.00  0.00           H  
ATOM   1022 2HG2 VAL A  68      36.343  34.430 -41.059  1.00  0.00           H  
ATOM   1023 3HG2 VAL A  68      36.554  32.709 -41.467  1.00  0.00           H  
ATOM   1024  N   LYS A  69      33.141  33.882 -37.874  1.00  0.00           N  
ATOM   1025  CA  LYS A  69      31.912  33.980 -37.093  1.00  0.00           C  
ATOM   1026  C   LYS A  69      30.819  34.790 -37.788  1.00  0.00           C  
ATOM   1027  O   LYS A  69      29.646  34.405 -37.780  1.00  0.00           O  
ATOM   1028  CB  LYS A  69      32.220  34.617 -35.739  1.00  0.00           C  
ATOM   1029  CG  LYS A  69      31.031  34.760 -34.803  1.00  0.00           C  
ATOM   1030  CD  LYS A  69      31.448  35.347 -33.451  1.00  0.00           C  
ATOM   1031  CE  LYS A  69      30.258  35.477 -32.520  1.00  0.00           C  
ATOM   1032  NZ  LYS A  69      30.636  36.066 -31.206  1.00  0.00           N  
ATOM   1033  H   LYS A  69      33.788  34.658 -37.836  1.00  0.00           H  
ATOM   1034  HA  LYS A  69      31.528  32.972 -36.934  1.00  0.00           H  
ATOM   1035 1HB  LYS A  69      32.969  34.019 -35.237  1.00  0.00           H  
ATOM   1036 2HB  LYS A  69      32.648  35.607 -35.895  1.00  0.00           H  
ATOM   1037 1HG  LYS A  69      30.294  35.421 -35.264  1.00  0.00           H  
ATOM   1038 2HG  LYS A  69      30.571  33.786 -34.646  1.00  0.00           H  
ATOM   1039 1HD  LYS A  69      32.184  34.707 -32.983  1.00  0.00           H  
ATOM   1040 2HD  LYS A  69      31.895  36.334 -33.601  1.00  0.00           H  
ATOM   1041 1HE  LYS A  69      29.505  36.108 -32.990  1.00  0.00           H  
ATOM   1042 2HE  LYS A  69      29.834  34.486 -32.353  1.00  0.00           H  
ATOM   1043 1HZ  LYS A  69      29.818  36.129 -30.619  1.00  0.00           H  
ATOM   1044 2HZ  LYS A  69      31.328  35.479 -30.758  1.00  0.00           H  
ATOM   1045 3HZ  LYS A  69      31.018  36.990 -31.347  1.00  0.00           H  
ATOM   1046  N   SER A  70      31.197  35.934 -38.356  1.00  0.00           N  
ATOM   1047  CA  SER A  70      30.200  36.817 -38.954  1.00  0.00           C  
ATOM   1048  C   SER A  70      30.771  37.764 -39.992  1.00  0.00           C  
ATOM   1049  O   SER A  70      31.966  38.050 -39.994  1.00  0.00           O  
ATOM   1050  CB  SER A  70      29.547  37.644 -37.869  1.00  0.00           C  
ATOM   1051  OG  SER A  70      30.471  38.538 -37.293  1.00  0.00           O  
ATOM   1052  H   SER A  70      32.184  36.183 -38.353  1.00  0.00           H  
ATOM   1053  HA  SER A  70      29.444  36.203 -39.429  1.00  0.00           H  
ATOM   1054 1HB  SER A  70      28.712  38.202 -38.290  1.00  0.00           H  
ATOM   1055 2HB  SER A  70      29.143  36.985 -37.100  1.00  0.00           H  
ATOM   1056  HG  SER A  70      29.995  39.000 -36.600  1.00  0.00           H  
ATOM   1057  N   MET A  71      29.911  38.319 -40.843  1.00  0.00           N  
ATOM   1058  CA  MET A  71      30.391  39.343 -41.766  1.00  0.00           C  
ATOM   1059  C   MET A  71      29.447  40.541 -41.817  1.00  0.00           C  
ATOM   1060  O   MET A  71      28.229  40.387 -41.691  1.00  0.00           O  
ATOM   1061  CB  MET A  71      30.591  38.759 -43.161  1.00  0.00           C  
ATOM   1062  CG  MET A  71      31.569  37.626 -43.201  1.00  0.00           C  
ATOM   1063  SD  MET A  71      32.022  37.152 -44.845  1.00  0.00           S  
ATOM   1064  CE  MET A  71      33.043  35.782 -44.459  1.00  0.00           C  
ATOM   1065  H   MET A  71      28.938  38.053 -40.835  1.00  0.00           H  
ATOM   1066  HA  MET A  71      31.348  39.711 -41.408  1.00  0.00           H  
ATOM   1067 1HB  MET A  71      29.641  38.416 -43.561  1.00  0.00           H  
ATOM   1068 2HB  MET A  71      30.969  39.544 -43.823  1.00  0.00           H  
ATOM   1069 1HG  MET A  71      32.450  37.899 -42.651  1.00  0.00           H  
ATOM   1070 2HG  MET A  71      31.133  36.758 -42.716  1.00  0.00           H  
ATOM   1071 1HE  MET A  71      33.421  35.374 -45.352  1.00  0.00           H  
ATOM   1072 2HE  MET A  71      33.862  36.101 -43.831  1.00  0.00           H  
ATOM   1073 3HE  MET A  71      32.452  35.040 -43.944  1.00  0.00           H  
ATOM   1074  N   GLU A  72      30.014  41.724 -42.064  1.00  0.00           N  
ATOM   1075  CA  GLU A  72      29.235  42.955 -42.214  1.00  0.00           C  
ATOM   1076  C   GLU A  72      29.915  43.945 -43.161  1.00  0.00           C  
ATOM   1077  O   GLU A  72      31.103  43.829 -43.443  1.00  0.00           O  
ATOM   1078  CB  GLU A  72      29.004  43.609 -40.848  1.00  0.00           C  
ATOM   1079  CG  GLU A  72      30.269  44.066 -40.140  1.00  0.00           C  
ATOM   1080  CD  GLU A  72      30.009  44.667 -38.769  1.00  0.00           C  
ATOM   1081  OE1 GLU A  72      28.875  44.677 -38.352  1.00  0.00           O  
ATOM   1082  OE2 GLU A  72      30.944  45.116 -38.147  1.00  0.00           O  
ATOM   1083  H   GLU A  72      31.034  41.764 -42.110  1.00  0.00           H  
ATOM   1084  HA  GLU A  72      28.264  42.698 -42.641  1.00  0.00           H  
ATOM   1085 1HB  GLU A  72      28.353  44.475 -40.966  1.00  0.00           H  
ATOM   1086 2HB  GLU A  72      28.494  42.901 -40.194  1.00  0.00           H  
ATOM   1087 1HG  GLU A  72      30.939  43.208 -40.036  1.00  0.00           H  
ATOM   1088 2HG  GLU A  72      30.759  44.807 -40.770  1.00  0.00           H  
ATOM   1089  N   ILE A  73      29.164  44.921 -43.658  1.00  0.00           N  
ATOM   1090  CA  ILE A  73      29.748  45.938 -44.535  1.00  0.00           C  
ATOM   1091  C   ILE A  73      29.791  47.312 -43.862  1.00  0.00           C  
ATOM   1092  O   ILE A  73      28.796  47.774 -43.301  1.00  0.00           O  
ATOM   1093  CB  ILE A  73      29.003  46.001 -45.878  1.00  0.00           C  
ATOM   1094  CG1 ILE A  73      29.118  44.655 -46.582  1.00  0.00           C  
ATOM   1095  CG2 ILE A  73      29.598  47.097 -46.750  1.00  0.00           C  
ATOM   1096  CD1 ILE A  73      28.245  44.524 -47.792  1.00  0.00           C  
ATOM   1097  H   ILE A  73      28.185  44.972 -43.411  1.00  0.00           H  
ATOM   1098  HA  ILE A  73      30.772  45.654 -44.758  1.00  0.00           H  
ATOM   1099  HB  ILE A  73      27.947  46.205 -45.706  1.00  0.00           H  
ATOM   1100 1HG1 ILE A  73      30.140  44.522 -46.881  1.00  0.00           H  
ATOM   1101 2HG1 ILE A  73      28.853  43.863 -45.888  1.00  0.00           H  
ATOM   1102 1HG2 ILE A  73      29.072  47.142 -47.701  1.00  0.00           H  
ATOM   1103 2HG2 ILE A  73      29.493  48.039 -46.243  1.00  0.00           H  
ATOM   1104 3HG2 ILE A  73      30.653  46.894 -46.931  1.00  0.00           H  
ATOM   1105 1HD1 ILE A  73      28.389  43.541 -48.243  1.00  0.00           H  
ATOM   1106 2HD1 ILE A  73      27.200  44.640 -47.502  1.00  0.00           H  
ATOM   1107 3HD1 ILE A  73      28.510  45.295 -48.512  1.00  0.00           H  
ATOM   1108  N   ASP A  74      30.972  47.934 -43.890  1.00  0.00           N  
ATOM   1109  CA  ASP A  74      31.220  49.231 -43.260  1.00  0.00           C  
ATOM   1110  C   ASP A  74      32.229  50.061 -44.074  1.00  0.00           C  
ATOM   1111  O   ASP A  74      33.429  49.955 -43.841  1.00  0.00           O  
ATOM   1112  CB  ASP A  74      31.780  48.997 -41.844  1.00  0.00           C  
ATOM   1113  CG  ASP A  74      31.965  50.273 -40.983  1.00  0.00           C  
ATOM   1114  OD1 ASP A  74      31.680  51.351 -41.446  1.00  0.00           O  
ATOM   1115  OD2 ASP A  74      32.398  50.132 -39.857  1.00  0.00           O  
ATOM   1116  H   ASP A  74      31.728  47.482 -44.400  1.00  0.00           H  
ATOM   1117  HA  ASP A  74      30.284  49.772 -43.151  1.00  0.00           H  
ATOM   1118 1HB  ASP A  74      31.107  48.323 -41.308  1.00  0.00           H  
ATOM   1119 2HB  ASP A  74      32.742  48.489 -41.919  1.00  0.00           H  
ATOM   1120  N   GLY A  75      31.775  50.839 -45.080  1.00  0.00           N  
ATOM   1121  CA  GLY A  75      30.403  50.886 -45.590  1.00  0.00           C  
ATOM   1122  C   GLY A  75      30.579  50.563 -47.049  1.00  0.00           C  
ATOM   1123  O   GLY A  75      29.638  50.518 -47.838  1.00  0.00           O  
ATOM   1124  H   GLY A  75      32.466  51.356 -45.648  1.00  0.00           H  
ATOM   1125 1HA  GLY A  75      29.744  50.159 -45.129  1.00  0.00           H  
ATOM   1126 2HA  GLY A  75      29.979  51.881 -45.460  1.00  0.00           H  
ATOM   1127  N   ASP A  76      31.841  50.345 -47.370  1.00  0.00           N  
ATOM   1128  CA  ASP A  76      32.341  50.035 -48.680  1.00  0.00           C  
ATOM   1129  C   ASP A  76      33.383  48.942 -48.560  1.00  0.00           C  
ATOM   1130  O   ASP A  76      33.935  48.467 -49.550  1.00  0.00           O  
ATOM   1131  CB  ASP A  76      32.933  51.307 -49.247  1.00  0.00           C  
ATOM   1132  CG  ASP A  76      34.008  51.847 -48.303  1.00  0.00           C  
ATOM   1133  OD1 ASP A  76      33.745  51.905 -47.087  1.00  0.00           O  
ATOM   1134  OD2 ASP A  76      35.107  52.159 -48.766  1.00  0.00           O  
ATOM   1135  H   ASP A  76      32.529  50.393 -46.634  1.00  0.00           H  
ATOM   1136  HA  ASP A  76      31.522  49.685 -49.307  1.00  0.00           H  
ATOM   1137 1HB  ASP A  76      33.367  51.112 -50.226  1.00  0.00           H  
ATOM   1138 2HB  ASP A  76      32.150  52.058 -49.370  1.00  0.00           H  
ATOM   1139  N   LYS A  77      33.643  48.564 -47.315  1.00  0.00           N  
ATOM   1140  CA  LYS A  77      34.626  47.543 -46.969  1.00  0.00           C  
ATOM   1141  C   LYS A  77      33.914  46.419 -46.258  1.00  0.00           C  
ATOM   1142  O   LYS A  77      32.881  46.650 -45.621  1.00  0.00           O  
ATOM   1143  CB  LYS A  77      35.738  48.113 -46.085  1.00  0.00           C  
ATOM   1144  CG  LYS A  77      36.496  49.295 -46.712  1.00  0.00           C  
ATOM   1145  CD  LYS A  77      37.279  48.869 -47.952  1.00  0.00           C  
ATOM   1146  CE  LYS A  77      38.137  50.000 -48.510  1.00  0.00           C  
ATOM   1147  NZ  LYS A  77      37.308  51.093 -49.141  1.00  0.00           N  
ATOM   1148  H   LYS A  77      33.141  49.042 -46.581  1.00  0.00           H  
ATOM   1149  HA  LYS A  77      35.072  47.141 -47.878  1.00  0.00           H  
ATOM   1150 1HB  LYS A  77      35.312  48.448 -45.138  1.00  0.00           H  
ATOM   1151 2HB  LYS A  77      36.463  47.321 -45.861  1.00  0.00           H  
ATOM   1152 1HG  LYS A  77      35.793  50.076 -46.986  1.00  0.00           H  
ATOM   1153 2HG  LYS A  77      37.181  49.709 -45.980  1.00  0.00           H  
ATOM   1154 1HD  LYS A  77      37.910  48.023 -47.707  1.00  0.00           H  
ATOM   1155 2HD  LYS A  77      36.573  48.557 -48.726  1.00  0.00           H  
ATOM   1156 1HE  LYS A  77      38.732  50.429 -47.704  1.00  0.00           H  
ATOM   1157 2HE  LYS A  77      38.811  49.587 -49.260  1.00  0.00           H  
ATOM   1158 1HZ  LYS A  77      37.901  51.816 -49.500  1.00  0.00           H  
ATOM   1159 2HZ  LYS A  77      36.757  50.722 -49.894  1.00  0.00           H  
ATOM   1160 3HZ  LYS A  77      36.659  51.514 -48.457  1.00  0.00           H  
ATOM   1161  N   VAL A  78      34.468  45.217 -46.315  1.00  0.00           N  
ATOM   1162  CA  VAL A  78      33.829  44.113 -45.625  1.00  0.00           C  
ATOM   1163  C   VAL A  78      34.602  43.764 -44.375  1.00  0.00           C  
ATOM   1164  O   VAL A  78      35.827  43.632 -44.392  1.00  0.00           O  
ATOM   1165  CB  VAL A  78      33.733  42.884 -46.520  1.00  0.00           C  
ATOM   1166  CG1 VAL A  78      33.056  41.719 -45.741  1.00  0.00           C  
ATOM   1167  CG2 VAL A  78      32.969  43.216 -47.785  1.00  0.00           C  
ATOM   1168  H   VAL A  78      35.339  45.056 -46.830  1.00  0.00           H  
ATOM   1169  HA  VAL A  78      32.821  44.406 -45.338  1.00  0.00           H  
ATOM   1170  HB  VAL A  78      34.724  42.581 -46.783  1.00  0.00           H  
ATOM   1171 1HG1 VAL A  78      33.000  40.836 -46.378  1.00  0.00           H  
ATOM   1172 2HG1 VAL A  78      33.629  41.477 -44.849  1.00  0.00           H  
ATOM   1173 3HG1 VAL A  78      32.048  42.018 -45.451  1.00  0.00           H  
ATOM   1174 1HG2 VAL A  78      32.928  42.330 -48.421  1.00  0.00           H  
ATOM   1175 2HG2 VAL A  78      31.974  43.522 -47.531  1.00  0.00           H  
ATOM   1176 3HG2 VAL A  78      33.474  44.019 -48.319  1.00  0.00           H  
ATOM   1177  N   VAL A  79      33.889  43.652 -43.276  1.00  0.00           N  
ATOM   1178  CA  VAL A  79      34.519  43.338 -42.023  1.00  0.00           C  
ATOM   1179  C   VAL A  79      34.146  41.917 -41.658  1.00  0.00           C  
ATOM   1180  O   VAL A  79      32.970  41.535 -41.704  1.00  0.00           O  
ATOM   1181  CB  VAL A  79      34.076  44.315 -40.929  1.00  0.00           C  
ATOM   1182  CG1 VAL A  79      34.788  43.970 -39.614  1.00  0.00           C  
ATOM   1183  CG2 VAL A  79      34.331  45.742 -41.405  1.00  0.00           C  
ATOM   1184  H   VAL A  79      32.884  43.773 -43.318  1.00  0.00           H  
ATOM   1185  HA  VAL A  79      35.597  43.399 -42.130  1.00  0.00           H  
ATOM   1186  HB  VAL A  79      33.022  44.193 -40.750  1.00  0.00           H  
ATOM   1187 1HG1 VAL A  79      34.456  44.648 -38.828  1.00  0.00           H  
ATOM   1188 2HG1 VAL A  79      34.548  42.947 -39.333  1.00  0.00           H  
ATOM   1189 3HG1 VAL A  79      35.867  44.064 -39.750  1.00  0.00           H  
ATOM   1190 1HG2 VAL A  79      34.002  46.445 -40.643  1.00  0.00           H  
ATOM   1191 2HG2 VAL A  79      35.378  45.875 -41.599  1.00  0.00           H  
ATOM   1192 3HG2 VAL A  79      33.770  45.922 -42.325  1.00  0.00           H  
ATOM   1193  N   ILE A  80      35.154  41.122 -41.352  1.00  0.00           N  
ATOM   1194  CA  ILE A  80      34.932  39.740 -41.001  1.00  0.00           C  
ATOM   1195  C   ILE A  80      35.289  39.489 -39.552  1.00  0.00           C  
ATOM   1196  O   ILE A  80      36.387  39.822 -39.106  1.00  0.00           O  
ATOM   1197  CB  ILE A  80      35.746  38.778 -41.884  1.00  0.00           C  
ATOM   1198  CG1 ILE A  80      35.370  38.913 -43.354  1.00  0.00           C  
ATOM   1199  CG2 ILE A  80      35.508  37.379 -41.440  1.00  0.00           C  
ATOM   1200  CD1 ILE A  80      36.202  38.046 -44.228  1.00  0.00           C  
ATOM   1201  H   ILE A  80      36.096  41.505 -41.349  1.00  0.00           H  
ATOM   1202  HA  ILE A  80      33.878  39.503 -41.134  1.00  0.00           H  
ATOM   1203  HB  ILE A  80      36.801  39.006 -41.791  1.00  0.00           H  
ATOM   1204 1HG1 ILE A  80      34.344  38.645 -43.486  1.00  0.00           H  
ATOM   1205 2HG1 ILE A  80      35.501  39.947 -43.675  1.00  0.00           H  
ATOM   1206 1HG2 ILE A  80      36.080  36.696 -42.054  1.00  0.00           H  
ATOM   1207 2HG2 ILE A  80      35.798  37.255 -40.402  1.00  0.00           H  
ATOM   1208 3HG2 ILE A  80      34.452  37.174 -41.548  1.00  0.00           H  
ATOM   1209 1HD1 ILE A  80      35.898  38.147 -45.243  1.00  0.00           H  
ATOM   1210 2HD1 ILE A  80      37.241  38.305 -44.138  1.00  0.00           H  
ATOM   1211 3HD1 ILE A  80      36.060  37.019 -43.923  1.00  0.00           H  
ATOM   1212  N   GLY A  81      34.337  38.951 -38.797  1.00  0.00           N  
ATOM   1213  CA  GLY A  81      34.578  38.605 -37.411  1.00  0.00           C  
ATOM   1214  C   GLY A  81      34.925  37.144 -37.366  1.00  0.00           C  
ATOM   1215  O   GLY A  81      34.316  36.342 -38.077  1.00  0.00           O  
ATOM   1216  H   GLY A  81      33.441  38.719 -39.215  1.00  0.00           H  
ATOM   1217 1HA  GLY A  81      35.396  39.192 -37.003  1.00  0.00           H  
ATOM   1218 2HA  GLY A  81      33.689  38.797 -36.813  1.00  0.00           H  
ATOM   1219  N   TYR A  82      35.809  36.775 -36.467  1.00  0.00           N  
ATOM   1220  CA  TYR A  82      36.220  35.394 -36.332  1.00  0.00           C  
ATOM   1221  C   TYR A  82      36.647  35.033 -34.932  1.00  0.00           C  
ATOM   1222  O   TYR A  82      37.033  35.893 -34.137  1.00  0.00           O  
ATOM   1223  CB  TYR A  82      37.323  35.092 -37.351  1.00  0.00           C  
ATOM   1224  CG  TYR A  82      38.500  35.973 -37.285  1.00  0.00           C  
ATOM   1225  CD1 TYR A  82      39.563  35.679 -36.480  1.00  0.00           C  
ATOM   1226  CD2 TYR A  82      38.517  37.103 -38.097  1.00  0.00           C  
ATOM   1227  CE1 TYR A  82      40.634  36.525 -36.465  1.00  0.00           C  
ATOM   1228  CE2 TYR A  82      39.585  37.948 -38.079  1.00  0.00           C  
ATOM   1229  CZ  TYR A  82      40.643  37.676 -37.268  1.00  0.00           C  
ATOM   1230  OH  TYR A  82      41.707  38.545 -37.245  1.00  0.00           O  
ATOM   1231  H   TYR A  82      36.277  37.494 -35.918  1.00  0.00           H  
ATOM   1232  HA  TYR A  82      35.374  34.756 -36.564  1.00  0.00           H  
ATOM   1233 1HB  TYR A  82      37.655  34.069 -37.201  1.00  0.00           H  
ATOM   1234 2HB  TYR A  82      36.924  35.169 -38.354  1.00  0.00           H  
ATOM   1235  HD1 TYR A  82      39.552  34.782 -35.849  1.00  0.00           H  
ATOM   1236  HD2 TYR A  82      37.670  37.325 -38.742  1.00  0.00           H  
ATOM   1237  HE1 TYR A  82      41.451  36.301 -35.829  1.00  0.00           H  
ATOM   1238  HE2 TYR A  82      39.589  38.835 -38.709  1.00  0.00           H  
ATOM   1239  HH  TYR A  82      41.458  39.350 -37.715  1.00  0.00           H  
ATOM   1240  N   THR A  83      36.594  33.743 -34.635  1.00  0.00           N  
ATOM   1241  CA  THR A  83      36.991  33.296 -33.314  1.00  0.00           C  
ATOM   1242  C   THR A  83      38.240  32.473 -33.348  1.00  0.00           C  
ATOM   1243  O   THR A  83      38.488  31.737 -34.306  1.00  0.00           O  
ATOM   1244  CB  THR A  83      35.879  32.480 -32.658  1.00  0.00           C  
ATOM   1245  OG1 THR A  83      35.580  31.331 -33.470  1.00  0.00           O  
ATOM   1246  CG2 THR A  83      34.652  33.324 -32.472  1.00  0.00           C  
ATOM   1247  H   THR A  83      36.272  33.080 -35.344  1.00  0.00           H  
ATOM   1248  HA  THR A  83      37.183  34.165 -32.690  1.00  0.00           H  
ATOM   1249  HB  THR A  83      36.224  32.141 -31.709  1.00  0.00           H  
ATOM   1250  HG1 THR A  83      34.881  30.816 -33.059  1.00  0.00           H  
ATOM   1251 1HG2 THR A  83      33.871  32.738 -31.995  1.00  0.00           H  
ATOM   1252 2HG2 THR A  83      34.900  34.178 -31.847  1.00  0.00           H  
ATOM   1253 3HG2 THR A  83      34.313  33.668 -33.434  1.00  0.00           H  
ATOM   1254  N   LEU A  84      39.005  32.577 -32.271  1.00  0.00           N  
ATOM   1255  CA  LEU A  84      40.240  31.831 -32.120  1.00  0.00           C  
ATOM   1256  C   LEU A  84      40.180  30.806 -30.999  1.00  0.00           C  
ATOM   1257  O   LEU A  84      39.438  30.970 -30.027  1.00  0.00           O  
ATOM   1258  CB  LEU A  84      41.403  32.761 -31.779  1.00  0.00           C  
ATOM   1259  CG  LEU A  84      41.687  33.918 -32.691  1.00  0.00           C  
ATOM   1260  CD1 LEU A  84      42.831  34.684 -32.080  1.00  0.00           C  
ATOM   1261  CD2 LEU A  84      42.024  33.437 -34.076  1.00  0.00           C  
ATOM   1262  H   LEU A  84      38.712  33.216 -31.528  1.00  0.00           H  
ATOM   1263  HA  LEU A  84      40.450  31.310 -33.054  1.00  0.00           H  
ATOM   1264 1HB  LEU A  84      41.220  33.168 -30.784  1.00  0.00           H  
ATOM   1265 2HB  LEU A  84      42.309  32.156 -31.721  1.00  0.00           H  
ATOM   1266  HG  LEU A  84      40.811  34.570 -32.733  1.00  0.00           H  
ATOM   1267 1HD1 LEU A  84      43.044  35.532 -32.677  1.00  0.00           H  
ATOM   1268 2HD1 LEU A  84      42.556  35.000 -31.080  1.00  0.00           H  
ATOM   1269 3HD1 LEU A  84      43.714  34.046 -32.019  1.00  0.00           H  
ATOM   1270 1HD2 LEU A  84      42.240  34.279 -34.727  1.00  0.00           H  
ATOM   1271 2HD2 LEU A  84      42.894  32.804 -33.999  1.00  0.00           H  
ATOM   1272 3HD2 LEU A  84      41.185  32.870 -34.487  1.00  0.00           H  
ATOM   1273  N   GLY A  85      41.024  29.789 -31.121  1.00  0.00           N  
ATOM   1274  CA  GLY A  85      41.266  28.831 -30.055  1.00  0.00           C  
ATOM   1275  C   GLY A  85      42.366  29.425 -29.178  1.00  0.00           C  
ATOM   1276  O   GLY A  85      42.434  30.641 -29.011  1.00  0.00           O  
ATOM   1277  H   GLY A  85      41.520  29.673 -32.006  1.00  0.00           H  
ATOM   1278 1HA  GLY A  85      40.355  28.669 -29.478  1.00  0.00           H  
ATOM   1279 2HA  GLY A  85      41.582  27.876 -30.472  1.00  0.00           H  
ATOM   1280  N   GLY A  86      43.241  28.596 -28.611  1.00  0.00           N  
ATOM   1281  CA  GLY A  86      44.281  29.099 -27.692  1.00  0.00           C  
ATOM   1282  C   GLY A  86      45.445  29.830 -28.396  1.00  0.00           C  
ATOM   1283  O   GLY A  86      46.594  29.371 -28.360  1.00  0.00           O  
ATOM   1284  H   GLY A  86      43.174  27.606 -28.791  1.00  0.00           H  
ATOM   1285 1HA  GLY A  86      43.818  29.775 -26.972  1.00  0.00           H  
ATOM   1286 2HA  GLY A  86      44.677  28.263 -27.117  1.00  0.00           H  
ATOM   1287  N   ARG A  87      45.121  30.946 -29.054  1.00  0.00           N  
ATOM   1288  CA  ARG A  87      46.064  31.762 -29.828  1.00  0.00           C  
ATOM   1289  C   ARG A  87      45.865  33.258 -29.641  1.00  0.00           C  
ATOM   1290  O   ARG A  87      44.784  33.723 -29.278  1.00  0.00           O  
ATOM   1291  CB  ARG A  87      45.962  31.457 -31.307  1.00  0.00           C  
ATOM   1292  CG  ARG A  87      46.367  30.067 -31.712  1.00  0.00           C  
ATOM   1293  CD  ARG A  87      47.836  29.866 -31.605  1.00  0.00           C  
ATOM   1294  NE  ARG A  87      48.246  28.561 -32.103  1.00  0.00           N  
ATOM   1295  CZ  ARG A  87      48.292  27.430 -31.370  1.00  0.00           C  
ATOM   1296  NH1 ARG A  87      47.955  27.430 -30.095  1.00  0.00           N  
ATOM   1297  NH2 ARG A  87      48.679  26.297 -31.935  1.00  0.00           N  
ATOM   1298  H   ARG A  87      44.143  31.217 -29.011  1.00  0.00           H  
ATOM   1299  HA  ARG A  87      47.072  31.511 -29.501  1.00  0.00           H  
ATOM   1300 1HB  ARG A  87      44.934  31.606 -31.641  1.00  0.00           H  
ATOM   1301 2HB  ARG A  87      46.585  32.158 -31.862  1.00  0.00           H  
ATOM   1302 1HG  ARG A  87      45.865  29.332 -31.094  1.00  0.00           H  
ATOM   1303 2HG  ARG A  87      46.087  29.918 -32.697  1.00  0.00           H  
ATOM   1304 1HD  ARG A  87      48.353  30.632 -32.185  1.00  0.00           H  
ATOM   1305 2HD  ARG A  87      48.133  29.939 -30.558  1.00  0.00           H  
ATOM   1306  HE  ARG A  87      48.516  28.496 -33.076  1.00  0.00           H  
ATOM   1307 1HH1 ARG A  87      47.636  28.288 -29.620  1.00  0.00           H  
ATOM   1308 2HH1 ARG A  87      47.998  26.574 -29.566  1.00  0.00           H  
ATOM   1309 1HH2 ARG A  87      48.934  26.276 -32.915  1.00  0.00           H  
ATOM   1310 2HH2 ARG A  87      48.714  25.451 -31.388  1.00  0.00           H  
ATOM   1311  N   THR A  88      46.924  34.013 -29.911  1.00  0.00           N  
ATOM   1312  CA  THR A  88      46.888  35.466 -29.840  1.00  0.00           C  
ATOM   1313  C   THR A  88      47.308  36.118 -31.154  1.00  0.00           C  
ATOM   1314  O   THR A  88      48.290  35.714 -31.775  1.00  0.00           O  
ATOM   1315  CB  THR A  88      47.801  35.973 -28.692  1.00  0.00           C  
ATOM   1316  OG1 THR A  88      47.334  35.439 -27.445  1.00  0.00           O  
ATOM   1317  CG2 THR A  88      47.821  37.500 -28.618  1.00  0.00           C  
ATOM   1318  H   THR A  88      47.785  33.564 -30.185  1.00  0.00           H  
ATOM   1319  HA  THR A  88      45.865  35.780 -29.629  1.00  0.00           H  
ATOM   1320  HB  THR A  88      48.819  35.623 -28.862  1.00  0.00           H  
ATOM   1321  HG1 THR A  88      46.383  35.579 -27.372  1.00  0.00           H  
ATOM   1322 1HG2 THR A  88      48.468  37.806 -27.801  1.00  0.00           H  
ATOM   1323 2HG2 THR A  88      48.202  37.913 -29.546  1.00  0.00           H  
ATOM   1324 3HG2 THR A  88      46.814  37.877 -28.443  1.00  0.00           H  
ATOM   1325  N   ILE A  89      46.556  37.132 -31.556  1.00  0.00           N  
ATOM   1326  CA  ILE A  89      46.876  37.959 -32.710  1.00  0.00           C  
ATOM   1327  C   ILE A  89      47.535  39.205 -32.182  1.00  0.00           C  
ATOM   1328  O   ILE A  89      47.090  39.755 -31.168  1.00  0.00           O  
ATOM   1329  CB  ILE A  89      45.637  38.295 -33.543  1.00  0.00           C  
ATOM   1330  CG1 ILE A  89      45.105  37.055 -34.108  1.00  0.00           C  
ATOM   1331  CG2 ILE A  89      45.931  39.271 -34.640  1.00  0.00           C  
ATOM   1332  CD1 ILE A  89      43.788  37.214 -34.734  1.00  0.00           C  
ATOM   1333  H   ILE A  89      45.743  37.373 -31.005  1.00  0.00           H  
ATOM   1334  HA  ILE A  89      47.590  37.436 -33.348  1.00  0.00           H  
ATOM   1335  HB  ILE A  89      44.873  38.717 -32.884  1.00  0.00           H  
ATOM   1336 1HG1 ILE A  89      45.800  36.700 -34.865  1.00  0.00           H  
ATOM   1337 2HG1 ILE A  89      45.046  36.315 -33.326  1.00  0.00           H  
ATOM   1338 1HG2 ILE A  89      45.022  39.479 -35.205  1.00  0.00           H  
ATOM   1339 2HG2 ILE A  89      46.305  40.196 -34.213  1.00  0.00           H  
ATOM   1340 3HG2 ILE A  89      46.675  38.841 -35.299  1.00  0.00           H  
ATOM   1341 1HD1 ILE A  89      43.485  36.259 -35.135  1.00  0.00           H  
ATOM   1342 2HD1 ILE A  89      43.068  37.551 -34.000  1.00  0.00           H  
ATOM   1343 3HD1 ILE A  89      43.854  37.945 -35.537  1.00  0.00           H  
ATOM   1344  N   GLY A  90      48.648  39.585 -32.774  1.00  0.00           N  
ATOM   1345  CA  GLY A  90      49.333  40.756 -32.297  1.00  0.00           C  
ATOM   1346  C   GLY A  90      48.882  42.010 -33.006  1.00  0.00           C  
ATOM   1347  O   GLY A  90      48.024  41.976 -33.895  1.00  0.00           O  
ATOM   1348  H   GLY A  90      48.988  39.081 -33.580  1.00  0.00           H  
ATOM   1349 1HA  GLY A  90      49.139  40.845 -31.260  1.00  0.00           H  
ATOM   1350 2HA  GLY A  90      50.408  40.635 -32.406  1.00  0.00           H  
ATOM   1351  N   THR A  91      49.483  43.125 -32.663  1.00  0.00           N  
ATOM   1352  CA  THR A  91      49.138  44.323 -33.375  1.00  0.00           C  
ATOM   1353  C   THR A  91      49.835  44.298 -34.719  1.00  0.00           C  
ATOM   1354  O   THR A  91      50.734  43.467 -34.968  1.00  0.00           O  
ATOM   1355  CB  THR A  91      49.483  45.578 -32.571  1.00  0.00           C  
ATOM   1356  OG1 THR A  91      50.882  45.563 -32.261  1.00  0.00           O  
ATOM   1357  CG2 THR A  91      48.671  45.625 -31.310  1.00  0.00           C  
ATOM   1358  H   THR A  91      50.153  43.150 -31.894  1.00  0.00           H  
ATOM   1359  HA  THR A  91      48.061  44.335 -33.553  1.00  0.00           H  
ATOM   1360  HB  THR A  91      49.266  46.461 -33.171  1.00  0.00           H  
ATOM   1361  HG1 THR A  91      51.047  44.815 -31.637  1.00  0.00           H  
ATOM   1362 1HG2 THR A  91      48.924  46.515 -30.740  1.00  0.00           H  
ATOM   1363 2HG2 THR A  91      47.609  45.633 -31.542  1.00  0.00           H  
ATOM   1364 3HG2 THR A  91      48.904  44.763 -30.737  1.00  0.00           H  
ATOM   1365  N   GLU A  92      49.366  45.171 -35.606  1.00  0.00           N  
ATOM   1366  CA  GLU A  92      49.902  45.303 -36.949  1.00  0.00           C  
ATOM   1367  C   GLU A  92      49.875  43.948 -37.660  1.00  0.00           C  
ATOM   1368  O   GLU A  92      50.710  43.676 -38.519  1.00  0.00           O  
ATOM   1369  CB  GLU A  92      51.334  45.853 -36.890  1.00  0.00           C  
ATOM   1370  CG  GLU A  92      51.452  47.211 -36.193  1.00  0.00           C  
ATOM   1371  CD  GLU A  92      52.856  47.781 -36.199  1.00  0.00           C  
ATOM   1372  OE1 GLU A  92      53.781  47.044 -36.446  1.00  0.00           O  
ATOM   1373  OE2 GLU A  92      52.997  48.955 -35.950  1.00  0.00           O  
ATOM   1374  H   GLU A  92      48.621  45.790 -35.325  1.00  0.00           H  
ATOM   1375  HA  GLU A  92      49.278  45.996 -37.513  1.00  0.00           H  
ATOM   1376 1HB  GLU A  92      51.983  45.155 -36.376  1.00  0.00           H  
ATOM   1377 2HB  GLU A  92      51.718  45.957 -37.905  1.00  0.00           H  
ATOM   1378 1HG  GLU A  92      50.779  47.920 -36.675  1.00  0.00           H  
ATOM   1379 2HG  GLU A  92      51.127  47.092 -35.160  1.00  0.00           H  
ATOM   1380  N   SER A  93      48.906  43.094 -37.324  1.00  0.00           N  
ATOM   1381  CA  SER A  93      48.863  41.817 -37.986  1.00  0.00           C  
ATOM   1382  C   SER A  93      48.332  42.035 -39.364  1.00  0.00           C  
ATOM   1383  O   SER A  93      47.434  42.858 -39.570  1.00  0.00           O  
ATOM   1384  CB  SER A  93      47.962  40.811 -37.289  1.00  0.00           C  
ATOM   1385  OG  SER A  93      48.363  40.518 -35.989  1.00  0.00           O  
ATOM   1386  H   SER A  93      48.236  43.332 -36.611  1.00  0.00           H  
ATOM   1387  HA  SER A  93      49.872  41.423 -38.067  1.00  0.00           H  
ATOM   1388 1HB  SER A  93      46.973  41.134 -37.292  1.00  0.00           H  
ATOM   1389 2HB  SER A  93      47.993  39.897 -37.872  1.00  0.00           H  
ATOM   1390  HG  SER A  93      48.037  41.231 -35.417  1.00  0.00           H  
ATOM   1391  N   ARG A  94      48.836  41.269 -40.295  1.00  0.00           N  
ATOM   1392  CA  ARG A  94      48.281  41.317 -41.621  1.00  0.00           C  
ATOM   1393  C   ARG A  94      47.313  40.178 -41.784  1.00  0.00           C  
ATOM   1394  O   ARG A  94      47.397  39.185 -41.059  1.00  0.00           O  
ATOM   1395  CB  ARG A  94      49.382  41.335 -42.672  1.00  0.00           C  
ATOM   1396  CG  ARG A  94      50.197  42.633 -42.627  1.00  0.00           C  
ATOM   1397  CD  ARG A  94      51.301  42.714 -43.609  1.00  0.00           C  
ATOM   1398  NE  ARG A  94      51.974  44.025 -43.518  1.00  0.00           N  
ATOM   1399  CZ  ARG A  94      53.093  44.374 -44.198  1.00  0.00           C  
ATOM   1400  NH1 ARG A  94      53.673  43.510 -45.004  1.00  0.00           N  
ATOM   1401  NH2 ARG A  94      53.612  45.583 -44.058  1.00  0.00           N  
ATOM   1402  H   ARG A  94      49.614  40.648 -40.068  1.00  0.00           H  
ATOM   1403  HA  ARG A  94      47.724  42.237 -41.725  1.00  0.00           H  
ATOM   1404 1HB  ARG A  94      50.060  40.499 -42.514  1.00  0.00           H  
ATOM   1405 2HB  ARG A  94      48.946  41.240 -43.666  1.00  0.00           H  
ATOM   1406 1HG  ARG A  94      49.527  43.456 -42.845  1.00  0.00           H  
ATOM   1407 2HG  ARG A  94      50.611  42.768 -41.624  1.00  0.00           H  
ATOM   1408 1HD  ARG A  94      52.033  41.931 -43.407  1.00  0.00           H  
ATOM   1409 2HD  ARG A  94      50.906  42.597 -44.616  1.00  0.00           H  
ATOM   1410  HE  ARG A  94      51.526  44.735 -42.904  1.00  0.00           H  
ATOM   1411 1HH1 ARG A  94      53.285  42.582 -45.118  1.00  0.00           H  
ATOM   1412 2HH1 ARG A  94      54.505  43.775 -45.513  1.00  0.00           H  
ATOM   1413 1HH2 ARG A  94      53.183  46.257 -43.440  1.00  0.00           H  
ATOM   1414 2HH2 ARG A  94      54.444  45.833 -44.570  1.00  0.00           H  
ATOM   1415  N   ALA A  95      46.389  40.302 -42.722  1.00  0.00           N  
ATOM   1416  CA  ALA A  95      45.495  39.173 -42.970  1.00  0.00           C  
ATOM   1417  C   ALA A  95      45.236  39.041 -44.446  1.00  0.00           C  
ATOM   1418  O   ALA A  95      44.731  39.952 -45.101  1.00  0.00           O  
ATOM   1419  CB  ALA A  95      44.175  39.301 -42.217  1.00  0.00           C  
ATOM   1420  H   ALA A  95      46.362  41.164 -43.267  1.00  0.00           H  
ATOM   1421  HA  ALA A  95      45.993  38.276 -42.630  1.00  0.00           H  
ATOM   1422 1HB  ALA A  95      43.574  38.418 -42.414  1.00  0.00           H  
ATOM   1423 2HB  ALA A  95      44.379  39.368 -41.156  1.00  0.00           H  
ATOM   1424 3HB  ALA A  95      43.637  40.170 -42.536  1.00  0.00           H  
ATOM   1425  N   ALA A  96      45.570  37.886 -44.956  1.00  0.00           N  
ATOM   1426  CA  ALA A  96      45.430  37.609 -46.353  1.00  0.00           C  
ATOM   1427  C   ALA A  96      44.315  36.634 -46.579  1.00  0.00           C  
ATOM   1428  O   ALA A  96      44.074  35.746 -45.765  1.00  0.00           O  
ATOM   1429  CB  ALA A  96      46.728  37.057 -46.895  1.00  0.00           C  
ATOM   1430  H   ALA A  96      45.962  37.172 -44.348  1.00  0.00           H  
ATOM   1431  HA  ALA A  96      45.186  38.531 -46.873  1.00  0.00           H  
ATOM   1432 1HB  ALA A  96      46.603  36.865 -47.936  1.00  0.00           H  
ATOM   1433 2HB  ALA A  96      47.530  37.777 -46.747  1.00  0.00           H  
ATOM   1434 3HB  ALA A  96      46.972  36.129 -46.379  1.00  0.00           H  
ATOM   1435  N   ILE A  97      43.675  36.751 -47.710  1.00  0.00           N  
ATOM   1436  CA  ILE A  97      42.710  35.758 -48.098  1.00  0.00           C  
ATOM   1437  C   ILE A  97      43.405  34.884 -49.124  1.00  0.00           C  
ATOM   1438  O   ILE A  97      44.096  35.393 -50.010  1.00  0.00           O  
ATOM   1439  CB  ILE A  97      41.415  36.390 -48.602  1.00  0.00           C  
ATOM   1440  CG1 ILE A  97      40.822  37.207 -47.493  1.00  0.00           C  
ATOM   1441  CG2 ILE A  97      40.443  35.302 -49.082  1.00  0.00           C  
ATOM   1442  CD1 ILE A  97      39.664  38.041 -47.936  1.00  0.00           C  
ATOM   1443  H   ILE A  97      43.871  37.543 -48.318  1.00  0.00           H  
ATOM   1444  HA  ILE A  97      42.457  35.145 -47.239  1.00  0.00           H  
ATOM   1445  HB  ILE A  97      41.627  37.064 -49.383  1.00  0.00           H  
ATOM   1446 1HG1 ILE A  97      40.526  36.541 -46.706  1.00  0.00           H  
ATOM   1447 2HG1 ILE A  97      41.586  37.868 -47.096  1.00  0.00           H  
ATOM   1448 1HG2 ILE A  97      39.519  35.758 -49.429  1.00  0.00           H  
ATOM   1449 2HG2 ILE A  97      40.898  34.736 -49.897  1.00  0.00           H  
ATOM   1450 3HG2 ILE A  97      40.224  34.628 -48.252  1.00  0.00           H  
ATOM   1451 1HD1 ILE A  97      39.269  38.598 -47.098  1.00  0.00           H  
ATOM   1452 2HD1 ILE A  97      39.986  38.735 -48.716  1.00  0.00           H  
ATOM   1453 3HD1 ILE A  97      38.893  37.388 -48.331  1.00  0.00           H  
ATOM   1454  N   ARG A  98      43.349  33.585 -48.919  1.00  0.00           N  
ATOM   1455  CA  ARG A  98      44.051  32.644 -49.778  1.00  0.00           C  
ATOM   1456  C   ARG A  98      43.216  31.450 -50.172  1.00  0.00           C  
ATOM   1457  O   ARG A  98      42.208  31.139 -49.542  1.00  0.00           O  
ATOM   1458  CB  ARG A  98      45.354  32.184 -49.121  1.00  0.00           C  
ATOM   1459  CG  ARG A  98      46.428  33.282 -48.958  1.00  0.00           C  
ATOM   1460  CD  ARG A  98      46.957  33.620 -50.326  1.00  0.00           C  
ATOM   1461  NE  ARG A  98      48.048  34.580 -50.348  1.00  0.00           N  
ATOM   1462  CZ  ARG A  98      47.909  35.922 -50.445  1.00  0.00           C  
ATOM   1463  NH1 ARG A  98      46.729  36.483 -50.501  1.00  0.00           N  
ATOM   1464  NH2 ARG A  98      48.985  36.689 -50.490  1.00  0.00           N  
ATOM   1465  H   ARG A  98      42.782  33.248 -48.141  1.00  0.00           H  
ATOM   1466  HA  ARG A  98      44.321  33.167 -50.695  1.00  0.00           H  
ATOM   1467 1HB  ARG A  98      45.136  31.791 -48.127  1.00  0.00           H  
ATOM   1468 2HB  ARG A  98      45.789  31.371 -49.704  1.00  0.00           H  
ATOM   1469 1HG  ARG A  98      46.016  34.174 -48.492  1.00  0.00           H  
ATOM   1470 2HG  ARG A  98      47.248  32.903 -48.343  1.00  0.00           H  
ATOM   1471 1HD  ARG A  98      47.308  32.704 -50.803  1.00  0.00           H  
ATOM   1472 2HD  ARG A  98      46.145  34.031 -50.918  1.00  0.00           H  
ATOM   1473  HE  ARG A  98      48.987  34.212 -50.309  1.00  0.00           H  
ATOM   1474 1HH1 ARG A  98      45.866  35.923 -50.417  1.00  0.00           H  
ATOM   1475 2HH1 ARG A  98      46.672  37.489 -50.578  1.00  0.00           H  
ATOM   1476 1HH2 ARG A  98      49.906  36.274 -50.451  1.00  0.00           H  
ATOM   1477 2HH2 ARG A  98      48.880  37.691 -50.565  1.00  0.00           H  
ATOM   1478  N   THR A  99      43.612  30.802 -51.263  1.00  0.00           N  
ATOM   1479  CA  THR A  99      42.915  29.609 -51.719  1.00  0.00           C  
ATOM   1480  C   THR A  99      43.446  28.375 -51.006  1.00  0.00           C  
ATOM   1481  O   THR A  99      44.659  28.165 -50.948  1.00  0.00           O  
ATOM   1482  CB  THR A  99      43.072  29.423 -53.234  1.00  0.00           C  
ATOM   1483  OG1 THR A  99      42.544  30.558 -53.925  1.00  0.00           O  
ATOM   1484  CG2 THR A  99      42.311  28.208 -53.659  1.00  0.00           C  
ATOM   1485  H   THR A  99      44.428  31.118 -51.767  1.00  0.00           H  
ATOM   1486  HA  THR A  99      41.857  29.697 -51.485  1.00  0.00           H  
ATOM   1487  HB  THR A  99      44.123  29.305 -53.491  1.00  0.00           H  
ATOM   1488  HG1 THR A  99      42.619  30.405 -54.874  1.00  0.00           H  
ATOM   1489 1HG2 THR A  99      42.404  28.069 -54.734  1.00  0.00           H  
ATOM   1490 2HG2 THR A  99      42.712  27.342 -53.156  1.00  0.00           H  
ATOM   1491 3HG2 THR A  99      41.269  28.331 -53.393  1.00  0.00           H  
ATOM   1492  N   ASP A 100      42.539  27.580 -50.449  1.00  0.00           N  
ATOM   1493  CA  ASP A 100      42.888  26.355 -49.742  1.00  0.00           C  
ATOM   1494  C   ASP A 100      43.095  25.174 -50.689  1.00  0.00           C  
ATOM   1495  O   ASP A 100      44.002  24.363 -50.491  1.00  0.00           O  
ATOM   1496  CB  ASP A 100      41.795  26.005 -48.723  1.00  0.00           C  
ATOM   1497  CG  ASP A 100      42.238  24.974 -47.672  1.00  0.00           C  
ATOM   1498  OD1 ASP A 100      43.226  25.258 -47.013  1.00  0.00           O  
ATOM   1499  OD2 ASP A 100      41.589  23.966 -47.502  1.00  0.00           O  
ATOM   1500  H   ASP A 100      41.560  27.836 -50.528  1.00  0.00           H  
ATOM   1501  HA  ASP A 100      43.820  26.527 -49.206  1.00  0.00           H  
ATOM   1502 1HB  ASP A 100      41.449  26.908 -48.225  1.00  0.00           H  
ATOM   1503 2HB  ASP A 100      40.935  25.598 -49.258  1.00  0.00           H  
ATOM   1504  N   THR A 101      42.223  25.047 -51.692  1.00  0.00           N  
ATOM   1505  CA  THR A 101      42.281  23.892 -52.577  1.00  0.00           C  
ATOM   1506  C   THR A 101      41.921  24.171 -54.056  1.00  0.00           C  
ATOM   1507  O   THR A 101      41.673  25.304 -54.468  1.00  0.00           O  
ATOM   1508  CB  THR A 101      41.382  22.771 -52.002  1.00  0.00           C  
ATOM   1509  OG1 THR A 101      41.612  21.546 -52.722  1.00  0.00           O  
ATOM   1510  CG2 THR A 101      39.916  23.176 -52.083  1.00  0.00           C  
ATOM   1511  H   THR A 101      41.513  25.753 -51.816  1.00  0.00           H  
ATOM   1512  HA  THR A 101      43.306  23.522 -52.569  1.00  0.00           H  
ATOM   1513  HB  THR A 101      41.640  22.608 -50.951  1.00  0.00           H  
ATOM   1514  HG1 THR A 101      42.409  21.123 -52.374  1.00  0.00           H  
ATOM   1515 1HG2 THR A 101      39.295  22.388 -51.664  1.00  0.00           H  
ATOM   1516 2HG2 THR A 101      39.776  24.089 -51.514  1.00  0.00           H  
ATOM   1517 3HG2 THR A 101      39.637  23.345 -53.085  1.00  0.00           H  
ATOM   1518  N   ILE A 102      41.872  23.089 -54.834  1.00  0.00           N  
ATOM   1519  CA  ILE A 102      41.611  23.066 -56.279  1.00  0.00           C  
ATOM   1520  C   ILE A 102      40.236  23.604 -56.661  1.00  0.00           C  
ATOM   1521  O   ILE A 102      40.018  24.061 -57.781  1.00  0.00           O  
ATOM   1522  CB  ILE A 102      41.775  21.633 -56.826  1.00  0.00           C  
ATOM   1523  CG1 ILE A 102      41.895  21.668 -58.352  1.00  0.00           C  
ATOM   1524  CG2 ILE A 102      40.606  20.747 -56.401  1.00  0.00           C  
ATOM   1525  CD1 ILE A 102      42.342  20.355 -58.950  1.00  0.00           C  
ATOM   1526  H   ILE A 102      42.027  22.216 -54.359  1.00  0.00           H  
ATOM   1527  HA  ILE A 102      42.357  23.693 -56.764  1.00  0.00           H  
ATOM   1528  HB  ILE A 102      42.699  21.210 -56.432  1.00  0.00           H  
ATOM   1529 1HG1 ILE A 102      40.925  21.927 -58.775  1.00  0.00           H  
ATOM   1530 2HG1 ILE A 102      42.614  22.436 -58.633  1.00  0.00           H  
ATOM   1531 1HG2 ILE A 102      40.759  19.738 -56.784  1.00  0.00           H  
ATOM   1532 2HG2 ILE A 102      40.547  20.716 -55.315  1.00  0.00           H  
ATOM   1533 3HG2 ILE A 102      39.681  21.143 -56.808  1.00  0.00           H  
ATOM   1534 1HD1 ILE A 102      42.404  20.454 -60.034  1.00  0.00           H  
ATOM   1535 2HD1 ILE A 102      43.321  20.089 -58.553  1.00  0.00           H  
ATOM   1536 3HD1 ILE A 102      41.623  19.577 -58.699  1.00  0.00           H  
ATOM   1537  N   LEU A 103      39.312  23.553 -55.715  1.00  0.00           N  
ATOM   1538  CA  LEU A 103      37.947  24.000 -55.906  1.00  0.00           C  
ATOM   1539  C   LEU A 103      37.789  25.504 -55.684  1.00  0.00           C  
ATOM   1540  O   LEU A 103      36.695  26.043 -55.845  1.00  0.00           O  
ATOM   1541  CB  LEU A 103      37.038  23.244 -54.941  1.00  0.00           C  
ATOM   1542  CG  LEU A 103      37.019  21.736 -55.149  1.00  0.00           C  
ATOM   1543  CD1 LEU A 103      36.173  21.091 -54.082  1.00  0.00           C  
ATOM   1544  CD2 LEU A 103      36.507  21.431 -56.545  1.00  0.00           C  
ATOM   1545  H   LEU A 103      39.581  23.158 -54.831  1.00  0.00           H  
ATOM   1546  HA  LEU A 103      37.651  23.770 -56.928  1.00  0.00           H  
ATOM   1547 1HB  LEU A 103      37.355  23.441 -53.921  1.00  0.00           H  
ATOM   1548 2HB  LEU A 103      36.018  23.611 -55.060  1.00  0.00           H  
ATOM   1549  HG  LEU A 103      38.024  21.345 -55.044  1.00  0.00           H  
ATOM   1550 1HD1 LEU A 103      36.175  20.010 -54.222  1.00  0.00           H  
ATOM   1551 2HD1 LEU A 103      36.585  21.330 -53.101  1.00  0.00           H  
ATOM   1552 3HD1 LEU A 103      35.152  21.464 -54.150  1.00  0.00           H  
ATOM   1553 1HD2 LEU A 103      36.503  20.352 -56.705  1.00  0.00           H  
ATOM   1554 2HD2 LEU A 103      35.494  21.818 -56.655  1.00  0.00           H  
ATOM   1555 3HD2 LEU A 103      37.159  21.905 -57.281  1.00  0.00           H  
ATOM   1556  N   GLY A 104      38.869  26.183 -55.290  1.00  0.00           N  
ATOM   1557  CA  GLY A 104      38.827  27.625 -55.076  1.00  0.00           C  
ATOM   1558  C   GLY A 104      38.355  28.074 -53.691  1.00  0.00           C  
ATOM   1559  O   GLY A 104      38.271  29.280 -53.431  1.00  0.00           O  
ATOM   1560  H   GLY A 104      39.763  25.709 -55.154  1.00  0.00           H  
ATOM   1561 1HA  GLY A 104      39.820  28.029 -55.269  1.00  0.00           H  
ATOM   1562 2HA  GLY A 104      38.174  28.061 -55.829  1.00  0.00           H  
ATOM   1563  N   ARG A 105      38.060  27.129 -52.795  1.00  0.00           N  
ATOM   1564  CA  ARG A 105      37.586  27.463 -51.446  1.00  0.00           C  
ATOM   1565  C   ARG A 105      38.625  28.335 -50.761  1.00  0.00           C  
ATOM   1566  O   ARG A 105      39.803  27.974 -50.747  1.00  0.00           O  
ATOM   1567  CB  ARG A 105      37.365  26.200 -50.623  1.00  0.00           C  
ATOM   1568  CG  ARG A 105      36.840  26.390 -49.182  1.00  0.00           C  
ATOM   1569  CD  ARG A 105      35.374  26.711 -49.147  1.00  0.00           C  
ATOM   1570  NE  ARG A 105      34.854  26.815 -47.772  1.00  0.00           N  
ATOM   1571  CZ  ARG A 105      34.409  25.782 -47.030  1.00  0.00           C  
ATOM   1572  NH1 ARG A 105      34.410  24.553 -47.504  1.00  0.00           N  
ATOM   1573  NH2 ARG A 105      33.971  26.035 -45.816  1.00  0.00           N  
ATOM   1574  H   ARG A 105      38.149  26.164 -53.069  1.00  0.00           H  
ATOM   1575  HA  ARG A 105      36.649  28.016 -51.522  1.00  0.00           H  
ATOM   1576 1HB  ARG A 105      36.668  25.548 -51.147  1.00  0.00           H  
ATOM   1577 2HB  ARG A 105      38.307  25.668 -50.539  1.00  0.00           H  
ATOM   1578 1HG  ARG A 105      37.002  25.472 -48.615  1.00  0.00           H  
ATOM   1579 2HG  ARG A 105      37.378  27.210 -48.696  1.00  0.00           H  
ATOM   1580 1HD  ARG A 105      35.208  27.668 -49.641  1.00  0.00           H  
ATOM   1581 2HD  ARG A 105      34.816  25.933 -49.664  1.00  0.00           H  
ATOM   1582  HE  ARG A 105      34.806  27.747 -47.317  1.00  0.00           H  
ATOM   1583 1HH1 ARG A 105      34.749  24.373 -48.437  1.00  0.00           H  
ATOM   1584 2HH1 ARG A 105      34.072  23.794 -46.932  1.00  0.00           H  
ATOM   1585 1HH2 ARG A 105      33.994  27.020 -45.493  1.00  0.00           H  
ATOM   1586 2HH2 ARG A 105      33.627  25.298 -45.224  1.00  0.00           H  
ATOM   1587  N   LYS A 106      38.187  29.473 -50.223  1.00  0.00           N  
ATOM   1588  CA  LYS A 106      39.083  30.444 -49.600  1.00  0.00           C  
ATOM   1589  C   LYS A 106      39.214  30.293 -48.088  1.00  0.00           C  
ATOM   1590  O   LYS A 106      38.362  29.689 -47.438  1.00  0.00           O  
ATOM   1591  CB  LYS A 106      38.620  31.875 -49.907  1.00  0.00           C  
ATOM   1592  CG  LYS A 106      38.492  32.219 -51.376  1.00  0.00           C  
ATOM   1593  CD  LYS A 106      39.810  32.079 -52.095  1.00  0.00           C  
ATOM   1594  CE  LYS A 106      39.720  32.555 -53.536  1.00  0.00           C  
ATOM   1595  NZ  LYS A 106      38.610  31.866 -54.263  1.00  0.00           N  
ATOM   1596  H   LYS A 106      37.202  29.689 -50.270  1.00  0.00           H  
ATOM   1597  HA  LYS A 106      40.065  30.304 -50.033  1.00  0.00           H  
ATOM   1598 1HB  LYS A 106      37.641  32.037 -49.469  1.00  0.00           H  
ATOM   1599 2HB  LYS A 106      39.305  32.579 -49.449  1.00  0.00           H  
ATOM   1600 1HG  LYS A 106      37.767  31.549 -51.844  1.00  0.00           H  
ATOM   1601 2HG  LYS A 106      38.137  33.243 -51.475  1.00  0.00           H  
ATOM   1602 1HD  LYS A 106      40.590  32.631 -51.567  1.00  0.00           H  
ATOM   1603 2HD  LYS A 106      40.081  31.028 -52.110  1.00  0.00           H  
ATOM   1604 1HE  LYS A 106      39.569  33.634 -53.577  1.00  0.00           H  
ATOM   1605 2HE  LYS A 106      40.658  32.314 -54.029  1.00  0.00           H  
ATOM   1606 1HZ  LYS A 106      38.590  32.166 -55.222  1.00  0.00           H  
ATOM   1607 2HZ  LYS A 106      38.730  30.842 -54.212  1.00  0.00           H  
ATOM   1608 3HZ  LYS A 106      37.737  32.090 -53.823  1.00  0.00           H  
ATOM   1609  N   ASN A 107      40.253  30.914 -47.534  1.00  0.00           N  
ATOM   1610  CA  ASN A 107      40.468  30.971 -46.086  1.00  0.00           C  
ATOM   1611  C   ASN A 107      41.171  32.267 -45.704  1.00  0.00           C  
ATOM   1612  O   ASN A 107      41.656  32.989 -46.577  1.00  0.00           O  
ATOM   1613  CB  ASN A 107      41.340  29.815 -45.640  1.00  0.00           C  
ATOM   1614  CG  ASN A 107      42.733  29.885 -46.272  1.00  0.00           C  
ATOM   1615  OD1 ASN A 107      43.421  30.909 -46.208  1.00  0.00           O  
ATOM   1616  ND2 ASN A 107      43.152  28.812 -46.872  1.00  0.00           N  
ATOM   1617  H   ASN A 107      40.943  31.322 -48.159  1.00  0.00           H  
ATOM   1618  HA  ASN A 107      39.503  30.943 -45.573  1.00  0.00           H  
ATOM   1619 1HB  ASN A 107      41.448  29.830 -44.557  1.00  0.00           H  
ATOM   1620 2HB  ASN A 107      40.867  28.870 -45.914  1.00  0.00           H  
ATOM   1621 1HD2 ASN A 107      44.055  28.796 -47.304  1.00  0.00           H  
ATOM   1622 2HD2 ASN A 107      42.569  27.995 -46.892  1.00  0.00           H  
ATOM   1623  N   ILE A 108      41.313  32.514 -44.396  1.00  0.00           N  
ATOM   1624  CA  ILE A 108      42.036  33.709 -43.942  1.00  0.00           C  
ATOM   1625  C   ILE A 108      43.332  33.354 -43.215  1.00  0.00           C  
ATOM   1626  O   ILE A 108      43.310  32.546 -42.285  1.00  0.00           O  
ATOM   1627  CB  ILE A 108      41.183  34.566 -42.994  1.00  0.00           C  
ATOM   1628  CG1 ILE A 108      39.927  35.065 -43.682  1.00  0.00           C  
ATOM   1629  CG2 ILE A 108      42.015  35.746 -42.479  1.00  0.00           C  
ATOM   1630  CD1 ILE A 108      38.964  35.704 -42.719  1.00  0.00           C  
ATOM   1631  H   ILE A 108      40.897  31.873 -43.716  1.00  0.00           H  
ATOM   1632  HA  ILE A 108      42.289  34.311 -44.808  1.00  0.00           H  
ATOM   1633  HB  ILE A 108      40.873  33.966 -42.156  1.00  0.00           H  
ATOM   1634 1HG1 ILE A 108      40.199  35.796 -44.440  1.00  0.00           H  
ATOM   1635 2HG1 ILE A 108      39.426  34.228 -44.168  1.00  0.00           H  
ATOM   1636 1HG2 ILE A 108      41.420  36.343 -41.792  1.00  0.00           H  
ATOM   1637 2HG2 ILE A 108      42.888  35.368 -41.961  1.00  0.00           H  
ATOM   1638 3HG2 ILE A 108      42.332  36.361 -43.324  1.00  0.00           H  
ATOM   1639 1HD1 ILE A 108      38.094  36.036 -43.253  1.00  0.00           H  
ATOM   1640 2HD1 ILE A 108      38.670  34.979 -41.964  1.00  0.00           H  
ATOM   1641 3HD1 ILE A 108      39.436  36.555 -42.235  1.00  0.00           H  
ATOM   1642  N   GLU A 109      44.450  33.943 -43.652  1.00  0.00           N  
ATOM   1643  CA  GLU A 109      45.765  33.717 -43.061  1.00  0.00           C  
ATOM   1644  C   GLU A 109      46.309  34.987 -42.405  1.00  0.00           C  
ATOM   1645  O   GLU A 109      46.467  36.022 -43.054  1.00  0.00           O  
ATOM   1646  CB  GLU A 109      46.735  33.167 -44.112  1.00  0.00           C  
ATOM   1647  CG  GLU A 109      48.161  32.897 -43.593  1.00  0.00           C  
ATOM   1648  CD  GLU A 109      49.037  32.201 -44.605  1.00  0.00           C  
ATOM   1649  OE1 GLU A 109      48.534  31.831 -45.636  1.00  0.00           O  
ATOM   1650  OE2 GLU A 109      50.204  32.030 -44.336  1.00  0.00           O  
ATOM   1651  H   GLU A 109      44.370  34.591 -44.428  1.00  0.00           H  
ATOM   1652  HA  GLU A 109      45.659  32.975 -42.281  1.00  0.00           H  
ATOM   1653 1HB  GLU A 109      46.336  32.237 -44.519  1.00  0.00           H  
ATOM   1654 2HB  GLU A 109      46.807  33.877 -44.938  1.00  0.00           H  
ATOM   1655 1HG  GLU A 109      48.624  33.852 -43.337  1.00  0.00           H  
ATOM   1656 2HG  GLU A 109      48.119  32.305 -42.688  1.00  0.00           H  
ATOM   1657  N   ILE A 110      46.605  34.887 -41.115  1.00  0.00           N  
ATOM   1658  CA  ILE A 110      47.029  36.004 -40.287  1.00  0.00           C  
ATOM   1659  C   ILE A 110      48.516  35.962 -39.902  1.00  0.00           C  
ATOM   1660  O   ILE A 110      49.079  34.906 -39.584  1.00  0.00           O  
ATOM   1661  CB  ILE A 110      46.113  36.088 -39.057  1.00  0.00           C  
ATOM   1662  CG1 ILE A 110      44.691  36.307 -39.526  1.00  0.00           C  
ATOM   1663  CG2 ILE A 110      46.551  37.216 -38.105  1.00  0.00           C  
ATOM   1664  CD1 ILE A 110      43.687  36.158 -38.450  1.00  0.00           C  
ATOM   1665  H   ILE A 110      46.455  33.994 -40.658  1.00  0.00           H  
ATOM   1666  HA  ILE A 110      46.864  36.903 -40.860  1.00  0.00           H  
ATOM   1667  HB  ILE A 110      46.123  35.144 -38.566  1.00  0.00           H  
ATOM   1668 1HG1 ILE A 110      44.602  37.297 -39.960  1.00  0.00           H  
ATOM   1669 2HG1 ILE A 110      44.466  35.570 -40.288  1.00  0.00           H  
ATOM   1670 1HG2 ILE A 110      45.880  37.249 -37.257  1.00  0.00           H  
ATOM   1671 2HG2 ILE A 110      47.552  37.042 -37.757  1.00  0.00           H  
ATOM   1672 3HG2 ILE A 110      46.511  38.170 -38.635  1.00  0.00           H  
ATOM   1673 1HD1 ILE A 110      42.692  36.306 -38.863  1.00  0.00           H  
ATOM   1674 2HD1 ILE A 110      43.762  35.158 -38.024  1.00  0.00           H  
ATOM   1675 3HD1 ILE A 110      43.876  36.896 -37.680  1.00  0.00           H  
ATOM   1676  N   GLU A 111      49.157  37.130 -39.997  1.00  0.00           N  
ATOM   1677  CA  GLU A 111      50.583  37.298 -39.711  1.00  0.00           C  
ATOM   1678  C   GLU A 111      50.926  38.474 -38.780  1.00  0.00           C  
ATOM   1679  O   GLU A 111      51.078  39.588 -39.269  1.00  0.00           O  
ATOM   1680  CB  GLU A 111      51.362  37.531 -41.001  1.00  0.00           C  
ATOM   1681  CG  GLU A 111      52.876  37.620 -40.783  1.00  0.00           C  
ATOM   1682  CD  GLU A 111      53.637  37.964 -42.032  1.00  0.00           C  
ATOM   1683  OE1 GLU A 111      53.656  39.129 -42.387  1.00  0.00           O  
ATOM   1684  OE2 GLU A 111      54.208  37.082 -42.630  1.00  0.00           O  
ATOM   1685  H   GLU A 111      48.609  37.940 -40.287  1.00  0.00           H  
ATOM   1686  HA  GLU A 111      50.950  36.369 -39.279  1.00  0.00           H  
ATOM   1687 1HB  GLU A 111      51.155  36.724 -41.707  1.00  0.00           H  
ATOM   1688 2HB  GLU A 111      51.032  38.462 -41.457  1.00  0.00           H  
ATOM   1689 1HG  GLU A 111      53.074  38.385 -40.027  1.00  0.00           H  
ATOM   1690 2HG  GLU A 111      53.234  36.667 -40.393  1.00  0.00           H  
ATOM   1691  N   PRO A 112      50.942  38.276 -37.441  1.00  0.00           N  
ATOM   1692  CA  PRO A 112      51.270  39.265 -36.408  1.00  0.00           C  
ATOM   1693  C   PRO A 112      52.611  39.907 -36.662  1.00  0.00           C  
ATOM   1694  O   PRO A 112      53.550  39.197 -37.047  1.00  0.00           O  
ATOM   1695  CB  PRO A 112      51.265  38.409 -35.132  1.00  0.00           C  
ATOM   1696  CG  PRO A 112      50.339  37.257 -35.452  1.00  0.00           C  
ATOM   1697  CD  PRO A 112      50.617  36.949 -36.897  1.00  0.00           C  
ATOM   1698  HA  PRO A 112      50.520  40.042 -36.371  1.00  0.00           H  
ATOM   1699 1HB  PRO A 112      52.291  38.083 -34.902  1.00  0.00           H  
ATOM   1700 2HB  PRO A 112      50.938  39.008 -34.291  1.00  0.00           H  
ATOM   1701 1HG  PRO A 112      50.533  36.398 -34.789  1.00  0.00           H  
ATOM   1702 2HG  PRO A 112      49.291  37.557 -35.288  1.00  0.00           H  
ATOM   1703 1HD  PRO A 112      51.480  36.270 -36.982  1.00  0.00           H  
ATOM   1704 2HD  PRO A 112      49.726  36.537 -37.350  1.00  0.00           H  
ATOM   1705  N   ARG A 113      52.735  41.226 -36.465  1.00  0.00           N  
ATOM   1706  CA  ARG A 113      54.022  41.862 -36.729  1.00  0.00           C  
ATOM   1707  C   ARG A 113      54.545  42.780 -35.614  1.00  0.00           C  
ATOM   1708  O   ARG A 113      55.759  42.952 -35.482  1.00  0.00           O  
ATOM   1709  CB  ARG A 113      53.960  42.636 -38.037  1.00  0.00           C  
ATOM   1710  CG  ARG A 113      53.746  41.759 -39.277  1.00  0.00           C  
ATOM   1711  CD  ARG A 113      53.692  42.525 -40.530  1.00  0.00           C  
ATOM   1712  NE  ARG A 113      54.967  43.124 -40.852  1.00  0.00           N  
ATOM   1713  CZ  ARG A 113      55.962  42.497 -41.517  1.00  0.00           C  
ATOM   1714  NH1 ARG A 113      55.819  41.249 -41.949  1.00  0.00           N  
ATOM   1715  NH2 ARG A 113      57.100  43.138 -41.744  1.00  0.00           N  
ATOM   1716  H   ARG A 113      51.957  41.803 -36.136  1.00  0.00           H  
ATOM   1717  HA  ARG A 113      54.758  41.069 -36.862  1.00  0.00           H  
ATOM   1718 1HB  ARG A 113      53.152  43.359 -37.986  1.00  0.00           H  
ATOM   1719 2HB  ARG A 113      54.885  43.193 -38.175  1.00  0.00           H  
ATOM   1720 1HG  ARG A 113      54.534  41.011 -39.354  1.00  0.00           H  
ATOM   1721 2HG  ARG A 113      52.795  41.264 -39.184  1.00  0.00           H  
ATOM   1722 1HD  ARG A 113      53.414  41.854 -41.341  1.00  0.00           H  
ATOM   1723 2HD  ARG A 113      52.949  43.319 -40.439  1.00  0.00           H  
ATOM   1724  HE  ARG A 113      55.129  44.074 -40.541  1.00  0.00           H  
ATOM   1725 1HH1 ARG A 113      54.945  40.709 -41.809  1.00  0.00           H  
ATOM   1726 2HH1 ARG A 113      56.575  40.801 -42.442  1.00  0.00           H  
ATOM   1727 1HH2 ARG A 113      57.219  44.089 -41.419  1.00  0.00           H  
ATOM   1728 2HH2 ARG A 113      57.849  42.677 -42.238  1.00  0.00           H  
ATOM   1729  N   GLY A 114      53.652  43.401 -34.836  1.00  0.00           N  
ATOM   1730  CA  GLY A 114      54.082  44.397 -33.860  1.00  0.00           C  
ATOM   1731  C   GLY A 114      54.568  43.771 -32.556  1.00  0.00           C  
ATOM   1732  O   GLY A 114      54.612  42.548 -32.419  1.00  0.00           O  
ATOM   1733  H   GLY A 114      52.652  43.243 -34.945  1.00  0.00           H  
ATOM   1734 1HA  GLY A 114      54.875  45.009 -34.295  1.00  0.00           H  
ATOM   1735 2HA  GLY A 114      53.249  45.070 -33.655  1.00  0.00           H  
ATOM   1736  N   SER A 115      54.930  44.623 -31.591  1.00  0.00           N  
ATOM   1737  CA  SER A 115      55.437  44.164 -30.294  1.00  0.00           C  
ATOM   1738  C   SER A 115      54.354  44.003 -29.223  1.00  0.00           C  
ATOM   1739  O   SER A 115      54.568  43.349 -28.201  1.00  0.00           O  
ATOM   1740  CB  SER A 115      56.487  45.129 -29.800  1.00  0.00           C  
ATOM   1741  OG  SER A 115      55.927  46.386 -29.546  1.00  0.00           O  
ATOM   1742  H   SER A 115      54.872  45.615 -31.772  1.00  0.00           H  
ATOM   1743  HA  SER A 115      55.906  43.190 -30.443  1.00  0.00           H  
ATOM   1744 1HB  SER A 115      56.939  44.739 -28.890  1.00  0.00           H  
ATOM   1745 2HB  SER A 115      57.276  45.222 -30.545  1.00  0.00           H  
ATOM   1746  HG  SER A 115      55.242  46.239 -28.879  1.00  0.00           H  
ATOM   1747  N   GLU A 116      53.207  44.621 -29.453  1.00  0.00           N  
ATOM   1748  CA  GLU A 116      52.085  44.581 -28.519  1.00  0.00           C  
ATOM   1749  C   GLU A 116      51.039  43.631 -29.058  1.00  0.00           C  
ATOM   1750  O   GLU A 116      50.970  43.443 -30.281  1.00  0.00           O  
ATOM   1751  CB  GLU A 116      51.488  45.973 -28.312  1.00  0.00           C  
ATOM   1752  CG  GLU A 116      52.443  46.966 -27.647  1.00  0.00           C  
ATOM   1753  CD  GLU A 116      51.835  48.335 -27.405  1.00  0.00           C  
ATOM   1754  OE1 GLU A 116      50.707  48.543 -27.777  1.00  0.00           O  
ATOM   1755  OE2 GLU A 116      52.508  49.166 -26.842  1.00  0.00           O  
ATOM   1756  H   GLU A 116      53.110  45.132 -30.317  1.00  0.00           H  
ATOM   1757  HA  GLU A 116      52.431  44.200 -27.558  1.00  0.00           H  
ATOM   1758 1HB  GLU A 116      51.189  46.386 -29.277  1.00  0.00           H  
ATOM   1759 2HB  GLU A 116      50.589  45.896 -27.697  1.00  0.00           H  
ATOM   1760 1HG  GLU A 116      52.767  46.551 -26.694  1.00  0.00           H  
ATOM   1761 2HG  GLU A 116      53.322  47.075 -28.280  1.00  0.00           H  
ATOM   1762  N   THR A 117      50.239  43.031 -28.168  1.00  0.00           N  
ATOM   1763  CA  THR A 117      49.183  42.137 -28.617  1.00  0.00           C  
ATOM   1764  C   THR A 117      47.922  42.900 -29.029  1.00  0.00           C  
ATOM   1765  O   THR A 117      47.732  44.046 -28.618  1.00  0.00           O  
ATOM   1766  CB  THR A 117      48.851  41.101 -27.535  1.00  0.00           C  
ATOM   1767  OG1 THR A 117      48.373  41.769 -26.364  1.00  0.00           O  
ATOM   1768  CG2 THR A 117      50.098  40.304 -27.193  1.00  0.00           C  
ATOM   1769  H   THR A 117      50.359  43.213 -27.180  1.00  0.00           H  
ATOM   1770  HA  THR A 117      49.567  41.598 -29.452  1.00  0.00           H  
ATOM   1771  HB  THR A 117      48.073  40.431 -27.902  1.00  0.00           H  
ATOM   1772  HG1 THR A 117      47.534  42.196 -26.566  1.00  0.00           H  
ATOM   1773 1HG2 THR A 117      49.863  39.568 -26.424  1.00  0.00           H  
ATOM   1774 2HG2 THR A 117      50.457  39.791 -28.088  1.00  0.00           H  
ATOM   1775 3HG2 THR A 117      50.869  40.980 -26.827  1.00  0.00           H  
ATOM   1776  N   LEU A 118      47.029  42.254 -29.781  1.00  0.00           N  
ATOM   1777  CA  LEU A 118      45.769  42.878 -30.173  1.00  0.00           C  
ATOM   1778  C   LEU A 118      44.684  42.501 -29.178  1.00  0.00           C  
ATOM   1779  O   LEU A 118      44.495  41.326 -28.841  1.00  0.00           O  
ATOM   1780  CB  LEU A 118      45.378  42.469 -31.605  1.00  0.00           C  
ATOM   1781  CG  LEU A 118      44.095  43.049 -32.197  1.00  0.00           C  
ATOM   1782  CD1 LEU A 118      44.240  44.550 -32.355  1.00  0.00           C  
ATOM   1783  CD2 LEU A 118      43.874  42.400 -33.544  1.00  0.00           C  
ATOM   1784  H   LEU A 118      47.215  41.313 -30.125  1.00  0.00           H  
ATOM   1785  HA  LEU A 118      45.893  43.960 -30.152  1.00  0.00           H  
ATOM   1786 1HB  LEU A 118      46.185  42.747 -32.264  1.00  0.00           H  
ATOM   1787 2HB  LEU A 118      45.276  41.390 -31.636  1.00  0.00           H  
ATOM   1788  HG  LEU A 118      43.251  42.857 -31.539  1.00  0.00           H  
ATOM   1789 1HD1 LEU A 118      43.330  44.958 -32.792  1.00  0.00           H  
ATOM   1790 2HD1 LEU A 118      44.410  45.003 -31.379  1.00  0.00           H  
ATOM   1791 3HD1 LEU A 118      45.086  44.768 -33.008  1.00  0.00           H  
ATOM   1792 1HD2 LEU A 118      42.969  42.797 -34.010  1.00  0.00           H  
ATOM   1793 2HD2 LEU A 118      44.733  42.628 -34.153  1.00  0.00           H  
ATOM   1794 3HD2 LEU A 118      43.785  41.325 -33.433  1.00  0.00           H  
ATOM   1795  N   LYS A 119      43.994  43.505 -28.663  1.00  0.00           N  
ATOM   1796  CA  LYS A 119      42.945  43.265 -27.693  1.00  0.00           C  
ATOM   1797  C   LYS A 119      41.757  42.573 -28.365  1.00  0.00           C  
ATOM   1798  O   LYS A 119      41.490  42.855 -29.539  1.00  0.00           O  
ATOM   1799  CB  LYS A 119      42.486  44.586 -27.079  1.00  0.00           C  
ATOM   1800  CG  LYS A 119      43.531  45.261 -26.201  1.00  0.00           C  
ATOM   1801  CD  LYS A 119      43.003  46.561 -25.604  1.00  0.00           C  
ATOM   1802  CE  LYS A 119      44.052  47.247 -24.734  1.00  0.00           C  
ATOM   1803  NZ  LYS A 119      43.546  48.527 -24.158  1.00  0.00           N  
ATOM   1804  H   LYS A 119      44.204  44.451 -28.959  1.00  0.00           H  
ATOM   1805  HA  LYS A 119      43.364  42.651 -26.907  1.00  0.00           H  
ATOM   1806 1HB  LYS A 119      42.222  45.281 -27.879  1.00  0.00           H  
ATOM   1807 2HB  LYS A 119      41.584  44.422 -26.485  1.00  0.00           H  
ATOM   1808 1HG  LYS A 119      43.810  44.586 -25.393  1.00  0.00           H  
ATOM   1809 2HG  LYS A 119      44.420  45.474 -26.796  1.00  0.00           H  
ATOM   1810 1HD  LYS A 119      42.716  47.237 -26.409  1.00  0.00           H  
ATOM   1811 2HD  LYS A 119      42.123  46.351 -24.997  1.00  0.00           H  
ATOM   1812 1HE  LYS A 119      44.332  46.581 -23.919  1.00  0.00           H  
ATOM   1813 2HE  LYS A 119      44.934  47.458 -25.337  1.00  0.00           H  
ATOM   1814 1HZ  LYS A 119      44.268  48.950 -23.590  1.00  0.00           H  
ATOM   1815 2HZ  LYS A 119      43.294  49.158 -24.906  1.00  0.00           H  
ATOM   1816 3HZ  LYS A 119      42.735  48.343 -23.586  1.00  0.00           H  
ATOM   1817  N   PRO A 120      41.031  41.682 -27.663  1.00  0.00           N  
ATOM   1818  CA  PRO A 120      39.836  41.025 -28.140  1.00  0.00           C  
ATOM   1819  C   PRO A 120      38.873  42.073 -28.635  1.00  0.00           C  
ATOM   1820  O   PRO A 120      38.744  43.149 -28.051  1.00  0.00           O  
ATOM   1821  CB  PRO A 120      39.321  40.306 -26.891  1.00  0.00           C  
ATOM   1822  CG  PRO A 120      40.568  40.018 -26.101  1.00  0.00           C  
ATOM   1823  CD  PRO A 120      41.460  41.226 -26.319  1.00  0.00           C  
ATOM   1824  HA  PRO A 120      40.086  40.313 -28.938  1.00  0.00           H  
ATOM   1825 1HB  PRO A 120      38.607  40.947 -26.353  1.00  0.00           H  
ATOM   1826 2HB  PRO A 120      38.778  39.396 -27.185  1.00  0.00           H  
ATOM   1827 1HG  PRO A 120      40.327  39.848 -25.039  1.00  0.00           H  
ATOM   1828 2HG  PRO A 120      41.031  39.090 -26.476  1.00  0.00           H  
ATOM   1829 1HD  PRO A 120      41.291  42.000 -25.558  1.00  0.00           H  
ATOM   1830 2HD  PRO A 120      42.487  40.840 -26.327  1.00  0.00           H  
ATOM   1831  N   ARG A 121      38.226  41.737 -29.735  1.00  0.00           N  
ATOM   1832  CA  ARG A 121      37.290  42.555 -30.486  1.00  0.00           C  
ATOM   1833  C   ARG A 121      37.955  43.750 -31.170  1.00  0.00           C  
ATOM   1834  O   ARG A 121      37.265  44.633 -31.684  1.00  0.00           O  
ATOM   1835  CB  ARG A 121      36.146  43.042 -29.612  1.00  0.00           C  
ATOM   1836  CG  ARG A 121      35.318  41.945 -28.956  1.00  0.00           C  
ATOM   1837  CD  ARG A 121      34.162  42.523 -28.199  1.00  0.00           C  
ATOM   1838  NE  ARG A 121      33.347  41.496 -27.556  1.00  0.00           N  
ATOM   1839  CZ  ARG A 121      32.280  41.747 -26.767  1.00  0.00           C  
ATOM   1840  NH1 ARG A 121      31.910  42.987 -26.535  1.00  0.00           N  
ATOM   1841  NH2 ARG A 121      31.604  40.746 -26.225  1.00  0.00           N  
ATOM   1842  H   ARG A 121      38.384  40.814 -30.113  1.00  0.00           H  
ATOM   1843  HA  ARG A 121      36.865  41.924 -31.263  1.00  0.00           H  
ATOM   1844 1HB  ARG A 121      36.507  43.706 -28.836  1.00  0.00           H  
ATOM   1845 2HB  ARG A 121      35.467  43.624 -30.232  1.00  0.00           H  
ATOM   1846 1HG  ARG A 121      34.939  41.266 -29.722  1.00  0.00           H  
ATOM   1847 2HG  ARG A 121      35.943  41.387 -28.255  1.00  0.00           H  
ATOM   1848 1HD  ARG A 121      34.534  43.196 -27.425  1.00  0.00           H  
ATOM   1849 2HD  ARG A 121      33.527  43.081 -28.886  1.00  0.00           H  
ATOM   1850  HE  ARG A 121      33.599  40.530 -27.709  1.00  0.00           H  
ATOM   1851 1HH1 ARG A 121      32.424  43.753 -26.948  1.00  0.00           H  
ATOM   1852 2HH1 ARG A 121      31.113  43.175 -25.945  1.00  0.00           H  
ATOM   1853 1HH2 ARG A 121      31.886  39.791 -26.401  1.00  0.00           H  
ATOM   1854 2HH2 ARG A 121      30.808  40.936 -25.635  1.00  0.00           H  
ATOM   1855  N   GLY A 122      39.290  43.744 -31.245  1.00  0.00           N  
ATOM   1856  CA  GLY A 122      39.992  44.765 -31.993  1.00  0.00           C  
ATOM   1857  C   GLY A 122      39.896  44.362 -33.451  1.00  0.00           C  
ATOM   1858  O   GLY A 122      39.297  43.316 -33.752  1.00  0.00           O  
ATOM   1859  H   GLY A 122      39.840  43.046 -30.749  1.00  0.00           H  
ATOM   1860 1HA  GLY A 122      39.536  45.742 -31.831  1.00  0.00           H  
ATOM   1861 2HA  GLY A 122      41.034  44.813 -31.673  1.00  0.00           H  
ATOM   1862  N   VAL A 123      40.493  45.152 -34.339  1.00  0.00           N  
ATOM   1863  CA  VAL A 123      40.358  44.887 -35.759  1.00  0.00           C  
ATOM   1864  C   VAL A 123      41.641  45.093 -36.537  1.00  0.00           C  
ATOM   1865  O   VAL A 123      42.400  46.018 -36.243  1.00  0.00           O  
ATOM   1866  CB  VAL A 123      39.260  45.809 -36.346  1.00  0.00           C  
ATOM   1867  CG1 VAL A 123      39.693  47.254 -36.212  1.00  0.00           C  
ATOM   1868  CG2 VAL A 123      38.965  45.473 -37.817  1.00  0.00           C  
ATOM   1869  H   VAL A 123      40.997  45.970 -34.026  1.00  0.00           H  
ATOM   1870  HA  VAL A 123      40.040  43.864 -35.864  1.00  0.00           H  
ATOM   1871  HB  VAL A 123      38.349  45.673 -35.762  1.00  0.00           H  
ATOM   1872 1HG1 VAL A 123      38.910  47.908 -36.596  1.00  0.00           H  
ATOM   1873 2HG1 VAL A 123      39.874  47.482 -35.163  1.00  0.00           H  
ATOM   1874 3HG1 VAL A 123      40.610  47.409 -36.786  1.00  0.00           H  
ATOM   1875 1HG2 VAL A 123      38.179  46.126 -38.180  1.00  0.00           H  
ATOM   1876 2HG2 VAL A 123      39.845  45.625 -38.415  1.00  0.00           H  
ATOM   1877 3HG2 VAL A 123      38.643  44.453 -37.910  1.00  0.00           H  
ATOM   1878  N   LEU A 124      41.857  44.266 -37.550  1.00  0.00           N  
ATOM   1879  CA  LEU A 124      42.978  44.447 -38.458  1.00  0.00           C  
ATOM   1880  C   LEU A 124      42.535  45.349 -39.644  1.00  0.00           C  
ATOM   1881  O   LEU A 124      41.696  44.938 -40.447  1.00  0.00           O  
ATOM   1882  CB  LEU A 124      43.463  43.090 -38.960  1.00  0.00           C  
ATOM   1883  CG  LEU A 124      43.877  42.133 -37.848  1.00  0.00           C  
ATOM   1884  CD1 LEU A 124      44.357  40.792 -38.454  1.00  0.00           C  
ATOM   1885  CD2 LEU A 124      44.942  42.822 -37.023  1.00  0.00           C  
ATOM   1886  H   LEU A 124      41.213  43.486 -37.667  1.00  0.00           H  
ATOM   1887  HA  LEU A 124      43.797  44.870 -37.900  1.00  0.00           H  
ATOM   1888 1HB  LEU A 124      42.684  42.622 -39.545  1.00  0.00           H  
ATOM   1889 2HB  LEU A 124      44.335  43.245 -39.609  1.00  0.00           H  
ATOM   1890  HG  LEU A 124      43.016  41.909 -37.210  1.00  0.00           H  
ATOM   1891 1HD1 LEU A 124      44.643  40.106 -37.656  1.00  0.00           H  
ATOM   1892 2HD1 LEU A 124      43.546  40.350 -39.032  1.00  0.00           H  
ATOM   1893 3HD1 LEU A 124      45.214  40.968 -39.108  1.00  0.00           H  
ATOM   1894 1HD2 LEU A 124      45.253  42.165 -36.227  1.00  0.00           H  
ATOM   1895 2HD2 LEU A 124      45.790  43.056 -37.657  1.00  0.00           H  
ATOM   1896 3HD2 LEU A 124      44.548  43.743 -36.601  1.00  0.00           H  
ATOM   1897  N   PRO A 125      43.088  46.571 -39.792  1.00  0.00           N  
ATOM   1898  CA  PRO A 125      42.712  47.581 -40.779  1.00  0.00           C  
ATOM   1899  C   PRO A 125      42.867  47.111 -42.215  1.00  0.00           C  
ATOM   1900  O   PRO A 125      43.802  46.383 -42.533  1.00  0.00           O  
ATOM   1901  CB  PRO A 125      43.724  48.709 -40.507  1.00  0.00           C  
ATOM   1902  CG  PRO A 125      44.143  48.521 -39.089  1.00  0.00           C  
ATOM   1903  CD  PRO A 125      44.158  47.034 -38.876  1.00  0.00           C  
ATOM   1904  HA  PRO A 125      41.688  47.909 -40.584  1.00  0.00           H  
ATOM   1905 1HB  PRO A 125      44.561  48.647 -41.215  1.00  0.00           H  
ATOM   1906 2HB  PRO A 125      43.236  49.684 -40.672  1.00  0.00           H  
ATOM   1907 1HG  PRO A 125      45.127  48.985 -38.911  1.00  0.00           H  
ATOM   1908 2HG  PRO A 125      43.431  49.023 -38.422  1.00  0.00           H  
ATOM   1909 1HD  PRO A 125      45.127  46.582 -39.146  1.00  0.00           H  
ATOM   1910 2HD  PRO A 125      43.906  46.920 -37.826  1.00  0.00           H  
ATOM   1911  N   VAL A 126      42.040  47.654 -43.117  1.00  0.00           N  
ATOM   1912  CA  VAL A 126      42.113  47.279 -44.547  1.00  0.00           C  
ATOM   1913  C   VAL A 126      43.529  47.415 -45.108  1.00  0.00           C  
ATOM   1914  O   VAL A 126      43.957  46.602 -45.924  1.00  0.00           O  
ATOM   1915  CB  VAL A 126      41.208  48.148 -45.453  1.00  0.00           C  
ATOM   1916  CG1 VAL A 126      41.496  47.818 -46.922  1.00  0.00           C  
ATOM   1917  CG2 VAL A 126      39.772  47.909 -45.165  1.00  0.00           C  
ATOM   1918  H   VAL A 126      41.275  48.239 -42.768  1.00  0.00           H  
ATOM   1919  HA  VAL A 126      41.802  46.237 -44.641  1.00  0.00           H  
ATOM   1920  HB  VAL A 126      41.442  49.197 -45.289  1.00  0.00           H  
ATOM   1921 1HG1 VAL A 126      40.880  48.439 -47.568  1.00  0.00           H  
ATOM   1922 2HG1 VAL A 126      42.549  48.005 -47.138  1.00  0.00           H  
ATOM   1923 3HG1 VAL A 126      41.272  46.766 -47.106  1.00  0.00           H  
ATOM   1924 1HG2 VAL A 126      39.188  48.529 -45.804  1.00  0.00           H  
ATOM   1925 2HG2 VAL A 126      39.523  46.867 -45.340  1.00  0.00           H  
ATOM   1926 3HG2 VAL A 126      39.575  48.169 -44.149  1.00  0.00           H  
ATOM   1927  N   GLY A 127      44.250  48.460 -44.705  1.00  0.00           N  
ATOM   1928  CA  GLY A 127      45.614  48.696 -45.193  1.00  0.00           C  
ATOM   1929  C   GLY A 127      46.599  47.545 -44.899  1.00  0.00           C  
ATOM   1930  O   GLY A 127      47.684  47.497 -45.480  1.00  0.00           O  
ATOM   1931  H   GLY A 127      43.845  49.093 -44.034  1.00  0.00           H  
ATOM   1932 1HA  GLY A 127      45.576  48.866 -46.269  1.00  0.00           H  
ATOM   1933 2HA  GLY A 127      45.992  49.614 -44.746  1.00  0.00           H  
ATOM   1934  N   GLN A 128      46.246  46.661 -43.959  1.00  0.00           N  
ATOM   1935  CA  GLN A 128      47.051  45.506 -43.587  1.00  0.00           C  
ATOM   1936  C   GLN A 128      46.519  44.187 -44.164  1.00  0.00           C  
ATOM   1937  O   GLN A 128      47.040  43.118 -43.823  1.00  0.00           O  
ATOM   1938  CB  GLN A 128      47.151  45.390 -42.060  1.00  0.00           C  
ATOM   1939  CG  GLN A 128      47.858  46.557 -41.377  1.00  0.00           C  
ATOM   1940  CD  GLN A 128      49.321  46.734 -41.861  1.00  0.00           C  
ATOM   1941  OE1 GLN A 128      50.130  45.786 -41.860  1.00  0.00           O  
ATOM   1942  NE2 GLN A 128      49.650  47.962 -42.264  1.00  0.00           N  
ATOM   1943  H   GLN A 128      45.341  46.752 -43.505  1.00  0.00           H  
ATOM   1944  HA  GLN A 128      48.053  45.654 -43.983  1.00  0.00           H  
ATOM   1945 1HB  GLN A 128      46.141  45.324 -41.636  1.00  0.00           H  
ATOM   1946 2HB  GLN A 128      47.667  44.490 -41.784  1.00  0.00           H  
ATOM   1947 1HG  GLN A 128      47.301  47.471 -41.586  1.00  0.00           H  
ATOM   1948 2HG  GLN A 128      47.872  46.367 -40.300  1.00  0.00           H  
ATOM   1949 1HE2 GLN A 128      50.575  48.158 -42.588  1.00  0.00           H  
ATOM   1950 2HE2 GLN A 128      48.969  48.695 -42.244  1.00  0.00           H  
ATOM   1951  N   THR A 129      45.495  44.229 -45.015  1.00  0.00           N  
ATOM   1952  CA  THR A 129      44.956  42.963 -45.504  1.00  0.00           C  
ATOM   1953  C   THR A 129      44.962  42.863 -47.025  1.00  0.00           C  
ATOM   1954  O   THR A 129      45.104  43.870 -47.721  1.00  0.00           O  
ATOM   1955  CB  THR A 129      43.519  42.769 -45.002  1.00  0.00           C  
ATOM   1956  OG1 THR A 129      42.665  43.720 -45.619  1.00  0.00           O  
ATOM   1957  CG2 THR A 129      43.466  42.960 -43.462  1.00  0.00           C  
ATOM   1958  H   THR A 129      45.072  45.113 -45.303  1.00  0.00           H  
ATOM   1959  HA  THR A 129      45.572  42.160 -45.123  1.00  0.00           H  
ATOM   1960  HB  THR A 129      43.189  41.791 -45.248  1.00  0.00           H  
ATOM   1961  HG1 THR A 129      41.872  43.818 -45.079  1.00  0.00           H  
ATOM   1962 1HG2 THR A 129      42.452  42.811 -43.102  1.00  0.00           H  
ATOM   1963 2HG2 THR A 129      44.124  42.253 -42.991  1.00  0.00           H  
ATOM   1964 3HG2 THR A 129      43.786  43.959 -43.207  1.00  0.00           H  
ATOM   1965  N   SER A 130      44.769  41.646 -47.554  1.00  0.00           N  
ATOM   1966  CA  SER A 130      44.714  41.510 -49.014  1.00  0.00           C  
ATOM   1967  C   SER A 130      44.013  40.270 -49.551  1.00  0.00           C  
ATOM   1968  O   SER A 130      44.198  39.160 -49.056  1.00  0.00           O  
ATOM   1969  CB  SER A 130      46.120  41.495 -49.587  1.00  0.00           C  
ATOM   1970  OG  SER A 130      46.099  41.409 -51.011  1.00  0.00           O  
ATOM   1971  H   SER A 130      44.670  40.855 -46.916  1.00  0.00           H  
ATOM   1972  HA  SER A 130      44.189  42.380 -49.407  1.00  0.00           H  
ATOM   1973 1HB  SER A 130      46.651  42.395 -49.284  1.00  0.00           H  
ATOM   1974 2HB  SER A 130      46.661  40.644 -49.181  1.00  0.00           H  
ATOM   1975  HG  SER A 130      45.557  40.616 -51.273  1.00  0.00           H  
ATOM   1976  N   ALA A 131      43.273  40.482 -50.632  1.00  0.00           N  
ATOM   1977  CA  ALA A 131      42.642  39.423 -51.407  1.00  0.00           C  
ATOM   1978  C   ALA A 131      43.757  38.759 -52.210  1.00  0.00           C  
ATOM   1979  O   ALA A 131      44.827  39.370 -52.317  1.00  0.00           O  
ATOM   1980  CB  ALA A 131      41.552  40.005 -52.298  1.00  0.00           C  
ATOM   1981  H   ALA A 131      43.164  41.436 -50.952  1.00  0.00           H  
ATOM   1982  HA  ALA A 131      42.208  38.704 -50.726  1.00  0.00           H  
ATOM   1983 1HB  ALA A 131      41.079  39.243 -52.888  1.00  0.00           H  
ATOM   1984 2HB  ALA A 131      40.796  40.488 -51.676  1.00  0.00           H  
ATOM   1985 3HB  ALA A 131      41.989  40.743 -52.966  1.00  0.00           H  
ATOM   1986  N   PRO A 132      43.618  37.493 -52.662  1.00  0.00           N  
ATOM   1987  CA  PRO A 132      44.557  36.833 -53.548  1.00  0.00           C  
ATOM   1988  C   PRO A 132      44.398  37.416 -54.943  1.00  0.00           C  
ATOM   1989  O   PRO A 132      45.246  38.153 -55.445  1.00  0.00           O  
ATOM   1990  CB  PRO A 132      44.130  35.357 -53.440  1.00  0.00           C  
ATOM   1991  CG  PRO A 132      42.632  35.385 -53.080  1.00  0.00           C  
ATOM   1992  CD  PRO A 132      42.426  36.673 -52.307  1.00  0.00           C  
ATOM   1993  HA  PRO A 132      45.579  36.986 -53.175  1.00  0.00           H  
ATOM   1994 1HB  PRO A 132      44.333  34.839 -54.388  1.00  0.00           H  
ATOM   1995 2HB  PRO A 132      44.730  34.860 -52.671  1.00  0.00           H  
ATOM   1996 1HG  PRO A 132      41.975  35.264 -53.954  1.00  0.00           H  
ATOM   1997 2HG  PRO A 132      42.422  34.517 -52.435  1.00  0.00           H  
ATOM   1998 1HD  PRO A 132      41.500  37.125 -52.646  1.00  0.00           H  
ATOM   1999 2HD  PRO A 132      42.408  36.464 -51.282  1.00  0.00           H  
ATOM   2000  N   TYR A 133      43.243  37.136 -55.512  1.00  0.00           N  
ATOM   2001  CA  TYR A 133      42.705  37.729 -56.714  1.00  0.00           C  
ATOM   2002  C   TYR A 133      41.250  37.300 -56.774  1.00  0.00           C  
ATOM   2003  O   TYR A 133      40.903  36.253 -56.223  1.00  0.00           O  
ATOM   2004  CB  TYR A 133      43.476  37.242 -57.946  1.00  0.00           C  
ATOM   2005  CG  TYR A 133      43.467  35.726 -58.126  1.00  0.00           C  
ATOM   2006  CD1 TYR A 133      42.438  35.114 -58.823  1.00  0.00           C  
ATOM   2007  CD2 TYR A 133      44.488  34.953 -57.593  1.00  0.00           C  
ATOM   2008  CE1 TYR A 133      42.415  33.751 -58.997  1.00  0.00           C  
ATOM   2009  CE2 TYR A 133      44.471  33.579 -57.763  1.00  0.00           C  
ATOM   2010  CZ  TYR A 133      43.435  32.980 -58.465  1.00  0.00           C  
ATOM   2011  OH  TYR A 133      43.420  31.618 -58.640  1.00  0.00           O  
ATOM   2012  H   TYR A 133      42.649  36.481 -55.044  1.00  0.00           H  
ATOM   2013  HA  TYR A 133      42.749  38.816 -56.646  1.00  0.00           H  
ATOM   2014 1HB  TYR A 133      43.033  37.685 -58.843  1.00  0.00           H  
ATOM   2015 2HB  TYR A 133      44.509  37.579 -57.892  1.00  0.00           H  
ATOM   2016  HD1 TYR A 133      41.652  35.711 -59.239  1.00  0.00           H  
ATOM   2017  HD2 TYR A 133      45.301  35.425 -57.044  1.00  0.00           H  
ATOM   2018  HE1 TYR A 133      41.602  33.286 -59.550  1.00  0.00           H  
ATOM   2019  HE2 TYR A 133      45.274  32.967 -57.344  1.00  0.00           H  
ATOM   2020  HH  TYR A 133      44.210  31.239 -58.251  1.00  0.00           H  
ATOM   2021  N   GLN A 134      40.410  38.026 -57.495  1.00  0.00           N  
ATOM   2022  CA  GLN A 134      39.076  37.493 -57.729  1.00  0.00           C  
ATOM   2023  C   GLN A 134      39.133  36.782 -59.068  1.00  0.00           C  
ATOM   2024  O   GLN A 134      39.926  37.177 -59.927  1.00  0.00           O  
ATOM   2025  CB  GLN A 134      38.001  38.578 -57.700  1.00  0.00           C  
ATOM   2026  CG  GLN A 134      37.960  39.361 -56.393  1.00  0.00           C  
ATOM   2027  CD  GLN A 134      37.801  38.454 -55.191  1.00  0.00           C  
ATOM   2028  OE1 GLN A 134      36.982  37.527 -55.178  1.00  0.00           O  
ATOM   2029  NE2 GLN A 134      38.604  38.722 -54.168  1.00  0.00           N  
ATOM   2030  H   GLN A 134      40.695  38.911 -57.900  1.00  0.00           H  
ATOM   2031  HA  GLN A 134      38.834  36.754 -56.965  1.00  0.00           H  
ATOM   2032 1HB  GLN A 134      38.181  39.294 -58.506  1.00  0.00           H  
ATOM   2033 2HB  GLN A 134      37.021  38.136 -57.862  1.00  0.00           H  
ATOM   2034 1HG  GLN A 134      38.887  39.924 -56.282  1.00  0.00           H  
ATOM   2035 2HG  GLN A 134      37.111  40.051 -56.412  1.00  0.00           H  
ATOM   2036 1HE2 GLN A 134      38.585  38.170 -53.338  1.00  0.00           H  
ATOM   2037 2HE2 GLN A 134      39.233  39.492 -54.228  1.00  0.00           H  
ATOM   2038  N   ILE A 135      38.290  35.780 -59.291  1.00  0.00           N  
ATOM   2039  CA  ILE A 135      38.370  35.095 -60.575  1.00  0.00           C  
ATOM   2040  C   ILE A 135      38.045  36.048 -61.722  1.00  0.00           C  
ATOM   2041  O   ILE A 135      38.586  35.917 -62.813  1.00  0.00           O  
ATOM   2042  CB  ILE A 135      37.475  33.851 -60.625  1.00  0.00           C  
ATOM   2043  CG1 ILE A 135      37.911  33.019 -61.797  1.00  0.00           C  
ATOM   2044  CG2 ILE A 135      35.995  34.218 -60.757  1.00  0.00           C  
ATOM   2045  CD1 ILE A 135      39.305  32.464 -61.654  1.00  0.00           C  
ATOM   2046  H   ILE A 135      37.637  35.478 -58.579  1.00  0.00           H  
ATOM   2047  HA  ILE A 135      39.397  34.755 -60.710  1.00  0.00           H  
ATOM   2048  HB  ILE A 135      37.625  33.268 -59.717  1.00  0.00           H  
ATOM   2049 1HG1 ILE A 135      37.214  32.196 -61.942  1.00  0.00           H  
ATOM   2050 2HG1 ILE A 135      37.902  33.650 -62.673  1.00  0.00           H  
ATOM   2051 1HG2 ILE A 135      35.400  33.304 -60.787  1.00  0.00           H  
ATOM   2052 2HG2 ILE A 135      35.690  34.818 -59.905  1.00  0.00           H  
ATOM   2053 3HG2 ILE A 135      35.830  34.775 -61.676  1.00  0.00           H  
ATOM   2054 1HD1 ILE A 135      39.563  31.895 -62.546  1.00  0.00           H  
ATOM   2055 2HD1 ILE A 135      40.006  33.279 -61.530  1.00  0.00           H  
ATOM   2056 3HD1 ILE A 135      39.352  31.813 -60.782  1.00  0.00           H  
ATOM   2057  N   TYR A 136      37.186  37.032 -61.456  1.00  0.00           N  
ATOM   2058  CA  TYR A 136      36.850  38.031 -62.454  1.00  0.00           C  
ATOM   2059  C   TYR A 136      38.116  38.742 -62.905  1.00  0.00           C  
ATOM   2060  O   TYR A 136      38.358  38.895 -64.102  1.00  0.00           O  
ATOM   2061  CB  TYR A 136      35.818  39.013 -61.911  1.00  0.00           C  
ATOM   2062  CG  TYR A 136      35.442  40.123 -62.873  1.00  0.00           C  
ATOM   2063  CD1 TYR A 136      34.572  39.855 -63.919  1.00  0.00           C  
ATOM   2064  CD2 TYR A 136      35.930  41.410 -62.695  1.00  0.00           C  
ATOM   2065  CE1 TYR A 136      34.200  40.859 -64.789  1.00  0.00           C  
ATOM   2066  CE2 TYR A 136      35.543  42.414 -63.565  1.00  0.00           C  
ATOM   2067  CZ  TYR A 136      34.686  42.142 -64.607  1.00  0.00           C  
ATOM   2068  OH  TYR A 136      34.304  43.146 -65.471  1.00  0.00           O  
ATOM   2069  H   TYR A 136      36.770  37.079 -60.540  1.00  0.00           H  
ATOM   2070  HA  TYR A 136      36.424  37.525 -63.322  1.00  0.00           H  
ATOM   2071 1HB  TYR A 136      34.908  38.469 -61.648  1.00  0.00           H  
ATOM   2072 2HB  TYR A 136      36.200  39.470 -60.996  1.00  0.00           H  
ATOM   2073  HD1 TYR A 136      34.182  38.847 -64.056  1.00  0.00           H  
ATOM   2074  HD2 TYR A 136      36.614  41.631 -61.867  1.00  0.00           H  
ATOM   2075  HE1 TYR A 136      33.518  40.642 -65.610  1.00  0.00           H  
ATOM   2076  HE2 TYR A 136      35.920  43.427 -63.424  1.00  0.00           H  
ATOM   2077  HH  TYR A 136      34.811  43.940 -65.284  1.00  0.00           H  
ATOM   2078  N   ASP A 137      38.925  39.197 -61.945  1.00  0.00           N  
ATOM   2079  CA  ASP A 137      40.154  39.901 -62.280  1.00  0.00           C  
ATOM   2080  C   ASP A 137      41.082  38.980 -63.057  1.00  0.00           C  
ATOM   2081  O   ASP A 137      41.733  39.399 -64.017  1.00  0.00           O  
ATOM   2082  CB  ASP A 137      40.876  40.358 -61.016  1.00  0.00           C  
ATOM   2083  CG  ASP A 137      40.175  41.487 -60.266  1.00  0.00           C  
ATOM   2084  OD1 ASP A 137      39.297  42.113 -60.818  1.00  0.00           O  
ATOM   2085  OD2 ASP A 137      40.526  41.701 -59.127  1.00  0.00           O  
ATOM   2086  H   ASP A 137      38.693  39.028 -60.977  1.00  0.00           H  
ATOM   2087  HA  ASP A 137      39.911  40.760 -62.897  1.00  0.00           H  
ATOM   2088 1HB  ASP A 137      40.988  39.510 -60.340  1.00  0.00           H  
ATOM   2089 2HB  ASP A 137      41.881  40.692 -61.280  1.00  0.00           H  
ATOM   2090  N   ALA A 138      41.133  37.707 -62.650  1.00  0.00           N  
ATOM   2091  CA  ALA A 138      41.990  36.768 -63.352  1.00  0.00           C  
ATOM   2092  C   ALA A 138      41.546  36.658 -64.801  1.00  0.00           C  
ATOM   2093  O   ALA A 138      42.375  36.657 -65.707  1.00  0.00           O  
ATOM   2094  CB  ALA A 138      41.959  35.407 -62.690  1.00  0.00           C  
ATOM   2095  H   ALA A 138      40.586  37.409 -61.841  1.00  0.00           H  
ATOM   2096  HA  ALA A 138      43.009  37.154 -63.327  1.00  0.00           H  
ATOM   2097 1HB  ALA A 138      42.619  34.725 -63.222  1.00  0.00           H  
ATOM   2098 2HB  ALA A 138      42.285  35.500 -61.664  1.00  0.00           H  
ATOM   2099 3HB  ALA A 138      40.950  35.026 -62.720  1.00  0.00           H  
ATOM   2100  N   PHE A 139      40.227  36.642 -65.024  1.00  0.00           N  
ATOM   2101  CA  PHE A 139      39.692  36.572 -66.371  1.00  0.00           C  
ATOM   2102  C   PHE A 139      40.062  37.834 -67.140  1.00  0.00           C  
ATOM   2103  O   PHE A 139      40.500  37.773 -68.295  1.00  0.00           O  
ATOM   2104  CB  PHE A 139      38.175  36.395 -66.355  1.00  0.00           C  
ATOM   2105  CG  PHE A 139      37.733  35.035 -65.882  1.00  0.00           C  
ATOM   2106  CD1 PHE A 139      38.538  33.929 -66.079  1.00  0.00           C  
ATOM   2107  CD2 PHE A 139      36.497  34.860 -65.260  1.00  0.00           C  
ATOM   2108  CE1 PHE A 139      38.129  32.679 -65.667  1.00  0.00           C  
ATOM   2109  CE2 PHE A 139      36.084  33.610 -64.852  1.00  0.00           C  
ATOM   2110  CZ  PHE A 139      36.902  32.516 -65.058  1.00  0.00           C  
ATOM   2111  H   PHE A 139      39.586  36.637 -64.232  1.00  0.00           H  
ATOM   2112  HA  PHE A 139      40.123  35.711 -66.868  1.00  0.00           H  
ATOM   2113 1HB  PHE A 139      37.730  37.138 -65.706  1.00  0.00           H  
ATOM   2114 2HB  PHE A 139      37.777  36.557 -67.353  1.00  0.00           H  
ATOM   2115  HD1 PHE A 139      39.505  34.054 -66.565  1.00  0.00           H  
ATOM   2116  HD2 PHE A 139      35.855  35.725 -65.103  1.00  0.00           H  
ATOM   2117  HE1 PHE A 139      38.775  31.818 -65.827  1.00  0.00           H  
ATOM   2118  HE2 PHE A 139      35.116  33.485 -64.368  1.00  0.00           H  
ATOM   2119  HZ  PHE A 139      36.581  31.528 -64.736  1.00  0.00           H  
ATOM   2120  N   LEU A 140      39.990  38.990 -66.484  1.00  0.00           N  
ATOM   2121  CA  LEU A 140      40.308  40.225 -67.180  1.00  0.00           C  
ATOM   2122  C   LEU A 140      41.741  40.212 -67.664  1.00  0.00           C  
ATOM   2123  O   LEU A 140      42.018  40.640 -68.777  1.00  0.00           O  
ATOM   2124  CB  LEU A 140      40.161  41.451 -66.275  1.00  0.00           C  
ATOM   2125  CG  LEU A 140      38.768  41.844 -65.823  1.00  0.00           C  
ATOM   2126  CD1 LEU A 140      38.904  43.001 -64.843  1.00  0.00           C  
ATOM   2127  CD2 LEU A 140      37.929  42.216 -67.012  1.00  0.00           C  
ATOM   2128  H   LEU A 140      39.646  39.009 -65.522  1.00  0.00           H  
ATOM   2129  HA  LEU A 140      39.645  40.324 -68.039  1.00  0.00           H  
ATOM   2130 1HB  LEU A 140      40.757  41.285 -65.381  1.00  0.00           H  
ATOM   2131 2HB  LEU A 140      40.586  42.298 -66.797  1.00  0.00           H  
ATOM   2132  HG  LEU A 140      38.296  41.016 -65.305  1.00  0.00           H  
ATOM   2133 1HD1 LEU A 140      37.941  43.303 -64.499  1.00  0.00           H  
ATOM   2134 2HD1 LEU A 140      39.506  42.699 -63.992  1.00  0.00           H  
ATOM   2135 3HD1 LEU A 140      39.381  43.836 -65.333  1.00  0.00           H  
ATOM   2136 1HD2 LEU A 140      36.933  42.499 -66.674  1.00  0.00           H  
ATOM   2137 2HD2 LEU A 140      38.387  43.053 -67.536  1.00  0.00           H  
ATOM   2138 3HD2 LEU A 140      37.856  41.361 -67.683  1.00  0.00           H  
ATOM   2139  N   ASP A 141      42.650  39.648 -66.880  1.00  0.00           N  
ATOM   2140  CA  ASP A 141      44.061  39.640 -67.243  1.00  0.00           C  
ATOM   2141  C   ASP A 141      44.481  38.555 -68.241  1.00  0.00           C  
ATOM   2142  O   ASP A 141      45.645  38.533 -68.668  1.00  0.00           O  
ATOM   2143  CB  ASP A 141      44.917  39.589 -65.988  1.00  0.00           C  
ATOM   2144  CG  ASP A 141      44.886  40.922 -65.213  1.00  0.00           C  
ATOM   2145  OD1 ASP A 141      44.625  41.948 -65.823  1.00  0.00           O  
ATOM   2146  OD2 ASP A 141      45.150  40.912 -64.038  1.00  0.00           O  
ATOM   2147  H   ASP A 141      42.360  39.282 -65.968  1.00  0.00           H  
ATOM   2148  HA  ASP A 141      44.270  40.597 -67.716  1.00  0.00           H  
ATOM   2149 1HB  ASP A 141      44.537  38.795 -65.334  1.00  0.00           H  
ATOM   2150 2HB  ASP A 141      45.945  39.344 -66.248  1.00  0.00           H  
ATOM   2151  N   VAL A 142      43.562  37.652 -68.618  1.00  0.00           N  
ATOM   2152  CA  VAL A 142      43.904  36.644 -69.619  1.00  0.00           C  
ATOM   2153  C   VAL A 142      43.082  36.871 -70.895  1.00  0.00           C  
ATOM   2154  O   VAL A 142      43.396  36.316 -71.950  1.00  0.00           O  
ATOM   2155  CB  VAL A 142      43.704  35.215 -69.077  1.00  0.00           C  
ATOM   2156  CG1 VAL A 142      44.611  34.995 -67.878  1.00  0.00           C  
ATOM   2157  CG2 VAL A 142      42.284  35.004 -68.701  1.00  0.00           C  
ATOM   2158  H   VAL A 142      42.615  37.686 -68.244  1.00  0.00           H  
ATOM   2159  HA  VAL A 142      44.956  36.756 -69.877  1.00  0.00           H  
ATOM   2160  HB  VAL A 142      43.988  34.498 -69.843  1.00  0.00           H  
ATOM   2161 1HG1 VAL A 142      44.485  33.980 -67.505  1.00  0.00           H  
ATOM   2162 2HG1 VAL A 142      45.648  35.148 -68.175  1.00  0.00           H  
ATOM   2163 3HG1 VAL A 142      44.349  35.705 -67.092  1.00  0.00           H  
ATOM   2164 1HG2 VAL A 142      42.144  33.997 -68.315  1.00  0.00           H  
ATOM   2165 2HG2 VAL A 142      42.044  35.719 -67.950  1.00  0.00           H  
ATOM   2166 3HG2 VAL A 142      41.655  35.148 -69.563  1.00  0.00           H  
ATOM   2167  N   THR A 143      42.029  37.693 -70.794  1.00  0.00           N  
ATOM   2168  CA  THR A 143      41.234  38.090 -71.952  1.00  0.00           C  
ATOM   2169  C   THR A 143      41.620  39.519 -72.394  1.00  0.00           C  
ATOM   2170  O   THR A 143      40.666  40.203 -72.770  1.00  0.00           O  
ATOM   2171  CB  THR A 143      39.721  37.996 -71.651  1.00  0.00           C  
ATOM   2172  OG1 THR A 143      39.380  38.864 -70.567  1.00  0.00           O  
ATOM   2173  CG2 THR A 143      39.343  36.580 -71.267  1.00  0.00           C  
ATOM   2174  H   THR A 143      41.769  38.057 -69.883  1.00  0.00           H  
ATOM   2175  HA  THR A 143      41.457  37.413 -72.776  1.00  0.00           H  
ATOM   2176  HB  THR A 143      39.162  38.292 -72.536  1.00  0.00           H  
ATOM   2177  HG1 THR A 143      39.811  38.529 -69.747  1.00  0.00           H  
ATOM   2178 1HG2 THR A 143      38.274  36.534 -71.064  1.00  0.00           H  
ATOM   2179 2HG2 THR A 143      39.589  35.901 -72.079  1.00  0.00           H  
ATOM   2180 3HG2 THR A 143      39.888  36.298 -70.378  1.00  0.00           H  
ATOM   2181  N   ARG A 144      42.488  40.048 -71.527  1.00  0.00           N  
ATOM   2182  CA  ARG A 144      43.469  41.059 -71.921  1.00  0.00           C  
ATOM   2183  C   ARG A 144      44.795  40.365 -72.129  1.00  0.00           C  
ATOM   2184  O   ARG A 144      44.918  39.183 -71.838  1.00  0.00           O  
ATOM   2185  CB  ARG A 144      43.651  42.119 -70.845  1.00  0.00           C  
ATOM   2186  CG  ARG A 144      42.430  42.984 -70.533  1.00  0.00           C  
ATOM   2187  CD  ARG A 144      42.653  43.755 -69.264  1.00  0.00           C  
ATOM   2188  NE  ARG A 144      41.493  44.532 -68.866  1.00  0.00           N  
ATOM   2189  CZ  ARG A 144      41.333  45.067 -67.638  1.00  0.00           C  
ATOM   2190  NH1 ARG A 144      42.252  44.876 -66.711  1.00  0.00           N  
ATOM   2191  NH2 ARG A 144      40.252  45.776 -67.361  1.00  0.00           N  
ATOM   2192  H   ARG A 144      42.060  40.340 -70.651  1.00  0.00           H  
ATOM   2193  HA  ARG A 144      43.151  41.527 -72.853  1.00  0.00           H  
ATOM   2194 1HB  ARG A 144      43.978  41.647 -69.927  1.00  0.00           H  
ATOM   2195 2HB  ARG A 144      44.449  42.795 -71.143  1.00  0.00           H  
ATOM   2196 1HG  ARG A 144      42.277  43.695 -71.342  1.00  0.00           H  
ATOM   2197 2HG  ARG A 144      41.536  42.365 -70.430  1.00  0.00           H  
ATOM   2198 1HD  ARG A 144      42.893  43.064 -68.451  1.00  0.00           H  
ATOM   2199 2HD  ARG A 144      43.485  44.441 -69.399  1.00  0.00           H  
ATOM   2200  HE  ARG A 144      40.770  44.695 -69.552  1.00  0.00           H  
ATOM   2201 1HH1 ARG A 144      43.081  44.319 -66.918  1.00  0.00           H  
ATOM   2202 2HH1 ARG A 144      42.134  45.272 -65.790  1.00  0.00           H  
ATOM   2203 1HH2 ARG A 144      39.548  45.921 -68.069  1.00  0.00           H  
ATOM   2204 2HH2 ARG A 144      40.132  46.175 -66.440  1.00  0.00           H  
ATOM   2205  N   ASN A 145      45.761  41.060 -72.718  1.00  0.00           N  
ATOM   2206  CA  ASN A 145      47.158  40.611 -72.929  1.00  0.00           C  
ATOM   2207  C   ASN A 145      47.340  39.478 -73.959  1.00  0.00           C  
ATOM   2208  O   ASN A 145      48.231  39.544 -74.803  1.00  0.00           O  
ATOM   2209  CB  ASN A 145      47.743  40.161 -71.590  1.00  0.00           C  
ATOM   2210  CG  ASN A 145      47.764  41.267 -70.560  1.00  0.00           C  
ATOM   2211  OD1 ASN A 145      48.174  42.397 -70.855  1.00  0.00           O  
ATOM   2212  ND2 ASN A 145      47.301  40.970 -69.363  1.00  0.00           N  
ATOM   2213  H   ASN A 145      45.544  42.009 -72.990  1.00  0.00           H  
ATOM   2214  HA  ASN A 145      47.730  41.466 -73.291  1.00  0.00           H  
ATOM   2215 1HB  ASN A 145      47.209  39.305 -71.185  1.00  0.00           H  
ATOM   2216 2HB  ASN A 145      48.769  39.836 -71.752  1.00  0.00           H  
ATOM   2217 1HD2 ASN A 145      47.280  41.665 -68.645  1.00  0.00           H  
ATOM   2218 2HD2 ASN A 145      46.938  40.036 -69.164  1.00  0.00           H  
ATOM   2219  N   ALA A 146      46.387  38.553 -74.016  1.00  0.00           N  
ATOM   2220  CA  ALA A 146      46.333  37.484 -75.009  1.00  0.00           C  
ATOM   2221  C   ALA A 146      46.216  38.078 -76.397  1.00  0.00           C  
ATOM   2222  O   ALA A 146      46.648  37.517 -77.399  1.00  0.00           O  
ATOM   2223  CB  ALA A 146      45.175  36.561 -74.722  1.00  0.00           C  
ATOM   2224  H   ALA A 146      45.701  38.555 -73.277  1.00  0.00           H  
ATOM   2225  HA  ALA A 146      47.255  36.929 -74.952  1.00  0.00           H  
ATOM   2226 1HB  ALA A 146      45.157  35.759 -75.457  1.00  0.00           H  
ATOM   2227 2HB  ALA A 146      45.294  36.139 -73.724  1.00  0.00           H  
ATOM   2228 3HB  ALA A 146      44.242  37.123 -74.767  1.00  0.00           H  
ATOM   2229  N   ALA A 147      45.624  39.256 -76.442  1.00  0.00           N  
ATOM   2230  CA  ALA A 147      45.399  40.006 -77.656  1.00  0.00           C  
ATOM   2231  C   ALA A 147      46.715  40.294 -78.381  1.00  0.00           C  
ATOM   2232  O   ALA A 147      46.738  40.431 -79.604  1.00  0.00           O  
ATOM   2233  CB  ALA A 147      44.699  41.308 -77.314  1.00  0.00           C  
ATOM   2234  H   ALA A 147      45.308  39.647 -75.568  1.00  0.00           H  
ATOM   2235  HA  ALA A 147      44.767  39.411 -78.316  1.00  0.00           H  
ATOM   2236 1HB  ALA A 147      44.508  41.867 -78.229  1.00  0.00           H  
ATOM   2237 2HB  ALA A 147      43.758  41.092 -76.814  1.00  0.00           H  
ATOM   2238 3HB  ALA A 147      45.339  41.894 -76.657  1.00  0.00           H  
ATOM   2239  N   GLY A 148      47.816  40.398 -77.627  1.00  0.00           N  
ATOM   2240  CA  GLY A 148      49.114  40.717 -78.193  1.00  0.00           C  
ATOM   2241  C   GLY A 148      49.828  39.492 -78.762  1.00  0.00           C  
ATOM   2242  O   GLY A 148      50.929  39.610 -79.303  1.00  0.00           O  
ATOM   2243  H   GLY A 148      47.771  40.220 -76.625  1.00  0.00           H  
ATOM   2244 1HA  GLY A 148      48.992  41.466 -78.975  1.00  0.00           H  
ATOM   2245 2HA  GLY A 148      49.733  41.166 -77.419  1.00  0.00           H  
ATOM   2246  N   TRP A 149      49.214  38.311 -78.637  1.00  0.00           N  
ATOM   2247  CA  TRP A 149      49.817  37.083 -79.136  1.00  0.00           C  
ATOM   2248  C   TRP A 149      49.391  36.832 -80.582  1.00  0.00           C  
ATOM   2249  O   TRP A 149      50.024  36.069 -81.312  1.00  0.00           O  
ATOM   2250  CB  TRP A 149      49.355  35.898 -78.293  1.00  0.00           C  
ATOM   2251  CG  TRP A 149      49.701  35.985 -76.853  1.00  0.00           C  
ATOM   2252  CD1 TRP A 149      50.590  36.823 -76.249  1.00  0.00           C  
ATOM   2253  CD2 TRP A 149      49.125  35.184 -75.806  1.00  0.00           C  
ATOM   2254  NE1 TRP A 149      50.602  36.597 -74.893  1.00  0.00           N  
ATOM   2255  CE2 TRP A 149      49.706  35.599 -74.605  1.00  0.00           C  
ATOM   2256  CE3 TRP A 149      48.162  34.168 -75.789  1.00  0.00           C  
ATOM   2257  CZ2 TRP A 149      49.356  35.035 -73.392  1.00  0.00           C  
ATOM   2258  CZ3 TRP A 149      47.813  33.600 -74.573  1.00  0.00           C  
ATOM   2259  CH2 TRP A 149      48.393  34.023 -73.406  1.00  0.00           C  
ATOM   2260  H   TRP A 149      48.305  38.244 -78.182  1.00  0.00           H  
ATOM   2261  HA  TRP A 149      50.901  37.171 -79.091  1.00  0.00           H  
ATOM   2262 1HB  TRP A 149      48.273  35.794 -78.384  1.00  0.00           H  
ATOM   2263 2HB  TRP A 149      49.797  34.996 -78.683  1.00  0.00           H  
ATOM   2264  HD1 TRP A 149      51.197  37.567 -76.763  1.00  0.00           H  
ATOM   2265  HE1 TRP A 149      51.169  37.088 -74.216  1.00  0.00           H  
ATOM   2266  HE3 TRP A 149      47.695  33.834 -76.718  1.00  0.00           H  
ATOM   2267  HZ2 TRP A 149      49.805  35.357 -72.452  1.00  0.00           H  
ATOM   2268  HZ3 TRP A 149      47.062  32.808 -74.569  1.00  0.00           H  
ATOM   2269  HH2 TRP A 149      48.095  33.555 -72.468  1.00  0.00           H  
ATOM   2270  N   ASP A 150      48.322  37.501 -81.001  1.00  0.00           N  
ATOM   2271  CA  ASP A 150      47.739  37.312 -82.324  1.00  0.00           C  
ATOM   2272  C   ASP A 150      47.508  35.806 -82.569  1.00  0.00           C  
ATOM   2273  O   ASP A 150      47.105  35.087 -81.653  1.00  0.00           O  
ATOM   2274  CB  ASP A 150      48.712  37.943 -83.355  1.00  0.00           C  
ATOM   2275  CG  ASP A 150      48.143  38.218 -84.754  1.00  0.00           C  
ATOM   2276  OD1 ASP A 150      48.108  37.258 -85.503  1.00  0.00           O  
ATOM   2277  OD2 ASP A 150      47.746  39.318 -85.053  1.00  0.00           O  
ATOM   2278  H   ASP A 150      47.877  38.149 -80.360  1.00  0.00           H  
ATOM   2279  HA  ASP A 150      46.778  37.827 -82.364  1.00  0.00           H  
ATOM   2280 1HB  ASP A 150      49.073  38.891 -82.952  1.00  0.00           H  
ATOM   2281 2HB  ASP A 150      49.585  37.302 -83.463  1.00  0.00           H  
ATOM   2282  N   THR A 151      47.764  35.335 -83.790  1.00  0.00           N  
ATOM   2283  CA  THR A 151      47.674  33.941 -84.134  1.00  0.00           C  
ATOM   2284  C   THR A 151      48.976  33.665 -84.841  1.00  0.00           C  
ATOM   2285  O   THR A 151      49.440  32.529 -84.954  1.00  0.00           O  
ATOM   2286  CB  THR A 151      46.469  33.642 -85.051  1.00  0.00           C  
ATOM   2287  OG1 THR A 151      46.644  34.313 -86.306  1.00  0.00           O  
ATOM   2288  CG2 THR A 151      45.162  34.124 -84.412  1.00  0.00           C  
ATOM   2289  H   THR A 151      48.060  35.959 -84.527  1.00  0.00           H  
ATOM   2290  HA  THR A 151      47.617  33.333 -83.233  1.00  0.00           H  
ATOM   2291  HB  THR A 151      46.410  32.565 -85.224  1.00  0.00           H  
ATOM   2292  HG1 THR A 151      46.698  35.277 -86.156  1.00  0.00           H  
ATOM   2293 1HG2 THR A 151      44.326  33.903 -85.063  1.00  0.00           H  
ATOM   2294 2HG2 THR A 151      45.016  33.619 -83.459  1.00  0.00           H  
ATOM   2295 3HG2 THR A 151      45.206  35.199 -84.248  1.00  0.00           H  
ATOM   2296  N   GLN A 152      49.589  34.743 -85.331  1.00  0.00           N  
ATOM   2297  CA  GLN A 152      50.838  34.582 -86.067  1.00  0.00           C  
ATOM   2298  C   GLN A 152      51.970  34.222 -85.123  1.00  0.00           C  
ATOM   2299  O   GLN A 152      52.635  33.205 -85.310  1.00  0.00           O  
ATOM   2300  CB  GLN A 152      51.205  35.851 -86.844  1.00  0.00           C  
ATOM   2301  CG  GLN A 152      52.496  35.709 -87.644  1.00  0.00           C  
ATOM   2302  CD  GLN A 152      52.855  36.943 -88.460  1.00  0.00           C  
ATOM   2303  OE1 GLN A 152      52.895  38.069 -87.954  1.00  0.00           O  
ATOM   2304  NE2 GLN A 152      53.125  36.733 -89.745  1.00  0.00           N  
ATOM   2305  H   GLN A 152      49.133  35.661 -85.225  1.00  0.00           H  
ATOM   2306  HA  GLN A 152      50.723  33.765 -86.777  1.00  0.00           H  
ATOM   2307 1HB  GLN A 152      50.396  36.111 -87.527  1.00  0.00           H  
ATOM   2308 2HB  GLN A 152      51.323  36.685 -86.150  1.00  0.00           H  
ATOM   2309 1HG  GLN A 152      53.303  35.533 -86.938  1.00  0.00           H  
ATOM   2310 2HG  GLN A 152      52.405  34.862 -88.324  1.00  0.00           H  
ATOM   2311 1HE2 GLN A 152      53.368  37.502 -90.338  1.00  0.00           H  
ATOM   2312 2HE2 GLN A 152      53.081  35.808 -90.122  1.00  0.00           H  
ATOM   2313  N   ALA A 153      52.160  35.008 -84.063  1.00  0.00           N  
ATOM   2314  CA  ALA A 153      53.244  34.728 -83.123  1.00  0.00           C  
ATOM   2315  C   ALA A 153      53.054  33.358 -82.486  1.00  0.00           C  
ATOM   2316  O   ALA A 153      54.019  32.640 -82.187  1.00  0.00           O  
ATOM   2317  CB  ALA A 153      53.317  35.801 -82.055  1.00  0.00           C  
ATOM   2318  H   ALA A 153      51.570  35.816 -83.918  1.00  0.00           H  
ATOM   2319  HA  ALA A 153      54.182  34.718 -83.682  1.00  0.00           H  
ATOM   2320 1HB  ALA A 153      54.147  35.584 -81.386  1.00  0.00           H  
ATOM   2321 2HB  ALA A 153      53.471  36.770 -82.525  1.00  0.00           H  
ATOM   2322 3HB  ALA A 153      52.400  35.819 -81.489  1.00  0.00           H  
ATOM   2323  N   VAL A 154      51.790  32.994 -82.274  1.00  0.00           N  
ATOM   2324  CA  VAL A 154      51.467  31.722 -81.660  1.00  0.00           C  
ATOM   2325  C   VAL A 154      51.874  30.576 -82.566  1.00  0.00           C  
ATOM   2326  O   VAL A 154      52.603  29.675 -82.146  1.00  0.00           O  
ATOM   2327  CB  VAL A 154      49.957  31.637 -81.394  1.00  0.00           C  
ATOM   2328  CG1 VAL A 154      49.593  30.248 -80.914  1.00  0.00           C  
ATOM   2329  CG2 VAL A 154      49.566  32.700 -80.390  1.00  0.00           C  
ATOM   2330  H   VAL A 154      51.046  33.627 -82.538  1.00  0.00           H  
ATOM   2331  HA  VAL A 154      52.007  31.642 -80.717  1.00  0.00           H  
ATOM   2332  HB  VAL A 154      49.421  31.807 -82.324  1.00  0.00           H  
ATOM   2333 1HG1 VAL A 154      48.518  30.189 -80.746  1.00  0.00           H  
ATOM   2334 2HG1 VAL A 154      49.875  29.524 -81.670  1.00  0.00           H  
ATOM   2335 3HG1 VAL A 154      50.117  30.027 -79.986  1.00  0.00           H  
ATOM   2336 1HG2 VAL A 154      48.492  32.664 -80.210  1.00  0.00           H  
ATOM   2337 2HG2 VAL A 154      50.097  32.537 -79.455  1.00  0.00           H  
ATOM   2338 3HG2 VAL A 154      49.827  33.673 -80.793  1.00  0.00           H  
ATOM   2339  N   ARG A 155      51.464  30.633 -83.833  1.00  0.00           N  
ATOM   2340  CA  ARG A 155      51.803  29.570 -84.759  1.00  0.00           C  
ATOM   2341  C   ARG A 155      53.298  29.491 -85.009  1.00  0.00           C  
ATOM   2342  O   ARG A 155      53.855  28.397 -85.106  1.00  0.00           O  
ATOM   2343  CB  ARG A 155      51.067  29.782 -86.059  1.00  0.00           C  
ATOM   2344  CG  ARG A 155      49.587  29.523 -85.959  1.00  0.00           C  
ATOM   2345  CD  ARG A 155      48.904  29.833 -87.204  1.00  0.00           C  
ATOM   2346  NE  ARG A 155      48.902  31.243 -87.480  1.00  0.00           N  
ATOM   2347  CZ  ARG A 155      48.609  31.764 -88.686  1.00  0.00           C  
ATOM   2348  NH1 ARG A 155      48.312  30.958 -89.693  1.00  0.00           N  
ATOM   2349  NH2 ARG A 155      48.618  33.073 -88.873  1.00  0.00           N  
ATOM   2350  H   ARG A 155      50.879  31.403 -84.160  1.00  0.00           H  
ATOM   2351  HA  ARG A 155      51.471  28.627 -84.332  1.00  0.00           H  
ATOM   2352 1HB  ARG A 155      51.203  30.818 -86.382  1.00  0.00           H  
ATOM   2353 2HB  ARG A 155      51.478  29.135 -86.832  1.00  0.00           H  
ATOM   2354 1HG  ARG A 155      49.421  28.469 -85.747  1.00  0.00           H  
ATOM   2355 2HG  ARG A 155      49.156  30.117 -85.163  1.00  0.00           H  
ATOM   2356 1HD  ARG A 155      49.382  29.317 -88.034  1.00  0.00           H  
ATOM   2357 2HD  ARG A 155      47.881  29.516 -87.122  1.00  0.00           H  
ATOM   2358  HE  ARG A 155      49.132  31.881 -86.704  1.00  0.00           H  
ATOM   2359 1HH1 ARG A 155      48.305  29.928 -89.564  1.00  0.00           H  
ATOM   2360 2HH1 ARG A 155      48.095  31.339 -90.600  1.00  0.00           H  
ATOM   2361 1HH2 ARG A 155      48.858  33.696 -88.110  1.00  0.00           H  
ATOM   2362 2HH2 ARG A 155      48.397  33.452 -89.780  1.00  0.00           H  
ATOM   2363  N   GLN A 156      53.976  30.637 -85.059  1.00  0.00           N  
ATOM   2364  CA  GLN A 156      55.412  30.609 -85.284  1.00  0.00           C  
ATOM   2365  C   GLN A 156      56.115  29.935 -84.114  1.00  0.00           C  
ATOM   2366  O   GLN A 156      57.005  29.101 -84.313  1.00  0.00           O  
ATOM   2367  CB  GLN A 156      55.942  32.029 -85.475  1.00  0.00           C  
ATOM   2368  CG  GLN A 156      55.507  32.695 -86.782  1.00  0.00           C  
ATOM   2369  CD  GLN A 156      55.900  34.163 -86.846  1.00  0.00           C  
ATOM   2370  OE1 GLN A 156      56.152  34.808 -85.821  1.00  0.00           O  
ATOM   2371  NE2 GLN A 156      55.955  34.702 -88.057  1.00  0.00           N  
ATOM   2372  H   GLN A 156      53.490  31.531 -84.978  1.00  0.00           H  
ATOM   2373  HA  GLN A 156      55.611  30.031 -86.185  1.00  0.00           H  
ATOM   2374 1HB  GLN A 156      55.582  32.652 -84.654  1.00  0.00           H  
ATOM   2375 2HB  GLN A 156      57.029  32.025 -85.432  1.00  0.00           H  
ATOM   2376 1HG  GLN A 156      55.987  32.179 -87.611  1.00  0.00           H  
ATOM   2377 2HG  GLN A 156      54.429  32.619 -86.880  1.00  0.00           H  
ATOM   2378 1HE2 GLN A 156      56.208  35.665 -88.165  1.00  0.00           H  
ATOM   2379 2HE2 GLN A 156      55.745  34.147 -88.860  1.00  0.00           H  
ATOM   2380  N   SER A 157      55.663  30.233 -82.889  1.00  0.00           N  
ATOM   2381  CA  SER A 157      56.259  29.639 -81.707  1.00  0.00           C  
ATOM   2382  C   SER A 157      56.045  28.133 -81.725  1.00  0.00           C  
ATOM   2383  O   SER A 157      56.964  27.360 -81.442  1.00  0.00           O  
ATOM   2384  CB  SER A 157      55.622  30.237 -80.466  1.00  0.00           C  
ATOM   2385  OG  SER A 157      55.894  31.614 -80.376  1.00  0.00           O  
ATOM   2386  H   SER A 157      54.923  30.926 -82.766  1.00  0.00           H  
ATOM   2387  HA  SER A 157      57.330  29.845 -81.708  1.00  0.00           H  
ATOM   2388 1HB  SER A 157      54.544  30.078 -80.494  1.00  0.00           H  
ATOM   2389 2HB  SER A 157      56.005  29.728 -79.585  1.00  0.00           H  
ATOM   2390  HG  SER A 157      55.356  32.037 -81.092  1.00  0.00           H  
ATOM   2391  N   LEU A 158      54.839  27.714 -82.104  1.00  0.00           N  
ATOM   2392  CA  LEU A 158      54.495  26.306 -82.178  1.00  0.00           C  
ATOM   2393  C   LEU A 158      55.285  25.587 -83.252  1.00  0.00           C  
ATOM   2394  O   LEU A 158      55.669  24.432 -83.069  1.00  0.00           O  
ATOM   2395  CB  LEU A 158      53.005  26.175 -82.406  1.00  0.00           C  
ATOM   2396  CG  LEU A 158      52.196  26.606 -81.222  1.00  0.00           C  
ATOM   2397  CD1 LEU A 158      50.784  26.680 -81.610  1.00  0.00           C  
ATOM   2398  CD2 LEU A 158      52.403  25.609 -80.097  1.00  0.00           C  
ATOM   2399  H   LEU A 158      54.120  28.408 -82.318  1.00  0.00           H  
ATOM   2400  HA  LEU A 158      54.731  25.851 -81.220  1.00  0.00           H  
ATOM   2401 1HB  LEU A 158      52.724  26.791 -83.256  1.00  0.00           H  
ATOM   2402 2HB  LEU A 158      52.767  25.135 -82.629  1.00  0.00           H  
ATOM   2403  HG  LEU A 158      52.517  27.589 -80.896  1.00  0.00           H  
ATOM   2404 1HD1 LEU A 158      50.190  27.001 -80.759  1.00  0.00           H  
ATOM   2405 2HD1 LEU A 158      50.667  27.392 -82.419  1.00  0.00           H  
ATOM   2406 3HD1 LEU A 158      50.467  25.724 -81.925  1.00  0.00           H  
ATOM   2407 1HD2 LEU A 158      51.822  25.918 -79.232  1.00  0.00           H  
ATOM   2408 2HD2 LEU A 158      52.079  24.617 -80.419  1.00  0.00           H  
ATOM   2409 3HD2 LEU A 158      53.454  25.576 -79.832  1.00  0.00           H  
ATOM   2410  N   ASN A 159      55.558  26.252 -84.375  1.00  0.00           N  
ATOM   2411  CA  ASN A 159      56.343  25.622 -85.426  1.00  0.00           C  
ATOM   2412  C   ASN A 159      57.765  25.349 -84.923  1.00  0.00           C  
ATOM   2413  O   ASN A 159      58.331  24.273 -85.156  1.00  0.00           O  
ATOM   2414  CB  ASN A 159      56.362  26.501 -86.659  1.00  0.00           C  
ATOM   2415  CG  ASN A 159      55.037  26.515 -87.391  1.00  0.00           C  
ATOM   2416  OD1 ASN A 159      54.199  25.613 -87.245  1.00  0.00           O  
ATOM   2417  ND2 ASN A 159      54.834  27.536 -88.184  1.00  0.00           N  
ATOM   2418  H   ASN A 159      55.192  27.195 -84.514  1.00  0.00           H  
ATOM   2419  HA  ASN A 159      55.888  24.665 -85.679  1.00  0.00           H  
ATOM   2420 1HB  ASN A 159      56.605  27.522 -86.365  1.00  0.00           H  
ATOM   2421 2HB  ASN A 159      57.142  26.163 -87.338  1.00  0.00           H  
ATOM   2422 1HD2 ASN A 159      53.980  27.608 -88.696  1.00  0.00           H  
ATOM   2423 2HD2 ASN A 159      55.534  28.242 -88.274  1.00  0.00           H  
ATOM   2424  N   VAL A 160      58.316  26.295 -84.154  1.00  0.00           N  
ATOM   2425  CA  VAL A 160      59.646  26.121 -83.582  1.00  0.00           C  
ATOM   2426  C   VAL A 160      59.646  24.979 -82.576  1.00  0.00           C  
ATOM   2427  O   VAL A 160      60.537  24.113 -82.586  1.00  0.00           O  
ATOM   2428  CB  VAL A 160      60.117  27.417 -82.900  1.00  0.00           C  
ATOM   2429  CG1 VAL A 160      61.407  27.163 -82.135  1.00  0.00           C  
ATOM   2430  CG2 VAL A 160      60.335  28.488 -83.957  1.00  0.00           C  
ATOM   2431  H   VAL A 160      57.810  27.172 -84.002  1.00  0.00           H  
ATOM   2432  HA  VAL A 160      60.340  25.878 -84.387  1.00  0.00           H  
ATOM   2433  HB  VAL A 160      59.360  27.748 -82.192  1.00  0.00           H  
ATOM   2434 1HG1 VAL A 160      61.730  28.083 -81.650  1.00  0.00           H  
ATOM   2435 2HG1 VAL A 160      61.233  26.395 -81.378  1.00  0.00           H  
ATOM   2436 3HG1 VAL A 160      62.179  26.826 -82.825  1.00  0.00           H  
ATOM   2437 1HG2 VAL A 160      60.660  29.410 -83.481  1.00  0.00           H  
ATOM   2438 2HG2 VAL A 160      61.097  28.153 -84.658  1.00  0.00           H  
ATOM   2439 3HG2 VAL A 160      59.407  28.666 -84.491  1.00  0.00           H  
ATOM   2440  N   LEU A 161      58.632  24.966 -81.709  1.00  0.00           N  
ATOM   2441  CA  LEU A 161      58.517  23.919 -80.715  1.00  0.00           C  
ATOM   2442  C   LEU A 161      58.295  22.563 -81.354  1.00  0.00           C  
ATOM   2443  O   LEU A 161      58.899  21.585 -80.930  1.00  0.00           O  
ATOM   2444  CB  LEU A 161      57.366  24.224 -79.768  1.00  0.00           C  
ATOM   2445  CG  LEU A 161      57.583  25.405 -78.854  1.00  0.00           C  
ATOM   2446  CD1 LEU A 161      56.288  25.716 -78.129  1.00  0.00           C  
ATOM   2447  CD2 LEU A 161      58.699  25.075 -77.888  1.00  0.00           C  
ATOM   2448  H   LEU A 161      57.939  25.715 -81.736  1.00  0.00           H  
ATOM   2449  HA  LEU A 161      59.442  23.888 -80.142  1.00  0.00           H  
ATOM   2450 1HB  LEU A 161      56.473  24.414 -80.358  1.00  0.00           H  
ATOM   2451 2HB  LEU A 161      57.195  23.351 -79.147  1.00  0.00           H  
ATOM   2452  HG  LEU A 161      57.868  26.275 -79.436  1.00  0.00           H  
ATOM   2453 1HD1 LEU A 161      56.436  26.570 -77.471  1.00  0.00           H  
ATOM   2454 2HD1 LEU A 161      55.523  25.952 -78.859  1.00  0.00           H  
ATOM   2455 3HD1 LEU A 161      55.979  24.854 -77.540  1.00  0.00           H  
ATOM   2456 1HD2 LEU A 161      58.865  25.926 -77.228  1.00  0.00           H  
ATOM   2457 2HD2 LEU A 161      58.425  24.202 -77.295  1.00  0.00           H  
ATOM   2458 3HD2 LEU A 161      59.611  24.864 -78.448  1.00  0.00           H  
ATOM   2459  N   SER A 162      57.495  22.503 -82.417  1.00  0.00           N  
ATOM   2460  CA  SER A 162      57.212  21.242 -83.077  1.00  0.00           C  
ATOM   2461  C   SER A 162      58.487  20.645 -83.635  1.00  0.00           C  
ATOM   2462  O   SER A 162      58.755  19.461 -83.437  1.00  0.00           O  
ATOM   2463  CB  SER A 162      56.227  21.456 -84.213  1.00  0.00           C  
ATOM   2464  OG  SER A 162      54.982  21.880 -83.733  1.00  0.00           O  
ATOM   2465  H   SER A 162      57.026  23.336 -82.744  1.00  0.00           H  
ATOM   2466  HA  SER A 162      56.787  20.550 -82.351  1.00  0.00           H  
ATOM   2467 1HB  SER A 162      56.625  22.202 -84.900  1.00  0.00           H  
ATOM   2468 2HB  SER A 162      56.110  20.527 -84.769  1.00  0.00           H  
ATOM   2469  HG  SER A 162      55.150  22.755 -83.313  1.00  0.00           H  
ATOM   2470  N   GLU A 163      59.330  21.478 -84.257  1.00  0.00           N  
ATOM   2471  CA  GLU A 163      60.578  20.966 -84.809  1.00  0.00           C  
ATOM   2472  C   GLU A 163      61.505  20.511 -83.683  1.00  0.00           C  
ATOM   2473  O   GLU A 163      62.110  19.433 -83.746  1.00  0.00           O  
ATOM   2474  CB  GLU A 163      61.277  22.047 -85.645  1.00  0.00           C  
ATOM   2475  CG  GLU A 163      62.579  21.584 -86.314  1.00  0.00           C  
ATOM   2476  CD  GLU A 163      62.382  20.535 -87.386  1.00  0.00           C  
ATOM   2477  OE1 GLU A 163      61.338  20.516 -87.994  1.00  0.00           O  
ATOM   2478  OE2 GLU A 163      63.277  19.731 -87.575  1.00  0.00           O  
ATOM   2479  H   GLU A 163      59.072  22.459 -84.393  1.00  0.00           H  
ATOM   2480  HA  GLU A 163      60.353  20.108 -85.444  1.00  0.00           H  
ATOM   2481 1HB  GLU A 163      60.599  22.402 -86.422  1.00  0.00           H  
ATOM   2482 2HB  GLU A 163      61.512  22.902 -85.006  1.00  0.00           H  
ATOM   2483 1HG  GLU A 163      63.072  22.449 -86.756  1.00  0.00           H  
ATOM   2484 2HG  GLU A 163      63.233  21.187 -85.539  1.00  0.00           H  
ATOM   2485  N   THR A 164      61.558  21.296 -82.608  1.00  0.00           N  
ATOM   2486  CA  THR A 164      62.408  20.967 -81.481  1.00  0.00           C  
ATOM   2487  C   THR A 164      62.006  19.612 -80.913  1.00  0.00           C  
ATOM   2488  O   THR A 164      62.852  18.740 -80.683  1.00  0.00           O  
ATOM   2489  CB  THR A 164      62.269  22.036 -80.384  1.00  0.00           C  
ATOM   2490  OG1 THR A 164      62.677  23.316 -80.908  1.00  0.00           O  
ATOM   2491  CG2 THR A 164      63.117  21.674 -79.184  1.00  0.00           C  
ATOM   2492  H   THR A 164      61.034  22.173 -82.591  1.00  0.00           H  
ATOM   2493  HA  THR A 164      63.442  20.915 -81.820  1.00  0.00           H  
ATOM   2494  HB  THR A 164      61.232  22.100 -80.073  1.00  0.00           H  
ATOM   2495  HG1 THR A 164      62.063  23.567 -81.645  1.00  0.00           H  
ATOM   2496 1HG2 THR A 164      63.003  22.435 -78.416  1.00  0.00           H  
ATOM   2497 2HG2 THR A 164      62.794  20.708 -78.791  1.00  0.00           H  
ATOM   2498 3HG2 THR A 164      64.163  21.611 -79.483  1.00  0.00           H  
ATOM   2499  N   VAL A 165      60.705  19.432 -80.721  1.00  0.00           N  
ATOM   2500  CA  VAL A 165      60.134  18.213 -80.195  1.00  0.00           C  
ATOM   2501  C   VAL A 165      60.325  17.021 -81.116  1.00  0.00           C  
ATOM   2502  O   VAL A 165      60.730  15.952 -80.658  1.00  0.00           O  
ATOM   2503  CB  VAL A 165      58.660  18.425 -79.881  1.00  0.00           C  
ATOM   2504  CG1 VAL A 165      58.031  17.146 -79.561  1.00  0.00           C  
ATOM   2505  CG2 VAL A 165      58.546  19.356 -78.672  1.00  0.00           C  
ATOM   2506  H   VAL A 165      60.074  20.198 -80.941  1.00  0.00           H  
ATOM   2507  HA  VAL A 165      60.626  17.998 -79.252  1.00  0.00           H  
ATOM   2508  HB  VAL A 165      58.154  18.857 -80.748  1.00  0.00           H  
ATOM   2509 1HG1 VAL A 165      56.997  17.332 -79.337  1.00  0.00           H  
ATOM   2510 2HG1 VAL A 165      58.110  16.471 -80.413  1.00  0.00           H  
ATOM   2511 3HG1 VAL A 165      58.529  16.706 -78.711  1.00  0.00           H  
ATOM   2512 1HG2 VAL A 165      57.511  19.514 -78.426  1.00  0.00           H  
ATOM   2513 2HG2 VAL A 165      59.049  18.907 -77.825  1.00  0.00           H  
ATOM   2514 3HG2 VAL A 165      59.010  20.306 -78.893  1.00  0.00           H  
ATOM   2515  N   ASP A 166      60.110  17.188 -82.425  1.00  0.00           N  
ATOM   2516  CA  ASP A 166      60.306  16.061 -83.332  1.00  0.00           C  
ATOM   2517  C   ASP A 166      61.740  15.538 -83.247  1.00  0.00           C  
ATOM   2518  O   ASP A 166      61.975  14.332 -83.355  1.00  0.00           O  
ATOM   2519  CB  ASP A 166      59.976  16.432 -84.787  1.00  0.00           C  
ATOM   2520  CG  ASP A 166      58.454  16.579 -85.101  1.00  0.00           C  
ATOM   2521  OD1 ASP A 166      57.633  16.177 -84.297  1.00  0.00           O  
ATOM   2522  OD2 ASP A 166      58.136  17.048 -86.174  1.00  0.00           O  
ATOM   2523  H   ASP A 166      59.781  18.082 -82.785  1.00  0.00           H  
ATOM   2524  HA  ASP A 166      59.642  15.255 -83.025  1.00  0.00           H  
ATOM   2525 1HB  ASP A 166      60.462  17.388 -85.023  1.00  0.00           H  
ATOM   2526 2HB  ASP A 166      60.400  15.683 -85.453  1.00  0.00           H  
ATOM   2527  N   GLN A 167      62.705  16.438 -83.034  1.00  0.00           N  
ATOM   2528  CA  GLN A 167      64.095  16.020 -82.900  1.00  0.00           C  
ATOM   2529  C   GLN A 167      64.439  15.536 -81.475  1.00  0.00           C  
ATOM   2530  O   GLN A 167      65.344  14.714 -81.300  1.00  0.00           O  
ATOM   2531  CB  GLN A 167      65.034  17.178 -83.245  1.00  0.00           C  
ATOM   2532  CG  GLN A 167      64.994  17.654 -84.692  1.00  0.00           C  
ATOM   2533  CD  GLN A 167      65.998  18.781 -84.941  1.00  0.00           C  
ATOM   2534  OE1 GLN A 167      67.031  18.861 -84.259  1.00  0.00           O  
ATOM   2535  NE2 GLN A 167      65.712  19.654 -85.902  1.00  0.00           N  
ATOM   2536  H   GLN A 167      62.471  17.433 -82.999  1.00  0.00           H  
ATOM   2537  HA  GLN A 167      64.274  15.198 -83.590  1.00  0.00           H  
ATOM   2538 1HB  GLN A 167      64.773  18.036 -82.618  1.00  0.00           H  
ATOM   2539 2HB  GLN A 167      66.057  16.899 -83.005  1.00  0.00           H  
ATOM   2540 1HG  GLN A 167      65.233  16.822 -85.352  1.00  0.00           H  
ATOM   2541 2HG  GLN A 167      63.991  18.035 -84.915  1.00  0.00           H  
ATOM   2542 1HE2 GLN A 167      66.334  20.406 -86.096  1.00  0.00           H  
ATOM   2543 2HE2 GLN A 167      64.845  19.573 -86.448  1.00  0.00           H  
ATOM   2544  N   THR A 168      63.725  16.052 -80.466  1.00  0.00           N  
ATOM   2545  CA  THR A 168      64.005  15.769 -79.058  1.00  0.00           C  
ATOM   2546  C   THR A 168      63.305  14.550 -78.434  1.00  0.00           C  
ATOM   2547  O   THR A 168      63.942  13.805 -77.686  1.00  0.00           O  
ATOM   2548  CB  THR A 168      63.648  16.995 -78.199  1.00  0.00           C  
ATOM   2549  OG1 THR A 168      64.408  18.124 -78.638  1.00  0.00           O  
ATOM   2550  CG2 THR A 168      63.953  16.735 -76.744  1.00  0.00           C  
ATOM   2551  H   THR A 168      62.998  16.732 -80.679  1.00  0.00           H  
ATOM   2552  HA  THR A 168      65.077  15.600 -78.971  1.00  0.00           H  
ATOM   2553  HB  THR A 168      62.592  17.213 -78.310  1.00  0.00           H  
ATOM   2554  HG1 THR A 168      64.036  18.433 -79.490  1.00  0.00           H  
ATOM   2555 1HG2 THR A 168      63.691  17.616 -76.159  1.00  0.00           H  
ATOM   2556 2HG2 THR A 168      63.374  15.886 -76.398  1.00  0.00           H  
ATOM   2557 3HG2 THR A 168      65.014  16.523 -76.627  1.00  0.00           H  
ATOM   2558  N   SER A 169      62.001  14.365 -78.672  1.00  0.00           N  
ATOM   2559  CA  SER A 169      61.293  13.279 -77.987  1.00  0.00           C  
ATOM   2560  C   SER A 169      60.008  12.804 -78.702  1.00  0.00           C  
ATOM   2561  O   SER A 169      59.197  13.620 -79.134  1.00  0.00           O  
ATOM   2562  CB  SER A 169      60.926  13.747 -76.585  1.00  0.00           C  
ATOM   2563  OG  SER A 169      60.229  12.760 -75.869  1.00  0.00           O  
ATOM   2564  H   SER A 169      61.513  14.979 -79.320  1.00  0.00           H  
ATOM   2565  HA  SER A 169      62.002  12.464 -77.908  1.00  0.00           H  
ATOM   2566 1HB  SER A 169      61.827  14.019 -76.040  1.00  0.00           H  
ATOM   2567 2HB  SER A 169      60.307  14.643 -76.659  1.00  0.00           H  
ATOM   2568  HG  SER A 169      59.484  12.484 -76.436  1.00  0.00           H  
ATOM   2569  N   PRO A 170      59.751  11.479 -78.756  1.00  0.00           N  
ATOM   2570  CA  PRO A 170      58.579  10.870 -79.351  1.00  0.00           C  
ATOM   2571  C   PRO A 170      57.352  11.149 -78.514  1.00  0.00           C  
ATOM   2572  O   PRO A 170      57.459  11.520 -77.345  1.00  0.00           O  
ATOM   2573  CB  PRO A 170      58.933   9.383 -79.377  1.00  0.00           C  
ATOM   2574  CG  PRO A 170      59.900   9.200 -78.236  1.00  0.00           C  
ATOM   2575  CD  PRO A 170      60.705  10.484 -78.191  1.00  0.00           C  
ATOM   2576  HA  PRO A 170      58.450  11.263 -80.371  1.00  0.00           H  
ATOM   2577 1HB  PRO A 170      58.019   8.775 -79.261  1.00  0.00           H  
ATOM   2578 2HB  PRO A 170      59.367   9.117 -80.350  1.00  0.00           H  
ATOM   2579 1HG  PRO A 170      59.348   9.016 -77.304  1.00  0.00           H  
ATOM   2580 2HG  PRO A 170      60.529   8.313 -78.411  1.00  0.00           H  
ATOM   2581 1HD  PRO A 170      60.950  10.691 -77.141  1.00  0.00           H  
ATOM   2582 2HD  PRO A 170      61.598  10.392 -78.829  1.00  0.00           H  
ATOM   2583  N   HIS A 171      56.188  11.046 -79.147  1.00  0.00           N  
ATOM   2584  CA  HIS A 171      54.824  11.184 -78.584  1.00  0.00           C  
ATOM   2585  C   HIS A 171      54.457  12.632 -78.196  1.00  0.00           C  
ATOM   2586  O   HIS A 171      53.369  13.114 -78.522  1.00  0.00           O  
ATOM   2587  CB  HIS A 171      54.675  10.283 -77.349  1.00  0.00           C  
ATOM   2588  CG  HIS A 171      54.936   8.834 -77.628  1.00  0.00           C  
ATOM   2589  ND1 HIS A 171      54.118   8.068 -78.430  1.00  0.00           N  
ATOM   2590  CD2 HIS A 171      55.930   8.013 -77.209  1.00  0.00           C  
ATOM   2591  CE1 HIS A 171      54.596   6.836 -78.494  1.00  0.00           C  
ATOM   2592  NE2 HIS A 171      55.694   6.777 -77.761  1.00  0.00           N  
ATOM   2593  H   HIS A 171      56.233  10.793 -80.126  1.00  0.00           H  
ATOM   2594  HA  HIS A 171      54.101  10.853 -79.325  1.00  0.00           H  
ATOM   2595 1HB  HIS A 171      55.336  10.608 -76.552  1.00  0.00           H  
ATOM   2596 2HB  HIS A 171      53.659  10.366 -76.970  1.00  0.00           H  
ATOM   2597  HD2 HIS A 171      56.761   8.286 -76.557  1.00  0.00           H  
ATOM   2598  HE1 HIS A 171      54.157   6.012 -79.053  1.00  0.00           H  
ATOM   2599  HE2 HIS A 171      56.270   5.958 -77.625  1.00  0.00           H  
ATOM   2600  N   LEU A 172      55.432  13.375 -77.698  1.00  0.00           N  
ATOM   2601  CA  LEU A 172      55.291  14.794 -77.414  1.00  0.00           C  
ATOM   2602  C   LEU A 172      54.939  15.514 -78.704  1.00  0.00           C  
ATOM   2603  O   LEU A 172      54.193  16.491 -78.701  1.00  0.00           O  
ATOM   2604  CB  LEU A 172      56.559  15.328 -76.754  1.00  0.00           C  
ATOM   2605  CG  LEU A 172      56.527  16.793 -76.288  1.00  0.00           C  
ATOM   2606  CD1 LEU A 172      55.399  16.988 -75.304  1.00  0.00           C  
ATOM   2607  CD2 LEU A 172      57.866  17.136 -75.642  1.00  0.00           C  
ATOM   2608  H   LEU A 172      56.297  12.908 -77.452  1.00  0.00           H  
ATOM   2609  HA  LEU A 172      54.469  14.927 -76.713  1.00  0.00           H  
ATOM   2610 1HB  LEU A 172      56.768  14.714 -75.880  1.00  0.00           H  
ATOM   2611 2HB  LEU A 172      57.384  15.196 -77.444  1.00  0.00           H  
ATOM   2612  HG  LEU A 172      56.356  17.440 -77.128  1.00  0.00           H  
ATOM   2613 1HD1 LEU A 172      55.378  18.028 -74.978  1.00  0.00           H  
ATOM   2614 2HD1 LEU A 172      54.458  16.739 -75.782  1.00  0.00           H  
ATOM   2615 3HD1 LEU A 172      55.549  16.342 -74.440  1.00  0.00           H  
ATOM   2616 1HD2 LEU A 172      57.852  18.173 -75.313  1.00  0.00           H  
ATOM   2617 2HD2 LEU A 172      58.034  16.486 -74.783  1.00  0.00           H  
ATOM   2618 3HD2 LEU A 172      58.671  16.994 -76.358  1.00  0.00           H  
ATOM   2619  N   SER A 173      55.449  14.992 -79.819  1.00  0.00           N  
ATOM   2620  CA  SER A 173      55.188  15.548 -81.132  1.00  0.00           C  
ATOM   2621  C   SER A 173      53.686  15.631 -81.382  1.00  0.00           C  
ATOM   2622  O   SER A 173      53.206  16.597 -81.979  1.00  0.00           O  
ATOM   2623  CB  SER A 173      55.796  14.647 -82.192  1.00  0.00           C  
ATOM   2624  OG  SER A 173      57.188  14.624 -82.125  1.00  0.00           O  
ATOM   2625  H   SER A 173      56.056  14.190 -79.736  1.00  0.00           H  
ATOM   2626  HA  SER A 173      55.618  16.548 -81.196  1.00  0.00           H  
ATOM   2627 1HB  SER A 173      55.412  13.638 -82.054  1.00  0.00           H  
ATOM   2628 2HB  SER A 173      55.487  14.980 -83.182  1.00  0.00           H  
ATOM   2629  HG  SER A 173      57.482  15.291 -82.794  1.00  0.00           H  
ATOM   2630  N   ALA A 174      52.932  14.607 -80.951  1.00  0.00           N  
ATOM   2631  CA  ALA A 174      51.495  14.602 -81.152  1.00  0.00           C  
ATOM   2632  C   ALA A 174      50.863  15.729 -80.363  1.00  0.00           C  
ATOM   2633  O   ALA A 174      49.942  16.400 -80.836  1.00  0.00           O  
ATOM   2634  CB  ALA A 174      50.899  13.273 -80.731  1.00  0.00           C  
ATOM   2635  H   ALA A 174      53.347  13.855 -80.412  1.00  0.00           H  
ATOM   2636  HA  ALA A 174      51.295  14.766 -82.210  1.00  0.00           H  
ATOM   2637 1HB  ALA A 174      49.825  13.288 -80.905  1.00  0.00           H  
ATOM   2638 2HB  ALA A 174      51.350  12.471 -81.310  1.00  0.00           H  
ATOM   2639 3HB  ALA A 174      51.094  13.110 -79.673  1.00  0.00           H  
ATOM   2640  N   ALA A 175      51.372  15.955 -79.147  1.00  0.00           N  
ATOM   2641  CA  ALA A 175      50.833  17.031 -78.317  1.00  0.00           C  
ATOM   2642  C   ALA A 175      51.020  18.376 -79.010  1.00  0.00           C  
ATOM   2643  O   ALA A 175      50.107  19.211 -79.034  1.00  0.00           O  
ATOM   2644  CB  ALA A 175      51.508  17.058 -76.957  1.00  0.00           C  
ATOM   2645  H   ALA A 175      52.132  15.353 -78.812  1.00  0.00           H  
ATOM   2646  HA  ALA A 175      49.765  16.858 -78.187  1.00  0.00           H  
ATOM   2647 1HB  ALA A 175      51.076  17.856 -76.354  1.00  0.00           H  
ATOM   2648 2HB  ALA A 175      51.361  16.103 -76.457  1.00  0.00           H  
ATOM   2649 3HB  ALA A 175      52.562  17.240 -77.082  1.00  0.00           H  
ATOM   2650  N   LEU A 176      52.177  18.543 -79.653  1.00  0.00           N  
ATOM   2651  CA  LEU A 176      52.468  19.797 -80.331  1.00  0.00           C  
ATOM   2652  C   LEU A 176      51.670  19.918 -81.616  1.00  0.00           C  
ATOM   2653  O   LEU A 176      51.213  21.012 -81.956  1.00  0.00           O  
ATOM   2654  CB  LEU A 176      53.966  19.903 -80.642  1.00  0.00           C  
ATOM   2655  CG  LEU A 176      54.830  20.578 -79.570  1.00  0.00           C  
ATOM   2656  CD1 LEU A 176      54.424  22.059 -79.437  1.00  0.00           C  
ATOM   2657  CD2 LEU A 176      54.652  19.827 -78.254  1.00  0.00           C  
ATOM   2658  H   LEU A 176      52.880  17.802 -79.600  1.00  0.00           H  
ATOM   2659  HA  LEU A 176      52.191  20.616 -79.673  1.00  0.00           H  
ATOM   2660 1HB  LEU A 176      54.356  18.895 -80.793  1.00  0.00           H  
ATOM   2661 2HB  LEU A 176      54.090  20.460 -81.570  1.00  0.00           H  
ATOM   2662  HG  LEU A 176      55.878  20.544 -79.870  1.00  0.00           H  
ATOM   2663 1HD1 LEU A 176      55.039  22.536 -78.679  1.00  0.00           H  
ATOM   2664 2HD1 LEU A 176      54.569  22.563 -80.396  1.00  0.00           H  
ATOM   2665 3HD1 LEU A 176      53.375  22.127 -79.147  1.00  0.00           H  
ATOM   2666 1HD2 LEU A 176      55.267  20.286 -77.479  1.00  0.00           H  
ATOM   2667 2HD2 LEU A 176      53.607  19.859 -77.951  1.00  0.00           H  
ATOM   2668 3HD2 LEU A 176      54.954  18.801 -78.393  1.00  0.00           H  
ATOM   2669  N   ASP A 177      51.445  18.797 -82.305  1.00  0.00           N  
ATOM   2670  CA  ASP A 177      50.679  18.817 -83.539  1.00  0.00           C  
ATOM   2671  C   ASP A 177      49.238  19.188 -83.223  1.00  0.00           C  
ATOM   2672  O   ASP A 177      48.622  19.988 -83.927  1.00  0.00           O  
ATOM   2673  CB  ASP A 177      50.737  17.450 -84.225  1.00  0.00           C  
ATOM   2674  CG  ASP A 177      50.157  17.441 -85.635  1.00  0.00           C  
ATOM   2675  OD1 ASP A 177      50.701  18.105 -86.486  1.00  0.00           O  
ATOM   2676  OD2 ASP A 177      49.170  16.766 -85.862  1.00  0.00           O  
ATOM   2677  H   ASP A 177      51.861  17.921 -81.992  1.00  0.00           H  
ATOM   2678  HA  ASP A 177      51.101  19.568 -84.205  1.00  0.00           H  
ATOM   2679 1HB  ASP A 177      51.774  17.109 -84.262  1.00  0.00           H  
ATOM   2680 2HB  ASP A 177      50.187  16.729 -83.619  1.00  0.00           H  
ATOM   2681  N   GLY A 178      48.715  18.655 -82.118  1.00  0.00           N  
ATOM   2682  CA  GLY A 178      47.364  18.960 -81.685  1.00  0.00           C  
ATOM   2683  C   GLY A 178      47.212  20.464 -81.490  1.00  0.00           C  
ATOM   2684  O   GLY A 178      46.309  21.091 -82.063  1.00  0.00           O  
ATOM   2685  H   GLY A 178      49.263  17.986 -81.578  1.00  0.00           H  
ATOM   2686 1HA  GLY A 178      46.652  18.604 -82.429  1.00  0.00           H  
ATOM   2687 2HA  GLY A 178      47.157  18.437 -80.751  1.00  0.00           H  
ATOM   2688  N   VAL A 179      48.114  21.046 -80.699  1.00  0.00           N  
ATOM   2689  CA  VAL A 179      48.065  22.474 -80.421  1.00  0.00           C  
ATOM   2690  C   VAL A 179      48.260  23.299 -81.701  1.00  0.00           C  
ATOM   2691  O   VAL A 179      47.577  24.313 -81.899  1.00  0.00           O  
ATOM   2692  CB  VAL A 179      49.130  22.868 -79.395  1.00  0.00           C  
ATOM   2693  CG1 VAL A 179      49.151  24.356 -79.268  1.00  0.00           C  
ATOM   2694  CG2 VAL A 179      48.833  22.221 -78.066  1.00  0.00           C  
ATOM   2695  H   VAL A 179      48.838  20.471 -80.257  1.00  0.00           H  
ATOM   2696  HA  VAL A 179      47.085  22.707 -80.003  1.00  0.00           H  
ATOM   2697  HB  VAL A 179      50.112  22.540 -79.751  1.00  0.00           H  
ATOM   2698 1HG1 VAL A 179      49.913  24.656 -78.558  1.00  0.00           H  
ATOM   2699 2HG1 VAL A 179      49.363  24.771 -80.224  1.00  0.00           H  
ATOM   2700 3HG1 VAL A 179      48.179  24.709 -78.928  1.00  0.00           H  
ATOM   2701 1HG2 VAL A 179      49.598  22.501 -77.345  1.00  0.00           H  
ATOM   2702 2HG2 VAL A 179      47.858  22.552 -77.711  1.00  0.00           H  
ATOM   2703 3HG2 VAL A 179      48.825  21.141 -78.184  1.00  0.00           H  
ATOM   2704  N   ALA A 180      49.202  22.895 -82.560  1.00  0.00           N  
ATOM   2705  CA  ALA A 180      49.434  23.614 -83.807  1.00  0.00           C  
ATOM   2706  C   ALA A 180      48.191  23.619 -84.692  1.00  0.00           C  
ATOM   2707  O   ALA A 180      47.848  24.660 -85.258  1.00  0.00           O  
ATOM   2708  CB  ALA A 180      50.602  22.998 -84.545  1.00  0.00           C  
ATOM   2709  H   ALA A 180      49.771  22.075 -82.355  1.00  0.00           H  
ATOM   2710  HA  ALA A 180      49.668  24.640 -83.575  1.00  0.00           H  
ATOM   2711 1HB  ALA A 180      50.792  23.553 -85.461  1.00  0.00           H  
ATOM   2712 2HB  ALA A 180      51.490  23.029 -83.910  1.00  0.00           H  
ATOM   2713 3HB  ALA A 180      50.366  21.960 -84.786  1.00  0.00           H  
ATOM   2714  N   ARG A 181      47.484  22.490 -84.775  1.00  0.00           N  
ATOM   2715  CA  ARG A 181      46.263  22.423 -85.574  1.00  0.00           C  
ATOM   2716  C   ARG A 181      45.195  23.333 -84.992  1.00  0.00           C  
ATOM   2717  O   ARG A 181      44.470  24.023 -85.725  1.00  0.00           O  
ATOM   2718  CB  ARG A 181      45.781  20.989 -85.669  1.00  0.00           C  
ATOM   2719  CG  ARG A 181      46.647  20.110 -86.573  1.00  0.00           C  
ATOM   2720  CD  ARG A 181      46.203  18.700 -86.593  1.00  0.00           C  
ATOM   2721  NE  ARG A 181      47.080  17.878 -87.423  1.00  0.00           N  
ATOM   2722  CZ  ARG A 181      46.962  17.726 -88.758  1.00  0.00           C  
ATOM   2723  NH1 ARG A 181      45.989  18.334 -89.412  1.00  0.00           N  
ATOM   2724  NH2 ARG A 181      47.821  16.967 -89.419  1.00  0.00           N  
ATOM   2725  H   ARG A 181      47.813  21.648 -84.300  1.00  0.00           H  
ATOM   2726  HA  ARG A 181      46.496  22.765 -86.582  1.00  0.00           H  
ATOM   2727 1HB  ARG A 181      45.790  20.540 -84.675  1.00  0.00           H  
ATOM   2728 2HB  ARG A 181      44.756  20.961 -86.039  1.00  0.00           H  
ATOM   2729 1HG  ARG A 181      46.601  20.489 -87.590  1.00  0.00           H  
ATOM   2730 2HG  ARG A 181      47.680  20.135 -86.229  1.00  0.00           H  
ATOM   2731 1HD  ARG A 181      46.237  18.304 -85.575  1.00  0.00           H  
ATOM   2732 2HD  ARG A 181      45.191  18.630 -86.982  1.00  0.00           H  
ATOM   2733  HE  ARG A 181      47.867  17.395 -86.949  1.00  0.00           H  
ATOM   2734 1HH1 ARG A 181      45.332  18.915 -88.912  1.00  0.00           H  
ATOM   2735 2HH1 ARG A 181      45.904  18.219 -90.412  1.00  0.00           H  
ATOM   2736 1HH2 ARG A 181      48.576  16.494 -88.925  1.00  0.00           H  
ATOM   2737 2HH2 ARG A 181      47.734  16.858 -90.414  1.00  0.00           H  
ATOM   2738  N   PHE A 182      45.105  23.383 -83.656  1.00  0.00           N  
ATOM   2739  CA  PHE A 182      44.170  24.287 -83.023  1.00  0.00           C  
ATOM   2740  C   PHE A 182      44.496  25.717 -83.421  1.00  0.00           C  
ATOM   2741  O   PHE A 182      43.625  26.471 -83.850  1.00  0.00           O  
ATOM   2742  CB  PHE A 182      44.206  24.164 -81.498  1.00  0.00           C  
ATOM   2743  CG  PHE A 182      43.342  25.182 -80.807  1.00  0.00           C  
ATOM   2744  CD1 PHE A 182      41.967  25.020 -80.724  1.00  0.00           C  
ATOM   2745  CD2 PHE A 182      43.911  26.315 -80.241  1.00  0.00           C  
ATOM   2746  CE1 PHE A 182      41.182  25.964 -80.089  1.00  0.00           C  
ATOM   2747  CE2 PHE A 182      43.130  27.258 -79.608  1.00  0.00           C  
ATOM   2748  CZ  PHE A 182      41.764  27.082 -79.531  1.00  0.00           C  
ATOM   2749  H   PHE A 182      45.695  22.768 -83.088  1.00  0.00           H  
ATOM   2750  HA  PHE A 182      43.163  24.055 -83.366  1.00  0.00           H  
ATOM   2751 1HB  PHE A 182      43.879  23.169 -81.205  1.00  0.00           H  
ATOM   2752 2HB  PHE A 182      45.220  24.287 -81.147  1.00  0.00           H  
ATOM   2753  HD1 PHE A 182      41.508  24.135 -81.165  1.00  0.00           H  
ATOM   2754  HD2 PHE A 182      44.993  26.452 -80.305  1.00  0.00           H  
ATOM   2755  HE1 PHE A 182      40.103  25.826 -80.030  1.00  0.00           H  
ATOM   2756  HE2 PHE A 182      43.591  28.143 -79.172  1.00  0.00           H  
ATOM   2757  HZ  PHE A 182      41.147  27.829 -79.033  1.00  0.00           H  
ATOM   2758  N   SER A 183      45.769  26.086 -83.287  1.00  0.00           N  
ATOM   2759  CA  SER A 183      46.207  27.434 -83.588  1.00  0.00           C  
ATOM   2760  C   SER A 183      45.945  27.805 -85.048  1.00  0.00           C  
ATOM   2761  O   SER A 183      45.526  28.929 -85.330  1.00  0.00           O  
ATOM   2762  CB  SER A 183      47.664  27.572 -83.234  1.00  0.00           C  
ATOM   2763  OG  SER A 183      47.832  27.419 -81.854  1.00  0.00           O  
ATOM   2764  H   SER A 183      46.450  25.410 -82.938  1.00  0.00           H  
ATOM   2765  HA  SER A 183      45.637  28.121 -82.958  1.00  0.00           H  
ATOM   2766 1HB  SER A 183      48.249  26.822 -83.764  1.00  0.00           H  
ATOM   2767 2HB  SER A 183      48.019  28.553 -83.537  1.00  0.00           H  
ATOM   2768  HG  SER A 183      47.658  26.474 -81.677  1.00  0.00           H  
ATOM   2769  N   GLU A 184      46.150  26.854 -85.971  1.00  0.00           N  
ATOM   2770  CA  GLU A 184      45.886  27.101 -87.388  1.00  0.00           C  
ATOM   2771  C   GLU A 184      44.392  27.312 -87.609  1.00  0.00           C  
ATOM   2772  O   GLU A 184      43.985  28.189 -88.378  1.00  0.00           O  
ATOM   2773  CB  GLU A 184      46.411  25.955 -88.252  1.00  0.00           C  
ATOM   2774  CG  GLU A 184      46.249  26.178 -89.762  1.00  0.00           C  
ATOM   2775  CD  GLU A 184      47.032  27.383 -90.287  1.00  0.00           C  
ATOM   2776  OE1 GLU A 184      47.898  27.864 -89.584  1.00  0.00           O  
ATOM   2777  OE2 GLU A 184      46.776  27.791 -91.399  1.00  0.00           O  
ATOM   2778  H   GLU A 184      46.526  25.951 -85.684  1.00  0.00           H  
ATOM   2779  HA  GLU A 184      46.394  28.008 -87.686  1.00  0.00           H  
ATOM   2780 1HB  GLU A 184      47.467  25.794 -88.036  1.00  0.00           H  
ATOM   2781 2HB  GLU A 184      45.883  25.036 -87.989  1.00  0.00           H  
ATOM   2782 1HG  GLU A 184      46.570  25.282 -90.293  1.00  0.00           H  
ATOM   2783 2HG  GLU A 184      45.190  26.327 -89.961  1.00  0.00           H  
ATOM   2784  N   THR A 185      43.564  26.547 -86.900  1.00  0.00           N  
ATOM   2785  CA  THR A 185      42.124  26.700 -87.013  1.00  0.00           C  
ATOM   2786  C   THR A 185      41.725  28.105 -86.568  1.00  0.00           C  
ATOM   2787  O   THR A 185      40.955  28.793 -87.249  1.00  0.00           O  
ATOM   2788  CB  THR A 185      41.396  25.648 -86.158  1.00  0.00           C  
ATOM   2789  OG1 THR A 185      41.740  24.331 -86.629  1.00  0.00           O  
ATOM   2790  CG2 THR A 185      39.898  25.859 -86.227  1.00  0.00           C  
ATOM   2791  H   THR A 185      43.938  25.819 -86.290  1.00  0.00           H  
ATOM   2792  HA  THR A 185      41.839  26.573 -88.057  1.00  0.00           H  
ATOM   2793  HB  THR A 185      41.709  25.738 -85.126  1.00  0.00           H  
ATOM   2794  HG1 THR A 185      42.708  24.185 -86.485  1.00  0.00           H  
ATOM   2795 1HG2 THR A 185      39.397  25.113 -85.614  1.00  0.00           H  
ATOM   2796 2HG2 THR A 185      39.666  26.854 -85.854  1.00  0.00           H  
ATOM   2797 3HG2 THR A 185      39.560  25.769 -87.258  1.00  0.00           H  
ATOM   2798  N   ILE A 186      42.287  28.557 -85.448  1.00  0.00           N  
ATOM   2799  CA  ILE A 186      41.971  29.883 -84.944  1.00  0.00           C  
ATOM   2800  C   ILE A 186      42.476  30.951 -85.906  1.00  0.00           C  
ATOM   2801  O   ILE A 186      41.772  31.930 -86.169  1.00  0.00           O  
ATOM   2802  CB  ILE A 186      42.551  30.118 -83.547  1.00  0.00           C  
ATOM   2803  CG1 ILE A 186      41.919  29.129 -82.555  1.00  0.00           C  
ATOM   2804  CG2 ILE A 186      42.310  31.558 -83.125  1.00  0.00           C  
ATOM   2805  CD1 ILE A 186      40.421  29.212 -82.474  1.00  0.00           C  
ATOM   2806  H   ILE A 186      42.917  27.943 -84.927  1.00  0.00           H  
ATOM   2807  HA  ILE A 186      40.888  29.970 -84.876  1.00  0.00           H  
ATOM   2808  HB  ILE A 186      43.625  29.917 -83.568  1.00  0.00           H  
ATOM   2809 1HG1 ILE A 186      42.185  28.122 -82.842  1.00  0.00           H  
ATOM   2810 2HG1 ILE A 186      42.327  29.325 -81.569  1.00  0.00           H  
ATOM   2811 1HG2 ILE A 186      42.735  31.724 -82.136  1.00  0.00           H  
ATOM   2812 2HG2 ILE A 186      42.785  32.227 -83.842  1.00  0.00           H  
ATOM   2813 3HG2 ILE A 186      41.239  31.755 -83.099  1.00  0.00           H  
ATOM   2814 1HD1 ILE A 186      40.057  28.483 -81.749  1.00  0.00           H  
ATOM   2815 2HD1 ILE A 186      40.128  30.213 -82.161  1.00  0.00           H  
ATOM   2816 3HD1 ILE A 186      39.996  28.995 -83.452  1.00  0.00           H  
ATOM   2817  N   GLY A 187      43.680  30.747 -86.442  1.00  0.00           N  
ATOM   2818  CA  GLY A 187      44.270  31.658 -87.404  1.00  0.00           C  
ATOM   2819  C   GLY A 187      43.306  31.871 -88.554  1.00  0.00           C  
ATOM   2820  O   GLY A 187      42.913  33.001 -88.841  1.00  0.00           O  
ATOM   2821  H   GLY A 187      44.218  29.931 -86.161  1.00  0.00           H  
ATOM   2822 1HA  GLY A 187      44.496  32.609 -86.933  1.00  0.00           H  
ATOM   2823 2HA  GLY A 187      45.206  31.237 -87.773  1.00  0.00           H  
ATOM   2824  N   LYS A 188      42.861  30.782 -89.176  1.00  0.00           N  
ATOM   2825  CA  LYS A 188      41.936  30.878 -90.298  1.00  0.00           C  
ATOM   2826  C   LYS A 188      40.626  31.573 -89.916  1.00  0.00           C  
ATOM   2827  O   LYS A 188      40.073  32.340 -90.708  1.00  0.00           O  
ATOM   2828  CB  LYS A 188      41.638  29.483 -90.850  1.00  0.00           C  
ATOM   2829  CG  LYS A 188      42.802  28.832 -91.603  1.00  0.00           C  
ATOM   2830  CD  LYS A 188      42.437  27.433 -92.096  1.00  0.00           C  
ATOM   2831  CE  LYS A 188      43.590  26.804 -92.875  1.00  0.00           C  
ATOM   2832  NZ  LYS A 188      43.272  25.418 -93.328  1.00  0.00           N  
ATOM   2833  H   LYS A 188      43.201  29.866 -88.878  1.00  0.00           H  
ATOM   2834  HA  LYS A 188      42.410  31.467 -91.082  1.00  0.00           H  
ATOM   2835 1HB  LYS A 188      41.372  28.824 -90.017  1.00  0.00           H  
ATOM   2836 2HB  LYS A 188      40.780  29.532 -91.517  1.00  0.00           H  
ATOM   2837 1HG  LYS A 188      43.079  29.451 -92.454  1.00  0.00           H  
ATOM   2838 2HG  LYS A 188      43.667  28.752 -90.935  1.00  0.00           H  
ATOM   2839 1HD  LYS A 188      42.210  26.801 -91.233  1.00  0.00           H  
ATOM   2840 2HD  LYS A 188      41.556  27.483 -92.733  1.00  0.00           H  
ATOM   2841 1HE  LYS A 188      43.806  27.418 -93.746  1.00  0.00           H  
ATOM   2842 2HE  LYS A 188      44.472  26.773 -92.240  1.00  0.00           H  
ATOM   2843 1HZ  LYS A 188      44.064  25.046 -93.835  1.00  0.00           H  
ATOM   2844 2HZ  LYS A 188      43.085  24.837 -92.524  1.00  0.00           H  
ATOM   2845 3HZ  LYS A 188      42.461  25.432 -93.931  1.00  0.00           H  
ATOM   2846  N   ARG A 189      40.144  31.343 -88.693  1.00  0.00           N  
ATOM   2847  CA  ARG A 189      38.909  31.960 -88.221  1.00  0.00           C  
ATOM   2848  C   ARG A 189      39.087  33.399 -87.725  1.00  0.00           C  
ATOM   2849  O   ARG A 189      38.093  34.104 -87.517  1.00  0.00           O  
ATOM   2850  CB  ARG A 189      38.312  31.136 -87.096  1.00  0.00           C  
ATOM   2851  CG  ARG A 189      37.804  29.762 -87.506  1.00  0.00           C  
ATOM   2852  CD  ARG A 189      37.342  28.990 -86.332  1.00  0.00           C  
ATOM   2853  NE  ARG A 189      36.869  27.666 -86.702  1.00  0.00           N  
ATOM   2854  CZ  ARG A 189      36.469  26.725 -85.825  1.00  0.00           C  
ATOM   2855  NH1 ARG A 189      36.487  26.979 -84.536  1.00  0.00           N  
ATOM   2856  NH2 ARG A 189      36.061  25.546 -86.261  1.00  0.00           N  
ATOM   2857  H   ARG A 189      40.627  30.684 -88.080  1.00  0.00           H  
ATOM   2858  HA  ARG A 189      38.200  31.969 -89.051  1.00  0.00           H  
ATOM   2859 1HB  ARG A 189      39.069  30.987 -86.325  1.00  0.00           H  
ATOM   2860 2HB  ARG A 189      37.483  31.681 -86.645  1.00  0.00           H  
ATOM   2861 1HG  ARG A 189      36.970  29.878 -88.198  1.00  0.00           H  
ATOM   2862 2HG  ARG A 189      38.603  29.208 -87.993  1.00  0.00           H  
ATOM   2863 1HD  ARG A 189      38.173  28.875 -85.636  1.00  0.00           H  
ATOM   2864 2HD  ARG A 189      36.528  29.520 -85.842  1.00  0.00           H  
ATOM   2865  HE  ARG A 189      36.842  27.435 -87.687  1.00  0.00           H  
ATOM   2866 1HH1 ARG A 189      36.794  27.883 -84.206  1.00  0.00           H  
ATOM   2867 2HH1 ARG A 189      36.188  26.275 -83.878  1.00  0.00           H  
ATOM   2868 1HH2 ARG A 189      36.047  25.350 -87.253  1.00  0.00           H  
ATOM   2869 2HH2 ARG A 189      35.762  24.841 -85.603  1.00  0.00           H  
ATOM   2870  N   ASP A 190      40.330  33.860 -87.549  1.00  0.00           N  
ATOM   2871  CA  ASP A 190      40.580  35.196 -87.018  1.00  0.00           C  
ATOM   2872  C   ASP A 190      39.898  36.267 -87.848  1.00  0.00           C  
ATOM   2873  O   ASP A 190      39.293  37.191 -87.300  1.00  0.00           O  
ATOM   2874  CB  ASP A 190      42.088  35.468 -86.983  1.00  0.00           C  
ATOM   2875  CG  ASP A 190      42.497  36.804 -86.342  1.00  0.00           C  
ATOM   2876  OD1 ASP A 190      42.330  36.961 -85.152  1.00  0.00           O  
ATOM   2877  OD2 ASP A 190      42.981  37.683 -87.059  1.00  0.00           O  
ATOM   2878  H   ASP A 190      41.137  33.262 -87.742  1.00  0.00           H  
ATOM   2879  HA  ASP A 190      40.189  35.241 -86.001  1.00  0.00           H  
ATOM   2880 1HB  ASP A 190      42.572  34.656 -86.445  1.00  0.00           H  
ATOM   2881 2HB  ASP A 190      42.479  35.439 -88.000  1.00  0.00           H  
ATOM   2882  N   GLU A 191      39.960  36.134 -89.174  1.00  0.00           N  
ATOM   2883  CA  GLU A 191      39.337  37.119 -90.047  1.00  0.00           C  
ATOM   2884  C   GLU A 191      37.834  37.211 -89.799  1.00  0.00           C  
ATOM   2885  O   GLU A 191      37.278  38.306 -89.681  1.00  0.00           O  
ATOM   2886  CB  GLU A 191      39.607  36.769 -91.512  1.00  0.00           C  
ATOM   2887  CG  GLU A 191      39.003  37.740 -92.510  1.00  0.00           C  
ATOM   2888  CD  GLU A 191      39.315  37.402 -93.956  1.00  0.00           C  
ATOM   2889  OE1 GLU A 191      40.047  36.474 -94.197  1.00  0.00           O  
ATOM   2890  OE2 GLU A 191      38.790  38.076 -94.822  1.00  0.00           O  
ATOM   2891  H   GLU A 191      40.459  35.344 -89.565  1.00  0.00           H  
ATOM   2892  HA  GLU A 191      39.776  38.094 -89.833  1.00  0.00           H  
ATOM   2893 1HB  GLU A 191      40.682  36.731 -91.683  1.00  0.00           H  
ATOM   2894 2HB  GLU A 191      39.205  35.776 -91.727  1.00  0.00           H  
ATOM   2895 1HG  GLU A 191      37.920  37.729 -92.376  1.00  0.00           H  
ATOM   2896 2HG  GLU A 191      39.359  38.744 -92.288  1.00  0.00           H  
ATOM   2897  N   ASP A 192      37.175  36.053 -89.700  1.00  0.00           N  
ATOM   2898  CA  ASP A 192      35.735  36.049 -89.489  1.00  0.00           C  
ATOM   2899  C   ASP A 192      35.382  36.661 -88.146  1.00  0.00           C  
ATOM   2900  O   ASP A 192      34.435  37.441 -88.045  1.00  0.00           O  
ATOM   2901  CB  ASP A 192      35.176  34.624 -89.567  1.00  0.00           C  
ATOM   2902  CG  ASP A 192      35.147  34.038 -90.995  1.00  0.00           C  
ATOM   2903  OD1 ASP A 192      35.318  34.778 -91.942  1.00  0.00           O  
ATOM   2904  OD2 ASP A 192      34.936  32.854 -91.116  1.00  0.00           O  
ATOM   2905  H   ASP A 192      37.680  35.181 -89.771  1.00  0.00           H  
ATOM   2906  HA  ASP A 192      35.270  36.647 -90.271  1.00  0.00           H  
ATOM   2907 1HB  ASP A 192      35.786  33.970 -88.937  1.00  0.00           H  
ATOM   2908 2HB  ASP A 192      34.163  34.612 -89.163  1.00  0.00           H  
ATOM   2909  N   VAL A 193      36.184  36.372 -87.124  1.00  0.00           N  
ATOM   2910  CA  VAL A 193      35.898  36.921 -85.810  1.00  0.00           C  
ATOM   2911  C   VAL A 193      36.000  38.431 -85.823  1.00  0.00           C  
ATOM   2912  O   VAL A 193      35.118  39.125 -85.314  1.00  0.00           O  
ATOM   2913  CB  VAL A 193      36.852  36.350 -84.757  1.00  0.00           C  
ATOM   2914  CG1 VAL A 193      36.670  37.098 -83.442  1.00  0.00           C  
ATOM   2915  CG2 VAL A 193      36.557  34.866 -84.574  1.00  0.00           C  
ATOM   2916  H   VAL A 193      36.970  35.736 -87.258  1.00  0.00           H  
ATOM   2917  HA  VAL A 193      34.881  36.643 -85.538  1.00  0.00           H  
ATOM   2918  HB  VAL A 193      37.885  36.486 -85.091  1.00  0.00           H  
ATOM   2919 1HG1 VAL A 193      37.354  36.694 -82.697  1.00  0.00           H  
ATOM   2920 2HG1 VAL A 193      36.886  38.153 -83.599  1.00  0.00           H  
ATOM   2921 3HG1 VAL A 193      35.644  36.983 -83.094  1.00  0.00           H  
ATOM   2922 1HG2 VAL A 193      37.234  34.447 -83.833  1.00  0.00           H  
ATOM   2923 2HG2 VAL A 193      35.528  34.740 -84.240  1.00  0.00           H  
ATOM   2924 3HG2 VAL A 193      36.694  34.352 -85.519  1.00  0.00           H  
ATOM   2925  N   LYS A 194      37.060  38.954 -86.427  1.00  0.00           N  
ATOM   2926  CA  LYS A 194      37.230  40.392 -86.485  1.00  0.00           C  
ATOM   2927  C   LYS A 194      36.111  41.070 -87.271  1.00  0.00           C  
ATOM   2928  O   LYS A 194      35.625  42.129 -86.861  1.00  0.00           O  
ATOM   2929  CB  LYS A 194      38.615  40.696 -87.027  1.00  0.00           C  
ATOM   2930  CG  LYS A 194      39.694  40.367 -85.995  1.00  0.00           C  
ATOM   2931  CD  LYS A 194      41.100  40.520 -86.518  1.00  0.00           C  
ATOM   2932  CE  LYS A 194      42.112  40.288 -85.389  1.00  0.00           C  
ATOM   2933  NZ  LYS A 194      43.494  40.147 -85.899  1.00  0.00           N  
ATOM   2934  H   LYS A 194      37.769  38.340 -86.836  1.00  0.00           H  
ATOM   2935  HA  LYS A 194      37.187  40.775 -85.468  1.00  0.00           H  
ATOM   2936 1HB  LYS A 194      38.799  40.090 -87.922  1.00  0.00           H  
ATOM   2937 2HB  LYS A 194      38.692  41.746 -87.305  1.00  0.00           H  
ATOM   2938 1HG  LYS A 194      39.566  41.000 -85.120  1.00  0.00           H  
ATOM   2939 2HG  LYS A 194      39.567  39.324 -85.686  1.00  0.00           H  
ATOM   2940 1HD  LYS A 194      41.275  39.766 -87.295  1.00  0.00           H  
ATOM   2941 2HD  LYS A 194      41.244  41.507 -86.947  1.00  0.00           H  
ATOM   2942 1HE  LYS A 194      42.075  41.135 -84.709  1.00  0.00           H  
ATOM   2943 2HE  LYS A 194      41.841  39.387 -84.843  1.00  0.00           H  
ATOM   2944 1HZ  LYS A 194      44.132  39.982 -85.137  1.00  0.00           H  
ATOM   2945 2HZ  LYS A 194      43.479  39.318 -86.510  1.00  0.00           H  
ATOM   2946 3HZ  LYS A 194      43.779  40.956 -86.412  1.00  0.00           H  
ATOM   2947  N   LYS A 195      35.647  40.449 -88.361  1.00  0.00           N  
ATOM   2948  CA  LYS A 195      34.540  41.034 -89.109  1.00  0.00           C  
ATOM   2949  C   LYS A 195      33.255  41.034 -88.278  1.00  0.00           C  
ATOM   2950  O   LYS A 195      32.489  42.009 -88.298  1.00  0.00           O  
ATOM   2951  CB  LYS A 195      34.333  40.301 -90.433  1.00  0.00           C  
ATOM   2952  CG  LYS A 195      35.429  40.568 -91.469  1.00  0.00           C  
ATOM   2953  CD  LYS A 195      35.185  39.794 -92.753  1.00  0.00           C  
ATOM   2954  CE  LYS A 195      36.255  40.093 -93.798  1.00  0.00           C  
ATOM   2955  NZ  LYS A 195      36.063  39.287 -95.037  1.00  0.00           N  
ATOM   2956  H   LYS A 195      36.083  39.582 -88.688  1.00  0.00           H  
ATOM   2957  HA  LYS A 195      34.790  42.070 -89.334  1.00  0.00           H  
ATOM   2958 1HB  LYS A 195      34.310  39.224 -90.243  1.00  0.00           H  
ATOM   2959 2HB  LYS A 195      33.373  40.582 -90.864  1.00  0.00           H  
ATOM   2960 1HG  LYS A 195      35.463  41.633 -91.692  1.00  0.00           H  
ATOM   2961 2HG  LYS A 195      36.395  40.271 -91.057  1.00  0.00           H  
ATOM   2962 1HD  LYS A 195      35.201  38.721 -92.532  1.00  0.00           H  
ATOM   2963 2HD  LYS A 195      34.209  40.052 -93.157  1.00  0.00           H  
ATOM   2964 1HE  LYS A 195      36.219  41.149 -94.055  1.00  0.00           H  
ATOM   2965 2HE  LYS A 195      37.231  39.870 -93.381  1.00  0.00           H  
ATOM   2966 1HZ  LYS A 195      36.797  39.512 -95.704  1.00  0.00           H  
ATOM   2967 2HZ  LYS A 195      36.109  38.297 -94.807  1.00  0.00           H  
ATOM   2968 3HZ  LYS A 195      35.165  39.497 -95.443  1.00  0.00           H  
ATOM   2969  N   LEU A 196      33.022  39.963 -87.515  1.00  0.00           N  
ATOM   2970  CA  LEU A 196      31.834  39.903 -86.676  1.00  0.00           C  
ATOM   2971  C   LEU A 196      31.882  40.971 -85.589  1.00  0.00           C  
ATOM   2972  O   LEU A 196      30.874  41.634 -85.314  1.00  0.00           O  
ATOM   2973  CB  LEU A 196      31.711  38.511 -86.053  1.00  0.00           C  
ATOM   2974  CG  LEU A 196      31.363  37.385 -87.040  1.00  0.00           C  
ATOM   2975  CD1 LEU A 196      31.505  36.038 -86.344  1.00  0.00           C  
ATOM   2976  CD2 LEU A 196      29.953  37.595 -87.549  1.00  0.00           C  
ATOM   2977  H   LEU A 196      33.664  39.167 -87.538  1.00  0.00           H  
ATOM   2978  HA  LEU A 196      30.962  40.084 -87.302  1.00  0.00           H  
ATOM   2979 1HB  LEU A 196      32.664  38.258 -85.591  1.00  0.00           H  
ATOM   2980 2HB  LEU A 196      30.946  38.537 -85.281  1.00  0.00           H  
ATOM   2981  HG  LEU A 196      32.044  37.408 -87.880  1.00  0.00           H  
ATOM   2982 1HD1 LEU A 196      31.265  35.242 -87.046  1.00  0.00           H  
ATOM   2983 2HD1 LEU A 196      32.533  35.920 -85.999  1.00  0.00           H  
ATOM   2984 3HD1 LEU A 196      30.827  35.990 -85.494  1.00  0.00           H  
ATOM   2985 1HD2 LEU A 196      29.702  36.804 -88.254  1.00  0.00           H  
ATOM   2986 2HD2 LEU A 196      29.256  37.571 -86.713  1.00  0.00           H  
ATOM   2987 3HD2 LEU A 196      29.890  38.563 -88.049  1.00  0.00           H  
ATOM   2988  N   LEU A 197      33.065  41.181 -85.006  1.00  0.00           N  
ATOM   2989  CA  LEU A 197      33.205  42.196 -83.975  1.00  0.00           C  
ATOM   2990  C   LEU A 197      32.976  43.579 -84.566  1.00  0.00           C  
ATOM   2991  O   LEU A 197      32.293  44.417 -83.971  1.00  0.00           O  
ATOM   2992  CB  LEU A 197      34.599  42.109 -83.355  1.00  0.00           C  
ATOM   2993  CG  LEU A 197      34.862  40.851 -82.521  1.00  0.00           C  
ATOM   2994  CD1 LEU A 197      36.331  40.799 -82.144  1.00  0.00           C  
ATOM   2995  CD2 LEU A 197      33.976  40.869 -81.302  1.00  0.00           C  
ATOM   2996  H   LEU A 197      33.866  40.600 -85.261  1.00  0.00           H  
ATOM   2997  HA  LEU A 197      32.458  42.016 -83.204  1.00  0.00           H  
ATOM   2998 1HB  LEU A 197      35.333  42.130 -84.159  1.00  0.00           H  
ATOM   2999 2HB  LEU A 197      34.755  42.978 -82.718  1.00  0.00           H  
ATOM   3000  HG  LEU A 197      34.632  39.971 -83.105  1.00  0.00           H  
ATOM   3001 1HD1 LEU A 197      36.523  39.901 -81.560  1.00  0.00           H  
ATOM   3002 2HD1 LEU A 197      36.934  40.776 -83.052  1.00  0.00           H  
ATOM   3003 3HD1 LEU A 197      36.589  41.675 -81.556  1.00  0.00           H  
ATOM   3004 1HD2 LEU A 197      34.156  39.971 -80.716  1.00  0.00           H  
ATOM   3005 2HD2 LEU A 197      34.200  41.748 -80.699  1.00  0.00           H  
ATOM   3006 3HD2 LEU A 197      32.930  40.897 -81.615  1.00  0.00           H  
ATOM   3007  N   ALA A 198      33.506  43.809 -85.772  1.00  0.00           N  
ATOM   3008  CA  ALA A 198      33.319  45.087 -86.432  1.00  0.00           C  
ATOM   3009  C   ALA A 198      31.845  45.341 -86.690  1.00  0.00           C  
ATOM   3010  O   ALA A 198      31.351  46.451 -86.469  1.00  0.00           O  
ATOM   3011  CB  ALA A 198      34.085  45.118 -87.741  1.00  0.00           C  
ATOM   3012  H   ALA A 198      34.079  43.095 -86.223  1.00  0.00           H  
ATOM   3013  HA  ALA A 198      33.693  45.869 -85.774  1.00  0.00           H  
ATOM   3014 1HB  ALA A 198      33.955  46.087 -88.219  1.00  0.00           H  
ATOM   3015 2HB  ALA A 198      35.143  44.946 -87.542  1.00  0.00           H  
ATOM   3016 3HB  ALA A 198      33.710  44.336 -88.397  1.00  0.00           H  
ATOM   3017  N   SER A 199      31.119  44.297 -87.098  1.00  0.00           N  
ATOM   3018  CA  SER A 199      29.704  44.449 -87.367  1.00  0.00           C  
ATOM   3019  C   SER A 199      28.970  44.813 -86.087  1.00  0.00           C  
ATOM   3020  O   SER A 199      28.105  45.693 -86.088  1.00  0.00           O  
ATOM   3021  CB  SER A 199      29.148  43.168 -87.949  1.00  0.00           C  
ATOM   3022  OG  SER A 199      29.716  42.903 -89.209  1.00  0.00           O  
ATOM   3023  H   SER A 199      31.571  43.399 -87.273  1.00  0.00           H  
ATOM   3024  HA  SER A 199      29.570  45.254 -88.087  1.00  0.00           H  
ATOM   3025 1HB  SER A 199      29.361  42.342 -87.274  1.00  0.00           H  
ATOM   3026 2HB  SER A 199      28.068  43.247 -88.039  1.00  0.00           H  
ATOM   3027  HG  SER A 199      30.665  42.725 -89.038  1.00  0.00           H  
ATOM   3028  N   ALA A 200      29.327  44.159 -84.979  1.00  0.00           N  
ATOM   3029  CA  ALA A 200      28.688  44.448 -83.703  1.00  0.00           C  
ATOM   3030  C   ALA A 200      28.913  45.899 -83.295  1.00  0.00           C  
ATOM   3031  O   ALA A 200      27.994  46.565 -82.799  1.00  0.00           O  
ATOM   3032  CB  ALA A 200      29.235  43.524 -82.632  1.00  0.00           C  
ATOM   3033  H   ALA A 200      30.038  43.427 -85.034  1.00  0.00           H  
ATOM   3034  HA  ALA A 200      27.617  44.285 -83.814  1.00  0.00           H  
ATOM   3035 1HB  ALA A 200      28.740  43.729 -81.686  1.00  0.00           H  
ATOM   3036 2HB  ALA A 200      29.059  42.489 -82.923  1.00  0.00           H  
ATOM   3037 3HB  ALA A 200      30.306  43.691 -82.524  1.00  0.00           H  
ATOM   3038  N   ASN A 201      30.125  46.404 -83.546  1.00  0.00           N  
ATOM   3039  CA  ASN A 201      30.465  47.773 -83.201  1.00  0.00           C  
ATOM   3040  C   ASN A 201      29.651  48.750 -84.043  1.00  0.00           C  
ATOM   3041  O   ASN A 201      29.182  49.782 -83.544  1.00  0.00           O  
ATOM   3042  CB  ASN A 201      31.950  47.993 -83.394  1.00  0.00           C  
ATOM   3043  CG  ASN A 201      32.772  47.284 -82.349  1.00  0.00           C  
ATOM   3044  OD1 ASN A 201      32.291  46.961 -81.254  1.00  0.00           O  
ATOM   3045  ND2 ASN A 201      34.014  47.028 -82.672  1.00  0.00           N  
ATOM   3046  H   ASN A 201      30.844  45.797 -83.947  1.00  0.00           H  
ATOM   3047  HA  ASN A 201      30.211  47.944 -82.156  1.00  0.00           H  
ATOM   3048 1HB  ASN A 201      32.247  47.632 -84.376  1.00  0.00           H  
ATOM   3049 2HB  ASN A 201      32.169  49.058 -83.357  1.00  0.00           H  
ATOM   3050 1HD2 ASN A 201      34.610  46.555 -82.025  1.00  0.00           H  
ATOM   3051 2HD2 ASN A 201      34.362  47.302 -83.566  1.00  0.00           H  
ATOM   3052  N   LYS A 202      29.437  48.408 -85.318  1.00  0.00           N  
ATOM   3053  CA  LYS A 202      28.651  49.265 -86.191  1.00  0.00           C  
ATOM   3054  C   LYS A 202      27.206  49.307 -85.717  1.00  0.00           C  
ATOM   3055  O   LYS A 202      26.592  50.373 -85.665  1.00  0.00           O  
ATOM   3056  CB  LYS A 202      28.725  48.778 -87.637  1.00  0.00           C  
ATOM   3057  CG  LYS A 202      30.087  48.986 -88.301  1.00  0.00           C  
ATOM   3058  CD  LYS A 202      30.108  48.421 -89.714  1.00  0.00           C  
ATOM   3059  CE  LYS A 202      31.479  48.576 -90.356  1.00  0.00           C  
ATOM   3060  NZ  LYS A 202      31.521  47.983 -91.724  1.00  0.00           N  
ATOM   3061  H   LYS A 202      29.865  47.557 -85.690  1.00  0.00           H  
ATOM   3062  HA  LYS A 202      29.054  50.276 -86.143  1.00  0.00           H  
ATOM   3063 1HB  LYS A 202      28.500  47.713 -87.668  1.00  0.00           H  
ATOM   3064 2HB  LYS A 202      27.972  49.290 -88.233  1.00  0.00           H  
ATOM   3065 1HG  LYS A 202      30.308  50.051 -88.343  1.00  0.00           H  
ATOM   3066 2HG  LYS A 202      30.856  48.504 -87.711  1.00  0.00           H  
ATOM   3067 1HD  LYS A 202      29.847  47.361 -89.681  1.00  0.00           H  
ATOM   3068 2HD  LYS A 202      29.371  48.940 -90.324  1.00  0.00           H  
ATOM   3069 1HE  LYS A 202      31.726  49.634 -90.421  1.00  0.00           H  
ATOM   3070 2HE  LYS A 202      32.223  48.076 -89.731  1.00  0.00           H  
ATOM   3071 1HZ  LYS A 202      32.443  48.103 -92.118  1.00  0.00           H  
ATOM   3072 2HZ  LYS A 202      31.303  46.997 -91.669  1.00  0.00           H  
ATOM   3073 3HZ  LYS A 202      30.842  48.445 -92.313  1.00  0.00           H  
ATOM   3074  N   VAL A 203      26.670  48.166 -85.286  1.00  0.00           N  
ATOM   3075  CA  VAL A 203      25.296  48.160 -84.807  1.00  0.00           C  
ATOM   3076  C   VAL A 203      25.168  49.033 -83.574  1.00  0.00           C  
ATOM   3077  O   VAL A 203      24.260  49.862 -83.490  1.00  0.00           O  
ATOM   3078  CB  VAL A 203      24.826  46.733 -84.470  1.00  0.00           C  
ATOM   3079  CG1 VAL A 203      23.463  46.779 -83.773  1.00  0.00           C  
ATOM   3080  CG2 VAL A 203      24.718  45.925 -85.746  1.00  0.00           C  
ATOM   3081  H   VAL A 203      27.207  47.297 -85.340  1.00  0.00           H  
ATOM   3082  HA  VAL A 203      24.655  48.562 -85.593  1.00  0.00           H  
ATOM   3083  HB  VAL A 203      25.546  46.270 -83.792  1.00  0.00           H  
ATOM   3084 1HG1 VAL A 203      23.150  45.766 -83.533  1.00  0.00           H  
ATOM   3085 2HG1 VAL A 203      23.537  47.362 -82.852  1.00  0.00           H  
ATOM   3086 3HG1 VAL A 203      22.740  47.236 -84.436  1.00  0.00           H  
ATOM   3087 1HG2 VAL A 203      24.394  44.913 -85.512  1.00  0.00           H  
ATOM   3088 2HG2 VAL A 203      23.994  46.393 -86.411  1.00  0.00           H  
ATOM   3089 3HG2 VAL A 203      25.684  45.888 -86.235  1.00  0.00           H  
ATOM   3090  N   ALA A 204      26.101  48.876 -82.627  1.00  0.00           N  
ATOM   3091  CA  ALA A 204      26.093  49.675 -81.408  1.00  0.00           C  
ATOM   3092  C   ALA A 204      26.221  51.172 -81.710  1.00  0.00           C  
ATOM   3093  O   ALA A 204      25.546  51.998 -81.082  1.00  0.00           O  
ATOM   3094  CB  ALA A 204      27.227  49.232 -80.502  1.00  0.00           C  
ATOM   3095  H   ALA A 204      26.827  48.166 -82.754  1.00  0.00           H  
ATOM   3096  HA  ALA A 204      25.141  49.512 -80.904  1.00  0.00           H  
ATOM   3097 1HB  ALA A 204      27.205  49.811 -79.580  1.00  0.00           H  
ATOM   3098 2HB  ALA A 204      27.116  48.173 -80.273  1.00  0.00           H  
ATOM   3099 3HB  ALA A 204      28.176  49.393 -81.012  1.00  0.00           H  
ATOM   3100  N   THR A 205      27.052  51.519 -82.701  1.00  0.00           N  
ATOM   3101  CA  THR A 205      27.253  52.909 -83.083  1.00  0.00           C  
ATOM   3102  C   THR A 205      25.962  53.510 -83.615  1.00  0.00           C  
ATOM   3103  O   THR A 205      25.542  54.598 -83.190  1.00  0.00           O  
ATOM   3104  CB  THR A 205      28.342  53.020 -84.163  1.00  0.00           C  
ATOM   3105  OG1 THR A 205      29.589  52.518 -83.644  1.00  0.00           O  
ATOM   3106  CG2 THR A 205      28.502  54.461 -84.603  1.00  0.00           C  
ATOM   3107  H   THR A 205      27.598  50.801 -83.176  1.00  0.00           H  
ATOM   3108  HA  THR A 205      27.562  53.473 -82.203  1.00  0.00           H  
ATOM   3109  HB  THR A 205      28.056  52.418 -85.022  1.00  0.00           H  
ATOM   3110  HG1 THR A 205      29.486  51.556 -83.440  1.00  0.00           H  
ATOM   3111 1HG2 THR A 205      29.267  54.521 -85.373  1.00  0.00           H  
ATOM   3112 2HG2 THR A 205      27.552  54.824 -85.002  1.00  0.00           H  
ATOM   3113 3HG2 THR A 205      28.794  55.073 -83.751  1.00  0.00           H  
ATOM   3114  N   VAL A 206      25.307  52.771 -84.512  1.00  0.00           N  
ATOM   3115  CA  VAL A 206      24.058  53.215 -85.095  1.00  0.00           C  
ATOM   3116  C   VAL A 206      23.015  53.337 -84.004  1.00  0.00           C  
ATOM   3117  O   VAL A 206      22.319  54.352 -83.930  1.00  0.00           O  
ATOM   3118  CB  VAL A 206      23.588  52.241 -86.189  1.00  0.00           C  
ATOM   3119  CG1 VAL A 206      22.174  52.588 -86.660  1.00  0.00           C  
ATOM   3120  CG2 VAL A 206      24.543  52.321 -87.368  1.00  0.00           C  
ATOM   3121  H   VAL A 206      25.709  51.881 -84.813  1.00  0.00           H  
ATOM   3122  HA  VAL A 206      24.215  54.195 -85.544  1.00  0.00           H  
ATOM   3123  HB  VAL A 206      23.582  51.229 -85.777  1.00  0.00           H  
ATOM   3124 1HG1 VAL A 206      21.858  51.876 -87.427  1.00  0.00           H  
ATOM   3125 2HG1 VAL A 206      21.482  52.543 -85.825  1.00  0.00           H  
ATOM   3126 3HG1 VAL A 206      22.177  53.579 -87.074  1.00  0.00           H  
ATOM   3127 1HG2 VAL A 206      24.224  51.622 -88.138  1.00  0.00           H  
ATOM   3128 2HG2 VAL A 206      24.537  53.333 -87.770  1.00  0.00           H  
ATOM   3129 3HG2 VAL A 206      25.547  52.070 -87.044  1.00  0.00           H  
ATOM   3130  N   LEU A 207      22.940  52.351 -83.115  1.00  0.00           N  
ATOM   3131  CA  LEU A 207      21.978  52.450 -82.046  1.00  0.00           C  
ATOM   3132  C   LEU A 207      22.149  53.711 -81.265  1.00  0.00           C  
ATOM   3133  O   LEU A 207      21.168  54.414 -81.036  1.00  0.00           O  
ATOM   3134  CB  LEU A 207      22.079  51.334 -81.038  1.00  0.00           C  
ATOM   3135  CG  LEU A 207      21.108  51.554 -79.916  1.00  0.00           C  
ATOM   3136  CD1 LEU A 207      19.691  51.498 -80.496  1.00  0.00           C  
ATOM   3137  CD2 LEU A 207      21.374  50.571 -78.853  1.00  0.00           C  
ATOM   3138  H   LEU A 207      23.535  51.525 -83.194  1.00  0.00           H  
ATOM   3139  HA  LEU A 207      20.980  52.448 -82.476  1.00  0.00           H  
ATOM   3140 1HB  LEU A 207      21.858  50.378 -81.518  1.00  0.00           H  
ATOM   3141 2HB  LEU A 207      23.087  51.298 -80.627  1.00  0.00           H  
ATOM   3142  HG  LEU A 207      21.242  52.543 -79.504  1.00  0.00           H  
ATOM   3143 1HD1 LEU A 207      18.970  51.684 -79.708  1.00  0.00           H  
ATOM   3144 2HD1 LEU A 207      19.585  52.265 -81.265  1.00  0.00           H  
ATOM   3145 3HD1 LEU A 207      19.515  50.511 -80.937  1.00  0.00           H  
ATOM   3146 1HD2 LEU A 207      20.687  50.707 -78.019  1.00  0.00           H  
ATOM   3147 2HD2 LEU A 207      21.272  49.599 -79.269  1.00  0.00           H  
ATOM   3148 3HD2 LEU A 207      22.394  50.711 -78.510  1.00  0.00           H  
ATOM   3149  N   GLY A 208      23.384  54.017 -80.866  1.00  0.00           N  
ATOM   3150  CA  GLY A 208      23.624  55.209 -80.081  1.00  0.00           C  
ATOM   3151  C   GLY A 208      22.930  56.390 -80.731  1.00  0.00           C  
ATOM   3152  O   GLY A 208      22.044  57.006 -80.127  1.00  0.00           O  
ATOM   3153  H   GLY A 208      24.163  53.396 -81.095  1.00  0.00           H  
ATOM   3154 1HA  GLY A 208      23.256  55.069 -79.069  1.00  0.00           H  
ATOM   3155 2HA  GLY A 208      24.696  55.393 -80.026  1.00  0.00           H  
ATOM   3156  N   ASP A 209      23.244  56.640 -82.003  1.00  0.00           N  
ATOM   3157  CA  ASP A 209      22.629  57.756 -82.722  1.00  0.00           C  
ATOM   3158  C   ASP A 209      21.092  57.679 -82.799  1.00  0.00           C  
ATOM   3159  O   ASP A 209      20.421  58.712 -82.844  1.00  0.00           O  
ATOM   3160  CB  ASP A 209      23.197  57.860 -84.139  1.00  0.00           C  
ATOM   3161  CG  ASP A 209      24.624  58.445 -84.218  1.00  0.00           C  
ATOM   3162  OD1 ASP A 209      25.092  58.994 -83.244  1.00  0.00           O  
ATOM   3163  OD2 ASP A 209      25.215  58.354 -85.274  1.00  0.00           O  
ATOM   3164  H   ASP A 209      23.944  56.048 -82.462  1.00  0.00           H  
ATOM   3165  HA  ASP A 209      22.888  58.672 -82.192  1.00  0.00           H  
ATOM   3166 1HB  ASP A 209      23.229  56.853 -84.561  1.00  0.00           H  
ATOM   3167 2HB  ASP A 209      22.530  58.457 -84.757  1.00  0.00           H  
ATOM   3168  N   ARG A 210      20.533  56.465 -82.826  1.00  0.00           N  
ATOM   3169  CA  ARG A 210      19.090  56.270 -82.951  1.00  0.00           C  
ATOM   3170  C   ARG A 210      18.351  56.052 -81.614  1.00  0.00           C  
ATOM   3171  O   ARG A 210      17.112  56.091 -81.558  1.00  0.00           O  
ATOM   3172  CB  ARG A 210      18.833  55.035 -83.812  1.00  0.00           C  
ATOM   3173  CG  ARG A 210      18.872  55.232 -85.345  1.00  0.00           C  
ATOM   3174  CD  ARG A 210      20.183  55.652 -85.849  1.00  0.00           C  
ATOM   3175  NE  ARG A 210      20.198  55.818 -87.288  1.00  0.00           N  
ATOM   3176  CZ  ARG A 210      21.282  56.196 -87.996  1.00  0.00           C  
ATOM   3177  NH1 ARG A 210      22.413  56.437 -87.379  1.00  0.00           N  
ATOM   3178  NH2 ARG A 210      21.210  56.323 -89.305  1.00  0.00           N  
ATOM   3179  H   ARG A 210      21.139  55.640 -82.800  1.00  0.00           H  
ATOM   3180  HA  ARG A 210      18.684  57.142 -83.441  1.00  0.00           H  
ATOM   3181 1HB  ARG A 210      19.553  54.261 -83.554  1.00  0.00           H  
ATOM   3182 2HB  ARG A 210      17.839  54.645 -83.569  1.00  0.00           H  
ATOM   3183 1HG  ARG A 210      18.645  54.283 -85.811  1.00  0.00           H  
ATOM   3184 2HG  ARG A 210      18.166  55.944 -85.666  1.00  0.00           H  
ATOM   3185 1HD  ARG A 210      20.469  56.593 -85.394  1.00  0.00           H  
ATOM   3186 2HD  ARG A 210      20.887  54.918 -85.617  1.00  0.00           H  
ATOM   3187  HE  ARG A 210      19.338  55.647 -87.793  1.00  0.00           H  
ATOM   3188 1HH1 ARG A 210      22.464  56.339 -86.371  1.00  0.00           H  
ATOM   3189 2HH1 ARG A 210      23.231  56.724 -87.900  1.00  0.00           H  
ATOM   3190 1HH2 ARG A 210      20.340  56.136 -89.785  1.00  0.00           H  
ATOM   3191 2HH2 ARG A 210      22.025  56.603 -89.828  1.00  0.00           H  
ATOM   3192  N   SER A 211      19.091  55.864 -80.530  1.00  0.00           N  
ATOM   3193  CA  SER A 211      18.500  55.468 -79.260  1.00  0.00           C  
ATOM   3194  C   SER A 211      17.502  56.428 -78.635  1.00  0.00           C  
ATOM   3195  O   SER A 211      16.584  55.994 -77.928  1.00  0.00           O  
ATOM   3196  CB  SER A 211      19.616  55.222 -78.288  1.00  0.00           C  
ATOM   3197  OG  SER A 211      20.326  56.406 -78.024  1.00  0.00           O  
ATOM   3198  H   SER A 211      20.113  55.921 -80.596  1.00  0.00           H  
ATOM   3199  HA  SER A 211      17.985  54.521 -79.430  1.00  0.00           H  
ATOM   3200 1HB  SER A 211      19.228  54.803 -77.367  1.00  0.00           H  
ATOM   3201 2HB  SER A 211      20.279  54.499 -78.712  1.00  0.00           H  
ATOM   3202  HG  SER A 211      20.834  56.623 -78.846  1.00  0.00           H  
ATOM   3203  N   THR A 212      17.592  57.718 -78.935  1.00  0.00           N  
ATOM   3204  CA  THR A 212      16.645  58.621 -78.310  1.00  0.00           C  
ATOM   3205  C   THR A 212      15.332  58.673 -79.072  1.00  0.00           C  
ATOM   3206  O   THR A 212      14.304  59.040 -78.505  1.00  0.00           O  
ATOM   3207  CB  THR A 212      17.235  60.029 -78.109  1.00  0.00           C  
ATOM   3208  OG1 THR A 212      17.617  60.602 -79.380  1.00  0.00           O  
ATOM   3209  CG2 THR A 212      18.448  59.946 -77.171  1.00  0.00           C  
ATOM   3210  H   THR A 212      18.333  58.050 -79.537  1.00  0.00           H  
ATOM   3211  HA  THR A 212      16.426  58.239 -77.315  1.00  0.00           H  
ATOM   3212  HB  THR A 212      16.477  60.666 -77.656  1.00  0.00           H  
ATOM   3213  HG1 THR A 212      16.882  60.505 -79.992  1.00  0.00           H  
ATOM   3214 1HG2 THR A 212      18.837  60.936 -77.012  1.00  0.00           H  
ATOM   3215 2HG2 THR A 212      18.140  59.523 -76.209  1.00  0.00           H  
ATOM   3216 3HG2 THR A 212      19.217  59.313 -77.609  1.00  0.00           H  
ATOM   3217  N   GLN A 213      15.314  58.239 -80.336  1.00  0.00           N  
ATOM   3218  CA  GLN A 213      14.032  58.266 -81.022  1.00  0.00           C  
ATOM   3219  C   GLN A 213      13.315  57.027 -80.633  1.00  0.00           C  
ATOM   3220  O   GLN A 213      12.111  57.044 -80.412  1.00  0.00           O  
ATOM   3221  CB  GLN A 213      14.087  58.312 -82.533  1.00  0.00           C  
ATOM   3222  CG  GLN A 213      12.647  58.429 -83.112  1.00  0.00           C  
ATOM   3223  CD  GLN A 213      12.484  58.670 -84.620  1.00  0.00           C  
ATOM   3224  OE1 GLN A 213      13.430  58.884 -85.380  1.00  0.00           O  
ATOM   3225  NE2 GLN A 213      11.223  58.654 -85.056  1.00  0.00           N  
ATOM   3226  H   GLN A 213      16.145  57.869 -80.794  1.00  0.00           H  
ATOM   3227  HA  GLN A 213      13.454  59.123 -80.678  1.00  0.00           H  
ATOM   3228 1HB  GLN A 213      14.710  59.114 -82.866  1.00  0.00           H  
ATOM   3229 2HB  GLN A 213      14.495  57.392 -82.868  1.00  0.00           H  
ATOM   3230 1HG  GLN A 213      12.159  57.496 -82.890  1.00  0.00           H  
ATOM   3231 2HG  GLN A 213      12.141  59.242 -82.589  1.00  0.00           H  
ATOM   3232 1HE2 GLN A 213      11.012  58.831 -86.017  1.00  0.00           H  
ATOM   3233 2HE2 GLN A 213      10.474  58.490 -84.414  1.00  0.00           H  
ATOM   3234  N   VAL A 214      14.059  55.936 -80.539  1.00  0.00           N  
ATOM   3235  CA  VAL A 214      13.426  54.681 -80.216  1.00  0.00           C  
ATOM   3236  C   VAL A 214      12.827  54.791 -78.829  1.00  0.00           C  
ATOM   3237  O   VAL A 214      11.687  54.383 -78.597  1.00  0.00           O  
ATOM   3238  CB  VAL A 214      14.416  53.538 -80.290  1.00  0.00           C  
ATOM   3239  CG1 VAL A 214      13.730  52.274 -79.808  1.00  0.00           C  
ATOM   3240  CG2 VAL A 214      14.900  53.446 -81.697  1.00  0.00           C  
ATOM   3241  H   VAL A 214      15.062  55.980 -80.733  1.00  0.00           H  
ATOM   3242  HA  VAL A 214      12.631  54.492 -80.933  1.00  0.00           H  
ATOM   3243  HB  VAL A 214      15.264  53.728 -79.625  1.00  0.00           H  
ATOM   3244 1HG1 VAL A 214      14.405  51.447 -79.858  1.00  0.00           H  
ATOM   3245 2HG1 VAL A 214      13.398  52.410 -78.780  1.00  0.00           H  
ATOM   3246 3HG1 VAL A 214      12.877  52.075 -80.438  1.00  0.00           H  
ATOM   3247 1HG2 VAL A 214      15.612  52.627 -81.795  1.00  0.00           H  
ATOM   3248 2HG2 VAL A 214      14.047  53.288 -82.326  1.00  0.00           H  
ATOM   3249 3HG2 VAL A 214      15.379  54.380 -81.984  1.00  0.00           H  
ATOM   3250  N   ASN A 215      13.580  55.388 -77.898  1.00  0.00           N  
ATOM   3251  CA  ASN A 215      13.046  55.605 -76.573  1.00  0.00           C  
ATOM   3252  C   ASN A 215      11.749  56.405 -76.675  1.00  0.00           C  
ATOM   3253  O   ASN A 215      10.721  55.978 -76.152  1.00  0.00           O  
ATOM   3254  CB  ASN A 215      14.055  56.323 -75.692  1.00  0.00           C  
ATOM   3255  CG  ASN A 215      13.573  56.478 -74.267  1.00  0.00           C  
ATOM   3256  OD1 ASN A 215      13.342  55.480 -73.572  1.00  0.00           O  
ATOM   3257  ND2 ASN A 215      13.421  57.700 -73.815  1.00  0.00           N  
ATOM   3258  H   ASN A 215      14.534  55.688 -78.102  1.00  0.00           H  
ATOM   3259  HA  ASN A 215      12.805  54.639 -76.127  1.00  0.00           H  
ATOM   3260 1HB  ASN A 215      14.998  55.774 -75.695  1.00  0.00           H  
ATOM   3261 2HB  ASN A 215      14.256  57.312 -76.110  1.00  0.00           H  
ATOM   3262 1HD2 ASN A 215      13.105  57.851 -72.876  1.00  0.00           H  
ATOM   3263 2HD2 ASN A 215      13.623  58.479 -74.405  1.00  0.00           H  
ATOM   3264  N   GLN A 216      11.761  57.531 -77.406  1.00  0.00           N  
ATOM   3265  CA  GLN A 216      10.548  58.335 -77.523  1.00  0.00           C  
ATOM   3266  C   GLN A 216       9.385  57.585 -78.178  1.00  0.00           C  
ATOM   3267  O   GLN A 216       8.247  57.728 -77.739  1.00  0.00           O  
ATOM   3268  CB  GLN A 216      10.814  59.618 -78.319  1.00  0.00           C  
ATOM   3269  CG  GLN A 216      11.658  60.660 -77.605  1.00  0.00           C  
ATOM   3270  CD  GLN A 216      11.937  61.873 -78.493  1.00  0.00           C  
ATOM   3271  OE1 GLN A 216      11.690  61.835 -79.704  1.00  0.00           O  
ATOM   3272  NE2 GLN A 216      12.452  62.945 -77.901  1.00  0.00           N  
ATOM   3273  H   GLN A 216      12.618  57.863 -77.852  1.00  0.00           H  
ATOM   3274  HA  GLN A 216      10.239  58.618 -76.520  1.00  0.00           H  
ATOM   3275 1HB  GLN A 216      11.330  59.361 -79.245  1.00  0.00           H  
ATOM   3276 2HB  GLN A 216       9.864  60.080 -78.593  1.00  0.00           H  
ATOM   3277 1HG  GLN A 216      11.118  60.998 -76.724  1.00  0.00           H  
ATOM   3278 2HG  GLN A 216      12.596  60.220 -77.305  1.00  0.00           H  
ATOM   3279 1HE2 GLN A 216      12.661  63.777 -78.464  1.00  0.00           H  
ATOM   3280 2HE2 GLN A 216      12.640  62.937 -76.923  1.00  0.00           H  
ATOM   3281  N   LEU A 217       9.652  56.745 -79.186  1.00  0.00           N  
ATOM   3282  CA  LEU A 217       8.574  56.000 -79.838  1.00  0.00           C  
ATOM   3283  C   LEU A 217       7.902  55.064 -78.853  1.00  0.00           C  
ATOM   3284  O   LEU A 217       6.670  54.932 -78.841  1.00  0.00           O  
ATOM   3285  CB  LEU A 217       9.125  55.157 -81.008  1.00  0.00           C  
ATOM   3286  CG  LEU A 217       9.597  55.934 -82.244  1.00  0.00           C  
ATOM   3287  CD1 LEU A 217      10.338  54.989 -83.195  1.00  0.00           C  
ATOM   3288  CD2 LEU A 217       8.400  56.541 -82.936  1.00  0.00           C  
ATOM   3289  H   LEU A 217      10.607  56.653 -79.519  1.00  0.00           H  
ATOM   3290  HA  LEU A 217       7.837  56.707 -80.210  1.00  0.00           H  
ATOM   3291 1HB  LEU A 217       9.977  54.582 -80.640  1.00  0.00           H  
ATOM   3292 2HB  LEU A 217       8.353  54.456 -81.327  1.00  0.00           H  
ATOM   3293  HG  LEU A 217      10.262  56.719 -81.938  1.00  0.00           H  
ATOM   3294 1HD1 LEU A 217      10.676  55.544 -84.069  1.00  0.00           H  
ATOM   3295 2HD1 LEU A 217      11.194  54.566 -82.686  1.00  0.00           H  
ATOM   3296 3HD1 LEU A 217       9.670  54.192 -83.506  1.00  0.00           H  
ATOM   3297 1HD2 LEU A 217       8.730  57.100 -83.809  1.00  0.00           H  
ATOM   3298 2HD2 LEU A 217       7.718  55.751 -83.247  1.00  0.00           H  
ATOM   3299 3HD2 LEU A 217       7.888  57.211 -82.246  1.00  0.00           H  
ATOM   3300  N   LEU A 218       8.703  54.439 -77.996  1.00  0.00           N  
ATOM   3301  CA  LEU A 218       8.156  53.501 -77.042  1.00  0.00           C  
ATOM   3302  C   LEU A 218       7.467  54.234 -75.892  1.00  0.00           C  
ATOM   3303  O   LEU A 218       6.400  53.812 -75.445  1.00  0.00           O  
ATOM   3304  CB  LEU A 218       9.272  52.568 -76.585  1.00  0.00           C  
ATOM   3305  CG  LEU A 218       9.812  51.667 -77.739  1.00  0.00           C  
ATOM   3306  CD1 LEU A 218      10.994  50.849 -77.249  1.00  0.00           C  
ATOM   3307  CD2 LEU A 218       8.672  50.785 -78.271  1.00  0.00           C  
ATOM   3308  H   LEU A 218       9.716  54.589 -78.045  1.00  0.00           H  
ATOM   3309  HA  LEU A 218       7.410  52.896 -77.551  1.00  0.00           H  
ATOM   3310 1HB  LEU A 218      10.102  53.178 -76.216  1.00  0.00           H  
ATOM   3311 2HB  LEU A 218       8.907  51.935 -75.779  1.00  0.00           H  
ATOM   3312  HG  LEU A 218      10.175  52.303 -78.550  1.00  0.00           H  
ATOM   3313 1HD1 LEU A 218      11.382  50.240 -78.069  1.00  0.00           H  
ATOM   3314 2HD1 LEU A 218      11.776  51.525 -76.899  1.00  0.00           H  
ATOM   3315 3HD1 LEU A 218      10.680  50.203 -76.434  1.00  0.00           H  
ATOM   3316 1HD2 LEU A 218       9.041  50.173 -79.085  1.00  0.00           H  
ATOM   3317 2HD2 LEU A 218       8.297  50.147 -77.481  1.00  0.00           H  
ATOM   3318 3HD2 LEU A 218       7.864  51.417 -78.634  1.00  0.00           H  
ATOM   3319  N   VAL A 219       8.014  55.371 -75.464  1.00  0.00           N  
ATOM   3320  CA  VAL A 219       7.372  56.148 -74.411  1.00  0.00           C  
ATOM   3321  C   VAL A 219       6.027  56.677 -74.897  1.00  0.00           C  
ATOM   3322  O   VAL A 219       5.025  56.625 -74.173  1.00  0.00           O  
ATOM   3323  CB  VAL A 219       8.263  57.313 -73.947  1.00  0.00           C  
ATOM   3324  CG1 VAL A 219       7.482  58.223 -73.016  1.00  0.00           C  
ATOM   3325  CG2 VAL A 219       9.489  56.750 -73.207  1.00  0.00           C  
ATOM   3326  H   VAL A 219       8.903  55.685 -75.851  1.00  0.00           H  
ATOM   3327  HA  VAL A 219       7.202  55.494 -73.555  1.00  0.00           H  
ATOM   3328  HB  VAL A 219       8.581  57.892 -74.815  1.00  0.00           H  
ATOM   3329 1HG1 VAL A 219       8.117  59.047 -72.694  1.00  0.00           H  
ATOM   3330 2HG1 VAL A 219       6.613  58.619 -73.544  1.00  0.00           H  
ATOM   3331 3HG1 VAL A 219       7.152  57.654 -72.146  1.00  0.00           H  
ATOM   3332 1HG2 VAL A 219      10.127  57.567 -72.879  1.00  0.00           H  
ATOM   3333 2HG2 VAL A 219       9.153  56.181 -72.340  1.00  0.00           H  
ATOM   3334 3HG2 VAL A 219      10.052  56.098 -73.860  1.00  0.00           H  
ATOM   3335  N   ASN A 220       5.990  57.189 -76.133  1.00  0.00           N  
ATOM   3336  CA  ASN A 220       4.750  57.699 -76.688  1.00  0.00           C  
ATOM   3337  C   ASN A 220       3.729  56.577 -76.776  1.00  0.00           C  
ATOM   3338  O   ASN A 220       2.554  56.776 -76.461  1.00  0.00           O  
ATOM   3339  CB  ASN A 220       4.988  58.288 -78.065  1.00  0.00           C  
ATOM   3340  CG  ASN A 220       5.727  59.602 -78.032  1.00  0.00           C  
ATOM   3341  OD1 ASN A 220       5.761  60.298 -77.009  1.00  0.00           O  
ATOM   3342  ND2 ASN A 220       6.330  59.954 -79.142  1.00  0.00           N  
ATOM   3343  H   ASN A 220       6.838  57.231 -76.696  1.00  0.00           H  
ATOM   3344  HA  ASN A 220       4.354  58.467 -76.023  1.00  0.00           H  
ATOM   3345 1HB  ASN A 220       5.570  57.578 -78.661  1.00  0.00           H  
ATOM   3346 2HB  ASN A 220       4.034  58.431 -78.570  1.00  0.00           H  
ATOM   3347 1HD2 ASN A 220       6.842  60.811 -79.182  1.00  0.00           H  
ATOM   3348 2HD2 ASN A 220       6.280  59.363 -79.945  1.00  0.00           H  
ATOM   3349  N   ALA A 221       4.177  55.381 -77.165  1.00  0.00           N  
ATOM   3350  CA  ALA A 221       3.287  54.240 -77.238  1.00  0.00           C  
ATOM   3351  C   ALA A 221       2.709  53.886 -75.877  1.00  0.00           C  
ATOM   3352  O   ALA A 221       1.516  53.606 -75.757  1.00  0.00           O  
ATOM   3353  CB  ALA A 221       4.024  53.061 -77.775  1.00  0.00           C  
ATOM   3354  H   ALA A 221       5.151  55.262 -77.453  1.00  0.00           H  
ATOM   3355  HA  ALA A 221       2.462  54.490 -77.905  1.00  0.00           H  
ATOM   3356 1HB  ALA A 221       3.327  52.286 -77.809  1.00  0.00           H  
ATOM   3357 2HB  ALA A 221       4.415  53.280 -78.765  1.00  0.00           H  
ATOM   3358 3HB  ALA A 221       4.839  52.795 -77.119  1.00  0.00           H  
ATOM   3359  N   GLN A 222       3.541  53.946 -74.838  1.00  0.00           N  
ATOM   3360  CA  GLN A 222       3.081  53.648 -73.489  1.00  0.00           C  
ATOM   3361  C   GLN A 222       2.061  54.690 -73.049  1.00  0.00           C  
ATOM   3362  O   GLN A 222       1.058  54.361 -72.403  1.00  0.00           O  
ATOM   3363  CB  GLN A 222       4.273  53.580 -72.542  1.00  0.00           C  
ATOM   3364  CG  GLN A 222       5.159  52.370 -72.798  1.00  0.00           C  
ATOM   3365  CD  GLN A 222       6.451  52.397 -72.014  1.00  0.00           C  
ATOM   3366  OE1 GLN A 222       6.875  53.433 -71.487  1.00  0.00           O  
ATOM   3367  NE2 GLN A 222       7.102  51.242 -71.935  1.00  0.00           N  
ATOM   3368  H   GLN A 222       4.528  54.164 -74.995  1.00  0.00           H  
ATOM   3369  HA  GLN A 222       2.593  52.676 -73.497  1.00  0.00           H  
ATOM   3370 1HB  GLN A 222       4.885  54.474 -72.659  1.00  0.00           H  
ATOM   3371 2HB  GLN A 222       3.927  53.545 -71.511  1.00  0.00           H  
ATOM   3372 1HG  GLN A 222       4.610  51.478 -72.502  1.00  0.00           H  
ATOM   3373 2HG  GLN A 222       5.393  52.312 -73.851  1.00  0.00           H  
ATOM   3374 1HE2 GLN A 222       7.966  51.187 -71.435  1.00  0.00           H  
ATOM   3375 2HE2 GLN A 222       6.727  50.428 -72.377  1.00  0.00           H  
ATOM   3376  N   THR A 223       2.298  55.947 -73.438  1.00  0.00           N  
ATOM   3377  CA  THR A 223       1.382  57.032 -73.130  1.00  0.00           C  
ATOM   3378  C   THR A 223       0.048  56.766 -73.818  1.00  0.00           C  
ATOM   3379  O   THR A 223      -1.012  56.943 -73.214  1.00  0.00           O  
ATOM   3380  CB  THR A 223       1.942  58.395 -73.564  1.00  0.00           C  
ATOM   3381  OG1 THR A 223       3.173  58.650 -72.862  1.00  0.00           O  
ATOM   3382  CG2 THR A 223       0.933  59.486 -73.252  1.00  0.00           C  
ATOM   3383  H   THR A 223       3.161  56.157 -73.942  1.00  0.00           H  
ATOM   3384  HA  THR A 223       1.214  57.054 -72.055  1.00  0.00           H  
ATOM   3385  HB  THR A 223       2.139  58.388 -74.629  1.00  0.00           H  
ATOM   3386  HG1 THR A 223       3.819  57.951 -73.098  1.00  0.00           H  
ATOM   3387 1HG2 THR A 223       1.332  60.450 -73.562  1.00  0.00           H  
ATOM   3388 2HG2 THR A 223       0.008  59.283 -73.793  1.00  0.00           H  
ATOM   3389 3HG2 THR A 223       0.732  59.502 -72.182  1.00  0.00           H  
ATOM   3390  N   LEU A 224       0.095  56.325 -75.080  1.00  0.00           N  
ATOM   3391  CA  LEU A 224      -1.122  55.996 -75.803  1.00  0.00           C  
ATOM   3392  C   LEU A 224      -1.890  54.905 -75.082  1.00  0.00           C  
ATOM   3393  O   LEU A 224      -3.103  55.013 -74.898  1.00  0.00           O  
ATOM   3394  CB  LEU A 224      -0.847  55.512 -77.227  1.00  0.00           C  
ATOM   3395  CG  LEU A 224      -2.116  55.121 -77.971  1.00  0.00           C  
ATOM   3396  CD1 LEU A 224      -2.995  56.367 -78.059  1.00  0.00           C  
ATOM   3397  CD2 LEU A 224      -1.763  54.533 -79.347  1.00  0.00           C  
ATOM   3398  H   LEU A 224       1.000  56.235 -75.542  1.00  0.00           H  
ATOM   3399  HA  LEU A 224      -1.744  56.887 -75.852  1.00  0.00           H  
ATOM   3400 1HB  LEU A 224      -0.335  56.297 -77.780  1.00  0.00           H  
ATOM   3401 2HB  LEU A 224      -0.205  54.640 -77.190  1.00  0.00           H  
ATOM   3402  HG  LEU A 224      -2.660  54.368 -77.394  1.00  0.00           H  
ATOM   3403 1HD1 LEU A 224      -3.916  56.147 -78.546  1.00  0.00           H  
ATOM   3404 2HD1 LEU A 224      -3.206  56.722 -77.053  1.00  0.00           H  
ATOM   3405 3HD1 LEU A 224      -2.471  57.142 -78.615  1.00  0.00           H  
ATOM   3406 1HD2 LEU A 224      -2.669  54.249 -79.873  1.00  0.00           H  
ATOM   3407 2HD2 LEU A 224      -1.222  55.274 -79.932  1.00  0.00           H  
ATOM   3408 3HD2 LEU A 224      -1.135  53.650 -79.214  1.00  0.00           H  
ATOM   3409  N   LEU A 225      -1.197  53.848 -74.659  1.00  0.00           N  
ATOM   3410  CA  LEU A 225      -1.903  52.767 -73.992  1.00  0.00           C  
ATOM   3411  C   LEU A 225      -2.559  53.299 -72.730  1.00  0.00           C  
ATOM   3412  O   LEU A 225      -3.712  52.959 -72.436  1.00  0.00           O  
ATOM   3413  CB  LEU A 225      -0.922  51.656 -73.604  1.00  0.00           C  
ATOM   3414  CG  LEU A 225      -0.318  50.880 -74.747  1.00  0.00           C  
ATOM   3415  CD1 LEU A 225       0.741  49.951 -74.214  1.00  0.00           C  
ATOM   3416  CD2 LEU A 225      -1.376  50.121 -75.450  1.00  0.00           C  
ATOM   3417  H   LEU A 225      -0.195  53.788 -74.839  1.00  0.00           H  
ATOM   3418  HA  LEU A 225      -2.665  52.375 -74.658  1.00  0.00           H  
ATOM   3419 1HB  LEU A 225      -0.103  52.102 -73.043  1.00  0.00           H  
ATOM   3420 2HB  LEU A 225      -1.436  50.949 -72.955  1.00  0.00           H  
ATOM   3421  HG  LEU A 225       0.153  51.567 -75.445  1.00  0.00           H  
ATOM   3422 1HD1 LEU A 225       1.173  49.411 -75.025  1.00  0.00           H  
ATOM   3423 2HD1 LEU A 225       1.513  50.531 -73.709  1.00  0.00           H  
ATOM   3424 3HD1 LEU A 225       0.293  49.253 -73.511  1.00  0.00           H  
ATOM   3425 1HD2 LEU A 225      -0.905  49.586 -76.262  1.00  0.00           H  
ATOM   3426 2HD2 LEU A 225      -1.854  49.415 -74.768  1.00  0.00           H  
ATOM   3427 3HD2 LEU A 225      -2.124  50.811 -75.841  1.00  0.00           H  
ATOM   3428  N   ALA A 226      -1.856  54.175 -72.006  1.00  0.00           N  
ATOM   3429  CA  ALA A 226      -2.423  54.773 -70.813  1.00  0.00           C  
ATOM   3430  C   ALA A 226      -3.665  55.581 -71.168  1.00  0.00           C  
ATOM   3431  O   ALA A 226      -4.674  55.504 -70.471  1.00  0.00           O  
ATOM   3432  CB  ALA A 226      -1.400  55.660 -70.124  1.00  0.00           C  
ATOM   3433  H   ALA A 226      -0.900  54.410 -72.279  1.00  0.00           H  
ATOM   3434  HA  ALA A 226      -2.717  53.971 -70.137  1.00  0.00           H  
ATOM   3435 1HB  ALA A 226      -1.833  56.084 -69.219  1.00  0.00           H  
ATOM   3436 2HB  ALA A 226      -0.524  55.068 -69.867  1.00  0.00           H  
ATOM   3437 3HB  ALA A 226      -1.106  56.462 -70.791  1.00  0.00           H  
ATOM   3438  N   ALA A 227      -3.616  56.329 -72.279  1.00  0.00           N  
ATOM   3439  CA  ALA A 227      -4.767  57.127 -72.687  1.00  0.00           C  
ATOM   3440  C   ALA A 227      -5.964  56.238 -72.971  1.00  0.00           C  
ATOM   3441  O   ALA A 227      -7.089  56.553 -72.574  1.00  0.00           O  
ATOM   3442  CB  ALA A 227      -4.436  57.947 -73.922  1.00  0.00           C  
ATOM   3443  H   ALA A 227      -2.753  56.371 -72.821  1.00  0.00           H  
ATOM   3444  HA  ALA A 227      -5.022  57.796 -71.867  1.00  0.00           H  
ATOM   3445 1HB  ALA A 227      -5.299  58.552 -74.197  1.00  0.00           H  
ATOM   3446 2HB  ALA A 227      -3.587  58.595 -73.708  1.00  0.00           H  
ATOM   3447 3HB  ALA A 227      -4.185  57.285 -74.743  1.00  0.00           H  
ATOM   3448  N   VAL A 228      -5.724  55.096 -73.610  1.00  0.00           N  
ATOM   3449  CA  VAL A 228      -6.820  54.194 -73.913  1.00  0.00           C  
ATOM   3450  C   VAL A 228      -7.380  53.642 -72.606  1.00  0.00           C  
ATOM   3451  O   VAL A 228      -8.599  53.569 -72.432  1.00  0.00           O  
ATOM   3452  CB  VAL A 228      -6.389  53.060 -74.858  1.00  0.00           C  
ATOM   3453  CG1 VAL A 228      -7.548  52.059 -74.997  1.00  0.00           C  
ATOM   3454  CG2 VAL A 228      -6.001  53.636 -76.240  1.00  0.00           C  
ATOM   3455  H   VAL A 228      -4.773  54.882 -73.916  1.00  0.00           H  
ATOM   3456  HA  VAL A 228      -7.602  54.759 -74.413  1.00  0.00           H  
ATOM   3457  HB  VAL A 228      -5.535  52.545 -74.429  1.00  0.00           H  
ATOM   3458 1HG1 VAL A 228      -7.252  51.246 -75.645  1.00  0.00           H  
ATOM   3459 2HG1 VAL A 228      -7.804  51.667 -74.019  1.00  0.00           H  
ATOM   3460 3HG1 VAL A 228      -8.418  52.557 -75.422  1.00  0.00           H  
ATOM   3461 1HG2 VAL A 228      -5.691  52.826 -76.900  1.00  0.00           H  
ATOM   3462 2HG2 VAL A 228      -6.857  54.149 -76.672  1.00  0.00           H  
ATOM   3463 3HG2 VAL A 228      -5.179  54.341 -76.122  1.00  0.00           H  
ATOM   3464  N   ASN A 229      -6.494  53.261 -71.680  1.00  0.00           N  
ATOM   3465  CA  ASN A 229      -6.920  52.746 -70.385  1.00  0.00           C  
ATOM   3466  C   ASN A 229      -7.765  53.776 -69.625  1.00  0.00           C  
ATOM   3467  O   ASN A 229      -8.798  53.416 -69.044  1.00  0.00           O  
ATOM   3468  CB  ASN A 229      -5.715  52.321 -69.562  1.00  0.00           C  
ATOM   3469  CG  ASN A 229      -6.094  51.610 -68.295  1.00  0.00           C  
ATOM   3470  OD1 ASN A 229      -6.695  50.529 -68.326  1.00  0.00           O  
ATOM   3471  ND2 ASN A 229      -5.756  52.194 -67.173  1.00  0.00           N  
ATOM   3472  H   ASN A 229      -5.497  53.326 -71.886  1.00  0.00           H  
ATOM   3473  HA  ASN A 229      -7.554  51.879 -70.552  1.00  0.00           H  
ATOM   3474 1HB  ASN A 229      -5.076  51.673 -70.165  1.00  0.00           H  
ATOM   3475 2HB  ASN A 229      -5.130  53.202 -69.305  1.00  0.00           H  
ATOM   3476 1HD2 ASN A 229      -5.983  51.768 -66.298  1.00  0.00           H  
ATOM   3477 2HD2 ASN A 229      -5.274  53.072 -67.192  1.00  0.00           H  
ATOM   3478  N   GLU A 230      -7.353  55.054 -69.653  1.00  0.00           N  
ATOM   3479  CA  GLU A 230      -8.107  56.117 -68.989  1.00  0.00           C  
ATOM   3480  C   GLU A 230      -9.467  56.326 -69.653  1.00  0.00           C  
ATOM   3481  O   GLU A 230     -10.471  56.560 -68.967  1.00  0.00           O  
ATOM   3482  CB  GLU A 230      -7.307  57.426 -68.974  1.00  0.00           C  
ATOM   3483  CG  GLU A 230      -6.090  57.439 -68.020  1.00  0.00           C  
ATOM   3484  CD  GLU A 230      -6.484  57.394 -66.555  1.00  0.00           C  
ATOM   3485  OE1 GLU A 230      -7.294  58.209 -66.165  1.00  0.00           O  
ATOM   3486  OE2 GLU A 230      -5.978  56.565 -65.832  1.00  0.00           O  
ATOM   3487  H   GLU A 230      -6.482  55.283 -70.132  1.00  0.00           H  
ATOM   3488  HA  GLU A 230      -8.278  55.817 -67.957  1.00  0.00           H  
ATOM   3489 1HB  GLU A 230      -6.939  57.630 -69.981  1.00  0.00           H  
ATOM   3490 2HB  GLU A 230      -7.964  58.247 -68.693  1.00  0.00           H  
ATOM   3491 1HG  GLU A 230      -5.471  56.570 -68.240  1.00  0.00           H  
ATOM   3492 2HG  GLU A 230      -5.497  58.331 -68.212  1.00  0.00           H  
ATOM   3493  N   ARG A 231      -9.530  56.206 -70.986  1.00  0.00           N  
ATOM   3494  CA  ARG A 231     -10.816  56.322 -71.665  1.00  0.00           C  
ATOM   3495  C   ARG A 231     -11.701  55.168 -71.225  1.00  0.00           C  
ATOM   3496  O   ARG A 231     -12.889  55.345 -70.949  1.00  0.00           O  
ATOM   3497  CB  ARG A 231     -10.638  56.297 -73.173  1.00  0.00           C  
ATOM   3498  CG  ARG A 231     -10.008  57.536 -73.766  1.00  0.00           C  
ATOM   3499  CD  ARG A 231      -9.692  57.354 -75.204  1.00  0.00           C  
ATOM   3500  NE  ARG A 231      -9.112  58.548 -75.781  1.00  0.00           N  
ATOM   3501  CZ  ARG A 231      -8.507  58.606 -76.980  1.00  0.00           C  
ATOM   3502  NH1 ARG A 231      -8.391  57.528 -77.719  1.00  0.00           N  
ATOM   3503  NH2 ARG A 231      -8.030  59.755 -77.420  1.00  0.00           N  
ATOM   3504  H   ARG A 231      -8.677  56.057 -71.529  1.00  0.00           H  
ATOM   3505  HA  ARG A 231     -11.284  57.263 -71.380  1.00  0.00           H  
ATOM   3506 1HB  ARG A 231     -10.017  55.450 -73.450  1.00  0.00           H  
ATOM   3507 2HB  ARG A 231     -11.605  56.165 -73.651  1.00  0.00           H  
ATOM   3508 1HG  ARG A 231     -10.709  58.364 -73.678  1.00  0.00           H  
ATOM   3509 2HG  ARG A 231      -9.098  57.785 -73.233  1.00  0.00           H  
ATOM   3510 1HD  ARG A 231      -8.976  56.542 -75.316  1.00  0.00           H  
ATOM   3511 2HD  ARG A 231     -10.596  57.111 -75.747  1.00  0.00           H  
ATOM   3512  HE  ARG A 231      -9.176  59.405 -75.247  1.00  0.00           H  
ATOM   3513 1HH1 ARG A 231      -8.760  56.647 -77.392  1.00  0.00           H  
ATOM   3514 2HH1 ARG A 231      -7.951  57.595 -78.622  1.00  0.00           H  
ATOM   3515 1HH2 ARG A 231      -8.119  60.588 -76.855  1.00  0.00           H  
ATOM   3516 2HH2 ARG A 231      -7.577  59.802 -78.321  1.00  0.00           H  
ATOM   3517  N   GLY A 232     -11.100  53.985 -71.091  1.00  0.00           N  
ATOM   3518  CA  GLY A 232     -11.807  52.797 -70.650  1.00  0.00           C  
ATOM   3519  C   GLY A 232     -12.419  53.044 -69.280  1.00  0.00           C  
ATOM   3520  O   GLY A 232     -13.629  52.875 -69.092  1.00  0.00           O  
ATOM   3521  H   GLY A 232     -10.117  53.898 -71.348  1.00  0.00           H  
ATOM   3522 1HA  GLY A 232     -12.584  52.535 -71.366  1.00  0.00           H  
ATOM   3523 2HA  GLY A 232     -11.105  51.963 -70.601  1.00  0.00           H  
ATOM   3524  N   ARG A 233     -11.579  53.461 -68.327  1.00  0.00           N  
ATOM   3525  CA  ARG A 233     -12.020  53.749 -66.967  1.00  0.00           C  
ATOM   3526  C   ARG A 233     -13.108  54.818 -66.952  1.00  0.00           C  
ATOM   3527  O   ARG A 233     -14.100  54.681 -66.232  1.00  0.00           O  
ATOM   3528  CB  ARG A 233     -10.849  54.187 -66.095  1.00  0.00           C  
ATOM   3529  CG  ARG A 233     -11.189  54.408 -64.606  1.00  0.00           C  
ATOM   3530  CD  ARG A 233      -9.961  54.725 -63.790  1.00  0.00           C  
ATOM   3531  NE  ARG A 233      -9.376  56.018 -64.113  1.00  0.00           N  
ATOM   3532  CZ  ARG A 233      -9.785  57.194 -63.595  1.00  0.00           C  
ATOM   3533  NH1 ARG A 233     -10.765  57.225 -62.716  1.00  0.00           N  
ATOM   3534  NH2 ARG A 233      -9.192  58.311 -63.965  1.00  0.00           N  
ATOM   3535  H   ARG A 233     -10.591  53.568 -68.565  1.00  0.00           H  
ATOM   3536  HA  ARG A 233     -12.430  52.834 -66.543  1.00  0.00           H  
ATOM   3537 1HB  ARG A 233     -10.053  53.446 -66.157  1.00  0.00           H  
ATOM   3538 2HB  ARG A 233     -10.446  55.126 -66.485  1.00  0.00           H  
ATOM   3539 1HG  ARG A 233     -11.888  55.244 -64.520  1.00  0.00           H  
ATOM   3540 2HG  ARG A 233     -11.649  53.508 -64.199  1.00  0.00           H  
ATOM   3541 1HD  ARG A 233     -10.224  54.728 -62.732  1.00  0.00           H  
ATOM   3542 2HD  ARG A 233      -9.206  53.961 -63.971  1.00  0.00           H  
ATOM   3543  HE  ARG A 233      -8.605  56.044 -64.787  1.00  0.00           H  
ATOM   3544 1HH1 ARG A 233     -11.210  56.365 -62.428  1.00  0.00           H  
ATOM   3545 2HH1 ARG A 233     -11.066  58.107 -62.328  1.00  0.00           H  
ATOM   3546 1HH2 ARG A 233      -8.423  58.273 -64.659  1.00  0.00           H  
ATOM   3547 2HH2 ARG A 233      -9.482  59.194 -63.585  1.00  0.00           H  
ATOM   3548  N   SER A 234     -12.947  55.872 -67.760  1.00  0.00           N  
ATOM   3549  CA  SER A 234     -13.934  56.938 -67.794  1.00  0.00           C  
ATOM   3550  C   SER A 234     -15.283  56.396 -68.255  1.00  0.00           C  
ATOM   3551  O   SER A 234     -16.312  56.697 -67.647  1.00  0.00           O  
ATOM   3552  CB  SER A 234     -13.474  58.036 -68.731  1.00  0.00           C  
ATOM   3553  OG  SER A 234     -12.299  58.643 -68.256  1.00  0.00           O  
ATOM   3554  H   SER A 234     -12.110  55.955 -68.336  1.00  0.00           H  
ATOM   3555  HA  SER A 234     -14.042  57.343 -66.788  1.00  0.00           H  
ATOM   3556 1HB  SER A 234     -13.295  57.616 -69.718  1.00  0.00           H  
ATOM   3557 2HB  SER A 234     -14.261  58.780 -68.829  1.00  0.00           H  
ATOM   3558  HG  SER A 234     -11.596  57.955 -68.335  1.00  0.00           H  
ATOM   3559  N   VAL A 235     -15.281  55.547 -69.287  1.00  0.00           N  
ATOM   3560  CA  VAL A 235     -16.520  54.960 -69.770  1.00  0.00           C  
ATOM   3561  C   VAL A 235     -17.131  54.062 -68.711  1.00  0.00           C  
ATOM   3562  O   VAL A 235     -18.348  54.074 -68.518  1.00  0.00           O  
ATOM   3563  CB  VAL A 235     -16.339  54.204 -71.089  1.00  0.00           C  
ATOM   3564  CG1 VAL A 235     -17.623  53.446 -71.418  1.00  0.00           C  
ATOM   3565  CG2 VAL A 235     -16.052  55.200 -72.200  1.00  0.00           C  
ATOM   3566  H   VAL A 235     -14.402  55.331 -69.762  1.00  0.00           H  
ATOM   3567  HA  VAL A 235     -17.218  55.767 -69.968  1.00  0.00           H  
ATOM   3568  HB  VAL A 235     -15.516  53.487 -70.994  1.00  0.00           H  
ATOM   3569 1HG1 VAL A 235     -17.504  52.913 -72.352  1.00  0.00           H  
ATOM   3570 2HG1 VAL A 235     -17.844  52.738 -70.622  1.00  0.00           H  
ATOM   3571 3HG1 VAL A 235     -18.444  54.141 -71.510  1.00  0.00           H  
ATOM   3572 1HG2 VAL A 235     -15.936  54.669 -73.140  1.00  0.00           H  
ATOM   3573 2HG2 VAL A 235     -16.884  55.899 -72.278  1.00  0.00           H  
ATOM   3574 3HG2 VAL A 235     -15.138  55.746 -71.974  1.00  0.00           H  
ATOM   3575  N   SER A 236     -16.301  53.279 -68.018  1.00  0.00           N  
ATOM   3576  CA  SER A 236     -16.813  52.419 -66.963  1.00  0.00           C  
ATOM   3577  C   SER A 236     -17.523  53.268 -65.914  1.00  0.00           C  
ATOM   3578  O   SER A 236     -18.636  52.940 -65.501  1.00  0.00           O  
ATOM   3579  CB  SER A 236     -15.693  51.631 -66.312  1.00  0.00           C  
ATOM   3580  OG  SER A 236     -16.189  50.790 -65.295  1.00  0.00           O  
ATOM   3581  H   SER A 236     -15.303  53.282 -68.236  1.00  0.00           H  
ATOM   3582  HA  SER A 236     -17.532  51.723 -67.396  1.00  0.00           H  
ATOM   3583 1HB  SER A 236     -15.184  51.044 -67.069  1.00  0.00           H  
ATOM   3584 2HB  SER A 236     -14.963  52.314 -65.891  1.00  0.00           H  
ATOM   3585  HG  SER A 236     -16.316  51.354 -64.519  1.00  0.00           H  
ATOM   3586  N   LEU A 237     -16.904  54.378 -65.505  1.00  0.00           N  
ATOM   3587  CA  LEU A 237     -17.528  55.247 -64.518  1.00  0.00           C  
ATOM   3588  C   LEU A 237     -18.829  55.841 -65.057  1.00  0.00           C  
ATOM   3589  O   LEU A 237     -19.830  55.917 -64.340  1.00  0.00           O  
ATOM   3590  CB  LEU A 237     -16.555  56.357 -64.117  1.00  0.00           C  
ATOM   3591  CG  LEU A 237     -15.345  55.884 -63.311  1.00  0.00           C  
ATOM   3592  CD1 LEU A 237     -14.364  57.030 -63.144  1.00  0.00           C  
ATOM   3593  CD2 LEU A 237     -15.823  55.364 -61.968  1.00  0.00           C  
ATOM   3594  H   LEU A 237     -15.979  54.605 -65.874  1.00  0.00           H  
ATOM   3595  HA  LEU A 237     -17.762  54.651 -63.635  1.00  0.00           H  
ATOM   3596 1HB  LEU A 237     -16.181  56.828 -65.025  1.00  0.00           H  
ATOM   3597 2HB  LEU A 237     -17.089  57.102 -63.533  1.00  0.00           H  
ATOM   3598  HG  LEU A 237     -14.839  55.081 -63.846  1.00  0.00           H  
ATOM   3599 1HD1 LEU A 237     -13.511  56.683 -62.576  1.00  0.00           H  
ATOM   3600 2HD1 LEU A 237     -14.036  57.371 -64.127  1.00  0.00           H  
ATOM   3601 3HD1 LEU A 237     -14.846  57.849 -62.615  1.00  0.00           H  
ATOM   3602 1HD2 LEU A 237     -14.969  55.016 -61.388  1.00  0.00           H  
ATOM   3603 2HD2 LEU A 237     -16.329  56.162 -61.427  1.00  0.00           H  
ATOM   3604 3HD2 LEU A 237     -16.519  54.532 -62.123  1.00  0.00           H  
ATOM   3605  N   LEU A 238     -18.858  56.214 -66.339  1.00  0.00           N  
ATOM   3606  CA  LEU A 238     -20.091  56.750 -66.893  1.00  0.00           C  
ATOM   3607  C   LEU A 238     -21.179  55.686 -66.862  1.00  0.00           C  
ATOM   3608  O   LEU A 238     -22.320  55.975 -66.508  1.00  0.00           O  
ATOM   3609  CB  LEU A 238     -19.882  57.219 -68.337  1.00  0.00           C  
ATOM   3610  CG  LEU A 238     -19.023  58.444 -68.532  1.00  0.00           C  
ATOM   3611  CD1 LEU A 238     -18.759  58.638 -70.021  1.00  0.00           C  
ATOM   3612  CD2 LEU A 238     -19.736  59.634 -67.949  1.00  0.00           C  
ATOM   3613  H   LEU A 238     -18.013  56.160 -66.909  1.00  0.00           H  
ATOM   3614  HA  LEU A 238     -20.409  57.595 -66.288  1.00  0.00           H  
ATOM   3615 1HB  LEU A 238     -19.427  56.407 -68.895  1.00  0.00           H  
ATOM   3616 2HB  LEU A 238     -20.854  57.431 -68.776  1.00  0.00           H  
ATOM   3617  HG  LEU A 238     -18.075  58.312 -68.028  1.00  0.00           H  
ATOM   3618 1HD1 LEU A 238     -18.137  59.518 -70.165  1.00  0.00           H  
ATOM   3619 2HD1 LEU A 238     -18.248  57.766 -70.416  1.00  0.00           H  
ATOM   3620 3HD1 LEU A 238     -19.703  58.771 -70.542  1.00  0.00           H  
ATOM   3621 1HD2 LEU A 238     -19.121  60.523 -68.084  1.00  0.00           H  
ATOM   3622 2HD2 LEU A 238     -20.691  59.772 -68.456  1.00  0.00           H  
ATOM   3623 3HD2 LEU A 238     -19.908  59.466 -66.886  1.00  0.00           H  
ATOM   3624  N   LEU A 239     -20.810  54.439 -67.153  1.00  0.00           N  
ATOM   3625  CA  LEU A 239     -21.753  53.332 -67.170  1.00  0.00           C  
ATOM   3626  C   LEU A 239     -22.325  53.120 -65.767  1.00  0.00           C  
ATOM   3627  O   LEU A 239     -23.542  52.957 -65.600  1.00  0.00           O  
ATOM   3628  CB  LEU A 239     -21.041  52.072 -67.697  1.00  0.00           C  
ATOM   3629  CG  LEU A 239     -21.864  50.798 -67.851  1.00  0.00           C  
ATOM   3630  CD1 LEU A 239     -23.008  51.047 -68.824  1.00  0.00           C  
ATOM   3631  CD2 LEU A 239     -20.943  49.692 -68.390  1.00  0.00           C  
ATOM   3632  H   LEU A 239     -19.845  54.265 -67.430  1.00  0.00           H  
ATOM   3633  HA  LEU A 239     -22.570  53.576 -67.843  1.00  0.00           H  
ATOM   3634 1HB  LEU A 239     -20.598  52.307 -68.665  1.00  0.00           H  
ATOM   3635 2HB  LEU A 239     -20.232  51.834 -67.016  1.00  0.00           H  
ATOM   3636  HG  LEU A 239     -22.286  50.505 -66.887  1.00  0.00           H  
ATOM   3637 1HD1 LEU A 239     -23.597  50.137 -68.943  1.00  0.00           H  
ATOM   3638 2HD1 LEU A 239     -23.652  51.840 -68.446  1.00  0.00           H  
ATOM   3639 3HD1 LEU A 239     -22.605  51.336 -69.784  1.00  0.00           H  
ATOM   3640 1HD2 LEU A 239     -21.509  48.766 -68.518  1.00  0.00           H  
ATOM   3641 2HD2 LEU A 239     -20.534  50.003 -69.350  1.00  0.00           H  
ATOM   3642 3HD2 LEU A 239     -20.128  49.525 -67.684  1.00  0.00           H  
ATOM   3643  N   GLU A 240     -21.464  53.151 -64.742  1.00  0.00           N  
ATOM   3644  CA  GLU A 240     -21.937  52.988 -63.366  1.00  0.00           C  
ATOM   3645  C   GLU A 240     -22.895  54.118 -62.967  1.00  0.00           C  
ATOM   3646  O   GLU A 240     -23.906  53.886 -62.285  1.00  0.00           O  
ATOM   3647  CB  GLU A 240     -20.753  52.961 -62.379  1.00  0.00           C  
ATOM   3648  CG  GLU A 240     -19.878  51.701 -62.429  1.00  0.00           C  
ATOM   3649  CD  GLU A 240     -18.693  51.753 -61.467  1.00  0.00           C  
ATOM   3650  OE1 GLU A 240     -18.465  52.784 -60.877  1.00  0.00           O  
ATOM   3651  OE2 GLU A 240     -18.029  50.751 -61.321  1.00  0.00           O  
ATOM   3652  H   GLU A 240     -20.466  53.272 -64.931  1.00  0.00           H  
ATOM   3653  HA  GLU A 240     -22.473  52.043 -63.299  1.00  0.00           H  
ATOM   3654 1HB  GLU A 240     -20.103  53.812 -62.589  1.00  0.00           H  
ATOM   3655 2HB  GLU A 240     -21.125  53.080 -61.362  1.00  0.00           H  
ATOM   3656 1HG  GLU A 240     -20.493  50.835 -62.185  1.00  0.00           H  
ATOM   3657 2HG  GLU A 240     -19.510  51.574 -63.446  1.00  0.00           H  
ATOM   3658  N   ARG A 241     -22.590  55.344 -63.402  1.00  0.00           N  
ATOM   3659  CA  ARG A 241     -23.410  56.499 -63.060  1.00  0.00           C  
ATOM   3660  C   ARG A 241     -24.754  56.459 -63.783  1.00  0.00           C  
ATOM   3661  O   ARG A 241     -25.800  56.681 -63.172  1.00  0.00           O  
ATOM   3662  CB  ARG A 241     -22.638  57.760 -63.395  1.00  0.00           C  
ATOM   3663  CG  ARG A 241     -21.426  57.977 -62.475  1.00  0.00           C  
ATOM   3664  CD  ARG A 241     -20.542  59.079 -62.929  1.00  0.00           C  
ATOM   3665  NE  ARG A 241     -19.332  59.163 -62.104  1.00  0.00           N  
ATOM   3666  CZ  ARG A 241     -18.256  59.922 -62.392  1.00  0.00           C  
ATOM   3667  NH1 ARG A 241     -18.259  60.675 -63.467  1.00  0.00           N  
ATOM   3668  NH2 ARG A 241     -17.201  59.910 -61.594  1.00  0.00           N  
ATOM   3669  H   ARG A 241     -21.735  55.483 -63.947  1.00  0.00           H  
ATOM   3670  HA  ARG A 241     -23.591  56.484 -61.987  1.00  0.00           H  
ATOM   3671 1HB  ARG A 241     -22.268  57.698 -64.419  1.00  0.00           H  
ATOM   3672 2HB  ARG A 241     -23.289  58.629 -63.326  1.00  0.00           H  
ATOM   3673 1HG  ARG A 241     -21.788  58.231 -61.480  1.00  0.00           H  
ATOM   3674 2HG  ARG A 241     -20.842  57.063 -62.414  1.00  0.00           H  
ATOM   3675 1HD  ARG A 241     -20.239  58.892 -63.961  1.00  0.00           H  
ATOM   3676 2HD  ARG A 241     -21.068  60.029 -62.867  1.00  0.00           H  
ATOM   3677  HE  ARG A 241     -19.297  58.596 -61.267  1.00  0.00           H  
ATOM   3678 1HH1 ARG A 241     -19.074  60.689 -64.062  1.00  0.00           H  
ATOM   3679 2HH1 ARG A 241     -17.457  61.247 -63.688  1.00  0.00           H  
ATOM   3680 1HH2 ARG A 241     -17.200  59.331 -60.766  1.00  0.00           H  
ATOM   3681 2HH2 ARG A 241     -16.397  60.480 -61.812  1.00  0.00           H  
ATOM   3682  N   VAL A 242     -24.750  56.091 -65.064  1.00  0.00           N  
ATOM   3683  CA  VAL A 242     -25.994  55.998 -65.816  1.00  0.00           C  
ATOM   3684  C   VAL A 242     -26.849  54.886 -65.245  1.00  0.00           C  
ATOM   3685  O   VAL A 242     -28.061  55.048 -65.089  1.00  0.00           O  
ATOM   3686  CB  VAL A 242     -25.743  55.782 -67.318  1.00  0.00           C  
ATOM   3687  CG1 VAL A 242     -27.070  55.486 -68.057  1.00  0.00           C  
ATOM   3688  CG2 VAL A 242     -25.127  57.039 -67.896  1.00  0.00           C  
ATOM   3689  H   VAL A 242     -23.866  55.907 -65.535  1.00  0.00           H  
ATOM   3690  HA  VAL A 242     -26.532  56.939 -65.705  1.00  0.00           H  
ATOM   3691  HB  VAL A 242     -25.069  54.930 -67.454  1.00  0.00           H  
ATOM   3692 1HG1 VAL A 242     -26.877  55.337 -69.117  1.00  0.00           H  
ATOM   3693 2HG1 VAL A 242     -27.527  54.586 -67.646  1.00  0.00           H  
ATOM   3694 3HG1 VAL A 242     -27.755  56.320 -67.935  1.00  0.00           H  
ATOM   3695 1HG2 VAL A 242     -24.944  56.899 -68.944  1.00  0.00           H  
ATOM   3696 2HG2 VAL A 242     -25.811  57.872 -67.757  1.00  0.00           H  
ATOM   3697 3HG2 VAL A 242     -24.194  57.257 -67.393  1.00  0.00           H  
ATOM   3698  N   SER A 243     -26.225  53.750 -64.915  1.00  0.00           N  
ATOM   3699  CA  SER A 243     -26.956  52.636 -64.340  1.00  0.00           C  
ATOM   3700  C   SER A 243     -27.591  53.053 -63.013  1.00  0.00           C  
ATOM   3701  O   SER A 243     -28.763  52.757 -62.756  1.00  0.00           O  
ATOM   3702  CB  SER A 243     -26.011  51.477 -64.098  1.00  0.00           C  
ATOM   3703  OG  SER A 243     -25.484  50.999 -65.304  1.00  0.00           O  
ATOM   3704  H   SER A 243     -25.224  53.643 -65.081  1.00  0.00           H  
ATOM   3705  HA  SER A 243     -27.740  52.334 -65.034  1.00  0.00           H  
ATOM   3706 1HB  SER A 243     -25.200  51.800 -63.445  1.00  0.00           H  
ATOM   3707 2HB  SER A 243     -26.544  50.678 -63.587  1.00  0.00           H  
ATOM   3708  HG  SER A 243     -24.899  51.725 -65.633  1.00  0.00           H  
ATOM   3709  N   SER A 244     -26.847  53.802 -62.186  1.00  0.00           N  
ATOM   3710  CA  SER A 244     -27.378  54.243 -60.907  1.00  0.00           C  
ATOM   3711  C   SER A 244     -28.587  55.152 -61.118  1.00  0.00           C  
ATOM   3712  O   SER A 244     -29.628  54.968 -60.478  1.00  0.00           O  
ATOM   3713  CB  SER A 244     -26.300  54.982 -60.136  1.00  0.00           C  
ATOM   3714  OG  SER A 244     -25.231  54.121 -59.813  1.00  0.00           O  
ATOM   3715  H   SER A 244     -25.878  54.022 -62.419  1.00  0.00           H  
ATOM   3716  HA  SER A 244     -27.692  53.367 -60.339  1.00  0.00           H  
ATOM   3717 1HB  SER A 244     -25.931  55.814 -60.730  1.00  0.00           H  
ATOM   3718 2HB  SER A 244     -26.727  55.395 -59.225  1.00  0.00           H  
ATOM   3719  HG  SER A 244     -24.786  53.912 -60.672  1.00  0.00           H  
ATOM   3720  N   VAL A 245     -28.481  56.077 -62.074  1.00  0.00           N  
ATOM   3721  CA  VAL A 245     -29.582  56.981 -62.366  1.00  0.00           C  
ATOM   3722  C   VAL A 245     -30.769  56.210 -62.919  1.00  0.00           C  
ATOM   3723  O   VAL A 245     -31.916  56.481 -62.563  1.00  0.00           O  
ATOM   3724  CB  VAL A 245     -29.168  58.089 -63.334  1.00  0.00           C  
ATOM   3725  CG1 VAL A 245     -30.395  58.875 -63.734  1.00  0.00           C  
ATOM   3726  CG2 VAL A 245     -28.165  59.001 -62.648  1.00  0.00           C  
ATOM   3727  H   VAL A 245     -27.599  56.182 -62.576  1.00  0.00           H  
ATOM   3728  HA  VAL A 245     -29.883  57.460 -61.437  1.00  0.00           H  
ATOM   3729  HB  VAL A 245     -28.728  57.644 -64.232  1.00  0.00           H  
ATOM   3730 1HG1 VAL A 245     -30.120  59.665 -64.430  1.00  0.00           H  
ATOM   3731 2HG1 VAL A 245     -31.102  58.214 -64.194  1.00  0.00           H  
ATOM   3732 3HG1 VAL A 245     -30.844  59.315 -62.841  1.00  0.00           H  
ATOM   3733 1HG2 VAL A 245     -27.868  59.795 -63.327  1.00  0.00           H  
ATOM   3734 2HG2 VAL A 245     -28.627  59.435 -61.757  1.00  0.00           H  
ATOM   3735 3HG2 VAL A 245     -27.292  58.430 -62.357  1.00  0.00           H  
ATOM   3736  N   SER A 246     -30.514  55.245 -63.796  1.00  0.00           N  
ATOM   3737  CA  SER A 246     -31.593  54.477 -64.379  1.00  0.00           C  
ATOM   3738  C   SER A 246     -32.397  53.822 -63.273  1.00  0.00           C  
ATOM   3739  O   SER A 246     -33.627  53.884 -63.291  1.00  0.00           O  
ATOM   3740  CB  SER A 246     -31.024  53.404 -65.280  1.00  0.00           C  
ATOM   3741  OG  SER A 246     -30.320  53.978 -66.339  1.00  0.00           O  
ATOM   3742  H   SER A 246     -29.558  55.058 -64.081  1.00  0.00           H  
ATOM   3743  HA  SER A 246     -32.247  55.136 -64.946  1.00  0.00           H  
ATOM   3744 1HB  SER A 246     -30.369  52.754 -64.712  1.00  0.00           H  
ATOM   3745 2HB  SER A 246     -31.836  52.793 -65.671  1.00  0.00           H  
ATOM   3746  HG  SER A 246     -29.589  54.493 -65.913  1.00  0.00           H  
ATOM   3747  N   ARG A 247     -31.706  53.265 -62.268  1.00  0.00           N  
ATOM   3748  CA  ARG A 247     -32.393  52.630 -61.150  1.00  0.00           C  
ATOM   3749  C   ARG A 247     -33.188  53.652 -60.333  1.00  0.00           C  
ATOM   3750  O   ARG A 247     -34.266  53.345 -59.831  1.00  0.00           O  
ATOM   3751  CB  ARG A 247     -31.415  51.898 -60.242  1.00  0.00           C  
ATOM   3752  CG  ARG A 247     -30.721  50.678 -60.862  1.00  0.00           C  
ATOM   3753  CD  ARG A 247     -31.678  49.587 -61.228  1.00  0.00           C  
ATOM   3754  NE  ARG A 247     -30.973  48.383 -61.675  1.00  0.00           N  
ATOM   3755  CZ  ARG A 247     -31.551  47.292 -62.232  1.00  0.00           C  
ATOM   3756  NH1 ARG A 247     -32.853  47.241 -62.437  1.00  0.00           N  
ATOM   3757  NH2 ARG A 247     -30.794  46.262 -62.581  1.00  0.00           N  
ATOM   3758  H   ARG A 247     -30.684  53.250 -62.310  1.00  0.00           H  
ATOM   3759  HA  ARG A 247     -33.091  51.894 -61.553  1.00  0.00           H  
ATOM   3760 1HB  ARG A 247     -30.635  52.591 -59.927  1.00  0.00           H  
ATOM   3761 2HB  ARG A 247     -31.937  51.562 -59.348  1.00  0.00           H  
ATOM   3762 1HG  ARG A 247     -30.209  50.987 -61.768  1.00  0.00           H  
ATOM   3763 2HG  ARG A 247     -29.993  50.277 -60.156  1.00  0.00           H  
ATOM   3764 1HD  ARG A 247     -32.297  49.327 -60.369  1.00  0.00           H  
ATOM   3765 2HD  ARG A 247     -32.320  49.927 -62.044  1.00  0.00           H  
ATOM   3766  HE  ARG A 247     -29.971  48.364 -61.547  1.00  0.00           H  
ATOM   3767 1HH1 ARG A 247     -33.463  48.036 -62.193  1.00  0.00           H  
ATOM   3768 2HH1 ARG A 247     -33.267  46.426 -62.858  1.00  0.00           H  
ATOM   3769 1HH2 ARG A 247     -29.795  46.293 -62.429  1.00  0.00           H  
ATOM   3770 2HH2 ARG A 247     -31.215  45.446 -62.999  1.00  0.00           H  
ATOM   3771  N   GLN A 248     -32.669  54.883 -60.208  1.00  0.00           N  
ATOM   3772  CA  GLN A 248     -33.388  55.940 -59.489  1.00  0.00           C  
ATOM   3773  C   GLN A 248     -34.690  56.297 -60.219  1.00  0.00           C  
ATOM   3774  O   GLN A 248     -35.702  56.581 -59.584  1.00  0.00           O  
ATOM   3775  CB  GLN A 248     -32.525  57.203 -59.353  1.00  0.00           C  
ATOM   3776  CG  GLN A 248     -31.322  57.062 -58.432  1.00  0.00           C  
ATOM   3777  CD  GLN A 248     -30.405  58.285 -58.474  1.00  0.00           C  
ATOM   3778  OE1 GLN A 248     -30.469  59.103 -59.399  1.00  0.00           O  
ATOM   3779  NE2 GLN A 248     -29.544  58.412 -57.468  1.00  0.00           N  
ATOM   3780  H   GLN A 248     -31.747  55.077 -60.600  1.00  0.00           H  
ATOM   3781  HA  GLN A 248     -33.644  55.574 -58.495  1.00  0.00           H  
ATOM   3782 1HB  GLN A 248     -32.167  57.506 -60.327  1.00  0.00           H  
ATOM   3783 2HB  GLN A 248     -33.140  58.015 -58.971  1.00  0.00           H  
ATOM   3784 1HG  GLN A 248     -31.678  56.937 -57.413  1.00  0.00           H  
ATOM   3785 2HG  GLN A 248     -30.755  56.194 -58.728  1.00  0.00           H  
ATOM   3786 1HE2 GLN A 248     -28.918  59.191 -57.440  1.00  0.00           H  
ATOM   3787 2HE2 GLN A 248     -29.525  57.728 -56.738  1.00  0.00           H  
ATOM   3788  N   VAL A 249     -34.641  56.281 -61.556  1.00  0.00           N  
ATOM   3789  CA  VAL A 249     -35.779  56.565 -62.438  1.00  0.00           C  
ATOM   3790  C   VAL A 249     -36.815  55.416 -62.432  1.00  0.00           C  
ATOM   3791  O   VAL A 249     -38.027  55.664 -62.487  1.00  0.00           O  
ATOM   3792  CB  VAL A 249     -35.292  56.922 -63.855  1.00  0.00           C  
ATOM   3793  CG1 VAL A 249     -36.453  57.057 -64.801  1.00  0.00           C  
ATOM   3794  CG2 VAL A 249     -34.527  58.242 -63.800  1.00  0.00           C  
ATOM   3795  H   VAL A 249     -33.742  56.071 -61.988  1.00  0.00           H  
ATOM   3796  HA  VAL A 249     -36.276  57.453 -62.052  1.00  0.00           H  
ATOM   3797  HB  VAL A 249     -34.640  56.133 -64.225  1.00  0.00           H  
ATOM   3798 1HG1 VAL A 249     -36.086  57.308 -65.797  1.00  0.00           H  
ATOM   3799 2HG1 VAL A 249     -36.967  56.111 -64.826  1.00  0.00           H  
ATOM   3800 3HG1 VAL A 249     -37.130  57.842 -64.458  1.00  0.00           H  
ATOM   3801 1HG2 VAL A 249     -34.177  58.500 -64.790  1.00  0.00           H  
ATOM   3802 2HG2 VAL A 249     -35.183  59.028 -63.433  1.00  0.00           H  
ATOM   3803 3HG2 VAL A 249     -33.677  58.143 -63.131  1.00  0.00           H  
ATOM   3804  N   GLU A 250     -36.358  54.164 -62.394  1.00  0.00           N  
ATOM   3805  CA  GLU A 250     -37.297  53.043 -62.316  1.00  0.00           C  
ATOM   3806  C   GLU A 250     -38.145  53.250 -61.059  1.00  0.00           C  
ATOM   3807  O   GLU A 250     -37.732  53.927 -60.122  1.00  0.00           O  
ATOM   3808  CB  GLU A 250     -36.585  51.678 -62.248  1.00  0.00           C  
ATOM   3809  CG  GLU A 250     -35.890  51.226 -63.534  1.00  0.00           C  
ATOM   3810  CD  GLU A 250     -35.244  49.846 -63.435  1.00  0.00           C  
ATOM   3811  OE1 GLU A 250     -34.837  49.459 -62.355  1.00  0.00           O  
ATOM   3812  OE2 GLU A 250     -35.168  49.167 -64.448  1.00  0.00           O  
ATOM   3813  H   GLU A 250     -35.352  53.996 -62.413  1.00  0.00           H  
ATOM   3814  HA  GLU A 250     -37.949  53.062 -63.190  1.00  0.00           H  
ATOM   3815 1HB  GLU A 250     -35.823  51.714 -61.467  1.00  0.00           H  
ATOM   3816 2HB  GLU A 250     -37.302  50.907 -61.965  1.00  0.00           H  
ATOM   3817 1HG  GLU A 250     -36.629  51.197 -64.320  1.00  0.00           H  
ATOM   3818 2HG  GLU A 250     -35.141  51.954 -63.806  1.00  0.00           H  
ATOM   3819  N   GLY A 251     -39.397  52.801 -61.068  1.00  0.00           N  
ATOM   3820  CA  GLY A 251     -40.267  53.031 -59.907  1.00  0.00           C  
ATOM   3821  C   GLY A 251     -40.987  54.373 -60.066  1.00  0.00           C  
ATOM   3822  O   GLY A 251     -42.216  54.421 -60.136  1.00  0.00           O  
ATOM   3823  H   GLY A 251     -39.734  52.264 -61.855  1.00  0.00           H  
ATOM   3824 1HA  GLY A 251     -40.998  52.223 -59.828  1.00  0.00           H  
ATOM   3825 2HA  GLY A 251     -39.675  53.033 -58.995  1.00  0.00           H  
ATOM   3826  N   PHE A 252     -40.204  55.446 -60.210  1.00  0.00           N  
ATOM   3827  CA  PHE A 252     -40.763  56.780 -60.451  1.00  0.00           C  
ATOM   3828  C   PHE A 252     -41.552  56.735 -61.748  1.00  0.00           C  
ATOM   3829  O   PHE A 252     -42.620  57.336 -61.846  1.00  0.00           O  
ATOM   3830  CB  PHE A 252     -39.679  57.857 -60.542  1.00  0.00           C  
ATOM   3831  CG  PHE A 252     -39.160  58.325 -59.233  1.00  0.00           C  
ATOM   3832  CD1 PHE A 252     -39.990  58.382 -58.117  1.00  0.00           C  
ATOM   3833  CD2 PHE A 252     -37.844  58.725 -59.105  1.00  0.00           C  
ATOM   3834  CE1 PHE A 252     -39.507  58.833 -56.906  1.00  0.00           C  
ATOM   3835  CE2 PHE A 252     -37.356  59.177 -57.896  1.00  0.00           C  
ATOM   3836  CZ  PHE A 252     -38.190  59.232 -56.792  1.00  0.00           C  
ATOM   3837  H   PHE A 252     -39.196  55.298 -60.128  1.00  0.00           H  
ATOM   3838  HA  PHE A 252     -41.439  57.037 -59.639  1.00  0.00           H  
ATOM   3839 1HB  PHE A 252     -38.843  57.498 -61.123  1.00  0.00           H  
ATOM   3840 2HB  PHE A 252     -40.080  58.713 -61.053  1.00  0.00           H  
ATOM   3841  HD1 PHE A 252     -41.038  58.072 -58.204  1.00  0.00           H  
ATOM   3842  HD2 PHE A 252     -37.187  58.679 -59.974  1.00  0.00           H  
ATOM   3843  HE1 PHE A 252     -40.172  58.875 -56.042  1.00  0.00           H  
ATOM   3844  HE2 PHE A 252     -36.315  59.486 -57.813  1.00  0.00           H  
ATOM   3845  HZ  PHE A 252     -37.807  59.588 -55.838  1.00  0.00           H  
ATOM   3846  N   VAL A 253     -41.054  55.992 -62.729  1.00  0.00           N  
ATOM   3847  CA  VAL A 253     -41.769  55.841 -63.992  1.00  0.00           C  
ATOM   3848  C   VAL A 253     -43.149  55.232 -63.781  1.00  0.00           C  
ATOM   3849  O   VAL A 253     -44.102  55.630 -64.435  1.00  0.00           O  
ATOM   3850  CB  VAL A 253     -41.004  54.956 -64.979  1.00  0.00           C  
ATOM   3851  CG1 VAL A 253     -41.881  54.664 -66.179  1.00  0.00           C  
ATOM   3852  CG2 VAL A 253     -39.786  55.660 -65.409  1.00  0.00           C  
ATOM   3853  H   VAL A 253     -40.132  55.572 -62.600  1.00  0.00           H  
ATOM   3854  HA  VAL A 253     -41.899  56.824 -64.433  1.00  0.00           H  
ATOM   3855  HB  VAL A 253     -40.743  54.012 -64.504  1.00  0.00           H  
ATOM   3856 1HG1 VAL A 253     -41.339  54.036 -66.888  1.00  0.00           H  
ATOM   3857 2HG1 VAL A 253     -42.785  54.143 -65.850  1.00  0.00           H  
ATOM   3858 3HG1 VAL A 253     -42.157  55.601 -66.655  1.00  0.00           H  
ATOM   3859 1HG2 VAL A 253     -39.246  55.055 -66.108  1.00  0.00           H  
ATOM   3860 2HG2 VAL A 253     -40.057  56.575 -65.874  1.00  0.00           H  
ATOM   3861 3HG2 VAL A 253     -39.187  55.858 -64.552  1.00  0.00           H  
ATOM   3862  N   ASP A 254     -43.273  54.237 -62.910  1.00  0.00           N  
ATOM   3863  CA  ASP A 254     -44.595  53.666 -62.678  1.00  0.00           C  
ATOM   3864  C   ASP A 254     -45.523  54.722 -62.063  1.00  0.00           C  
ATOM   3865  O   ASP A 254     -46.701  54.810 -62.420  1.00  0.00           O  
ATOM   3866  CB  ASP A 254     -44.507  52.435 -61.768  1.00  0.00           C  
ATOM   3867  CG  ASP A 254     -43.885  51.209 -62.454  1.00  0.00           C  
ATOM   3868  OD1 ASP A 254     -43.773  51.208 -63.660  1.00  0.00           O  
ATOM   3869  OD2 ASP A 254     -43.526  50.288 -61.761  1.00  0.00           O  
ATOM   3870  H   ASP A 254     -42.477  53.925 -62.376  1.00  0.00           H  
ATOM   3871  HA  ASP A 254     -45.014  53.359 -63.635  1.00  0.00           H  
ATOM   3872 1HB  ASP A 254     -43.918  52.678 -60.883  1.00  0.00           H  
ATOM   3873 2HB  ASP A 254     -45.506  52.171 -61.426  1.00  0.00           H  
ATOM   3874  N   GLU A 255     -44.975  55.544 -61.152  1.00  0.00           N  
ATOM   3875  CA  GLU A 255     -45.757  56.622 -60.530  1.00  0.00           C  
ATOM   3876  C   GLU A 255     -46.131  57.708 -61.558  1.00  0.00           C  
ATOM   3877  O   GLU A 255     -47.218  58.290 -61.504  1.00  0.00           O  
ATOM   3878  CB  GLU A 255     -44.990  57.271 -59.359  1.00  0.00           C  
ATOM   3879  CG  GLU A 255     -44.795  56.379 -58.134  1.00  0.00           C  
ATOM   3880  CD  GLU A 255     -44.066  57.078 -56.985  1.00  0.00           C  
ATOM   3881  OE1 GLU A 255     -43.612  58.186 -57.165  1.00  0.00           O  
ATOM   3882  OE2 GLU A 255     -43.981  56.497 -55.926  1.00  0.00           O  
ATOM   3883  H   GLU A 255     -43.999  55.396 -60.883  1.00  0.00           H  
ATOM   3884  HA  GLU A 255     -46.681  56.195 -60.144  1.00  0.00           H  
ATOM   3885 1HB  GLU A 255     -44.004  57.579 -59.696  1.00  0.00           H  
ATOM   3886 2HB  GLU A 255     -45.516  58.169 -59.037  1.00  0.00           H  
ATOM   3887 1HG  GLU A 255     -45.768  56.037 -57.782  1.00  0.00           H  
ATOM   3888 2HG  GLU A 255     -44.221  55.503 -58.441  1.00  0.00           H  
ATOM   3889  N   ASN A 256     -45.207  57.965 -62.485  1.00  0.00           N  
ATOM   3890  CA  ASN A 256     -45.348  58.965 -63.532  1.00  0.00           C  
ATOM   3891  C   ASN A 256     -44.783  58.495 -64.878  1.00  0.00           C  
ATOM   3892  O   ASN A 256     -43.637  58.822 -65.195  1.00  0.00           O  
ATOM   3893  CB  ASN A 256     -44.664  60.261 -63.162  1.00  0.00           C  
ATOM   3894  CG  ASN A 256     -44.888  61.308 -64.243  1.00  0.00           C  
ATOM   3895  OD1 ASN A 256     -45.564  61.022 -65.260  1.00  0.00           O  
ATOM   3896  ND2 ASN A 256     -44.350  62.491 -64.049  1.00  0.00           N  
ATOM   3897  H   ASN A 256     -44.335  57.450 -62.431  1.00  0.00           H  
ATOM   3898  HA  ASN A 256     -46.404  59.195 -63.640  1.00  0.00           H  
ATOM   3899 1HB  ASN A 256     -45.051  60.626 -62.207  1.00  0.00           H  
ATOM   3900 2HB  ASN A 256     -43.593  60.091 -63.043  1.00  0.00           H  
ATOM   3901 1HD2 ASN A 256     -44.469  63.213 -64.729  1.00  0.00           H  
ATOM   3902 2HD2 ASN A 256     -43.821  62.670 -63.219  1.00  0.00           H  
ATOM   3903  N   PRO A 257     -45.604  57.869 -65.744  1.00  0.00           N  
ATOM   3904  CA  PRO A 257     -45.240  57.268 -67.024  1.00  0.00           C  
ATOM   3905  C   PRO A 257     -44.541  58.231 -67.982  1.00  0.00           C  
ATOM   3906  O   PRO A 257     -43.869  57.786 -68.914  1.00  0.00           O  
ATOM   3907  CB  PRO A 257     -46.601  56.839 -67.588  1.00  0.00           C  
ATOM   3908  CG  PRO A 257     -47.459  56.607 -66.366  1.00  0.00           C  
ATOM   3909  CD  PRO A 257     -47.024  57.656 -65.379  1.00  0.00           C  
ATOM   3910  HA  PRO A 257     -44.610  56.392 -66.833  1.00  0.00           H  
ATOM   3911 1HB  PRO A 257     -46.995  57.625 -68.247  1.00  0.00           H  
ATOM   3912 2HB  PRO A 257     -46.477  55.935 -68.202  1.00  0.00           H  
ATOM   3913 1HG  PRO A 257     -48.525  56.680 -66.620  1.00  0.00           H  
ATOM   3914 2HG  PRO A 257     -47.293  55.589 -65.977  1.00  0.00           H  
ATOM   3915 1HD  PRO A 257     -47.606  58.581 -65.502  1.00  0.00           H  
ATOM   3916 2HD  PRO A 257     -47.116  57.215 -64.369  1.00  0.00           H  
ATOM   3917  N   ASN A 258     -44.652  59.544 -67.767  1.00  0.00           N  
ATOM   3918  CA  ASN A 258     -44.001  60.505 -68.660  1.00  0.00           C  
ATOM   3919  C   ASN A 258     -42.484  60.358 -68.573  1.00  0.00           C  
ATOM   3920  O   ASN A 258     -41.745  60.715 -69.495  1.00  0.00           O  
ATOM   3921  CB  ASN A 258     -44.400  61.917 -68.305  1.00  0.00           C  
ATOM   3922  CG  ASN A 258     -45.812  62.227 -68.659  1.00  0.00           C  
ATOM   3923  OD1 ASN A 258     -46.166  62.417 -69.831  1.00  0.00           O  
ATOM   3924  ND2 ASN A 258     -46.643  62.264 -67.655  1.00  0.00           N  
ATOM   3925  H   ASN A 258     -45.166  59.909 -66.962  1.00  0.00           H  
ATOM   3926  HA  ASN A 258     -44.300  60.290 -69.687  1.00  0.00           H  
ATOM   3927 1HB  ASN A 258     -44.252  62.076 -67.241  1.00  0.00           H  
ATOM   3928 2HB  ASN A 258     -43.749  62.613 -68.828  1.00  0.00           H  
ATOM   3929 1HD2 ASN A 258     -47.612  62.460 -67.808  1.00  0.00           H  
ATOM   3930 2HD2 ASN A 258     -46.297  62.065 -66.725  1.00  0.00           H  
ATOM   3931  N   LEU A 259     -42.016  59.792 -67.460  1.00  0.00           N  
ATOM   3932  CA  LEU A 259     -40.605  59.578 -67.220  1.00  0.00           C  
ATOM   3933  C   LEU A 259     -40.102  58.336 -67.939  1.00  0.00           C  
ATOM   3934  O   LEU A 259     -38.894  58.082 -67.950  1.00  0.00           O  
ATOM   3935  CB  LEU A 259     -40.364  59.412 -65.727  1.00  0.00           C  
ATOM   3936  CG  LEU A 259     -40.640  60.600 -64.876  1.00  0.00           C  
ATOM   3937  CD1 LEU A 259     -40.498  60.180 -63.428  1.00  0.00           C  
ATOM   3938  CD2 LEU A 259     -39.671  61.716 -65.243  1.00  0.00           C  
ATOM   3939  H   LEU A 259     -42.672  59.492 -66.737  1.00  0.00           H  
ATOM   3940  HA  LEU A 259     -40.054  60.444 -67.582  1.00  0.00           H  
ATOM   3941 1HB  LEU A 259     -41.015  58.635 -65.374  1.00  0.00           H  
ATOM   3942 2HB  LEU A 259     -39.331  59.103 -65.561  1.00  0.00           H  
ATOM   3943  HG  LEU A 259     -41.667  60.939 -65.034  1.00  0.00           H  
ATOM   3944 1HD1 LEU A 259     -40.705  61.027 -62.777  1.00  0.00           H  
ATOM   3945 2HD1 LEU A 259     -41.211  59.377 -63.219  1.00  0.00           H  
ATOM   3946 3HD1 LEU A 259     -39.485  59.822 -63.251  1.00  0.00           H  
ATOM   3947 1HD2 LEU A 259     -39.868  62.587 -64.618  1.00  0.00           H  
ATOM   3948 2HD2 LEU A 259     -38.644  61.380 -65.086  1.00  0.00           H  
ATOM   3949 3HD2 LEU A 259     -39.809  61.981 -66.292  1.00  0.00           H  
ATOM   3950  N   ASN A 260     -41.007  57.548 -68.541  1.00  0.00           N  
ATOM   3951  CA  ASN A 260     -40.592  56.349 -69.254  1.00  0.00           C  
ATOM   3952  C   ASN A 260     -39.640  56.730 -70.371  1.00  0.00           C  
ATOM   3953  O   ASN A 260     -38.688  56.013 -70.658  1.00  0.00           O  
ATOM   3954  CB  ASN A 260     -41.782  55.595 -69.822  1.00  0.00           C  
ATOM   3955  CG  ASN A 260     -41.366  54.289 -70.429  1.00  0.00           C  
ATOM   3956  OD1 ASN A 260     -40.884  53.382 -69.735  1.00  0.00           O  
ATOM   3957  ND2 ASN A 260     -41.529  54.193 -71.723  1.00  0.00           N  
ATOM   3958  H   ASN A 260     -41.998  57.781 -68.528  1.00  0.00           H  
ATOM   3959  HA  ASN A 260     -40.054  55.695 -68.568  1.00  0.00           H  
ATOM   3960 1HB  ASN A 260     -42.518  55.413 -69.041  1.00  0.00           H  
ATOM   3961 2HB  ASN A 260     -42.267  56.201 -70.588  1.00  0.00           H  
ATOM   3962 1HD2 ASN A 260     -41.235  53.363 -72.237  1.00  0.00           H  
ATOM   3963 2HD2 ASN A 260     -41.913  54.961 -72.231  1.00  0.00           H  
ATOM   3964  N   HIS A 261     -39.865  57.905 -70.959  1.00  0.00           N  
ATOM   3965  CA  HIS A 261     -39.043  58.424 -72.043  1.00  0.00           C  
ATOM   3966  C   HIS A 261     -37.606  58.552 -71.550  1.00  0.00           C  
ATOM   3967  O   HIS A 261     -36.668  58.084 -72.196  1.00  0.00           O  
ATOM   3968  CB  HIS A 261     -39.608  59.778 -72.497  1.00  0.00           C  
ATOM   3969  CG  HIS A 261     -38.920  60.439 -73.661  1.00  0.00           C  
ATOM   3970  ND1 HIS A 261     -39.050  59.981 -74.959  1.00  0.00           N  
ATOM   3971  CD2 HIS A 261     -38.138  61.542 -73.729  1.00  0.00           C  
ATOM   3972  CE1 HIS A 261     -38.376  60.775 -75.775  1.00  0.00           C  
ATOM   3973  NE2 HIS A 261     -37.824  61.740 -75.060  1.00  0.00           N  
ATOM   3974  H   HIS A 261     -40.658  58.453 -70.647  1.00  0.00           H  
ATOM   3975  HA  HIS A 261     -39.054  57.735 -72.888  1.00  0.00           H  
ATOM   3976 1HB  HIS A 261     -40.658  59.650 -72.762  1.00  0.00           H  
ATOM   3977 2HB  HIS A 261     -39.580  60.473 -71.654  1.00  0.00           H  
ATOM   3978  HD1 HIS A 261     -39.586  59.191 -75.255  1.00  0.00           H  
ATOM   3979  HD2 HIS A 261     -37.774  62.240 -72.972  1.00  0.00           H  
ATOM   3980  HE1 HIS A 261     -38.358  60.580 -76.846  1.00  0.00           H  
ATOM   3981  N   VAL A 262     -37.447  59.158 -70.377  1.00  0.00           N  
ATOM   3982  CA  VAL A 262     -36.144  59.360 -69.775  1.00  0.00           C  
ATOM   3983  C   VAL A 262     -35.488  58.025 -69.480  1.00  0.00           C  
ATOM   3984  O   VAL A 262     -34.309  57.824 -69.770  1.00  0.00           O  
ATOM   3985  CB  VAL A 262     -36.290  60.144 -68.460  1.00  0.00           C  
ATOM   3986  CG1 VAL A 262     -34.958  60.180 -67.726  1.00  0.00           C  
ATOM   3987  CG2 VAL A 262     -36.820  61.531 -68.766  1.00  0.00           C  
ATOM   3988  H   VAL A 262     -38.267  59.487 -69.888  1.00  0.00           H  
ATOM   3989  HA  VAL A 262     -35.518  59.924 -70.469  1.00  0.00           H  
ATOM   3990  HB  VAL A 262     -36.993  59.632 -67.811  1.00  0.00           H  
ATOM   3991 1HG1 VAL A 262     -35.074  60.718 -66.786  1.00  0.00           H  
ATOM   3992 2HG1 VAL A 262     -34.641  59.159 -67.521  1.00  0.00           H  
ATOM   3993 3HG1 VAL A 262     -34.211  60.678 -68.343  1.00  0.00           H  
ATOM   3994 1HG2 VAL A 262     -36.944  62.087 -67.836  1.00  0.00           H  
ATOM   3995 2HG2 VAL A 262     -36.117  62.055 -69.415  1.00  0.00           H  
ATOM   3996 3HG2 VAL A 262     -37.786  61.442 -69.268  1.00  0.00           H  
ATOM   3997  N   LEU A 263     -36.256  57.094 -68.927  1.00  0.00           N  
ATOM   3998  CA  LEU A 263     -35.706  55.791 -68.600  1.00  0.00           C  
ATOM   3999  C   LEU A 263     -35.213  55.071 -69.853  1.00  0.00           C  
ATOM   4000  O   LEU A 263     -34.114  54.511 -69.862  1.00  0.00           O  
ATOM   4001  CB  LEU A 263     -36.742  54.943 -67.878  1.00  0.00           C  
ATOM   4002  CG  LEU A 263     -36.276  53.570 -67.456  1.00  0.00           C  
ATOM   4003  CD1 LEU A 263     -35.063  53.700 -66.503  1.00  0.00           C  
ATOM   4004  CD2 LEU A 263     -37.411  52.870 -66.749  1.00  0.00           C  
ATOM   4005  H   LEU A 263     -37.230  57.311 -68.712  1.00  0.00           H  
ATOM   4006  HA  LEU A 263     -34.861  55.934 -67.932  1.00  0.00           H  
ATOM   4007 1HB  LEU A 263     -37.090  55.471 -67.020  1.00  0.00           H  
ATOM   4008 2HB  LEU A 263     -37.591  54.802 -68.550  1.00  0.00           H  
ATOM   4009  HG  LEU A 263     -35.975  53.003 -68.335  1.00  0.00           H  
ATOM   4010 1HD1 LEU A 263     -34.728  52.706 -66.199  1.00  0.00           H  
ATOM   4011 2HD1 LEU A 263     -34.248  54.215 -67.014  1.00  0.00           H  
ATOM   4012 3HD1 LEU A 263     -35.347  54.262 -65.616  1.00  0.00           H  
ATOM   4013 1HD2 LEU A 263     -37.091  51.891 -66.447  1.00  0.00           H  
ATOM   4014 2HD2 LEU A 263     -37.690  53.439 -65.868  1.00  0.00           H  
ATOM   4015 3HD2 LEU A 263     -38.268  52.787 -67.420  1.00  0.00           H  
ATOM   4016  N   GLU A 264     -36.010  55.073 -70.924  1.00  0.00           N  
ATOM   4017  CA  GLU A 264     -35.574  54.402 -72.142  1.00  0.00           C  
ATOM   4018  C   GLU A 264     -34.310  55.062 -72.696  1.00  0.00           C  
ATOM   4019  O   GLU A 264     -33.394  54.371 -73.167  1.00  0.00           O  
ATOM   4020  CB  GLU A 264     -36.692  54.376 -73.193  1.00  0.00           C  
ATOM   4021  CG  GLU A 264     -37.868  53.439 -72.829  1.00  0.00           C  
ATOM   4022  CD  GLU A 264     -39.003  53.408 -73.860  1.00  0.00           C  
ATOM   4023  OE1 GLU A 264     -38.924  54.117 -74.836  1.00  0.00           O  
ATOM   4024  OE2 GLU A 264     -39.967  52.689 -73.641  1.00  0.00           O  
ATOM   4025  H   GLU A 264     -36.919  55.533 -70.887  1.00  0.00           H  
ATOM   4026  HA  GLU A 264     -35.333  53.370 -71.893  1.00  0.00           H  
ATOM   4027 1HB  GLU A 264     -37.094  55.386 -73.313  1.00  0.00           H  
ATOM   4028 2HB  GLU A 264     -36.286  54.065 -74.154  1.00  0.00           H  
ATOM   4029 1HG  GLU A 264     -37.480  52.428 -72.710  1.00  0.00           H  
ATOM   4030 2HG  GLU A 264     -38.274  53.750 -71.866  1.00  0.00           H  
ATOM   4031  N   GLN A 265     -34.223  56.397 -72.604  1.00  0.00           N  
ATOM   4032  CA  GLN A 265     -33.031  57.086 -73.078  1.00  0.00           C  
ATOM   4033  C   GLN A 265     -31.817  56.697 -72.246  1.00  0.00           C  
ATOM   4034  O   GLN A 265     -30.751  56.430 -72.798  1.00  0.00           O  
ATOM   4035  CB  GLN A 265     -33.232  58.597 -73.019  1.00  0.00           C  
ATOM   4036  CG  GLN A 265     -34.216  59.132 -74.029  1.00  0.00           C  
ATOM   4037  CD  GLN A 265     -34.527  60.592 -73.811  1.00  0.00           C  
ATOM   4038  OE1 GLN A 265     -34.422  61.126 -72.700  1.00  0.00           O  
ATOM   4039  NE2 GLN A 265     -34.910  61.257 -74.882  1.00  0.00           N  
ATOM   4040  H   GLN A 265     -35.006  56.939 -72.232  1.00  0.00           H  
ATOM   4041  HA  GLN A 265     -32.847  56.792 -74.111  1.00  0.00           H  
ATOM   4042 1HB  GLN A 265     -33.598  58.868 -72.028  1.00  0.00           H  
ATOM   4043 2HB  GLN A 265     -32.279  59.101 -73.162  1.00  0.00           H  
ATOM   4044 1HG  GLN A 265     -33.780  59.028 -75.018  1.00  0.00           H  
ATOM   4045 2HG  GLN A 265     -35.135  58.568 -73.980  1.00  0.00           H  
ATOM   4046 1HE2 GLN A 265     -35.139  62.229 -74.815  1.00  0.00           H  
ATOM   4047 2HE2 GLN A 265     -34.992  60.787 -75.758  1.00  0.00           H  
ATOM   4048  N   LEU A 266     -31.986  56.595 -70.926  1.00  0.00           N  
ATOM   4049  CA  LEU A 266     -30.884  56.207 -70.056  1.00  0.00           C  
ATOM   4050  C   LEU A 266     -30.425  54.795 -70.347  1.00  0.00           C  
ATOM   4051  O   LEU A 266     -29.225  54.524 -70.388  1.00  0.00           O  
ATOM   4052  CB  LEU A 266     -31.311  56.306 -68.602  1.00  0.00           C  
ATOM   4053  CG  LEU A 266     -31.520  57.700 -68.061  1.00  0.00           C  
ATOM   4054  CD1 LEU A 266     -32.183  57.595 -66.722  1.00  0.00           C  
ATOM   4055  CD2 LEU A 266     -30.165  58.389 -67.933  1.00  0.00           C  
ATOM   4056  H   LEU A 266     -32.890  56.833 -70.516  1.00  0.00           H  
ATOM   4057  HA  LEU A 266     -30.051  56.887 -70.229  1.00  0.00           H  
ATOM   4058 1HB  LEU A 266     -32.240  55.752 -68.472  1.00  0.00           H  
ATOM   4059 2HB  LEU A 266     -30.547  55.834 -67.995  1.00  0.00           H  
ATOM   4060  HG  LEU A 266     -32.155  58.271 -68.729  1.00  0.00           H  
ATOM   4061 1HD1 LEU A 266     -32.335  58.591 -66.317  1.00  0.00           H  
ATOM   4062 2HD1 LEU A 266     -33.143  57.096 -66.825  1.00  0.00           H  
ATOM   4063 3HD1 LEU A 266     -31.545  57.023 -66.068  1.00  0.00           H  
ATOM   4064 1HD2 LEU A 266     -30.305  59.394 -67.537  1.00  0.00           H  
ATOM   4065 2HD2 LEU A 266     -29.531  57.817 -67.255  1.00  0.00           H  
ATOM   4066 3HD2 LEU A 266     -29.693  58.446 -68.915  1.00  0.00           H  
ATOM   4067  N   ARG A 267     -31.380  53.896 -70.596  1.00  0.00           N  
ATOM   4068  CA  ARG A 267     -31.043  52.521 -70.923  1.00  0.00           C  
ATOM   4069  C   ARG A 267     -30.284  52.470 -72.242  1.00  0.00           C  
ATOM   4070  O   ARG A 267     -29.303  51.735 -72.369  1.00  0.00           O  
ATOM   4071  CB  ARG A 267     -32.297  51.668 -70.978  1.00  0.00           C  
ATOM   4072  CG  ARG A 267     -32.940  51.376 -69.604  1.00  0.00           C  
ATOM   4073  CD  ARG A 267     -34.228  50.658 -69.756  1.00  0.00           C  
ATOM   4074  NE  ARG A 267     -34.808  50.240 -68.479  1.00  0.00           N  
ATOM   4075  CZ  ARG A 267     -36.057  49.750 -68.347  1.00  0.00           C  
ATOM   4076  NH1 ARG A 267     -36.832  49.658 -69.408  1.00  0.00           N  
ATOM   4077  NH2 ARG A 267     -36.514  49.354 -67.167  1.00  0.00           N  
ATOM   4078  H   ARG A 267     -32.360  54.171 -70.527  1.00  0.00           H  
ATOM   4079  HA  ARG A 267     -30.402  52.128 -70.136  1.00  0.00           H  
ATOM   4080 1HB  ARG A 267     -33.045  52.175 -71.587  1.00  0.00           H  
ATOM   4081 2HB  ARG A 267     -32.072  50.716 -71.459  1.00  0.00           H  
ATOM   4082 1HG  ARG A 267     -32.268  50.762 -69.009  1.00  0.00           H  
ATOM   4083 2HG  ARG A 267     -33.127  52.317 -69.083  1.00  0.00           H  
ATOM   4084 1HD  ARG A 267     -34.942  51.324 -70.247  1.00  0.00           H  
ATOM   4085 2HD  ARG A 267     -34.079  49.773 -70.369  1.00  0.00           H  
ATOM   4086  HE  ARG A 267     -34.233  50.301 -67.646  1.00  0.00           H  
ATOM   4087 1HH1 ARG A 267     -36.490  49.961 -70.310  1.00  0.00           H  
ATOM   4088 2HH1 ARG A 267     -37.770  49.293 -69.319  1.00  0.00           H  
ATOM   4089 1HH2 ARG A 267     -35.926  49.412 -66.318  1.00  0.00           H  
ATOM   4090 2HH2 ARG A 267     -37.448  48.988 -67.089  1.00  0.00           H  
ATOM   4091  N   THR A 268     -30.680  53.309 -73.204  1.00  0.00           N  
ATOM   4092  CA  THR A 268     -29.978  53.358 -74.474  1.00  0.00           C  
ATOM   4093  C   THR A 268     -28.545  53.813 -74.233  1.00  0.00           C  
ATOM   4094  O   THR A 268     -27.596  53.195 -74.725  1.00  0.00           O  
ATOM   4095  CB  THR A 268     -30.668  54.310 -75.465  1.00  0.00           C  
ATOM   4096  OG1 THR A 268     -32.003  53.839 -75.734  1.00  0.00           O  
ATOM   4097  CG2 THR A 268     -29.864  54.376 -76.752  1.00  0.00           C  
ATOM   4098  H   THR A 268     -31.509  53.889 -73.068  1.00  0.00           H  
ATOM   4099  HA  THR A 268     -29.954  52.357 -74.903  1.00  0.00           H  
ATOM   4100  HB  THR A 268     -30.729  55.303 -75.032  1.00  0.00           H  
ATOM   4101  HG1 THR A 268     -32.523  53.859 -74.899  1.00  0.00           H  
ATOM   4102 1HG2 THR A 268     -30.353  55.054 -77.448  1.00  0.00           H  
ATOM   4103 2HG2 THR A 268     -28.859  54.742 -76.530  1.00  0.00           H  
ATOM   4104 3HG2 THR A 268     -29.800  53.383 -77.194  1.00  0.00           H  
ATOM   4105  N   VAL A 269     -28.378  54.859 -73.423  1.00  0.00           N  
ATOM   4106  CA  VAL A 269     -27.050  55.362 -73.118  1.00  0.00           C  
ATOM   4107  C   VAL A 269     -26.214  54.295 -72.434  1.00  0.00           C  
ATOM   4108  O   VAL A 269     -25.052  54.108 -72.787  1.00  0.00           O  
ATOM   4109  CB  VAL A 269     -27.116  56.614 -72.233  1.00  0.00           C  
ATOM   4110  CG1 VAL A 269     -25.722  56.962 -71.755  1.00  0.00           C  
ATOM   4111  CG2 VAL A 269     -27.695  57.765 -73.023  1.00  0.00           C  
ATOM   4112  H   VAL A 269     -29.199  55.331 -73.043  1.00  0.00           H  
ATOM   4113  HA  VAL A 269     -26.566  55.635 -74.056  1.00  0.00           H  
ATOM   4114  HB  VAL A 269     -27.739  56.412 -71.364  1.00  0.00           H  
ATOM   4115 1HG1 VAL A 269     -25.762  57.842 -71.118  1.00  0.00           H  
ATOM   4116 2HG1 VAL A 269     -25.333  56.123 -71.191  1.00  0.00           H  
ATOM   4117 3HG1 VAL A 269     -25.075  57.159 -72.609  1.00  0.00           H  
ATOM   4118 1HG2 VAL A 269     -27.742  58.651 -72.394  1.00  0.00           H  
ATOM   4119 2HG2 VAL A 269     -27.061  57.966 -73.885  1.00  0.00           H  
ATOM   4120 3HG2 VAL A 269     -28.689  57.514 -73.364  1.00  0.00           H  
ATOM   4121  N   SER A 270     -26.803  53.570 -71.482  1.00  0.00           N  
ATOM   4122  CA  SER A 270     -26.088  52.511 -70.794  1.00  0.00           C  
ATOM   4123  C   SER A 270     -25.598  51.460 -71.783  1.00  0.00           C  
ATOM   4124  O   SER A 270     -24.424  51.076 -71.750  1.00  0.00           O  
ATOM   4125  CB  SER A 270     -26.986  51.855 -69.763  1.00  0.00           C  
ATOM   4126  OG  SER A 270     -26.323  50.814 -69.097  1.00  0.00           O  
ATOM   4127  H   SER A 270     -27.766  53.777 -71.220  1.00  0.00           H  
ATOM   4128  HA  SER A 270     -25.226  52.946 -70.289  1.00  0.00           H  
ATOM   4129 1HB  SER A 270     -27.314  52.601 -69.045  1.00  0.00           H  
ATOM   4130 2HB  SER A 270     -27.873  51.466 -70.251  1.00  0.00           H  
ATOM   4131  HG  SER A 270     -26.253  50.094 -69.734  1.00  0.00           H  
ATOM   4132  N   ASP A 271     -26.474  51.009 -72.692  1.00  0.00           N  
ATOM   4133  CA  ASP A 271     -26.053  50.016 -73.672  1.00  0.00           C  
ATOM   4134  C   ASP A 271     -24.924  50.542 -74.557  1.00  0.00           C  
ATOM   4135  O   ASP A 271     -23.949  49.826 -74.795  1.00  0.00           O  
ATOM   4136  CB  ASP A 271     -27.229  49.561 -74.548  1.00  0.00           C  
ATOM   4137  CG  ASP A 271     -28.238  48.632 -73.828  1.00  0.00           C  
ATOM   4138  OD1 ASP A 271     -27.927  48.146 -72.762  1.00  0.00           O  
ATOM   4139  OD2 ASP A 271     -29.294  48.396 -74.377  1.00  0.00           O  
ATOM   4140  H   ASP A 271     -27.436  51.352 -72.686  1.00  0.00           H  
ATOM   4141  HA  ASP A 271     -25.680  49.146 -73.134  1.00  0.00           H  
ATOM   4142 1HB  ASP A 271     -27.770  50.448 -74.893  1.00  0.00           H  
ATOM   4143 2HB  ASP A 271     -26.848  49.050 -75.433  1.00  0.00           H  
ATOM   4144  N   VAL A 272     -25.002  51.812 -74.972  1.00  0.00           N  
ATOM   4145  CA  VAL A 272     -23.944  52.385 -75.800  1.00  0.00           C  
ATOM   4146  C   VAL A 272     -22.641  52.469 -75.022  1.00  0.00           C  
ATOM   4147  O   VAL A 272     -21.578  52.131 -75.539  1.00  0.00           O  
ATOM   4148  CB  VAL A 272     -24.331  53.772 -76.337  1.00  0.00           C  
ATOM   4149  CG1 VAL A 272     -23.115  54.418 -77.024  1.00  0.00           C  
ATOM   4150  CG2 VAL A 272     -25.483  53.621 -77.327  1.00  0.00           C  
ATOM   4151  H   VAL A 272     -25.825  52.370 -74.740  1.00  0.00           H  
ATOM   4152  HA  VAL A 272     -23.792  51.726 -76.658  1.00  0.00           H  
ATOM   4153  HB  VAL A 272     -24.638  54.410 -75.503  1.00  0.00           H  
ATOM   4154 1HG1 VAL A 272     -23.389  55.404 -77.401  1.00  0.00           H  
ATOM   4155 2HG1 VAL A 272     -22.302  54.518 -76.302  1.00  0.00           H  
ATOM   4156 3HG1 VAL A 272     -22.794  53.792 -77.852  1.00  0.00           H  
ATOM   4157 1HG2 VAL A 272     -25.769  54.598 -77.708  1.00  0.00           H  
ATOM   4158 2HG2 VAL A 272     -25.165  52.984 -78.154  1.00  0.00           H  
ATOM   4159 3HG2 VAL A 272     -26.332  53.165 -76.828  1.00  0.00           H  
ATOM   4160  N   LEU A 273     -22.702  52.912 -73.771  1.00  0.00           N  
ATOM   4161  CA  LEU A 273     -21.496  52.996 -72.971  1.00  0.00           C  
ATOM   4162  C   LEU A 273     -20.887  51.617 -72.793  1.00  0.00           C  
ATOM   4163  O   LEU A 273     -19.672  51.465 -72.896  1.00  0.00           O  
ATOM   4164  CB  LEU A 273     -21.811  53.611 -71.612  1.00  0.00           C  
ATOM   4165  CG  LEU A 273     -22.143  55.100 -71.591  1.00  0.00           C  
ATOM   4166  CD1 LEU A 273     -22.664  55.459 -70.222  1.00  0.00           C  
ATOM   4167  CD2 LEU A 273     -20.881  55.901 -71.890  1.00  0.00           C  
ATOM   4168  H   LEU A 273     -23.595  53.196 -73.375  1.00  0.00           H  
ATOM   4169  HA  LEU A 273     -20.779  53.630 -73.488  1.00  0.00           H  
ATOM   4170 1HB  LEU A 273     -22.680  53.101 -71.213  1.00  0.00           H  
ATOM   4171 2HB  LEU A 273     -20.970  53.440 -70.941  1.00  0.00           H  
ATOM   4172  HG  LEU A 273     -22.907  55.322 -72.333  1.00  0.00           H  
ATOM   4173 1HD1 LEU A 273     -22.901  56.519 -70.187  1.00  0.00           H  
ATOM   4174 2HD1 LEU A 273     -23.561  54.878 -70.004  1.00  0.00           H  
ATOM   4175 3HD1 LEU A 273     -21.909  55.235 -69.506  1.00  0.00           H  
ATOM   4176 1HD2 LEU A 273     -21.109  56.965 -71.869  1.00  0.00           H  
ATOM   4177 2HD2 LEU A 273     -20.125  55.681 -71.138  1.00  0.00           H  
ATOM   4178 3HD2 LEU A 273     -20.503  55.630 -72.875  1.00  0.00           H  
ATOM   4179  N   ASN A 274     -21.720  50.594 -72.598  1.00  0.00           N  
ATOM   4180  CA  ASN A 274     -21.204  49.245 -72.447  1.00  0.00           C  
ATOM   4181  C   ASN A 274     -20.500  48.797 -73.738  1.00  0.00           C  
ATOM   4182  O   ASN A 274     -19.408  48.213 -73.690  1.00  0.00           O  
ATOM   4183  CB  ASN A 274     -22.321  48.293 -72.061  1.00  0.00           C  
ATOM   4184  CG  ASN A 274     -21.822  46.939 -71.666  1.00  0.00           C  
ATOM   4185  OD1 ASN A 274     -21.097  46.800 -70.671  1.00  0.00           O  
ATOM   4186  ND2 ASN A 274     -22.192  45.931 -72.415  1.00  0.00           N  
ATOM   4187  H   ASN A 274     -22.723  50.761 -72.513  1.00  0.00           H  
ATOM   4188  HA  ASN A 274     -20.460  49.245 -71.652  1.00  0.00           H  
ATOM   4189 1HB  ASN A 274     -22.889  48.722 -71.233  1.00  0.00           H  
ATOM   4190 2HB  ASN A 274     -23.010  48.185 -72.901  1.00  0.00           H  
ATOM   4191 1HD2 ASN A 274     -21.887  45.005 -72.195  1.00  0.00           H  
ATOM   4192 2HD2 ASN A 274     -22.777  46.091 -73.211  1.00  0.00           H  
ATOM   4193  N   GLU A 275     -21.087  49.110 -74.904  1.00  0.00           N  
ATOM   4194  CA  GLU A 275     -20.446  48.738 -76.163  1.00  0.00           C  
ATOM   4195  C   GLU A 275     -19.097  49.442 -76.316  1.00  0.00           C  
ATOM   4196  O   GLU A 275     -18.109  48.823 -76.719  1.00  0.00           O  
ATOM   4197  CB  GLU A 275     -21.317  49.117 -77.382  1.00  0.00           C  
ATOM   4198  CG  GLU A 275     -22.585  48.317 -77.599  1.00  0.00           C  
ATOM   4199  CD  GLU A 275     -23.413  48.804 -78.821  1.00  0.00           C  
ATOM   4200  OE1 GLU A 275     -23.064  49.806 -79.447  1.00  0.00           O  
ATOM   4201  OE2 GLU A 275     -24.390  48.159 -79.120  1.00  0.00           O  
ATOM   4202  H   GLU A 275     -21.995  49.579 -74.907  1.00  0.00           H  
ATOM   4203  HA  GLU A 275     -20.276  47.662 -76.163  1.00  0.00           H  
ATOM   4204 1HB  GLU A 275     -21.608  50.162 -77.298  1.00  0.00           H  
ATOM   4205 2HB  GLU A 275     -20.724  49.014 -78.280  1.00  0.00           H  
ATOM   4206 1HG  GLU A 275     -22.314  47.274 -77.751  1.00  0.00           H  
ATOM   4207 2HG  GLU A 275     -23.195  48.374 -76.704  1.00  0.00           H  
ATOM   4208  N   ARG A 276     -19.039  50.722 -75.932  1.00  0.00           N  
ATOM   4209  CA  ARG A 276     -17.808  51.493 -76.073  1.00  0.00           C  
ATOM   4210  C   ARG A 276     -16.772  51.008 -75.069  1.00  0.00           C  
ATOM   4211  O   ARG A 276     -15.577  50.978 -75.365  1.00  0.00           O  
ATOM   4212  CB  ARG A 276     -18.070  52.978 -75.929  1.00  0.00           C  
ATOM   4213  CG  ARG A 276     -19.051  53.550 -76.991  1.00  0.00           C  
ATOM   4214  CD  ARG A 276     -18.528  53.621 -78.409  1.00  0.00           C  
ATOM   4215  NE  ARG A 276     -18.521  52.304 -79.096  1.00  0.00           N  
ATOM   4216  CZ  ARG A 276     -19.614  51.629 -79.539  1.00  0.00           C  
ATOM   4217  NH1 ARG A 276     -20.839  52.066 -79.324  1.00  0.00           N  
ATOM   4218  NH2 ARG A 276     -19.426  50.492 -80.186  1.00  0.00           N  
ATOM   4219  H   ARG A 276     -19.890  51.179 -75.595  1.00  0.00           H  
ATOM   4220  HA  ARG A 276     -17.420  51.327 -77.078  1.00  0.00           H  
ATOM   4221 1HB  ARG A 276     -18.510  53.168 -74.948  1.00  0.00           H  
ATOM   4222 2HB  ARG A 276     -17.132  53.531 -75.986  1.00  0.00           H  
ATOM   4223 1HG  ARG A 276     -19.913  52.902 -77.037  1.00  0.00           H  
ATOM   4224 2HG  ARG A 276     -19.372  54.547 -76.687  1.00  0.00           H  
ATOM   4225 1HD  ARG A 276     -19.157  54.300 -78.986  1.00  0.00           H  
ATOM   4226 2HD  ARG A 276     -17.506  54.001 -78.401  1.00  0.00           H  
ATOM   4227  HE  ARG A 276     -17.613  51.851 -79.315  1.00  0.00           H  
ATOM   4228 1HH1 ARG A 276     -20.991  52.923 -78.815  1.00  0.00           H  
ATOM   4229 2HH1 ARG A 276     -21.640  51.481 -79.617  1.00  0.00           H  
ATOM   4230 1HH2 ARG A 276     -18.458  50.162 -80.327  1.00  0.00           H  
ATOM   4231 2HH2 ARG A 276     -20.203  49.949 -80.532  1.00  0.00           H  
ATOM   4232  N   LYS A 277     -17.224  50.611 -73.880  1.00  0.00           N  
ATOM   4233  CA  LYS A 277     -16.327  50.081 -72.869  1.00  0.00           C  
ATOM   4234  C   LYS A 277     -15.595  48.890 -73.459  1.00  0.00           C  
ATOM   4235  O   LYS A 277     -14.364  48.806 -73.377  1.00  0.00           O  
ATOM   4236  CB  LYS A 277     -17.111  49.649 -71.622  1.00  0.00           C  
ATOM   4237  CG  LYS A 277     -16.288  49.089 -70.474  1.00  0.00           C  
ATOM   4238  CD  LYS A 277     -17.192  48.763 -69.281  1.00  0.00           C  
ATOM   4239  CE  LYS A 277     -16.403  48.200 -68.107  1.00  0.00           C  
ATOM   4240  NZ  LYS A 277     -15.912  46.816 -68.380  1.00  0.00           N  
ATOM   4241  H   LYS A 277     -18.214  50.689 -73.664  1.00  0.00           H  
ATOM   4242  HA  LYS A 277     -15.597  50.844 -72.600  1.00  0.00           H  
ATOM   4243 1HB  LYS A 277     -17.691  50.481 -71.249  1.00  0.00           H  
ATOM   4244 2HB  LYS A 277     -17.819  48.879 -71.897  1.00  0.00           H  
ATOM   4245 1HG  LYS A 277     -15.775  48.183 -70.802  1.00  0.00           H  
ATOM   4246 2HG  LYS A 277     -15.543  49.825 -70.167  1.00  0.00           H  
ATOM   4247 1HD  LYS A 277     -17.705  49.671 -68.960  1.00  0.00           H  
ATOM   4248 2HD  LYS A 277     -17.946  48.033 -69.588  1.00  0.00           H  
ATOM   4249 1HE  LYS A 277     -15.548  48.841 -67.916  1.00  0.00           H  
ATOM   4250 2HE  LYS A 277     -17.039  48.186 -67.221  1.00  0.00           H  
ATOM   4251 1HZ  LYS A 277     -15.393  46.482 -67.581  1.00  0.00           H  
ATOM   4252 2HZ  LYS A 277     -16.701  46.206 -68.550  1.00  0.00           H  
ATOM   4253 3HZ  LYS A 277     -15.312  46.826 -69.194  1.00  0.00           H  
ATOM   4254  N   GLN A 278     -16.352  47.976 -74.087  1.00  0.00           N  
ATOM   4255  CA  GLN A 278     -15.734  46.805 -74.685  1.00  0.00           C  
ATOM   4256  C   GLN A 278     -14.829  47.199 -75.851  1.00  0.00           C  
ATOM   4257  O   GLN A 278     -13.734  46.661 -75.970  1.00  0.00           O  
ATOM   4258  CB  GLN A 278     -16.792  45.817 -75.180  1.00  0.00           C  
ATOM   4259  CG  GLN A 278     -16.241  44.452 -75.651  1.00  0.00           C  
ATOM   4260  CD  GLN A 278     -15.614  43.633 -74.504  1.00  0.00           C  
ATOM   4261  OE1 GLN A 278     -16.280  43.431 -73.478  1.00  0.00           O  
ATOM   4262  NE2 GLN A 278     -14.382  43.140 -74.663  1.00  0.00           N  
ATOM   4263  H   GLN A 278     -17.368  48.096 -74.120  1.00  0.00           H  
ATOM   4264  HA  GLN A 278     -15.123  46.313 -73.931  1.00  0.00           H  
ATOM   4265 1HB  GLN A 278     -17.521  45.644 -74.388  1.00  0.00           H  
ATOM   4266 2HB  GLN A 278     -17.330  46.267 -76.020  1.00  0.00           H  
ATOM   4267 1HG  GLN A 278     -17.053  43.873 -76.085  1.00  0.00           H  
ATOM   4268 2HG  GLN A 278     -15.464  44.631 -76.406  1.00  0.00           H  
ATOM   4269 1HE2 GLN A 278     -13.963  42.599 -73.941  1.00  0.00           H  
ATOM   4270 2HE2 GLN A 278     -13.840  43.298 -75.530  1.00  0.00           H  
ATOM   4271  N   ASP A 279     -15.224  48.184 -76.681  1.00  0.00           N  
ATOM   4272  CA  ASP A 279     -14.332  48.567 -77.782  1.00  0.00           C  
ATOM   4273  C   ASP A 279     -13.004  49.074 -77.249  1.00  0.00           C  
ATOM   4274  O   ASP A 279     -11.942  48.696 -77.743  1.00  0.00           O  
ATOM   4275  CB  ASP A 279     -14.919  49.689 -78.652  1.00  0.00           C  
ATOM   4276  CG  ASP A 279     -16.060  49.300 -79.589  1.00  0.00           C  
ATOM   4277  OD1 ASP A 279     -16.284  48.140 -79.828  1.00  0.00           O  
ATOM   4278  OD2 ASP A 279     -16.722  50.208 -80.067  1.00  0.00           O  
ATOM   4279  H   ASP A 279     -16.143  48.617 -76.573  1.00  0.00           H  
ATOM   4280  HA  ASP A 279     -14.146  47.689 -78.401  1.00  0.00           H  
ATOM   4281 1HB  ASP A 279     -15.277  50.477 -77.994  1.00  0.00           H  
ATOM   4282 2HB  ASP A 279     -14.119  50.123 -79.253  1.00  0.00           H  
ATOM   4283  N   LEU A 280     -13.053  49.890 -76.203  1.00  0.00           N  
ATOM   4284  CA  LEU A 280     -11.836  50.418 -75.620  1.00  0.00           C  
ATOM   4285  C   LEU A 280     -11.008  49.311 -75.008  1.00  0.00           C  
ATOM   4286  O   LEU A 280      -9.785  49.290 -75.162  1.00  0.00           O  
ATOM   4287  CB  LEU A 280     -12.194  51.489 -74.601  1.00  0.00           C  
ATOM   4288  CG  LEU A 280     -12.725  52.782 -75.222  1.00  0.00           C  
ATOM   4289  CD1 LEU A 280     -13.315  53.652 -74.153  1.00  0.00           C  
ATOM   4290  CD2 LEU A 280     -11.544  53.501 -75.910  1.00  0.00           C  
ATOM   4291  H   LEU A 280     -13.959  50.168 -75.823  1.00  0.00           H  
ATOM   4292  HA  LEU A 280     -11.255  50.884 -76.411  1.00  0.00           H  
ATOM   4293 1HB  LEU A 280     -12.966  51.093 -73.936  1.00  0.00           H  
ATOM   4294 2HB  LEU A 280     -11.309  51.729 -74.010  1.00  0.00           H  
ATOM   4295  HG  LEU A 280     -13.507  52.554 -75.950  1.00  0.00           H  
ATOM   4296 1HD1 LEU A 280     -13.688  54.575 -74.589  1.00  0.00           H  
ATOM   4297 2HD1 LEU A 280     -14.136  53.122 -73.668  1.00  0.00           H  
ATOM   4298 3HD1 LEU A 280     -12.559  53.870 -73.441  1.00  0.00           H  
ATOM   4299 1HD2 LEU A 280     -11.895  54.424 -76.352  1.00  0.00           H  
ATOM   4300 2HD2 LEU A 280     -10.770  53.723 -75.172  1.00  0.00           H  
ATOM   4301 3HD2 LEU A 280     -11.128  52.859 -76.685  1.00  0.00           H  
ATOM   4302  N   ALA A 281     -11.663  48.357 -74.342  1.00  0.00           N  
ATOM   4303  CA  ALA A 281     -10.932  47.239 -73.778  1.00  0.00           C  
ATOM   4304  C   ALA A 281     -10.258  46.451 -74.888  1.00  0.00           C  
ATOM   4305  O   ALA A 281      -9.086  46.094 -74.778  1.00  0.00           O  
ATOM   4306  CB  ALA A 281     -11.867  46.329 -72.999  1.00  0.00           C  
ATOM   4307  H   ALA A 281     -12.674  48.418 -74.213  1.00  0.00           H  
ATOM   4308  HA  ALA A 281     -10.163  47.630 -73.113  1.00  0.00           H  
ATOM   4309 1HB  ALA A 281     -11.301  45.500 -72.577  1.00  0.00           H  
ATOM   4310 2HB  ALA A 281     -12.343  46.895 -72.199  1.00  0.00           H  
ATOM   4311 3HB  ALA A 281     -12.632  45.939 -73.672  1.00  0.00           H  
ATOM   4312  N   ASP A 282     -10.970  46.234 -75.998  1.00  0.00           N  
ATOM   4313  CA  ASP A 282     -10.400  45.461 -77.085  1.00  0.00           C  
ATOM   4314  C   ASP A 282      -9.204  46.178 -77.689  1.00  0.00           C  
ATOM   4315  O   ASP A 282      -8.187  45.541 -77.939  1.00  0.00           O  
ATOM   4316  CB  ASP A 282     -11.438  45.154 -78.174  1.00  0.00           C  
ATOM   4317  CG  ASP A 282     -12.522  44.116 -77.738  1.00  0.00           C  
ATOM   4318  OD1 ASP A 282     -12.370  43.497 -76.704  1.00  0.00           O  
ATOM   4319  OD2 ASP A 282     -13.460  43.923 -78.474  1.00  0.00           O  
ATOM   4320  H   ASP A 282     -11.928  46.569 -76.064  1.00  0.00           H  
ATOM   4321  HA  ASP A 282     -10.055  44.510 -76.679  1.00  0.00           H  
ATOM   4322 1HB  ASP A 282     -11.949  46.083 -78.444  1.00  0.00           H  
ATOM   4323 2HB  ASP A 282     -10.933  44.788 -79.066  1.00  0.00           H  
ATOM   4324  N   ILE A 283      -9.299  47.513 -77.815  1.00  0.00           N  
ATOM   4325  CA  ILE A 283      -8.224  48.378 -78.316  1.00  0.00           C  
ATOM   4326  C   ILE A 283      -7.011  48.365 -77.386  1.00  0.00           C  
ATOM   4327  O   ILE A 283      -5.875  48.348 -77.855  1.00  0.00           O  
ATOM   4328  CB  ILE A 283      -8.689  49.840 -78.517  1.00  0.00           C  
ATOM   4329  CG1 ILE A 283      -9.707  49.952 -79.698  1.00  0.00           C  
ATOM   4330  CG2 ILE A 283      -7.493  50.706 -78.786  1.00  0.00           C  
ATOM   4331  CD1 ILE A 283     -10.435  51.307 -79.780  1.00  0.00           C  
ATOM   4332  H   ILE A 283     -10.189  47.950 -77.583  1.00  0.00           H  
ATOM   4333  HA  ILE A 283      -7.905  47.993 -79.284  1.00  0.00           H  
ATOM   4334  HB  ILE A 283      -9.189  50.184 -77.614  1.00  0.00           H  
ATOM   4335 1HG1 ILE A 283      -9.166  49.805 -80.637  1.00  0.00           H  
ATOM   4336 2HG1 ILE A 283     -10.445  49.162 -79.602  1.00  0.00           H  
ATOM   4337 1HG2 ILE A 283      -7.802  51.742 -78.918  1.00  0.00           H  
ATOM   4338 2HG2 ILE A 283      -6.790  50.638 -77.962  1.00  0.00           H  
ATOM   4339 3HG2 ILE A 283      -7.033  50.348 -79.690  1.00  0.00           H  
ATOM   4340 1HD1 ILE A 283     -11.118  51.305 -80.631  1.00  0.00           H  
ATOM   4341 2HD1 ILE A 283     -11.000  51.469 -78.865  1.00  0.00           H  
ATOM   4342 3HD1 ILE A 283      -9.702  52.104 -79.909  1.00  0.00           H  
ATOM   4343  N   LEU A 284      -7.252  48.418 -76.065  1.00  0.00           N  
ATOM   4344  CA  LEU A 284      -6.171  48.381 -75.075  1.00  0.00           C  
ATOM   4345  C   LEU A 284      -5.446  47.029 -75.152  1.00  0.00           C  
ATOM   4346  O   LEU A 284      -4.205  46.972 -75.104  1.00  0.00           O  
ATOM   4347  CB  LEU A 284      -6.710  48.595 -73.661  1.00  0.00           C  
ATOM   4348  CG  LEU A 284      -5.646  48.694 -72.574  1.00  0.00           C  
ATOM   4349  CD1 LEU A 284      -4.712  49.885 -72.895  1.00  0.00           C  
ATOM   4350  CD2 LEU A 284      -6.331  48.897 -71.239  1.00  0.00           C  
ATOM   4351  H   LEU A 284      -8.215  48.481 -75.741  1.00  0.00           H  
ATOM   4352  HA  LEU A 284      -5.462  49.173 -75.305  1.00  0.00           H  
ATOM   4353 1HB  LEU A 284      -7.308  49.488 -73.636  1.00  0.00           H  
ATOM   4354 2HB  LEU A 284      -7.361  47.754 -73.415  1.00  0.00           H  
ATOM   4355  HG  LEU A 284      -5.049  47.783 -72.551  1.00  0.00           H  
ATOM   4356 1HD1 LEU A 284      -3.944  49.973 -72.126  1.00  0.00           H  
ATOM   4357 2HD1 LEU A 284      -4.236  49.729 -73.861  1.00  0.00           H  
ATOM   4358 3HD1 LEU A 284      -5.292  50.801 -72.921  1.00  0.00           H  
ATOM   4359 1HD2 LEU A 284      -5.585  48.981 -70.449  1.00  0.00           H  
ATOM   4360 2HD2 LEU A 284      -6.921  49.804 -71.278  1.00  0.00           H  
ATOM   4361 3HD2 LEU A 284      -6.985  48.050 -71.033  1.00  0.00           H  
ATOM   4362  N   THR A 285      -6.219  45.936 -75.288  1.00  0.00           N  
ATOM   4363  CA  THR A 285      -5.617  44.625 -75.499  1.00  0.00           C  
ATOM   4364  C   THR A 285      -5.234  44.785 -76.937  1.00  0.00           C  
ATOM   4365  O   THR A 285      -5.535  45.825 -77.478  1.00  0.00           O  
ATOM   4366  CB  THR A 285      -6.570  43.425 -75.309  1.00  0.00           C  
ATOM   4367  OG1 THR A 285      -7.602  43.428 -76.322  1.00  0.00           O  
ATOM   4368  CG2 THR A 285      -7.196  43.470 -73.924  1.00  0.00           C  
ATOM   4369  H   THR A 285      -7.237  46.025 -75.272  1.00  0.00           H  
ATOM   4370  HA  THR A 285      -4.720  44.500 -74.892  1.00  0.00           H  
ATOM   4371  HB  THR A 285      -6.007  42.500 -75.390  1.00  0.00           H  
ATOM   4372  HG1 THR A 285      -7.703  44.320 -76.742  1.00  0.00           H  
ATOM   4373 1HG2 THR A 285      -7.851  42.612 -73.799  1.00  0.00           H  
ATOM   4374 2HG2 THR A 285      -6.409  43.441 -73.174  1.00  0.00           H  
ATOM   4375 3HG2 THR A 285      -7.765  44.375 -73.808  1.00  0.00           H  
ATOM   4376  N   VAL A 286      -4.515  43.875 -77.546  1.00  0.00           N  
ATOM   4377  CA  VAL A 286      -4.073  44.074 -78.940  1.00  0.00           C  
ATOM   4378  C   VAL A 286      -3.042  45.222 -79.010  1.00  0.00           C  
ATOM   4379  O   VAL A 286      -1.900  44.950 -79.355  1.00  0.00           O  
ATOM   4380  CB  VAL A 286      -5.236  44.335 -79.934  1.00  0.00           C  
ATOM   4381  CG1 VAL A 286      -4.644  44.635 -81.307  1.00  0.00           C  
ATOM   4382  CG2 VAL A 286      -6.156  43.127 -79.966  1.00  0.00           C  
ATOM   4383  H   VAL A 286      -4.291  43.022 -77.062  1.00  0.00           H  
ATOM   4384  HA  VAL A 286      -3.579  43.162 -79.272  1.00  0.00           H  
ATOM   4385  HB  VAL A 286      -5.801  45.212 -79.650  1.00  0.00           H  
ATOM   4386 1HG1 VAL A 286      -5.442  44.836 -82.021  1.00  0.00           H  
ATOM   4387 2HG1 VAL A 286      -4.003  45.490 -81.238  1.00  0.00           H  
ATOM   4388 3HG1 VAL A 286      -4.061  43.780 -81.646  1.00  0.00           H  
ATOM   4389 1HG2 VAL A 286      -6.968  43.309 -80.668  1.00  0.00           H  
ATOM   4390 2HG2 VAL A 286      -5.595  42.248 -80.275  1.00  0.00           H  
ATOM   4391 3HG2 VAL A 286      -6.573  42.963 -78.970  1.00  0.00           H  
ATOM   4392  N   ALA A 287      -3.395  46.481 -78.667  1.00  0.00           N  
ATOM   4393  CA  ALA A 287      -2.391  47.533 -78.653  1.00  0.00           C  
ATOM   4394  C   ALA A 287      -1.293  47.188 -77.674  1.00  0.00           C  
ATOM   4395  O   ALA A 287      -0.122  47.261 -78.019  1.00  0.00           O  
ATOM   4396  CB  ALA A 287      -2.970  48.863 -78.218  1.00  0.00           C  
ATOM   4397  H   ALA A 287      -4.352  46.715 -78.396  1.00  0.00           H  
ATOM   4398  HA  ALA A 287      -1.977  47.621 -79.653  1.00  0.00           H  
ATOM   4399 1HB  ALA A 287      -2.187  49.613 -78.232  1.00  0.00           H  
ATOM   4400 2HB  ALA A 287      -3.741  49.172 -78.843  1.00  0.00           H  
ATOM   4401 3HB  ALA A 287      -3.368  48.759 -77.211  1.00  0.00           H  
ATOM   4402  N   GLY A 288      -1.660  46.715 -76.478  1.00  0.00           N  
ATOM   4403  CA  GLY A 288      -0.658  46.348 -75.491  1.00  0.00           C  
ATOM   4404  C   GLY A 288       0.258  45.255 -76.026  1.00  0.00           C  
ATOM   4405  O   GLY A 288       1.458  45.221 -75.730  1.00  0.00           O  
ATOM   4406  H   GLY A 288      -2.646  46.672 -76.214  1.00  0.00           H  
ATOM   4407 1HA  GLY A 288      -0.069  47.222 -75.230  1.00  0.00           H  
ATOM   4408 2HA  GLY A 288      -1.159  46.008 -74.583  1.00  0.00           H  
ATOM   4409  N   LYS A 289      -0.309  44.357 -76.841  1.00  0.00           N  
ATOM   4410  CA  LYS A 289       0.471  43.280 -77.424  1.00  0.00           C  
ATOM   4411  C   LYS A 289       1.378  43.850 -78.502  1.00  0.00           C  
ATOM   4412  O   LYS A 289       2.557  43.475 -78.596  1.00  0.00           O  
ATOM   4413  CB  LYS A 289      -0.451  42.198 -78.005  1.00  0.00           C  
ATOM   4414  CG  LYS A 289      -1.221  41.396 -76.954  1.00  0.00           C  
ATOM   4415  CD  LYS A 289      -2.115  40.337 -77.598  1.00  0.00           C  
ATOM   4416  CE  LYS A 289      -2.866  39.524 -76.546  1.00  0.00           C  
ATOM   4417  NZ  LYS A 289      -3.752  38.501 -77.166  1.00  0.00           N  
ATOM   4418  H   LYS A 289      -1.286  44.449 -77.068  1.00  0.00           H  
ATOM   4419  HA  LYS A 289       1.093  42.834 -76.652  1.00  0.00           H  
ATOM   4420 1HB  LYS A 289      -1.168  42.651 -78.680  1.00  0.00           H  
ATOM   4421 2HB  LYS A 289       0.143  41.499 -78.589  1.00  0.00           H  
ATOM   4422 1HG  LYS A 289      -0.515  40.906 -76.284  1.00  0.00           H  
ATOM   4423 2HG  LYS A 289      -1.836  42.077 -76.368  1.00  0.00           H  
ATOM   4424 1HD  LYS A 289      -2.840  40.821 -78.256  1.00  0.00           H  
ATOM   4425 2HD  LYS A 289      -1.505  39.662 -78.197  1.00  0.00           H  
ATOM   4426 1HE  LYS A 289      -2.145  39.021 -75.902  1.00  0.00           H  
ATOM   4427 2HE  LYS A 289      -3.474  40.195 -75.940  1.00  0.00           H  
ATOM   4428 1HZ  LYS A 289      -4.229  37.982 -76.441  1.00  0.00           H  
ATOM   4429 2HZ  LYS A 289      -4.432  38.957 -77.758  1.00  0.00           H  
ATOM   4430 3HZ  LYS A 289      -3.195  37.866 -77.721  1.00  0.00           H  
ATOM   4431  N   PHE A 290       0.855  44.806 -79.288  1.00  0.00           N  
ATOM   4432  CA  PHE A 290       1.619  45.440 -80.348  1.00  0.00           C  
ATOM   4433  C   PHE A 290       2.785  46.211 -79.787  1.00  0.00           C  
ATOM   4434  O   PHE A 290       3.859  46.196 -80.365  1.00  0.00           O  
ATOM   4435  CB  PHE A 290       0.787  46.433 -81.175  1.00  0.00           C  
ATOM   4436  CG  PHE A 290      -0.191  45.813 -82.106  1.00  0.00           C  
ATOM   4437  CD1 PHE A 290      -0.140  44.467 -82.400  1.00  0.00           C  
ATOM   4438  CD2 PHE A 290      -1.158  46.591 -82.716  1.00  0.00           C  
ATOM   4439  CE1 PHE A 290      -1.041  43.904 -83.271  1.00  0.00           C  
ATOM   4440  CE2 PHE A 290      -2.056  46.026 -83.588  1.00  0.00           C  
ATOM   4441  CZ  PHE A 290      -2.000  44.685 -83.865  1.00  0.00           C  
ATOM   4442  H   PHE A 290      -0.114  45.072 -79.159  1.00  0.00           H  
ATOM   4443  HA  PHE A 290       2.003  44.666 -81.011  1.00  0.00           H  
ATOM   4444 1HB  PHE A 290       0.247  47.080 -80.502  1.00  0.00           H  
ATOM   4445 2HB  PHE A 290       1.456  47.065 -81.757  1.00  0.00           H  
ATOM   4446  HD1 PHE A 290       0.624  43.847 -81.927  1.00  0.00           H  
ATOM   4447  HD2 PHE A 290      -1.207  47.657 -82.504  1.00  0.00           H  
ATOM   4448  HE1 PHE A 290      -0.993  42.839 -83.490  1.00  0.00           H  
ATOM   4449  HE2 PHE A 290      -2.809  46.636 -84.055  1.00  0.00           H  
ATOM   4450  HZ  PHE A 290      -2.716  44.243 -84.554  1.00  0.00           H  
ATOM   4451  N   ILE A 291       2.578  46.886 -78.653  1.00  0.00           N  
ATOM   4452  CA  ILE A 291       3.613  47.704 -78.071  1.00  0.00           C  
ATOM   4453  C   ILE A 291       4.641  46.893 -77.336  1.00  0.00           C  
ATOM   4454  O   ILE A 291       5.832  47.179 -77.409  1.00  0.00           O  
ATOM   4455  CB  ILE A 291       3.074  48.798 -77.165  1.00  0.00           C  
ATOM   4456  CG1 ILE A 291       2.132  49.649 -77.980  1.00  0.00           C  
ATOM   4457  CG2 ILE A 291       4.212  49.609 -76.523  1.00  0.00           C  
ATOM   4458  CD1 ILE A 291       2.732  50.110 -79.269  1.00  0.00           C  
ATOM   4459  H   ILE A 291       1.648  46.856 -78.229  1.00  0.00           H  
ATOM   4460  HA  ILE A 291       4.120  48.223 -78.886  1.00  0.00           H  
ATOM   4461  HB  ILE A 291       2.484  48.321 -76.388  1.00  0.00           H  
ATOM   4462 1HG1 ILE A 291       1.239  49.120 -78.202  1.00  0.00           H  
ATOM   4463 2HG1 ILE A 291       1.871  50.525 -77.389  1.00  0.00           H  
ATOM   4464 1HG2 ILE A 291       3.792  50.378 -75.866  1.00  0.00           H  
ATOM   4465 2HG2 ILE A 291       4.845  48.940 -75.940  1.00  0.00           H  
ATOM   4466 3HG2 ILE A 291       4.810  50.082 -77.302  1.00  0.00           H  
ATOM   4467 1HD1 ILE A 291       2.006  50.727 -79.766  1.00  0.00           H  
ATOM   4468 2HD1 ILE A 291       3.639  50.657 -79.123  1.00  0.00           H  
ATOM   4469 3HD1 ILE A 291       2.963  49.240 -79.885  1.00  0.00           H  
ATOM   4470  N   THR A 292       4.199  45.862 -76.614  1.00  0.00           N  
ATOM   4471  CA  THR A 292       5.160  45.010 -75.956  1.00  0.00           C  
ATOM   4472  C   THR A 292       6.031  44.397 -77.041  1.00  0.00           C  
ATOM   4473  O   THR A 292       7.267  44.431 -76.969  1.00  0.00           O  
ATOM   4474  CB  THR A 292       4.462  43.889 -75.168  1.00  0.00           C  
ATOM   4475  OG1 THR A 292       3.614  44.467 -74.164  1.00  0.00           O  
ATOM   4476  CG2 THR A 292       5.497  42.974 -74.520  1.00  0.00           C  
ATOM   4477  H   THR A 292       3.203  45.659 -76.522  1.00  0.00           H  
ATOM   4478  HA  THR A 292       5.786  45.606 -75.285  1.00  0.00           H  
ATOM   4479  HB  THR A 292       3.841  43.304 -75.855  1.00  0.00           H  
ATOM   4480  HG1 THR A 292       2.847  44.904 -74.614  1.00  0.00           H  
ATOM   4481 1HG2 THR A 292       4.988  42.183 -73.972  1.00  0.00           H  
ATOM   4482 2HG2 THR A 292       6.131  42.533 -75.293  1.00  0.00           H  
ATOM   4483 3HG2 THR A 292       6.114  43.551 -73.833  1.00  0.00           H  
ATOM   4484  N   SER A 293       5.370  43.891 -78.095  1.00  0.00           N  
ATOM   4485  CA  SER A 293       6.046  43.288 -79.219  1.00  0.00           C  
ATOM   4486  C   SER A 293       6.922  44.307 -79.915  1.00  0.00           C  
ATOM   4487  O   SER A 293       8.042  43.984 -80.289  1.00  0.00           O  
ATOM   4488  CB  SER A 293       5.039  42.746 -80.213  1.00  0.00           C  
ATOM   4489  OG  SER A 293       4.281  41.714 -79.652  1.00  0.00           O  
ATOM   4490  H   SER A 293       4.351  43.896 -78.112  1.00  0.00           H  
ATOM   4491  HA  SER A 293       6.676  42.475 -78.853  1.00  0.00           H  
ATOM   4492 1HB  SER A 293       4.382  43.551 -80.542  1.00  0.00           H  
ATOM   4493 2HB  SER A 293       5.566  42.380 -81.090  1.00  0.00           H  
ATOM   4494  HG  SER A 293       3.658  42.161 -79.039  1.00  0.00           H  
ATOM   4495  N   LEU A 294       6.438  45.545 -80.063  1.00  0.00           N  
ATOM   4496  CA  LEU A 294       7.196  46.592 -80.719  1.00  0.00           C  
ATOM   4497  C   LEU A 294       8.471  46.847 -79.965  1.00  0.00           C  
ATOM   4498  O   LEU A 294       9.536  46.917 -80.558  1.00  0.00           O  
ATOM   4499  CB  LEU A 294       6.414  47.903 -80.816  1.00  0.00           C  
ATOM   4500  CG  LEU A 294       7.149  49.020 -81.495  1.00  0.00           C  
ATOM   4501  CD1 LEU A 294       7.451  48.578 -82.902  1.00  0.00           C  
ATOM   4502  CD2 LEU A 294       6.307  50.304 -81.464  1.00  0.00           C  
ATOM   4503  H   LEU A 294       5.499  45.762 -79.752  1.00  0.00           H  
ATOM   4504  HA  LEU A 294       7.436  46.260 -81.726  1.00  0.00           H  
ATOM   4505 1HB  LEU A 294       5.487  47.732 -81.354  1.00  0.00           H  
ATOM   4506 2HB  LEU A 294       6.185  48.237 -79.813  1.00  0.00           H  
ATOM   4507  HG  LEU A 294       8.087  49.196 -80.989  1.00  0.00           H  
ATOM   4508 1HD1 LEU A 294       7.995  49.356 -83.400  1.00  0.00           H  
ATOM   4509 2HD1 LEU A 294       8.054  47.672 -82.883  1.00  0.00           H  
ATOM   4510 3HD1 LEU A 294       6.521  48.379 -83.433  1.00  0.00           H  
ATOM   4511 1HD2 LEU A 294       6.851  51.108 -81.962  1.00  0.00           H  
ATOM   4512 2HD2 LEU A 294       5.361  50.135 -81.975  1.00  0.00           H  
ATOM   4513 3HD2 LEU A 294       6.113  50.582 -80.426  1.00  0.00           H  
ATOM   4514  N   ALA A 295       8.394  46.973 -78.646  1.00  0.00           N  
ATOM   4515  CA  ALA A 295       9.603  47.236 -77.896  1.00  0.00           C  
ATOM   4516  C   ALA A 295      10.630  46.134 -78.116  1.00  0.00           C  
ATOM   4517  O   ALA A 295      11.813  46.420 -78.349  1.00  0.00           O  
ATOM   4518  CB  ALA A 295       9.272  47.345 -76.423  1.00  0.00           C  
ATOM   4519  H   ALA A 295       7.493  46.908 -78.173  1.00  0.00           H  
ATOM   4520  HA  ALA A 295      10.028  48.169 -78.252  1.00  0.00           H  
ATOM   4521 1HB  ALA A 295      10.178  47.556 -75.863  1.00  0.00           H  
ATOM   4522 2HB  ALA A 295       8.548  48.139 -76.265  1.00  0.00           H  
ATOM   4523 3HB  ALA A 295       8.847  46.400 -76.084  1.00  0.00           H  
ATOM   4524  N   GLU A 296      10.184  44.871 -78.103  1.00  0.00           N  
ATOM   4525  CA  GLU A 296      11.112  43.769 -78.330  1.00  0.00           C  
ATOM   4526  C   GLU A 296      11.613  43.775 -79.774  1.00  0.00           C  
ATOM   4527  O   GLU A 296      12.781  43.480 -80.051  1.00  0.00           O  
ATOM   4528  CB  GLU A 296      10.461  42.419 -77.995  1.00  0.00           C  
ATOM   4529  CG  GLU A 296      10.190  42.189 -76.491  1.00  0.00           C  
ATOM   4530  CD  GLU A 296       9.610  40.807 -76.171  1.00  0.00           C  
ATOM   4531  OE1 GLU A 296       9.291  40.079 -77.085  1.00  0.00           O  
ATOM   4532  OE2 GLU A 296       9.510  40.484 -75.007  1.00  0.00           O  
ATOM   4533  H   GLU A 296       9.196  44.683 -77.905  1.00  0.00           H  
ATOM   4534  HA  GLU A 296      11.970  43.906 -77.675  1.00  0.00           H  
ATOM   4535 1HB  GLU A 296       9.500  42.352 -78.514  1.00  0.00           H  
ATOM   4536 2HB  GLU A 296      11.089  41.611 -78.358  1.00  0.00           H  
ATOM   4537 1HG  GLU A 296      11.120  42.319 -75.938  1.00  0.00           H  
ATOM   4538 2HG  GLU A 296       9.489  42.955 -76.151  1.00  0.00           H  
ATOM   4539  N   ALA A 297      10.721  44.097 -80.697  1.00  0.00           N  
ATOM   4540  CA  ALA A 297      11.011  44.137 -82.115  1.00  0.00           C  
ATOM   4541  C   ALA A 297      12.035  45.199 -82.452  1.00  0.00           C  
ATOM   4542  O   ALA A 297      12.980  44.954 -83.205  1.00  0.00           O  
ATOM   4543  CB  ALA A 297       9.739  44.398 -82.880  1.00  0.00           C  
ATOM   4544  H   ALA A 297       9.777  44.316 -80.404  1.00  0.00           H  
ATOM   4545  HA  ALA A 297      11.410  43.167 -82.404  1.00  0.00           H  
ATOM   4546 1HB  ALA A 297       9.938  44.393 -83.899  1.00  0.00           H  
ATOM   4547 2HB  ALA A 297       9.010  43.627 -82.652  1.00  0.00           H  
ATOM   4548 3HB  ALA A 297       9.349  45.358 -82.600  1.00  0.00           H  
ATOM   4549  N   LEU A 298      11.929  46.368 -81.826  1.00  0.00           N  
ATOM   4550  CA  LEU A 298      12.863  47.408 -82.181  1.00  0.00           C  
ATOM   4551  C   LEU A 298      14.190  47.033 -81.562  1.00  0.00           C  
ATOM   4552  O   LEU A 298      15.248  47.268 -82.134  1.00  0.00           O  
ATOM   4553  CB  LEU A 298      12.399  48.785 -81.693  1.00  0.00           C  
ATOM   4554  CG  LEU A 298      11.061  49.253 -82.304  1.00  0.00           C  
ATOM   4555  CD1 LEU A 298      10.743  50.683 -81.842  1.00  0.00           C  
ATOM   4556  CD2 LEU A 298      11.089  49.018 -83.778  1.00  0.00           C  
ATOM   4557  H   LEU A 298      11.161  46.544 -81.181  1.00  0.00           H  
ATOM   4558  HA  LEU A 298      12.980  47.435 -83.266  1.00  0.00           H  
ATOM   4559 1HB  LEU A 298      12.276  48.747 -80.607  1.00  0.00           H  
ATOM   4560 2HB  LEU A 298      13.164  49.520 -81.932  1.00  0.00           H  
ATOM   4561  HG  LEU A 298      10.281  48.657 -81.910  1.00  0.00           H  
ATOM   4562 1HD1 LEU A 298       9.779  50.985 -82.228  1.00  0.00           H  
ATOM   4563 2HD1 LEU A 298      10.714  50.710 -80.759  1.00  0.00           H  
ATOM   4564 3HD1 LEU A 298      11.500  51.368 -82.199  1.00  0.00           H  
ATOM   4565 1HD2 LEU A 298      10.145  49.293 -84.229  1.00  0.00           H  
ATOM   4566 2HD2 LEU A 298      11.861  49.561 -84.231  1.00  0.00           H  
ATOM   4567 3HD2 LEU A 298      11.268  47.965 -83.930  1.00  0.00           H  
ATOM   4568  N   ALA A 299      14.130  46.405 -80.386  1.00  0.00           N  
ATOM   4569  CA  ALA A 299      15.335  45.912 -79.760  1.00  0.00           C  
ATOM   4570  C   ALA A 299      15.979  44.819 -80.621  1.00  0.00           C  
ATOM   4571  O   ALA A 299      17.205  44.714 -80.676  1.00  0.00           O  
ATOM   4572  CB  ALA A 299      15.026  45.407 -78.359  1.00  0.00           C  
ATOM   4573  H   ALA A 299      13.238  46.265 -79.909  1.00  0.00           H  
ATOM   4574  HA  ALA A 299      16.032  46.734 -79.711  1.00  0.00           H  
ATOM   4575 1HB  ALA A 299      15.917  45.066 -77.869  1.00  0.00           H  
ATOM   4576 2HB  ALA A 299      14.588  46.213 -77.777  1.00  0.00           H  
ATOM   4577 3HB  ALA A 299      14.319  44.588 -78.421  1.00  0.00           H  
ATOM   4578  N   SER A 300      15.159  43.990 -81.277  1.00  0.00           N  
ATOM   4579  CA  SER A 300      15.658  42.903 -82.107  1.00  0.00           C  
ATOM   4580  C   SER A 300      16.366  43.385 -83.378  1.00  0.00           C  
ATOM   4581  O   SER A 300      17.414  42.841 -83.739  1.00  0.00           O  
ATOM   4582  CB  SER A 300      14.523  41.979 -82.481  1.00  0.00           C  
ATOM   4583  OG  SER A 300      13.997  41.343 -81.340  1.00  0.00           O  
ATOM   4584  H   SER A 300      14.153  44.092 -81.170  1.00  0.00           H  
ATOM   4585  HA  SER A 300      16.378  42.338 -81.515  1.00  0.00           H  
ATOM   4586 1HB  SER A 300      13.743  42.542 -82.977  1.00  0.00           H  
ATOM   4587 2HB  SER A 300      14.885  41.230 -83.185  1.00  0.00           H  
ATOM   4588  HG  SER A 300      13.626  42.065 -80.779  1.00  0.00           H  
ATOM   4589  N   GLY A 301      15.820  44.395 -84.070  1.00  0.00           N  
ATOM   4590  CA  GLY A 301      16.538  44.848 -85.262  1.00  0.00           C  
ATOM   4591  C   GLY A 301      15.904  45.955 -86.134  1.00  0.00           C  
ATOM   4592  O   GLY A 301      14.783  46.397 -85.906  1.00  0.00           O  
ATOM   4593  H   GLY A 301      14.939  44.811 -83.761  1.00  0.00           H  
ATOM   4594 1HA  GLY A 301      17.491  45.212 -84.885  1.00  0.00           H  
ATOM   4595 2HA  GLY A 301      16.754  43.977 -85.879  1.00  0.00           H  
ATOM   4596  N   PRO A 302      16.639  46.389 -87.188  1.00  0.00           N  
ATOM   4597  CA  PRO A 302      16.341  47.454 -88.151  1.00  0.00           C  
ATOM   4598  C   PRO A 302      15.087  47.366 -89.030  1.00  0.00           C  
ATOM   4599  O   PRO A 302      14.600  48.384 -89.521  1.00  0.00           O  
ATOM   4600  CB  PRO A 302      17.544  47.361 -89.106  1.00  0.00           C  
ATOM   4601  CG  PRO A 302      18.629  46.691 -88.340  1.00  0.00           C  
ATOM   4602  CD  PRO A 302      17.942  45.712 -87.465  1.00  0.00           C  
ATOM   4603  HA  PRO A 302      16.356  48.406 -87.613  1.00  0.00           H  
ATOM   4604 1HB  PRO A 302      17.258  46.807 -90.013  1.00  0.00           H  
ATOM   4605 2HB  PRO A 302      17.837  48.369 -89.430  1.00  0.00           H  
ATOM   4606 1HG  PRO A 302      19.333  46.210 -89.035  1.00  0.00           H  
ATOM   4607 2HG  PRO A 302      19.207  47.422 -87.780  1.00  0.00           H  
ATOM   4608 1HD  PRO A 302      17.783  44.757 -87.992  1.00  0.00           H  
ATOM   4609 2HD  PRO A 302      18.584  45.609 -86.596  1.00  0.00           H  
ATOM   4610  N   TYR A 303      14.539  46.181 -89.232  1.00  0.00           N  
ATOM   4611  CA  TYR A 303      13.446  46.052 -90.197  1.00  0.00           C  
ATOM   4612  C   TYR A 303      12.046  46.263 -89.649  1.00  0.00           C  
ATOM   4613  O   TYR A 303      11.059  45.982 -90.329  1.00  0.00           O  
ATOM   4614  CB  TYR A 303      13.596  44.715 -90.904  1.00  0.00           C  
ATOM   4615  CG  TYR A 303      13.607  43.512 -90.017  1.00  0.00           C  
ATOM   4616  CD1 TYR A 303      12.424  42.871 -89.712  1.00  0.00           C  
ATOM   4617  CD2 TYR A 303      14.806  43.064 -89.483  1.00  0.00           C  
ATOM   4618  CE1 TYR A 303      12.444  41.756 -88.912  1.00  0.00           C  
ATOM   4619  CE2 TYR A 303      14.823  41.959 -88.664  1.00  0.00           C  
ATOM   4620  CZ  TYR A 303      13.646  41.296 -88.387  1.00  0.00           C  
ATOM   4621  OH  TYR A 303      13.657  40.182 -87.578  1.00  0.00           O  
ATOM   4622  H   TYR A 303      14.903  45.356 -88.777  1.00  0.00           H  
ATOM   4623  HA  TYR A 303      13.594  46.821 -90.954  1.00  0.00           H  
ATOM   4624 1HB  TYR A 303      12.778  44.599 -91.618  1.00  0.00           H  
ATOM   4625 2HB  TYR A 303      14.522  44.717 -91.477  1.00  0.00           H  
ATOM   4626  HD1 TYR A 303      11.482  43.235 -90.122  1.00  0.00           H  
ATOM   4627  HD2 TYR A 303      15.737  43.586 -89.713  1.00  0.00           H  
ATOM   4628  HE1 TYR A 303      11.513  41.237 -88.690  1.00  0.00           H  
ATOM   4629  HE2 TYR A 303      15.763  41.599 -88.245  1.00  0.00           H  
ATOM   4630  HH  TYR A 303      12.767  39.832 -87.506  1.00  0.00           H  
ATOM   4631  N   PHE A 304      11.959  46.787 -88.443  1.00  0.00           N  
ATOM   4632  CA  PHE A 304      10.671  47.092 -87.856  1.00  0.00           C  
ATOM   4633  C   PHE A 304      10.365  48.596 -87.914  1.00  0.00           C  
ATOM   4634  O   PHE A 304       9.278  49.042 -87.507  1.00  0.00           O  
ATOM   4635  CB  PHE A 304      10.664  46.594 -86.440  1.00  0.00           C  
ATOM   4636  CG  PHE A 304      10.804  45.115 -86.343  1.00  0.00           C  
ATOM   4637  CD1 PHE A 304      11.995  44.572 -85.955  1.00  0.00           C  
ATOM   4638  CD2 PHE A 304       9.754  44.263 -86.616  1.00  0.00           C  
ATOM   4639  CE1 PHE A 304      12.154  43.219 -85.810  1.00  0.00           C  
ATOM   4640  CE2 PHE A 304       9.896  42.902 -86.477  1.00  0.00           C  
ATOM   4641  CZ  PHE A 304      11.099  42.377 -86.061  1.00  0.00           C  
ATOM   4642  H   PHE A 304      12.809  46.983 -87.928  1.00  0.00           H  
ATOM   4643  HA  PHE A 304       9.898  46.567 -88.417  1.00  0.00           H  
ATOM   4644 1HB  PHE A 304      11.508  47.032 -85.922  1.00  0.00           H  
ATOM   4645 2HB  PHE A 304       9.751  46.900 -85.936  1.00  0.00           H  
ATOM   4646  HD1 PHE A 304      12.818  45.229 -85.735  1.00  0.00           H  
ATOM   4647  HD2 PHE A 304       8.813  44.670 -86.928  1.00  0.00           H  
ATOM   4648  HE1 PHE A 304      13.117  42.823 -85.489  1.00  0.00           H  
ATOM   4649  HE2 PHE A 304       9.054  42.242 -86.685  1.00  0.00           H  
ATOM   4650  HZ  PHE A 304      11.219  41.299 -85.942  1.00  0.00           H  
ATOM   4651  N   LYS A 305      11.328  49.389 -88.423  1.00  0.00           N  
ATOM   4652  CA  LYS A 305      11.101  50.822 -88.567  1.00  0.00           C  
ATOM   4653  C   LYS A 305      10.025  50.987 -89.608  1.00  0.00           C  
ATOM   4654  O   LYS A 305       9.853  50.095 -90.436  1.00  0.00           O  
ATOM   4655  CB  LYS A 305      12.384  51.578 -88.914  1.00  0.00           C  
ATOM   4656  CG  LYS A 305      13.003  51.278 -90.242  1.00  0.00           C  
ATOM   4657  CD  LYS A 305      14.287  52.086 -90.376  1.00  0.00           C  
ATOM   4658  CE  LYS A 305      15.085  51.715 -91.605  1.00  0.00           C  
ATOM   4659  NZ  LYS A 305      16.295  52.581 -91.753  1.00  0.00           N  
ATOM   4660  H   LYS A 305      12.219  48.991 -88.738  1.00  0.00           H  
ATOM   4661  HA  LYS A 305      10.717  51.218 -87.632  1.00  0.00           H  
ATOM   4662 1HB  LYS A 305      12.199  52.646 -88.870  1.00  0.00           H  
ATOM   4663 2HB  LYS A 305      13.153  51.349 -88.177  1.00  0.00           H  
ATOM   4664 1HG  LYS A 305      13.217  50.219 -90.330  1.00  0.00           H  
ATOM   4665 2HG  LYS A 305      12.313  51.556 -91.035  1.00  0.00           H  
ATOM   4666 1HD  LYS A 305      14.038  53.137 -90.421  1.00  0.00           H  
ATOM   4667 2HD  LYS A 305      14.910  51.915 -89.489  1.00  0.00           H  
ATOM   4668 1HE  LYS A 305      15.411  50.680 -91.482  1.00  0.00           H  
ATOM   4669 2HE  LYS A 305      14.472  51.789 -92.502  1.00  0.00           H  
ATOM   4670 1HZ  LYS A 305      16.830  52.282 -92.552  1.00  0.00           H  
ATOM   4671 2HZ  LYS A 305      16.015  53.541 -91.888  1.00  0.00           H  
ATOM   4672 3HZ  LYS A 305      16.870  52.514 -90.896  1.00  0.00           H  
ATOM   4673  N   VAL A 306       9.252  52.077 -89.543  1.00  0.00           N  
ATOM   4674  CA  VAL A 306       8.132  52.354 -90.474  1.00  0.00           C  
ATOM   4675  C   VAL A 306       6.935  51.412 -90.297  1.00  0.00           C  
ATOM   4676  O   VAL A 306       5.803  51.876 -90.170  1.00  0.00           O  
ATOM   4677  CB  VAL A 306       8.548  52.330 -91.952  1.00  0.00           C  
ATOM   4678  CG1 VAL A 306       7.302  52.466 -92.798  1.00  0.00           C  
ATOM   4679  CG2 VAL A 306       9.517  53.467 -92.230  1.00  0.00           C  
ATOM   4680  H   VAL A 306       9.443  52.755 -88.821  1.00  0.00           H  
ATOM   4681  HA  VAL A 306       7.781  53.367 -90.267  1.00  0.00           H  
ATOM   4682  HB  VAL A 306       9.005  51.384 -92.206  1.00  0.00           H  
ATOM   4683 1HG1 VAL A 306       7.585  52.441 -93.838  1.00  0.00           H  
ATOM   4684 2HG1 VAL A 306       6.623  51.639 -92.586  1.00  0.00           H  
ATOM   4685 3HG1 VAL A 306       6.807  53.406 -92.572  1.00  0.00           H  
ATOM   4686 1HG2 VAL A 306       9.797  53.456 -93.284  1.00  0.00           H  
ATOM   4687 2HG2 VAL A 306       9.040  54.418 -91.993  1.00  0.00           H  
ATOM   4688 3HG2 VAL A 306      10.410  53.344 -91.617  1.00  0.00           H  
ATOM   4689  N   MET A 307       7.178  50.106 -90.227  1.00  0.00           N  
ATOM   4690  CA  MET A 307       6.120  49.136 -90.019  1.00  0.00           C  
ATOM   4691  C   MET A 307       5.291  49.539 -88.820  1.00  0.00           C  
ATOM   4692  O   MET A 307       4.062  49.543 -88.895  1.00  0.00           O  
ATOM   4693  CB  MET A 307       6.703  47.759 -89.730  1.00  0.00           C  
ATOM   4694  CG  MET A 307       5.651  46.672 -89.474  1.00  0.00           C  
ATOM   4695  SD  MET A 307       5.032  46.693 -87.754  1.00  0.00           S  
ATOM   4696  CE  MET A 307       6.442  46.182 -86.810  1.00  0.00           C  
ATOM   4697  H   MET A 307       8.128  49.789 -90.351  1.00  0.00           H  
ATOM   4698  HA  MET A 307       5.479  49.106 -90.899  1.00  0.00           H  
ATOM   4699 1HB  MET A 307       7.328  47.447 -90.567  1.00  0.00           H  
ATOM   4700 2HB  MET A 307       7.349  47.814 -88.852  1.00  0.00           H  
ATOM   4701 1HG  MET A 307       4.806  46.820 -90.146  1.00  0.00           H  
ATOM   4702 2HG  MET A 307       6.081  45.690 -89.671  1.00  0.00           H  
ATOM   4703 1HE  MET A 307       6.191  46.174 -85.749  1.00  0.00           H  
ATOM   4704 2HE  MET A 307       6.719  45.185 -87.127  1.00  0.00           H  
ATOM   4705 3HE  MET A 307       7.271  46.879 -86.982  1.00  0.00           H  
ATOM   4706  N   LEU A 308       5.961  49.939 -87.735  1.00  0.00           N  
ATOM   4707  CA  LEU A 308       5.257  50.318 -86.516  1.00  0.00           C  
ATOM   4708  C   LEU A 308       4.316  51.526 -86.705  1.00  0.00           C  
ATOM   4709  O   LEU A 308       3.306  51.654 -85.999  1.00  0.00           O  
ATOM   4710  CB  LEU A 308       6.322  50.631 -85.455  1.00  0.00           C  
ATOM   4711  CG  LEU A 308       7.171  51.933 -85.659  1.00  0.00           C  
ATOM   4712  CD1 LEU A 308       6.504  53.107 -84.928  1.00  0.00           C  
ATOM   4713  CD2 LEU A 308       8.582  51.729 -85.156  1.00  0.00           C  
ATOM   4714  H   LEU A 308       6.984  49.896 -87.741  1.00  0.00           H  
ATOM   4715  HA  LEU A 308       4.666  49.464 -86.188  1.00  0.00           H  
ATOM   4716 1HB  LEU A 308       5.843  50.687 -84.486  1.00  0.00           H  
ATOM   4717 2HB  LEU A 308       7.024  49.802 -85.462  1.00  0.00           H  
ATOM   4718  HG  LEU A 308       7.213  52.161 -86.719  1.00  0.00           H  
ATOM   4719 1HD1 LEU A 308       7.087  54.011 -85.089  1.00  0.00           H  
ATOM   4720 2HD1 LEU A 308       5.497  53.260 -85.302  1.00  0.00           H  
ATOM   4721 3HD1 LEU A 308       6.460  52.892 -83.860  1.00  0.00           H  
ATOM   4722 1HD2 LEU A 308       9.161  52.634 -85.321  1.00  0.00           H  
ATOM   4723 2HD2 LEU A 308       8.554  51.510 -84.101  1.00  0.00           H  
ATOM   4724 3HD2 LEU A 308       9.044  50.901 -85.691  1.00  0.00           H  
ATOM   4725  N   VAL A 309       4.614  52.371 -87.700  1.00  0.00           N  
ATOM   4726  CA  VAL A 309       3.849  53.572 -87.986  1.00  0.00           C  
ATOM   4727  C   VAL A 309       2.614  53.185 -88.745  1.00  0.00           C  
ATOM   4728  O   VAL A 309       1.514  53.658 -88.471  1.00  0.00           O  
ATOM   4729  CB  VAL A 309       4.669  54.555 -88.849  1.00  0.00           C  
ATOM   4730  CG1 VAL A 309       3.811  55.744 -89.238  1.00  0.00           C  
ATOM   4731  CG2 VAL A 309       5.917  54.976 -88.097  1.00  0.00           C  
ATOM   4732  H   VAL A 309       5.397  52.167 -88.305  1.00  0.00           H  
ATOM   4733  HA  VAL A 309       3.565  54.049 -87.048  1.00  0.00           H  
ATOM   4734  HB  VAL A 309       4.953  54.071 -89.772  1.00  0.00           H  
ATOM   4735 1HG1 VAL A 309       4.392  56.419 -89.866  1.00  0.00           H  
ATOM   4736 2HG1 VAL A 309       2.939  55.392 -89.795  1.00  0.00           H  
ATOM   4737 3HG1 VAL A 309       3.485  56.270 -88.344  1.00  0.00           H  
ATOM   4738 1HG2 VAL A 309       6.502  55.658 -88.712  1.00  0.00           H  
ATOM   4739 2HG2 VAL A 309       5.635  55.472 -87.168  1.00  0.00           H  
ATOM   4740 3HG2 VAL A 309       6.507  54.094 -87.875  1.00  0.00           H  
ATOM   4741  N   ASN A 310       2.809  52.327 -89.730  1.00  0.00           N  
ATOM   4742  CA  ASN A 310       1.713  51.857 -90.550  1.00  0.00           C  
ATOM   4743  C   ASN A 310       0.784  50.903 -89.789  1.00  0.00           C  
ATOM   4744  O   ASN A 310      -0.413  50.850 -90.051  1.00  0.00           O  
ATOM   4745  CB  ASN A 310       2.275  51.226 -91.801  1.00  0.00           C  
ATOM   4746  CG  ASN A 310       2.812  52.270 -92.757  1.00  0.00           C  
ATOM   4747  OD1 ASN A 310       2.377  53.435 -92.722  1.00  0.00           O  
ATOM   4748  ND2 ASN A 310       3.731  51.876 -93.601  1.00  0.00           N  
ATOM   4749  H   ASN A 310       3.758  51.990 -89.898  1.00  0.00           H  
ATOM   4750  HA  ASN A 310       1.118  52.721 -90.844  1.00  0.00           H  
ATOM   4751 1HB  ASN A 310       3.090  50.549 -91.522  1.00  0.00           H  
ATOM   4752 2HB  ASN A 310       1.508  50.638 -92.299  1.00  0.00           H  
ATOM   4753 1HD2 ASN A 310       4.119  52.516 -94.261  1.00  0.00           H  
ATOM   4754 2HD2 ASN A 310       4.044  50.927 -93.587  1.00  0.00           H  
ATOM   4755  N   LEU A 311       1.335  50.156 -88.835  1.00  0.00           N  
ATOM   4756  CA  LEU A 311       0.565  49.201 -88.052  1.00  0.00           C  
ATOM   4757  C   LEU A 311      -0.414  49.772 -87.048  1.00  0.00           C  
ATOM   4758  O   LEU A 311      -1.591  49.411 -87.043  1.00  0.00           O  
ATOM   4759  CB  LEU A 311       1.510  48.315 -87.232  1.00  0.00           C  
ATOM   4760  CG  LEU A 311       0.812  47.311 -86.269  1.00  0.00           C  
ATOM   4761  CD1 LEU A 311      -0.036  46.349 -87.068  1.00  0.00           C  
ATOM   4762  CD2 LEU A 311       1.863  46.591 -85.441  1.00  0.00           C  
ATOM   4763  H   LEU A 311       2.339  50.214 -88.680  1.00  0.00           H  
ATOM   4764  HA  LEU A 311       0.009  48.579 -88.752  1.00  0.00           H  
ATOM   4765 1HB  LEU A 311       2.128  47.746 -87.921  1.00  0.00           H  
ATOM   4766 2HB  LEU A 311       2.168  48.954 -86.641  1.00  0.00           H  
ATOM   4767  HG  LEU A 311       0.147  47.852 -85.596  1.00  0.00           H  
ATOM   4768 1HD1 LEU A 311      -0.536  45.659 -86.390  1.00  0.00           H  
ATOM   4769 2HD1 LEU A 311      -0.783  46.908 -87.630  1.00  0.00           H  
ATOM   4770 3HD1 LEU A 311       0.596  45.789 -87.755  1.00  0.00           H  
ATOM   4771 1HD2 LEU A 311       1.377  45.897 -84.759  1.00  0.00           H  
ATOM   4772 2HD2 LEU A 311       2.528  46.044 -86.103  1.00  0.00           H  
ATOM   4773 3HD2 LEU A 311       2.437  47.323 -84.871  1.00  0.00           H  
ATOM   4774  N   ILE A 312       0.068  50.640 -86.169  1.00  0.00           N  
ATOM   4775  CA  ILE A 312      -0.743  51.023 -85.033  1.00  0.00           C  
ATOM   4776  C   ILE A 312      -2.010  51.869 -85.332  1.00  0.00           C  
ATOM   4777  O   ILE A 312      -3.098  51.313 -85.230  1.00  0.00           O  
ATOM   4778  CB  ILE A 312       0.210  51.582 -83.960  1.00  0.00           C  
ATOM   4779  CG1 ILE A 312       1.079  50.406 -83.475  1.00  0.00           C  
ATOM   4780  CG2 ILE A 312      -0.576  52.239 -82.789  1.00  0.00           C  
ATOM   4781  CD1 ILE A 312       2.270  50.835 -82.698  1.00  0.00           C  
ATOM   4782  H   ILE A 312       1.037  50.969 -86.235  1.00  0.00           H  
ATOM   4783  HA  ILE A 312      -1.109  50.093 -84.597  1.00  0.00           H  
ATOM   4784  HB  ILE A 312       0.907  52.270 -84.400  1.00  0.00           H  
ATOM   4785 1HG1 ILE A 312       0.468  49.760 -82.843  1.00  0.00           H  
ATOM   4786 2HG1 ILE A 312       1.422  49.829 -84.334  1.00  0.00           H  
ATOM   4787 1HG2 ILE A 312       0.127  52.595 -82.038  1.00  0.00           H  
ATOM   4788 2HG2 ILE A 312      -1.166  53.076 -83.145  1.00  0.00           H  
ATOM   4789 3HG2 ILE A 312      -1.232  51.508 -82.343  1.00  0.00           H  
ATOM   4790 1HD1 ILE A 312       2.832  49.960 -82.378  1.00  0.00           H  
ATOM   4791 2HD1 ILE A 312       2.902  51.464 -83.333  1.00  0.00           H  
ATOM   4792 3HD1 ILE A 312       1.946  51.404 -81.844  1.00  0.00           H  
ATOM   4793  N   PRO A 313      -1.960  53.143 -85.765  1.00  0.00           N  
ATOM   4794  CA  PRO A 313      -3.134  53.969 -86.029  1.00  0.00           C  
ATOM   4795  C   PRO A 313      -4.340  53.205 -86.656  1.00  0.00           C  
ATOM   4796  O   PRO A 313      -5.373  53.085 -85.989  1.00  0.00           O  
ATOM   4797  CB  PRO A 313      -2.550  55.098 -86.895  1.00  0.00           C  
ATOM   4798  CG  PRO A 313      -1.154  55.231 -86.393  1.00  0.00           C  
ATOM   4799  CD  PRO A 313      -0.700  53.808 -86.134  1.00  0.00           C  
ATOM   4800  HA  PRO A 313      -3.448  54.395 -85.067  1.00  0.00           H  
ATOM   4801 1HB  PRO A 313      -2.615  54.947 -87.942  1.00  0.00           H  
ATOM   4802 2HB  PRO A 313      -3.125  56.017 -86.692  1.00  0.00           H  
ATOM   4803 1HG  PRO A 313      -0.523  55.724 -87.149  1.00  0.00           H  
ATOM   4804 2HG  PRO A 313      -1.133  55.864 -85.496  1.00  0.00           H  
ATOM   4805 1HD  PRO A 313      -0.284  53.335 -87.012  1.00  0.00           H  
ATOM   4806 2HD  PRO A 313      -0.005  53.887 -85.331  1.00  0.00           H  
ATOM   4807  N   PRO A 314      -4.257  52.591 -87.873  1.00  0.00           N  
ATOM   4808  CA  PRO A 314      -5.384  51.961 -88.553  1.00  0.00           C  
ATOM   4809  C   PRO A 314      -5.952  50.740 -87.836  1.00  0.00           C  
ATOM   4810  O   PRO A 314      -7.048  50.288 -88.175  1.00  0.00           O  
ATOM   4811  CB  PRO A 314      -4.799  51.550 -89.905  1.00  0.00           C  
ATOM   4812  CG  PRO A 314      -3.342  51.383 -89.662  1.00  0.00           C  
ATOM   4813  CD  PRO A 314      -2.976  52.424 -88.645  1.00  0.00           C  
ATOM   4814  HA  PRO A 314      -6.162  52.713 -88.703  1.00  0.00           H  
ATOM   4815 1HB  PRO A 314      -5.281  50.621 -90.248  1.00  0.00           H  
ATOM   4816 2HB  PRO A 314      -5.022  52.320 -90.660  1.00  0.00           H  
ATOM   4817 1HG  PRO A 314      -3.113  50.365 -89.309  1.00  0.00           H  
ATOM   4818 2HG  PRO A 314      -2.790  51.509 -90.606  1.00  0.00           H  
ATOM   4819 1HD  PRO A 314      -2.169  52.023 -88.063  1.00  0.00           H  
ATOM   4820 2HD  PRO A 314      -2.695  53.303 -89.204  1.00  0.00           H  
ATOM   4821  N   THR A 315      -5.213  50.160 -86.890  1.00  0.00           N  
ATOM   4822  CA  THR A 315      -5.721  48.980 -86.216  1.00  0.00           C  
ATOM   4823  C   THR A 315      -6.104  49.282 -84.768  1.00  0.00           C  
ATOM   4824  O   THR A 315      -6.938  48.586 -84.181  1.00  0.00           O  
ATOM   4825  CB  THR A 315      -4.658  47.869 -86.225  1.00  0.00           C  
ATOM   4826  OG1 THR A 315      -3.494  48.317 -85.532  1.00  0.00           O  
ATOM   4827  CG2 THR A 315      -4.267  47.510 -87.642  1.00  0.00           C  
ATOM   4828  H   THR A 315      -4.313  50.539 -86.605  1.00  0.00           H  
ATOM   4829  HA  THR A 315      -6.604  48.624 -86.735  1.00  0.00           H  
ATOM   4830  HB  THR A 315      -5.056  46.992 -85.721  1.00  0.00           H  
ATOM   4831  HG1 THR A 315      -2.926  48.862 -86.126  1.00  0.00           H  
ATOM   4832 1HG2 THR A 315      -3.511  46.725 -87.618  1.00  0.00           H  
ATOM   4833 2HG2 THR A 315      -5.142  47.160 -88.185  1.00  0.00           H  
ATOM   4834 3HG2 THR A 315      -3.858  48.388 -88.138  1.00  0.00           H  
ATOM   4835  N   ILE A 316      -5.509  50.334 -84.213  1.00  0.00           N  
ATOM   4836  CA  ILE A 316      -5.687  50.710 -82.823  1.00  0.00           C  
ATOM   4837  C   ILE A 316      -6.561  51.929 -82.593  1.00  0.00           C  
ATOM   4838  O   ILE A 316      -7.356  51.943 -81.660  1.00  0.00           O  
ATOM   4839  CB  ILE A 316      -4.318  50.919 -82.148  1.00  0.00           C  
ATOM   4840  CG1 ILE A 316      -3.547  49.633 -82.259  1.00  0.00           C  
ATOM   4841  CG2 ILE A 316      -4.420  51.371 -80.714  1.00  0.00           C  
ATOM   4842  CD1 ILE A 316      -4.296  48.461 -81.684  1.00  0.00           C  
ATOM   4843  H   ILE A 316      -4.833  50.848 -84.768  1.00  0.00           H  
ATOM   4844  HA  ILE A 316      -6.166  49.876 -82.316  1.00  0.00           H  
ATOM   4845  HB  ILE A 316      -3.775  51.674 -82.713  1.00  0.00           H  
ATOM   4846 1HG1 ILE A 316      -3.310  49.435 -83.297  1.00  0.00           H  
ATOM   4847 2HG1 ILE A 316      -2.619  49.735 -81.705  1.00  0.00           H  
ATOM   4848 1HG2 ILE A 316      -3.425  51.513 -80.301  1.00  0.00           H  
ATOM   4849 2HG2 ILE A 316      -4.962  52.295 -80.663  1.00  0.00           H  
ATOM   4850 3HG2 ILE A 316      -4.931  50.623 -80.147  1.00  0.00           H  
ATOM   4851 1HD1 ILE A 316      -3.692  47.590 -81.768  1.00  0.00           H  
ATOM   4852 2HD1 ILE A 316      -4.542  48.624 -80.672  1.00  0.00           H  
ATOM   4853 3HD1 ILE A 316      -5.216  48.316 -82.230  1.00  0.00           H  
ATOM   4854  N   LEU A 317      -6.348  52.984 -83.371  1.00  0.00           N  
ATOM   4855  CA  LEU A 317      -7.036  54.234 -83.115  1.00  0.00           C  
ATOM   4856  C   LEU A 317      -8.167  54.514 -84.078  1.00  0.00           C  
ATOM   4857  O   LEU A 317      -9.192  55.068 -83.688  1.00  0.00           O  
ATOM   4858  CB  LEU A 317      -6.013  55.350 -83.135  1.00  0.00           C  
ATOM   4859  CG  LEU A 317      -4.947  55.147 -82.084  1.00  0.00           C  
ATOM   4860  CD1 LEU A 317      -3.917  56.253 -82.163  1.00  0.00           C  
ATOM   4861  CD2 LEU A 317      -5.636  55.068 -80.721  1.00  0.00           C  
ATOM   4862  H   LEU A 317      -5.720  52.926 -84.165  1.00  0.00           H  
ATOM   4863  HA  LEU A 317      -7.464  54.184 -82.116  1.00  0.00           H  
ATOM   4864 1HB  LEU A 317      -5.536  55.369 -84.114  1.00  0.00           H  
ATOM   4865 2HB  LEU A 317      -6.509  56.302 -82.960  1.00  0.00           H  
ATOM   4866  HG  LEU A 317      -4.429  54.209 -82.278  1.00  0.00           H  
ATOM   4867 1HD1 LEU A 317      -3.150  56.091 -81.416  1.00  0.00           H  
ATOM   4868 2HD1 LEU A 317      -3.461  56.259 -83.154  1.00  0.00           H  
ATOM   4869 3HD1 LEU A 317      -4.400  57.212 -81.983  1.00  0.00           H  
ATOM   4870 1HD2 LEU A 317      -4.911  54.887 -79.962  1.00  0.00           H  
ATOM   4871 2HD2 LEU A 317      -6.154  56.003 -80.518  1.00  0.00           H  
ATOM   4872 3HD2 LEU A 317      -6.356  54.254 -80.716  1.00  0.00           H  
ATOM   4873  N   GLN A 318      -8.023  54.102 -85.331  1.00  0.00           N  
ATOM   4874  CA  GLN A 318      -9.088  54.346 -86.293  1.00  0.00           C  
ATOM   4875  C   GLN A 318     -10.508  54.021 -85.784  1.00  0.00           C  
ATOM   4876  O   GLN A 318     -11.383  54.868 -85.942  1.00  0.00           O  
ATOM   4877  CB  GLN A 318      -8.820  53.654 -87.620  1.00  0.00           C  
ATOM   4878  CG  GLN A 318      -9.926  53.873 -88.635  1.00  0.00           C  
ATOM   4879  CD  GLN A 318      -9.578  53.332 -89.999  1.00  0.00           C  
ATOM   4880  OE1 GLN A 318      -9.278  52.150 -90.204  1.00  0.00           O  
ATOM   4881  NE2 GLN A 318      -9.591  54.245 -90.955  1.00  0.00           N  
ATOM   4882  H   GLN A 318      -7.157  53.645 -85.615  1.00  0.00           H  
ATOM   4883  HA  GLN A 318      -9.078  55.413 -86.515  1.00  0.00           H  
ATOM   4884 1HB  GLN A 318      -7.908  54.060 -88.041  1.00  0.00           H  
ATOM   4885 2HB  GLN A 318      -8.665  52.590 -87.485  1.00  0.00           H  
ATOM   4886 1HG  GLN A 318     -10.826  53.358 -88.289  1.00  0.00           H  
ATOM   4887 2HG  GLN A 318     -10.131  54.942 -88.729  1.00  0.00           H  
ATOM   4888 1HE2 GLN A 318      -9.338  54.020 -91.918  1.00  0.00           H  
ATOM   4889 2HE2 GLN A 318      -9.832  55.187 -90.735  1.00  0.00           H  
ATOM   4890  N   PRO A 319     -10.817  52.825 -85.207  1.00  0.00           N  
ATOM   4891  CA  PRO A 319     -12.154  52.516 -84.709  1.00  0.00           C  
ATOM   4892  C   PRO A 319     -12.596  53.454 -83.585  1.00  0.00           C  
ATOM   4893  O   PRO A 319     -13.795  53.663 -83.379  1.00  0.00           O  
ATOM   4894  CB  PRO A 319     -12.014  51.061 -84.232  1.00  0.00           C  
ATOM   4895  CG  PRO A 319     -10.526  50.845 -84.016  1.00  0.00           C  
ATOM   4896  CD  PRO A 319      -9.855  51.678 -85.068  1.00  0.00           C  
ATOM   4897  HA  PRO A 319     -12.859  52.578 -85.551  1.00  0.00           H  
ATOM   4898 1HB  PRO A 319     -12.594  50.921 -83.303  1.00  0.00           H  
ATOM   4899 2HB  PRO A 319     -12.438  50.378 -84.977  1.00  0.00           H  
ATOM   4900 1HG  PRO A 319     -10.237  51.151 -83.003  1.00  0.00           H  
ATOM   4901 2HG  PRO A 319     -10.269  49.775 -84.107  1.00  0.00           H  
ATOM   4902 1HD  PRO A 319      -8.895  51.922 -84.660  1.00  0.00           H  
ATOM   4903 2HD  PRO A 319      -9.774  51.114 -86.006  1.00  0.00           H  
ATOM   4904  N   PHE A 320     -11.644  54.058 -82.872  1.00  0.00           N  
ATOM   4905  CA  PHE A 320     -12.000  54.998 -81.830  1.00  0.00           C  
ATOM   4906  C   PHE A 320     -12.459  56.255 -82.507  1.00  0.00           C  
ATOM   4907  O   PHE A 320     -13.509  56.797 -82.180  1.00  0.00           O  
ATOM   4908  CB  PHE A 320     -10.850  55.341 -80.895  1.00  0.00           C  
ATOM   4909  CG  PHE A 320     -11.286  56.365 -79.898  1.00  0.00           C  
ATOM   4910  CD1 PHE A 320     -12.091  56.016 -78.829  1.00  0.00           C  
ATOM   4911  CD2 PHE A 320     -10.932  57.698 -80.059  1.00  0.00           C  
ATOM   4912  CE1 PHE A 320     -12.525  56.973 -77.932  1.00  0.00           C  
ATOM   4913  CE2 PHE A 320     -11.364  58.656 -79.168  1.00  0.00           C  
ATOM   4914  CZ  PHE A 320     -12.162  58.293 -78.102  1.00  0.00           C  
ATOM   4915  H   PHE A 320     -10.662  53.923 -83.074  1.00  0.00           H  
ATOM   4916  HA  PHE A 320     -12.823  54.590 -81.245  1.00  0.00           H  
ATOM   4917 1HB  PHE A 320     -10.514  54.455 -80.366  1.00  0.00           H  
ATOM   4918 2HB  PHE A 320     -10.009  55.738 -81.456  1.00  0.00           H  
ATOM   4919  HD1 PHE A 320     -12.386  54.973 -78.704  1.00  0.00           H  
ATOM   4920  HD2 PHE A 320     -10.310  57.981 -80.907  1.00  0.00           H  
ATOM   4921  HE1 PHE A 320     -13.159  56.686 -77.094  1.00  0.00           H  
ATOM   4922  HE2 PHE A 320     -11.081  59.699 -79.307  1.00  0.00           H  
ATOM   4923  HZ  PHE A 320     -12.508  59.047 -77.398  1.00  0.00           H  
ATOM   4924  N   VAL A 321     -11.656  56.706 -83.463  1.00  0.00           N  
ATOM   4925  CA  VAL A 321     -11.901  57.931 -84.200  1.00  0.00           C  
ATOM   4926  C   VAL A 321     -13.226  57.883 -84.921  1.00  0.00           C  
ATOM   4927  O   VAL A 321     -13.980  58.851 -84.898  1.00  0.00           O  
ATOM   4928  CB  VAL A 321     -10.774  58.156 -85.209  1.00  0.00           C
[truncated: 298,389 more chars]
