# Supplementary material for: The transformative power of transformers in protein structure prediction
Source: Proc Natl Acad Sci U S A. 2023 Jul 31;120(32):e2303499120. doi: 10.1073/pnas.2303499120 (PMC10410766; doi:10.1073/pnas.2303499120)
Supplement: Supplementary file 2 — Dataset S01 (GZ) [file pnas.2303499120.sd01.gz › SI_Data/predicted_structures/RoseTTAFold/T1137s2.pdb]

HEADER                                            25-DEC-22   XXXX              
EXPDTA    THEORETICAL MODEL                                                     
REMARK 220                                                                      
REMARK 220 EXPERIMENTAL DETAILS                                                 
REMARK 220  EXPERIMENT TYPE                : THEORETICAL MODELLING              
REMARK 220  DATE OF DATA COLLECTION        : 25-DEC-22                          
REMARK 220                                                                      
REMARK 220 REMARK: MODEL GENERATED BY ROSETTA                                   
REMARK 220  VERSION 2022.39+release.d8d9982                                     
SSBOND     CYS A  312    CYS A  340                                       2.03  
ATOM      1  N   MET A   1      -0.004  -0.897  -4.598  1.00  0.00           N  
ATOM      2  CA  MET A   1      -0.196   0.545  -4.511  1.00  0.00           C  
ATOM      3  C   MET A   1       0.284   1.079  -3.173  1.00  0.00           C  
ATOM      4  O   MET A   1       0.807   0.332  -2.343  1.00  0.00           O  
ATOM      5  CB  MET A   1      -1.670   0.901  -4.686  1.00  0.00           C  
ATOM      6  CG  MET A   1      -2.570   0.394  -3.560  1.00  0.00           C  
ATOM      7  SD  MET A   1      -4.276   0.918  -3.749  1.00  0.00           S  
ATOM      8  CE  MET A   1      -4.086   2.655  -3.361  1.00  0.00           C  
ATOM      9 1H   MET A   1      -0.361  -1.232  -5.480  1.00  0.00           H  
ATOM     10 2H   MET A   1       0.981  -1.109  -4.529  1.00  0.00           H  
ATOM     11 3H   MET A   1      -0.499  -1.346  -3.841  1.00  0.00           H  
ATOM     12  HA  MET A   1       0.391   1.026  -5.293  1.00  0.00           H  
ATOM     13 1HB  MET A   1      -1.789   1.980  -4.752  1.00  0.00           H  
ATOM     14 2HB  MET A   1      -2.037   0.475  -5.620  1.00  0.00           H  
ATOM     15 1HG  MET A   1      -2.544  -0.695  -3.538  1.00  0.00           H  
ATOM     16 2HG  MET A   1      -2.204   0.761  -2.602  1.00  0.00           H  
ATOM     17 1HE  MET A   1      -5.051   3.155  -3.429  1.00  0.00           H  
ATOM     18 2HE  MET A   1      -3.688   2.768  -2.351  1.00  0.00           H  
ATOM     19 3HE  MET A   1      -3.396   3.107  -4.069  1.00  0.00           H  
ATOM     20  N   SER A   2       0.085   2.375  -2.958  1.00  0.00           N  
ATOM     21  CA  SER A   2       0.459   3.015  -1.702  1.00  0.00           C  
ATOM     22  C   SER A   2      -0.388   4.255  -1.385  1.00  0.00           C  
ATOM     23  O   SER A   2      -0.902   4.930  -2.293  1.00  0.00           O  
ATOM     24  CB  SER A   2       1.941   3.335  -1.753  1.00  0.00           C  
ATOM     25  OG  SER A   2       2.228   4.225  -2.793  1.00  0.00           O  
ATOM     26  H   SER A   2      -0.336   2.943  -3.678  1.00  0.00           H  
ATOM     27  HA  SER A   2       0.301   2.295  -0.897  1.00  0.00           H  
ATOM     28 1HB  SER A   2       2.260   3.768  -0.806  1.00  0.00           H  
ATOM     29 2HB  SER A   2       2.502   2.414  -1.896  1.00  0.00           H  
ATOM     30  HG  SER A   2       2.194   5.120  -2.413  1.00  0.00           H  
ATOM     31  N   ILE A   3      -0.449   4.592  -0.085  1.00  0.00           N  
ATOM     32  CA  ILE A   3      -1.244   5.718   0.413  1.00  0.00           C  
ATOM     33  C   ILE A   3      -0.818   7.017  -0.231  1.00  0.00           C  
ATOM     34  O   ILE A   3      -1.650   7.791  -0.697  1.00  0.00           O  
ATOM     35  CB  ILE A   3      -1.115   5.829   1.936  1.00  0.00           C  
ATOM     36  CG1 ILE A   3      -1.787   4.632   2.605  1.00  0.00           C  
ATOM     37  CG2 ILE A   3      -1.745   7.106   2.407  1.00  0.00           C  
ATOM     38  CD1 ILE A   3      -1.464   4.505   4.073  1.00  0.00           C  
ATOM     39  H   ILE A   3       0.034   4.008   0.584  1.00  0.00           H  
ATOM     40  HA  ILE A   3      -2.291   5.541   0.164  1.00  0.00           H  
ATOM     41  HB  ILE A   3      -0.063   5.822   2.215  1.00  0.00           H  
ATOM     42 1HG1 ILE A   3      -2.868   4.727   2.496  1.00  0.00           H  
ATOM     43 2HG1 ILE A   3      -1.468   3.719   2.102  1.00  0.00           H  
ATOM     44 1HG2 ILE A   3      -1.647   7.187   3.487  1.00  0.00           H  
ATOM     45 2HG2 ILE A   3      -1.255   7.945   1.937  1.00  0.00           H  
ATOM     46 3HG2 ILE A   3      -2.800   7.104   2.137  1.00  0.00           H  
ATOM     47 1HD1 ILE A   3      -1.975   3.634   4.484  1.00  0.00           H  
ATOM     48 2HD1 ILE A   3      -0.387   4.387   4.200  1.00  0.00           H  
ATOM     49 3HD1 ILE A   3      -1.796   5.400   4.597  1.00  0.00           H  
ATOM     50  N   LYS A   4       0.475   7.246  -0.295  1.00  0.00           N  
ATOM     51  CA  LYS A   4       0.962   8.378  -1.044  1.00  0.00           C  
ATOM     52  C   LYS A   4       1.696   7.724  -2.208  1.00  0.00           C  
ATOM     53  O   LYS A   4       2.397   6.742  -1.976  1.00  0.00           O  
ATOM     54  CB  LYS A   4       1.847   9.274  -0.183  1.00  0.00           C  
ATOM     55  CG  LYS A   4       1.081   9.924   0.966  1.00  0.00           C  
ATOM     56  CD  LYS A   4       1.945  10.863   1.777  1.00  0.00           C  
ATOM     57  CE  LYS A   4       1.150  11.474   2.923  1.00  0.00           C  
ATOM     58  NZ  LYS A   4       1.980  12.399   3.744  1.00  0.00           N  
ATOM     59  H   LYS A   4       1.122   6.605   0.138  1.00  0.00           H  
ATOM     60  HA  LYS A   4       0.123   8.962  -1.401  1.00  0.00           H  
ATOM     61 1HB  LYS A   4       2.663   8.689   0.238  1.00  0.00           H  
ATOM     62 2HB  LYS A   4       2.285  10.062  -0.797  1.00  0.00           H  
ATOM     63 1HG  LYS A   4       0.224  10.471   0.569  1.00  0.00           H  
ATOM     64 2HG  LYS A   4       0.715   9.149   1.629  1.00  0.00           H  
ATOM     65 1HD  LYS A   4       2.798  10.317   2.185  1.00  0.00           H  
ATOM     66 2HD  LYS A   4       2.318  11.663   1.139  1.00  0.00           H  
ATOM     67 1HE  LYS A   4       0.303  12.025   2.515  1.00  0.00           H  
ATOM     68 2HE  LYS A   4       0.774  10.674   3.562  1.00  0.00           H  
ATOM     69 1HZ  LYS A   4       1.419  12.782   4.491  1.00  0.00           H  
ATOM     70 2HZ  LYS A   4       2.761  11.892   4.135  1.00  0.00           H  
ATOM     71 3HZ  LYS A   4       2.323  13.149   3.162  1.00  0.00           H  
ATOM     72  N   GLY A   5       1.531   8.197  -3.449  1.00  0.00           N  
ATOM     73  CA  GLY A   5       0.762   9.373  -3.849  1.00  0.00           C  
ATOM     74  C   GLY A   5      -0.748   9.184  -4.101  1.00  0.00           C  
ATOM     75  O   GLY A   5      -1.351  10.065  -4.713  1.00  0.00           O  
ATOM     76  H   GLY A   5       1.998   7.697  -4.192  1.00  0.00           H  
ATOM     77 1HA  GLY A   5       0.907  10.165  -3.115  1.00  0.00           H  
ATOM     78 2HA  GLY A   5       1.206   9.760  -4.765  1.00  0.00           H  
ATOM     79  N   THR A   6      -1.388   8.081  -3.675  1.00  0.00           N  
ATOM     80  CA  THR A   6      -2.819   7.978  -3.962  1.00  0.00           C  
ATOM     81  C   THR A   6      -3.597   9.166  -3.391  1.00  0.00           C  
ATOM     82  O   THR A   6      -4.439   9.741  -4.082  1.00  0.00           O  
ATOM     83  CB  THR A   6      -3.425   6.681  -3.419  1.00  0.00           C  
ATOM     84  OG1 THR A   6      -2.794   5.572  -4.044  1.00  0.00           O  
ATOM     85  CG2 THR A   6      -4.914   6.651  -3.698  1.00  0.00           C  
ATOM     86  H   THR A   6      -0.940   7.312  -3.166  1.00  0.00           H  
ATOM     87  HA  THR A   6      -2.951   7.980  -5.043  1.00  0.00           H  
ATOM     88  HB  THR A   6      -3.262   6.619  -2.344  1.00  0.00           H  
ATOM     89  HG1 THR A   6      -1.917   5.443  -3.621  1.00  0.00           H  
ATOM     90 1HG2 THR A   6      -5.338   5.729  -3.309  1.00  0.00           H  
ATOM     91 2HG2 THR A   6      -5.376   7.500  -3.208  1.00  0.00           H  
ATOM     92 3HG2 THR A   6      -5.087   6.709  -4.771  1.00  0.00           H  
ATOM     93  N   LEU A   7      -3.302   9.567  -2.151  1.00  0.00           N  
ATOM     94  CA  LEU A   7      -4.021  10.684  -1.545  1.00  0.00           C  
ATOM     95  C   LEU A   7      -3.823  11.973  -2.335  1.00  0.00           C  
ATOM     96  O   LEU A   7      -4.749  12.776  -2.471  1.00  0.00           O  
ATOM     97  CB  LEU A   7      -3.538  10.926  -0.117  1.00  0.00           C  
ATOM     98  CG  LEU A   7      -3.885   9.865   0.895  1.00  0.00           C  
ATOM     99  CD1 LEU A   7      -3.205  10.215   2.211  1.00  0.00           C  
ATOM    100  CD2 LEU A   7      -5.389   9.773   1.040  1.00  0.00           C  
ATOM    101  H   LEU A   7      -2.604   9.047  -1.621  1.00  0.00           H  
ATOM    102  HA  LEU A   7      -5.080  10.445  -1.529  1.00  0.00           H  
ATOM    103 1HB  LEU A   7      -2.451  11.013  -0.134  1.00  0.00           H  
ATOM    104 2HB  LEU A   7      -3.951  11.869   0.235  1.00  0.00           H  
ATOM    105  HG  LEU A   7      -3.505   8.906   0.562  1.00  0.00           H  
ATOM    106 1HD1 LEU A   7      -3.434   9.457   2.957  1.00  0.00           H  
ATOM    107 2HD1 LEU A   7      -2.126  10.265   2.059  1.00  0.00           H  
ATOM    108 3HD1 LEU A   7      -3.567  11.180   2.557  1.00  0.00           H  
ATOM    109 1HD2 LEU A   7      -5.636   9.002   1.770  1.00  0.00           H  
ATOM    110 2HD2 LEU A   7      -5.784  10.732   1.376  1.00  0.00           H  
ATOM    111 3HD2 LEU A   7      -5.829   9.516   0.080  1.00  0.00           H  
ATOM    112  N   PHE A   8      -2.618  12.168  -2.861  1.00  0.00           N  
ATOM    113  CA  PHE A   8      -2.283  13.340  -3.660  1.00  0.00           C  
ATOM    114  C   PHE A   8      -3.194  13.386  -4.874  1.00  0.00           C  
ATOM    115  O   PHE A   8      -3.827  14.412  -5.159  1.00  0.00           O  
ATOM    116  CB  PHE A   8      -0.805  13.285  -4.060  1.00  0.00           C  
ATOM    117  CG  PHE A   8      -0.314  14.343  -4.988  1.00  0.00           C  
ATOM    118  CD1 PHE A   8      -0.045  15.625  -4.541  1.00  0.00           C  
ATOM    119  CD2 PHE A   8      -0.068  14.033  -6.316  1.00  0.00           C  
ATOM    120  CE1 PHE A   8       0.451  16.581  -5.407  1.00  0.00           C  
ATOM    121  CE2 PHE A   8       0.431  14.980  -7.181  1.00  0.00           C  
ATOM    122  CZ  PHE A   8       0.692  16.258  -6.726  1.00  0.00           C  
ATOM    123  H   PHE A   8      -1.914  11.460  -2.722  1.00  0.00           H  
ATOM    124  HA  PHE A   8      -2.454  14.235  -3.063  1.00  0.00           H  
ATOM    125 1HB  PHE A   8      -0.199  13.324  -3.161  1.00  0.00           H  
ATOM    126 2HB  PHE A   8      -0.602  12.338  -4.530  1.00  0.00           H  
ATOM    127  HD1 PHE A   8      -0.225  15.875  -3.495  1.00  0.00           H  
ATOM    128  HD2 PHE A   8      -0.272  13.021  -6.671  1.00  0.00           H  
ATOM    129  HE1 PHE A   8       0.658  17.589  -5.046  1.00  0.00           H  
ATOM    130  HE2 PHE A   8       0.620  14.723  -8.222  1.00  0.00           H  
ATOM    131  HZ  PHE A   8       1.087  17.010  -7.408  1.00  0.00           H  
ATOM    132  N   LYS A   9      -3.268  12.257  -5.577  1.00  0.00           N  
ATOM    133  CA  LYS A   9      -4.082  12.148  -6.774  1.00  0.00           C  
ATOM    134  C   LYS A   9      -5.568  12.348  -6.462  1.00  0.00           C  
ATOM    135  O   LYS A   9      -6.274  13.014  -7.226  1.00  0.00           O  
ATOM    136  CB  LYS A   9      -3.844  10.785  -7.412  1.00  0.00           C  
ATOM    137  CG  LYS A   9      -2.455  10.629  -8.026  1.00  0.00           C  
ATOM    138  CD  LYS A   9      -2.258   9.237  -8.600  1.00  0.00           C  
ATOM    139  CE  LYS A   9      -0.860   9.063  -9.171  1.00  0.00           C  
ATOM    140  NZ  LYS A   9      -0.645   7.686  -9.696  1.00  0.00           N  
ATOM    141  H   LYS A   9      -2.725  11.449  -5.268  1.00  0.00           H  
ATOM    142  HA  LYS A   9      -3.773  12.925  -7.471  1.00  0.00           H  
ATOM    143 1HB  LYS A   9      -3.961  10.009  -6.653  1.00  0.00           H  
ATOM    144 2HB  LYS A   9      -4.588  10.605  -8.185  1.00  0.00           H  
ATOM    145 1HG  LYS A   9      -2.319  11.369  -8.814  1.00  0.00           H  
ATOM    146 2HG  LYS A   9      -1.704  10.804  -7.252  1.00  0.00           H  
ATOM    147 1HD  LYS A   9      -2.409   8.500  -7.807  1.00  0.00           H  
ATOM    148 2HD  LYS A   9      -2.991   9.057  -9.385  1.00  0.00           H  
ATOM    149 1HE  LYS A   9      -0.712   9.778  -9.979  1.00  0.00           H  
ATOM    150 2HE  LYS A   9      -0.130   9.260  -8.385  1.00  0.00           H  
ATOM    151 1HZ  LYS A   9       0.292   7.607 -10.064  1.00  0.00           H  
ATOM    152 2HZ  LYS A   9      -0.771   7.018  -8.948  1.00  0.00           H  
ATOM    153 3HZ  LYS A   9      -1.311   7.497 -10.432  1.00  0.00           H  
ATOM    154  N   LEU A  10      -6.036  11.814  -5.326  1.00  0.00           N  
ATOM    155  CA  LEU A  10      -7.430  11.984  -4.915  1.00  0.00           C  
ATOM    156  C   LEU A  10      -7.713  13.448  -4.602  1.00  0.00           C  
ATOM    157  O   LEU A  10      -8.796  13.970  -4.905  1.00  0.00           O  
ATOM    158  CB  LEU A  10      -7.745  11.118  -3.697  1.00  0.00           C  
ATOM    159  CG  LEU A  10      -7.756   9.612  -3.953  1.00  0.00           C  
ATOM    160  CD1 LEU A  10      -7.897   8.882  -2.629  1.00  0.00           C  
ATOM    161  CD2 LEU A  10      -8.892   9.275  -4.902  1.00  0.00           C  
ATOM    162  H   LEU A  10      -5.410  11.252  -4.745  1.00  0.00           H  
ATOM    163  HA  LEU A  10      -8.071  11.672  -5.736  1.00  0.00           H  
ATOM    164 1HB  LEU A  10      -6.996  11.318  -2.933  1.00  0.00           H  
ATOM    165 2HB  LEU A  10      -8.719  11.403  -3.307  1.00  0.00           H  
ATOM    166  HG  LEU A  10      -6.821   9.313  -4.408  1.00  0.00           H  
ATOM    167 1HD1 LEU A  10      -7.896   7.807  -2.802  1.00  0.00           H  
ATOM    168 2HD1 LEU A  10      -7.066   9.144  -1.986  1.00  0.00           H  
ATOM    169 3HD1 LEU A  10      -8.830   9.173  -2.151  1.00  0.00           H  
ATOM    170 1HD2 LEU A  10      -8.897   8.201  -5.092  1.00  0.00           H  
ATOM    171 2HD2 LEU A  10      -9.840   9.570  -4.454  1.00  0.00           H  
ATOM    172 3HD2 LEU A  10      -8.751   9.809  -5.842  1.00  0.00           H  
ATOM    173  N   GLY A  11      -6.720  14.122  -4.019  1.00  0.00           N  
ATOM    174  CA  GLY A  11      -6.805  15.537  -3.713  1.00  0.00           C  
ATOM    175  C   GLY A  11      -7.050  16.296  -5.005  1.00  0.00           C  
ATOM    176  O   GLY A  11      -8.012  17.060  -5.116  1.00  0.00           O  
ATOM    177  H   GLY A  11      -5.868  13.628  -3.753  1.00  0.00           H  
ATOM    178 1HA  GLY A  11      -7.611  15.720  -3.003  1.00  0.00           H  
ATOM    179 2HA  GLY A  11      -5.870  15.863  -3.258  1.00  0.00           H  
ATOM    180  N   ILE A  12      -6.203  16.040  -6.003  1.00  0.00           N  
ATOM    181  CA  ILE A  12      -6.315  16.709  -7.291  1.00  0.00           C  
ATOM    182  C   ILE A  12      -7.647  16.408  -7.953  1.00  0.00           C  
ATOM    183  O   ILE A  12      -8.320  17.316  -8.439  1.00  0.00           O  
ATOM    184  CB  ILE A  12      -5.188  16.266  -8.226  1.00  0.00           C  
ATOM    185  CG1 ILE A  12      -3.866  16.796  -7.708  1.00  0.00           C  
ATOM    186  CG2 ILE A  12      -5.473  16.769  -9.640  1.00  0.00           C  
ATOM    187  CD1 ILE A  12      -2.685  16.184  -8.374  1.00  0.00           C  
ATOM    188  H   ILE A  12      -5.438  15.383  -5.834  1.00  0.00           H  
ATOM    189  HA  ILE A  12      -6.239  17.779  -7.137  1.00  0.00           H  
ATOM    190  HB  ILE A  12      -5.125  15.179  -8.231  1.00  0.00           H  
ATOM    191 1HG1 ILE A  12      -3.833  17.872  -7.865  1.00  0.00           H  
ATOM    192 2HG1 ILE A  12      -3.797  16.597  -6.636  1.00  0.00           H  
ATOM    193 1HG2 ILE A  12      -4.674  16.448 -10.306  1.00  0.00           H  
ATOM    194 2HG2 ILE A  12      -6.420  16.358  -9.989  1.00  0.00           H  
ATOM    195 3HG2 ILE A  12      -5.530  17.857  -9.636  1.00  0.00           H  
ATOM    196 1HD1 ILE A  12      -1.794  16.617  -7.957  1.00  0.00           H  
ATOM    197 2HD1 ILE A  12      -2.688  15.107  -8.202  1.00  0.00           H  
ATOM    198 3HD1 ILE A  12      -2.721  16.383  -9.441  1.00  0.00           H  
ATOM    199  N   PHE A  13      -8.053  15.147  -7.947  1.00  0.00           N  
ATOM    200  CA  PHE A  13      -9.320  14.741  -8.535  1.00  0.00           C  
ATOM    201  C   PHE A  13     -10.455  15.558  -7.939  1.00  0.00           C  
ATOM    202  O   PHE A  13     -11.262  16.147  -8.671  1.00  0.00           O  
ATOM    203  CB  PHE A  13      -9.515  13.246  -8.284  1.00  0.00           C  
ATOM    204  CG  PHE A  13     -10.803  12.624  -8.702  1.00  0.00           C  
ATOM    205  CD1 PHE A  13     -11.063  12.326 -10.030  1.00  0.00           C  
ATOM    206  CD2 PHE A  13     -11.743  12.281  -7.744  1.00  0.00           C  
ATOM    207  CE1 PHE A  13     -12.242  11.704 -10.393  1.00  0.00           C  
ATOM    208  CE2 PHE A  13     -12.919  11.658  -8.100  1.00  0.00           C  
ATOM    209  CZ  PHE A  13     -13.169  11.365  -9.428  1.00  0.00           C  
ATOM    210  H   PHE A  13      -7.453  14.431  -7.537  1.00  0.00           H  
ATOM    211  HA  PHE A  13      -9.282  14.925  -9.608  1.00  0.00           H  
ATOM    212 1HB  PHE A  13      -8.708  12.704  -8.775  1.00  0.00           H  
ATOM    213 2HB  PHE A  13      -9.402  13.064  -7.225  1.00  0.00           H  
ATOM    214  HD1 PHE A  13     -10.324  12.584 -10.787  1.00  0.00           H  
ATOM    215  HD2 PHE A  13     -11.537  12.507  -6.694  1.00  0.00           H  
ATOM    216  HE1 PHE A  13     -12.438  11.474 -11.440  1.00  0.00           H  
ATOM    217  HE2 PHE A  13     -13.649  11.393  -7.337  1.00  0.00           H  
ATOM    218  HZ  PHE A  13     -14.097  10.871  -9.712  1.00  0.00           H  
ATOM    219  N   SER A  14     -10.501  15.625  -6.608  1.00  0.00           N  
ATOM    220  CA  SER A  14     -11.547  16.367  -5.937  1.00  0.00           C  
ATOM    221  C   SER A  14     -11.488  17.850  -6.296  1.00  0.00           C  
ATOM    222  O   SER A  14     -12.519  18.449  -6.595  1.00  0.00           O  
ATOM    223  CB  SER A  14     -11.403  16.199  -4.439  1.00  0.00           C  
ATOM    224  OG  SER A  14     -11.604  14.865  -4.064  1.00  0.00           O  
ATOM    225  H   SER A  14      -9.805  15.132  -6.047  1.00  0.00           H  
ATOM    226  HA  SER A  14     -12.510  15.968  -6.255  1.00  0.00           H  
ATOM    227 1HB  SER A  14     -10.406  16.520  -4.132  1.00  0.00           H  
ATOM    228 2HB  SER A  14     -12.124  16.839  -3.935  1.00  0.00           H  
ATOM    229  HG  SER A  14     -10.803  14.392  -4.366  1.00  0.00           H  
ATOM    230  N   LEU A  15     -10.291  18.436  -6.337  1.00  0.00           N  
ATOM    231  CA  LEU A  15     -10.160  19.856  -6.657  1.00  0.00           C  
ATOM    232  C   LEU A  15     -10.649  20.163  -8.064  1.00  0.00           C  
ATOM    233  O   LEU A  15     -11.301  21.190  -8.304  1.00  0.00           O  
ATOM    234  CB  LEU A  15      -8.705  20.285  -6.495  1.00  0.00           C  
ATOM    235  CG  LEU A  15      -8.204  20.314  -5.053  1.00  0.00           C  
ATOM    236  CD1 LEU A  15      -6.705  20.544  -5.051  1.00  0.00           C  
ATOM    237  CD2 LEU A  15      -8.938  21.407  -4.294  1.00  0.00           C  
ATOM    238  H   LEU A  15      -9.457  17.897  -6.095  1.00  0.00           H  
ATOM    239  HA  LEU A  15     -10.764  20.421  -5.954  1.00  0.00           H  
ATOM    240 1HB  LEU A  15      -8.081  19.587  -7.050  1.00  0.00           H  
ATOM    241 2HB  LEU A  15      -8.581  21.277  -6.922  1.00  0.00           H  
ATOM    242  HG  LEU A  15      -8.404  19.366  -4.576  1.00  0.00           H  
ATOM    243 1HD1 LEU A  15      -6.340  20.558  -4.025  1.00  0.00           H  
ATOM    244 2HD1 LEU A  15      -6.219  19.737  -5.598  1.00  0.00           H  
ATOM    245 3HD1 LEU A  15      -6.481  21.495  -5.530  1.00  0.00           H  
ATOM    246 1HD2 LEU A  15      -8.589  21.427  -3.262  1.00  0.00           H  
ATOM    247 2HD2 LEU A  15      -8.744  22.370  -4.763  1.00  0.00           H  
ATOM    248 3HD2 LEU A  15     -10.006  21.204  -4.310  1.00  0.00           H  
ATOM    249  N   VAL A  16     -10.379  19.262  -9.003  1.00  0.00           N  
ATOM    250  CA  VAL A  16     -10.850  19.462 -10.359  1.00  0.00           C  
ATOM    251  C   VAL A  16     -12.368  19.443 -10.405  1.00  0.00           C  
ATOM    252  O   VAL A  16     -12.984  20.337 -10.988  1.00  0.00           O  
ATOM    253  CB  VAL A  16     -10.281  18.385 -11.292  1.00  0.00           C  
ATOM    254  CG1 VAL A  16     -10.950  18.471 -12.629  1.00  0.00           C  
ATOM    255  CG2 VAL A  16      -8.774  18.601 -11.457  1.00  0.00           C  
ATOM    256  H   VAL A  16      -9.821  18.437  -8.771  1.00  0.00           H  
ATOM    257  HA  VAL A  16     -10.501  20.434 -10.706  1.00  0.00           H  
ATOM    258  HB  VAL A  16     -10.474  17.398 -10.865  1.00  0.00           H  
ATOM    259 1HG1 VAL A  16     -10.549  17.704 -13.289  1.00  0.00           H  
ATOM    260 2HG1 VAL A  16     -12.018  18.315 -12.498  1.00  0.00           H  
ATOM    261 3HG1 VAL A  16     -10.772  19.453 -13.062  1.00  0.00           H  
ATOM    262 1HG2 VAL A  16      -8.366  17.835 -12.112  1.00  0.00           H  
ATOM    263 2HG2 VAL A  16      -8.596  19.584 -11.888  1.00  0.00           H  
ATOM    264 3HG2 VAL A  16      -8.289  18.544 -10.494  1.00  0.00           H  
ATOM    265  N   LEU A  17     -12.976  18.467  -9.737  1.00  0.00           N  
ATOM    266  CA  LEU A  17     -14.425  18.369  -9.720  1.00  0.00           C  
ATOM    267  C   LEU A  17     -15.078  19.551  -9.000  1.00  0.00           C  
ATOM    268  O   LEU A  17     -16.125  20.054  -9.432  1.00  0.00           O  
ATOM    269  CB  LEU A  17     -14.820  17.056  -9.071  1.00  0.00           C  
ATOM    270  CG  LEU A  17     -14.438  15.829  -9.884  1.00  0.00           C  
ATOM    271  CD1 LEU A  17     -14.752  14.604  -9.090  1.00  0.00           C  
ATOM    272  CD2 LEU A  17     -15.166  15.854 -11.215  1.00  0.00           C  
ATOM    273  H   LEU A  17     -12.414  17.759  -9.255  1.00  0.00           H  
ATOM    274  HA  LEU A  17     -14.773  18.362 -10.750  1.00  0.00           H  
ATOM    275 1HB  LEU A  17     -14.318  16.985  -8.102  1.00  0.00           H  
ATOM    276 2HB  LEU A  17     -15.896  17.045  -8.909  1.00  0.00           H  
ATOM    277  HG  LEU A  17     -13.362  15.835 -10.070  1.00  0.00           H  
ATOM    278 1HD1 LEU A  17     -14.472  13.742  -9.666  1.00  0.00           H  
ATOM    279 2HD1 LEU A  17     -14.191  14.623  -8.154  1.00  0.00           H  
ATOM    280 3HD1 LEU A  17     -15.817  14.568  -8.879  1.00  0.00           H  
ATOM    281 1HD2 LEU A  17     -14.881  14.977 -11.796  1.00  0.00           H  
ATOM    282 2HD2 LEU A  17     -16.243  15.844 -11.045  1.00  0.00           H  
ATOM    283 3HD2 LEU A  17     -14.891  16.757 -11.761  1.00  0.00           H  
ATOM    284  N   LEU A  18     -14.454  20.023  -7.916  1.00  0.00           N  
ATOM    285  CA  LEU A  18     -14.973  21.175  -7.190  1.00  0.00           C  
ATOM    286  C   LEU A  18     -14.914  22.412  -8.072  1.00  0.00           C  
ATOM    287  O   LEU A  18     -15.855  23.213  -8.097  1.00  0.00           O  
ATOM    288  CB  LEU A  18     -14.168  21.392  -5.909  1.00  0.00           C  
ATOM    289  CG  LEU A  18     -14.370  20.326  -4.817  1.00  0.00           C  
ATOM    290  CD1 LEU A  18     -13.333  20.525  -3.722  1.00  0.00           C  
ATOM    291  CD2 LEU A  18     -15.776  20.446  -4.268  1.00  0.00           C  
ATOM    292  H   LEU A  18     -13.612  19.561  -7.578  1.00  0.00           H  
ATOM    293  HA  LEU A  18     -16.011  20.982  -6.926  1.00  0.00           H  
ATOM    294 1HB  LEU A  18     -13.111  21.401  -6.169  1.00  0.00           H  
ATOM    295 2HB  LEU A  18     -14.430  22.360  -5.490  1.00  0.00           H  
ATOM    296  HG  LEU A  18     -14.246  19.340  -5.235  1.00  0.00           H  
ATOM    297 1HD1 LEU A  18     -13.471  19.771  -2.949  1.00  0.00           H  
ATOM    298 2HD1 LEU A  18     -12.341  20.424  -4.148  1.00  0.00           H  
ATOM    299 3HD1 LEU A  18     -13.445  21.517  -3.289  1.00  0.00           H  
ATOM    300 1HD2 LEU A  18     -15.928  19.691  -3.497  1.00  0.00           H  
ATOM    301 2HD2 LEU A  18     -15.916  21.438  -3.840  1.00  0.00           H  
ATOM    302 3HD2 LEU A  18     -16.494  20.293  -5.075  1.00  0.00           H  
ATOM    303  N   THR A  19     -13.831  22.534  -8.845  1.00  0.00           N  
ATOM    304  CA  THR A  19     -13.674  23.644  -9.763  1.00  0.00           C  
ATOM    305  C   THR A  19     -14.757  23.586 -10.818  1.00  0.00           C  
ATOM    306  O   THR A  19     -15.419  24.588 -11.088  1.00  0.00           O  
ATOM    307  CB  THR A  19     -12.301  23.615 -10.451  1.00  0.00           C  
ATOM    308  OG1 THR A  19     -11.265  23.729  -9.461  1.00  0.00           O  
ATOM    309  CG2 THR A  19     -12.206  24.749 -11.463  1.00  0.00           C  
ATOM    310  H   THR A  19     -13.071  21.857  -8.772  1.00  0.00           H  
ATOM    311  HA  THR A  19     -13.776  24.576  -9.210  1.00  0.00           H  
ATOM    312  HB  THR A  19     -12.177  22.673 -10.973  1.00  0.00           H  
ATOM    313  HG1 THR A  19     -11.273  22.912  -8.904  1.00  0.00           H  
ATOM    314 1HG2 THR A  19     -11.235  24.716 -11.953  1.00  0.00           H  
ATOM    315 2HG2 THR A  19     -12.993  24.629 -12.206  1.00  0.00           H  
ATOM    316 3HG2 THR A  19     -12.327  25.705 -10.956  1.00  0.00           H  
ATOM    317  N   PHE A  20     -14.981  22.399 -11.385  1.00  0.00           N  
ATOM    318  CA  PHE A  20     -15.994  22.259 -12.415  1.00  0.00           C  
ATOM    319  C   PHE A  20     -17.359  22.616 -11.865  1.00  0.00           C  
ATOM    320  O   PHE A  20     -18.134  23.320 -12.514  1.00  0.00           O  
ATOM    321  CB  PHE A  20     -16.041  20.828 -12.935  1.00  0.00           C  
ATOM    322  CG  PHE A  20     -14.873  20.447 -13.764  1.00  0.00           C  
ATOM    323  CD1 PHE A  20     -14.002  21.410 -14.244  1.00  0.00           C  
ATOM    324  CD2 PHE A  20     -14.649  19.119 -14.083  1.00  0.00           C  
ATOM    325  CE1 PHE A  20     -12.925  21.054 -15.023  1.00  0.00           C  
ATOM    326  CE2 PHE A  20     -13.579  18.757 -14.866  1.00  0.00           C  
ATOM    327  CZ  PHE A  20     -12.712  19.726 -15.338  1.00  0.00           C  
ATOM    328  H   PHE A  20     -14.404  21.598 -11.124  1.00  0.00           H  
ATOM    329  HA  PHE A  20     -15.759  22.935 -13.234  1.00  0.00           H  
ATOM    330 1HB  PHE A  20     -16.093  20.143 -12.091  1.00  0.00           H  
ATOM    331 2HB  PHE A  20     -16.943  20.686 -13.526  1.00  0.00           H  
ATOM    332  HD1 PHE A  20     -14.173  22.454 -13.997  1.00  0.00           H  
ATOM    333  HD2 PHE A  20     -15.335  18.360 -13.709  1.00  0.00           H  
ATOM    334  HE1 PHE A  20     -12.243  21.818 -15.392  1.00  0.00           H  
ATOM    335  HE2 PHE A  20     -13.413  17.710 -15.112  1.00  0.00           H  
ATOM    336  HZ  PHE A  20     -11.863  19.441 -15.955  1.00  0.00           H  
ATOM    337  N   THR A  21     -17.637  22.182 -10.639  1.00  0.00           N  
ATOM    338  CA  THR A  21     -18.915  22.454 -10.022  1.00  0.00           C  
ATOM    339  C   THR A  21     -19.117  23.952  -9.885  1.00  0.00           C  
ATOM    340  O   THR A  21     -20.172  24.480 -10.248  1.00  0.00           O  
ATOM    341  CB  THR A  21     -18.988  21.787  -8.642  1.00  0.00           C  
ATOM    342  OG1 THR A  21     -18.855  20.361  -8.791  1.00  0.00           O  
ATOM    343  CG2 THR A  21     -20.291  22.120  -7.983  1.00  0.00           C  
ATOM    344  H   THR A  21     -16.962  21.604 -10.139  1.00  0.00           H  
ATOM    345  HA  THR A  21     -19.706  22.054 -10.653  1.00  0.00           H  
ATOM    346  HB  THR A  21     -18.174  22.149  -8.022  1.00  0.00           H  
ATOM    347  HG1 THR A  21     -17.945  20.160  -9.129  1.00  0.00           H  
ATOM    348 1HG2 THR A  21     -20.336  21.652  -7.002  1.00  0.00           H  
ATOM    349 2HG2 THR A  21     -20.353  23.198  -7.878  1.00  0.00           H  
ATOM    350 3HG2 THR A  21     -21.117  21.762  -8.596  1.00  0.00           H  
ATOM    351  N   ALA A  22     -18.088  24.644  -9.391  1.00  0.00           N  
ATOM    352  CA  ALA A  22     -18.161  26.082  -9.234  1.00  0.00           C  
ATOM    353  C   ALA A  22     -18.371  26.778 -10.570  1.00  0.00           C  
ATOM    354  O   ALA A  22     -19.185  27.696 -10.668  1.00  0.00           O  
ATOM    355  CB  ALA A  22     -16.887  26.593  -8.597  1.00  0.00           C  
ATOM    356  H   ALA A  22     -17.242  24.151  -9.100  1.00  0.00           H  
ATOM    357  HA  ALA A  22     -19.009  26.310  -8.591  1.00  0.00           H  
ATOM    358 1HB  ALA A  22     -16.953  27.669  -8.459  1.00  0.00           H  
ATOM    359 2HB  ALA A  22     -16.747  26.106  -7.633  1.00  0.00           H  
ATOM    360 3HB  ALA A  22     -16.044  26.358  -9.246  1.00  0.00           H  
ATOM    361  N   LEU A  23     -17.689  26.315 -11.621  1.00  0.00           N  
ATOM    362  CA  LEU A  23     -17.833  26.951 -12.923  1.00  0.00           C  
ATOM    363  C   LEU A  23     -19.257  26.802 -13.421  1.00  0.00           C  
ATOM    364  O   LEU A  23     -19.850  27.748 -13.940  1.00  0.00           O  
ATOM    365  CB  LEU A  23     -16.855  26.331 -13.920  1.00  0.00           C  
ATOM    366  CG  LEU A  23     -15.374  26.633 -13.657  1.00  0.00           C  
ATOM    367  CD1 LEU A  23     -14.519  25.794 -14.591  1.00  0.00           C  
ATOM    368  CD2 LEU A  23     -15.125  28.110 -13.851  1.00  0.00           C  
ATOM    369  H   LEU A  23     -17.029  25.545 -11.501  1.00  0.00           H  
ATOM    370  HA  LEU A  23     -17.610  28.012 -12.819  1.00  0.00           H  
ATOM    371 1HB  LEU A  23     -16.981  25.249 -13.894  1.00  0.00           H  
ATOM    372 2HB  LEU A  23     -17.102  26.683 -14.919  1.00  0.00           H  
ATOM    373  HG  LEU A  23     -15.125  26.372 -12.642  1.00  0.00           H  
ATOM    374 1HD1 LEU A  23     -13.465  25.996 -14.401  1.00  0.00           H  
ATOM    375 2HD1 LEU A  23     -14.722  24.746 -14.416  1.00  0.00           H  
ATOM    376 3HD1 LEU A  23     -14.758  26.042 -15.623  1.00  0.00           H  
ATOM    377 1HD2 LEU A  23     -14.075  28.329 -13.656  1.00  0.00           H  
ATOM    378 2HD2 LEU A  23     -15.373  28.389 -14.875  1.00  0.00           H  
ATOM    379 3HD2 LEU A  23     -15.750  28.677 -13.159  1.00  0.00           H  
ATOM    380  N   ILE A  24     -19.841  25.632 -13.191  1.00  0.00           N  
ATOM    381  CA  ILE A  24     -21.209  25.387 -13.604  1.00  0.00           C  
ATOM    382  C   ILE A  24     -22.153  26.319 -12.873  1.00  0.00           C  
ATOM    383  O   ILE A  24     -23.013  26.946 -13.499  1.00  0.00           O  
ATOM    384  CB  ILE A  24     -21.595  23.928 -13.338  1.00  0.00           C  
ATOM    385  CG1 ILE A  24     -20.813  23.009 -14.292  1.00  0.00           C  
ATOM    386  CG2 ILE A  24     -23.070  23.759 -13.484  1.00  0.00           C  
ATOM    387  CD1 ILE A  24     -20.875  21.553 -13.914  1.00  0.00           C  
ATOM    388  H   ILE A  24     -19.305  24.879 -12.757  1.00  0.00           H  
ATOM    389  HA  ILE A  24     -21.292  25.577 -14.669  1.00  0.00           H  
ATOM    390  HB  ILE A  24     -21.306  23.657 -12.327  1.00  0.00           H  
ATOM    391 1HG1 ILE A  24     -21.218  23.121 -15.293  1.00  0.00           H  
ATOM    392 2HG1 ILE A  24     -19.774  23.322 -14.308  1.00  0.00           H  
ATOM    393 1HG2 ILE A  24     -23.341  22.728 -13.281  1.00  0.00           H  
ATOM    394 2HG2 ILE A  24     -23.573  24.413 -12.775  1.00  0.00           H  
ATOM    395 3HG2 ILE A  24     -23.361  24.025 -14.497  1.00  0.00           H  
ATOM    396 1HD1 ILE A  24     -20.301  20.967 -14.630  1.00  0.00           H  
ATOM    397 2HD1 ILE A  24     -20.450  21.424 -12.918  1.00  0.00           H  
ATOM    398 3HD1 ILE A  24     -21.910  21.221 -13.915  1.00  0.00           H  
ATOM    399  N   PHE A  25     -21.962  26.461 -11.564  1.00  0.00           N  
ATOM    400  CA  PHE A  25     -22.811  27.336 -10.777  1.00  0.00           C  
ATOM    401  C   PHE A  25     -22.714  28.785 -11.246  1.00  0.00           C  
ATOM    402  O   PHE A  25     -23.736  29.474 -11.354  1.00  0.00           O  
ATOM    403  CB  PHE A  25     -22.435  27.243  -9.307  1.00  0.00           C  
ATOM    404  CG  PHE A  25     -22.819  25.941  -8.700  1.00  0.00           C  
ATOM    405  CD1 PHE A  25     -23.679  25.081  -9.370  1.00  0.00           C  
ATOM    406  CD2 PHE A  25     -22.340  25.574  -7.457  1.00  0.00           C  
ATOM    407  CE1 PHE A  25     -24.042  23.879  -8.812  1.00  0.00           C  
ATOM    408  CE2 PHE A  25     -22.709  24.373  -6.890  1.00  0.00           C  
ATOM    409  CZ  PHE A  25     -23.560  23.523  -7.570  1.00  0.00           C  
ATOM    410  H   PHE A  25     -21.226  25.919 -11.104  1.00  0.00           H  
ATOM    411  HA  PHE A  25     -23.843  27.008 -10.898  1.00  0.00           H  
ATOM    412 1HB  PHE A  25     -21.358  27.364  -9.201  1.00  0.00           H  
ATOM    413 2HB  PHE A  25     -22.916  28.042  -8.750  1.00  0.00           H  
ATOM    414  HD1 PHE A  25     -24.063  25.364 -10.349  1.00  0.00           H  
ATOM    415  HD2 PHE A  25     -21.666  26.246  -6.927  1.00  0.00           H  
ATOM    416  HE1 PHE A  25     -24.713  23.211  -9.349  1.00  0.00           H  
ATOM    417  HE2 PHE A  25     -22.326  24.092  -5.911  1.00  0.00           H  
ATOM    418  HZ  PHE A  25     -23.847  22.572  -7.126  1.00  0.00           H  
ATOM    419  N   VAL A  26     -21.499  29.235 -11.577  1.00  0.00           N  
ATOM    420  CA  VAL A  26     -21.318  30.594 -12.067  1.00  0.00           C  
ATOM    421  C   VAL A  26     -22.065  30.796 -13.366  1.00  0.00           C  
ATOM    422  O   VAL A  26     -22.806  31.773 -13.515  1.00  0.00           O  
ATOM    423  CB  VAL A  26     -19.830  30.915 -12.285  1.00  0.00           C  
ATOM    424  CG1 VAL A  26     -19.699  32.242 -13.017  1.00  0.00           C  
ATOM    425  CG2 VAL A  26     -19.120  30.999 -10.937  1.00  0.00           C  
ATOM    426  H   VAL A  26     -20.685  28.628 -11.458  1.00  0.00           H  
ATOM    427  HA  VAL A  26     -21.717  31.284 -11.323  1.00  0.00           H  
ATOM    428  HB  VAL A  26     -19.377  30.133 -12.898  1.00  0.00           H  
ATOM    429 1HG1 VAL A  26     -18.647  32.467 -13.180  1.00  0.00           H  
ATOM    430 2HG1 VAL A  26     -20.206  32.168 -13.979  1.00  0.00           H  
ATOM    431 3HG1 VAL A  26     -20.153  33.034 -12.425  1.00  0.00           H  
ATOM    432 1HG2 VAL A  26     -18.067  31.222 -11.094  1.00  0.00           H  
ATOM    433 2HG2 VAL A  26     -19.575  31.787 -10.339  1.00  0.00           H  
ATOM    434 3HG2 VAL A  26     -19.213  30.062 -10.414  1.00  0.00           H  
ATOM    435  N   VAL A  27     -21.922  29.847 -14.283  1.00  0.00           N  
ATOM    436  CA  VAL A  27     -22.602  29.936 -15.556  1.00  0.00           C  
ATOM    437  C   VAL A  27     -24.109  29.944 -15.379  1.00  0.00           C  
ATOM    438  O   VAL A  27     -24.805  30.742 -16.010  1.00  0.00           O  
ATOM    439  CB  VAL A  27     -22.153  28.795 -16.470  1.00  0.00           C  
ATOM    440  CG1 VAL A  27     -23.023  28.739 -17.695  1.00  0.00           C  
ATOM    441  CG2 VAL A  27     -20.699  29.049 -16.872  1.00  0.00           C  
ATOM    442  H   VAL A  27     -21.304  29.055 -14.099  1.00  0.00           H  
ATOM    443  HA  VAL A  27     -22.306  30.872 -16.030  1.00  0.00           H  
ATOM    444  HB  VAL A  27     -22.238  27.842 -15.938  1.00  0.00           H  
ATOM    445 1HG1 VAL A  27     -22.692  27.928 -18.340  1.00  0.00           H  
ATOM    446 2HG1 VAL A  27     -24.044  28.562 -17.384  1.00  0.00           H  
ATOM    447 3HG1 VAL A  27     -22.958  29.685 -18.234  1.00  0.00           H  
ATOM    448 1HG2 VAL A  27     -20.353  28.246 -17.520  1.00  0.00           H  
ATOM    449 2HG2 VAL A  27     -20.632  30.003 -17.400  1.00  0.00           H  
ATOM    450 3HG2 VAL A  27     -20.077  29.089 -15.984  1.00  0.00           H  
ATOM    451  N   PHE A  28     -24.633  29.087 -14.512  1.00  0.00           N  
ATOM    452  CA  PHE A  28     -26.068  29.079 -14.306  1.00  0.00           C  
ATOM    453  C   PHE A  28     -26.549  30.430 -13.782  1.00  0.00           C  
ATOM    454  O   PHE A  28     -27.584  30.944 -14.222  1.00  0.00           O  
ATOM    455  CB  PHE A  28     -26.461  27.984 -13.325  1.00  0.00           C  
ATOM    456  CG  PHE A  28     -26.376  26.612 -13.896  1.00  0.00           C  
ATOM    457  CD1 PHE A  28     -26.247  26.427 -15.265  1.00  0.00           C  
ATOM    458  CD2 PHE A  28     -26.448  25.501 -13.073  1.00  0.00           C  
ATOM    459  CE1 PHE A  28     -26.187  25.160 -15.798  1.00  0.00           C  
ATOM    460  CE2 PHE A  28     -26.396  24.230 -13.603  1.00  0.00           C  
ATOM    461  CZ  PHE A  28     -26.264  24.058 -14.970  1.00  0.00           C  
ATOM    462  H   PHE A  28     -24.034  28.431 -14.009  1.00  0.00           H  
ATOM    463  HA  PHE A  28     -26.553  28.889 -15.264  1.00  0.00           H  
ATOM    464 1HB  PHE A  28     -25.801  28.030 -12.456  1.00  0.00           H  
ATOM    465 2HB  PHE A  28     -27.477  28.150 -12.975  1.00  0.00           H  
ATOM    466  HD1 PHE A  28     -26.191  27.295 -15.918  1.00  0.00           H  
ATOM    467  HD2 PHE A  28     -26.552  25.641 -11.997  1.00  0.00           H  
ATOM    468  HE1 PHE A  28     -26.081  25.029 -16.874  1.00  0.00           H  
ATOM    469  HE2 PHE A  28     -26.455  23.362 -12.948  1.00  0.00           H  
ATOM    470  HZ  PHE A  28     -26.219  23.055 -15.391  1.00  0.00           H  
ATOM    471  N   GLY A  29     -25.781  31.028 -12.862  1.00  0.00           N  
ATOM    472  CA  GLY A  29     -26.132  32.331 -12.309  1.00  0.00           C  
ATOM    473  C   GLY A  29     -26.170  33.416 -13.386  1.00  0.00           C  
ATOM    474  O   GLY A  29     -27.046  34.294 -13.356  1.00  0.00           O  
ATOM    475  H   GLY A  29     -24.943  30.557 -12.516  1.00  0.00           H  
ATOM    476 1HA  GLY A  29     -27.099  32.266 -11.813  1.00  0.00           H  
ATOM    477 2HA  GLY A  29     -25.396  32.598 -11.550  1.00  0.00           H  
ATOM    478  N   GLN A  30     -25.214  33.345 -14.325  1.00  0.00           N  
ATOM    479  CA  GLN A  30     -25.097  34.276 -15.446  1.00  0.00           C  
ATOM    480  C   GLN A  30     -26.245  34.135 -16.448  1.00  0.00           C  
ATOM    481  O   GLN A  30     -26.714  35.133 -17.001  1.00  0.00           O  
ATOM    482  CB  GLN A  30     -23.758  34.064 -16.161  1.00  0.00           C  
ATOM    483  CG  GLN A  30     -22.539  34.487 -15.348  1.00  0.00           C  
ATOM    484  CD  GLN A  30     -21.226  34.092 -16.007  1.00  0.00           C  
ATOM    485  OE1 GLN A  30     -21.181  33.241 -16.903  1.00  0.00           O  
ATOM    486  NE2 GLN A  30     -20.139  34.714 -15.561  1.00  0.00           N  
ATOM    487  H   GLN A  30     -24.513  32.606 -14.234  1.00  0.00           H  
ATOM    488  HA  GLN A  30     -25.120  35.288 -15.048  1.00  0.00           H  
ATOM    489 1HB  GLN A  30     -23.646  33.010 -16.402  1.00  0.00           H  
ATOM    490 2HB  GLN A  30     -23.756  34.614 -17.099  1.00  0.00           H  
ATOM    491 1HG  GLN A  30     -22.552  35.571 -15.253  1.00  0.00           H  
ATOM    492 2HG  GLN A  30     -22.586  34.035 -14.365  1.00  0.00           H  
ATOM    493 1HE2 GLN A  30     -19.243  34.500 -15.952  1.00  0.00           H  
ATOM    494 2HE2 GLN A  30     -20.216  35.395 -14.833  1.00  0.00           H  
ATOM    495  N   ILE A  31     -26.683  32.897 -16.693  1.00  0.00           N  
ATOM    496  CA  ILE A  31     -27.755  32.632 -17.651  1.00  0.00           C  
ATOM    497  C   ILE A  31     -29.144  32.941 -17.102  1.00  0.00           C  
ATOM    498  O   ILE A  31     -29.916  33.657 -17.744  1.00  0.00           O  
ATOM    499  CB  ILE A  31     -27.748  31.159 -18.095  1.00  0.00           C  
ATOM    500  CG1 ILE A  31     -26.477  30.834 -18.860  1.00  0.00           C  
ATOM    501  CG2 ILE A  31     -28.976  30.867 -18.952  1.00  0.00           C  
ATOM    502  CD1 ILE A  31     -26.298  29.356 -19.068  1.00  0.00           C  
ATOM    503  H   ILE A  31     -26.225  32.114 -16.225  1.00  0.00           H  
ATOM    504  HA  ILE A  31     -27.590  33.259 -18.525  1.00  0.00           H  
ATOM    505  HB  ILE A  31     -27.764  30.522 -17.208  1.00  0.00           H  
ATOM    506 1HG1 ILE A  31     -26.507  31.323 -19.831  1.00  0.00           H  
ATOM    507 2HG1 ILE A  31     -25.620  31.216 -18.309  1.00  0.00           H  
ATOM    508 1HG2 ILE A  31     -28.973  29.820 -19.246  1.00  0.00           H  
ATOM    509 2HG2 ILE A  31     -29.880  31.078 -18.379  1.00  0.00           H  
ATOM    510 3HG2 ILE A  31     -28.958  31.495 -19.841  1.00  0.00           H  
ATOM    511 1HD1 ILE A  31     -25.374  29.174 -19.615  1.00  0.00           H  
ATOM    512 2HD1 ILE A  31     -26.253  28.865 -18.096  1.00  0.00           H  
ATOM    513 3HD1 ILE A  31     -27.138  28.962 -19.634  1.00  0.00           H  
ATOM    514  N   ARG A  32     -29.430  32.419 -15.901  1.00  0.00           N  
ATOM    515  CA  ARG A  32     -30.714  32.532 -15.209  1.00  0.00           C  
ATOM    516  C   ARG A  32     -31.924  32.715 -16.142  1.00  0.00           C  
ATOM    517  O   ARG A  32     -32.005  32.068 -17.189  1.00  0.00           O  
ATOM    518  CB  ARG A  32     -30.606  33.630 -14.148  1.00  0.00           C  
ATOM    519  CG  ARG A  32     -30.328  35.065 -14.641  1.00  0.00           C  
ATOM    520  CD  ARG A  32     -30.149  35.997 -13.494  1.00  0.00           C  
ATOM    521  NE  ARG A  32     -29.932  37.365 -13.926  1.00  0.00           N  
ATOM    522  CZ  ARG A  32     -28.728  37.874 -14.264  1.00  0.00           C  
ATOM    523  NH1 ARG A  32     -27.643  37.121 -14.215  1.00  0.00           N  
ATOM    524  NH2 ARG A  32     -28.635  39.138 -14.650  1.00  0.00           N  
ATOM    525  H   ARG A  32     -28.705  31.882 -15.427  1.00  0.00           H  
ATOM    526  HA  ARG A  32     -30.865  31.599 -14.666  1.00  0.00           H  
ATOM    527 1HB  ARG A  32     -31.497  33.645 -13.528  1.00  0.00           H  
ATOM    528 2HB  ARG A  32     -29.768  33.378 -13.491  1.00  0.00           H  
ATOM    529 1HG  ARG A  32     -29.393  35.072 -15.206  1.00  0.00           H  
ATOM    530 2HG  ARG A  32     -31.130  35.435 -15.273  1.00  0.00           H  
ATOM    531 1HD  ARG A  32     -31.037  35.975 -12.866  1.00  0.00           H  
ATOM    532 2HD  ARG A  32     -29.282  35.683 -12.911  1.00  0.00           H  
ATOM    533  HE  ARG A  32     -30.734  37.976 -13.979  1.00  0.00           H  
ATOM    534 1HH1 ARG A  32     -27.690  36.132 -13.917  1.00  0.00           H  
ATOM    535 2HH1 ARG A  32     -26.752  37.507 -14.475  1.00  0.00           H  
ATOM    536 1HH2 ARG A  32     -29.463  39.718 -14.689  1.00  0.00           H  
ATOM    537 2HH2 ARG A  32     -27.738  39.520 -14.906  1.00  0.00           H  
ATOM    538  N   PHE A  33     -32.925  33.494 -15.721  1.00  0.00           N  
ATOM    539  CA  PHE A  33     -34.101  33.706 -16.563  1.00  0.00           C  
ATOM    540  C   PHE A  33     -34.915  34.936 -16.170  1.00  0.00           C  
ATOM    541  O   PHE A  33     -35.204  35.170 -14.989  1.00  0.00           O  
ATOM    542  CB  PHE A  33     -35.012  32.472 -16.546  1.00  0.00           C  
ATOM    543  CG  PHE A  33     -36.188  32.590 -17.475  1.00  0.00           C  
ATOM    544  CD1 PHE A  33     -36.021  32.441 -18.839  1.00  0.00           C  
ATOM    545  CD2 PHE A  33     -37.458  32.836 -16.987  1.00  0.00           C  
ATOM    546  CE1 PHE A  33     -37.098  32.547 -19.696  1.00  0.00           C  
ATOM    547  CE2 PHE A  33     -38.538  32.942 -17.839  1.00  0.00           C  
ATOM    548  CZ  PHE A  33     -38.355  32.799 -19.196  1.00  0.00           C  
ATOM    549  H   PHE A  33     -32.854  33.979 -14.844  1.00  0.00           H  
ATOM    550  HA  PHE A  33     -33.754  33.852 -17.587  1.00  0.00           H  
ATOM    551 1HB  PHE A  33     -34.448  31.586 -16.829  1.00  0.00           H  
ATOM    552 2HB  PHE A  33     -35.391  32.314 -15.539  1.00  0.00           H  
ATOM    553  HD1 PHE A  33     -35.022  32.241 -19.231  1.00  0.00           H  
ATOM    554  HD2 PHE A  33     -37.596  32.948 -15.919  1.00  0.00           H  
ATOM    555  HE1 PHE A  33     -36.952  32.431 -20.769  1.00  0.00           H  
ATOM    556  HE2 PHE A  33     -39.530  33.141 -17.442  1.00  0.00           H  
ATOM    557  HZ  PHE A  33     -39.202  32.882 -19.872  1.00  0.00           H  
ATOM    558  N   ASN A  34     -35.344  35.713 -17.159  1.00  0.00           N  
ATOM    559  CA  ASN A  34     -36.193  36.842 -16.821  1.00  0.00           C  
ATOM    560  C   ASN A  34     -37.599  36.348 -16.590  1.00  0.00           C  
ATOM    561  O   ASN A  34     -38.406  36.243 -17.508  1.00  0.00           O  
ATOM    562  CB  ASN A  34     -36.197  37.914 -17.881  1.00  0.00           C  
ATOM    563  CG  ASN A  34     -36.984  39.150 -17.421  1.00  0.00           C  
ATOM    564  OD1 ASN A  34     -37.921  39.076 -16.588  1.00  0.00           O  
ATOM    565  ND2 ASN A  34     -36.610  40.292 -17.956  1.00  0.00           N  
ATOM    566  H   ASN A  34     -35.101  35.514 -18.119  1.00  0.00           H  
ATOM    567  HA  ASN A  34     -35.843  37.282 -15.886  1.00  0.00           H  
ATOM    568 1HB  ASN A  34     -35.172  38.208 -18.114  1.00  0.00           H  
ATOM    569 2HB  ASN A  34     -36.647  37.523 -18.795  1.00  0.00           H  
ATOM    570 1HD2 ASN A  34     -37.078  41.141 -17.703  1.00  0.00           H  
ATOM    571 2HD2 ASN A  34     -35.859  40.314 -18.616  1.00  0.00           H  
ATOM    572  N   ARG A  35     -37.884  36.092 -15.333  1.00  0.00           N  
ATOM    573  CA  ARG A  35     -39.143  35.514 -14.906  1.00  0.00           C  
ATOM    574  C   ARG A  35     -40.209  36.542 -14.568  1.00  0.00           C  
ATOM    575  O   ARG A  35     -41.155  36.198 -13.855  1.00  0.00           O  
ATOM    576  CB  ARG A  35     -38.945  34.650 -13.673  1.00  0.00           C  
ATOM    577  CG  ARG A  35     -38.607  35.418 -12.394  1.00  0.00           C  
ATOM    578  CD  ARG A  35     -38.441  34.493 -11.222  1.00  0.00           C  
ATOM    579  NE  ARG A  35     -38.271  35.212  -9.961  1.00  0.00           N  
ATOM    580  CZ  ARG A  35     -37.103  35.647  -9.456  1.00  0.00           C  
ATOM    581  NH1 ARG A  35     -35.984  35.445 -10.111  1.00  0.00           N  
ATOM    582  NH2 ARG A  35     -37.086  36.281  -8.296  1.00  0.00           N  
ATOM    583  H   ARG A  35     -37.120  36.204 -14.671  1.00  0.00           H  
ATOM    584  HA  ARG A  35     -39.518  34.889 -15.714  1.00  0.00           H  
ATOM    585 1HB  ARG A  35     -39.845  34.067 -13.486  1.00  0.00           H  
ATOM    586 2HB  ARG A  35     -38.128  33.952 -13.850  1.00  0.00           H  
ATOM    587 1HG  ARG A  35     -37.669  35.955 -12.540  1.00  0.00           H  
ATOM    588 2HG  ARG A  35     -39.399  36.131 -12.172  1.00  0.00           H  
ATOM    589 1HD  ARG A  35     -39.329  33.862 -11.131  1.00  0.00           H  
ATOM    590 2HD  ARG A  35     -37.566  33.864 -11.377  1.00  0.00           H  
ATOM    591  HE  ARG A  35     -39.116  35.381  -9.411  1.00  0.00           H  
ATOM    592 1HH1 ARG A  35     -35.999  34.960 -10.998  1.00  0.00           H  
ATOM    593 2HH1 ARG A  35     -35.109  35.773  -9.731  1.00  0.00           H  
ATOM    594 1HH2 ARG A  35     -37.953  36.433  -7.793  1.00  0.00           H  
ATOM    595 2HH2 ARG A  35     -36.212  36.609  -7.912  1.00  0.00           H  
ATOM    596  N   THR A  36     -40.048  37.795 -15.019  1.00  0.00           N  
ATOM    597  CA  THR A  36     -41.008  38.845 -14.664  1.00  0.00           C  
ATOM    598  C   THR A  36     -41.845  39.447 -15.811  1.00  0.00           C  
ATOM    599  O   THR A  36     -41.572  39.226 -16.997  1.00  0.00           O  
ATOM    600  CB  THR A  36     -40.264  39.979 -13.971  1.00  0.00           C  
ATOM    601  OG1 THR A  36     -39.366  40.638 -14.906  1.00  0.00           O  
ATOM    602  CG2 THR A  36     -39.449  39.425 -12.817  1.00  0.00           C  
ATOM    603  H   THR A  36     -39.246  38.029 -15.611  1.00  0.00           H  
ATOM    604  HA  THR A  36     -41.713  38.430 -13.951  1.00  0.00           H  
ATOM    605  HB  THR A  36     -40.985  40.682 -13.599  1.00  0.00           H  
ATOM    606  HG1 THR A  36     -38.951  39.997 -15.511  1.00  0.00           H  
ATOM    607 1HG2 THR A  36     -38.929  40.240 -12.320  1.00  0.00           H  
ATOM    608 2HG2 THR A  36     -40.105  38.932 -12.109  1.00  0.00           H  
ATOM    609 3HG2 THR A  36     -38.721  38.710 -13.196  1.00  0.00           H  
ATOM    610  N   THR A  37     -42.882  40.203 -15.410  1.00  0.00           N  
ATOM    611  CA  THR A  37     -43.809  40.934 -16.279  1.00  0.00           C  
ATOM    612  C   THR A  37     -43.998  42.389 -15.828  1.00  0.00           C  
ATOM    613  O   THR A  37     -44.100  42.668 -14.630  1.00  0.00           O  
ATOM    614  CB  THR A  37     -45.188  40.252 -16.296  1.00  0.00           C  
ATOM    615  OG1 THR A  37     -45.047  38.918 -16.755  1.00  0.00           O  
ATOM    616  CG2 THR A  37     -46.139  40.974 -17.218  1.00  0.00           C  
ATOM    617  H   THR A  37     -43.049  40.262 -14.410  1.00  0.00           H  
ATOM    618  HA  THR A  37     -43.405  40.943 -17.291  1.00  0.00           H  
ATOM    619  HB  THR A  37     -45.597  40.239 -15.284  1.00  0.00           H  
ATOM    620  HG1 THR A  37     -45.918  38.541 -16.896  1.00  0.00           H  
ATOM    621 1HG2 THR A  37     -47.099  40.461 -17.225  1.00  0.00           H  
ATOM    622 2HG2 THR A  37     -46.290  41.996 -16.899  1.00  0.00           H  
ATOM    623 3HG2 THR A  37     -45.715  40.964 -18.208  1.00  0.00           H  
ATOM    624  N   GLU A  38     -44.039  43.332 -16.773  1.00  0.00           N  
ATOM    625  CA  GLU A  38     -44.297  44.711 -16.363  1.00  0.00           C  
ATOM    626  C   GLU A  38     -45.773  45.095 -16.501  1.00  0.00           C  
ATOM    627  O   GLU A  38     -46.422  44.757 -17.501  1.00  0.00           O  
ATOM    628  CB  GLU A  38     -43.431  45.683 -17.162  1.00  0.00           C  
ATOM    629  CG  GLU A  38     -41.935  45.519 -16.907  1.00  0.00           C  
ATOM    630  CD  GLU A  38     -41.080  46.534 -17.636  1.00  0.00           C  
ATOM    631  OE1 GLU A  38     -41.616  47.340 -18.360  1.00  0.00           O  
ATOM    632  OE2 GLU A  38     -39.876  46.513 -17.466  1.00  0.00           O  
ATOM    633  H   GLU A  38     -43.927  43.093 -17.749  1.00  0.00           H  
ATOM    634  HA  GLU A  38     -44.028  44.814 -15.315  1.00  0.00           H  
ATOM    635 1HB  GLU A  38     -43.618  45.549 -18.226  1.00  0.00           H  
ATOM    636 2HB  GLU A  38     -43.706  46.707 -16.902  1.00  0.00           H  
ATOM    637 1HG  GLU A  38     -41.769  45.630 -15.840  1.00  0.00           H  
ATOM    638 2HG  GLU A  38     -41.631  44.513 -17.192  1.00  0.00           H  
ATOM    639  N   TYR A  39     -46.257  45.810 -15.481  1.00  0.00           N  
ATOM    640  CA  TYR A  39     -47.612  46.371 -15.355  1.00  0.00           C  
ATOM    641  C   TYR A  39     -47.570  47.775 -14.762  1.00  0.00           C  
ATOM    642  O   TYR A  39     -46.548  48.193 -14.213  1.00  0.00           O  
ATOM    643  CB  TYR A  39     -48.512  45.518 -14.463  1.00  0.00           C  
ATOM    644  CG  TYR A  39     -48.851  44.126 -14.921  1.00  0.00           C  
ATOM    645  CD1 TYR A  39     -48.064  43.077 -14.568  1.00  0.00           C  
ATOM    646  CD2 TYR A  39     -50.004  43.909 -15.640  1.00  0.00           C  
ATOM    647  CE1 TYR A  39     -48.420  41.791 -14.926  1.00  0.00           C  
ATOM    648  CE2 TYR A  39     -50.361  42.635 -16.007  1.00  0.00           C  
ATOM    649  CZ  TYR A  39     -49.579  41.575 -15.653  1.00  0.00           C  
ATOM    650  OH  TYR A  39     -49.939  40.290 -16.009  1.00  0.00           O  
ATOM    651  H   TYR A  39     -45.602  46.001 -14.719  1.00  0.00           H  
ATOM    652  HA  TYR A  39     -48.063  46.446 -16.348  1.00  0.00           H  
ATOM    653 1HB  TYR A  39     -48.029  45.425 -13.507  1.00  0.00           H  
ATOM    654 2HB  TYR A  39     -49.452  46.049 -14.291  1.00  0.00           H  
ATOM    655  HD1 TYR A  39     -47.174  43.267 -14.000  1.00  0.00           H  
ATOM    656  HD2 TYR A  39     -50.636  44.756 -15.908  1.00  0.00           H  
ATOM    657  HE1 TYR A  39     -47.794  40.952 -14.632  1.00  0.00           H  
ATOM    658  HE2 TYR A  39     -51.269  42.475 -16.566  1.00  0.00           H  
ATOM    659  HH  TYR A  39     -50.790  40.304 -16.505  1.00  0.00           H  
ATOM    660  N   SER A  40     -48.685  48.497 -14.823  1.00  0.00           N  
ATOM    661  CA  SER A  40     -48.715  49.784 -14.134  1.00  0.00           C  
ATOM    662  C   SER A  40     -50.041  50.023 -13.425  1.00  0.00           C  
ATOM    663  O   SER A  40     -50.975  49.233 -13.550  1.00  0.00           O  
ATOM    664  CB  SER A  40     -48.417  50.929 -15.095  1.00  0.00           C  
ATOM    665  OG  SER A  40     -49.423  51.138 -16.037  1.00  0.00           O  
ATOM    666  H   SER A  40     -49.493  48.161 -15.353  1.00  0.00           H  
ATOM    667  HA  SER A  40     -47.939  49.773 -13.372  1.00  0.00           H  
ATOM    668 1HB  SER A  40     -48.268  51.841 -14.530  1.00  0.00           H  
ATOM    669 2HB  SER A  40     -47.485  50.723 -15.610  1.00  0.00           H  
ATOM    670  HG  SER A  40     -49.168  51.990 -16.483  1.00  0.00           H  
ATOM    671  N   ALA A  41     -50.098  51.096 -12.646  1.00  0.00           N  
ATOM    672  CA  ALA A  41     -51.319  51.487 -11.945  1.00  0.00           C  
ATOM    673  C   ALA A  41     -51.408  53.005 -11.830  1.00  0.00           C  
ATOM    674  O   ALA A  41     -50.386  53.682 -11.679  1.00  0.00           O  
ATOM    675  CB  ALA A  41     -51.329  50.837 -10.570  1.00  0.00           C  
ATOM    676  H   ALA A  41     -49.243  51.640 -12.538  1.00  0.00           H  
ATOM    677  HA  ALA A  41     -52.181  51.151 -12.518  1.00  0.00           H  
ATOM    678 1HB  ALA A  41     -52.243  51.116 -10.039  1.00  0.00           H  
ATOM    679 2HB  ALA A  41     -51.288  49.758 -10.683  1.00  0.00           H  
ATOM    680 3HB  ALA A  41     -50.475  51.156 -10.019  1.00  0.00           H  
ATOM    681  N   ILE A  42     -52.632  53.546 -11.869  1.00  0.00           N  
ATOM    682  CA  ILE A  42     -52.793  55.004 -11.732  1.00  0.00           C  
ATOM    683  C   ILE A  42     -53.348  55.395 -10.372  1.00  0.00           C  
ATOM    684  O   ILE A  42     -54.411  54.942  -9.979  1.00  0.00           O  
ATOM    685  CB  ILE A  42     -53.733  55.592 -12.786  1.00  0.00           C  
ATOM    686  CG1 ILE A  42     -53.317  55.192 -14.159  1.00  0.00           C  
ATOM    687  CG2 ILE A  42     -53.715  57.138 -12.666  1.00  0.00           C  
ATOM    688  CD1 ILE A  42     -51.950  55.621 -14.513  1.00  0.00           C  
ATOM    689  H   ILE A  42     -53.443  52.937 -12.015  1.00  0.00           H  
ATOM    690  HA  ILE A  42     -51.821  55.472 -11.846  1.00  0.00           H  
ATOM    691  HB  ILE A  42     -54.729  55.205 -12.628  1.00  0.00           H  
ATOM    692 1HG1 ILE A  42     -53.378  54.124 -14.220  1.00  0.00           H  
ATOM    693 2HG1 ILE A  42     -54.013  55.620 -14.878  1.00  0.00           H  
ATOM    694 1HG2 ILE A  42     -54.383  57.577 -13.405  1.00  0.00           H  
ATOM    695 2HG2 ILE A  42     -54.032  57.447 -11.679  1.00  0.00           H  
ATOM    696 3HG2 ILE A  42     -52.698  57.492 -12.834  1.00  0.00           H  
ATOM    697 1HD1 ILE A  42     -51.700  55.292 -15.523  1.00  0.00           H  
ATOM    698 2HD1 ILE A  42     -51.880  56.696 -14.455  1.00  0.00           H  
ATOM    699 3HD1 ILE A  42     -51.270  55.180 -13.815  1.00  0.00           H  
ATOM    700  N   PHE A  43     -52.657  56.288  -9.688  1.00  0.00           N  
ATOM    701  CA  PHE A  43     -53.027  56.704  -8.341  1.00  0.00           C  
ATOM    702  C   PHE A  43     -53.320  58.184  -8.248  1.00  0.00           C  
ATOM    703  O   PHE A  43     -52.799  58.990  -9.015  1.00  0.00           O  
ATOM    704  CB  PHE A  43     -51.866  56.435  -7.418  1.00  0.00           C  
ATOM    705  CG  PHE A  43     -51.502  55.053  -7.342  1.00  0.00           C  
ATOM    706  CD1 PHE A  43     -50.691  54.561  -8.297  1.00  0.00           C  
ATOM    707  CD2 PHE A  43     -51.916  54.233  -6.328  1.00  0.00           C  
ATOM    708  CE1 PHE A  43     -50.310  53.290  -8.275  1.00  0.00           C  
ATOM    709  CE2 PHE A  43     -51.511  52.929  -6.310  1.00  0.00           C  
ATOM    710  CZ  PHE A  43     -50.706  52.466  -7.302  1.00  0.00           C  
ATOM    711  H   PHE A  43     -51.804  56.653 -10.108  1.00  0.00           H  
ATOM    712  HA  PHE A  43     -53.911  56.143  -8.026  1.00  0.00           H  
ATOM    713 1HB  PHE A  43     -51.031  56.968  -7.807  1.00  0.00           H  
ATOM    714 2HB  PHE A  43     -52.075  56.802  -6.415  1.00  0.00           H  
ATOM    715  HD1 PHE A  43     -50.357  55.220  -9.105  1.00  0.00           H  
ATOM    716  HD2 PHE A  43     -52.562  54.624  -5.539  1.00  0.00           H  
ATOM    717  HE1 PHE A  43     -49.688  52.932  -9.050  1.00  0.00           H  
ATOM    718  HE2 PHE A  43     -51.829  52.272  -5.513  1.00  0.00           H  
ATOM    719  HZ  PHE A  43     -50.380  51.441  -7.319  1.00  0.00           H  
ATOM    720  N   LYS A  44     -54.121  58.565  -7.260  1.00  0.00           N  
ATOM    721  CA  LYS A  44     -54.370  59.982  -7.009  1.00  0.00           C  
ATOM    722  C   LYS A  44     -53.281  60.620  -6.129  1.00  0.00           C  
ATOM    723  O   LYS A  44     -53.208  61.842  -6.018  1.00  0.00           O  
ATOM    724  CB  LYS A  44     -55.723  60.173  -6.332  1.00  0.00           C  
ATOM    725  CG  LYS A  44     -56.936  59.797  -7.174  1.00  0.00           C  
ATOM    726  CD  LYS A  44     -58.229  60.051  -6.389  1.00  0.00           C  
ATOM    727  CE  LYS A  44     -59.472  59.689  -7.188  1.00  0.00           C  
ATOM    728  NZ  LYS A  44     -60.718  59.939  -6.410  1.00  0.00           N  
ATOM    729  H   LYS A  44     -54.560  57.868  -6.672  1.00  0.00           H  
ATOM    730  HA  LYS A  44     -54.377  60.511  -7.964  1.00  0.00           H  
ATOM    731 1HB  LYS A  44     -55.756  59.580  -5.418  1.00  0.00           H  
ATOM    732 2HB  LYS A  44     -55.832  61.218  -6.043  1.00  0.00           H  
ATOM    733 1HG  LYS A  44     -56.944  60.390  -8.090  1.00  0.00           H  
ATOM    734 2HG  LYS A  44     -56.878  58.744  -7.441  1.00  0.00           H  
ATOM    735 1HD  LYS A  44     -58.216  59.459  -5.474  1.00  0.00           H  
ATOM    736 2HD  LYS A  44     -58.283  61.104  -6.116  1.00  0.00           H  
ATOM    737 1HE  LYS A  44     -59.497  60.282  -8.101  1.00  0.00           H  
ATOM    738 2HE  LYS A  44     -59.433  58.637  -7.448  1.00  0.00           H  
ATOM    739 1HZ  LYS A  44     -61.520  59.684  -6.969  1.00  0.00           H  
ATOM    740 2HZ  LYS A  44     -60.707  59.383  -5.566  1.00  0.00           H  
ATOM    741 3HZ  LYS A  44     -60.775  60.917  -6.167  1.00  0.00           H  
ATOM    742  N   ASN A  45     -52.459  59.794  -5.467  1.00  0.00           N  
ATOM    743  CA  ASN A  45     -51.433  60.321  -4.563  1.00  0.00           C  
ATOM    744  C   ASN A  45     -50.307  59.323  -4.281  1.00  0.00           C  
ATOM    745  O   ASN A  45     -50.473  58.373  -3.516  1.00  0.00           O  
ATOM    746  CB  ASN A  45     -52.049  60.776  -3.251  1.00  0.00           C  
ATOM    747  CG  ASN A  45     -51.055  61.514  -2.347  1.00  0.00           C  
ATOM    748  OD1 ASN A  45     -49.822  61.298  -2.355  1.00  0.00           O  
ATOM    749  ND2 ASN A  45     -51.594  62.405  -1.542  1.00  0.00           N  
ATOM    750  H   ASN A  45     -52.549  58.800  -5.594  1.00  0.00           H  
ATOM    751  HA  ASN A  45     -50.975  61.187  -5.044  1.00  0.00           H  
ATOM    752 1HB  ASN A  45     -52.896  61.436  -3.448  1.00  0.00           H  
ATOM    753 2HB  ASN A  45     -52.433  59.908  -2.715  1.00  0.00           H  
ATOM    754 1HD2 ASN A  45     -51.017  62.932  -0.913  1.00  0.00           H  
ATOM    755 2HD2 ASN A  45     -52.583  62.560  -1.557  1.00  0.00           H  
ATOM    756  N   VAL A  46     -49.153  59.563  -4.888  1.00  0.00           N  
ATOM    757  CA  VAL A  46     -47.982  58.696  -4.779  1.00  0.00           C  
ATOM    758  C   VAL A  46     -46.847  59.438  -4.108  1.00  0.00           C  
ATOM    759  O   VAL A  46     -45.681  59.143  -4.358  1.00  0.00           O  
ATOM    760  CB  VAL A  46     -47.479  58.298  -6.159  1.00  0.00           C  
ATOM    761  CG1 VAL A  46     -48.504  57.489  -6.863  1.00  0.00           C  
ATOM    762  CG2 VAL A  46     -47.136  59.552  -6.909  1.00  0.00           C  
ATOM    763  H   VAL A  46     -49.091  60.378  -5.483  1.00  0.00           H  
ATOM    764  HA  VAL A  46     -48.237  57.809  -4.198  1.00  0.00           H  
ATOM    765  HB  VAL A  46     -46.592  57.682  -6.059  1.00  0.00           H  
ATOM    766 1HG1 VAL A  46     -48.139  57.208  -7.847  1.00  0.00           H  
ATOM    767 2HG1 VAL A  46     -48.734  56.595  -6.292  1.00  0.00           H  
ATOM    768 3HG1 VAL A  46     -49.388  58.100  -6.960  1.00  0.00           H  
ATOM    769 1HG2 VAL A  46     -46.765  59.302  -7.886  1.00  0.00           H  
ATOM    770 2HG2 VAL A  46     -48.027  60.171  -7.005  1.00  0.00           H  
ATOM    771 3HG2 VAL A  46     -46.368  60.102  -6.361  1.00  0.00           H  
ATOM    772  N   SER A  47     -47.177  60.426  -3.277  1.00  0.00           N  
ATOM    773  CA  SER A  47     -46.166  61.297  -2.669  1.00  0.00           C  
ATOM    774  C   SER A  47     -44.964  60.570  -2.067  1.00  0.00           C  
ATOM    775  O   SER A  47     -43.833  61.046  -2.192  1.00  0.00           O  
ATOM    776  CB  SER A  47     -46.797  62.129  -1.566  1.00  0.00           C  
ATOM    777  OG  SER A  47     -47.765  63.004  -2.072  1.00  0.00           O  
ATOM    778  H   SER A  47     -48.163  60.605  -3.082  1.00  0.00           H  
ATOM    779  HA  SER A  47     -45.798  61.969  -3.446  1.00  0.00           H  
ATOM    780 1HB  SER A  47     -47.250  61.472  -0.824  1.00  0.00           H  
ATOM    781 2HB  SER A  47     -46.018  62.699  -1.064  1.00  0.00           H  
ATOM    782  HG  SER A  47     -48.559  62.461  -2.195  1.00  0.00           H  
ATOM    783  N   GLY A  48     -45.207  59.448  -1.391  1.00  0.00           N  
ATOM    784  CA  GLY A  48     -44.144  58.690  -0.741  1.00  0.00           C  
ATOM    785  C   GLY A  48     -43.590  57.515  -1.560  1.00  0.00           C  
ATOM    786  O   GLY A  48     -42.777  56.742  -1.030  1.00  0.00           O  
ATOM    787  H   GLY A  48     -46.157  59.122  -1.341  1.00  0.00           H  
ATOM    788 1HA  GLY A  48     -43.323  59.372  -0.523  1.00  0.00           H  
ATOM    789 2HA  GLY A  48     -44.487  58.337   0.226  1.00  0.00           H  
ATOM    790  N   LEU A  49     -44.037  57.337  -2.811  1.00  0.00           N  
ATOM    791  CA  LEU A  49     -43.498  56.219  -3.575  1.00  0.00           C  
ATOM    792  C   LEU A  49     -42.262  56.657  -4.321  1.00  0.00           C  
ATOM    793  O   LEU A  49     -42.151  57.805  -4.766  1.00  0.00           O  
ATOM    794  CB  LEU A  49     -44.479  55.566  -4.556  1.00  0.00           C  
ATOM    795  CG  LEU A  49     -45.716  54.849  -3.981  1.00  0.00           C  
ATOM    796  CD1 LEU A  49     -46.550  54.325  -5.159  1.00  0.00           C  
ATOM    797  CD2 LEU A  49     -45.259  53.680  -3.068  1.00  0.00           C  
ATOM    798  H   LEU A  49     -44.691  57.987  -3.244  1.00  0.00           H  
ATOM    799  HA  LEU A  49     -43.216  55.453  -2.870  1.00  0.00           H  
ATOM    800 1HB  LEU A  49     -44.833  56.336  -5.234  1.00  0.00           H  
ATOM    801 2HB  LEU A  49     -43.923  54.831  -5.145  1.00  0.00           H  
ATOM    802  HG  LEU A  49     -46.325  55.549  -3.406  1.00  0.00           H  
ATOM    803 1HD1 LEU A  49     -47.422  53.810  -4.800  1.00  0.00           H  
ATOM    804 2HD1 LEU A  49     -46.851  55.161  -5.776  1.00  0.00           H  
ATOM    805 3HD1 LEU A  49     -45.948  53.633  -5.748  1.00  0.00           H  
ATOM    806 1HD2 LEU A  49     -46.120  53.156  -2.675  1.00  0.00           H  
ATOM    807 2HD2 LEU A  49     -44.650  52.981  -3.645  1.00  0.00           H  
ATOM    808 3HD2 LEU A  49     -44.662  54.069  -2.240  1.00  0.00           H  
ATOM    809  N   ARG A  50     -41.328  55.735  -4.443  1.00  0.00           N  
ATOM    810  CA  ARG A  50     -40.069  55.997  -5.111  1.00  0.00           C  
ATOM    811  C   ARG A  50     -39.650  54.854  -6.015  1.00  0.00           C  
ATOM    812  O   ARG A  50     -39.950  53.679  -5.769  1.00  0.00           O  
ATOM    813  CB  ARG A  50     -38.951  56.232  -4.093  1.00  0.00           C  
ATOM    814  CG  ARG A  50     -39.119  57.445  -3.168  1.00  0.00           C  
ATOM    815  CD  ARG A  50     -38.971  58.734  -3.896  1.00  0.00           C  
ATOM    816  NE  ARG A  50     -39.034  59.870  -2.993  1.00  0.00           N  
ATOM    817  CZ  ARG A  50     -40.174  60.489  -2.603  1.00  0.00           C  
ATOM    818  NH1 ARG A  50     -41.346  60.087  -3.041  1.00  0.00           N  
ATOM    819  NH2 ARG A  50     -40.105  61.515  -1.766  1.00  0.00           N  
ATOM    820  H   ARG A  50     -41.517  54.824  -4.036  1.00  0.00           H  
ATOM    821  HA  ARG A  50     -40.182  56.893  -5.723  1.00  0.00           H  
ATOM    822 1HB  ARG A  50     -38.850  55.362  -3.463  1.00  0.00           H  
ATOM    823 2HB  ARG A  50     -38.005  56.350  -4.624  1.00  0.00           H  
ATOM    824 1HG  ARG A  50     -40.098  57.425  -2.691  1.00  0.00           H  
ATOM    825 2HG  ARG A  50     -38.351  57.409  -2.396  1.00  0.00           H  
ATOM    826 1HD  ARG A  50     -38.009  58.756  -4.406  1.00  0.00           H  
ATOM    827 2HD  ARG A  50     -39.771  58.834  -4.627  1.00  0.00           H  
ATOM    828  HE  ARG A  50     -38.162  60.222  -2.626  1.00  0.00           H  
ATOM    829 1HH1 ARG A  50     -41.440  59.296  -3.694  1.00  0.00           H  
ATOM    830 2HH1 ARG A  50     -42.199  60.567  -2.734  1.00  0.00           H  
ATOM    831 1HH2 ARG A  50     -39.208  61.829  -1.428  1.00  0.00           H  
ATOM    832 2HH2 ARG A  50     -40.949  61.990  -1.468  1.00  0.00           H  
ATOM    833  N   ASP A  51     -38.929  55.210  -7.059  1.00  0.00           N  
ATOM    834  CA  ASP A  51     -38.401  54.224  -7.974  1.00  0.00           C  
ATOM    835  C   ASP A  51     -37.551  53.259  -7.135  1.00  0.00           C  
ATOM    836  O   ASP A  51     -36.786  53.714  -6.282  1.00  0.00           O  
ATOM    837  CB  ASP A  51     -37.524  54.939  -9.002  1.00  0.00           C  
ATOM    838  CG  ASP A  51     -38.297  55.999  -9.871  1.00  0.00           C  
ATOM    839  OD1 ASP A  51     -39.518  56.067  -9.787  1.00  0.00           O  
ATOM    840  OD2 ASP A  51     -37.661  56.708 -10.600  1.00  0.00           O  
ATOM    841  H   ASP A  51     -38.731  56.187  -7.219  1.00  0.00           H  
ATOM    842  HA  ASP A  51     -39.214  53.679  -8.458  1.00  0.00           H  
ATOM    843 1HB  ASP A  51     -36.697  55.434  -8.493  1.00  0.00           H  
ATOM    844 2HB  ASP A  51     -37.093  54.195  -9.677  1.00  0.00           H  
ATOM    845  N   GLY A  52     -37.657  51.950  -7.363  1.00  0.00           N  
ATOM    846  CA  GLY A  52     -36.862  50.973  -6.617  1.00  0.00           C  
ATOM    847  C   GLY A  52     -37.544  50.378  -5.370  1.00  0.00           C  
ATOM    848  O   GLY A  52     -37.035  49.412  -4.794  1.00  0.00           O  
ATOM    849  H   GLY A  52     -38.297  51.589  -8.067  1.00  0.00           H  
ATOM    850 1HA  GLY A  52     -36.602  50.159  -7.294  1.00  0.00           H  
ATOM    851 2HA  GLY A  52     -35.923  51.438  -6.321  1.00  0.00           H  
ATOM    852  N   GLN A  53     -38.693  50.920  -4.954  1.00  0.00           N  
ATOM    853  CA  GLN A  53     -39.389  50.381  -3.779  1.00  0.00           C  
ATOM    854  C   GLN A  53     -40.064  49.061  -4.058  1.00  0.00           C  
ATOM    855  O   GLN A  53     -40.348  48.700  -5.196  1.00  0.00           O  
ATOM    856  CB  GLN A  53     -40.425  51.355  -3.226  1.00  0.00           C  
ATOM    857  CG  GLN A  53     -39.832  52.563  -2.567  1.00  0.00           C  
ATOM    858  CD  GLN A  53     -40.893  53.512  -2.176  1.00  0.00           C  
ATOM    859  OE1 GLN A  53     -41.891  53.513  -2.886  1.00  0.00           O  
ATOM    860  NE2 GLN A  53     -40.706  54.348  -1.154  1.00  0.00           N  
ATOM    861  H   GLN A  53     -39.075  51.742  -5.431  1.00  0.00           H  
ATOM    862  HA  GLN A  53     -38.648  50.210  -2.999  1.00  0.00           H  
ATOM    863 1HB  GLN A  53     -41.062  51.702  -4.045  1.00  0.00           H  
ATOM    864 2HB  GLN A  53     -41.069  50.845  -2.505  1.00  0.00           H  
ATOM    865 1HG  GLN A  53     -39.295  52.254  -1.673  1.00  0.00           H  
ATOM    866 2HG  GLN A  53     -39.156  53.045  -3.269  1.00  0.00           H  
ATOM    867 1HE2 GLN A  53     -41.425  55.050  -0.930  1.00  0.00           H  
ATOM    868 2HE2 GLN A  53     -39.856  54.312  -0.627  1.00  0.00           H  
ATOM    869  N   PHE A  54     -40.326  48.311  -3.012  1.00  0.00           N  
ATOM    870  CA  PHE A  54     -40.978  47.029  -3.196  1.00  0.00           C  
ATOM    871  C   PHE A  54     -42.473  47.093  -3.418  1.00  0.00           C  
ATOM    872  O   PHE A  54     -43.168  48.001  -2.931  1.00  0.00           O  
ATOM    873  CB  PHE A  54     -40.699  46.095  -2.029  1.00  0.00           C  
ATOM    874  CG  PHE A  54     -39.328  45.518  -2.049  1.00  0.00           C  
ATOM    875  CD1 PHE A  54     -38.298  46.063  -1.306  1.00  0.00           C  
ATOM    876  CD2 PHE A  54     -39.073  44.397  -2.824  1.00  0.00           C  
ATOM    877  CE1 PHE A  54     -37.037  45.495  -1.335  1.00  0.00           C  
ATOM    878  CE2 PHE A  54     -37.825  43.829  -2.855  1.00  0.00           C  
ATOM    879  CZ  PHE A  54     -36.802  44.375  -2.108  1.00  0.00           C  
ATOM    880  H   PHE A  54     -40.073  48.622  -2.083  1.00  0.00           H  
ATOM    881  HA  PHE A  54     -40.540  46.563  -4.081  1.00  0.00           H  
ATOM    882 1HB  PHE A  54     -40.834  46.626  -1.090  1.00  0.00           H  
ATOM    883 2HB  PHE A  54     -41.415  45.269  -2.045  1.00  0.00           H  
ATOM    884  HD1 PHE A  54     -38.487  46.942  -0.691  1.00  0.00           H  
ATOM    885  HD2 PHE A  54     -39.886  43.960  -3.413  1.00  0.00           H  
ATOM    886  HE1 PHE A  54     -36.231  45.926  -0.744  1.00  0.00           H  
ATOM    887  HE2 PHE A  54     -37.647  42.942  -3.462  1.00  0.00           H  
ATOM    888  HZ  PHE A  54     -35.814  43.922  -2.127  1.00  0.00           H  
ATOM    889  N   VAL A  55     -42.929  46.097  -4.159  1.00  0.00           N  
ATOM    890  CA  VAL A  55     -44.325  45.835  -4.386  1.00  0.00           C  
ATOM    891  C   VAL A  55     -44.608  44.499  -3.697  1.00  0.00           C  
ATOM    892  O   VAL A  55     -43.862  43.526  -3.880  1.00  0.00           O  
ATOM    893  CB  VAL A  55     -44.652  45.747  -5.884  1.00  0.00           C  
ATOM    894  CG1 VAL A  55     -46.109  45.483  -6.081  1.00  0.00           C  
ATOM    895  CG2 VAL A  55     -44.238  47.023  -6.578  1.00  0.00           C  
ATOM    896  H   VAL A  55     -42.253  45.460  -4.565  1.00  0.00           H  
ATOM    897  HA  VAL A  55     -44.905  46.625  -3.938  1.00  0.00           H  
ATOM    898  HB  VAL A  55     -44.117  44.910  -6.311  1.00  0.00           H  
ATOM    899 1HG1 VAL A  55     -46.300  45.410  -7.141  1.00  0.00           H  
ATOM    900 2HG1 VAL A  55     -46.394  44.558  -5.591  1.00  0.00           H  
ATOM    901 3HG1 VAL A  55     -46.688  46.306  -5.657  1.00  0.00           H  
ATOM    902 1HG2 VAL A  55     -44.457  46.944  -7.630  1.00  0.00           H  
ATOM    903 2HG2 VAL A  55     -44.773  47.858  -6.165  1.00  0.00           H  
ATOM    904 3HG2 VAL A  55     -43.179  47.178  -6.437  1.00  0.00           H  
ATOM    905  N   ARG A  56     -45.648  44.461  -2.879  1.00  0.00           N  
ATOM    906  CA  ARG A  56     -45.996  43.269  -2.118  1.00  0.00           C  
ATOM    907  C   ARG A  56     -47.422  42.804  -2.381  1.00  0.00           C  
ATOM    908  O   ARG A  56     -48.191  43.504  -3.029  1.00  0.00           O  
ATOM    909  CB  ARG A  56     -45.879  43.509  -0.606  1.00  0.00           C  
ATOM    910  CG  ARG A  56     -44.483  43.842  -0.020  1.00  0.00           C  
ATOM    911  CD  ARG A  56     -44.562  44.079   1.482  1.00  0.00           C  
ATOM    912  NE  ARG A  56     -43.308  44.547   2.059  1.00  0.00           N  
ATOM    913  CZ  ARG A  56     -42.357  43.772   2.633  1.00  0.00           C  
ATOM    914  NH1 ARG A  56     -42.511  42.463   2.762  1.00  0.00           N  
ATOM    915  NH2 ARG A  56     -41.249  44.339   3.094  1.00  0.00           N  
ATOM    916  H   ARG A  56     -46.211  45.302  -2.786  1.00  0.00           H  
ATOM    917  HA  ARG A  56     -45.315  42.490  -2.417  1.00  0.00           H  
ATOM    918 1HB  ARG A  56     -46.541  44.309  -0.340  1.00  0.00           H  
ATOM    919 2HB  ARG A  56     -46.228  42.622  -0.079  1.00  0.00           H  
ATOM    920 1HG  ARG A  56     -43.816  43.006  -0.178  1.00  0.00           H  
ATOM    921 2HG  ARG A  56     -44.078  44.734  -0.500  1.00  0.00           H  
ATOM    922 1HD  ARG A  56     -45.323  44.793   1.713  1.00  0.00           H  
ATOM    923 2HD  ARG A  56     -44.808  43.140   1.959  1.00  0.00           H  
ATOM    924  HE  ARG A  56     -43.116  45.538   2.003  1.00  0.00           H  
ATOM    925 1HH1 ARG A  56     -43.368  41.980   2.456  1.00  0.00           H  
ATOM    926 2HH1 ARG A  56     -41.781  41.919   3.194  1.00  0.00           H  
ATOM    927 1HH2 ARG A  56     -41.114  45.359   3.026  1.00  0.00           H  
ATOM    928 2HH2 ARG A  56     -40.535  43.770   3.520  1.00  0.00           H  
ATOM    929  N   ALA A  57     -47.768  41.625  -1.882  1.00  0.00           N  
ATOM    930  CA  ALA A  57     -49.161  41.161  -1.876  1.00  0.00           C  
ATOM    931  C   ALA A  57     -49.365  40.322  -0.627  1.00  0.00           C  
ATOM    932  O   ALA A  57     -48.717  39.294  -0.451  1.00  0.00           O  
ATOM    933  CB  ALA A  57     -49.495  40.353  -3.117  1.00  0.00           C  
ATOM    934  H   ALA A  57     -47.034  41.056  -1.465  1.00  0.00           H  
ATOM    935  HA  ALA A  57     -49.822  42.024  -1.830  1.00  0.00           H  
ATOM    936 1HB  ALA A  57     -50.537  40.034  -3.070  1.00  0.00           H  
ATOM    937 2HB  ALA A  57     -49.346  40.973  -4.004  1.00  0.00           H  
ATOM    938 3HB  ALA A  57     -48.853  39.482  -3.160  1.00  0.00           H  
ATOM    939  N   ALA A  58     -50.264  40.747   0.268  1.00  0.00           N  
ATOM    940  CA  ALA A  58     -50.483  40.035   1.533  1.00  0.00           C  
ATOM    941  C   ALA A  58     -49.179  39.924   2.335  1.00  0.00           C  
ATOM    942  O   ALA A  58     -48.969  38.968   3.080  1.00  0.00           O  
ATOM    943  CB  ALA A  58     -51.061  38.644   1.279  1.00  0.00           C  
ATOM    944  H   ALA A  58     -50.796  41.613   0.120  1.00  0.00           H  
ATOM    945  HA  ALA A  58     -51.195  40.614   2.122  1.00  0.00           H  
ATOM    946 1HB  ALA A  58     -51.245  38.157   2.236  1.00  0.00           H  
ATOM    947 2HB  ALA A  58     -52.000  38.739   0.736  1.00  0.00           H  
ATOM    948 3HB  ALA A  58     -50.377  38.032   0.704  1.00  0.00           H  
ATOM    949  N   GLY A  59     -48.303  40.915   2.163  1.00  0.00           N  
ATOM    950  CA  GLY A  59     -47.017  41.002   2.847  1.00  0.00           C  
ATOM    951  C   GLY A  59     -45.867  40.324   2.087  1.00  0.00           C  
ATOM    952  O   GLY A  59     -44.693  40.551   2.397  1.00  0.00           O  
ATOM    953  H   GLY A  59     -48.566  41.654   1.527  1.00  0.00           H  
ATOM    954 1HA  GLY A  59     -46.775  42.051   3.010  1.00  0.00           H  
ATOM    955 2HA  GLY A  59     -47.110  40.548   3.832  1.00  0.00           H  
ATOM    956  N   VAL A  60     -46.189  39.542   1.063  1.00  0.00           N  
ATOM    957  CA  VAL A  60     -45.183  38.826   0.287  1.00  0.00           C  
ATOM    958  C   VAL A  60     -44.568  39.749  -0.733  1.00  0.00           C  
ATOM    959  O   VAL A  60     -45.293  40.464  -1.402  1.00  0.00           O  
ATOM    960  CB  VAL A  60     -45.844  37.633  -0.436  1.00  0.00           C  
ATOM    961  CG1 VAL A  60     -44.845  36.917  -1.337  1.00  0.00           C  
ATOM    962  CG2 VAL A  60     -46.434  36.702   0.602  1.00  0.00           C  
ATOM    963  H   VAL A  60     -47.168  39.402   0.813  1.00  0.00           H  
ATOM    964  HA  VAL A  60     -44.407  38.463   0.959  1.00  0.00           H  
ATOM    965  HB  VAL A  60     -46.640  38.005  -1.080  1.00  0.00           H  
ATOM    966 1HG1 VAL A  60     -45.342  36.092  -1.844  1.00  0.00           H  
ATOM    967 2HG1 VAL A  60     -44.462  37.609  -2.078  1.00  0.00           H  
ATOM    968 3HG1 VAL A  60     -44.021  36.533  -0.738  1.00  0.00           H  
ATOM    969 1HG2 VAL A  60     -46.928  35.867   0.106  1.00  0.00           H  
ATOM    970 2HG2 VAL A  60     -45.642  36.326   1.247  1.00  0.00           H  
ATOM    971 3HG2 VAL A  60     -47.166  37.254   1.202  1.00  0.00           H  
ATOM    972  N   GLU A  61     -43.247  39.792  -0.857  1.00  0.00           N  
ATOM    973  CA  GLU A  61     -42.692  40.670  -1.890  1.00  0.00           C  
ATOM    974  C   GLU A  61     -42.984  40.017  -3.230  1.00  0.00           C  
ATOM    975  O   GLU A  61     -42.679  38.838  -3.413  1.00  0.00           O  
ATOM    976  CB  GLU A  61     -41.184  40.859  -1.703  1.00  0.00           C  
ATOM    977  CG  GLU A  61     -40.784  41.606  -0.426  1.00  0.00           C  
ATOM    978  CD  GLU A  61     -39.281  41.705  -0.238  1.00  0.00           C  
ATOM    979  OE1 GLU A  61     -38.561  41.179  -1.054  1.00  0.00           O  
ATOM    980  OE2 GLU A  61     -38.861  42.293   0.736  1.00  0.00           O  
ATOM    981  H   GLU A  61     -42.649  39.217  -0.279  1.00  0.00           H  
ATOM    982  HA  GLU A  61     -43.182  41.639  -1.867  1.00  0.00           H  
ATOM    983 1HB  GLU A  61     -40.694  39.887  -1.692  1.00  0.00           H  
ATOM    984 2HB  GLU A  61     -40.784  41.418  -2.552  1.00  0.00           H  
ATOM    985 1HG  GLU A  61     -41.198  42.616  -0.465  1.00  0.00           H  
ATOM    986 2HG  GLU A  61     -41.222  41.097   0.429  1.00  0.00           H  
ATOM    987  N   VAL A  62     -43.574  40.762  -4.163  1.00  0.00           N  
ATOM    988  CA  VAL A  62     -43.914  40.175  -5.453  1.00  0.00           C  
ATOM    989  C   VAL A  62     -43.211  40.897  -6.588  1.00  0.00           C  
ATOM    990  O   VAL A  62     -43.151  40.395  -7.720  1.00  0.00           O  
ATOM    991  CB  VAL A  62     -45.435  40.240  -5.688  1.00  0.00           C  
ATOM    992  CG1 VAL A  62     -46.140  39.500  -4.571  1.00  0.00           C  
ATOM    993  CG2 VAL A  62     -45.932  41.678  -5.778  1.00  0.00           C  
ATOM    994  H   VAL A  62     -43.801  41.729  -3.963  1.00  0.00           H  
ATOM    995  HA  VAL A  62     -43.602  39.131  -5.461  1.00  0.00           H  
ATOM    996  HB  VAL A  62     -45.658  39.720  -6.612  1.00  0.00           H  
ATOM    997 1HG1 VAL A  62     -47.202  39.502  -4.763  1.00  0.00           H  
ATOM    998 2HG1 VAL A  62     -45.784  38.487  -4.496  1.00  0.00           H  
ATOM    999 3HG1 VAL A  62     -45.944  40.001  -3.646  1.00  0.00           H  
ATOM   1000 1HG2 VAL A  62     -47.009  41.687  -5.949  1.00  0.00           H  
ATOM   1001 2HG2 VAL A  62     -45.719  42.174  -4.857  1.00  0.00           H  
ATOM   1002 3HG2 VAL A  62     -45.433  42.199  -6.595  1.00  0.00           H  
ATOM   1003  N   GLY A  63     -42.648  42.065  -6.276  1.00  0.00           N  
ATOM   1004  CA  GLY A  63     -42.005  42.859  -7.300  1.00  0.00           C  
ATOM   1005  C   GLY A  63     -41.418  44.176  -6.805  1.00  0.00           C  
ATOM   1006  O   GLY A  63     -41.233  44.390  -5.604  1.00  0.00           O  
ATOM   1007  H   GLY A  63     -42.749  42.437  -5.337  1.00  0.00           H  
ATOM   1008 1HA  GLY A  63     -41.237  42.273  -7.804  1.00  0.00           H  
ATOM   1009 2HA  GLY A  63     -42.767  43.084  -8.033  1.00  0.00           H  
ATOM   1010  N   LYS A  64     -41.064  45.031  -7.763  1.00  0.00           N  
ATOM   1011  CA  LYS A  64     -40.479  46.351  -7.489  1.00  0.00           C  
ATOM   1012  C   LYS A  64     -41.052  47.454  -8.367  1.00  0.00           C  
ATOM   1013  O   LYS A  64     -41.464  47.219  -9.506  1.00  0.00           O  
ATOM   1014  CB  LYS A  64     -38.957  46.365  -7.638  1.00  0.00           C  
ATOM   1015  CG  LYS A  64     -38.179  45.539  -6.626  1.00  0.00           C  
ATOM   1016  CD  LYS A  64     -36.687  45.745  -6.826  1.00  0.00           C  
ATOM   1017  CE  LYS A  64     -35.869  44.973  -5.818  1.00  0.00           C  
ATOM   1018  NZ  LYS A  64     -34.404  45.157  -6.042  1.00  0.00           N  
ATOM   1019  H   LYS A  64     -41.264  44.745  -8.723  1.00  0.00           H  
ATOM   1020  HA  LYS A  64     -40.711  46.612  -6.460  1.00  0.00           H  
ATOM   1021 1HB  LYS A  64     -38.690  46.019  -8.635  1.00  0.00           H  
ATOM   1022 2HB  LYS A  64     -38.606  47.401  -7.548  1.00  0.00           H  
ATOM   1023 1HG  LYS A  64     -38.453  45.856  -5.614  1.00  0.00           H  
ATOM   1024 2HG  LYS A  64     -38.417  44.484  -6.737  1.00  0.00           H  
ATOM   1025 1HD  LYS A  64     -36.403  45.434  -7.832  1.00  0.00           H  
ATOM   1026 2HD  LYS A  64     -36.463  46.810  -6.715  1.00  0.00           H  
ATOM   1027 1HE  LYS A  64     -36.117  45.327  -4.824  1.00  0.00           H  
ATOM   1028 2HE  LYS A  64     -36.112  43.913  -5.890  1.00  0.00           H  
ATOM   1029 1HZ  LYS A  64     -33.887  44.635  -5.349  1.00  0.00           H  
ATOM   1030 2HZ  LYS A  64     -34.157  44.826  -6.965  1.00  0.00           H  
ATOM   1031 3HZ  LYS A  64     -34.177  46.140  -5.963  1.00  0.00           H  
ATOM   1032  N   VAL A  65     -41.029  48.681  -7.861  1.00  0.00           N  
ATOM   1033  CA  VAL A  65     -41.443  49.817  -8.663  1.00  0.00           C  
ATOM   1034  C   VAL A  65     -40.319  50.184  -9.616  1.00  0.00           C  
ATOM   1035  O   VAL A  65     -39.183  50.425  -9.207  1.00  0.00           O  
ATOM   1036  CB  VAL A  65     -41.806  51.029  -7.770  1.00  0.00           C  
ATOM   1037  CG1 VAL A  65     -42.131  52.228  -8.648  1.00  0.00           C  
ATOM   1038  CG2 VAL A  65     -43.012  50.668  -6.869  1.00  0.00           C  
ATOM   1039  H   VAL A  65     -40.708  48.823  -6.909  1.00  0.00           H  
ATOM   1040  HA  VAL A  65     -42.321  49.544  -9.243  1.00  0.00           H  
ATOM   1041  HB  VAL A  65     -40.951  51.292  -7.140  1.00  0.00           H  
ATOM   1042 1HG1 VAL A  65     -42.383  53.080  -8.020  1.00  0.00           H  
ATOM   1043 2HG1 VAL A  65     -41.271  52.476  -9.257  1.00  0.00           H  
ATOM   1044 3HG1 VAL A  65     -42.966  51.985  -9.296  1.00  0.00           H  
ATOM   1045 1HG2 VAL A  65     -43.262  51.522  -6.235  1.00  0.00           H  
ATOM   1046 2HG2 VAL A  65     -43.870  50.410  -7.491  1.00  0.00           H  
ATOM   1047 3HG2 VAL A  65     -42.748  49.815  -6.236  1.00  0.00           H  
ATOM   1048  N   LYS A  66     -40.628  50.219 -10.898  1.00  0.00           N  
ATOM   1049  CA  LYS A  66     -39.635  50.544 -11.904  1.00  0.00           C  
ATOM   1050  C   LYS A  66     -39.508  52.050 -11.976  1.00  0.00           C  
ATOM   1051  O   LYS A  66     -38.400  52.591 -11.997  1.00  0.00           O  
ATOM   1052  CB  LYS A  66     -40.025  49.960 -13.259  1.00  0.00           C  
ATOM   1053  CG  LYS A  66     -39.020  50.205 -14.377  1.00  0.00           C  
ATOM   1054  CD  LYS A  66     -39.458  49.513 -15.668  1.00  0.00           C  
ATOM   1055  CE  LYS A  66     -38.448  49.719 -16.795  1.00  0.00           C  
ATOM   1056  NZ  LYS A  66     -38.890  49.060 -18.054  1.00  0.00           N  
ATOM   1057  H   LYS A  66     -41.583  50.046 -11.179  1.00  0.00           H  
ATOM   1058  HA  LYS A  66     -38.672  50.132 -11.604  1.00  0.00           H  
ATOM   1059 1HB  LYS A  66     -40.167  48.880 -13.162  1.00  0.00           H  
ATOM   1060 2HB  LYS A  66     -40.982  50.385 -13.569  1.00  0.00           H  
ATOM   1061 1HG  LYS A  66     -38.937  51.281 -14.554  1.00  0.00           H  
ATOM   1062 2HG  LYS A  66     -38.044  49.825 -14.079  1.00  0.00           H  
ATOM   1063 1HD  LYS A  66     -39.572  48.438 -15.489  1.00  0.00           H  
ATOM   1064 2HD  LYS A  66     -40.424  49.909 -15.984  1.00  0.00           H  
ATOM   1065 1HE  LYS A  66     -38.318  50.784 -16.978  1.00  0.00           H  
ATOM   1066 2HE  LYS A  66     -37.493  49.291 -16.494  1.00  0.00           H  
ATOM   1067 1HZ  LYS A  66     -38.210  49.193 -18.779  1.00  0.00           H  
ATOM   1068 2HZ  LYS A  66     -39.016  48.054 -17.881  1.00  0.00           H  
ATOM   1069 3HZ  LYS A  66     -39.776  49.444 -18.350  1.00  0.00           H  
ATOM   1070  N   SER A  67     -40.659  52.726 -12.012  1.00  0.00           N  
ATOM   1071  CA  SER A  67     -40.645  54.180 -12.038  1.00  0.00           C  
ATOM   1072  C   SER A  67     -41.973  54.817 -11.633  1.00  0.00           C  
ATOM   1073  O   SER A  67     -43.040  54.228 -11.830  1.00  0.00           O  
ATOM   1074  CB  SER A  67     -40.260  54.681 -13.421  1.00  0.00           C  
ATOM   1075  OG  SER A  67     -41.244  54.373 -14.359  1.00  0.00           O  
ATOM   1076  H   SER A  67     -41.537  52.211 -11.987  1.00  0.00           H  
ATOM   1077  HA  SER A  67     -39.887  54.494 -11.350  1.00  0.00           H  
ATOM   1078 1HB  SER A  67     -40.116  55.764 -13.383  1.00  0.00           H  
ATOM   1079 2HB  SER A  67     -39.314  54.240 -13.725  1.00  0.00           H  
ATOM   1080  HG  SER A  67     -42.012  54.902 -14.108  1.00  0.00           H  
ATOM   1081  N   VAL A  68     -41.922  56.068 -11.174  1.00  0.00           N  
ATOM   1082  CA  VAL A  68     -43.160  56.828 -10.949  1.00  0.00           C  
ATOM   1083  C   VAL A  68     -43.198  58.094 -11.826  1.00  0.00           C  
ATOM   1084  O   VAL A  68     -42.310  58.946 -11.739  1.00  0.00           O  
ATOM   1085  CB  VAL A  68     -43.303  57.244  -9.468  1.00  0.00           C  
ATOM   1086  CG1 VAL A  68     -44.607  58.028  -9.290  1.00  0.00           C  
ATOM   1087  CG2 VAL A  68     -43.257  56.008  -8.548  1.00  0.00           C  
ATOM   1088  H   VAL A  68     -40.998  56.452 -10.933  1.00  0.00           H  
ATOM   1089  HA  VAL A  68     -44.011  56.205 -11.215  1.00  0.00           H  
ATOM   1090  HB  VAL A  68     -42.481  57.912  -9.205  1.00  0.00           H  
ATOM   1091 1HG1 VAL A  68     -44.688  58.337  -8.252  1.00  0.00           H  
ATOM   1092 2HG1 VAL A  68     -44.602  58.909  -9.933  1.00  0.00           H  
ATOM   1093 3HG1 VAL A  68     -45.454  57.397  -9.555  1.00  0.00           H  
ATOM   1094 1HG2 VAL A  68     -43.350  56.323  -7.508  1.00  0.00           H  
ATOM   1095 2HG2 VAL A  68     -44.061  55.345  -8.798  1.00  0.00           H  
ATOM   1096 3HG2 VAL A  68     -42.301  55.493  -8.685  1.00  0.00           H  
ATOM   1097  N   ASP A  69     -44.241  58.215 -12.657  1.00  0.00           N  
ATOM   1098  CA  ASP A  69     -44.402  59.357 -13.565  1.00  0.00           C  
ATOM   1099  C   ASP A  69     -45.643  60.196 -13.279  1.00  0.00           C  
ATOM   1100  O   ASP A  69     -46.770  59.695 -13.273  1.00  0.00           O  
ATOM   1101  CB  ASP A  69     -44.480  58.932 -15.041  1.00  0.00           C  
ATOM   1102  CG  ASP A  69     -43.186  58.320 -15.629  1.00  0.00           C  
ATOM   1103  OD1 ASP A  69     -42.207  59.017 -15.717  1.00  0.00           O  
ATOM   1104  OD2 ASP A  69     -43.230  57.172 -16.067  1.00  0.00           O  
ATOM   1105  H   ASP A  69     -44.949  57.481 -12.654  1.00  0.00           H  
ATOM   1106  HA  ASP A  69     -43.534  60.005 -13.448  1.00  0.00           H  
ATOM   1107 1HB  ASP A  69     -45.289  58.210 -15.155  1.00  0.00           H  
ATOM   1108 2HB  ASP A  69     -44.750  59.808 -15.638  1.00  0.00           H  
ATOM   1109  N   LEU A  70     -45.466  61.479 -13.017  1.00  0.00           N  
ATOM   1110  CA  LEU A  70     -46.649  62.300 -12.795  1.00  0.00           C  
ATOM   1111  C   LEU A  70     -47.387  62.461 -14.119  1.00  0.00           C  
ATOM   1112  O   LEU A  70     -46.748  62.649 -15.157  1.00  0.00           O  
ATOM   1113  CB  LEU A  70     -46.269  63.668 -12.240  1.00  0.00           C  
ATOM   1114  CG  LEU A  70     -45.649  63.664 -10.850  1.00  0.00           C  
ATOM   1115  CD1 LEU A  70     -45.281  65.090 -10.463  1.00  0.00           C  
ATOM   1116  CD2 LEU A  70     -46.635  63.047  -9.878  1.00  0.00           C  
ATOM   1117  H   LEU A  70     -44.537  61.883 -12.997  1.00  0.00           H  
ATOM   1118  HA  LEU A  70     -47.310  61.799 -12.087  1.00  0.00           H  
ATOM   1119 1HB  LEU A  70     -45.559  64.134 -12.921  1.00  0.00           H  
ATOM   1120 2HB  LEU A  70     -47.146  64.271 -12.213  1.00  0.00           H  
ATOM   1121  HG  LEU A  70     -44.732  63.071 -10.856  1.00  0.00           H  
ATOM   1122 1HD1 LEU A  70     -44.829  65.094  -9.471  1.00  0.00           H  
ATOM   1123 2HD1 LEU A  70     -44.571  65.492 -11.186  1.00  0.00           H  
ATOM   1124 3HD1 LEU A  70     -46.180  65.708 -10.455  1.00  0.00           H  
ATOM   1125 1HD2 LEU A  70     -46.205  63.029  -8.877  1.00  0.00           H  
ATOM   1126 2HD2 LEU A  70     -47.561  63.629  -9.868  1.00  0.00           H  
ATOM   1127 3HD2 LEU A  70     -46.846  62.036 -10.200  1.00  0.00           H  
ATOM   1128  N   ILE A  71     -48.716  62.391 -14.093  1.00  0.00           N  
ATOM   1129  CA  ILE A  71     -49.507  62.543 -15.310  1.00  0.00           C  
ATOM   1130  C   ILE A  71     -50.625  63.568 -15.121  1.00  0.00           C  
ATOM   1131  O   ILE A  71     -50.923  63.992 -13.999  1.00  0.00           O  
ATOM   1132  CB  ILE A  71     -50.142  61.199 -15.750  1.00  0.00           C  
ATOM   1133  CG1 ILE A  71     -51.101  60.744 -14.722  1.00  0.00           C  
ATOM   1134  CG2 ILE A  71     -49.070  60.120 -15.942  1.00  0.00           C  
ATOM   1135  CD1 ILE A  71     -51.917  59.578 -15.127  1.00  0.00           C  
ATOM   1136  H   ILE A  71     -49.193  62.225 -13.209  1.00  0.00           H  
ATOM   1137  HA  ILE A  71     -48.856  62.895 -16.108  1.00  0.00           H  
ATOM   1138  HB  ILE A  71     -50.685  61.344 -16.681  1.00  0.00           H  
ATOM   1139 1HG1 ILE A  71     -50.555  60.476 -13.843  1.00  0.00           H  
ATOM   1140 2HG1 ILE A  71     -51.759  61.572 -14.489  1.00  0.00           H  
ATOM   1141 1HG2 ILE A  71     -49.541  59.187 -16.253  1.00  0.00           H  
ATOM   1142 2HG2 ILE A  71     -48.361  60.439 -16.705  1.00  0.00           H  
ATOM   1143 3HG2 ILE A  71     -48.543  59.954 -15.011  1.00  0.00           H  
ATOM   1144 1HD1 ILE A  71     -52.591  59.314 -14.322  1.00  0.00           H  
ATOM   1145 2HD1 ILE A  71     -52.495  59.827 -16.014  1.00  0.00           H  
ATOM   1146 3HD1 ILE A  71     -51.257  58.743 -15.344  1.00  0.00           H  
ATOM   1147  N   ASN A  72     -51.241  63.980 -16.227  1.00  0.00           N  
ATOM   1148  CA  ASN A  72     -52.397  64.871 -16.175  1.00  0.00           C  
ATOM   1149  C   ASN A  72     -52.146  66.139 -15.347  1.00  0.00           C  
ATOM   1150  O   ASN A  72     -52.923  66.498 -14.466  1.00  0.00           O  
ATOM   1151  CB  ASN A  72     -53.624  64.108 -15.697  1.00  0.00           C  
ATOM   1152  CG  ASN A  72     -54.000  63.002 -16.671  1.00  0.00           C  
ATOM   1153  OD1 ASN A  72     -53.776  63.158 -17.879  1.00  0.00           O  
ATOM   1154  ND2 ASN A  72     -54.565  61.916 -16.197  1.00  0.00           N  
ATOM   1155  H   ASN A  72     -50.928  63.633 -17.122  1.00  0.00           H  
ATOM   1156  HA  ASN A  72     -52.604  65.205 -17.194  1.00  0.00           H  
ATOM   1157 1HB  ASN A  72     -53.437  63.669 -14.713  1.00  0.00           H  
ATOM   1158 2HB  ASN A  72     -54.464  64.794 -15.592  1.00  0.00           H  
ATOM   1159 1HD2 ASN A  72     -54.827  61.182 -16.823  1.00  0.00           H  
ATOM   1160 2HD2 ASN A  72     -54.770  61.798 -15.208  1.00  0.00           H  
ATOM   1161  N   GLY A  73     -50.991  66.769 -15.566  1.00  0.00           N  
ATOM   1162  CA  GLY A  73     -50.657  68.026 -14.897  1.00  0.00           C  
ATOM   1163  C   GLY A  73     -50.129  67.848 -13.479  1.00  0.00           C  
ATOM   1164  O   GLY A  73     -49.811  68.826 -12.803  1.00  0.00           O  
ATOM   1165  H   GLY A  73     -50.359  66.397 -16.258  1.00  0.00           H  
ATOM   1166 1HA  GLY A  73     -49.913  68.556 -15.491  1.00  0.00           H  
ATOM   1167 2HA  GLY A  73     -51.543  68.659 -14.871  1.00  0.00           H  
ATOM   1168  N   GLY A  74     -50.009  66.601 -13.040  1.00  0.00           N  
ATOM   1169  CA  GLY A  74     -49.577  66.288 -11.694  1.00  0.00           C  
ATOM   1170  C   GLY A  74     -50.768  65.920 -10.818  1.00  0.00           C  
ATOM   1171  O   GLY A  74     -50.602  65.631  -9.632  1.00  0.00           O  
ATOM   1172  H   GLY A  74     -50.284  65.821 -13.631  1.00  0.00           H  
ATOM   1173 1HA  GLY A  74     -48.893  65.450 -11.725  1.00  0.00           H  
ATOM   1174 2HA  GLY A  74     -49.043  67.133 -11.266  1.00  0.00           H  
ATOM   1175  N   GLU A  75     -51.978  65.922 -11.395  1.00  0.00           N  
ATOM   1176  CA  GLU A  75     -53.171  65.548 -10.637  1.00  0.00           C  
ATOM   1177  C   GLU A  75     -53.163  64.064 -10.274  1.00  0.00           C  
ATOM   1178  O   GLU A  75     -53.738  63.663  -9.263  1.00  0.00           O  
ATOM   1179  CB  GLU A  75     -54.445  65.865 -11.421  1.00  0.00           C  
ATOM   1180  CG  GLU A  75     -54.747  67.359 -11.606  1.00  0.00           C  
ATOM   1181  CD  GLU A  75     -55.040  68.095 -10.315  1.00  0.00           C  
ATOM   1182  OE1 GLU A  75     -55.876  67.637  -9.570  1.00  0.00           O  
ATOM   1183  OE2 GLU A  75     -54.438  69.118 -10.081  1.00  0.00           O  
ATOM   1184  H   GLU A  75     -52.091  66.179 -12.379  1.00  0.00           H  
ATOM   1185  HA  GLU A  75     -53.182  66.123  -9.711  1.00  0.00           H  
ATOM   1186 1HB  GLU A  75     -54.371  65.417 -12.415  1.00  0.00           H  
ATOM   1187 2HB  GLU A  75     -55.299  65.408 -10.923  1.00  0.00           H  
ATOM   1188 1HG  GLU A  75     -53.881  67.824 -12.087  1.00  0.00           H  
ATOM   1189 2HG  GLU A  75     -55.595  67.464 -12.280  1.00  0.00           H  
ATOM   1190  N   GLN A  76     -52.579  63.239 -11.145  1.00  0.00           N  
ATOM   1191  CA  GLN A  76     -52.549  61.789 -10.952  1.00  0.00           C  
ATOM   1192  C   GLN A  76     -51.148  61.275 -11.218  1.00  0.00           C  
ATOM   1193  O   GLN A  76     -50.317  61.998 -11.772  1.00  0.00           O  
ATOM   1194  CB  GLN A  76     -53.551  61.095 -11.877  1.00  0.00           C  
ATOM   1195  CG  GLN A  76     -54.974  61.542 -11.674  1.00  0.00           C  
ATOM   1196  CD  GLN A  76     -55.937  60.867 -12.589  1.00  0.00           C  
ATOM   1197  OE1 GLN A  76     -55.839  60.931 -13.822  1.00  0.00           O  
ATOM   1198  NE2 GLN A  76     -56.919  60.218 -11.993  1.00  0.00           N  
ATOM   1199  H   GLN A  76     -52.121  63.623 -11.974  1.00  0.00           H  
ATOM   1200  HA  GLN A  76     -52.802  61.558  -9.915  1.00  0.00           H  
ATOM   1201 1HB  GLN A  76     -53.301  61.301 -12.898  1.00  0.00           H  
ATOM   1202 2HB  GLN A  76     -53.501  60.017 -11.728  1.00  0.00           H  
ATOM   1203 1HG  GLN A  76     -55.263  61.328 -10.642  1.00  0.00           H  
ATOM   1204 2HG  GLN A  76     -55.035  62.611 -11.865  1.00  0.00           H  
ATOM   1205 1HE2 GLN A  76     -57.615  59.748 -12.539  1.00  0.00           H  
ATOM   1206 2HE2 GLN A  76     -56.964  60.197 -10.994  1.00  0.00           H  
ATOM   1207  N   ALA A  77     -50.857  60.043 -10.833  1.00  0.00           N  
ATOM   1208  CA  ALA A  77     -49.539  59.515 -11.161  1.00  0.00           C  
ATOM   1209  C   ALA A  77     -49.577  58.071 -11.584  1.00  0.00           C  
ATOM   1210  O   ALA A  77     -50.351  57.268 -11.055  1.00  0.00           O  
ATOM   1211  CB  ALA A  77     -48.636  59.640  -9.971  1.00  0.00           C  
ATOM   1212  H   ALA A  77     -51.544  59.493 -10.316  1.00  0.00           H  
ATOM   1213  HA  ALA A  77     -49.130  60.093 -11.987  1.00  0.00           H  
ATOM   1214 1HB  ALA A  77     -47.642  59.269 -10.230  1.00  0.00           H  
ATOM   1215 2HB  ALA A  77     -48.579  60.678  -9.670  1.00  0.00           H  
ATOM   1216 3HB  ALA A  77     -49.052  59.054  -9.172  1.00  0.00           H  
ATOM   1217  N   GLU A  78     -48.703  57.732 -12.521  1.00  0.00           N  
ATOM   1218  CA  GLU A  78     -48.595  56.364 -12.972  1.00  0.00           C  
ATOM   1219  C   GLU A  78     -47.395  55.689 -12.349  1.00  0.00           C  
ATOM   1220  O   GLU A  78     -46.266  56.185 -12.425  1.00  0.00           O  
ATOM   1221  CB  GLU A  78     -48.501  56.280 -14.501  1.00  0.00           C  
ATOM   1222  CG  GLU A  78     -48.453  54.812 -15.044  1.00  0.00           C  
ATOM   1223  CD  GLU A  78     -48.380  54.701 -16.551  1.00  0.00           C  
ATOM   1224  OE1 GLU A  78     -48.155  55.702 -17.189  1.00  0.00           O  
ATOM   1225  OE2 GLU A  78     -48.538  53.611 -17.067  1.00  0.00           O  
ATOM   1226  H   GLU A  78     -48.082  58.440 -12.913  1.00  0.00           H  
ATOM   1227  HA  GLU A  78     -49.475  55.820 -12.646  1.00  0.00           H  
ATOM   1228 1HB  GLU A  78     -49.345  56.796 -14.952  1.00  0.00           H  
ATOM   1229 2HB  GLU A  78     -47.596  56.792 -14.832  1.00  0.00           H  
ATOM   1230 1HG  GLU A  78     -47.567  54.330 -14.629  1.00  0.00           H  
ATOM   1231 2HG  GLU A  78     -49.315  54.258 -14.682  1.00  0.00           H  
ATOM   1232  N   VAL A  79     -47.634  54.547 -11.739  1.00  0.00           N  
ATOM   1233  CA  VAL A  79     -46.551  53.798 -11.146  1.00  0.00           C  
ATOM   1234  C   VAL A  79     -46.340  52.566 -11.989  1.00  0.00           C  
ATOM   1235  O   VAL A  79     -47.267  51.784 -12.209  1.00  0.00           O  
ATOM   1236  CB  VAL A  79     -46.897  53.408  -9.710  1.00  0.00           C  
ATOM   1237  CG1 VAL A  79     -45.781  52.614  -9.080  1.00  0.00           C  
ATOM   1238  CG2 VAL A  79     -47.204  54.673  -8.919  1.00  0.00           C  
ATOM   1239  H   VAL A  79     -48.590  54.196 -11.692  1.00  0.00           H  
ATOM   1240  HA  VAL A  79     -45.640  54.394 -11.151  1.00  0.00           H  
ATOM   1241  HB  VAL A  79     -47.746  52.763  -9.733  1.00  0.00           H  
ATOM   1242 1HG1 VAL A  79     -46.057  52.330  -8.066  1.00  0.00           H  
ATOM   1243 2HG1 VAL A  79     -45.588  51.715  -9.668  1.00  0.00           H  
ATOM   1244 3HG1 VAL A  79     -44.892  53.224  -9.055  1.00  0.00           H  
ATOM   1245 1HG2 VAL A  79     -47.483  54.407  -7.909  1.00  0.00           H  
ATOM   1246 2HG2 VAL A  79     -46.338  55.311  -8.898  1.00  0.00           H  
ATOM   1247 3HG2 VAL A  79     -48.026  55.206  -9.391  1.00  0.00           H  
ATOM   1248  N   LYS A  80     -45.136  52.427 -12.511  1.00  0.00           N  
ATOM   1249  CA  LYS A  80     -44.791  51.301 -13.355  1.00  0.00           C  
ATOM   1250  C   LYS A  80     -44.031  50.333 -12.492  1.00  0.00           C  
ATOM   1251  O   LYS A  80     -43.122  50.744 -11.765  1.00  0.00           O  
ATOM   1252  CB  LYS A  80     -43.953  51.756 -14.554  1.00  0.00           C  
ATOM   1253  CG  LYS A  80     -44.695  52.704 -15.524  1.00  0.00           C  
ATOM   1254  CD  LYS A  80     -43.784  53.177 -16.663  1.00  0.00           C  
ATOM   1255  CE  LYS A  80     -44.551  54.029 -17.693  1.00  0.00           C  
ATOM   1256  NZ  LYS A  80     -45.082  55.303 -17.110  1.00  0.00           N  
ATOM   1257  H   LYS A  80     -44.420  53.120 -12.297  1.00  0.00           H  
ATOM   1258  HA  LYS A  80     -45.695  50.806 -13.709  1.00  0.00           H  
ATOM   1259 1HB  LYS A  80     -43.062  52.280 -14.193  1.00  0.00           H  
ATOM   1260 2HB  LYS A  80     -43.615  50.884 -15.113  1.00  0.00           H  
ATOM   1261 1HG  LYS A  80     -45.562  52.200 -15.946  1.00  0.00           H  
ATOM   1262 2HG  LYS A  80     -45.045  53.583 -14.974  1.00  0.00           H  
ATOM   1263 1HD  LYS A  80     -42.975  53.782 -16.252  1.00  0.00           H  
ATOM   1264 2HD  LYS A  80     -43.350  52.315 -17.166  1.00  0.00           H  
ATOM   1265 1HE  LYS A  80     -43.882  54.274 -18.515  1.00  0.00           H  
ATOM   1266 2HE  LYS A  80     -45.390  53.449 -18.078  1.00  0.00           H  
ATOM   1267 1HZ  LYS A  80     -45.581  55.819 -17.821  1.00  0.00           H  
ATOM   1268 2HZ  LYS A  80     -45.716  55.083 -16.357  1.00  0.00           H  
ATOM   1269 3HZ  LYS A  80     -44.332  55.906 -16.733  1.00  0.00           H  
ATOM   1270  N   PHE A  81     -44.348  49.059 -12.597  1.00  0.00           N  
ATOM   1271  CA  PHE A  81     -43.684  48.074 -11.772  1.00  0.00           C  
ATOM   1272  C   PHE A  81     -43.468  46.735 -12.439  1.00  0.00           C  
ATOM   1273  O   PHE A  81     -44.109  46.372 -13.429  1.00  0.00           O  
ATOM   1274  CB  PHE A  81     -44.469  47.877 -10.469  1.00  0.00           C  
ATOM   1275  CG  PHE A  81     -45.845  47.368 -10.627  1.00  0.00           C  
ATOM   1276  CD1 PHE A  81     -46.074  46.018 -10.624  1.00  0.00           C  
ATOM   1277  CD2 PHE A  81     -46.931  48.243 -10.746  1.00  0.00           C  
ATOM   1278  CE1 PHE A  81     -47.331  45.531 -10.752  1.00  0.00           C  
ATOM   1279  CE2 PHE A  81     -48.213  47.753 -10.869  1.00  0.00           C  
ATOM   1280  CZ  PHE A  81     -48.418  46.396 -10.874  1.00  0.00           C  
ATOM   1281  H   PHE A  81     -45.096  48.769 -13.225  1.00  0.00           H  
ATOM   1282  HA  PHE A  81     -42.701  48.453 -11.514  1.00  0.00           H  
ATOM   1283 1HB  PHE A  81     -43.933  47.172  -9.849  1.00  0.00           H  
ATOM   1284 2HB  PHE A  81     -44.519  48.817  -9.926  1.00  0.00           H  
ATOM   1285  HD1 PHE A  81     -45.225  45.334 -10.524  1.00  0.00           H  
ATOM   1286  HD2 PHE A  81     -46.761  49.322 -10.743  1.00  0.00           H  
ATOM   1287  HE1 PHE A  81     -47.470  44.463 -10.750  1.00  0.00           H  
ATOM   1288  HE2 PHE A  81     -49.058  48.435 -10.964  1.00  0.00           H  
ATOM   1289  HZ  PHE A  81     -49.428  46.006 -10.972  1.00  0.00           H  
ATOM   1290  N   THR A  82     -42.547  45.989 -11.858  1.00  0.00           N  
ATOM   1291  CA  THR A  82     -42.204  44.675 -12.343  1.00  0.00           C  
ATOM   1292  C   THR A  82     -42.639  43.628 -11.333  1.00  0.00           C  
ATOM   1293  O   THR A  82     -42.280  43.726 -10.159  1.00  0.00           O  
ATOM   1294  CB  THR A  82     -40.688  44.603 -12.567  1.00  0.00           C  
ATOM   1295  OG1 THR A  82     -40.287  45.582 -13.534  1.00  0.00           O  
ATOM   1296  CG2 THR A  82     -40.325  43.267 -13.056  1.00  0.00           C  
ATOM   1297  H   THR A  82     -42.066  46.362 -11.041  1.00  0.00           H  
ATOM   1298  HA  THR A  82     -42.723  44.483 -13.282  1.00  0.00           H  
ATOM   1299  HB  THR A  82     -40.173  44.804 -11.627  1.00  0.00           H  
ATOM   1300  HG1 THR A  82     -40.548  45.286 -14.414  1.00  0.00           H  
ATOM   1301 1HG2 THR A  82     -39.251  43.209 -13.218  1.00  0.00           H  
ATOM   1302 2HG2 THR A  82     -40.619  42.532 -12.312  1.00  0.00           H  
ATOM   1303 3HG2 THR A  82     -40.846  43.075 -13.998  1.00  0.00           H  
ATOM   1304  N   VAL A  83     -43.396  42.626 -11.788  1.00  0.00           N  
ATOM   1305  CA  VAL A  83     -43.915  41.566 -10.915  1.00  0.00           C  
ATOM   1306  C   VAL A  83     -43.609  40.184 -11.483  1.00  0.00           C  
ATOM   1307  O   VAL A  83     -43.612  39.971 -12.696  1.00  0.00           O  
ATOM   1308  CB  VAL A  83     -45.446  41.745 -10.711  1.00  0.00           C  
ATOM   1309  CG1 VAL A  83     -46.139  41.637 -12.024  1.00  0.00           C  
ATOM   1310  CG2 VAL A  83     -46.014  40.697  -9.729  1.00  0.00           C  
ATOM   1311  H   VAL A  83     -43.643  42.617 -12.778  1.00  0.00           H  
ATOM   1312  HA  VAL A  83     -43.431  41.646  -9.943  1.00  0.00           H  
ATOM   1313  HB  VAL A  83     -45.626  42.742 -10.315  1.00  0.00           H  
ATOM   1314 1HG1 VAL A  83     -47.211  41.793 -11.887  1.00  0.00           H  
ATOM   1315 2HG1 VAL A  83     -45.732  42.392 -12.684  1.00  0.00           H  
ATOM   1316 3HG1 VAL A  83     -45.966  40.646 -12.448  1.00  0.00           H  
ATOM   1317 1HG2 VAL A  83     -47.080  40.863  -9.599  1.00  0.00           H  
ATOM   1318 2HG2 VAL A  83     -45.865  39.687 -10.117  1.00  0.00           H  
ATOM   1319 3HG2 VAL A  83     -45.515  40.792  -8.775  1.00  0.00           H  
ATOM   1320  N   GLU A  84     -43.306  39.243 -10.607  1.00  0.00           N  
ATOM   1321  CA  GLU A  84     -43.002  37.876 -11.037  1.00  0.00           C  
ATOM   1322  C   GLU A  84     -44.157  37.244 -11.852  1.00  0.00           C  
ATOM   1323  O   GLU A  84     -45.326  37.346 -11.485  1.00  0.00           O  
ATOM   1324  CB  GLU A  84     -42.629  37.021  -9.821  1.00  0.00           C  
ATOM   1325  CG  GLU A  84     -42.131  35.620 -10.158  1.00  0.00           C  
ATOM   1326  CD  GLU A  84     -41.648  34.837  -8.962  1.00  0.00           C  
ATOM   1327  OE1 GLU A  84     -41.670  35.359  -7.880  1.00  0.00           O  
ATOM   1328  OE2 GLU A  84     -41.242  33.713  -9.141  1.00  0.00           O  
ATOM   1329  H   GLU A  84     -43.290  39.494  -9.612  1.00  0.00           H  
ATOM   1330  HA  GLU A  84     -42.130  37.910 -11.684  1.00  0.00           H  
ATOM   1331 1HB  GLU A  84     -41.855  37.527  -9.243  1.00  0.00           H  
ATOM   1332 2HB  GLU A  84     -43.500  36.913  -9.179  1.00  0.00           H  
ATOM   1333 1HG  GLU A  84     -42.922  35.074 -10.610  1.00  0.00           H  
ATOM   1334 2HG  GLU A  84     -41.334  35.702 -10.885  1.00  0.00           H  
ATOM   1335  N   ARG A  85     -43.814  36.552 -12.954  1.00  0.00           N  
ATOM   1336  CA  ARG A  85     -44.774  35.884 -13.862  1.00  0.00           C  
ATOM   1337  C   ARG A  85     -45.607  34.800 -13.186  1.00  0.00           C  
ATOM   1338  O   ARG A  85     -46.682  34.439 -13.664  1.00  0.00           O  
ATOM   1339  CB  ARG A  85     -44.053  35.225 -15.036  1.00  0.00           C  
ATOM   1340  CG  ARG A  85     -43.478  36.172 -16.038  1.00  0.00           C  
ATOM   1341  CD  ARG A  85     -42.692  35.510 -17.106  1.00  0.00           C  
ATOM   1342  NE  ARG A  85     -42.023  36.495 -17.950  1.00  0.00           N  
ATOM   1343  CZ  ARG A  85     -41.341  36.222 -19.070  1.00  0.00           C  
ATOM   1344  NH1 ARG A  85     -41.261  34.988 -19.524  1.00  0.00           N  
ATOM   1345  NH2 ARG A  85     -40.752  37.206 -19.718  1.00  0.00           N  
ATOM   1346  H   ARG A  85     -42.829  36.500 -13.204  1.00  0.00           H  
ATOM   1347  HA  ARG A  85     -45.449  36.647 -14.254  1.00  0.00           H  
ATOM   1348 1HB  ARG A  85     -43.233  34.614 -14.657  1.00  0.00           H  
ATOM   1349 2HB  ARG A  85     -44.741  34.561 -15.558  1.00  0.00           H  
ATOM   1350 1HG  ARG A  85     -44.297  36.656 -16.532  1.00  0.00           H  
ATOM   1351 2HG  ARG A  85     -42.885  36.901 -15.551  1.00  0.00           H  
ATOM   1352 1HD  ARG A  85     -41.932  34.873 -16.658  1.00  0.00           H  
ATOM   1353 2HD  ARG A  85     -43.349  34.913 -17.732  1.00  0.00           H  
ATOM   1354  HE  ARG A  85     -42.016  37.479 -17.635  1.00  0.00           H  
ATOM   1355 1HH1 ARG A  85     -41.715  34.236 -19.027  1.00  0.00           H  
ATOM   1356 2HH1 ARG A  85     -40.744  34.798 -20.368  1.00  0.00           H  
ATOM   1357 1HH2 ARG A  85     -40.818  38.157 -19.357  1.00  0.00           H  
ATOM   1358 2HH2 ARG A  85     -40.234  37.020 -20.559  1.00  0.00           H  
ATOM   1359  N   SER A  86     -45.108  34.291 -12.069  1.00  0.00           N  
ATOM   1360  CA  SER A  86     -45.759  33.249 -11.294  1.00  0.00           C  
ATOM   1361  C   SER A  86     -46.873  33.817 -10.424  1.00  0.00           C  
ATOM   1362  O   SER A  86     -47.601  33.062  -9.776  1.00  0.00           O  
ATOM   1363  CB  SER A  86     -44.753  32.556 -10.397  1.00  0.00           C  
ATOM   1364  OG  SER A  86     -43.776  31.884 -11.146  1.00  0.00           O  
ATOM   1365  H   SER A  86     -44.223  34.651 -11.746  1.00  0.00           H  
ATOM   1366  HA  SER A  86     -46.191  32.522 -11.984  1.00  0.00           H  
ATOM   1367 1HB  SER A  86     -44.280  33.294  -9.750  1.00  0.00           H  
ATOM   1368 2HB  SER A  86     -45.271  31.850  -9.752  1.00  0.00           H  
ATOM   1369  HG  SER A  86     -43.123  31.572 -10.506  1.00  0.00           H  
ATOM   1370  N   LEU A  87     -47.003  35.148 -10.401  1.00  0.00           N  
ATOM   1371  CA  LEU A  87     -48.010  35.837  -9.613  1.00  0.00           C  
ATOM   1372  C   LEU A  87     -48.836  36.799 -10.482  1.00  0.00           C  
ATOM   1373  O   LEU A  87     -48.622  38.009 -10.414  1.00  0.00           O  
ATOM   1374  CB  LEU A  87     -47.301  36.627  -8.528  1.00  0.00           C  
ATOM   1375  CG  LEU A  87     -46.469  35.781  -7.570  1.00  0.00           C  
ATOM   1376  CD1 LEU A  87     -45.667  36.678  -6.723  1.00  0.00           C  
ATOM   1377  CD2 LEU A  87     -47.389  34.916  -6.738  1.00  0.00           C  
ATOM   1378  H   LEU A  87     -46.373  35.729 -10.951  1.00  0.00           H  
ATOM   1379  HA  LEU A  87     -48.669  35.103  -9.153  1.00  0.00           H  
ATOM   1380 1HB  LEU A  87     -46.629  37.347  -9.005  1.00  0.00           H  
ATOM   1381 2HB  LEU A  87     -48.041  37.175  -7.947  1.00  0.00           H  
ATOM   1382  HG  LEU A  87     -45.782  35.151  -8.130  1.00  0.00           H  
ATOM   1383 1HD1 LEU A  87     -45.060  36.100  -6.024  1.00  0.00           H  
ATOM   1384 2HD1 LEU A  87     -45.015  37.301  -7.339  1.00  0.00           H  
ATOM   1385 3HD1 LEU A  87     -46.360  37.288  -6.192  1.00  0.00           H  
ATOM   1386 1HD2 LEU A  87     -46.796  34.312  -6.051  1.00  0.00           H  
ATOM   1387 2HD2 LEU A  87     -48.069  35.550  -6.170  1.00  0.00           H  
ATOM   1388 3HD2 LEU A  87     -47.965  34.260  -7.393  1.00  0.00           H  
ATOM   1389  N   PRO A  88     -49.776  36.300 -11.312  1.00  0.00           N  
ATOM   1390  CA  PRO A  88     -50.546  37.064 -12.271  1.00  0.00           C  
ATOM   1391  C   PRO A  88     -51.362  38.129 -11.580  1.00  0.00           C  
ATOM   1392  O   PRO A  88     -51.797  37.942 -10.441  1.00  0.00           O  
ATOM   1393  CB  PRO A  88     -51.491  36.015 -12.866  1.00  0.00           C  
ATOM   1394  CG  PRO A  88     -50.821  34.706 -12.633  1.00  0.00           C  
ATOM   1395  CD  PRO A  88     -50.126  34.866 -11.306  1.00  0.00           C  
ATOM   1396  HA  PRO A  88     -49.882  37.499 -13.028  1.00  0.00           H  
ATOM   1397 1HB  PRO A  88     -52.482  36.096 -12.399  1.00  0.00           H  
ATOM   1398 2HB  PRO A  88     -51.623  36.219 -13.926  1.00  0.00           H  
ATOM   1399 1HG  PRO A  88     -51.568  33.899 -12.629  1.00  0.00           H  
ATOM   1400 2HG  PRO A  88     -50.116  34.483 -13.453  1.00  0.00           H  
ATOM   1401 1HD  PRO A  88     -50.796  34.632 -10.465  1.00  0.00           H  
ATOM   1402 2HD  PRO A  88     -49.279  34.229 -11.337  1.00  0.00           H  
ATOM   1403  N   LEU A  89     -51.601  39.228 -12.274  1.00  0.00           N  
ATOM   1404  CA  LEU A  89     -52.469  40.251 -11.731  1.00  0.00           C  
ATOM   1405  C   LEU A  89     -53.828  40.063 -12.365  1.00  0.00           C  
ATOM   1406  O   LEU A  89     -53.918  39.587 -13.494  1.00  0.00           O  
ATOM   1407  CB  LEU A  89     -51.936  41.647 -11.985  1.00  0.00           C  
ATOM   1408  CG  LEU A  89     -50.554  41.915 -11.460  1.00  0.00           C  
ATOM   1409  CD1 LEU A  89     -50.248  43.326 -11.717  1.00  0.00           C  
ATOM   1410  CD2 LEU A  89     -50.449  41.563  -9.992  1.00  0.00           C  
ATOM   1411  H   LEU A  89     -51.196  39.349 -13.193  1.00  0.00           H  
ATOM   1412  HA  LEU A  89     -52.569  40.110 -10.653  1.00  0.00           H  
ATOM   1413 1HB  LEU A  89     -51.922  41.824 -13.061  1.00  0.00           H  
ATOM   1414 2HB  LEU A  89     -52.618  42.369 -11.528  1.00  0.00           H  
ATOM   1415  HG  LEU A  89     -49.837  41.312 -12.022  1.00  0.00           H  
ATOM   1416 1HD1 LEU A  89     -49.257  43.520 -11.393  1.00  0.00           H  
ATOM   1417 2HD1 LEU A  89     -50.337  43.520 -12.761  1.00  0.00           H  
ATOM   1418 3HD1 LEU A  89     -50.946  43.956 -11.174  1.00  0.00           H  
ATOM   1419 1HD2 LEU A  89     -49.437  41.761  -9.646  1.00  0.00           H  
ATOM   1420 2HD2 LEU A  89     -51.155  42.159  -9.418  1.00  0.00           H  
ATOM   1421 3HD2 LEU A  89     -50.674  40.504  -9.851  1.00  0.00           H  
ATOM   1422  N   PHE A  90     -54.874  40.398 -11.634  1.00  0.00           N  
ATOM   1423  CA  PHE A  90     -56.243  40.189 -12.073  1.00  0.00           C  
ATOM   1424  C   PHE A  90     -56.919  41.524 -12.264  1.00  0.00           C  
ATOM   1425  O   PHE A  90     -56.533  42.496 -11.616  1.00  0.00           O  
ATOM   1426  CB  PHE A  90     -56.947  39.303 -11.046  1.00  0.00           C  
ATOM   1427  CG  PHE A  90     -56.308  37.938 -10.994  1.00  0.00           C  
ATOM   1428  CD1 PHE A  90     -55.179  37.694 -10.225  1.00  0.00           C  
ATOM   1429  CD2 PHE A  90     -56.832  36.914 -11.707  1.00  0.00           C  
ATOM   1430  CE1 PHE A  90     -54.599  36.444 -10.203  1.00  0.00           C  
ATOM   1431  CE2 PHE A  90     -56.272  35.659 -11.684  1.00  0.00           C  
ATOM   1432  CZ  PHE A  90     -55.147  35.424 -10.936  1.00  0.00           C  
ATOM   1433  H   PHE A  90     -54.735  40.830 -10.728  1.00  0.00           H  
ATOM   1434  HA  PHE A  90     -56.232  39.676 -13.029  1.00  0.00           H  
ATOM   1435 1HB  PHE A  90     -56.900  39.751 -10.056  1.00  0.00           H  
ATOM   1436 2HB  PHE A  90     -58.001  39.180 -11.318  1.00  0.00           H  
ATOM   1437  HD1 PHE A  90     -54.737  38.504  -9.642  1.00  0.00           H  
ATOM   1438  HD2 PHE A  90     -57.710  37.114 -12.297  1.00  0.00           H  
ATOM   1439  HE1 PHE A  90     -53.702  36.271  -9.605  1.00  0.00           H  
ATOM   1440  HE2 PHE A  90     -56.721  34.856 -12.269  1.00  0.00           H  
ATOM   1441  HZ  PHE A  90     -54.693  34.435 -10.924  1.00  0.00           H  
ATOM   1442  N   GLN A  91     -57.927  41.583 -13.129  1.00  0.00           N  
ATOM   1443  CA  GLN A  91     -58.593  42.860 -13.425  1.00  0.00           C  
ATOM   1444  C   GLN A  91     -59.230  43.560 -12.220  1.00  0.00           C  
ATOM   1445  O   GLN A  91     -59.475  44.764 -12.271  1.00  0.00           O  
ATOM   1446  CB  GLN A  91     -59.633  42.694 -14.538  1.00  0.00           C  
ATOM   1447  CG  GLN A  91     -60.881  41.921 -14.154  1.00  0.00           C  
ATOM   1448  CD  GLN A  91     -61.857  41.765 -15.327  1.00  0.00           C  
ATOM   1449  OE1 GLN A  91     -61.905  42.611 -16.231  1.00  0.00           O  
ATOM   1450  NE2 GLN A  91     -62.652  40.695 -15.308  1.00  0.00           N  
ATOM   1451  H   GLN A  91     -58.190  40.725 -13.620  1.00  0.00           H  
ATOM   1452  HA  GLN A  91     -57.837  43.541 -13.789  1.00  0.00           H  
ATOM   1453 1HB  GLN A  91     -59.946  43.677 -14.887  1.00  0.00           H  
ATOM   1454 2HB  GLN A  91     -59.172  42.176 -15.382  1.00  0.00           H  
ATOM   1455 1HG  GLN A  91     -60.593  40.927 -13.804  1.00  0.00           H  
ATOM   1456 2HG  GLN A  91     -61.397  42.465 -13.367  1.00  0.00           H  
ATOM   1457 1HE2 GLN A  91     -63.316  40.549 -16.044  1.00  0.00           H  
ATOM   1458 2HE2 GLN A  91     -62.576  40.027 -14.546  1.00  0.00           H  
ATOM   1459  N   GLU A  92     -59.498  42.819 -11.149  1.00  0.00           N  
ATOM   1460  CA  GLU A  92     -60.051  43.394  -9.927  1.00  0.00           C  
ATOM   1461  C   GLU A  92     -58.965  43.667  -8.873  1.00  0.00           C  
ATOM   1462  O   GLU A  92     -59.281  44.018  -7.734  1.00  0.00           O  
ATOM   1463  CB  GLU A  92     -61.145  42.498  -9.352  1.00  0.00           C  
ATOM   1464  CG  GLU A  92     -62.356  42.346 -10.234  1.00  0.00           C  
ATOM   1465  CD  GLU A  92     -63.097  43.627 -10.440  1.00  0.00           C  
ATOM   1466  OE1 GLU A  92     -63.336  44.314  -9.478  1.00  0.00           O  
ATOM   1467  OE2 GLU A  92     -63.414  43.928 -11.572  1.00  0.00           O  
ATOM   1468  H   GLU A  92     -59.286  41.833 -11.180  1.00  0.00           H  
ATOM   1469  HA  GLU A  92     -60.508  44.347 -10.175  1.00  0.00           H  
ATOM   1470 1HB  GLU A  92     -60.740  41.502  -9.180  1.00  0.00           H  
ATOM   1471 2HB  GLU A  92     -61.483  42.897  -8.398  1.00  0.00           H  
ATOM   1472 1HG  GLU A  92     -62.032  41.994 -11.195  1.00  0.00           H  
ATOM   1473 2HG  GLU A  92     -63.025  41.603  -9.800  1.00  0.00           H  
ATOM   1474  N   THR A  93     -57.695  43.457  -9.227  1.00  0.00           N  
ATOM   1475  CA  THR A  93     -56.598  43.670  -8.292  1.00  0.00           C  
ATOM   1476  C   THR A  93     -56.570  45.101  -7.811  1.00  0.00           C  
ATOM   1477  O   THR A  93     -56.655  46.042  -8.605  1.00  0.00           O  
ATOM   1478  CB  THR A  93     -55.228  43.294  -8.907  1.00  0.00           C  
ATOM   1479  OG1 THR A  93     -55.256  41.907  -9.264  1.00  0.00           O  
ATOM   1480  CG2 THR A  93     -54.055  43.557  -7.941  1.00  0.00           C  
ATOM   1481  H   THR A  93     -57.468  43.164 -10.173  1.00  0.00           H  
ATOM   1482  HA  THR A  93     -56.765  43.031  -7.433  1.00  0.00           H  
ATOM   1483  HB  THR A  93     -55.071  43.887  -9.811  1.00  0.00           H  
ATOM   1484  HG1 THR A  93     -55.742  41.846 -10.112  1.00  0.00           H  
ATOM   1485 1HG2 THR A  93     -53.130  43.275  -8.429  1.00  0.00           H  
ATOM   1486 2HG2 THR A  93     -54.012  44.614  -7.675  1.00  0.00           H  
ATOM   1487 3HG2 THR A  93     -54.182  42.968  -7.043  1.00  0.00           H  
ATOM   1488  N   THR A  94     -56.448  45.266  -6.504  1.00  0.00           N  
ATOM   1489  CA  THR A  94     -56.388  46.594  -5.945  1.00  0.00           C  
ATOM   1490  C   THR A  94     -54.959  46.968  -5.604  1.00  0.00           C  
ATOM   1491  O   THR A  94     -54.259  46.217  -4.920  1.00  0.00           O  
ATOM   1492  CB  THR A  94     -57.293  46.746  -4.705  1.00  0.00           C  
ATOM   1493  OG1 THR A  94     -58.674  46.526  -5.071  1.00  0.00           O  
ATOM   1494  CG2 THR A  94     -57.125  48.144  -4.074  1.00  0.00           C  
ATOM   1495  H   THR A  94     -56.387  44.441  -5.907  1.00  0.00           H  
ATOM   1496  HA  THR A  94     -56.753  47.268  -6.697  1.00  0.00           H  
ATOM   1497  HB  THR A  94     -57.008  45.995  -3.973  1.00  0.00           H  
ATOM   1498  HG1 THR A  94     -58.762  45.683  -5.539  1.00  0.00           H  
ATOM   1499 1HG2 THR A  94     -57.760  48.223  -3.191  1.00  0.00           H  
ATOM   1500 2HG2 THR A  94     -56.086  48.298  -3.780  1.00  0.00           H  
ATOM   1501 3HG2 THR A  94     -57.410  48.908  -4.786  1.00  0.00           H  
ATOM   1502  N   ALA A  95     -54.510  48.111  -6.111  1.00  0.00           N  
ATOM   1503  CA  ALA A  95     -53.155  48.578  -5.842  1.00  0.00           C  
ATOM   1504  C   ALA A  95     -53.202  49.629  -4.747  1.00  0.00           C  
ATOM   1505  O   ALA A  95     -53.583  50.775  -4.986  1.00  0.00           O  
ATOM   1506  CB  ALA A  95     -52.496  49.104  -7.092  1.00  0.00           C  
ATOM   1507  H   ALA A  95     -55.164  48.671  -6.659  1.00  0.00           H  
ATOM   1508  HA  ALA A  95     -52.577  47.740  -5.480  1.00  0.00           H  
ATOM   1509 1HB  ALA A  95     -51.496  49.406  -6.877  1.00  0.00           H  
ATOM   1510 2HB  ALA A  95     -52.475  48.320  -7.841  1.00  0.00           H  
ATOM   1511 3HB  ALA A  95     -53.040  49.932  -7.465  1.00  0.00           H  
ATOM   1512  N   ALA A  96     -52.879  49.219  -3.540  1.00  0.00           N  
ATOM   1513  CA  ALA A  96     -53.000  50.096  -2.392  1.00  0.00           C  
ATOM   1514  C   ALA A  96     -51.653  50.599  -1.951  1.00  0.00           C  
ATOM   1515  O   ALA A  96     -50.690  49.840  -1.899  1.00  0.00           O  
ATOM   1516  CB  ALA A  96     -53.661  49.350  -1.247  1.00  0.00           C  
ATOM   1517  H   ALA A  96     -52.530  48.269  -3.424  1.00  0.00           H  
ATOM   1518  HA  ALA A  96     -53.600  50.955  -2.672  1.00  0.00           H  
ATOM   1519 1HB  ALA A  96     -53.760  50.015  -0.405  1.00  0.00           H  
ATOM   1520 2HB  ALA A  96     -54.649  49.007  -1.557  1.00  0.00           H  
ATOM   1521 3HB  ALA A  96     -53.048  48.493  -0.966  1.00  0.00           H  
ATOM   1522  N   ILE A  97     -51.577  51.850  -1.551  1.00  0.00           N  
ATOM   1523  CA  ILE A  97     -50.304  52.308  -1.023  1.00  0.00           C  
ATOM   1524  C   ILE A  97     -50.346  52.222   0.500  1.00  0.00           C  
ATOM   1525  O   ILE A  97     -51.336  52.597   1.131  1.00  0.00           O  
ATOM   1526  CB  ILE A  97     -49.940  53.705  -1.519  1.00  0.00           C  
ATOM   1527  CG1 ILE A  97     -49.854  53.693  -3.035  1.00  0.00           C  
ATOM   1528  CG2 ILE A  97     -48.587  54.054  -0.972  1.00  0.00           C  
ATOM   1529  CD1 ILE A  97     -49.734  55.065  -3.655  1.00  0.00           C  
ATOM   1530  H   ILE A  97     -52.373  52.484  -1.649  1.00  0.00           H  
ATOM   1531  HA  ILE A  97     -49.513  51.645  -1.368  1.00  0.00           H  
ATOM   1532  HB  ILE A  97     -50.692  54.433  -1.212  1.00  0.00           H  
ATOM   1533 1HG1 ILE A  97     -48.996  53.096  -3.318  1.00  0.00           H  
ATOM   1534 2HG1 ILE A  97     -50.749  53.218  -3.431  1.00  0.00           H  
ATOM   1535 1HG2 ILE A  97     -48.289  55.031  -1.333  1.00  0.00           H  
ATOM   1536 2HG2 ILE A  97     -48.621  54.050   0.107  1.00  0.00           H  
ATOM   1537 3HG2 ILE A  97     -47.875  53.309  -1.304  1.00  0.00           H  
ATOM   1538 1HD1 ILE A  97     -49.672  54.972  -4.731  1.00  0.00           H  
ATOM   1539 2HD1 ILE A  97     -50.607  55.666  -3.392  1.00  0.00           H  
ATOM   1540 3HD1 ILE A  97     -48.839  55.552  -3.287  1.00  0.00           H  
ATOM   1541  N   ARG A  98     -49.314  51.603   1.063  1.00  0.00           N  
ATOM   1542  CA  ARG A  98     -49.208  51.348   2.499  1.00  0.00           C  
ATOM   1543  C   ARG A  98     -47.817  51.617   3.053  1.00  0.00           C  
ATOM   1544  O   ARG A  98     -46.871  51.825   2.303  1.00  0.00           O  
ATOM   1545  CB  ARG A  98     -49.607  49.917   2.816  1.00  0.00           C  
ATOM   1546  CG  ARG A  98     -51.062  49.537   2.565  1.00  0.00           C  
ATOM   1547  CD  ARG A  98     -51.956  50.217   3.567  1.00  0.00           C  
ATOM   1548  NE  ARG A  98     -53.331  49.791   3.463  1.00  0.00           N  
ATOM   1549  CZ  ARG A  98     -54.268  50.351   2.674  1.00  0.00           C  
ATOM   1550  NH1 ARG A  98     -53.985  51.386   1.906  1.00  0.00           N  
ATOM   1551  NH2 ARG A  98     -55.492  49.843   2.667  1.00  0.00           N  
ATOM   1552  H   ARG A  98     -48.549  51.307   0.456  1.00  0.00           H  
ATOM   1553  HA  ARG A  98     -49.904  52.012   3.010  1.00  0.00           H  
ATOM   1554 1HB  ARG A  98     -49.045  49.275   2.162  1.00  0.00           H  
ATOM   1555 2HB  ARG A  98     -49.344  49.659   3.842  1.00  0.00           H  
ATOM   1556 1HG  ARG A  98     -51.369  49.816   1.559  1.00  0.00           H  
ATOM   1557 2HG  ARG A  98     -51.170  48.456   2.683  1.00  0.00           H  
ATOM   1558 1HD  ARG A  98     -51.606  49.994   4.575  1.00  0.00           H  
ATOM   1559 2HD  ARG A  98     -51.925  51.297   3.406  1.00  0.00           H  
ATOM   1560  HE  ARG A  98     -53.610  49.001   4.024  1.00  0.00           H  
ATOM   1561 1HH1 ARG A  98     -53.038  51.789   1.869  1.00  0.00           H  
ATOM   1562 2HH1 ARG A  98     -54.713  51.800   1.330  1.00  0.00           H  
ATOM   1563 1HH2 ARG A  98     -55.717  49.051   3.246  1.00  0.00           H  
ATOM   1564 2HH2 ARG A  98     -56.208  50.231   2.037  1.00  0.00           H  
ATOM   1565  N   TYR A  99     -47.694  51.652   4.378  1.00  0.00           N  
ATOM   1566  CA  TYR A  99     -46.387  51.844   5.008  1.00  0.00           C  
ATOM   1567  C   TYR A  99     -45.768  50.572   5.545  1.00  0.00           C  
ATOM   1568  O   TYR A  99     -46.455  49.736   6.131  1.00  0.00           O  
ATOM   1569  CB  TYR A  99     -46.493  52.854   6.138  1.00  0.00           C  
ATOM   1570  CG  TYR A  99     -46.667  54.234   5.672  1.00  0.00           C  
ATOM   1571  CD1 TYR A  99     -47.918  54.738   5.384  1.00  0.00           C  
ATOM   1572  CD2 TYR A  99     -45.552  55.018   5.531  1.00  0.00           C  
ATOM   1573  CE1 TYR A  99     -48.031  56.026   4.952  1.00  0.00           C  
ATOM   1574  CE2 TYR A  99     -45.682  56.298   5.104  1.00  0.00           C  
ATOM   1575  CZ  TYR A  99     -46.899  56.802   4.820  1.00  0.00           C  
ATOM   1576  OH  TYR A  99     -46.982  58.079   4.372  1.00  0.00           O  
ATOM   1577  H   TYR A  99     -48.505  51.508   4.961  1.00  0.00           H  
ATOM   1578  HA  TYR A  99     -45.698  52.232   4.273  1.00  0.00           H  
ATOM   1579 1HB  TYR A  99     -47.336  52.602   6.781  1.00  0.00           H  
ATOM   1580 2HB  TYR A  99     -45.593  52.813   6.748  1.00  0.00           H  
ATOM   1581  HD1 TYR A  99     -48.807  54.118   5.495  1.00  0.00           H  
ATOM   1582  HD2 TYR A  99     -44.564  54.609   5.756  1.00  0.00           H  
ATOM   1583  HE1 TYR A  99     -49.000  56.426   4.712  1.00  0.00           H  
ATOM   1584  HE2 TYR A  99     -44.819  56.921   4.974  1.00  0.00           H  
ATOM   1585  HH  TYR A  99     -47.906  58.336   4.311  1.00  0.00           H  
ATOM   1586  N   GLN A 100     -44.444  50.468   5.403  1.00  0.00           N  
ATOM   1587  CA  GLN A 100     -43.689  49.364   5.978  1.00  0.00           C  
ATOM   1588  C   GLN A 100     -43.349  49.734   7.420  1.00  0.00           C  
ATOM   1589  O   GLN A 100     -43.134  48.865   8.265  1.00  0.00           O  
ATOM   1590  CB  GLN A 100     -42.389  49.098   5.193  1.00  0.00           C  
ATOM   1591  CG  GLN A 100     -42.580  48.658   3.747  1.00  0.00           C  
ATOM   1592  CD  GLN A 100     -41.281  48.364   2.999  1.00  0.00           C  
ATOM   1593  OE1 GLN A 100     -40.713  47.259   3.066  1.00  0.00           O  
ATOM   1594  NE2 GLN A 100     -40.800  49.354   2.256  1.00  0.00           N  
ATOM   1595  H   GLN A 100     -43.937  51.172   4.867  1.00  0.00           H  
ATOM   1596  HA  GLN A 100     -44.307  48.467   5.981  1.00  0.00           H  
ATOM   1597 1HB  GLN A 100     -41.791  50.013   5.178  1.00  0.00           H  
ATOM   1598 2HB  GLN A 100     -41.807  48.337   5.708  1.00  0.00           H  
ATOM   1599 1HG  GLN A 100     -43.229  47.785   3.703  1.00  0.00           H  
ATOM   1600 2HG  GLN A 100     -43.025  49.501   3.241  1.00  0.00           H  
ATOM   1601 1HE2 GLN A 100     -39.956  49.229   1.735  1.00  0.00           H  
ATOM   1602 2HE2 GLN A 100     -41.300  50.230   2.204  1.00  0.00           H  
ATOM   1603  N   ASP A 101     -43.291  51.047   7.674  1.00  0.00           N  
ATOM   1604  CA  ASP A 101     -42.969  51.608   8.983  1.00  0.00           C  
ATOM   1605  C   ASP A 101     -43.362  53.095   9.087  1.00  0.00           C  
ATOM   1606  O   ASP A 101     -43.503  53.804   8.085  1.00  0.00           O  
ATOM   1607  CB  ASP A 101     -41.472  51.398   9.300  1.00  0.00           C  
ATOM   1608  CG  ASP A 101     -41.104  51.503  10.806  1.00  0.00           C  
ATOM   1609  OD1 ASP A 101     -41.980  51.794  11.592  1.00  0.00           O  
ATOM   1610  OD2 ASP A 101     -39.956  51.308  11.137  1.00  0.00           O  
ATOM   1611  H   ASP A 101     -43.490  51.676   6.912  1.00  0.00           H  
ATOM   1612  HA  ASP A 101     -43.543  51.062   9.734  1.00  0.00           H  
ATOM   1613 1HB  ASP A 101     -41.170  50.407   8.960  1.00  0.00           H  
ATOM   1614 2HB  ASP A 101     -40.888  52.098   8.747  1.00  0.00           H  
ATOM   1615  N   LEU A 102     -43.457  53.558  10.332  1.00  0.00           N  
ATOM   1616  CA  LEU A 102     -43.798  54.933  10.730  1.00  0.00           C  
ATOM   1617  C   LEU A 102     -42.826  55.961  10.183  1.00  0.00           C  
ATOM   1618  O   LEU A 102     -43.181  57.117   9.975  1.00  0.00           O  
ATOM   1619  CB  LEU A 102     -43.882  55.054  12.258  1.00  0.00           C  
ATOM   1620  CG  LEU A 102     -44.471  56.374  12.819  1.00  0.00           C  
ATOM   1621  CD1 LEU A 102     -45.867  56.544  12.330  1.00  0.00           C  
ATOM   1622  CD2 LEU A 102     -44.450  56.329  14.301  1.00  0.00           C  
ATOM   1623  H   LEU A 102     -43.252  52.876  11.064  1.00  0.00           H  
ATOM   1624  HA  LEU A 102     -44.774  55.165  10.325  1.00  0.00           H  
ATOM   1625 1HB  LEU A 102     -44.511  54.258  12.615  1.00  0.00           H  
ATOM   1626 2HB  LEU A 102     -42.883  54.918  12.677  1.00  0.00           H  
ATOM   1627  HG  LEU A 102     -43.879  57.221  12.471  1.00  0.00           H  
ATOM   1628 1HD1 LEU A 102     -46.290  57.470  12.712  1.00  0.00           H  
ATOM   1629 2HD1 LEU A 102     -45.818  56.579  11.259  1.00  0.00           H  
ATOM   1630 3HD1 LEU A 102     -46.481  55.703  12.656  1.00  0.00           H  
ATOM   1631 1HD2 LEU A 102     -44.858  57.255  14.707  1.00  0.00           H  
ATOM   1632 2HD2 LEU A 102     -45.042  55.480  14.660  1.00  0.00           H  
ATOM   1633 3HD2 LEU A 102     -43.423  56.218  14.602  1.00  0.00           H  
ATOM   1634  N   ILE A 103     -41.589  55.533   9.967  1.00  0.00           N  
ATOM   1635  CA  ILE A 103     -40.505  56.377   9.479  1.00  0.00           C  
ATOM   1636  C   ILE A 103     -40.814  57.033   8.124  1.00  0.00           C  
ATOM   1637  O   ILE A 103     -40.158  58.011   7.763  1.00  0.00           O  
ATOM   1638  CB  ILE A 103     -39.207  55.561   9.351  1.00  0.00           C  
ATOM   1639  CG1 ILE A 103     -37.999  56.489   9.251  1.00  0.00           C  
ATOM   1640  CG2 ILE A 103     -39.260  54.697   8.116  1.00  0.00           C  
ATOM   1641  CD1 ILE A 103     -36.676  55.768   9.416  1.00  0.00           C  
ATOM   1642  H   ILE A 103     -41.393  54.561  10.166  1.00  0.00           H  
ATOM   1643  HA  ILE A 103     -40.340  57.169  10.206  1.00  0.00           H  
ATOM   1644  HB  ILE A 103     -39.092  54.929  10.232  1.00  0.00           H  
ATOM   1645 1HG1 ILE A 103     -38.009  56.978   8.275  1.00  0.00           H  
ATOM   1646 2HG1 ILE A 103     -38.076  57.256  10.022  1.00  0.00           H  
ATOM   1647 1HG2 ILE A 103     -38.344  54.119   8.055  1.00  0.00           H  
ATOM   1648 2HG2 ILE A 103     -40.103  54.039   8.173  1.00  0.00           H  
ATOM   1649 3HG2 ILE A 103     -39.346  55.324   7.232  1.00  0.00           H  
ATOM   1650 1HD1 ILE A 103     -35.855  56.482   9.334  1.00  0.00           H  
ATOM   1651 2HD1 ILE A 103     -36.644  55.288  10.396  1.00  0.00           H  
ATOM   1652 3HD1 ILE A 103     -36.575  55.011   8.639  1.00  0.00           H  
ATOM   1653  N   GLY A 104     -41.762  56.480   7.348  1.00  0.00           N  
ATOM   1654  CA  GLY A 104     -42.086  57.084   6.060  1.00  0.00           C  
ATOM   1655  C   GLY A 104     -41.850  56.154   4.874  1.00  0.00           C  
ATOM   1656  O   GLY A 104     -42.068  56.520   3.713  1.00  0.00           O  
ATOM   1657  H   GLY A 104     -42.293  55.671   7.676  1.00  0.00           H  
ATOM   1658 1HA  GLY A 104     -43.117  57.416   6.086  1.00  0.00           H  
ATOM   1659 2HA  GLY A 104     -41.489  57.984   5.929  1.00  0.00           H  
ATOM   1660  N   ASN A 105     -41.452  54.928   5.147  1.00  0.00           N  
ATOM   1661  CA  ASN A 105     -41.174  54.005   4.059  1.00  0.00           C  
ATOM   1662  C   ASN A 105     -42.411  53.340   3.474  1.00  0.00           C  
ATOM   1663  O   ASN A 105     -42.822  52.260   3.904  1.00  0.00           O  
ATOM   1664  CB  ASN A 105     -40.178  52.946   4.491  1.00  0.00           C  
ATOM   1665  CG  ASN A 105     -38.786  53.484   4.690  1.00  0.00           C  
ATOM   1666  OD1 ASN A 105     -38.358  54.427   4.013  1.00  0.00           O  
ATOM   1667  ND2 ASN A 105     -38.059  52.884   5.593  1.00  0.00           N  
ATOM   1668  H   ASN A 105     -41.312  54.650   6.107  1.00  0.00           H  
ATOM   1669  HA  ASN A 105     -40.715  54.573   3.247  1.00  0.00           H  
ATOM   1670 1HB  ASN A 105     -40.516  52.500   5.430  1.00  0.00           H  
ATOM   1671 2HB  ASN A 105     -40.149  52.151   3.746  1.00  0.00           H  
ATOM   1672 1HD2 ASN A 105     -37.123  53.190   5.766  1.00  0.00           H  
ATOM   1673 2HD2 ASN A 105     -38.439  52.119   6.115  1.00  0.00           H  
ATOM   1674  N   ARG A 106     -42.991  54.005   2.476  1.00  0.00           N  
ATOM   1675  CA  ARG A 106     -44.185  53.495   1.793  1.00  0.00           C  
ATOM   1676  C   ARG A 106     -43.830  52.366   0.833  1.00  0.00           C  
ATOM   1677  O   ARG A 106     -42.677  52.229   0.412  1.00  0.00           O  
ATOM   1678  CB  ARG A 106     -44.943  54.544   0.986  1.00  0.00           C  
ATOM   1679  CG  ARG A 106     -45.600  55.644   1.770  1.00  0.00           C  
ATOM   1680  CD  ARG A 106     -46.525  56.451   0.913  1.00  0.00           C  
ATOM   1681  NE  ARG A 106     -47.011  57.682   1.554  1.00  0.00           N  
ATOM   1682  CZ  ARG A 106     -47.863  58.563   0.987  1.00  0.00           C  
ATOM   1683  NH1 ARG A 106     -48.336  58.345  -0.216  1.00  0.00           N  
ATOM   1684  NH2 ARG A 106     -48.222  59.648   1.652  1.00  0.00           N  
ATOM   1685  H   ARG A 106     -42.599  54.919   2.248  1.00  0.00           H  
ATOM   1686  HA  ARG A 106     -44.860  53.114   2.536  1.00  0.00           H  
ATOM   1687 1HB  ARG A 106     -44.264  55.009   0.277  1.00  0.00           H  
ATOM   1688 2HB  ARG A 106     -45.723  54.049   0.405  1.00  0.00           H  
ATOM   1689 1HG  ARG A 106     -46.197  55.173   2.540  1.00  0.00           H  
ATOM   1690 2HG  ARG A 106     -44.846  56.295   2.216  1.00  0.00           H  
ATOM   1691 1HD  ARG A 106     -46.069  56.691  -0.036  1.00  0.00           H  
ATOM   1692 2HD  ARG A 106     -47.380  55.848   0.736  1.00  0.00           H  
ATOM   1693  HE  ARG A 106     -46.708  57.885   2.499  1.00  0.00           H  
ATOM   1694 1HH1 ARG A 106     -48.069  57.509  -0.718  1.00  0.00           H  
ATOM   1695 2HH1 ARG A 106     -48.986  59.008  -0.620  1.00  0.00           H  
ATOM   1696 1HH2 ARG A 106     -47.848  59.822   2.578  1.00  0.00           H  
ATOM   1697 2HH2 ARG A 106     -48.862  60.320   1.250  1.00  0.00           H  
ATOM   1698  N   TYR A 107     -44.829  51.561   0.490  1.00  0.00           N  
ATOM   1699  CA  TYR A 107     -44.674  50.496  -0.489  1.00  0.00           C  
ATOM   1700  C   TYR A 107     -45.998  50.305  -1.223  1.00  0.00           C  
ATOM   1701  O   TYR A 107     -47.039  50.822  -0.799  1.00  0.00           O  
ATOM   1702  CB  TYR A 107     -44.256  49.188   0.181  1.00  0.00           C  
ATOM   1703  CG  TYR A 107     -45.337  48.485   0.987  1.00  0.00           C  
ATOM   1704  CD1 TYR A 107     -46.049  47.468   0.387  1.00  0.00           C  
ATOM   1705  CD2 TYR A 107     -45.628  48.841   2.281  1.00  0.00           C  
ATOM   1706  CE1 TYR A 107     -47.025  46.808   1.082  1.00  0.00           C  
ATOM   1707  CE2 TYR A 107     -46.601  48.164   2.979  1.00  0.00           C  
ATOM   1708  CZ  TYR A 107     -47.297  47.151   2.380  1.00  0.00           C  
ATOM   1709  OH  TYR A 107     -48.277  46.478   3.076  1.00  0.00           O  
ATOM   1710  H   TYR A 107     -45.725  51.701   0.937  1.00  0.00           H  
ATOM   1711  HA  TYR A 107     -43.918  50.788  -1.221  1.00  0.00           H  
ATOM   1712 1HB  TYR A 107     -43.907  48.494  -0.578  1.00  0.00           H  
ATOM   1713 2HB  TYR A 107     -43.418  49.384   0.837  1.00  0.00           H  
ATOM   1714  HD1 TYR A 107     -45.825  47.183  -0.641  1.00  0.00           H  
ATOM   1715  HD2 TYR A 107     -45.098  49.651   2.753  1.00  0.00           H  
ATOM   1716  HE1 TYR A 107     -47.573  46.009   0.612  1.00  0.00           H  
ATOM   1717  HE2 TYR A 107     -46.830  48.439   4.003  1.00  0.00           H  
ATOM   1718  HH  TYR A 107     -48.799  45.934   2.464  1.00  0.00           H  
ATOM   1719  N   LEU A 108     -45.973  49.563  -2.322  1.00  0.00           N  
ATOM   1720  CA  LEU A 108     -47.221  49.316  -3.043  1.00  0.00           C  
ATOM   1721  C   LEU A 108     -47.718  47.884  -2.817  1.00  0.00           C  
ATOM   1722  O   LEU A 108     -46.926  46.954  -2.924  1.00  0.00           O  
ATOM   1723  CB  LEU A 108     -47.022  49.575  -4.536  1.00  0.00           C  
ATOM   1724  CG  LEU A 108     -48.263  49.358  -5.361  1.00  0.00           C  
ATOM   1725  CD1 LEU A 108     -49.241  50.426  -4.929  1.00  0.00           C  
ATOM   1726  CD2 LEU A 108     -47.945  49.423  -6.880  1.00  0.00           C  
ATOM   1727  H   LEU A 108     -45.094  49.139  -2.637  1.00  0.00           H  
ATOM   1728  HA  LEU A 108     -47.985  49.999  -2.673  1.00  0.00           H  
ATOM   1729 1HB  LEU A 108     -46.695  50.605  -4.676  1.00  0.00           H  
ATOM   1730 2HB  LEU A 108     -46.254  48.915  -4.896  1.00  0.00           H  
ATOM   1731  HG  LEU A 108     -48.694  48.382  -5.129  1.00  0.00           H  
ATOM   1732 1HD1 LEU A 108     -50.162  50.310  -5.434  1.00  0.00           H  
ATOM   1733 2HD1 LEU A 108     -49.412  50.336  -3.874  1.00  0.00           H  
ATOM   1734 3HD1 LEU A 108     -48.825  51.407  -5.140  1.00  0.00           H  
ATOM   1735 1HD2 LEU A 108     -48.860  49.276  -7.451  1.00  0.00           H  
ATOM   1736 2HD2 LEU A 108     -47.519  50.396  -7.125  1.00  0.00           H  
ATOM   1737 3HD2 LEU A 108     -47.230  48.638  -7.139  1.00  0.00           H  
ATOM   1738  N   GLU A 109     -48.993  47.700  -2.465  1.00  0.00           N  
ATOM   1739  CA  GLU A 109     -49.517  46.353  -2.281  1.00  0.00           C  
ATOM   1740  C   GLU A 109     -50.550  46.015  -3.362  1.00  0.00           C  
ATOM   1741  O   GLU A 109     -51.462  46.800  -3.617  1.00  0.00           O  
ATOM   1742  CB  GLU A 109     -50.173  46.167  -0.909  1.00  0.00           C  
ATOM   1743  CG  GLU A 109     -50.584  44.698  -0.666  1.00  0.00           C  
ATOM   1744  CD  GLU A 109     -51.187  44.407   0.649  1.00  0.00           C  
ATOM   1745  OE1 GLU A 109     -51.244  45.284   1.480  1.00  0.00           O  
ATOM   1746  OE2 GLU A 109     -51.645  43.279   0.833  1.00  0.00           O  
ATOM   1747  H   GLU A 109     -49.607  48.496  -2.339  1.00  0.00           H  
ATOM   1748  HA  GLU A 109     -48.694  45.660  -2.358  1.00  0.00           H  
ATOM   1749 1HB  GLU A 109     -49.534  46.512  -0.126  1.00  0.00           H  
ATOM   1750 2HB  GLU A 109     -51.081  46.770  -0.869  1.00  0.00           H  
ATOM   1751 1HG  GLU A 109     -51.289  44.393  -1.435  1.00  0.00           H  
ATOM   1752 2HG  GLU A 109     -49.692  44.095  -0.775  1.00  0.00           H  
ATOM   1753  N   LEU A 110     -50.428  44.841  -3.973  1.00  0.00           N  
ATOM   1754  CA  LEU A 110     -51.362  44.386  -4.997  1.00  0.00           C  
ATOM   1755  C   LEU A 110     -52.261  43.269  -4.470  1.00  0.00           C  
ATOM   1756  O   LEU A 110     -51.854  42.107  -4.396  1.00  0.00           O  
ATOM   1757  CB  LEU A 110     -50.579  43.895  -6.207  1.00  0.00           C  
ATOM   1758  CG  LEU A 110     -49.631  44.910  -6.812  1.00  0.00           C  
ATOM   1759  CD1 LEU A 110     -48.865  44.270  -7.908  1.00  0.00           C  
ATOM   1760  CD2 LEU A 110     -50.402  46.099  -7.332  1.00  0.00           C  
ATOM   1761  H   LEU A 110     -49.654  44.244  -3.707  1.00  0.00           H  
ATOM   1762  HA  LEU A 110     -51.990  45.222  -5.295  1.00  0.00           H  
ATOM   1763 1HB  LEU A 110     -49.989  43.029  -5.904  1.00  0.00           H  
ATOM   1764 2HB  LEU A 110     -51.275  43.585  -6.974  1.00  0.00           H  
ATOM   1765  HG  LEU A 110     -48.934  45.242  -6.052  1.00  0.00           H  
ATOM   1766 1HD1 LEU A 110     -48.192  44.992  -8.304  1.00  0.00           H  
ATOM   1767 2HD1 LEU A 110     -48.303  43.418  -7.524  1.00  0.00           H  
ATOM   1768 3HD1 LEU A 110     -49.546  43.944  -8.678  1.00  0.00           H  
ATOM   1769 1HD2 LEU A 110     -49.711  46.827  -7.759  1.00  0.00           H  
ATOM   1770 2HD2 LEU A 110     -51.108  45.773  -8.096  1.00  0.00           H  
ATOM   1771 3HD2 LEU A 110     -50.939  46.549  -6.510  1.00  0.00           H  
ATOM   1772  N   LYS A 111     -53.480  43.623  -4.087  1.00  0.00           N  
ATOM   1773  CA  LYS A 111     -54.399  42.670  -3.480  1.00  0.00           C  
ATOM   1774  C   LYS A 111     -55.316  42.051  -4.526  1.00  0.00           C  
ATOM   1775  O   LYS A 111     -56.044  42.765  -5.212  1.00  0.00           O  
ATOM   1776  CB  LYS A 111     -55.252  43.368  -2.418  1.00  0.00           C  
ATOM   1777  CG  LYS A 111     -54.492  43.911  -1.194  1.00  0.00           C  
ATOM   1778  CD  LYS A 111     -55.475  44.540  -0.199  1.00  0.00           C  
ATOM   1779  CE  LYS A 111     -54.784  45.169   1.020  1.00  0.00           C  
ATOM   1780  NZ  LYS A 111     -54.156  44.152   1.927  1.00  0.00           N  
ATOM   1781  H   LYS A 111     -53.769  44.591  -4.216  1.00  0.00           H  
ATOM   1782  HA  LYS A 111     -53.822  41.871  -3.014  1.00  0.00           H  
ATOM   1783 1HB  LYS A 111     -55.764  44.212  -2.877  1.00  0.00           H  
ATOM   1784 2HB  LYS A 111     -56.018  42.678  -2.063  1.00  0.00           H  
ATOM   1785 1HG  LYS A 111     -53.935  43.108  -0.704  1.00  0.00           H  
ATOM   1786 2HG  LYS A 111     -53.781  44.676  -1.517  1.00  0.00           H  
ATOM   1787 1HD  LYS A 111     -56.049  45.316  -0.709  1.00  0.00           H  
ATOM   1788 2HD  LYS A 111     -56.167  43.775   0.151  1.00  0.00           H  
ATOM   1789 1HE  LYS A 111     -54.011  45.861   0.679  1.00  0.00           H  
ATOM   1790 2HE  LYS A 111     -55.530  45.724   1.585  1.00  0.00           H  
ATOM   1791 1HZ  LYS A 111     -53.727  44.630   2.706  1.00  0.00           H  
ATOM   1792 2HZ  LYS A 111     -54.850  43.511   2.265  1.00  0.00           H  
ATOM   1793 3HZ  LYS A 111     -53.413  43.631   1.431  1.00  0.00           H  
ATOM   1794  N   ARG A 112     -55.306  40.730  -4.655  1.00  0.00           N  
ATOM   1795  CA  ARG A 112     -56.176  40.084  -5.644  1.00  0.00           C  
ATOM   1796  C   ARG A 112     -57.637  40.380  -5.327  1.00  0.00           C  
ATOM   1797  O   ARG A 112     -58.031  40.360  -4.159  1.00  0.00           O  
ATOM   1798  CB  ARG A 112     -55.938  38.581  -5.698  1.00  0.00           C  
ATOM   1799  CG  ARG A 112     -56.765  37.803  -6.752  1.00  0.00           C  
ATOM   1800  CD  ARG A 112     -56.335  36.373  -6.824  1.00  0.00           C  
ATOM   1801  NE  ARG A 112     -57.171  35.551  -7.709  1.00  0.00           N  
ATOM   1802  CZ  ARG A 112     -56.859  34.282  -8.061  1.00  0.00           C  
ATOM   1803  NH1 ARG A 112     -55.737  33.750  -7.623  1.00  0.00           N  
ATOM   1804  NH2 ARG A 112     -57.655  33.556  -8.834  1.00  0.00           N  
ATOM   1805  H   ARG A 112     -54.690  40.172  -4.079  1.00  0.00           H  
ATOM   1806  HA  ARG A 112     -55.945  40.496  -6.629  1.00  0.00           H  
ATOM   1807 1HB  ARG A 112     -54.885  38.390  -5.903  1.00  0.00           H  
ATOM   1808 2HB  ARG A 112     -56.165  38.147  -4.725  1.00  0.00           H  
ATOM   1809 1HG  ARG A 112     -57.821  37.824  -6.480  1.00  0.00           H  
ATOM   1810 2HG  ARG A 112     -56.639  38.259  -7.731  1.00  0.00           H  
ATOM   1811 1HD  ARG A 112     -55.311  36.328  -7.191  1.00  0.00           H  
ATOM   1812 2HD  ARG A 112     -56.377  35.942  -5.826  1.00  0.00           H  
ATOM   1813  HE  ARG A 112     -58.042  35.946  -8.059  1.00  0.00           H  
ATOM   1814 1HH1 ARG A 112     -55.120  34.288  -7.032  1.00  0.00           H  
ATOM   1815 2HH1 ARG A 112     -55.496  32.804  -7.878  1.00  0.00           H  
ATOM   1816 1HH2 ARG A 112     -58.561  33.914  -9.184  1.00  0.00           H  
ATOM   1817 2HH2 ARG A 112     -57.398  32.615  -9.073  1.00  0.00           H  
ATOM   1818  N   GLY A 113     -58.423  40.686  -6.357  1.00  0.00           N  
ATOM   1819  CA  GLY A 113     -59.840  40.985  -6.186  1.00  0.00           C  
ATOM   1820  C   GLY A 113     -60.728  39.762  -6.405  1.00  0.00           C  
ATOM   1821  O   GLY A 113     -60.287  38.627  -6.238  1.00  0.00           O  
ATOM   1822  H   GLY A 113     -58.031  40.705  -7.286  1.00  0.00           H  
ATOM   1823 1HA  GLY A 113     -60.004  41.372  -5.180  1.00  0.00           H  
ATOM   1824 2HA  GLY A 113     -60.125  41.778  -6.862  1.00  0.00           H  
ATOM   1825  N   ASP A 114     -61.976  39.998  -6.810  1.00  0.00           N  
ATOM   1826  CA  ASP A 114     -62.967  38.930  -6.949  1.00  0.00           C  
ATOM   1827  C   ASP A 114     -63.068  38.269  -8.333  1.00  0.00           C  
ATOM   1828  O   ASP A 114     -63.908  37.390  -8.531  1.00  0.00           O  
ATOM   1829  CB  ASP A 114     -64.338  39.482  -6.570  1.00  0.00           C  
ATOM   1830  CG  ASP A 114     -64.420  39.882  -5.100  1.00  0.00           C  
ATOM   1831  OD1 ASP A 114     -63.888  39.179  -4.277  1.00  0.00           O  
ATOM   1832  OD2 ASP A 114     -64.994  40.903  -4.821  1.00  0.00           O  
ATOM   1833  H   ASP A 114     -62.265  40.954  -6.973  1.00  0.00           H  
ATOM   1834  HA  ASP A 114     -62.707  38.148  -6.234  1.00  0.00           H  
ATOM   1835 1HB  ASP A 114     -64.562  40.355  -7.186  1.00  0.00           H  
ATOM   1836 2HB  ASP A 114     -65.102  38.732  -6.773  1.00  0.00           H  
ATOM   1837  N   SER A 115     -62.251  38.697  -9.290  1.00  0.00           N  
ATOM   1838  CA  SER A 115     -62.284  38.109 -10.631  1.00  0.00           C  
ATOM   1839  C   SER A 115     -61.086  37.213 -10.870  1.00  0.00           C  
ATOM   1840  O   SER A 115     -59.981  37.504 -10.416  1.00  0.00           O  
ATOM   1841  CB  SER A 115     -62.306  39.167 -11.712  1.00  0.00           C  
ATOM   1842  OG  SER A 115     -62.284  38.581 -12.997  1.00  0.00           O  
ATOM   1843  H   SER A 115     -61.587  39.424  -9.074  1.00  0.00           H  
ATOM   1844  HA  SER A 115     -63.184  37.500 -10.722  1.00  0.00           H  
ATOM   1845 1HB  SER A 115     -63.193  39.787 -11.605  1.00  0.00           H  
ATOM   1846 2HB  SER A 115     -61.435  39.805 -11.595  1.00  0.00           H  
ATOM   1847  HG  SER A 115     -63.118  38.101 -13.073  1.00  0.00           H  
ATOM   1848  N   ASP A 116     -61.295  36.163 -11.657  1.00  0.00           N  
ATOM   1849  CA  ASP A 116     -60.217  35.263 -12.040  1.00  0.00           C  
ATOM   1850  C   ASP A 116     -59.632  35.621 -13.409  1.00  0.00           C  
ATOM   1851  O   ASP A 116     -58.795  34.894 -13.946  1.00  0.00           O  
ATOM   1852  CB  ASP A 116     -60.718  33.823 -12.061  1.00  0.00           C  
ATOM   1853  CG  ASP A 116     -61.113  33.310 -10.679  1.00  0.00           C  
ATOM   1854  OD1 ASP A 116     -60.390  33.548  -9.727  1.00  0.00           O  
ATOM   1855  OD2 ASP A 116     -62.141  32.691 -10.581  1.00  0.00           O  
ATOM   1856  H   ASP A 116     -62.230  35.977 -11.990  1.00  0.00           H  
ATOM   1857  HA  ASP A 116     -59.421  35.344 -11.299  1.00  0.00           H  
ATOM   1858 1HB  ASP A 116     -61.580  33.747 -12.723  1.00  0.00           H  
ATOM   1859 2HB  ASP A 116     -59.939  33.175 -12.464  1.00  0.00           H  
ATOM   1860  N   GLN A 117     -60.064  36.746 -13.981  1.00  0.00           N  
ATOM   1861  CA  GLN A 117     -59.506  37.169 -15.261  1.00  0.00           C  
ATOM   1862  C   GLN A 117     -58.187  37.894 -15.076  1.00  0.00           C  
ATOM   1863  O   GLN A 117     -58.108  38.920 -14.389  1.00  0.00           O  
ATOM   1864  CB  GLN A 117     -60.457  38.077 -16.024  1.00  0.00           C  
ATOM   1865  CG  GLN A 117     -59.884  38.623 -17.349  1.00  0.00           C  
ATOM   1866  CD  GLN A 117     -59.660  37.548 -18.416  1.00  0.00           C  
ATOM   1867  OE1 GLN A 117     -60.602  36.840 -18.797  1.00  0.00           O  
ATOM   1868  NE2 GLN A 117     -58.415  37.421 -18.910  1.00  0.00           N  
ATOM   1869  H   GLN A 117     -60.767  37.325 -13.527  1.00  0.00           H  
ATOM   1870  HA  GLN A 117     -59.319  36.283 -15.867  1.00  0.00           H  
ATOM   1871 1HB  GLN A 117     -61.388  37.552 -16.232  1.00  0.00           H  
ATOM   1872 2HB  GLN A 117     -60.687  38.919 -15.399  1.00  0.00           H  
ATOM   1873 1HG  GLN A 117     -60.583  39.357 -17.748  1.00  0.00           H  
ATOM   1874 2HG  GLN A 117     -58.924  39.104 -17.148  1.00  0.00           H  
ATOM   1875 1HE2 GLN A 117     -58.225  36.737 -19.611  1.00  0.00           H  
ATOM   1876 2HE2 GLN A 117     -57.644  38.024 -18.578  1.00  0.00           H  
ATOM   1877  N   ILE A 118     -57.166  37.350 -15.712  1.00  0.00           N  
ATOM   1878  CA  ILE A 118     -55.806  37.858 -15.658  1.00  0.00           C  
ATOM   1879  C   ILE A 118     -55.543  39.009 -16.621  1.00  0.00           C  
ATOM   1880  O   ILE A 118     -55.974  38.985 -17.782  1.00  0.00           O  
ATOM   1881  CB  ILE A 118     -54.803  36.720 -15.897  1.00  0.00           C  
ATOM   1882  CG1 ILE A 118     -54.923  35.740 -14.758  1.00  0.00           C  
ATOM   1883  CG2 ILE A 118     -53.388  37.248 -15.991  1.00  0.00           C  
ATOM   1884  CD1 ILE A 118     -54.192  34.449 -14.959  1.00  0.00           C  
ATOM   1885  H   ILE A 118     -57.340  36.509 -16.246  1.00  0.00           H  
ATOM   1886  HA  ILE A 118     -55.630  38.220 -14.652  1.00  0.00           H  
ATOM   1887  HB  ILE A 118     -55.057  36.197 -16.814  1.00  0.00           H  
ATOM   1888 1HG1 ILE A 118     -54.534  36.222 -13.863  1.00  0.00           H  
ATOM   1889 2HG1 ILE A 118     -55.978  35.515 -14.603  1.00  0.00           H  
ATOM   1890 1HG2 ILE A 118     -52.703  36.421 -16.150  1.00  0.00           H  
ATOM   1891 2HG2 ILE A 118     -53.308  37.935 -16.823  1.00  0.00           H  
ATOM   1892 3HG2 ILE A 118     -53.127  37.766 -15.068  1.00  0.00           H  
ATOM   1893 1HD1 ILE A 118     -54.335  33.816 -14.082  1.00  0.00           H  
ATOM   1894 2HD1 ILE A 118     -54.585  33.944 -15.841  1.00  0.00           H  
ATOM   1895 3HD1 ILE A 118     -53.133  34.644 -15.095  1.00  0.00           H  
ATOM   1896  N   LEU A 119     -54.889  40.043 -16.104  1.00  0.00           N  
ATOM   1897  CA  LEU A 119     -54.490  41.198 -16.888  1.00  0.00           C  
ATOM   1898  C   LEU A 119     -53.268  40.878 -17.757  1.00  0.00           C  
ATOM   1899  O   LEU A 119     -52.337  40.221 -17.283  1.00  0.00           O  
ATOM   1900  CB  LEU A 119     -54.136  42.350 -15.957  1.00  0.00           C  
ATOM   1901  CG  LEU A 119     -55.246  42.937 -15.202  1.00  0.00           C  
ATOM   1902  CD1 LEU A 119     -54.698  43.934 -14.167  1.00  0.00           C  
ATOM   1903  CD2 LEU A 119     -56.161  43.630 -16.209  1.00  0.00           C  
ATOM   1904  H   LEU A 119     -54.611  39.981 -15.127  1.00  0.00           H  
ATOM   1905  HA  LEU A 119     -55.342  41.478 -17.493  1.00  0.00           H  
ATOM   1906 1HB  LEU A 119     -53.403  41.995 -15.232  1.00  0.00           H  
ATOM   1907 2HB  LEU A 119     -53.690  43.128 -16.536  1.00  0.00           H  
ATOM   1908  HG  LEU A 119     -55.781  42.168 -14.690  1.00  0.00           H  
ATOM   1909 1HD1 LEU A 119     -55.521  44.379 -13.607  1.00  0.00           H  
ATOM   1910 2HD1 LEU A 119     -54.038  43.410 -13.476  1.00  0.00           H  
ATOM   1911 3HD1 LEU A 119     -54.139  44.721 -14.678  1.00  0.00           H  
ATOM   1912 1HD2 LEU A 119     -57.000  44.093 -15.719  1.00  0.00           H  
ATOM   1913 2HD2 LEU A 119     -55.589  44.400 -16.732  1.00  0.00           H  
ATOM   1914 3HD2 LEU A 119     -56.526  42.897 -16.928  1.00  0.00           H  
ATOM   1915  N   PRO A 120     -53.221  41.321 -19.019  1.00  0.00           N  
ATOM   1916  CA  PRO A 120     -52.097  41.136 -19.909  1.00  0.00           C  
ATOM   1917  C   PRO A 120     -50.921  42.045 -19.538  1.00  0.00           C  
ATOM   1918  O   PRO A 120     -51.139  43.133 -18.982  1.00  0.00           O  
ATOM   1919  CB  PRO A 120     -52.696  41.484 -21.274  1.00  0.00           C  
ATOM   1920  CG  PRO A 120     -53.795  42.476 -20.968  1.00  0.00           C  
ATOM   1921  CD  PRO A 120     -54.359  42.044 -19.614  1.00  0.00           C  
ATOM   1922  HA  PRO A 120     -51.844  40.071 -19.868  1.00  0.00           H  
ATOM   1923 1HB  PRO A 120     -51.913  41.918 -21.924  1.00  0.00           H  
ATOM   1924 2HB  PRO A 120     -53.059  40.576 -21.770  1.00  0.00           H  
ATOM   1925 1HG  PRO A 120     -53.386  43.485 -20.972  1.00  0.00           H  
ATOM   1926 2HG  PRO A 120     -54.556  42.445 -21.764  1.00  0.00           H  
ATOM   1927 1HD  PRO A 120     -54.616  42.939 -19.024  1.00  0.00           H  
ATOM   1928 2HD  PRO A 120     -55.218  41.363 -19.757  1.00  0.00           H  
ATOM   1929  N   PRO A 121     -49.687  41.680 -19.909  1.00  0.00           N  
ATOM   1930  CA  PRO A 121     -48.493  42.480 -19.758  1.00  0.00           C  
ATOM   1931  C   PRO A 121     -48.698  43.823 -20.409  1.00  0.00           C  
ATOM   1932  O   PRO A 121     -49.297  43.916 -21.481  1.00  0.00           O  
ATOM   1933  CB  PRO A 121     -47.457  41.673 -20.542  1.00  0.00           C  
ATOM   1934  CG  PRO A 121     -47.937  40.245 -20.447  1.00  0.00           C  
ATOM   1935  CD  PRO A 121     -49.443  40.340 -20.494  1.00  0.00           C  
ATOM   1936  HA  PRO A 121     -48.233  42.586 -18.693  1.00  0.00           H  
ATOM   1937 1HB  PRO A 121     -47.427  42.033 -21.580  1.00  0.00           H  
ATOM   1938 2HB  PRO A 121     -46.460  41.840 -20.133  1.00  0.00           H  
ATOM   1939 1HG  PRO A 121     -47.525  39.658 -21.282  1.00  0.00           H  
ATOM   1940 2HG  PRO A 121     -47.578  39.773 -19.528  1.00  0.00           H  
ATOM   1941 1HD  PRO A 121     -49.825  40.276 -21.524  1.00  0.00           H  
ATOM   1942 2HD  PRO A 121     -49.819  39.542 -19.845  1.00  0.00           H  
ATOM   1943  N   GLY A 122     -48.216  44.867 -19.760  1.00  0.00           N  
ATOM   1944  CA  GLY A 122     -48.338  46.215 -20.284  1.00  0.00           C  
ATOM   1945  C   GLY A 122     -49.639  46.911 -19.882  1.00  0.00           C  
ATOM   1946  O   GLY A 122     -49.790  48.109 -20.121  1.00  0.00           O  
ATOM   1947  H   GLY A 122     -47.719  44.740 -18.878  1.00  0.00           H  
ATOM   1948 1HA  GLY A 122     -47.492  46.803 -19.932  1.00  0.00           H  
ATOM   1949 2HA  GLY A 122     -48.268  46.182 -21.370  1.00  0.00           H  
ATOM   1950  N   SER A 123     -50.577  46.184 -19.267  1.00  0.00           N  
ATOM   1951  CA  SER A 123     -51.837  46.797 -18.863  1.00  0.00           C  
ATOM   1952  C   SER A 123     -51.687  47.682 -17.634  1.00  0.00           C  
ATOM   1953  O   SER A 123     -50.664  47.625 -16.937  1.00  0.00           O  
ATOM   1954  CB  SER A 123     -52.874  45.736 -18.613  1.00  0.00           C  
ATOM   1955  OG  SER A 123     -52.518  44.948 -17.538  1.00  0.00           O  
ATOM   1956  H   SER A 123     -50.447  45.182 -19.110  1.00  0.00           H  
ATOM   1957  HA  SER A 123     -52.185  47.423 -19.685  1.00  0.00           H  
ATOM   1958 1HB  SER A 123     -53.836  46.205 -18.416  1.00  0.00           H  
ATOM   1959 2HB  SER A 123     -52.982  45.124 -19.490  1.00  0.00           H  
ATOM   1960  HG  SER A 123     -51.854  44.313 -17.897  1.00  0.00           H  
ATOM   1961  N   THR A 124     -52.716  48.496 -17.390  1.00  0.00           N  
ATOM   1962  CA  THR A 124     -52.736  49.433 -16.280  1.00  0.00           C  
ATOM   1963  C   THR A 124     -53.935  49.224 -15.363  1.00  0.00           C  
ATOM   1964  O   THR A 124     -55.055  49.070 -15.850  1.00  0.00           O  
ATOM   1965  CB  THR A 124     -52.790  50.874 -16.817  1.00  0.00           C  
ATOM   1966  OG1 THR A 124     -51.656  51.116 -17.650  1.00  0.00           O  
ATOM   1967  CG2 THR A 124     -52.768  51.873 -15.677  1.00  0.00           C  
ATOM   1968  H   THR A 124     -53.510  48.470 -18.010  1.00  0.00           H  
ATOM   1969  HA  THR A 124     -51.826  49.300 -15.713  1.00  0.00           H  
ATOM   1970  HB  THR A 124     -53.697  51.011 -17.400  1.00  0.00           H  
ATOM   1971  HG1 THR A 124     -50.846  51.060 -17.113  1.00  0.00           H  
ATOM   1972 1HG2 THR A 124     -52.793  52.874 -16.096  1.00  0.00           H  
ATOM   1973 2HG2 THR A 124     -53.626  51.733 -15.034  1.00  0.00           H  
ATOM   1974 3HG2 THR A 124     -51.858  51.747 -15.098  1.00  0.00           H  
ATOM   1975  N   ILE A 125     -53.711  49.250 -14.049  1.00  0.00           N  
ATOM   1976  CA  ILE A 125     -54.797  49.162 -13.080  1.00  0.00           C  
ATOM   1977  C   ILE A 125     -55.493  50.550 -12.940  1.00  0.00           C  
ATOM   1978  O   ILE A 125     -54.828  51.551 -12.631  1.00  0.00           O  
ATOM   1979  CB  ILE A 125     -54.282  48.684 -11.700  1.00  0.00           C  
ATOM   1980  CG1 ILE A 125     -53.684  47.249 -11.804  1.00  0.00           C  
ATOM   1981  CG2 ILE A 125     -55.393  48.744 -10.652  1.00  0.00           C  
ATOM   1982  CD1 ILE A 125     -52.938  46.782 -10.537  1.00  0.00           C  
ATOM   1983  H   ILE A 125     -52.750  49.334 -13.730  1.00  0.00           H  
ATOM   1984  HA  ILE A 125     -55.476  48.395 -13.419  1.00  0.00           H  
ATOM   1985  HB  ILE A 125     -53.493  49.328 -11.390  1.00  0.00           H  
ATOM   1986 1HG1 ILE A 125     -54.496  46.546 -12.006  1.00  0.00           H  
ATOM   1987 2HG1 ILE A 125     -52.981  47.223 -12.645  1.00  0.00           H  
ATOM   1988 1HG2 ILE A 125     -55.007  48.429  -9.680  1.00  0.00           H  
ATOM   1989 2HG2 ILE A 125     -55.769  49.765 -10.572  1.00  0.00           H  
ATOM   1990 3HG2 ILE A 125     -56.209  48.081 -10.942  1.00  0.00           H  
ATOM   1991 1HD1 ILE A 125     -52.554  45.776 -10.691  1.00  0.00           H  
ATOM   1992 2HD1 ILE A 125     -52.108  47.457 -10.330  1.00  0.00           H  
ATOM   1993 3HD1 ILE A 125     -53.628  46.779  -9.687  1.00  0.00           H  
ATOM   1994  N   PRO A 126     -56.820  50.651 -13.194  1.00  0.00           N  
ATOM   1995  CA  PRO A 126     -57.644  51.855 -13.104  1.00  0.00           C  
ATOM   1996  C   PRO A 126     -57.605  52.484 -11.726  1.00  0.00           C  
ATOM   1997  O   PRO A 126     -57.513  51.778 -10.726  1.00  0.00           O  
ATOM   1998  CB  PRO A 126     -59.049  51.334 -13.419  1.00  0.00           C  
ATOM   1999  CG  PRO A 126     -58.832  50.103 -14.251  1.00  0.00           C  
ATOM   2000  CD  PRO A 126     -57.559  49.485 -13.733  1.00  0.00           C  
ATOM   2001  HA  PRO A 126     -57.307  52.577 -13.867  1.00  0.00           H  
ATOM   2002 1HB  PRO A 126     -59.578  51.120 -12.481  1.00  0.00           H  
ATOM   2003 2HB  PRO A 126     -59.631  52.105 -13.943  1.00  0.00           H  
ATOM   2004 1HG  PRO A 126     -59.697  49.428 -14.166  1.00  0.00           H  
ATOM   2005 2HG  PRO A 126     -58.752  50.378 -15.315  1.00  0.00           H  
ATOM   2006 1HD  PRO A 126     -57.722  48.732 -12.975  1.00  0.00           H  
ATOM   2007 2HD  PRO A 126     -57.077  49.078 -14.617  1.00  0.00           H  
ATOM   2008  N   VAL A 127     -57.787  53.799 -11.669  1.00  0.00           N  
ATOM   2009  CA  VAL A 127     -57.740  54.552 -10.411  1.00  0.00           C  
ATOM   2010  C   VAL A 127     -58.737  54.053  -9.375  1.00  0.00           C  
ATOM   2011  O   VAL A 127     -58.439  54.031  -8.178  1.00  0.00           O  
ATOM   2012  CB  VAL A 127     -58.020  56.036 -10.655  1.00  0.00           C  
ATOM   2013  CG1 VAL A 127     -58.140  56.743  -9.339  1.00  0.00           C  
ATOM   2014  CG2 VAL A 127     -56.935  56.621 -11.452  1.00  0.00           C  
ATOM   2015  H   VAL A 127     -57.901  54.311 -12.532  1.00  0.00           H  
ATOM   2016  HA  VAL A 127     -56.740  54.450  -9.997  1.00  0.00           H  
ATOM   2017  HB  VAL A 127     -58.964  56.143 -11.184  1.00  0.00           H  
ATOM   2018 1HG1 VAL A 127     -58.346  57.795  -9.516  1.00  0.00           H  
ATOM   2019 2HG1 VAL A 127     -58.951  56.303  -8.759  1.00  0.00           H  
ATOM   2020 3HG1 VAL A 127     -57.199  56.638  -8.791  1.00  0.00           H  
ATOM   2021 1HG2 VAL A 127     -57.134  57.652 -11.623  1.00  0.00           H  
ATOM   2022 2HG2 VAL A 127     -56.019  56.518 -10.903  1.00  0.00           H  
ATOM   2023 3HG2 VAL A 127     -56.861  56.102 -12.404  1.00  0.00           H  
ATOM   2024  N   GLU A 128     -59.938  53.679  -9.820  1.00  0.00           N  
ATOM   2025  CA  GLU A 128     -60.981  53.187  -8.917  1.00  0.00           C  
ATOM   2026  C   GLU A 128     -60.556  51.897  -8.182  1.00  0.00           C  
ATOM   2027  O   GLU A 128     -61.185  51.495  -7.204  1.00  0.00           O  
ATOM   2028  CB  GLU A 128     -62.306  52.999  -9.672  1.00  0.00           C  
ATOM   2029  CG  GLU A 128     -62.341  51.880 -10.694  1.00  0.00           C  
ATOM   2030  CD  GLU A 128     -63.661  51.818 -11.477  1.00  0.00           C  
ATOM   2031  OE1 GLU A 128     -64.533  52.605 -11.199  1.00  0.00           O  
ATOM   2032  OE2 GLU A 128     -63.787  50.963 -12.340  1.00  0.00           O  
ATOM   2033  H   GLU A 128     -60.123  53.727 -10.810  1.00  0.00           H  
ATOM   2034  HA  GLU A 128     -61.151  53.949  -8.157  1.00  0.00           H  
ATOM   2035 1HB  GLU A 128     -63.103  52.809  -8.953  1.00  0.00           H  
ATOM   2036 2HB  GLU A 128     -62.555  53.925 -10.191  1.00  0.00           H  
ATOM   2037 1HG  GLU A 128     -61.516  52.012 -11.388  1.00  0.00           H  
ATOM   2038 2HG  GLU A 128     -62.195  50.943 -10.168  1.00  0.00           H  
ATOM   2039  N   ARG A 129     -59.501  51.239  -8.677  1.00  0.00           N  
ATOM   2040  CA  ARG A 129     -58.927  50.039  -8.099  1.00  0.00           C  
ATOM   2041  C   ARG A 129     -57.616  50.341  -7.386  1.00  0.00           C  
ATOM   2042  O   ARG A 129     -56.795  49.448  -7.198  1.00  0.00           O  
ATOM   2043  CB  ARG A 129     -58.699  48.973  -9.143  1.00  0.00           C  
ATOM   2044  CG  ARG A 129     -59.938  48.333  -9.688  1.00  0.00           C  
ATOM   2045  CD  ARG A 129     -59.658  47.613 -10.930  1.00  0.00           C  
ATOM   2046  NE  ARG A 129     -60.807  46.897 -11.407  1.00  0.00           N  
ATOM   2047  CZ  ARG A 129     -61.873  47.495 -11.956  1.00  0.00           C  
ATOM   2048  NH1 ARG A 129     -61.856  48.802 -12.035  1.00  0.00           N  
ATOM   2049  NH2 ARG A 129     -62.911  46.795 -12.389  1.00  0.00           N  
ATOM   2050  H   ARG A 129     -59.010  51.611  -9.485  1.00  0.00           H  
ATOM   2051  HA  ARG A 129     -59.628  49.641  -7.366  1.00  0.00           H  
ATOM   2052 1HB  ARG A 129     -58.180  49.415  -9.988  1.00  0.00           H  
ATOM   2053 2HB  ARG A 129     -58.065  48.188  -8.740  1.00  0.00           H  
ATOM   2054 1HG  ARG A 129     -60.323  47.618  -8.959  1.00  0.00           H  
ATOM   2055 2HG  ARG A 129     -60.686  49.095  -9.888  1.00  0.00           H  
ATOM   2056 1HD  ARG A 129     -59.400  48.334 -11.670  1.00  0.00           H  
ATOM   2057 2HD  ARG A 129     -58.837  46.905 -10.784  1.00  0.00           H  
ATOM   2058  HE  ARG A 129     -60.768  45.876 -11.378  1.00  0.00           H  
ATOM   2059 1HH1 ARG A 129     -61.053  49.295 -11.675  1.00  0.00           H  
ATOM   2060 2HH1 ARG A 129     -62.647  49.337 -12.417  1.00  0.00           H  
ATOM   2061 1HH2 ARG A 129     -62.931  45.767 -12.284  1.00  0.00           H  
ATOM   2062 2HH2 ARG A 129     -63.702  47.266 -12.788  1.00  0.00           H  
ATOM   2063  N   THR A 130     -57.391  51.595  -7.016  1.00  0.00           N  
ATOM   2064  CA  THR A 130     -56.197  51.904  -6.256  1.00  0.00           C  
ATOM   2065  C   THR A 130     -56.587  52.551  -4.939  1.00  0.00           C  
ATOM   2066  O   THR A 130     -57.695  53.081  -4.817  1.00  0.00           O  
ATOM   2067  CB  THR A 130     -55.266  52.854  -7.022  1.00  0.00           C  
ATOM   2068  OG1 THR A 130     -55.907  54.134  -7.195  1.00  0.00           O  
ATOM   2069  CG2 THR A 130     -54.909  52.251  -8.393  1.00  0.00           C  
ATOM   2070  H   THR A 130     -58.041  52.343  -7.255  1.00  0.00           H  
ATOM   2071  HA  THR A 130     -55.671  50.984  -6.040  1.00  0.00           H  
ATOM   2072  HB  THR A 130     -54.373  52.980  -6.448  1.00  0.00           H  
ATOM   2073  HG1 THR A 130     -56.846  53.995  -7.443  1.00  0.00           H  
ATOM   2074 1HG2 THR A 130     -54.230  52.890  -8.910  1.00  0.00           H  
ATOM   2075 2HG2 THR A 130     -54.452  51.304  -8.260  1.00  0.00           H  
ATOM   2076 3HG2 THR A 130     -55.805  52.130  -8.977  1.00  0.00           H  
ATOM   2077  N   GLU A 131     -55.679  52.550  -3.962  1.00  0.00           N  
ATOM   2078  CA  GLU A 131     -56.002  53.212  -2.699  1.00  0.00           C  
ATOM   2079  C   GLU A 131     -54.876  54.124  -2.181  1.00  0.00           C  
ATOM   2080  O   GLU A 131     -53.692  53.799  -2.308  1.00  0.00           O  
ATOM   2081  CB  GLU A 131     -56.330  52.179  -1.611  1.00  0.00           C  
ATOM   2082  CG  GLU A 131     -57.536  51.293  -1.861  1.00  0.00           C  
ATOM   2083  CD  GLU A 131     -57.799  50.379  -0.689  1.00  0.00           C  
ATOM   2084  OE1 GLU A 131     -57.074  50.503   0.276  1.00  0.00           O  
ATOM   2085  OE2 GLU A 131     -58.697  49.573  -0.749  1.00  0.00           O  
ATOM   2086  H   GLU A 131     -54.791  52.074  -4.127  1.00  0.00           H  
ATOM   2087  HA  GLU A 131     -56.894  53.797  -2.885  1.00  0.00           H  
ATOM   2088 1HB  GLU A 131     -55.486  51.533  -1.475  1.00  0.00           H  
ATOM   2089 2HB  GLU A 131     -56.484  52.683  -0.660  1.00  0.00           H  
ATOM   2090 1HG  GLU A 131     -58.411  51.920  -2.038  1.00  0.00           H  
ATOM   2091 2HG  GLU A 131     -57.360  50.703  -2.751  1.00  0.00           H  
ATOM   2092  N   PRO A 132     -55.220  55.262  -1.545  1.00  0.00           N  
ATOM   2093  CA  PRO A 132     -54.306  56.208  -0.934  1.00  0.00           C  
ATOM   2094  C   PRO A 132     -53.683  55.651   0.329  1.00  0.00           C  
ATOM   2095  O   PRO A 132     -54.254  54.789   0.999  1.00  0.00           O  
ATOM   2096  CB  PRO A 132     -55.204  57.407  -0.643  1.00  0.00           C  
ATOM   2097  CG  PRO A 132     -56.585  56.825  -0.465  1.00  0.00           C  
ATOM   2098  CD  PRO A 132     -56.648  55.655  -1.423  1.00  0.00           C  
ATOM   2099  HA  PRO A 132     -53.522  56.472  -1.661  1.00  0.00           H  
ATOM   2100 1HB  PRO A 132     -54.844  57.919   0.266  1.00  0.00           H  
ATOM   2101 2HB  PRO A 132     -55.140  58.133  -1.466  1.00  0.00           H  
ATOM   2102 1HG  PRO A 132     -56.728  56.522   0.584  1.00  0.00           H  
ATOM   2103 2HG  PRO A 132     -57.347  57.591  -0.677  1.00  0.00           H  
ATOM   2104 1HD  PRO A 132     -57.254  54.865  -0.961  1.00  0.00           H  
ATOM   2105 2HD  PRO A 132     -57.050  55.983  -2.397  1.00  0.00           H  
ATOM   2106  N   ALA A 133     -52.520  56.173   0.673  1.00  0.00           N  
ATOM   2107  CA  ALA A 133     -51.831  55.738   1.873  1.00  0.00           C  
ATOM   2108  C   ALA A 133     -52.422  56.275   3.157  1.00  0.00           C  
ATOM   2109  O   ALA A 133     -52.907  57.409   3.237  1.00  0.00           O  
ATOM   2110  CB  ALA A 133     -50.376  56.137   1.799  1.00  0.00           C  
ATOM   2111  H   ALA A 133     -52.097  56.875   0.083  1.00  0.00           H  
ATOM   2112  HA  ALA A 133     -51.908  54.664   1.918  1.00  0.00           H  
ATOM   2113 1HB  ALA A 133     -49.854  55.762   2.669  1.00  0.00           H  
ATOM   2114 2HB  ALA A 133     -49.942  55.720   0.912  1.00  0.00           H  
ATOM   2115 3HB  ALA A 133     -50.308  57.216   1.769  1.00  0.00           H  
ATOM   2116  N   LEU A 134     -52.241  55.495   4.212  1.00  0.00           N  
ATOM   2117  CA  LEU A 134     -52.618  55.896   5.555  1.00  0.00           C  
ATOM   2118  C   LEU A 134     -51.532  56.851   5.975  1.00  0.00           C  
ATOM   2119  O   LEU A 134     -50.579  56.473   6.642  1.00  0.00           O  
ATOM   2120  CB  LEU A 134     -52.635  54.680   6.487  1.00  0.00           C  
ATOM   2121  CG  LEU A 134     -53.609  53.552   6.082  1.00  0.00           C  
ATOM   2122  CD1 LEU A 134     -53.445  52.375   7.031  1.00  0.00           C  
ATOM   2123  CD2 LEU A 134     -55.029  54.077   6.109  1.00  0.00           C  
ATOM   2124  H   LEU A 134     -51.844  54.580   4.069  1.00  0.00           H  
ATOM   2125  HA  LEU A 134     -53.582  56.404   5.545  1.00  0.00           H  
ATOM   2126 1HB  LEU A 134     -51.631  54.259   6.530  1.00  0.00           H  
ATOM   2127 2HB  LEU A 134     -52.910  55.012   7.488  1.00  0.00           H  
ATOM   2128  HG  LEU A 134     -53.370  53.210   5.071  1.00  0.00           H  
ATOM   2129 1HD1 LEU A 134     -54.125  51.573   6.738  1.00  0.00           H  
ATOM   2130 2HD1 LEU A 134     -52.419  52.011   6.992  1.00  0.00           H  
ATOM   2131 3HD1 LEU A 134     -53.679  52.694   8.041  1.00  0.00           H  
ATOM   2132 1HD2 LEU A 134     -55.718  53.282   5.815  1.00  0.00           H  
ATOM   2133 2HD2 LEU A 134     -55.273  54.415   7.116  1.00  0.00           H  
ATOM   2134 3HD2 LEU A 134     -55.122  54.912   5.412  1.00  0.00           H  
ATOM   2135  N   ASP A 135     -51.649  58.094   5.545  1.00  0.00           N  
ATOM   2136  CA  ASP A 135     -50.520  58.993   5.650  1.00  0.00           C  
ATOM   2137  C   ASP A 135     -50.204  59.399   7.080  1.00  0.00           C  
ATOM   2138  O   ASP A 135     -50.642  60.425   7.619  1.00  0.00           O  
ATOM   2139  CB  ASP A 135     -50.741  60.194   4.740  1.00  0.00           C  
ATOM   2140  CG  ASP A 135     -49.555  61.117   4.651  1.00  0.00           C  
ATOM   2141  OD1 ASP A 135     -48.685  61.078   5.516  1.00  0.00           O  
ATOM   2142  OD2 ASP A 135     -49.475  61.821   3.661  1.00  0.00           O  
ATOM   2143  H   ASP A 135     -52.479  58.337   5.009  1.00  0.00           H  
ATOM   2144  HA  ASP A 135     -49.651  58.474   5.269  1.00  0.00           H  
ATOM   2145 1HB  ASP A 135     -50.991  59.839   3.734  1.00  0.00           H  
ATOM   2146 2HB  ASP A 135     -51.595  60.766   5.102  1.00  0.00           H  
ATOM   2147  N   LEU A 136     -49.301  58.603   7.626  1.00  0.00           N  
ATOM   2148  CA  LEU A 136     -48.801  58.668   8.971  1.00  0.00           C  
ATOM   2149  C   LEU A 136     -48.092  59.988   9.262  1.00  0.00           C  
ATOM   2150  O   LEU A 136     -47.947  60.351  10.426  1.00  0.00           O  
ATOM   2151  CB  LEU A 136     -47.832  57.501   9.207  1.00  0.00           C  
ATOM   2152  CG  LEU A 136     -48.486  56.104   9.116  1.00  0.00           C  
ATOM   2153  CD1 LEU A 136     -47.468  54.988   9.268  1.00  0.00           C  
ATOM   2154  CD2 LEU A 136     -49.573  56.008  10.132  1.00  0.00           C  
ATOM   2155  H   LEU A 136     -49.055  57.792   7.069  1.00  0.00           H  
ATOM   2156  HA  LEU A 136     -49.643  58.566   9.651  1.00  0.00           H  
ATOM   2157 1HB  LEU A 136     -47.025  57.553   8.472  1.00  0.00           H  
ATOM   2158 2HB  LEU A 136     -47.423  57.625  10.185  1.00  0.00           H  
ATOM   2159  HG  LEU A 136     -48.895  55.992   8.140  1.00  0.00           H  
ATOM   2160 1HD1 LEU A 136     -47.968  54.030   9.153  1.00  0.00           H  
ATOM   2161 2HD1 LEU A 136     -46.695  55.087   8.505  1.00  0.00           H  
ATOM   2162 3HD1 LEU A 136     -47.024  55.031  10.234  1.00  0.00           H  
ATOM   2163 1HD2 LEU A 136     -50.055  55.038  10.034  1.00  0.00           H  
ATOM   2164 2HD2 LEU A 136     -49.151  56.113  11.131  1.00  0.00           H  
ATOM   2165 3HD2 LEU A 136     -50.307  56.795   9.960  1.00  0.00           H  
ATOM   2166  N   ASP A 137     -47.611  60.708   8.234  1.00  0.00           N  
ATOM   2167  CA  ASP A 137     -46.953  61.978   8.527  1.00  0.00           C  
ATOM   2168  C   ASP A 137     -47.987  62.990   8.977  1.00  0.00           C  
ATOM   2169  O   ASP A 137     -47.692  63.866   9.792  1.00  0.00           O  
ATOM   2170  CB  ASP A 137     -46.150  62.533   7.339  1.00  0.00           C  
ATOM   2171  CG  ASP A 137     -44.817  61.800   7.098  1.00  0.00           C  
ATOM   2172  OD1 ASP A 137     -44.426  61.047   7.953  1.00  0.00           O  
ATOM   2173  OD2 ASP A 137     -44.188  62.031   6.086  1.00  0.00           O  
ATOM   2174  H   ASP A 137     -47.795  60.444   7.257  1.00  0.00           H  
ATOM   2175  HA  ASP A 137     -46.253  61.823   9.343  1.00  0.00           H  
ATOM   2176 1HB  ASP A 137     -46.760  62.459   6.432  1.00  0.00           H  
ATOM   2177 2HB  ASP A 137     -45.944  63.589   7.506  1.00  0.00           H  
ATOM   2178  N   ALA A 138     -49.205  62.908   8.432  1.00  0.00           N  
ATOM   2179  CA  ALA A 138     -50.250  63.829   8.846  1.00  0.00           C  
ATOM   2180  C   ALA A 138     -50.589  63.536  10.296  1.00  0.00           C  
ATOM   2181  O   ALA A 138     -50.755  64.437  11.125  1.00  0.00           O  
ATOM   2182  CB  ALA A 138     -51.477  63.687   7.967  1.00  0.00           C  
ATOM   2183  H   ALA A 138     -49.432  62.154   7.774  1.00  0.00           H  
ATOM   2184  HA  ALA A 138     -49.867  64.846   8.777  1.00  0.00           H  
ATOM   2185 1HB  ALA A 138     -52.244  64.383   8.295  1.00  0.00           H  
ATOM   2186 2HB  ALA A 138     -51.206  63.898   6.932  1.00  0.00           H  
ATOM   2187 3HB  ALA A 138     -51.854  62.668   8.039  1.00  0.00           H  
ATOM   2188  N   LEU A 139     -50.630  62.238  10.603  1.00  0.00           N  
ATOM   2189  CA  LEU A 139     -50.928  61.784  11.956  1.00  0.00           C  
ATOM   2190  C   LEU A 139     -49.902  62.306  12.940  1.00  0.00           C  
ATOM   2191  O   LEU A 139     -50.248  62.954  13.925  1.00  0.00           O  
ATOM   2192  CB  LEU A 139     -50.949  60.256  12.013  1.00  0.00           C  
ATOM   2193  CG  LEU A 139     -51.353  59.622  13.336  1.00  0.00           C  
ATOM   2194  CD1 LEU A 139     -51.882  58.273  13.061  1.00  0.00           C  
ATOM   2195  CD2 LEU A 139     -50.146  59.517  14.242  1.00  0.00           C  
ATOM   2196  H   LEU A 139     -50.481  61.565   9.848  1.00  0.00           H  
ATOM   2197  HA  LEU A 139     -51.908  62.165  12.240  1.00  0.00           H  
ATOM   2198 1HB  LEU A 139     -51.621  59.888  11.240  1.00  0.00           H  
ATOM   2199 2HB  LEU A 139     -49.956  59.893  11.794  1.00  0.00           H  
ATOM   2200  HG  LEU A 139     -52.130  60.214  13.818  1.00  0.00           H  
ATOM   2201 1HD1 LEU A 139     -52.176  57.794  13.995  1.00  0.00           H  
ATOM   2202 2HD1 LEU A 139     -52.747  58.354  12.404  1.00  0.00           H  
ATOM   2203 3HD1 LEU A 139     -51.102  57.693  12.576  1.00  0.00           H  
ATOM   2204 1HD2 LEU A 139     -50.436  59.045  15.174  1.00  0.00           H  
ATOM   2205 2HD2 LEU A 139     -49.382  58.920  13.749  1.00  0.00           H  
ATOM   2206 3HD2 LEU A 139     -49.756  60.497  14.453  1.00  0.00           H  
ATOM   2207  N   VAL A 140     -48.626  62.052  12.658  1.00  0.00           N  
ATOM   2208  CA  VAL A 140     -47.573  62.489  13.553  1.00  0.00           C  
ATOM   2209  C   VAL A 140     -47.491  64.002  13.617  1.00  0.00           C  
ATOM   2210  O   VAL A 140     -47.339  64.573  14.697  1.00  0.00           O  
ATOM   2211  CB  VAL A 140     -46.224  61.892  13.146  1.00  0.00           C  
ATOM   2212  CG1 VAL A 140     -45.113  62.520  13.976  1.00  0.00           C  
ATOM   2213  CG2 VAL A 140     -46.262  60.376  13.370  1.00  0.00           C  
ATOM   2214  H   VAL A 140     -48.389  61.526  11.818  1.00  0.00           H  
ATOM   2215  HA  VAL A 140     -47.805  62.120  14.552  1.00  0.00           H  
ATOM   2216  HB  VAL A 140     -46.035  62.108  12.090  1.00  0.00           H  
ATOM   2217 1HG1 VAL A 140     -44.155  62.095  13.681  1.00  0.00           H  
ATOM   2218 2HG1 VAL A 140     -45.101  63.598  13.807  1.00  0.00           H  
ATOM   2219 3HG1 VAL A 140     -45.287  62.320  15.028  1.00  0.00           H  
ATOM   2220 1HG2 VAL A 140     -45.308  59.937  13.075  1.00  0.00           H  
ATOM   2221 2HG2 VAL A 140     -46.452  60.166  14.422  1.00  0.00           H  
ATOM   2222 3HG2 VAL A 140     -47.061  59.944  12.767  1.00  0.00           H  
ATOM   2223  N   GLY A 141     -47.603  64.675  12.471  1.00  0.00           N  
ATOM   2224  CA  GLY A 141     -47.545  66.127  12.446  1.00  0.00           C  
ATOM   2225  C   GLY A 141     -48.619  66.735  13.346  1.00  0.00           C  
ATOM   2226  O   GLY A 141     -48.360  67.705  14.061  1.00  0.00           O  
ATOM   2227  H   GLY A 141     -47.725  64.187  11.588  1.00  0.00           H  
ATOM   2228 1HA  GLY A 141     -46.557  66.456  12.761  1.00  0.00           H  
ATOM   2229 2HA  GLY A 141     -47.689  66.468  11.421  1.00  0.00           H  
ATOM   2230  N   GLY A 142     -49.792  66.100  13.401  1.00  0.00           N  
ATOM   2231  CA  GLY A 142     -50.901  66.538  14.241  1.00  0.00           C  
ATOM   2232  C   GLY A 142     -50.557  66.570  15.737  1.00  0.00           C  
ATOM   2233  O   GLY A 142     -51.206  67.278  16.513  1.00  0.00           O  
ATOM   2234  H   GLY A 142     -49.956  65.306  12.779  1.00  0.00           H  
ATOM   2235 1HA  GLY A 142     -51.226  67.526  13.920  1.00  0.00           H  
ATOM   2236 2HA  GLY A 142     -51.741  65.862  14.083  1.00  0.00           H  
ATOM   2237  N   PHE A 143     -49.552  65.798  16.148  1.00  0.00           N  
ATOM   2238  CA  PHE A 143     -49.120  65.739  17.531  1.00  0.00           C  
ATOM   2239  C   PHE A 143     -47.792  66.446  17.724  1.00  0.00           C  
ATOM   2240  O   PHE A 143     -47.247  66.446  18.826  1.00  0.00           O  
ATOM   2241  CB  PHE A 143     -48.928  64.296  17.965  1.00  0.00           C  
ATOM   2242  CG  PHE A 143     -50.130  63.446  17.990  1.00  0.00           C  
ATOM   2243  CD1 PHE A 143     -50.331  62.520  16.996  1.00  0.00           C  
ATOM   2244  CD2 PHE A 143     -51.056  63.546  19.009  1.00  0.00           C  
ATOM   2245  CE1 PHE A 143     -51.437  61.705  17.003  1.00  0.00           C  
ATOM   2246  CE2 PHE A 143     -52.166  62.734  19.024  1.00  0.00           C  
ATOM   2247  CZ  PHE A 143     -52.357  61.810  18.017  1.00  0.00           C  
ATOM   2248  H   PHE A 143     -49.027  65.247  15.471  1.00  0.00           H  
ATOM   2249  HA  PHE A 143     -49.870  66.221  18.158  1.00  0.00           H  
ATOM   2250 1HB  PHE A 143     -48.223  63.844  17.275  1.00  0.00           H  
ATOM   2251 2HB  PHE A 143     -48.479  64.281  18.953  1.00  0.00           H  
ATOM   2252  HD1 PHE A 143     -49.595  62.442  16.199  1.00  0.00           H  
ATOM   2253  HD2 PHE A 143     -50.903  64.269  19.802  1.00  0.00           H  
ATOM   2254  HE1 PHE A 143     -51.584  60.983  16.210  1.00  0.00           H  
ATOM   2255  HE2 PHE A 143     -52.892  62.818  19.826  1.00  0.00           H  
ATOM   2256  HZ  PHE A 143     -53.235  61.167  18.028  1.00  0.00           H  
ATOM   2257  N   ARG A 144     -47.254  67.052  16.667  1.00  0.00           N  
ATOM   2258  CA  ARG A 144     -45.936  67.668  16.718  1.00  0.00           C  
ATOM   2259  C   ARG A 144     -45.651  68.548  17.948  1.00  0.00           C  
ATOM   2260  O   ARG A 144     -44.689  68.254  18.663  1.00  0.00           O  
ATOM   2261  CB  ARG A 144     -45.658  68.427  15.424  1.00  0.00           C  
ATOM   2262  CG  ARG A 144     -44.319  69.131  15.351  1.00  0.00           C  
ATOM   2263  CD  ARG A 144     -44.132  69.799  14.030  1.00  0.00           C  
ATOM   2264  NE  ARG A 144     -42.856  70.502  13.947  1.00  0.00           N  
ATOM   2265  CZ  ARG A 144     -42.433  71.210  12.878  1.00  0.00           C  
ATOM   2266  NH1 ARG A 144     -43.190  71.305  11.806  1.00  0.00           N  
ATOM   2267  NH2 ARG A 144     -41.254  71.808  12.906  1.00  0.00           N  
ATOM   2268  H   ARG A 144     -47.759  67.084  15.783  1.00  0.00           H  
ATOM   2269  HA  ARG A 144     -45.213  66.851  16.743  1.00  0.00           H  
ATOM   2270 1HB  ARG A 144     -45.648  67.702  14.617  1.00  0.00           H  
ATOM   2271 2HB  ARG A 144     -46.442  69.123  15.187  1.00  0.00           H  
ATOM   2272 1HG  ARG A 144     -44.266  69.888  16.134  1.00  0.00           H  
ATOM   2273 2HG  ARG A 144     -43.518  68.406  15.489  1.00  0.00           H  
ATOM   2274 1HD  ARG A 144     -44.163  69.053  13.236  1.00  0.00           H  
ATOM   2275 2HD  ARG A 144     -44.931  70.523  13.878  1.00  0.00           H  
ATOM   2276  HE  ARG A 144     -42.242  70.452  14.748  1.00  0.00           H  
ATOM   2277 1HH1 ARG A 144     -44.090  70.849  11.782  1.00  0.00           H  
ATOM   2278 2HH1 ARG A 144     -42.871  71.835  11.009  1.00  0.00           H  
ATOM   2279 1HH2 ARG A 144     -40.670  71.736  13.728  1.00  0.00           H  
ATOM   2280 2HH2 ARG A 144     -40.938  72.337  12.107  1.00  0.00           H  
ATOM   2281  N   PRO A 145     -46.456  69.593  18.281  1.00  0.00           N  
ATOM   2282  CA  PRO A 145     -46.218  70.476  19.411  1.00  0.00           C  
ATOM   2283  C   PRO A 145     -46.314  69.753  20.748  1.00  0.00           C  
ATOM   2284  O   PRO A 145     -45.840  70.264  21.765  1.00  0.00           O  
ATOM   2285  CB  PRO A 145     -47.315  71.537  19.267  1.00  0.00           C  
ATOM   2286  CG  PRO A 145     -48.405  70.869  18.478  1.00  0.00           C  
ATOM   2287  CD  PRO A 145     -47.689  69.963  17.508  1.00  0.00           C  
ATOM   2288  HA  PRO A 145     -45.224  70.930  19.296  1.00  0.00           H  
ATOM   2289 1HB  PRO A 145     -47.656  71.853  20.262  1.00  0.00           H  
ATOM   2290 2HB  PRO A 145     -46.910  72.433  18.768  1.00  0.00           H  
ATOM   2291 1HG  PRO A 145     -49.072  70.314  19.158  1.00  0.00           H  
ATOM   2292 2HG  PRO A 145     -49.025  71.623  17.972  1.00  0.00           H  
ATOM   2293 1HD  PRO A 145     -48.363  69.150  17.308  1.00  0.00           H  
ATOM   2294 2HD  PRO A 145     -47.438  70.532  16.609  1.00  0.00           H  
ATOM   2295  N   LEU A 146     -46.945  68.577  20.765  1.00  0.00           N  
ATOM   2296  CA  LEU A 146     -47.068  67.844  22.002  1.00  0.00           C  
ATOM   2297  C   LEU A 146     -45.882  66.904  22.133  1.00  0.00           C  
ATOM   2298  O   LEU A 146     -45.208  66.890  23.166  1.00  0.00           O  
ATOM   2299  CB  LEU A 146     -48.372  67.039  22.023  1.00  0.00           C  
ATOM   2300  CG  LEU A 146     -49.651  67.824  21.946  1.00  0.00           C  
ATOM   2301  CD1 LEU A 146     -50.825  66.849  21.885  1.00  0.00           C  
ATOM   2302  CD2 LEU A 146     -49.738  68.724  23.153  1.00  0.00           C  
ATOM   2303  H   LEU A 146     -47.301  68.146  19.917  1.00  0.00           H  
ATOM   2304  HA  LEU A 146     -47.060  68.542  22.836  1.00  0.00           H  
ATOM   2305 1HB  LEU A 146     -48.357  66.319  21.202  1.00  0.00           H  
ATOM   2306 2HB  LEU A 146     -48.418  66.508  22.944  1.00  0.00           H  
ATOM   2307  HG  LEU A 146     -49.663  68.427  21.037  1.00  0.00           H  
ATOM   2308 1HD1 LEU A 146     -51.760  67.407  21.826  1.00  0.00           H  
ATOM   2309 2HD1 LEU A 146     -50.722  66.221  21.005  1.00  0.00           H  
ATOM   2310 3HD1 LEU A 146     -50.832  66.225  22.783  1.00  0.00           H  
ATOM   2311 1HD2 LEU A 146     -50.661  69.302  23.115  1.00  0.00           H  
ATOM   2312 2HD2 LEU A 146     -49.722  68.123  24.065  1.00  0.00           H  
ATOM   2313 3HD2 LEU A 146     -48.884  69.397  23.144  1.00  0.00           H  
ATOM   2314  N   PHE A 147     -45.538  66.200  21.044  1.00  0.00           N  
ATOM   2315  CA  PHE A 147     -44.422  65.251  21.050  1.00  0.00           C  
ATOM   2316  C   PHE A 147     -43.154  66.004  21.397  1.00  0.00           C  
ATOM   2317  O   PHE A 147     -42.310  65.511  22.133  1.00  0.00           O  
ATOM   2318  CB  PHE A 147     -44.255  64.519  19.716  1.00  0.00           C  
ATOM   2319  CG  PHE A 147     -45.293  63.442  19.468  1.00  0.00           C  
ATOM   2320  CD1 PHE A 147     -46.101  62.989  20.500  1.00  0.00           C  
ATOM   2321  CD2 PHE A 147     -45.444  62.865  18.200  1.00  0.00           C  
ATOM   2322  CE1 PHE A 147     -47.045  62.011  20.277  1.00  0.00           C  
ATOM   2323  CE2 PHE A 147     -46.387  61.867  17.979  1.00  0.00           C  
ATOM   2324  CZ  PHE A 147     -47.191  61.446  19.019  1.00  0.00           C  
ATOM   2325  H   PHE A 147     -46.097  66.297  20.202  1.00  0.00           H  
ATOM   2326  HA  PHE A 147     -44.601  64.507  21.827  1.00  0.00           H  
ATOM   2327 1HB  PHE A 147     -44.323  65.247  18.902  1.00  0.00           H  
ATOM   2328 2HB  PHE A 147     -43.268  64.063  19.669  1.00  0.00           H  
ATOM   2329  HD1 PHE A 147     -45.993  63.423  21.493  1.00  0.00           H  
ATOM   2330  HD2 PHE A 147     -44.810  63.209  17.380  1.00  0.00           H  
ATOM   2331  HE1 PHE A 147     -47.679  61.689  21.092  1.00  0.00           H  
ATOM   2332  HE2 PHE A 147     -46.502  61.425  16.987  1.00  0.00           H  
ATOM   2333  HZ  PHE A 147     -47.943  60.675  18.850  1.00  0.00           H  
ATOM   2334  N   ARG A 148     -43.059  67.234  20.904  1.00  0.00           N  
ATOM   2335  CA  ARG A 148     -41.962  68.149  21.175  1.00  0.00           C  
ATOM   2336  C   ARG A 148     -41.629  68.259  22.674  1.00  0.00           C  
ATOM   2337  O   ARG A 148     -40.474  68.493  23.037  1.00  0.00           O  
ATOM   2338  CB  ARG A 148     -42.327  69.526  20.637  1.00  0.00           C  
ATOM   2339  CG  ARG A 148     -41.300  70.615  20.820  1.00  0.00           C  
ATOM   2340  CD  ARG A 148     -41.740  71.890  20.164  1.00  0.00           C  
ATOM   2341  NE  ARG A 148     -42.961  72.434  20.762  1.00  0.00           N  
ATOM   2342  CZ  ARG A 148     -43.659  73.479  20.265  1.00  0.00           C  
ATOM   2343  NH1 ARG A 148     -43.244  74.089  19.174  1.00  0.00           N  
ATOM   2344  NH2 ARG A 148     -44.759  73.893  20.873  1.00  0.00           N  
ATOM   2345  H   ARG A 148     -43.791  67.564  20.274  1.00  0.00           H  
ATOM   2346  HA  ARG A 148     -41.080  67.787  20.648  1.00  0.00           H  
ATOM   2347 1HB  ARG A 148     -42.545  69.452  19.574  1.00  0.00           H  
ATOM   2348 2HB  ARG A 148     -43.241  69.861  21.127  1.00  0.00           H  
ATOM   2349 1HG  ARG A 148     -41.159  70.804  21.885  1.00  0.00           H  
ATOM   2350 2HG  ARG A 148     -40.353  70.305  20.376  1.00  0.00           H  
ATOM   2351 1HD  ARG A 148     -40.954  72.639  20.254  1.00  0.00           H  
ATOM   2352 2HD  ARG A 148     -41.937  71.698  19.110  1.00  0.00           H  
ATOM   2353  HE  ARG A 148     -43.322  71.981  21.597  1.00  0.00           H  
ATOM   2354 1HH1 ARG A 148     -42.402  73.777  18.710  1.00  0.00           H  
ATOM   2355 2HH1 ARG A 148     -43.764  74.872  18.803  1.00  0.00           H  
ATOM   2356 1HH2 ARG A 148     -45.078  73.431  21.718  1.00  0.00           H  
ATOM   2357 2HH2 ARG A 148     -45.276  74.675  20.503  1.00  0.00           H  
ATOM   2358  N   SER A 149     -42.652  68.182  23.537  1.00  0.00           N  
ATOM   2359  CA  SER A 149     -42.503  68.328  24.979  1.00  0.00           C  
ATOM   2360  C   SER A 149     -42.461  66.970  25.719  1.00  0.00           C  
ATOM   2361  O   SER A 149     -42.451  66.928  26.960  1.00  0.00           O  
ATOM   2362  CB  SER A 149     -43.647  69.177  25.509  1.00  0.00           C  
ATOM   2363  OG  SER A 149     -44.880  68.528  25.375  1.00  0.00           O  
ATOM   2364  H   SER A 149     -43.580  67.951  23.190  1.00  0.00           H  
ATOM   2365  HA  SER A 149     -41.564  68.847  25.171  1.00  0.00           H  
ATOM   2366 1HB  SER A 149     -43.476  69.431  26.543  1.00  0.00           H  
ATOM   2367 2HB  SER A 149     -43.676  70.110  24.947  1.00  0.00           H  
ATOM   2368  HG  SER A 149     -44.857  68.055  24.511  1.00  0.00           H  
ATOM   2369  N   LEU A 150     -42.487  65.865  24.963  1.00  0.00           N  
ATOM   2370  CA  LEU A 150     -42.535  64.512  25.511  1.00  0.00           C  
ATOM   2371  C   LEU A 150     -41.160  63.841  25.524  1.00  0.00           C  
ATOM   2372  O   LEU A 150     -40.429  63.860  24.536  1.00  0.00           O  
ATOM   2373  CB  LEU A 150     -43.514  63.638  24.703  1.00  0.00           C  
ATOM   2374  CG  LEU A 150     -43.703  62.183  25.203  1.00  0.00           C  
ATOM   2375  CD1 LEU A 150     -44.378  62.193  26.562  1.00  0.00           C  
ATOM   2376  CD2 LEU A 150     -44.553  61.383  24.236  1.00  0.00           C  
ATOM   2377  H   LEU A 150     -42.462  65.952  23.950  1.00  0.00           H  
ATOM   2378  HA  LEU A 150     -42.895  64.574  26.536  1.00  0.00           H  
ATOM   2379 1HB  LEU A 150     -44.460  64.124  24.648  1.00  0.00           H  
ATOM   2380 2HB  LEU A 150     -43.131  63.577  23.696  1.00  0.00           H  
ATOM   2381  HG  LEU A 150     -42.732  61.722  25.290  1.00  0.00           H  
ATOM   2382 1HD1 LEU A 150     -44.503  61.196  26.927  1.00  0.00           H  
ATOM   2383 2HD1 LEU A 150     -43.774  62.759  27.266  1.00  0.00           H  
ATOM   2384 3HD1 LEU A 150     -45.343  62.637  26.476  1.00  0.00           H  
ATOM   2385 1HD2 LEU A 150     -44.663  60.373  24.604  1.00  0.00           H  
ATOM   2386 2HD2 LEU A 150     -45.508  61.803  24.141  1.00  0.00           H  
ATOM   2387 3HD2 LEU A 150     -44.102  61.364  23.283  1.00  0.00           H  
ATOM   2388  N   GLU A 151     -40.813  63.238  26.651  1.00  0.00           N  
ATOM   2389  CA  GLU A 151     -39.555  62.517  26.775  1.00  0.00           C  
ATOM   2390  C   GLU A 151     -39.441  61.494  25.628  1.00  0.00           C  
ATOM   2391  O   GLU A 151     -40.375  60.715  25.440  1.00  0.00           O  
ATOM   2392  CB  GLU A 151     -39.532  61.785  28.116  1.00  0.00           C  
ATOM   2393  CG  GLU A 151     -38.272  61.018  28.437  1.00  0.00           C  
ATOM   2394  CD  GLU A 151     -38.365  60.339  29.779  1.00  0.00           C  
ATOM   2395  OE1 GLU A 151     -39.382  60.492  30.425  1.00  0.00           O  
ATOM   2396  OE2 GLU A 151     -37.431  59.680  30.162  1.00  0.00           O  
ATOM   2397  H   GLU A 151     -41.443  63.277  27.438  1.00  0.00           H  
ATOM   2398  HA  GLU A 151     -38.756  63.244  26.764  1.00  0.00           H  
ATOM   2399 1HB  GLU A 151     -39.700  62.499  28.921  1.00  0.00           H  
ATOM   2400 2HB  GLU A 151     -40.354  61.072  28.139  1.00  0.00           H  
ATOM   2401 1HG  GLU A 151     -38.105  60.265  27.673  1.00  0.00           H  
ATOM   2402 2HG  GLU A 151     -37.426  61.700  28.436  1.00  0.00           H  
ATOM   2403  N   PRO A 152     -38.310  61.415  24.890  1.00  0.00           N  
ATOM   2404  CA  PRO A 152     -38.078  60.515  23.762  1.00  0.00           C  
ATOM   2405  C   PRO A 152     -38.464  59.061  24.015  1.00  0.00           C  
ATOM   2406  O   PRO A 152     -38.942  58.380  23.111  1.00  0.00           O  
ATOM   2407  CB  PRO A 152     -36.563  60.644  23.565  1.00  0.00           C  
ATOM   2408  CG  PRO A 152     -36.257  62.053  23.992  1.00  0.00           C  
ATOM   2409  CD  PRO A 152     -37.167  62.315  25.169  1.00  0.00           C  
ATOM   2410  HA  PRO A 152     -38.606  60.906  22.885  1.00  0.00           H  
ATOM   2411 1HB  PRO A 152     -36.037  59.883  24.165  1.00  0.00           H  
ATOM   2412 2HB  PRO A 152     -36.307  60.451  22.511  1.00  0.00           H  
ATOM   2413 1HG  PRO A 152     -35.191  62.148  24.251  1.00  0.00           H  
ATOM   2414 2HG  PRO A 152     -36.443  62.748  23.159  1.00  0.00           H  
ATOM   2415 1HD  PRO A 152     -36.677  62.064  26.119  1.00  0.00           H  
ATOM   2416 2HD  PRO A 152     -37.470  63.370  25.100  1.00  0.00           H  
ATOM   2417  N   GLU A 153     -38.324  58.578  25.243  1.00  0.00           N  
ATOM   2418  CA  GLU A 153     -38.683  57.192  25.523  1.00  0.00           C  
ATOM   2419  C   GLU A 153     -40.191  56.983  25.364  1.00  0.00           C  
ATOM   2420  O   GLU A 153     -40.662  55.911  24.959  1.00  0.00           O  
ATOM   2421  CB  GLU A 153     -38.259  56.821  26.941  1.00  0.00           C  
ATOM   2422  CG  GLU A 153     -36.742  56.773  27.163  1.00  0.00           C  
ATOM   2423  CD  GLU A 153     -36.031  55.709  26.355  1.00  0.00           C  
ATOM   2424  OE1 GLU A 153     -36.434  54.571  26.412  1.00  0.00           O  
ATOM   2425  OE2 GLU A 153     -35.081  56.042  25.684  1.00  0.00           O  
ATOM   2426  H   GLU A 153     -37.948  59.152  25.986  1.00  0.00           H  
ATOM   2427  HA  GLU A 153     -38.168  56.546  24.813  1.00  0.00           H  
ATOM   2428 1HB  GLU A 153     -38.672  57.551  27.643  1.00  0.00           H  
ATOM   2429 2HB  GLU A 153     -38.671  55.847  27.203  1.00  0.00           H  
ATOM   2430 1HG  GLU A 153     -36.328  57.748  26.899  1.00  0.00           H  
ATOM   2431 2HG  GLU A 153     -36.550  56.608  28.223  1.00  0.00           H  
ATOM   2432  N   LYS A 154     -40.950  58.014  25.711  1.00  0.00           N  
ATOM   2433  CA  LYS A 154     -42.393  57.957  25.682  1.00  0.00           C  
ATOM   2434  C   LYS A 154     -42.844  58.250  24.256  1.00  0.00           C  
ATOM   2435  O   LYS A 154     -43.852  57.723  23.785  1.00  0.00           O  
ATOM   2436  CB  LYS A 154     -42.932  58.920  26.723  1.00  0.00           C  
ATOM   2437  CG  LYS A 154     -42.569  58.482  28.141  1.00  0.00           C  
ATOM   2438  CD  LYS A 154     -43.012  59.460  29.211  1.00  0.00           C  
ATOM   2439  CE  LYS A 154     -42.533  58.981  30.586  1.00  0.00           C  
ATOM   2440  NZ  LYS A 154     -42.812  59.965  31.665  1.00  0.00           N  
ATOM   2441  H   LYS A 154     -40.513  58.892  25.976  1.00  0.00           H  
ATOM   2442  HA  LYS A 154     -42.714  56.953  25.950  1.00  0.00           H  
ATOM   2443 1HB  LYS A 154     -42.497  59.892  26.572  1.00  0.00           H  
ATOM   2444 2HB  LYS A 154     -44.012  58.990  26.637  1.00  0.00           H  
ATOM   2445 1HG  LYS A 154     -43.018  57.510  28.343  1.00  0.00           H  
ATOM   2446 2HG  LYS A 154     -41.483  58.381  28.207  1.00  0.00           H  
ATOM   2447 1HD  LYS A 154     -42.589  60.445  29.007  1.00  0.00           H  
ATOM   2448 2HD  LYS A 154     -44.094  59.540  29.216  1.00  0.00           H  
ATOM   2449 1HE  LYS A 154     -43.035  58.044  30.825  1.00  0.00           H  
ATOM   2450 2HE  LYS A 154     -41.455  58.804  30.542  1.00  0.00           H  
ATOM   2451 1HZ  LYS A 154     -42.474  59.601  32.545  1.00  0.00           H  
ATOM   2452 2HZ  LYS A 154     -42.329  60.832  31.453  1.00  0.00           H  
ATOM   2453 3HZ  LYS A 154     -43.804  60.133  31.727  1.00  0.00           H  
ATOM   2454  N   VAL A 155     -42.035  59.025  23.524  1.00  0.00           N  
ATOM   2455  CA  VAL A 155     -42.350  59.299  22.122  1.00  0.00           C  
ATOM   2456  C   VAL A 155     -42.233  57.982  21.368  1.00  0.00           C  
ATOM   2457  O   VAL A 155     -43.111  57.626  20.580  1.00  0.00           O  
ATOM   2458  CB  VAL A 155     -41.379  60.319  21.482  1.00  0.00           C  
ATOM   2459  CG1 VAL A 155     -41.671  60.423  19.998  1.00  0.00           C  
ATOM   2460  CG2 VAL A 155     -41.499  61.692  22.138  1.00  0.00           C  
ATOM   2461  H   VAL A 155     -41.228  59.460  23.974  1.00  0.00           H  
ATOM   2462  HA  VAL A 155     -43.372  59.658  22.035  1.00  0.00           H  
ATOM   2463  HB  VAL A 155     -40.367  59.949  21.596  1.00  0.00           H  
ATOM   2464 1HG1 VAL A 155     -40.969  61.118  19.538  1.00  0.00           H  
ATOM   2465 2HG1 VAL A 155     -41.562  59.439  19.538  1.00  0.00           H  
ATOM   2466 3HG1 VAL A 155     -42.691  60.786  19.851  1.00  0.00           H  
ATOM   2467 1HG2 VAL A 155     -40.793  62.383  21.683  1.00  0.00           H  
ATOM   2468 2HG2 VAL A 155     -42.496  62.076  22.000  1.00  0.00           H  
ATOM   2469 3HG2 VAL A 155     -41.279  61.608  23.198  1.00  0.00           H  
ATOM   2470  N   ASN A 156     -41.151  57.244  21.645  1.00  0.00           N  
ATOM   2471  CA  ASN A 156     -40.900  55.944  21.039  1.00  0.00           C  
ATOM   2472  C   ASN A 156     -41.973  54.929  21.446  1.00  0.00           C  
ATOM   2473  O   ASN A 156     -42.411  54.104  20.631  1.00  0.00           O  
ATOM   2474  CB  ASN A 156     -39.519  55.461  21.430  1.00  0.00           C  
ATOM   2475  CG  ASN A 156     -38.423  56.237  20.743  1.00  0.00           C  
ATOM   2476  OD1 ASN A 156     -38.634  56.871  19.700  1.00  0.00           O  
ATOM   2477  ND2 ASN A 156     -37.247  56.199  21.314  1.00  0.00           N  
ATOM   2478  H   ASN A 156     -40.457  57.616  22.293  1.00  0.00           H  
ATOM   2479  HA  ASN A 156     -40.939  56.055  19.957  1.00  0.00           H  
ATOM   2480 1HB  ASN A 156     -39.396  55.564  22.511  1.00  0.00           H  
ATOM   2481 2HB  ASN A 156     -39.417  54.405  21.186  1.00  0.00           H  
ATOM   2482 1HD2 ASN A 156     -36.479  56.696  20.914  1.00  0.00           H  
ATOM   2483 2HD2 ASN A 156     -37.119  55.677  22.158  1.00  0.00           H  
ATOM   2484  N   THR A 157     -42.450  55.016  22.695  1.00  0.00           N  
ATOM   2485  CA  THR A 157     -43.518  54.137  23.147  1.00  0.00           C  
ATOM   2486  C   THR A 157     -44.773  54.397  22.316  1.00  0.00           C  
ATOM   2487  O   THR A 157     -45.419  53.453  21.833  1.00  0.00           O  
ATOM   2488  CB  THR A 157     -43.823  54.351  24.640  1.00  0.00           C  
ATOM   2489  OG1 THR A 157     -42.654  54.032  25.423  1.00  0.00           O  
ATOM   2490  CG2 THR A 157     -44.993  53.489  25.076  1.00  0.00           C  
ATOM   2491  H   THR A 157     -42.030  55.665  23.361  1.00  0.00           H  
ATOM   2492  HA  THR A 157     -43.213  53.103  22.996  1.00  0.00           H  
ATOM   2493  HB  THR A 157     -44.083  55.388  24.804  1.00  0.00           H  
ATOM   2494  HG1 THR A 157     -41.903  54.619  25.157  1.00  0.00           H  
ATOM   2495 1HG2 THR A 157     -45.198  53.665  26.131  1.00  0.00           H  
ATOM   2496 2HG2 THR A 157     -45.874  53.751  24.487  1.00  0.00           H  
ATOM   2497 3HG2 THR A 157     -44.751  52.438  24.922  1.00  0.00           H  
ATOM   2498  N   ILE A 158     -45.109  55.678  22.116  1.00  0.00           N  
ATOM   2499  CA  ILE A 158     -46.277  56.018  21.317  1.00  0.00           C  
ATOM   2500  C   ILE A 158     -46.080  55.570  19.883  1.00  0.00           C  
ATOM   2501  O   ILE A 158     -46.987  54.996  19.294  1.00  0.00           O  
ATOM   2502  CB  ILE A 158     -46.631  57.515  21.334  1.00  0.00           C  
ATOM   2503  CG1 ILE A 158     -47.095  57.929  22.716  1.00  0.00           C  
ATOM   2504  CG2 ILE A 158     -47.726  57.788  20.293  1.00  0.00           C  
ATOM   2505  CD1 ILE A 158     -47.224  59.415  22.870  1.00  0.00           C  
ATOM   2506  H   ILE A 158     -44.556  56.422  22.547  1.00  0.00           H  
ATOM   2507  HA  ILE A 158     -47.133  55.482  21.725  1.00  0.00           H  
ATOM   2508  HB  ILE A 158     -45.738  58.103  21.097  1.00  0.00           H  
ATOM   2509 1HG1 ILE A 158     -48.055  57.463  22.927  1.00  0.00           H  
ATOM   2510 2HG1 ILE A 158     -46.367  57.570  23.435  1.00  0.00           H  
ATOM   2511 1HG2 ILE A 158     -47.974  58.841  20.300  1.00  0.00           H  
ATOM   2512 2HG2 ILE A 158     -47.362  57.505  19.308  1.00  0.00           H  
ATOM   2513 3HG2 ILE A 158     -48.615  57.205  20.534  1.00  0.00           H  
ATOM   2514 1HD1 ILE A 158     -47.542  59.672  23.868  1.00  0.00           H  
ATOM   2515 2HD1 ILE A 158     -46.264  59.870  22.662  1.00  0.00           H  
ATOM   2516 3HD1 ILE A 158     -47.959  59.769  22.163  1.00  0.00           H  
ATOM   2517  N   ALA A 159     -44.900  55.821  19.314  1.00  0.00           N  
ATOM   2518  CA  ALA A 159     -44.628  55.422  17.939  1.00  0.00           C  
ATOM   2519  C   ALA A 159     -44.793  53.922  17.742  1.00  0.00           C  
ATOM   2520  O   ALA A 159     -45.423  53.474  16.778  1.00  0.00           O  
ATOM   2521  CB  ALA A 159     -43.212  55.808  17.591  1.00  0.00           C  
ATOM   2522  H   ALA A 159     -44.184  56.320  19.841  1.00  0.00           H  
ATOM   2523  HA  ALA A 159     -45.327  55.931  17.287  1.00  0.00           H  
ATOM   2524 1HB  ALA A 159     -42.987  55.521  16.590  1.00  0.00           H  
ATOM   2525 2HB  ALA A 159     -43.085  56.884  17.710  1.00  0.00           H  
ATOM   2526 3HB  ALA A 159     -42.533  55.291  18.260  1.00  0.00           H  
ATOM   2527  N   THR A 160     -44.300  53.141  18.696  1.00  0.00           N  
ATOM   2528  CA  THR A 160     -44.391  51.696  18.622  1.00  0.00           C  
ATOM   2529  C   THR A 160     -45.848  51.286  18.671  1.00  0.00           C  
ATOM   2530  O   THR A 160     -46.302  50.404  17.923  1.00  0.00           O  
ATOM   2531  CB  THR A 160     -43.631  51.050  19.789  1.00  0.00           C  
ATOM   2532  OG1 THR A 160     -42.248  51.438  19.728  1.00  0.00           O  
ATOM   2533  CG2 THR A 160     -43.745  49.535  19.711  1.00  0.00           C  
ATOM   2534  H   THR A 160     -43.793  53.558  19.477  1.00  0.00           H  
ATOM   2535  HA  THR A 160     -43.963  51.359  17.680  1.00  0.00           H  
ATOM   2536  HB  THR A 160     -44.053  51.401  20.732  1.00  0.00           H  
ATOM   2537  HG1 THR A 160     -42.183  52.406  19.928  1.00  0.00           H  
ATOM   2538 1HG2 THR A 160     -43.203  49.089  20.544  1.00  0.00           H  
ATOM   2539 2HG2 THR A 160     -44.797  49.247  19.764  1.00  0.00           H  
ATOM   2540 3HG2 THR A 160     -43.319  49.187  18.772  1.00  0.00           H  
ATOM   2541  N   SER A 161     -46.581  51.929  19.572  1.00  0.00           N  
ATOM   2542  CA  SER A 161     -47.980  51.661  19.770  1.00  0.00           C  
ATOM   2543  C   SER A 161     -48.781  52.025  18.505  1.00  0.00           C  
ATOM   2544  O   SER A 161     -49.678  51.282  18.097  1.00  0.00           O  
ATOM   2545  CB  SER A 161     -48.436  52.434  20.983  1.00  0.00           C  
ATOM   2546  OG  SER A 161     -47.751  51.995  22.132  1.00  0.00           O  
ATOM   2547  H   SER A 161     -46.138  52.628  20.171  1.00  0.00           H  
ATOM   2548  HA  SER A 161     -48.096  50.597  19.966  1.00  0.00           H  
ATOM   2549 1HB  SER A 161     -48.269  53.490  20.837  1.00  0.00           H  
ATOM   2550 2HB  SER A 161     -49.476  52.288  21.121  1.00  0.00           H  
ATOM   2551  HG  SER A 161     -46.833  52.345  22.035  1.00  0.00           H  
ATOM   2552  N   LEU A 162     -48.437  53.145  17.845  1.00  0.00           N  
ATOM   2553  CA  LEU A 162     -49.145  53.527  16.624  1.00  0.00           C  
ATOM   2554  C   LEU A 162     -48.955  52.458  15.570  1.00  0.00           C  
ATOM   2555  O   LEU A 162     -49.923  52.026  14.944  1.00  0.00           O  
ATOM   2556  CB  LEU A 162     -48.597  54.857  16.058  1.00  0.00           C  
ATOM   2557  CG  LEU A 162     -48.929  56.142  16.821  1.00  0.00           C  
ATOM   2558  CD1 LEU A 162     -48.084  57.294  16.257  1.00  0.00           C  
ATOM   2559  CD2 LEU A 162     -50.398  56.447  16.651  1.00  0.00           C  
ATOM   2560  H   LEU A 162     -47.707  53.743  18.217  1.00  0.00           H  
ATOM   2561  HA  LEU A 162     -50.203  53.630  16.840  1.00  0.00           H  
ATOM   2562 1HB  LEU A 162     -47.513  54.783  16.011  1.00  0.00           H  
ATOM   2563 2HB  LEU A 162     -48.969  54.976  15.044  1.00  0.00           H  
ATOM   2564  HG  LEU A 162     -48.707  56.015  17.871  1.00  0.00           H  
ATOM   2565 1HD1 LEU A 162     -48.317  58.216  16.790  1.00  0.00           H  
ATOM   2566 2HD1 LEU A 162     -47.036  57.068  16.379  1.00  0.00           H  
ATOM   2567 3HD1 LEU A 162     -48.301  57.414  15.205  1.00  0.00           H  
ATOM   2568 1HD2 LEU A 162     -50.646  57.361  17.192  1.00  0.00           H  
ATOM   2569 2HD2 LEU A 162     -50.620  56.577  15.596  1.00  0.00           H  
ATOM   2570 3HD2 LEU A 162     -50.978  55.634  17.037  1.00  0.00           H  
ATOM   2571  N   ILE A 163     -47.731  51.945  15.456  1.00  0.00           N  
ATOM   2572  CA  ILE A 163     -47.431  50.909  14.479  1.00  0.00           C  
ATOM   2573  C   ILE A 163     -48.233  49.654  14.786  1.00  0.00           C  
ATOM   2574  O   ILE A 163     -48.863  49.079  13.895  1.00  0.00           O  
ATOM   2575  CB  ILE A 163     -45.930  50.596  14.487  1.00  0.00           C  
ATOM   2576  CG1 ILE A 163     -45.164  51.803  13.939  1.00  0.00           C  
ATOM   2577  CG2 ILE A 163     -45.661  49.346  13.671  1.00  0.00           C  
ATOM   2578  CD1 ILE A 163     -43.681  51.734  14.180  1.00  0.00           C  
ATOM   2579  H   ILE A 163     -46.973  52.333  16.023  1.00  0.00           H  
ATOM   2580  HA  ILE A 163     -47.706  51.266  13.494  1.00  0.00           H  
ATOM   2581  HB  ILE A 163     -45.597  50.438  15.506  1.00  0.00           H  
ATOM   2582 1HG1 ILE A 163     -45.332  51.872  12.867  1.00  0.00           H  
ATOM   2583 2HG1 ILE A 163     -45.547  52.706  14.407  1.00  0.00           H  
ATOM   2584 1HG2 ILE A 163     -44.596  49.125  13.688  1.00  0.00           H  
ATOM   2585 2HG2 ILE A 163     -46.211  48.514  14.108  1.00  0.00           H  
ATOM   2586 3HG2 ILE A 163     -45.986  49.499  12.643  1.00  0.00           H  
ATOM   2587 1HD1 ILE A 163     -43.193  52.612  13.774  1.00  0.00           H  
ATOM   2588 2HD1 ILE A 163     -43.495  51.688  15.252  1.00  0.00           H  
ATOM   2589 3HD1 ILE A 163     -43.274  50.847  13.699  1.00  0.00           H  
ATOM   2590  N   THR A 164     -48.272  49.275  16.055  1.00  0.00           N  
ATOM   2591  CA  THR A 164     -49.012  48.109  16.505  1.00  0.00           C  
ATOM   2592  C   THR A 164     -50.472  48.192  16.029  1.00  0.00           C  
ATOM   2593  O   THR A 164     -51.033  47.212  15.514  1.00  0.00           O  
ATOM   2594  CB  THR A 164     -48.918  48.038  18.038  1.00  0.00           C  
ATOM   2595  OG1 THR A 164     -47.528  47.927  18.421  1.00  0.00           O  
ATOM   2596  CG2 THR A 164     -49.703  46.906  18.597  1.00  0.00           C  
ATOM   2597  H   THR A 164     -47.727  49.801  16.740  1.00  0.00           H  
ATOM   2598  HA  THR A 164     -48.555  47.216  16.075  1.00  0.00           H  
ATOM   2599  HB  THR A 164     -49.311  48.941  18.451  1.00  0.00           H  
ATOM   2600  HG1 THR A 164     -47.042  48.727  18.098  1.00  0.00           H  
ATOM   2601 1HG2 THR A 164     -49.610  46.907  19.676  1.00  0.00           H  
ATOM   2602 2HG2 THR A 164     -50.750  47.028  18.323  1.00  0.00           H  
ATOM   2603 3HG2 THR A 164     -49.326  45.980  18.210  1.00  0.00           H  
ATOM   2604  N   ILE A 165     -51.076  49.373  16.181  1.00  0.00           N  
ATOM   2605  CA  ILE A 165     -52.433  49.594  15.700  1.00  0.00           C  
ATOM   2606  C   ILE A 165     -52.547  49.604  14.173  1.00  0.00           C  
ATOM   2607  O   ILE A 165     -53.467  48.996  13.624  1.00  0.00           O  
ATOM   2608  CB  ILE A 165     -53.046  50.852  16.327  1.00  0.00           C  
ATOM   2609  CG1 ILE A 165     -53.221  50.606  17.818  1.00  0.00           C  
ATOM   2610  CG2 ILE A 165     -54.351  51.222  15.662  1.00  0.00           C  
ATOM   2611  CD1 ILE A 165     -54.109  49.392  18.091  1.00  0.00           C  
ATOM   2612  H   ILE A 165     -50.570  50.133  16.643  1.00  0.00           H  
ATOM   2613  HA  ILE A 165     -53.036  48.763  16.053  1.00  0.00           H  
ATOM   2614  HB  ILE A 165     -52.337  51.681  16.216  1.00  0.00           H  
ATOM   2615 1HG1 ILE A 165     -52.244  50.456  18.280  1.00  0.00           H  
ATOM   2616 2HG1 ILE A 165     -53.691  51.467  18.266  1.00  0.00           H  
ATOM   2617 1HG2 ILE A 165     -54.751  52.121  16.127  1.00  0.00           H  
ATOM   2618 2HG2 ILE A 165     -54.177  51.409  14.601  1.00  0.00           H  
ATOM   2619 3HG2 ILE A 165     -55.063  50.406  15.777  1.00  0.00           H  
ATOM   2620 1HD1 ILE A 165     -54.232  49.238  19.133  1.00  0.00           H  
ATOM   2621 2HD1 ILE A 165     -55.088  49.556  17.639  1.00  0.00           H  
ATOM   2622 3HD1 ILE A 165     -53.649  48.508  17.658  1.00  0.00           H  
ATOM   2623  N   PHE A 166     -51.603  50.222  13.466  1.00  0.00           N  
ATOM   2624  CA  PHE A 166     -51.679  50.259  12.002  1.00  0.00           C  
ATOM   2625  C   PHE A 166     -51.464  48.887  11.371  1.00  0.00           C  
ATOM   2626  O   PHE A 166     -51.945  48.619  10.269  1.00  0.00           O  
ATOM   2627  CB  PHE A 166     -50.737  51.308  11.425  1.00  0.00           C  
ATOM   2628  CG  PHE A 166     -51.332  52.657  11.608  1.00  0.00           C  
ATOM   2629  CD1 PHE A 166     -50.815  53.573  12.493  1.00  0.00           C  
ATOM   2630  CD2 PHE A 166     -52.476  52.982  10.905  1.00  0.00           C  
ATOM   2631  CE1 PHE A 166     -51.430  54.780  12.682  1.00  0.00           C  
ATOM   2632  CE2 PHE A 166     -53.091  54.188  11.073  1.00  0.00           C  
ATOM   2633  CZ  PHE A 166     -52.578  55.087  11.964  1.00  0.00           C  
ATOM   2634  H   PHE A 166     -50.849  50.708  13.952  1.00  0.00           H  
ATOM   2635  HA  PHE A 166     -52.687  50.577  11.737  1.00  0.00           H  
ATOM   2636 1HB  PHE A 166     -49.776  51.271  11.944  1.00  0.00           H  
ATOM   2637 2HB  PHE A 166     -50.568  51.132  10.366  1.00  0.00           H  
ATOM   2638  HD1 PHE A 166     -49.921  53.332  13.042  1.00  0.00           H  
ATOM   2639  HD2 PHE A 166     -52.889  52.252  10.213  1.00  0.00           H  
ATOM   2640  HE1 PHE A 166     -51.013  55.488  13.391  1.00  0.00           H  
ATOM   2641  HE2 PHE A 166     -53.993  54.427  10.510  1.00  0.00           H  
ATOM   2642  HZ  PHE A 166     -53.078  56.033  12.101  1.00  0.00           H  
ATOM   2643  N   GLN A 167     -50.814  47.990  12.105  1.00  0.00           N  
ATOM   2644  CA  GLN A 167     -50.618  46.615  11.667  1.00  0.00           C  
ATOM   2645  C   GLN A 167     -51.860  45.759  11.943  1.00  0.00           C  
ATOM   2646  O   GLN A 167     -51.887  44.576  11.602  1.00  0.00           O  
ATOM   2647  CB  GLN A 167     -49.408  45.984  12.359  1.00  0.00           C  
ATOM   2648  CG  GLN A 167     -48.077  46.586  11.975  1.00  0.00           C  
ATOM   2649  CD  GLN A 167     -46.925  45.990  12.759  1.00  0.00           C  
ATOM   2650  OE1 GLN A 167     -47.077  45.377  13.834  1.00  0.00           O  
ATOM   2651  NE2 GLN A 167     -45.720  46.169  12.218  1.00  0.00           N  
ATOM   2652  H   GLN A 167     -50.396  48.290  12.985  1.00  0.00           H  
ATOM   2653  HA  GLN A 167     -50.442  46.618  10.593  1.00  0.00           H  
ATOM   2654 1HB  GLN A 167     -49.521  46.109  13.440  1.00  0.00           H  
ATOM   2655 2HB  GLN A 167     -49.383  44.917  12.152  1.00  0.00           H  
ATOM   2656 1HG  GLN A 167     -47.906  46.380  10.920  1.00  0.00           H  
ATOM   2657 2HG  GLN A 167     -48.096  47.653  12.135  1.00  0.00           H  
ATOM   2658 1HE2 GLN A 167     -44.907  45.807  12.675  1.00  0.00           H  
ATOM   2659 2HE2 GLN A 167     -45.627  46.669  11.353  1.00  0.00           H  
ATOM   2660  N   GLY A 168     -52.888  46.351  12.571  1.00  0.00           N  
ATOM   2661  CA  GLY A 168     -54.121  45.649  12.880  1.00  0.00           C  
ATOM   2662  C   GLY A 168     -54.074  44.768  14.126  1.00  0.00           C  
ATOM   2663  O   GLY A 168     -54.879  43.845  14.246  1.00  0.00           O  
ATOM   2664  H   GLY A 168     -52.838  47.331  12.834  1.00  0.00           H  
ATOM   2665 1HA  GLY A 168     -54.912  46.389  13.000  1.00  0.00           H  
ATOM   2666 2HA  GLY A 168     -54.400  45.039  12.022  1.00  0.00           H  
ATOM   2667  N   GLN A 169     -53.157  45.024  15.068  1.00  0.00           N  
ATOM   2668  CA  GLN A 169     -53.105  44.138  16.232  1.00  0.00           C  
ATOM   2669  C   GLN A 169     -54.209  44.440  17.265  1.00  0.00           C  
ATOM   2670  O   GLN A 169     -54.612  43.558  18.025  1.00  0.00           O  
ATOM   2671  CB  GLN A 169     -51.730  44.209  16.896  1.00  0.00           C  
ATOM   2672  CG  GLN A 169     -50.570  43.684  16.018  1.00  0.00           C  
ATOM   2673  CD  GLN A 169     -49.242  43.635  16.773  1.00  0.00           C  
ATOM   2674  OE1 GLN A 169     -49.216  43.136  17.906  1.00  0.00           O  
ATOM   2675  NE2 GLN A 169     -48.147  44.138  16.193  1.00  0.00           N  
ATOM   2676  H   GLN A 169     -52.495  45.799  14.992  1.00  0.00           H  
ATOM   2677  HA  GLN A 169     -53.252  43.117  15.884  1.00  0.00           H  
ATOM   2678 1HB  GLN A 169     -51.521  45.233  17.136  1.00  0.00           H  
ATOM   2679 2HB  GLN A 169     -51.743  43.648  17.829  1.00  0.00           H  
ATOM   2680 1HG  GLN A 169     -50.809  42.684  15.666  1.00  0.00           H  
ATOM   2681 2HG  GLN A 169     -50.451  44.363  15.166  1.00  0.00           H  
ATOM   2682 1HE2 GLN A 169     -47.275  44.114  16.679  1.00  0.00           H  
ATOM   2683 2HE2 GLN A 169     -48.156  44.557  15.259  1.00  0.00           H  
ATOM   2684  N   GLY A 170     -54.695  45.680  17.291  1.00  0.00           N  
ATOM   2685  CA  GLY A 170     -55.765  46.095  18.208  1.00  0.00           C  
ATOM   2686  C   GLY A 170     -55.313  46.220  19.665  1.00  0.00           C  
ATOM   2687  O   GLY A 170     -54.129  46.088  19.978  1.00  0.00           O  
ATOM   2688  H   GLY A 170     -54.318  46.349  16.636  1.00  0.00           H  
ATOM   2689 1HA  GLY A 170     -56.170  47.049  17.871  1.00  0.00           H  
ATOM   2690 2HA  GLY A 170     -56.580  45.374  18.146  1.00  0.00           H  
ATOM   2691  N   GLY A 171     -56.262  46.531  20.569  1.00  0.00           N  
ATOM   2692  CA  GLY A 171     -56.001  46.612  22.024  1.00  0.00           C  
ATOM   2693  C   GLY A 171     -55.260  47.876  22.468  1.00  0.00           C  
ATOM   2694  O   GLY A 171     -55.776  48.705  23.227  1.00  0.00           O  
ATOM   2695  H   GLY A 171     -57.207  46.669  20.244  1.00  0.00           H  
ATOM   2696 1HA  GLY A 171     -56.952  46.552  22.556  1.00  0.00           H  
ATOM   2697 2HA  GLY A 171     -55.426  45.737  22.326  1.00  0.00           H  
ATOM   2698  N   THR A 172     -54.069  48.017  21.907  1.00  0.00           N  
ATOM   2699  CA  THR A 172     -53.081  49.059  22.117  1.00  0.00           C  
ATOM   2700  C   THR A 172     -53.609  50.481  21.989  1.00  0.00           C  
ATOM   2701  O   THR A 172     -53.030  51.410  22.555  1.00  0.00           O  
ATOM   2702  CB  THR A 172     -51.915  48.835  21.156  1.00  0.00           C  
ATOM   2703  OG1 THR A 172     -51.301  47.577  21.457  1.00  0.00           O  
ATOM   2704  CG2 THR A 172     -50.943  49.935  21.257  1.00  0.00           C  
ATOM   2705  H   THR A 172     -53.806  47.262  21.281  1.00  0.00           H  
ATOM   2706  HA  THR A 172     -52.694  48.947  23.131  1.00  0.00           H  
ATOM   2707  HB  THR A 172     -52.276  48.791  20.150  1.00  0.00           H  
ATOM   2708  HG1 THR A 172     -51.908  46.863  21.200  1.00  0.00           H  
ATOM   2709 1HG2 THR A 172     -50.139  49.749  20.565  1.00  0.00           H  
ATOM   2710 2HG2 THR A 172     -51.438  50.869  20.999  1.00  0.00           H  
ATOM   2711 3HG2 THR A 172     -50.549  49.995  22.271  1.00  0.00           H  
ATOM   2712  N   ILE A 173     -54.694  50.679  21.261  1.00  0.00           N  
ATOM   2713  CA  ILE A 173     -55.238  52.013  21.101  1.00  0.00           C  
ATOM   2714  C   ILE A 173     -55.525  52.651  22.457  1.00  0.00           C  
ATOM   2715  O   ILE A 173     -55.403  53.866  22.612  1.00  0.00           O  
ATOM   2716  CB  ILE A 173     -56.504  51.981  20.224  1.00  0.00           C  
ATOM   2717  CG1 ILE A 173     -56.911  53.407  19.845  1.00  0.00           C  
ATOM   2718  CG2 ILE A 173     -57.649  51.261  20.937  1.00  0.00           C  
ATOM   2719  CD1 ILE A 173     -55.899  54.138  19.001  1.00  0.00           C  
ATOM   2720  H   ILE A 173     -55.142  49.890  20.823  1.00  0.00           H  
ATOM   2721  HA  ILE A 173     -54.511  52.623  20.601  1.00  0.00           H  
ATOM   2722  HB  ILE A 173     -56.274  51.452  19.301  1.00  0.00           H  
ATOM   2723 1HG1 ILE A 173     -57.848  53.364  19.293  1.00  0.00           H  
ATOM   2724 2HG1 ILE A 173     -57.072  53.975  20.754  1.00  0.00           H  
ATOM   2725 1HG2 ILE A 173     -58.519  51.236  20.284  1.00  0.00           H  
ATOM   2726 2HG2 ILE A 173     -57.346  50.242  21.178  1.00  0.00           H  
ATOM   2727 3HG2 ILE A 173     -57.914  51.786  21.851  1.00  0.00           H  
ATOM   2728 1HD1 ILE A 173     -56.269  55.140  18.776  1.00  0.00           H  
ATOM   2729 2HD1 ILE A 173     -54.975  54.217  19.546  1.00  0.00           H  
ATOM   2730 3HD1 ILE A 173     -55.732  53.596  18.072  1.00  0.00           H  
ATOM   2731  N   ASN A 174     -55.845  51.852  23.474  1.00  0.00           N  
ATOM   2732  CA  ASN A 174     -56.110  52.438  24.775  1.00  0.00           C  
ATOM   2733  C   ASN A 174     -54.838  53.051  25.376  1.00  0.00           C  
ATOM   2734  O   ASN A 174     -54.904  54.038  26.114  1.00  0.00           O  
ATOM   2735  CB  ASN A 174     -56.706  51.397  25.688  1.00  0.00           C  
ATOM   2736  CG  ASN A 174     -58.122  51.071  25.303  1.00  0.00           C  
ATOM   2737  OD1 ASN A 174     -58.826  51.886  24.689  1.00  0.00           O  
ATOM   2738  ND2 ASN A 174     -58.555  49.885  25.643  1.00  0.00           N  
ATOM   2739  H   ASN A 174     -55.900  50.837  23.343  1.00  0.00           H  
ATOM   2740  HA  ASN A 174     -56.832  53.245  24.647  1.00  0.00           H  
ATOM   2741 1HB  ASN A 174     -56.103  50.486  25.640  1.00  0.00           H  
ATOM   2742 2HB  ASN A 174     -56.684  51.755  26.717  1.00  0.00           H  
ATOM   2743 1HD2 ASN A 174     -59.485  49.607  25.408  1.00  0.00           H  
ATOM   2744 2HD2 ASN A 174     -57.953  49.256  26.133  1.00  0.00           H  
ATOM   2745  N   ASP A 175     -53.676  52.476  25.051  1.00  0.00           N  
ATOM   2746  CA  ASP A 175     -52.399  52.946  25.566  1.00  0.00           C  
ATOM   2747  C   ASP A 175     -51.970  54.194  24.811  1.00  0.00           C  
ATOM   2748  O   ASP A 175     -51.372  55.110  25.379  1.00  0.00           O  
ATOM   2749  CB  ASP A 175     -51.341  51.846  25.468  1.00  0.00           C  
ATOM   2750  CG  ASP A 175     -51.622  50.672  26.416  1.00  0.00           C  
ATOM   2751  OD1 ASP A 175     -52.433  50.818  27.306  1.00  0.00           O  
ATOM   2752  OD2 ASP A 175     -51.029  49.641  26.234  1.00  0.00           O  
ATOM   2753  H   ASP A 175     -53.666  51.712  24.386  1.00  0.00           H  
ATOM   2754  HA  ASP A 175     -52.522  53.206  26.617  1.00  0.00           H  
ATOM   2755 1HB  ASP A 175     -51.303  51.471  24.443  1.00  0.00           H  
ATOM   2756 2HB  ASP A 175     -50.362  52.260  25.699  1.00  0.00           H  
ATOM   2757  N   ILE A 176     -52.303  54.247  23.522  1.00  0.00           N  
ATOM   2758  CA  ILE A 176     -51.961  55.414  22.716  1.00  0.00           C  
ATOM   2759  C   ILE A 176     -52.727  56.603  23.252  1.00  0.00           C  
ATOM   2760  O   ILE A 176     -52.168  57.683  23.488  1.00  0.00           O  
ATOM   2761  CB  ILE A 176     -52.345  55.217  21.241  1.00  0.00           C  
ATOM   2762  CG1 ILE A 176     -51.500  54.143  20.646  1.00  0.00           C  
ATOM   2763  CG2 ILE A 176     -52.188  56.514  20.462  1.00  0.00           C  
ATOM   2764  CD1 ILE A 176     -51.960  53.671  19.309  1.00  0.00           C  
ATOM   2765  H   ILE A 176     -52.779  53.444  23.106  1.00  0.00           H  
ATOM   2766  HA  ILE A 176     -50.892  55.609  22.796  1.00  0.00           H  
ATOM   2767  HB  ILE A 176     -53.379  54.890  21.188  1.00  0.00           H  
ATOM   2768 1HG1 ILE A 176     -50.484  54.515  20.547  1.00  0.00           H  
ATOM   2769 2HG1 ILE A 176     -51.506  53.296  21.329  1.00  0.00           H  
ATOM   2770 1HG2 ILE A 176     -52.475  56.350  19.425  1.00  0.00           H  
ATOM   2771 2HG2 ILE A 176     -52.828  57.281  20.899  1.00  0.00           H  
ATOM   2772 3HG2 ILE A 176     -51.148  56.843  20.502  1.00  0.00           H  
ATOM   2773 1HD1 ILE A 176     -51.318  52.900  18.956  1.00  0.00           H  
ATOM   2774 2HD1 ILE A 176     -52.928  53.291  19.377  1.00  0.00           H  
ATOM   2775 3HD1 ILE A 176     -51.956  54.487  18.623  1.00  0.00           H  
ATOM   2776  N   LEU A 177     -54.021  56.390  23.465  1.00  0.00           N  
ATOM   2777  CA  LEU A 177     -54.890  57.431  23.964  1.00  0.00           C  
ATOM   2778  C   LEU A 177     -54.496  57.860  25.373  1.00  0.00           C  
ATOM   2779  O   LEU A 177     -54.489  59.056  25.677  1.00  0.00           O  
ATOM   2780  CB  LEU A 177     -56.321  56.913  23.933  1.00  0.00           C  
ATOM   2781  CG  LEU A 177     -56.882  56.688  22.516  1.00  0.00           C  
ATOM   2782  CD1 LEU A 177     -58.220  55.979  22.614  1.00  0.00           C  
ATOM   2783  CD2 LEU A 177     -56.999  58.014  21.805  1.00  0.00           C  
ATOM   2784  H   LEU A 177     -54.423  55.475  23.250  1.00  0.00           H  
ATOM   2785  HA  LEU A 177     -54.809  58.292  23.303  1.00  0.00           H  
ATOM   2786 1HB  LEU A 177     -56.353  55.956  24.460  1.00  0.00           H  
ATOM   2787 2HB  LEU A 177     -56.966  57.618  24.451  1.00  0.00           H  
ATOM   2788  HG  LEU A 177     -56.203  56.057  21.953  1.00  0.00           H  
ATOM   2789 1HD1 LEU A 177     -58.615  55.805  21.614  1.00  0.00           H  
ATOM   2790 2HD1 LEU A 177     -58.082  55.020  23.121  1.00  0.00           H  
ATOM   2791 3HD1 LEU A 177     -58.918  56.593  23.179  1.00  0.00           H  
ATOM   2792 1HD2 LEU A 177     -57.386  57.850  20.799  1.00  0.00           H  
ATOM   2793 2HD2 LEU A 177     -57.679  58.664  22.356  1.00  0.00           H  
ATOM   2794 3HD2 LEU A 177     -56.015  58.481  21.747  1.00  0.00           H  
ATOM   2795  N   ASP A 178     -54.101  56.902  26.222  1.00  0.00           N  
ATOM   2796  CA  ASP A 178     -53.710  57.250  27.576  1.00  0.00           C  
ATOM   2797  C   ASP A 178     -52.406  58.027  27.596  1.00  0.00           C  
ATOM   2798  O   ASP A 178     -52.310  59.037  28.292  1.00  0.00           O  
ATOM   2799  CB  ASP A 178     -53.559  56.007  28.453  1.00  0.00           C  
ATOM   2800  CG  ASP A 178     -53.330  56.357  29.934  1.00  0.00           C  
ATOM   2801  OD1 ASP A 178     -54.215  56.922  30.536  1.00  0.00           O  
ATOM   2802  OD2 ASP A 178     -52.262  56.072  30.447  1.00  0.00           O  
ATOM   2803  H   ASP A 178     -54.133  55.917  25.957  1.00  0.00           H  
ATOM   2804  HA  ASP A 178     -54.490  57.877  28.005  1.00  0.00           H  
ATOM   2805 1HB  ASP A 178     -54.455  55.388  28.365  1.00  0.00           H  
ATOM   2806 2HB  ASP A 178     -52.720  55.409  28.090  1.00  0.00           H  
ATOM   2807  N   GLN A 179     -51.398  57.591  26.834  1.00  0.00           N  
ATOM   2808  CA  GLN A 179     -50.125  58.300  26.855  1.00  0.00           C  
ATOM   2809  C   GLN A 179     -50.320  59.704  26.274  1.00  0.00           C  
ATOM   2810  O   GLN A 179     -49.721  60.678  26.745  1.00  0.00           O  
ATOM   2811  CB  GLN A 179     -49.049  57.534  26.086  1.00  0.00           C  
ATOM   2812  CG  GLN A 179     -47.627  58.087  26.292  1.00  0.00           C  
ATOM   2813  CD  GLN A 179     -47.155  57.924  27.712  1.00  0.00           C  
ATOM   2814  OE1 GLN A 179     -47.157  56.810  28.250  1.00  0.00           O  
ATOM   2815  NE2 GLN A 179     -46.758  59.018  28.335  1.00  0.00           N  
ATOM   2816  H   GLN A 179     -51.498  56.751  26.264  1.00  0.00           H  
ATOM   2817  HA  GLN A 179     -49.800  58.398  27.889  1.00  0.00           H  
ATOM   2818 1HB  GLN A 179     -49.063  56.488  26.394  1.00  0.00           H  
ATOM   2819 2HB  GLN A 179     -49.287  57.559  25.022  1.00  0.00           H  
ATOM   2820 1HG  GLN A 179     -46.937  57.552  25.654  1.00  0.00           H  
ATOM   2821 2HG  GLN A 179     -47.616  59.149  26.065  1.00  0.00           H  
ATOM   2822 1HE2 GLN A 179     -46.452  58.966  29.293  1.00  0.00           H  
ATOM   2823 2HE2 GLN A 179     -46.778  59.894  27.862  1.00  0.00           H  
ATOM   2824  N   THR A 180     -51.194  59.827  25.267  1.00  0.00           N  
ATOM   2825  CA  THR A 180     -51.471  61.125  24.677  1.00  0.00           C  
ATOM   2826  C   THR A 180     -52.089  62.025  25.751  1.00  0.00           C  
ATOM   2827  O   THR A 180     -51.721  63.199  25.884  1.00  0.00           O  
ATOM   2828  CB  THR A 180     -52.433  61.006  23.478  1.00  0.00           C  
ATOM   2829  OG1 THR A 180     -51.848  60.168  22.463  1.00  0.00           O  
ATOM   2830  CG2 THR A 180     -52.711  62.392  22.891  1.00  0.00           C  
ATOM   2831  H   THR A 180     -51.657  59.005  24.877  1.00  0.00           H  
ATOM   2832  HA  THR A 180     -50.535  61.571  24.343  1.00  0.00           H  
ATOM   2833  HB  THR A 180     -53.369  60.557  23.810  1.00  0.00           H  
ATOM   2834  HG1 THR A 180     -51.684  59.274  22.849  1.00  0.00           H  
ATOM   2835 1HG2 THR A 180     -53.395  62.295  22.054  1.00  0.00           H  
ATOM   2836 2HG2 THR A 180     -53.161  63.025  23.657  1.00  0.00           H  
ATOM   2837 3HG2 THR A 180     -51.777  62.842  22.551  1.00  0.00           H  
ATOM   2838  N   ALA A 181     -53.046  61.481  26.516  1.00  0.00           N  
ATOM   2839  CA  ALA A 181     -53.680  62.221  27.599  1.00  0.00           C  
ATOM   2840  C   ALA A 181     -52.677  62.617  28.690  1.00  0.00           C  
ATOM   2841  O   ALA A 181     -52.730  63.739  29.205  1.00  0.00           O  
ATOM   2842  CB  ALA A 181     -54.792  61.390  28.206  1.00  0.00           C  
ATOM   2843  H   ALA A 181     -53.350  60.522  26.339  1.00  0.00           H  
ATOM   2844  HA  ALA A 181     -54.104  63.131  27.179  1.00  0.00           H  
ATOM   2845 1HB  ALA A 181     -55.284  61.957  28.992  1.00  0.00           H  
ATOM   2846 2HB  ALA A 181     -55.514  61.131  27.433  1.00  0.00           H  
ATOM   2847 3HB  ALA A 181     -54.373  60.478  28.627  1.00  0.00           H  
ATOM   2848  N   GLN A 182     -51.722  61.724  29.018  1.00  0.00           N  
ATOM   2849  CA  GLN A 182     -50.727  62.041  30.049  1.00  0.00           C  
ATOM   2850  C   GLN A 182     -49.908  63.239  29.602  1.00  0.00           C  
ATOM   2851  O   GLN A 182     -49.617  64.149  30.387  1.00  0.00           O  
ATOM   2852  CB  GLN A 182     -49.757  60.870  30.278  1.00  0.00           C  
ATOM   2853  CG  GLN A 182     -50.312  59.619  30.958  1.00  0.00           C  
ATOM   2854  CD  GLN A 182     -49.244  58.515  31.008  1.00  0.00           C  
ATOM   2855  OE1 GLN A 182     -48.046  58.826  31.156  1.00  0.00           O  
ATOM   2856  NE2 GLN A 182     -49.642  57.252  30.880  1.00  0.00           N  
ATOM   2857  H   GLN A 182     -51.727  60.800  28.584  1.00  0.00           H  
ATOM   2858  HA  GLN A 182     -51.240  62.290  30.976  1.00  0.00           H  
ATOM   2859 1HB  GLN A 182     -49.357  60.554  29.316  1.00  0.00           H  
ATOM   2860 2HB  GLN A 182     -48.915  61.220  30.871  1.00  0.00           H  
ATOM   2861 1HG  GLN A 182     -50.604  59.864  31.977  1.00  0.00           H  
ATOM   2862 2HG  GLN A 182     -51.168  59.244  30.409  1.00  0.00           H  
ATOM   2863 1HE2 GLN A 182     -48.972  56.514  30.896  1.00  0.00           H  
ATOM   2864 2HE2 GLN A 182     -50.640  57.006  30.759  1.00  0.00           H  
ATOM   2865  N   LEU A 183     -49.554  63.236  28.321  1.00  0.00           N  
ATOM   2866  CA  LEU A 183     -48.801  64.304  27.696  1.00  0.00           C  
ATOM   2867  C   LEU A 183     -49.558  65.601  27.645  1.00  0.00           C  
ATOM   2868  O   LEU A 183     -49.037  66.653  28.024  1.00  0.00           O  
ATOM   2869  CB  LEU A 183     -48.396  63.877  26.298  1.00  0.00           C  
ATOM   2870  CG  LEU A 183     -47.742  64.918  25.437  1.00  0.00           C  
ATOM   2871  CD1 LEU A 183     -46.504  65.482  26.114  1.00  0.00           C  
ATOM   2872  CD2 LEU A 183     -47.410  64.227  24.142  1.00  0.00           C  
ATOM   2873  H   LEU A 183     -49.813  62.432  27.745  1.00  0.00           H  
ATOM   2874  HA  LEU A 183     -47.896  64.462  28.279  1.00  0.00           H  
ATOM   2875 1HB  LEU A 183     -47.718  63.033  26.381  1.00  0.00           H  
ATOM   2876 2HB  LEU A 183     -49.278  63.535  25.776  1.00  0.00           H  
ATOM   2877  HG  LEU A 183     -48.425  65.747  25.249  1.00  0.00           H  
ATOM   2878 1HD1 LEU A 183     -46.042  66.213  25.462  1.00  0.00           H  
ATOM   2879 2HD1 LEU A 183     -46.791  65.965  27.046  1.00  0.00           H  
ATOM   2880 3HD1 LEU A 183     -45.807  64.724  26.330  1.00  0.00           H  
ATOM   2881 1HD2 LEU A 183     -46.928  64.887  23.474  1.00  0.00           H  
ATOM   2882 2HD2 LEU A 183     -46.770  63.434  24.359  1.00  0.00           H  
ATOM   2883 3HD2 LEU A 183     -48.322  63.843  23.688  1.00  0.00           H  
ATOM   2884  N   THR A 184     -50.791  65.536  27.176  1.00  0.00           N  
ATOM   2885  CA  THR A 184     -51.594  66.722  27.035  1.00  0.00           C  
ATOM   2886  C   THR A 184     -51.728  67.394  28.398  1.00  0.00           C  
ATOM   2887  O   THR A 184     -51.520  68.605  28.526  1.00  0.00           O  
ATOM   2888  CB  THR A 184     -52.977  66.348  26.489  1.00  0.00           C  
ATOM   2889  OG1 THR A 184     -52.818  65.692  25.215  1.00  0.00           O  
ATOM   2890  CG2 THR A 184     -53.813  67.595  26.310  1.00  0.00           C  
ATOM   2891  H   THR A 184     -51.173  64.639  26.880  1.00  0.00           H  
ATOM   2892  HA  THR A 184     -51.100  67.408  26.348  1.00  0.00           H  
ATOM   2893  HB  THR A 184     -53.471  65.666  27.181  1.00  0.00           H  
ATOM   2894  HG1 THR A 184     -52.308  64.856  25.362  1.00  0.00           H  
ATOM   2895 1HG2 THR A 184     -54.790  67.322  25.917  1.00  0.00           H  
ATOM   2896 2HG2 THR A 184     -53.932  68.090  27.275  1.00  0.00           H  
ATOM   2897 3HG2 THR A 184     -53.315  68.269  25.613  1.00  0.00           H  
ATOM   2898  N   ALA A 185     -52.057  66.594  29.422  1.00  0.00           N  
ATOM   2899  CA  ALA A 185     -52.189  67.101  30.777  1.00  0.00           C  
ATOM   2900  C   ALA A 185     -50.869  67.639  31.316  1.00  0.00           C  
ATOM   2901  O   ALA A 185     -50.845  68.701  31.934  1.00  0.00           O  
ATOM   2902  CB  ALA A 185     -52.694  66.006  31.687  1.00  0.00           C  
ATOM   2903  H   ALA A 185     -52.223  65.601  29.256  1.00  0.00           H  
ATOM   2904  HA  ALA A 185     -52.908  67.918  30.763  1.00  0.00           H  
ATOM   2905 1HB  ALA A 185     -52.817  66.398  32.697  1.00  0.00           H  
ATOM   2906 2HB  ALA A 185     -53.651  65.638  31.317  1.00  0.00           H  
ATOM   2907 3HB  ALA A 185     -51.971  65.187  31.697  1.00  0.00           H  
ATOM   2908  N   SER A 186     -49.756  66.944  31.046  1.00  0.00           N  
ATOM   2909  CA  SER A 186     -48.470  67.395  31.555  1.00  0.00           C  
ATOM   2910  C   SER A 186     -48.124  68.748  30.970  1.00  0.00           C  
ATOM   2911  O   SER A 186     -47.661  69.645  31.681  1.00  0.00           O  
ATOM   2912  CB  SER A 186     -47.385  66.395  31.212  1.00  0.00           C  
ATOM   2913  OG  SER A 186     -47.601  65.172  31.869  1.00  0.00           O  
ATOM   2914  H   SER A 186     -49.796  66.063  30.534  1.00  0.00           H  
ATOM   2915  HA  SER A 186     -48.541  67.491  32.640  1.00  0.00           H  
ATOM   2916 1HB  SER A 186     -47.370  66.233  30.134  1.00  0.00           H  
ATOM   2917 2HB  SER A 186     -46.416  66.800  31.496  1.00  0.00           H  
ATOM   2918  HG  SER A 186     -48.429  64.806  31.481  1.00  0.00           H  
ATOM   2919  N   LEU A 187     -48.393  68.921  29.680  1.00  0.00           N  
ATOM   2920  CA  LEU A 187     -48.103  70.185  29.047  1.00  0.00           C  
ATOM   2921  C   LEU A 187     -48.994  71.253  29.658  1.00  0.00           C  
ATOM   2922  O   LEU A 187     -48.524  72.344  29.972  1.00  0.00           O  
ATOM   2923  CB  LEU A 187     -48.285  70.106  27.534  1.00  0.00           C  
ATOM   2924  CG  LEU A 187     -47.953  71.401  26.786  1.00  0.00           C  
ATOM   2925  CD1 LEU A 187     -46.501  71.777  27.072  1.00  0.00           C  
ATOM   2926  CD2 LEU A 187     -48.158  71.186  25.297  1.00  0.00           C  
ATOM   2927  H   LEU A 187     -48.776  68.151  29.130  1.00  0.00           H  
ATOM   2928  HA  LEU A 187     -47.068  70.445  29.246  1.00  0.00           H  
ATOM   2929 1HB  LEU A 187     -47.647  69.310  27.145  1.00  0.00           H  
ATOM   2930 2HB  LEU A 187     -49.326  69.843  27.325  1.00  0.00           H  
ATOM   2931  HG  LEU A 187     -48.599  72.215  27.139  1.00  0.00           H  
ATOM   2932 1HD1 LEU A 187     -46.256  72.701  26.546  1.00  0.00           H  
ATOM   2933 2HD1 LEU A 187     -46.370  71.927  28.143  1.00  0.00           H  
ATOM   2934 3HD1 LEU A 187     -45.846  70.978  26.731  1.00  0.00           H  
ATOM   2935 1HD2 LEU A 187     -47.916  72.103  24.760  1.00  0.00           H  
ATOM   2936 2HD2 LEU A 187     -47.504  70.378  24.954  1.00  0.00           H  
ATOM   2937 3HD2 LEU A 187     -49.197  70.921  25.118  1.00  0.00           H  
ATOM   2938  N   ALA A 188     -50.281  70.947  29.847  1.00  0.00           N  
ATOM   2939  CA  ALA A 188     -51.183  71.926  30.429  1.00  0.00           C  
ATOM   2940  C   ALA A 188     -50.715  72.356  31.822  1.00  0.00           C  
ATOM   2941  O   ALA A 188     -50.760  73.546  32.152  1.00  0.00           O  
ATOM   2942  CB  ALA A 188     -52.582  71.351  30.511  1.00  0.00           C  
ATOM   2943  H   ALA A 188     -50.642  70.035  29.564  1.00  0.00           H  
ATOM   2944  HA  ALA A 188     -51.188  72.804  29.782  1.00  0.00           H  
ATOM   2945 1HB  ALA A 188     -53.258  72.095  30.922  1.00  0.00           H  
ATOM   2946 2HB  ALA A 188     -52.914  71.062  29.513  1.00  0.00           H  
ATOM   2947 3HB  ALA A 188     -52.571  70.476  31.156  1.00  0.00           H  
ATOM   2948  N   ASP A 189     -50.214  71.411  32.628  1.00  0.00           N  
ATOM   2949  CA  ASP A 189     -49.721  71.774  33.951  1.00  0.00           C  
ATOM   2950  C   ASP A 189     -48.496  72.676  33.830  1.00  0.00           C  
ATOM   2951  O   ASP A 189     -48.342  73.632  34.599  1.00  0.00           O  
ATOM   2952  CB  ASP A 189     -49.377  70.541  34.788  1.00  0.00           C  
ATOM   2953  CG  ASP A 189     -50.611  69.745  35.286  1.00  0.00           C  
ATOM   2954  OD1 ASP A 189     -51.713  70.241  35.192  1.00  0.00           O  
ATOM   2955  OD2 ASP A 189     -50.419  68.658  35.790  1.00  0.00           O  
ATOM   2956  H   ASP A 189     -50.206  70.436  32.325  1.00  0.00           H  
ATOM   2957  HA  ASP A 189     -50.503  72.329  34.468  1.00  0.00           H  
ATOM   2958 1HB  ASP A 189     -48.759  69.871  34.184  1.00  0.00           H  
ATOM   2959 2HB  ASP A 189     -48.784  70.843  35.648  1.00  0.00           H  
ATOM   2960  N   ARG A 190     -47.631  72.395  32.849  1.00  0.00           N  
ATOM   2961  CA  ARG A 190     -46.456  73.228  32.644  1.00  0.00           C  
ATOM   2962  C   ARG A 190     -46.882  74.629  32.232  1.00  0.00           C  
ATOM   2963  O   ARG A 190     -46.321  75.610  32.718  1.00  0.00           O  
ATOM   2964  CB  ARG A 190     -45.539  72.621  31.596  1.00  0.00           C  
ATOM   2965  CG  ARG A 190     -44.807  71.356  32.048  1.00  0.00           C  
ATOM   2966  CD  ARG A 190     -44.057  70.724  30.933  1.00  0.00           C  
ATOM   2967  NE  ARG A 190     -43.367  69.507  31.348  1.00  0.00           N  
ATOM   2968  CZ  ARG A 190     -42.884  68.582  30.492  1.00  0.00           C  
ATOM   2969  NH1 ARG A 190     -43.040  68.761  29.203  1.00  0.00           N  
ATOM   2970  NH2 ARG A 190     -42.265  67.506  30.949  1.00  0.00           N  
ATOM   2971  H   ARG A 190     -47.784  71.579  32.252  1.00  0.00           H  
ATOM   2972  HA  ARG A 190     -45.908  73.290  33.583  1.00  0.00           H  
ATOM   2973 1HB  ARG A 190     -46.117  72.365  30.717  1.00  0.00           H  
ATOM   2974 2HB  ARG A 190     -44.796  73.357  31.293  1.00  0.00           H  
ATOM   2975 1HG  ARG A 190     -44.096  71.616  32.831  1.00  0.00           H  
ATOM   2976 2HG  ARG A 190     -45.522  70.640  32.439  1.00  0.00           H  
ATOM   2977 1HD  ARG A 190     -44.753  70.463  30.136  1.00  0.00           H  
ATOM   2978 2HD  ARG A 190     -43.316  71.423  30.551  1.00  0.00           H  
ATOM   2979  HE  ARG A 190     -43.238  69.350  32.339  1.00  0.00           H  
ATOM   2980 1HH1 ARG A 190     -43.520  69.584  28.876  1.00  0.00           H  
ATOM   2981 2HH1 ARG A 190     -42.690  68.062  28.526  1.00  0.00           H  
ATOM   2982 1HH2 ARG A 190     -42.149  67.374  31.942  1.00  0.00           H  
ATOM   2983 2HH2 ARG A 190     -41.905  66.816  30.303  1.00  0.00           H  
ATOM   2984  N   ASP A 191     -47.909  74.737  31.380  1.00  0.00           N  
ATOM   2985  CA  ASP A 191     -48.384  76.054  30.978  1.00  0.00           C  
ATOM   2986  C   ASP A 191     -48.903  76.822  32.189  1.00  0.00           C  
ATOM   2987  O   ASP A 191     -48.665  78.029  32.312  1.00  0.00           O  
ATOM   2988  CB  ASP A 191     -49.472  75.966  29.904  1.00  0.00           C  
ATOM   2989  CG  ASP A 191     -48.953  75.572  28.492  1.00  0.00           C  
ATOM   2990  OD1 ASP A 191     -47.762  75.601  28.264  1.00  0.00           O  
ATOM   2991  OD2 ASP A 191     -49.777  75.280  27.651  1.00  0.00           O  
ATOM   2992  H   ASP A 191     -48.336  73.894  30.995  1.00  0.00           H  
ATOM   2993  HA  ASP A 191     -47.549  76.608  30.561  1.00  0.00           H  
ATOM   2994 1HB  ASP A 191     -50.211  75.229  30.215  1.00  0.00           H  
ATOM   2995 2HB  ASP A 191     -49.984  76.924  29.832  1.00  0.00           H  
ATOM   2996  N   GLN A 192     -49.579  76.126  33.113  1.00  0.00           N  
ATOM   2997  CA  GLN A 192     -50.057  76.810  34.305  1.00  0.00           C  
ATOM   2998  C   GLN A 192     -48.874  77.298  35.127  1.00  0.00           C  
ATOM   2999  O   GLN A 192     -48.887  78.429  35.619  1.00  0.00           O  
ATOM   3000  CB  GLN A 192     -50.936  75.903  35.174  1.00  0.00           C  
ATOM   3001  CG  GLN A 192     -52.289  75.564  34.577  1.00  0.00           C  
ATOM   3002  CD  GLN A 192     -53.103  74.643  35.479  1.00  0.00           C  
ATOM   3003  OE1 GLN A 192     -53.063  74.760  36.711  1.00  0.00           O  
ATOM   3004  NE2 GLN A 192     -53.849  73.730  34.873  1.00  0.00           N  
ATOM   3005  H   GLN A 192     -49.783  75.136  32.962  1.00  0.00           H  
ATOM   3006  HA  GLN A 192     -50.643  77.675  33.999  1.00  0.00           H  
ATOM   3007 1HB  GLN A 192     -50.412  74.966  35.356  1.00  0.00           H  
ATOM   3008 2HB  GLN A 192     -51.100  76.377  36.140  1.00  0.00           H  
ATOM   3009 1HG  GLN A 192     -52.850  76.483  34.421  1.00  0.00           H  
ATOM   3010 2HG  GLN A 192     -52.131  75.056  33.627  1.00  0.00           H  
ATOM   3011 1HE2 GLN A 192     -54.401  73.094  35.412  1.00  0.00           H  
ATOM   3012 2HE2 GLN A 192     -53.853  73.674  33.876  1.00  0.00           H  
ATOM   3013  N   ALA A 193     -47.827  76.469  35.235  1.00  0.00           N  
ATOM   3014  CA  ALA A 193     -46.642  76.854  35.990  1.00  0.00           C  
ATOM   3015  C   ALA A 193     -46.006  78.093  35.380  1.00  0.00           C  
ATOM   3016  O   ALA A 193     -45.591  79.002  36.101  1.00  0.00           O  
ATOM   3017  CB  ALA A 193     -45.642  75.716  36.020  1.00  0.00           C  
ATOM   3018  H   ALA A 193     -47.877  75.540  34.814  1.00  0.00           H  
ATOM   3019  HA  ALA A 193     -46.949  77.092  37.007  1.00  0.00           H  
ATOM   3020 1HB  ALA A 193     -44.773  76.010  36.604  1.00  0.00           H  
ATOM   3021 2HB  ALA A 193     -46.108  74.840  36.470  1.00  0.00           H  
ATOM   3022 3HB  ALA A 193     -45.332  75.478  35.010  1.00  0.00           H  
ATOM   3023  N   ILE A 194     -45.986  78.161  34.050  1.00  0.00           N  
ATOM   3024  CA  ILE A 194     -45.435  79.312  33.359  1.00  0.00           C  
ATOM   3025  C   ILE A 194     -46.252  80.539  33.698  1.00  0.00           C  
ATOM   3026  O   ILE A 194     -45.698  81.603  33.972  1.00  0.00           O  
ATOM   3027  CB  ILE A 194     -45.378  79.092  31.843  1.00  0.00           C  
ATOM   3028  CG1 ILE A 194     -44.337  78.005  31.520  1.00  0.00           C  
ATOM   3029  CG2 ILE A 194     -45.056  80.402  31.145  1.00  0.00           C  
ATOM   3030  CD1 ILE A 194     -44.403  77.489  30.097  1.00  0.00           C  
ATOM   3031  H   ILE A 194     -46.336  77.369  33.508  1.00  0.00           H  
ATOM   3032  HA  ILE A 194     -44.416  79.472  33.714  1.00  0.00           H  
ATOM   3033  HB  ILE A 194     -46.342  78.729  31.497  1.00  0.00           H  
ATOM   3034 1HG1 ILE A 194     -43.344  78.415  31.690  1.00  0.00           H  
ATOM   3035 2HG1 ILE A 194     -44.483  77.169  32.197  1.00  0.00           H  
ATOM   3036 1HG2 ILE A 194     -45.030  80.245  30.069  1.00  0.00           H  
ATOM   3037 2HG2 ILE A 194     -45.825  81.129  31.385  1.00  0.00           H  
ATOM   3038 3HG2 ILE A 194     -44.089  80.771  31.483  1.00  0.00           H  
ATOM   3039 1HD1 ILE A 194     -43.638  76.729  29.951  1.00  0.00           H  
ATOM   3040 2HD1 ILE A 194     -45.382  77.051  29.909  1.00  0.00           H  
ATOM   3041 3HD1 ILE A 194     -44.237  78.309  29.404  1.00  0.00           H  
ATOM   3042  N   GLY A 195     -47.579  80.402  33.671  1.00  0.00           N  
ATOM   3043  CA  GLY A 195     -48.443  81.520  34.008  1.00  0.00           C  
ATOM   3044  C   GLY A 195     -48.163  82.021  35.425  1.00  0.00           C  
ATOM   3045  O   GLY A 195     -48.110  83.233  35.659  1.00  0.00           O  
ATOM   3046  H   GLY A 195     -47.989  79.504  33.408  1.00  0.00           H  
ATOM   3047 1HA  GLY A 195     -48.296  82.325  33.291  1.00  0.00           H  
ATOM   3048 2HA  GLY A 195     -49.481  81.198  33.932  1.00  0.00           H  
ATOM   3049  N   GLU A 196     -47.923  81.101  36.370  1.00  0.00           N  
ATOM   3050  CA  GLU A 196     -47.632  81.526  37.737  1.00  0.00           C  
ATOM   3051  C   GLU A 196     -46.303  82.280  37.787  1.00  0.00           C  
ATOM   3052  O   GLU A 196     -46.188  83.304  38.468  1.00  0.00           O  
ATOM   3053  CB  GLU A 196     -47.604  80.327  38.694  1.00  0.00           C  
ATOM   3054  CG  GLU A 196     -48.977  79.649  38.953  1.00  0.00           C  
ATOM   3055  CD  GLU A 196     -49.996  80.544  39.647  1.00  0.00           C  
ATOM   3056  OE1 GLU A 196     -49.676  81.109  40.664  1.00  0.00           O  
ATOM   3057  OE2 GLU A 196     -51.105  80.662  39.149  1.00  0.00           O  
ATOM   3058  H   GLU A 196     -47.989  80.108  36.134  1.00  0.00           H  
ATOM   3059  HA  GLU A 196     -48.414  82.204  38.062  1.00  0.00           H  
ATOM   3060 1HB  GLU A 196     -46.935  79.567  38.293  1.00  0.00           H  
ATOM   3061 2HB  GLU A 196     -47.199  80.642  39.654  1.00  0.00           H  
ATOM   3062 1HG  GLU A 196     -49.391  79.335  37.997  1.00  0.00           H  
ATOM   3063 2HG  GLU A 196     -48.815  78.755  39.554  1.00  0.00           H  
ATOM   3064  N   VAL A 197     -45.321  81.829  37.005  1.00  0.00           N  
ATOM   3065  CA  VAL A 197     -44.039  82.513  36.961  1.00  0.00           C  
ATOM   3066  C   VAL A 197     -44.208  83.912  36.401  1.00  0.00           C  
ATOM   3067  O   VAL A 197     -43.673  84.872  36.955  1.00  0.00           O  
ATOM   3068  CB  VAL A 197     -43.008  81.743  36.125  1.00  0.00           C  
ATOM   3069  CG1 VAL A 197     -41.767  82.606  35.934  1.00  0.00           C  
ATOM   3070  CG2 VAL A 197     -42.642  80.452  36.841  1.00  0.00           C  
ATOM   3071  H   VAL A 197     -45.462  80.970  36.469  1.00  0.00           H  
ATOM   3072  HA  VAL A 197     -43.659  82.590  37.980  1.00  0.00           H  
ATOM   3073  HB  VAL A 197     -43.427  81.520  35.145  1.00  0.00           H  
ATOM   3074 1HG1 VAL A 197     -41.035  82.066  35.337  1.00  0.00           H  
ATOM   3075 2HG1 VAL A 197     -42.047  83.524  35.421  1.00  0.00           H  
ATOM   3076 3HG1 VAL A 197     -41.337  82.849  36.905  1.00  0.00           H  
ATOM   3077 1HG2 VAL A 197     -41.913  79.901  36.250  1.00  0.00           H  
ATOM   3078 2HG2 VAL A 197     -42.220  80.687  37.816  1.00  0.00           H  
ATOM   3079 3HG2 VAL A 197     -43.525  79.846  36.974  1.00  0.00           H  
ATOM   3080  N   ILE A 198     -44.979  84.042  35.328  1.00  0.00           N  
ATOM   3081  CA  ILE A 198     -45.206  85.345  34.733  1.00  0.00           C  
ATOM   3082  C   ILE A 198     -45.880  86.287  35.715  1.00  0.00           C  
ATOM   3083  O   ILE A 198     -45.475  87.442  35.852  1.00  0.00           O  
ATOM   3084  CB  ILE A 198     -46.037  85.235  33.457  1.00  0.00           C  
ATOM   3085  CG1 ILE A 198     -45.227  84.525  32.368  1.00  0.00           C  
ATOM   3086  CG2 ILE A 198     -46.480  86.615  33.017  1.00  0.00           C  
ATOM   3087  CD1 ILE A 198     -46.057  84.108  31.186  1.00  0.00           C  
ATOM   3088  H   ILE A 198     -45.401  83.210  34.912  1.00  0.00           H  
ATOM   3089  HA  ILE A 198     -44.237  85.770  34.467  1.00  0.00           H  
ATOM   3090  HB  ILE A 198     -46.916  84.618  33.659  1.00  0.00           H  
ATOM   3091 1HG1 ILE A 198     -44.440  85.193  32.023  1.00  0.00           H  
ATOM   3092 2HG1 ILE A 198     -44.763  83.636  32.795  1.00  0.00           H  
ATOM   3093 1HG2 ILE A 198     -47.086  86.531  32.116  1.00  0.00           H  
ATOM   3094 2HG2 ILE A 198     -47.069  87.075  33.807  1.00  0.00           H  
ATOM   3095 3HG2 ILE A 198     -45.605  87.233  32.811  1.00  0.00           H  
ATOM   3096 1HD1 ILE A 198     -45.423  83.609  30.454  1.00  0.00           H  
ATOM   3097 2HD1 ILE A 198     -46.835  83.422  31.519  1.00  0.00           H  
ATOM   3098 3HD1 ILE A 198     -46.514  84.984  30.734  1.00  0.00           H  
ATOM   3099  N   LYS A 199     -46.911  85.811  36.415  1.00  0.00           N  
ATOM   3100  CA  LYS A 199     -47.574  86.667  37.387  1.00  0.00           C  
ATOM   3101  C   LYS A 199     -46.605  87.099  38.488  1.00  0.00           C  
ATOM   3102  O   LYS A 199     -46.620  88.263  38.922  1.00  0.00           O  
ATOM   3103  CB  LYS A 199     -48.784  85.957  37.988  1.00  0.00           C  
ATOM   3104  CG  LYS A 199     -49.972  85.811  37.035  1.00  0.00           C  
ATOM   3105  CD  LYS A 199     -51.197  85.283  37.770  1.00  0.00           C  
ATOM   3106  CE  LYS A 199     -51.000  83.829  38.157  1.00  0.00           C  
ATOM   3107  NZ  LYS A 199     -52.206  83.236  38.808  1.00  0.00           N  
ATOM   3108  H   LYS A 199     -47.236  84.854  36.265  1.00  0.00           H  
ATOM   3109  HA  LYS A 199     -47.920  87.563  36.875  1.00  0.00           H  
ATOM   3110 1HB  LYS A 199     -48.485  84.950  38.300  1.00  0.00           H  
ATOM   3111 2HB  LYS A 199     -49.117  86.489  38.877  1.00  0.00           H  
ATOM   3112 1HG  LYS A 199     -50.205  86.780  36.594  1.00  0.00           H  
ATOM   3113 2HG  LYS A 199     -49.710  85.123  36.234  1.00  0.00           H  
ATOM   3114 1HD  LYS A 199     -51.368  85.871  38.672  1.00  0.00           H  
ATOM   3115 2HD  LYS A 199     -52.073  85.365  37.128  1.00  0.00           H  
ATOM   3116 1HE  LYS A 199     -50.764  83.253  37.261  1.00  0.00           H  
ATOM   3117 2HE  LYS A 199     -50.160  83.758  38.850  1.00  0.00           H  
ATOM   3118 1HZ  LYS A 199     -51.970  82.257  39.031  1.00  0.00           H  
ATOM   3119 2HZ  LYS A 199     -52.424  83.734  39.654  1.00  0.00           H  
ATOM   3120 3HZ  LYS A 199     -52.991  83.264  38.184  1.00  0.00           H  
ATOM   3121  N   ASN A 200     -45.723  86.191  38.916  1.00  0.00           N  
ATOM   3122  CA  ASN A 200     -44.761  86.539  39.946  1.00  0.00           C  
ATOM   3123  C   ASN A 200     -43.790  87.594  39.420  1.00  0.00           C  
ATOM   3124  O   ASN A 200     -43.485  88.564  40.118  1.00  0.00           O  
ATOM   3125  CB  ASN A 200     -44.015  85.303  40.397  1.00  0.00           C  
ATOM   3126  CG  ASN A 200     -44.879  84.372  41.219  1.00  0.00           C  
ATOM   3127  OD1 ASN A 200     -45.894  84.776  41.803  1.00  0.00           O  
ATOM   3128  ND2 ASN A 200     -44.496  83.120  41.264  1.00  0.00           N  
ATOM   3129  H   ASN A 200     -45.745  85.236  38.551  1.00  0.00           H  
ATOM   3130  HA  ASN A 200     -45.294  86.968  40.794  1.00  0.00           H  
ATOM   3131 1HB  ASN A 200     -43.655  84.760  39.525  1.00  0.00           H  
ATOM   3132 2HB  ASN A 200     -43.146  85.595  40.982  1.00  0.00           H  
ATOM   3133 1HD2 ASN A 200     -45.033  82.453  41.781  1.00  0.00           H  
ATOM   3134 2HD2 ASN A 200     -43.677  82.832  40.773  1.00  0.00           H  
ATOM   3135  N   LEU A 201     -43.357  87.448  38.167  1.00  0.00           N  
ATOM   3136  CA  LEU A 201     -42.444  88.416  37.579  1.00  0.00           C  
ATOM   3137  C   LEU A 201     -43.112  89.769  37.439  1.00  0.00           C  
ATOM   3138  O   LEU A 201     -42.494  90.801  37.706  1.00  0.00           O  
ATOM   3139  CB  LEU A 201     -41.964  87.925  36.216  1.00  0.00           C  
ATOM   3140  CG  LEU A 201     -41.039  86.706  36.256  1.00  0.00           C  
ATOM   3141  CD1 LEU A 201     -40.801  86.213  34.842  1.00  0.00           C  
ATOM   3142  CD2 LEU A 201     -39.746  87.087  36.942  1.00  0.00           C  
ATOM   3143  H   LEU A 201     -43.637  86.627  37.629  1.00  0.00           H  
ATOM   3144  HA  LEU A 201     -41.584  88.521  38.237  1.00  0.00           H  
ATOM   3145 1HB  LEU A 201     -42.838  87.658  35.623  1.00  0.00           H  
ATOM   3146 2HB  LEU A 201     -41.441  88.736  35.713  1.00  0.00           H  
ATOM   3147  HG  LEU A 201     -41.509  85.911  36.816  1.00  0.00           H  
ATOM   3148 1HD1 LEU A 201     -40.151  85.339  34.866  1.00  0.00           H  
ATOM   3149 2HD1 LEU A 201     -41.754  85.944  34.389  1.00  0.00           H  
ATOM   3150 3HD1 LEU A 201     -40.330  87.001  34.257  1.00  0.00           H  
ATOM   3151 1HD2 LEU A 201     -39.087  86.219  36.981  1.00  0.00           H  
ATOM   3152 2HD2 LEU A 201     -39.262  87.888  36.386  1.00  0.00           H  
ATOM   3153 3HD2 LEU A 201     -39.960  87.426  37.957  1.00  0.00           H  
ATOM   3154  N   ASN A 202     -44.392  89.776  37.059  1.00  0.00           N  
ATOM   3155  CA  ASN A 202     -45.114  91.029  36.921  1.00  0.00           C  
ATOM   3156  C   ASN A 202     -45.234  91.724  38.273  1.00  0.00           C  
ATOM   3157  O   ASN A 202     -45.106  92.949  38.365  1.00  0.00           O  
ATOM   3158  CB  ASN A 202     -46.477  90.801  36.298  1.00  0.00           C  
ATOM   3159  CG  ASN A 202     -46.412  90.507  34.811  1.00  0.00           C  
ATOM   3160  OD1 ASN A 202     -45.418  90.801  34.135  1.00  0.00           O  
ATOM   3161  ND2 ASN A 202     -47.478  89.958  34.285  1.00  0.00           N  
ATOM   3162  H   ASN A 202     -44.858  88.898  36.832  1.00  0.00           H  
ATOM   3163  HA  ASN A 202     -44.544  91.686  36.266  1.00  0.00           H  
ATOM   3164 1HB  ASN A 202     -46.955  89.957  36.797  1.00  0.00           H  
ATOM   3165 2HB  ASN A 202     -47.104  91.675  36.462  1.00  0.00           H  
ATOM   3166 1HD2 ASN A 202     -47.510  89.773  33.302  1.00  0.00           H  
ATOM   3167 2HD2 ASN A 202     -48.265  89.745  34.861  1.00  0.00           H  
ATOM   3168  N   THR A 203     -45.412  90.937  39.338  1.00  0.00           N  
ATOM   3169  CA  THR A 203     -45.502  91.479  40.685  1.00  0.00           C  
ATOM   3170  C   THR A 203     -44.184  92.158  41.051  1.00  0.00           C  
ATOM   3171  O   THR A 203     -44.168  93.279  41.575  1.00  0.00           O  
ATOM   3172  CB  THR A 203     -45.836  90.371  41.700  1.00  0.00           C  
ATOM   3173  OG1 THR A 203     -47.111  89.787  41.366  1.00  0.00           O  
ATOM   3174  CG2 THR A 203     -45.880  90.939  43.105  1.00  0.00           C  
ATOM   3175  H   THR A 203     -45.534  89.932  39.203  1.00  0.00           H  
ATOM   3176  HA  THR A 203     -46.294  92.227  40.710  1.00  0.00           H  
ATOM   3177  HB  THR A 203     -45.079  89.601  41.659  1.00  0.00           H  
ATOM   3178  HG1 THR A 203     -47.038  89.336  40.489  1.00  0.00           H  
ATOM   3179 1HG2 THR A 203     -46.114  90.143  43.809  1.00  0.00           H  
ATOM   3180 2HG2 THR A 203     -44.907  91.369  43.350  1.00  0.00           H  
ATOM   3181 3HG2 THR A 203     -46.644  91.712  43.162  1.00  0.00           H  
ATOM   3182  N   VAL A 204     -43.070  91.492  40.742  1.00  0.00           N  
ATOM   3183  CA  VAL A 204     -41.751  92.042  41.027  1.00  0.00           C  
ATOM   3184  C   VAL A 204     -41.503  93.332  40.254  1.00  0.00           C  
ATOM   3185  O   VAL A 204     -41.008  94.323  40.812  1.00  0.00           O  
ATOM   3186  CB  VAL A 204     -40.659  91.022  40.667  1.00  0.00           C  
ATOM   3187  CG1 VAL A 204     -39.287  91.669  40.757  1.00  0.00           C  
ATOM   3188  CG2 VAL A 204     -40.750  89.840  41.614  1.00  0.00           C  
ATOM   3189  H   VAL A 204     -43.151  90.563  40.323  1.00  0.00           H  
ATOM   3190  HA  VAL A 204     -41.692  92.256  42.094  1.00  0.00           H  
ATOM   3191  HB  VAL A 204     -40.808  90.685  39.642  1.00  0.00           H  
ATOM   3192 1HG1 VAL A 204     -38.525  90.939  40.491  1.00  0.00           H  
ATOM   3193 2HG1 VAL A 204     -39.236  92.513  40.066  1.00  0.00           H  
ATOM   3194 3HG1 VAL A 204     -39.116  92.020  41.774  1.00  0.00           H  
ATOM   3195 1HG2 VAL A 204     -39.987  89.108  41.355  1.00  0.00           H  
ATOM   3196 2HG2 VAL A 204     -40.595  90.183  42.636  1.00  0.00           H  
ATOM   3197 3HG2 VAL A 204     -41.726  89.386  41.536  1.00  0.00           H  
ATOM   3198  N   LEU A 205     -41.849  93.333  38.970  1.00  0.00           N  
ATOM   3199  CA  LEU A 205     -41.654  94.519  38.157  1.00  0.00           C  
ATOM   3200  C   LEU A 205     -42.523  95.671  38.643  1.00  0.00           C  
ATOM   3201  O   LEU A 205     -42.057  96.806  38.750  1.00  0.00           O  
ATOM   3202  CB  LEU A 205     -41.982  94.188  36.709  1.00  0.00           C  
ATOM   3203  CG  LEU A 205     -41.004  93.223  36.038  1.00  0.00           C  
ATOM   3204  CD1 LEU A 205     -41.557  92.813  34.685  1.00  0.00           C  
ATOM   3205  CD2 LEU A 205     -39.651  93.894  35.914  1.00  0.00           C  
ATOM   3206  H   LEU A 205     -42.240  92.488  38.549  1.00  0.00           H  
ATOM   3207  HA  LEU A 205     -40.609  94.817  38.226  1.00  0.00           H  
ATOM   3208 1HB  LEU A 205     -42.973  93.733  36.678  1.00  0.00           H  
ATOM   3209 2HB  LEU A 205     -42.004  95.109  36.132  1.00  0.00           H  
ATOM   3210  HG  LEU A 205     -40.899  92.330  36.645  1.00  0.00           H  
ATOM   3211 1HD1 LEU A 205     -40.870  92.115  34.208  1.00  0.00           H  
ATOM   3212 2HD1 LEU A 205     -42.526  92.327  34.824  1.00  0.00           H  
ATOM   3213 3HD1 LEU A 205     -41.677  93.693  34.058  1.00  0.00           H  
ATOM   3214 1HD2 LEU A 205     -38.947  93.207  35.444  1.00  0.00           H  
ATOM   3215 2HD2 LEU A 205     -39.744  94.793  35.305  1.00  0.00           H  
ATOM   3216 3HD2 LEU A 205     -39.288  94.162  36.907  1.00  0.00           H  
ATOM   3217  N   ASP A 206     -43.768  95.379  39.026  1.00  0.00           N  
ATOM   3218  CA  ASP A 206     -44.662  96.423  39.506  1.00  0.00           C  
ATOM   3219  C   ASP A 206     -44.134  96.987  40.813  1.00  0.00           C  
ATOM   3220  O   ASP A 206     -44.137  98.204  41.023  1.00  0.00           O  
ATOM   3221  CB  ASP A 206     -46.077  95.867  39.699  1.00  0.00           C  
ATOM   3222  CG  ASP A 206     -47.124  96.928  40.014  1.00  0.00           C  
ATOM   3223  OD1 ASP A 206     -47.362  97.772  39.182  1.00  0.00           O  
ATOM   3224  OD2 ASP A 206     -47.688  96.889  41.092  1.00  0.00           O  
ATOM   3225  H   ASP A 206     -44.126  94.428  38.933  1.00  0.00           H  
ATOM   3226  HA  ASP A 206     -44.694  97.223  38.768  1.00  0.00           H  
ATOM   3227 1HB  ASP A 206     -46.377  95.332  38.795  1.00  0.00           H  
ATOM   3228 2HB  ASP A 206     -46.062  95.134  40.509  1.00  0.00           H  
ATOM   3229  N   THR A 207     -43.616  96.109  41.672  1.00  0.00           N  
ATOM   3230  CA  THR A 207     -43.072  96.532  42.943  1.00  0.00           C  
ATOM   3231  C   THR A 207     -41.891  97.462  42.699  1.00  0.00           C  
ATOM   3232  O   THR A 207     -41.815  98.545  43.288  1.00  0.00           O  
ATOM   3233  CB  THR A 207     -42.622  95.310  43.767  1.00  0.00           C  
ATOM   3234  OG1 THR A 207     -43.756  94.459  44.011  1.00  0.00           O  
ATOM   3235  CG2 THR A 207     -42.019  95.747  45.087  1.00  0.00           C  
ATOM   3236  H   THR A 207     -43.644  95.113  41.459  1.00  0.00           H  
ATOM   3237  HA  THR A 207     -43.838  97.074  43.495  1.00  0.00           H  
ATOM   3238  HB  THR A 207     -41.880  94.752  43.202  1.00  0.00           H  
ATOM   3239  HG1 THR A 207     -44.091  94.132  43.141  1.00  0.00           H  
ATOM   3240 1HG2 THR A 207     -41.706  94.868  45.648  1.00  0.00           H  
ATOM   3241 2HG2 THR A 207     -41.156  96.386  44.897  1.00  0.00           H  
ATOM   3242 3HG2 THR A 207     -42.762  96.295  45.661  1.00  0.00           H  
ATOM   3243  N   THR A 208     -41.007  97.071  41.777  1.00  0.00           N  
ATOM   3244  CA  THR A 208     -39.834  97.865  41.465  1.00  0.00           C  
ATOM   3245  C   THR A 208     -40.239  99.250  40.990  1.00  0.00           C  
ATOM   3246  O   THR A 208     -39.668 100.241  41.434  1.00  0.00           O  
ATOM   3247  CB  THR A 208     -38.970  97.196  40.383  1.00  0.00           C  
ATOM   3248  OG1 THR A 208     -38.535  95.907  40.852  1.00  0.00           O  
ATOM   3249  CG2 THR A 208     -37.740  98.090  40.078  1.00  0.00           C  
ATOM   3250  H   THR A 208     -41.132  96.170  41.313  1.00  0.00           H  
ATOM   3251  HA  THR A 208     -39.237  97.976  42.370  1.00  0.00           H  
ATOM   3252  HB  THR A 208     -39.559  97.063  39.477  1.00  0.00           H  
ATOM   3253  HG1 THR A 208     -39.331  95.348  41.010  1.00  0.00           H  
ATOM   3254 1HG2 THR A 208     -37.129  97.617  39.313  1.00  0.00           H  
ATOM   3255 2HG2 THR A 208     -38.080  99.066  39.720  1.00  0.00           H  
ATOM   3256 3HG2 THR A 208     -37.147  98.224  40.984  1.00  0.00           H  
ATOM   3257  N   VAL A 209     -41.236  99.320  40.104  1.00  0.00           N  
ATOM   3258  CA  VAL A 209     -41.702 100.599  39.586  1.00  0.00           C  
ATOM   3259  C   VAL A 209     -42.312 101.475  40.682  1.00  0.00           C  
ATOM   3260  O   VAL A 209     -41.982 102.658  40.800  1.00  0.00           O  
ATOM   3261  CB  VAL A 209     -42.722 100.380  38.460  1.00  0.00           C  
ATOM   3262  CG1 VAL A 209     -43.360 101.702  38.073  1.00  0.00           C  
ATOM   3263  CG2 VAL A 209     -42.006  99.776  37.256  1.00  0.00           C  
ATOM   3264  H   VAL A 209     -41.661  98.456  39.765  1.00  0.00           H  
ATOM   3265  HA  VAL A 209     -40.846 101.113  39.157  1.00  0.00           H  
ATOM   3266  HB  VAL A 209     -43.507  99.703  38.808  1.00  0.00           H  
ATOM   3267 1HG1 VAL A 209     -44.082 101.535  37.275  1.00  0.00           H  
ATOM   3268 2HG1 VAL A 209     -43.868 102.127  38.938  1.00  0.00           H  
ATOM   3269 3HG1 VAL A 209     -42.587 102.390  37.728  1.00  0.00           H  
ATOM   3270 1HG2 VAL A 209     -42.721  99.609  36.453  1.00  0.00           H  
ATOM   3271 2HG2 VAL A 209     -41.228 100.462  36.918  1.00  0.00           H  
ATOM   3272 3HG2 VAL A 209     -41.551  98.835  37.534  1.00  0.00           H  
ATOM   3273  N   ARG A 210     -43.158 100.894  41.531  1.00  0.00           N  
ATOM   3274  CA  ARG A 210     -43.776 101.648  42.622  1.00  0.00           C  
ATOM   3275  C   ARG A 210     -42.731 102.239  43.568  1.00  0.00           C  
ATOM   3276  O   ARG A 210     -42.909 103.334  44.107  1.00  0.00           O  
ATOM   3277  CB  ARG A 210     -44.735 100.757  43.390  1.00  0.00           C  
ATOM   3278  CG  ARG A 210     -46.030 100.435  42.637  1.00  0.00           C  
ATOM   3279  CD  ARG A 210     -46.907  99.516  43.396  1.00  0.00           C  
ATOM   3280  NE  ARG A 210     -48.118  99.192  42.649  1.00  0.00           N  
ATOM   3281  CZ  ARG A 210     -49.248  99.929  42.655  1.00  0.00           C  
ATOM   3282  NH1 ARG A 210     -49.321 101.024  43.388  1.00  0.00           N  
ATOM   3283  NH2 ARG A 210     -50.286  99.556  41.926  1.00  0.00           N  
ATOM   3284  H   ARG A 210     -43.403  99.911  41.405  1.00  0.00           H  
ATOM   3285  HA  ARG A 210     -44.347 102.466  42.187  1.00  0.00           H  
ATOM   3286 1HB  ARG A 210     -44.240  99.810  43.616  1.00  0.00           H  
ATOM   3287 2HB  ARG A 210     -44.994 101.226  44.339  1.00  0.00           H  
ATOM   3288 1HG  ARG A 210     -46.581 101.354  42.452  1.00  0.00           H  
ATOM   3289 2HG  ARG A 210     -45.792  99.962  41.683  1.00  0.00           H  
ATOM   3290 1HD  ARG A 210     -46.368  98.584  43.580  1.00  0.00           H  
ATOM   3291 2HD  ARG A 210     -47.194  99.968  44.342  1.00  0.00           H  
ATOM   3292  HE  ARG A 210     -48.093  98.348  42.050  1.00  0.00           H  
ATOM   3293 1HH1 ARG A 210     -48.530 101.310  43.946  1.00  0.00           H  
ATOM   3294 2HH1 ARG A 210     -50.168 101.574  43.391  1.00  0.00           H  
ATOM   3295 1HH2 ARG A 210     -50.239  98.714  41.357  1.00  0.00           H  
ATOM   3296 2HH2 ARG A 210     -51.126 100.107  41.930  1.00  0.00           H  
ATOM   3297  N   HIS A 211     -41.625 101.524  43.730  1.00  0.00           N  
ATOM   3298  CA  HIS A 211     -40.515 101.918  44.581  1.00  0.00           C  
ATOM   3299  C   HIS A 211     -39.297 102.378  43.765  1.00  0.00           C  
ATOM   3300  O   HIS A 211     -38.176 102.390  44.286  1.00  0.00           O  
ATOM   3301  CB  HIS A 211     -40.145 100.733  45.478  1.00  0.00           C  
ATOM   3302  CG  HIS A 211     -41.241 100.365  46.464  1.00  0.00           C  
ATOM   3303  ND1 HIS A 211     -41.445 101.057  47.642  1.00  0.00           N  
ATOM   3304  CD2 HIS A 211     -42.199  99.411  46.422  1.00  0.00           C  
ATOM   3305  CE1 HIS A 211     -42.468 100.532  48.289  1.00  0.00           C  
ATOM   3306  NE2 HIS A 211     -42.949  99.532  47.570  1.00  0.00           N  
ATOM   3307  H   HIS A 211     -41.562 100.614  43.270  1.00  0.00           H  
ATOM   3308  HA  HIS A 211     -40.820 102.746  45.219  1.00  0.00           H  
ATOM   3309 1HB  HIS A 211     -39.937  99.860  44.852  1.00  0.00           H  
ATOM   3310 2HB  HIS A 211     -39.240 100.967  46.037  1.00  0.00           H  
ATOM   3311  HD1 HIS A 211     -40.884 101.835  47.981  1.00  0.00           H  
ATOM   3312  HD2 HIS A 211     -42.446  98.649  45.696  1.00  0.00           H  
ATOM   3313  HE1 HIS A 211     -42.782 100.942  49.248  1.00  0.00           H  
ATOM   3314  N   GLN A 212     -39.508 102.786  42.501  1.00  0.00           N  
ATOM   3315  CA  GLN A 212     -38.404 103.188  41.623  1.00  0.00           C  
ATOM   3316  C   GLN A 212     -37.596 104.348  42.190  1.00  0.00           C  
ATOM   3317  O   GLN A 212     -36.377 104.364  42.089  1.00  0.00           O  
ATOM   3318  CB  GLN A 212     -38.947 103.630  40.259  1.00  0.00           C  
ATOM   3319  CG  GLN A 212     -37.905 103.901  39.148  1.00  0.00           C  
ATOM   3320  CD  GLN A 212     -37.206 102.633  38.605  1.00  0.00           C  
ATOM   3321  OE1 GLN A 212     -37.889 101.675  38.213  1.00  0.00           O  
ATOM   3322  NE2 GLN A 212     -35.872 102.627  38.529  1.00  0.00           N  
ATOM   3323  H   GLN A 212     -40.450 102.769  42.107  1.00  0.00           H  
ATOM   3324  HA  GLN A 212     -37.750 102.330  41.484  1.00  0.00           H  
ATOM   3325 1HB  GLN A 212     -39.598 102.862  39.888  1.00  0.00           H  
ATOM   3326 2HB  GLN A 212     -39.551 104.526  40.384  1.00  0.00           H  
ATOM   3327 1HG  GLN A 212     -38.407 104.393  38.318  1.00  0.00           H  
ATOM   3328 2HG  GLN A 212     -37.128 104.560  39.553  1.00  0.00           H  
ATOM   3329 1HE2 GLN A 212     -35.403 101.831  38.158  1.00  0.00           H  
ATOM   3330 2HE2 GLN A 212     -35.299 103.429  38.847  1.00  0.00           H  
ATOM   3331  N   LYS A 213     -38.253 105.310  42.839  1.00  0.00           N  
ATOM   3332  CA  LYS A 213     -37.515 106.444  43.397  1.00  0.00           C  
ATOM   3333  C   LYS A 213     -36.522 105.943  44.438  1.00  0.00           C  
ATOM   3334  O   LYS A 213     -35.332 106.248  44.383  1.00  0.00           O  
ATOM   3335  CB  LYS A 213     -38.487 107.465  44.006  1.00  0.00           C  
ATOM   3336  CG  LYS A 213     -37.860 108.752  44.603  1.00  0.00           C  
ATOM   3337  CD  LYS A 213     -38.975 109.704  45.106  1.00  0.00           C  
ATOM   3338  CE  LYS A 213     -38.456 111.096  45.541  1.00  0.00           C  
ATOM   3339  NZ  LYS A 213     -37.660 111.059  46.809  1.00  0.00           N  
ATOM   3340  H   LYS A 213     -39.259 105.256  42.923  1.00  0.00           H  
ATOM   3341  HA  LYS A 213     -36.950 106.924  42.596  1.00  0.00           H  
ATOM   3342 1HB  LYS A 213     -39.202 107.775  43.244  1.00  0.00           H  
ATOM   3343 2HB  LYS A 213     -39.053 106.987  44.803  1.00  0.00           H  
ATOM   3344 1HG  LYS A 213     -37.222 108.484  45.450  1.00  0.00           H  
ATOM   3345 2HG  LYS A 213     -37.246 109.261  43.861  1.00  0.00           H  
ATOM   3346 1HD  LYS A 213     -39.720 109.836  44.321  1.00  0.00           H  
ATOM   3347 2HD  LYS A 213     -39.462 109.247  45.965  1.00  0.00           H  
ATOM   3348 1HE  LYS A 213     -37.836 111.511  44.748  1.00  0.00           H  
ATOM   3349 2HE  LYS A 213     -39.318 111.746  45.692  1.00  0.00           H  
ATOM   3350 1HZ  LYS A 213     -37.357 111.995  47.042  1.00  0.00           H  
ATOM   3351 2HZ  LYS A 213     -38.219 110.684  47.560  1.00  0.00           H  
ATOM   3352 3HZ  LYS A 213     -36.828 110.485  46.689  1.00  0.00           H  
ATOM   3353  N   GLN A 214     -37.007 105.120  45.359  1.00  0.00           N  
ATOM   3354  CA  GLN A 214     -36.164 104.605  46.426  1.00  0.00           C  
ATOM   3355  C   GLN A 214     -35.056 103.738  45.848  1.00  0.00           C  
ATOM   3356  O   GLN A 214     -33.913 103.785  46.287  1.00  0.00           O  
ATOM   3357  CB  GLN A 214     -37.028 103.813  47.395  1.00  0.00           C  
ATOM   3358  CG  GLN A 214     -37.989 104.679  48.198  1.00  0.00           C  
ATOM   3359  CD  GLN A 214     -38.998 103.853  48.963  1.00  0.00           C  
ATOM   3360  OE1 GLN A 214     -39.581 102.936  48.373  1.00  0.00           O  
ATOM   3361  NE2 GLN A 214     -39.207 104.157  50.241  1.00  0.00           N  
ATOM   3362  H   GLN A 214     -37.981 104.859  45.326  1.00  0.00           H  
ATOM   3363  HA  GLN A 214     -35.708 105.446  46.950  1.00  0.00           H  
ATOM   3364 1HB  GLN A 214     -37.613 103.080  46.836  1.00  0.00           H  
ATOM   3365 2HB  GLN A 214     -36.390 103.265  48.087  1.00  0.00           H  
ATOM   3366 1HG  GLN A 214     -37.418 105.275  48.911  1.00  0.00           H  
ATOM   3367 2HG  GLN A 214     -38.527 105.334  47.511  1.00  0.00           H  
ATOM   3368 1HE2 GLN A 214     -39.865 103.633  50.783  1.00  0.00           H  
ATOM   3369 2HE2 GLN A 214     -38.703 104.912  50.665  1.00  0.00           H  
ATOM   3370  N   PHE A 215     -35.390 102.963  44.824  1.00  0.00           N  
ATOM   3371  CA  PHE A 215     -34.419 102.116  44.153  1.00  0.00           C  
ATOM   3372  C   PHE A 215     -33.288 102.987  43.591  1.00  0.00           C  
ATOM   3373  O   PHE A 215     -32.111 102.768  43.889  1.00  0.00           O  
ATOM   3374  CB  PHE A 215     -35.153 101.326  43.066  1.00  0.00           C  
ATOM   3375  CG  PHE A 215     -34.384 100.406  42.191  1.00  0.00           C  
ATOM   3376  CD1 PHE A 215     -33.995  99.154  42.630  1.00  0.00           C  
ATOM   3377  CD2 PHE A 215     -34.100 100.774  40.898  1.00  0.00           C  
ATOM   3378  CE1 PHE A 215     -33.326  98.288  41.785  1.00  0.00           C  
ATOM   3379  CE2 PHE A 215     -33.437  99.914  40.044  1.00  0.00           C  
ATOM   3380  CZ  PHE A 215     -33.048  98.668  40.489  1.00  0.00           C  
ATOM   3381  H   PHE A 215     -36.358 102.944  44.505  1.00  0.00           H  
ATOM   3382  HA  PHE A 215     -33.997 101.421  44.879  1.00  0.00           H  
ATOM   3383 1HB  PHE A 215     -35.956 100.754  43.531  1.00  0.00           H  
ATOM   3384 2HB  PHE A 215     -35.631 102.033  42.414  1.00  0.00           H  
ATOM   3385  HD1 PHE A 215     -34.228  98.851  43.651  1.00  0.00           H  
ATOM   3386  HD2 PHE A 215     -34.410 101.764  40.557  1.00  0.00           H  
ATOM   3387  HE1 PHE A 215     -33.023  97.303  42.142  1.00  0.00           H  
ATOM   3388  HE2 PHE A 215     -33.219 100.222  39.023  1.00  0.00           H  
ATOM   3389  HZ  PHE A 215     -32.524  97.986  39.821  1.00  0.00           H  
ATOM   3390  N   ASP A 216     -33.645 104.034  42.835  1.00  0.00           N  
ATOM   3391  CA  ASP A 216     -32.656 104.927  42.231  1.00  0.00           C  
ATOM   3392  C   ASP A 216     -31.789 105.611  43.295  1.00  0.00           C  
ATOM   3393  O   ASP A 216     -30.584 105.801  43.102  1.00  0.00           O  
ATOM   3394  CB  ASP A 216     -33.334 106.015  41.388  1.00  0.00           C  
ATOM   3395  CG  ASP A 216     -34.003 105.508  40.053  1.00  0.00           C  
ATOM   3396  OD1 ASP A 216     -33.786 104.379  39.659  1.00  0.00           O  
ATOM   3397  OD2 ASP A 216     -34.698 106.286  39.435  1.00  0.00           O  
ATOM   3398  H   ASP A 216     -34.632 104.199  42.650  1.00  0.00           H  
ATOM   3399  HA  ASP A 216     -32.008 104.340  41.587  1.00  0.00           H  
ATOM   3400 1HB  ASP A 216     -34.111 106.489  41.998  1.00  0.00           H  
ATOM   3401 2HB  ASP A 216     -32.606 106.787  41.143  1.00  0.00           H  
ATOM   3402  N   GLU A 217     -32.378 105.899  44.457  1.00  0.00           N  
ATOM   3403  CA  GLU A 217     -31.683 106.581  45.546  1.00  0.00           C  
ATOM   3404  C   GLU A 217     -30.753 105.660  46.328  1.00  0.00           C  
ATOM   3405  O   GLU A 217     -30.131 106.091  47.302  1.00  0.00           O  
ATOM   3406  CB  GLU A 217     -32.682 107.247  46.501  1.00  0.00           C  
ATOM   3407  CG  GLU A 217     -33.446 108.434  45.880  1.00  0.00           C  
ATOM   3408  CD  GLU A 217     -34.543 109.021  46.755  1.00  0.00           C  
ATOM   3409  OE1 GLU A 217     -34.755 108.560  47.849  1.00  0.00           O  
ATOM   3410  OE2 GLU A 217     -35.180 109.946  46.298  1.00  0.00           O  
ATOM   3411  H   GLU A 217     -33.375 105.707  44.564  1.00  0.00           H  
ATOM   3412  HA  GLU A 217     -31.073 107.366  45.104  1.00  0.00           H  
ATOM   3413 1HB  GLU A 217     -33.411 106.507  46.827  1.00  0.00           H  
ATOM   3414 2HB  GLU A 217     -32.158 107.606  47.385  1.00  0.00           H  
ATOM   3415 1HG  GLU A 217     -32.726 109.218  45.673  1.00  0.00           H  
ATOM   3416 2HG  GLU A 217     -33.871 108.129  44.934  1.00  0.00           H  
ATOM   3417  N   THR A 218     -30.657 104.399  45.910  1.00  0.00           N  
ATOM   3418  CA  THR A 218     -29.727 103.453  46.490  1.00  0.00           C  
ATOM   3419  C   THR A 218     -28.746 102.971  45.412  1.00  0.00           C  
ATOM   3420  O   THR A 218     -28.070 101.958  45.612  1.00  0.00           O  
ATOM   3421  CB  THR A 218     -30.452 102.251  47.128  1.00  0.00           C  
ATOM   3422  OG1 THR A 218     -31.233 101.561  46.144  1.00  0.00           O  
ATOM   3423  CG2 THR A 218     -31.354 102.738  48.253  1.00  0.00           C  
ATOM   3424  H   THR A 218     -31.239 104.065  45.141  1.00  0.00           H  
ATOM   3425  HA  THR A 218     -29.152 103.954  47.266  1.00  0.00           H  
ATOM   3426  HB  THR A 218     -29.718 101.561  47.538  1.00  0.00           H  
ATOM   3427  HG1 THR A 218     -31.503 102.187  45.434  1.00  0.00           H  
ATOM   3428 1HG2 THR A 218     -31.860 101.891  48.709  1.00  0.00           H  
ATOM   3429 2HG2 THR A 218     -30.751 103.251  49.000  1.00  0.00           H  
ATOM   3430 3HG2 THR A 218     -32.088 103.424  47.858  1.00  0.00           H  
ATOM   3431  N   LEU A 219     -28.699 103.682  44.253  1.00  0.00           N  
ATOM   3432  CA  LEU A 219     -27.811 103.335  43.123  1.00  0.00           C  
ATOM   3433  C   LEU A 219     -26.752 104.351  42.497  1.00  0.00           C  
ATOM   3434  O   LEU A 219     -26.480 104.176  41.308  1.00  0.00           O  
ATOM   3435  CB  LEU A 219     -28.714 102.861  41.994  1.00  0.00           C  
ATOM   3436  CG  LEU A 219     -29.469 101.568  42.291  1.00  0.00           C  
ATOM   3437  CD1 LEU A 219     -30.509 101.343  41.251  1.00  0.00           C  
ATOM   3438  CD2 LEU A 219     -28.487 100.421  42.336  1.00  0.00           C  
ATOM   3439  H   LEU A 219     -29.308 104.489  44.130  1.00  0.00           H  
ATOM   3440  HA  LEU A 219     -27.243 102.465  43.447  1.00  0.00           H  
ATOM   3441 1HB  LEU A 219     -29.452 103.638  41.798  1.00  0.00           H  
ATOM   3442 2HB  LEU A 219     -28.112 102.713  41.102  1.00  0.00           H  
ATOM   3443  HG  LEU A 219     -29.970 101.645  43.248  1.00  0.00           H  
ATOM   3444 1HD1 LEU A 219     -31.032 100.431  41.489  1.00  0.00           H  
ATOM   3445 2HD1 LEU A 219     -31.210 102.172  41.247  1.00  0.00           H  
ATOM   3446 3HD1 LEU A 219     -30.046 101.256  40.272  1.00  0.00           H  
ATOM   3447 1HD2 LEU A 219     -29.025  99.499  42.555  1.00  0.00           H  
ATOM   3448 2HD2 LEU A 219     -27.983 100.331  41.374  1.00  0.00           H  
ATOM   3449 3HD2 LEU A 219     -27.747 100.609  43.121  1.00  0.00           H  
ATOM   3450  N   VAL A 220     -26.146 105.410  43.149  1.00  0.00           N  
ATOM   3451  CA  VAL A 220     -26.230 105.925  44.528  1.00  0.00           C  
ATOM   3452  C   VAL A 220     -26.029 104.744  45.517  1.00  0.00           C  
ATOM   3453  O   VAL A 220     -25.892 103.644  45.025  1.00  0.00           O  
ATOM   3454  CB  VAL A 220     -27.546 106.763  44.537  1.00  0.00           C  
ATOM   3455  CG1 VAL A 220     -27.842 107.246  45.758  1.00  0.00           C  
ATOM   3456  CG2 VAL A 220     -27.388 107.892  43.563  1.00  0.00           C  
ATOM   3457  H   VAL A 220     -25.527 105.944  42.556  1.00  0.00           H  
ATOM   3458  HA  VAL A 220     -25.413 106.633  44.680  1.00  0.00           H  
ATOM   3459  HB  VAL A 220     -28.362 106.175  44.227  1.00  0.00           H  
ATOM   3460 1HG1 VAL A 220     -28.760 107.826  45.727  1.00  0.00           H  
ATOM   3461 2HG1 VAL A 220     -27.976 106.381  46.335  1.00  0.00           H  
ATOM   3462 3HG1 VAL A 220     -27.035 107.868  46.132  1.00  0.00           H  
ATOM   3463 1HG2 VAL A 220     -28.311 108.472  43.538  1.00  0.00           H  
ATOM   3464 2HG2 VAL A 220     -26.560 108.530  43.871  1.00  0.00           H  
ATOM   3465 3HG2 VAL A 220     -27.187 107.491  42.569  1.00  0.00           H  
ATOM   3466  N   ASN A 221     -25.740 104.838  46.837  1.00  0.00           N  
ATOM   3467  CA  ASN A 221     -25.412 105.874  47.771  1.00  0.00           C  
ATOM   3468  C   ASN A 221     -24.278 105.506  48.764  1.00  0.00           C  
ATOM   3469  O   ASN A 221     -24.103 106.301  49.684  1.00  0.00           O  
ATOM   3470  CB  ASN A 221     -26.603 106.211  48.684  1.00  0.00           C  
ATOM   3471  CG  ASN A 221     -27.127 105.014  49.466  1.00  0.00           C  
ATOM   3472  OD1 ASN A 221     -26.502 103.953  49.542  1.00  0.00           O  
ATOM   3473  ND2 ASN A 221     -28.295 105.176  50.036  1.00  0.00           N  
ATOM   3474  H   ASN A 221     -25.647 103.949  47.283  1.00  0.00           H  
ATOM   3475  HA  ASN A 221     -25.089 106.756  47.216  1.00  0.00           H  
ATOM   3476 1HB  ASN A 221     -26.221 106.908  49.428  1.00  0.00           H  
ATOM   3477 2HB  ASN A 221     -27.397 106.713  48.257  1.00  0.00           H  
ATOM   3478 1HD2 ASN A 221     -28.706 104.431  50.563  1.00  0.00           H  
ATOM   3479 2HD2 ASN A 221     -28.781 106.048  49.944  1.00  0.00           H  
ATOM   3480  N   PHE A 222     -23.479 104.373  48.721  1.00  0.00           N  
ATOM   3481  CA  PHE A 222     -23.170 103.120  47.924  1.00  0.00           C  
ATOM   3482  C   PHE A 222     -22.347 103.395  46.663  1.00  0.00           C  
ATOM   3483  O   PHE A 222     -21.128 103.422  46.767  1.00  0.00           O  
ATOM   3484  CB  PHE A 222     -24.338 102.137  47.652  1.00  0.00           C  
ATOM   3485  CG  PHE A 222     -23.888 100.850  47.034  1.00  0.00           C  
ATOM   3486  CD1 PHE A 222     -23.282  99.869  47.801  1.00  0.00           C  
ATOM   3487  CD2 PHE A 222     -24.080 100.612  45.686  1.00  0.00           C  
ATOM   3488  CE1 PHE A 222     -22.877  98.679  47.229  1.00  0.00           C  
ATOM   3489  CE2 PHE A 222     -23.673  99.434  45.110  1.00  0.00           C  
ATOM   3490  CZ  PHE A 222     -23.072  98.463  45.878  1.00  0.00           C  
ATOM   3491  H   PHE A 222     -22.881 104.385  49.534  1.00  0.00           H  
ATOM   3492  HA  PHE A 222     -22.516 102.516  48.558  1.00  0.00           H  
ATOM   3493 1HB  PHE A 222     -24.870 101.915  48.577  1.00  0.00           H  
ATOM   3494 2HB  PHE A 222     -25.020 102.484  46.975  1.00  0.00           H  
ATOM   3495  HD1 PHE A 222     -23.128 100.045  48.867  1.00  0.00           H  
ATOM   3496  HD2 PHE A 222     -24.564 101.376  45.074  1.00  0.00           H  
ATOM   3497  HE1 PHE A 222     -22.402  97.915  47.843  1.00  0.00           H  
ATOM   3498  HE2 PHE A 222     -23.830  99.274  44.040  1.00  0.00           H  
ATOM   3499  HZ  PHE A 222     -22.751  97.530  45.419  1.00  0.00           H  
ATOM   3500  N   GLU A 223     -22.916 103.728  45.508  1.00  0.00           N  
ATOM   3501  CA  GLU A 223     -21.993 104.018  44.398  1.00  0.00           C  
ATOM   3502  C   GLU A 223     -21.125 105.243  44.742  1.00  0.00           C  
ATOM   3503  O   GLU A 223     -19.953 105.340  44.350  1.00  0.00           O  
ATOM   3504  CB  GLU A 223     -22.731 104.245  43.082  1.00  0.00           C  
ATOM   3505  CG  GLU A 223     -23.418 102.996  42.486  1.00  0.00           C  
ATOM   3506  CD  GLU A 223     -22.471 101.873  42.116  1.00  0.00           C  
ATOM   3507  OE1 GLU A 223     -21.316 102.140  41.889  1.00  0.00           O  
ATOM   3508  OE2 GLU A 223     -22.920 100.749  42.025  1.00  0.00           O  
ATOM   3509  H   GLU A 223     -23.925 103.709  45.369  1.00  0.00           H  
ATOM   3510  HA  GLU A 223     -21.333 103.162  44.266  1.00  0.00           H  
ATOM   3511 1HB  GLU A 223     -23.479 105.009  43.225  1.00  0.00           H  
ATOM   3512 2HB  GLU A 223     -22.028 104.620  42.338  1.00  0.00           H  
ATOM   3513 1HG  GLU A 223     -24.145 102.625  43.201  1.00  0.00           H  
ATOM   3514 2HG  GLU A 223     -23.962 103.299  41.594  1.00  0.00           H  
ATOM   3515  N   THR A 224     -21.706 106.190  45.487  1.00  0.00           N  
ATOM   3516  CA  THR A 224     -20.984 107.380  45.925  1.00  0.00           C  
ATOM   3517  C   THR A 224     -19.852 106.984  46.872  1.00  0.00           C  
ATOM   3518  O   THR A 224     -18.727 107.483  46.766  1.00  0.00           O  
ATOM   3519  CB  THR A 224     -21.926 108.373  46.629  1.00  0.00           C  
ATOM   3520  OG1 THR A 224     -22.939 108.811  45.709  1.00  0.00           O  
ATOM   3521  CG2 THR A 224     -21.148 109.567  47.136  1.00  0.00           C  
ATOM   3522  H   THR A 224     -22.666 106.058  45.760  1.00  0.00           H  
ATOM   3523  HA  THR A 224     -20.546 107.867  45.053  1.00  0.00           H  
ATOM   3524  HB  THR A 224     -22.406 107.876  47.474  1.00  0.00           H  
ATOM   3525  HG1 THR A 224     -22.527 109.329  45.009  1.00  0.00           H  
ATOM   3526 1HG2 THR A 224     -21.825 110.257  47.636  1.00  0.00           H  
ATOM   3527 2HG2 THR A 224     -20.386 109.230  47.840  1.00  0.00           H  
ATOM   3528 3HG2 THR A 224     -20.669 110.071  46.297  1.00  0.00           H  
ATOM   3529  N   LEU A 225     -20.171 106.083  47.804  1.00  0.00           N  
ATOM   3530  CA  LEU A 225     -19.223 105.587  48.793  1.00  0.00           C  
ATOM   3531  C   LEU A 225     -18.068 104.870  48.134  1.00  0.00           C  
ATOM   3532  O   LEU A 225     -16.903 105.147  48.426  1.00  0.00           O  
ATOM   3533  CB  LEU A 225     -19.904 104.624  49.769  1.00  0.00           C  
ATOM   3534  CG  LEU A 225     -18.952 103.969  50.771  1.00  0.00           C  
ATOM   3535  CD1 LEU A 225     -18.283 105.039  51.617  1.00  0.00           C  
ATOM   3536  CD2 LEU A 225     -19.725 102.990  51.630  1.00  0.00           C  
ATOM   3537  H   LEU A 225     -21.111 105.719  47.809  1.00  0.00           H  
ATOM   3538  HA  LEU A 225     -18.831 106.436  49.350  1.00  0.00           H  
ATOM   3539 1HB  LEU A 225     -20.670 105.163  50.321  1.00  0.00           H  
ATOM   3540 2HB  LEU A 225     -20.375 103.831  49.199  1.00  0.00           H  
ATOM   3541  HG  LEU A 225     -18.178 103.435  50.230  1.00  0.00           H  
ATOM   3542 1HD1 LEU A 225     -17.595 104.567  52.319  1.00  0.00           H  
ATOM   3543 2HD1 LEU A 225     -17.730 105.717  50.968  1.00  0.00           H  
ATOM   3544 3HD1 LEU A 225     -19.039 105.595  52.167  1.00  0.00           H  
ATOM   3545 1HD2 LEU A 225     -19.044 102.512  52.337  1.00  0.00           H  
ATOM   3546 2HD2 LEU A 225     -20.504 103.521  52.178  1.00  0.00           H  
ATOM   3547 3HD2 LEU A 225     -20.180 102.231  50.993  1.00  0.00           H  
ATOM   3548  N   ILE A 226     -18.402 103.962  47.230  1.00  0.00           N  
ATOM   3549  CA  ILE A 226     -17.430 103.161  46.528  1.00  0.00           C  
ATOM   3550  C   ILE A 226     -16.499 104.051  45.742  1.00  0.00           C  
ATOM   3551  O   ILE A 226     -15.281 103.881  45.789  1.00  0.00           O  
ATOM   3552  CB  ILE A 226     -18.131 102.180  45.589  1.00  0.00           C  
ATOM   3553  CG1 ILE A 226     -18.898 101.134  46.402  1.00  0.00           C  
ATOM   3554  CG2 ILE A 226     -17.110 101.530  44.683  1.00  0.00           C  
ATOM   3555  CD1 ILE A 226     -19.866 100.333  45.572  1.00  0.00           C  
ATOM   3556  H   ILE A 226     -19.388 103.812  47.035  1.00  0.00           H  
ATOM   3557  HA  ILE A 226     -16.846 102.600  47.260  1.00  0.00           H  
ATOM   3558  HB  ILE A 226     -18.863 102.722  44.984  1.00  0.00           H  
ATOM   3559 1HG1 ILE A 226     -18.183 100.449  46.855  1.00  0.00           H  
ATOM   3560 2HG1 ILE A 226     -19.449 101.631  47.198  1.00  0.00           H  
ATOM   3561 1HG2 ILE A 226     -17.614 100.843  44.008  1.00  0.00           H  
ATOM   3562 2HG2 ILE A 226     -16.600 102.302  44.109  1.00  0.00           H  
ATOM   3563 3HG2 ILE A 226     -16.385 100.985  45.289  1.00  0.00           H  
ATOM   3564 1HD1 ILE A 226     -20.365  99.616  46.206  1.00  0.00           H  
ATOM   3565 2HD1 ILE A 226     -20.609 101.001  45.127  1.00  0.00           H  
ATOM   3566 3HD1 ILE A 226     -19.334  99.810  44.783  1.00  0.00           H  
ATOM   3567  N   THR A 227     -17.061 105.031  45.034  1.00  0.00           N  
ATOM   3568  CA  THR A 227     -16.235 105.944  44.274  1.00  0.00           C  
ATOM   3569  C   THR A 227     -15.268 106.667  45.212  1.00  0.00           C  
ATOM   3570  O   THR A 227     -14.070 106.755  44.929  1.00  0.00           O  
ATOM   3571  CB  THR A 227     -17.101 106.966  43.529  1.00  0.00           C  
ATOM   3572  OG1 THR A 227     -17.976 106.276  42.617  1.00  0.00           O  
ATOM   3573  CG2 THR A 227     -16.210 107.925  42.761  1.00  0.00           C  
ATOM   3574  H   THR A 227     -18.076 105.138  45.001  1.00  0.00           H  
ATOM   3575  HA  THR A 227     -15.655 105.375  43.550  1.00  0.00           H  
ATOM   3576  HB  THR A 227     -17.707 107.522  44.245  1.00  0.00           H  
ATOM   3577  HG1 THR A 227     -18.660 105.784  43.140  1.00  0.00           H  
ATOM   3578 1HG2 THR A 227     -16.827 108.649  42.233  1.00  0.00           H  
ATOM   3579 2HG2 THR A 227     -15.555 108.444  43.459  1.00  0.00           H  
ATOM   3580 3HG2 THR A 227     -15.607 107.369  42.044  1.00  0.00           H  
ATOM   3581  N   GLY A 228     -15.775 107.155  46.350  1.00  0.00           N  
ATOM   3582  CA  GLY A 228     -14.934 107.842  47.319  1.00  0.00           C  
ATOM   3583  C   GLY A 228     -13.812 106.942  47.835  1.00  0.00           C  
ATOM   3584  O   GLY A 228     -12.661 107.380  47.947  1.00  0.00           O  
ATOM   3585  H   GLY A 228     -16.777 107.070  46.538  1.00  0.00           H  
ATOM   3586 1HA  GLY A 228     -14.512 108.736  46.863  1.00  0.00           H  
ATOM   3587 2HA  GLY A 228     -15.555 108.167  48.154  1.00  0.00           H  
ATOM   3588  N   LEU A 229     -14.135 105.683  48.139  1.00  0.00           N  
ATOM   3589  CA  LEU A 229     -13.140 104.733  48.626  1.00  0.00           C  
ATOM   3590  C   LEU A 229     -12.081 104.460  47.570  1.00  0.00           C  
ATOM   3591  O   LEU A 229     -10.900 104.325  47.895  1.00  0.00           O  
ATOM   3592  CB  LEU A 229     -13.822 103.431  49.045  1.00  0.00           C  
ATOM   3593  CG  LEU A 229     -14.690 103.538  50.306  1.00  0.00           C  
ATOM   3594  CD1 LEU A 229     -15.485 102.260  50.489  1.00  0.00           C  
ATOM   3595  CD2 LEU A 229     -13.785 103.800  51.501  1.00  0.00           C  
ATOM   3596  H   LEU A 229     -15.107 105.384  48.041  1.00  0.00           H  
ATOM   3597  HA  LEU A 229     -12.651 105.163  49.498  1.00  0.00           H  
ATOM   3598 1HB  LEU A 229     -14.461 103.101  48.225  1.00  0.00           H  
ATOM   3599 2HB  LEU A 229     -13.060 102.675  49.216  1.00  0.00           H  
ATOM   3600  HG  LEU A 229     -15.388 104.360  50.201  1.00  0.00           H  
ATOM   3601 1HD1 LEU A 229     -16.105 102.340  51.382  1.00  0.00           H  
ATOM   3602 2HD1 LEU A 229     -16.122 102.106  49.619  1.00  0.00           H  
ATOM   3603 3HD1 LEU A 229     -14.803 101.420  50.594  1.00  0.00           H  
ATOM   3604 1HD2 LEU A 229     -14.391 103.889  52.403  1.00  0.00           H  
ATOM   3605 2HD2 LEU A 229     -13.082 102.974  51.614  1.00  0.00           H  
ATOM   3606 3HD2 LEU A 229     -13.230 104.722  51.344  1.00  0.00           H  
ATOM   3607  N   LYS A 230     -12.489 104.392  46.301  1.00  0.00           N  
ATOM   3608  CA  LYS A 230     -11.522 104.178  45.239  1.00  0.00           C  
ATOM   3609  C   LYS A 230     -10.624 105.399  45.080  1.00  0.00           C  
ATOM   3610  O   LYS A 230      -9.404 105.264  44.984  1.00  0.00           O  
ATOM   3611  CB  LYS A 230     -12.216 103.848  43.916  1.00  0.00           C  
ATOM   3612  CG  LYS A 230     -12.850 102.452  43.857  1.00  0.00           C  
ATOM   3613  CD  LYS A 230     -13.537 102.219  42.517  1.00  0.00           C  
ATOM   3614  CE  LYS A 230     -14.104 100.811  42.415  1.00  0.00           C  
ATOM   3615  NZ  LYS A 230     -14.813 100.592  41.122  1.00  0.00           N  
ATOM   3616  H   LYS A 230     -13.482 104.472  46.077  1.00  0.00           H  
ATOM   3617  HA  LYS A 230     -10.895 103.332  45.511  1.00  0.00           H  
ATOM   3618 1HB  LYS A 230     -13.011 104.578  43.742  1.00  0.00           H  
ATOM   3619 2HB  LYS A 230     -11.504 103.939  43.099  1.00  0.00           H  
ATOM   3620 1HG  LYS A 230     -12.078 101.697  43.999  1.00  0.00           H  
ATOM   3621 2HG  LYS A 230     -13.583 102.352  44.657  1.00  0.00           H  
ATOM   3622 1HD  LYS A 230     -14.354 102.937  42.407  1.00  0.00           H  
ATOM   3623 2HD  LYS A 230     -12.826 102.377  41.708  1.00  0.00           H  
ATOM   3624 1HE  LYS A 230     -13.289 100.094  42.496  1.00  0.00           H  
ATOM   3625 2HE  LYS A 230     -14.796 100.645  43.230  1.00  0.00           H  
ATOM   3626 1HZ  LYS A 230     -15.172  99.648  41.091  1.00  0.00           H  
ATOM   3627 2HZ  LYS A 230     -15.579 101.246  41.042  1.00  0.00           H  
ATOM   3628 3HZ  LYS A 230     -14.170 100.732  40.356  1.00  0.00           H  
ATOM   3629  N   ASN A 231     -11.196 106.603  45.149  1.00  0.00           N  
ATOM   3630  CA  ASN A 231     -10.393 107.817  45.012  1.00  0.00           C  
ATOM   3631  C   ASN A 231      -9.363 107.920  46.138  1.00  0.00           C  
ATOM   3632  O   ASN A 231      -8.229 108.361  45.936  1.00  0.00           O  
ATOM   3633  CB  ASN A 231     -11.281 109.048  44.992  1.00  0.00           C  
ATOM   3634  CG  ASN A 231     -12.045 109.216  43.692  1.00  0.00           C  
ATOM   3635  OD1 ASN A 231     -11.699 108.632  42.657  1.00  0.00           O  
ATOM   3636  ND2 ASN A 231     -13.069 110.032  43.726  1.00  0.00           N  
ATOM   3637  H   ASN A 231     -12.209 106.675  45.245  1.00  0.00           H  
ATOM   3638  HA  ASN A 231      -9.846 107.766  44.071  1.00  0.00           H  
ATOM   3639 1HB  ASN A 231     -11.999 108.978  45.812  1.00  0.00           H  
ATOM   3640 2HB  ASN A 231     -10.674 109.934  45.165  1.00  0.00           H  
ATOM   3641 1HD2 ASN A 231     -13.595 110.207  42.895  1.00  0.00           H  
ATOM   3642 2HD2 ASN A 231     -13.311 110.492  44.579  1.00  0.00           H  
ATOM   3643  N   ARG A 232      -9.755 107.459  47.321  1.00  0.00           N  
ATOM   3644  CA  ARG A 232      -8.912 107.455  48.503  1.00  0.00           C  
ATOM   3645  C   ARG A 232      -8.065 106.198  48.639  1.00  0.00           C  
ATOM   3646  O   ARG A 232      -7.328 106.062  49.616  1.00  0.00           O  
ATOM   3647  CB  ARG A 232      -9.747 107.625  49.757  1.00  0.00           C  
ATOM   3648  CG  ARG A 232     -10.403 108.979  49.899  1.00  0.00           C  
ATOM   3649  CD  ARG A 232     -11.306 109.047  51.078  1.00  0.00           C  
ATOM   3650  NE  ARG A 232     -12.516 108.252  50.905  1.00  0.00           N  
ATOM   3651  CZ  ARG A 232     -13.365 107.937  51.913  1.00  0.00           C  
ATOM   3652  NH1 ARG A 232     -13.098 108.326  53.142  1.00  0.00           N  
ATOM   3653  NH2 ARG A 232     -14.464 107.248  51.677  1.00  0.00           N  
ATOM   3654  H   ARG A 232     -10.717 107.133  47.424  1.00  0.00           H  
ATOM   3655  HA  ARG A 232      -8.239 108.308  48.434  1.00  0.00           H  
ATOM   3656 1HB  ARG A 232     -10.539 106.871  49.758  1.00  0.00           H  
ATOM   3657 2HB  ARG A 232      -9.127 107.455  50.635  1.00  0.00           H  
ATOM   3658 1HG  ARG A 232      -9.634 109.743  50.009  1.00  0.00           H  
ATOM   3659 2HG  ARG A 232     -10.994 109.184  49.004  1.00  0.00           H  
ATOM   3660 1HD  ARG A 232     -10.779 108.676  51.955  1.00  0.00           H  
ATOM   3661 2HD  ARG A 232     -11.601 110.082  51.244  1.00  0.00           H  
ATOM   3662  HE  ARG A 232     -12.744 107.933  49.955  1.00  0.00           H  
ATOM   3663 1HH1 ARG A 232     -12.260 108.858  53.334  1.00  0.00           H  
ATOM   3664 2HH1 ARG A 232     -13.732 108.094  53.894  1.00  0.00           H  
ATOM   3665 1HH2 ARG A 232     -14.688 106.969  50.734  1.00  0.00           H  
ATOM   3666 2HH2 ARG A 232     -15.090 107.020  52.434  1.00  0.00           H  
ATOM   3667  N   ALA A 233      -8.141 105.276  47.683  1.00  0.00           N  
ATOM   3668  CA  ALA A 233      -7.404 104.034  47.812  1.00  0.00           C  
ATOM   3669  C   ALA A 233      -5.916 104.286  47.970  1.00  0.00           C  
ATOM   3670  O   ALA A 233      -5.250 103.561  48.702  1.00  0.00           O  
ATOM   3671  CB  ALA A 233      -7.657 103.149  46.612  1.00  0.00           C  
ATOM   3672  H   ALA A 233      -8.721 105.413  46.858  1.00  0.00           H  
ATOM   3673  HA  ALA A 233      -7.760 103.522  48.703  1.00  0.00           H  
ATOM   3674 1HB  ALA A 233      -7.123 102.210  46.732  1.00  0.00           H  
ATOM   3675 2HB  ALA A 233      -8.724 102.957  46.531  1.00  0.00           H  
ATOM   3676 3HB  ALA A 233      -7.310 103.656  45.711  1.00  0.00           H  
ATOM   3677  N   ASP A 234      -5.374 105.308  47.307  1.00  0.00           N  
ATOM   3678  CA  ASP A 234      -3.952 105.598  47.447  1.00  0.00           C  
ATOM   3679  C   ASP A 234      -3.548 105.819  48.927  1.00  0.00           C  
ATOM   3680  O   ASP A 234      -2.762 105.019  49.448  1.00  0.00           O  
ATOM   3681  CB  ASP A 234      -3.501 106.730  46.507  1.00  0.00           C  
ATOM   3682  CG  ASP A 234      -3.428 106.289  45.049  1.00  0.00           C  
ATOM   3683  OD1 ASP A 234      -3.475 105.109  44.794  1.00  0.00           O  
ATOM   3684  OD2 ASP A 234      -3.318 107.143  44.203  1.00  0.00           O  
ATOM   3685  H   ASP A 234      -5.958 105.881  46.713  1.00  0.00           H  
ATOM   3686  HA  ASP A 234      -3.407 104.716  47.111  1.00  0.00           H  
ATOM   3687 1HB  ASP A 234      -4.202 107.548  46.515  1.00  0.00           H  
ATOM   3688 2HB  ASP A 234      -2.529 107.109  46.819  1.00  0.00           H  
ATOM   3689  N   PRO A 235      -4.005 106.885  49.644  1.00  0.00           N  
ATOM   3690  CA  PRO A 235      -3.674 107.110  51.044  1.00  0.00           C  
ATOM   3691  C   PRO A 235      -4.163 105.998  51.979  1.00  0.00           C  
ATOM   3692  O   PRO A 235      -3.552 105.765  53.033  1.00  0.00           O  
ATOM   3693  CB  PRO A 235      -4.373 108.450  51.346  1.00  0.00           C  
ATOM   3694  CG  PRO A 235      -5.429 108.597  50.291  1.00  0.00           C  
ATOM   3695  CD  PRO A 235      -4.834 107.953  49.059  1.00  0.00           C  
ATOM   3696  HA  PRO A 235      -2.591 107.234  51.129  1.00  0.00           H  
ATOM   3697 1HB  PRO A 235      -4.798 108.422  52.358  1.00  0.00           H  
ATOM   3698 2HB  PRO A 235      -3.637 109.267  51.330  1.00  0.00           H  
ATOM   3699 1HG  PRO A 235      -6.353 108.109  50.627  1.00  0.00           H  
ATOM   3700 2HG  PRO A 235      -5.674 109.658  50.138  1.00  0.00           H  
ATOM   3701 1HD  PRO A 235      -5.623 107.586  48.429  1.00  0.00           H  
ATOM   3702 2HD  PRO A 235      -4.203 108.686  48.545  1.00  0.00           H  
ATOM   3703  N   ILE A 236      -5.203 105.248  51.591  1.00  0.00           N  
ATOM   3704  CA  ILE A 236      -5.633 104.155  52.454  1.00  0.00           C  
ATOM   3705  C   ILE A 236      -4.603 103.038  52.393  1.00  0.00           C  
ATOM   3706  O   ILE A 236      -4.091 102.594  53.424  1.00  0.00           O  
ATOM   3707  CB  ILE A 236      -7.015 103.609  52.040  1.00  0.00           C  
ATOM   3708  CG1 ILE A 236      -8.120 104.678  52.288  1.00  0.00           C  
ATOM   3709  CG2 ILE A 236      -7.314 102.325  52.805  1.00  0.00           C  
ATOM   3710  CD1 ILE A 236      -9.477 104.353  51.617  1.00  0.00           C  
ATOM   3711  H   ILE A 236      -5.734 105.448  50.741  1.00  0.00           H  
ATOM   3712  HA  ILE A 236      -5.693 104.515  53.478  1.00  0.00           H  
ATOM   3713  HB  ILE A 236      -7.006 103.398  50.976  1.00  0.00           H  
ATOM   3714 1HG1 ILE A 236      -8.283 104.763  53.359  1.00  0.00           H  
ATOM   3715 2HG1 ILE A 236      -7.769 105.635  51.926  1.00  0.00           H  
ATOM   3716 1HG2 ILE A 236      -8.282 101.938  52.491  1.00  0.00           H  
ATOM   3717 2HG2 ILE A 236      -6.543 101.585  52.593  1.00  0.00           H  
ATOM   3718 3HG2 ILE A 236      -7.333 102.532  53.874  1.00  0.00           H  
ATOM   3719 1HD1 ILE A 236     -10.194 105.142  51.841  1.00  0.00           H  
ATOM   3720 2HD1 ILE A 236      -9.348 104.283  50.536  1.00  0.00           H  
ATOM   3721 3HD1 ILE A 236      -9.852 103.405  51.996  1.00  0.00           H  
ATOM   3722  N   ALA A 237      -4.262 102.623  51.173  1.00  0.00           N  
ATOM   3723  CA  ALA A 237      -3.278 101.582  50.951  1.00  0.00           C  
ATOM   3724  C   ALA A 237      -1.923 101.992  51.500  1.00  0.00           C  
ATOM   3725  O   ALA A 237      -1.211 101.169  52.083  1.00  0.00           O  
ATOM   3726  CB  ALA A 237      -3.175 101.290  49.467  1.00  0.00           C  
ATOM   3727  H   ALA A 237      -4.704 103.040  50.357  1.00  0.00           H  
ATOM   3728  HA  ALA A 237      -3.603 100.686  51.476  1.00  0.00           H  
ATOM   3729 1HB  ALA A 237      -2.454 100.496  49.297  1.00  0.00           H  
ATOM   3730 2HB  ALA A 237      -4.153 100.985  49.093  1.00  0.00           H  
ATOM   3731 3HB  ALA A 237      -2.855 102.195  48.944  1.00  0.00           H  
ATOM   3732  N   THR A 238      -1.586 103.278  51.358  1.00  0.00           N  
ATOM   3733  CA  THR A 238      -0.324 103.785  51.853  1.00  0.00           C  
ATOM   3734  C   THR A 238      -0.270 103.652  53.360  1.00  0.00           C  
ATOM   3735  O   THR A 238       0.727 103.177  53.901  1.00  0.00           O  
ATOM   3736  CB  THR A 238      -0.114 105.252  51.468  1.00  0.00           C  
ATOM   3737  OG1 THR A 238      -0.106 105.379  50.034  1.00  0.00           O  
ATOM   3738  CG2 THR A 238       1.202 105.751  52.039  1.00  0.00           C  
ATOM   3739  H   THR A 238      -2.203 103.913  50.852  1.00  0.00           H  
ATOM   3740  HA  THR A 238       0.484 103.193  51.425  1.00  0.00           H  
ATOM   3741  HB  THR A 238      -0.924 105.845  51.871  1.00  0.00           H  
ATOM   3742  HG1 THR A 238      -0.995 105.123  49.689  1.00  0.00           H  
ATOM   3743 1HG2 THR A 238       1.344 106.794  51.769  1.00  0.00           H  
ATOM   3744 2HG2 THR A 238       1.189 105.657  53.131  1.00  0.00           H  
ATOM   3745 3HG2 THR A 238       2.024 105.157  51.640  1.00  0.00           H  
ATOM   3746  N   SER A 239      -1.355 104.029  54.046  1.00  0.00           N  
ATOM   3747  CA  SER A 239      -1.382 103.938  55.494  1.00  0.00           C  
ATOM   3748  C   SER A 239      -1.199 102.489  55.921  1.00  0.00           C  
ATOM   3749  O   SER A 239      -0.430 102.192  56.837  1.00  0.00           O  
ATOM   3750  CB  SER A 239      -2.701 104.467  56.018  1.00  0.00           C  
ATOM   3751  OG  SER A 239      -2.839 105.837  55.738  1.00  0.00           O  
ATOM   3752  H   SER A 239      -2.163 104.426  53.565  1.00  0.00           H  
ATOM   3753  HA  SER A 239      -0.562 104.533  55.900  1.00  0.00           H  
ATOM   3754 1HB  SER A 239      -3.523 103.917  55.563  1.00  0.00           H  
ATOM   3755 2HB  SER A 239      -2.752 104.304  57.092  1.00  0.00           H  
ATOM   3756  HG  SER A 239      -3.007 105.890  54.766  1.00  0.00           H  
ATOM   3757  N   VAL A 240      -1.842 101.564  55.211  1.00  0.00           N  
ATOM   3758  CA  VAL A 240      -1.694 100.160  55.556  1.00  0.00           C  
ATOM   3759  C   VAL A 240      -0.244  99.729  55.400  1.00  0.00           C  
ATOM   3760  O   VAL A 240       0.309  99.042  56.270  1.00  0.00           O  
ATOM   3761  CB  VAL A 240      -2.591  99.289  54.663  1.00  0.00           C  
ATOM   3762  CG1 VAL A 240      -2.272  97.819  54.885  1.00  0.00           C  
ATOM   3763  CG2 VAL A 240      -4.046  99.577  54.983  1.00  0.00           C  
ATOM   3764  H   VAL A 240      -2.469 101.849  54.455  1.00  0.00           H  
ATOM   3765  HA  VAL A 240      -1.993 100.024  56.594  1.00  0.00           H  
ATOM   3766  HB  VAL A 240      -2.392  99.522  53.620  1.00  0.00           H  
ATOM   3767 1HG1 VAL A 240      -2.904  97.210  54.241  1.00  0.00           H  
ATOM   3768 2HG1 VAL A 240      -1.224  97.633  54.644  1.00  0.00           H  
ATOM   3769 3HG1 VAL A 240      -2.456  97.559  55.926  1.00  0.00           H  
ATOM   3770 1HG2 VAL A 240      -4.687  98.972  54.344  1.00  0.00           H  
ATOM   3771 2HG2 VAL A 240      -4.241  99.339  56.027  1.00  0.00           H  
ATOM   3772 3HG2 VAL A 240      -4.255 100.623  54.812  1.00  0.00           H  
ATOM   3773  N   ALA A 241       0.382 100.125  54.289  1.00  0.00           N  
ATOM   3774  CA  ALA A 241       1.773  99.786  54.054  1.00  0.00           C  
ATOM   3775  C   ALA A 241       2.696 100.378  55.119  1.00  0.00           C  
ATOM   3776  O   ALA A 241       3.581  99.687  55.622  1.00  0.00           O  
ATOM   3777  CB  ALA A 241       2.194 100.283  52.687  1.00  0.00           C  
ATOM   3778  H   ALA A 241      -0.126 100.670  53.591  1.00  0.00           H  
ATOM   3779  HA  ALA A 241       1.865  98.702  54.085  1.00  0.00           H  
ATOM   3780 1HB  ALA A 241       3.230 100.003  52.502  1.00  0.00           H  
ATOM   3781 2HB  ALA A 241       1.549  99.843  51.927  1.00  0.00           H  
ATOM   3782 3HB  ALA A 241       2.100 101.368  52.656  1.00  0.00           H  
ATOM   3783  N   ASP A 242       2.458 101.632  55.527  1.00  0.00           N  
ATOM   3784  CA  ASP A 242       3.314 102.246  56.541  1.00  0.00           C  
ATOM   3785  C   ASP A 242       3.211 101.501  57.864  1.00  0.00           C  
ATOM   3786  O   ASP A 242       4.222 101.258  58.537  1.00  0.00           O  
ATOM   3787  CB  ASP A 242       2.949 103.720  56.757  1.00  0.00           C  
ATOM   3788  CG  ASP A 242       3.372 104.669  55.604  1.00  0.00           C  
ATOM   3789  OD1 ASP A 242       4.145 104.270  54.761  1.00  0.00           O  
ATOM   3790  OD2 ASP A 242       2.934 105.800  55.612  1.00  0.00           O  
ATOM   3791  H   ASP A 242       1.708 102.171  55.095  1.00  0.00           H  
ATOM   3792  HA  ASP A 242       4.346 102.191  56.196  1.00  0.00           H  
ATOM   3793 1HB  ASP A 242       1.864 103.794  56.875  1.00  0.00           H  
ATOM   3794 2HB  ASP A 242       3.398 104.070  57.683  1.00  0.00           H  
ATOM   3795  N   ILE A 243       1.994 101.088  58.207  1.00  0.00           N  
ATOM   3796  CA  ILE A 243       1.748 100.340  59.426  1.00  0.00           C  
ATOM   3797  C   ILE A 243       2.409  98.981  59.354  1.00  0.00           C  
ATOM   3798  O   ILE A 243       3.053  98.545  60.311  1.00  0.00           O  
ATOM   3799  CB  ILE A 243       0.248 100.162  59.670  1.00  0.00           C  
ATOM   3800  CG1 ILE A 243      -0.394 101.518  59.983  1.00  0.00           C  
ATOM   3801  CG2 ILE A 243       0.033  99.169  60.807  1.00  0.00           C  
ATOM   3802  CD1 ILE A 243      -1.901 101.491  59.925  1.00  0.00           C  
ATOM   3803  H   ILE A 243       1.201 101.330  57.609  1.00  0.00           H  
ATOM   3804  HA  ILE A 243       2.175 100.889  60.262  1.00  0.00           H  
ATOM   3805  HB  ILE A 243      -0.222  99.784  58.761  1.00  0.00           H  
ATOM   3806 1HG1 ILE A 243      -0.093 101.827  60.982  1.00  0.00           H  
ATOM   3807 2HG1 ILE A 243      -0.029 102.255  59.273  1.00  0.00           H  
ATOM   3808 1HG2 ILE A 243      -1.034  99.035  60.972  1.00  0.00           H  
ATOM   3809 2HG2 ILE A 243       0.483  98.212  60.544  1.00  0.00           H  
ATOM   3810 3HG2 ILE A 243       0.498  99.551  61.716  1.00  0.00           H  
ATOM   3811 1HD1 ILE A 243      -2.291 102.480  60.156  1.00  0.00           H  
ATOM   3812 2HD1 ILE A 243      -2.214 101.202  58.919  1.00  0.00           H  
ATOM   3813 3HD1 ILE A 243      -2.281 100.771  60.646  1.00  0.00           H  
ATOM   3814  N   SER A 244       2.255  98.312  58.212  1.00  0.00           N  
ATOM   3815  CA  SER A 244       2.817  96.993  58.020  1.00  0.00           C  
ATOM   3816  C   SER A 244       4.336  97.035  58.141  1.00  0.00           C  
ATOM   3817  O   SER A 244       4.931  96.186  58.813  1.00  0.00           O  
ATOM   3818  CB  SER A 244       2.428  96.491  56.646  1.00  0.00           C  
ATOM   3819  OG  SER A 244       1.033  96.356  56.544  1.00  0.00           O  
ATOM   3820  H   SER A 244       1.704  98.722  57.458  1.00  0.00           H  
ATOM   3821  HA  SER A 244       2.417  96.327  58.784  1.00  0.00           H  
ATOM   3822 1HB  SER A 244       2.787  97.187  55.892  1.00  0.00           H  
ATOM   3823 2HB  SER A 244       2.907  95.533  56.462  1.00  0.00           H  
ATOM   3824  HG  SER A 244       0.683  97.278  56.625  1.00  0.00           H  
ATOM   3825  N   ASP A 245       4.970  98.052  57.543  1.00  0.00           N  
ATOM   3826  CA  ASP A 245       6.416  98.169  57.646  1.00  0.00           C  
ATOM   3827  C   ASP A 245       6.835  98.432  59.085  1.00  0.00           C  
ATOM   3828  O   ASP A 245       7.836  97.875  59.557  1.00  0.00           O  
ATOM   3829  CB  ASP A 245       6.956  99.274  56.735  1.00  0.00           C  
ATOM   3830  CG  ASP A 245       6.918  98.910  55.239  1.00  0.00           C  
ATOM   3831  OD1 ASP A 245       6.690  97.761  54.925  1.00  0.00           O  
ATOM   3832  OD2 ASP A 245       7.167  99.776  54.428  1.00  0.00           O  
ATOM   3833  H   ASP A 245       4.443  98.728  56.990  1.00  0.00           H  
ATOM   3834  HA  ASP A 245       6.859  97.226  57.330  1.00  0.00           H  
ATOM   3835 1HB  ASP A 245       6.351 100.177  56.882  1.00  0.00           H  
ATOM   3836 2HB  ASP A 245       7.978  99.516  57.017  1.00  0.00           H  
ATOM   3837  N   ALA A 246       6.065  99.262  59.805  1.00  0.00           N  
ATOM   3838  CA  ALA A 246       6.386  99.528  61.197  1.00  0.00           C  
ATOM   3839  C   ALA A 246       6.294  98.250  62.013  1.00  0.00           C  
ATOM   3840  O   ALA A 246       7.173  97.961  62.828  1.00  0.00           O  
ATOM   3841  CB  ALA A 246       5.443 100.567  61.767  1.00  0.00           C  
ATOM   3842  H   ALA A 246       5.264  99.731  59.378  1.00  0.00           H  
ATOM   3843  HA  ALA A 246       7.409  99.898  61.247  1.00  0.00           H  
ATOM   3844 1HB  ALA A 246       5.704 100.767  62.804  1.00  0.00           H  
ATOM   3845 2HB  ALA A 246       5.521 101.484  61.183  1.00  0.00           H  
ATOM   3846 3HB  ALA A 246       4.423 100.196  61.716  1.00  0.00           H  
ATOM   3847  N   ALA A 247       5.250  97.454  61.758  1.00  0.00           N  
ATOM   3848  CA  ALA A 247       5.055  96.200  62.467  1.00  0.00           C  
ATOM   3849  C   ALA A 247       6.217  95.261  62.199  1.00  0.00           C  
ATOM   3850  O   ALA A 247       6.717  94.595  63.111  1.00  0.00           O  
ATOM   3851  CB  ALA A 247       3.749  95.563  62.043  1.00  0.00           C  
ATOM   3852  H   ALA A 247       4.553  97.748  61.073  1.00  0.00           H  
ATOM   3853  HA  ALA A 247       5.025  96.410  63.534  1.00  0.00           H  
ATOM   3854 1HB  ALA A 247       3.600  94.635  62.589  1.00  0.00           H  
ATOM   3855 2HB  ALA A 247       2.928  96.250  62.252  1.00  0.00           H  
ATOM   3856 3HB  ALA A 247       3.779  95.356  60.976  1.00  0.00           H  
ATOM   3857  N   GLY A 248       6.679  95.259  60.948  1.00  0.00           N  
ATOM   3858  CA  GLY A 248       7.808  94.458  60.521  1.00  0.00           C  
ATOM   3859  C   GLY A 248       9.040  94.850  61.314  1.00  0.00           C  
ATOM   3860  O   GLY A 248       9.706  94.000  61.908  1.00  0.00           O  
ATOM   3861  H   GLY A 248       6.197  95.820  60.245  1.00  0.00           H  
ATOM   3862 1HA  GLY A 248       7.588  93.401  60.665  1.00  0.00           H  
ATOM   3863 2HA  GLY A 248       7.983  94.622  59.458  1.00  0.00           H  
ATOM   3864  N   SER A 249       9.328  96.151  61.344  1.00  0.00           N  
ATOM   3865  CA  SER A 249      10.498  96.641  62.045  1.00  0.00           C  
ATOM   3866  C   SER A 249      10.442  96.268  63.520  1.00  0.00           C  
ATOM   3867  O   SER A 249      11.439  95.813  64.083  1.00  0.00           O  
ATOM   3868  CB  SER A 249      10.584  98.148  61.898  1.00  0.00           C  
ATOM   3869  OG  SER A 249      10.791  98.511  60.557  1.00  0.00           O  
ATOM   3870  H   SER A 249       8.728  96.806  60.839  1.00  0.00           H  
ATOM   3871  HA  SER A 249      11.384  96.183  61.603  1.00  0.00           H  
ATOM   3872 1HB  SER A 249       9.661  98.600  62.261  1.00  0.00           H  
ATOM   3873 2HB  SER A 249      11.398  98.526  62.513  1.00  0.00           H  
ATOM   3874  HG  SER A 249       9.978  98.243  60.087  1.00  0.00           H  
ATOM   3875  N   LEU A 250       9.272  96.394  64.140  1.00  0.00           N  
ATOM   3876  CA  LEU A 250       9.146  96.043  65.545  1.00  0.00           C  
ATOM   3877  C   LEU A 250       9.379  94.550  65.767  1.00  0.00           C  
ATOM   3878  O   LEU A 250      10.051  94.150  66.726  1.00  0.00           O  
ATOM   3879  CB  LEU A 250       7.762  96.453  66.036  1.00  0.00           C  
ATOM   3880  CG  LEU A 250       7.535  97.969  66.111  1.00  0.00           C  
ATOM   3881  CD1 LEU A 250       6.071  98.245  66.390  1.00  0.00           C  
ATOM   3882  CD2 LEU A 250       8.428  98.554  67.194  1.00  0.00           C  
ATOM   3883  H   LEU A 250       8.468  96.772  63.635  1.00  0.00           H  
ATOM   3884  HA  LEU A 250       9.894  96.596  66.105  1.00  0.00           H  
ATOM   3885 1HB  LEU A 250       7.020  96.038  65.353  1.00  0.00           H  
ATOM   3886 2HB  LEU A 250       7.598  96.032  67.025  1.00  0.00           H  
ATOM   3887  HG  LEU A 250       7.790  98.424  65.160  1.00  0.00           H  
ATOM   3888 1HD1 LEU A 250       5.905  99.321  66.433  1.00  0.00           H  
ATOM   3889 2HD1 LEU A 250       5.468  97.818  65.588  1.00  0.00           H  
ATOM   3890 3HD1 LEU A 250       5.789  97.794  67.339  1.00  0.00           H  
ATOM   3891 1HD2 LEU A 250       8.276  99.632  67.245  1.00  0.00           H  
ATOM   3892 2HD2 LEU A 250       8.179  98.105  68.154  1.00  0.00           H  
ATOM   3893 3HD2 LEU A 250       9.466  98.346  66.956  1.00  0.00           H  
ATOM   3894  N   ALA A 251       8.867  93.712  64.857  1.00  0.00           N  
ATOM   3895  CA  ALA A 251       9.063  92.272  64.959  1.00  0.00           C  
ATOM   3896  C   ALA A 251      10.548  91.924  64.891  1.00  0.00           C  
ATOM   3897  O   ALA A 251      11.022  91.028  65.608  1.00  0.00           O  
ATOM   3898  CB  ALA A 251       8.311  91.561  63.850  1.00  0.00           C  
ATOM   3899  H   ALA A 251       8.303  94.079  64.088  1.00  0.00           H  
ATOM   3900  HA  ALA A 251       8.680  91.944  65.924  1.00  0.00           H  
ATOM   3901 1HB  ALA A 251       8.448  90.488  63.946  1.00  0.00           H  
ATOM   3902 2HB  ALA A 251       7.251  91.806  63.917  1.00  0.00           H  
ATOM   3903 3HB  ALA A 251       8.697  91.890  62.887  1.00  0.00           H  
ATOM   3904  N   ASP A 252      11.289  92.642  64.038  1.00  0.00           N  
ATOM   3905  CA  ASP A 252      12.714  92.392  63.901  1.00  0.00           C  
ATOM   3906  C   ASP A 252      13.483  92.896  65.115  1.00  0.00           C  
ATOM   3907  O   ASP A 252      14.386  92.217  65.602  1.00  0.00           O  
ATOM   3908  CB  ASP A 252      13.267  93.026  62.625  1.00  0.00           C  
ATOM   3909  CG  ASP A 252      12.809  92.312  61.338  1.00  0.00           C  
ATOM   3910  OD1 ASP A 252      12.274  91.227  61.430  1.00  0.00           O  
ATOM   3911  OD2 ASP A 252      13.035  92.847  60.275  1.00  0.00           O  
ATOM   3912  H   ASP A 252      10.835  93.350  63.454  1.00  0.00           H  
ATOM   3913  HA  ASP A 252      12.865  91.318  63.827  1.00  0.00           H  
ATOM   3914 1HB  ASP A 252      12.936  94.068  62.579  1.00  0.00           H  
ATOM   3915 2HB  ASP A 252      14.357  93.029  62.663  1.00  0.00           H  
ATOM   3916  N   LEU A 253      13.101  94.056  65.654  1.00  0.00           N  
ATOM   3917  CA  LEU A 253      13.805  94.572  66.823  1.00  0.00           C  
ATOM   3918  C   LEU A 253      13.625  93.618  67.994  1.00  0.00           C  
ATOM   3919  O   LEU A 253      14.581  93.292  68.710  1.00  0.00           O  
ATOM   3920  CB  LEU A 253      13.268  95.959  67.181  1.00  0.00           C  
ATOM   3921  CG  LEU A 253      13.626  97.073  66.188  1.00  0.00           C  
ATOM   3922  CD1 LEU A 253      12.843  98.325  66.534  1.00  0.00           C  
ATOM   3923  CD2 LEU A 253      15.120  97.325  66.247  1.00  0.00           C  
ATOM   3924  H   LEU A 253      12.350  94.596  65.224  1.00  0.00           H  
ATOM   3925  HA  LEU A 253      14.866  94.643  66.589  1.00  0.00           H  
ATOM   3926 1HB  LEU A 253      12.180  95.902  67.234  1.00  0.00           H  
ATOM   3927 2HB  LEU A 253      13.649  96.241  68.159  1.00  0.00           H  
ATOM   3928  HG  LEU A 253      13.360  96.769  65.186  1.00  0.00           H  
ATOM   3929 1HD1 LEU A 253      13.091  99.115  65.826  1.00  0.00           H  
ATOM   3930 2HD1 LEU A 253      11.784  98.109  66.475  1.00  0.00           H  
ATOM   3931 3HD1 LEU A 253      13.096  98.646  67.542  1.00  0.00           H  
ATOM   3932 1HD2 LEU A 253      15.383  98.111  65.539  1.00  0.00           H  
ATOM   3933 2HD2 LEU A 253      15.398  97.633  67.254  1.00  0.00           H  
ATOM   3934 3HD2 LEU A 253      15.652  96.408  65.986  1.00  0.00           H  
ATOM   3935  N   LEU A 254      12.409  93.103  68.146  1.00  0.00           N  
ATOM   3936  CA  LEU A 254      12.165  92.141  69.196  1.00  0.00           C  
ATOM   3937  C   LEU A 254      12.972  90.890  68.970  1.00  0.00           C  
ATOM   3938  O   LEU A 254      13.647  90.421  69.891  1.00  0.00           O  
ATOM   3939  CB  LEU A 254      10.687  91.786  69.304  1.00  0.00           C  
ATOM   3940  CG  LEU A 254      10.374  90.678  70.329  1.00  0.00           C  
ATOM   3941  CD1 LEU A 254      10.851  91.100  71.708  1.00  0.00           C  
ATOM   3942  CD2 LEU A 254       8.881  90.417  70.333  1.00  0.00           C  
ATOM   3943  H   LEU A 254      11.642  93.399  67.540  1.00  0.00           H  
ATOM   3944  HA  LEU A 254      12.475  92.581  70.141  1.00  0.00           H  
ATOM   3945 1HB  LEU A 254      10.131  92.680  69.579  1.00  0.00           H  
ATOM   3946 2HB  LEU A 254      10.337  91.455  68.322  1.00  0.00           H  
ATOM   3947  HG  LEU A 254      10.899  89.769  70.049  1.00  0.00           H  
ATOM   3948 1HD1 LEU A 254      10.631  90.308  72.423  1.00  0.00           H  
ATOM   3949 2HD1 LEU A 254      11.929  91.277  71.683  1.00  0.00           H  
ATOM   3950 3HD1 LEU A 254      10.339  92.013  72.008  1.00  0.00           H  
ATOM   3951 1HD2 LEU A 254       8.652  89.627  71.049  1.00  0.00           H  
ATOM   3952 2HD2 LEU A 254       8.356  91.330  70.616  1.00  0.00           H  
ATOM   3953 3HD2 LEU A 254       8.566  90.113  69.338  1.00  0.00           H  
ATOM   3954  N   SER A 255      12.927  90.356  67.749  1.00  0.00           N  
ATOM   3955  CA  SER A 255      13.623  89.126  67.467  1.00  0.00           C  
ATOM   3956  C   SER A 255      15.110  89.259  67.737  1.00  0.00           C  
ATOM   3957  O   SER A 255      15.685  88.397  68.399  1.00  0.00           O  
ATOM   3958  CB  SER A 255      13.315  88.683  66.066  1.00  0.00           C  
ATOM   3959  OG  SER A 255      11.937  88.373  65.975  1.00  0.00           O  
ATOM   3960  H   SER A 255      12.368  90.786  67.011  1.00  0.00           H  
ATOM   3961  HA  SER A 255      13.239  88.366  68.112  1.00  0.00           H  
ATOM   3962 1HB  SER A 255      13.568  89.475  65.362  1.00  0.00           H  
ATOM   3963 2HB  SER A 255      13.913  87.808  65.818  1.00  0.00           H  
ATOM   3964  HG  SER A 255      11.484  89.255  65.889  1.00  0.00           H  
ATOM   3965  N   ASP A 256      15.719  90.386  67.359  1.00  0.00           N  
ATOM   3966  CA  ASP A 256      17.133  90.587  67.649  1.00  0.00           C  
ATOM   3967  C   ASP A 256      17.403  90.546  69.153  1.00  0.00           C  
ATOM   3968  O   ASP A 256      18.454  90.067  69.584  1.00  0.00           O  
ATOM   3969  CB  ASP A 256      17.651  91.913  67.081  1.00  0.00           C  
ATOM   3970  CG  ASP A 256      17.817  91.923  65.543  1.00  0.00           C  
ATOM   3971  OD1 ASP A 256      17.755  90.872  64.938  1.00  0.00           O  
ATOM   3972  OD2 ASP A 256      18.050  92.984  64.999  1.00  0.00           O  
ATOM   3973  H   ASP A 256      15.203  91.089  66.832  1.00  0.00           H  
ATOM   3974  HA  ASP A 256      17.695  89.777  67.184  1.00  0.00           H  
ATOM   3975 1HB  ASP A 256      16.945  92.706  67.355  1.00  0.00           H  
ATOM   3976 2HB  ASP A 256      18.605  92.155  67.542  1.00  0.00           H  
ATOM   3977  N   ASN A 257      16.451  91.037  69.957  1.00  0.00           N  
ATOM   3978  CA  ASN A 257      16.604  91.046  71.402  1.00  0.00           C  
ATOM   3979  C   ASN A 257      16.039  89.801  72.111  1.00  0.00           C  
ATOM   3980  O   ASN A 257      16.226  89.650  73.326  1.00  0.00           O  
ATOM   3981  CB  ASN A 257      15.949  92.293  71.958  1.00  0.00           C  
ATOM   3982  CG  ASN A 257      16.709  93.549  71.592  1.00  0.00           C  
ATOM   3983  OD1 ASN A 257      17.946  93.549  71.515  1.00  0.00           O  
ATOM   3984  ND2 ASN A 257      15.994  94.620  71.365  1.00  0.00           N  
ATOM   3985  H   ASN A 257      15.608  91.452  69.551  1.00  0.00           H  
ATOM   3986  HA  ASN A 257      17.670  91.085  71.626  1.00  0.00           H  
ATOM   3987 1HB  ASN A 257      14.930  92.365  71.559  1.00  0.00           H  
ATOM   3988 2HB  ASN A 257      15.876  92.216  73.042  1.00  0.00           H  
ATOM   3989 1HD2 ASN A 257      16.443  95.479  71.118  1.00  0.00           H  
ATOM   3990 2HD2 ASN A 257      14.998  94.576  71.430  1.00  0.00           H  
ATOM   3991  N   ARG A 258      15.432  88.861  71.377  1.00  0.00           N  
ATOM   3992  CA  ARG A 258      14.889  87.682  72.048  1.00  0.00           C  
ATOM   3993  C   ARG A 258      15.944  86.896  72.831  1.00  0.00           C  
ATOM   3994  O   ARG A 258      15.631  86.444  73.929  1.00  0.00           O  
ATOM   3995  CB  ARG A 258      14.139  86.753  71.087  1.00  0.00           C  
ATOM   3996  CG  ARG A 258      12.773  87.241  70.622  1.00  0.00           C  
ATOM   3997  CD  ARG A 258      12.185  86.304  69.596  1.00  0.00           C  
ATOM   3998  NE  ARG A 258      11.005  86.865  68.901  1.00  0.00           N  
ATOM   3999  CZ  ARG A 258       9.740  86.810  69.372  1.00  0.00           C  
ATOM   4000  NH1 ARG A 258       9.495  86.243  70.531  1.00  0.00           N  
ATOM   4001  NH2 ARG A 258       8.742  87.319  68.672  1.00  0.00           N  
ATOM   4002  H   ARG A 258      15.300  88.987  70.371  1.00  0.00           H  
ATOM   4003  HA  ARG A 258      14.148  88.032  72.761  1.00  0.00           H  
ATOM   4004 1HB  ARG A 258      14.704  86.603  70.183  1.00  0.00           H  
ATOM   4005 2HB  ARG A 258      14.003  85.781  71.554  1.00  0.00           H  
ATOM   4006 1HG  ARG A 258      12.100  87.256  71.476  1.00  0.00           H  
ATOM   4007 2HG  ARG A 258      12.844  88.218  70.238  1.00  0.00           H  
ATOM   4008 1HD  ARG A 258      12.942  86.072  68.847  1.00  0.00           H  
ATOM   4009 2HD  ARG A 258      11.878  85.384  70.088  1.00  0.00           H  
ATOM   4010  HE  ARG A 258      11.172  87.324  67.975  1.00  0.00           H  
ATOM   4011 1HH1 ARG A 258      10.251  85.849  71.072  1.00  0.00           H  
ATOM   4012 2HH1 ARG A 258       8.548  86.200  70.881  1.00  0.00           H  
ATOM   4013 1HH2 ARG A 258       8.918  87.754  67.776  1.00  0.00           H  
ATOM   4014 2HH2 ARG A 258       7.801  87.270  69.031  1.00  0.00           H  
ATOM   4015  N   PRO A 259      17.187  86.669  72.338  1.00  0.00           N  
ATOM   4016  CA  PRO A 259      18.243  85.992  73.067  1.00  0.00           C  
ATOM   4017  C   PRO A 259      18.597  86.676  74.381  1.00  0.00           C  
ATOM   4018  O   PRO A 259      19.098  86.043  75.304  1.00  0.00           O  
ATOM   4019  CB  PRO A 259      19.421  86.034  72.093  1.00  0.00           C  
ATOM   4020  CG  PRO A 259      18.790  86.176  70.732  1.00  0.00           C  
ATOM   4021  CD  PRO A 259      17.599  87.057  70.962  1.00  0.00           C  
ATOM   4022  HA  PRO A 259      17.935  84.949  73.250  1.00  0.00           H  
ATOM   4023 1HB  PRO A 259      20.073  86.887  72.345  1.00  0.00           H  
ATOM   4024 2HB  PRO A 259      20.031  85.124  72.197  1.00  0.00           H  
ATOM   4025 1HG  PRO A 259      19.503  86.620  70.023  1.00  0.00           H  
ATOM   4026 2HG  PRO A 259      18.515  85.191  70.334  1.00  0.00           H  
ATOM   4027 1HD  PRO A 259      17.945  88.089  70.935  1.00  0.00           H  
ATOM   4028 2HD  PRO A 259      16.854  86.852  70.209  1.00  0.00           H  
ATOM   4029  N   LEU A 260      18.311  87.976  74.504  1.00  0.00           N  
ATOM   4030  CA  LEU A 260      18.671  88.659  75.728  1.00  0.00           C  
ATOM   4031  C   LEU A 260      17.604  88.327  76.735  1.00  0.00           C  
ATOM   4032  O   LEU A 260      17.879  88.083  77.917  1.00  0.00           O  
ATOM   4033  CB  LEU A 260      18.716  90.165  75.487  1.00  0.00           C  
ATOM   4034  CG  LEU A 260      19.751  90.628  74.472  1.00  0.00           C  
ATOM   4035  CD1 LEU A 260      19.578  92.115  74.241  1.00  0.00           C  
ATOM   4036  CD2 LEU A 260      21.144  90.296  74.977  1.00  0.00           C  
ATOM   4037  H   LEU A 260      17.836  88.505  73.779  1.00  0.00           H  
ATOM   4038  HA  LEU A 260      19.635  88.299  76.083  1.00  0.00           H  
ATOM   4039 1HB  LEU A 260      17.737  90.496  75.144  1.00  0.00           H  
ATOM   4040 2HB  LEU A 260      18.930  90.658  76.432  1.00  0.00           H  
ATOM   4041  HG  LEU A 260      19.577  90.119  73.519  1.00  0.00           H  
ATOM   4042 1HD1 LEU A 260      20.299  92.457  73.499  1.00  0.00           H  
ATOM   4043 2HD1 LEU A 260      18.569  92.304  73.877  1.00  0.00           H  
ATOM   4044 3HD1 LEU A 260      19.734  92.651  75.174  1.00  0.00           H  
ATOM   4045 1HD2 LEU A 260      21.885  90.625  74.247  1.00  0.00           H  
ATOM   4046 2HD2 LEU A 260      21.319  90.807  75.925  1.00  0.00           H  
ATOM   4047 3HD2 LEU A 260      21.230  89.217  75.124  1.00  0.00           H  
ATOM   4048  N   LEU A 261      16.370  88.272  76.244  1.00  0.00           N  
ATOM   4049  CA  LEU A 261      15.253  87.949  77.100  1.00  0.00           C  
ATOM   4050  C   LEU A 261      15.400  86.503  77.569  1.00  0.00           C  
ATOM   4051  O   LEU A 261      15.193  86.198  78.743  1.00  0.00           O  
ATOM   4052  CB  LEU A 261      13.949  88.154  76.328  1.00  0.00           C  
ATOM   4053  CG  LEU A 261      13.653  89.621  75.958  1.00  0.00           C  
ATOM   4054  CD1 LEU A 261      12.435  89.689  75.044  1.00  0.00           C  
ATOM   4055  CD2 LEU A 261      13.438  90.420  77.230  1.00  0.00           C  
ATOM   4056  H   LEU A 261      16.217  88.490  75.257  1.00  0.00           H  
ATOM   4057  HA  LEU A 261      15.265  88.607  77.966  1.00  0.00           H  
ATOM   4058 1HB  LEU A 261      13.986  87.577  75.412  1.00  0.00           H  
ATOM   4059 2HB  LEU A 261      13.124  87.784  76.933  1.00  0.00           H  
ATOM   4060  HG  LEU A 261      14.506  90.033  75.410  1.00  0.00           H  
ATOM   4061 1HD1 LEU A 261      12.242  90.727  74.775  1.00  0.00           H  
ATOM   4062 2HD1 LEU A 261      12.622  89.116  74.142  1.00  0.00           H  
ATOM   4063 3HD1 LEU A 261      11.570  89.279  75.559  1.00  0.00           H  
ATOM   4064 1HD2 LEU A 261      13.242  91.462  76.975  1.00  0.00           H  
ATOM   4065 2HD2 LEU A 261      12.588  90.013  77.778  1.00  0.00           H  
ATOM   4066 3HD2 LEU A 261      14.334  90.360  77.851  1.00  0.00           H  
ATOM   4067  N   LYS A 262      15.851  85.620  76.672  1.00  0.00           N  
ATOM   4068  CA  LYS A 262      16.025  84.220  77.043  1.00  0.00           C  
ATOM   4069  C   LYS A 262      17.127  84.048  78.084  1.00  0.00           C  
ATOM   4070  O   LYS A 262      16.936  83.332  79.076  1.00  0.00           O  
ATOM   4071  CB  LYS A 262      16.344  83.382  75.808  1.00  0.00           C  
ATOM   4072  CG  LYS A 262      15.178  83.202  74.843  1.00  0.00           C  
ATOM   4073  CD  LYS A 262      15.596  82.392  73.627  1.00  0.00           C  
ATOM   4074  CE  LYS A 262      14.447  82.222  72.651  1.00  0.00           C  
ATOM   4075  NZ  LYS A 262      14.853  81.434  71.452  1.00  0.00           N  
ATOM   4076  H   LYS A 262      16.011  85.918  75.709  1.00  0.00           H  
ATOM   4077  HA  LYS A 262      15.093  83.861  77.478  1.00  0.00           H  
ATOM   4078 1HB  LYS A 262      17.160  83.852  75.264  1.00  0.00           H  
ATOM   4079 2HB  LYS A 262      16.686  82.397  76.117  1.00  0.00           H  
ATOM   4080 1HG  LYS A 262      14.365  82.685  75.353  1.00  0.00           H  
ATOM   4081 2HG  LYS A 262      14.816  84.173  74.520  1.00  0.00           H  
ATOM   4082 1HD  LYS A 262      16.414  82.905  73.119  1.00  0.00           H  
ATOM   4083 2HD  LYS A 262      15.944  81.411  73.943  1.00  0.00           H  
ATOM   4084 1HE  LYS A 262      13.627  81.710  73.151  1.00  0.00           H  
ATOM   4085 2HE  LYS A 262      14.107  83.207  72.329  1.00  0.00           H  
ATOM   4086 1HZ  LYS A 262      14.066  81.342  70.825  1.00  0.00           H  
ATOM   4087 2HZ  LYS A 262      15.608  81.906  70.976  1.00  0.00           H  
ATOM   4088 3HZ  LYS A 262      15.161  80.516  71.741  1.00  0.00           H  
ATOM   4089  N   ASP A 263      18.261  84.748  77.908  1.00  0.00           N  
ATOM   4090  CA  ASP A 263      19.333  84.668  78.895  1.00  0.00           C  
ATOM   4091  C   ASP A 263      18.881  85.227  80.239  1.00  0.00           C  
ATOM   4092  O   ASP A 263      19.212  84.664  81.289  1.00  0.00           O  
ATOM   4093  CB  ASP A 263      20.594  85.409  78.431  1.00  0.00           C  
ATOM   4094  CG  ASP A 263      21.389  84.685  77.323  1.00  0.00           C  
ATOM   4095  OD1 ASP A 263      21.129  83.527  77.073  1.00  0.00           O  
ATOM   4096  OD2 ASP A 263      22.281  85.295  76.769  1.00  0.00           O  
ATOM   4097  H   ASP A 263      18.398  85.318  77.071  1.00  0.00           H  
ATOM   4098  HA  ASP A 263      19.591  83.620  79.034  1.00  0.00           H  
ATOM   4099 1HB  ASP A 263      20.298  86.391  78.047  1.00  0.00           H  
ATOM   4100 2HB  ASP A 263      21.249  85.578  79.282  1.00  0.00           H  
ATOM   4101  N   THR A 264      18.080  86.302  80.204  1.00  0.00           N  
ATOM   4102  CA  THR A 264      17.569  86.926  81.415  1.00  0.00           C  
ATOM   4103  C   THR A 264      16.679  85.953  82.167  1.00  0.00           C  
ATOM   4104  O   THR A 264      16.800  85.803  83.384  1.00  0.00           O  
ATOM   4105  CB  THR A 264      16.769  88.199  81.100  1.00  0.00           C  
ATOM   4106  OG1 THR A 264      17.621  89.154  80.444  1.00  0.00           O  
ATOM   4107  CG2 THR A 264      16.225  88.788  82.394  1.00  0.00           C  
ATOM   4108  H   THR A 264      17.851  86.732  79.308  1.00  0.00           H  
ATOM   4109  HA  THR A 264      18.409  87.190  82.054  1.00  0.00           H  
ATOM   4110  HB  THR A 264      15.941  87.956  80.441  1.00  0.00           H  
ATOM   4111  HG1 THR A 264      17.888  88.788  79.565  1.00  0.00           H  
ATOM   4112 1HG2 THR A 264      15.655  89.687  82.172  1.00  0.00           H  
ATOM   4113 2HG2 THR A 264      15.579  88.055  82.873  1.00  0.00           H  
ATOM   4114 3HG2 THR A 264      17.051  89.034  83.061  1.00  0.00           H  
ATOM   4115  N   ILE A 265      15.802  85.262  81.446  1.00  0.00           N  
ATOM   4116  CA  ILE A 265      14.926  84.290  82.071  1.00  0.00           C  
ATOM   4117  C   ILE A 265      15.745  83.177  82.703  1.00  0.00           C  
ATOM   4118  O   ILE A 265      15.505  82.814  83.853  1.00  0.00           O  
ATOM   4119  CB  ILE A 265      13.932  83.715  81.059  1.00  0.00           C  
ATOM   4120  CG1 ILE A 265      12.944  84.808  80.631  1.00  0.00           C  
ATOM   4121  CG2 ILE A 265      13.207  82.520  81.675  1.00  0.00           C  
ATOM   4122  CD1 ILE A 265      12.132  84.441  79.416  1.00  0.00           C  
ATOM   4123  H   ILE A 265      15.729  85.435  80.441  1.00  0.00           H  
ATOM   4124  HA  ILE A 265      14.362  84.790  82.858  1.00  0.00           H  
ATOM   4125  HB  ILE A 265      14.473  83.396  80.166  1.00  0.00           H  
ATOM   4126 1HG1 ILE A 265      12.260  85.002  81.455  1.00  0.00           H  
ATOM   4127 2HG1 ILE A 265      13.493  85.720  80.423  1.00  0.00           H  
ATOM   4128 1HG2 ILE A 265      12.509  82.105  80.953  1.00  0.00           H  
ATOM   4129 2HG2 ILE A 265      13.932  81.752  81.958  1.00  0.00           H  
ATOM   4130 3HG2 ILE A 265      12.662  82.836  82.567  1.00  0.00           H  
ATOM   4131 1HD1 ILE A 265      11.454  85.259  79.172  1.00  0.00           H  
ATOM   4132 2HD1 ILE A 265      12.805  84.266  78.575  1.00  0.00           H  
ATOM   4133 3HD1 ILE A 265      11.558  83.540  79.618  1.00  0.00           H  
ATOM   4134  N   GLY A 266      16.745  82.666  81.975  1.00  0.00           N  
ATOM   4135  CA  GLY A 266      17.618  81.621  82.500  1.00  0.00           C  
ATOM   4136  C   GLY A 266      18.230  82.075  83.825  1.00  0.00           C  
ATOM   4137  O   GLY A 266      18.130  81.383  84.844  1.00  0.00           O  
ATOM   4138  H   GLY A 266      16.893  83.004  81.022  1.00  0.00           H  
ATOM   4139 1HA  GLY A 266      17.048  80.704  82.645  1.00  0.00           H  
ATOM   4140 2HA  GLY A 266      18.407  81.415  81.778  1.00  0.00           H  
ATOM   4141  N   TYR A 267      18.843  83.254  83.806  1.00  0.00           N  
ATOM   4142  CA  TYR A 267      19.472  83.848  84.975  1.00  0.00           C  
ATOM   4143  C   TYR A 267      18.502  83.906  86.145  1.00  0.00           C  
ATOM   4144  O   TYR A 267      18.817  83.449  87.251  1.00  0.00           O  
ATOM   4145  CB  TYR A 267      19.968  85.243  84.577  1.00  0.00           C  
ATOM   4146  CG  TYR A 267      20.522  86.147  85.638  1.00  0.00           C  
ATOM   4147  CD1 TYR A 267      21.813  85.985  86.110  1.00  0.00           C  
ATOM   4148  CD2 TYR A 267      19.734  87.195  86.098  1.00  0.00           C  
ATOM   4149  CE1 TYR A 267      22.317  86.868  87.048  1.00  0.00           C  
ATOM   4150  CE2 TYR A 267      20.232  88.077  87.030  1.00  0.00           C  
ATOM   4151  CZ  TYR A 267      21.521  87.920  87.506  1.00  0.00           C  
ATOM   4152  OH  TYR A 267      22.023  88.800  88.438  1.00  0.00           O  
ATOM   4153  H   TYR A 267      18.880  83.770  82.926  1.00  0.00           H  
ATOM   4154  HA  TYR A 267      20.319  83.228  85.268  1.00  0.00           H  
ATOM   4155 1HB  TYR A 267      20.734  85.127  83.809  1.00  0.00           H  
ATOM   4156 2HB  TYR A 267      19.154  85.771  84.105  1.00  0.00           H  
ATOM   4157  HD1 TYR A 267      22.433  85.169  85.738  1.00  0.00           H  
ATOM   4158  HD2 TYR A 267      18.723  87.320  85.712  1.00  0.00           H  
ATOM   4159  HE1 TYR A 267      23.332  86.746  87.422  1.00  0.00           H  
ATOM   4160  HE2 TYR A 267      19.612  88.898  87.389  1.00  0.00           H  
ATOM   4161  HH  TYR A 267      21.358  89.461  88.644  1.00  0.00           H  
ATOM   4162  N   LEU A 268      17.314  84.450  85.903  1.00  0.00           N  
ATOM   4163  CA  LEU A 268      16.344  84.574  86.966  1.00  0.00           C  
ATOM   4164  C   LEU A 268      15.867  83.224  87.486  1.00  0.00           C  
ATOM   4165  O   LEU A 268      15.698  83.076  88.696  1.00  0.00           O  
ATOM   4166  CB  LEU A 268      15.174  85.416  86.489  1.00  0.00           C  
ATOM   4167  CG  LEU A 268      15.530  86.885  86.244  1.00  0.00           C  
ATOM   4168  CD1 LEU A 268      14.341  87.591  85.634  1.00  0.00           C  
ATOM   4169  CD2 LEU A 268      15.974  87.522  87.555  1.00  0.00           C  
ATOM   4170  H   LEU A 268      17.093  84.800  84.971  1.00  0.00           H  
ATOM   4171  HA  LEU A 268      16.818  85.102  87.787  1.00  0.00           H  
ATOM   4172 1HB  LEU A 268      14.811  84.994  85.547  1.00  0.00           H  
ATOM   4173 2HB  LEU A 268      14.375  85.365  87.225  1.00  0.00           H  
ATOM   4174  HG  LEU A 268      16.346  86.943  85.534  1.00  0.00           H  
ATOM   4175 1HD1 LEU A 268      14.596  88.632  85.439  1.00  0.00           H  
ATOM   4176 2HD1 LEU A 268      14.077  87.099  84.696  1.00  0.00           H  
ATOM   4177 3HD1 LEU A 268      13.499  87.544  86.319  1.00  0.00           H  
ATOM   4178 1HD2 LEU A 268      16.241  88.564  87.377  1.00  0.00           H  
ATOM   4179 2HD2 LEU A 268      15.162  87.471  88.280  1.00  0.00           H  
ATOM   4180 3HD2 LEU A 268      16.838  86.988  87.941  1.00  0.00           H  
ATOM   4181  N   ASP A 269      15.683  82.224  86.609  1.00  0.00           N  
ATOM   4182  CA  ASP A 269      15.252  80.908  87.078  1.00  0.00           C  
ATOM   4183  C   ASP A 269      16.293  80.293  88.011  1.00  0.00           C  
ATOM   4184  O   ASP A 269      15.943  79.666  89.014  1.00  0.00           O  
ATOM   4185  CB  ASP A 269      14.960  79.944  85.916  1.00  0.00           C  
ATOM   4186  CG  ASP A 269      13.634  80.234  85.149  1.00  0.00           C  
ATOM   4187  OD1 ASP A 269      12.834  81.012  85.627  1.00  0.00           O  
ATOM   4188  OD2 ASP A 269      13.421  79.620  84.121  1.00  0.00           O  
ATOM   4189  H   ASP A 269      15.825  82.385  85.612  1.00  0.00           H  
ATOM   4190  HA  ASP A 269      14.329  81.034  87.640  1.00  0.00           H  
ATOM   4191 1HB  ASP A 269      15.784  80.006  85.199  1.00  0.00           H  
ATOM   4192 2HB  ASP A 269      14.933  78.923  86.290  1.00  0.00           H  
ATOM   4193  N   VAL A 270      17.576  80.505  87.711  1.00  0.00           N  
ATOM   4194  CA  VAL A 270      18.636  79.980  88.567  1.00  0.00           C  
ATOM   4195  C   VAL A 270      18.567  80.627  89.945  1.00  0.00           C  
ATOM   4196  O   VAL A 270      18.714  79.955  90.967  1.00  0.00           O  
ATOM   4197  CB  VAL A 270      20.020  80.205  87.935  1.00  0.00           C  
ATOM   4198  CG1 VAL A 270      21.113  79.846  88.927  1.00  0.00           C  
ATOM   4199  CG2 VAL A 270      20.142  79.337  86.687  1.00  0.00           C  
ATOM   4200  H   VAL A 270      17.816  81.017  86.857  1.00  0.00           H  
ATOM   4201  HA  VAL A 270      18.486  78.907  88.681  1.00  0.00           H  
ATOM   4202  HB  VAL A 270      20.129  81.258  87.669  1.00  0.00           H  
ATOM   4203 1HG1 VAL A 270      22.087  80.014  88.470  1.00  0.00           H  
ATOM   4204 2HG1 VAL A 270      21.015  80.474  89.814  1.00  0.00           H  
ATOM   4205 3HG1 VAL A 270      21.018  78.799  89.210  1.00  0.00           H  
ATOM   4206 1HG2 VAL A 270      21.116  79.496  86.227  1.00  0.00           H  
ATOM   4207 2HG2 VAL A 270      20.035  78.290  86.964  1.00  0.00           H  
ATOM   4208 3HG2 VAL A 270      19.363  79.603  85.983  1.00  0.00           H  
ATOM   4209  N   ILE A 271      18.353  81.941  89.959  1.00  0.00           N  
ATOM   4210  CA  ILE A 271      18.224  82.722  91.183  1.00  0.00           C  
ATOM   4211  C   ILE A 271      17.003  82.354  92.009  1.00  0.00           C  
ATOM   4212  O   ILE A 271      17.077  82.264  93.235  1.00  0.00           O  
ATOM   4213  CB  ILE A 271      18.159  84.211  90.850  1.00  0.00           C  
ATOM   4214  CG1 ILE A 271      19.502  84.644  90.320  1.00  0.00           C  
ATOM   4215  CG2 ILE A 271      17.722  85.024  92.071  1.00  0.00           C  
ATOM   4216  CD1 ILE A 271      19.487  85.974  89.691  1.00  0.00           C  
ATOM   4217  H   ILE A 271      18.280  82.426  89.061  1.00  0.00           H  
ATOM   4218  HA  ILE A 271      19.108  82.542  91.790  1.00  0.00           H  
ATOM   4219  HB  ILE A 271      17.440  84.363  90.054  1.00  0.00           H  
ATOM   4220 1HG1 ILE A 271      20.212  84.661  91.144  1.00  0.00           H  
ATOM   4221 2HG1 ILE A 271      19.845  83.918  89.581  1.00  0.00           H  
ATOM   4222 1HG2 ILE A 271      17.673  86.077  91.803  1.00  0.00           H  
ATOM   4223 2HG2 ILE A 271      16.739  84.690  92.403  1.00  0.00           H  
ATOM   4224 3HG2 ILE A 271      18.440  84.886  92.877  1.00  0.00           H  
ATOM   4225 1HD1 ILE A 271      20.484  86.194  89.354  1.00  0.00           H  
ATOM   4226 2HD1 ILE A 271      18.807  85.964  88.847  1.00  0.00           H  
ATOM   4227 3HD1 ILE A 271      19.169  86.724  90.410  1.00  0.00           H  
ATOM   4228  N   GLN A 272      15.867  82.190  91.343  1.00  0.00           N  
ATOM   4229  CA  GLN A 272      14.633  81.868  92.026  1.00  0.00           C  
ATOM   4230  C   GLN A 272      14.542  80.422  92.484  1.00  0.00           C  
ATOM   4231  O   GLN A 272      13.923  80.144  93.503  1.00  0.00           O  
ATOM   4232  CB  GLN A 272      13.434  82.209  91.146  1.00  0.00           C  
ATOM   4233  CG  GLN A 272      13.246  83.708  90.896  1.00  0.00           C  
ATOM   4234  CD  GLN A 272      13.006  84.490  92.181  1.00  0.00           C  
ATOM   4235  OE1 GLN A 272      12.242  84.055  93.050  1.00  0.00           O  
ATOM   4236  NE2 GLN A 272      13.644  85.652  92.305  1.00  0.00           N  
ATOM   4237  H   GLN A 272      15.861  82.304  90.333  1.00  0.00           H  
ATOM   4238  HA  GLN A 272      14.577  82.491  92.912  1.00  0.00           H  
ATOM   4239 1HB  GLN A 272      13.561  81.724  90.173  1.00  0.00           H  
ATOM   4240 2HB  GLN A 272      12.522  81.814  91.594  1.00  0.00           H  
ATOM   4241 1HG  GLN A 272      14.147  84.101  90.425  1.00  0.00           H  
ATOM   4242 2HG  GLN A 272      12.389  83.854  90.238  1.00  0.00           H  
ATOM   4243 1HE2 GLN A 272      13.518  86.207  93.130  1.00  0.00           H  
ATOM   4244 2HE2 GLN A 272      14.241  85.974  91.572  1.00  0.00           H  
ATOM   4245  N   ALA A 273      15.173  79.482  91.787  1.00  0.00           N  
ATOM   4246  CA  ALA A 273      15.056  78.086  92.188  1.00  0.00           C  
ATOM   4247  C   ALA A 273      15.284  77.857  93.706  1.00  0.00           C  
ATOM   4248  O   ALA A 273      14.388  77.298  94.339  1.00  0.00           O  
ATOM   4249  CB  ALA A 273      16.004  77.230  91.353  1.00  0.00           C  
ATOM   4250  H   ALA A 273      15.679  79.714  90.933  1.00  0.00           H  
ATOM   4251  HA  ALA A 273      14.036  77.767  91.970  1.00  0.00           H  
ATOM   4252 1HB  ALA A 273      15.874  76.177  91.614  1.00  0.00           H  
ATOM   4253 2HB  ALA A 273      15.766  77.373  90.298  1.00  0.00           H  
ATOM   4254 3HB  ALA A 273      17.032  77.504  91.507  1.00  0.00           H  
ATOM   4255  N   PRO A 274      16.369  78.330  94.378  1.00  0.00           N  
ATOM   4256  CA  PRO A 274      16.573  78.150  95.809  1.00  0.00           C  
ATOM   4257  C   PRO A 274      15.528  78.864  96.669  1.00  0.00           C  
ATOM   4258  O   PRO A 274      15.347  78.522  97.833  1.00  0.00           O  
ATOM   4259  CB  PRO A 274      17.976  78.721  96.038  1.00  0.00           C  
ATOM   4260  CG  PRO A 274      18.206  79.655  94.897  1.00  0.00           C  
ATOM   4261  CD  PRO A 274      17.519  79.004  93.723  1.00  0.00           C  
ATOM   4262  HA  PRO A 274      16.578  77.072  96.028  1.00  0.00           H  
ATOM   4263 1HB  PRO A 274      18.000  79.235  97.001  1.00  0.00           H  
ATOM   4264 2HB  PRO A 274      18.713  77.903  96.091  1.00  0.00           H  
ATOM   4265 1HG  PRO A 274      17.783  80.647  95.131  1.00  0.00           H  
ATOM   4266 2HG  PRO A 274      19.280  79.803  94.728  1.00  0.00           H  
ATOM   4267 1HD  PRO A 274      17.256  79.769  93.048  1.00  0.00           H  
ATOM   4268 2HD  PRO A 274      18.197  78.277  93.269  1.00  0.00           H  
ATOM   4269  N   LEU A 275      14.814  79.845  96.108  1.00  0.00           N  
ATOM   4270  CA  LEU A 275      13.817  80.599  96.864  1.00  0.00           C  
ATOM   4271  C   LEU A 275      12.467  79.886  96.831  1.00  0.00           C  
ATOM   4272  O   LEU A 275      11.510  80.291  97.496  1.00  0.00           O  
ATOM   4273  CB  LEU A 275      13.717  82.017  96.291  1.00  0.00           C  
ATOM   4274  CG  LEU A 275      15.004  82.837  96.421  1.00  0.00           C  
ATOM   4275  CD1 LEU A 275      14.854  84.159  95.695  1.00  0.00           C  
ATOM   4276  CD2 LEU A 275      15.279  83.056  97.899  1.00  0.00           C  
ATOM   4277  H   LEU A 275      14.921  80.081  95.127  1.00  0.00           H  
ATOM   4278  HA  LEU A 275      14.138  80.665  97.902  1.00  0.00           H  
ATOM   4279 1HB  LEU A 275      13.456  81.962  95.232  1.00  0.00           H  
ATOM   4280 2HB  LEU A 275      12.925  82.550  96.812  1.00  0.00           H  
ATOM   4281  HG  LEU A 275      15.838  82.292  95.965  1.00  0.00           H  
ATOM   4282 1HD1 LEU A 275      15.773  84.736  95.791  1.00  0.00           H  
ATOM   4283 2HD1 LEU A 275      14.659  83.972  94.650  1.00  0.00           H  
ATOM   4284 3HD1 LEU A 275      14.027  84.718  96.125  1.00  0.00           H  
ATOM   4285 1HD2 LEU A 275      16.200  83.636  98.021  1.00  0.00           H  
ATOM   4286 2HD2 LEU A 275      14.452  83.600  98.350  1.00  0.00           H  
ATOM   4287 3HD2 LEU A 275      15.380  82.095  98.383  1.00  0.00           H  
ATOM   4288  N   VAL A 276      12.424  78.799  96.068  1.00  0.00           N  
ATOM   4289  CA  VAL A 276      11.273  77.942  95.930  1.00  0.00           C  
ATOM   4290  C   VAL A 276      11.587  76.658  96.687  1.00  0.00           C  
ATOM   4291  O   VAL A 276      10.831  76.228  97.557  1.00  0.00           O  
ATOM   4292  CB  VAL A 276      10.997  77.649  94.453  1.00  0.00           C  
ATOM   4293  CG1 VAL A 276       9.849  76.679  94.324  1.00  0.00           C  
ATOM   4294  CG2 VAL A 276      10.698  78.955  93.742  1.00  0.00           C  
ATOM   4295  H   VAL A 276      13.247  78.534  95.532  1.00  0.00           H  
ATOM   4296  HA  VAL A 276      10.402  78.432  96.360  1.00  0.00           H  
ATOM   4297  HB  VAL A 276      11.873  77.188  94.011  1.00  0.00           H  
ATOM   4298 1HG1 VAL A 276       9.674  76.470  93.271  1.00  0.00           H  
ATOM   4299 2HG1 VAL A 276      10.097  75.752  94.843  1.00  0.00           H  
ATOM   4300 3HG1 VAL A 276       8.953  77.115  94.764  1.00  0.00           H  
ATOM   4301 1HG2 VAL A 276      10.517  78.760  92.688  1.00  0.00           H  
ATOM   4302 2HG2 VAL A 276       9.819  79.419  94.186  1.00  0.00           H  
ATOM   4303 3HG2 VAL A 276      11.546  79.624  93.845  1.00  0.00           H  
ATOM   4304  N   GLU A 277      12.768  76.090  96.416  1.00  0.00           N  
ATOM   4305  CA  GLU A 277      13.203  74.841  97.038  1.00  0.00           C  
ATOM   4306  C   GLU A 277      13.281  74.975  98.559  1.00  0.00           C  
ATOM   4307  O   GLU A 277      12.946  74.044  99.293  1.00  0.00           O  
ATOM   4308  CB  GLU A 277      14.591  74.467  96.503  1.00  0.00           C  
ATOM   4309  CG  GLU A 277      14.620  74.039  95.030  1.00  0.00           C  
ATOM   4310  CD  GLU A 277      16.026  73.857  94.497  1.00  0.00           C  
ATOM   4311  OE1 GLU A 277      16.947  74.233  95.180  1.00  0.00           O  
ATOM   4312  OE2 GLU A 277      16.173  73.350  93.407  1.00  0.00           O  
ATOM   4313  H   GLU A 277      13.367  76.513  95.711  1.00  0.00           H  
ATOM   4314  HA  GLU A 277      12.489  74.058  96.792  1.00  0.00           H  
ATOM   4315 1HB  GLU A 277      15.249  75.315  96.618  1.00  0.00           H  
ATOM   4316 2HB  GLU A 277      15.008  73.653  97.101  1.00  0.00           H  
ATOM   4317 1HG  GLU A 277      14.079  73.101  94.924  1.00  0.00           H  
ATOM   4318 2HG  GLU A 277      14.103  74.788  94.436  1.00  0.00           H  
ATOM   4319  N   GLN A 278      13.701  76.150  99.028  1.00  0.00           N  
ATOM   4320  CA  GLN A 278      13.840  76.439 100.443  1.00  0.00           C  
ATOM   4321  C   GLN A 278      12.743  77.392 100.918  1.00  0.00           C  
ATOM   4322  O   GLN A 278      12.887  78.039 101.961  1.00  0.00           O  
ATOM   4323  CB  GLN A 278      15.213  77.050 100.694  1.00  0.00           C  
ATOM   4324  CG  GLN A 278      16.331  76.125 100.291  1.00  0.00           C  
ATOM   4325  CD  GLN A 278      17.690  76.693 100.526  1.00  0.00           C  
ATOM   4326  OE1 GLN A 278      18.493  76.756  99.604  1.00  0.00           O  
ATOM   4327  NE2 GLN A 278      17.954  77.115 101.744  1.00  0.00           N  
ATOM   4328  H   GLN A 278      13.994  76.882  98.383  1.00  0.00           H  
ATOM   4329  HA  GLN A 278      13.754  75.510 101.003  1.00  0.00           H  
ATOM   4330 1HB  GLN A 278      15.308  77.998 100.179  1.00  0.00           H  
ATOM   4331 2HB  GLN A 278      15.319  77.244 101.753  1.00  0.00           H  
ATOM   4332 1HG  GLN A 278      16.230  75.196 100.833  1.00  0.00           H  
ATOM   4333 2HG  GLN A 278      16.238  75.937  99.218  1.00  0.00           H  
ATOM   4334 1HE2 GLN A 278      18.850  77.503 101.969  1.00  0.00           H  
ATOM   4335 2HE2 GLN A 278      17.244  77.060 102.446  1.00  0.00           H  
ATOM   4336  N   LYS A 279      11.642  77.485 100.162  1.00  0.00           N  
ATOM   4337  CA  LYS A 279      10.564  78.410 100.493  1.00  0.00           C  
ATOM   4338  C   LYS A 279      10.071  78.290 101.924  1.00  0.00           C  
ATOM   4339  O   LYS A 279       9.806  79.306 102.568  1.00  0.00           O  
ATOM   4340  CB  LYS A 279       9.383  78.216  99.544  1.00  0.00           C  
ATOM   4341  CG  LYS A 279       8.205  79.149  99.786  1.00  0.00           C  
ATOM   4342  CD  LYS A 279       7.105  78.931  98.749  1.00  0.00           C  
ATOM   4343  CE  LYS A 279       5.901  79.829  99.019  1.00  0.00           C  
ATOM   4344  NZ  LYS A 279       4.820  79.627  98.013  1.00  0.00           N  
ATOM   4345  H   LYS A 279      11.536  76.914  99.322  1.00  0.00           H  
ATOM   4346  HA  LYS A 279      10.943  79.424 100.352  1.00  0.00           H  
ATOM   4347 1HB  LYS A 279       9.715  78.397  98.535  1.00  0.00           H  
ATOM   4348 2HB  LYS A 279       9.034  77.186  99.593  1.00  0.00           H  
ATOM   4349 1HG  LYS A 279       7.800  78.972 100.783  1.00  0.00           H  
ATOM   4350 2HG  LYS A 279       8.549  80.183  99.730  1.00  0.00           H  
ATOM   4351 1HD  LYS A 279       7.500  79.146  97.753  1.00  0.00           H  
ATOM   4352 2HD  LYS A 279       6.786  77.889  98.777  1.00  0.00           H  
ATOM   4353 1HE  LYS A 279       5.507  79.607 100.011  1.00  0.00           H  
ATOM   4354 2HE  LYS A 279       6.220  80.871  98.991  1.00  0.00           H  
ATOM   4355 1HZ  LYS A 279       4.043  80.237  98.226  1.00  0.00           H  
ATOM   4356 2HZ  LYS A 279       5.172  79.842  97.091  1.00  0.00           H  
ATOM   4357 3HZ  LYS A 279       4.509  78.667  98.039  1.00  0.00           H  
ATOM   4358  N   GLN A 280       9.926  77.065 102.447  1.00  0.00           N  
ATOM   4359  CA  GLN A 280       9.421  76.937 103.812  1.00  0.00           C  
ATOM   4360  C   GLN A 280      10.398  77.528 104.826  1.00  0.00           C  
ATOM   4361  O   GLN A 280       9.990  78.211 105.758  1.00  0.00           O  
ATOM   4362  CB  GLN A 280       9.183  75.471 104.178  1.00  0.00           C  
ATOM   4363  CG  GLN A 280       8.496  75.245 105.554  1.00  0.00           C  
ATOM   4364  CD  GLN A 280       7.041  75.757 105.610  1.00  0.00           C  
ATOM   4365  OE1 GLN A 280       6.236  75.358 104.757  1.00  0.00           O  
ATOM   4366  NE2 GLN A 280       6.684  76.597 106.593  1.00  0.00           N  
ATOM   4367  H   GLN A 280      10.158  76.248 101.897  1.00  0.00           H  
ATOM   4368  HA  GLN A 280       8.478  77.478 103.886  1.00  0.00           H  
ATOM   4369 1HB  GLN A 280       8.570  74.998 103.412  1.00  0.00           H  
ATOM   4370 2HB  GLN A 280      10.140  74.947 104.201  1.00  0.00           H  
ATOM   4371 1HG  GLN A 280       8.493  74.180 105.776  1.00  0.00           H  
ATOM   4372 2HG  GLN A 280       9.069  75.782 106.323  1.00  0.00           H  
ATOM   4373 1HE2 GLN A 280       5.746  76.928 106.649  1.00  0.00           H  
ATOM   4374 2HE2 GLN A 280       7.354  76.928 107.310  1.00  0.00           H  
ATOM   4375  N   GLU A 281      11.700  77.332 104.619  1.00  0.00           N  
ATOM   4376  CA  GLU A 281      12.667  77.852 105.583  1.00  0.00           C  
ATOM   4377  C   GLU A 281      12.673  79.378 105.519  1.00  0.00           C  
ATOM   4378  O   GLU A 281      12.720  80.070 106.543  1.00  0.00           O  
ATOM   4379  CB  GLU A 281      14.056  77.324 105.268  1.00  0.00           C  
ATOM   4380  CG  GLU A 281      14.306  75.822 105.463  1.00  0.00           C  
ATOM   4381  CD  GLU A 281      14.242  75.341 106.882  1.00  0.00           C  
ATOM   4382  OE1 GLU A 281      14.902  75.913 107.718  1.00  0.00           O  
ATOM   4383  OE2 GLU A 281      13.552  74.380 107.126  1.00  0.00           O  
ATOM   4384  H   GLU A 281      12.018  76.816 103.808  1.00  0.00           H  
ATOM   4385  HA  GLU A 281      12.372  77.542 106.586  1.00  0.00           H  
ATOM   4386 1HB  GLU A 281      14.261  77.533 104.229  1.00  0.00           H  
ATOM   4387 2HB  GLU A 281      14.768  77.858 105.865  1.00  0.00           H  
ATOM   4388 1HG  GLU A 281      13.572  75.273 104.874  1.00  0.00           H  
ATOM   4389 2HG  GLU A 281      15.288  75.594 105.064  1.00  0.00           H  
ATOM   4390  N   VAL A 282      12.546  79.901 104.298  1.00  0.00           N  
ATOM   4391  CA  VAL A 282      12.509  81.336 104.089  1.00  0.00           C  
ATOM   4392  C   VAL A 282      11.279  81.916 104.758  1.00  0.00           C  
ATOM   4393  O   VAL A 282      11.348  82.936 105.455  1.00  0.00           O  
ATOM   4394  CB  VAL A 282      12.488  81.661 102.583  1.00  0.00           C  
ATOM   4395  CG1 VAL A 282      12.221  83.129 102.383  1.00  0.00           C  
ATOM   4396  CG2 VAL A 282      13.841  81.274 101.948  1.00  0.00           C  
ATOM   4397  H   VAL A 282      12.503  79.273 103.493  1.00  0.00           H  
ATOM   4398  HA  VAL A 282      13.399  81.775 104.537  1.00  0.00           H  
ATOM   4399  HB  VAL A 282      11.687  81.103 102.105  1.00  0.00           H  
ATOM   4400 1HG1 VAL A 282      12.200  83.354 101.318  1.00  0.00           H  
ATOM   4401 2HG1 VAL A 282      11.261  83.384 102.828  1.00  0.00           H  
ATOM   4402 3HG1 VAL A 282      12.988  83.695 102.855  1.00  0.00           H  
ATOM   4403 1HG2 VAL A 282      13.820  81.499 100.881  1.00  0.00           H  
ATOM   4404 2HG2 VAL A 282      14.642  81.831 102.420  1.00  0.00           H  
ATOM   4405 3HG2 VAL A 282      14.018  80.213 102.085  1.00  0.00           H  
ATOM   4406  N   SER A 283      10.149  81.240 104.563  1.00  0.00           N  
ATOM   4407  CA  SER A 283       8.896  81.672 105.127  1.00  0.00           C  
ATOM   4408  C   SER A 283       8.966  81.657 106.643  1.00  0.00           C  
ATOM   4409  O   SER A 283       8.551  82.624 107.277  1.00  0.00           O  
ATOM   4410  CB  SER A 283       7.788  80.750 104.657  1.00  0.00           C  
ATOM   4411  OG  SER A 283       7.635  80.832 103.265  1.00  0.00           O  
ATOM   4412  H   SER A 283      10.153  80.410 103.976  1.00  0.00           H  
ATOM   4413  HA  SER A 283       8.692  82.688 104.791  1.00  0.00           H  
ATOM   4414 1HB  SER A 283       8.021  79.726 104.940  1.00  0.00           H  
ATOM   4415 2HB  SER A 283       6.857  81.020 105.148  1.00  0.00           H  
ATOM   4416  HG  SER A 283       8.477  80.471 102.901  1.00  0.00           H  
ATOM   4417  N   ASP A 284       9.547  80.606 107.237  1.00  0.00           N  
ATOM   4418  CA  ASP A 284       9.604  80.541 108.691  1.00  0.00           C  
ATOM   4419  C   ASP A 284      10.395  81.718 109.249  1.00  0.00           C  
ATOM   4420  O   ASP A 284       9.979  82.331 110.233  1.00  0.00           O  
ATOM   4421  CB  ASP A 284      10.210  79.216 109.176  1.00  0.00           C  
ATOM   4422  CG  ASP A 284       9.276  77.975 108.957  1.00  0.00           C  
ATOM   4423  OD1 ASP A 284       8.116  78.148 108.632  1.00  0.00           O  
ATOM   4424  OD2 ASP A 284       9.730  76.875 109.166  1.00  0.00           O  
ATOM   4425  H   ASP A 284       9.896  79.828 106.678  1.00  0.00           H  
ATOM   4426  HA  ASP A 284       8.588  80.601 109.075  1.00  0.00           H  
ATOM   4427 1HB  ASP A 284      11.145  79.040 108.633  1.00  0.00           H  
ATOM   4428 2HB  ASP A 284      10.458  79.295 110.234  1.00  0.00           H  
ATOM   4429  N   ILE A 285      11.482  82.103 108.577  1.00  0.00           N  
ATOM   4430  CA  ILE A 285      12.255  83.262 109.013  1.00  0.00           C  
ATOM   4431  C   ILE A 285      11.425  84.531 108.956  1.00  0.00           C  
ATOM   4432  O   ILE A 285      11.392  85.321 109.906  1.00  0.00           O  
ATOM   4433  CB  ILE A 285      13.532  83.419 108.168  1.00  0.00           C  
ATOM   4434  CG1 ILE A 285      14.485  82.256 108.500  1.00  0.00           C  
ATOM   4435  CG2 ILE A 285      14.178  84.812 108.369  1.00  0.00           C  
ATOM   4436  CD1 ILE A 285      15.635  82.099 107.554  1.00  0.00           C  
ATOM   4437  H   ILE A 285      11.793  81.561 107.765  1.00  0.00           H  
ATOM   4438  HA  ILE A 285      12.553  83.099 110.052  1.00  0.00           H  
ATOM   4439  HB  ILE A 285      13.265  83.309 107.116  1.00  0.00           H  
ATOM   4440 1HG1 ILE A 285      14.888  82.425 109.498  1.00  0.00           H  
ATOM   4441 2HG1 ILE A 285      13.916  81.325 108.509  1.00  0.00           H  
ATOM   4442 1HG2 ILE A 285      15.064  84.894 107.743  1.00  0.00           H  
ATOM   4443 2HG2 ILE A 285      13.466  85.589 108.089  1.00  0.00           H  
ATOM   4444 3HG2 ILE A 285      14.459  84.936 109.413  1.00  0.00           H  
ATOM   4445 1HD1 ILE A 285      16.253  81.269 107.877  1.00  0.00           H  
ATOM   4446 2HD1 ILE A 285      15.240  81.896 106.564  1.00  0.00           H  
ATOM   4447 3HD1 ILE A 285      16.236  83.008 107.536  1.00  0.00           H  
ATOM   4448  N   LEU A 286      10.723  84.719 107.849  1.00  0.00           N  
ATOM   4449  CA  LEU A 286       9.902  85.902 107.689  1.00  0.00           C  
ATOM   4450  C   LEU A 286       8.715  85.932 108.660  1.00  0.00           C  
ATOM   4451  O   LEU A 286       8.280  87.009 109.051  1.00  0.00           O  
ATOM   4452  CB  LEU A 286       9.467  86.003 106.240  1.00  0.00           C  
ATOM   4453  CG  LEU A 286      10.641  86.288 105.281  1.00  0.00           C  
ATOM   4454  CD1 LEU A 286      10.149  86.233 103.853  1.00  0.00           C  
ATOM   4455  CD2 LEU A 286      11.260  87.655 105.633  1.00  0.00           C  
ATOM   4456  H   LEU A 286      10.782  84.034 107.092  1.00  0.00           H  
ATOM   4457  HA  LEU A 286      10.524  86.768 107.905  1.00  0.00           H  
ATOM   4458 1HB  LEU A 286       9.011  85.054 105.948  1.00  0.00           H  
ATOM   4459 2HB  LEU A 286       8.730  86.797 106.140  1.00  0.00           H  
ATOM   4460  HG  LEU A 286      11.402  85.513 105.398  1.00  0.00           H  
ATOM   4461 1HD1 LEU A 286      10.980  86.417 103.174  1.00  0.00           H  
ATOM   4462 2HD1 LEU A 286       9.732  85.244 103.658  1.00  0.00           H  
ATOM   4463 3HD1 LEU A 286       9.383  86.989 103.703  1.00  0.00           H  
ATOM   4464 1HD2 LEU A 286      12.097  87.864 104.970  1.00  0.00           H  
ATOM   4465 2HD2 LEU A 286      10.510  88.436 105.519  1.00  0.00           H  
ATOM   4466 3HD2 LEU A 286      11.615  87.642 106.665  1.00  0.00           H  
ATOM   4467  N   VAL A 287       8.194  84.759 109.047  1.00  0.00           N  
ATOM   4468  CA  VAL A 287       7.108  84.653 110.028  1.00  0.00           C  
ATOM   4469  C   VAL A 287       7.594  84.932 111.449  1.00  0.00           C  
ATOM   4470  O   VAL A 287       6.916  85.616 112.221  1.00  0.00           O  
ATOM   4471  CB  VAL A 287       6.440  83.267 109.982  1.00  0.00           C  
ATOM   4472  CG1 VAL A 287       5.463  83.119 111.138  1.00  0.00           C  
ATOM   4473  CG2 VAL A 287       5.669  83.116 108.665  1.00  0.00           C  
ATOM   4474  H   VAL A 287       8.562  83.903 108.636  1.00  0.00           H  
ATOM   4475  HA  VAL A 287       6.353  85.395 109.774  1.00  0.00           H  
ATOM   4476  HB  VAL A 287       7.207  82.495 110.065  1.00  0.00           H  
ATOM   4477 1HG1 VAL A 287       4.999  82.134 111.095  1.00  0.00           H  
ATOM   4478 2HG1 VAL A 287       6.002  83.225 112.081  1.00  0.00           H  
ATOM   4479 3HG1 VAL A 287       4.694  83.887 111.069  1.00  0.00           H  
ATOM   4480 1HG2 VAL A 287       5.202  82.133 108.632  1.00  0.00           H  
ATOM   4481 2HG2 VAL A 287       4.904  83.888 108.607  1.00  0.00           H  
ATOM   4482 3HG2 VAL A 287       6.337  83.221 107.828  1.00  0.00           H  
ATOM   4483  N   GLN A 288       8.748  84.373 111.816  1.00  0.00           N  
ATOM   4484  CA  GLN A 288       9.322  84.611 113.137  1.00  0.00           C  
ATOM   4485  C   GLN A 288       9.771  86.061 113.316  1.00  0.00           C  
ATOM   4486  O   GLN A 288       9.638  86.620 114.405  1.00  0.00           O  
ATOM   4487  CB  GLN A 288      10.489  83.666 113.418  1.00  0.00           C  
ATOM   4488  CG  GLN A 288      10.075  82.211 113.618  1.00  0.00           C  
ATOM   4489  CD  GLN A 288      11.260  81.283 113.883  1.00  0.00           C  
ATOM   4490  OE1 GLN A 288      12.399  81.549 113.484  1.00  0.00           O  
ATOM   4491  NE2 GLN A 288      10.994  80.176 114.574  1.00  0.00           N  
ATOM   4492  H   GLN A 288       9.250  83.777 111.159  1.00  0.00           H  
ATOM   4493  HA  GLN A 288       8.550  84.411 113.879  1.00  0.00           H  
ATOM   4494 1HB  GLN A 288      11.187  83.703 112.576  1.00  0.00           H  
ATOM   4495 2HB  GLN A 288      11.022  83.999 114.305  1.00  0.00           H  
ATOM   4496 1HG  GLN A 288       9.396  82.159 114.472  1.00  0.00           H  
ATOM   4497 2HG  GLN A 288       9.565  81.869 112.718  1.00  0.00           H  
ATOM   4498 1HE2 GLN A 288      11.726  79.527 114.785  1.00  0.00           H  
ATOM   4499 2HE2 GLN A 288      10.060  79.996 114.883  1.00  0.00           H  
ATOM   4500  N   MET A 289      10.259  86.699 112.251  1.00  0.00           N  
ATOM   4501  CA  MET A 289      10.688  88.087 112.355  1.00  0.00           C  
ATOM   4502  C   MET A 289       9.665  88.985 113.090  1.00  0.00           C  
ATOM   4503  O   MET A 289      10.046  89.588 114.083  1.00  0.00           O  
ATOM   4504  CB  MET A 289      11.143  88.622 111.000  1.00  0.00           C  
ATOM   4505  CG  MET A 289      11.441  90.099 111.001  1.00  0.00           C  
ATOM   4506  SD  MET A 289      11.855  90.709 109.387  1.00  0.00           S  
ATOM   4507  CE  MET A 289      10.296  90.469 108.548  1.00  0.00           C  
ATOM   4508  H   MET A 289      10.385  86.202 111.367  1.00  0.00           H  
ATOM   4509  HA  MET A 289      11.586  88.094 112.974  1.00  0.00           H  
ATOM   4510 1HB  MET A 289      12.083  88.128 110.750  1.00  0.00           H  
ATOM   4511 2HB  MET A 289      10.468  88.351 110.202  1.00  0.00           H  
ATOM   4512 1HG  MET A 289      10.560  90.620 111.346  1.00  0.00           H  
ATOM   4513 2HG  MET A 289      12.260  90.318 111.683  1.00  0.00           H  
ATOM   4514 1HE  MET A 289      10.384  90.802 107.514  1.00  0.00           H  
ATOM   4515 2HE  MET A 289      10.030  89.406 108.566  1.00  0.00           H  
ATOM   4516 3HE  MET A 289       9.517  91.044 109.053  1.00  0.00           H  
ATOM   4517  N   PRO A 290       8.386  89.116 112.683  1.00  0.00           N  
ATOM   4518  CA  PRO A 290       7.351  89.834 113.409  1.00  0.00           C  
ATOM   4519  C   PRO A 290       7.262  89.475 114.893  1.00  0.00           C  
ATOM   4520  O   PRO A 290       6.880  90.317 115.706  1.00  0.00           O  
ATOM   4521  CB  PRO A 290       6.092  89.412 112.660  1.00  0.00           C  
ATOM   4522  CG  PRO A 290       6.569  89.210 111.264  1.00  0.00           C  
ATOM   4523  CD  PRO A 290       7.944  88.638 111.395  1.00  0.00           C  
ATOM   4524  HA  PRO A 290       7.505  90.905 113.286  1.00  0.00           H  
ATOM   4525 1HB  PRO A 290       5.687  88.486 113.104  1.00  0.00           H  
ATOM   4526 2HB  PRO A 290       5.318  90.184 112.750  1.00  0.00           H  
ATOM   4527 1HG  PRO A 290       5.897  88.520 110.730  1.00  0.00           H  
ATOM   4528 2HG  PRO A 290       6.561  90.157 110.710  1.00  0.00           H  
ATOM   4529 1HD  PRO A 290       7.921  87.591 111.360  1.00  0.00           H  
ATOM   4530 2HD  PRO A 290       8.508  89.070 110.598  1.00  0.00           H  
ATOM   4531  N   GLN A 291       7.585  88.239 115.289  1.00  0.00           N  
ATOM   4532  CA  GLN A 291       7.491  87.943 116.709  1.00  0.00           C  
ATOM   4533  C   GLN A 291       8.616  88.714 117.377  1.00  0.00           C  
ATOM   4534  O   GLN A 291       8.429  89.375 118.405  1.00  0.00           O  
ATOM   4535  CB  GLN A 291       7.661  86.441 116.974  1.00  0.00           C  
ATOM   4536  CG  GLN A 291       6.537  85.573 116.420  1.00  0.00           C  
ATOM   4537  CD  GLN A 291       6.786  84.069 116.615  1.00  0.00           C  
ATOM   4538  OE1 GLN A 291       7.929  83.599 116.684  1.00  0.00           O  
ATOM   4539  NE2 GLN A 291       5.699  83.306 116.708  1.00  0.00           N  
ATOM   4540  H   GLN A 291       7.941  87.532 114.655  1.00  0.00           H  
ATOM   4541  HA  GLN A 291       6.537  88.292 117.098  1.00  0.00           H  
ATOM   4542 1HB  GLN A 291       8.597  86.093 116.551  1.00  0.00           H  
ATOM   4543 2HB  GLN A 291       7.712  86.272 118.048  1.00  0.00           H  
ATOM   4544 1HG  GLN A 291       5.605  85.838 116.913  1.00  0.00           H  
ATOM   4545 2HG  GLN A 291       6.463  85.766 115.343  1.00  0.00           H  
ATOM   4546 1HE2 GLN A 291       5.788  82.317 116.839  1.00  0.00           H  
ATOM   4547 2HE2 GLN A 291       4.790  83.720 116.648  1.00  0.00           H  
ATOM   4548  N   ALA A 292       9.791  88.661 116.743  1.00  0.00           N  
ATOM   4549  CA  ALA A 292      10.963  89.350 117.255  1.00  0.00           C  
ATOM   4550  C   ALA A 292      10.730  90.847 117.271  1.00  0.00           C  
ATOM   4551  O   ALA A 292      11.117  91.529 118.222  1.00  0.00           O  
ATOM   4552  CB  ALA A 292      12.186  89.022 116.417  1.00  0.00           C  
ATOM   4553  H   ALA A 292       9.856  88.113 115.880  1.00  0.00           H  
ATOM   4554  HA  ALA A 292      11.132  89.019 118.276  1.00  0.00           H  
ATOM   4555 1HB  ALA A 292      13.053  89.530 116.834  1.00  0.00           H  
ATOM   4556 2HB  ALA A 292      12.351  87.946 116.428  1.00  0.00           H  
ATOM   4557 3HB  ALA A 292      12.040  89.351 115.401  1.00  0.00           H  
ATOM   4558  N   LEU A 293      10.055  91.352 116.235  1.00  0.00           N  
ATOM   4559  CA  LEU A 293       9.812  92.776 116.122  1.00  0.00           C  
ATOM   4560  C   LEU A 293       8.905  93.262 117.247  1.00  0.00           C  
ATOM   4561  O   LEU A 293       9.134  94.328 117.829  1.00  0.00           O  
ATOM   4562  CB  LEU A 293       9.209  93.111 114.762  1.00  0.00           C  
ATOM   4563  CG  LEU A 293      10.157  92.869 113.576  1.00  0.00           C  
ATOM   4564  CD1 LEU A 293       9.437  93.156 112.264  1.00  0.00           C  
ATOM   4565  CD2 LEU A 293      11.369  93.685 113.772  1.00  0.00           C  
ATOM   4566  H   LEU A 293       9.765  90.722 115.491  1.00  0.00           H  
ATOM   4567  HA  LEU A 293      10.762  93.287 116.180  1.00  0.00           H  
ATOM   4568 1HB  LEU A 293       8.317  92.521 114.629  1.00  0.00           H  
ATOM   4569 2HB  LEU A 293       8.931  94.163 114.756  1.00  0.00           H  
ATOM   4570  HG  LEU A 293      10.454  91.845 113.552  1.00  0.00           H  
ATOM   4571 1HD1 LEU A 293      10.114  92.980 111.430  1.00  0.00           H  
ATOM   4572 2HD1 LEU A 293       8.575  92.516 112.162  1.00  0.00           H  
ATOM   4573 3HD1 LEU A 293       9.115  94.186 112.254  1.00  0.00           H  
ATOM   4574 1HD2 LEU A 293      12.062  93.514 112.950  1.00  0.00           H  
ATOM   4575 2HD2 LEU A 293      11.091  94.724 113.811  1.00  0.00           H  
ATOM   4576 3HD2 LEU A 293      11.841  93.401 114.708  1.00  0.00           H  
ATOM   4577  N   LYS A 294       7.899  92.460 117.607  1.00  0.00           N  
ATOM   4578  CA  LYS A 294       7.028  92.836 118.714  1.00  0.00           C  
ATOM   4579  C   LYS A 294       7.821  92.852 120.018  1.00  0.00           C  
ATOM   4580  O   LYS A 294       7.651  93.751 120.850  1.00  0.00           O  
ATOM   4581  CB  LYS A 294       5.837  91.880 118.812  1.00  0.00           C  
ATOM   4582  CG  LYS A 294       4.810  92.038 117.687  1.00  0.00           C  
ATOM   4583  CD  LYS A 294       3.682  91.020 117.810  1.00  0.00           C  
ATOM   4584  CE  LYS A 294       2.685  91.161 116.669  1.00  0.00           C  
ATOM   4585  NZ  LYS A 294       1.599  90.141 116.748  1.00  0.00           N  
ATOM   4586  H   LYS A 294       7.715  91.596 117.091  1.00  0.00           H  
ATOM   4587  HA  LYS A 294       6.652  93.842 118.534  1.00  0.00           H  
ATOM   4588 1HB  LYS A 294       6.203  90.850 118.784  1.00  0.00           H  
ATOM   4589 2HB  LYS A 294       5.331  92.024 119.765  1.00  0.00           H  
ATOM   4590 1HG  LYS A 294       4.386  93.040 117.729  1.00  0.00           H  
ATOM   4591 2HG  LYS A 294       5.300  91.917 116.727  1.00  0.00           H  
ATOM   4592 1HD  LYS A 294       4.108  90.014 117.786  1.00  0.00           H  
ATOM   4593 2HD  LYS A 294       3.164  91.157 118.758  1.00  0.00           H  
ATOM   4594 1HE  LYS A 294       2.241  92.154 116.703  1.00  0.00           H  
ATOM   4595 2HE  LYS A 294       3.214  91.041 115.721  1.00  0.00           H  
ATOM   4596 1HZ  LYS A 294       0.962  90.265 115.974  1.00  0.00           H  
ATOM   4597 2HZ  LYS A 294       2.005  89.217 116.705  1.00  0.00           H  
ATOM   4598 3HZ  LYS A 294       1.097  90.248 117.616  1.00  0.00           H  
ATOM   4599  N   ILE A 295       8.736  91.893 120.176  1.00  0.00           N  
ATOM   4600  CA  ILE A 295       9.552  91.823 121.377  1.00  0.00           C  
ATOM   4601  C   ILE A 295      10.485  93.019 121.532  1.00  0.00           C  
ATOM   4602  O   ILE A 295      10.530  93.625 122.604  1.00  0.00           O  
ATOM   4603  CB  ILE A 295      10.375  90.528 121.411  1.00  0.00           C  
ATOM   4604  CG1 ILE A 295       9.432  89.327 121.571  1.00  0.00           C  
ATOM   4605  CG2 ILE A 295      11.404  90.593 122.536  1.00  0.00           C  
ATOM   4606  CD1 ILE A 295      10.086  87.989 121.314  1.00  0.00           C  
ATOM   4607  H   ILE A 295       8.835  91.170 119.458  1.00  0.00           H  
ATOM   4608  HA  ILE A 295       8.880  91.810 122.236  1.00  0.00           H  
ATOM   4609  HB  ILE A 295      10.892  90.407 120.466  1.00  0.00           H  
ATOM   4610 1HG1 ILE A 295       9.036  89.329 122.583  1.00  0.00           H  
ATOM   4611 2HG1 ILE A 295       8.601  89.443 120.879  1.00  0.00           H  
ATOM   4612 1HG2 ILE A 295      11.990  89.677 122.544  1.00  0.00           H  
ATOM   4613 2HG2 ILE A 295      12.067  91.444 122.379  1.00  0.00           H  
ATOM   4614 3HG2 ILE A 295      10.892  90.706 123.491  1.00  0.00           H  
ATOM   4615 1HD1 ILE A 295       9.350  87.196 121.447  1.00  0.00           H  
ATOM   4616 2HD1 ILE A 295      10.464  87.961 120.297  1.00  0.00           H  
ATOM   4617 3HD1 ILE A 295      10.907  87.845 122.013  1.00  0.00           H  
ATOM   4618  N   ILE A 296      11.206  93.389 120.463  1.00  0.00           N  
ATOM   4619  CA  ILE A 296      12.126  94.521 120.589  1.00  0.00           C  
ATOM   4620  C   ILE A 296      11.341  95.823 120.718  1.00  0.00           C  
ATOM   4621  O   ILE A 296      11.767  96.750 121.415  1.00  0.00           O  
ATOM   4622  CB  ILE A 296      13.135  94.561 119.415  1.00  0.00           C  
ATOM   4623  CG1 ILE A 296      12.431  94.839 118.105  1.00  0.00           C  
ATOM   4624  CG2 ILE A 296      13.890  93.244 119.359  1.00  0.00           C  
ATOM   4625  CD1 ILE A 296      13.348  94.987 116.911  1.00  0.00           C  
ATOM   4626  H   ILE A 296      11.130  92.860 119.593  1.00  0.00           H  
ATOM   4627  HA  ILE A 296      12.705  94.386 121.496  1.00  0.00           H  
ATOM   4628  HB  ILE A 296      13.838  95.373 119.578  1.00  0.00           H  
ATOM   4629 1HG1 ILE A 296      11.738  94.055 117.939  1.00  0.00           H  
ATOM   4630 2HG1 ILE A 296      11.888  95.769 118.193  1.00  0.00           H  
ATOM   4631 1HG2 ILE A 296      14.615  93.272 118.547  1.00  0.00           H  
ATOM   4632 2HG2 ILE A 296      14.408  93.083 120.304  1.00  0.00           H  
ATOM   4633 3HG2 ILE A 296      13.192  92.432 119.191  1.00  0.00           H  
ATOM   4634 1HD1 ILE A 296      12.756  95.202 116.025  1.00  0.00           H  
ATOM   4635 2HD1 ILE A 296      14.043  95.787 117.079  1.00  0.00           H  
ATOM   4636 3HD1 ILE A 296      13.897  94.060 116.766  1.00  0.00           H  
ATOM   4637  N   GLY A 297      10.144  95.861 120.129  1.00  0.00           N  
ATOM   4638  CA  GLY A 297       9.278  97.006 120.267  1.00  0.00           C  
ATOM   4639  C   GLY A 297       8.973  97.217 121.735  1.00  0.00           C  
ATOM   4640  O   GLY A 297       9.259  98.275 122.290  1.00  0.00           O  
ATOM   4641  H   GLY A 297       9.832  95.092 119.537  1.00  0.00           H  
ATOM   4642 1HA  GLY A 297       9.762  97.883 119.863  1.00  0.00           H  
ATOM   4643 2HA  GLY A 297       8.358  96.837 119.708  1.00  0.00           H  
ATOM   4644  N   ARG A 298       8.447  96.176 122.380  1.00  0.00           N  
ATOM   4645  CA  ARG A 298       8.093  96.221 123.794  1.00  0.00           C  
ATOM   4646  C   ARG A 298       9.298  96.470 124.700  1.00  0.00           C  
ATOM   4647  O   ARG A 298       9.177  97.137 125.728  1.00  0.00           O  
ATOM   4648  CB  ARG A 298       7.439  94.910 124.182  1.00  0.00           C  
ATOM   4649  CG  ARG A 298       6.047  94.699 123.603  1.00  0.00           C  
ATOM   4650  CD  ARG A 298       5.542  93.338 123.899  1.00  0.00           C  
ATOM   4651  NE  ARG A 298       4.219  93.113 123.341  1.00  0.00           N  
ATOM   4652  CZ  ARG A 298       3.593  91.920 123.315  1.00  0.00           C  
ATOM   4653  NH1 ARG A 298       4.179  90.855 123.817  1.00  0.00           N  
ATOM   4654  NH2 ARG A 298       2.385  91.820 122.787  1.00  0.00           N  
ATOM   4655  H   ARG A 298       8.255  95.320 121.857  1.00  0.00           H  
ATOM   4656  HA  ARG A 298       7.379  97.025 123.945  1.00  0.00           H  
ATOM   4657 1HB  ARG A 298       8.066  94.084 123.836  1.00  0.00           H  
ATOM   4658 2HB  ARG A 298       7.370  94.841 125.265  1.00  0.00           H  
ATOM   4659 1HG  ARG A 298       5.360  95.425 124.035  1.00  0.00           H  
ATOM   4660 2HG  ARG A 298       6.080  94.829 122.523  1.00  0.00           H  
ATOM   4661 1HD  ARG A 298       6.225  92.606 123.463  1.00  0.00           H  
ATOM   4662 2HD  ARG A 298       5.489  93.192 124.976  1.00  0.00           H  
ATOM   4663  HE  ARG A 298       3.736  93.908 122.946  1.00  0.00           H  
ATOM   4664 1HH1 ARG A 298       5.101  90.931 124.222  1.00  0.00           H  
ATOM   4665 2HH1 ARG A 298       3.707  89.963 123.798  1.00  0.00           H  
ATOM   4666 1HH2 ARG A 298       1.932  92.638 122.403  1.00  0.00           H  
ATOM   4667 2HH2 ARG A 298       1.915  90.928 122.771  1.00  0.00           H  
ATOM   4668  N   ALA A 299      10.454  95.904 124.342  1.00  0.00           N  
ATOM   4669  CA  ALA A 299      11.683  96.079 125.108  1.00  0.00           C  
ATOM   4670  C   ALA A 299      12.149  97.539 125.152  1.00  0.00           C  
ATOM   4671  O   ALA A 299      12.709  97.985 126.160  1.00  0.00           O  
ATOM   4672  CB  ALA A 299      12.786  95.223 124.517  1.00  0.00           C  
ATOM   4673  H   ALA A 299      10.485  95.320 123.509  1.00  0.00           H  
ATOM   4674  HA  ALA A 299      11.485  95.757 126.128  1.00  0.00           H  
ATOM   4675 1HB  ALA A 299      13.689  95.329 125.114  1.00  0.00           H  
ATOM   4676 2HB  ALA A 299      12.470  94.179 124.508  1.00  0.00           H  
ATOM   4677 3HB  ALA A 299      12.980  95.553 123.504  1.00  0.00           H  
ATOM   4678  N   GLY A 300      11.953  98.270 124.050  1.00  0.00           N  
ATOM   4679  CA  GLY A 300      12.391  99.658 123.958  1.00  0.00           C  
ATOM   4680  C   GLY A 300      11.366 100.632 124.534  1.00  0.00           C  
ATOM   4681  O   GLY A 300      10.368 100.228 125.121  1.00  0.00           O  
ATOM   4682  H   GLY A 300      11.515  97.836 123.233  1.00  0.00           H  
ATOM   4683 1HA  GLY A 300      13.339  99.772 124.481  1.00  0.00           H  
ATOM   4684 2HA  GLY A 300      12.571  99.898 122.916  1.00  0.00           H  
ATOM   4685  N   GLY A 301      11.605 101.937 124.357  1.00  0.00           N  
ATOM   4686  CA  GLY A 301      10.691 102.944 124.909  1.00  0.00           C  
ATOM   4687  C   GLY A 301       9.471 103.254 124.033  1.00  0.00           C  
ATOM   4688  O   GLY A 301       8.546 103.919 124.494  1.00  0.00           O  
ATOM   4689  H   GLY A 301      12.436 102.232 123.865  1.00  0.00           H  
ATOM   4690 1HA  GLY A 301      10.347 102.607 125.887  1.00  0.00           H  
ATOM   4691 2HA  GLY A 301      11.245 103.866 125.082  1.00  0.00           H  
ATOM   4692  N   ILE A 302       9.464 102.715 122.808  1.00  0.00           N  
ATOM   4693  CA  ILE A 302       8.419 102.911 121.790  1.00  0.00           C  
ATOM   4694  C   ILE A 302       8.101 104.375 121.438  1.00  0.00           C  
ATOM   4695  O   ILE A 302       8.115 105.276 122.276  1.00  0.00           O  
ATOM   4696  CB  ILE A 302       7.126 102.171 122.201  1.00  0.00           C  
ATOM   4697  CG1 ILE A 302       7.399 100.687 122.243  1.00  0.00           C  
ATOM   4698  CG2 ILE A 302       5.991 102.467 121.244  1.00  0.00           C  
ATOM   4699  CD1 ILE A 302       6.285  99.882 122.844  1.00  0.00           C  
ATOM   4700  H   ILE A 302      10.258 102.149 122.559  1.00  0.00           H  
ATOM   4701  HA  ILE A 302       8.768 102.436 120.872  1.00  0.00           H  
ATOM   4702  HB  ILE A 302       6.832 102.478 123.202  1.00  0.00           H  
ATOM   4703 1HG1 ILE A 302       7.575 100.334 121.227  1.00  0.00           H  
ATOM   4704 2HG1 ILE A 302       8.301 100.512 122.833  1.00  0.00           H  
ATOM   4705 1HG2 ILE A 302       5.098 101.935 121.558  1.00  0.00           H  
ATOM   4706 2HG2 ILE A 302       5.783 103.526 121.255  1.00  0.00           H  
ATOM   4707 3HG2 ILE A 302       6.257 102.155 120.236  1.00  0.00           H  
ATOM   4708 1HD1 ILE A 302       6.557  98.838 122.835  1.00  0.00           H  
ATOM   4709 2HD1 ILE A 302       6.116 100.207 123.871  1.00  0.00           H  
ATOM   4710 3HD1 ILE A 302       5.378 100.026 122.260  1.00  0.00           H  
ATOM   4711  N   TYR A 303       7.857 104.613 120.153  1.00  0.00           N  
ATOM   4712  CA  TYR A 303       7.520 105.938 119.662  1.00  0.00           C  
ATOM   4713  C   TYR A 303       6.074 105.922 119.175  1.00  0.00           C  
ATOM   4714  O   TYR A 303       5.792 105.497 118.054  1.00  0.00           O  
ATOM   4715  CB  TYR A 303       8.455 106.297 118.514  1.00  0.00           C  
ATOM   4716  CG  TYR A 303       9.901 106.263 118.907  1.00  0.00           C  
ATOM   4717  CD1 TYR A 303      10.597 105.061 118.813  1.00  0.00           C  
ATOM   4718  CD2 TYR A 303      10.534 107.403 119.366  1.00  0.00           C  
ATOM   4719  CE1 TYR A 303      11.923 105.003 119.176  1.00  0.00           C  
ATOM   4720  CE2 TYR A 303      11.865 107.349 119.730  1.00  0.00           C  
ATOM   4721  CZ  TYR A 303      12.560 106.156 119.636  1.00  0.00           C  
ATOM   4722  OH  TYR A 303      13.887 106.106 120.001  1.00  0.00           O  
ATOM   4723  H   TYR A 303       7.865 103.837 119.492  1.00  0.00           H  
ATOM   4724  HA  TYR A 303       7.611 106.663 120.470  1.00  0.00           H  
ATOM   4725 1HB  TYR A 303       8.307 105.592 117.690  1.00  0.00           H  
ATOM   4726 2HB  TYR A 303       8.219 107.294 118.146  1.00  0.00           H  
ATOM   4727  HD1 TYR A 303      10.087 104.165 118.452  1.00  0.00           H  
ATOM   4728  HD2 TYR A 303       9.984 108.342 119.441  1.00  0.00           H  
ATOM   4729  HE1 TYR A 303      12.469 104.063 119.103  1.00  0.00           H  
ATOM   4730  HE2 TYR A 303      12.368 108.247 120.092  1.00  0.00           H  
ATOM   4731  HH  TYR A 303      14.167 106.972 120.310  1.00  0.00           H  
ATOM   4732  N   GLY A 304       5.131 106.367 119.998  1.00  0.00           N  
ATOM   4733  CA  GLY A 304       3.740 106.214 119.581  1.00  0.00           C  
ATOM   4734  C   GLY A 304       3.442 104.723 119.445  1.00  0.00           C  
ATOM   4735  O   GLY A 304       3.502 103.987 120.425  1.00  0.00           O  
ATOM   4736  H   GLY A 304       5.369 106.749 120.904  1.00  0.00           H  
ATOM   4737 1HA  GLY A 304       3.076 106.662 120.319  1.00  0.00           H  
ATOM   4738 2HA  GLY A 304       3.573 106.719 118.630  1.00  0.00           H  
ATOM   4739  N   ASP A 305       3.079 104.298 118.242  1.00  0.00           N  
ATOM   4740  CA  ASP A 305       2.764 102.901 117.961  1.00  0.00           C  
ATOM   4741  C   ASP A 305       3.907 102.202 117.207  1.00  0.00           C  
ATOM   4742  O   ASP A 305       3.715 101.113 116.661  1.00  0.00           O  
ATOM   4743  CB  ASP A 305       1.497 102.816 117.111  1.00  0.00           C  
ATOM   4744  CG  ASP A 305       0.251 103.335 117.830  1.00  0.00           C  
ATOM   4745  OD1 ASP A 305       0.074 103.022 118.980  1.00  0.00           O  
ATOM   4746  OD2 ASP A 305      -0.504 104.052 117.218  1.00  0.00           O  
ATOM   4747  H   ASP A 305       3.047 104.965 117.484  1.00  0.00           H  
ATOM   4748  HA  ASP A 305       2.605 102.380 118.905  1.00  0.00           H  
ATOM   4749 1HB  ASP A 305       1.641 103.389 116.196  1.00  0.00           H  
ATOM   4750 2HB  ASP A 305       1.329 101.780 116.820  1.00  0.00           H  
ATOM   4751  N   PHE A 306       5.087 102.832 117.160  1.00  0.00           N  
ATOM   4752  CA  PHE A 306       6.197 102.327 116.354  1.00  0.00           C  
ATOM   4753  C   PHE A 306       7.528 102.061 117.071  1.00  0.00           C  
ATOM   4754  O   PHE A 306       7.802 102.525 118.183  1.00  0.00           O  
ATOM   4755  CB  PHE A 306       6.453 103.323 115.232  1.00  0.00           C  
ATOM   4756  CG  PHE A 306       5.238 103.551 114.411  1.00  0.00           C  
ATOM   4757  CD1 PHE A 306       4.382 104.595 114.729  1.00  0.00           C  
ATOM   4758  CD2 PHE A 306       4.919 102.724 113.355  1.00  0.00           C  
ATOM   4759  CE1 PHE A 306       3.234 104.813 113.999  1.00  0.00           C  
ATOM   4760  CE2 PHE A 306       3.770 102.936 112.622  1.00  0.00           C  
ATOM   4761  CZ  PHE A 306       2.926 103.983 112.944  1.00  0.00           C  
ATOM   4762  H   PHE A 306       5.206 103.723 117.637  1.00  0.00           H  
ATOM   4763  HA  PHE A 306       5.876 101.386 115.908  1.00  0.00           H  
ATOM   4764 1HB  PHE A 306       6.767 104.279 115.659  1.00  0.00           H  
ATOM   4765 2HB  PHE A 306       7.253 102.965 114.585  1.00  0.00           H  
ATOM   4766  HD1 PHE A 306       4.633 105.247 115.572  1.00  0.00           H  
ATOM   4767  HD2 PHE A 306       5.584 101.895 113.108  1.00  0.00           H  
ATOM   4768  HE1 PHE A 306       2.570 105.637 114.258  1.00  0.00           H  
ATOM   4769  HE2 PHE A 306       3.526 102.276 111.790  1.00  0.00           H  
ATOM   4770  HZ  PHE A 306       2.019 104.149 112.366  1.00  0.00           H  
ATOM   4771  N   PHE A 307       8.386 101.313 116.384  1.00  0.00           N  
ATOM   4772  CA  PHE A 307       9.739 101.039 116.850  1.00  0.00           C  
ATOM   4773  C   PHE A 307      10.664 101.050 115.642  1.00  0.00           C  
ATOM   4774  O   PHE A 307      10.290 100.590 114.564  1.00  0.00           O  
ATOM   4775  CB  PHE A 307       9.839  99.709 117.584  1.00  0.00           C  
ATOM   4776  CG  PHE A 307      11.226  99.455 118.104  1.00  0.00           C  
ATOM   4777  CD1 PHE A 307      11.625  99.998 119.319  1.00  0.00           C  
ATOM   4778  CD2 PHE A 307      12.138  98.706 117.387  1.00  0.00           C  
ATOM   4779  CE1 PHE A 307      12.898  99.787 119.794  1.00  0.00           C  
ATOM   4780  CE2 PHE A 307      13.409  98.507 117.863  1.00  0.00           C  
ATOM   4781  CZ  PHE A 307      13.789  99.040 119.064  1.00  0.00           C  
ATOM   4782  H   PHE A 307       8.099 100.934 115.493  1.00  0.00           H  
ATOM   4783  HA  PHE A 307      10.054 101.835 117.525  1.00  0.00           H  
ATOM   4784 1HB  PHE A 307       9.148  99.709 118.427  1.00  0.00           H  
ATOM   4785 2HB  PHE A 307       9.562  98.889 116.919  1.00  0.00           H  
ATOM   4786  HD1 PHE A 307      10.917 100.593 119.896  1.00  0.00           H  
ATOM   4787  HD2 PHE A 307      11.846  98.282 116.436  1.00  0.00           H  
ATOM   4788  HE1 PHE A 307      13.200 100.214 120.743  1.00  0.00           H  
ATOM   4789  HE2 PHE A 307      14.121  97.936 117.285  1.00  0.00           H  
ATOM   4790  HZ  PHE A 307      14.800  98.878 119.434  1.00  0.00           H  
ATOM   4791  N   ASN A 308      11.845 101.631 115.806  1.00  0.00           N  
ATOM   4792  CA  ASN A 308      12.804 101.744 114.717  1.00  0.00           C  
ATOM   4793  C   ASN A 308      13.769 100.562 114.614  1.00  0.00           C  
ATOM   4794  O   ASN A 308      14.600 100.340 115.494  1.00  0.00           O  
ATOM   4795  CB  ASN A 308      13.594 103.025 114.865  1.00  0.00           C  
ATOM   4796  CG  ASN A 308      12.729 104.258 114.778  1.00  0.00           C  
ATOM   4797  OD1 ASN A 308      11.881 104.392 113.888  1.00  0.00           O  
ATOM   4798  ND2 ASN A 308      12.940 105.169 115.693  1.00  0.00           N  
ATOM   4799  H   ASN A 308      12.091 101.992 116.716  1.00  0.00           H  
ATOM   4800  HA  ASN A 308      12.250 101.782 113.777  1.00  0.00           H  
ATOM   4801 1HB  ASN A 308      14.107 103.023 115.828  1.00  0.00           H  
ATOM   4802 2HB  ASN A 308      14.357 103.071 114.086  1.00  0.00           H  
ATOM   4803 1HD2 ASN A 308      12.404 106.015 115.694  1.00  0.00           H  
ATOM   4804 2HD2 ASN A 308      13.651 105.025 116.383  1.00  0.00           H  
ATOM   4805  N   PHE A 309      13.661  99.820 113.522  1.00  0.00           N  
ATOM   4806  CA  PHE A 309      14.492  98.649 113.265  1.00  0.00           C  
ATOM   4807  C   PHE A 309      14.665  98.498 111.764  1.00  0.00           C  
ATOM   4808  O   PHE A 309      13.853  99.022 110.998  1.00  0.00           O  
ATOM   4809  CB  PHE A 309      13.821  97.381 113.777  1.00  0.00           C  
ATOM   4810  CG  PHE A 309      12.568  97.111 113.019  1.00  0.00           C  
ATOM   4811  CD1 PHE A 309      12.595  96.324 111.871  1.00  0.00           C  
ATOM   4812  CD2 PHE A 309      11.364  97.653 113.426  1.00  0.00           C  
ATOM   4813  CE1 PHE A 309      11.445  96.094 111.148  1.00  0.00           C  
ATOM   4814  CE2 PHE A 309      10.213  97.426 112.712  1.00  0.00           C  
ATOM   4815  CZ  PHE A 309      10.250  96.648 111.568  1.00  0.00           C  
ATOM   4816  H   PHE A 309      12.950 100.068 112.846  1.00  0.00           H  
ATOM   4817  HA  PHE A 309      15.469  98.785 113.730  1.00  0.00           H  
ATOM   4818 1HB  PHE A 309      14.488  96.528 113.664  1.00  0.00           H  
ATOM   4819 2HB  PHE A 309      13.578  97.485 114.829  1.00  0.00           H  
ATOM   4820  HD1 PHE A 309      13.540  95.893 111.543  1.00  0.00           H  
ATOM   4821  HD2 PHE A 309      11.329  98.273 114.312  1.00  0.00           H  
ATOM   4822  HE1 PHE A 309      11.478  95.478 110.250  1.00  0.00           H  
ATOM   4823  HE2 PHE A 309       9.274  97.866 113.047  1.00  0.00           H  
ATOM   4824  HZ  PHE A 309       9.338  96.471 111.001  1.00  0.00           H  
ATOM   4825  N   TYR A 310      15.690  97.767 111.333  1.00  0.00           N  
ATOM   4826  CA  TYR A 310      15.839  97.517 109.906  1.00  0.00           C  
ATOM   4827  C   TYR A 310      16.192  96.067 109.596  1.00  0.00           C  
ATOM   4828  O   TYR A 310      17.134  95.505 110.159  1.00  0.00           O  
ATOM   4829  CB  TYR A 310      16.932  98.427 109.331  1.00  0.00           C  
ATOM   4830  CG  TYR A 310      16.661  99.911 109.509  1.00  0.00           C  
ATOM   4831  CD1 TYR A 310      17.061 100.558 110.679  1.00  0.00           C  
ATOM   4832  CD2 TYR A 310      16.009 100.622 108.516  1.00  0.00           C  
ATOM   4833  CE1 TYR A 310      16.806 101.903 110.848  1.00  0.00           C  
ATOM   4834  CE2 TYR A 310      15.757 101.970 108.685  1.00  0.00           C  
ATOM   4835  CZ  TYR A 310      16.152 102.610 109.845  1.00  0.00           C  
ATOM   4836  OH  TYR A 310      15.899 103.954 110.009  1.00  0.00           O  
ATOM   4837  H   TYR A 310      16.347  97.374 111.991  1.00  0.00           H  
ATOM   4838  HA  TYR A 310      14.892  97.737 109.412  1.00  0.00           H  
ATOM   4839 1HB  TYR A 310      17.885  98.195 109.807  1.00  0.00           H  
ATOM   4840 2HB  TYR A 310      17.044  98.225 108.264  1.00  0.00           H  
ATOM   4841  HD1 TYR A 310      17.573 100.000 111.463  1.00  0.00           H  
ATOM   4842  HD2 TYR A 310      15.694 100.117 107.602  1.00  0.00           H  
ATOM   4843  HE1 TYR A 310      17.117 102.407 111.763  1.00  0.00           H  
ATOM   4844  HE2 TYR A 310      15.243 102.529 107.904  1.00  0.00           H  
ATOM   4845  HH  TYR A 310      15.457 104.294 109.226  1.00  0.00           H  
ATOM   4846  N   ALA A 311      15.527  95.484 108.601  1.00  0.00           N  
ATOM   4847  CA  ALA A 311      15.865  94.128 108.161  1.00  0.00           C  
ATOM   4848  C   ALA A 311      17.028  94.211 107.186  1.00  0.00           C  
ATOM   4849  O   ALA A 311      16.874  93.959 105.994  1.00  0.00           O  
ATOM   4850  CB  ALA A 311      14.668  93.458 107.512  1.00  0.00           C  
ATOM   4851  H   ALA A 311      14.767  95.980 108.156  1.00  0.00           H  
ATOM   4852  HA  ALA A 311      16.180  93.542 109.024  1.00  0.00           H  
ATOM   4853 1HB  ALA A 311      14.943  92.466 107.193  1.00  0.00           H  
ATOM   4854 2HB  ALA A 311      13.847  93.396 108.227  1.00  0.00           H  
ATOM   4855 3HB  ALA A 311      14.351  94.036 106.646  1.00  0.00           H  
ATOM   4856  N   CYS A 312      18.186  94.599 107.721  1.00  0.00           N  
ATOM   4857  CA  CYS A 312      19.361  94.923 106.919  1.00  0.00           C  
ATOM   4858  C   CYS A 312      19.789  93.804 105.987  1.00  0.00           C  
ATOM   4859  O   CYS A 312      20.021  94.033 104.806  1.00  0.00           O  
ATOM   4860  CB  CYS A 312      20.547  95.266 107.808  1.00  0.00           C  
ATOM   4861  SG  CYS A 312      22.040  95.675 106.869  1.00  0.00           S  
ATOM   4862  H   CYS A 312      18.196  94.751 108.721  1.00  0.00           H  
ATOM   4863  HA  CYS A 312      19.132  95.799 106.320  1.00  0.00           H  
ATOM   4864 1HB  CYS A 312      20.294  96.113 108.446  1.00  0.00           H  
ATOM   4865 2HB  CYS A 312      20.776  94.421 108.457  1.00  0.00           H  
ATOM   4866  N   ASP A 313      19.931  92.593 106.522  1.00  0.00           N  
ATOM   4867  CA  ASP A 313      20.357  91.506 105.659  1.00  0.00           C  
ATOM   4868  C   ASP A 313      19.904  90.187 106.299  1.00  0.00           C  
ATOM   4869  O   ASP A 313      20.587  89.651 107.173  1.00  0.00           O  
ATOM   4870  CB  ASP A 313      21.884  91.536 105.480  1.00  0.00           C  
ATOM   4871  CG  ASP A 313      22.451  90.614 104.361  1.00  0.00           C  
ATOM   4872  OD1 ASP A 313      21.702  89.994 103.616  1.00  0.00           O  
ATOM   4873  OD2 ASP A 313      23.668  90.532 104.259  1.00  0.00           O  
ATOM   4874  H   ASP A 313      19.724  92.431 107.494  1.00  0.00           H  
ATOM   4875  HA  ASP A 313      19.894  91.609 104.693  1.00  0.00           H  
ATOM   4876 1HB  ASP A 313      22.193  92.559 105.257  1.00  0.00           H  
ATOM   4877 2HB  ASP A 313      22.355  91.258 106.422  1.00  0.00           H  
ATOM   4878  N   LEU A 314      18.733  89.690 105.905  1.00  0.00           N  
ATOM   4879  CA  LEU A 314      18.192  88.462 106.473  1.00  0.00           C  
ATOM   4880  C   LEU A 314      18.594  87.336 105.552  1.00  0.00           C  
ATOM   4881  O   LEU A 314      18.295  87.396 104.350  1.00  0.00           O  
ATOM   4882  CB  LEU A 314      16.660  88.480 106.530  1.00  0.00           C  
ATOM   4883  CG  LEU A 314      16.000  89.646 107.242  1.00  0.00           C  
ATOM   4884  CD1 LEU A 314      14.485  89.473 107.135  1.00  0.00           C  
ATOM   4885  CD2 LEU A 314      16.446  89.718 108.686  1.00  0.00           C  
ATOM   4886  H   LEU A 314      18.230  90.183 105.178  1.00  0.00           H  
ATOM   4887  HA  LEU A 314      18.613  88.292 107.463  1.00  0.00           H  
ATOM   4888 1HB  LEU A 314      16.281  88.472 105.513  1.00  0.00           H  
ATOM   4889 2HB  LEU A 314      16.326  87.566 107.018  1.00  0.00           H  
ATOM   4890  HG  LEU A 314      16.278  90.573 106.737  1.00  0.00           H  
ATOM   4891 1HD1 LEU A 314      14.008  90.309 107.606  1.00  0.00           H  
ATOM   4892 2HD1 LEU A 314      14.184  89.431 106.094  1.00  0.00           H  
ATOM   4893 3HD1 LEU A 314      14.182  88.550 107.632  1.00  0.00           H  
ATOM   4894 1HD2 LEU A 314      15.959  90.568 109.172  1.00  0.00           H  
ATOM   4895 2HD2 LEU A 314      16.170  88.797 109.201  1.00  0.00           H  
ATOM   4896 3HD2 LEU A 314      17.530  89.848 108.726  1.00  0.00           H  
ATOM   4897  N   THR A 315      19.259  86.320 106.092  1.00  0.00           N  
ATOM   4898  CA  THR A 315      19.695  85.216 105.251  1.00  0.00           C  
ATOM   4899  C   THR A 315      19.333  83.870 105.858  1.00  0.00           C  
ATOM   4900  O   THR A 315      19.005  83.771 107.043  1.00  0.00           O  
ATOM   4901  CB  THR A 315      21.222  85.274 105.005  1.00  0.00           C  
ATOM   4902  OG1 THR A 315      21.916  85.029 106.235  1.00  0.00           O  
ATOM   4903  CG2 THR A 315      21.638  86.668 104.464  1.00  0.00           C  
ATOM   4904  H   THR A 315      19.477  86.326 107.080  1.00  0.00           H  
ATOM   4905  HA  THR A 315      19.191  85.282 104.287  1.00  0.00           H  
ATOM   4906  HB  THR A 315      21.496  84.508 104.276  1.00  0.00           H  
ATOM   4907  HG1 THR A 315      21.664  84.162 106.568  1.00  0.00           H  
ATOM   4908 1HG2 THR A 315      22.711  86.690 104.288  1.00  0.00           H  
ATOM   4909 2HG2 THR A 315      21.120  86.874 103.539  1.00  0.00           H  
ATOM   4910 3HG2 THR A 315      21.386  87.445 105.186  1.00  0.00           H  
ATOM   4911  N   LEU A 316      19.442  82.839 105.036  1.00  0.00           N  
ATOM   4912  CA  LEU A 316      19.193  81.455 105.388  1.00  0.00           C  
ATOM   4913  C   LEU A 316      20.331  80.507 105.054  1.00  0.00           C  
ATOM   4914  O   LEU A 316      20.821  80.474 103.929  1.00  0.00           O  
ATOM   4915  CB  LEU A 316      17.945  80.999 104.641  1.00  0.00           C  
ATOM   4916  CG  LEU A 316      17.647  79.521 104.627  1.00  0.00           C  
ATOM   4917  CD1 LEU A 316      17.329  78.999 106.014  1.00  0.00           C  
ATOM   4918  CD2 LEU A 316      16.497  79.308 103.697  1.00  0.00           C  
ATOM   4919  H   LEU A 316      19.683  83.034 104.068  1.00  0.00           H  
ATOM   4920  HA  LEU A 316      19.007  81.405 106.461  1.00  0.00           H  
ATOM   4921 1HB  LEU A 316      17.105  81.470 105.100  1.00  0.00           H  
ATOM   4922 2HB  LEU A 316      18.009  81.346 103.609  1.00  0.00           H  
ATOM   4923  HG  LEU A 316      18.522  78.980 104.259  1.00  0.00           H  
ATOM   4924 1HD1 LEU A 316      17.125  77.926 105.960  1.00  0.00           H  
ATOM   4925 2HD1 LEU A 316      18.165  79.162 106.680  1.00  0.00           H  
ATOM   4926 3HD1 LEU A 316      16.457  79.508 106.401  1.00  0.00           H  
ATOM   4927 1HD2 LEU A 316      16.283  78.259 103.655  1.00  0.00           H  
ATOM   4928 2HD2 LEU A 316      15.627  79.848 104.070  1.00  0.00           H
[truncated: 81,406 more chars]
