# Supplementary material for: The transformative power of transformers in protein structure prediction
Source: Proc Natl Acad Sci U S A. 2023 Jul 31;120(32):e2303499120. doi: 10.1073/pnas.2303499120 (PMC10410766; doi:10.1073/pnas.2303499120)
Supplement: Supplementary file 2 — Dataset S01 (GZ) [file pnas.2303499120.sd01.gz › SI_Data/predicted_structures/RoseTTAFold/T1181.pdb]

HEADER                                            28-DEC-22   XXXX              
EXPDTA    THEORETICAL MODEL                                                     
REMARK 220                                                                      
REMARK 220 EXPERIMENTAL DETAILS                                                 
REMARK 220  EXPERIMENT TYPE                : THEORETICAL MODELLING              
REMARK 220  DATE OF DATA COLLECTION        : 28-DEC-22                          
REMARK 220                                                                      
REMARK 220 REMARK: MODEL GENERATED BY ROSETTA                                   
REMARK 220  VERSION 2022.39+release.d8d9982                                     
SSBOND     CYS A  405    CYS A  427                                       2.13  
ATOM      1  N   ASP A   1      -0.012   1.397   2.808  1.00  0.00           N  
ATOM      2  CA  ASP A   1       0.977   0.940   1.841  1.00  0.00           C  
ATOM      3  C   ASP A   1       1.593   2.046   0.977  1.00  0.00           C  
ATOM      4  O   ASP A   1       2.754   1.948   0.572  1.00  0.00           O  
ATOM      5  CB  ASP A   1       0.361  -0.124   0.930  1.00  0.00           C  
ATOM      6  CG  ASP A   1      -0.021  -1.386   1.684  1.00  0.00           C  
ATOM      7  OD1 ASP A   1       0.850  -1.959   2.303  1.00  0.00           O  
ATOM      8  OD2 ASP A   1      -1.174  -1.763   1.647  1.00  0.00           O  
ATOM      9 1H   ASP A   1      -0.011   0.770   3.603  1.00  0.00           H  
ATOM     10 2H   ASP A   1       0.199   2.335   3.114  1.00  0.00           H  
ATOM     11 3H   ASP A   1      -0.925   1.379   2.379  1.00  0.00           H  
ATOM     12  HA  ASP A   1       1.788   0.472   2.401  1.00  0.00           H  
ATOM     13 1HB  ASP A   1      -0.529   0.282   0.450  1.00  0.00           H  
ATOM     14 2HB  ASP A   1       1.069  -0.383   0.144  1.00  0.00           H  
ATOM     15  N   SER A   2       0.836   3.102   0.661  1.00  0.00           N  
ATOM     16  CA  SER A   2       1.390   4.139  -0.224  1.00  0.00           C  
ATOM     17  C   SER A   2       2.621   4.863   0.350  1.00  0.00           C  
ATOM     18  O   SER A   2       3.583   5.129  -0.376  1.00  0.00           O  
ATOM     19  CB  SER A   2       0.306   5.143  -0.558  1.00  0.00           C  
ATOM     20  OG  SER A   2      -0.706   4.544  -1.319  1.00  0.00           O  
ATOM     21  H   SER A   2      -0.112   3.200   0.984  1.00  0.00           H  
ATOM     22  HA  SER A   2       1.698   3.654  -1.151  1.00  0.00           H  
ATOM     23 1HB  SER A   2      -0.113   5.557   0.361  1.00  0.00           H  
ATOM     24 2HB  SER A   2       0.740   5.964  -1.121  1.00  0.00           H  
ATOM     25  HG  SER A   2      -0.273   4.186  -2.099  1.00  0.00           H  
ATOM     26  N   TYR A   3       2.595   5.182   1.642  1.00  0.00           N  
ATOM     27  CA  TYR A   3       3.718   5.853   2.297  1.00  0.00           C  
ATOM     28  C   TYR A   3       3.684   5.675   3.819  1.00  0.00           C  
ATOM     29  O   TYR A   3       2.613   5.521   4.422  1.00  0.00           O  
ATOM     30  CB  TYR A   3       3.790   7.326   1.853  1.00  0.00           C  
ATOM     31  CG  TYR A   3       2.513   8.097   2.019  1.00  0.00           C  
ATOM     32  CD1 TYR A   3       2.249   8.767   3.164  1.00  0.00           C  
ATOM     33  CD2 TYR A   3       1.602   8.104   0.990  1.00  0.00           C  
ATOM     34  CE1 TYR A   3       1.054   9.451   3.312  1.00  0.00           C  
ATOM     35  CE2 TYR A   3       0.417   8.757   1.117  1.00  0.00           C  
ATOM     36  CZ  TYR A   3       0.128   9.431   2.277  1.00  0.00           C  
ATOM     37  OH  TYR A   3      -1.099  10.051   2.423  1.00  0.00           O  
ATOM     38  H   TYR A   3       1.781   4.946   2.184  1.00  0.00           H  
ATOM     39  HA  TYR A   3       4.636   5.377   1.949  1.00  0.00           H  
ATOM     40 1HB  TYR A   3       4.563   7.835   2.429  1.00  0.00           H  
ATOM     41 2HB  TYR A   3       4.083   7.381   0.806  1.00  0.00           H  
ATOM     42  HD1 TYR A   3       2.976   8.749   3.950  1.00  0.00           H  
ATOM     43  HD2 TYR A   3       1.827   7.574   0.075  1.00  0.00           H  
ATOM     44  HE1 TYR A   3       0.835   9.981   4.240  1.00  0.00           H  
ATOM     45  HE2 TYR A   3      -0.300   8.736   0.298  1.00  0.00           H  
ATOM     46  HH  TYR A   3      -1.107  10.550   3.248  1.00  0.00           H  
ATOM     47  N   GLN A   4       4.856   5.789   4.449  1.00  0.00           N  
ATOM     48  CA  GLN A   4       4.973   5.618   5.898  1.00  0.00           C  
ATOM     49  C   GLN A   4       4.165   6.603   6.717  1.00  0.00           C  
ATOM     50  O   GLN A   4       3.689   6.259   7.799  1.00  0.00           O  
ATOM     51  CB  GLN A   4       6.431   5.671   6.345  1.00  0.00           C  
ATOM     52  CG  GLN A   4       6.627   5.388   7.852  1.00  0.00           C  
ATOM     53  CD  GLN A   4       6.201   3.959   8.282  1.00  0.00           C  
ATOM     54  OE1 GLN A   4       6.604   2.974   7.658  1.00  0.00           O  
ATOM     55  NE2 GLN A   4       5.401   3.850   9.359  1.00  0.00           N  
ATOM     56  H   GLN A   4       5.693   5.947   3.905  1.00  0.00           H  
ATOM     57  HA  GLN A   4       4.607   4.624   6.137  1.00  0.00           H  
ATOM     58 1HB  GLN A   4       7.015   4.943   5.781  1.00  0.00           H  
ATOM     59 2HB  GLN A   4       6.841   6.658   6.135  1.00  0.00           H  
ATOM     60 1HG  GLN A   4       7.682   5.513   8.092  1.00  0.00           H  
ATOM     61 2HG  GLN A   4       6.036   6.104   8.417  1.00  0.00           H  
ATOM     62 1HE2 GLN A   4       5.112   2.945   9.682  1.00  0.00           H  
ATOM     63 2HE2 GLN A   4       5.092   4.676   9.855  1.00  0.00           H  
ATOM     64  N   GLN A   5       3.992   7.831   6.256  1.00  0.00           N  
ATOM     65  CA  GLN A   5       3.195   8.729   7.078  1.00  0.00           C  
ATOM     66  C   GLN A   5       1.758   8.222   7.177  1.00  0.00           C  
ATOM     67  O   GLN A   5       1.105   8.418   8.197  1.00  0.00           O  
ATOM     68  CB  GLN A   5       3.189  10.171   6.569  1.00  0.00           C  
ATOM     69  CG  GLN A   5       4.494  10.897   6.693  1.00  0.00           C  
ATOM     70  CD  GLN A   5       4.396  12.325   6.174  1.00  0.00           C  
ATOM     71  OE1 GLN A   5       3.494  12.668   5.399  1.00  0.00           O  
ATOM     72  NE2 GLN A   5       5.330  13.167   6.598  1.00  0.00           N  
ATOM     73  H   GLN A   5       4.387   8.123   5.375  1.00  0.00           H  
ATOM     74  HA  GLN A   5       3.616   8.736   8.083  1.00  0.00           H  
ATOM     75 1HB  GLN A   5       2.884  10.211   5.549  1.00  0.00           H  
ATOM     76 2HB  GLN A   5       2.458  10.733   7.138  1.00  0.00           H  
ATOM     77 1HG  GLN A   5       4.780  10.931   7.744  1.00  0.00           H  
ATOM     78 2HG  GLN A   5       5.249  10.367   6.113  1.00  0.00           H  
ATOM     79 1HE2 GLN A   5       5.328  14.119   6.290  1.00  0.00           H  
ATOM     80 2HE2 GLN A   5       6.044  12.848   7.223  1.00  0.00           H  
ATOM     81  N   ARG A   6       1.230   7.593   6.118  1.00  0.00           N  
ATOM     82  CA  ARG A   6      -0.148   7.132   6.182  1.00  0.00           C  
ATOM     83  C   ARG A   6      -0.211   5.960   7.136  1.00  0.00           C  
ATOM     84  O   ARG A   6      -1.105   5.867   7.983  1.00  0.00           O  
ATOM     85  CB  ARG A   6      -0.702   6.730   4.824  1.00  0.00           C  
ATOM     86  CG  ARG A   6      -2.186   6.416   4.838  1.00  0.00           C  
ATOM     87  CD  ARG A   6      -2.768   6.185   3.466  1.00  0.00           C  
ATOM     88  NE  ARG A   6      -2.734   7.382   2.595  1.00  0.00           N  
ATOM     89  CZ  ARG A   6      -3.251   7.436   1.355  1.00  0.00           C  
ATOM     90  NH1 ARG A   6      -3.864   6.396   0.828  1.00  0.00           N  
ATOM     91  NH2 ARG A   6      -3.130   8.562   0.684  1.00  0.00           N  
ATOM     92  H   ARG A   6       1.790   7.369   5.301  1.00  0.00           H  
ATOM     93  HA  ARG A   6      -0.769   7.937   6.573  1.00  0.00           H  
ATOM     94 1HB  ARG A   6      -0.570   7.505   4.125  1.00  0.00           H  
ATOM     95 2HB  ARG A   6      -0.165   5.857   4.452  1.00  0.00           H  
ATOM     96 1HG  ARG A   6      -2.345   5.517   5.433  1.00  0.00           H  
ATOM     97 2HG  ARG A   6      -2.721   7.249   5.295  1.00  0.00           H  
ATOM     98 1HD  ARG A   6      -2.202   5.397   2.971  1.00  0.00           H  
ATOM     99 2HD  ARG A   6      -3.807   5.872   3.568  1.00  0.00           H  
ATOM    100  HE  ARG A   6      -2.261   8.238   2.905  1.00  0.00           H  
ATOM    101 1HH1 ARG A   6      -3.951   5.540   1.356  1.00  0.00           H  
ATOM    102 2HH1 ARG A   6      -4.247   6.454  -0.104  1.00  0.00           H  
ATOM    103 1HH2 ARG A   6      -2.632   9.333   1.137  1.00  0.00           H  
ATOM    104 2HH2 ARG A   6      -3.503   8.649  -0.249  1.00  0.00           H  
ATOM    105  N   ASN A   7       0.779   5.069   7.023  1.00  0.00           N  
ATOM    106  CA  ASN A   7       0.819   3.894   7.884  1.00  0.00           C  
ATOM    107  C   ASN A   7       0.922   4.319   9.347  1.00  0.00           C  
ATOM    108  O   ASN A   7       0.236   3.774  10.217  1.00  0.00           O  
ATOM    109  CB  ASN A   7       2.027   3.038   7.544  1.00  0.00           C  
ATOM    110  CG  ASN A   7       1.936   2.316   6.223  1.00  0.00           C  
ATOM    111  OD1 ASN A   7       0.856   2.106   5.648  1.00  0.00           O  
ATOM    112  ND2 ASN A   7       3.082   1.943   5.712  1.00  0.00           N  
ATOM    113  H   ASN A   7       1.496   5.209   6.306  1.00  0.00           H  
ATOM    114  HA  ASN A   7      -0.103   3.325   7.759  1.00  0.00           H  
ATOM    115 1HB  ASN A   7       2.910   3.669   7.529  1.00  0.00           H  
ATOM    116 2HB  ASN A   7       2.178   2.299   8.333  1.00  0.00           H  
ATOM    117 1HD2 ASN A   7       3.118   1.462   4.838  1.00  0.00           H  
ATOM    118 2HD2 ASN A   7       3.932   2.160   6.198  1.00  0.00           H  
ATOM    119  N   THR A   8       1.746   5.338   9.604  1.00  0.00           N  
ATOM    120  CA  THR A   8       1.963   5.827  10.951  1.00  0.00           C  
ATOM    121  C   THR A   8       0.688   6.440  11.493  1.00  0.00           C  
ATOM    122  O   THR A   8       0.292   6.162  12.625  1.00  0.00           O  
ATOM    123  CB  THR A   8       3.044   6.923  10.994  1.00  0.00           C  
ATOM    124  OG1 THR A   8       4.301   6.429  10.480  1.00  0.00           O  
ATOM    125  CG2 THR A   8       3.231   7.390  12.450  1.00  0.00           C  
ATOM    126  H   THR A   8       2.277   5.754   8.844  1.00  0.00           H  
ATOM    127  HA  THR A   8       2.253   4.994  11.591  1.00  0.00           H  
ATOM    128  HB  THR A   8       2.725   7.768  10.384  1.00  0.00           H  
ATOM    129  HG1 THR A   8       4.224   6.399   9.496  1.00  0.00           H  
ATOM    130 1HG2 THR A   8       3.984   8.176  12.487  1.00  0.00           H  
ATOM    131 2HG2 THR A   8       2.286   7.776  12.832  1.00  0.00           H  
ATOM    132 3HG2 THR A   8       3.554   6.551  13.065  1.00  0.00           H  
ATOM    133  N   ARG A   9       0.037   7.271  10.673  1.00  0.00           N  
ATOM    134  CA  ARG A   9      -1.173   7.969  11.063  1.00  0.00           C  
ATOM    135  C   ARG A   9      -2.324   7.032  11.362  1.00  0.00           C  
ATOM    136  O   ARG A   9      -3.088   7.269  12.302  1.00  0.00           O  
ATOM    137  CB  ARG A   9      -1.531   8.991   9.990  1.00  0.00           C  
ATOM    138  CG  ARG A   9      -0.567  10.199   9.966  1.00  0.00           C  
ATOM    139  CD  ARG A   9      -0.732  11.090   8.805  1.00  0.00           C  
ATOM    140  NE  ARG A   9       0.266  12.162   8.841  1.00  0.00           N  
ATOM    141  CZ  ARG A   9       0.632  12.921   7.790  1.00  0.00           C  
ATOM    142  NH1 ARG A   9       0.076  12.739   6.615  1.00  0.00           N  
ATOM    143  NH2 ARG A   9       1.561  13.841   7.936  1.00  0.00           N  
ATOM    144  H   ARG A   9       0.415   7.460   9.744  1.00  0.00           H  
ATOM    145  HA  ARG A   9      -0.965   8.504  11.965  1.00  0.00           H  
ATOM    146 1HB  ARG A   9      -1.500   8.513   9.011  1.00  0.00           H  
ATOM    147 2HB  ARG A   9      -2.541   9.361  10.150  1.00  0.00           H  
ATOM    148 1HG  ARG A   9      -0.782  10.817  10.813  1.00  0.00           H  
ATOM    149 2HG  ARG A   9       0.464   9.868  10.029  1.00  0.00           H  
ATOM    150 1HD  ARG A   9      -0.594  10.522   7.884  1.00  0.00           H  
ATOM    151 2HD  ARG A   9      -1.723  11.539   8.819  1.00  0.00           H  
ATOM    152  HE  ARG A   9       0.725  12.337   9.726  1.00  0.00           H  
ATOM    153 1HH1 ARG A   9      -0.633  12.030   6.498  1.00  0.00           H  
ATOM    154 2HH1 ARG A   9       0.367  13.305   5.828  1.00  0.00           H  
ATOM    155 1HH2 ARG A   9       2.003  13.973   8.834  1.00  0.00           H  
ATOM    156 2HH2 ARG A   9       1.843  14.401   7.142  1.00  0.00           H  
ATOM    157  N   GLU A  10      -2.450   5.944  10.610  1.00  0.00           N  
ATOM    158  CA  GLU A  10      -3.526   5.017  10.911  1.00  0.00           C  
ATOM    159  C   GLU A  10      -3.222   4.260  12.206  1.00  0.00           C  
ATOM    160  O   GLU A  10      -4.095   4.100  13.068  1.00  0.00           O  
ATOM    161  CB  GLU A  10      -3.731   4.035   9.766  1.00  0.00           C  
ATOM    162  CG  GLU A  10      -4.920   3.101   9.954  1.00  0.00           C  
ATOM    163  CD  GLU A  10      -6.273   3.834   9.964  1.00  0.00           C  
ATOM    164  OE1 GLU A  10      -6.331   4.948   9.496  1.00  0.00           O  
ATOM    165  OE2 GLU A  10      -7.245   3.262  10.442  1.00  0.00           O  
ATOM    166  H   GLU A  10      -1.825   5.783   9.818  1.00  0.00           H  
ATOM    167  HA  GLU A  10      -4.445   5.584  11.052  1.00  0.00           H  
ATOM    168 1HB  GLU A  10      -3.866   4.585   8.834  1.00  0.00           H  
ATOM    169 2HB  GLU A  10      -2.833   3.423   9.655  1.00  0.00           H  
ATOM    170 1HG  GLU A  10      -4.922   2.363   9.154  1.00  0.00           H  
ATOM    171 2HG  GLU A  10      -4.789   2.572  10.896  1.00  0.00           H  
ATOM    172  N   LEU A  11      -1.967   3.828  12.390  1.00  0.00           N  
ATOM    173  CA  LEU A  11      -1.650   3.102  13.612  1.00  0.00           C  
ATOM    174  C   LEU A  11      -1.825   4.011  14.822  1.00  0.00           C  
ATOM    175  O   LEU A  11      -2.373   3.599  15.853  1.00  0.00           O  
ATOM    176  CB  LEU A  11      -0.199   2.602  13.572  1.00  0.00           C  
ATOM    177  CG  LEU A  11       0.119   1.501  12.550  1.00  0.00           C  
ATOM    178  CD1 LEU A  11       1.629   1.266  12.535  1.00  0.00           C  
ATOM    179  CD2 LEU A  11      -0.634   0.241  12.895  1.00  0.00           C  
ATOM    180  H   LEU A  11      -1.248   3.967  11.676  1.00  0.00           H  
ATOM    181  HA  LEU A  11      -2.327   2.254  13.703  1.00  0.00           H  
ATOM    182 1HB  LEU A  11       0.447   3.454  13.345  1.00  0.00           H  
ATOM    183 2HB  LEU A  11       0.062   2.226  14.546  1.00  0.00           H  
ATOM    184  HG  LEU A  11      -0.185   1.823  11.564  1.00  0.00           H  
ATOM    185 1HD1 LEU A  11       1.863   0.499  11.797  1.00  0.00           H  
ATOM    186 2HD1 LEU A  11       2.138   2.194  12.266  1.00  0.00           H  
ATOM    187 3HD1 LEU A  11       1.963   0.940  13.518  1.00  0.00           H  
ATOM    188 1HD2 LEU A  11      -0.403  -0.525  12.150  1.00  0.00           H  
ATOM    189 2HD2 LEU A  11      -0.338  -0.105  13.883  1.00  0.00           H  
ATOM    190 3HD2 LEU A  11      -1.707   0.440  12.883  1.00  0.00           H  
ATOM    191  N   TRP A  12      -1.392   5.265  14.671  1.00  0.00           N  
ATOM    192  CA  TRP A  12      -1.475   6.253  15.723  1.00  0.00           C  
ATOM    193  C   TRP A  12      -2.920   6.559  16.076  1.00  0.00           C  
ATOM    194  O   TRP A  12      -3.266   6.592  17.256  1.00  0.00           O  
ATOM    195  CB  TRP A  12      -0.783   7.541  15.308  1.00  0.00           C  
ATOM    196  CG  TRP A  12      -0.750   8.537  16.385  1.00  0.00           C  
ATOM    197  CD1 TRP A  12       0.210   8.700  17.308  1.00  0.00           C  
ATOM    198  CD2 TRP A  12      -1.752   9.489  16.697  1.00  0.00           C  
ATOM    199  NE1 TRP A  12      -0.130   9.680  18.160  1.00  0.00           N  
ATOM    200  CE2 TRP A  12      -1.329  10.170  17.801  1.00  0.00           C  
ATOM    201  CE3 TRP A  12      -2.949   9.808  16.144  1.00  0.00           C  
ATOM    202  CZ2 TRP A  12      -2.078  11.155  18.353  1.00  0.00           C  
ATOM    203  CZ3 TRP A  12      -3.659  10.776  16.690  1.00  0.00           C  
ATOM    204  CH2 TRP A  12      -3.240  11.440  17.754  1.00  0.00           C  
ATOM    205  H   TRP A  12      -0.956   5.539  13.795  1.00  0.00           H  
ATOM    206  HA  TRP A  12      -0.986   5.859  16.609  1.00  0.00           H  
ATOM    207 1HB  TRP A  12       0.239   7.326  14.999  1.00  0.00           H  
ATOM    208 2HB  TRP A  12      -1.302   7.955  14.457  1.00  0.00           H  
ATOM    209  HD1 TRP A  12       1.113   8.139  17.357  1.00  0.00           H  
ATOM    210  HE1 TRP A  12       0.419   9.987  18.939  1.00  0.00           H  
ATOM    211  HE3 TRP A  12      -3.311   9.296  15.271  1.00  0.00           H  
ATOM    212  HZ2 TRP A  12      -1.768  11.710  19.226  1.00  0.00           H  
ATOM    213  HZ3 TRP A  12      -4.587  11.009  16.252  1.00  0.00           H  
ATOM    214  HH2 TRP A  12      -3.871  12.216  18.140  1.00  0.00           H  
ATOM    215  N   ARG A  13      -3.776   6.787  15.062  1.00  0.00           N  
ATOM    216  CA  ARG A  13      -5.183   7.093  15.312  1.00  0.00           C  
ATOM    217  C   ARG A  13      -5.821   5.996  16.138  1.00  0.00           C  
ATOM    218  O   ARG A  13      -6.564   6.267  17.087  1.00  0.00           O  
ATOM    219  CB  ARG A  13      -5.967   7.269  14.009  1.00  0.00           C  
ATOM    220  CG  ARG A  13      -7.460   7.662  14.201  1.00  0.00           C  
ATOM    221  CD  ARG A  13      -8.248   7.753  12.890  1.00  0.00           C  
ATOM    222  NE  ARG A  13      -7.913   8.909  12.028  1.00  0.00           N  
ATOM    223  CZ  ARG A  13      -8.466  10.154  12.137  1.00  0.00           C  
ATOM    224  NH1 ARG A  13      -9.356  10.401  13.072  1.00  0.00           N  
ATOM    225  NH2 ARG A  13      -8.113  11.125  11.292  1.00  0.00           N  
ATOM    226  H   ARG A  13      -3.449   6.764  14.096  1.00  0.00           H  
ATOM    227  HA  ARG A  13      -5.245   8.022  15.875  1.00  0.00           H  
ATOM    228 1HB  ARG A  13      -5.492   8.040  13.402  1.00  0.00           H  
ATOM    229 2HB  ARG A  13      -5.929   6.337  13.436  1.00  0.00           H  
ATOM    230 1HG  ARG A  13      -7.941   6.910  14.831  1.00  0.00           H  
ATOM    231 2HG  ARG A  13      -7.512   8.634  14.696  1.00  0.00           H  
ATOM    232 1HD  ARG A  13      -8.057   6.844  12.313  1.00  0.00           H  
ATOM    233 2HD  ARG A  13      -9.310   7.807  13.123  1.00  0.00           H  
ATOM    234  HE  ARG A  13      -7.233   8.759  11.293  1.00  0.00           H  
ATOM    235 1HH1 ARG A  13      -9.630   9.674  13.714  1.00  0.00           H  
ATOM    236 2HH1 ARG A  13      -9.771  11.326  13.145  1.00  0.00           H  
ATOM    237 1HH2 ARG A  13      -7.435  10.946  10.570  1.00  0.00           H  
ATOM    238 2HH2 ARG A  13      -8.526  12.082  11.373  1.00  0.00           H  
ATOM    239  N   ARG A  14      -5.523   4.745  15.792  1.00  0.00           N  
ATOM    240  CA  ARG A  14      -6.108   3.640  16.522  1.00  0.00           C  
ATOM    241  C   ARG A  14      -5.599   3.604  17.961  1.00  0.00           C  
ATOM    242  O   ARG A  14      -6.389   3.404  18.884  1.00  0.00           O  
ATOM    243  CB  ARG A  14      -5.798   2.349  15.808  1.00  0.00           C  
ATOM    244  CG  ARG A  14      -6.508   2.244  14.481  1.00  0.00           C  
ATOM    245  CD  ARG A  14      -6.179   1.025  13.763  1.00  0.00           C  
ATOM    246  NE  ARG A  14      -6.709   1.063  12.427  1.00  0.00           N  
ATOM    247  CZ  ARG A  14      -6.782   0.042  11.600  1.00  0.00           C  
ATOM    248  NH1 ARG A  14      -6.430  -1.153  11.944  1.00  0.00           N  
ATOM    249  NH2 ARG A  14      -7.215   0.256  10.393  1.00  0.00           N  
ATOM    250  H   ARG A  14      -4.908   4.558  14.994  1.00  0.00           H  
ATOM    251  HA  ARG A  14      -7.189   3.774  16.538  1.00  0.00           H  
ATOM    252 1HB  ARG A  14      -4.724   2.286  15.618  1.00  0.00           H  
ATOM    253 2HB  ARG A  14      -6.082   1.500  16.427  1.00  0.00           H  
ATOM    254 1HG  ARG A  14      -7.583   2.255  14.650  1.00  0.00           H  
ATOM    255 2HG  ARG A  14      -6.239   3.092  13.851  1.00  0.00           H  
ATOM    256 1HD  ARG A  14      -5.094   0.927  13.696  1.00  0.00           H  
ATOM    257 2HD  ARG A  14      -6.598   0.163  14.277  1.00  0.00           H  
ATOM    258  HE  ARG A  14      -6.983   1.968  12.025  1.00  0.00           H  
ATOM    259 1HH1 ARG A  14      -6.084  -1.351  12.870  1.00  0.00           H  
ATOM    260 2HH1 ARG A  14      -6.514  -1.875  11.229  1.00  0.00           H  
ATOM    261 1HH2 ARG A  14      -7.484   1.213  10.137  1.00  0.00           H  
ATOM    262 2HH2 ARG A  14      -7.234  -0.524   9.731  1.00  0.00           H  
ATOM    263  N   SER A  15      -4.300   3.869  18.167  1.00  0.00           N  
ATOM    264  CA  SER A  15      -3.748   3.900  19.521  1.00  0.00           C  
ATOM    265  C   SER A  15      -4.431   4.981  20.326  1.00  0.00           C  
ATOM    266  O   SER A  15      -4.784   4.789  21.495  1.00  0.00           O  
ATOM    267  CB  SER A  15      -2.262   4.175  19.498  1.00  0.00           C  
ATOM    268  OG  SER A  15      -1.726   4.211  20.815  1.00  0.00           O  
ATOM    269  H   SER A  15      -3.677   4.019  17.370  1.00  0.00           H  
ATOM    270  HA  SER A  15      -3.932   2.936  19.999  1.00  0.00           H  
ATOM    271 1HB  SER A  15      -1.785   3.397  18.923  1.00  0.00           H  
ATOM    272 2HB  SER A  15      -2.062   5.119  18.996  1.00  0.00           H  
ATOM    273  HG  SER A  15      -1.931   5.095  21.185  1.00  0.00           H  
ATOM    274  N   LEU A  16      -4.592   6.137  19.697  1.00  0.00           N  
ATOM    275  CA  LEU A  16      -5.195   7.259  20.356  1.00  0.00           C  
ATOM    276  C   LEU A  16      -6.569   6.838  20.873  1.00  0.00           C  
ATOM    277  O   LEU A  16      -6.916   7.068  22.038  1.00  0.00           O  
ATOM    278  CB  LEU A  16      -5.396   8.419  19.393  1.00  0.00           C  
ATOM    279  CG  LEU A  16      -5.889   9.554  20.076  1.00  0.00           C  
ATOM    280  CD1 LEU A  16      -4.768   9.990  20.960  1.00  0.00           C  
ATOM    281  CD2 LEU A  16      -6.383  10.596  19.200  1.00  0.00           C  
ATOM    282  H   LEU A  16      -4.269   6.235  18.737  1.00  0.00           H  
ATOM    283  HA  LEU A  16      -4.571   7.561  21.192  1.00  0.00           H  
ATOM    284 1HB  LEU A  16      -4.445   8.663  18.919  1.00  0.00           H  
ATOM    285 2HB  LEU A  16      -6.111   8.144  18.630  1.00  0.00           H  
ATOM    286  HG  LEU A  16      -6.705   9.241  20.679  1.00  0.00           H  
ATOM    287 1HD1 LEU A  16      -5.075  10.792  21.540  1.00  0.00           H  
ATOM    288 2HD1 LEU A  16      -4.479   9.170  21.606  1.00  0.00           H  
ATOM    289 3HD1 LEU A  16      -3.929  10.285  20.359  1.00  0.00           H  
ATOM    290 1HD2 LEU A  16      -6.745  11.415  19.810  1.00  0.00           H  
ATOM    291 2HD2 LEU A  16      -5.641  10.935  18.579  1.00  0.00           H  
ATOM    292 3HD2 LEU A  16      -7.192  10.185  18.607  1.00  0.00           H  
ATOM    293  N   ALA A  17      -7.342   6.179  20.000  1.00  0.00           N  
ATOM    294  CA  ALA A  17      -8.667   5.713  20.364  1.00  0.00           C  
ATOM    295  C   ALA A  17      -8.612   4.730  21.538  1.00  0.00           C  
ATOM    296  O   ALA A  17      -9.425   4.819  22.461  1.00  0.00           O  
ATOM    297  CB  ALA A  17      -9.321   5.062  19.158  1.00  0.00           C  
ATOM    298  H   ALA A  17      -7.005   6.026  19.049  1.00  0.00           H  
ATOM    299  HA  ALA A  17      -9.256   6.578  20.671  1.00  0.00           H  
ATOM    300 1HB  ALA A  17     -10.326   4.741  19.420  1.00  0.00           H  
ATOM    301 2HB  ALA A  17      -9.366   5.783  18.342  1.00  0.00           H  
ATOM    302 3HB  ALA A  17      -8.738   4.204  18.849  1.00  0.00           H  
ATOM    303  N   GLU A  18      -7.613   3.835  21.555  1.00  0.00           N  
ATOM    304  CA  GLU A  18      -7.471   2.870  22.654  1.00  0.00           C  
ATOM    305  C   GLU A  18      -7.199   3.586  23.978  1.00  0.00           C  
ATOM    306  O   GLU A  18      -7.589   3.112  25.047  1.00  0.00           O  
ATOM    307  CB  GLU A  18      -6.373   1.824  22.381  1.00  0.00           C  
ATOM    308  CG  GLU A  18      -6.703   0.810  21.272  1.00  0.00           C  
ATOM    309  CD  GLU A  18      -5.631  -0.268  21.082  1.00  0.00           C  
ATOM    310  OE1 GLU A  18      -4.608  -0.202  21.725  1.00  0.00           O  
ATOM    311  OE2 GLU A  18      -5.856  -1.160  20.294  1.00  0.00           O  
ATOM    312  H   GLU A  18      -6.968   3.798  20.765  1.00  0.00           H  
ATOM    313  HA  GLU A  18      -8.415   2.335  22.755  1.00  0.00           H  
ATOM    314 1HB  GLU A  18      -5.455   2.333  22.096  1.00  0.00           H  
ATOM    315 2HB  GLU A  18      -6.167   1.268  23.293  1.00  0.00           H  
ATOM    316 1HG  GLU A  18      -7.649   0.327  21.510  1.00  0.00           H  
ATOM    317 2HG  GLU A  18      -6.831   1.350  20.338  1.00  0.00           H  
ATOM    318  N   ALA A  19      -6.562   4.756  23.896  1.00  0.00           N  
ATOM    319  CA  ALA A  19      -6.231   5.577  25.056  1.00  0.00           C  
ATOM    320  C   ALA A  19      -7.440   6.372  25.562  1.00  0.00           C  
ATOM    321  O   ALA A  19      -7.340   7.080  26.567  1.00  0.00           O  
ATOM    322  CB  ALA A  19      -5.106   6.550  24.714  1.00  0.00           C  
ATOM    323  H   ALA A  19      -6.245   5.061  22.972  1.00  0.00           H  
ATOM    324  HA  ALA A  19      -5.901   4.913  25.852  1.00  0.00           H  
ATOM    325 1HB  ALA A  19      -4.847   7.134  25.594  1.00  0.00           H  
ATOM    326 2HB  ALA A  19      -4.242   5.987  24.379  1.00  0.00           H  
ATOM    327 3HB  ALA A  19      -5.423   7.220  23.926  1.00  0.00           H  
ATOM    328  N   GLY A  20      -8.576   6.283  24.858  1.00  0.00           N  
ATOM    329  CA  GLY A  20      -9.775   7.021  25.224  1.00  0.00           C  
ATOM    330  C   GLY A  20      -9.750   8.449  24.699  1.00  0.00           C  
ATOM    331  O   GLY A  20     -10.519   9.292  25.155  1.00  0.00           O  
ATOM    332  H   GLY A  20      -8.632   5.679  24.040  1.00  0.00           H  
ATOM    333 1HA  GLY A  20     -10.643   6.500  24.819  1.00  0.00           H  
ATOM    334 2HA  GLY A  20      -9.880   7.028  26.307  1.00  0.00           H  
ATOM    335  N   LEU A  21      -8.849   8.717  23.760  1.00  0.00           N  
ATOM    336  CA  LEU A  21      -8.669  10.042  23.191  1.00  0.00           C  
ATOM    337  C   LEU A  21      -9.223  10.145  21.754  1.00  0.00           C  
ATOM    338  O   LEU A  21      -9.308   9.148  21.033  1.00  0.00           O  
ATOM    339  CB  LEU A  21      -7.186  10.376  23.263  1.00  0.00           C  
ATOM    340  CG  LEU A  21      -6.542  10.395  24.636  1.00  0.00           C  
ATOM    341  CD1 LEU A  21      -5.052  10.607  24.496  1.00  0.00           C  
ATOM    342  CD2 LEU A  21      -7.137  11.477  25.409  1.00  0.00           C  
ATOM    343  H   LEU A  21      -8.252   7.970  23.400  1.00  0.00           H  
ATOM    344  HA  LEU A  21      -9.204  10.758  23.807  1.00  0.00           H  
ATOM    345 1HB  LEU A  21      -6.685   9.587  22.782  1.00  0.00           H  
ATOM    346 2HB  LEU A  21      -7.000  11.320  22.755  1.00  0.00           H  
ATOM    347  HG  LEU A  21      -6.711   9.441  25.141  1.00  0.00           H  
ATOM    348 1HD1 LEU A  21      -4.591  10.624  25.482  1.00  0.00           H  
ATOM    349 2HD1 LEU A  21      -4.635   9.794  23.918  1.00  0.00           H  
ATOM    350 3HD1 LEU A  21      -4.860  11.551  23.991  1.00  0.00           H  
ATOM    351 1HD2 LEU A  21      -6.699  11.516  26.405  1.00  0.00           H  
ATOM    352 2HD2 LEU A  21      -6.961  12.423  24.892  1.00  0.00           H  
ATOM    353 3HD2 LEU A  21      -8.196  11.291  25.479  1.00  0.00           H  
ATOM    354  N   THR A  22      -9.605  11.361  21.352  1.00  0.00           N  
ATOM    355  CA  THR A  22     -10.138  11.638  20.012  1.00  0.00           C  
ATOM    356  C   THR A  22      -9.252  12.556  19.175  1.00  0.00           C  
ATOM    357  O   THR A  22      -8.857  13.625  19.624  1.00  0.00           O  
ATOM    358  CB  THR A  22     -11.533  12.299  20.111  1.00  0.00           C  
ATOM    359  OG1 THR A  22     -12.446  11.405  20.761  1.00  0.00           O  
ATOM    360  CG2 THR A  22     -12.065  12.680  18.725  1.00  0.00           C  
ATOM    361  H   THR A  22      -9.498  12.131  22.009  1.00  0.00           H  
ATOM    362  HA  THR A  22     -10.234  10.692  19.480  1.00  0.00           H  
ATOM    363  HB  THR A  22     -11.452  13.211  20.716  1.00  0.00           H  
ATOM    364  HG1 THR A  22     -13.270  11.869  20.928  1.00  0.00           H  
ATOM    365 1HG2 THR A  22     -13.041  13.150  18.830  1.00  0.00           H  
ATOM    366 2HG2 THR A  22     -11.384  13.383  18.246  1.00  0.00           H  
ATOM    367 3HG2 THR A  22     -12.156  11.788  18.110  1.00  0.00           H  
ATOM    368  N   LEU A  23      -8.960  12.155  17.940  1.00  0.00           N  
ATOM    369  CA  LEU A  23      -8.153  13.005  17.068  1.00  0.00           C  
ATOM    370  C   LEU A  23      -9.029  13.992  16.345  1.00  0.00           C  
ATOM    371  O   LEU A  23     -10.023  13.609  15.721  1.00  0.00           O  
ATOM    372  CB  LEU A  23      -7.347  12.209  16.031  1.00  0.00           C  
ATOM    373  CG  LEU A  23      -6.542  13.120  15.027  1.00  0.00           C  
ATOM    374  CD1 LEU A  23      -5.497  13.923  15.769  1.00  0.00           C  
ATOM    375  CD2 LEU A  23      -5.886  12.278  13.941  1.00  0.00           C  
ATOM    376  H   LEU A  23      -9.303  11.264  17.610  1.00  0.00           H  
ATOM    377  HA  LEU A  23      -7.448  13.568  17.682  1.00  0.00           H  
ATOM    378 1HB  LEU A  23      -6.665  11.567  16.535  1.00  0.00           H  
ATOM    379 2HB  LEU A  23      -8.032  11.598  15.450  1.00  0.00           H  
ATOM    380  HG  LEU A  23      -7.235  13.823  14.558  1.00  0.00           H  
ATOM    381 1HD1 LEU A  23      -5.000  14.565  15.062  1.00  0.00           H  
ATOM    382 2HD1 LEU A  23      -5.973  14.516  16.504  1.00  0.00           H  
ATOM    383 3HD1 LEU A  23      -4.789  13.291  16.240  1.00  0.00           H  
ATOM    384 1HD2 LEU A  23      -5.361  12.936  13.249  1.00  0.00           H  
ATOM    385 2HD2 LEU A  23      -5.192  11.578  14.345  1.00  0.00           H  
ATOM    386 3HD2 LEU A  23      -6.639  11.748  13.422  1.00  0.00           H  
ATOM    387  N   VAL A  24      -8.686  15.260  16.461  1.00  0.00           N  
ATOM    388  CA  VAL A  24      -9.446  16.295  15.817  1.00  0.00           C  
ATOM    389  C   VAL A  24      -8.763  16.721  14.530  1.00  0.00           C  
ATOM    390  O   VAL A  24      -7.643  17.240  14.541  1.00  0.00           O  
ATOM    391  CB  VAL A  24      -9.551  17.515  16.728  1.00  0.00           C  
ATOM    392  CG1 VAL A  24     -10.361  18.572  16.033  1.00  0.00           C  
ATOM    393  CG2 VAL A  24     -10.154  17.129  18.054  1.00  0.00           C  
ATOM    394  H   VAL A  24      -7.872  15.507  17.019  1.00  0.00           H  
ATOM    395  HA  VAL A  24     -10.442  15.918  15.589  1.00  0.00           H  
ATOM    396  HB  VAL A  24      -8.553  17.919  16.895  1.00  0.00           H  
ATOM    397 1HG1 VAL A  24     -10.413  19.442  16.662  1.00  0.00           H  
ATOM    398 2HG1 VAL A  24      -9.894  18.830  15.090  1.00  0.00           H  
ATOM    399 3HG1 VAL A  24     -11.364  18.196  15.846  1.00  0.00           H  
ATOM    400 1HG2 VAL A  24     -10.214  18.020  18.679  1.00  0.00           H  
ATOM    401 2HG2 VAL A  24     -11.154  16.723  17.906  1.00  0.00           H  
ATOM    402 3HG2 VAL A  24      -9.526  16.376  18.542  1.00  0.00           H  
ATOM    403  N   ASP A  25      -9.430  16.485  13.417  1.00  0.00           N  
ATOM    404  CA  ASP A  25      -8.872  16.847  12.131  1.00  0.00           C  
ATOM    405  C   ASP A  25      -8.711  18.367  12.059  1.00  0.00           C  
ATOM    406  O   ASP A  25      -9.532  19.109  12.601  1.00  0.00           O  
ATOM    407  CB  ASP A  25      -9.756  16.330  10.994  1.00  0.00           C  
ATOM    408  CG  ASP A  25      -9.715  14.771  10.814  1.00  0.00           C  
ATOM    409  OD1 ASP A  25      -8.886  14.109  11.423  1.00  0.00           O  
ATOM    410  OD2 ASP A  25     -10.522  14.278  10.068  1.00  0.00           O  
ATOM    411  H   ASP A  25     -10.341  16.051  13.471  1.00  0.00           H  
ATOM    412  HA  ASP A  25      -7.886  16.390  12.036  1.00  0.00           H  
ATOM    413 1HB  ASP A  25     -10.787  16.632  11.173  1.00  0.00           H  
ATOM    414 2HB  ASP A  25      -9.443  16.794  10.057  1.00  0.00           H  
ATOM    415  N   GLY A  26      -7.672  18.830  11.374  1.00  0.00           N  
ATOM    416  CA  GLY A  26      -7.447  20.267  11.203  1.00  0.00           C  
ATOM    417  C   GLY A  26      -6.100  20.759  11.749  1.00  0.00           C  
ATOM    418  O   GLY A  26      -5.712  21.911  11.518  1.00  0.00           O  
ATOM    419  H   GLY A  26      -7.034  18.173  10.946  1.00  0.00           H  
ATOM    420 1HA  GLY A  26      -7.508  20.495  10.140  1.00  0.00           H  
ATOM    421 2HA  GLY A  26      -8.252  20.822  11.682  1.00  0.00           H  
ATOM    422  N   SER A  27      -5.356  19.884  12.422  1.00  0.00           N  
ATOM    423  CA  SER A  27      -4.051  20.297  12.942  1.00  0.00           C  
ATOM    424  C   SER A  27      -4.032  21.728  13.537  1.00  0.00           C  
ATOM    425  O   SER A  27      -5.057  22.303  13.930  1.00  0.00           O  
ATOM    426  CB  SER A  27      -3.063  20.204  11.738  1.00  0.00           C  
ATOM    427  OG  SER A  27      -1.786  20.697  12.046  1.00  0.00           O  
ATOM    428  H   SER A  27      -5.711  18.957  12.604  1.00  0.00           H  
ATOM    429  HA  SER A  27      -3.749  19.588  13.708  1.00  0.00           H  
ATOM    430 1HB  SER A  27      -2.975  19.161  11.438  1.00  0.00           H  
ATOM    431 2HB  SER A  27      -3.465  20.751  10.891  1.00  0.00           H  
ATOM    432  HG  SER A  27      -1.177  20.473  11.283  1.00  0.00           H  
ATOM    433  N   PHE A  28      -2.834  22.286  13.616  1.00  0.00           N  
ATOM    434  CA  PHE A  28      -2.624  23.661  14.004  1.00  0.00           C  
ATOM    435  C   PHE A  28      -2.363  24.473  12.725  1.00  0.00           C  
ATOM    436  O   PHE A  28      -2.279  25.700  12.747  1.00  0.00           O  
ATOM    437  CB  PHE A  28      -1.461  23.771  14.980  1.00  0.00           C  
ATOM    438  CG  PHE A  28      -1.600  23.166  16.348  1.00  0.00           C  
ATOM    439  CD1 PHE A  28      -1.340  21.853  16.579  1.00  0.00           C  
ATOM    440  CD2 PHE A  28      -1.903  23.964  17.427  1.00  0.00           C  
ATOM    441  CE1 PHE A  28      -1.410  21.315  17.847  1.00  0.00           C  
ATOM    442  CE2 PHE A  28      -1.977  23.454  18.683  1.00  0.00           C  
ATOM    443  CZ  PHE A  28      -1.735  22.115  18.899  1.00  0.00           C  
ATOM    444  H   PHE A  28      -2.049  21.743  13.334  1.00  0.00           H  
ATOM    445  HA  PHE A  28      -3.524  24.046  14.454  1.00  0.00           H  
ATOM    446 1HB  PHE A  28      -0.565  23.421  14.521  1.00  0.00           H  
ATOM    447 2HB  PHE A  28      -1.350  24.781  15.154  1.00  0.00           H  
ATOM    448  HD1 PHE A  28      -1.088  21.232  15.746  1.00  0.00           H  
ATOM    449  HD2 PHE A  28      -2.074  25.026  17.268  1.00  0.00           H  
ATOM    450  HE1 PHE A  28      -1.207  20.250  18.007  1.00  0.00           H  
ATOM    451  HE2 PHE A  28      -2.218  24.116  19.509  1.00  0.00           H  
ATOM    452  HZ  PHE A  28      -1.783  21.693  19.902  1.00  0.00           H  
ATOM    453  N   GLU A  29      -2.271  23.760  11.587  1.00  0.00           N  
ATOM    454  CA  GLU A  29      -2.120  24.422  10.283  1.00  0.00           C  
ATOM    455  C   GLU A  29      -3.457  24.722   9.566  1.00  0.00           C  
ATOM    456  O   GLU A  29      -3.485  25.518   8.625  1.00  0.00           O  
ATOM    457  CB  GLU A  29      -1.216  23.639   9.326  1.00  0.00           C  
ATOM    458  CG  GLU A  29       0.251  23.536   9.747  1.00  0.00           C  
ATOM    459  CD  GLU A  29       1.120  22.832   8.702  1.00  0.00           C  
ATOM    460  OE1 GLU A  29       0.616  22.498   7.655  1.00  0.00           O  
ATOM    461  OE2 GLU A  29       2.284  22.598   8.976  1.00  0.00           O  
ATOM    462  H   GLU A  29      -2.265  22.744  11.651  1.00  0.00           H  
ATOM    463  HA  GLU A  29      -1.628  25.377  10.462  1.00  0.00           H  
ATOM    464 1HB  GLU A  29      -1.598  22.620   9.229  1.00  0.00           H  
ATOM    465 2HB  GLU A  29      -1.254  24.095   8.338  1.00  0.00           H  
ATOM    466 1HG  GLU A  29       0.641  24.540   9.917  1.00  0.00           H  
ATOM    467 2HG  GLU A  29       0.307  22.992  10.689  1.00  0.00           H  
ATOM    468  N   GLU A  30      -4.556  24.048   9.942  1.00  0.00           N  
ATOM    469  CA  GLU A  30      -5.844  24.330   9.300  1.00  0.00           C  
ATOM    470  C   GLU A  30      -6.823  24.950  10.312  1.00  0.00           C  
ATOM    471  O   GLU A  30      -7.628  25.810   9.946  1.00  0.00           O  
ATOM    472  CB  GLU A  30      -6.430  23.087   8.633  1.00  0.00           C  
ATOM    473  CG  GLU A  30      -5.579  22.502   7.502  1.00  0.00           C  
ATOM    474  CD  GLU A  30      -6.194  21.269   6.862  1.00  0.00           C  
ATOM    475  OE1 GLU A  30      -7.222  20.826   7.324  1.00  0.00           O  
ATOM    476  OE2 GLU A  30      -5.627  20.771   5.916  1.00  0.00           O  
ATOM    477  H   GLU A  30      -4.532  23.359  10.687  1.00  0.00           H  
ATOM    478  HA  GLU A  30      -5.685  25.069   8.516  1.00  0.00           H  
ATOM    479 1HB  GLU A  30      -6.577  22.335   9.344  1.00  0.00           H  
ATOM    480 2HB  GLU A  30      -7.407  23.331   8.215  1.00  0.00           H  
ATOM    481 1HG  GLU A  30      -5.440  23.265   6.737  1.00  0.00           H  
ATOM    482 2HG  GLU A  30      -4.599  22.246   7.903  1.00  0.00           H  
ATOM    483  N   GLY A  31      -6.688  24.587  11.596  1.00  0.00           N  
ATOM    484  CA  GLY A  31      -7.551  25.141  12.645  1.00  0.00           C  
ATOM    485  C   GLY A  31      -8.497  24.183  13.388  1.00  0.00           C  
ATOM    486  O   GLY A  31      -9.711  24.392  13.412  1.00  0.00           O  
ATOM    487  H   GLY A  31      -6.035  23.846  11.818  1.00  0.00           H  
ATOM    488 1HA  GLY A  31      -6.894  25.588  13.388  1.00  0.00           H  
ATOM    489 2HA  GLY A  31      -8.131  25.964  12.235  1.00  0.00           H  
ATOM    490  N   ALA A  32      -7.947  23.118  13.974  1.00  0.00           N  
ATOM    491  CA  ALA A  32      -8.715  22.146  14.758  1.00  0.00           C  
ATOM    492  C   ALA A  32      -9.439  22.789  15.962  1.00  0.00           C  
ATOM    493  O   ALA A  32      -8.924  23.711  16.596  1.00  0.00           O  
ATOM    494  CB  ALA A  32      -7.766  21.094  15.273  1.00  0.00           C  
ATOM    495  H   ALA A  32      -6.941  22.962  13.893  1.00  0.00           H  
ATOM    496  HA  ALA A  32      -9.462  21.690  14.108  1.00  0.00           H  
ATOM    497 1HB  ALA A  32      -8.295  20.362  15.841  1.00  0.00           H  
ATOM    498 2HB  ALA A  32      -7.271  20.612  14.441  1.00  0.00           H  
ATOM    499 3HB  ALA A  32      -7.024  21.570  15.907  1.00  0.00           H  
ATOM    500  N   THR A  33     -10.622  22.280  16.311  1.00  0.00           N  
ATOM    501  CA  THR A  33     -11.322  22.805  17.489  1.00  0.00           C  
ATOM    502  C   THR A  33     -11.306  21.783  18.622  1.00  0.00           C  
ATOM    503  O   THR A  33     -11.604  20.607  18.422  1.00  0.00           O  
ATOM    504  CB  THR A  33     -12.772  23.206  17.168  1.00  0.00           C  
ATOM    505  OG1 THR A  33     -12.770  24.217  16.152  1.00  0.00           O  
ATOM    506  CG2 THR A  33     -13.443  23.775  18.430  1.00  0.00           C  
ATOM    507  H   THR A  33     -11.032  21.533  15.766  1.00  0.00           H  
ATOM    508  HA  THR A  33     -10.802  23.695  17.842  1.00  0.00           H  
ATOM    509  HB  THR A  33     -13.329  22.340  16.815  1.00  0.00           H  
ATOM    510  HG1 THR A  33     -12.101  24.879  16.361  1.00  0.00           H  
ATOM    511 1HG2 THR A  33     -14.462  24.070  18.198  1.00  0.00           H  
ATOM    512 2HG2 THR A  33     -13.460  23.024  19.215  1.00  0.00           H  
ATOM    513 3HG2 THR A  33     -12.883  24.647  18.782  1.00  0.00           H  
ATOM    514  N   VAL A  34     -10.941  22.244  19.809  1.00  0.00           N  
ATOM    515  CA  VAL A  34     -10.817  21.397  20.977  1.00  0.00           C  
ATOM    516  C   VAL A  34     -11.999  21.644  21.925  1.00  0.00           C  
ATOM    517  O   VAL A  34     -12.246  22.776  22.359  1.00  0.00           O  
ATOM    518  CB  VAL A  34      -9.498  21.754  21.663  1.00  0.00           C  
ATOM    519  CG1 VAL A  34      -9.298  20.927  22.847  1.00  0.00           C  
ATOM    520  CG2 VAL A  34      -8.341  21.619  20.689  1.00  0.00           C  
ATOM    521  H   VAL A  34     -10.729  23.234  19.925  1.00  0.00           H  
ATOM    522  HA  VAL A  34     -10.813  20.349  20.668  1.00  0.00           H  
ATOM    523  HB  VAL A  34      -9.566  22.781  22.003  1.00  0.00           H  
ATOM    524 1HG1 VAL A  34      -8.405  21.252  23.316  1.00  0.00           H  
ATOM    525 2HG1 VAL A  34     -10.127  21.043  23.508  1.00  0.00           H  
ATOM    526 3HG1 VAL A  34      -9.211  19.903  22.565  1.00  0.00           H  
ATOM    527 1HG2 VAL A  34      -7.420  21.903  21.189  1.00  0.00           H  
ATOM    528 2HG2 VAL A  34      -8.274  20.586  20.351  1.00  0.00           H  
ATOM    529 3HG2 VAL A  34      -8.503  22.275  19.830  1.00  0.00           H  
ATOM    530  N   THR A  35     -12.758  20.593  22.220  1.00  0.00           N  
ATOM    531  CA  THR A  35     -13.963  20.738  23.031  1.00  0.00           C  
ATOM    532  C   THR A  35     -13.891  19.953  24.338  1.00  0.00           C  
ATOM    533  O   THR A  35     -14.575  20.277  25.313  1.00  0.00           O  
ATOM    534  CB  THR A  35     -15.173  20.269  22.214  1.00  0.00           C  
ATOM    535  OG1 THR A  35     -15.043  18.856  21.903  1.00  0.00           O  
ATOM    536  CG2 THR A  35     -15.233  21.061  20.902  1.00  0.00           C  
ATOM    537  H   THR A  35     -12.508  19.671  21.864  1.00  0.00           H  
ATOM    538  HA  THR A  35     -14.092  21.790  23.280  1.00  0.00           H  
ATOM    539  HB  THR A  35     -16.089  20.433  22.781  1.00  0.00           H  
ATOM    540  HG1 THR A  35     -14.083  18.600  21.777  1.00  0.00           H  
ATOM    541 1HG2 THR A  35     -16.089  20.732  20.319  1.00  0.00           H  
ATOM    542 2HG2 THR A  35     -15.328  22.124  21.122  1.00  0.00           H  
ATOM    543 3HG2 THR A  35     -14.321  20.889  20.329  1.00  0.00           H  
ATOM    544  N   SER A  36     -13.010  18.967  24.362  1.00  0.00           N  
ATOM    545  CA  SER A  36     -12.805  18.075  25.496  1.00  0.00           C  
ATOM    546  C   SER A  36     -11.339  17.848  25.752  1.00  0.00           C  
ATOM    547  O   SER A  36     -10.526  17.887  24.843  1.00  0.00           O  
ATOM    548  CB  SER A  36     -13.457  16.729  25.271  1.00  0.00           C  
ATOM    549  OG  SER A  36     -13.118  15.832  26.314  1.00  0.00           O  
ATOM    550  H   SER A  36     -12.512  18.764  23.495  1.00  0.00           H  
ATOM    551  HA  SER A  36     -13.241  18.536  26.383  1.00  0.00           H  
ATOM    552 1HB  SER A  36     -14.538  16.859  25.236  1.00  0.00           H  
ATOM    553 2HB  SER A  36     -13.143  16.319  24.307  1.00  0.00           H  
ATOM    554  HG  SER A  36     -13.789  15.137  26.285  1.00  0.00           H  
ATOM    555  N   LYS A  37     -10.993  17.571  27.004  1.00  0.00           N  
ATOM    556  CA  LYS A  37      -9.611  17.251  27.379  1.00  0.00           C  
ATOM    557  C   LYS A  37      -9.125  15.989  26.658  1.00  0.00           C  
ATOM    558  O   LYS A  37      -7.930  15.712  26.573  1.00  0.00           O  
ATOM    559  CB  LYS A  37      -9.472  17.082  28.890  1.00  0.00           C  
ATOM    560  CG  LYS A  37      -9.597  18.365  29.707  1.00  0.00           C  
ATOM    561  CD  LYS A  37      -9.466  18.058  31.204  1.00  0.00           C  
ATOM    562  CE  LYS A  37      -9.496  19.315  32.057  1.00  0.00           C  
ATOM    563  NZ  LYS A  37      -9.431  18.997  33.501  1.00  0.00           N  
ATOM    564  H   LYS A  37     -11.714  17.558  27.712  1.00  0.00           H  
ATOM    565  HA  LYS A  37      -8.966  18.076  27.071  1.00  0.00           H  
ATOM    566 1HB  LYS A  37     -10.216  16.372  29.249  1.00  0.00           H  
ATOM    567 2HB  LYS A  37      -8.488  16.662  29.106  1.00  0.00           H  
ATOM    568 1HG  LYS A  37      -8.794  19.058  29.419  1.00  0.00           H  
ATOM    569 2HG  LYS A  37     -10.551  18.848  29.511  1.00  0.00           H  
ATOM    570 1HD  LYS A  37     -10.276  17.401  31.513  1.00  0.00           H  
ATOM    571 2HD  LYS A  37      -8.518  17.550  31.378  1.00  0.00           H  
ATOM    572 1HE  LYS A  37      -8.639  19.922  31.813  1.00  0.00           H  
ATOM    573 2HE  LYS A  37     -10.407  19.879  31.849  1.00  0.00           H  
ATOM    574 1HZ  LYS A  37      -9.438  19.854  34.033  1.00  0.00           H  
ATOM    575 2HZ  LYS A  37     -10.222  18.432  33.756  1.00  0.00           H  
ATOM    576 3HZ  LYS A  37      -8.577  18.492  33.687  1.00  0.00           H  
ATOM    577  N   LEU A  38     -10.070  15.198  26.156  1.00  0.00           N  
ATOM    578  CA  LEU A  38      -9.720  13.992  25.452  1.00  0.00           C  
ATOM    579  C   LEU A  38      -9.398  14.283  23.978  1.00  0.00           C  
ATOM    580  O   LEU A  38      -8.996  13.389  23.234  1.00  0.00           O  
ATOM    581  CB  LEU A  38     -10.884  13.020  25.541  1.00  0.00           C  
ATOM    582  CG  LEU A  38     -11.254  12.582  26.962  1.00  0.00           C  
ATOM    583  CD1 LEU A  38     -12.483  11.715  26.899  1.00  0.00           C  
ATOM    584  CD2 LEU A  38     -10.094  11.843  27.598  1.00  0.00           C  
ATOM    585  H   LEU A  38     -11.055  15.449  26.254  1.00  0.00           H  
ATOM    586  HA  LEU A  38      -8.849  13.563  25.931  1.00  0.00           H  
ATOM    587 1HB  LEU A  38     -11.760  13.491  25.097  1.00  0.00           H  
ATOM    588 2HB  LEU A  38     -10.652  12.128  24.970  1.00  0.00           H  
ATOM    589  HG  LEU A  38     -11.489  13.462  27.559  1.00  0.00           H  
ATOM    590 1HD1 LEU A  38     -12.766  11.411  27.905  1.00  0.00           H  
ATOM    591 2HD1 LEU A  38     -13.298  12.275  26.446  1.00  0.00           H  
ATOM    592 3HD1 LEU A  38     -12.270  10.830  26.297  1.00  0.00           H  
ATOM    593 1HD2 LEU A  38     -10.365  11.543  28.609  1.00  0.00           H  
ATOM    594 2HD2 LEU A  38      -9.863  10.956  27.012  1.00  0.00           H  
ATOM    595 3HD2 LEU A  38      -9.222  12.498  27.634  1.00  0.00           H  
ATOM    596  N   ASP A  39      -9.587  15.528  23.541  1.00  0.00           N  
ATOM    597  CA  ASP A  39      -9.315  15.898  22.160  1.00  0.00           C  
ATOM    598  C   ASP A  39      -7.831  16.144  21.933  1.00  0.00           C  
ATOM    599  O   ASP A  39      -7.167  16.854  22.704  1.00  0.00           O  
ATOM    600  CB  ASP A  39     -10.080  17.152  21.765  1.00  0.00           C  
ATOM    601  CG  ASP A  39     -11.608  16.970  21.636  1.00  0.00           C  
ATOM    602  OD1 ASP A  39     -12.050  15.874  21.402  1.00  0.00           O  
ATOM    603  OD2 ASP A  39     -12.332  17.970  21.782  1.00  0.00           O  
ATOM    604  H   ASP A  39      -9.904  16.255  24.175  1.00  0.00           H  
ATOM    605  HA  ASP A  39      -9.629  15.081  21.511  1.00  0.00           H  
ATOM    606 1HB  ASP A  39      -9.910  17.880  22.517  1.00  0.00           H  
ATOM    607 2HB  ASP A  39      -9.674  17.544  20.847  1.00  0.00           H  
ATOM    608  N   VAL A  40      -7.340  15.587  20.834  1.00  0.00           N  
ATOM    609  CA  VAL A  40      -5.960  15.692  20.404  1.00  0.00           C  
ATOM    610  C   VAL A  40      -5.808  16.363  19.060  1.00  0.00           C  
ATOM    611  O   VAL A  40      -6.551  16.085  18.121  1.00  0.00           O  
ATOM    612  CB  VAL A  40      -5.306  14.299  20.366  1.00  0.00           C  
ATOM    613  CG1 VAL A  40      -3.884  14.375  19.852  1.00  0.00           C  
ATOM    614  CG2 VAL A  40      -5.289  13.769  21.739  1.00  0.00           C  
ATOM    615  H   VAL A  40      -7.964  15.007  20.286  1.00  0.00           H  
ATOM    616  HA  VAL A  40      -5.434  16.289  21.134  1.00  0.00           H  
ATOM    617  HB  VAL A  40      -5.871  13.639  19.715  1.00  0.00           H  
ATOM    618 1HG1 VAL A  40      -3.451  13.394  19.881  1.00  0.00           H  
ATOM    619 2HG1 VAL A  40      -3.870  14.754  18.832  1.00  0.00           H  
ATOM    620 3HG1 VAL A  40      -3.306  15.021  20.480  1.00  0.00           H  
ATOM    621 1HG2 VAL A  40      -4.822  12.830  21.748  1.00  0.00           H  
ATOM    622 2HG2 VAL A  40      -4.727  14.434  22.324  1.00  0.00           H  
ATOM    623 3HG2 VAL A  40      -6.305  13.686  22.130  1.00  0.00           H  
ATOM    624  N   VAL A  41      -4.854  17.271  18.969  1.00  0.00           N  
ATOM    625  CA  VAL A  41      -4.593  17.931  17.705  1.00  0.00           C  
ATOM    626  C   VAL A  41      -3.227  17.480  17.178  1.00  0.00           C  
ATOM    627  O   VAL A  41      -2.210  17.589  17.876  1.00  0.00           O  
ATOM    628  CB  VAL A  41      -4.655  19.461  17.877  1.00  0.00           C  
ATOM    629  CG1 VAL A  41      -4.359  20.140  16.559  1.00  0.00           C  
ATOM    630  CG2 VAL A  41      -6.047  19.859  18.370  1.00  0.00           C  
ATOM    631  H   VAL A  41      -4.284  17.467  19.794  1.00  0.00           H  
ATOM    632  HA  VAL A  41      -5.358  17.641  16.980  1.00  0.00           H  
ATOM    633  HB  VAL A  41      -3.900  19.779  18.594  1.00  0.00           H  
ATOM    634 1HG1 VAL A  41      -4.398  21.226  16.682  1.00  0.00           H  
ATOM    635 2HG1 VAL A  41      -3.373  19.847  16.215  1.00  0.00           H  
ATOM    636 3HG1 VAL A  41      -5.100  19.832  15.827  1.00  0.00           H  
ATOM    637 1HG2 VAL A  41      -6.098  20.938  18.484  1.00  0.00           H  
ATOM    638 2HG2 VAL A  41      -6.791  19.538  17.647  1.00  0.00           H  
ATOM    639 3HG2 VAL A  41      -6.245  19.382  19.329  1.00  0.00           H  
ATOM    640  N   TRP A  42      -3.209  16.909  15.968  1.00  0.00           N  
ATOM    641  CA  TRP A  42      -1.952  16.407  15.408  1.00  0.00           C  
ATOM    642  C   TRP A  42      -1.290  17.514  14.636  1.00  0.00           C  
ATOM    643  O   TRP A  42      -1.781  17.929  13.583  1.00  0.00           O  
ATOM    644  CB  TRP A  42      -2.157  15.192  14.488  1.00  0.00           C  
ATOM    645  CG  TRP A  42      -0.851  14.452  14.139  1.00  0.00           C  
ATOM    646  CD1 TRP A  42       0.446  14.911  14.146  1.00  0.00           C  
ATOM    647  CD2 TRP A  42      -0.750  13.044  13.866  1.00  0.00           C  
ATOM    648  NE1 TRP A  42       1.312  13.879  13.902  1.00  0.00           N  
ATOM    649  CE2 TRP A  42       0.619  12.744  13.740  1.00  0.00           C  
ATOM    650  CE3 TRP A  42      -1.671  12.030  13.762  1.00  0.00           C  
ATOM    651  CZ2 TRP A  42       1.069  11.473  13.527  1.00  0.00           C  
ATOM    652  CZ3 TRP A  42      -1.212  10.760  13.543  1.00  0.00           C  
ATOM    653  CH2 TRP A  42       0.138  10.490  13.438  1.00  0.00           C  
ATOM    654  H   TRP A  42      -4.069  16.829  15.442  1.00  0.00           H  
ATOM    655  HA  TRP A  42      -1.291  16.112  16.218  1.00  0.00           H  
ATOM    656 1HB  TRP A  42      -2.780  14.472  14.990  1.00  0.00           H  
ATOM    657 2HB  TRP A  42      -2.656  15.493  13.568  1.00  0.00           H  
ATOM    658  HD1 TRP A  42       0.767  15.907  14.352  1.00  0.00           H  
ATOM    659  HE1 TRP A  42       2.328  13.940  13.907  1.00  0.00           H  
ATOM    660  HE3 TRP A  42      -2.737  12.230  13.865  1.00  0.00           H  
ATOM    661  HZ2 TRP A  42       2.129  11.238  13.445  1.00  0.00           H  
ATOM    662  HZ3 TRP A  42      -1.949   9.966  13.468  1.00  0.00           H  
ATOM    663  HH2 TRP A  42       0.476   9.470  13.282  1.00  0.00           H  
ATOM    664  N   HIS A  43      -0.198  18.030  15.162  1.00  0.00           N  
ATOM    665  CA  HIS A  43       0.465  19.162  14.556  1.00  0.00           C  
ATOM    666  C   HIS A  43       1.260  18.770  13.328  1.00  0.00           C  
ATOM    667  O   HIS A  43       2.487  18.783  13.333  1.00  0.00           O  
ATOM    668  CB  HIS A  43       1.394  19.820  15.581  1.00  0.00           C  
ATOM    669  CG  HIS A  43       1.920  21.162  15.181  1.00  0.00           C  
ATOM    670  ND1 HIS A  43       2.863  21.840  15.926  1.00  0.00           N  
ATOM    671  CD2 HIS A  43       1.651  21.945  14.113  1.00  0.00           C  
ATOM    672  CE1 HIS A  43       3.137  22.989  15.343  1.00  0.00           C  
ATOM    673  NE2 HIS A  43       2.417  23.081  14.243  1.00  0.00           N  
ATOM    674  H   HIS A  43       0.195  17.622  16.003  1.00  0.00           H  
ATOM    675  HA  HIS A  43      -0.279  19.887  14.233  1.00  0.00           H  
ATOM    676 1HB  HIS A  43       0.885  19.909  16.536  1.00  0.00           H  
ATOM    677 2HB  HIS A  43       2.251  19.166  15.747  1.00  0.00           H  
ATOM    678  HD2 HIS A  43       0.951  21.721  13.301  1.00  0.00           H  
ATOM    679  HE1 HIS A  43       3.843  23.731  15.710  1.00  0.00           H  
ATOM    680  HE2 HIS A  43       2.422  23.858  13.591  1.00  0.00           H  
ATOM    681  N   VAL A  44       0.553  18.489  12.260  1.00  0.00           N  
ATOM    682  CA  VAL A  44       1.138  18.187  10.971  1.00  0.00           C  
ATOM    683  C   VAL A  44       1.325  19.567  10.368  1.00  0.00           C  
ATOM    684  O   VAL A  44       0.398  20.366  10.506  1.00  0.00           O  
ATOM    685  CB  VAL A  44       0.181  17.322  10.115  1.00  0.00           C  
ATOM    686  CG1 VAL A  44       0.755  17.086   8.737  1.00  0.00           C  
ATOM    687  CG2 VAL A  44      -0.085  16.002  10.832  1.00  0.00           C  
ATOM    688  H   VAL A  44      -0.459  18.464  12.386  1.00  0.00           H  
ATOM    689  HA  VAL A  44       2.088  17.678  11.106  1.00  0.00           H  
ATOM    690  HB  VAL A  44      -0.759  17.858   9.986  1.00  0.00           H  
ATOM    691 1HG1 VAL A  44       0.057  16.492   8.149  1.00  0.00           H  
ATOM    692 2HG1 VAL A  44       0.921  18.044   8.241  1.00  0.00           H  
ATOM    693 3HG1 VAL A  44       1.692  16.551   8.825  1.00  0.00           H  
ATOM    694 1HG2 VAL A  44      -0.776  15.397  10.244  1.00  0.00           H  
ATOM    695 2HG2 VAL A  44       0.847  15.457  10.969  1.00  0.00           H  
ATOM    696 3HG2 VAL A  44      -0.529  16.217  11.798  1.00  0.00           H  
ATOM    697  N   ALA A  45       2.478  19.910   9.754  1.00  0.00           N  
ATOM    698  CA  ALA A  45       3.650  19.071   9.456  1.00  0.00           C  
ATOM    699  C   ALA A  45       4.715  18.895  10.549  1.00  0.00           C  
ATOM    700  O   ALA A  45       5.687  18.185  10.306  1.00  0.00           O  
ATOM    701  CB  ALA A  45       4.339  19.643   8.237  1.00  0.00           C  
ATOM    702  H   ALA A  45       2.525  20.879   9.429  1.00  0.00           H  
ATOM    703  HA  ALA A  45       3.293  18.084   9.204  1.00  0.00           H  
ATOM    704 1HB  ALA A  45       5.171  19.001   7.948  1.00  0.00           H  
ATOM    705 2HB  ALA A  45       3.624  19.707   7.416  1.00  0.00           H  
ATOM    706 3HB  ALA A  45       4.712  20.641   8.469  1.00  0.00           H  
ATOM    707  N   ALA A  46       4.595  19.526  11.720  1.00  0.00           N  
ATOM    708  CA  ALA A  46       5.649  19.376  12.746  1.00  0.00           C  
ATOM    709  C   ALA A  46       5.814  17.911  13.162  1.00  0.00           C  
ATOM    710  O   ALA A  46       6.919  17.453  13.462  1.00  0.00           O  
ATOM    711  CB  ALA A  46       5.350  20.215  13.972  1.00  0.00           C  
ATOM    712  H   ALA A  46       3.778  20.090  11.915  1.00  0.00           H  
ATOM    713  HA  ALA A  46       6.588  19.714  12.311  1.00  0.00           H  
ATOM    714 1HB  ALA A  46       6.156  20.105  14.693  1.00  0.00           H  
ATOM    715 2HB  ALA A  46       5.257  21.261  13.687  1.00  0.00           H  
ATOM    716 3HB  ALA A  46       4.426  19.882  14.422  1.00  0.00           H  
ATOM    717  N   GLY A  47       4.700  17.189  13.176  1.00  0.00           N  
ATOM    718  CA  GLY A  47       4.640  15.773  13.505  1.00  0.00           C  
ATOM    719  C   GLY A  47       4.231  15.403  14.936  1.00  0.00           C  
ATOM    720  O   GLY A  47       3.911  14.237  15.169  1.00  0.00           O  
ATOM    721  H   GLY A  47       3.840  17.673  12.949  1.00  0.00           H  
ATOM    722 1HA  GLY A  47       3.944  15.299  12.813  1.00  0.00           H  
ATOM    723 2HA  GLY A  47       5.614  15.334  13.296  1.00  0.00           H  
ATOM    724  N   GLN A  48       4.208  16.355  15.868  1.00  0.00           N  
ATOM    725  CA  GLN A  48       3.806  16.055  17.250  1.00  0.00           C  
ATOM    726  C   GLN A  48       2.303  16.086  17.441  1.00  0.00           C  
ATOM    727  O   GLN A  48       1.601  16.784  16.718  1.00  0.00           O  
ATOM    728  CB  GLN A  48       4.399  17.036  18.253  1.00  0.00           C  
ATOM    729  CG  GLN A  48       5.877  17.001  18.435  1.00  0.00           C  
ATOM    730  CD  GLN A  48       6.283  17.978  19.521  1.00  0.00           C  
ATOM    731  OE1 GLN A  48       6.090  19.198  19.394  1.00  0.00           O  
ATOM    732  NE2 GLN A  48       6.814  17.461  20.613  1.00  0.00           N  
ATOM    733  H   GLN A  48       4.477  17.294  15.611  1.00  0.00           H  
ATOM    734  HA  GLN A  48       4.152  15.051  17.500  1.00  0.00           H  
ATOM    735 1HB  GLN A  48       4.131  18.047  17.949  1.00  0.00           H  
ATOM    736 2HB  GLN A  48       3.948  16.860  19.234  1.00  0.00           H  
ATOM    737 1HG  GLN A  48       6.179  15.998  18.748  1.00  0.00           H  
ATOM    738 2HG  GLN A  48       6.371  17.279  17.503  1.00  0.00           H  
ATOM    739 1HE2 GLN A  48       7.085  18.042  21.380  1.00  0.00           H  
ATOM    740 2HE2 GLN A  48       6.900  16.446  20.723  1.00  0.00           H  
ATOM    741  N   CYS A  49       1.821  15.376  18.453  1.00  0.00           N  
ATOM    742  CA  CYS A  49       0.400  15.393  18.778  1.00  0.00           C  
ATOM    743  C   CYS A  49       0.227  15.769  20.214  1.00  0.00           C  
ATOM    744  O   CYS A  49       0.913  15.204  21.077  1.00  0.00           O  
ATOM    745  CB  CYS A  49      -0.223  14.023  18.638  1.00  0.00           C  
ATOM    746  SG  CYS A  49       0.039  13.319  17.104  1.00  0.00           S  
ATOM    747  H   CYS A  49       2.455  14.822  19.007  1.00  0.00           H  
ATOM    748  HA  CYS A  49      -0.112  16.121  18.156  1.00  0.00           H  
ATOM    749 1HB  CYS A  49       0.153  13.352  19.401  1.00  0.00           H  
ATOM    750 2HB  CYS A  49      -1.287  14.112  18.781  1.00  0.00           H  
ATOM    751  HG  CYS A  49      -0.550  12.151  17.352  1.00  0.00           H  
ATOM    752  N   TYR A  50      -0.720  16.665  20.469  1.00  0.00           N  
ATOM    753  CA  TYR A  50      -0.991  17.106  21.829  1.00  0.00           C  
ATOM    754  C   TYR A  50      -2.457  17.007  22.246  1.00  0.00           C  
ATOM    755  O   TYR A  50      -3.358  17.376  21.486  1.00  0.00           O  
ATOM    756  CB  TYR A  50      -0.557  18.562  21.974  1.00  0.00           C  
ATOM    757  CG  TYR A  50       0.921  18.875  21.876  1.00  0.00           C  
ATOM    758  CD1 TYR A  50       1.538  19.053  20.643  1.00  0.00           C  
ATOM    759  CD2 TYR A  50       1.654  19.045  23.046  1.00  0.00           C  
ATOM    760  CE1 TYR A  50       2.881  19.390  20.592  1.00  0.00           C  
ATOM    761  CE2 TYR A  50       2.985  19.386  22.990  1.00  0.00           C  
ATOM    762  CZ  TYR A  50       3.604  19.562  21.772  1.00  0.00           C  
ATOM    763  OH  TYR A  50       4.944  19.930  21.728  1.00  0.00           O  
ATOM    764  H   TYR A  50      -1.242  17.064  19.683  1.00  0.00           H  
ATOM    765  HA  TYR A  50      -0.417  16.486  22.514  1.00  0.00           H  
ATOM    766 1HB  TYR A  50      -1.081  19.172  21.234  1.00  0.00           H  
ATOM    767 2HB  TYR A  50      -0.881  18.876  22.930  1.00  0.00           H  
ATOM    768  HD1 TYR A  50       0.970  18.935  19.718  1.00  0.00           H  
ATOM    769  HD2 TYR A  50       1.170  18.917  24.013  1.00  0.00           H  
ATOM    770  HE1 TYR A  50       3.368  19.538  19.630  1.00  0.00           H  
ATOM    771  HE2 TYR A  50       3.548  19.524  23.912  1.00  0.00           H  
ATOM    772  HH  TYR A  50       5.297  19.826  20.820  1.00  0.00           H  
ATOM    773  N   ALA A  51      -2.689  16.558  23.484  1.00  0.00           N  
ATOM    774  CA  ALA A  51      -4.025  16.517  24.076  1.00  0.00           C  
ATOM    775  C   ALA A  51      -4.216  17.775  24.868  1.00  0.00           C  
ATOM    776  O   ALA A  51      -3.263  18.294  25.436  1.00  0.00           O  
ATOM    777  CB  ALA A  51      -4.219  15.303  24.979  1.00  0.00           C  
ATOM    778  H   ALA A  51      -1.897  16.254  24.046  1.00  0.00           H  
ATOM    779  HA  ALA A  51      -4.761  16.505  23.284  1.00  0.00           H  
ATOM    780 1HB  ALA A  51      -5.232  15.330  25.399  1.00  0.00           H  
ATOM    781 2HB  ALA A  51      -4.087  14.382  24.429  1.00  0.00           H  
ATOM    782 3HB  ALA A  51      -3.492  15.339  25.782  1.00  0.00           H  
ATOM    783  N   TRP A  52      -5.413  18.286  24.943  1.00  0.00           N  
ATOM    784  CA  TRP A  52      -5.558  19.472  25.780  1.00  0.00           C  
ATOM    785  C   TRP A  52      -5.626  19.081  27.272  1.00  0.00           C  
ATOM    786  O   TRP A  52      -6.279  18.111  27.635  1.00  0.00           O  
ATOM    787  CB  TRP A  52      -6.763  20.263  25.360  1.00  0.00           C  
ATOM    788  CG  TRP A  52      -6.851  21.584  26.022  1.00  0.00           C  
ATOM    789  CD1 TRP A  52      -7.500  21.838  27.124  1.00  0.00           C  
ATOM    790  CD2 TRP A  52      -6.280  22.848  25.613  1.00  0.00           C  
ATOM    791  NE1 TRP A  52      -7.385  23.172  27.452  1.00  0.00           N  
ATOM    792  CE2 TRP A  52      -6.646  23.782  26.562  1.00  0.00           C  
ATOM    793  CE3 TRP A  52      -5.519  23.241  24.569  1.00  0.00           C  
ATOM    794  CZ2 TRP A  52      -6.256  25.095  26.499  1.00  0.00           C  
ATOM    795  CZ3 TRP A  52      -5.115  24.572  24.498  1.00  0.00           C  
ATOM    796  CH2 TRP A  52      -5.471  25.466  25.442  1.00  0.00           C  
ATOM    797  H   TRP A  52      -6.190  17.864  24.422  1.00  0.00           H  
ATOM    798  HA  TRP A  52      -4.689  20.111  25.631  1.00  0.00           H  
ATOM    799 1HB  TRP A  52      -6.683  20.417  24.297  1.00  0.00           H  
ATOM    800 2HB  TRP A  52      -7.668  19.692  25.555  1.00  0.00           H  
ATOM    801  HD1 TRP A  52      -8.052  21.096  27.704  1.00  0.00           H  
ATOM    802  HE1 TRP A  52      -7.785  23.616  28.251  1.00  0.00           H  
ATOM    803  HE3 TRP A  52      -5.242  22.522  23.829  1.00  0.00           H  
ATOM    804  HZ2 TRP A  52      -6.547  25.820  27.255  1.00  0.00           H  
ATOM    805  HZ3 TRP A  52      -4.507  24.889  23.668  1.00  0.00           H  
ATOM    806  HH2 TRP A  52      -5.133  26.496  25.355  1.00  0.00           H  
ATOM    807  N   GLY A  53      -4.911  19.804  28.128  1.00  0.00           N  
ATOM    808  CA  GLY A  53      -4.919  19.545  29.571  1.00  0.00           C  
ATOM    809  C   GLY A  53      -5.711  20.569  30.407  1.00  0.00           C  
ATOM    810  O   GLY A  53      -6.051  20.296  31.563  1.00  0.00           O  
ATOM    811  H   GLY A  53      -4.377  20.574  27.761  1.00  0.00           H  
ATOM    812 1HA  GLY A  53      -5.323  18.549  29.749  1.00  0.00           H  
ATOM    813 2HA  GLY A  53      -3.887  19.527  29.923  1.00  0.00           H  
ATOM    814  N   GLY A  54      -6.024  21.722  29.822  1.00  0.00           N  
ATOM    815  CA  GLY A  54      -6.735  22.797  30.535  1.00  0.00           C  
ATOM    816  C   GLY A  54      -8.276  22.694  30.497  1.00  0.00           C  
ATOM    817  O   GLY A  54      -8.831  21.658  30.140  1.00  0.00           O  
ATOM    818  H   GLY A  54      -5.688  21.885  28.870  1.00  0.00           H  
ATOM    819 1HA  GLY A  54      -6.401  22.805  31.574  1.00  0.00           H  
ATOM    820 2HA  GLY A  54      -6.424  23.754  30.118  1.00  0.00           H  
ATOM    821  N   THR A  55      -8.953  23.804  30.842  1.00  0.00           N  
ATOM    822  CA  THR A  55     -10.424  23.887  30.990  1.00  0.00           C  
ATOM    823  C   THR A  55     -11.328  23.680  29.750  1.00  0.00           C  
ATOM    824  O   THR A  55     -12.304  22.939  29.851  1.00  0.00           O  
ATOM    825  CB  THR A  55     -10.790  25.242  31.618  1.00  0.00           C  
ATOM    826  OG1 THR A  55     -10.175  25.350  32.912  1.00  0.00           O  
ATOM    827  CG2 THR A  55     -12.290  25.360  31.777  1.00  0.00           C  
ATOM    828  H   THR A  55      -8.409  24.622  31.079  1.00  0.00           H  
ATOM    829  HA  THR A  55     -10.709  23.114  31.705  1.00  0.00           H  
ATOM    830  HB  THR A  55     -10.433  26.048  30.981  1.00  0.00           H  
ATOM    831  HG1 THR A  55     -10.451  26.172  33.329  1.00  0.00           H  
ATOM    832 1HG2 THR A  55     -12.532  26.322  32.224  1.00  0.00           H  
ATOM    833 2HG2 THR A  55     -12.766  25.284  30.804  1.00  0.00           H  
ATOM    834 3HG2 THR A  55     -12.651  24.560  32.419  1.00  0.00           H  
ATOM    835  N   LEU A  56     -11.001  24.319  28.609  1.00  0.00           N  
ATOM    836  CA  LEU A  56     -11.790  24.260  27.353  1.00  0.00           C  
ATOM    837  C   LEU A  56     -13.178  24.910  27.383  1.00  0.00           C  
ATOM    838  O   LEU A  56     -13.697  25.214  28.455  1.00  0.00           O  
ATOM    839  CB  LEU A  56     -11.908  22.802  26.911  1.00  0.00           C  
ATOM    840  CG  LEU A  56     -10.674  22.295  26.564  1.00  0.00           C  
ATOM    841  CD1 LEU A  56     -10.799  20.923  26.257  1.00  0.00           C  
ATOM    842  CD2 LEU A  56     -10.163  23.101  25.392  1.00  0.00           C  
ATOM    843  H   LEU A  56     -10.172  24.891  28.621  1.00  0.00           H  
ATOM    844  HA  LEU A  56     -11.200  24.780  26.604  1.00  0.00           H  
ATOM    845 1HB  LEU A  56     -12.298  22.183  27.693  1.00  0.00           H  
ATOM    846 2HB  LEU A  56     -12.555  22.676  26.090  1.00  0.00           H  
ATOM    847  HG  LEU A  56     -10.025  22.385  27.398  1.00  0.00           H  
ATOM    848 1HD1 LEU A  56      -9.843  20.503  25.987  1.00  0.00           H  
ATOM    849 2HD1 LEU A  56     -11.194  20.408  27.126  1.00  0.00           H  
ATOM    850 3HD1 LEU A  56     -11.471  20.838  25.435  1.00  0.00           H  
ATOM    851 1HD2 LEU A  56      -9.203  22.757  25.080  1.00  0.00           H  
ATOM    852 2HD2 LEU A  56     -10.856  23.005  24.569  1.00  0.00           H  
ATOM    853 3HD2 LEU A  56     -10.087  24.140  25.685  1.00  0.00           H  
ATOM    854  N   PRO A  57     -13.774  25.199  26.194  1.00  0.00           N  
ATOM    855  CA  PRO A  57     -13.363  24.990  24.787  1.00  0.00           C  
ATOM    856  C   PRO A  57     -12.225  25.894  24.336  1.00  0.00           C  
ATOM    857  O   PRO A  57     -11.978  26.945  24.928  1.00  0.00           O  
ATOM    858  CB  PRO A  57     -14.636  25.324  24.012  1.00  0.00           C  
ATOM    859  CG  PRO A  57     -15.387  26.281  24.908  1.00  0.00           C  
ATOM    860  CD  PRO A  57     -15.089  25.815  26.321  1.00  0.00           C  
ATOM    861  HA  PRO A  57     -13.121  23.952  24.575  1.00  0.00           H  
ATOM    862 1HB  PRO A  57     -14.371  25.763  23.036  1.00  0.00           H  
ATOM    863 2HB  PRO A  57     -15.194  24.397  23.803  1.00  0.00           H  
ATOM    864 1HG  PRO A  57     -15.046  27.313  24.722  1.00  0.00           H  
ATOM    865 2HG  PRO A  57     -16.460  26.259  24.672  1.00  0.00           H  
ATOM    866 1HD  PRO A  57     -15.038  26.669  27.012  1.00  0.00           H  
ATOM    867 2HD  PRO A  57     -15.824  25.065  26.651  1.00  0.00           H  
ATOM    868  N   LYS A  58     -11.532  25.458  23.287  1.00  0.00           N  
ATOM    869  CA  LYS A  58     -10.430  26.208  22.699  1.00  0.00           C  
ATOM    870  C   LYS A  58     -10.349  26.027  21.186  1.00  0.00           C  
ATOM    871  O   LYS A  58     -10.413  24.911  20.671  1.00  0.00           O  
ATOM    872  CB  LYS A  58      -9.111  25.768  23.330  1.00  0.00           C  
ATOM    873  CG  LYS A  58      -7.881  26.445  22.805  1.00  0.00           C  
ATOM    874  CD  LYS A  58      -7.724  27.841  23.380  1.00  0.00           C  
ATOM    875  CE  LYS A  58      -6.386  28.381  23.005  1.00  0.00           C  
ATOM    876  NZ  LYS A  58      -6.112  29.723  23.532  1.00  0.00           N  
ATOM    877  H   LYS A  58     -11.784  24.562  22.866  1.00  0.00           H  
ATOM    878  HA  LYS A  58     -10.587  27.269  22.901  1.00  0.00           H  
ATOM    879 1HB  LYS A  58      -9.144  25.963  24.402  1.00  0.00           H  
ATOM    880 2HB  LYS A  58      -8.979  24.698  23.203  1.00  0.00           H  
ATOM    881 1HG  LYS A  58      -7.021  25.862  23.055  1.00  0.00           H  
ATOM    882 2HG  LYS A  58      -7.918  26.507  21.722  1.00  0.00           H  
ATOM    883 1HD  LYS A  58      -8.508  28.493  22.993  1.00  0.00           H  
ATOM    884 2HD  LYS A  58      -7.799  27.803  24.466  1.00  0.00           H  
ATOM    885 1HE  LYS A  58      -5.644  27.708  23.401  1.00  0.00           H  
ATOM    886 2HE  LYS A  58      -6.302  28.409  21.922  1.00  0.00           H  
ATOM    887 1HZ  LYS A  58      -5.147  29.943  23.240  1.00  0.00           H  
ATOM    888 2HZ  LYS A  58      -6.766  30.395  23.164  1.00  0.00           H  
ATOM    889 3HZ  LYS A  58      -6.158  29.712  24.534  1.00  0.00           H  
ATOM    890  N   THR A  59     -10.200  27.125  20.463  1.00  0.00           N  
ATOM    891  CA  THR A  59     -10.068  27.023  19.022  1.00  0.00           C  
ATOM    892  C   THR A  59      -8.635  27.311  18.597  1.00  0.00           C  
ATOM    893  O   THR A  59      -8.040  28.310  19.008  1.00  0.00           O  
ATOM    894  CB  THR A  59     -11.049  27.979  18.314  1.00  0.00           C  
ATOM    895  OG1 THR A  59     -12.394  27.624  18.674  1.00  0.00           O  
ATOM    896  CG2 THR A  59     -10.893  27.887  16.805  1.00  0.00           C  
ATOM    897  H   THR A  59     -10.166  28.029  20.913  1.00  0.00           H  
ATOM    898  HA  THR A  59     -10.304  26.005  18.711  1.00  0.00           H  
ATOM    899  HB  THR A  59     -10.856  29.003  18.631  1.00  0.00           H  
ATOM    900  HG1 THR A  59     -13.014  28.169  18.181  1.00  0.00           H  
ATOM    901 1HG2 THR A  59     -11.597  28.562  16.323  1.00  0.00           H  
ATOM    902 2HG2 THR A  59      -9.880  28.166  16.524  1.00  0.00           H  
ATOM    903 3HG2 THR A  59     -11.087  26.866  16.477  1.00  0.00           H  
ATOM    904  N   VAL A  60      -8.097  26.416  17.783  1.00  0.00           N  
ATOM    905  CA  VAL A  60      -6.772  26.529  17.216  1.00  0.00           C  
ATOM    906  C   VAL A  60      -7.011  27.192  15.860  1.00  0.00           C  
ATOM    907  O   VAL A  60      -7.991  26.842  15.205  1.00  0.00           O  
ATOM    908  CB  VAL A  60      -6.163  25.120  17.070  1.00  0.00           C  
ATOM    909  CG1 VAL A  60      -4.875  25.191  16.488  1.00  0.00           C  
ATOM    910  CG2 VAL A  60      -6.118  24.409  18.423  1.00  0.00           C  
ATOM    911  H   VAL A  60      -8.631  25.590  17.507  1.00  0.00           H  
ATOM    912  HA  VAL A  60      -6.140  27.162  17.841  1.00  0.00           H  
ATOM    913  HB  VAL A  60      -6.759  24.552  16.383  1.00  0.00           H  
ATOM    914 1HG1 VAL A  60      -4.513  24.177  16.388  1.00  0.00           H  
ATOM    915 2HG1 VAL A  60      -4.940  25.669  15.511  1.00  0.00           H  
ATOM    916 3HG1 VAL A  60      -4.228  25.763  17.140  1.00  0.00           H  
ATOM    917 1HG2 VAL A  60      -5.698  23.412  18.287  1.00  0.00           H  
ATOM    918 2HG2 VAL A  60      -5.504  24.969  19.105  1.00  0.00           H  
ATOM    919 3HG2 VAL A  60      -7.130  24.328  18.823  1.00  0.00           H  
ATOM    920  N   GLY A  61      -6.245  28.214  15.475  1.00  0.00           N  
ATOM    921  CA  GLY A  61      -6.528  28.841  14.187  1.00  0.00           C  
ATOM    922  C   GLY A  61      -5.663  28.200  13.127  1.00  0.00           C  
ATOM    923  O   GLY A  61      -4.880  27.315  13.442  1.00  0.00           O  
ATOM    924  H   GLY A  61      -5.419  28.505  15.995  1.00  0.00           H  
ATOM    925 1HA  GLY A  61      -7.582  28.722  13.933  1.00  0.00           H  
ATOM    926 2HA  GLY A  61      -6.322  29.909  14.245  1.00  0.00           H  
ATOM    927  N   ALA A  62      -5.787  28.636  11.875  1.00  0.00           N  
ATOM    928  CA  ALA A  62      -4.944  28.067  10.818  1.00  0.00           C  
ATOM    929  C   ALA A  62      -3.469  28.368  11.040  1.00  0.00           C  
ATOM    930  O   ALA A  62      -2.600  27.591  10.670  1.00  0.00           O  
ATOM    931  CB  ALA A  62      -5.366  28.581   9.465  1.00  0.00           C  
ATOM    932  H   ALA A  62      -6.466  29.349  11.650  1.00  0.00           H  
ATOM    933  HA  ALA A  62      -5.062  26.990  10.839  1.00  0.00           H  
ATOM    934 1HB  ALA A  62      -4.743  28.113   8.700  1.00  0.00           H  
ATOM    935 2HB  ALA A  62      -6.412  28.323   9.291  1.00  0.00           H  
ATOM    936 3HB  ALA A  62      -5.240  29.660   9.428  1.00  0.00           H  
ATOM    937  N   ASN A  63      -3.181  29.550  11.563  1.00  0.00           N  
ATOM    938  CA  ASN A  63      -1.807  29.946  11.822  1.00  0.00           C  
ATOM    939  C   ASN A  63      -1.435  29.723  13.283  1.00  0.00           C  
ATOM    940  O   ASN A  63      -1.146  30.690  13.992  1.00  0.00           O  
ATOM    941  CB  ASN A  63      -1.601  31.389  11.437  1.00  0.00           C  
ATOM    942  CG  ASN A  63      -1.802  31.628   9.958  1.00  0.00           C  
ATOM    943  OD1 ASN A  63      -1.368  30.834   9.116  1.00  0.00           O  
ATOM    944  ND2 ASN A  63      -2.455  32.717   9.628  1.00  0.00           N  
ATOM    945  H   ASN A  63      -3.934  30.162  11.829  1.00  0.00           H  
ATOM    946  HA  ASN A  63      -1.143  29.321  11.223  1.00  0.00           H  
ATOM    947 1HB  ASN A  63      -2.297  32.017  11.996  1.00  0.00           H  
ATOM    948 2HB  ASN A  63      -0.592  31.696  11.709  1.00  0.00           H  
ATOM    949 1HD2 ASN A  63      -2.618  32.932   8.663  1.00  0.00           H  
ATOM    950 2HD2 ASN A  63      -2.788  33.337  10.339  1.00  0.00           H  
ATOM    951  N   SER A  64      -1.449  28.480  13.750  1.00  0.00           N  
ATOM    952  CA  SER A  64      -1.179  28.227  15.154  1.00  0.00           C  
ATOM    953  C   SER A  64      -0.148  27.137  15.404  1.00  0.00           C  
ATOM    954  O   SER A  64       0.184  26.333  14.536  1.00  0.00           O  
ATOM    955  CB  SER A  64      -2.475  27.874  15.873  1.00  0.00           C  
ATOM    956  OG  SER A  64      -3.401  28.954  15.885  1.00  0.00           O  
ATOM    957  H   SER A  64      -1.696  27.683  13.153  1.00  0.00           H  
ATOM    958  HA  SER A  64      -0.790  29.145  15.593  1.00  0.00           H  
ATOM    959 1HB  SER A  64      -2.921  27.026  15.357  1.00  0.00           H  
ATOM    960 2HB  SER A  64      -2.259  27.561  16.880  1.00  0.00           H  
ATOM    961  HG  SER A  64      -3.496  29.221  14.966  1.00  0.00           H  
ATOM    962  N   THR A  65       0.409  27.179  16.595  1.00  0.00           N  
ATOM    963  CA  THR A  65       1.282  26.159  17.164  1.00  0.00           C  
ATOM    964  C   THR A  65       0.827  26.019  18.625  1.00  0.00           C  
ATOM    965  O   THR A  65       0.251  26.984  19.142  1.00  0.00           O  
ATOM    966  CB  THR A  65       2.743  26.610  17.052  1.00  0.00           C  
ATOM    967  OG1 THR A  65       2.874  27.812  17.768  1.00  0.00           O  
ATOM    968  CG2 THR A  65       3.167  26.843  15.611  1.00  0.00           C  
ATOM    969  H   THR A  65       0.142  27.951  17.186  1.00  0.00           H  
ATOM    970  HA  THR A  65       1.137  25.221  16.631  1.00  0.00           H  
ATOM    971  HB  THR A  65       3.387  25.863  17.491  1.00  0.00           H  
ATOM    972  HG1 THR A  65       3.771  27.916  18.139  1.00  0.00           H  
ATOM    973 1HG2 THR A  65       4.206  27.166  15.592  1.00  0.00           H  
ATOM    974 2HG2 THR A  65       3.063  25.929  15.043  1.00  0.00           H  
ATOM    975 3HG2 THR A  65       2.553  27.614  15.162  1.00  0.00           H  
ATOM    976  N   PRO A  66       1.126  24.917  19.365  1.00  0.00           N  
ATOM    977  CA  PRO A  66       0.783  24.762  20.780  1.00  0.00           C  
ATOM    978  C   PRO A  66       1.186  26.017  21.548  1.00  0.00           C  
ATOM    979  O   PRO A  66       0.458  26.472  22.427  1.00  0.00           O  
ATOM    980  CB  PRO A  66       1.630  23.552  21.183  1.00  0.00           C  
ATOM    981  CG  PRO A  66       1.706  22.732  19.911  1.00  0.00           C  
ATOM    982  CD  PRO A  66       1.815  23.754  18.779  1.00  0.00           C  
ATOM    983  HA  PRO A  66      -0.283  24.556  20.891  1.00  0.00           H  
ATOM    984 1HB  PRO A  66       2.605  23.870  21.568  1.00  0.00           H  
ATOM    985 2HB  PRO A  66       1.123  23.005  21.998  1.00  0.00           H  
ATOM    986 1HG  PRO A  66       2.597  22.098  19.949  1.00  0.00           H  
ATOM    987 2HG  PRO A  66       0.856  22.061  19.831  1.00  0.00           H  
ATOM    988 1HD  PRO A  66       2.862  23.968  18.566  1.00  0.00           H  
ATOM    989 2HD  PRO A  66       1.276  23.374  17.900  1.00  0.00           H  
ATOM    990  N   ILE A  67       2.311  26.628  21.174  1.00  0.00           N  
ATOM    991  CA  ILE A  67       2.722  27.878  21.779  1.00  0.00           C  
ATOM    992  C   ILE A  67       2.850  28.884  20.630  1.00  0.00           C  
ATOM    993  O   ILE A  67       3.659  28.654  19.729  1.00  0.00           O  
ATOM    994  CB  ILE A  67       4.050  27.743  22.529  1.00  0.00           C  
ATOM    995  CG1 ILE A  67       3.896  26.686  23.596  1.00  0.00           C  
ATOM    996  CG2 ILE A  67       4.434  29.079  23.141  1.00  0.00           C  
ATOM    997  CD1 ILE A  67       5.157  26.351  24.339  1.00  0.00           C  
ATOM    998  H   ILE A  67       2.885  26.227  20.448  1.00  0.00           H  
ATOM    999  HA  ILE A  67       1.961  28.170  22.488  1.00  0.00           H  
ATOM   1000  HB  ILE A  67       4.827  27.418  21.839  1.00  0.00           H  
ATOM   1001 1HG1 ILE A  67       3.139  27.012  24.285  1.00  0.00           H  
ATOM   1002 2HG1 ILE A  67       3.554  25.784  23.116  1.00  0.00           H  
ATOM   1003 1HG2 ILE A  67       5.376  28.978  23.674  1.00  0.00           H  
ATOM   1004 2HG2 ILE A  67       4.544  29.823  22.353  1.00  0.00           H  
ATOM   1005 3HG2 ILE A  67       3.659  29.403  23.837  1.00  0.00           H  
ATOM   1006 1HD1 ILE A  67       4.957  25.574  25.073  1.00  0.00           H  
ATOM   1007 2HD1 ILE A  67       5.912  25.997  23.635  1.00  0.00           H  
ATOM   1008 3HD1 ILE A  67       5.527  27.241  24.846  1.00  0.00           H  
ATOM   1009  N   ASN A  68       2.096  29.996  20.620  1.00  0.00           N  
ATOM   1010  CA  ASN A  68       1.272  30.536  21.705  1.00  0.00           C  
ATOM   1011  C   ASN A  68      -0.229  30.199  21.771  1.00  0.00           C  
ATOM   1012  O   ASN A  68      -0.973  30.971  22.370  1.00  0.00           O  
ATOM   1013  CB  ASN A  68       1.435  32.033  21.708  1.00  0.00           C  
ATOM   1014  CG  ASN A  68       2.823  32.435  22.141  1.00  0.00           C  
ATOM   1015  OD1 ASN A  68       3.151  32.385  23.332  1.00  0.00           O  
ATOM   1016  ND2 ASN A  68       3.646  32.822  21.200  1.00  0.00           N  
ATOM   1017  H   ASN A  68       2.163  30.570  19.793  1.00  0.00           H  
ATOM   1018  HA  ASN A  68       1.695  30.208  22.648  1.00  0.00           H  
ATOM   1019 1HB  ASN A  68       1.244  32.427  20.707  1.00  0.00           H  
ATOM   1020 2HB  ASN A  68       0.708  32.484  22.384  1.00  0.00           H  
ATOM   1021 1HD2 ASN A  68       4.580  33.097  21.432  1.00  0.00           H  
ATOM   1022 2HD2 ASN A  68       3.342  32.847  20.248  1.00  0.00           H  
ATOM   1023  N   THR A  69      -0.699  29.060  21.230  1.00  0.00           N  
ATOM   1024  CA  THR A  69      -2.119  28.702  21.407  1.00  0.00           C  
ATOM   1025  C   THR A  69      -2.452  28.697  22.915  1.00  0.00           C  
ATOM   1026  O   THR A  69      -3.495  29.216  23.350  1.00  0.00           O  
ATOM   1027  CB  THR A  69      -2.449  27.347  20.734  1.00  0.00           C  
ATOM   1028  OG1 THR A  69      -2.234  27.461  19.339  1.00  0.00           O  
ATOM   1029  CG2 THR A  69      -3.850  26.940  20.969  1.00  0.00           C  
ATOM   1030  H   THR A  69      -0.105  28.420  20.698  1.00  0.00           H  
ATOM   1031  HA  THR A  69      -2.729  29.466  20.927  1.00  0.00           H  
ATOM   1032  HB  THR A  69      -1.790  26.579  21.126  1.00  0.00           H  
ATOM   1033  HG1 THR A  69      -1.282  27.574  19.187  1.00  0.00           H  
ATOM   1034 1HG2 THR A  69      -4.027  26.012  20.477  1.00  0.00           H  
ATOM   1035 2HG2 THR A  69      -4.010  26.827  22.033  1.00  0.00           H  
ATOM   1036 3HG2 THR A  69      -4.515  27.695  20.563  1.00  0.00           H  
ATOM   1037  N   GLY A  70      -1.530  28.148  23.701  1.00  0.00           N  
ATOM   1038  CA  GLY A  70      -1.569  28.135  25.159  1.00  0.00           C  
ATOM   1039  C   GLY A  70      -0.283  27.473  25.627  1.00  0.00           C  
ATOM   1040  O   GLY A  70       0.087  26.418  25.126  1.00  0.00           O  
ATOM   1041  H   GLY A  70      -0.734  27.706  23.244  1.00  0.00           H  
ATOM   1042 1HA  GLY A  70      -1.638  29.152  25.544  1.00  0.00           H  
ATOM   1043 2HA  GLY A  70      -2.433  27.574  25.509  1.00  0.00           H  
ATOM   1044  N   GLY A  71       0.371  28.042  26.641  1.00  0.00           N  
ATOM   1045  CA  GLY A  71       1.650  27.473  27.058  1.00  0.00           C  
ATOM   1046  C   GLY A  71       1.447  26.021  27.384  1.00  0.00           C  
ATOM   1047  O   GLY A  71       0.677  25.708  28.284  1.00  0.00           O  
ATOM   1048  H   GLY A  71       0.015  28.883  27.071  1.00  0.00           H  
ATOM   1049 1HA  GLY A  71       2.389  27.590  26.272  1.00  0.00           H  
ATOM   1050 2HA  GLY A  71       2.020  28.000  27.935  1.00  0.00           H  
ATOM   1051  N   VAL A  72       2.209  25.135  26.742  1.00  0.00           N  
ATOM   1052  CA  VAL A  72       1.989  23.711  26.952  1.00  0.00           C  
ATOM   1053  C   VAL A  72       2.044  23.403  28.432  1.00  0.00           C  
ATOM   1054  O   VAL A  72       1.041  22.957  29.017  1.00  0.00           O  
ATOM   1055  CB  VAL A  72       3.060  22.904  26.169  1.00  0.00           C  
ATOM   1056  CG1 VAL A  72       3.020  21.426  26.523  1.00  0.00           C  
ATOM   1057  CG2 VAL A  72       2.817  23.079  24.674  1.00  0.00           C  
ATOM   1058  H   VAL A  72       2.866  25.454  26.045  1.00  0.00           H  
ATOM   1059  HA  VAL A  72       1.003  23.452  26.569  1.00  0.00           H  
ATOM   1060  HB  VAL A  72       4.045  23.281  26.431  1.00  0.00           H  
ATOM   1061 1HG1 VAL A  72       3.789  20.899  25.966  1.00  0.00           H  
ATOM   1062 2HG1 VAL A  72       3.195  21.298  27.593  1.00  0.00           H  
ATOM   1063 3HG1 VAL A  72       2.064  21.014  26.274  1.00  0.00           H  
ATOM   1064 1HG2 VAL A  72       3.578  22.539  24.110  1.00  0.00           H  
ATOM   1065 2HG2 VAL A  72       1.847  22.704  24.406  1.00  0.00           H  
ATOM   1066 3HG2 VAL A  72       2.861  24.122  24.434  1.00  0.00           H  
ATOM   1067  N   SER A  73       3.175  23.761  29.053  1.00  0.00           N  
ATOM   1068  CA  SER A  73       3.336  23.629  30.487  1.00  0.00           C  
ATOM   1069  C   SER A  73       2.787  22.311  30.984  1.00  0.00           C  
ATOM   1070  O   SER A  73       2.950  21.268  30.351  1.00  0.00           O  
ATOM   1071  CB  SER A  73       2.623  24.774  31.187  1.00  0.00           C  
ATOM   1072  OG  SER A  73       2.904  24.776  32.568  1.00  0.00           O  
ATOM   1073  H   SER A  73       3.938  24.126  28.505  1.00  0.00           H  
ATOM   1074  HA  SER A  73       4.400  23.671  30.721  1.00  0.00           H  
ATOM   1075 1HB  SER A  73       2.937  25.719  30.747  1.00  0.00           H  
ATOM   1076 2HB  SER A  73       1.546  24.690  31.026  1.00  0.00           H  
ATOM   1077  HG  SER A  73       3.845  24.974  32.645  1.00  0.00           H  
ATOM   1078  N   ALA A  74       2.143  22.377  32.143  1.00  0.00           N  
ATOM   1079  CA  ALA A  74       1.444  21.240  32.712  1.00  0.00           C  
ATOM   1080  C   ALA A  74      -0.071  21.386  32.578  1.00  0.00           C  
ATOM   1081  O   ALA A  74      -0.810  20.459  32.911  1.00  0.00           O  
ATOM   1082  CB  ALA A  74       1.806  21.088  34.177  1.00  0.00           C  
ATOM   1083  H   ALA A  74       2.118  23.268  32.625  1.00  0.00           H  
ATOM   1084  HA  ALA A  74       1.746  20.347  32.166  1.00  0.00           H  
ATOM   1085 1HB  ALA A  74       1.293  20.220  34.587  1.00  0.00           H  
ATOM   1086 2HB  ALA A  74       2.882  20.956  34.276  1.00  0.00           H  
ATOM   1087 3HB  ALA A  74       1.498  21.981  34.719  1.00  0.00           H  
ATOM   1088  N   ASN A  75      -0.542  22.575  32.167  1.00  0.00           N  
ATOM   1089  CA  ASN A  75      -1.981  22.825  32.145  1.00  0.00           C  
ATOM   1090  C   ASN A  75      -2.632  23.304  30.835  1.00  0.00           C  
ATOM   1091  O   ASN A  75      -3.812  23.652  30.869  1.00  0.00           O  
ATOM   1092  CB  ASN A  75      -2.333  23.810  33.247  1.00  0.00           C  
ATOM   1093  CG  ASN A  75      -2.096  23.256  34.641  1.00  0.00           C  
ATOM   1094  OD1 ASN A  75      -2.864  22.422  35.133  1.00  0.00           O  
ATOM   1095  ND2 ASN A  75      -1.051  23.712  35.286  1.00  0.00           N  
ATOM   1096  H   ASN A  75       0.101  23.293  31.870  1.00  0.00           H  
ATOM   1097  HA  ASN A  75      -2.475  21.882  32.385  1.00  0.00           H  
ATOM   1098 1HB  ASN A  75      -1.737  24.716  33.123  1.00  0.00           H  
ATOM   1099 2HB  ASN A  75      -3.382  24.093  33.155  1.00  0.00           H  
ATOM   1100 1HD2 ASN A  75      -0.851  23.383  36.210  1.00  0.00           H  
ATOM   1101 2HD2 ASN A  75      -0.456  24.392  34.858  1.00  0.00           H  
ATOM   1102  N   ALA A  76      -1.936  23.347  29.689  1.00  0.00           N  
ATOM   1103  CA  ALA A  76      -2.682  23.702  28.469  1.00  0.00           C  
ATOM   1104  C   ALA A  76      -2.732  22.512  27.558  1.00  0.00           C  
ATOM   1105  O   ALA A  76      -3.809  22.080  27.162  1.00  0.00           O  
ATOM   1106  CB  ALA A  76      -2.082  24.855  27.702  1.00  0.00           C  
ATOM   1107  H   ALA A  76      -0.941  23.118  29.630  1.00  0.00           H  
ATOM   1108  HA  ALA A  76      -3.697  23.972  28.748  1.00  0.00           H  
ATOM   1109 1HB  ALA A  76      -2.688  25.060  26.823  1.00  0.00           H  
ATOM   1110 2HB  ALA A  76      -2.032  25.744  28.326  1.00  0.00           H  
ATOM   1111 3HB  ALA A  76      -1.105  24.568  27.383  1.00  0.00           H  
ATOM   1112  N   TRP A  77      -1.561  21.926  27.303  1.00  0.00           N  
ATOM   1113  CA  TRP A  77      -1.433  20.782  26.403  1.00  0.00           C  
ATOM   1114  C   TRP A  77      -0.551  19.670  26.984  1.00  0.00           C  
ATOM   1115  O   TRP A  77       0.338  19.937  27.787  1.00  0.00           O  
ATOM   1116  CB  TRP A  77      -0.814  21.153  25.059  1.00  0.00           C  
ATOM   1117  CG  TRP A  77      -1.509  22.116  24.144  1.00  0.00           C  
ATOM   1118  CD1 TRP A  77      -1.306  23.462  24.057  1.00  0.00           C  
ATOM   1119  CD2 TRP A  77      -2.528  21.800  23.159  1.00  0.00           C  
ATOM   1120  NE1 TRP A  77      -2.098  23.992  23.073  1.00  0.00           N  
ATOM   1121  CE2 TRP A  77      -2.854  22.984  22.517  1.00  0.00           C  
ATOM   1122  CE3 TRP A  77      -3.178  20.622  22.777  1.00  0.00           C  
ATOM   1123  CZ2 TRP A  77      -3.809  23.026  21.504  1.00  0.00           C  
ATOM   1124  CZ3 TRP A  77      -4.127  20.666  21.767  1.00  0.00           C  
ATOM   1125  CH2 TRP A  77      -4.429  21.841  21.149  1.00  0.00           C  
ATOM   1126  H   TRP A  77      -0.719  22.310  27.735  1.00  0.00           H  
ATOM   1127  HA  TRP A  77      -2.421  20.377  26.230  1.00  0.00           H  
ATOM   1128 1HB  TRP A  77       0.144  21.560  25.247  1.00  0.00           H  
ATOM   1129 2HB  TRP A  77      -0.656  20.259  24.527  1.00  0.00           H  
ATOM   1130  HD1 TRP A  77      -0.602  24.035  24.663  1.00  0.00           H  
ATOM   1131  HE1 TRP A  77      -2.125  24.969  22.807  1.00  0.00           H  
ATOM   1132  HE3 TRP A  77      -2.947  19.690  23.266  1.00  0.00           H  
ATOM   1133  HZ2 TRP A  77      -4.074  23.934  21.001  1.00  0.00           H  
ATOM   1134  HZ3 TRP A  77      -4.624  19.736  21.483  1.00  0.00           H  
ATOM   1135  HH2 TRP A  77      -5.172  21.852  20.364  1.00  0.00           H  
ATOM   1136  N   VAL A  78      -0.814  18.425  26.582  1.00  0.00           N  
ATOM   1137  CA  VAL A  78      -0.007  17.273  26.973  1.00  0.00           C  
ATOM   1138  C   VAL A  78       0.458  16.478  25.745  1.00  0.00           C  
ATOM   1139  O   VAL A  78      -0.361  16.008  24.955  1.00  0.00           O  
ATOM   1140  CB  VAL A  78      -0.849  16.344  27.867  1.00  0.00           C  
ATOM   1141  CG1 VAL A  78      -0.024  15.139  28.287  1.00  0.00           C  
ATOM   1142  CG2 VAL A  78      -1.389  17.126  29.059  1.00  0.00           C  
ATOM   1143  H   VAL A  78      -1.606  18.281  25.972  1.00  0.00           H  
ATOM   1144  HA  VAL A  78       0.866  17.622  27.523  1.00  0.00           H  
ATOM   1145  HB  VAL A  78      -1.689  15.966  27.290  1.00  0.00           H  
ATOM   1146 1HG1 VAL A  78      -0.634  14.474  28.897  1.00  0.00           H  
ATOM   1147 2HG1 VAL A  78       0.320  14.601  27.400  1.00  0.00           H  
ATOM   1148 3HG1 VAL A  78       0.839  15.470  28.865  1.00  0.00           H  
ATOM   1149 1HG2 VAL A  78      -1.999  16.470  29.676  1.00  0.00           H  
ATOM   1150 2HG2 VAL A  78      -0.558  17.515  29.649  1.00  0.00           H  
ATOM   1151 3HG2 VAL A  78      -2.002  17.954  28.708  1.00  0.00           H  
ATOM   1152  N   GLU A  79       1.766  16.323  25.553  1.00  0.00           N  
ATOM   1153  CA  GLU A  79       2.209  15.582  24.367  1.00  0.00           C  
ATOM   1154  C   GLU A  79       1.762  14.113  24.438  1.00  0.00           C  
ATOM   1155  O   GLU A  79       1.962  13.447  25.455  1.00  0.00           O  
ATOM   1156  CB  GLU A  79       3.730  15.680  24.178  1.00  0.00           C  
ATOM   1157  CG  GLU A  79       4.242  15.051  22.858  1.00  0.00           C  
ATOM   1158  CD  GLU A  79       5.735  15.211  22.647  1.00  0.00           C  
ATOM   1159  OE1 GLU A  79       6.394  15.698  23.532  1.00  0.00           O  
ATOM   1160  OE2 GLU A  79       6.213  14.878  21.575  1.00  0.00           O  
ATOM   1161  H   GLU A  79       2.433  16.706  26.208  1.00  0.00           H  
ATOM   1162  HA  GLU A  79       1.744  16.026  23.488  1.00  0.00           H  
ATOM   1163 1HB  GLU A  79       4.031  16.727  24.188  1.00  0.00           H  
ATOM   1164 2HB  GLU A  79       4.234  15.184  25.006  1.00  0.00           H  
ATOM   1165 1HG  GLU A  79       4.003  13.988  22.853  1.00  0.00           H  
ATOM   1166 2HG  GLU A  79       3.708  15.516  22.024  1.00  0.00           H  
ATOM   1167  N   TYR A  80       1.198  13.608  23.340  1.00  0.00           N  
ATOM   1168  CA  TYR A  80       0.750  12.217  23.226  1.00  0.00           C  
ATOM   1169  C   TYR A  80       1.606  11.379  22.272  1.00  0.00           C  
ATOM   1170  O   TYR A  80       1.827  10.180  22.504  1.00  0.00           O  
ATOM   1171  CB  TYR A  80      -0.700  12.106  22.741  1.00  0.00           C  
ATOM   1172  CG  TYR A  80      -1.171  10.630  22.682  1.00  0.00           C  
ATOM   1173  CD1 TYR A  80      -1.596   9.967  23.820  1.00  0.00           C  
ATOM   1174  CD2 TYR A  80      -1.104   9.943  21.492  1.00  0.00           C  
ATOM   1175  CE1 TYR A  80      -1.971   8.627  23.746  1.00  0.00           C  
ATOM   1176  CE2 TYR A  80      -1.476   8.604  21.401  1.00  0.00           C  
ATOM   1177  CZ  TYR A  80      -1.909   7.945  22.528  1.00  0.00           C  
ATOM   1178  OH  TYR A  80      -2.276   6.609  22.480  1.00  0.00           O  
ATOM   1179  H   TYR A  80       1.066  14.233  22.557  1.00  0.00           H  
ATOM   1180  HA  TYR A  80       0.816  11.759  24.213  1.00  0.00           H  
ATOM   1181 1HB  TYR A  80      -1.363  12.661  23.409  1.00  0.00           H  
ATOM   1182 2HB  TYR A  80      -0.791  12.542  21.743  1.00  0.00           H  
ATOM   1183  HD1 TYR A  80      -1.637  10.493  24.773  1.00  0.00           H  
ATOM   1184  HD2 TYR A  80      -0.747  10.460  20.634  1.00  0.00           H  
ATOM   1185  HE1 TYR A  80      -2.307   8.111  24.644  1.00  0.00           H  
ATOM   1186  HE2 TYR A  80      -1.414   8.079  20.442  1.00  0.00           H  
ATOM   1187  HH  TYR A  80      -2.551   6.324  23.357  1.00  0.00           H  
ATOM   1188  N   ASN A  81       2.123  11.992  21.201  1.00  0.00           N  
ATOM   1189  CA  ASN A  81       2.765  11.215  20.114  1.00  0.00           C  
ATOM   1190  C   ASN A  81       4.013  10.385  20.442  1.00  0.00           C  
ATOM   1191  O   ASN A  81       4.712   9.936  19.529  1.00  0.00           O  
ATOM   1192  CB  ASN A  81       3.103  12.063  18.914  1.00  0.00           C  
ATOM   1193  CG  ASN A  81       3.412  11.185  17.719  1.00  0.00           C  
ATOM   1194  OD1 ASN A  81       3.370   9.949  17.867  1.00  0.00           O  
ATOM   1195  ND2 ASN A  81       3.687  11.755  16.562  1.00  0.00           N  
ATOM   1196  H   ASN A  81       1.968  12.997  21.099  1.00  0.00           H  
ATOM   1197  HA  ASN A  81       2.026  10.492  19.780  1.00  0.00           H  
ATOM   1198 1HB  ASN A  81       2.301  12.701  18.682  1.00  0.00           H  
ATOM   1199 2HB  ASN A  81       3.970  12.689  19.135  1.00  0.00           H  
ATOM   1200 1HD2 ASN A  81       3.878  11.192  15.757  1.00  0.00           H  
ATOM   1201 2HD2 ASN A  81       3.703  12.763  16.440  1.00  0.00           H  
ATOM   1202  N   SER A  82       4.241  10.074  21.721  1.00  0.00           N  
ATOM   1203  CA  SER A  82       5.307   9.176  22.127  1.00  0.00           C  
ATOM   1204  C   SER A  82       5.025   7.799  21.531  1.00  0.00           C  
ATOM   1205  O   SER A  82       5.934   6.996  21.319  1.00  0.00           O  
ATOM   1206  CB  SER A  82       5.391   9.121  23.640  1.00  0.00           C  
ATOM   1207  OG  SER A  82       4.242   8.531  24.203  1.00  0.00           O  
ATOM   1208  H   SER A  82       3.623  10.447  22.430  1.00  0.00           H  
ATOM   1209  HA  SER A  82       6.255   9.544  21.731  1.00  0.00           H  
ATOM   1210 1HB  SER A  82       6.274   8.558  23.935  1.00  0.00           H  
ATOM   1211 2HB  SER A  82       5.504  10.134  24.027  1.00  0.00           H  
ATOM   1212  HG  SER A  82       3.481   9.021  23.843  1.00  0.00           H  
ATOM   1213  N   PHE A  83       3.763   7.571  21.150  1.00  0.00           N  
ATOM   1214  CA  PHE A  83       3.351   6.357  20.457  1.00  0.00           C  
ATOM   1215  C   PHE A  83       4.273   6.000  19.308  1.00  0.00           C  
ATOM   1216  O   PHE A  83       4.593   4.832  19.107  1.00  0.00           O  
ATOM   1217  CB  PHE A  83       1.961   6.474  19.864  1.00  0.00           C  
ATOM   1218  CG  PHE A  83       1.633   5.274  18.972  1.00  0.00           C  
ATOM   1219  CD1 PHE A  83       1.227   4.074  19.506  1.00  0.00           C  
ATOM   1220  CD2 PHE A  83       1.757   5.362  17.583  1.00  0.00           C  
ATOM   1221  CE1 PHE A  83       0.946   2.994  18.685  1.00  0.00           C  
ATOM   1222  CE2 PHE A  83       1.467   4.299  16.772  1.00  0.00           C  
ATOM   1223  CZ  PHE A  83       1.059   3.112  17.321  1.00  0.00           C  
ATOM   1224  H   PHE A  83       3.075   8.290  21.386  1.00  0.00           H  
ATOM   1225  HA  PHE A  83       3.363   5.535  21.176  1.00  0.00           H  
ATOM   1226 1HB  PHE A  83       1.215   6.539  20.656  1.00  0.00           H  
ATOM   1227 2HB  PHE A  83       1.901   7.378  19.279  1.00  0.00           H  
ATOM   1228  HD1 PHE A  83       1.128   3.979  20.589  1.00  0.00           H  
ATOM   1229  HD2 PHE A  83       2.092   6.290  17.135  1.00  0.00           H  
ATOM   1230  HE1 PHE A  83       0.624   2.050  19.125  1.00  0.00           H  
ATOM   1231  HE2 PHE A  83       1.563   4.401  15.692  1.00  0.00           H  
ATOM   1232  HZ  PHE A  83       0.830   2.262  16.686  1.00  0.00           H  
ATOM   1233  N   THR A  84       4.675   6.987  18.513  1.00  0.00           N  
ATOM   1234  CA  THR A  84       5.498   6.687  17.354  1.00  0.00           C  
ATOM   1235  C   THR A  84       6.788   5.963  17.746  1.00  0.00           C  
ATOM   1236  O   THR A  84       7.288   5.111  17.008  1.00  0.00           O  
ATOM   1237  CB  THR A  84       5.833   7.941  16.539  1.00  0.00           C  
ATOM   1238  OG1 THR A  84       4.627   8.535  16.046  1.00  0.00           O  
ATOM   1239  CG2 THR A  84       6.710   7.554  15.367  1.00  0.00           C  
ATOM   1240  H   THR A  84       4.444   7.960  18.734  1.00  0.00           H  
ATOM   1241  HA  THR A  84       4.929   6.023  16.705  1.00  0.00           H  
ATOM   1242  HB  THR A  84       6.354   8.663  17.173  1.00  0.00           H  
ATOM   1243  HG1 THR A  84       4.148   8.943  16.789  1.00  0.00           H  
ATOM   1244 1HG2 THR A  84       6.949   8.442  14.784  1.00  0.00           H  
ATOM   1245 2HG2 THR A  84       7.631   7.102  15.737  1.00  0.00           H  
ATOM   1246 3HG2 THR A  84       6.180   6.837  14.738  1.00  0.00           H  
ATOM   1247  N   THR A  85       7.352   6.293  18.905  1.00  0.00           N  
ATOM   1248  CA  THR A  85       8.626   5.725  19.310  1.00  0.00           C  
ATOM   1249  C   THR A  85       8.466   4.279  19.792  1.00  0.00           C  
ATOM   1250  O   THR A  85       9.457   3.583  20.021  1.00  0.00           O  
ATOM   1251  CB  THR A  85       9.297   6.588  20.401  1.00  0.00           C  
ATOM   1252  OG1 THR A  85       8.516   6.596  21.601  1.00  0.00           O  
ATOM   1253  CG2 THR A  85       9.394   8.012  19.892  1.00  0.00           C  
ATOM   1254  H   THR A  85       6.874   6.929  19.539  1.00  0.00           H  
ATOM   1255  HA  THR A  85       9.286   5.714  18.443  1.00  0.00           H  
ATOM   1256  HB  THR A  85      10.292   6.207  20.619  1.00  0.00           H  
ATOM   1257  HG1 THR A  85       7.566   6.672  21.382  1.00  0.00           H  
ATOM   1258 1HG2 THR A  85       9.866   8.635  20.650  1.00  0.00           H  
ATOM   1259 2HG2 THR A  85       9.989   8.031  18.980  1.00  0.00           H  
ATOM   1260 3HG2 THR A  85       8.389   8.388  19.682  1.00  0.00           H  
ATOM   1261  N   ASN A  86       7.216   3.821  19.943  1.00  0.00           N  
ATOM   1262  CA  ASN A  86       6.940   2.467  20.377  1.00  0.00           C  
ATOM   1263  C   ASN A  86       6.702   1.522  19.198  1.00  0.00           C  
ATOM   1264  O   ASN A  86       6.433   0.336  19.408  1.00  0.00           O  
ATOM   1265  CB  ASN A  86       5.755   2.438  21.327  1.00  0.00           C  
ATOM   1266  CG  ASN A  86       6.067   3.043  22.679  1.00  0.00           C  
ATOM   1267  OD1 ASN A  86       7.162   2.853  23.226  1.00  0.00           O  
ATOM   1268  ND2 ASN A  86       5.122   3.761  23.229  1.00  0.00           N  
ATOM   1269  H   ASN A  86       6.418   4.413  19.725  1.00  0.00           H  
ATOM   1270  HA  ASN A  86       7.814   2.095  20.913  1.00  0.00           H  
ATOM   1271 1HB  ASN A  86       4.925   2.989  20.879  1.00  0.00           H  
ATOM   1272 2HB  ASN A  86       5.426   1.410  21.465  1.00  0.00           H  
ATOM   1273 1HD2 ASN A  86       5.271   4.186  24.122  1.00  0.00           H  
ATOM   1274 2HD2 ASN A  86       4.252   3.885  22.756  1.00  0.00           H  
ATOM   1275  N   ILE A  87       6.864   2.013  17.956  1.00  0.00           N  
ATOM   1276  CA  ILE A  87       6.684   1.148  16.789  1.00  0.00           C  
ATOM   1277  C   ILE A  87       7.879   1.186  15.814  1.00  0.00           C  
ATOM   1278  O   ILE A  87       7.690   1.530  14.651  1.00  0.00           O  
ATOM   1279  CB  ILE A  87       5.407   1.538  15.993  1.00  0.00           C  
ATOM   1280  CG1 ILE A  87       5.424   3.028  15.656  1.00  0.00           C  
ATOM   1281  CG2 ILE A  87       4.151   1.228  16.801  1.00  0.00           C  
ATOM   1282  CD1 ILE A  87       4.373   3.454  14.640  1.00  0.00           C  
ATOM   1283  H   ILE A  87       7.088   3.000  17.807  1.00  0.00           H  
ATOM   1284  HA  ILE A  87       6.555   0.124  17.131  1.00  0.00           H  
ATOM   1285  HB  ILE A  87       5.384   0.977  15.057  1.00  0.00           H  
ATOM   1286 1HG1 ILE A  87       5.242   3.579  16.578  1.00  0.00           H  
ATOM   1287 2HG1 ILE A  87       6.411   3.302  15.279  1.00  0.00           H  
ATOM   1288 1HG2 ILE A  87       3.274   1.497  16.220  1.00  0.00           H  
ATOM   1289 2HG2 ILE A  87       4.123   0.165  17.033  1.00  0.00           H  
ATOM   1290 3HG2 ILE A  87       4.159   1.802  17.731  1.00  0.00           H  
ATOM   1291 1HD1 ILE A  87       4.442   4.530  14.476  1.00  0.00           H  
ATOM   1292 2HD1 ILE A  87       4.542   2.931  13.698  1.00  0.00           H  
ATOM   1293 3HD1 ILE A  87       3.393   3.206  15.012  1.00  0.00           H  
ATOM   1294  N   PRO A  88       9.119   0.840  16.248  1.00  0.00           N  
ATOM   1295  CA  PRO A  88      10.326   0.789  15.427  1.00  0.00           C  
ATOM   1296  C   PRO A  88      10.344  -0.352  14.406  1.00  0.00           C  
ATOM   1297  O   PRO A  88      11.145  -0.341  13.470  1.00  0.00           O  
ATOM   1298  CB  PRO A  88      11.427   0.571  16.470  1.00  0.00           C  
ATOM   1299  CG  PRO A  88      10.733  -0.124  17.619  1.00  0.00           C  
ATOM   1300  CD  PRO A  88       9.353   0.468  17.655  1.00  0.00           C  
ATOM   1301  HA  PRO A  88      10.451   1.758  14.921  1.00  0.00           H  
ATOM   1302 1HB  PRO A  88      12.240  -0.031  16.035  1.00  0.00           H  
ATOM   1303 2HB  PRO A  88      11.863   1.537  16.763  1.00  0.00           H  
ATOM   1304 1HG  PRO A  88      10.721  -1.211  17.452  1.00  0.00           H  
ATOM   1305 2HG  PRO A  88      11.284   0.049  18.555  1.00  0.00           H  
ATOM   1306 1HD  PRO A  88       8.637  -0.289  18.003  1.00  0.00           H  
ATOM   1307 2HD  PRO A  88       9.384   1.361  18.298  1.00  0.00           H  
ATOM   1308  N   SER A  89       9.494  -1.357  14.610  1.00  0.00           N  
ATOM   1309  CA  SER A  89       9.466  -2.509  13.718  1.00  0.00           C  
ATOM   1310  C   SER A  89       8.698  -2.207  12.439  1.00  0.00           C  
ATOM   1311  O   SER A  89       7.890  -1.281  12.390  1.00  0.00           O  
ATOM   1312  CB  SER A  89       8.860  -3.707  14.435  1.00  0.00           C  
ATOM   1313  OG  SER A  89       7.500  -3.500  14.735  1.00  0.00           O  
ATOM   1314  H   SER A  89       8.858  -1.328  15.389  1.00  0.00           H  
ATOM   1315  HA  SER A  89      10.493  -2.757  13.447  1.00  0.00           H  
ATOM   1316 1HB  SER A  89       8.960  -4.593  13.804  1.00  0.00           H  
ATOM   1317 2HB  SER A  89       9.413  -3.899  15.353  1.00  0.00           H  
ATOM   1318  HG  SER A  89       7.176  -4.344  15.069  1.00  0.00           H  
ATOM   1319  N   GLY A  90       8.859  -3.057  11.423  1.00  0.00           N  
ATOM   1320  CA  GLY A  90       8.154  -2.896  10.142  1.00  0.00           C  
ATOM   1321  C   GLY A  90       6.695  -3.345  10.199  1.00  0.00           C  
ATOM   1322  O   GLY A  90       6.283  -4.246   9.471  1.00  0.00           O  
ATOM   1323  H   GLY A  90       9.511  -3.820  11.528  1.00  0.00           H  
ATOM   1324 1HA  GLY A  90       8.195  -1.849   9.840  1.00  0.00           H  
ATOM   1325 2HA  GLY A  90       8.675  -3.463   9.370  1.00  0.00           H  
ATOM   1326  N   PHE A  91       5.934  -2.747  11.107  1.00  0.00           N  
ATOM   1327  CA  PHE A  91       4.541  -3.108  11.282  1.00  0.00           C  
ATOM   1328  C   PHE A  91       3.676  -2.164  10.473  1.00  0.00           C  
ATOM   1329  O   PHE A  91       3.651  -0.959  10.703  1.00  0.00           O  
ATOM   1330  CB  PHE A  91       4.136  -3.091  12.749  1.00  0.00           C  
ATOM   1331  CG  PHE A  91       2.750  -3.617  12.968  1.00  0.00           C  
ATOM   1332  CD1 PHE A  91       2.554  -4.982  13.093  1.00  0.00           C  
ATOM   1333  CD2 PHE A  91       1.654  -2.783  13.056  1.00  0.00           C  
ATOM   1334  CE1 PHE A  91       1.297  -5.504  13.297  1.00  0.00           C  
ATOM   1335  CE2 PHE A  91       0.391  -3.304  13.264  1.00  0.00           C  
ATOM   1336  CZ  PHE A  91       0.215  -4.667  13.383  1.00  0.00           C  
ATOM   1337  H   PHE A  91       6.363  -2.014  11.669  1.00  0.00           H  
ATOM   1338  HA  PHE A  91       4.394  -4.121  10.906  1.00  0.00           H  
ATOM   1339 1HB  PHE A  91       4.835  -3.697  13.328  1.00  0.00           H  
ATOM   1340 2HB  PHE A  91       4.188  -2.071  13.133  1.00  0.00           H  
ATOM   1341  HD1 PHE A  91       3.416  -5.649  13.022  1.00  0.00           H  
ATOM   1342  HD2 PHE A  91       1.795  -1.708  12.962  1.00  0.00           H  
ATOM   1343  HE1 PHE A  91       1.164  -6.583  13.387  1.00  0.00           H  
ATOM   1344  HE2 PHE A  91      -0.473  -2.643  13.330  1.00  0.00           H  
ATOM   1345  HZ  PHE A  91      -0.783  -5.076  13.544  1.00  0.00           H  
ATOM   1346  N   TYR A  92       3.004  -2.723   9.492  1.00  0.00           N  
ATOM   1347  CA  TYR A  92       2.193  -1.983   8.551  1.00  0.00           C  
ATOM   1348  C   TYR A  92       0.746  -2.422   8.664  1.00  0.00           C  
ATOM   1349  O   TYR A  92      -0.062  -2.176   7.769  1.00  0.00           O  
ATOM   1350  CB  TYR A  92       2.699  -2.244   7.132  1.00  0.00           C  
ATOM   1351  CG  TYR A  92       4.181  -1.983   6.972  1.00  0.00           C  
ATOM   1352  CD1 TYR A  92       5.022  -3.015   6.579  1.00  0.00           C  
ATOM   1353  CD2 TYR A  92       4.707  -0.744   7.253  1.00  0.00           C  
ATOM   1354  CE1 TYR A  92       6.375  -2.802   6.451  1.00  0.00           C  
ATOM   1355  CE2 TYR A  92       6.063  -0.527   7.126  1.00  0.00           C  
ATOM   1356  CZ  TYR A  92       6.896  -1.546   6.725  1.00  0.00           C  
ATOM   1357  OH  TYR A  92       8.251  -1.317   6.598  1.00  0.00           O  
ATOM   1358  H   TYR A  92       3.076  -3.718   9.383  1.00  0.00           H  
ATOM   1359  HA  TYR A  92       2.249  -0.919   8.782  1.00  0.00           H  
ATOM   1360 1HB  TYR A  92       2.500  -3.281   6.853  1.00  0.00           H  
ATOM   1361 2HB  TYR A  92       2.164  -1.603   6.430  1.00  0.00           H  
ATOM   1362  HD1 TYR A  92       4.612  -3.996   6.367  1.00  0.00           H  
ATOM   1363  HD2 TYR A  92       4.054   0.064   7.578  1.00  0.00           H  
ATOM   1364  HE1 TYR A  92       7.027  -3.618   6.139  1.00  0.00           H  
ATOM   1365  HE2 TYR A  92       6.477   0.456   7.347  1.00  0.00           H  
ATOM   1366  HH  TYR A  92       8.438  -0.390   6.779  1.00  0.00           H  
ATOM   1367  N   GLY A  93       0.431  -3.139   9.734  1.00  0.00           N  
ATOM   1368  CA  GLY A  93      -0.900  -3.700   9.884  1.00  0.00           C  
ATOM   1369  C   GLY A  93      -2.004  -2.672   9.762  1.00  0.00           C  
ATOM   1370  O   GLY A  93      -2.153  -1.793  10.608  1.00  0.00           O  
ATOM   1371  H   GLY A  93       1.126  -3.286  10.454  1.00  0.00           H  
ATOM   1372 1HA  GLY A  93      -1.061  -4.490   9.164  1.00  0.00           H  
ATOM   1373 2HA  GLY A  93      -0.973  -4.176  10.858  1.00  0.00           H  
ATOM   1374  N   GLY A  94      -2.838  -2.841   8.735  1.00  0.00           N  
ATOM   1375  CA  GLY A  94      -3.999  -1.983   8.549  1.00  0.00           C  
ATOM   1376  C   GLY A  94      -5.194  -2.639   9.230  1.00  0.00           C  
ATOM   1377  O   GLY A  94      -6.291  -2.078   9.317  1.00  0.00           O  
ATOM   1378  H   GLY A  94      -2.639  -3.560   8.055  1.00  0.00           H  
ATOM   1379 1HA  GLY A  94      -3.810  -1.000   8.981  1.00  0.00           H  
ATOM   1380 2HA  GLY A  94      -4.196  -1.847   7.488  1.00  0.00           H  
ATOM   1381  N   SER A  95      -4.972  -3.850   9.722  1.00  0.00           N  
ATOM   1382  CA  SER A  95      -6.007  -4.613  10.385  1.00  0.00           C  
ATOM   1383  C   SER A  95      -5.431  -5.628  11.378  1.00  0.00           C  
ATOM   1384  O   SER A  95      -5.236  -5.326  12.556  1.00  0.00           O  
ATOM   1385  CB  SER A  95      -6.921  -5.287   9.381  1.00  0.00           C  
ATOM   1386  OG  SER A  95      -6.239  -6.208   8.609  1.00  0.00           O  
ATOM   1387  H   SER A  95      -4.051  -4.247   9.628  1.00  0.00           H  
ATOM   1388  HA  SER A  95      -6.624  -3.923  10.956  1.00  0.00           H  
ATOM   1389 1HB  SER A  95      -7.712  -5.799   9.929  1.00  0.00           H  
ATOM   1390 2HB  SER A  95      -7.399  -4.547   8.743  1.00  0.00           H  
ATOM   1391  HG  SER A  95      -6.890  -6.914   8.462  1.00  0.00           H  
ATOM   1392  N   CYS A  96      -5.203  -6.849  10.895  1.00  0.00           N  
ATOM   1393  CA  CYS A  96      -4.799  -7.952  11.745  1.00  0.00           C  
ATOM   1394  C   CYS A  96      -4.259  -9.167  10.997  1.00  0.00           C  
ATOM   1395  O   CYS A  96      -4.074  -9.172   9.768  1.00  0.00           O  
ATOM   1396  CB  CYS A  96      -6.006  -8.443  12.541  1.00  0.00           C  
ATOM   1397  SG  CYS A  96      -7.279  -9.213  11.496  1.00  0.00           S  
ATOM   1398  H   CYS A  96      -5.368  -6.990   9.918  1.00  0.00           H  
ATOM   1399  HA  CYS A  96      -4.032  -7.590  12.430  1.00  0.00           H  
ATOM   1400 1HB  CYS A  96      -5.702  -9.158  13.291  1.00  0.00           H  
ATOM   1401 2HB  CYS A  96      -6.465  -7.605  13.062  1.00  0.00           H  
ATOM   1402  HG  CYS A  96      -7.420  -8.213  10.614  1.00  0.00           H  
ATOM   1403  N   PHE A  97      -3.958 -10.176  11.806  1.00  0.00           N  
ATOM   1404  CA  PHE A  97      -3.715 -11.542  11.373  1.00  0.00           C  
ATOM   1405  C   PHE A  97      -3.672 -12.516  12.561  1.00  0.00           C  
ATOM   1406  O   PHE A  97      -4.669 -13.201  12.778  1.00  0.00           O  
ATOM   1407  CB  PHE A  97      -2.581 -11.726  10.369  1.00  0.00           C  
ATOM   1408  CG  PHE A  97      -2.368 -13.188  10.132  1.00  0.00           C  
ATOM   1409  CD1 PHE A  97      -3.414 -13.937   9.637  1.00  0.00           C  
ATOM   1410  CD2 PHE A  97      -1.158 -13.827  10.385  1.00  0.00           C  
ATOM   1411  CE1 PHE A  97      -3.276 -15.270   9.432  1.00  0.00           C  
ATOM   1412  CE2 PHE A  97      -1.023 -15.166  10.176  1.00  0.00           C  
ATOM   1413  CZ  PHE A  97      -2.080 -15.883   9.708  1.00  0.00           C  
ATOM   1414  H   PHE A  97      -4.033 -10.004  12.794  1.00  0.00           H  
ATOM   1415  HA  PHE A  97      -4.593 -11.838  10.794  1.00  0.00           H  
ATOM   1416 1HB  PHE A  97      -2.868 -11.303   9.430  1.00  0.00           H  
ATOM   1417 2HB  PHE A  97      -1.675 -11.241  10.652  1.00  0.00           H  
ATOM   1418  HD1 PHE A  97      -4.362 -13.453   9.430  1.00  0.00           H  
ATOM   1419  HD2 PHE A  97      -0.315 -13.270  10.753  1.00  0.00           H  
ATOM   1420  HE1 PHE A  97      -4.115 -15.842   9.051  1.00  0.00           H  
ATOM   1421  HE2 PHE A  97      -0.073 -15.666  10.386  1.00  0.00           H  
ATOM   1422  HZ  PHE A  97      -1.966 -16.936   9.553  1.00  0.00           H  
ATOM   1423  N   PRO A  98      -2.601 -12.608  13.383  1.00  0.00           N  
ATOM   1424  CA  PRO A  98      -2.553 -13.502  14.521  1.00  0.00           C  
ATOM   1425  C   PRO A  98      -3.310 -12.949  15.709  1.00  0.00           C  
ATOM   1426  O   PRO A  98      -3.543 -13.643  16.689  1.00  0.00           O  
ATOM   1427  CB  PRO A  98      -1.065 -13.553  14.837  1.00  0.00           C  
ATOM   1428  CG  PRO A  98      -0.573 -12.153  14.469  1.00  0.00           C  
ATOM   1429  CD  PRO A  98      -1.385 -11.755  13.253  1.00  0.00           C  
ATOM   1430  HA  PRO A  98      -2.941 -14.495  14.230  1.00  0.00           H  
ATOM   1431 1HB  PRO A  98      -0.914 -13.808  15.903  1.00  0.00           H  
ATOM   1432 2HB  PRO A  98      -0.585 -14.353  14.251  1.00  0.00           H  
ATOM   1433 1HG  PRO A  98      -0.697 -11.466  15.307  1.00  0.00           H  
ATOM   1434 2HG  PRO A  98       0.501 -12.192  14.262  1.00  0.00           H  
ATOM   1435 1HD  PRO A  98      -1.631 -10.687  13.265  1.00  0.00           H  
ATOM   1436 2HD  PRO A  98      -0.782 -12.022  12.427  1.00  0.00           H  
ATOM   1437  N   THR A  99      -3.637 -11.659  15.678  1.00  0.00           N  
ATOM   1438  CA  THR A  99      -4.190 -11.000  16.860  1.00  0.00           C  
ATOM   1439  C   THR A  99      -3.390 -11.392  18.126  1.00  0.00           C  
ATOM   1440  O   THR A  99      -3.947 -11.657  19.190  1.00  0.00           O  
ATOM   1441  CB  THR A  99      -5.690 -11.316  16.997  1.00  0.00           C  
ATOM   1442  OG1 THR A  99      -5.877 -12.717  17.208  1.00  0.00           O  
ATOM   1443  CG2 THR A  99      -6.423 -10.900  15.720  1.00  0.00           C  
ATOM   1444  H   THR A  99      -3.473 -11.122  14.849  1.00  0.00           H  
ATOM   1445  HA  THR A  99      -4.091  -9.923  16.731  1.00  0.00           H  
ATOM   1446  HB  THR A  99      -6.093 -10.772  17.851  1.00  0.00           H  
ATOM   1447  HG1 THR A  99      -5.043 -13.106  17.538  1.00  0.00           H  
ATOM   1448 1HG2 THR A  99      -7.486 -11.120  15.819  1.00  0.00           H  
ATOM   1449 2HG2 THR A  99      -6.289  -9.833  15.561  1.00  0.00           H  
ATOM   1450 3HG2 THR A  99      -6.018 -11.450  14.868  1.00  0.00           H  
ATOM   1451  N   GLU A 100      -2.060 -11.407  17.948  1.00  0.00           N  
ATOM   1452  CA  GLU A 100      -0.997 -11.746  18.897  1.00  0.00           C  
ATOM   1453  C   GLU A 100      -1.031 -13.171  19.479  1.00  0.00           C  
ATOM   1454  O   GLU A 100      -0.395 -13.432  20.503  1.00  0.00           O  
ATOM   1455  CB  GLU A 100      -0.960 -10.719  20.034  1.00  0.00           C  
ATOM   1456  CG  GLU A 100      -0.674  -9.281  19.565  1.00  0.00           C  
ATOM   1457  CD  GLU A 100      -0.524  -8.280  20.700  1.00  0.00           C  
ATOM   1458  OE1 GLU A 100      -0.955  -8.565  21.792  1.00  0.00           O  
ATOM   1459  OE2 GLU A 100       0.028  -7.230  20.463  1.00  0.00           O  
ATOM   1460  H   GLU A 100      -1.755 -11.163  17.023  1.00  0.00           H  
ATOM   1461  HA  GLU A 100      -0.053 -11.657  18.358  1.00  0.00           H  
ATOM   1462 1HB  GLU A 100      -1.908 -10.721  20.567  1.00  0.00           H  
ATOM   1463 2HB  GLU A 100      -0.184 -10.997  20.747  1.00  0.00           H  
ATOM   1464 1HG  GLU A 100       0.243  -9.282  18.977  1.00  0.00           H  
ATOM   1465 2HG  GLU A 100      -1.486  -8.959  18.914  1.00  0.00           H  
ATOM   1466  N   ASN A 101      -1.709 -14.105  18.811  1.00  0.00           N  
ATOM   1467  CA  ASN A 101      -1.687 -15.505  19.220  1.00  0.00           C  
ATOM   1468  C   ASN A 101      -0.593 -16.224  18.438  1.00  0.00           C  
ATOM   1469  O   ASN A 101       0.177 -15.588  17.719  1.00  0.00           O  
ATOM   1470  CB  ASN A 101      -3.044 -16.168  19.044  1.00  0.00           C  
ATOM   1471  CG  ASN A 101      -3.465 -16.347  17.629  1.00  0.00           C  
ATOM   1472  OD1 ASN A 101      -2.630 -16.388  16.713  1.00  0.00           O  
ATOM   1473  ND2 ASN A 101      -4.762 -16.440  17.424  1.00  0.00           N  
ATOM   1474  H   ASN A 101      -2.264 -13.843  18.002  1.00  0.00           H  
ATOM   1475  HA  ASN A 101      -1.418 -15.560  20.276  1.00  0.00           H  
ATOM   1476 1HB  ASN A 101      -3.047 -17.137  19.540  1.00  0.00           H  
ATOM   1477 2HB  ASN A 101      -3.795 -15.552  19.540  1.00  0.00           H  
ATOM   1478 1HD2 ASN A 101      -5.125 -16.527  16.498  1.00  0.00           H  
ATOM   1479 2HD2 ASN A 101      -5.390 -16.388  18.200  1.00  0.00           H  
ATOM   1480  N   ASN A 102      -0.522 -17.546  18.588  1.00  0.00           N  
ATOM   1481  CA  ASN A 102       0.502 -18.360  17.936  1.00  0.00           C  
ATOM   1482  C   ASN A 102      -0.101 -19.279  16.860  1.00  0.00           C  
ATOM   1483  O   ASN A 102       0.422 -20.359  16.577  1.00  0.00           O  
ATOM   1484  CB  ASN A 102       1.242 -19.148  18.986  1.00  0.00           C  
ATOM   1485  CG  ASN A 102       1.948 -18.229  19.958  1.00  0.00           C  
ATOM   1486  OD1 ASN A 102       1.654 -18.271  21.161  1.00  0.00           O  
ATOM   1487  ND2 ASN A 102       2.823 -17.384  19.478  1.00  0.00           N  
ATOM   1488  H   ASN A 102      -1.188 -18.008  19.187  1.00  0.00           H  
ATOM   1489  HA  ASN A 102       1.210 -17.696  17.436  1.00  0.00           H  
ATOM   1490 1HB  ASN A 102       0.542 -19.777  19.534  1.00  0.00           H  
ATOM   1491 2HB  ASN A 102       1.964 -19.798  18.516  1.00  0.00           H  
ATOM   1492 1HD2 ASN A 102       3.292 -16.748  20.089  1.00  0.00           H  
ATOM   1493 2HD2 ASN A 102       3.028 -17.361  18.475  1.00  0.00           H  
ATOM   1494  N   ARG A 103      -1.242 -18.871  16.312  1.00  0.00           N  
ATOM   1495  CA  ARG A 103      -2.011 -19.654  15.342  1.00  0.00           C  
ATOM   1496  C   ARG A 103      -1.332 -20.088  14.053  1.00  0.00           C  
ATOM   1497  O   ARG A 103      -0.724 -19.274  13.349  1.00  0.00           O  
ATOM   1498  CB  ARG A 103      -3.226 -18.843  14.908  1.00  0.00           C  
ATOM   1499  CG  ARG A 103      -4.147 -19.493  13.875  1.00  0.00           C  
ATOM   1500  CD  ARG A 103      -5.322 -18.637  13.592  1.00  0.00           C  
ATOM   1501  NE  ARG A 103      -6.195 -19.195  12.564  1.00  0.00           N  
ATOM   1502  CZ  ARG A 103      -7.311 -18.582  12.113  1.00  0.00           C  
ATOM   1503  NH1 ARG A 103      -7.654 -17.411  12.614  1.00  0.00           N  
ATOM   1504  NH2 ARG A 103      -8.065 -19.134  11.175  1.00  0.00           N  
ATOM   1505  H   ARG A 103      -1.604 -17.955  16.571  1.00  0.00           H  
ATOM   1506  HA  ARG A 103      -2.355 -20.552  15.855  1.00  0.00           H  
ATOM   1507 1HB  ARG A 103      -3.838 -18.641  15.777  1.00  0.00           H  
ATOM   1508 2HB  ARG A 103      -2.901 -17.883  14.504  1.00  0.00           H  
ATOM   1509 1HG  ARG A 103      -3.607 -19.613  12.938  1.00  0.00           H  
ATOM   1510 2HG  ARG A 103      -4.487 -20.467  14.226  1.00  0.00           H  
ATOM   1511 1HD  ARG A 103      -5.905 -18.517  14.504  1.00  0.00           H  
ATOM   1512 2HD  ARG A 103      -4.977 -17.661  13.251  1.00  0.00           H  
ATOM   1513  HE  ARG A 103      -5.948 -20.096  12.160  1.00  0.00           H  
ATOM   1514 1HH1 ARG A 103      -7.083 -16.978  13.327  1.00  0.00           H  
ATOM   1515 2HH1 ARG A 103      -8.486 -16.947  12.282  1.00  0.00           H  
ATOM   1516 1HH2 ARG A 103      -7.828 -20.049  10.752  1.00  0.00           H  
ATOM   1517 2HH2 ARG A 103      -8.887 -18.661  10.844  1.00  0.00           H  
ATOM   1518  N   SER A 104      -1.519 -21.378  13.736  1.00  0.00           N  
ATOM   1519  CA  SER A 104      -1.116 -21.991  12.475  1.00  0.00           C  
ATOM   1520  C   SER A 104      -2.328 -21.944  11.563  1.00  0.00           C  
ATOM   1521  O   SER A 104      -3.452 -22.089  12.039  1.00  0.00           O  
ATOM   1522  CB  SER A 104      -0.676 -23.430  12.617  1.00  0.00           C  
ATOM   1523  OG  SER A 104      -0.457 -24.016  11.328  1.00  0.00           O  
ATOM   1524  H   SER A 104      -1.991 -21.961  14.414  1.00  0.00           H  
ATOM   1525  HA  SER A 104      -0.293 -21.432  12.054  1.00  0.00           H  
ATOM   1526 1HB  SER A 104       0.247 -23.465  13.195  1.00  0.00           H  
ATOM   1527 2HB  SER A 104      -1.428 -23.999  13.160  1.00  0.00           H  
ATOM   1528  HG  SER A 104       0.058 -24.816  11.488  1.00  0.00           H  
ATOM   1529  N   LEU A 105      -2.121 -21.794  10.265  1.00  0.00           N  
ATOM   1530  CA  LEU A 105      -3.249 -21.822   9.348  1.00  0.00           C  
ATOM   1531  C   LEU A 105      -3.538 -23.196   8.771  1.00  0.00           C  
ATOM   1532  O   LEU A 105      -4.493 -23.346   8.012  1.00  0.00           O  
ATOM   1533  CB  LEU A 105      -3.052 -20.847   8.198  1.00  0.00           C  
ATOM   1534  CG  LEU A 105      -2.999 -19.411   8.570  1.00  0.00           C  
ATOM   1535  CD1 LEU A 105      -2.745 -18.564   7.279  1.00  0.00           C  
ATOM   1536  CD2 LEU A 105      -4.282 -19.081   9.309  1.00  0.00           C  
ATOM   1537  H   LEU A 105      -1.183 -21.681   9.915  1.00  0.00           H  
ATOM   1538  HA  LEU A 105      -4.137 -21.508   9.895  1.00  0.00           H  
ATOM   1539 1HB  LEU A 105      -2.135 -21.104   7.668  1.00  0.00           H  
ATOM   1540 2HB  LEU A 105      -3.885 -20.975   7.525  1.00  0.00           H  
ATOM   1541  HG  LEU A 105      -2.207 -19.237   9.226  1.00  0.00           H  
ATOM   1542 1HD1 LEU A 105      -2.696 -17.518   7.507  1.00  0.00           H  
ATOM   1543 2HD1 LEU A 105      -1.802 -18.868   6.821  1.00  0.00           H  
ATOM   1544 3HD1 LEU A 105      -3.546 -18.718   6.571  1.00  0.00           H  
ATOM   1545 1HD2 LEU A 105      -4.289 -18.048   9.614  1.00  0.00           H  
ATOM   1546 2HD2 LEU A 105      -5.133 -19.276   8.669  1.00  0.00           H  
ATOM   1547 3HD2 LEU A 105      -4.360 -19.712  10.192  1.00  0.00           H  
ATOM   1548  N   SER A 106      -2.730 -24.202   9.116  1.00  0.00           N  
ATOM   1549  CA  SER A 106      -2.958 -25.527   8.541  1.00  0.00           C  
ATOM   1550  C   SER A 106      -3.216 -25.436   7.021  1.00  0.00           C  
ATOM   1551  O   SER A 106      -2.641 -24.579   6.349  1.00  0.00           O  
ATOM   1552  CB  SER A 106      -4.141 -26.173   9.266  1.00  0.00           C  
ATOM   1553  OG  SER A 106      -4.312 -27.491   8.868  1.00  0.00           O  
ATOM   1554  H   SER A 106      -1.967 -24.055   9.784  1.00  0.00           H  
ATOM   1555  HA  SER A 106      -2.066 -26.132   8.705  1.00  0.00           H  
ATOM   1556 1HB  SER A 106      -3.968 -26.133  10.341  1.00  0.00           H  
ATOM   1557 2HB  SER A 106      -5.054 -25.611   9.061  1.00  0.00           H  
ATOM   1558  HG  SER A 106      -5.007 -27.850   9.433  1.00  0.00           H  
ATOM   1559  N   VAL A 107      -4.073 -26.330   6.499  1.00  0.00           N  
ATOM   1560  CA  VAL A 107      -4.503 -26.335   5.093  1.00  0.00           C  
ATOM   1561  C   VAL A 107      -6.040 -26.406   4.979  1.00  0.00           C  
ATOM   1562  O   VAL A 107      -6.688 -27.170   5.696  1.00  0.00           O  
ATOM   1563  CB  VAL A 107      -3.843 -27.489   4.309  1.00  0.00           C  
ATOM   1564  CG1 VAL A 107      -4.345 -27.496   2.880  1.00  0.00           C  
ATOM   1565  CG2 VAL A 107      -2.339 -27.300   4.319  1.00  0.00           C  
ATOM   1566  H   VAL A 107      -4.436 -27.028   7.130  1.00  0.00           H  
ATOM   1567  HA  VAL A 107      -4.179 -25.401   4.633  1.00  0.00           H  
ATOM   1568  HB  VAL A 107      -4.102 -28.444   4.762  1.00  0.00           H  
ATOM   1569 1HG1 VAL A 107      -3.865 -28.302   2.328  1.00  0.00           H  
ATOM   1570 2HG1 VAL A 107      -5.419 -27.643   2.861  1.00  0.00           H  
ATOM   1571 3HG1 VAL A 107      -4.103 -26.552   2.420  1.00  0.00           H  
ATOM   1572 1HG2 VAL A 107      -1.864 -28.103   3.755  1.00  0.00           H  
ATOM   1573 2HG2 VAL A 107      -2.113 -26.344   3.863  1.00  0.00           H  
ATOM   1574 3HG2 VAL A 107      -1.975 -27.314   5.335  1.00  0.00           H  
ATOM   1575  N   GLY A 108      -6.623 -25.589   4.089  1.00  0.00           N  
ATOM   1576  CA  GLY A 108      -8.070 -25.520   3.846  1.00  0.00           C  
ATOM   1577  C   GLY A 108      -8.715 -24.327   4.554  1.00  0.00           C  
ATOM   1578  O   GLY A 108      -9.851 -23.946   4.269  1.00  0.00           O  
ATOM   1579  H   GLY A 108      -6.038 -24.987   3.515  1.00  0.00           H  
ATOM   1580 1HA  GLY A 108      -8.245 -25.441   2.773  1.00  0.00           H  
ATOM   1581 2HA  GLY A 108      -8.540 -26.443   4.180  1.00  0.00           H  
ATOM   1582  N   ASP A 109      -7.965 -23.746   5.477  1.00  0.00           N  
ATOM   1583  CA  ASP A 109      -8.352 -22.572   6.251  1.00  0.00           C  
ATOM   1584  C   ASP A 109      -8.622 -21.399   5.313  1.00  0.00           C  
ATOM   1585  O   ASP A 109      -7.911 -21.220   4.324  1.00  0.00           O  
ATOM   1586  CB  ASP A 109      -7.241 -22.231   7.249  1.00  0.00           C  
ATOM   1587  CG  ASP A 109      -7.557 -21.120   8.257  1.00  0.00           C  
ATOM   1588  OD1 ASP A 109      -7.908 -21.418   9.389  1.00  0.00           O  
ATOM   1589  OD2 ASP A 109      -7.435 -19.983   7.893  1.00  0.00           O  
ATOM   1590  H   ASP A 109      -7.056 -24.148   5.650  1.00  0.00           H  
ATOM   1591  HA  ASP A 109      -9.267 -22.798   6.799  1.00  0.00           H  
ATOM   1592 1HB  ASP A 109      -6.991 -23.130   7.813  1.00  0.00           H  
ATOM   1593 2HB  ASP A 109      -6.341 -21.950   6.701  1.00  0.00           H  
ATOM   1594  N   VAL A 110      -9.675 -20.626   5.576  1.00  0.00           N  
ATOM   1595  CA  VAL A 110      -9.947 -19.469   4.726  1.00  0.00           C  
ATOM   1596  C   VAL A 110      -9.793 -18.149   5.476  1.00  0.00           C  
ATOM   1597  O   VAL A 110     -10.419 -17.926   6.515  1.00  0.00           O  
ATOM   1598  CB  VAL A 110     -11.344 -19.562   4.106  1.00  0.00           C  
ATOM   1599  CG1 VAL A 110     -11.607 -18.322   3.259  1.00  0.00           C  
ATOM   1600  CG2 VAL A 110     -11.415 -20.819   3.259  1.00  0.00           C  
ATOM   1601  H   VAL A 110     -10.253 -20.815   6.381  1.00  0.00           H  
ATOM   1602  HA  VAL A 110      -9.230 -19.471   3.912  1.00  0.00           H  
ATOM   1603  HB  VAL A 110     -12.097 -19.599   4.892  1.00  0.00           H  
ATOM   1604 1HG1 VAL A 110     -12.598 -18.383   2.813  1.00  0.00           H  
ATOM   1605 2HG1 VAL A 110     -11.548 -17.436   3.890  1.00  0.00           H  
ATOM   1606 3HG1 VAL A 110     -10.857 -18.257   2.467  1.00  0.00           H  
ATOM   1607 1HG2 VAL A 110     -12.399 -20.901   2.804  1.00  0.00           H  
ATOM   1608 2HG2 VAL A 110     -10.662 -20.761   2.494  1.00  0.00           H  
ATOM   1609 3HG2 VAL A 110     -11.230 -21.696   3.879  1.00  0.00           H  
ATOM   1610  N   ILE A 111      -8.959 -17.276   4.922  1.00  0.00           N  
ATOM   1611  CA  ILE A 111      -8.640 -15.995   5.510  1.00  0.00           C  
ATOM   1612  C   ILE A 111      -9.575 -14.860   5.058  1.00  0.00           C  
ATOM   1613  O   ILE A 111      -9.734 -14.646   3.850  1.00  0.00           O  
ATOM   1614  CB  ILE A 111      -7.215 -15.582   5.166  1.00  0.00           C  
ATOM   1615  CG1 ILE A 111      -6.247 -16.634   5.606  1.00  0.00           C  
ATOM   1616  CG2 ILE A 111      -6.940 -14.306   5.878  1.00  0.00           C  
ATOM   1617  CD1 ILE A 111      -6.292 -16.869   7.064  1.00  0.00           C  
ATOM   1618  H   ILE A 111      -8.505 -17.543   4.055  1.00  0.00           H  
ATOM   1619  HA  ILE A 111      -8.652 -16.135   6.578  1.00  0.00           H  
ATOM   1620  HB  ILE A 111      -7.109 -15.450   4.095  1.00  0.00           H  
ATOM   1621 1HG1 ILE A 111      -6.483 -17.574   5.095  1.00  0.00           H  
ATOM   1622 2HG1 ILE A 111      -5.236 -16.345   5.335  1.00  0.00           H  
ATOM   1623 1HG2 ILE A 111      -5.976 -13.966   5.678  1.00  0.00           H  
ATOM   1624 2HG2 ILE A 111      -7.641 -13.555   5.558  1.00  0.00           H  
ATOM   1625 3HG2 ILE A 111      -7.044 -14.468   6.942  1.00  0.00           H  
ATOM   1626 1HD1 ILE A 111      -5.588 -17.629   7.296  1.00  0.00           H  
ATOM   1627 2HD1 ILE A 111      -6.038 -15.955   7.595  1.00  0.00           H  
ATOM   1628 3HD1 ILE A 111      -7.291 -17.199   7.359  1.00  0.00           H  
ATOM   1629  N   PRO A 112     -10.225 -14.136   5.995  1.00  0.00           N  
ATOM   1630  CA  PRO A 112     -11.097 -12.988   5.785  1.00  0.00           C  
ATOM   1631  C   PRO A 112     -10.417 -11.832   5.070  1.00  0.00           C  
ATOM   1632  O   PRO A 112      -9.205 -11.662   5.156  1.00  0.00           O  
ATOM   1633  CB  PRO A 112     -11.465 -12.565   7.208  1.00  0.00           C  
ATOM   1634  CG  PRO A 112     -11.304 -13.796   8.041  1.00  0.00           C  
ATOM   1635  CD  PRO A 112     -10.166 -14.549   7.427  1.00  0.00           C  
ATOM   1636  HA  PRO A 112     -11.989 -13.316   5.223  1.00  0.00           H  
ATOM   1637 1HB  PRO A 112     -10.807 -11.744   7.530  1.00  0.00           H  
ATOM   1638 2HB  PRO A 112     -12.491 -12.176   7.228  1.00  0.00           H  
ATOM   1639 1HG  PRO A 112     -11.106 -13.518   9.087  1.00  0.00           H  
ATOM   1640 2HG  PRO A 112     -12.240 -14.378   8.042  1.00  0.00           H  
ATOM   1641 1HD  PRO A 112      -9.217 -14.269   7.897  1.00  0.00           H  
ATOM   1642 2HD  PRO A 112     -10.419 -15.611   7.554  1.00  0.00           H  
ATOM   1643  N   SER A 113     -11.217 -11.003   4.410  1.00  0.00           N  
ATOM   1644  CA  SER A 113     -10.722  -9.815   3.713  1.00  0.00           C  
ATOM   1645  C   SER A 113      -9.926  -8.871   4.621  1.00  0.00           C  
ATOM   1646  O   SER A 113      -8.853  -8.405   4.259  1.00  0.00           O  
ATOM   1647  CB  SER A 113     -11.905  -9.069   3.108  1.00  0.00           C  
ATOM   1648  OG  SER A 113     -11.520  -7.876   2.460  1.00  0.00           O  
ATOM   1649  H   SER A 113     -12.205 -11.212   4.354  1.00  0.00           H  
ATOM   1650  HA  SER A 113     -10.077 -10.147   2.900  1.00  0.00           H  
ATOM   1651 1HB  SER A 113     -12.393  -9.711   2.394  1.00  0.00           H  
ATOM   1652 2HB  SER A 113     -12.631  -8.843   3.883  1.00  0.00           H  
ATOM   1653  HG  SER A 113     -10.632  -8.023   2.072  1.00  0.00           H  
ATOM   1654  N   GLY A 114     -10.398  -8.602   5.840  1.00  0.00           N  
ATOM   1655  CA  GLY A 114      -9.702  -7.633   6.706  1.00  0.00           C  
ATOM   1656  C   GLY A 114      -8.424  -8.158   7.385  1.00  0.00           C  
ATOM   1657  O   GLY A 114      -8.232  -7.984   8.589  1.00  0.00           O  
ATOM   1658  H   GLY A 114     -11.255  -9.034   6.146  1.00  0.00           H  
ATOM   1659 1HA  GLY A 114      -9.449  -6.756   6.109  1.00  0.00           H  
ATOM   1660 2HA  GLY A 114     -10.396  -7.290   7.472  1.00  0.00           H  
ATOM   1661  N   VAL A 115      -7.536  -8.751   6.597  1.00  0.00           N  
ATOM   1662  CA  VAL A 115      -6.282  -9.343   7.048  1.00  0.00           C  
ATOM   1663  C   VAL A 115      -5.072  -8.859   6.242  1.00  0.00           C  
ATOM   1664  O   VAL A 115      -5.113  -8.772   5.005  1.00  0.00           O  
ATOM   1665  CB  VAL A 115      -6.373 -10.879   6.992  1.00  0.00           C  
ATOM   1666  CG1 VAL A 115      -5.065 -11.487   7.413  1.00  0.00           C  
ATOM   1667  CG2 VAL A 115      -7.482 -11.350   7.928  1.00  0.00           C  
ATOM   1668  H   VAL A 115      -7.775  -8.793   5.617  1.00  0.00           H  
ATOM   1669  HA  VAL A 115      -6.128  -9.061   8.089  1.00  0.00           H  
ATOM   1670  HB  VAL A 115      -6.585 -11.194   5.970  1.00  0.00           H  
ATOM   1671 1HG1 VAL A 115      -5.129 -12.562   7.378  1.00  0.00           H  
ATOM   1672 2HG1 VAL A 115      -4.272 -11.160   6.756  1.00  0.00           H  
ATOM   1673 3HG1 VAL A 115      -4.860 -11.172   8.417  1.00  0.00           H  
ATOM   1674 1HG2 VAL A 115      -7.556 -12.417   7.904  1.00  0.00           H  
ATOM   1675 2HG2 VAL A 115      -7.255 -11.028   8.942  1.00  0.00           H  
ATOM   1676 3HG2 VAL A 115      -8.429 -10.927   7.617  1.00  0.00           H  
ATOM   1677  N   LEU A 116      -3.997  -8.498   6.956  1.00  0.00           N  
ATOM   1678  CA  LEU A 116      -2.765  -8.064   6.298  1.00  0.00           C  
ATOM   1679  C   LEU A 116      -1.609  -9.046   6.433  1.00  0.00           C  
ATOM   1680  O   LEU A 116      -0.799  -9.124   5.528  1.00  0.00           O  
ATOM   1681  CB  LEU A 116      -2.255  -6.701   6.741  1.00  0.00           C  
ATOM   1682  CG  LEU A 116      -0.980  -6.310   5.917  1.00  0.00           C  
ATOM   1683  CD1 LEU A 116      -1.372  -6.252   4.445  1.00  0.00           C  
ATOM   1684  CD2 LEU A 116      -0.402  -4.985   6.364  1.00  0.00           C  
ATOM   1685  H   LEU A 116      -4.038  -8.580   7.970  1.00  0.00           H  
ATOM   1686  HA  LEU A 116      -2.976  -7.978   5.234  1.00  0.00           H  
ATOM   1687 1HB  LEU A 116      -3.030  -5.954   6.578  1.00  0.00           H  
ATOM   1688 2HB  LEU A 116      -1.997  -6.735   7.799  1.00  0.00           H  
ATOM   1689  HG  LEU A 116      -0.220  -7.089   6.027  1.00  0.00           H  
ATOM   1690 1HD1 LEU A 116      -0.492  -6.009   3.848  1.00  0.00           H  
ATOM   1691 2HD1 LEU A 116      -1.760  -7.220   4.120  1.00  0.00           H  
ATOM   1692 3HD1 LEU A 116      -2.130  -5.490   4.291  1.00  0.00           H  
ATOM   1693 1HD2 LEU A 116       0.474  -4.753   5.755  1.00  0.00           H  
ATOM   1694 2HD2 LEU A 116      -1.139  -4.190   6.245  1.00  0.00           H  
ATOM   1695 3HD2 LEU A 116      -0.108  -5.053   7.374  1.00  0.00           H  
ATOM   1696  N   PHE A 117      -1.464  -9.730   7.574  1.00  0.00           N  
ATOM   1697  CA  PHE A 117      -0.316 -10.665   7.772  1.00  0.00           C  
ATOM   1698  C   PHE A 117       1.098 -10.025   7.808  1.00  0.00           C  
ATOM   1699  O   PHE A 117       2.078 -10.730   7.587  1.00  0.00           O  
ATOM   1700  CB  PHE A 117      -0.197 -11.661   6.593  1.00  0.00           C  
ATOM   1701  CG  PHE A 117      -1.373 -12.452   6.121  1.00  0.00           C  
ATOM   1702  CD1 PHE A 117      -2.066 -12.019   5.007  1.00  0.00           C  
ATOM   1703  CD2 PHE A 117      -1.724 -13.648   6.672  1.00  0.00           C  
ATOM   1704  CE1 PHE A 117      -3.079 -12.729   4.492  1.00  0.00           C  
ATOM   1705  CE2 PHE A 117      -2.757 -14.381   6.133  1.00  0.00           C  
ATOM   1706  CZ  PHE A 117      -3.421 -13.908   5.039  1.00  0.00           C  
ATOM   1707  H   PHE A 117      -2.175  -9.627   8.298  1.00  0.00           H  
ATOM   1708  HA  PHE A 117      -0.457 -11.201   8.701  1.00  0.00           H  
ATOM   1709 1HB  PHE A 117       0.204 -11.163   5.736  1.00  0.00           H  
ATOM   1710 2HB  PHE A 117       0.562 -12.389   6.874  1.00  0.00           H  
ATOM   1711  HD1 PHE A 117      -1.778 -11.087   4.527  1.00  0.00           H  
ATOM   1712  HD2 PHE A 117      -1.166 -14.026   7.519  1.00  0.00           H  
ATOM   1713  HE1 PHE A 117      -3.593 -12.359   3.614  1.00  0.00           H  
ATOM   1714  HE2 PHE A 117      -3.032 -15.344   6.556  1.00  0.00           H  
ATOM   1715  HZ  PHE A 117      -4.210 -14.489   4.590  1.00  0.00           H  
ATOM   1716  N   VAL A 118       1.238  -8.744   8.143  1.00  0.00           N  
ATOM   1717  CA  VAL A 118       2.578  -8.115   8.118  1.00  0.00           C  
ATOM   1718  C   VAL A 118       3.673  -8.796   8.948  1.00  0.00           C  
ATOM   1719  O   VAL A 118       3.444  -9.241  10.073  1.00  0.00           O  
ATOM   1720  CB  VAL A 118       2.494  -6.622   8.491  1.00  0.00           C  
ATOM   1721  CG1 VAL A 118       2.025  -6.442   9.913  1.00  0.00           C  
ATOM   1722  CG2 VAL A 118       3.877  -5.985   8.340  1.00  0.00           C  
ATOM   1723  H   VAL A 118       0.417  -8.196   8.353  1.00  0.00           H  
ATOM   1724  HA  VAL A 118       2.917  -8.140   7.091  1.00  0.00           H  
ATOM   1725  HB  VAL A 118       1.803  -6.142   7.825  1.00  0.00           H  
ATOM   1726 1HG1 VAL A 118       1.976  -5.395  10.153  1.00  0.00           H  
ATOM   1727 2HG1 VAL A 118       1.039  -6.887  10.035  1.00  0.00           H  
ATOM   1728 3HG1 VAL A 118       2.734  -6.933  10.584  1.00  0.00           H  
ATOM   1729 1HG2 VAL A 118       3.844  -4.971   8.550  1.00  0.00           H  
ATOM   1730 2HG2 VAL A 118       4.581  -6.438   9.032  1.00  0.00           H  
ATOM   1731 3HG2 VAL A 118       4.235  -6.108   7.345  1.00  0.00           H  
ATOM   1732  N   ARG A 119       4.874  -8.843   8.336  1.00  0.00           N  
ATOM   1733  CA  ARG A 119       6.097  -9.467   8.847  1.00  0.00           C  
ATOM   1734  C   ARG A 119       6.538  -8.964  10.213  1.00  0.00           C  
ATOM   1735  O   ARG A 119       6.091  -7.913  10.672  1.00  0.00           O  
ATOM   1736  CB  ARG A 119       7.222  -9.346   7.819  1.00  0.00           C  
ATOM   1737  CG  ARG A 119       7.810  -7.966   7.504  1.00  0.00           C  
ATOM   1738  CD  ARG A 119       8.910  -8.149   6.464  1.00  0.00           C  
ATOM   1739  NE  ARG A 119       9.548  -6.906   6.000  1.00  0.00           N  
ATOM   1740  CZ  ARG A 119      10.577  -6.285   6.604  1.00  0.00           C  
ATOM   1741  NH1 ARG A 119      11.088  -6.753   7.722  1.00  0.00           N  
ATOM   1742  NH2 ARG A 119      11.063  -5.203   6.044  1.00  0.00           N  
ATOM   1743  H   ARG A 119       4.929  -8.418   7.426  1.00  0.00           H  
ATOM   1744  HA  ARG A 119       5.905 -10.523   8.956  1.00  0.00           H  
ATOM   1745 1HB  ARG A 119       8.051  -9.965   8.128  1.00  0.00           H  
ATOM   1746 2HB  ARG A 119       6.864  -9.756   6.875  1.00  0.00           H  
ATOM   1747 1HG  ARG A 119       7.039  -7.307   7.098  1.00  0.00           H  
ATOM   1748 2HG  ARG A 119       8.238  -7.528   8.407  1.00  0.00           H  
ATOM   1749 1HD  ARG A 119       9.689  -8.791   6.873  1.00  0.00           H  
ATOM   1750 2HD  ARG A 119       8.467  -8.641   5.602  1.00  0.00           H  
ATOM   1751  HE  ARG A 119       9.238  -6.488   5.106  1.00  0.00           H  
ATOM   1752 1HH1 ARG A 119      10.702  -7.588   8.134  1.00  0.00           H  
ATOM   1753 2HH1 ARG A 119      11.863  -6.278   8.157  1.00  0.00           H  
ATOM   1754 1HH2 ARG A 119      10.643  -4.890   5.155  1.00  0.00           H  
ATOM   1755 2HH2 ARG A 119      11.838  -4.711   6.454  1.00  0.00           H  
ATOM   1756  N   VAL A 120       7.388  -9.765  10.878  1.00  0.00           N  
ATOM   1757  CA  VAL A 120       7.763  -9.486  12.267  1.00  0.00           C  
ATOM   1758  C   VAL A 120       9.195  -8.913  12.558  1.00  0.00           C  
ATOM   1759  O   VAL A 120       9.264  -7.820  13.120  1.00  0.00           O  
ATOM   1760  CB  VAL A 120       7.464 -10.764  13.080  1.00  0.00           C  
ATOM   1761  CG1 VAL A 120       7.856 -10.580  14.529  1.00  0.00           C  
ATOM   1762  CG2 VAL A 120       6.000 -11.102  12.928  1.00  0.00           C  
ATOM   1763  H   VAL A 120       7.744 -10.596  10.416  1.00  0.00           H  
ATOM   1764  HA  VAL A 120       7.057  -8.739  12.631  1.00  0.00           H  
ATOM   1765  HB  VAL A 120       8.020 -11.571  12.693  1.00  0.00           H  
ATOM   1766 1HG1 VAL A 120       7.648 -11.495  15.081  1.00  0.00           H  
ATOM   1767 2HG1 VAL A 120       8.915 -10.351  14.601  1.00  0.00           H  
ATOM   1768 3HG1 VAL A 120       7.283  -9.760  14.956  1.00  0.00           H  
ATOM   1769 1HG2 VAL A 120       5.778 -12.015  13.476  1.00  0.00           H  
ATOM   1770 2HG2 VAL A 120       5.393 -10.286  13.317  1.00  0.00           H  
ATOM   1771 3HG2 VAL A 120       5.773 -11.249  11.877  1.00  0.00           H  
ATOM   1772  N   SER A 121      10.341  -9.550  12.185  1.00  0.00           N  
ATOM   1773  CA  SER A 121      10.529 -10.851  11.541  1.00  0.00           C  
ATOM   1774  C   SER A 121      10.582 -12.021  12.530  1.00  0.00           C  
ATOM   1775  O   SER A 121      10.733 -11.820  13.734  1.00  0.00           O  
ATOM   1776  CB  SER A 121      11.801 -10.846  10.714  1.00  0.00           C  
ATOM   1777  OG  SER A 121      12.933 -10.758  11.533  1.00  0.00           O  
ATOM   1778  H   SER A 121      11.195  -9.055  12.396  1.00  0.00           H  
ATOM   1779  HA  SER A 121       9.709 -11.002  10.878  1.00  0.00           H  
ATOM   1780 1HB  SER A 121      11.853 -11.756  10.115  1.00  0.00           H  
ATOM   1781 2HB  SER A 121      11.782 -10.004  10.024  1.00  0.00           H  
ATOM   1782  HG  SER A 121      12.915 -11.541  12.094  1.00  0.00           H  
ATOM   1783  N   GLY A 122      10.520 -13.243  11.997  1.00  0.00           N  
ATOM   1784  CA  GLY A 122      10.575 -14.465  12.795  1.00  0.00           C  
ATOM   1785  C   GLY A 122       9.541 -15.622  12.563  1.00  0.00           C  
ATOM   1786  O   GLY A 122       9.690 -16.638  13.237  1.00  0.00           O  
ATOM   1787  H   GLY A 122      10.423 -13.327  11.002  1.00  0.00           H  
ATOM   1788 1HA  GLY A 122      11.573 -14.887  12.673  1.00  0.00           H  
ATOM   1789 2HA  GLY A 122      10.521 -14.176  13.844  1.00  0.00           H  
ATOM   1790  N   ASN A 123       8.517 -15.558  11.658  1.00  0.00           N  
ATOM   1791  CA  ASN A 123       8.115 -14.475  10.750  1.00  0.00           C  
ATOM   1792  C   ASN A 123       6.692 -14.670  10.218  1.00  0.00           C  
ATOM   1793  O   ASN A 123       6.133 -15.763  10.256  1.00  0.00           O  
ATOM   1794  CB  ASN A 123       9.039 -14.402   9.532  1.00  0.00           C  
ATOM   1795  CG  ASN A 123       9.090 -13.024   8.913  1.00  0.00           C  
ATOM   1796  OD1 ASN A 123       8.381 -12.115   9.377  1.00  0.00           O  
ATOM   1797  ND2 ASN A 123       9.904 -12.861   7.901  1.00  0.00           N  
ATOM   1798  H   ASN A 123       7.941 -16.390  11.616  1.00  0.00           H  
ATOM   1799  HA  ASN A 123       8.094 -13.535  11.291  1.00  0.00           H  
ATOM   1800 1HB  ASN A 123      10.041 -14.737   9.778  1.00  0.00           H  
ATOM   1801 2HB  ASN A 123       8.666 -15.087   8.778  1.00  0.00           H  
ATOM   1802 1HD2 ASN A 123       9.982 -11.974   7.445  1.00  0.00           H  
ATOM   1803 2HD2 ASN A 123      10.445 -13.635   7.567  1.00  0.00           H  
ATOM   1804  N   LEU A 124       6.160 -13.587   9.676  1.00  0.00           N  
ATOM   1805  CA  LEU A 124       4.904 -13.507   8.931  1.00  0.00           C  
ATOM   1806  C   LEU A 124       5.246 -12.864   7.567  1.00  0.00           C  
ATOM   1807  O   LEU A 124       6.369 -12.393   7.387  1.00  0.00           O  
ATOM   1808  CB  LEU A 124       3.848 -12.683   9.683  1.00  0.00           C  
ATOM   1809  CG  LEU A 124       3.463 -13.129  11.110  1.00  0.00           C  
ATOM   1810  CD1 LEU A 124       2.525 -12.086  11.690  1.00  0.00           C  
ATOM   1811  CD2 LEU A 124       2.838 -14.471  11.083  1.00  0.00           C  
ATOM   1812  H   LEU A 124       6.721 -12.751   9.735  1.00  0.00           H  
ATOM   1813  HA  LEU A 124       4.515 -14.511   8.759  1.00  0.00           H  
ATOM   1814 1HB  LEU A 124       4.188 -11.671   9.761  1.00  0.00           H  
ATOM   1815 2HB  LEU A 124       2.935 -12.674   9.093  1.00  0.00           H  
ATOM   1816  HG  LEU A 124       4.344 -13.176  11.731  1.00  0.00           H  
ATOM   1817 1HD1 LEU A 124       2.252 -12.369  12.698  1.00  0.00           H  
ATOM   1818 2HD1 LEU A 124       3.023 -11.116  11.708  1.00  0.00           H  
ATOM   1819 3HD1 LEU A 124       1.633 -12.017  11.074  1.00  0.00           H  
ATOM   1820 1HD2 LEU A 124       2.564 -14.782  12.091  1.00  0.00           H  
ATOM   1821 2HD2 LEU A 124       1.955 -14.444  10.460  1.00  0.00           H  
ATOM   1822 3HD2 LEU A 124       3.553 -15.182  10.671  1.00  0.00           H  
ATOM   1823  N   MET A 125       4.325 -12.839   6.606  1.00  0.00           N  
ATOM   1824  CA  MET A 125       4.627 -12.142   5.344  1.00  0.00           C  
ATOM   1825  C   MET A 125       3.512 -11.205   4.898  1.00  0.00           C  
ATOM   1826  O   MET A 125       2.352 -11.573   4.888  1.00  0.00           O  
ATOM   1827  CB  MET A 125       5.014 -13.114   4.249  1.00  0.00           C  
ATOM   1828  CG  MET A 125       5.300 -12.437   2.941  1.00  0.00           C  
ATOM   1829  SD  MET A 125       5.898 -13.530   1.706  1.00  0.00           S  
ATOM   1830  CE  MET A 125       7.570 -13.553   2.328  1.00  0.00           C  
ATOM   1831  H   MET A 125       3.416 -13.250   6.755  1.00  0.00           H  
ATOM   1832  HA  MET A 125       5.498 -11.512   5.514  1.00  0.00           H  
ATOM   1833 1HB  MET A 125       5.909 -13.643   4.545  1.00  0.00           H  
ATOM   1834 2HB  MET A 125       4.220 -13.853   4.096  1.00  0.00           H  
ATOM   1835 1HG  MET A 125       4.407 -11.962   2.565  1.00  0.00           H  
ATOM   1836 2HG  MET A 125       6.056 -11.679   3.120  1.00  0.00           H  
ATOM   1837 1HE  MET A 125       8.191 -14.179   1.720  1.00  0.00           H  
ATOM   1838 2HE  MET A 125       7.971 -12.539   2.321  1.00  0.00           H  
ATOM   1839 3HE  MET A 125       7.569 -13.931   3.348  1.00  0.00           H  
ATOM   1840  N   MET A 126       3.909 -10.009   4.453  1.00  0.00           N  
ATOM   1841  CA  MET A 126       2.999  -8.907   4.105  1.00  0.00           C  
ATOM   1842  C   MET A 126       1.896  -9.169   3.097  1.00  0.00           C  
ATOM   1843  O   MET A 126       0.849  -8.547   3.169  1.00  0.00           O  
ATOM   1844  CB  MET A 126       3.836  -7.754   3.556  1.00  0.00           C  
ATOM   1845  CG  MET A 126       4.704  -7.046   4.570  1.00  0.00           C  
ATOM   1846  SD  MET A 126       5.889  -5.881   3.831  1.00  0.00           S  
ATOM   1847  CE  MET A 126       4.840  -4.622   3.128  1.00  0.00           C  
ATOM   1848  H   MET A 126       4.902  -9.831   4.426  1.00  0.00           H  
ATOM   1849  HA  MET A 126       2.496  -8.595   5.014  1.00  0.00           H  
ATOM   1850 1HB  MET A 126       4.457  -8.107   2.757  1.00  0.00           H  
ATOM   1851 2HB  MET A 126       3.162  -7.006   3.129  1.00  0.00           H  
ATOM   1852 1HG  MET A 126       4.048  -6.483   5.213  1.00  0.00           H  
ATOM   1853 2HG  MET A 126       5.252  -7.772   5.168  1.00  0.00           H  
ATOM   1854 1HE  MET A 126       5.458  -3.860   2.648  1.00  0.00           H  
ATOM   1855 2HE  MET A 126       4.180  -5.074   2.388  1.00  0.00           H  
ATOM   1856 3HE  MET A 126       4.240  -4.162   3.912  1.00  0.00           H  
ATOM   1857  N   LEU A 127       2.149  -9.972   2.089  1.00  0.00           N  
ATOM   1858  CA  LEU A 127       1.149 -10.183   1.047  1.00  0.00           C  
ATOM   1859  C   LEU A 127       0.550  -8.925   0.414  1.00  0.00           C  
ATOM   1860  O   LEU A 127      -0.606  -8.941   0.014  1.00  0.00           O  
ATOM   1861  CB  LEU A 127      -0.014 -11.058   1.530  1.00  0.00           C  
ATOM   1862  CG  LEU A 127       0.175 -12.557   1.342  1.00  0.00           C  
ATOM   1863  CD1 LEU A 127       1.140 -13.111   2.384  1.00  0.00           C  
ATOM   1864  CD2 LEU A 127      -1.167 -13.216   1.403  1.00  0.00           C  
ATOM   1865  H   LEU A 127       3.023 -10.469   2.059  1.00  0.00           H  
ATOM   1866  HA  LEU A 127       1.636 -10.735   0.277  1.00  0.00           H  
ATOM   1867 1HB  LEU A 127      -0.163 -10.883   2.596  1.00  0.00           H  
ATOM   1868 2HB  LEU A 127      -0.921 -10.757   1.012  1.00  0.00           H  
ATOM   1869  HG  LEU A 127       0.601 -12.736   0.366  1.00  0.00           H  
ATOM   1870 1HD1 LEU A 127       1.279 -14.182   2.223  1.00  0.00           H  
ATOM   1871 2HD1 LEU A 127       2.096 -12.611   2.298  1.00  0.00           H  
ATOM   1872 3HD1 LEU A 127       0.735 -12.945   3.384  1.00  0.00           H  
ATOM   1873 1HD2 LEU A 127      -1.061 -14.280   1.230  1.00  0.00           H  
ATOM   1874 2HD2 LEU A 127      -1.584 -13.051   2.353  1.00  0.00           H  
ATOM   1875 3HD2 LEU A 127      -1.815 -12.795   0.652  1.00  0.00           H  
ATOM   1876  N   GLY A 128       1.333  -7.859   0.275  1.00  0.00           N  
ATOM   1877  CA  GLY A 128       0.874  -6.646  -0.404  1.00  0.00           C  
ATOM   1878  C   GLY A 128      -0.387  -6.023   0.171  1.00  0.00           C  
ATOM   1879  O   GLY A 128      -0.474  -5.765   1.366  1.00  0.00           O  
ATOM   1880  H   GLY A 128       2.271  -7.898   0.639  1.00  0.00           H  
ATOM   1881 1HA  GLY A 128       1.651  -5.908  -0.326  1.00  0.00           H  
ATOM   1882 2HA  GLY A 128       0.738  -6.853  -1.460  1.00  0.00           H  
ATOM   1883  N   SER A 129      -1.359  -5.741  -0.693  1.00  0.00           N  
ATOM   1884  CA  SER A 129      -2.619  -5.147  -0.266  1.00  0.00           C  
ATOM   1885  C   SER A 129      -3.359  -6.018   0.715  1.00  0.00           C  
ATOM   1886  O   SER A 129      -3.337  -7.243   0.615  1.00  0.00           O  
ATOM   1887  CB  SER A 129      -3.547  -4.918  -1.439  1.00  0.00           C  
ATOM   1888  OG  SER A 129      -4.826  -4.483  -0.989  1.00  0.00           O  
ATOM   1889  H   SER A 129      -1.233  -5.935  -1.684  1.00  0.00           H  
ATOM   1890  HA  SER A 129      -2.401  -4.192   0.218  1.00  0.00           H  
ATOM   1891 1HB  SER A 129      -3.114  -4.172  -2.103  1.00  0.00           H  
ATOM   1892 2HB  SER A 129      -3.650  -5.845  -2.006  1.00  0.00           H  
ATOM   1893  HG  SER A 129      -5.215  -5.242  -0.452  1.00  0.00           H  
ATOM   1894  N   ALA A 130      -4.069  -5.394   1.644  1.00  0.00           N  
ATOM   1895  CA  ALA A 130      -4.894  -6.186   2.535  1.00  0.00           C  
ATOM   1896  C   ALA A 130      -5.810  -6.962   1.615  1.00  0.00           C  
ATOM   1897  O   ALA A 130      -6.080  -6.508   0.490  1.00  0.00           O  
ATOM   1898  CB  ALA A 130      -5.656  -5.328   3.524  1.00  0.00           C  
ATOM   1899  H   ALA A 130      -4.044  -4.385   1.710  1.00  0.00           H  
ATOM   1900  HA  ALA A 130      -4.266  -6.895   3.077  1.00  0.00           H  
ATOM   1901 1HB  ALA A 130      -6.277  -5.975   4.153  1.00  0.00           H  
ATOM   1902 2HB  ALA A 130      -4.951  -4.781   4.151  1.00  0.00           H  
ATOM   1903 3HB  ALA A 130      -6.291  -4.626   2.987  1.00  0.00           H  
ATOM   1904  N   LEU A 131      -6.220  -8.147   2.044  1.00  0.00           N  
ATOM   1905  CA  LEU A 131      -6.972  -9.033   1.167  1.00  0.00           C  
ATOM   1906  C   LEU A 131      -8.341  -8.522   0.722  1.00  0.00           C  
ATOM   1907  O   LEU A 131      -9.047  -7.830   1.452  1.00  0.00           O  
ATOM   1908  CB  LEU A 131      -7.199 -10.386   1.841  1.00  0.00           C  
ATOM   1909  CG  LEU A 131      -5.984 -11.222   2.164  1.00  0.00           C  
ATOM   1910  CD1 LEU A 131      -6.503 -12.496   2.854  1.00  0.00           C  
ATOM   1911  CD2 LEU A 131      -5.160 -11.475   0.887  1.00  0.00           C  
ATOM   1912  H   LEU A 131      -5.975  -8.447   2.993  1.00  0.00           H  
ATOM   1913  HA  LEU A 131      -6.369  -9.189   0.273  1.00  0.00           H  
ATOM   1914 1HB  LEU A 131      -7.709 -10.213   2.784  1.00  0.00           H  
ATOM   1915 2HB  LEU A 131      -7.858 -10.984   1.206  1.00  0.00           H  
ATOM   1916  HG  LEU A 131      -5.351 -10.699   2.889  1.00  0.00           H  
ATOM   1917 1HD1 LEU A 131      -5.685 -13.139   3.133  1.00  0.00           H  
ATOM   1918 2HD1 LEU A 131      -7.056 -12.203   3.740  1.00  0.00           H  
ATOM   1919 3HD1 LEU A 131      -7.167 -13.034   2.191  1.00  0.00           H  
ATOM   1920 1HD2 LEU A 131      -4.288 -12.085   1.123  1.00  0.00           H  
ATOM   1921 2HD2 LEU A 131      -5.770 -11.974   0.153  1.00  0.00           H  
ATOM   1922 3HD2 LEU A 131      -4.828 -10.516   0.479  1.00  0.00           H  
ATOM   1923  N   THR A 132      -8.720  -8.907  -0.488  1.00  0.00           N  
ATOM   1924  CA  THR A 132     -10.042  -8.635  -1.039  1.00  0.00           C  
ATOM   1925  C   THR A 132     -10.784  -9.961  -1.104  1.00  0.00           C  
ATOM   1926  O   THR A 132     -10.194 -10.970  -1.487  1.00  0.00           O  
ATOM   1927  CB  THR A 132      -9.962  -7.976  -2.429  1.00  0.00           C  
ATOM   1928  OG1 THR A 132      -9.280  -6.723  -2.315  1.00  0.00           O  
ATOM   1929  CG2 THR A 132     -11.356  -7.743  -2.998  1.00  0.00           C  
ATOM   1930  H   THR A 132      -8.068  -9.439  -1.046  1.00  0.00           H  
ATOM   1931  HA  THR A 132     -10.585  -7.969  -0.368  1.00  0.00           H  
ATOM   1932  HB  THR A 132      -9.403  -8.622  -3.106  1.00  0.00           H  
ATOM   1933  HG1 THR A 132      -9.687  -6.199  -1.617  1.00  0.00           H  
ATOM   1934 1HG2 THR A 132     -11.273  -7.273  -3.977  1.00  0.00           H  
ATOM   1935 2HG2 THR A 132     -11.876  -8.692  -3.102  1.00  0.00           H  
ATOM   1936 3HG2 THR A 132     -11.918  -7.092  -2.330  1.00  0.00           H  
ATOM   1937  N   SER A 133     -12.050  -9.980  -0.685  1.00  0.00           N  
ATOM   1938  CA  SER A 133     -12.833 -11.220  -0.648  1.00  0.00           C  
ATOM   1939  C   SER A 133     -12.195 -12.204   0.343  1.00  0.00           C  
ATOM   1940  O   SER A 133     -12.309 -12.001   1.553  1.00  0.00           O  
ATOM   1941  CB  SER A 133     -12.984 -11.815  -2.042  1.00  0.00           C  
ATOM   1942  OG  SER A 133     -13.984 -12.799  -2.055  1.00  0.00           O  
ATOM   1943  H   SER A 133     -12.477  -9.116  -0.381  1.00  0.00           H  
ATOM   1944  HA  SER A 133     -13.835 -10.983  -0.285  1.00  0.00           H  
ATOM   1945 1HB  SER A 133     -13.250 -11.024  -2.740  1.00  0.00           H  
ATOM   1946 2HB  SER A 133     -12.054 -12.243  -2.392  1.00  0.00           H  
ATOM   1947  HG  SER A 133     -13.750 -13.425  -1.357  1.00  0.00           H  
ATOM   1948  N   SER A 134     -11.587 -13.291  -0.127  1.00  0.00           N  
ATOM   1949  CA  SER A 134     -10.970 -14.222   0.816  1.00  0.00           C  
ATOM   1950  C   SER A 134      -9.873 -15.068   0.176  1.00  0.00           C  
ATOM   1951  O   SER A 134      -9.849 -15.254  -1.044  1.00  0.00           O  
ATOM   1952  CB  SER A 134     -12.028 -15.131   1.407  1.00  0.00           C  
ATOM   1953  OG  SER A 134     -12.566 -15.979   0.428  1.00  0.00           O  
ATOM   1954  H   SER A 134     -11.503 -13.444  -1.120  1.00  0.00           H  
ATOM   1955  HA  SER A 134     -10.516 -13.641   1.624  1.00  0.00           H  
ATOM   1956 1HB  SER A 134     -11.580 -15.716   2.195  1.00  0.00           H  
ATOM   1957 2HB  SER A 134     -12.818 -14.538   1.857  1.00  0.00           H  
ATOM   1958  HG  SER A 134     -11.831 -16.517   0.119  1.00  0.00           H  
ATOM   1959  N   VAL A 135      -8.998 -15.619   1.017  1.00  0.00           N  
ATOM   1960  CA  VAL A 135      -7.933 -16.518   0.555  1.00  0.00           C  
ATOM   1961  C   VAL A 135      -7.960 -17.897   1.189  1.00  0.00           C  
ATOM   1962  O   VAL A 135      -7.997 -18.034   2.409  1.00  0.00           O  
ATOM   1963  CB  VAL A 135      -6.540 -15.877   0.774  1.00  0.00           C  
ATOM   1964  CG1 VAL A 135      -5.430 -16.857   0.426  1.00  0.00           C  
ATOM   1965  CG2 VAL A 135      -6.399 -14.682  -0.137  1.00  0.00           C  
ATOM   1966  H   VAL A 135      -9.094 -15.393   2.011  1.00  0.00           H  
ATOM   1967  HA  VAL A 135      -8.057 -16.652  -0.520  1.00  0.00           H  
ATOM   1968  HB  VAL A 135      -6.430 -15.582   1.815  1.00  0.00           H  
ATOM   1969 1HG1 VAL A 135      -4.459 -16.379   0.580  1.00  0.00           H  
ATOM   1970 2HG1 VAL A 135      -5.496 -17.738   1.069  1.00  0.00           H  
ATOM   1971 3HG1 VAL A 135      -5.523 -17.163  -0.614  1.00  0.00           H  
ATOM   1972 1HG2 VAL A 135      -5.418 -14.244   0.011  1.00  0.00           H  
ATOM   1973 2HG2 VAL A 135      -6.498 -15.007  -1.172  1.00  0.00           H  
ATOM   1974 3HG2 VAL A 135      -7.168 -13.950   0.080  1.00  0.00           H  
ATOM   1975  N   THR A 136      -7.918 -18.927   0.353  1.00  0.00           N  
ATOM   1976  CA  THR A 136      -7.901 -20.292   0.863  1.00  0.00           C  
ATOM   1977  C   THR A 136      -6.459 -20.756   0.974  1.00  0.00           C  
ATOM   1978  O   THR A 136      -5.677 -20.610   0.033  1.00  0.00           O  
ATOM   1979  CB  THR A 136      -8.682 -21.261  -0.040  1.00  0.00           C  
ATOM   1980  OG1 THR A 136     -10.053 -20.846  -0.135  1.00  0.00           O  
ATOM   1981  CG2 THR A 136      -8.634 -22.675   0.561  1.00  0.00           C  
ATOM   1982  H   THR A 136      -7.892 -18.762  -0.645  1.00  0.00           H  
ATOM   1983  HA  THR A 136      -8.339 -20.314   1.859  1.00  0.00           H  
ATOM   1984  HB  THR A 136      -8.240 -21.270  -1.037  1.00  0.00           H  
ATOM   1985  HG1 THR A 136     -10.510 -21.087   0.672  1.00  0.00           H  
ATOM   1986 1HG2 THR A 136      -9.193 -23.358  -0.074  1.00  0.00           H  
ATOM   1987 2HG2 THR A 136      -7.604 -23.018   0.633  1.00  0.00           H  
ATOM   1988 3HG2 THR A 136      -9.079 -22.662   1.561  1.00  0.00           H  
ATOM   1989  N   VAL A 137      -6.110 -21.306   2.122  1.00  0.00           N  
ATOM   1990  CA  VAL A 137      -4.770 -21.795   2.357  1.00  0.00           C  
ATOM   1991  C   VAL A 137      -4.599 -23.177   1.741  1.00  0.00           C  
ATOM   1992  O   VAL A 137      -5.330 -24.111   2.072  1.00  0.00           O  
ATOM   1993  CB  VAL A 137      -4.544 -21.842   3.872  1.00  0.00           C  
ATOM   1994  CG1 VAL A 137      -3.179 -22.408   4.220  1.00  0.00           C  
ATOM   1995  CG2 VAL A 137      -4.715 -20.426   4.425  1.00  0.00           C  
ATOM   1996  H   VAL A 137      -6.800 -21.371   2.871  1.00  0.00           H  
ATOM   1997  HA  VAL A 137      -4.058 -21.103   1.904  1.00  0.00           H  
ATOM   1998  HB  VAL A 137      -5.294 -22.496   4.321  1.00  0.00           H  
ATOM   1999 1HG1 VAL A 137      -3.067 -22.423   5.301  1.00  0.00           H  
ATOM   2000 2HG1 VAL A 137      -3.074 -23.418   3.833  1.00  0.00           H  
ATOM   2001 3HG1 VAL A 137      -2.409 -21.771   3.789  1.00  0.00           H  
ATOM   2002 1HG2 VAL A 137      -4.601 -20.447   5.488  1.00  0.00           H  
ATOM   2003 2HG2 VAL A 137      -3.964 -19.763   3.987  1.00  0.00           H  
ATOM   2004 3HG2 VAL A 137      -5.707 -20.049   4.184  1.00  0.00           H  
ATOM   2005  N   THR A 138      -3.615 -23.322   0.860  1.00  0.00           N  
ATOM   2006  CA  THR A 138      -3.390 -24.606   0.195  1.00  0.00           C  
ATOM   2007  C   THR A 138      -2.160 -25.302   0.763  1.00  0.00           C  
ATOM   2008  O   THR A 138      -1.960 -26.504   0.583  1.00  0.00           O  
ATOM   2009  CB  THR A 138      -3.236 -24.403  -1.320  1.00  0.00           C  
ATOM   2010  OG1 THR A 138      -2.093 -23.574  -1.585  1.00  0.00           O  
ATOM   2011  CG2 THR A 138      -4.494 -23.724  -1.871  1.00  0.00           C  
ATOM   2012  H   THR A 138      -3.047 -22.519   0.619  1.00  0.00           H  
ATOM   2013  HA  THR A 138      -4.254 -25.246   0.366  1.00  0.00           H  
ATOM   2014  HB  THR A 138      -3.096 -25.369  -1.805  1.00  0.00           H  
ATOM   2015  HG1 THR A 138      -1.306 -23.976  -1.195  1.00  0.00           H  
ATOM   2016 1HG2 THR A 138      -4.388 -23.579  -2.945  1.00  0.00           H  
ATOM   2017 2HG2 THR A 138      -5.363 -24.351  -1.672  1.00  0.00           H  
ATOM   2018 3HG2 THR A 138      -4.629 -22.755  -1.387  1.00  0.00           H  
ATOM   2019  N   SER A 139      -1.347 -24.524   1.450  1.00  0.00           N  
ATOM   2020  CA  SER A 139      -0.115 -24.978   2.066  1.00  0.00           C  
ATOM   2021  C   SER A 139       0.266 -23.928   3.092  1.00  0.00           C  
ATOM   2022  O   SER A 139      -0.240 -22.809   3.038  1.00  0.00           O  
ATOM   2023  CB  SER A 139       0.980 -25.176   1.033  1.00  0.00           C  
ATOM   2024  OG  SER A 139       1.426 -23.959   0.525  1.00  0.00           O  
ATOM   2025  H   SER A 139      -1.608 -23.557   1.559  1.00  0.00           H  
ATOM   2026  HA  SER A 139      -0.285 -25.923   2.578  1.00  0.00           H  
ATOM   2027 1HB  SER A 139       1.814 -25.718   1.477  1.00  0.00           H  
ATOM   2028 2HB  SER A 139       0.594 -25.788   0.221  1.00  0.00           H  
ATOM   2029  HG  SER A 139       2.217 -23.767   1.036  1.00  0.00           H  
ATOM   2030  N   PHE A 140       1.213 -24.239   3.951  1.00  0.00           N  
ATOM   2031  CA  PHE A 140       1.715 -23.254   4.898  1.00  0.00           C  
ATOM   2032  C   PHE A 140       3.202 -23.482   5.048  1.00  0.00           C  
ATOM   2033  O   PHE A 140       3.706 -24.563   4.739  1.00  0.00           O  
ATOM   2034  CB  PHE A 140       0.967 -23.366   6.229  1.00  0.00           C  
ATOM   2035  CG  PHE A 140       1.161 -24.668   6.934  1.00  0.00           C  
ATOM   2036  CD1 PHE A 140       2.157 -24.832   7.874  1.00  0.00           C  
ATOM   2037  CD2 PHE A 140       0.342 -25.739   6.642  1.00  0.00           C  
ATOM   2038  CE1 PHE A 140       2.332 -26.040   8.516  1.00  0.00           C  
ATOM   2039  CE2 PHE A 140       0.502 -26.950   7.275  1.00  0.00           C  
ATOM   2040  CZ  PHE A 140       1.501 -27.105   8.217  1.00  0.00           C  
ATOM   2041  H   PHE A 140       1.595 -25.173   3.957  1.00  0.00           H  
ATOM   2042  HA  PHE A 140       1.559 -22.252   4.497  1.00  0.00           H  
ATOM   2043 1HB  PHE A 140       1.295 -22.568   6.894  1.00  0.00           H  
ATOM   2044 2HB  PHE A 140      -0.108 -23.228   6.058  1.00  0.00           H  
ATOM   2045  HD1 PHE A 140       2.808 -23.996   8.105  1.00  0.00           H  
ATOM   2046  HD2 PHE A 140      -0.439 -25.607   5.899  1.00  0.00           H  
ATOM   2047  HE1 PHE A 140       3.126 -26.148   9.254  1.00  0.00           H  
ATOM   2048  HE2 PHE A 140      -0.156 -27.786   7.034  1.00  0.00           H  
ATOM   2049  HZ  PHE A 140       1.636 -28.061   8.721  1.00  0.00           H  
ATOM   2050  N   ASP A 141       3.932 -22.480   5.504  1.00  0.00           N  
ATOM   2051  CA  ASP A 141       5.368 -22.693   5.566  1.00  0.00           C  
ATOM   2052  C   ASP A 141       5.826 -23.711   6.601  1.00  0.00           C  
ATOM   2053  O   ASP A 141       5.152 -23.978   7.586  1.00  0.00           O  
ATOM   2054  CB  ASP A 141       6.128 -21.405   5.723  1.00  0.00           C  
ATOM   2055  CG  ASP A 141       7.435 -21.594   5.119  1.00  0.00           C  
ATOM   2056  OD1 ASP A 141       8.377 -21.827   5.831  1.00  0.00           O  
ATOM   2057  OD2 ASP A 141       7.511 -21.600   3.910  1.00  0.00           O  
ATOM   2058  H   ASP A 141       3.513 -21.580   5.754  1.00  0.00           H  
ATOM   2059  HA  ASP A 141       5.675 -23.089   4.616  1.00  0.00           H  
ATOM   2060 1HB  ASP A 141       5.599 -20.584   5.235  1.00  0.00           H  
ATOM   2061 2HB  ASP A 141       6.259 -21.166   6.770  1.00  0.00           H  
ATOM   2062  N   GLN A 142       7.023 -24.252   6.382  1.00  0.00           N  
ATOM   2063  CA  GLN A 142       7.598 -25.225   7.298  1.00  0.00           C  
ATOM   2064  C   GLN A 142       8.454 -24.562   8.381  1.00  0.00           C  
ATOM   2065  O   GLN A 142       8.897 -25.219   9.322  1.00  0.00           O  
ATOM   2066  CB  GLN A 142       8.396 -26.257   6.511  1.00  0.00           C  
ATOM   2067  CG  GLN A 142       7.533 -27.031   5.502  1.00  0.00           C  
ATOM   2068  CD  GLN A 142       6.386 -27.818   6.164  1.00  0.00           C  
ATOM   2069  OE1 GLN A 142       6.621 -28.623   7.071  1.00  0.00           O  
ATOM   2070  NE2 GLN A 142       5.153 -27.590   5.713  1.00  0.00           N  
ATOM   2071  H   GLN A 142       7.549 -23.975   5.558  1.00  0.00           H  
ATOM   2072  HA  GLN A 142       6.779 -25.745   7.797  1.00  0.00           H  
ATOM   2073 1HB  GLN A 142       9.201 -25.758   5.968  1.00  0.00           H  
ATOM   2074 2HB  GLN A 142       8.850 -26.970   7.197  1.00  0.00           H  
ATOM   2075 1HG  GLN A 142       7.093 -26.316   4.801  1.00  0.00           H  
ATOM   2076 2HG  GLN A 142       8.168 -27.737   4.965  1.00  0.00           H  
ATOM   2077 1HE2 GLN A 142       4.378 -28.081   6.114  1.00  0.00           H  
ATOM   2078 2HE2 GLN A 142       4.992 -26.922   4.974  1.00  0.00           H  
ATOM   2079  N   THR A 143       8.603 -23.236   8.299  1.00  0.00           N  
ATOM   2080  CA  THR A 143       9.334 -22.460   9.295  1.00  0.00           C  
ATOM   2081  C   THR A 143       8.331 -21.853  10.278  1.00  0.00           C  
ATOM   2082  O   THR A 143       8.647 -20.956  11.061  1.00  0.00           O  
ATOM   2083  CB  THR A 143      10.192 -21.348   8.660  1.00  0.00           C  
ATOM   2084  OG1 THR A 143       9.351 -20.448   7.935  1.00  0.00           O  
ATOM   2085  CG2 THR A 143      11.223 -21.959   7.698  1.00  0.00           C  
ATOM   2086  H   THR A 143       8.253 -22.737   7.474  1.00  0.00           H  
ATOM   2087  HA  THR A 143       9.992 -23.127   9.850  1.00  0.00           H  
ATOM   2088  HB  THR A 143      10.705 -20.802   9.444  1.00  0.00           H  
ATOM   2089  HG1 THR A 143       8.947 -20.924   7.183  1.00  0.00           H  
ATOM   2090 1HG2 THR A 143      11.825 -21.165   7.256  1.00  0.00           H  
ATOM   2091 2HG2 THR A 143      11.872 -22.643   8.244  1.00  0.00           H  
ATOM   2092 3HG2 THR A 143      10.705 -22.504   6.907  1.00  0.00           H  
ATOM   2093  N   VAL A 144       7.097 -22.351  10.233  1.00  0.00           N  
ATOM   2094  CA  VAL A 144       6.066 -21.849  11.117  1.00  0.00           C  
ATOM   2095  C   VAL A 144       6.239 -22.235  12.556  1.00  0.00           C  
ATOM   2096  O   VAL A 144       5.709 -23.234  13.044  1.00  0.00           O  
ATOM   2097  CB  VAL A 144       4.695 -22.315  10.641  1.00  0.00           C  
ATOM   2098  CG1 VAL A 144       3.655 -21.918  11.639  1.00  0.00           C  
ATOM   2099  CG2 VAL A 144       4.427 -21.620   9.352  1.00  0.00           C  
ATOM   2100  H   VAL A 144       6.886 -23.085   9.573  1.00  0.00           H  
ATOM   2101  HA  VAL A 144       6.077 -20.761  11.057  1.00  0.00           H  
ATOM   2102  HB  VAL A 144       4.680 -23.398  10.506  1.00  0.00           H  
ATOM   2103 1HG1 VAL A 144       2.667 -22.214  11.291  1.00  0.00           H  
ATOM   2104 2HG1 VAL A 144       3.865 -22.399  12.591  1.00  0.00           H  
ATOM   2105 3HG1 VAL A 144       3.705 -20.877  11.762  1.00  0.00           H  
ATOM   2106 1HG2 VAL A 144       3.454 -21.902   8.961  1.00  0.00           H  
ATOM   2107 2HG2 VAL A 144       4.471 -20.563   9.540  1.00  0.00           H  
ATOM   2108 3HG2 VAL A 144       5.187 -21.879   8.658  1.00  0.00           H  
ATOM   2109  N   ILE A 145       6.931 -21.354  13.241  1.00  0.00           N  
ATOM   2110  CA  ILE A 145       7.170 -21.452  14.655  1.00  0.00           C  
ATOM   2111  C   ILE A 145       6.425 -20.342  15.369  1.00  0.00           C  
ATOM   2112  O   ILE A 145       6.658 -19.164  15.122  1.00  0.00           O  
ATOM   2113  CB  ILE A 145       8.670 -21.342  14.944  1.00  0.00           C  
ATOM   2114  CG1 ILE A 145       9.411 -22.480  14.229  1.00  0.00           C  
ATOM   2115  CG2 ILE A 145       8.913 -21.372  16.444  1.00  0.00           C  
ATOM   2116  CD1 ILE A 145      10.900 -22.326  14.234  1.00  0.00           C  
ATOM   2117  H   ILE A 145       7.369 -20.610  12.696  1.00  0.00           H  
ATOM   2118  HA  ILE A 145       6.803 -22.411  15.017  1.00  0.00           H  
ATOM   2119  HB  ILE A 145       9.048 -20.404  14.537  1.00  0.00           H  
ATOM   2120 1HG1 ILE A 145       9.155 -23.423  14.710  1.00  0.00           H  
ATOM   2121 2HG1 ILE A 145       9.084 -22.523  13.192  1.00  0.00           H  
ATOM   2122 1HG2 ILE A 145       9.977 -21.285  16.646  1.00  0.00           H  
ATOM   2123 2HG2 ILE A 145       8.390 -20.541  16.905  1.00  0.00           H  
ATOM   2124 3HG2 ILE A 145       8.538 -22.309  16.857  1.00  0.00           H  
ATOM   2125 1HD1 ILE A 145      11.355 -23.166  13.708  1.00  0.00           H  
ATOM   2126 2HD1 ILE A 145      11.167 -21.393  13.730  1.00  0.00           H  
ATOM   2127 3HD1 ILE A 145      11.262 -22.302  15.258  1.00  0.00           H  
ATOM   2128  N   ASN A 146       5.518 -20.724  16.252  1.00  0.00           N  
ATOM   2129  CA  ASN A 146       4.717 -19.773  17.019  1.00  0.00           C  
ATOM   2130  C   ASN A 146       3.924 -18.737  16.180  1.00  0.00           C  
ATOM   2131  O   ASN A 146       3.760 -17.589  16.603  1.00  0.00           O  
ATOM   2132  CB  ASN A 146       5.620 -19.065  18.020  1.00  0.00           C  
ATOM   2133  CG  ASN A 146       6.200 -20.006  19.036  1.00  0.00           C  
ATOM   2134  OD1 ASN A 146       5.557 -20.980  19.443  1.00  0.00           O  
ATOM   2135  ND2 ASN A 146       7.410 -19.734  19.459  1.00  0.00           N  
ATOM   2136  H   ASN A 146       5.371 -21.712  16.397  1.00  0.00           H  
ATOM   2137  HA  ASN A 146       3.982 -20.349  17.581  1.00  0.00           H  
ATOM   2138 1HB  ASN A 146       6.438 -18.569  17.504  1.00  0.00           H  
ATOM   2139 2HB  ASN A 146       5.076 -18.302  18.531  1.00  0.00           H  
ATOM   2140 1HD2 ASN A 146       7.846 -20.323  20.139  1.00  0.00           H  
ATOM   2141 2HD2 ASN A 146       7.894 -18.933  19.104  1.00  0.00           H  
ATOM   2142  N   GLY A 147       3.352 -19.170  15.052  1.00  0.00           N  
ATOM   2143  CA  GLY A 147       2.541 -18.291  14.197  1.00  0.00           C  
ATOM   2144  C   GLY A 147       2.779 -18.532  12.705  1.00  0.00           C  
ATOM   2145  O   GLY A 147       3.912 -18.520  12.222  1.00  0.00           O  
ATOM   2146  H   GLY A 147       3.500 -20.126  14.770  1.00  0.00           H  
ATOM   2147 1HA  GLY A 147       1.488 -18.445  14.424  1.00  0.00           H  
ATOM   2148 2HA  GLY A 147       2.763 -17.253  14.436  1.00  0.00           H  
ATOM   2149  N   ALA A 148       1.675 -18.725  11.983  1.00  0.00           N  
ATOM   2150  CA  ALA A 148       1.634 -19.070  10.563  1.00  0.00           C  
ATOM   2151  C   ALA A 148       2.282 -18.113   9.611  1.00  0.00           C  
ATOM   2152  O   ALA A 148       2.117 -16.905   9.703  1.00  0.00           O  
ATOM   2153  CB  ALA A 148       0.218 -19.154  10.115  1.00  0.00           C  
ATOM   2154  H   ALA A 148       0.786 -18.711  12.477  1.00  0.00           H  
ATOM   2155  HA  ALA A 148       2.099 -20.034  10.444  1.00  0.00           H  
ATOM   2156 1HB  ALA A 148       0.189 -19.456   9.069  1.00  0.00           H  
ATOM   2157 2HB  ALA A 148      -0.310 -19.834  10.695  1.00  0.00           H  
ATOM   2158 3HB  ALA A 148      -0.229 -18.183  10.228  1.00  0.00           H  
ATOM   2159  N   HIS A 149       2.913 -18.683   8.604  1.00  0.00           N  
ATOM   2160  CA  HIS A 149       3.489 -17.914   7.529  1.00  0.00           C  
ATOM   2161  C   HIS A 149       2.722 -18.288   6.256  1.00  0.00           C  
ATOM   2162  O   HIS A 149       2.674 -19.463   5.849  1.00  0.00           O  
ATOM   2163  CB  HIS A 149       4.990 -18.186   7.416  1.00  0.00           C  
ATOM   2164  CG  HIS A 149       5.717 -17.380   6.361  1.00  0.00           C  
ATOM   2165  ND1 HIS A 149       5.575 -17.612   5.010  1.00  0.00           N  
ATOM   2166  CD2 HIS A 149       6.602 -16.363   6.476  1.00  0.00           C  
ATOM   2167  CE1 HIS A 149       6.337 -16.770   4.338  1.00  0.00           C  
ATOM   2168  NE2 HIS A 149       6.979 -16.009   5.206  1.00  0.00           N  
ATOM   2169  H   HIS A 149       3.015 -19.685   8.595  1.00  0.00           H  
ATOM   2170  HA  HIS A 149       3.353 -16.848   7.711  1.00  0.00           H  
ATOM   2171 1HB  HIS A 149       5.465 -17.975   8.382  1.00  0.00           H  
ATOM   2172 2HB  HIS A 149       5.139 -19.223   7.215  1.00  0.00           H  
ATOM   2173  HD1 HIS A 149       4.992 -18.303   4.582  1.00  0.00           H  
ATOM   2174  HD2 HIS A 149       7.020 -15.845   7.334  1.00  0.00           H  
ATOM   2175  HE1 HIS A 149       6.355 -16.788   3.250  1.00  0.00           H  
ATOM   2176  N   GLU A 150       2.101 -17.256   5.681  1.00  0.00           N  
ATOM   2177  CA  GLU A 150       1.240 -17.290   4.501  1.00  0.00           C  
ATOM   2178  C   GLU A 150       2.052 -17.158   3.218  1.00  0.00           C  
ATOM   2179  O   GLU A 150       3.182 -16.675   3.238  1.00  0.00           O  
ATOM   2180  CB  GLU A 150       0.169 -16.197   4.623  1.00  0.00           C  
ATOM   2181  CG  GLU A 150      -0.866 -16.130   3.493  1.00  0.00           C  
ATOM   2182  CD  GLU A 150      -1.737 -17.330   3.363  1.00  0.00           C  
ATOM   2183  OE1 GLU A 150      -2.850 -17.304   3.832  1.00  0.00           O  
ATOM   2184  OE2 GLU A 150      -1.277 -18.279   2.768  1.00  0.00           O  
ATOM   2185  H   GLU A 150       2.233 -16.354   6.115  1.00  0.00           H  
ATOM   2186  HA  GLU A 150       0.733 -18.256   4.477  1.00  0.00           H  
ATOM   2187 1HB  GLU A 150      -0.377 -16.333   5.559  1.00  0.00           H  
ATOM   2188 2HB  GLU A 150       0.655 -15.222   4.676  1.00  0.00           H  
ATOM   2189 1HG  GLU A 150      -1.488 -15.281   3.664  1.00  0.00           H  
ATOM   2190 2HG  GLU A 150      -0.372 -15.955   2.562  1.00  0.00           H  
ATOM   2191  N   LEU A 151       1.487 -17.633   2.115  1.00  0.00           N  
ATOM   2192  CA  LEU A 151       2.178 -17.593   0.835  1.00  0.00           C  
ATOM   2193  C   LEU A 151       1.772 -16.400  -0.028  1.00  0.00           C  
ATOM   2194  O   LEU A 151       0.617 -15.983  -0.054  1.00  0.00           O  
ATOM   2195  CB  LEU A 151       1.889 -18.865   0.082  1.00  0.00           C  
ATOM   2196  CG  LEU A 151       2.594 -20.094   0.586  1.00  0.00           C  
ATOM   2197  CD1 LEU A 151       1.961 -20.584   1.898  1.00  0.00           C  
ATOM   2198  CD2 LEU A 151       2.504 -21.076  -0.453  1.00  0.00           C  
ATOM   2199  H   LEU A 151       0.535 -18.012   2.186  1.00  0.00           H  
ATOM   2200  HA  LEU A 151       3.247 -17.531   1.026  1.00  0.00           H  
ATOM   2201 1HB  LEU A 151       0.816 -19.059   0.121  1.00  0.00           H  
ATOM   2202 2HB  LEU A 151       2.178 -18.726  -0.962  1.00  0.00           H  
ATOM   2203  HG  LEU A 151       3.628 -19.877   0.786  1.00  0.00           H  
ATOM   2204 1HD1 LEU A 151       2.458 -21.478   2.243  1.00  0.00           H  
ATOM   2205 2HD1 LEU A 151       2.041 -19.832   2.660  1.00  0.00           H  
ATOM   2206 3HD1 LEU A 151       0.908 -20.811   1.730  1.00  0.00           H  
ATOM   2207 1HD2 LEU A 151       3.000 -21.973  -0.164  1.00  0.00           H  
ATOM   2208 2HD2 LEU A 151       1.463 -21.301  -0.670  1.00  0.00           H  
ATOM   2209 3HD2 LEU A 151       2.981 -20.664  -1.334  1.00  0.00           H  
ATOM   2210  N   TYR A 152       2.745 -15.863  -0.752  1.00  0.00           N  
ATOM   2211  CA  TYR A 152       2.538 -14.668  -1.550  1.00  0.00           C  
ATOM   2212  C   TYR A 152       2.956 -14.755  -3.055  1.00  0.00           C  
ATOM   2213  O   TYR A 152       4.137 -14.944  -3.339  1.00  0.00           O  
ATOM   2214  CB  TYR A 152       3.312 -13.553  -0.831  1.00  0.00           C  
ATOM   2215  CG  TYR A 152       3.201 -12.206  -1.384  1.00  0.00           C  
ATOM   2216  CD1 TYR A 152       2.100 -11.866  -2.055  1.00  0.00           C  
ATOM   2217  CD2 TYR A 152       4.191 -11.281  -1.171  1.00  0.00           C  
ATOM   2218  CE1 TYR A 152       1.939 -10.655  -2.549  1.00  0.00           C  
ATOM   2219  CE2 TYR A 152       4.032 -10.014  -1.658  1.00  0.00           C  
ATOM   2220  CZ  TYR A 152       2.887  -9.708  -2.352  1.00  0.00           C  
ATOM   2221  OH  TYR A 152       2.705  -8.487  -2.854  1.00  0.00           O  
ATOM   2222  H   TYR A 152       3.663 -16.266  -0.695  1.00  0.00           H  
ATOM   2223  HA  TYR A 152       1.498 -14.426  -1.462  1.00  0.00           H  
ATOM   2224 1HB  TYR A 152       2.997 -13.515   0.202  1.00  0.00           H  
ATOM   2225 2HB  TYR A 152       4.355 -13.806  -0.821  1.00  0.00           H  
ATOM   2226  HD1 TYR A 152       1.354 -12.564  -2.188  1.00  0.00           H  
ATOM   2227  HD2 TYR A 152       5.082 -11.556  -0.616  1.00  0.00           H  
ATOM   2228  HE1 TYR A 152       1.060 -10.445  -3.091  1.00  0.00           H  
ATOM   2229  HE2 TYR A 152       4.801  -9.271  -1.499  1.00  0.00           H  
ATOM   2230  HH  TYR A 152       3.553  -8.056  -2.889  1.00  0.00           H  
ATOM   2231  N   PRO A 153       2.005 -14.632  -4.044  1.00  0.00           N  
ATOM   2232  CA  PRO A 153       2.211 -14.627  -5.512  1.00  0.00           C  
ATOM   2233  C   PRO A 153       2.928 -13.385  -6.072  1.00  0.00           C  
ATOM   2234  O   PRO A 153       3.125 -13.250  -7.284  1.00  0.00           O  
ATOM   2235  CB  PRO A 153       0.775 -14.704  -6.055  1.00  0.00           C  
ATOM   2236  CG  PRO A 153      -0.094 -14.162  -4.985  1.00  0.00           C  
ATOM   2237  CD  PRO A 153       0.530 -14.647  -3.708  1.00  0.00           C  
ATOM   2238  HA  PRO A 153       2.773 -15.530  -5.785  1.00  0.00           H  
ATOM   2239 1HB  PRO A 153       0.696 -14.140  -6.997  1.00  0.00           H  
ATOM   2240 2HB  PRO A 153       0.510 -15.735  -6.287  1.00  0.00           H  
ATOM   2241 1HG  PRO A 153      -0.138 -13.062  -5.049  1.00  0.00           H  
ATOM   2242 2HG  PRO A 153      -1.123 -14.525  -5.116  1.00  0.00           H  
ATOM   2243 1HD  PRO A 153       0.187 -13.972  -2.973  1.00  0.00           H  
ATOM   2244 2HD  PRO A 153       0.212 -15.674  -3.487  1.00  0.00           H  
ATOM   2245  N   ALA A 154       3.183 -12.420  -5.183  1.00  0.00           N  
ATOM   2246  CA  ALA A 154       3.802 -11.099  -5.393  1.00  0.00           C  
ATOM   2247  C   ALA A 154       2.892 -10.061  -6.082  1.00  0.00           C  
ATOM   2248  O   ALA A 154       3.159  -8.857  -6.014  1.00  0.00           O  
ATOM   2249  CB  ALA A 154       5.084 -11.249  -6.202  1.00  0.00           C  
ATOM   2250  H   ALA A 154       2.960 -12.630  -4.226  1.00  0.00           H  
ATOM   2251  HA  ALA A 154       4.093 -10.718  -4.431  1.00  0.00           H  
ATOM   2252 1HB  ALA A 154       5.560 -10.281  -6.289  1.00  0.00           H  
ATOM   2253 2HB  ALA A 154       5.752 -11.936  -5.690  1.00  0.00           H  
ATOM   2254 3HB  ALA A 154       4.876 -11.626  -7.196  1.00  0.00           H  
ATOM   2255  N   SER A 155       1.754 -10.482  -6.628  1.00  0.00           N  
ATOM   2256  CA  SER A 155       0.887  -9.557  -7.356  1.00  0.00           C  
ATOM   2257  C   SER A 155       0.020  -8.666  -6.481  1.00  0.00           C  
ATOM   2258  O   SER A 155      -0.507  -7.660  -6.949  1.00  0.00           O  
ATOM   2259  CB  SER A 155       0.002 -10.322  -8.312  1.00  0.00           C  
ATOM   2260  OG  SER A 155      -0.971 -11.100  -7.648  1.00  0.00           O  
ATOM   2261  H   SER A 155       1.544 -11.470  -6.629  1.00  0.00           H  
ATOM   2262  HA  SER A 155       1.531  -8.907  -7.953  1.00  0.00           H  
ATOM   2263 1HB  SER A 155      -0.480  -9.641  -9.014  1.00  0.00           H  
ATOM   2264 2HB  SER A 155       0.643 -10.965  -8.873  1.00  0.00           H  
ATOM   2265  HG  SER A 155      -1.388 -11.679  -8.343  1.00  0.00           H  
ATOM   2266  N   PHE A 156      -0.071  -8.969  -5.192  1.00  0.00           N  
ATOM   2267  CA  PHE A 156      -0.947  -8.206  -4.305  1.00  0.00           C  
ATOM   2268  C   PHE A 156      -0.363  -6.819  -4.067  1.00  0.00           C  
ATOM   2269  O   PHE A 156      -1.047  -5.924  -3.573  1.00  0.00           O  
ATOM   2270  CB  PHE A 156      -1.162  -8.905  -2.971  1.00  0.00           C  
ATOM   2271  CG  PHE A 156      -1.856 -10.250  -3.078  1.00  0.00           C  
ATOM   2272  CD1 PHE A 156      -2.747 -10.514  -4.106  1.00  0.00           C  
ATOM   2273  CD2 PHE A 156      -1.605 -11.257  -2.151  1.00  0.00           C  
ATOM   2274  CE1 PHE A 156      -3.369 -11.750  -4.199  1.00  0.00           C  
ATOM   2275  CE2 PHE A 156      -2.224 -12.484  -2.246  1.00  0.00           C  
ATOM   2276  CZ  PHE A 156      -3.106 -12.731  -3.266  1.00  0.00           C  
ATOM   2277  H   PHE A 156       0.427  -9.776  -4.849  1.00  0.00           H  
ATOM   2278  HA  PHE A 156      -1.919  -8.091  -4.789  1.00  0.00           H  
ATOM   2279 1HB  PHE A 156      -0.251  -8.997  -2.444  1.00  0.00           H  
ATOM   2280 2HB  PHE A 156      -1.796  -8.273  -2.351  1.00  0.00           H  
ATOM   2281  HD1 PHE A 156      -2.960  -9.737  -4.851  1.00  0.00           H  
ATOM   2282  HD2 PHE A 156      -0.906 -11.064  -1.344  1.00  0.00           H  
ATOM   2283  HE1 PHE A 156      -4.067 -11.943  -5.015  1.00  0.00           H  
ATOM   2284  HE2 PHE A 156      -2.014 -13.261  -1.518  1.00  0.00           H  
ATOM   2285  HZ  PHE A 156      -3.594 -13.703  -3.341  1.00  0.00           H  
ATOM   2286  N   PHE A 157       0.921  -6.638  -4.382  1.00  0.00           N  
ATOM   2287  CA  PHE A 157       1.552  -5.331  -4.270  1.00  0.00           C  
ATOM   2288  C   PHE A 157       0.875  -4.303  -5.184  1.00  0.00           C  
ATOM   2289  O   PHE A 157       0.800  -3.110  -4.857  1.00  0.00           O  
ATOM   2290  CB  PHE A 157       3.056  -5.435  -4.547  1.00  0.00           C  
ATOM   2291  CG  PHE A 157       3.877  -5.714  -3.299  1.00  0.00           C  
ATOM   2292  CD1 PHE A 157       3.483  -5.150  -2.098  1.00  0.00           C  
ATOM   2293  CD2 PHE A 157       5.022  -6.504  -3.299  1.00  0.00           C  
ATOM   2294  CE1 PHE A 157       4.196  -5.355  -0.925  1.00  0.00           C  
ATOM   2295  CE2 PHE A 157       5.718  -6.710  -2.104  1.00  0.00           C  
ATOM   2296  CZ  PHE A 157       5.301  -6.133  -0.931  1.00  0.00           C  
ATOM   2297  H   PHE A 157       1.472  -7.411  -4.766  1.00  0.00           H  
ATOM   2298  HA  PHE A 157       1.430  -4.985  -3.245  1.00  0.00           H  
ATOM   2299 1HB  PHE A 157       3.229  -6.252  -5.253  1.00  0.00           H  
ATOM   2300 2HB  PHE A 157       3.412  -4.537  -5.012  1.00  0.00           H  
ATOM   2301  HD1 PHE A 157       2.594  -4.522  -2.083  1.00  0.00           H  
ATOM   2302  HD2 PHE A 157       5.361  -6.962  -4.234  1.00  0.00           H  
ATOM   2303  HE1 PHE A 157       3.862  -4.889   0.003  1.00  0.00           H  
ATOM   2304  HE2 PHE A 157       6.592  -7.322  -2.081  1.00  0.00           H  
ATOM   2305  HZ  PHE A 157       5.862  -6.293  -0.009  1.00  0.00           H  
ATOM   2306  N   ASN A 158       0.470  -4.753  -6.372  1.00  0.00           N  
ATOM   2307  CA  ASN A 158      -0.157  -3.910  -7.379  1.00  0.00           C  
ATOM   2308  C   ASN A 158      -0.789  -4.820  -8.421  1.00  0.00           C  
ATOM   2309  O   ASN A 158      -0.082  -5.433  -9.229  1.00  0.00           O  
ATOM   2310  CB  ASN A 158       0.828  -2.925  -7.996  1.00  0.00           C  
ATOM   2311  CG  ASN A 158       0.166  -1.919  -8.950  1.00  0.00           C  
ATOM   2312  OD1 ASN A 158      -0.814  -2.203  -9.660  1.00  0.00           O  
ATOM   2313  ND2 ASN A 158       0.699  -0.718  -8.951  1.00  0.00           N  
ATOM   2314  H   ASN A 158       0.510  -5.754  -6.558  1.00  0.00           H  
ATOM   2315  HA  ASN A 158      -0.963  -3.345  -6.910  1.00  0.00           H  
ATOM   2316 1HB  ASN A 158       1.339  -2.365  -7.210  1.00  0.00           H  
ATOM   2317 2HB  ASN A 158       1.594  -3.473  -8.540  1.00  0.00           H  
ATOM   2318 1HD2 ASN A 158       0.323   0.002  -9.537  1.00  0.00           H  
ATOM   2319 2HD2 ASN A 158       1.472  -0.517  -8.341  1.00  0.00           H  
ATOM   2320  N   GLU A 159      -2.115  -4.901  -8.426  1.00  0.00           N  
ATOM   2321  CA  GLU A 159      -2.820  -5.837  -9.299  1.00  0.00           C  
ATOM   2322  C   GLU A 159      -3.047  -5.316 -10.720  1.00  0.00           C  
ATOM   2323  O   GLU A 159      -3.622  -6.014 -11.566  1.00  0.00           O  
ATOM   2324  CB  GLU A 159      -4.163  -6.225  -8.682  1.00  0.00           C  
ATOM   2325  CG  GLU A 159      -4.057  -7.016  -7.372  1.00  0.00           C  
ATOM   2326  CD  GLU A 159      -5.403  -7.391  -6.789  1.00  0.00           C  
ATOM   2327  OE1 GLU A 159      -6.401  -7.048  -7.376  1.00  0.00           O  
ATOM   2328  OE2 GLU A 159      -5.429  -8.013  -5.753  1.00  0.00           O  
ATOM   2329  H   GLU A 159      -2.642  -4.343  -7.770  1.00  0.00           H  
ATOM   2330  HA  GLU A 159      -2.213  -6.742  -9.371  1.00  0.00           H  
ATOM   2331 1HB  GLU A 159      -4.743  -5.323  -8.485  1.00  0.00           H  
ATOM   2332 2HB  GLU A 159      -4.726  -6.828  -9.392  1.00  0.00           H  
ATOM   2333 1HG  GLU A 159      -3.483  -7.927  -7.555  1.00  0.00           H  
ATOM   2334 2HG  GLU A 159      -3.501  -6.420  -6.644  1.00  0.00           H  
ATOM   2335  N   VAL A 160      -2.608  -4.096 -11.017  1.00  0.00           N  
ATOM   2336  CA  VAL A 160      -2.853  -3.599 -12.360  1.00  0.00           C  
ATOM   2337  C   VAL A 160      -1.786  -4.127 -13.283  1.00  0.00           C  
ATOM   2338  O   VAL A 160      -0.762  -3.488 -13.511  1.00  0.00           O  
ATOM   2339  CB  VAL A 160      -2.817  -2.070 -12.398  1.00  0.00           C  
ATOM   2340  CG1 VAL A 160      -3.127  -1.589 -13.811  1.00  0.00           C  
ATOM   2341  CG2 VAL A 160      -3.811  -1.520 -11.393  1.00  0.00           C  
ATOM   2342  H   VAL A 160      -2.096  -3.530 -10.342  1.00  0.00           H  
ATOM   2343  HA  VAL A 160      -3.828  -3.947 -12.701  1.00  0.00           H  
ATOM   2344  HB  VAL A 160      -1.814  -1.727 -12.144  1.00  0.00           H  
ATOM   2345 1HG1 VAL A 160      -3.086  -0.501 -13.841  1.00  0.00           H  
ATOM   2346 2HG1 VAL A 160      -2.390  -2.002 -14.503  1.00  0.00           H  
ATOM   2347 3HG1 VAL A 160      -4.122  -1.925 -14.098  1.00  0.00           H  
ATOM   2348 1HG2 VAL A 160      -3.780  -0.430 -11.410  1.00  0.00           H  
ATOM   2349 2HG2 VAL A 160      -4.813  -1.861 -11.648  1.00  0.00           H  
ATOM   2350 3HG2 VAL A 160      -3.546  -1.875 -10.396  1.00  0.00           H  
ATOM   2351  N   ILE A 161      -2.042  -5.295 -13.839  1.00  0.00           N  
ATOM   2352  CA  ILE A 161      -1.028  -5.946 -14.645  1.00  0.00           C  
ATOM   2353  C   ILE A 161      -1.041  -5.487 -16.096  1.00  0.00           C  
ATOM   2354  O   ILE A 161      -2.038  -5.624 -16.806  1.00  0.00           O  
ATOM   2355  CB  ILE A 161      -1.151  -7.478 -14.543  1.00  0.00           C  
ATOM   2356  CG1 ILE A 161      -0.936  -7.911 -13.072  1.00  0.00           C  
ATOM   2357  CG2 ILE A 161      -0.132  -8.127 -15.414  1.00  0.00           C  
ATOM   2358  CD1 ILE A 161      -1.239  -9.372 -12.786  1.00  0.00           C  
ATOM   2359  H   ILE A 161      -2.915  -5.753 -13.581  1.00  0.00           H  
ATOM   2360  HA  ILE A 161      -0.062  -5.680 -14.236  1.00  0.00           H  
ATOM   2361  HB  ILE A 161      -2.151  -7.787 -14.847  1.00  0.00           H  
ATOM   2362 1HG1 ILE A 161       0.095  -7.713 -12.804  1.00  0.00           H  
ATOM   2363 2HG1 ILE A 161      -1.577  -7.305 -12.436  1.00  0.00           H  
ATOM   2364 1HG2 ILE A 161      -0.212  -9.209 -15.338  1.00  0.00           H  
ATOM   2365 2HG2 ILE A 161      -0.278  -7.822 -16.447  1.00  0.00           H  
ATOM   2366 3HG2 ILE A 161       0.829  -7.806 -15.070  1.00  0.00           H  
ATOM   2367 1HD1 ILE A 161      -1.062  -9.583 -11.728  1.00  0.00           H  
ATOM   2368 2HD1 ILE A 161      -2.283  -9.582 -13.025  1.00  0.00           H  
ATOM   2369 3HD1 ILE A 161      -0.598 -10.011 -13.390  1.00  0.00           H  
ATOM   2370  N   THR A 162       0.097  -4.943 -16.514  1.00  0.00           N  
ATOM   2371  CA  THR A 162       0.326  -4.392 -17.843  1.00  0.00           C  
ATOM   2372  C   THR A 162       1.804  -4.531 -18.200  1.00  0.00           C  
ATOM   2373  O   THR A 162       2.653  -4.633 -17.325  1.00  0.00           O  
ATOM   2374  CB  THR A 162      -0.126  -2.928 -17.931  1.00  0.00           C  
ATOM   2375  OG1 THR A 162      -0.050  -2.486 -19.299  1.00  0.00           O  
ATOM   2376  CG2 THR A 162       0.740  -2.062 -17.065  1.00  0.00           C  
ATOM   2377  H   THR A 162       0.847  -4.886 -15.844  1.00  0.00           H  
ATOM   2378  HA  THR A 162      -0.254  -4.971 -18.563  1.00  0.00           H  
ATOM   2379  HB  THR A 162      -1.161  -2.852 -17.594  1.00  0.00           H  
ATOM   2380  HG1 THR A 162      -0.451  -1.615 -19.377  1.00  0.00           H  
ATOM   2381 1HG2 THR A 162       0.408  -1.027 -17.130  1.00  0.00           H  
ATOM   2382 2HG2 THR A 162       0.662  -2.405 -16.035  1.00  0.00           H  
ATOM   2383 3HG2 THR A 162       1.762  -2.133 -17.404  1.00  0.00           H  
ATOM   2384  N   GLY A 163       2.131  -4.463 -19.480  1.00  0.00           N  
ATOM   2385  CA  GLY A 163       3.497  -4.732 -19.957  1.00  0.00           C  
ATOM   2386  C   GLY A 163       4.664  -4.250 -19.078  1.00  0.00           C  
ATOM   2387  O   GLY A 163       5.566  -5.033 -18.798  1.00  0.00           O  
ATOM   2388  H   GLY A 163       1.392  -4.283 -20.149  1.00  0.00           H  
ATOM   2389 1HA  GLY A 163       3.600  -5.808 -20.103  1.00  0.00           H  
ATOM   2390 2HA  GLY A 163       3.606  -4.289 -20.946  1.00  0.00           H  
ATOM   2391  N   TRP A 164       4.692  -2.979 -18.688  1.00  0.00           N  
ATOM   2392  CA  TRP A 164       5.802  -2.470 -17.870  1.00  0.00           C  
ATOM   2393  C   TRP A 164       5.441  -2.140 -16.411  1.00  0.00           C  
ATOM   2394  O   TRP A 164       6.301  -1.702 -15.646  1.00  0.00           O  
ATOM   2395  CB  TRP A 164       6.354  -1.211 -18.531  1.00  0.00           C  
ATOM   2396  CG  TRP A 164       7.023  -1.456 -19.862  1.00  0.00           C  
ATOM   2397  CD1 TRP A 164       6.406  -1.563 -21.075  1.00  0.00           C  
ATOM   2398  CD2 TRP A 164       8.444  -1.567 -20.127  1.00  0.00           C  
ATOM   2399  NE1 TRP A 164       7.338  -1.752 -22.067  1.00  0.00           N  
ATOM   2400  CE2 TRP A 164       8.589  -1.752 -21.507  1.00  0.00           C  
ATOM   2401  CE3 TRP A 164       9.588  -1.513 -19.320  1.00  0.00           C  
ATOM   2402  CZ2 TRP A 164       9.834  -1.890 -22.102  1.00  0.00           C  
ATOM   2403  CZ3 TRP A 164      10.833  -1.642 -19.924  1.00  0.00           C  
ATOM   2404  CH2 TRP A 164      10.953  -1.829 -21.273  1.00  0.00           C  
ATOM   2405  H   TRP A 164       3.937  -2.364 -18.949  1.00  0.00           H  
ATOM   2406  HA  TRP A 164       6.587  -3.226 -17.858  1.00  0.00           H  
ATOM   2407 1HB  TRP A 164       5.544  -0.498 -18.679  1.00  0.00           H  
ATOM   2408 2HB  TRP A 164       7.080  -0.744 -17.865  1.00  0.00           H  
ATOM   2409  HD1 TRP A 164       5.331  -1.507 -21.234  1.00  0.00           H  
ATOM   2410  HE1 TRP A 164       7.139  -1.861 -23.052  1.00  0.00           H  
ATOM   2411  HE3 TRP A 164       9.503  -1.366 -18.244  1.00  0.00           H  
ATOM   2412  HZ2 TRP A 164       9.950  -2.034 -23.176  1.00  0.00           H  
ATOM   2413  HZ3 TRP A 164      11.718  -1.588 -19.294  1.00  0.00           H  
ATOM   2414  HH2 TRP A 164      11.949  -1.929 -21.708  1.00  0.00           H  
ATOM   2415  N   LYS A 165       4.165  -2.260 -16.059  1.00  0.00           N  
ATOM   2416  CA  LYS A 165       3.647  -1.840 -14.745  1.00  0.00           C  
ATOM   2417  C   LYS A 165       4.286  -0.553 -14.207  1.00  0.00           C  
ATOM   2418  O   LYS A 165       4.164   0.507 -14.826  1.00  0.00           O  
ATOM   2419  CB  LYS A 165       3.649  -2.962 -13.718  1.00  0.00           C  
ATOM   2420  CG  LYS A 165       2.580  -3.992 -13.994  1.00  0.00           C  
ATOM   2421  CD  LYS A 165       2.562  -5.086 -12.974  1.00  0.00           C  
ATOM   2422  CE  LYS A 165       1.980  -4.649 -11.659  1.00  0.00           C  
ATOM   2423  NZ  LYS A 165       1.986  -5.755 -10.692  1.00  0.00           N  
ATOM   2424  H   LYS A 165       3.541  -2.734 -16.707  1.00  0.00           H  
ATOM   2425  HA  LYS A 165       2.596  -1.601 -14.881  1.00  0.00           H  
ATOM   2426 1HB  LYS A 165       4.623  -3.462 -13.699  1.00  0.00           H  
ATOM   2427 2HB  LYS A 165       3.442  -2.569 -12.726  1.00  0.00           H  
ATOM   2428 1HG  LYS A 165       1.620  -3.498 -13.993  1.00  0.00           H  
ATOM   2429 2HG  LYS A 165       2.741  -4.410 -14.961  1.00  0.00           H  
ATOM   2430 1HD  LYS A 165       2.022  -5.945 -13.347  1.00  0.00           H  
ATOM   2431 2HD  LYS A 165       3.544  -5.370 -12.788  1.00  0.00           H  
ATOM   2432 1HE  LYS A 165       2.553  -3.821 -11.254  1.00  0.00           H  
ATOM   2433 2HE  LYS A 165       0.951  -4.329 -11.806  1.00  0.00           H  
ATOM   2434 1HZ  LYS A 165       1.561  -5.449  -9.827  1.00  0.00           H  
ATOM   2435 2HZ  LYS A 165       1.432  -6.510 -11.044  1.00  0.00           H  
ATOM   2436 3HZ  LYS A 165       2.930  -6.070 -10.511  1.00  0.00           H  
ATOM   2437  N   ILE A 166       4.906  -0.637 -13.022  1.00  0.00           N  
ATOM   2438  CA  ILE A 166       5.500   0.528 -12.375  1.00  0.00           C  
ATOM   2439  C   ILE A 166       6.702   0.163 -11.479  1.00  0.00           C  
ATOM   2440  O   ILE A 166       6.708  -0.877 -10.809  1.00  0.00           O  
ATOM   2441  CB  ILE A 166       4.424   1.253 -11.552  1.00  0.00           C  
ATOM   2442  CG1 ILE A 166       4.921   2.616 -11.071  1.00  0.00           C  
ATOM   2443  CG2 ILE A 166       4.032   0.382 -10.377  1.00  0.00           C  
ATOM   2444  CD1 ILE A 166       3.812   3.494 -10.558  1.00  0.00           C  
ATOM   2445  H   ILE A 166       4.991  -1.534 -12.578  1.00  0.00           H  
ATOM   2446  HA  ILE A 166       5.854   1.204 -13.153  1.00  0.00           H  
ATOM   2447  HB  ILE A 166       3.549   1.435 -12.174  1.00  0.00           H  
ATOM   2448 1HG1 ILE A 166       5.614   2.484 -10.282  1.00  0.00           H  
ATOM   2449 2HG1 ILE A 166       5.417   3.129 -11.894  1.00  0.00           H  
ATOM   2450 1HG2 ILE A 166       3.262   0.884  -9.790  1.00  0.00           H  
ATOM   2451 2HG2 ILE A 166       3.647  -0.562 -10.744  1.00  0.00           H  
ATOM   2452 3HG2 ILE A 166       4.899   0.199  -9.758  1.00  0.00           H  
ATOM   2453 1HD1 ILE A 166       4.225   4.445 -10.224  1.00  0.00           H  
ATOM   2454 2HD1 ILE A 166       3.088   3.670 -11.354  1.00  0.00           H  
ATOM   2455 3HD1 ILE A 166       3.319   3.001  -9.725  1.00  0.00           H  
ATOM   2456  N   ALA A 167       7.678   1.078 -11.389  1.00  0.00           N  
ATOM   2457  CA  ALA A 167       8.894   0.937 -10.562  1.00  0.00           C  
ATOM   2458  C   ALA A 167       8.606   0.785  -9.062  1.00  0.00           C  
ATOM   2459  O   ALA A 167       9.456   0.316  -8.297  1.00  0.00           O  
ATOM   2460  CB  ALA A 167       9.803   2.130 -10.764  1.00  0.00           C  
ATOM   2461  H   ALA A 167       7.590   1.911 -11.956  1.00  0.00           H  
ATOM   2462  HA  ALA A 167       9.415   0.038 -10.895  1.00  0.00           H  
ATOM   2463 1HB  ALA A 167      10.716   1.992 -10.183  1.00  0.00           H  
ATOM   2464 2HB  ALA A 167      10.056   2.223 -11.819  1.00  0.00           H  
ATOM   2465 3HB  ALA A 167       9.295   3.034 -10.430  1.00  0.00           H  
ATOM   2466  N   GLN A 168       7.409   1.153  -8.632  1.00  0.00           N  
ATOM   2467  CA  GLN A 168       7.042   1.028  -7.233  1.00  0.00           C  
ATOM   2468  C   GLN A 168       7.145  -0.427  -6.801  1.00  0.00           C  
ATOM   2469  O   GLN A 168       7.380  -0.700  -5.627  1.00  0.00           O  
ATOM   2470  CB  GLN A 168       5.628   1.539  -6.974  1.00  0.00           C  
ATOM   2471  CG  GLN A 168       5.477   3.036  -7.115  1.00  0.00           C  
ATOM   2472  CD  GLN A 168       4.047   3.494  -6.925  1.00  0.00           C  
ATOM   2473  OE1 GLN A 168       3.097   2.725  -7.108  1.00  0.00           O  
ATOM   2474  NE2 GLN A 168       3.881   4.758  -6.560  1.00  0.00           N  
ATOM   2475  H   GLN A 168       6.745   1.520  -9.291  1.00  0.00           H  
ATOM   2476  HA  GLN A 168       7.740   1.613  -6.634  1.00  0.00           H  
ATOM   2477 1HB  GLN A 168       4.933   1.060  -7.647  1.00  0.00           H  
ATOM   2478 2HB  GLN A 168       5.329   1.264  -5.962  1.00  0.00           H  
ATOM   2479 1HG  GLN A 168       6.091   3.518  -6.356  1.00  0.00           H  
ATOM   2480 2HG  GLN A 168       5.810   3.338  -8.101  1.00  0.00           H  
ATOM   2481 1HE2 GLN A 168       2.960   5.121  -6.419  1.00  0.00           H  
ATOM   2482 2HE2 GLN A 168       4.677   5.348  -6.424  1.00  0.00           H  
ATOM   2483  N   ASN A 169       7.012  -1.370  -7.745  1.00  0.00           N  
ATOM   2484  CA  ASN A 169       7.095  -2.780  -7.403  1.00  0.00           C  
ATOM   2485  C   ASN A 169       8.492  -3.140  -6.897  1.00  0.00           C  
ATOM   2486  O   ASN A 169       8.652  -4.093  -6.132  1.00  0.00           O  
ATOM   2487  CB  ASN A 169       6.756  -3.625  -8.597  1.00  0.00           C  
ATOM   2488  CG  ASN A 169       5.312  -3.610  -8.928  1.00  0.00           C  
ATOM   2489  OD1 ASN A 169       4.463  -4.228  -8.271  1.00  0.00           O  
ATOM   2490  ND2 ASN A 169       5.009  -2.883  -9.949  1.00  0.00           N  
ATOM   2491  H   ASN A 169       6.849  -1.108  -8.718  1.00  0.00           H  
ATOM   2492  HA  ASN A 169       6.382  -2.987  -6.606  1.00  0.00           H  
ATOM   2493 1HB  ASN A 169       7.317  -3.261  -9.463  1.00  0.00           H  
ATOM   2494 2HB  ASN A 169       7.075  -4.620  -8.413  1.00  0.00           H  
ATOM   2495 1HD2 ASN A 169       4.062  -2.794 -10.233  1.00  0.00           H  
ATOM   2496 2HD2 ASN A 169       5.756  -2.386 -10.429  1.00  0.00           H  
ATOM   2497  N   ASP A 170       9.513  -2.384  -7.325  1.00  0.00           N  
ATOM   2498  CA  ASP A 170      10.871  -2.596  -6.853  1.00  0.00           C  
ATOM   2499  C   ASP A 170      10.867  -2.288  -5.385  1.00  0.00           C  
ATOM   2500  O   ASP A 170      11.278  -3.104  -4.551  1.00  0.00           O  
ATOM   2501  CB  ASP A 170      11.890  -1.682  -7.569  1.00  0.00           C  
ATOM   2502  CG  ASP A 170      13.345  -1.851  -7.047  1.00  0.00           C  
ATOM   2503  OD1 ASP A 170      13.528  -2.643  -6.143  1.00  0.00           O  
ATOM   2504  OD2 ASP A 170      14.259  -1.201  -7.564  1.00  0.00           O  
ATOM   2505  H   ASP A 170       9.343  -1.593  -7.938  1.00  0.00           H  
ATOM   2506  HA  ASP A 170      11.151  -3.639  -7.004  1.00  0.00           H  
ATOM   2507 1HB  ASP A 170      11.873  -1.874  -8.634  1.00  0.00           H  
ATOM   2508 2HB  ASP A 170      11.602  -0.645  -7.431  1.00  0.00           H  
ATOM   2509  N   ALA A 171      10.396  -1.078  -5.074  1.00  0.00           N  
ATOM   2510  CA  ALA A 171      10.383  -0.624  -3.694  1.00  0.00           C  
ATOM   2511  C   ALA A 171       9.545  -1.544  -2.819  1.00  0.00           C  
ATOM   2512  O   ALA A 171       9.939  -1.879  -1.702  1.00  0.00           O  
ATOM   2513  CB  ALA A 171       9.831   0.788  -3.618  1.00  0.00           C  
ATOM   2514  H   ALA A 171      10.046  -0.491  -5.837  1.00  0.00           H  
ATOM   2515  HA  ALA A 171      11.407  -0.637  -3.324  1.00  0.00           H  
ATOM   2516 1HB  ALA A 171       9.843   1.128  -2.584  1.00  0.00           H  
ATOM   2517 2HB  ALA A 171      10.444   1.451  -4.227  1.00  0.00           H  
ATOM   2518 3HB  ALA A 171       8.806   0.797  -3.991  1.00  0.00           H  
ATOM   2519  N   GLN A 172       8.406  -1.989  -3.332  1.00  0.00           N  
ATOM   2520  CA  GLN A 172       7.548  -2.851  -2.545  1.00  0.00           C  
ATOM   2521  C   GLN A 172       8.146  -4.229  -2.276  1.00  0.00           C  
ATOM   2522  O   GLN A 172       8.110  -4.708  -1.135  1.00  0.00           O  
ATOM   2523  CB  GLN A 172       6.204  -2.972  -3.217  1.00  0.00           C  
ATOM   2524  CG  GLN A 172       5.338  -1.725  -3.173  1.00  0.00           C  
ATOM   2525  CD  GLN A 172       4.099  -1.916  -4.006  1.00  0.00           C  
ATOM   2526  OE1 GLN A 172       4.200  -2.212  -5.198  1.00  0.00           O  
ATOM   2527  NE2 GLN A 172       2.929  -1.803  -3.377  1.00  0.00           N  
ATOM   2528  H   GLN A 172       8.115  -1.690  -4.261  1.00  0.00           H  
ATOM   2529  HA  GLN A 172       7.391  -2.370  -1.584  1.00  0.00           H  
ATOM   2530 1HB  GLN A 172       6.339  -3.268  -4.252  1.00  0.00           H  
ATOM   2531 2HB  GLN A 172       5.681  -3.727  -2.738  1.00  0.00           H  
ATOM   2532 1HG  GLN A 172       5.039  -1.534  -2.143  1.00  0.00           H  
ATOM   2533 2HG  GLN A 172       5.902  -0.882  -3.567  1.00  0.00           H  
ATOM   2534 1HE2 GLN A 172       2.056  -1.986  -3.884  1.00  0.00           H  
ATOM   2535 2HE2 GLN A 172       2.905  -1.579  -2.407  1.00  0.00           H  
ATOM   2536  N   LEU A 173       8.758  -4.852  -3.286  1.00  0.00           N  
ATOM   2537  CA  LEU A 173       9.366  -6.151  -3.050  1.00  0.00           C  
ATOM   2538  C   LEU A 173      10.521  -6.002  -2.076  1.00  0.00           C  
ATOM   2539  O   LEU A 173      10.757  -6.874  -1.248  1.00  0.00           O  
ATOM   2540  CB  LEU A 173       9.818  -6.809  -4.347  1.00  0.00           C  
ATOM   2541  CG  LEU A 173       8.706  -7.314  -5.313  1.00  0.00           C  
ATOM   2542  CD1 LEU A 173       9.334  -7.732  -6.624  1.00  0.00           C  
ATOM   2543  CD2 LEU A 173       7.996  -8.518  -4.695  1.00  0.00           C  
ATOM   2544  H   LEU A 173       8.783  -4.444  -4.222  1.00  0.00           H  
ATOM   2545  HA  LEU A 173       8.634  -6.802  -2.593  1.00  0.00           H  
ATOM   2546 1HB  LEU A 173      10.464  -6.111  -4.894  1.00  0.00           H  
ATOM   2547 2HB  LEU A 173      10.384  -7.662  -4.057  1.00  0.00           H  
ATOM   2548  HG  LEU A 173       7.986  -6.515  -5.501  1.00  0.00           H  
ATOM   2549 1HD1 LEU A 173       8.583  -8.092  -7.283  1.00  0.00           H  
ATOM   2550 2HD1 LEU A 173       9.827  -6.873  -7.065  1.00  0.00           H  
ATOM   2551 3HD1 LEU A 173      10.047  -8.519  -6.459  1.00  0.00           H  
ATOM   2552 1HD2 LEU A 173       7.226  -8.866  -5.376  1.00  0.00           H  
ATOM   2553 2HD2 LEU A 173       8.714  -9.315  -4.522  1.00  0.00           H  
ATOM   2554 3HD2 LEU A 173       7.552  -8.241  -3.768  1.00  0.00           H  
ATOM   2555  N   SER A 174      11.222  -4.874  -2.145  1.00  0.00           N  
ATOM   2556  CA  SER A 174      12.312  -4.593  -1.226  1.00  0.00           C  
ATOM   2557  C   SER A 174      11.757  -4.523   0.221  1.00  0.00           C  
ATOM   2558  O   SER A 174      12.296  -5.145   1.134  1.00  0.00           O  
ATOM   2559  CB  SER A 174      12.989  -3.295  -1.643  1.00  0.00           C  
ATOM   2560  OG  SER A 174      14.087  -2.997  -0.846  1.00  0.00           O  
ATOM   2561  H   SER A 174      11.017  -4.188  -2.874  1.00  0.00           H  
ATOM   2562  HA  SER A 174      13.041  -5.406  -1.283  1.00  0.00           H  
ATOM   2563 1HB  SER A 174      13.298  -3.360  -2.689  1.00  0.00           H  
ATOM   2564 2HB  SER A 174      12.280  -2.492  -1.573  1.00  0.00           H  
ATOM   2565  HG  SER A 174      14.843  -3.492  -1.253  1.00  0.00           H  
ATOM   2566  N   ARG A 175      10.611  -3.834   0.422  1.00  0.00           N  
ATOM   2567  CA  ARG A 175       9.982  -3.696   1.758  1.00  0.00           C  
ATOM   2568  C   ARG A 175       9.576  -5.043   2.356  1.00  0.00           C  
ATOM   2569  O   ARG A 175       9.602  -5.241   3.579  1.00  0.00           O  
ATOM   2570  CB  ARG A 175       8.702  -2.877   1.693  1.00  0.00           C  
ATOM   2571  CG  ARG A 175       8.838  -1.412   1.424  1.00  0.00           C  
ATOM   2572  CD  ARG A 175       7.495  -0.819   1.311  1.00  0.00           C  
ATOM   2573  NE  ARG A 175       7.511   0.558   0.885  1.00  0.00           N  
ATOM   2574  CZ  ARG A 175       6.394   1.247   0.592  1.00  0.00           C  
ATOM   2575  NH1 ARG A 175       5.231   0.647   0.723  1.00  0.00           N  
ATOM   2576  NH2 ARG A 175       6.469   2.502   0.180  1.00  0.00           N  
ATOM   2577  H   ARG A 175      10.200  -3.338  -0.369  1.00  0.00           H  
ATOM   2578  HA  ARG A 175      10.693  -3.212   2.424  1.00  0.00           H  
ATOM   2579 1HB  ARG A 175       8.062  -3.282   0.917  1.00  0.00           H  
ATOM   2580 2HB  ARG A 175       8.165  -2.986   2.636  1.00  0.00           H  
ATOM   2581 1HG  ARG A 175       9.360  -0.937   2.253  1.00  0.00           H  
ATOM   2582 2HG  ARG A 175       9.383  -1.241   0.515  1.00  0.00           H  
ATOM   2583 1HD  ARG A 175       6.912  -1.391   0.592  1.00  0.00           H  
ATOM   2584 2HD  ARG A 175       7.006  -0.867   2.284  1.00  0.00           H  
ATOM   2585  HE  ARG A 175       8.405   1.020   0.781  1.00  0.00           H  
ATOM   2586 1HH1 ARG A 175       5.189  -0.308   1.039  1.00  0.00           H  
ATOM   2587 2HH1 ARG A 175       4.356   1.146   0.529  1.00  0.00           H  
ATOM   2588 1HH2 ARG A 175       7.369   2.947   0.082  1.00  0.00           H  
ATOM   2589 2HH2 ARG A 175       5.625   3.021  -0.055  1.00  0.00           H  
ATOM   2590  N   LEU A 176       9.230  -5.978   1.480  1.00  0.00           N  
ATOM   2591  CA  LEU A 176       8.837  -7.330   1.853  1.00  0.00           C  
ATOM   2592  C   LEU A 176       9.936  -8.037   2.674  1.00  0.00           C  
ATOM   2593  O   LEU A 176       9.641  -8.946   3.458  1.00  0.00           O  
ATOM   2594  CB  LEU A 176       8.567  -8.137   0.569  1.00  0.00           C  
ATOM   2595  CG  LEU A 176       7.893  -9.487   0.685  1.00  0.00           C  
ATOM   2596  CD1 LEU A 176       6.509  -9.301   1.273  1.00  0.00           C  
ATOM   2597  CD2 LEU A 176       7.847 -10.124  -0.708  1.00  0.00           C  
ATOM   2598  H   LEU A 176       9.195  -5.716   0.494  1.00  0.00           H  
ATOM   2599  HA  LEU A 176       7.936  -7.287   2.443  1.00  0.00           H  
ATOM   2600 1HB  LEU A 176       7.994  -7.520  -0.109  1.00  0.00           H  
ATOM   2601 2HB  LEU A 176       9.513  -8.333   0.111  1.00  0.00           H  
ATOM   2602  HG  LEU A 176       8.463 -10.133   1.353  1.00  0.00           H  
ATOM   2603 1HD1 LEU A 176       6.021 -10.252   1.348  1.00  0.00           H  
ATOM   2604 2HD1 LEU A 176       6.606  -8.852   2.259  1.00  0.00           H  
ATOM   2605 3HD1 LEU A 176       5.924  -8.652   0.632  1.00  0.00           H  
ATOM   2606 1HD2 LEU A 176       7.375 -11.104  -0.646  1.00  0.00           H  
ATOM   2607 2HD2 LEU A 176       7.284  -9.489  -1.384  1.00  0.00           H  
ATOM   2608 3HD2 LEU A 176       8.867 -10.238  -1.084  1.00  0.00           H  
ATOM   2609  N   LEU A 177      11.204  -7.682   2.423  1.00  0.00           N  
ATOM   2610  CA  LEU A 177      12.370  -8.319   3.027  1.00  0.00           C  
ATOM   2611  C   LEU A 177      13.174  -7.576   4.106  1.00  0.00           C  
ATOM   2612  O   LEU A 177      13.214  -6.347   4.138  1.00  0.00           O  
ATOM   2613  CB  LEU A 177      13.371  -8.632   1.958  1.00  0.00           C  
ATOM   2614  CG  LEU A 177      13.252  -9.888   1.286  1.00  0.00           C  
ATOM   2615  CD1 LEU A 177      11.950  -9.965   0.497  1.00  0.00           C  
ATOM   2616  CD2 LEU A 177      14.432  -9.928   0.469  1.00  0.00           C  
ATOM   2617  H   LEU A 177      11.384  -6.898   1.790  1.00  0.00           H  
ATOM   2618  HA  LEU A 177      11.996  -9.255   3.409  1.00  0.00           H  
ATOM   2619 1HB  LEU A 177      13.298  -7.850   1.191  1.00  0.00           H  
ATOM   2620 2HB  LEU A 177      14.355  -8.589   2.367  1.00  0.00           H  
ATOM   2621  HG  LEU A 177      13.257 -10.712   1.992  1.00  0.00           H  
ATOM   2622 1HD1 LEU A 177      11.863 -10.891  -0.005  1.00  0.00           H  
ATOM   2623 2HD1 LEU A 177      11.129  -9.892   1.176  1.00  0.00           H  
ATOM   2624 3HD1 LEU A 177      11.908  -9.145  -0.226  1.00  0.00           H  
ATOM   2625 1HD2 LEU A 177      14.490 -10.780  -0.099  1.00  0.00           H  
ATOM   2626 2HD2 LEU A 177      14.369  -9.102  -0.141  1.00  0.00           H  
ATOM   2627 3HD2 LEU A 177      15.321  -9.849   1.091  1.00  0.00           H  
ATOM   2628  N   PRO A 178      13.843  -8.318   5.017  1.00  0.00           N  
ATOM   2629  CA  PRO A 178      14.889  -7.853   5.923  1.00  0.00           C  
ATOM   2630  C   PRO A 178      16.104  -7.195   5.226  1.00  0.00           C  
ATOM   2631  O   PRO A 178      16.822  -6.415   5.847  1.00  0.00           O  
ATOM   2632  CB  PRO A 178      15.311  -9.142   6.638  1.00  0.00           C  
ATOM   2633  CG  PRO A 178      14.111 -10.045   6.557  1.00  0.00           C  
ATOM   2634  CD  PRO A 178      13.482  -9.745   5.224  1.00  0.00           C  
ATOM   2635  HA  PRO A 178      14.436  -7.144   6.642  1.00  0.00           H  
ATOM   2636 1HB  PRO A 178      16.197  -9.565   6.137  1.00  0.00           H  
ATOM   2637 2HB  PRO A 178      15.608  -8.921   7.673  1.00  0.00           H  
ATOM   2638 1HG  PRO A 178      14.418 -11.098   6.659  1.00  0.00           H  
ATOM   2639 2HG  PRO A 178      13.431  -9.834   7.398  1.00  0.00           H  
ATOM   2640 1HD  PRO A 178      13.901 -10.390   4.434  1.00  0.00           H  
ATOM   2641 2HD  PRO A 178      12.398  -9.874   5.361  1.00  0.00           H  
ATOM   2642  N   LYS A 179      16.347  -7.524   3.939  1.00  0.00           N  
ATOM   2643  CA  LYS A 179      17.480  -6.948   3.203  1.00  0.00           C  
ATOM   2644  C   LYS A 179      17.004  -6.345   1.873  1.00  0.00           C  
ATOM   2645  O   LYS A 179      16.595  -7.048   0.945  1.00  0.00           O  
ATOM   2646  CB  LYS A 179      18.580  -7.990   2.956  1.00  0.00           C  
ATOM   2647  CG  LYS A 179      19.848  -7.396   2.309  1.00  0.00           C  
ATOM   2648  CD  LYS A 179      20.990  -8.423   2.158  1.00  0.00           C  
ATOM   2649  CE  LYS A 179      22.275  -7.734   1.633  1.00  0.00           C  
ATOM   2650  NZ  LYS A 179      23.436  -8.663   1.513  1.00  0.00           N  
ATOM   2651  H   LYS A 179      15.744  -8.169   3.466  1.00  0.00           H  
ATOM   2652  HA  LYS A 179      17.908  -6.140   3.797  1.00  0.00           H  
ATOM   2653 1HB  LYS A 179      18.864  -8.459   3.900  1.00  0.00           H  
ATOM   2654 2HB  LYS A 179      18.199  -8.775   2.296  1.00  0.00           H  
ATOM   2655 1HG  LYS A 179      19.593  -7.011   1.322  1.00  0.00           H  
ATOM   2656 2HG  LYS A 179      20.203  -6.564   2.918  1.00  0.00           H  
ATOM   2657 1HD  LYS A 179      21.203  -8.882   3.125  1.00  0.00           H  
ATOM   2658 2HD  LYS A 179      20.695  -9.209   1.461  1.00  0.00           H  
ATOM   2659 1HE  LYS A 179      22.080  -7.291   0.656  1.00  0.00           H  
ATOM   2660 2HE  LYS A 179      22.542  -6.945   2.332  1.00  0.00           H  
ATOM   2661 1HZ  LYS A 179      24.262  -8.167   1.175  1.00  0.00           H  
ATOM   2662 2HZ  LYS A 179      23.649  -9.067   2.401  1.00  0.00           H  
ATOM   2663 3HZ  LYS A 179      23.282  -9.410   0.824  1.00  0.00           H  
ATOM   2664  N   ALA A 180      17.152  -5.028   1.777  1.00  0.00           N  
ATOM   2665  CA  ALA A 180      16.636  -4.201   0.681  1.00  0.00           C  
ATOM   2666  C   ALA A 180      17.115  -4.514  -0.746  1.00  0.00           C  
ATOM   2667  O   ALA A 180      16.382  -4.222  -1.694  1.00  0.00           O  
ATOM   2668  CB  ALA A 180      16.977  -2.748   0.966  1.00  0.00           C  
ATOM   2669  H   ALA A 180      17.563  -4.553   2.570  1.00  0.00           H  
ATOM   2670  HA  ALA A 180      15.552  -4.318   0.692  1.00  0.00           H  
ATOM   2671 1HB  ALA A 180      16.531  -2.115   0.197  1.00  0.00           H  
ATOM   2672 2HB  ALA A 180      16.581  -2.467   1.940  1.00  0.00           H  
ATOM   2673 3HB  ALA A 180      18.057  -2.617   0.959  1.00  0.00           H  
ATOM   2674  N   GLY A 181      18.330  -5.045  -0.914  1.00  0.00           N  
ATOM   2675  CA  GLY A 181      18.910  -5.278  -2.252  1.00  0.00           C  
ATOM   2676  C   GLY A 181      18.439  -6.552  -2.980  1.00  0.00           C  
ATOM   2677  O   GLY A 181      18.859  -6.823  -4.122  1.00  0.00           O  
ATOM   2678  H   GLY A 181      18.866  -5.284  -0.095  1.00  0.00           H  
ATOM   2679 1HA  GLY A 181      18.693  -4.414  -2.878  1.00  0.00           H  
ATOM   2680 2HA  GLY A 181      19.993  -5.315  -2.153  1.00  0.00           H  
ATOM   2681  N   ASN A 182      17.592  -7.329  -2.321  1.00  0.00           N  
ATOM   2682  CA  ASN A 182      17.128  -8.576  -2.902  1.00  0.00           C  
ATOM   2683  C   ASN A 182      15.647  -8.774  -2.711  1.00  0.00           C  
ATOM   2684  O   ASN A 182      14.996  -8.041  -1.975  1.00  0.00           O  
ATOM   2685  CB  ASN A 182      17.868  -9.768  -2.307  1.00  0.00           C  
ATOM   2686  CG  ASN A 182      19.324  -9.840  -2.695  1.00  0.00           C  
ATOM   2687  OD1 ASN A 182      19.656 -10.166  -3.832  1.00  0.00           O  
ATOM   2688  ND2 ASN A 182      20.197  -9.561  -1.769  1.00  0.00           N  
ATOM   2689  H   ASN A 182      17.268  -7.066  -1.385  1.00  0.00           H  
ATOM   2690  HA  ASN A 182      17.307  -8.554  -3.978  1.00  0.00           H  
ATOM   2691 1HB  ASN A 182      17.796  -9.726  -1.216  1.00  0.00           H  
ATOM   2692 2HB  ASN A 182      17.380 -10.691  -2.627  1.00  0.00           H  
ATOM   2693 1HD2 ASN A 182      21.182  -9.603  -1.979  1.00  0.00           H  
ATOM   2694 2HD2 ASN A 182      19.881  -9.313  -0.857  1.00  0.00           H  
ATOM   2695  N   ILE A 183      15.121  -9.748  -3.429  1.00  0.00           N  
ATOM   2696  CA  ILE A 183      13.781 -10.266  -3.256  1.00  0.00           C  
ATOM   2697  C   ILE A 183      13.896 -11.733  -2.901  1.00  0.00           C  
ATOM   2698  O   ILE A 183      14.625 -12.473  -3.554  1.00  0.00           O  
ATOM   2699  CB  ILE A 183      12.940 -10.066  -4.510  1.00  0.00           C  
ATOM   2700  CG1 ILE A 183      12.896  -8.603  -4.824  1.00  0.00           C  
ATOM   2701  CG2 ILE A 183      11.538 -10.630  -4.315  1.00  0.00           C  
ATOM   2702  CD1 ILE A 183      13.939  -8.153  -5.705  1.00  0.00           C  
ATOM   2703  H   ILE A 183      15.712 -10.193  -4.130  1.00  0.00           H  
ATOM   2704  HA  ILE A 183      13.297  -9.744  -2.429  1.00  0.00           H  
ATOM   2705  HB  ILE A 183      13.420 -10.561  -5.342  1.00  0.00           H  
ATOM   2706 1HG1 ILE A 183      11.989  -8.387  -5.318  1.00  0.00           H  
ATOM   2707 2HG1 ILE A 183      12.945  -8.035  -3.889  1.00  0.00           H  
ATOM   2708 1HG2 ILE A 183      10.956 -10.476  -5.220  1.00  0.00           H  
ATOM   2709 2HG2 ILE A 183      11.599 -11.697  -4.101  1.00  0.00           H  
ATOM   2710 3HG2 ILE A 183      11.055 -10.119  -3.477  1.00  0.00           H  
ATOM   2711 1HD1 ILE A 183      13.803  -7.090  -5.872  1.00  0.00           H  
ATOM   2712 2HD1 ILE A 183      14.915  -8.323  -5.291  1.00  0.00           H  
ATOM   2713 3HD1 ILE A 183      13.843  -8.698  -6.610  1.00  0.00           H  
ATOM   2714  N   TYR A 184      13.272 -12.141  -1.831  1.00  0.00           N  
ATOM   2715  CA  TYR A 184      13.336 -13.526  -1.428  1.00  0.00           C  
ATOM   2716  C   TYR A 184      11.985 -14.136  -1.631  1.00  0.00           C  
ATOM   2717  O   TYR A 184      10.961 -13.485  -1.421  1.00  0.00           O  
ATOM   2718  CB  TYR A 184      13.761 -13.725   0.037  1.00  0.00           C  
ATOM   2719  CG  TYR A 184      15.172 -13.265   0.380  1.00  0.00           C  
ATOM   2720  CD1 TYR A 184      15.473 -12.840   1.669  1.00  0.00           C  
ATOM   2721  CD2 TYR A 184      16.136 -13.207  -0.592  1.00  0.00           C  
ATOM   2722  CE1 TYR A 184      16.746 -12.387   1.969  1.00  0.00           C  
ATOM   2723  CE2 TYR A 184      17.407 -12.760  -0.301  1.00  0.00           C  
ATOM   2724  CZ  TYR A 184      17.716 -12.352   0.971  1.00  0.00           C  
ATOM   2725  OH  TYR A 184      18.988 -11.912   1.260  1.00  0.00           O  
ATOM   2726  H   TYR A 184      12.717 -11.482  -1.312  1.00  0.00           H  
ATOM   2727  HA  TYR A 184      14.038 -14.064  -2.068  1.00  0.00           H  
ATOM   2728 1HB  TYR A 184      13.065 -13.190   0.685  1.00  0.00           H  
ATOM   2729 2HB  TYR A 184      13.683 -14.782   0.288  1.00  0.00           H  
ATOM   2730  HD1 TYR A 184      14.706 -12.866   2.443  1.00  0.00           H  
ATOM   2731  HD2 TYR A 184      15.889 -13.515  -1.599  1.00  0.00           H  
ATOM   2732  HE1 TYR A 184      16.985 -12.059   2.979  1.00  0.00           H  
ATOM   2733  HE2 TYR A 184      18.166 -12.726  -1.086  1.00  0.00           H  
ATOM   2734  HH  TYR A 184      19.571 -12.119   0.523  1.00  0.00           H  
ATOM   2735  N   ILE A 185      11.995 -15.395  -1.984  1.00  0.00           N  
ATOM   2736  CA  ILE A 185      10.788 -16.177  -2.139  1.00  0.00           C  
ATOM   2737  C   ILE A 185      10.936 -17.540  -1.507  1.00  0.00           C  
ATOM   2738  O   ILE A 185      10.271 -18.495  -1.871  1.00  0.00           O  
ATOM   2739  CB  ILE A 185      10.372 -16.241  -3.614  1.00  0.00           C  
ATOM   2740  CG1 ILE A 185       9.041 -17.043  -3.763  1.00  0.00           C  
ATOM   2741  CG2 ILE A 185      11.461 -16.680  -4.430  1.00  0.00           C  
ATOM   2742  CD1 ILE A 185       8.406 -16.972  -5.134  1.00  0.00           C  
ATOM   2743  H   ILE A 185      12.901 -15.839  -2.180  1.00  0.00           H  
ATOM   2744  HA  ILE A 185      10.000 -15.655  -1.625  1.00  0.00           H  
ATOM   2745  HB  ILE A 185      10.122 -15.229  -3.933  1.00  0.00           H  
ATOM   2746 1HG1 ILE A 185       9.234 -18.083  -3.530  1.00  0.00           H  
ATOM   2747 2HG1 ILE A 185       8.328 -16.662  -3.051  1.00  0.00           H  
ATOM   2748 1HG2 ILE A 185      11.150 -16.670  -5.468  1.00  0.00           H  
ATOM   2749 2HG2 ILE A 185      12.317 -16.015  -4.295  1.00  0.00           H  
ATOM   2750 3HG2 ILE A 185      11.732 -17.638  -4.139  1.00  0.00           H  
ATOM   2751 1HD1 ILE A 185       7.492 -17.554  -5.142  1.00  0.00           H  
ATOM   2752 2HD1 ILE A 185       8.175 -15.934  -5.377  1.00  0.00           H  
ATOM   2753 3HD1 ILE A 185       9.094 -17.375  -5.876  1.00  0.00           H  
ATOM   2754  N   GLY A 186      11.782 -17.608  -0.496  1.00  0.00           N  
ATOM   2755  CA  GLY A 186      12.094 -18.862   0.181  1.00  0.00           C  
ATOM   2756  C   GLY A 186      10.995 -19.367   1.106  1.00  0.00           C  
ATOM   2757  O   GLY A 186      11.132 -19.287   2.326  1.00  0.00           O  
ATOM   2758  H   GLY A 186      12.254 -16.764  -0.211  1.00  0.00           H  
ATOM   2759 1HA  GLY A 186      12.311 -19.625  -0.567  1.00  0.00           H  
ATOM   2760 2HA  GLY A 186      13.003 -18.734   0.760  1.00  0.00           H  
ATOM   2761  N   TYR A 187       9.907 -19.846   0.518  1.00  0.00           N  
ATOM   2762  CA  TYR A 187       8.752 -20.375   1.254  1.00  0.00           C  
ATOM   2763  C   TYR A 187       7.917 -21.408   0.483  1.00  0.00           C  
ATOM   2764  O   TYR A 187       8.092 -21.589  -0.707  1.00  0.00           O  
ATOM   2765  CB  TYR A 187       7.889 -19.223   1.797  1.00  0.00           C  
ATOM   2766  CG  TYR A 187       7.403 -18.185   0.802  1.00  0.00           C  
ATOM   2767  CD1 TYR A 187       6.211 -18.309   0.134  1.00  0.00           C  
ATOM   2768  CD2 TYR A 187       8.156 -17.055   0.625  1.00  0.00           C  
ATOM   2769  CE1 TYR A 187       5.794 -17.295  -0.727  1.00  0.00           C  
ATOM   2770  CE2 TYR A 187       7.735 -16.068  -0.218  1.00  0.00           C  
ATOM   2771  CZ  TYR A 187       6.576 -16.173  -0.896  1.00  0.00           C  
ATOM   2772  OH  TYR A 187       6.214 -15.129  -1.731  1.00  0.00           O  
ATOM   2773  H   TYR A 187       9.890 -19.809  -0.499  1.00  0.00           H  
ATOM   2774  HA  TYR A 187       9.140 -20.904   2.127  1.00  0.00           H  
ATOM   2775 1HB  TYR A 187       7.009 -19.644   2.286  1.00  0.00           H  
ATOM   2776 2HB  TYR A 187       8.450 -18.702   2.571  1.00  0.00           H  
ATOM   2777  HD1 TYR A 187       5.610 -19.198   0.275  1.00  0.00           H  
ATOM   2778  HD2 TYR A 187       9.094 -16.940   1.168  1.00  0.00           H  
ATOM   2779  HE1 TYR A 187       4.863 -17.398  -1.263  1.00  0.00           H  
ATOM   2780  HE2 TYR A 187       8.337 -15.173  -0.344  1.00  0.00           H  
ATOM   2781  HH  TYR A 187       5.481 -15.367  -2.330  1.00  0.00           H  
ATOM   2782  N   SER A 188       7.004 -22.074   1.191  1.00  0.00           N  
ATOM   2783  CA  SER A 188       6.098 -23.117   0.667  1.00  0.00           C  
ATOM   2784  C   SER A 188       5.621 -22.780  -0.768  1.00  0.00           C  
ATOM   2785  O   SER A 188       5.478 -21.601  -1.069  1.00  0.00           O  
ATOM   2786  CB  SER A 188       4.958 -23.216   1.667  1.00  0.00           C  
ATOM   2787  OG  SER A 188       3.965 -24.133   1.340  1.00  0.00           O  
ATOM   2788  H   SER A 188       6.974 -21.859   2.194  1.00  0.00           H  
ATOM   2789  HA  SER A 188       6.659 -24.049   0.661  1.00  0.00           H  
ATOM   2790 1HB  SER A 188       5.391 -23.522   2.583  1.00  0.00           H  
ATOM   2791 2HB  SER A 188       4.532 -22.241   1.832  1.00  0.00           H  
ATOM   2792  HG  SER A 188       3.373 -23.722   0.697  1.00  0.00           H  
ATOM   2793  N   PRO A 189       5.271 -23.778  -1.640  1.00  0.00           N  
ATOM   2794  CA  PRO A 189       5.037 -23.619  -3.078  1.00  0.00           C  
ATOM   2795  C   PRO A 189       4.149 -22.467  -3.445  1.00  0.00           C  
ATOM   2796  O   PRO A 189       3.007 -22.375  -2.993  1.00  0.00           O  
ATOM   2797  CB  PRO A 189       4.342 -24.932  -3.429  1.00  0.00           C  
ATOM   2798  CG  PRO A 189       4.889 -25.923  -2.453  1.00  0.00           C  
ATOM   2799  CD  PRO A 189       5.016 -25.170  -1.170  1.00  0.00           C  
ATOM   2800  HA  PRO A 189       6.009 -23.528  -3.597  1.00  0.00           H  
ATOM   2801 1HB  PRO A 189       3.252 -24.809  -3.334  1.00  0.00           H  
ATOM   2802 2HB  PRO A 189       4.538 -25.198  -4.461  1.00  0.00           H  
ATOM   2803 1HG  PRO A 189       4.227 -26.794  -2.380  1.00  0.00           H  
ATOM   2804 2HG  PRO A 189       5.844 -26.293  -2.824  1.00  0.00           H  
ATOM   2805 1HD  PRO A 189       4.054 -25.253  -0.680  1.00  0.00           H  
ATOM   2806 2HD  PRO A 189       5.828 -25.576  -0.578  1.00  0.00           H  
ATOM   2807  N   VAL A 190       4.630 -21.668  -4.378  1.00  0.00           N  
ATOM   2808  CA  VAL A 190       4.002 -20.426  -4.774  1.00  0.00           C  
ATOM   2809  C   VAL A 190       3.638 -20.376  -6.251  1.00  0.00           C  
ATOM   2810  O   VAL A 190       4.417 -20.825  -7.087  1.00  0.00           O  
ATOM   2811  CB  VAL A 190       5.015 -19.290  -4.530  1.00  0.00           C  
ATOM   2812  CG1 VAL A 190       4.381 -17.932  -4.797  1.00  0.00           C  
ATOM   2813  CG2 VAL A 190       5.584 -19.419  -3.188  1.00  0.00           C  
ATOM   2814  H   VAL A 190       5.544 -21.885  -4.745  1.00  0.00           H  
ATOM   2815  HA  VAL A 190       3.106 -20.276  -4.170  1.00  0.00           H  
ATOM   2816  HB  VAL A 190       5.825 -19.389  -5.248  1.00  0.00           H  
ATOM   2817 1HG1 VAL A 190       5.116 -17.144  -4.648  1.00  0.00           H  
ATOM   2818 2HG1 VAL A 190       4.020 -17.879  -5.799  1.00  0.00           H  
ATOM   2819 3HG1 VAL A 190       3.553 -17.779  -4.108  1.00  0.00           H  
ATOM   2820 1HG2 VAL A 190       6.325 -18.643  -3.045  1.00  0.00           H  
ATOM   2821 2HG2 VAL A 190       4.795 -19.333  -2.453  1.00  0.00           H  
ATOM   2822 3HG2 VAL A 190       6.069 -20.382  -3.085  1.00  0.00           H  
ATOM   2823  N   THR A 191       2.460 -19.851  -6.567  1.00  0.00           N  
ATOM   2824  CA  THR A 191       2.141 -19.589  -7.965  1.00  0.00           C  
ATOM   2825  C   THR A 191       2.403 -18.089  -8.117  1.00  0.00           C  
ATOM   2826  O   THR A 191       1.932 -17.317  -7.291  1.00  0.00           O  
ATOM   2827  CB  THR A 191       0.698 -19.934  -8.343  1.00  0.00           C  
ATOM   2828  OG1 THR A 191       0.453 -21.330  -8.104  1.00  0.00           O  
ATOM   2829  CG2 THR A 191       0.499 -19.643  -9.835  1.00  0.00           C  
ATOM   2830  H   THR A 191       1.825 -19.562  -5.839  1.00  0.00           H  
ATOM   2831  HA  THR A 191       2.815 -20.138  -8.609  1.00  0.00           H  
ATOM   2832  HB  THR A 191       0.003 -19.337  -7.753  1.00  0.00           H  
ATOM   2833  HG1 THR A 191       1.029 -21.851  -8.667  1.00  0.00           H  
ATOM   2834 1HG2 THR A 191      -0.519 -19.891 -10.125  1.00  0.00           H  
ATOM   2835 2HG2 THR A 191       0.682 -18.585 -10.033  1.00  0.00           H  
ATOM   2836 3HG2 THR A 191       1.201 -20.242 -10.420  1.00  0.00           H  
ATOM   2837  N   VAL A 192       3.187 -17.688  -9.112  1.00  0.00           N  
ATOM   2838  CA  VAL A 192       3.603 -16.284  -9.260  1.00  0.00           C  
ATOM   2839  C   VAL A 192       3.071 -15.602 -10.524  1.00  0.00           C  
ATOM   2840  O   VAL A 192       3.095 -16.189 -11.619  1.00  0.00           O  
ATOM   2841  CB  VAL A 192       5.147 -16.196  -9.252  1.00  0.00           C  
ATOM   2842  CG1 VAL A 192       5.619 -14.738  -9.417  1.00  0.00           C  
ATOM   2843  CG2 VAL A 192       5.678 -16.814  -7.972  1.00  0.00           C  
ATOM   2844  H   VAL A 192       3.530 -18.394  -9.759  1.00  0.00           H  
ATOM   2845  HA  VAL A 192       3.228 -15.726  -8.400  1.00  0.00           H  
ATOM   2846  HB  VAL A 192       5.531 -16.746 -10.091  1.00  0.00           H  
ATOM   2847 1HG1 VAL A 192       6.707 -14.706  -9.427  1.00  0.00           H  
ATOM   2848 2HG1 VAL A 192       5.250 -14.322 -10.348  1.00  0.00           H  
ATOM   2849 3HG1 VAL A 192       5.246 -14.139  -8.584  1.00  0.00           H  
ATOM   2850 1HG2 VAL A 192       6.765 -16.778  -7.971  1.00  0.00           H  
ATOM   2851 2HG2 VAL A 192       5.293 -16.253  -7.120  1.00  0.00           H  
ATOM   2852 3HG2 VAL A 192       5.355 -17.857  -7.904  1.00  0.00           H  
ATOM   2853  N   GLU A 193       2.593 -14.354 -10.374  1.00  0.00           N  
ATOM   2854  CA  GLU A 193       2.077 -13.576 -11.526  1.00  0.00           C  
ATOM   2855  C   GLU A 193       2.408 -12.071 -11.423  1.00  0.00           C  
ATOM   2856  O   GLU A 193       2.610 -11.552 -10.330  1.00  0.00           O  
ATOM   2857  CB  GLU A 193       0.560 -13.748 -11.654  1.00  0.00           C  
ATOM   2858  CG  GLU A 193      -0.190 -13.121 -10.519  1.00  0.00           C  
ATOM   2859  CD  GLU A 193      -1.673 -13.315 -10.501  1.00  0.00           C  
ATOM   2860  OE1 GLU A 193      -2.200 -14.003 -11.345  1.00  0.00           O  
ATOM   2861  OE2 GLU A 193      -2.287 -12.752  -9.610  1.00  0.00           O  
ATOM   2862  H   GLU A 193       2.618 -13.945  -9.433  1.00  0.00           H  
ATOM   2863  HA  GLU A 193       2.521 -13.949 -12.435  1.00  0.00           H  
ATOM   2864 1HB  GLU A 193       0.217 -13.295 -12.584  1.00  0.00           H  
ATOM   2865 2HB  GLU A 193       0.313 -14.811 -11.689  1.00  0.00           H  
ATOM   2866 1HG  GLU A 193       0.237 -13.451  -9.571  1.00  0.00           H  
ATOM   2867 2HG  GLU A 193      -0.012 -12.065 -10.626  1.00  0.00           H  
ATOM   2868  N   GLY A 194       2.421 -11.375 -12.573  1.00  0.00           N  
ATOM   2869  CA  GLY A 194       2.640  -9.918 -12.636  1.00  0.00           C  
ATOM   2870  C   GLY A 194       4.036  -9.502 -13.130  1.00  0.00           C  
ATOM   2871  O   GLY A 194       4.960 -10.304 -13.151  1.00  0.00           O  
ATOM   2872  H   GLY A 194       2.261 -11.873 -13.437  1.00  0.00           H  
ATOM   2873 1HA  GLY A 194       1.890  -9.483 -13.296  1.00  0.00           H  
ATOM   2874 2HA  GLY A 194       2.467  -9.490 -11.649  1.00  0.00           H  
ATOM   2875  N   ILE A 195       4.173  -8.230 -13.506  1.00  0.00           N  
ATOM   2876  CA  ILE A 195       5.399  -7.610 -14.053  1.00  0.00           C  
ATOM   2877  C   ILE A 195       6.201  -6.827 -13.018  1.00  0.00           C  
ATOM   2878  O   ILE A 195       5.640  -6.064 -12.230  1.00  0.00           O  
ATOM   2879  CB  ILE A 195       5.054  -6.692 -15.235  1.00  0.00           C  
ATOM   2880  CG1 ILE A 195       4.611  -7.521 -16.431  1.00  0.00           C  
ATOM   2881  CG2 ILE A 195       6.189  -5.727 -15.549  1.00  0.00           C  
ATOM   2882  CD1 ILE A 195       3.187  -7.890 -16.442  1.00  0.00           C  
ATOM   2883  H   ILE A 195       3.357  -7.644 -13.440  1.00  0.00           H  
ATOM   2884  HA  ILE A 195       6.047  -8.407 -14.424  1.00  0.00           H  
ATOM   2885  HB  ILE A 195       4.212  -6.113 -14.977  1.00  0.00           H  
ATOM   2886 1HG1 ILE A 195       4.827  -6.964 -17.339  1.00  0.00           H  
ATOM   2887 2HG1 ILE A 195       5.151  -8.412 -16.431  1.00  0.00           H  
ATOM   2888 1HG2 ILE A 195       5.882  -5.087 -16.355  1.00  0.00           H  
ATOM   2889 2HG2 ILE A 195       6.412  -5.122 -14.674  1.00  0.00           H  
ATOM   2890 3HG2 ILE A 195       7.068  -6.259 -15.835  1.00  0.00           H  
ATOM   2891 1HD1 ILE A 195       2.967  -8.480 -17.327  1.00  0.00           H  
ATOM   2892 2HD1 ILE A 195       2.963  -8.466 -15.562  1.00  0.00           H  
ATOM   2893 3HD1 ILE A 195       2.587  -6.985 -16.454  1.00  0.00           H  
ATOM   2894  N   PHE A 196       7.495  -7.116 -12.915  1.00  0.00           N  
ATOM   2895  CA  PHE A 196       8.276  -6.486 -11.865  1.00  0.00           C  
ATOM   2896  C   PHE A 196       9.664  -6.003 -12.298  1.00  0.00           C  
ATOM   2897  O   PHE A 196      10.482  -6.772 -12.811  1.00  0.00           O  
ATOM   2898  CB  PHE A 196       8.483  -7.496 -10.748  1.00  0.00           C  
ATOM   2899  CG  PHE A 196       7.233  -8.097 -10.126  1.00  0.00           C  
ATOM   2900  CD1 PHE A 196       6.665  -9.227 -10.679  1.00  0.00           C  
ATOM   2901  CD2 PHE A 196       6.644  -7.567  -9.007  1.00  0.00           C  
ATOM   2902  CE1 PHE A 196       5.553  -9.803 -10.129  1.00  0.00           C  
ATOM   2903  CE2 PHE A 196       5.521  -8.135  -8.455  1.00  0.00           C  
ATOM   2904  CZ  PHE A 196       4.978  -9.260  -9.030  1.00  0.00           C  
ATOM   2905  H   PHE A 196       7.942  -7.711 -13.614  1.00  0.00           H  
ATOM   2906  HA  PHE A 196       7.723  -5.626 -11.489  1.00  0.00           H  
ATOM   2907 1HB  PHE A 196       9.018  -8.288 -11.179  1.00  0.00           H  
ATOM   2908 2HB  PHE A 196       9.098  -7.061  -9.956  1.00  0.00           H  
ATOM   2909  HD1 PHE A 196       7.114  -9.672 -11.570  1.00  0.00           H  
ATOM   2910  HD2 PHE A 196       7.078  -6.700  -8.555  1.00  0.00           H  
ATOM   2911  HE1 PHE A 196       5.124 -10.702 -10.582  1.00  0.00           H  
ATOM   2912  HE2 PHE A 196       5.064  -7.700  -7.562  1.00  0.00           H  
ATOM   2913  HZ  PHE A 196       4.089  -9.726  -8.611  1.00  0.00           H  
ATOM   2914  N   THR A 197       9.978  -4.776 -11.939  1.00  0.00           N  
ATOM   2915  CA  THR A 197      11.318  -4.251 -12.134  1.00  0.00           C  
ATOM   2916  C   THR A 197      11.976  -4.352 -10.790  1.00  0.00           C  
ATOM   2917  O   THR A 197      11.358  -3.932  -9.820  1.00  0.00           O  
ATOM   2918  CB  THR A 197      11.302  -2.774 -12.574  1.00  0.00           C  
ATOM   2919  OG1 THR A 197      10.619  -2.643 -13.822  1.00  0.00           O  
ATOM   2920  CG2 THR A 197      12.722  -2.247 -12.693  1.00  0.00           C  
ATOM   2921  H   THR A 197       9.270  -4.189 -11.523  1.00  0.00           H  
ATOM   2922  HA  THR A 197      11.867  -4.866 -12.839  1.00  0.00           H  
ATOM   2923  HB  THR A 197      10.771  -2.187 -11.824  1.00  0.00           H  
ATOM   2924  HG1 THR A 197      10.546  -1.713 -14.055  1.00  0.00           H  
ATOM   2925 1HG2 THR A 197      12.700  -1.201 -12.990  1.00  0.00           H  
ATOM   2926 2HG2 THR A 197      13.209  -2.338 -11.729  1.00  0.00           H  
ATOM   2927 3HG2 THR A 197      13.274  -2.817 -13.430  1.00  0.00           H  
ATOM   2928  N   ILE A 198      13.153  -4.967 -10.698  1.00  0.00           N  
ATOM   2929  CA  ILE A 198      13.757  -5.072  -9.374  1.00  0.00           C  
ATOM   2930  C   ILE A 198      15.149  -4.484  -9.236  1.00  0.00           C  
ATOM   2931  O   ILE A 198      15.595  -4.222  -8.124  1.00  0.00           O  
ATOM   2932  CB  ILE A 198      13.775  -6.517  -8.879  1.00  0.00           C  
ATOM   2933  CG1 ILE A 198      14.592  -7.394  -9.757  1.00  0.00           C  
ATOM   2934  CG2 ILE A 198      12.375  -7.040  -8.763  1.00  0.00           C  
ATOM   2935  CD1 ILE A 198      14.851  -8.749  -9.157  1.00  0.00           C  
ATOM   2936  H   ILE A 198      13.628  -5.308 -11.534  1.00  0.00           H  
ATOM   2937  HA  ILE A 198      13.130  -4.521  -8.675  1.00  0.00           H  
ATOM   2938  HB  ILE A 198      14.251  -6.519  -7.929  1.00  0.00           H  
ATOM   2939 1HG1 ILE A 198      14.083  -7.513 -10.713  1.00  0.00           H  
ATOM   2940 2HG1 ILE A 198      15.538  -6.933  -9.925  1.00  0.00           H  
ATOM   2941 1HG2 ILE A 198      12.420  -8.036  -8.368  1.00  0.00           H  
ATOM   2942 2HG2 ILE A 198      11.819  -6.397  -8.086  1.00  0.00           H  
ATOM   2943 3HG2 ILE A 198      11.892  -7.049  -9.739  1.00  0.00           H  
ATOM   2944 1HD1 ILE A 198      15.466  -9.341  -9.806  1.00  0.00           H  
ATOM   2945 2HD1 ILE A 198      15.378  -8.627  -8.219  1.00  0.00           H  
ATOM   2946 3HD1 ILE A 198      13.906  -9.254  -8.987  1.00  0.00           H  
ATOM   2947  N   GLN A 199      15.892  -4.339 -10.332  1.00  0.00           N  
ATOM   2948  CA  GLN A 199      17.239  -3.764 -10.235  1.00  0.00           C  
ATOM   2949  C   GLN A 199      18.102  -4.432  -9.130  1.00  0.00           C  
ATOM   2950  O   GLN A 199      18.952  -3.783  -8.500  1.00  0.00           O  
ATOM   2951  CB  GLN A 199      17.112  -2.259  -9.950  1.00  0.00           C  
ATOM   2952  CG  GLN A 199      16.335  -1.491 -11.001  1.00  0.00           C  
ATOM   2953  CD  GLN A 199      16.274   0.007 -10.720  1.00  0.00           C  
ATOM   2954  OE1 GLN A 199      16.838   0.799 -11.487  1.00  0.00           O  
ATOM   2955  NE2 GLN A 199      15.596   0.411  -9.641  1.00  0.00           N  
ATOM   2956  H   GLN A 199      15.526  -4.622 -11.241  1.00  0.00           H  
ATOM   2957  HA  GLN A 199      17.737  -3.907 -11.193  1.00  0.00           H  
ATOM   2958 1HB  GLN A 199      16.625  -2.091  -8.981  1.00  0.00           H  
ATOM   2959 2HB  GLN A 199      18.089  -1.823  -9.899  1.00  0.00           H  
ATOM   2960 1HG  GLN A 199      16.796  -1.646 -11.974  1.00  0.00           H  
ATOM   2961 2HG  GLN A 199      15.322  -1.867 -11.006  1.00  0.00           H  
ATOM   2962 1HE2 GLN A 199      15.536   1.382  -9.424  1.00  0.00           H  
ATOM   2963 2HE2 GLN A 199      15.125  -0.267  -9.009  1.00  0.00           H  
ATOM   2964  N   GLY A 200      17.936  -5.745  -8.964  1.00  0.00           N  
ATOM   2965  CA  GLY A 200      18.602  -6.540  -7.937  1.00  0.00           C  
ATOM   2966  C   GLY A 200      18.279  -8.002  -8.179  1.00  0.00           C  
ATOM   2967  O   GLY A 200      17.949  -8.366  -9.309  1.00  0.00           O  
ATOM   2968  H   GLY A 200      17.248  -6.196  -9.544  1.00  0.00           H  
ATOM   2969 1HA  GLY A 200      19.680  -6.381  -7.971  1.00  0.00           H  
ATOM   2970 2HA  GLY A 200      18.254  -6.242  -6.946  1.00  0.00           H  
ATOM   2971  N   ASP A 201      18.449  -8.865  -7.177  1.00  0.00           N  
ATOM   2972  CA  ASP A 201      18.216 -10.296  -7.460  1.00  0.00           C  
ATOM   2973  C   ASP A 201      17.013 -10.920  -6.757  1.00  0.00           C  
ATOM   2974  O   ASP A 201      16.442 -10.318  -5.850  1.00  0.00           O  
ATOM   2975  CB  ASP A 201      19.444 -11.111  -7.110  1.00  0.00           C  
ATOM   2976  CG  ASP A 201      19.599 -12.365  -7.973  1.00  0.00           C  
ATOM   2977  OD1 ASP A 201      18.790 -12.641  -8.835  1.00  0.00           O  
ATOM   2978  OD2 ASP A 201      20.503 -13.066  -7.733  1.00  0.00           O  
ATOM   2979  H   ASP A 201      18.702  -8.514  -6.241  1.00  0.00           H  
ATOM   2980  HA  ASP A 201      18.046 -10.404  -8.532  1.00  0.00           H  
ATOM   2981 1HB  ASP A 201      20.332 -10.494  -7.168  1.00  0.00           H  
ATOM   2982 2HB  ASP A 201      19.359 -11.435  -6.070  1.00  0.00           H  
ATOM   2983  N   ILE A 202      16.696 -12.164  -7.154  1.00  0.00           N  
ATOM   2984  CA  ILE A 202      15.640 -12.965  -6.527  1.00  0.00           C  
ATOM   2985  C   ILE A 202      16.206 -14.282  -5.982  1.00  0.00           C  
ATOM   2986  O   ILE A 202      16.602 -15.152  -6.760  1.00  0.00           O  
ATOM   2987  CB  ILE A 202      14.542 -13.349  -7.519  1.00  0.00           C  
ATOM   2988  CG1 ILE A 202      13.952 -12.129  -8.132  1.00  0.00           C  
ATOM   2989  CG2 ILE A 202      13.464 -14.156  -6.769  1.00  0.00           C  
ATOM   2990  CD1 ILE A 202      13.049 -12.439  -9.246  1.00  0.00           C  
ATOM   2991  H   ILE A 202      17.245 -12.553  -7.920  1.00  0.00           H  
ATOM   2992  HA  ILE A 202      15.207 -12.389  -5.733  1.00  0.00           H  
ATOM   2993  HB  ILE A 202      14.961 -13.954  -8.319  1.00  0.00           H  
ATOM   2994 1HG1 ILE A 202      13.407 -11.560  -7.389  1.00  0.00           H  
ATOM   2995 2HG1 ILE A 202      14.759 -11.522  -8.513  1.00  0.00           H  
ATOM   2996 1HG2 ILE A 202      12.672 -14.441  -7.458  1.00  0.00           H  
ATOM   2997 2HG2 ILE A 202      13.910 -15.056  -6.339  1.00  0.00           H  
ATOM   2998 3HG2 ILE A 202      13.047 -13.542  -5.965  1.00  0.00           H  
ATOM   2999 1HD1 ILE A 202      12.710 -11.538  -9.652  1.00  0.00           H  
ATOM   3000 2HD1 ILE A 202      13.578 -12.992 -10.004  1.00  0.00           H  
ATOM   3001 3HD1 ILE A 202      12.206 -13.030  -8.894  1.00  0.00           H  
ATOM   3002  N   HIS A 203      16.228 -14.463  -4.664  1.00  0.00           N  
ATOM   3003  CA  HIS A 203      16.842 -15.681  -4.135  1.00  0.00           C  
ATOM   3004  C   HIS A 203      15.757 -16.711  -3.848  1.00  0.00           C  
ATOM   3005  O   HIS A 203      14.966 -16.581  -2.899  1.00  0.00           O  
ATOM   3006  CB  HIS A 203      17.725 -15.396  -2.913  1.00  0.00           C  
ATOM   3007  CG  HIS A 203      18.667 -16.535  -2.501  1.00  0.00           C  
ATOM   3008  ND1 HIS A 203      19.415 -16.503  -1.334  1.00  0.00           N  
ATOM   3009  CD2 HIS A 203      18.995 -17.693  -3.118  1.00  0.00           C  
ATOM   3010  CE1 HIS A 203      20.173 -17.596  -1.271  1.00  0.00           C  
ATOM   3011  NE2 HIS A 203      19.948 -18.326  -2.340  1.00  0.00           N  
ATOM   3012  H   HIS A 203      15.828 -13.748  -4.064  1.00  0.00           H  
ATOM   3013  HA  HIS A 203      17.485 -16.117  -4.884  1.00  0.00           H  
ATOM   3014 1HB  HIS A 203      18.307 -14.486  -3.072  1.00  0.00           H  
ATOM   3015 2HB  HIS A 203      17.089 -15.247  -2.077  1.00  0.00           H  
ATOM   3016  HD2 HIS A 203      18.600 -18.038  -4.059  1.00  0.00           H  
ATOM   3017  HE1 HIS A 203      20.876 -17.839  -0.477  1.00  0.00           H  
ATOM   3018  HE2 HIS A 203      20.431 -19.220  -2.561  1.00  0.00           H  
ATOM   3019  N   LEU A 204      15.707 -17.716  -4.717  1.00  0.00           N  
ATOM   3020  CA  LEU A 204      14.683 -18.746  -4.685  1.00  0.00           C  
ATOM   3021  C   LEU A 204      14.741 -19.623  -3.419  1.00  0.00           C  
ATOM   3022  O   LEU A 204      13.706 -19.985  -2.881  1.00  0.00           O  
ATOM   3023  CB  LEU A 204      14.797 -19.574  -5.961  1.00  0.00           C  
ATOM   3024  CG  LEU A 204      14.448 -18.823  -7.275  1.00  0.00           C  
ATOM   3025  CD1 LEU A 204      14.739 -19.696  -8.469  1.00  0.00           C  
ATOM   3026  CD2 LEU A 204      13.010 -18.443  -7.258  1.00  0.00           C  
ATOM   3027  H   LEU A 204      16.394 -17.729  -5.460  1.00  0.00           H  
ATOM   3028  HA  LEU A 204      13.724 -18.259  -4.703  1.00  0.00           H  
ATOM   3029 1HB  LEU A 204      15.812 -19.949  -6.046  1.00  0.00           H  
ATOM   3030 2HB  LEU A 204      14.121 -20.400  -5.885  1.00  0.00           H  
ATOM   3031  HG  LEU A 204      15.065 -17.922  -7.349  1.00  0.00           H  
ATOM   3032 1HD1 LEU A 204      14.501 -19.152  -9.383  1.00  0.00           H  
ATOM   3033 2HD1 LEU A 204      15.797 -19.964  -8.472  1.00  0.00           H  
ATOM   3034 3HD1 LEU A 204      14.126 -20.592  -8.416  1.00  0.00           H  
ATOM   3035 1HD2 LEU A 204      12.760 -17.900  -8.169  1.00  0.00           H  
ATOM   3036 2HD2 LEU A 204      12.389 -19.335  -7.184  1.00  0.00           H  
ATOM   3037 3HD2 LEU A 204      12.851 -17.818  -6.414  1.00  0.00           H  
ATOM   3038  N   LYS A 205      15.956 -19.900  -2.924  1.00  0.00           N  
ATOM   3039  CA  LYS A 205      16.210 -20.695  -1.707  1.00  0.00           C  
ATOM   3040  C   LYS A 205      15.622 -22.136  -1.637  1.00  0.00           C  
ATOM   3041  O   LYS A 205      14.588 -22.430  -2.221  1.00  0.00           O  
ATOM   3042  CB  LYS A 205      15.690 -19.867  -0.510  1.00  0.00           C  
ATOM   3043  CG  LYS A 205      16.513 -18.617  -0.206  1.00  0.00           C  
ATOM   3044  CD  LYS A 205      15.908 -17.795   0.931  1.00  0.00           C  
ATOM   3045  CE  LYS A 205      16.784 -16.601   1.289  1.00  0.00           C  
ATOM   3046  NZ  LYS A 205      17.990 -17.010   2.072  1.00  0.00           N  
ATOM   3047  H   LYS A 205      16.748 -19.527  -3.420  1.00  0.00           H  
ATOM   3048  HA  LYS A 205      17.293 -20.764  -1.629  1.00  0.00           H  
ATOM   3049 1HB  LYS A 205      14.708 -19.507  -0.731  1.00  0.00           H  
ATOM   3050 2HB  LYS A 205      15.602 -20.464   0.389  1.00  0.00           H  
ATOM   3051 1HG  LYS A 205      17.536 -18.894   0.050  1.00  0.00           H  
ATOM   3052 2HG  LYS A 205      16.539 -17.992  -1.093  1.00  0.00           H  
ATOM   3053 1HD  LYS A 205      14.944 -17.410   0.613  1.00  0.00           H  
ATOM   3054 2HD  LYS A 205      15.765 -18.419   1.812  1.00  0.00           H  
ATOM   3055 1HE  LYS A 205      17.108 -16.122   0.368  1.00  0.00           H  
ATOM   3056 2HE  LYS A 205      16.207 -15.886   1.871  1.00  0.00           H  
ATOM   3057 1HZ  LYS A 205      18.547 -16.191   2.274  1.00  0.00           H  
ATOM   3058 2HZ  LYS A 205      17.698 -17.440   2.936  1.00  0.00           H  
ATOM   3059 3HZ  LYS A 205      18.542 -17.669   1.543  1.00  0.00           H  
ATOM   3060  N   PRO A 206      16.231 -23.043  -0.835  1.00  0.00           N  
ATOM   3061  CA  PRO A 206      15.839 -24.439  -0.609  1.00  0.00           C  
ATOM   3062  C   PRO A 206      14.492 -24.591   0.078  1.00  0.00           C  
ATOM   3063  O   PRO A 206      13.903 -25.670   0.098  1.00  0.00           O  
ATOM   3064  CB  PRO A 206      16.978 -24.979   0.255  1.00  0.00           C  
ATOM   3065  CG  PRO A 206      17.565 -23.772   0.930  1.00  0.00           C  
ATOM   3066  CD  PRO A 206      17.466 -22.672  -0.094  1.00  0.00           C  
ATOM   3067  HA  PRO A 206      15.802 -24.956  -1.569  1.00  0.00           H  
ATOM   3068 1HB  PRO A 206      16.590 -25.722   0.963  1.00  0.00           H  
ATOM   3069 2HB  PRO A 206      17.707 -25.501  -0.394  1.00  0.00           H  
ATOM   3070 1HG  PRO A 206      17.005 -23.547   1.850  1.00  0.00           H  
ATOM   3071 2HG  PRO A 206      18.604 -23.976   1.230  1.00  0.00           H  
ATOM   3072 1HD  PRO A 206      17.396 -21.736   0.440  1.00  0.00           H  
ATOM   3073 2HD  PRO A 206      18.335 -22.704  -0.771  1.00  0.00           H  
ATOM   3074  N   LEU A 207      13.993 -23.498   0.627  1.00  0.00           N  
ATOM   3075  CA  LEU A 207      12.710 -23.478   1.292  1.00  0.00           C  
ATOM   3076  C   LEU A 207      11.578 -23.327   0.281  1.00  0.00           C  
ATOM   3077  O   LEU A 207      10.409 -23.315   0.659  1.00  0.00           O  
ATOM   3078  CB  LEU A 207      12.653 -22.325   2.287  1.00  0.00           C  
ATOM   3079  CG  LEU A 207      13.611 -22.406   3.465  1.00  0.00           C  
ATOM   3080  CD1 LEU A 207      13.498 -21.127   4.266  1.00  0.00           C  
ATOM   3081  CD2 LEU A 207      13.266 -23.617   4.315  1.00  0.00           C  
ATOM   3082  H   LEU A 207      14.515 -22.640   0.584  1.00  0.00           H  
ATOM   3083  HA  LEU A 207      12.579 -24.419   1.825  1.00  0.00           H  
ATOM   3084 1HB  LEU A 207      12.890 -21.412   1.752  1.00  0.00           H  
ATOM   3085 2HB  LEU A 207      11.636 -22.241   2.678  1.00  0.00           H  
ATOM   3086  HG  LEU A 207      14.635 -22.494   3.103  1.00  0.00           H  
ATOM   3087 1HD1 LEU A 207      14.182 -21.162   5.112  1.00  0.00           H  
ATOM   3088 2HD1 LEU A 207      13.747 -20.276   3.629  1.00  0.00           H  
ATOM   3089 3HD1 LEU A 207      12.472 -21.016   4.628  1.00  0.00           H  
ATOM   3090 1HD2 LEU A 207      13.950 -23.675   5.164  1.00  0.00           H  
ATOM   3091 2HD2 LEU A 207      12.240 -23.524   4.680  1.00  0.00           H  
ATOM   3092 3HD2 LEU A 207      13.358 -24.521   3.711  1.00  0.00           H  
ATOM   3093  N   LEU A 208      11.915 -23.260  -1.012  1.00  0.00           N  
ATOM   3094  CA  LEU A 208      10.923 -23.064  -2.059  1.00  0.00           C  
ATOM   3095  C   LEU A 208      10.785 -24.195  -3.075  1.00  0.00           C  
ATOM   3096  O   LEU A 208      11.442 -24.170  -4.124  1.00  0.00           O  
ATOM   3097  CB  LEU A 208      11.310 -21.849  -2.845  1.00  0.00           C  
ATOM   3098  CG  LEU A 208      10.427 -21.477  -3.933  1.00  0.00           C  
ATOM   3099  CD1 LEU A 208       9.065 -21.154  -3.350  1.00  0.00           C  
ATOM   3100  CD2 LEU A 208      11.041 -20.337  -4.618  1.00  0.00           C  
ATOM   3101  H   LEU A 208      12.898 -23.269  -1.288  1.00  0.00           H  
ATOM   3102  HA  LEU A 208       9.968 -22.873  -1.588  1.00  0.00           H  
ATOM   3103 1HB  LEU A 208      11.369 -21.003  -2.173  1.00  0.00           H  
ATOM   3104 2HB  LEU A 208      12.294 -22.019  -3.267  1.00  0.00           H  
ATOM   3105  HG  LEU A 208      10.323 -22.291  -4.628  1.00  0.00           H  
ATOM   3106 1HD1 LEU A 208       8.371 -20.825  -4.070  1.00  0.00           H  
ATOM   3107 2HD1 LEU A 208       8.690 -22.059  -2.886  1.00  0.00           H  
ATOM   3108 3HD1 LEU A 208       9.149 -20.385  -2.626  1.00  0.00           H  
ATOM   3109 1HD2 LEU A 208      10.432 -19.977  -5.437  1.00  0.00           H  
ATOM   3110 2HD2 LEU A 208      11.149 -19.594  -3.887  1.00  0.00           H  
ATOM   3111 3HD2 LEU A 208      12.010 -20.633  -4.989  1.00  0.00           H  
ATOM   3112  N   PRO A 209      10.037 -25.251  -2.762  1.00  0.00           N  
ATOM   3113  CA  PRO A 209       9.692 -26.327  -3.650  1.00  0.00           C  
ATOM   3114  C   PRO A 209       8.514 -25.959  -4.565  1.00  0.00           C  
ATOM   3115  O   PRO A 209       7.651 -25.183  -4.163  1.00  0.00           O  
ATOM   3116  CB  PRO A 209       9.345 -27.444  -2.668  1.00  0.00           C  
ATOM   3117  CG  PRO A 209       8.750 -26.723  -1.488  1.00  0.00           C  
ATOM   3118  CD  PRO A 209       9.514 -25.426  -1.390  1.00  0.00           C  
ATOM   3119  HA  PRO A 209      10.582 -26.594  -4.220  1.00  0.00           H  
ATOM   3120 1HB  PRO A 209       8.646 -28.147  -3.129  1.00  0.00           H  
ATOM   3121 2HB  PRO A 209      10.251 -28.012  -2.411  1.00  0.00           H  
ATOM   3122 1HG  PRO A 209       7.699 -26.569  -1.638  1.00  0.00           H  
ATOM   3123 2HG  PRO A 209       8.853 -27.336  -0.581  1.00  0.00           H  
ATOM   3124 1HD  PRO A 209       8.816 -24.623  -1.105  1.00  0.00           H  
ATOM   3125 2HD  PRO A 209      10.332 -25.553  -0.678  1.00  0.00           H  
ATOM   3126  N   LYS A 210       8.403 -26.619  -5.706  1.00  0.00           N  
ATOM   3127  CA  LYS A 210       7.182 -26.702  -6.537  1.00  0.00           C  
ATOM   3128  C   LYS A 210       6.490 -25.384  -6.912  1.00  0.00           C  
ATOM   3129  O   LYS A 210       5.274 -25.244  -6.768  1.00  0.00           O  
ATOM   3130  CB  LYS A 210       6.199 -27.645  -5.861  1.00  0.00           C  
ATOM   3131  CG  LYS A 210       6.782 -29.056  -5.658  1.00  0.00           C  
ATOM   3132  CD  LYS A 210       5.768 -30.019  -5.114  1.00  0.00           C  
ATOM   3133  CE  LYS A 210       6.419 -31.348  -4.690  1.00  0.00           C  
ATOM   3134  NZ  LYS A 210       7.128 -32.047  -5.817  1.00  0.00           N  
ATOM   3135  H   LYS A 210       9.234 -27.117  -6.021  1.00  0.00           H  
ATOM   3136  HA  LYS A 210       7.457 -27.180  -7.469  1.00  0.00           H  
ATOM   3137 1HB  LYS A 210       5.917 -27.255  -4.902  1.00  0.00           H  
ATOM   3138 2HB  LYS A 210       5.299 -27.731  -6.466  1.00  0.00           H  
ATOM   3139 1HG  LYS A 210       7.129 -29.435  -6.619  1.00  0.00           H  
ATOM   3140 2HG  LYS A 210       7.633 -29.018  -4.995  1.00  0.00           H  
ATOM   3141 1HD  LYS A 210       5.271 -29.573  -4.251  1.00  0.00           H  
ATOM   3142 2HD  LYS A 210       5.021 -30.224  -5.878  1.00  0.00           H  
ATOM   3143 1HE  LYS A 210       7.133 -31.158  -3.890  1.00  0.00           H  
ATOM   3144 2HE  LYS A 210       5.635 -32.003  -4.315  1.00  0.00           H  
ATOM   3145 1HZ  LYS A 210       7.519 -32.909  -5.481  1.00  0.00           H  
ATOM   3146 2HZ  LYS A 210       6.484 -32.242  -6.561  1.00  0.00           H  
ATOM   3147 3HZ  LYS A 210       7.909 -31.478  -6.190  1.00  0.00           H  
ATOM   3148  N   VAL A 211       7.262 -24.444  -7.418  1.00  0.00           N  
ATOM   3149  CA  VAL A 211       6.781 -23.119  -7.813  1.00  0.00           C  
ATOM   3150  C   VAL A 211       6.399 -23.003  -9.257  1.00  0.00           C  
ATOM   3151  O   VAL A 211       7.111 -23.503 -10.125  1.00  0.00           O  
ATOM   3152  CB  VAL A 211       7.872 -22.109  -7.573  1.00  0.00           C  
ATOM   3153  CG1 VAL A 211       7.524 -20.691  -8.021  1.00  0.00           C  
ATOM   3154  CG2 VAL A 211       8.124 -22.132  -6.273  1.00  0.00           C  
ATOM   3155  H   VAL A 211       8.244 -24.666  -7.517  1.00  0.00           H  
ATOM   3156  HA  VAL A 211       5.914 -22.875  -7.199  1.00  0.00           H  
ATOM   3157  HB  VAL A 211       8.722 -22.398  -8.137  1.00  0.00           H  
ATOM   3158 1HG1 VAL A 211       8.367 -20.033  -7.819  1.00  0.00           H  
ATOM   3159 2HG1 VAL A 211       7.315 -20.684  -9.078  1.00  0.00           H  
ATOM   3160 3HG1 VAL A 211       6.673 -20.330  -7.488  1.00  0.00           H  
ATOM   3161 1HG2 VAL A 211       8.902 -21.444  -6.147  1.00  0.00           H  
ATOM   3162 2HG2 VAL A 211       7.237 -21.825  -5.738  1.00  0.00           H  
ATOM   3163 3HG2 VAL A 211       8.426 -23.132  -5.953  1.00  0.00           H  
ATOM   3164  N   THR A 212       5.269 -22.366  -9.522  1.00  0.00           N  
ATOM   3165  CA  THR A 212       4.903 -22.134 -10.903  1.00  0.00           C  
ATOM   3166  C   THR A 212       4.854 -20.646 -11.184  1.00  0.00           C  
ATOM   3167  O   THR A 212       4.048 -19.916 -10.606  1.00  0.00           O  
ATOM   3168  CB  THR A 212       3.576 -22.785 -11.309  1.00  0.00           C  
ATOM   3169  OG1 THR A 212       3.656 -24.230 -11.141  1.00  0.00           O  
ATOM   3170  CG2 THR A 212       3.291 -22.439 -12.795  1.00  0.00           C  
ATOM   3171  H   THR A 212       4.730 -21.972  -8.751  1.00  0.00           H  
ATOM   3172  HA  THR A 212       5.666 -22.559 -11.538  1.00  0.00           H  
ATOM   3173  HB  THR A 212       2.769 -22.399 -10.687  1.00  0.00           H  
ATOM   3174  HG1 THR A 212       3.651 -24.438 -10.198  1.00  0.00           H  
ATOM   3175 1HG2 THR A 212       2.352 -22.891 -13.104  1.00  0.00           H  
ATOM   3176 2HG2 THR A 212       3.225 -21.357 -12.917  1.00  0.00           H  
ATOM   3177 3HG2 THR A 212       4.104 -22.821 -13.419  1.00  0.00           H  
ATOM   3178  N   VAL A 213       5.675 -20.230 -12.122  1.00  0.00           N  
ATOM   3179  CA  VAL A 213       5.757 -18.850 -12.533  1.00  0.00           C  
ATOM   3180  C   VAL A 213       5.049 -18.780 -13.873  1.00  0.00           C  
ATOM   3181  O   VAL A 213       5.403 -19.501 -14.799  1.00  0.00           O  
ATOM   3182  CB  VAL A 213       7.229 -18.439 -12.644  1.00  0.00           C  
ATOM   3183  CG1 VAL A 213       7.355 -17.065 -13.057  1.00  0.00           C  
ATOM   3184  CG2 VAL A 213       7.925 -18.692 -11.325  1.00  0.00           C  
ATOM   3185  H   VAL A 213       6.296 -20.913 -12.549  1.00  0.00           H  
ATOM   3186  HA  VAL A 213       5.240 -18.214 -11.818  1.00  0.00           H  
ATOM   3187  HB  VAL A 213       7.678 -19.012 -13.391  1.00  0.00           H  
ATOM   3188 1HG1 VAL A 213       8.401 -16.817 -13.144  1.00  0.00           H  
ATOM   3189 2HG1 VAL A 213       6.855 -16.914 -14.020  1.00  0.00           H  
ATOM   3190 3HG1 VAL A 213       6.898 -16.453 -12.297  1.00  0.00           H  
ATOM   3191 1HG2 VAL A 213       8.975 -18.423 -11.410  1.00  0.00           H  
ATOM   3192 2HG2 VAL A 213       7.460 -18.097 -10.545  1.00  0.00           H  
ATOM   3193 3HG2 VAL A 213       7.841 -19.749 -11.085  1.00  0.00           H  
ATOM   3194  N   ASP A 214       4.011 -17.963 -13.955  1.00  0.00           N  
ATOM   3195  CA  ASP A 214       3.156 -17.907 -15.135  1.00  0.00           C  
ATOM   3196  C   ASP A 214       3.630 -16.895 -16.209  1.00  0.00           C  
ATOM   3197  O   ASP A 214       4.761 -16.399 -16.177  1.00  0.00           O  
ATOM   3198  CB  ASP A 214       1.719 -17.610 -14.628  1.00  0.00           C  
ATOM   3199  CG  ASP A 214       0.493 -18.120 -15.507  1.00  0.00           C  
ATOM   3200  OD1 ASP A 214       0.575 -18.108 -16.720  1.00  0.00           O  
ATOM   3201  OD2 ASP A 214      -0.489 -18.508 -14.925  1.00  0.00           O  
ATOM   3202  H   ASP A 214       3.769 -17.385 -13.148  1.00  0.00           H  
ATOM   3203  HA  ASP A 214       3.158 -18.895 -15.596  1.00  0.00           H  
ATOM   3204 1HB  ASP A 214       1.613 -18.033 -13.625  1.00  0.00           H  
ATOM   3205 2HB  ASP A 214       1.615 -16.528 -14.513  1.00  0.00           H  
ATOM   3206  N   SER A 215       2.727 -16.634 -17.155  1.00  0.00           N  
ATOM   3207  CA  SER A 215       2.858 -15.834 -18.366  1.00  0.00           C  
ATOM   3208  C   SER A 215       3.242 -14.372 -18.170  1.00  0.00           C  
ATOM   3209  O   SER A 215       3.086 -13.786 -17.091  1.00  0.00           O  
ATOM   3210  CB  SER A 215       1.528 -15.890 -19.078  1.00  0.00           C  
ATOM   3211  OG  SER A 215       1.188 -17.216 -19.373  1.00  0.00           O  
ATOM   3212  H   SER A 215       1.841 -17.116 -17.066  1.00  0.00           H  
ATOM   3213  HA  SER A 215       3.625 -16.300 -18.988  1.00  0.00           H  
ATOM   3214 1HB  SER A 215       0.759 -15.450 -18.445  1.00  0.00           H  
ATOM   3215 2HB  SER A 215       1.573 -15.306 -19.994  1.00  0.00           H  
ATOM   3216  HG  SER A 215       0.974 -17.630 -18.486  1.00  0.00           H  
ATOM   3217  N   ARG A 216       3.737 -13.772 -19.251  1.00  0.00           N  
ATOM   3218  CA  ARG A 216       4.171 -12.380 -19.283  1.00  0.00           C  
ATOM   3219  C   ARG A 216       5.339 -12.152 -18.345  1.00  0.00           C  
ATOM   3220  O   ARG A 216       6.488 -12.103 -18.785  1.00  0.00           O  
ATOM   3221  CB  ARG A 216       3.040 -11.408 -18.929  1.00  0.00           C  
ATOM   3222  CG  ARG A 216       1.920 -11.325 -19.935  1.00  0.00           C  
ATOM   3223  CD  ARG A 216       0.861 -10.361 -19.495  1.00  0.00           C  
ATOM   3224  NE  ARG A 216      -0.225 -10.256 -20.466  1.00  0.00           N  
ATOM   3225  CZ  ARG A 216      -1.346  -9.520 -20.292  1.00  0.00           C  
ATOM   3226  NH1 ARG A 216      -1.520  -8.837 -19.183  1.00  0.00           N  
ATOM   3227  NH2 ARG A 216      -2.268  -9.486 -21.240  1.00  0.00           N  
ATOM   3228  H   ARG A 216       3.798 -14.297 -20.119  1.00  0.00           H  
ATOM   3229  HA  ARG A 216       4.505 -12.154 -20.298  1.00  0.00           H  
ATOM   3230 1HB  ARG A 216       2.587 -11.634 -17.977  1.00  0.00           H  
ATOM   3231 2HB  ARG A 216       3.462 -10.408 -18.847  1.00  0.00           H  
ATOM   3232 1HG  ARG A 216       2.318 -10.996 -20.895  1.00  0.00           H  
ATOM   3233 2HG  ARG A 216       1.466 -12.312 -20.050  1.00  0.00           H  
ATOM   3234 1HD  ARG A 216       0.440 -10.693 -18.546  1.00  0.00           H  
ATOM   3235 2HD  ARG A 216       1.302  -9.372 -19.367  1.00  0.00           H  
ATOM   3236  HE  ARG A 216      -0.128 -10.767 -21.335  1.00  0.00           H  
ATOM   3237 1HH1 ARG A 216      -0.821  -8.867 -18.460  1.00  0.00           H  
ATOM   3238 2HH1 ARG A 216      -2.356  -8.282 -19.051  1.00  0.00           H  
ATOM   3239 1HH2 ARG A 216      -2.136 -10.010 -22.095  1.00  0.00           H  
ATOM   3240 2HH2 ARG A 216      -3.105  -8.936 -21.110  1.00  0.00           H  
ATOM   3241  N   GLN A 217       5.035 -11.869 -17.085  1.00  0.00           N  
ATOM   3242  CA  GLN A 217       6.060 -11.683 -16.075  1.00  0.00           C  
ATOM   3243  C   GLN A 217       7.331 -11.063 -16.560  1.00  0.00           C  
ATOM   3244  O   GLN A 217       8.383 -11.693 -16.545  1.00  0.00           O  
ATOM   3245  CB  GLN A 217       6.343 -12.920 -15.273  1.00  0.00           C  
ATOM   3246  CG  GLN A 217       5.215 -13.304 -14.500  1.00  0.00           C  
ATOM   3247  CD  GLN A 217       5.527 -14.176 -13.423  1.00  0.00           C  
ATOM   3248  OE1 GLN A 217       6.538 -14.065 -12.702  1.00  0.00           O  
ATOM   3249  NE2 GLN A 217       4.629 -15.062 -13.234  1.00  0.00           N  
ATOM   3250  H   GLN A 217       4.063 -11.954 -16.809  1.00  0.00           H  
ATOM   3251  HA  GLN A 217       5.653 -10.977 -15.357  1.00  0.00           H  
ATOM   3252 1HB  GLN A 217       6.540 -13.724 -15.955  1.00  0.00           H  
ATOM   3253 2HB  GLN A 217       7.194 -12.782 -14.646  1.00  0.00           H  
ATOM   3254 1HG  GLN A 217       4.724 -12.441 -14.115  1.00  0.00           H  
ATOM   3255 2HG  GLN A 217       4.541 -13.843 -15.148  1.00  0.00           H  
ATOM   3256 1HE2 GLN A 217       4.653 -15.700 -12.451  1.00  0.00           H  
ATOM   3257 2HE2 GLN A 217       3.827 -15.073 -13.830  1.00  0.00           H  
ATOM   3258  N   PHE A 218       7.237  -9.854 -17.033  1.00  0.00           N  
ATOM   3259  CA  PHE A 218       8.394  -9.162 -17.500  1.00  0.00           C  
ATOM   3260  C   PHE A 218       9.242  -8.730 -16.307  1.00  0.00           C  
ATOM   3261  O   PHE A 218       8.851  -7.846 -15.544  1.00  0.00           O  
ATOM   3262  CB  PHE A 218       7.941  -7.984 -18.370  1.00  0.00           C  
ATOM   3263  CG  PHE A 218       9.022  -7.221 -18.961  1.00  0.00           C  
ATOM   3264  CD1 PHE A 218      10.251  -7.749 -18.991  1.00  0.00           C  
ATOM   3265  CD2 PHE A 218       8.810  -5.976 -19.532  1.00  0.00           C  
ATOM   3266  CE1 PHE A 218      11.267  -7.106 -19.537  1.00  0.00           C  
ATOM   3267  CE2 PHE A 218       9.850  -5.301 -20.108  1.00  0.00           C  
ATOM   3268  CZ  PHE A 218      11.100  -5.870 -20.112  1.00  0.00           C  
ATOM   3269  H   PHE A 218       6.342  -9.408 -17.072  1.00  0.00           H  
ATOM   3270  HA  PHE A 218       8.975  -9.840 -18.116  1.00  0.00           H  
ATOM   3271 1HB  PHE A 218       7.320  -8.364 -19.180  1.00  0.00           H  
ATOM   3272 2HB  PHE A 218       7.331  -7.311 -17.798  1.00  0.00           H  
ATOM   3273  HD1 PHE A 218      10.415  -8.721 -18.564  1.00  0.00           H  
ATOM   3274  HD2 PHE A 218       7.814  -5.541 -19.524  1.00  0.00           H  
ATOM   3275  HE1 PHE A 218      12.199  -7.591 -19.510  1.00  0.00           H  
ATOM   3276  HE2 PHE A 218       9.685  -4.336 -20.555  1.00  0.00           H  
ATOM   3277  HZ  PHE A 218      11.953  -5.352 -20.566  1.00  0.00           H  
ATOM   3278  N   TRP A 219      10.355  -9.431 -16.088  1.00  0.00           N  
ATOM   3279  CA  TRP A 219      11.253  -9.118 -14.986  1.00  0.00           C  
ATOM   3280  C   TRP A 219      12.454  -8.345 -15.509  1.00  0.00           C  
ATOM   3281  O   TRP A 219      13.073  -8.732 -16.514  1.00  0.00           O  
ATOM   3282  CB  TRP A 219      11.715 -10.367 -14.223  1.00  0.00           C  
ATOM   3283  CG  TRP A 219      10.657 -11.002 -13.332  1.00  0.00           C  
ATOM   3284  CD1 TRP A 219       9.762 -11.922 -13.709  1.00  0.00           C  
ATOM   3285  CD2 TRP A 219      10.417 -10.787 -11.900  1.00  0.00           C  
ATOM   3286  NE1 TRP A 219       8.964 -12.289 -12.643  1.00  0.00           N  
ATOM   3287  CE2 TRP A 219       9.353 -11.618 -11.540  1.00  0.00           C  
ATOM   3288  CE3 TRP A 219      11.006  -9.978 -10.917  1.00  0.00           C  
ATOM   3289  CZ2 TRP A 219       8.855 -11.673 -10.240  1.00  0.00           C  
ATOM   3290  CZ3 TRP A 219      10.485 -10.044  -9.600  1.00  0.00           C  
ATOM   3291  CH2 TRP A 219       9.449 -10.864  -9.283  1.00  0.00           C  
ATOM   3292  H   TRP A 219      10.588 -10.169 -16.751  1.00  0.00           H  
ATOM   3293  HA  TRP A 219      10.720  -8.497 -14.289  1.00  0.00           H  
ATOM   3294 1HB  TRP A 219      12.062 -11.119 -14.935  1.00  0.00           H  
ATOM   3295 2HB  TRP A 219      12.549 -10.099 -13.594  1.00  0.00           H  
ATOM   3296  HD1 TRP A 219       9.676 -12.314 -14.711  1.00  0.00           H  
ATOM   3297  HE1 TRP A 219       8.189 -12.965 -12.674  1.00  0.00           H  
ATOM   3298  HE3 TRP A 219      11.840  -9.315 -11.163  1.00  0.00           H  
ATOM   3299  HZ2 TRP A 219       8.021 -12.324  -9.970  1.00  0.00           H  
ATOM   3300  HZ3 TRP A 219      10.919  -9.434  -8.838  1.00  0.00           H  
ATOM   3301  HH2 TRP A 219       9.078 -10.881  -8.257  1.00  0.00           H  
ATOM   3302  N   LEU A 220      12.790  -7.258 -14.810  1.00  0.00           N  
ATOM   3303  CA  LEU A 220      13.917  -6.435 -15.247  1.00  0.00           C  
ATOM   3304  C   LEU A 220      15.049  -6.335 -14.213  1.00  0.00           C  
ATOM   3305  O   LEU A 220      14.910  -5.713 -13.135  1.00  0.00           O  
ATOM   3306  CB  LEU A 220      13.411  -5.042 -15.600  1.00  0.00           C  
ATOM   3307  CG  LEU A 220      12.431  -4.975 -16.768  1.00  0.00           C  
ATOM   3308  CD1 LEU A 220      10.978  -5.228 -16.261  1.00  0.00           C  
ATOM   3309  CD2 LEU A 220      12.523  -3.645 -17.420  1.00  0.00           C  
ATOM   3310  H   LEU A 220      12.205  -6.995 -14.012  1.00  0.00           H  
ATOM   3311  HA  LEU A 220      14.336  -6.880 -16.150  1.00  0.00           H  
ATOM   3312 1HB  LEU A 220      12.916  -4.633 -14.758  1.00  0.00           H  
ATOM   3313 2HB  LEU A 220      14.266  -4.412 -15.841  1.00  0.00           H  
ATOM   3314  HG  LEU A 220      12.684  -5.748 -17.484  1.00  0.00           H  
ATOM   3315 1HD1 LEU A 220      10.289  -5.186 -17.093  1.00  0.00           H  
ATOM   3316 2HD1 LEU A 220      10.888  -6.183 -15.791  1.00  0.00           H  
ATOM   3317 3HD1 LEU A 220      10.706  -4.468 -15.545  1.00  0.00           H  
ATOM   3318 1HD2 LEU A 220      11.833  -3.631 -18.247  1.00  0.00           H  
ATOM   3319 2HD2 LEU A 220      12.261  -2.867 -16.703  1.00  0.00           H  
ATOM   3320 3HD2 LEU A 220      13.537  -3.486 -17.784  1.00  0.00           H  
ATOM   3321  N   ARG A 221      16.143  -7.038 -14.531  1.00  0.00           N  
ATOM   3322  CA  ARG A 221      17.331  -7.140 -13.685  1.00  0.00           C  
ATOM   3323  C   ARG A 221      18.486  -7.840 -14.401  1.00  0.00           C  
ATOM   3324  O   ARG A 221      18.207  -8.650 -15.276  1.00  0.00           O  
ATOM   3325  CB  ARG A 221      17.004  -7.977 -12.455  1.00  0.00           C  
ATOM   3326  CG  ARG A 221      16.802  -9.462 -12.701  1.00  0.00           C  
ATOM   3327  CD  ARG A 221      15.354  -9.828 -12.755  1.00  0.00           C  
ATOM   3328  NE  ARG A 221      15.116 -11.236 -13.015  1.00  0.00           N  
ATOM   3329  CZ  ARG A 221      15.425 -12.250 -12.184  1.00  0.00           C  
ATOM   3330  NH1 ARG A 221      16.101 -12.042 -11.081  1.00  0.00           N  
ATOM   3331  NH2 ARG A 221      15.057 -13.479 -12.492  1.00  0.00           N  
ATOM   3332  H   ARG A 221      16.150  -7.511 -15.430  1.00  0.00           H  
ATOM   3333  HA  ARG A 221      17.619  -6.131 -13.411  1.00  0.00           H  
ATOM   3334 1HB  ARG A 221      17.759  -7.908 -11.720  1.00  0.00           H  
ATOM   3335 2HB  ARG A 221      16.107  -7.616 -12.024  1.00  0.00           H  
ATOM   3336 1HG  ARG A 221      17.291  -9.723 -13.611  1.00  0.00           H  
ATOM   3337 2HG  ARG A 221      17.255 -10.011 -11.878  1.00  0.00           H  
ATOM   3338 1HD  ARG A 221      14.841  -9.566 -11.862  1.00  0.00           H  
ATOM   3339 2HD  ARG A 221      14.910  -9.272 -13.577  1.00  0.00           H  
ATOM   3340  HE  ARG A 221      14.608 -11.471 -13.858  1.00  0.00           H  
ATOM   3341 1HH1 ARG A 221      16.408 -11.111 -10.837  1.00  0.00           H  
ATOM   3342 2HH1 ARG A 221      16.342 -12.835 -10.497  1.00  0.00           H  
ATOM   3343 1HH2 ARG A 221      14.502 -13.644 -13.322  1.00  0.00           H  
ATOM   3344 2HH2 ARG A 221      15.295 -14.244 -11.878  1.00  0.00           H  
ATOM   3345  N   SER A 222      19.775  -7.641 -14.037  1.00  0.00           N  
ATOM   3346  CA  SER A 222      20.461  -6.600 -13.235  1.00  0.00           C  
ATOM   3347  C   SER A 222      21.969  -6.951 -13.172  1.00  0.00           C  
ATOM   3348  O   SER A 222      22.307  -8.119 -12.954  1.00  0.00           O  
ATOM   3349  CB  SER A 222      19.979  -6.400 -11.795  1.00  0.00           C  
ATOM   3350  OG  SER A 222      20.804  -5.489 -11.136  1.00  0.00           O  
ATOM   3351  H   SER A 222      20.405  -8.298 -14.473  1.00  0.00           H  
ATOM   3352  HA  SER A 222      20.307  -5.654 -13.744  1.00  0.00           H  
ATOM   3353 1HB  SER A 222      19.000  -5.998 -11.774  1.00  0.00           H  
ATOM   3354 2HB  SER A 222      19.962  -7.315 -11.246  1.00  0.00           H  
ATOM   3355  HG  SER A 222      20.408  -5.362 -10.261  1.00  0.00           H  
ATOM   3356  N   PRO A 223      22.896  -5.970 -13.233  1.00  0.00           N  
ATOM   3357  CA  PRO A 223      24.328  -6.133 -12.969  1.00  0.00           C  
ATOM   3358  C   PRO A 223      24.571  -6.660 -11.545  1.00  0.00           C  
ATOM   3359  O   PRO A 223      25.640  -7.176 -11.233  1.00  0.00           O  
ATOM   3360  CB  PRO A 223      24.867  -4.702 -13.113  1.00  0.00           C  
ATOM   3361  CG  PRO A 223      23.887  -4.007 -14.029  1.00  0.00           C  
ATOM   3362  CD  PRO A 223      22.530  -4.607 -13.692  1.00  0.00           C  
ATOM   3363  HA  PRO A 223      24.775  -6.803 -13.719  1.00  0.00           H  
ATOM   3364 1HB  PRO A 223      24.945  -4.233 -12.121  1.00  0.00           H  
ATOM   3365 2HB  PRO A 223      25.889  -4.743 -13.530  1.00  0.00           H  
ATOM   3366 1HG  PRO A 223      23.918  -2.921 -13.857  1.00  0.00           H  
ATOM   3367 2HG  PRO A 223      24.176  -4.167 -15.081  1.00  0.00           H  
ATOM   3368 1HD  PRO A 223      22.030  -4.038 -12.894  1.00  0.00           H  
ATOM   3369 2HD  PRO A 223      21.952  -4.632 -14.628  1.00  0.00           H  
ATOM   3370  N   ARG A 224      23.574  -6.504 -10.674  1.00  0.00           N  
ATOM   3371  CA  ARG A 224      23.640  -6.923  -9.289  1.00  0.00           C  
ATOM   3372  C   ARG A 224      23.061  -8.315  -9.010  1.00  0.00           C  
ATOM   3373  O   ARG A 224      22.910  -8.686  -7.845  1.00  0.00           O  
ATOM   3374  CB  ARG A 224      22.952  -5.887  -8.415  1.00  0.00           C  
ATOM   3375  CG  ARG A 224      23.709  -4.560  -8.301  1.00  0.00           C  
ATOM   3376  CD  ARG A 224      23.047  -3.620  -7.339  1.00  0.00           C  
ATOM   3377  NE  ARG A 224      21.812  -3.031  -7.877  1.00  0.00           N  
ATOM   3378  CZ  ARG A 224      21.770  -1.858  -8.549  1.00  0.00           C  
ATOM   3379  NH1 ARG A 224      22.869  -1.154  -8.750  1.00  0.00           N  
ATOM   3380  NH2 ARG A 224      20.615  -1.430  -8.989  1.00  0.00           N  
ATOM   3381  H   ARG A 224      22.700  -6.074 -10.965  1.00  0.00           H  
ATOM   3382  HA  ARG A 224      24.692  -6.936  -9.002  1.00  0.00           H  
ATOM   3383 1HB  ARG A 224      21.967  -5.667  -8.812  1.00  0.00           H  
ATOM   3384 2HB  ARG A 224      22.814  -6.286  -7.408  1.00  0.00           H  
ATOM   3385 1HG  ARG A 224      24.729  -4.752  -7.948  1.00  0.00           H  
ATOM   3386 2HG  ARG A 224      23.751  -4.086  -9.282  1.00  0.00           H  
ATOM   3387 1HD  ARG A 224      22.796  -4.161  -6.426  1.00  0.00           H  
ATOM   3388 2HD  ARG A 224      23.730  -2.809  -7.101  1.00  0.00           H  
ATOM   3389  HE  ARG A 224      20.909  -3.530  -7.770  1.00  0.00           H  
ATOM   3390 1HH1 ARG A 224      23.752  -1.493  -8.400  1.00  0.00           H  
ATOM   3391 2HH1 ARG A 224      22.828  -0.277  -9.251  1.00  0.00           H  
ATOM   3392 1HH2 ARG A 224      19.789  -2.022  -8.818  1.00  0.00           H  
ATOM   3393 2HH2 ARG A 224      20.542  -0.555  -9.488  1.00  0.00           H  
ATOM   3394  N   THR A 225      22.770  -9.116 -10.047  1.00  0.00           N  
ATOM   3395  CA  THR A 225      22.191 -10.454  -9.810  1.00  0.00           C  
ATOM   3396  C   THR A 225      23.137 -11.539  -9.249  1.00  0.00           C  
ATOM   3397  O   THR A 225      23.387 -12.544  -9.910  1.00  0.00           O  
ATOM   3398  CB  THR A 225      21.548 -11.043 -11.093  1.00  0.00           C  
ATOM   3399  OG1 THR A 225      22.500 -10.990 -12.172  1.00  0.00           O  
ATOM   3400  CG2 THR A 225      20.266 -10.330 -11.485  1.00  0.00           C  
ATOM   3401  H   THR A 225      22.893  -8.783 -11.006  1.00  0.00           H  
ATOM   3402  HA  THR A 225      21.391 -10.322  -9.095  1.00  0.00           H  
ATOM   3403  HB  THR A 225      21.306 -12.089 -10.899  1.00  0.00           H  
ATOM   3404  HG1 THR A 225      22.709 -10.051 -12.368  1.00  0.00           H  
ATOM   3405 1HG2 THR A 225      19.845 -10.790 -12.380  1.00  0.00           H  
ATOM   3406 2HG2 THR A 225      19.546 -10.394 -10.665  1.00  0.00           H  
ATOM   3407 3HG2 THR A 225      20.489  -9.324 -11.686  1.00  0.00           H  
ATOM   3408  N   TRP A 226      23.691 -11.302  -8.054  1.00  0.00           N  
ATOM   3409  CA  TRP A 226      24.524 -12.284  -7.333  1.00  0.00           C  
ATOM   3410  C   TRP A 226      24.279 -12.265  -5.822  1.00  0.00           C  
ATOM   3411  O   TRP A 226      23.977 -11.217  -5.252  1.00  0.00           O  
ATOM   3412  CB  TRP A 226      26.021 -12.078  -7.570  1.00  0.00           C  
ATOM   3413  CG  TRP A 226      26.424 -12.224  -8.979  1.00  0.00           C  
ATOM   3414  CD1 TRP A 226      26.504 -11.236  -9.900  1.00  0.00           C  
ATOM   3415  CD2 TRP A 226      26.788 -13.446  -9.669  1.00  0.00           C  
ATOM   3416  NE1 TRP A 226      26.896 -11.744 -11.096  1.00  0.00           N  
ATOM   3417  CE2 TRP A 226      27.070 -13.094 -10.983  1.00  0.00           C  
ATOM   3418  CE3 TRP A 226      26.894 -14.780  -9.280  1.00  0.00           C  
ATOM   3419  CZ2 TRP A 226      27.453 -14.032 -11.935  1.00  0.00           C  
ATOM   3420  CZ3 TRP A 226      27.278 -15.724 -10.232  1.00  0.00           C  
ATOM   3421  CH2 TRP A 226      27.547 -15.357 -11.526  1.00  0.00           C  
ATOM   3422  H   TRP A 226      23.452 -10.415  -7.624  1.00  0.00           H  
ATOM   3423  HA  TRP A 226      24.261 -13.276  -7.694  1.00  0.00           H  
ATOM   3424 1HB  TRP A 226      26.309 -11.083  -7.230  1.00  0.00           H  
ATOM   3425 2HB  TRP A 226      26.585 -12.802  -6.974  1.00  0.00           H  
ATOM   3426  HD1 TRP A 226      26.288 -10.183  -9.713  1.00  0.00           H  
ATOM   3427  HE1 TRP A 226      27.032 -11.182 -11.938  1.00  0.00           H  
ATOM   3428  HE3 TRP A 226      26.679 -15.069  -8.256  1.00  0.00           H  
ATOM   3429  HZ2 TRP A 226      27.675 -13.756 -12.969  1.00  0.00           H  
ATOM   3430  HZ3 TRP A 226      27.363 -16.764  -9.923  1.00  0.00           H  
ATOM   3431  HH2 TRP A 226      27.845 -16.120 -12.247  1.00  0.00           H  
ATOM   3432  N   ASN A 227      24.510 -13.391  -5.147  1.00  0.00           N  
ATOM   3433  CA  ASN A 227      24.471 -13.384  -3.686  1.00  0.00           C  
ATOM   3434  C   ASN A 227      25.781 -12.813  -3.179  1.00  0.00           C  
ATOM   3435  O   ASN A 227      26.838 -13.466  -3.230  1.00  0.00           O  
ATOM   3436  CB  ASN A 227      24.207 -14.749  -3.090  1.00  0.00           C  
ATOM   3437  CG  ASN A 227      24.117 -14.725  -1.566  1.00  0.00           C  
ATOM   3438  OD1 ASN A 227      24.710 -13.871  -0.875  1.00  0.00           O  
ATOM   3439  ND2 ASN A 227      23.384 -15.667  -1.025  1.00  0.00           N  
ATOM   3440  H   ASN A 227      24.716 -14.246  -5.644  1.00  0.00           H  
ATOM   3441  HA  ASN A 227      23.673 -12.714  -3.359  1.00  0.00           H  
ATOM   3442 1HB  ASN A 227      23.269 -15.124  -3.467  1.00  0.00           H  
ATOM   3443 2HB  ASN A 227      24.988 -15.440  -3.384  1.00  0.00           H  
ATOM   3444 1HD2 ASN A 227      23.277 -15.714  -0.030  1.00  0.00           H  
ATOM   3445 2HD2 ASN A 227      22.929 -16.343  -1.607  1.00  0.00           H  
ATOM   3446  N   ASP A 228      25.695 -11.580  -2.685  1.00  0.00           N  
ATOM   3447  CA  ASP A 228      26.838 -10.761  -2.295  1.00  0.00           C  
ATOM   3448  C   ASP A 228      27.600 -11.266  -1.079  1.00  0.00           C  
ATOM   3449  O   ASP A 228      28.699 -10.790  -0.796  1.00  0.00           O  
ATOM   3450  CB  ASP A 228      26.370  -9.324  -2.018  1.00  0.00           C  
ATOM   3451  CG  ASP A 228      25.363  -9.164  -0.816  1.00  0.00           C  
ATOM   3452  OD1 ASP A 228      24.339  -9.836  -0.734  1.00  0.00           O  
ATOM   3453  OD2 ASP A 228      25.609  -8.317   0.022  1.00  0.00           O  
ATOM   3454  H   ASP A 228      24.774 -11.159  -2.657  1.00  0.00           H  
ATOM   3455  HA  ASP A 228      27.532 -10.736  -3.137  1.00  0.00           H  
ATOM   3456 1HB  ASP A 228      27.243  -8.702  -1.817  1.00  0.00           H  
ATOM   3457 2HB  ASP A 228      25.895  -8.928  -2.916  1.00  0.00           H  
ATOM   3458  N   THR A 229      27.038 -12.236  -0.363  1.00  0.00           N  
ATOM   3459  CA  THR A 229      27.726 -12.744   0.810  1.00  0.00           C  
ATOM   3460  C   THR A 229      28.693 -13.861   0.418  1.00  0.00           C  
ATOM   3461  O   THR A 229      29.536 -14.267   1.221  1.00  0.00           O  
ATOM   3462  CB  THR A 229      26.726 -13.230   1.882  1.00  0.00           C  
ATOM   3463  OG1 THR A 229      25.965 -14.349   1.406  1.00  0.00           O  
ATOM   3464  CG2 THR A 229      25.767 -12.101   2.192  1.00  0.00           C  
ATOM   3465  H   THR A 229      26.134 -12.620  -0.634  1.00  0.00           H  
ATOM   3466  HA  THR A 229      28.308 -11.933   1.247  1.00  0.00           H  
ATOM   3467  HB  THR A 229      27.264 -13.518   2.783  1.00  0.00           H  
ATOM   3468  HG1 THR A 229      25.446 -14.088   0.630  1.00  0.00           H  
ATOM   3469 1HG2 THR A 229      25.054 -12.423   2.948  1.00  0.00           H  
ATOM   3470 2HG2 THR A 229      26.326 -11.240   2.557  1.00  0.00           H  
ATOM   3471 3HG2 THR A 229      25.232 -11.825   1.278  1.00  0.00           H  
ATOM   3472  N   ASN A 230      28.554 -14.365  -0.816  1.00  0.00           N  
ATOM   3473  CA  ASN A 230      29.403 -15.434  -1.323  1.00  0.00           C  
ATOM   3474  C   ASN A 230      30.018 -15.088  -2.677  1.00  0.00           C  
ATOM   3475  O   ASN A 230      30.997 -15.704  -3.094  1.00  0.00           O  
ATOM   3476  CB  ASN A 230      28.622 -16.736  -1.438  1.00  0.00           C  
ATOM   3477  CG  ASN A 230      28.172 -17.294  -0.102  1.00  0.00           C  
ATOM   3478  OD1 ASN A 230      28.979 -17.873   0.634  1.00  0.00           O  
ATOM   3479  ND2 ASN A 230      26.916 -17.140   0.219  1.00  0.00           N  
ATOM   3480  H   ASN A 230      27.848 -13.983  -1.441  1.00  0.00           H  
ATOM   3481  HA  ASN A 230      30.229 -15.580  -0.626  1.00  0.00           H  
ATOM   3482 1HB  ASN A 230      27.742 -16.569  -2.067  1.00  0.00           H  
ATOM   3483 2HB  ASN A 230      29.240 -17.481  -1.941  1.00  0.00           H  
ATOM   3484 1HD2 ASN A 230      26.577 -17.493   1.092  1.00  0.00           H  
ATOM   3485 2HD2 ASN A 230      26.295 -16.665  -0.402  1.00  0.00           H  
ATOM   3486  N   ASN A 231      29.430 -14.103  -3.370  1.00  0.00           N  
ATOM   3487  CA  ASN A 231      29.785 -13.770  -4.753  1.00  0.00           C  
ATOM   3488  C   ASN A 231      29.635 -15.017  -5.625  1.00  0.00           C  
ATOM   3489  O   ASN A 231      30.461 -15.307  -6.496  1.00  0.00           O  
ATOM   3490  CB  ASN A 231      31.171 -13.157  -4.837  1.00  0.00           C  
ATOM   3491  CG  ASN A 231      31.231 -11.821  -4.134  1.00  0.00           C  
ATOM   3492  OD1 ASN A 231      30.392 -10.942  -4.373  1.00  0.00           O  
ATOM   3493  ND2 ASN A 231      32.200 -11.655  -3.271  1.00  0.00           N  
ATOM   3494  H   ASN A 231      28.646 -13.611  -2.962  1.00  0.00           H  
ATOM   3495  HA  ASN A 231      29.067 -13.035  -5.122  1.00  0.00           H  
ATOM   3496 1HB  ASN A 231      31.914 -13.820  -4.403  1.00  0.00           H  
ATOM   3497 2HB  ASN A 231      31.438 -13.015  -5.883  1.00  0.00           H  
ATOM   3498 1HD2 ASN A 231      32.285 -10.790  -2.773  1.00  0.00           H  
ATOM   3499 2HD2 ASN A 231      32.852 -12.394  -3.104  1.00  0.00           H  
ATOM   3500  N   GLU A 232      28.550 -15.743  -5.353  1.00  0.00           N  
ATOM   3501  CA  GLU A 232      28.200 -16.994  -6.027  1.00  0.00           C  
ATOM   3502  C   GLU A 232      26.692 -17.167  -6.079  1.00  0.00           C  
ATOM   3503  O   GLU A 232      25.993 -16.923  -5.094  1.00  0.00           O  
ATOM   3504  CB  GLU A 232      28.841 -18.200  -5.321  1.00  0.00           C  
ATOM   3505  CG  GLU A 232      28.578 -19.555  -6.023  1.00  0.00           C  
ATOM   3506  CD  GLU A 232      29.297 -20.747  -5.403  1.00  0.00           C  
ATOM   3507  OE1 GLU A 232      30.028 -20.570  -4.460  1.00  0.00           O  
ATOM   3508  OE2 GLU A 232      29.108 -21.838  -5.893  1.00  0.00           O  
ATOM   3509  H   GLU A 232      27.937 -15.360  -4.632  1.00  0.00           H  
ATOM   3510  HA  GLU A 232      28.575 -16.953  -7.051  1.00  0.00           H  
ATOM   3511 1HB  GLU A 232      29.921 -18.052  -5.257  1.00  0.00           H  
ATOM   3512 2HB  GLU A 232      28.460 -18.268  -4.303  1.00  0.00           H  
ATOM   3513 1HG  GLU A 232      27.509 -19.760  -5.993  1.00  0.00           H  
ATOM   3514 2HG  GLU A 232      28.871 -19.466  -7.068  1.00  0.00           H  
ATOM   3515  N   TYR A 233      26.169 -17.646  -7.205  1.00  0.00           N  
ATOM   3516  CA  TYR A 233      24.722 -17.772  -7.325  1.00  0.00           C  
ATOM   3517  C   TYR A 233      24.256 -19.091  -6.677  1.00  0.00           C  
ATOM   3518  O   TYR A 233      23.740 -19.982  -7.352  1.00  0.00           O  
ATOM   3519  CB  TYR A 233      24.327 -17.795  -8.809  1.00  0.00           C  
ATOM   3520  CG  TYR A 233      22.981 -17.190  -9.154  1.00  0.00           C  
ATOM   3521  CD1 TYR A 233      22.874 -15.817  -9.114  1.00  0.00           C  
ATOM   3522  CD2 TYR A 233      21.881 -17.949  -9.495  1.00  0.00           C  
ATOM   3523  CE1 TYR A 233      21.696 -15.196  -9.437  1.00  0.00           C  
ATOM   3524  CE2 TYR A 233      20.677 -17.310  -9.820  1.00  0.00           C  
ATOM   3525  CZ  TYR A 233      20.591 -15.928  -9.791  1.00  0.00           C  
ATOM   3526  OH  TYR A 233      19.389 -15.270 -10.114  1.00  0.00           O  
ATOM   3527  H   TYR A 233      26.771 -17.888  -7.980  1.00  0.00           H  
ATOM   3528  HA  TYR A 233      24.244 -16.940  -6.813  1.00  0.00           H  
ATOM   3529 1HB  TYR A 233      25.074 -17.274  -9.385  1.00  0.00           H  
ATOM   3530 2HB  TYR A 233      24.324 -18.825  -9.156  1.00  0.00           H  
ATOM   3531  HD1 TYR A 233      23.738 -15.216  -8.844  1.00  0.00           H  
ATOM   3532  HD2 TYR A 233      21.945 -19.037  -9.521  1.00  0.00           H  
ATOM   3533  HE1 TYR A 233      21.636 -14.122  -9.417  1.00  0.00           H  
ATOM   3534  HE2 TYR A 233      19.806 -17.898 -10.095  1.00  0.00           H  
ATOM   3535  HH  TYR A 233      19.354 -14.370  -9.682  1.00  0.00           H  
ATOM   3536  N   ASP A 234      24.382 -19.196  -5.347  1.00  0.00           N  
ATOM   3537  CA  ASP A 234      24.024 -20.435  -4.624  1.00  0.00           C  
ATOM   3538  C   ASP A 234      22.516 -20.491  -4.354  1.00  0.00           C  
ATOM   3539  O   ASP A 234      22.047 -20.422  -3.211  1.00  0.00           O  
ATOM   3540  CB  ASP A 234      24.788 -20.506  -3.294  1.00  0.00           C  
ATOM   3541  CG  ASP A 234      24.715 -21.886  -2.589  1.00  0.00           C  
ATOM   3542  OD1 ASP A 234      24.418 -22.862  -3.238  1.00  0.00           O  
ATOM   3543  OD2 ASP A 234      24.964 -21.935  -1.405  1.00  0.00           O  
ATOM   3544  H   ASP A 234      24.791 -18.399  -4.863  1.00  0.00           H  
ATOM   3545  HA  ASP A 234      24.298 -21.293  -5.239  1.00  0.00           H  
ATOM   3546 1HB  ASP A 234      25.842 -20.263  -3.473  1.00  0.00           H  
ATOM   3547 2HB  ASP A 234      24.395 -19.750  -2.617  1.00  0.00           H  
ATOM   3548  N   TYR A 235      21.762 -20.553  -5.453  1.00  0.00           N  
ATOM   3549  CA  TYR A 235      20.305 -20.575  -5.438  1.00  0.00           C  
ATOM   3550  C   TYR A 235      19.870 -22.022  -5.606  1.00  0.00           C  
ATOM   3551  O   TYR A 235      20.026 -22.590  -6.691  1.00  0.00           O  
ATOM   3552  CB  TYR A 235      19.718 -19.656  -6.548  1.00  0.00           C  
ATOM   3553  CG  TYR A 235      20.077 -18.131  -6.371  1.00  0.00           C  
ATOM   3554  CD1 TYR A 235      21.228 -17.797  -5.769  1.00  0.00           C  
ATOM   3555  CD2 TYR A 235      19.258 -17.109  -6.779  1.00  0.00           C  
ATOM   3556  CE1 TYR A 235      21.626 -16.559  -5.540  1.00  0.00           C  
ATOM   3557  CE2 TYR A 235      19.674 -15.788  -6.544  1.00  0.00           C  
ATOM   3558  CZ  TYR A 235      20.878 -15.546  -5.909  1.00  0.00           C  
ATOM   3559  OH  TYR A 235      21.340 -14.280  -5.661  1.00  0.00           O  
ATOM   3560  H   TYR A 235      22.264 -20.582  -6.339  1.00  0.00           H  
ATOM   3561  HA  TYR A 235      19.950 -20.233  -4.470  1.00  0.00           H  
ATOM   3562 1HB  TYR A 235      20.090 -19.981  -7.523  1.00  0.00           H  
ATOM   3563 2HB  TYR A 235      18.630 -19.751  -6.563  1.00  0.00           H  
ATOM   3564  HD1 TYR A 235      21.833 -18.515  -5.477  1.00  0.00           H  
ATOM   3565  HD2 TYR A 235      18.310 -17.310  -7.280  1.00  0.00           H  
ATOM   3566  HE1 TYR A 235      22.572 -16.396  -5.058  1.00  0.00           H  
ATOM   3567  HE2 TYR A 235      19.056 -14.952  -6.865  1.00  0.00           H  
ATOM   3568  HH  TYR A 235      20.985 -13.680  -6.339  1.00  0.00           H  
ATOM   3569  N   THR A 236      19.315 -22.619  -4.540  1.00  0.00           N  
ATOM   3570  CA  THR A 236      18.996 -24.049  -4.563  1.00  0.00           C  
ATOM   3571  C   THR A 236      17.567 -24.474  -4.176  1.00  0.00           C  
ATOM   3572  O   THR A 236      17.413 -25.201  -3.204  1.00  0.00           O  
ATOM   3573  CB  THR A 236      19.943 -24.777  -3.599  1.00  0.00           C  
ATOM   3574  OG1 THR A 236      19.809 -24.211  -2.280  1.00  0.00           O  
ATOM   3575  CG2 THR A 236      21.398 -24.621  -4.053  1.00  0.00           C  
ATOM   3576  H   THR A 236      19.187 -22.094  -3.688  1.00  0.00           H  
ATOM   3577  HA  THR A 236      19.188 -24.417  -5.564  1.00  0.00           H  
ATOM   3578  HB  THR A 236      19.683 -25.838  -3.570  1.00  0.00           H  
ATOM   3579  HG1 THR A 236      20.510 -24.556  -1.717  1.00  0.00           H  
ATOM   3580 1HG2 THR A 236      22.057 -25.143  -3.362  1.00  0.00           H  
ATOM   3581 2HG2 THR A 236      21.510 -25.044  -5.037  1.00  0.00           H  
ATOM   3582 3HG2 THR A 236      21.680 -23.572  -4.078  1.00  0.00           H  
ATOM   3583  N   PRO A 237      16.526 -24.029  -4.901  1.00  0.00           N  
ATOM   3584  CA  PRO A 237      15.113 -24.354  -4.764  1.00  0.00           C  
ATOM   3585  C   PRO A 237      14.836 -25.695  -5.378  1.00  0.00           C  
ATOM   3586  O   PRO A 237      15.753 -26.301  -5.916  1.00  0.00           O  
ATOM   3587  CB  PRO A 237      14.456 -23.282  -5.561  1.00  0.00           C  
ATOM   3588  CG  PRO A 237      15.432 -23.034  -6.652  1.00  0.00           C  
ATOM   3589  CD  PRO A 237      16.764 -23.107  -5.999  1.00  0.00           C  
ATOM   3590  HA  PRO A 237      14.809 -24.333  -3.708  1.00  0.00           H  
ATOM   3591 1HB  PRO A 237      13.525 -23.655  -5.901  1.00  0.00           H  
ATOM   3592 2HB  PRO A 237      14.245 -22.425  -4.912  1.00  0.00           H  
ATOM   3593 1HG  PRO A 237      15.310 -23.803  -7.414  1.00  0.00           H  
ATOM   3594 2HG  PRO A 237      15.251 -22.100  -7.125  1.00  0.00           H  
ATOM   3595 1HD  PRO A 237      17.502 -23.501  -6.696  1.00  0.00           H  
ATOM   3596 2HD  PRO A 237      17.009 -22.113  -5.627  1.00  0.00           H  
ATOM   3597  N   TYR A 238      13.597 -26.177  -5.318  1.00  0.00           N  
ATOM   3598  CA  TYR A 238      13.327 -27.464  -5.961  1.00  0.00           C  
ATOM   3599  C   TYR A 238      12.066 -27.457  -6.824  1.00  0.00           C  
ATOM   3600  O   TYR A 238      11.050 -26.897  -6.426  1.00  0.00           O  
ATOM   3601  CB  TYR A 238      13.188 -28.537  -4.873  1.00  0.00           C  
ATOM   3602  CG  TYR A 238      14.410 -28.663  -3.978  1.00  0.00           C  
ATOM   3603  CD1 TYR A 238      14.543 -27.845  -2.853  1.00  0.00           C  
ATOM   3604  CD2 TYR A 238      15.391 -29.579  -4.275  1.00  0.00           C  
ATOM   3605  CE1 TYR A 238      15.664 -27.960  -2.053  1.00  0.00           C  
ATOM   3606  CE2 TYR A 238      16.507 -29.688  -3.484  1.00  0.00           C  
ATOM   3607  CZ  TYR A 238      16.649 -28.883  -2.375  1.00  0.00           C  
ATOM   3608  OH  TYR A 238      17.768 -29.008  -1.579  1.00  0.00           O  
ATOM   3609  H   TYR A 238      12.854 -25.639  -4.860  1.00  0.00           H  
ATOM   3610  HA  TYR A 238      14.163 -27.714  -6.608  1.00  0.00           H  
ATOM   3611 1HB  TYR A 238      12.326 -28.317  -4.248  1.00  0.00           H  
ATOM   3612 2HB  TYR A 238      13.008 -29.506  -5.346  1.00  0.00           H  
ATOM   3613  HD1 TYR A 238      13.768 -27.114  -2.601  1.00  0.00           H  
ATOM   3614  HD2 TYR A 238      15.281 -30.215  -5.128  1.00  0.00           H  
ATOM   3615  HE1 TYR A 238      15.770 -27.330  -1.176  1.00  0.00           H  
ATOM   3616  HE2 TYR A 238      17.281 -30.416  -3.732  1.00  0.00           H  
ATOM   3617  HH  TYR A 238      18.324 -29.709  -1.923  1.00  0.00           H  
ATOM   3618  N   ASP A 239      12.075 -28.162  -7.951  1.00  0.00           N  
ATOM   3619  CA  ASP A 239      10.868 -28.304  -8.766  1.00  0.00           C  
ATOM   3620  C   ASP A 239      10.293 -26.961  -9.195  1.00  0.00           C  
ATOM   3621  O   ASP A 239       9.103 -26.686  -9.045  1.00  0.00           O  
ATOM   3622  CB  ASP A 239       9.806 -29.126  -8.018  1.00  0.00           C  
ATOM   3623  CG  ASP A 239      10.294 -30.525  -7.574  1.00  0.00           C  
ATOM   3624  OD1 ASP A 239      11.344 -30.954  -8.018  1.00  0.00           O  
ATOM   3625  OD2 ASP A 239       9.584 -31.172  -6.812  1.00  0.00           O  
ATOM   3626  H   ASP A 239      12.928 -28.561  -8.321  1.00  0.00           H  
ATOM   3627  HA  ASP A 239      11.127 -28.809  -9.676  1.00  0.00           H  
ATOM   3628 1HB  ASP A 239       9.475 -28.610  -7.158  1.00  0.00           H  
ATOM   3629 2HB  ASP A 239       8.943 -29.256  -8.671  1.00  0.00           H  
ATOM   3630  N   ILE A 240      11.158 -26.121  -9.726  1.00  0.00           N  
ATOM   3631  CA  ILE A 240      10.729 -24.803 -10.170  1.00  0.00           C  
ATOM   3632  C   ILE A 240      10.257 -24.883 -11.608  1.00  0.00           C  
ATOM   3633  O   ILE A 240      10.916 -25.519 -12.431  1.00  0.00           O  
ATOM   3634  CB  ILE A 240      11.864 -23.781 -10.030  1.00  0.00           C  
ATOM   3635  CG1 ILE A 240      12.334 -23.730  -8.556  1.00  0.00           C  
ATOM   3636  CG2 ILE A 240      11.404 -22.390 -10.498  1.00  0.00           C  
ATOM   3637  CD1 ILE A 240      11.241 -23.323  -7.598  1.00  0.00           C  
ATOM   3638  H   ILE A 240      12.115 -26.455  -9.862  1.00  0.00           H  
ATOM   3639  HA  ILE A 240       9.889 -24.476  -9.556  1.00  0.00           H  
ATOM   3640  HB  ILE A 240      12.702 -24.113 -10.626  1.00  0.00           H  
ATOM   3641 1HG1 ILE A 240      12.701 -24.719  -8.265  1.00  0.00           H  
ATOM   3642 2HG1 ILE A 240      13.146 -23.020  -8.466  1.00  0.00           H  
ATOM   3643 1HG2 ILE A 240      12.224 -21.680 -10.397  1.00  0.00           H  
ATOM   3644 2HG2 ILE A 240      11.099 -22.440 -11.540  1.00  0.00           H  
ATOM   3645 3HG2 ILE A 240      10.562 -22.058  -9.891  1.00  0.00           H  
ATOM   3646 1HD1 ILE A 240      11.577 -23.298  -6.582  1.00  0.00           H  
ATOM   3647 2HD1 ILE A 240      10.904 -22.333  -7.872  1.00  0.00           H  
ATOM   3648 3HD1 ILE A 240      10.423 -24.036  -7.667  1.00  0.00           H  
ATOM   3649  N   ARG A 241       9.077 -24.333 -11.875  1.00  0.00           N  
ATOM   3650  CA  ARG A 241       8.489 -24.336 -13.204  1.00  0.00           C  
ATOM   3651  C   ARG A 241       8.186 -22.929 -13.703  1.00  0.00           C  
ATOM   3652  O   ARG A 241       7.350 -22.238 -13.129  1.00  0.00           O  
ATOM   3653  CB  ARG A 241       7.165 -25.091 -13.188  1.00  0.00           C  
ATOM   3654  CG  ARG A 241       7.235 -26.525 -12.751  1.00  0.00           C  
ATOM   3655  CD  ARG A 241       5.903 -27.164 -12.798  1.00  0.00           C  
ATOM   3656  NE  ARG A 241       5.428 -27.246 -14.160  1.00  0.00           N  
ATOM   3657  CZ  ARG A 241       4.380 -26.569 -14.688  1.00  0.00           C  
ATOM   3658  NH1 ARG A 241       3.620 -25.755 -13.952  1.00  0.00           N  
ATOM   3659  NH2 ARG A 241       4.110 -26.730 -15.979  1.00  0.00           N  
ATOM   3660  H   ARG A 241       8.555 -23.891 -11.128  1.00  0.00           H  
ATOM   3661  HA  ARG A 241       9.182 -24.810 -13.892  1.00  0.00           H  
ATOM   3662 1HB  ARG A 241       6.470 -24.591 -12.520  1.00  0.00           H  
ATOM   3663 2HB  ARG A 241       6.731 -25.072 -14.189  1.00  0.00           H  
ATOM   3664 1HG  ARG A 241       7.896 -27.085 -13.401  1.00  0.00           H  
ATOM   3665 2HG  ARG A 241       7.607 -26.575 -11.725  1.00  0.00           H  
ATOM   3666 1HD  ARG A 241       5.966 -28.172 -12.394  1.00  0.00           H  
ATOM   3667 2HD  ARG A 241       5.192 -26.574 -12.216  1.00  0.00           H  
ATOM   3668  HE  ARG A 241       5.978 -27.837 -14.804  1.00  0.00           H  
ATOM   3669 1HH1 ARG A 241       3.802 -25.590 -12.946  1.00  0.00           H  
ATOM   3670 2HH1 ARG A 241       2.846 -25.276 -14.388  1.00  0.00           H  
ATOM   3671 1HH2 ARG A 241       4.725 -27.331 -16.564  1.00  0.00           H  
ATOM   3672 2HH2 ARG A 241       3.341 -26.241 -16.400  1.00  0.00           H  
ATOM   3673  N   ILE A 242       8.847 -22.506 -14.762  1.00  0.00           N  
ATOM   3674  CA  ILE A 242       8.579 -21.188 -15.317  1.00  0.00           C  
ATOM   3675  C   ILE A 242       7.966 -21.377 -16.688  1.00  0.00           C  
ATOM   3676  O   ILE A 242       8.598 -21.955 -17.570  1.00  0.00           O  
ATOM   3677  CB  ILE A 242       9.858 -20.351 -15.397  1.00  0.00           C  
ATOM   3678  CG1 ILE A 242      10.478 -20.181 -14.007  1.00  0.00           C  
ATOM   3679  CG2 ILE A 242       9.544 -19.001 -15.997  1.00  0.00           C  
ATOM   3680  CD1 ILE A 242      11.828 -19.569 -14.032  1.00  0.00           C  
ATOM   3681  H   ILE A 242       9.551 -23.109 -15.182  1.00  0.00           H  
ATOM   3682  HA  ILE A 242       7.846 -20.681 -14.706  1.00  0.00           H  
ATOM   3683  HB  ILE A 242      10.568 -20.875 -15.989  1.00  0.00           H  
ATOM   3684 1HG1 ILE A 242       9.849 -19.552 -13.416  1.00  0.00           H  
ATOM   3685 2HG1 ILE A 242      10.551 -21.151 -13.527  1.00  0.00           H  
ATOM   3686 1HG2 ILE A 242      10.457 -18.414 -16.070  1.00  0.00           H  
ATOM   3687 2HG2 ILE A 242       9.121 -19.132 -16.973  1.00  0.00           H  
ATOM   3688 3HG2 ILE A 242       8.826 -18.478 -15.376  1.00  0.00           H  
ATOM   3689 1HD1 ILE A 242      12.207 -19.474 -13.014  1.00  0.00           H  
ATOM   3690 2HD1 ILE A 242      12.490 -20.212 -14.605  1.00  0.00           H  
ATOM   3691 3HD1 ILE A 242      11.776 -18.580 -14.494  1.00  0.00           H  
ATOM   3692  N   VAL A 243       6.731 -20.944 -16.856  1.00  0.00           N  
ATOM   3693  CA  VAL A 243       6.030 -21.228 -18.094  1.00  0.00           C  
ATOM   3694  C   VAL A 243       5.412 -19.998 -18.735  1.00  0.00           C  
ATOM   3695  O   VAL A 243       5.133 -19.007 -18.068  1.00  0.00           O  
ATOM   3696  CB  VAL A 243       4.911 -22.259 -17.817  1.00  0.00           C  
ATOM   3697  CG1 VAL A 243       5.517 -23.570 -17.250  1.00  0.00           C  
ATOM   3698  CG2 VAL A 243       3.896 -21.671 -16.836  1.00  0.00           C  
ATOM   3699  H   VAL A 243       6.260 -20.439 -16.105  1.00  0.00           H  
ATOM   3700  HA  VAL A 243       6.736 -21.658 -18.802  1.00  0.00           H  
ATOM   3701  HB  VAL A 243       4.418 -22.500 -18.758  1.00  0.00           H  
ATOM   3702 1HG1 VAL A 243       4.723 -24.282 -17.085  1.00  0.00           H  
ATOM   3703 2HG1 VAL A 243       6.233 -23.986 -17.956  1.00  0.00           H  
ATOM   3704 3HG1 VAL A 243       6.019 -23.374 -16.305  1.00  0.00           H  
ATOM   3705 1HG2 VAL A 243       3.100 -22.389 -16.655  1.00  0.00           H  
ATOM   3706 2HG2 VAL A 243       4.393 -21.442 -15.900  1.00  0.00           H  
ATOM   3707 3HG2 VAL A 243       3.470 -20.757 -17.255  1.00  0.00           H  
ATOM   3708  N   GLY A 244       5.123 -20.110 -20.019  1.00  0.00           N  
ATOM   3709  CA  GLY A 244       4.428 -19.067 -20.750  1.00  0.00           C  
ATOM   3710  C   GLY A 244       5.425 -18.039 -21.225  1.00  0.00           C  
ATOM   3711  O   GLY A 244       6.629 -18.195 -21.032  1.00  0.00           O  
ATOM   3712  H   GLY A 244       5.457 -20.931 -20.517  1.00  0.00           H  
ATOM   3713 1HA  GLY A 244       3.903 -19.499 -21.602  1.00  0.00           H  
ATOM   3714 2HA  GLY A 244       3.682 -18.600 -20.108  1.00  0.00           H  
ATOM   3715  N   ASN A 245       4.942 -16.941 -21.795  1.00  0.00           N  
ATOM   3716  CA  ASN A 245       5.837 -15.944 -22.385  1.00  0.00           C  
ATOM   3717  C   ASN A 245       6.506 -15.013 -21.373  1.00  0.00           C  
ATOM   3718  O   ASN A 245       6.388 -13.794 -21.461  1.00  0.00           O  
ATOM   3719  CB  ASN A 245       5.095 -15.154 -23.443  1.00  0.00           C  
ATOM   3720  CG  ASN A 245       3.892 -14.422 -22.920  1.00  0.00           C  
ATOM   3721  OD1 ASN A 245       3.338 -14.758 -21.864  1.00  0.00           O  
ATOM   3722  ND2 ASN A 245       3.458 -13.427 -23.660  1.00  0.00           N  
ATOM   3723  H   ASN A 245       3.942 -16.833 -21.888  1.00  0.00           H  
ATOM   3724  HA  ASN A 245       6.646 -16.479 -22.885  1.00  0.00           H  
ATOM   3725 1HB  ASN A 245       5.779 -14.429 -23.886  1.00  0.00           H  
ATOM   3726 2HB  ASN A 245       4.779 -15.827 -24.241  1.00  0.00           H  
ATOM   3727 1HD2 ASN A 245       2.649 -12.906 -23.388  1.00  0.00           H  
ATOM   3728 2HD2 ASN A 245       3.930 -13.196 -24.511  1.00  0.00           H  
ATOM   3729  N   PHE A 246       7.190 -15.619 -20.409  1.00  0.00           N  
ATOM   3730  CA  PHE A 246       7.958 -14.961 -19.365  1.00  0.00           C  
ATOM   3731  C   PHE A 246       9.049 -14.166 -20.052  1.00  0.00           C  
ATOM   3732  O   PHE A 246       9.763 -14.722 -20.890  1.00  0.00           O  
ATOM   3733  CB  PHE A 246       8.600 -16.056 -18.507  1.00  0.00           C  
ATOM   3734  CG  PHE A 246       9.452 -15.702 -17.329  1.00  0.00           C  
ATOM   3735  CD1 PHE A 246       8.904 -15.407 -16.112  1.00  0.00           C  
ATOM   3736  CD2 PHE A 246      10.845 -15.701 -17.453  1.00  0.00           C  
ATOM   3737  CE1 PHE A 246       9.708 -15.115 -15.030  1.00  0.00           C  
ATOM   3738  CE2 PHE A 246      11.648 -15.409 -16.377  1.00  0.00           C  
ATOM   3739  CZ  PHE A 246      11.081 -15.117 -15.161  1.00  0.00           C  
ATOM   3740  H   PHE A 246       7.194 -16.628 -20.442  1.00  0.00           H  
ATOM   3741  HA  PHE A 246       7.317 -14.316 -18.771  1.00  0.00           H  
ATOM   3742 1HB  PHE A 246       7.811 -16.733 -18.157  1.00  0.00           H  
ATOM   3743 2HB  PHE A 246       9.214 -16.609 -19.153  1.00  0.00           H  
ATOM   3744  HD1 PHE A 246       7.825 -15.427 -16.007  1.00  0.00           H  
ATOM   3745  HD2 PHE A 246      11.295 -15.937 -18.417  1.00  0.00           H  
ATOM   3746  HE1 PHE A 246       9.251 -14.884 -14.069  1.00  0.00           H  
ATOM   3747  HE2 PHE A 246      12.728 -15.413 -16.486  1.00  0.00           H  
ATOM   3748  HZ  PHE A 246      11.711 -14.886 -14.303  1.00  0.00           H  
ATOM   3749  N   LEU A 247       9.211 -12.901 -19.703  1.00  0.00           N  
ATOM   3750  CA  LEU A 247      10.291 -12.127 -20.317  1.00  0.00           C  
ATOM   3751  C   LEU A 247      11.341 -11.683 -19.311  1.00  0.00           C  
ATOM   3752  O   LEU A 247      11.043 -11.049 -18.301  1.00  0.00           O  
ATOM   3753  CB  LEU A 247       9.749 -10.931 -21.111  1.00  0.00           C  
ATOM   3754  CG  LEU A 247      10.817  -9.983 -21.735  1.00  0.00           C  
ATOM   3755  CD1 LEU A 247      11.652 -10.727 -22.780  1.00  0.00           C  
ATOM   3756  CD2 LEU A 247      10.106  -8.800 -22.392  1.00  0.00           C  
ATOM   3757  H   LEU A 247       8.545 -12.485 -19.046  1.00  0.00           H  
ATOM   3758  HA  LEU A 247      10.793 -12.765 -21.037  1.00  0.00           H  
ATOM   3759 1HB  LEU A 247       9.140 -11.318 -21.926  1.00  0.00           H  
ATOM   3760 2HB  LEU A 247       9.108 -10.339 -20.464  1.00  0.00           H  
ATOM   3761  HG  LEU A 247      11.489  -9.633 -20.956  1.00  0.00           H  
ATOM   3762 1HD1 LEU A 247      12.398 -10.056 -23.208  1.00  0.00           H  
ATOM   3763 2HD1 LEU A 247      12.155 -11.566 -22.322  1.00  0.00           H  
ATOM   3764 3HD1 LEU A 247      11.001 -11.092 -23.574  1.00  0.00           H  
ATOM   3765 1HD2 LEU A 247      10.846  -8.125 -22.822  1.00  0.00           H  
ATOM   3766 2HD2 LEU A 247       9.446  -9.165 -23.178  1.00  0.00           H  
ATOM   3767 3HD2 LEU A 247       9.517  -8.268 -21.661  1.00  0.00           H  
ATOM   3768  N   PHE A 248      12.583 -12.027 -19.595  1.00  0.00           N  
ATOM   3769  CA  PHE A 248      13.691 -11.674 -18.719  1.00  0.00           C  
ATOM   3770  C   PHE A 248      14.696 -10.804 -19.482  1.00  0.00           C  
ATOM   3771  O   PHE A 248      15.382 -11.283 -20.391  1.00  0.00           O  
ATOM   3772  CB  PHE A 248      14.276 -12.972 -18.183  1.00  0.00           C  
ATOM   3773  CG  PHE A 248      15.318 -12.874 -17.160  1.00  0.00           C  
ATOM   3774  CD1 PHE A 248      15.836 -11.687 -16.724  1.00  0.00           C  
ATOM   3775  CD2 PHE A 248      15.753 -14.017 -16.589  1.00  0.00           C  
ATOM   3776  CE1 PHE A 248      16.782 -11.666 -15.767  1.00  0.00           C  
ATOM   3777  CE2 PHE A 248      16.692 -14.002 -15.610  1.00  0.00           C  
ATOM   3778  CZ  PHE A 248      17.219 -12.821 -15.195  1.00  0.00           C  
ATOM   3779  H   PHE A 248      12.751 -12.586 -20.436  1.00  0.00           H  
ATOM   3780  HA  PHE A 248      13.308 -11.092 -17.879  1.00  0.00           H  
ATOM   3781 1HB  PHE A 248      13.469 -13.564 -17.773  1.00  0.00           H  
ATOM   3782 2HB  PHE A 248      14.684 -13.538 -19.016  1.00  0.00           H  
ATOM   3783  HD1 PHE A 248      15.502 -10.760 -17.143  1.00  0.00           H  
ATOM   3784  HD2 PHE A 248      15.323 -14.945 -16.934  1.00  0.00           H  
ATOM   3785  HE1 PHE A 248      17.184 -10.730 -15.467  1.00  0.00           H  
ATOM   3786  HE2 PHE A 248      17.018 -14.923 -15.162  1.00  0.00           H  
ATOM   3787  HZ  PHE A 248      17.983 -12.798 -14.414  1.00  0.00           H  
ATOM   3788  N   ASP A 249      14.723  -9.504 -19.143  1.00  0.00           N  
ATOM   3789  CA  ASP A 249      15.516  -8.518 -19.883  1.00  0.00           C  
ATOM   3790  C   ASP A 249      16.597  -7.817 -19.058  1.00  0.00           C  
ATOM   3791  O   ASP A 249      16.295  -7.022 -18.165  1.00  0.00           O  
ATOM   3792  CB  ASP A 249      14.609  -7.430 -20.448  1.00  0.00           C  
ATOM   3793  CG  ASP A 249      15.261  -6.446 -21.396  1.00  0.00           C  
ATOM   3794  OD1 ASP A 249      16.430  -6.578 -21.696  1.00  0.00           O  
ATOM   3795  OD2 ASP A 249      14.572  -5.555 -21.836  1.00  0.00           O  
ATOM   3796  H   ASP A 249      14.153  -9.196 -18.348  1.00  0.00           H  
ATOM   3797  HA  ASP A 249      16.012  -9.032 -20.703  1.00  0.00           H  
ATOM   3798 1HB  ASP A 249      13.787  -7.902 -20.985  1.00  0.00           H  
ATOM   3799 2HB  ASP A 249      14.206  -6.854 -19.619  1.00  0.00           H  
ATOM   3800  N   PHE A 250      17.858  -8.088 -19.381  1.00  0.00           N  
ATOM   3801  CA  PHE A 250      18.993  -7.468 -18.697  1.00  0.00           C  
ATOM   3802  C   PHE A 250      19.333  -6.067 -19.225  1.00  0.00           C  
ATOM   3803  O   PHE A 250      20.246  -5.409 -18.712  1.00  0.00           O  
ATOM   3804  CB  PHE A 250      20.214  -8.346 -18.845  1.00  0.00           C  
ATOM   3805  CG  PHE A 250      20.227  -9.484 -17.976  1.00  0.00           C  
ATOM   3806  CD1 PHE A 250      19.599 -10.646 -18.325  1.00  0.00           C  
ATOM   3807  CD2 PHE A 250      20.911  -9.409 -16.782  1.00  0.00           C  
ATOM   3808  CE1 PHE A 250      19.629 -11.699 -17.488  1.00  0.00           C  
ATOM   3809  CE2 PHE A 250      20.943 -10.465 -15.942  1.00  0.00           C  
ATOM   3810  CZ  PHE A 250      20.295 -11.595 -16.297  1.00  0.00           C  
ATOM   3811  H   PHE A 250      18.042  -8.762 -20.129  1.00  0.00           H  
ATOM   3812  HA  PHE A 250      18.745  -7.385 -17.638  1.00  0.00           H  
ATOM   3813 1HB  PHE A 250      20.255  -8.696 -19.852  1.00  0.00           H  
ATOM   3814 2HB  PHE A 250      21.095  -7.768 -18.660  1.00  0.00           H  
ATOM   3815  HD1 PHE A 250      19.068 -10.709 -19.267  1.00  0.00           H  
ATOM   3816  HD2 PHE A 250      21.417  -8.486 -16.518  1.00  0.00           H  
ATOM   3817  HE1 PHE A 250      19.113 -12.622 -17.754  1.00  0.00           H  
ATOM   3818  HE2 PHE A 250      21.473 -10.410 -14.985  1.00  0.00           H  
ATOM   3819  HZ  PHE A 250      20.299 -12.405 -15.636  1.00  0.00           H  
ATOM   3820  N   TYR A 251      18.605  -5.607 -20.253  1.00  0.00           N  
ATOM   3821  CA  TYR A 251      18.778  -4.295 -20.885  1.00  0.00           C  
ATOM   3822  C   TYR A 251      20.144  -4.086 -21.545  1.00  0.00           C  
ATOM   3823  O   TYR A 251      20.249  -4.006 -22.771  1.00  0.00           O  
ATOM   3824  CB  TYR A 251      18.475  -3.172 -19.875  1.00  0.00           C  
ATOM   3825  CG  TYR A 251      18.663  -1.770 -20.428  1.00  0.00           C  
ATOM   3826  CD1 TYR A 251      17.729  -1.229 -21.295  1.00  0.00           C  
ATOM   3827  CD2 TYR A 251      19.767  -1.021 -20.047  1.00  0.00           C  
ATOM   3828  CE1 TYR A 251      17.908   0.052 -21.789  1.00  0.00           C  
ATOM   3829  CE2 TYR A 251      19.949   0.252 -20.539  1.00  0.00           C  
ATOM   3830  CZ  TYR A 251      19.028   0.790 -21.408  1.00  0.00           C  
ATOM   3831  OH  TYR A 251      19.210   2.062 -21.900  1.00  0.00           O  
ATOM   3832  H   TYR A 251      17.855  -6.188 -20.637  1.00  0.00           H  
ATOM   3833  HA  TYR A 251      18.030  -4.225 -21.677  1.00  0.00           H  
ATOM   3834 1HB  TYR A 251      17.440  -3.267 -19.542  1.00  0.00           H  
ATOM   3835 2HB  TYR A 251      19.102  -3.266 -18.997  1.00  0.00           H  
ATOM   3836  HD1 TYR A 251      16.856  -1.815 -21.590  1.00  0.00           H  
ATOM   3837  HD2 TYR A 251      20.495  -1.446 -19.358  1.00  0.00           H  
ATOM   3838  HE1 TYR A 251      17.177   0.479 -22.475  1.00  0.00           H  
ATOM   3839  HE2 TYR A 251      20.822   0.832 -20.239  1.00  0.00           H  
ATOM   3840  HH  TYR A 251      18.478   2.288 -22.479  1.00  0.00           H  
ATOM   3841  N   ARG A 252      21.174  -3.948 -20.729  1.00  0.00           N  
ATOM   3842  CA  ARG A 252      22.529  -3.717 -21.200  1.00  0.00           C  
ATOM   3843  C   ARG A 252      23.544  -4.316 -20.239  1.00  0.00           C  
ATOM   3844  O   ARG A 252      23.552  -3.996 -19.050  1.00  0.00           O  
ATOM   3845  CB  ARG A 252      22.770  -2.221 -21.355  1.00  0.00           C  
ATOM   3846  CG  ARG A 252      24.123  -1.784 -21.908  1.00  0.00           C  
ATOM   3847  CD  ARG A 252      24.156  -0.291 -22.079  1.00  0.00           C  
ATOM   3848  NE  ARG A 252      25.455   0.205 -22.520  1.00  0.00           N  
ATOM   3849  CZ  ARG A 252      25.751   1.489 -22.758  1.00  0.00           C  
ATOM   3850  NH1 ARG A 252      24.846   2.438 -22.617  1.00  0.00           N  
ATOM   3851  NH2 ARG A 252      26.974   1.769 -23.136  1.00  0.00           N  
ATOM   3852  H   ARG A 252      20.996  -4.070 -19.737  1.00  0.00           H  
ATOM   3853  HA  ARG A 252      22.645  -4.196 -22.172  1.00  0.00           H  
ATOM   3854 1HB  ARG A 252      22.004  -1.803 -22.010  1.00  0.00           H  
ATOM   3855 2HB  ARG A 252      22.663  -1.745 -20.385  1.00  0.00           H  
ATOM   3856 1HG  ARG A 252      24.918  -2.071 -21.221  1.00  0.00           H  
ATOM   3857 2HG  ARG A 252      24.299  -2.249 -22.880  1.00  0.00           H  
ATOM   3858 1HD  ARG A 252      23.412   0.001 -22.820  1.00  0.00           H  
ATOM   3859 2HD  ARG A 252      23.918   0.183 -21.127  1.00  0.00           H  
ATOM   3860  HE  ARG A 252      26.234  -0.462 -22.656  1.00  0.00           H  
ATOM   3861 1HH1 ARG A 252      23.908   2.201 -22.325  1.00  0.00           H  
ATOM   3862 2HH1 ARG A 252      25.092   3.398 -22.801  1.00  0.00           H  
ATOM   3863 1HH2 ARG A 252      27.637   0.976 -23.219  1.00  0.00           H  
ATOM   3864 2HH2 ARG A 252      27.256   2.715 -23.328  1.00  0.00           H  
ATOM   3865  N   GLN A 253      24.425  -5.156 -20.769  1.00  0.00           N  
ATOM   3866  CA  GLN A 253      25.458  -5.817 -19.975  1.00  0.00           C  
ATOM   3867  C   GLN A 253      26.882  -5.582 -20.407  1.00  0.00           C  
ATOM   3868  O   GLN A 253      27.685  -6.509 -20.400  1.00  0.00           O  
ATOM   3869  CB  GLN A 253      25.218  -7.315 -19.826  1.00  0.00           C  
ATOM   3870  CG  GLN A 253      24.011  -7.680 -18.984  1.00  0.00           C  
ATOM   3871  CD  GLN A 253      24.246  -7.372 -17.503  1.00  0.00           C  
ATOM   3872  OE1 GLN A 253      25.210  -7.894 -16.925  1.00  0.00           O  
ATOM   3873  NE2 GLN A 253      23.401  -6.551 -16.887  1.00  0.00           N  
ATOM   3874  H   GLN A 253      24.364  -5.368 -21.755  1.00  0.00           H  
ATOM   3875  HA  GLN A 253      25.384  -5.413 -18.967  1.00  0.00           H  
ATOM   3876 1HB  GLN A 253      25.086  -7.771 -20.811  1.00  0.00           H  
ATOM   3877 2HB  GLN A 253      26.092  -7.767 -19.371  1.00  0.00           H  
ATOM   3878 1HG  GLN A 253      23.152  -7.120 -19.336  1.00  0.00           H  
ATOM   3879 2HG  GLN A 253      23.831  -8.748 -19.067  1.00  0.00           H  
ATOM   3880 1HE2 GLN A 253      23.543  -6.333 -15.921  1.00  0.00           H  
ATOM   3881 2HE2 GLN A 253      22.626  -6.134 -17.381  1.00  0.00           H  
ATOM   3882  N   ASP A 254      27.222  -4.339 -20.760  1.00  0.00           N  
ATOM   3883  CA  ASP A 254      28.632  -4.043 -21.001  1.00  0.00           C  
ATOM   3884  C   ASP A 254      29.294  -4.428 -19.683  1.00  0.00           C  
ATOM   3885  O   ASP A 254      30.268  -5.182 -19.628  1.00  0.00           O  
ATOM   3886  CB  ASP A 254      28.833  -2.559 -21.301  1.00  0.00           C  
ATOM   3887  CG  ASP A 254      28.276  -2.147 -22.662  1.00  0.00           C  
ATOM   3888  OD1 ASP A 254      28.007  -3.005 -23.458  1.00  0.00           O  
ATOM   3889  OD2 ASP A 254      28.078  -0.966 -22.876  1.00  0.00           O  
ATOM   3890  H   ASP A 254      26.519  -3.618 -20.800  1.00  0.00           H  
ATOM   3891  HA  ASP A 254      29.025  -4.652 -21.806  1.00  0.00           H  
ATOM   3892 1HB  ASP A 254      28.353  -1.959 -20.530  1.00  0.00           H  
ATOM   3893 2HB  ASP A 254      29.903  -2.328 -21.276  1.00  0.00           H  
ATOM   3894  N   ALA A 255      28.624  -3.979 -18.609  1.00  0.00           N  
ATOM   3895  CA  ALA A 255      28.867  -4.364 -17.236  1.00  0.00           C  
ATOM   3896  C   ALA A 255      30.313  -4.353 -16.796  1.00  0.00           C  
ATOM   3897  O   ALA A 255      30.787  -5.318 -16.202  1.00  0.00           O  
ATOM   3898  CB  ALA A 255      28.278  -5.727 -17.016  1.00  0.00           C  
ATOM   3899  H   ALA A 255      27.856  -3.349 -18.786  1.00  0.00           H  
ATOM   3900  HA  ALA A 255      28.336  -3.657 -16.600  1.00  0.00           H  
ATOM   3901 1HB  ALA A 255      28.407  -5.997 -16.006  1.00  0.00           H  
ATOM   3902 2HB  ALA A 255      27.218  -5.726 -17.263  1.00  0.00           H  
ATOM   3903 3HB  ALA A 255      28.773  -6.399 -17.631  1.00  0.00           H  
ATOM   3904  N   SER A 256      30.996  -3.228 -16.983  1.00  0.00           N  
ATOM   3905  CA  SER A 256      32.373  -3.098 -16.507  1.00  0.00           C  
ATOM   3906  C   SER A 256      32.436  -3.205 -14.966  1.00  0.00           C  
ATOM   3907  O   SER A 256      33.498  -3.431 -14.391  1.00  0.00           O  
ATOM   3908  CB  SER A 256      32.954  -1.781 -16.975  1.00  0.00           C  
ATOM   3909  OG  SER A 256      32.312  -0.699 -16.360  1.00  0.00           O  
ATOM   3910  H   SER A 256      30.565  -2.465 -17.485  1.00  0.00           H  
ATOM   3911  HA  SER A 256      32.961  -3.912 -16.933  1.00  0.00           H  
ATOM   3912 1HB  SER A 256      34.020  -1.751 -16.755  1.00  0.00           H  
ATOM   3913 2HB  SER A 256      32.841  -1.705 -18.057  1.00  0.00           H  
ATOM   3914  HG  SER A 256      32.597  -0.712 -15.441  1.00  0.00           H  
ATOM   3915  N   PHE A 257      31.276  -3.017 -14.322  1.00  0.00           N  
ATOM   3916  CA  PHE A 257      31.082  -3.120 -12.882  1.00  0.00           C  
ATOM   3917  C   PHE A 257      31.017  -4.588 -12.429  1.00  0.00           C  
ATOM   3918  O   PHE A 257      31.973  -5.093 -11.842  1.00  0.00           O  
ATOM   3919  CB  PHE A 257      29.765  -2.380 -12.555  1.00  0.00           C  
ATOM   3920  CG  PHE A 257      29.238  -2.449 -11.141  1.00  0.00           C  
ATOM   3921  CD1 PHE A 257      29.817  -1.722 -10.114  1.00  0.00           C  
ATOM   3922  CD2 PHE A 257      28.107  -3.224 -10.856  1.00  0.00           C  
ATOM   3923  CE1 PHE A 257      29.292  -1.778  -8.831  1.00  0.00           C  
ATOM   3924  CE2 PHE A 257      27.584  -3.281  -9.586  1.00  0.00           C  
ATOM   3925  CZ  PHE A 257      28.177  -2.558  -8.568  1.00  0.00           C  
ATOM   3926  H   PHE A 257      30.475  -2.813 -14.894  1.00  0.00           H  
ATOM   3927  HA  PHE A 257      31.917  -2.632 -12.378  1.00  0.00           H  
ATOM   3928 1HB  PHE A 257      29.898  -1.326 -12.797  1.00  0.00           H  
ATOM   3929 2HB  PHE A 257      28.983  -2.748 -13.214  1.00  0.00           H  
ATOM   3930  HD1 PHE A 257      30.690  -1.106 -10.321  1.00  0.00           H  
ATOM   3931  HD2 PHE A 257      27.636  -3.794 -11.655  1.00  0.00           H  
ATOM   3932  HE1 PHE A 257      29.757  -1.208  -8.029  1.00  0.00           H  
ATOM   3933  HE2 PHE A 257      26.710  -3.897  -9.385  1.00  0.00           H  
ATOM   3934  HZ  PHE A 257      27.769  -2.603  -7.561  1.00  0.00           H  
ATOM   3935  N   ASP A 258      29.918  -5.276 -12.762  1.00  0.00           N  
ATOM   3936  CA  ASP A 258      29.738  -6.704 -12.485  1.00  0.00           C  
ATOM   3937  C   ASP A 258      28.933  -7.423 -13.585  1.00  0.00           C  
ATOM   3938  O   ASP A 258      27.866  -6.936 -13.956  1.00  0.00           O  
ATOM   3939  CB  ASP A 258      29.037  -6.981 -11.143  1.00  0.00           C  
ATOM   3940  CG  ASP A 258      29.903  -6.755  -9.890  1.00  0.00           C  
ATOM   3941  OD1 ASP A 258      30.779  -7.559  -9.643  1.00  0.00           O  
ATOM   3942  OD2 ASP A 258      29.647  -5.827  -9.172  1.00  0.00           O  
ATOM   3943  H   ASP A 258      29.181  -4.791 -13.243  1.00  0.00           H  
ATOM   3944  HA  ASP A 258      30.736  -7.114 -12.410  1.00  0.00           H  
ATOM   3945 1HB  ASP A 258      28.150  -6.351 -11.065  1.00  0.00           H  
ATOM   3946 2HB  ASP A 258      28.681  -8.018 -11.138  1.00  0.00           H  
ATOM   3947  N   PRO A 259      29.393  -8.583 -14.092  1.00  0.00           N  
ATOM   3948  CA  PRO A 259      28.743  -9.425 -15.084  1.00  0.00           C  
ATOM   3949  C   PRO A 259      27.603 -10.145 -14.401  1.00  0.00           C  
ATOM   3950  O   PRO A 259      27.535 -10.117 -13.174  1.00  0.00           O  
ATOM   3951  CB  PRO A 259      29.856 -10.400 -15.483  1.00  0.00           C  
ATOM   3952  CG  PRO A 259      30.688 -10.537 -14.246  1.00  0.00           C  
ATOM   3953  CD  PRO A 259      30.671  -9.153 -13.603  1.00  0.00           C  
ATOM   3954  HA  PRO A 259      28.383  -8.814 -15.921  1.00  0.00           H  
ATOM   3955 1HB  PRO A 259      29.420 -11.352 -15.826  1.00  0.00           H  
ATOM   3956 2HB  PRO A 259      30.438 -10.005 -16.308  1.00  0.00           H  
ATOM   3957 1HG  PRO A 259      30.254 -11.312 -13.593  1.00  0.00           H  
ATOM   3958 2HG  PRO A 259      31.701 -10.876 -14.508  1.00  0.00           H  
ATOM   3959 1HD  PRO A 259      30.656  -9.282 -12.504  1.00  0.00           H  
ATOM   3960 2HD  PRO A 259      31.528  -8.552 -13.956  1.00  0.00           H  
ATOM   3961  N   GLY A 260      26.741 -10.820 -15.157  1.00  0.00           N  
ATOM   3962  CA  GLY A 260      25.692 -11.611 -14.515  1.00  0.00           C  
ATOM   3963  C   GLY A 260      25.036 -12.657 -15.413  1.00  0.00           C  
ATOM   3964  O   GLY A 260      25.305 -12.742 -16.624  1.00  0.00           O  
ATOM   3965  H   GLY A 260      26.815 -10.789 -16.159  1.00  0.00           H  
ATOM   3966 1HA  GLY A 260      26.109 -12.116 -13.653  1.00  0.00           H  
ATOM   3967 2HA  GLY A 260      24.925 -10.938 -14.129  1.00  0.00           H  
ATOM   3968  N   VAL A 261      24.169 -13.450 -14.778  1.00  0.00           N  
ATOM   3969  CA  VAL A 261      23.478 -14.584 -15.388  1.00  0.00           C  
ATOM   3970  C   VAL A 261      21.979 -14.499 -15.268  1.00  0.00           C  
ATOM   3971  O   VAL A 261      21.459 -13.852 -14.361  1.00  0.00           O  
ATOM   3972  CB  VAL A 261      23.900 -15.894 -14.691  1.00  0.00           C  
ATOM   3973  CG1 VAL A 261      25.362 -16.144 -14.867  1.00  0.00           C  
ATOM   3974  CG2 VAL A 261      23.557 -15.803 -13.179  1.00  0.00           C  
ATOM   3975  H   VAL A 261      23.997 -13.268 -13.795  1.00  0.00           H  
ATOM   3976  HA  VAL A 261      23.741 -14.629 -16.445  1.00  0.00           H  
ATOM   3977  HB  VAL A 261      23.358 -16.730 -15.140  1.00  0.00           H  
ATOM   3978 1HG1 VAL A 261      25.633 -17.078 -14.377  1.00  0.00           H  
ATOM   3979 2HG1 VAL A 261      25.552 -16.224 -15.923  1.00  0.00           H  
ATOM   3980 3HG1 VAL A 261      25.942 -15.329 -14.438  1.00  0.00           H  
ATOM   3981 1HG2 VAL A 261      23.837 -16.730 -12.682  1.00  0.00           H  
ATOM   3982 2HG2 VAL A 261      24.098 -14.972 -12.721  1.00  0.00           H  
ATOM   3983 3HG2 VAL A 261      22.479 -15.642 -13.061  1.00  0.00           H  
ATOM   3984  N   GLY A 262      21.306 -15.229 -16.145  1.00  0.00           N  
ATOM   3985  CA  GLY A 262      19.865 -15.330 -16.205  1.00  0.00           C  
ATOM   3986  C   GLY A 262      19.324 -16.373 -15.244  1.00  0.00           C  
ATOM   3987  O   GLY A 262      19.650 -16.375 -14.056  1.00  0.00           O  
ATOM   3988  H   GLY A 262      21.825 -15.711 -16.875  1.00  0.00           H  
ATOM   3989 1HA  GLY A 262      19.434 -14.372 -15.970  1.00  0.00           H  
ATOM   3990 2HA  GLY A 262      19.566 -15.565 -17.221  1.00  0.00           H  
ATOM   3991  N   LEU A 263      18.439 -17.235 -15.724  1.00  0.00           N  
ATOM   3992  CA  LEU A 263      17.746 -18.167 -14.846  1.00  0.00           C  
ATOM   3993  C   LEU A 263      18.626 -19.329 -14.452  1.00  0.00           C  
ATOM   3994  O   LEU A 263      18.457 -20.455 -14.922  1.00  0.00           O  
ATOM   3995  CB  LEU A 263      16.494 -18.713 -15.523  1.00  0.00           C  
ATOM   3996  CG  LEU A 263      15.451 -17.700 -15.883  1.00  0.00           C  
ATOM   3997  CD1 LEU A 263      14.334 -18.383 -16.628  1.00  0.00           C  
ATOM   3998  CD2 LEU A 263      14.928 -17.034 -14.617  1.00  0.00           C  
ATOM   3999  H   LEU A 263      18.263 -17.249 -16.721  1.00  0.00           H  
ATOM   4000  HA  LEU A 263      17.456 -17.635 -13.940  1.00  0.00           H  
ATOM   4001 1HB  LEU A 263      16.791 -19.215 -16.444  1.00  0.00           H  
ATOM   4002 2HB  LEU A 263      16.034 -19.448 -14.865  1.00  0.00           H  
ATOM   4003  HG  LEU A 263      15.893 -16.970 -16.527  1.00  0.00           H  
ATOM   4004 1HD1 LEU A 263      13.573 -17.664 -16.914  1.00  0.00           H  
ATOM   4005 2HD1 LEU A 263      14.729 -18.859 -17.512  1.00  0.00           H  
ATOM   4006 3HD1 LEU A 263      13.901 -19.129 -15.996  1.00  0.00           H  
ATOM   4007 1HD2 LEU A 263      14.180 -16.294 -14.873  1.00  0.00           H  
ATOM   4008 2HD2 LEU A 263      14.483 -17.789 -13.970  1.00  0.00           H  
ATOM   4009 3HD2 LEU A 263      15.749 -16.552 -14.091  1.00  0.00           H  
ATOM   4010  N   ALA A 264      19.598 -19.025 -13.613  1.00  0.00           N  
ATOM   4011  CA  ALA A 264      20.537 -19.999 -13.122  1.00  0.00           C  
ATOM   4012  C   ALA A 264      19.957 -20.704 -11.916  1.00  0.00           C  
ATOM   4013  O   ALA A 264      19.299 -20.087 -11.079  1.00  0.00           O  
ATOM   4014  CB  ALA A 264      21.855 -19.333 -12.781  1.00  0.00           C  
ATOM   4015  H   ALA A 264      19.671 -18.052 -13.325  1.00  0.00           H  
ATOM   4016  HA  ALA A 264      20.694 -20.736 -13.891  1.00  0.00           H  
ATOM   4017 1HB  ALA A 264      22.560 -20.077 -12.418  1.00  0.00           H  
ATOM   4018 2HB  ALA A 264      22.255 -18.852 -13.674  1.00  0.00           H  
ATOM   4019 3HB  ALA A 264      21.695 -18.599 -12.046  1.00  0.00           H  
ATOM   4020  N   MET A 265      20.238 -21.988 -11.799  1.00  0.00           N  
ATOM   4021  CA  MET A 265      19.805 -22.747 -10.643  1.00  0.00           C  
ATOM   4022  C   MET A 265      20.751 -23.900 -10.327  1.00  0.00           C  
ATOM   4023  O   MET A 265      21.205 -24.605 -11.232  1.00  0.00           O  
ATOM   4024  CB  MET A 265      18.397 -23.223 -10.924  1.00  0.00           C  
ATOM   4025  CG  MET A 265      17.738 -23.942  -9.819  1.00  0.00           C  
ATOM   4026  SD  MET A 265      16.073 -24.353 -10.248  1.00  0.00           S  
ATOM   4027  CE  MET A 265      15.514 -22.679 -10.383  1.00  0.00           C  
ATOM   4028  H   MET A 265      20.715 -22.449 -12.565  1.00  0.00           H  
ATOM   4029  HA  MET A 265      19.796 -22.086  -9.775  1.00  0.00           H  
ATOM   4030 1HB  MET A 265      17.780 -22.364 -11.161  1.00  0.00           H  
ATOM   4031 2HB  MET A 265      18.406 -23.851 -11.800  1.00  0.00           H  
ATOM   4032 1HG  MET A 265      18.282 -24.850  -9.576  1.00  0.00           H  
ATOM   4033 2HG  MET A 265      17.729 -23.306  -8.946  1.00  0.00           H  
ATOM   4034 1HE  MET A 265      14.475 -22.647 -10.635  1.00  0.00           H  
ATOM   4035 2HE  MET A 265      15.674 -22.184  -9.448  1.00  0.00           H  
ATOM   4036 3HE  MET A 265      16.082 -22.168 -11.159  1.00  0.00           H  
ATOM   4037  N   GLN A 266      21.063 -24.071  -9.048  1.00  0.00           N  
ATOM   4038  CA  GLN A 266      21.942 -25.148  -8.624  1.00  0.00           C  
ATOM   4039  C   GLN A 266      21.171 -26.195  -7.822  1.00  0.00           C  
ATOM   4040  O   GLN A 266      20.220 -25.866  -7.127  1.00  0.00           O  
ATOM   4041  CB  GLN A 266      23.060 -24.560  -7.742  1.00  0.00           C  
ATOM   4042  CG  GLN A 266      23.926 -23.454  -8.387  1.00  0.00           C  
ATOM   4043  CD  GLN A 266      24.816 -23.974  -9.486  1.00  0.00           C  
ATOM   4044  OE1 GLN A 266      25.627 -24.881  -9.253  1.00  0.00           O  
ATOM   4045  NE2 GLN A 266      24.659 -23.423 -10.693  1.00  0.00           N  
ATOM   4046  H   GLN A 266      20.675 -23.451  -8.333  1.00  0.00           H  
ATOM   4047  HA  GLN A 266      22.373 -25.629  -9.500  1.00  0.00           H  
ATOM   4048 1HB  GLN A 266      22.612 -24.117  -6.856  1.00  0.00           H  
ATOM   4049 2HB  GLN A 266      23.717 -25.363  -7.407  1.00  0.00           H  
ATOM   4050 1HG  GLN A 266      23.271 -22.688  -8.809  1.00  0.00           H  
ATOM   4051 2HG  GLN A 266      24.557 -23.009  -7.615  1.00  0.00           H  
ATOM   4052 1HE2 GLN A 266      25.192 -23.764 -11.511  1.00  0.00           H  
ATOM   4053 2HE2 GLN A 266      23.996 -22.696 -10.824  1.00  0.00           H  
ATOM   4054  N   SER A 267      21.571 -27.453  -7.904  1.00  0.00           N  
ATOM   4055  CA  SER A 267      21.105 -28.543  -7.025  1.00  0.00           C  
ATOM   4056  C   SER A 267      19.596 -28.835  -6.967  1.00  0.00           C  
ATOM   4057  O   SER A 267      19.182 -29.782  -6.295  1.00  0.00           O  
ATOM   4058  CB  SER A 267      21.562 -28.271  -5.605  1.00  0.00           C  
ATOM   4059  OG  SER A 267      22.958 -28.154  -5.529  1.00  0.00           O  
ATOM   4060  H   SER A 267      22.275 -27.678  -8.602  1.00  0.00           H  
ATOM   4061  HA  SER A 267      21.591 -29.457  -7.370  1.00  0.00           H  
ATOM   4062 1HB  SER A 267      21.092 -27.371  -5.235  1.00  0.00           H  
ATOM   4063 2HB  SER A 267      21.233 -29.088  -4.966  1.00  0.00           H  
ATOM   4064  HG  SER A 267      23.309 -29.000  -5.822  1.00  0.00           H  
ATOM   4065  N   ALA A 268      18.775 -28.067  -7.666  1.00  0.00           N  
ATOM   4066  CA  ALA A 268      17.348 -28.315  -7.665  1.00  0.00           C  
ATOM   4067  C   ALA A 268      17.092 -29.690  -8.188  1.00  0.00           C  
ATOM   4068  O   ALA A 268      17.717 -30.101  -9.158  1.00  0.00           O  
ATOM   4069  CB  ALA A 268      16.612 -27.308  -8.531  1.00  0.00           C  
ATOM   4070  H   ALA A 268      19.157 -27.281  -8.171  1.00  0.00           H  
ATOM   4071  HA  ALA A 268      16.992 -28.258  -6.638  1.00  0.00           H  
ATOM   4072 1HB  ALA A 268      15.547 -27.508  -8.509  1.00  0.00           H  
ATOM   4073 2HB  ALA A 268      16.805 -26.314  -8.142  1.00  0.00           H  
ATOM   4074 3HB  ALA A 268      16.954 -27.373  -9.551  1.00  0.00           H  
ATOM   4075  N   GLY A 269      16.142 -30.392  -7.596  1.00  0.00           N  
ATOM   4076  CA  GLY A 269      15.808 -31.713  -8.090  1.00  0.00           C  
ATOM   4077  C   GLY A 269      15.379 -31.577  -9.533  1.00  0.00           C  
ATOM   4078  O   GLY A 269      16.038 -32.105 -10.446  1.00  0.00           O  
ATOM   4079  H   GLY A 269      15.666 -30.006  -6.799  1.00  0.00           H  
ATOM   4080 1HA  GLY A 269      16.673 -32.372  -8.010  1.00  0.00           H  
ATOM   4081 2HA  GLY A 269      15.001 -32.141  -7.497  1.00  0.00           H  
ATOM   4082  N   THR A 270      14.315 -30.797  -9.750  1.00  0.00           N  
ATOM   4083  CA  THR A 270      13.889 -30.591 -11.113  1.00  0.00           C  
ATOM   4084  C   THR A 270      13.714 -29.087 -11.433  1.00  0.00           C  
ATOM   4085  O   THR A 270      13.433 -28.270 -10.531  1.00  0.00           O  
ATOM   4086  CB  THR A 270      12.569 -31.374 -11.374  1.00  0.00           C  
ATOM   4087  OG1 THR A 270      11.488 -30.807 -10.693  1.00  0.00           O  
ATOM   4088  CG2 THR A 270      12.694 -32.800 -10.829  1.00  0.00           C  
ATOM   4089  H   THR A 270      13.793 -30.415  -8.976  1.00  0.00           H  
ATOM   4090  HA  THR A 270      14.652 -30.982 -11.773  1.00  0.00           H  
ATOM   4091  HB  THR A 270      12.372 -31.396 -12.399  1.00  0.00           H  
ATOM   4092  HG1 THR A 270      11.585 -30.960  -9.726  1.00  0.00           H  
ATOM   4093 1HG2 THR A 270      11.767 -33.337 -11.023  1.00  0.00           H  
ATOM   4094 2HG2 THR A 270      13.511 -33.325 -11.277  1.00  0.00           H  
ATOM   4095 3HG2 THR A 270      12.857 -32.756  -9.756  1.00  0.00           H  
ATOM   4096  N   LEU A 271      13.869 -28.760 -12.734  1.00  0.00           N  
ATOM   4097  CA  LEU A 271      13.615 -27.420 -13.317  1.00  0.00           C  
ATOM   4098  C   LEU A 271      12.997 -27.440 -14.720  1.00  0.00           C  
ATOM   4099  O   LEU A 271      13.576 -27.989 -15.657  1.00  0.00           O  
ATOM   4100  CB  LEU A 271      14.910 -26.593 -13.381  1.00  0.00           C  
ATOM   4101  CG  LEU A 271      14.836 -25.195 -14.156  1.00  0.00           C  
ATOM   4102  CD1 LEU A 271      13.881 -24.214 -13.480  1.00  0.00           C  
ATOM   4103  CD2 LEU A 271      16.246 -24.606 -14.220  1.00  0.00           C  
ATOM   4104  H   LEU A 271      14.195 -29.511 -13.345  1.00  0.00           H  
ATOM   4105  HA  LEU A 271      12.921 -26.904 -12.658  1.00  0.00           H  
ATOM   4106 1HB  LEU A 271      15.229 -26.389 -12.362  1.00  0.00           H  
ATOM   4107 2HB  LEU A 271      15.681 -27.196 -13.861  1.00  0.00           H  
ATOM   4108  HG  LEU A 271      14.467 -25.368 -15.170  1.00  0.00           H  
ATOM   4109 1HD1 LEU A 271      13.854 -23.281 -14.040  1.00  0.00           H  
ATOM   4110 2HD1 LEU A 271      12.894 -24.630 -13.455  1.00  0.00           H  
ATOM   4111 3HD1 LEU A 271      14.206 -24.026 -12.491  1.00  0.00           H  
ATOM   4112 1HD2 LEU A 271      16.230 -23.662 -14.766  1.00  0.00           H  
ATOM   4113 2HD2 LEU A 271      16.615 -24.431 -13.220  1.00  0.00           H  
ATOM   4114 3HD2 LEU A 271      16.901 -25.303 -14.726  1.00  0.00           H  
ATOM   4115  N   GLU A 272      11.867 -26.760 -14.859  1.00  0.00           N  
ATOM   4116  CA  GLU A 272      11.142 -26.621 -16.119  1.00  0.00           C  
ATOM   4117  C   GLU A 272      11.073 -25.152 -16.538  1.00  0.00           C  
ATOM   4118  O   GLU A 272      10.826 -24.276 -15.707  1.00  0.00           O  
ATOM   4119  CB  GLU A 272       9.730 -27.208 -15.975  1.00  0.00           C  
ATOM   4120  CG  GLU A 272       8.818 -27.140 -17.190  1.00  0.00           C  
ATOM   4121  CD  GLU A 272       7.491 -27.829 -16.898  1.00  0.00           C  
ATOM   4122  OE1 GLU A 272       7.399 -28.445 -15.862  1.00  0.00           O  
ATOM   4123  OE2 GLU A 272       6.560 -27.700 -17.660  1.00  0.00           O  
ATOM   4124  H   GLU A 272      11.477 -26.319 -14.026  1.00  0.00           H  
ATOM   4125  HA  GLU A 272      11.673 -27.173 -16.891  1.00  0.00           H  
ATOM   4126 1HB  GLU A 272       9.797 -28.244 -15.682  1.00  0.00           H  
ATOM   4127 2HB  GLU A 272       9.226 -26.692 -15.186  1.00  0.00           H  
ATOM   4128 1HG  GLU A 272       8.627 -26.094 -17.437  1.00  0.00           H  
ATOM   4129 2HG  GLU A 272       9.312 -27.602 -18.039  1.00  0.00           H  
ATOM   4130  N   LEU A 273      11.325 -24.893 -17.812  1.00  0.00           N  
ATOM   4131  CA  LEU A 273      11.257 -23.561 -18.399  1.00  0.00           C  
ATOM   4132  C   LEU A 273      10.583 -23.710 -19.774  1.00  0.00           C  
ATOM   4133  O   LEU A 273      11.118 -24.409 -20.637  1.00  0.00           O  
ATOM   4134  CB  LEU A 273      12.684 -22.993 -18.491  1.00  0.00           C  
ATOM   4135  CG  LEU A 273      12.852 -21.611 -19.056  1.00  0.00           C  
ATOM   4136  CD1 LEU A 273      12.156 -20.646 -18.208  1.00  0.00           C  
ATOM   4137  CD2 LEU A 273      14.286 -21.287 -19.092  1.00  0.00           C  
ATOM   4138  H   LEU A 273      11.569 -25.672 -18.411  1.00  0.00           H  
ATOM   4139  HA  LEU A 273      10.668 -22.919 -17.764  1.00  0.00           H  
ATOM   4140 1HB  LEU A 273      13.100 -22.978 -17.485  1.00  0.00           H  
ATOM   4141 2HB  LEU A 273      13.283 -23.671 -19.097  1.00  0.00           H  
ATOM   4142  HG  LEU A 273      12.435 -21.565 -20.031  1.00  0.00           H  
ATOM   4143 1HD1 LEU A 273      12.280 -19.643 -18.605  1.00  0.00           H  
ATOM   4144 2HD1 LEU A 273      11.107 -20.908 -18.183  1.00  0.00           H  
ATOM   4145 3HD1 LEU A 273      12.567 -20.694 -17.210  1.00  0.00           H  
ATOM   4146 1HD2 LEU A 273      14.415 -20.289 -19.501  1.00  0.00           H  
ATOM   4147 2HD2 LEU A 273      14.694 -21.327 -18.081  1.00  0.00           H  
ATOM   4148 3HD2 LEU A 273      14.805 -22.007 -19.707  1.00  0.00           H  
ATOM   4149  N   SER A 274       9.416 -23.088 -19.980  1.00  0.00           N  
ATOM   4150  CA  SER A 274       8.698 -23.331 -21.234  1.00  0.00           C  
ATOM   4151  C   SER A 274       7.949 -22.154 -21.861  1.00  0.00           C  
ATOM   4152  O   SER A 274       6.996 -21.628 -21.287  1.00  0.00           O  
ATOM   4153  CB  SER A 274       7.709 -24.455 -21.006  1.00  0.00           C  
ATOM   4154  OG  SER A 274       6.952 -24.704 -22.154  1.00  0.00           O  
ATOM   4155  H   SER A 274       9.022 -22.509 -19.241  1.00  0.00           H  
ATOM   4156  HA  SER A 274       9.431 -23.673 -21.949  1.00  0.00           H  
ATOM   4157 1HB  SER A 274       8.252 -25.361 -20.723  1.00  0.00           H  
ATOM   4158 2HB  SER A 274       7.051 -24.200 -20.183  1.00  0.00           H  
ATOM   4159  HG  SER A 274       7.588 -24.796 -22.866  1.00  0.00           H  
ATOM   4160  N   GLY A 275       8.343 -21.806 -23.092  1.00  0.00           N  
ATOM   4161  CA  GLY A 275       7.752 -20.701 -23.860  1.00  0.00           C  
ATOM   4162  C   GLY A 275       8.337 -19.329 -23.526  1.00  0.00           C  
ATOM   4163  O   GLY A 275       7.874 -18.304 -24.032  1.00  0.00           O  
ATOM   4164  H   GLY A 275       9.108 -22.335 -23.518  1.00  0.00           H  
ATOM   4165 1HA  GLY A 275       7.867 -20.898 -24.923  1.00  0.00           H  
ATOM   4166 2HA  GLY A 275       6.681 -20.681 -23.673  1.00  0.00           H  
ATOM   4167  N   CYS A 276       9.362 -19.320 -22.687  1.00  0.00           N  
ATOM   4168  CA  CYS A 276       9.968 -18.099 -22.170  1.00  0.00           C  
ATOM   4169  C   CYS A 276      10.984 -17.430 -23.109  1.00  0.00           C  
ATOM   4170  O   CYS A 276      11.669 -18.104 -23.883  1.00  0.00           O  
ATOM   4171  CB  CYS A 276      10.630 -18.476 -20.860  1.00  0.00           C  
ATOM   4172  SG  CYS A 276       9.396 -19.283 -19.779  1.00  0.00           S  
ATOM   4173  H   CYS A 276       9.689 -20.211 -22.351  1.00  0.00           H  
ATOM   4174  HA  CYS A 276       9.174 -17.389 -21.958  1.00  0.00           H  
ATOM   4175 1HB  CYS A 276      11.471 -19.109 -20.982  1.00  0.00           H  
ATOM   4176 2HB  CYS A 276      10.974 -17.565 -20.376  1.00  0.00           H  
ATOM   4177  HG  CYS A 276       8.298 -18.661 -20.280  1.00  0.00           H  
ATOM   4178  N   GLU A 277      11.091 -16.101 -22.989  1.00  0.00           N  
ATOM   4179  CA  GLU A 277      12.065 -15.309 -23.750  1.00  0.00           C  
ATOM   4180  C   GLU A 277      13.100 -14.651 -22.849  1.00  0.00           C  
ATOM   4181  O   GLU A 277      12.754 -13.979 -21.871  1.00  0.00           O  
ATOM   4182  CB  GLU A 277      11.372 -14.230 -24.581  1.00  0.00           C  
ATOM   4183  CG  GLU A 277      12.334 -13.359 -25.394  1.00  0.00           C  
ATOM   4184  CD  GLU A 277      11.629 -12.378 -26.313  1.00  0.00           C  
ATOM   4185  OE1 GLU A 277      10.425 -12.302 -26.264  1.00  0.00           O  
ATOM   4186  OE2 GLU A 277      12.300 -11.728 -27.082  1.00  0.00           O  
ATOM   4187  H   GLU A 277      10.493 -15.619 -22.320  1.00  0.00           H  
ATOM   4188  HA  GLU A 277      12.586 -15.974 -24.432  1.00  0.00           H  
ATOM   4189 1HB  GLU A 277      10.676 -14.701 -25.276  1.00  0.00           H  
ATOM   4190 2HB  GLU A 277      10.790 -13.581 -23.923  1.00  0.00           H  
ATOM   4191 1HG  GLU A 277      12.949 -12.788 -24.699  1.00  0.00           H  
ATOM   4192 2HG  GLU A 277      13.004 -14.000 -25.957  1.00  0.00           H  
ATOM   4193  N   LEU A 278      14.368 -14.869 -23.170  1.00  0.00           N  
ATOM   4194  CA  LEU A 278      15.431 -14.314 -22.357  1.00  0.00           C  
ATOM   4195  C   LEU A 278      16.421 -13.497 -23.180  1.00  0.00           C  
ATOM   4196  O   LEU A 278      16.848 -13.929 -24.261  1.00  0.00           O  
ATOM   4197  CB  LEU A 278      16.145 -15.464 -21.647  1.00  0.00           C  
ATOM   4198  CG  LEU A 278      15.256 -16.289 -20.659  1.00  0.00           C  
ATOM   4199  CD1 LEU A 278      14.611 -17.529 -21.381  1.00  0.00           C  
ATOM   4200  CD2 LEU A 278      16.087 -16.717 -19.519  1.00  0.00           C  
ATOM   4201  H   LEU A 278      14.579 -15.427 -24.000  1.00  0.00           H  
ATOM   4202  HA  LEU A 278      14.997 -13.649 -21.611  1.00  0.00           H  
ATOM   4203 1HB  LEU A 278      16.527 -16.147 -22.404  1.00  0.00           H  
ATOM   4204 2HB  LEU A 278      16.985 -15.059 -21.087  1.00  0.00           H  
ATOM   4205  HG  LEU A 278      14.441 -15.656 -20.296  1.00  0.00           H  
ATOM   4206 1HD1 LEU A 278      13.991 -18.082 -20.676  1.00  0.00           H  
ATOM   4207 2HD1 LEU A 278      13.997 -17.215 -22.217  1.00  0.00           H  
ATOM   4208 3HD1 LEU A 278      15.401 -18.181 -21.753  1.00  0.00           H  
ATOM   4209 1HD2 LEU A 278      15.483 -17.259 -18.848  1.00  0.00           H  
ATOM   4210 2HD2 LEU A 278      16.879 -17.347 -19.874  1.00  0.00           H  
ATOM   4211 3HD2 LEU A 278      16.510 -15.848 -19.018  1.00  0.00           H  
ATOM   4212  N   GLN A 279      16.841 -12.351 -22.648  1.00  0.00           N  
ATOM   4213  CA  GLN A 279      17.784 -11.542 -23.406  1.00  0.00           C  
ATOM   4214  C   GLN A 279      18.747 -10.671 -22.616  1.00  0.00           C  
ATOM   4215  O   GLN A 279      18.439 -10.186 -21.521  1.00  0.00           O  
ATOM   4216  CB  GLN A 279      16.995 -10.623 -24.320  1.00  0.00           C  
ATOM   4217  CG  GLN A 279      16.123  -9.606 -23.597  1.00  0.00           C  
ATOM   4218  CD  GLN A 279      15.322  -8.684 -24.531  1.00  0.00           C  
ATOM   4219  OE1 GLN A 279      14.575  -9.107 -25.436  1.00  0.00           O  
ATOM   4220  NE2 GLN A 279      15.505  -7.391 -24.326  1.00  0.00           N  
ATOM   4221  H   GLN A 279      16.455 -12.022 -21.762  1.00  0.00           H  
ATOM   4222  HA  GLN A 279      18.382 -12.217 -24.012  1.00  0.00           H  
ATOM   4223 1HB  GLN A 279      17.681 -10.103 -24.988  1.00  0.00           H  
ATOM   4224 2HB  GLN A 279      16.341 -11.236 -24.914  1.00  0.00           H  
ATOM   4225 1HG  GLN A 279      15.414 -10.143 -22.960  1.00  0.00           H  
ATOM   4226 2HG  GLN A 279      16.770  -8.976 -22.984  1.00  0.00           H  
ATOM   4227 1HE2 GLN A 279      15.027  -6.711 -24.881  1.00  0.00           H  
ATOM   4228 2HE2 GLN A 279      16.126  -7.070 -23.566  1.00  0.00           H  
ATOM   4229  N   GLY A 280      19.904 -10.437 -23.231  1.00  0.00           N  
ATOM   4230  CA  GLY A 280      20.903  -9.492 -22.732  1.00  0.00           C  
ATOM   4231  C   GLY A 280      21.824 -10.000 -21.612  1.00  0.00           C  
ATOM   4232  O   GLY A 280      22.631  -9.234 -21.102  1.00  0.00           O  
ATOM   4233  H   GLY A 280      20.079 -10.914 -24.127  1.00  0.00           H  
ATOM   4234 1HA  GLY A 280      21.524  -9.180 -23.576  1.00  0.00           H  
ATOM   4235 2HA  GLY A 280      20.392  -8.592 -22.391  1.00  0.00           H  
ATOM   4236  N   ALA A 281      21.695 -11.257 -21.198  1.00  0.00           N  
ATOM   4237  CA  ALA A 281      22.518 -11.794 -20.105  1.00  0.00           C  
ATOM   4238  C   ALA A 281      23.967 -11.788 -20.517  1.00  0.00           C  
ATOM   4239  O   ALA A 281      24.247 -11.786 -21.713  1.00  0.00           O  
ATOM   4240  CB  ALA A 281      22.117 -13.196 -19.739  1.00  0.00           C  
ATOM   4241  H   ALA A 281      21.015 -11.847 -21.651  1.00  0.00           H  
ATOM   4242  HA  ALA A 281      22.403 -11.147 -19.237  1.00  0.00           H  
ATOM   4243 1HB  ALA A 281      22.750 -13.536 -18.920  1.00  0.00           H  
ATOM   4244 2HB  ALA A 281      21.082 -13.223 -19.426  1.00  0.00           H  
ATOM   4245 3HB  ALA A 281      22.251 -13.850 -20.595  1.00  0.00           H  
ATOM   4246  N   TRP A 282      24.897 -11.737 -19.565  1.00  0.00           N  
ATOM   4247  CA  TRP A 282      26.290 -11.752 -19.967  1.00  0.00           C  
ATOM   4248  C   TRP A 282      26.841 -13.153 -20.053  1.00  0.00           C  
ATOM   4249  O   TRP A 282      27.437 -13.499 -21.058  1.00  0.00           O  
ATOM   4250  CB  TRP A 282      27.189 -10.951 -19.049  1.00  0.00           C  
ATOM   4251  CG  TRP A 282      28.626 -10.967 -19.535  1.00  0.00           C  
ATOM   4252  CD1 TRP A 282      29.230 -11.915 -20.315  1.00  0.00           C  
ATOM   4253  CD2 TRP A 282      29.625  -9.977 -19.294  1.00  0.00           C  
ATOM   4254  NE1 TRP A 282      30.518 -11.573 -20.546  1.00  0.00           N  
ATOM   4255  CE2 TRP A 282      30.778 -10.394 -19.927  1.00  0.00           C  
ATOM   4256  CE3 TRP A 282      29.633  -8.805 -18.611  1.00  0.00           C  
ATOM   4257  CZ2 TRP A 282      31.928  -9.665 -19.871  1.00  0.00           C  
ATOM   4258  CZ3 TRP A 282      30.804  -8.078 -18.547  1.00  0.00           C  
ATOM   4259  CH2 TRP A 282      31.906  -8.502 -19.152  1.00  0.00           C  
ATOM   4260  H   TRP A 282      24.675 -11.750 -18.572  1.00  0.00           H  
ATOM   4261  HA  TRP A 282      26.361 -11.296 -20.953  1.00  0.00           H  
ATOM   4262 1HB  TRP A 282      26.843  -9.926 -18.984  1.00  0.00           H  
ATOM   4263 2HB  TRP A 282      27.162 -11.379 -18.050  1.00  0.00           H  
ATOM   4264  HD1 TRP A 282      28.764 -12.813 -20.692  1.00  0.00           H  
ATOM   4265  HE1 TRP A 282      31.177 -12.106 -21.090  1.00  0.00           H  
ATOM   4266  HE3 TRP A 282      28.731  -8.472 -18.125  1.00  0.00           H  
ATOM   4267  HZ2 TRP A 282      32.843  -9.974 -20.364  1.00  0.00           H  
ATOM   4268  HZ3 TRP A 282      30.820  -7.146 -17.989  1.00  0.00           H  
ATOM   4269  HH2 TRP A 282      32.807  -7.903 -19.074  1.00  0.00           H  
ATOM   4270  N   ASN A 283      26.689 -13.952 -19.000  1.00  0.00           N  
ATOM   4271  CA  ASN A 283      27.305 -15.277 -19.028  1.00  0.00           C  
ATOM   4272  C   ASN A 283      26.332 -16.392 -19.440  1.00  0.00           C  
ATOM   4273  O   ASN A 283      26.736 -17.405 -20.022  1.00  0.00           O  
ATOM   4274  CB  ASN A 283      27.961 -15.562 -17.708  1.00  0.00           C  
ATOM   4275  CG  ASN A 283      29.129 -14.649 -17.454  1.00  0.00           C  
ATOM   4276  OD1 ASN A 283      29.131 -13.903 -16.465  1.00  0.00           O  
ATOM   4277  ND2 ASN A 283      30.116 -14.681 -18.316  1.00  0.00           N  
ATOM   4278  H   ASN A 283      26.181 -13.623 -18.180  1.00  0.00           H  
ATOM   4279  HA  ASN A 283      28.102 -15.259 -19.769  1.00  0.00           H  
ATOM   4280 1HB  ASN A 283      27.255 -15.389 -16.929  1.00  0.00           H  
ATOM   4281 2HB  ASN A 283      28.279 -16.602 -17.658  1.00  0.00           H  
ATOM   4282 1HD2 ASN A 283      30.904 -14.087 -18.186  1.00  0.00           H  
ATOM   4283 2HD2 ASN A 283      30.089 -15.302 -19.125  1.00  0.00           H  
ATOM   4284  N   SER A 284      25.055 -16.238 -19.137  1.00  0.00           N  
ATOM   4285  CA  SER A 284      24.098 -17.257 -19.563  1.00  0.00           C  
ATOM   4286  C   SER A 284      22.658 -16.784 -19.510  1.00  0.00           C  
ATOM   4287  O   SER A 284      22.303 -15.974 -18.651  1.00  0.00           O  
ATOM   4288  CB  SER A 284      24.229 -18.515 -18.736  1.00  0.00           C  
ATOM   4289  OG  SER A 284      23.864 -18.277 -17.391  1.00  0.00           O  
ATOM   4290  H   SER A 284      24.747 -15.408 -18.661  1.00  0.00           H  
ATOM   4291  HA  SER A 284      24.339 -17.505 -20.572  1.00  0.00           H  
ATOM   4292 1HB  SER A 284      23.573 -19.283 -19.160  1.00  0.00           H  
ATOM   4293 2HB  SER A 284      25.237 -18.900 -18.778  1.00  0.00           H  
ATOM   4294  HG  SER A 284      23.728 -19.163 -17.002  1.00  0.00           H  
ATOM   4295  N   ASN A 285      21.779 -17.395 -20.306  1.00  0.00           N  
ATOM   4296  CA  ASN A 285      20.368 -17.053 -20.167  1.00  0.00           C  
ATOM   4297  C   ASN A 285      19.666 -18.016 -19.223  1.00  0.00           C  
ATOM   4298  O   ASN A 285      18.905 -17.584 -18.356  1.00  0.00           O  
ATOM   4299  CB  ASN A 285      19.673 -17.065 -21.508  1.00  0.00           C  
ATOM   4300  CG  ASN A 285      20.100 -15.979 -22.420  1.00  0.00           C  
ATOM   4301  OD1 ASN A 285      20.557 -16.256 -23.529  1.00  0.00           O  
ATOM   4302  ND2 ASN A 285      19.958 -14.752 -22.006  1.00  0.00           N  
ATOM   4303  H   ASN A 285      22.090 -18.060 -21.025  1.00  0.00           H  
ATOM   4304  HA  ASN A 285      20.286 -16.054 -19.740  1.00  0.00           H  
ATOM   4305 1HB  ASN A 285      19.844 -18.010 -22.000  1.00  0.00           H  
ATOM   4306 2HB  ASN A 285      18.613 -16.987 -21.356  1.00  0.00           H  
ATOM   4307 1HD2 ASN A 285      20.239 -14.009 -22.611  1.00  0.00           H  
ATOM   4308 2HD2 ASN A 285      19.564 -14.570 -21.104  1.00  0.00           H  
ATOM   4309  N   VAL A 286      19.954 -19.305 -19.378  1.00  0.00           N  
ATOM   4310  CA  VAL A 286      19.381 -20.357 -18.543  1.00  0.00           C  
ATOM   4311  C   VAL A 286      20.492 -21.291 -18.061  1.00  0.00           C  
ATOM   4312  O   VAL A 286      21.276 -21.765 -18.889  1.00  0.00           O  
ATOM   4313  CB  VAL A 286      18.390 -21.193 -19.366  1.00  0.00           C  
ATOM   4314  CG1 VAL A 286      17.765 -22.278 -18.497  1.00  0.00           C  
ATOM   4315  CG2 VAL A 286      17.359 -20.291 -20.015  1.00  0.00           C  
ATOM   4316  H   VAL A 286      20.576 -19.566 -20.142  1.00  0.00           H  
ATOM   4317  HA  VAL A 286      18.884 -19.911 -17.681  1.00  0.00           H  
ATOM   4318  HB  VAL A 286      18.938 -21.704 -20.142  1.00  0.00           H  
ATOM   4319 1HG1 VAL A 286      17.093 -22.885 -19.101  1.00  0.00           H  
ATOM   4320 2HG1 VAL A 286      18.546 -22.914 -18.081  1.00  0.00           H  
ATOM   4321 3HG1 VAL A 286      17.206 -21.812 -17.682  1.00  0.00           H  
ATOM   4322 1HG2 VAL A 286      16.689 -20.890 -20.620  1.00  0.00           H  
ATOM   4323 2HG2 VAL A 286      16.799 -19.769 -19.241  1.00  0.00           H  
ATOM   4324 3HG2 VAL A 286      17.850 -19.569 -20.657  1.00  0.00           H  
ATOM   4325  N   THR A 287      20.595 -21.544 -16.759  1.00  0.00           N  
ATOM   4326  CA  THR A 287      21.637 -22.469 -16.301  1.00  0.00           C  
ATOM   4327  C   THR A 287      21.139 -23.453 -15.260  1.00  0.00           C  
ATOM   4328  O   THR A 287      20.532 -23.062 -14.269  1.00  0.00           O  
ATOM   4329  CB  THR A 287      22.889 -21.721 -15.776  1.00  0.00           C  
ATOM   4330  OG1 THR A 287      23.421 -20.919 -16.839  1.00  0.00           O  
ATOM   4331  CG2 THR A 287      23.951 -22.707 -15.294  1.00  0.00           C  
ATOM   4332  H   THR A 287      19.926 -21.140 -16.101  1.00  0.00           H  
ATOM   4333  HA  THR A 287      21.961 -23.052 -17.155  1.00  0.00           H  
ATOM   4334  HB  THR A 287      22.625 -21.083 -14.963  1.00  0.00           H  
ATOM   4335  HG1 THR A 287      23.362 -21.428 -17.663  1.00  0.00           H  
ATOM   4336 1HG2 THR A 287      24.825 -22.162 -14.945  1.00  0.00           H  
ATOM   4337 2HG2 THR A 287      23.562 -23.309 -14.474  1.00  0.00           H  
ATOM   4338 3HG2 THR A 287      24.243 -23.365 -16.103  1.00  0.00           H  
ATOM   4339  N   MET A 288      21.463 -24.720 -15.441  1.00  0.00           N  
ATOM   4340  CA  MET A 288      21.106 -25.706 -14.443  1.00  0.00           C  
ATOM   4341  C   MET A 288      22.273 -26.621 -14.150  1.00  0.00           C  
ATOM   4342  O   MET A 288      22.782 -27.279 -15.058  1.00  0.00           O  
ATOM   4343  CB  MET A 288      19.927 -26.546 -14.904  1.00  0.00           C  
ATOM   4344  CG  MET A 288      19.490 -27.533 -13.834  1.00  0.00           C  
ATOM   4345  SD  MET A 288      18.817 -26.642 -12.417  1.00  0.00           S  
ATOM   4346  CE  MET A 288      19.448 -27.529 -11.023  1.00  0.00           C  
ATOM   4347  H   MET A 288      21.946 -24.993 -16.293  1.00  0.00           H  
ATOM   4348  HA  MET A 288      20.842 -25.198 -13.522  1.00  0.00           H  
ATOM   4349 1HB  MET A 288      19.097 -25.898 -15.148  1.00  0.00           H  
ATOM   4350 2HB  MET A 288      20.197 -27.101 -15.807  1.00  0.00           H  
ATOM   4351 1HG  MET A 288      18.721 -28.197 -14.227  1.00  0.00           H  
ATOM   4352 2HG  MET A 288      20.335 -28.136 -13.504  1.00  0.00           H  
ATOM   4353 1HE  MET A 288      19.131 -27.036 -10.131  1.00  0.00           H  
ATOM   4354 2HE  MET A 288      19.081 -28.539 -11.029  1.00  0.00           H  
ATOM   4355 3HE  MET A 288      20.527 -27.529 -11.052  1.00  0.00           H  
ATOM   4356  N   ASP A 289      22.649 -26.696 -12.877  1.00  0.00           N  
ATOM   4357  CA  ASP A 289      23.768 -27.537 -12.479  1.00  0.00           C  
ATOM   4358  C   ASP A 289      23.437 -28.428 -11.282  1.00  0.00           C  
ATOM   4359  O   ASP A 289      22.885 -27.966 -10.285  1.00  0.00           O  
ATOM   4360  CB  ASP A 289      24.999 -26.700 -12.128  1.00  0.00           C  
ATOM   4361  CG  ASP A 289      25.596 -25.863 -13.302  1.00  0.00           C  
ATOM   4362  OD1 ASP A 289      26.130 -26.438 -14.230  1.00  0.00           O  
ATOM   4363  OD2 ASP A 289      25.550 -24.647 -13.214  1.00  0.00           O  
ATOM   4364  H   ASP A 289      22.166 -26.109 -12.192  1.00  0.00           H  
ATOM   4365  HA  ASP A 289      24.018 -28.169 -13.313  1.00  0.00           H  
ATOM   4366 1HB  ASP A 289      24.750 -26.063 -11.318  1.00  0.00           H  
ATOM   4367 2HB  ASP A 289      25.780 -27.370 -11.777  1.00  0.00           H  
ATOM   4368  N   TYR A 290      23.799 -29.700 -11.390  1.00  0.00           N  
ATOM   4369  CA  TYR A 290      23.631 -30.717 -10.338  1.00  0.00           C  
ATOM   4370  C   TYR A 290      22.191 -31.130 -10.018  1.00  0.00           C  
ATOM   4371  O   TYR A 290      21.922 -31.606  -8.912  1.00  0.00           O  
ATOM   4372  CB  TYR A 290      24.286 -30.264  -9.021  1.00  0.00           C  
ATOM   4373  CG  TYR A 290      25.729 -29.829  -9.145  1.00  0.00           C  
ATOM   4374  CD1 TYR A 290      26.048 -28.475  -9.112  1.00  0.00           C  
ATOM   4375  CD2 TYR A 290      26.731 -30.773  -9.307  1.00  0.00           C  
ATOM   4376  CE1 TYR A 290      27.355 -28.073  -9.239  1.00  0.00           C  
ATOM   4377  CE2 TYR A 290      28.043 -30.367  -9.431  1.00  0.00           C  
ATOM   4378  CZ  TYR A 290      28.354 -29.026  -9.399  1.00  0.00           C  
ATOM   4379  OH  TYR A 290      29.656 -28.633  -9.535  1.00  0.00           O  
ATOM   4380  H   TYR A 290      24.218 -29.995 -12.278  1.00  0.00           H  
ATOM   4381  HA  TYR A 290      24.150 -31.611 -10.657  1.00  0.00           H  
ATOM   4382 1HB  TYR A 290      23.727 -29.456  -8.572  1.00  0.00           H  
ATOM   4383 2HB  TYR A 290      24.251 -31.093  -8.317  1.00  0.00           H  
ATOM   4384  HD1 TYR A 290      25.262 -27.725  -8.987  1.00  0.00           H  
ATOM   4385  HD2 TYR A 290      26.485 -31.837  -9.339  1.00  0.00           H  
ATOM   4386  HE1 TYR A 290      27.599 -27.009  -9.217  1.00  0.00           H  
ATOM   4387  HE2 TYR A 290      28.834 -31.106  -9.563  1.00  0.00           H  
ATOM   4388  HH  TYR A 290      30.197 -29.415  -9.673  1.00  0.00           H  
ATOM   4389  N   GLY A 291      21.272 -30.977 -10.965  1.00  0.00           N  
ATOM   4390  CA  GLY A 291      19.908 -31.442 -10.732  1.00  0.00           C  
ATOM   4391  C   GLY A 291      19.699 -32.847 -11.282  1.00  0.00           C  
ATOM   4392  O   GLY A 291      20.642 -33.479 -11.778  1.00  0.00           O  
ATOM   4393  H   GLY A 291      21.530 -30.558 -11.845  1.00  0.00           H  
ATOM   4394 1HA  GLY A 291      19.699 -31.435  -9.662  1.00  0.00           H  
ATOM   4395 2HA  GLY A 291      19.197 -30.765 -11.198  1.00  0.00           H  
ATOM   4396  N   ARG A 292      18.458 -33.328 -11.205  1.00  0.00           N  
ATOM   4397  CA  ARG A 292      18.146 -34.673 -11.668  1.00  0.00           C  
ATOM   4398  C   ARG A 292      17.264 -34.706 -12.904  1.00  0.00           C  
ATOM   4399  O   ARG A 292      17.211 -35.722 -13.600  1.00  0.00           O  
ATOM   4400  CB  ARG A 292      17.497 -35.481 -10.569  1.00  0.00           C  
ATOM   4401  CG  ARG A 292      18.362 -35.662  -9.325  1.00  0.00           C  
ATOM   4402  CD  ARG A 292      19.676 -36.340  -9.661  1.00  0.00           C  
ATOM   4403  NE  ARG A 292      19.500 -37.640 -10.310  1.00  0.00           N  
ATOM   4404  CZ  ARG A 292      19.322 -38.812  -9.660  1.00  0.00           C  
ATOM   4405  NH1 ARG A 292      19.301 -38.835  -8.344  1.00  0.00           N  
ATOM   4406  NH2 ARG A 292      19.169 -39.941 -10.335  1.00  0.00           N  
ATOM   4407  H   ARG A 292      17.712 -32.767 -10.795  1.00  0.00           H  
ATOM   4408  HA  ARG A 292      19.085 -35.160 -11.913  1.00  0.00           H  
ATOM   4409 1HB  ARG A 292      16.571 -34.989 -10.264  1.00  0.00           H  
ATOM   4410 2HB  ARG A 292      17.240 -36.469 -10.948  1.00  0.00           H  
ATOM   4411 1HG  ARG A 292      18.579 -34.683  -8.890  1.00  0.00           H  
ATOM   4412 2HG  ARG A 292      17.830 -36.274  -8.599  1.00  0.00           H  
ATOM   4413 1HD  ARG A 292      20.248 -35.705 -10.337  1.00  0.00           H  
ATOM   4414 2HD  ARG A 292      20.246 -36.492  -8.746  1.00  0.00           H  
ATOM   4415  HE  ARG A 292      19.517 -37.646 -11.339  1.00  0.00           H  
ATOM   4416 1HH1 ARG A 292      19.417 -37.978  -7.822  1.00  0.00           H  
ATOM   4417 2HH1 ARG A 292      19.168 -39.709  -7.857  1.00  0.00           H  
ATOM   4418 1HH2 ARG A 292      19.178 -39.941 -11.346  1.00  0.00           H  
ATOM   4419 2HH2 ARG A 292      19.037 -40.808  -9.838  1.00  0.00           H  
ATOM   4420  N   TRP A 293      16.572 -33.609 -13.172  1.00  0.00           N  
ATOM   4421  CA  TRP A 293      15.710 -33.534 -14.346  1.00  0.00           C  
ATOM   4422  C   TRP A 293      15.555 -32.101 -14.785  1.00  0.00           C  
ATOM   4423  O   TRP A 293      15.511 -31.182 -13.958  1.00  0.00           O  
ATOM   4424  CB  TRP A 293      14.327 -34.060 -14.019  1.00  0.00           C  
ATOM   4425  CG  TRP A 293      13.323 -34.162 -15.145  1.00  0.00           C  
ATOM   4426  CD1 TRP A 293      13.078 -35.237 -15.939  1.00  0.00           C  
ATOM   4427  CD2 TRP A 293      12.391 -33.129 -15.571  1.00  0.00           C  
ATOM   4428  NE1 TRP A 293      12.039 -34.955 -16.811  1.00  0.00           N  
ATOM   4429  CE2 TRP A 293      11.611 -33.672 -16.587  1.00  0.00           C  
ATOM   4430  CE3 TRP A 293      12.161 -31.818 -15.168  1.00  0.00           C  
ATOM   4431  CZ2 TRP A 293      10.596 -32.948 -17.188  1.00  0.00           C  
ATOM   4432  CZ3 TRP A 293      11.158 -31.098 -15.757  1.00  0.00           C  
ATOM   4433  CH2 TRP A 293      10.383 -31.644 -16.732  1.00  0.00           C  
ATOM   4434  H   TRP A 293      16.614 -32.832 -12.518  1.00  0.00           H  
ATOM   4435  HA  TRP A 293      16.156 -34.111 -15.156  1.00  0.00           H  
ATOM   4436 1HB  TRP A 293      14.408 -35.033 -13.534  1.00  0.00           H  
ATOM   4437 2HB  TRP A 293      13.899 -33.388 -13.337  1.00  0.00           H  
ATOM   4438  HD1 TRP A 293      13.606 -36.191 -15.878  1.00  0.00           H  
ATOM   4439  HE1 TRP A 293      11.655 -35.594 -17.491  1.00  0.00           H  
ATOM   4440  HE3 TRP A 293      12.769 -31.374 -14.410  1.00  0.00           H  
ATOM   4441  HZ2 TRP A 293       9.975 -33.365 -17.981  1.00  0.00           H  
ATOM   4442  HZ3 TRP A 293      11.002 -30.080 -15.421  1.00  0.00           H  
ATOM   4443  HH2 TRP A 293       9.591 -31.036 -17.174  1.00  0.00           H  
ATOM   4444  N   ALA A 294      15.455 -31.890 -16.075  1.00  0.00           N  
ATOM   4445  CA  ALA A 294      15.189 -30.533 -16.506  1.00  0.00           C  
ATOM   4446  C   ALA A 294      14.470 -30.517 -17.833  1.00  0.00           C  
ATOM   4447  O   ALA A 294      14.588 -31.446 -18.631  1.00  0.00           O  
ATOM   4448  CB  ALA A 294      16.483 -29.722 -16.582  1.00  0.00           C  
ATOM   4449  H   ALA A 294      15.529 -32.678 -16.725  1.00  0.00           H  
ATOM   4450  HA  ALA A 294      14.536 -30.085 -15.772  1.00  0.00           H  
ATOM   4451 1HB  ALA A 294      16.238 -28.699 -16.872  1.00  0.00           H  
ATOM   4452 2HB  ALA A 294      16.970 -29.715 -15.607  1.00  0.00           H  
ATOM   4453 3HB  ALA A 294      17.149 -30.159 -17.316  1.00  0.00           H  
ATOM   4454  N   LEU A 295      13.722 -29.454 -18.070  1.00  0.00           N  
ATOM   4455  CA  LEU A 295      13.044 -29.307 -19.343  1.00  0.00           C  
ATOM   4456  C   LEU A 295      13.012 -27.873 -19.844  1.00  0.00           C  
ATOM   4457  O   LEU A 295      12.379 -27.018 -19.233  1.00  0.00           O  
ATOM   4458  CB  LEU A 295      11.625 -29.823 -19.192  1.00  0.00           C  
ATOM   4459  CG  LEU A 295      10.735 -29.762 -20.399  1.00  0.00           C  
ATOM   4460  CD1 LEU A 295      11.319 -30.635 -21.437  1.00  0.00           C  
ATOM   4461  CD2 LEU A 295       9.337 -30.224 -20.028  1.00  0.00           C  
ATOM   4462  H   LEU A 295      13.632 -28.747 -17.343  1.00  0.00           H  
ATOM   4463  HA  LEU A 295      13.553 -29.921 -20.071  1.00  0.00           H  
ATOM   4464 1HB  LEU A 295      11.710 -30.866 -18.943  1.00  0.00           H  
ATOM   4465 2HB  LEU A 295      11.137 -29.295 -18.376  1.00  0.00           H  
ATOM   4466  HG  LEU A 295      10.695 -28.740 -20.789  1.00  0.00           H  
ATOM   4467 1HD1 LEU A 295      10.703 -30.628 -22.317  1.00  0.00           H  
ATOM   4468 2HD1 LEU A 295      12.317 -30.274 -21.687  1.00  0.00           H  
ATOM   4469 3HD1 LEU A 295      11.373 -31.648 -21.054  1.00  0.00           H  
ATOM   4470 1HD2 LEU A 295       8.696 -30.191 -20.907  1.00  0.00           H  
ATOM   4471 2HD2 LEU A 295       9.383 -31.242 -19.654  1.00  0.00           H  
ATOM   4472 3HD2 LEU A 295       8.924 -29.575 -19.258  1.00  0.00           H  
ATOM   4473  N   ALA A 296      13.673 -27.620 -20.968  1.00  0.00           N  
ATOM   4474  CA  ALA A 296      13.698 -26.294 -21.579  1.00  0.00           C  
ATOM   4475  C   ALA A 296      12.997 -26.370 -22.925  1.00  0.00           C  
ATOM   4476  O   ALA A 296      13.579 -26.900 -23.874  1.00  0.00           O  
ATOM   4477  CB  ALA A 296      15.129 -25.801 -21.743  1.00  0.00           C  
ATOM   4478  H   ALA A 296      14.176 -28.387 -21.410  1.00  0.00           H  
ATOM   4479  HA  ALA A 296      13.155 -25.601 -20.945  1.00  0.00           H  
ATOM   4480 1HB  ALA A 296      15.138 -24.838 -22.195  1.00  0.00           H  
ATOM   4481 2HB  ALA A 296      15.609 -25.748 -20.767  1.00  0.00           H  
ATOM   4482 3HB  ALA A 296      15.663 -26.488 -22.373  1.00  0.00           H  
ATOM   4483  N   ASN A 297      11.757 -25.878 -23.004  1.00  0.00           N  
ATOM   4484  CA  ASN A 297      10.999 -25.965 -24.256  1.00  0.00           C  
ATOM   4485  C   ASN A 297      10.569 -24.628 -24.846  1.00  0.00           C  
ATOM   4486  O   ASN A 297      10.149 -23.730 -24.120  1.00  0.00           O  
ATOM   4487  CB  ASN A 297       9.744 -26.802 -24.096  1.00  0.00           C  
ATOM   4488  CG  ASN A 297       9.983 -28.240 -23.884  1.00  0.00           C  
ATOM   4489  OD1 ASN A 297      11.123 -28.694 -23.831  1.00  0.00           O  
ATOM   4490  ND2 ASN A 297       8.904 -28.988 -23.794  1.00  0.00           N  
ATOM   4491  H   ASN A 297      11.358 -25.430 -22.179  1.00  0.00           H  
ATOM   4492  HA  ASN A 297      11.633 -26.448 -24.981  1.00  0.00           H  
ATOM   4493 1HB  ASN A 297       9.173 -26.421 -23.248  1.00  0.00           H  
ATOM   4494 2HB  ASN A 297       9.124 -26.681 -24.985  1.00  0.00           H  
ATOM   4495 1HD2 ASN A 297       8.964 -29.984 -23.689  1.00  0.00           H  
ATOM   4496 2HD2 ASN A 297       8.002 -28.562 -23.856  1.00  0.00           H  
ATOM   4497  N   ASN A 298      10.570 -24.533 -26.170  1.00  0.00           N  
ATOM   4498  CA  ASN A 298      10.020 -23.357 -26.854  1.00  0.00           C  
ATOM   4499  C   ASN A 298      10.591 -22.044 -26.339  1.00  0.00           C  
ATOM   4500  O   ASN A 298       9.863 -21.061 -26.210  1.00  0.00           O  
ATOM   4501  CB  ASN A 298       8.501 -23.331 -26.740  1.00  0.00           C  
ATOM   4502  CG  ASN A 298       7.821 -24.440 -27.520  1.00  0.00           C  
ATOM   4503  OD1 ASN A 298       8.063 -24.609 -28.718  1.00  0.00           O  
ATOM   4504  ND2 ASN A 298       6.973 -25.194 -26.864  1.00  0.00           N  
ATOM   4505  H   ASN A 298      10.989 -25.294 -26.709  1.00  0.00           H  
ATOM   4506  HA  ASN A 298      10.279 -23.425 -27.909  1.00  0.00           H  
ATOM   4507 1HB  ASN A 298       8.200 -23.407 -25.698  1.00  0.00           H  
ATOM   4508 2HB  ASN A 298       8.137 -22.375 -27.111  1.00  0.00           H  
ATOM   4509 1HD2 ASN A 298       6.494 -25.936 -27.338  1.00  0.00           H  
ATOM   4510 2HD2 ASN A 298       6.795 -25.025 -25.896  1.00  0.00           H  
ATOM   4511  N   LEU A 299      11.880 -22.000 -26.073  1.00  0.00           N  
ATOM   4512  CA  LEU A 299      12.447 -20.789 -25.531  1.00  0.00           C  
ATOM   4513  C   LEU A 299      13.089 -20.002 -26.634  1.00  0.00           C  
ATOM   4514  O   LEU A 299      13.483 -20.566 -27.662  1.00  0.00           O  
ATOM   4515  CB  LEU A 299      13.508 -21.094 -24.471  1.00  0.00           C  
ATOM   4516  CG  LEU A 299      13.066 -22.034 -23.398  1.00  0.00           C  
ATOM   4517  CD1 LEU A 299      14.179 -22.257 -22.458  1.00  0.00           C  
ATOM   4518  CD2 LEU A 299      11.902 -21.485 -22.756  1.00  0.00           C  
ATOM   4519  H   LEU A 299      12.445 -22.818 -26.214  1.00  0.00           H  
ATOM   4520  HA  LEU A 299      11.652 -20.195 -25.085  1.00  0.00           H  
ATOM   4521 1HB  LEU A 299      14.412 -21.412 -24.923  1.00  0.00           H  
ATOM   4522 2HB  LEU A 299      13.725 -20.149 -23.966  1.00  0.00           H  
ATOM   4523  HG  LEU A 299      12.802 -22.990 -23.833  1.00  0.00           H  
ATOM   4524 1HD1 LEU A 299      13.851 -22.948 -21.683  1.00  0.00           H  
ATOM   4525 2HD1 LEU A 299      15.024 -22.672 -22.991  1.00  0.00           H  
ATOM   4526 3HD1 LEU A 299      14.461 -21.306 -22.016  1.00  0.00           H  
ATOM   4527 1HD2 LEU A 299      11.555 -22.158 -21.993  1.00  0.00           H  
ATOM   4528 2HD2 LEU A 299      12.184 -20.551 -22.343  1.00  0.00           H  
ATOM   4529 3HD2 LEU A 299      11.129 -21.343 -23.497  1.00  0.00           H  
ATOM   4530  N   TYR A 300      13.200 -18.707 -26.415  1.00  0.00           N  
ATOM   4531  CA  TYR A 300      13.889 -17.843 -27.351  1.00  0.00           C  
ATOM   4532  C   TYR A 300      14.942 -17.033 -26.637  1.00  0.00           C  
ATOM   4533  O   TYR A 300      14.660 -16.367 -25.637  1.00  0.00           O  
ATOM   4534  CB  TYR A 300      12.887 -16.980 -28.106  1.00  0.00           C  
ATOM   4535  CG  TYR A 300      13.465 -15.949 -29.091  1.00  0.00           C  
ATOM   4536  CD1 TYR A 300      14.206 -16.334 -30.201  1.00  0.00           C  
ATOM   4537  CD2 TYR A 300      13.162 -14.624 -28.915  1.00  0.00           C  
ATOM   4538  CE1 TYR A 300      14.641 -15.380 -31.114  1.00  0.00           C  
ATOM   4539  CE2 TYR A 300      13.581 -13.679 -29.807  1.00  0.00           C  
ATOM   4540  CZ  TYR A 300      14.310 -14.042 -30.905  1.00  0.00           C  
ATOM   4541  OH  TYR A 300      14.669 -13.073 -31.810  1.00  0.00           O  
ATOM   4542  H   TYR A 300      12.794 -18.329 -25.556  1.00  0.00           H  
ATOM   4543  HA  TYR A 300      14.396 -18.464 -28.077  1.00  0.00           H  
ATOM   4544 1HB  TYR A 300      12.214 -17.634 -28.663  1.00  0.00           H  
ATOM   4545 2HB  TYR A 300      12.275 -16.437 -27.380  1.00  0.00           H  
ATOM   4546  HD1 TYR A 300      14.437 -17.373 -30.353  1.00  0.00           H  
ATOM   4547  HD2 TYR A 300      12.566 -14.326 -28.075  1.00  0.00           H  
ATOM   4548  HE1 TYR A 300      15.215 -15.681 -31.990  1.00  0.00           H  
ATOM   4549  HE2 TYR A 300      13.311 -12.632 -29.648  1.00  0.00           H  
ATOM   4550  HH  TYR A 300      14.308 -12.229 -31.517  1.00  0.00           H  
ATOM   4551  N   SER A 301      16.168 -17.147 -27.124  1.00  0.00           N  
ATOM   4552  CA  SER A 301      17.275 -16.447 -26.501  1.00  0.00           C  
ATOM   4553  C   SER A 301      17.996 -15.530 -27.467  1.00  0.00           C  
ATOM   4554  O   SER A 301      18.249 -15.889 -28.626  1.00  0.00           O  
ATOM   4555  CB  SER A 301      18.268 -17.448 -25.949  1.00  0.00           C  
ATOM   4556  OG  SER A 301      17.703 -18.228 -24.926  1.00  0.00           O  
ATOM   4557  H   SER A 301      16.316 -17.739 -27.947  1.00  0.00           H  
ATOM   4558  HA  SER A 301      16.888 -15.847 -25.683  1.00  0.00           H  
ATOM   4559 1HB  SER A 301      18.611 -18.097 -26.758  1.00  0.00           H  
ATOM   4560 2HB  SER A 301      19.136 -16.917 -25.571  1.00  0.00           H  
ATOM   4561  HG  SER A 301      17.368 -17.601 -24.278  1.00  0.00           H  
ATOM   4562  N   HIS A 302      18.384 -14.357 -26.979  1.00  0.00           N  
ATOM   4563  CA  HIS A 302      19.169 -13.503 -27.853  1.00  0.00           C  
ATOM   4564  C   HIS A 302      20.084 -12.516 -27.127  1.00  0.00           C  
ATOM   4565  O   HIS A 302      19.846 -12.122 -25.979  1.00  0.00           O  
ATOM   4566  CB  HIS A 302      18.243 -12.765 -28.832  1.00  0.00           C  
ATOM   4567  CG  HIS A 302      17.376 -11.717 -28.277  1.00  0.00           C  
ATOM   4568  ND1 HIS A 302      17.754 -10.389 -28.265  1.00  0.00           N  
ATOM   4569  CD2 HIS A 302      16.152 -11.764 -27.709  1.00  0.00           C  
ATOM   4570  CE1 HIS A 302      16.810  -9.672 -27.711  1.00  0.00           C  
ATOM   4571  NE2 HIS A 302      15.830 -10.473 -27.363  1.00  0.00           N  
ATOM   4572  H   HIS A 302      18.105 -14.085 -26.032  1.00  0.00           H  
ATOM   4573  HA  HIS A 302      19.822 -14.133 -28.457  1.00  0.00           H  
ATOM   4574 1HB  HIS A 302      18.856 -12.299 -29.588  1.00  0.00           H  
ATOM   4575 2HB  HIS A 302      17.596 -13.480 -29.332  1.00  0.00           H  
ATOM   4576  HD2 HIS A 302      15.541 -12.655 -27.536  1.00  0.00           H  
ATOM   4577  HE1 HIS A 302      16.836  -8.597 -27.546  1.00  0.00           H  
ATOM   4578  HE2 HIS A 302      14.988 -10.153 -26.871  1.00  0.00           H  
ATOM   4579  N   ASP A 303      21.125 -12.111 -27.847  1.00  0.00           N  
ATOM   4580  CA  ASP A 303      22.101 -11.118 -27.418  1.00  0.00           C  
ATOM   4581  C   ASP A 303      22.774 -11.488 -26.093  1.00  0.00           C  
ATOM   4582  O   ASP A 303      22.942 -10.638 -25.223  1.00  0.00           O  
ATOM   4583  CB  ASP A 303      21.417  -9.753 -27.281  1.00  0.00           C  
ATOM   4584  CG  ASP A 303      22.385  -8.555 -27.344  1.00  0.00           C  
ATOM   4585  OD1 ASP A 303      23.382  -8.660 -28.023  1.00  0.00           O  
ATOM   4586  OD2 ASP A 303      22.111  -7.549 -26.724  1.00  0.00           O  
ATOM   4587  H   ASP A 303      21.236 -12.508 -28.767  1.00  0.00           H  
ATOM   4588  HA  ASP A 303      22.876 -11.048 -28.183  1.00  0.00           H  
ATOM   4589 1HB  ASP A 303      20.668  -9.641 -28.066  1.00  0.00           H  
ATOM   4590 2HB  ASP A 303      20.886  -9.712 -26.330  1.00  0.00           H  
ATOM   4591  N   CYS A 304      23.141 -12.760 -25.929  1.00  0.00           N  
ATOM   4592  CA  CYS A 304      23.826 -13.188 -24.710  1.00  0.00           C  
ATOM   4593  C   CYS A 304      25.335 -13.018 -24.872  1.00  0.00           C  
ATOM   4594  O   CYS A 304      25.918 -13.414 -25.894  1.00  0.00           O  
ATOM   4595  CB  CYS A 304      23.470 -14.620 -24.311  1.00  0.00           C  
ATOM   4596  SG  CYS A 304      24.277 -15.165 -22.765  1.00  0.00           S  
ATOM   4597  H   CYS A 304      22.957 -13.428 -26.660  1.00  0.00           H  
ATOM   4598  HA  CYS A 304      23.499 -12.544 -23.895  1.00  0.00           H  
ATOM   4599 1HB  CYS A 304      22.402 -14.692 -24.175  1.00  0.00           H  
ATOM   4600 2HB  CYS A 304      23.734 -15.296 -25.097  1.00  0.00           H  
ATOM   4601  HG  CYS A 304      23.925 -16.464 -22.859  1.00  0.00           H  
ATOM   4602  N   GLY A 305      25.952 -12.378 -23.886  1.00  0.00           N  
ATOM   4603  CA  GLY A 305      27.374 -12.082 -23.923  1.00  0.00           C  
ATOM   4604  C   GLY A 305      27.581 -10.784 -24.675  1.00  0.00           C  
ATOM   4605  O   GLY A 305      26.754  -9.883 -24.602  1.00  0.00           O  
ATOM   4606  H   GLY A 305      25.404 -12.094 -23.076  1.00  0.00           H  
ATOM   4607 1HA  GLY A 305      27.761 -11.987 -22.914  1.00  0.00           H  
ATOM   4608 2HA  GLY A 305      27.908 -12.896 -24.408  1.00  0.00           H  
ATOM   4609  N   ARG A 306      28.724 -10.652 -25.332  1.00  0.00           N  
ATOM   4610  CA  ARG A 306      29.093  -9.431 -26.055  1.00  0.00           C  
ATOM   4611  C   ARG A 306      29.156  -8.162 -25.197  1.00  0.00           C  
ATOM   4612  O   ARG A 306      28.944  -7.061 -25.703  1.00  0.00           O  
ATOM   4613  CB  ARG A 306      28.104  -9.189 -27.190  1.00  0.00           C  
ATOM   4614  CG  ARG A 306      28.058 -10.287 -28.223  1.00  0.00           C  
ATOM   4615  CD  ARG A 306      27.123  -9.981 -29.333  1.00  0.00           C  
ATOM   4616  NE  ARG A 306      26.994 -11.107 -30.257  1.00  0.00           N  
ATOM   4617  CZ  ARG A 306      27.807 -11.406 -31.282  1.00  0.00           C  
ATOM   4618  NH1 ARG A 306      28.854 -10.667 -31.582  1.00  0.00           N  
ATOM   4619  NH2 ARG A 306      27.509 -12.472 -31.977  1.00  0.00           N  
ATOM   4620  H   ARG A 306      29.361 -11.434 -25.347  1.00  0.00           H  
ATOM   4621  HA  ARG A 306      30.075  -9.582 -26.495  1.00  0.00           H  
ATOM   4622 1HB  ARG A 306      27.095  -9.036 -26.819  1.00  0.00           H  
ATOM   4623 2HB  ARG A 306      28.388  -8.277 -27.711  1.00  0.00           H  
ATOM   4624 1HG  ARG A 306      29.044 -10.403 -28.634  1.00  0.00           H  
ATOM   4625 2HG  ARG A 306      27.736 -11.220 -27.757  1.00  0.00           H  
ATOM   4626 1HD  ARG A 306      26.130  -9.766 -28.920  1.00  0.00           H  
ATOM   4627 2HD  ARG A 306      27.480  -9.119 -29.891  1.00  0.00           H  
ATOM   4628  HE  ARG A 306      26.213 -11.759 -30.113  1.00  0.00           H  
ATOM   4629 1HH1 ARG A 306      29.066  -9.846 -31.035  1.00  0.00           H  
ATOM   4630 2HH1 ARG A 306      29.443 -10.926 -32.363  1.00  0.00           H  
ATOM   4631 1HH2 ARG A 306      26.677 -13.000 -31.690  1.00  0.00           H  
ATOM   4632 2HH2 ARG A 306      28.073 -12.767 -32.763  1.00  0.00           H  
ATOM   4633  N   GLY A 307      29.498  -8.318 -23.923  1.00  0.00           N  
ATOM   4634  CA  GLY A 307      29.694  -7.204 -23.000  1.00  0.00           C  
ATOM   4635  C   GLY A 307      31.181  -6.946 -23.003  1.00  0.00           C  
ATOM   4636  O   GLY A 307      31.830  -7.177 -24.026  1.00  0.00           O  
ATOM   4637  H   GLY A 307      29.625  -9.256 -23.579  1.00  0.00           H  
ATOM   4638 1HA  GLY A 307      29.142  -6.328 -23.338  1.00  0.00           H  
ATOM   4639 2HA  GLY A 307      29.355  -7.469 -21.997  1.00  0.00           H  
ATOM   4640  N   GLU A 308      31.764  -6.514 -21.889  1.00  0.00           N  
ATOM   4641  CA  GLU A 308      33.213  -6.291 -21.883  1.00  0.00           C  
ATOM   4642  C   GLU A 308      33.962  -7.635 -21.827  1.00  0.00           C  
ATOM   4643  O   GLU A 308      34.547  -8.013 -20.814  1.00  0.00           O  
ATOM   4644  CB  GLU A 308      33.620  -5.389 -20.707  1.00  0.00           C  
ATOM   4645  CG  GLU A 308      33.247  -3.902 -20.858  1.00  0.00           C  
ATOM   4646  CD  GLU A 308      34.131  -3.176 -21.871  1.00  0.00           C  
ATOM   4647  OE1 GLU A 308      35.094  -3.773 -22.316  1.00  0.00           O  
ATOM   4648  OE2 GLU A 308      33.856  -2.039 -22.181  1.00  0.00           O  
ATOM   4649  H   GLU A 308      31.206  -6.293 -21.060  1.00  0.00           H  
ATOM   4650  HA  GLU A 308      33.490  -5.788 -22.809  1.00  0.00           H  
ATOM   4651 1HB  GLU A 308      33.133  -5.737 -19.798  1.00  0.00           H  
ATOM   4652 2HB  GLU A 308      34.695  -5.458 -20.550  1.00  0.00           H  
ATOM   4653 1HG  GLU A 308      32.206  -3.834 -21.182  1.00  0.00           H  
ATOM   4654 2HG  GLU A 308      33.327  -3.418 -19.888  1.00  0.00           H  
ATOM   4655  N   ILE A 309      33.985  -8.308 -22.976  1.00  0.00           N  
ATOM   4656  CA  ILE A 309      34.529  -9.653 -23.178  1.00  0.00           C  
ATOM   4657  C   ILE A 309      35.889  -9.587 -23.841  1.00  0.00           C  
ATOM   4658  O   ILE A 309      36.255 -10.425 -24.665  1.00  0.00           O  
ATOM   4659  CB  ILE A 309      33.586 -10.540 -24.015  1.00  0.00           C  
ATOM   4660  CG1 ILE A 309      33.352  -9.930 -25.390  1.00  0.00           C  
ATOM   4661  CG2 ILE A 309      32.284 -10.744 -23.288  1.00  0.00           C  
ATOM   4662  CD1 ILE A 309      32.660 -10.868 -26.327  1.00  0.00           C  
ATOM   4663  H   ILE A 309      33.492  -7.866 -23.747  1.00  0.00           H  
ATOM   4664  HA  ILE A 309      34.655 -10.127 -22.205  1.00  0.00           H  
ATOM   4665  HB  ILE A 309      34.059 -11.512 -24.171  1.00  0.00           H  
ATOM   4666 1HG1 ILE A 309      32.742  -9.043 -25.287  1.00  0.00           H  
ATOM   4667 2HG1 ILE A 309      34.310  -9.645 -25.825  1.00  0.00           H  
ATOM   4668 1HG2 ILE A 309      31.633 -11.389 -23.871  1.00  0.00           H  
ATOM   4669 2HG2 ILE A 309      32.511 -11.212 -22.347  1.00  0.00           H  
ATOM   4670 3HG2 ILE A 309      31.803  -9.790 -23.123  1.00  0.00           H  
ATOM   4671 1HD1 ILE A 309      32.517 -10.382 -27.290  1.00  0.00           H  
ATOM   4672 2HD1 ILE A 309      33.276 -11.754 -26.451  1.00  0.00           H  
ATOM   4673 3HD1 ILE A 309      31.703 -11.155 -25.920  1.00  0.00           H  
ATOM   4674  N   GLN A 310      36.622  -8.539 -23.505  1.00  0.00           N  
ATOM   4675  CA  GLN A 310      37.988  -8.391 -23.956  1.00  0.00           C  
ATOM   4676  C   GLN A 310      38.718  -9.536 -23.279  1.00  0.00           C  
ATOM   4677  O   GLN A 310      38.299  -9.959 -22.203  1.00  0.00           O  
ATOM   4678  CB  GLN A 310      38.575  -7.040 -23.529  1.00  0.00           C  
ATOM   4679  CG  GLN A 310      37.897  -5.814 -24.169  1.00  0.00           C  
ATOM   4680  CD  GLN A 310      38.603  -4.493 -23.814  1.00  0.00           C  
ATOM   4681  OE1 GLN A 310      39.826  -4.390 -23.975  1.00  0.00           O  
ATOM   4682  NE2 GLN A 310      37.855  -3.491 -23.333  1.00  0.00           N  
ATOM   4683  H   GLN A 310      36.228  -7.866 -22.860  1.00  0.00           H  
ATOM   4684  HA  GLN A 310      38.046  -8.514 -25.037  1.00  0.00           H  
ATOM   4685 1HB  GLN A 310      38.495  -6.939 -22.445  1.00  0.00           H  
ATOM   4686 2HB  GLN A 310      39.635  -7.012 -23.780  1.00  0.00           H  
ATOM   4687 1HG  GLN A 310      37.904  -5.929 -25.251  1.00  0.00           H  
ATOM   4688 2HG  GLN A 310      36.865  -5.752 -23.804  1.00  0.00           H  
ATOM   4689 1HE2 GLN A 310      38.280  -2.622 -23.089  1.00  0.00           H  
ATOM   4690 2HE2 GLN A 310      36.844  -3.602 -23.184  1.00  0.00           H  
ATOM   4691  N   GLN A 311      39.789 -10.049 -23.881  1.00  0.00           N  
ATOM   4692  CA  GLN A 311      40.487 -11.197 -23.289  1.00  0.00           C  
ATOM   4693  C   GLN A 311      41.970 -10.942 -22.999  1.00  0.00           C  
ATOM   4694  O   GLN A 311      42.809 -11.510 -23.692  1.00  0.00           O  
ATOM   4695  CB  GLN A 311      40.430 -12.383 -24.264  1.00  0.00           C  
ATOM   4696  CG  GLN A 311      39.044 -12.930 -24.598  1.00  0.00           C  
ATOM   4697  CD  GLN A 311      39.114 -14.077 -25.618  1.00  0.00           C  
ATOM   4698  OE1 GLN A 311      39.584 -13.891 -26.746  1.00  0.00           O  
ATOM   4699  NE2 GLN A 311      38.655 -15.262 -25.229  1.00  0.00           N  
ATOM   4700  H   GLN A 311      40.103  -9.662 -24.759  1.00  0.00           H  
ATOM   4701  HA  GLN A 311      39.983 -11.480 -22.367  1.00  0.00           H  
ATOM   4702 1HB  GLN A 311      40.918 -12.111 -25.197  1.00  0.00           H  
ATOM   4703 2HB  GLN A 311      40.976 -13.193 -23.832  1.00  0.00           H  
ATOM   4704 1HG  GLN A 311      38.590 -13.313 -23.691  1.00  0.00           H  
ATOM   4705 2HG  GLN A 311      38.425 -12.131 -25.009  1.00  0.00           H  
ATOM   4706 1HE2 GLN A 311      38.683 -16.042 -25.856  1.00  0.00           H  
ATOM   4707 2HE2 GLN A 311      38.281 -15.382 -24.310  1.00  0.00           H  
ATOM   4708  N   PRO A 312      42.341 -10.225 -21.914  1.00  0.00           N  
ATOM   4709  CA  PRO A 312      43.695  -9.760 -21.598  1.00  0.00           C  
ATOM   4710  C   PRO A 312      44.780 -10.841 -21.692  1.00  0.00           C  
ATOM   4711  O   PRO A 312      45.935 -10.528 -21.989  1.00  0.00           O  
ATOM   4712  CB  PRO A 312      43.540  -9.305 -20.140  1.00  0.00           C  
ATOM   4713  CG  PRO A 312      42.103  -8.869 -20.042  1.00  0.00           C  
ATOM   4714  CD  PRO A 312      41.346  -9.869 -20.882  1.00  0.00           C  
ATOM   4715  HA  PRO A 312      43.944  -8.911 -22.243  1.00  0.00           H  
ATOM   4716 1HB  PRO A 312      43.786 -10.133 -19.455  1.00  0.00           H  
ATOM   4717 2HB  PRO A 312      44.249  -8.490 -19.926  1.00  0.00           H  
ATOM   4718 1HG  PRO A 312      41.776  -8.860 -18.992  1.00  0.00           H  
ATOM   4719 2HG  PRO A 312      41.989  -7.842 -20.419  1.00  0.00           H  
ATOM   4720 1HD  PRO A 312      41.052 -10.755 -20.297  1.00  0.00           H  
ATOM   4721 2HD  PRO A 312      40.501  -9.356 -21.295  1.00  0.00           H  
ATOM   4722  N   ASP A 313      44.423 -12.095 -21.431  1.00  0.00           N  
ATOM   4723  CA  ASP A 313      45.395 -13.179 -21.501  1.00  0.00           C  
ATOM   4724  C   ASP A 313      44.800 -14.420 -22.153  1.00  0.00           C  
ATOM   4725  O   ASP A 313      45.337 -15.521 -22.029  1.00  0.00           O  
ATOM   4726  CB  ASP A 313      45.902 -13.503 -20.097  1.00  0.00           C  
ATOM   4727  CG  ASP A 313      44.815 -14.037 -19.135  1.00  0.00           C  
ATOM   4728  OD1 ASP A 313      43.667 -14.251 -19.543  1.00  0.00           O  
ATOM   4729  OD2 ASP A 313      45.141 -14.199 -17.985  1.00  0.00           O  
ATOM   4730  H   ASP A 313      43.471 -12.303 -21.182  1.00  0.00           H  
ATOM   4731  HA  ASP A 313      46.239 -12.851 -22.109  1.00  0.00           H  
ATOM   4732 1HB  ASP A 313      46.695 -14.249 -20.167  1.00  0.00           H  
ATOM   4733 2HB  ASP A 313      46.344 -12.604 -19.659  1.00  0.00           H  
ATOM   4734  N   GLY A 314      43.637 -14.254 -22.776  1.00  0.00           N  
ATOM   4735  CA  GLY A 314      42.941 -15.354 -23.433  1.00  0.00           C  
ATOM   4736  C   GLY A 314      42.130 -16.301 -22.521  1.00  0.00           C  
ATOM   4737  O   GLY A 314      41.477 -17.211 -23.037  1.00  0.00           O  
ATOM   4738  H   GLY A 314      43.274 -13.310 -22.879  1.00  0.00           H  
ATOM   4739 1HA  GLY A 314      42.282 -14.949 -24.198  1.00  0.00           H  
ATOM   4740 2HA  GLY A 314      43.678 -15.945 -23.972  1.00  0.00           H  
ATOM   4741  N   SER A 315      42.130 -16.112 -21.186  1.00  0.00           N  
ATOM   4742  CA  SER A 315      41.423 -17.084 -20.334  1.00  0.00           C  
ATOM   4743  C   SER A 315      39.909 -16.904 -20.149  1.00  0.00           C  
ATOM   4744  O   SER A 315      39.212 -17.875 -19.851  1.00  0.00           O  
ATOM   4745  CB  SER A 315      42.062 -17.115 -18.958  1.00  0.00           C  
ATOM   4746  OG  SER A 315      41.866 -15.909 -18.272  1.00  0.00           O  
ATOM   4747  H   SER A 315      42.671 -15.352 -20.750  1.00  0.00           H  
ATOM   4748  HA  SER A 315      41.576 -18.065 -20.783  1.00  0.00           H  
ATOM   4749 1HB  SER A 315      41.636 -17.934 -18.383  1.00  0.00           H  
ATOM   4750 2HB  SER A 315      43.130 -17.301 -19.059  1.00  0.00           H  
ATOM   4751  HG  SER A 315      42.490 -15.258 -18.685  1.00  0.00           H  
ATOM   4752  N   ASN A 316      39.391 -15.691 -20.307  1.00  0.00           N  
ATOM   4753  CA  ASN A 316      37.955 -15.449 -20.128  1.00  0.00           C  
ATOM   4754  C   ASN A 316      37.620 -14.110 -20.808  1.00  0.00           C  
ATOM   4755  O   ASN A 316      38.552 -13.400 -21.185  1.00  0.00           O  
ATOM   4756  CB  ASN A 316      37.617 -15.510 -18.628  1.00  0.00           C  
ATOM   4757  CG  ASN A 316      38.274 -14.437 -17.760  1.00  0.00           C  
ATOM   4758  OD1 ASN A 316      38.024 -13.219 -17.882  1.00  0.00           O  
ATOM   4759  ND2 ASN A 316      39.123 -14.886 -16.866  1.00  0.00           N  
ATOM   4760  H   ASN A 316      40.005 -14.933 -20.550  1.00  0.00           H  
ATOM   4761  HA  ASN A 316      37.405 -16.233 -20.648  1.00  0.00           H  
ATOM   4762 1HB  ASN A 316      36.573 -15.532 -18.455  1.00  0.00           H  
ATOM   4763 2HB  ASN A 316      37.972 -16.460 -18.243  1.00  0.00           H  
ATOM   4764 1HD2 ASN A 316      39.603 -14.253 -16.261  1.00  0.00           H  
ATOM   4765 2HD2 ASN A 316      39.299 -15.870 -16.795  1.00  0.00           H  
ATOM   4766  N   ARG A 317      36.335 -13.714 -20.970  1.00  0.00           N  
ATOM   4767  CA  ARG A 317      35.086 -14.369 -20.535  1.00  0.00           C  
ATOM   4768  C   ARG A 317      34.033 -14.328 -21.642  1.00  0.00           C  
ATOM   4769  O   ARG A 317      34.214 -13.648 -22.646  1.00  0.00           O  
ATOM   4770  CB  ARG A 317      34.577 -13.704 -19.264  1.00  0.00           C  
ATOM   4771  CG  ARG A 317      34.263 -12.271 -19.379  1.00  0.00           C  
ATOM   4772  CD  ARG A 317      34.208 -11.652 -18.019  1.00  0.00           C  
ATOM   4773  NE  ARG A 317      35.526 -11.723 -17.372  1.00  0.00           N  
ATOM   4774  CZ  ARG A 317      35.848 -11.219 -16.167  1.00  0.00           C  
ATOM   4775  NH1 ARG A 317      34.967 -10.568 -15.438  1.00  0.00           N  
ATOM   4776  NH2 ARG A 317      37.082 -11.397 -15.732  1.00  0.00           N  
ATOM   4777  H   ARG A 317      36.221 -12.823 -21.436  1.00  0.00           H  
ATOM   4778  HA  ARG A 317      35.280 -15.417 -20.323  1.00  0.00           H  
ATOM   4779 1HB  ARG A 317      33.670 -14.205 -18.929  1.00  0.00           H  
ATOM   4780 2HB  ARG A 317      35.295 -13.775 -18.467  1.00  0.00           H  
ATOM   4781 1HG  ARG A 317      35.018 -11.758 -19.980  1.00  0.00           H  
ATOM   4782 2HG  ARG A 317      33.294 -12.181 -19.850  1.00  0.00           H  
ATOM   4783 1HD  ARG A 317      33.929 -10.608 -18.092  1.00  0.00           H  
ATOM   4784 2HD  ARG A 317      33.486 -12.182 -17.397  1.00  0.00           H  
ATOM   4785  HE  ARG A 317      36.280 -12.225 -17.859  1.00  0.00           H  
ATOM   4786 1HH1 ARG A 317      34.026 -10.439 -15.779  1.00  0.00           H  
ATOM   4787 2HH1 ARG A 317      35.234 -10.201 -14.536  1.00  0.00           H  
ATOM   4788 1HH2 ARG A 317      37.733 -11.918 -16.331  1.00  0.00           H  
ATOM   4789 2HH2 ARG A 317      37.368 -11.039 -14.835  1.00  0.00           H  
ATOM   4790  N   GLN A 318      32.967 -15.119 -21.501  1.00  0.00           N  
ATOM   4791  CA  GLN A 318      31.925 -15.187 -22.534  1.00  0.00           C  
ATOM   4792  C   GLN A 318      30.586 -15.737 -22.032  1.00  0.00           C  
ATOM   4793  O   GLN A 318      30.502 -16.228 -20.901  1.00  0.00           O  
ATOM   4794  CB  GLN A 318      32.419 -16.036 -23.694  1.00  0.00           C  
ATOM   4795  CG  GLN A 318      32.741 -17.484 -23.343  1.00  0.00           C  
ATOM   4796  CD  GLN A 318      33.337 -18.261 -24.531  1.00  0.00           C  
ATOM   4797  OE1 GLN A 318      33.075 -17.955 -25.697  1.00  0.00           O  
ATOM   4798  NE2 GLN A 318      34.146 -19.270 -24.230  1.00  0.00           N  
ATOM   4799  H   GLN A 318      32.864 -15.681 -20.669  1.00  0.00           H  
ATOM   4800  HA  GLN A 318      31.746 -14.176 -22.901  1.00  0.00           H  
ATOM   4801 1HB  GLN A 318      31.630 -16.083 -24.410  1.00  0.00           H  
ATOM   4802 2HB  GLN A 318      33.283 -15.574 -24.173  1.00  0.00           H  
ATOM   4803 1HG  GLN A 318      33.463 -17.500 -22.530  1.00  0.00           H  
ATOM   4804 2HG  GLN A 318      31.819 -17.980 -23.035  1.00  0.00           H  
ATOM   4805 1HE2 GLN A 318      34.570 -19.804 -24.961  1.00  0.00           H  
ATOM   4806 2HE2 GLN A 318      34.341 -19.486 -23.272  1.00  0.00           H  
ATOM   4807  N   GLY A 319      29.536 -15.655 -22.877  1.00  0.00           N  
ATOM   4808  CA  GLY A 319      28.236 -16.220 -22.488  1.00  0.00           C  
ATOM   4809  C   GLY A 319      27.523 -17.080 -23.523  1.00  0.00           C  
ATOM   4810  O   GLY A 319      27.652 -16.870 -24.734  1.00  0.00           O  
ATOM   4811  H   GLY A 319      29.643 -15.222 -23.779  1.00  0.00           H  
ATOM   4812 1HA  GLY A 319      28.390 -16.821 -21.601  1.00  0.00           H  
ATOM   4813 2HA  GLY A 319      27.562 -15.427 -22.213  1.00  0.00           H  
ATOM   4814  N   MET A 320      26.736 -18.022 -22.981  1.00  0.00           N  
ATOM   4815  CA  MET A 320      25.970 -19.075 -23.679  1.00  0.00           C  
ATOM   4816  C   MET A 320      24.460 -18.939 -23.508  1.00  0.00           C  
ATOM   4817  O   MET A 320      24.004 -18.207 -22.638  1.00  0.00           O  
ATOM   4818  CB  MET A 320      26.404 -20.418 -23.130  1.00  0.00           C  
ATOM   4819  CG  MET A 320      27.859 -20.710 -23.377  1.00  0.00           C  
ATOM   4820  SD  MET A 320      28.428 -22.169 -22.613  1.00  0.00           S  
ATOM   4821  CE  MET A 320      30.071 -22.340 -23.291  1.00  0.00           C  
ATOM   4822  H   MET A 320      26.705 -18.011 -21.959  1.00  0.00           H  
ATOM   4823  HA  MET A 320      26.207 -19.025 -24.739  1.00  0.00           H  
ATOM   4824 1HB  MET A 320      26.204 -20.458 -22.076  1.00  0.00           H  
ATOM   4825 2HB  MET A 320      25.818 -21.211 -23.610  1.00  0.00           H  
ATOM   4826 1HG  MET A 320      27.997 -20.821 -24.449  1.00  0.00           H  
ATOM   4827 2HG  MET A 320      28.465 -19.883 -23.022  1.00  0.00           H  
ATOM   4828 1HE  MET A 320      30.540 -23.234 -22.878  1.00  0.00           H  
ATOM   4829 2HE  MET A 320      30.003 -22.434 -24.373  1.00  0.00           H  
ATOM   4830 3HE  MET A 320      30.667 -21.465 -23.036  1.00  0.00           H  
ATOM   4831  N   ALA A 321      23.655 -19.603 -24.331  1.00  0.00           N  
ATOM   4832  CA  ALA A 321      22.224 -19.433 -24.075  1.00  0.00           C  
ATOM   4833  C   ALA A 321      21.733 -20.383 -22.971  1.00  0.00           C  
ATOM   4834  O   ALA A 321      21.376 -19.920 -21.877  1.00  0.00           O  
ATOM   4835  CB  ALA A 321      21.414 -19.640 -25.344  1.00  0.00           C  
ATOM   4836  H   ALA A 321      24.016 -20.227 -25.063  1.00  0.00           H  
ATOM   4837  HA  ALA A 321      22.061 -18.411 -23.742  1.00  0.00           H  
ATOM   4838 1HB  ALA A 321      20.363 -19.468 -25.124  1.00  0.00           H  
ATOM   4839 2HB  ALA A 321      21.749 -18.932 -26.104  1.00  0.00           H  
ATOM   4840 3HB  ALA A 321      21.523 -20.631 -25.718  1.00  0.00           H  
ATOM   4841  N   ILE A 322      21.824 -21.697 -23.216  1.00  0.00           N  
ATOM   4842  CA  ILE A 322      21.362 -22.698 -22.247  1.00  0.00           C  
ATOM   4843  C   ILE A 322      22.485 -23.611 -21.788  1.00  0.00           C  
ATOM   4844  O   ILE A 322      23.114 -24.281 -22.608  1.00  0.00           O  
ATOM   4845  CB  ILE A 322      20.243 -23.608 -22.819  1.00  0.00           C  
ATOM   4846  CG1 ILE A 322      19.008 -22.805 -23.217  1.00  0.00           C  
ATOM   4847  CG2 ILE A 322      19.874 -24.692 -21.803  1.00  0.00           C  
ATOM   4848  CD1 ILE A 322      17.979 -23.646 -23.922  1.00  0.00           C  
ATOM   4849  H   ILE A 322      22.207 -22.001 -24.109  1.00  0.00           H  
ATOM   4850  HA  ILE A 322      20.974 -22.179 -21.374  1.00  0.00           H  
ATOM   4851  HB  ILE A 322      20.609 -24.089 -23.722  1.00  0.00           H  
ATOM   4852 1HG1 ILE A 322      18.554 -22.374 -22.333  1.00  0.00           H  
ATOM   4853 2HG1 ILE A 322      19.305 -21.995 -23.885  1.00  0.00           H  
ATOM   4854 1HG2 ILE A 322      19.107 -25.340 -22.221  1.00  0.00           H  
ATOM   4855 2HG2 ILE A 322      20.756 -25.287 -21.567  1.00  0.00           H  
ATOM   4856 3HG2 ILE A 322      19.498 -24.224 -20.891  1.00  0.00           H  
ATOM   4857 1HD1 ILE A 322      17.123 -23.027 -24.185  1.00  0.00           H  
ATOM   4858 2HD1 ILE A 322      18.414 -24.073 -24.825  1.00  0.00           H  
ATOM   4859 3HD1 ILE A 322      17.652 -24.452 -23.268  1.00  0.00           H  
ATOM   4860  N   ILE A 323      22.706 -23.657 -20.479  1.00  0.00           N  
ATOM   4861  CA  ILE A 323      23.736 -24.509 -19.909  1.00  0.00           C  
ATOM   4862  C   ILE A 323      23.193 -25.563 -18.954  1.00  0.00           C  
ATOM   4863  O   ILE A 323      22.455 -25.233 -18.023  1.00  0.00           O  
ATOM   4864  CB  ILE A 323      24.795 -23.696 -19.144  1.00  0.00           C  
ATOM   4865  CG1 ILE A 323      25.524 -22.722 -20.070  1.00  0.00           C  
ATOM   4866  CG2 ILE A 323      25.751 -24.652 -18.396  1.00  0.00           C  
ATOM   4867  CD1 ILE A 323      26.451 -21.802 -19.322  1.00  0.00           C  
ATOM   4868  H   ILE A 323      22.150 -23.061 -19.870  1.00  0.00           H  
ATOM   4869  HA  ILE A 323      24.233 -25.010 -20.722  1.00  0.00           H  
ATOM   4870  HB  ILE A 323      24.296 -23.079 -18.420  1.00  0.00           H  
ATOM   4871 1HG1 ILE A 323      26.085 -23.262 -20.790  1.00  0.00           H  
ATOM   4872 2HG1 ILE A 323      24.791 -22.111 -20.595  1.00  0.00           H  
ATOM   4873 1HG2 ILE A 323      26.481 -24.074 -17.833  1.00  0.00           H  
ATOM   4874 2HG2 ILE A 323      25.182 -25.271 -17.703  1.00  0.00           H  
ATOM   4875 3HG2 ILE A 323      26.255 -25.296 -19.089  1.00  0.00           H  
ATOM   4876 1HD1 ILE A 323      26.943 -21.120 -20.007  1.00  0.00           H  
ATOM   4877 2HD1 ILE A 323      25.881 -21.229 -18.592  1.00  0.00           H  
ATOM   4878 3HD1 ILE A 323      27.204 -22.394 -18.808  1.00  0.00           H  
ATOM   4879  N   VAL A 324      23.541 -26.822 -19.204  1.00  0.00           N  
ATOM   4880  CA  VAL A 324      23.148 -27.912 -18.317  1.00  0.00           C  
ATOM   4881  C   VAL A 324      24.363 -28.717 -17.896  1.00  0.00           C  
ATOM   4882  O   VAL A 324      24.973 -29.397 -18.727  1.00  0.00           O  
ATOM   4883  CB  VAL A 324      22.165 -28.869 -18.996  1.00  0.00           C  
ATOM   4884  CG1 VAL A 324      21.817 -29.974 -18.053  1.00  0.00           C  
ATOM   4885  CG2 VAL A 324      20.891 -28.110 -19.445  1.00  0.00           C  
ATOM   4886  H   VAL A 324      24.129 -27.005 -20.018  1.00  0.00           H  
ATOM   4887  HA  VAL A 324      22.677 -27.493 -17.433  1.00  0.00           H  
ATOM   4888  HB  VAL A 324      22.647 -29.330 -19.819  1.00  0.00           H  
ATOM   4889 1HG1 VAL A 324      21.151 -30.662 -18.542  1.00  0.00           H  
ATOM   4890 2HG1 VAL A 324      22.729 -30.496 -17.764  1.00  0.00           H  
ATOM   4891 3HG1 VAL A 324      21.336 -29.558 -17.165  1.00  0.00           H  
ATOM   4892 1HG2 VAL A 324      20.203 -28.806 -19.924  1.00  0.00           H  
ATOM   4893 2HG2 VAL A 324      20.409 -27.664 -18.574  1.00  0.00           H  
ATOM   4894 3HG2 VAL A 324      21.156 -27.326 -20.149  1.00  0.00           H  
ATOM   4895  N   GLY A 325      24.667 -28.727 -16.613  1.00  0.00           N  
ATOM   4896  CA  GLY A 325      25.843 -29.461 -16.203  1.00  0.00           C  
ATOM   4897  C   GLY A 325      25.609 -30.394 -15.044  1.00  0.00           C  
ATOM   4898  O   GLY A 325      24.765 -30.148 -14.180  1.00  0.00           O  
ATOM   4899  H   GLY A 325      24.115 -28.185 -15.947  1.00  0.00           H  
ATOM   4900 1HA  GLY A 325      26.215 -30.023 -17.044  1.00  0.00           H  
ATOM   4901 2HA  GLY A 325      26.619 -28.746 -15.927  1.00  0.00           H  
ATOM   4902  N   ASN A 326      26.350 -31.494 -15.044  1.00  0.00           N  
ATOM   4903  CA  ASN A 326      26.267 -32.464 -13.971  1.00  0.00           C  
ATOM   4904  C   ASN A 326      24.823 -32.840 -13.703  1.00  0.00           C  
ATOM   4905  O   ASN A 326      24.410 -32.908 -12.550  1.00  0.00           O  
ATOM   4906  CB  ASN A 326      26.925 -31.878 -12.755  1.00  0.00           C  
ATOM   4907  CG  ASN A 326      28.370 -31.672 -13.020  1.00  0.00           C  
ATOM   4908  OD1 ASN A 326      29.040 -32.605 -13.455  1.00  0.00           O  
ATOM   4909  ND2 ASN A 326      28.852 -30.482 -12.832  1.00  0.00           N  
ATOM   4910  H   ASN A 326      26.998 -31.640 -15.817  1.00  0.00           H  
ATOM   4911  HA  ASN A 326      26.793 -33.369 -14.278  1.00  0.00           H  
ATOM   4912 1HB  ASN A 326      26.478 -30.922 -12.493  1.00  0.00           H  
ATOM   4913 2HB  ASN A 326      26.796 -32.535 -11.908  1.00  0.00           H  
ATOM   4914 1HD2 ASN A 326      29.829 -30.309 -13.036  1.00  0.00           H  
ATOM   4915 2HD2 ASN A 326      28.263 -29.735 -12.534  1.00  0.00           H  
ATOM   4916  N   ALA A 327      24.056 -33.077 -14.761  1.00  0.00           N  
ATOM   4917  CA  ALA A 327      22.629 -33.312 -14.551  1.00  0.00           C  
ATOM   4918  C   ALA A 327      22.096 -34.491 -15.300  1.00  0.00           C  
ATOM   4919  O   ALA A 327      22.457 -34.754 -16.450  1.00  0.00           O  
ATOM   4920  CB  ALA A 327      21.832 -32.088 -14.979  1.00  0.00           C  
ATOM   4921  H   ALA A 327      24.503 -33.074 -15.677  1.00  0.00           H  
ATOM   4922  HA  ALA A 327      22.470 -33.492 -13.488  1.00  0.00           H  
ATOM   4923 1HB  ALA A 327      20.770 -32.266 -14.784  1.00  0.00           H  
ATOM   4924 2HB  ALA A 327      22.167 -31.214 -14.418  1.00  0.00           H  
ATOM   4925 3HB  ALA A 327      21.983 -31.926 -16.030  1.00  0.00           H  
ATOM   4926  N   THR A 328      21.152 -35.153 -14.677  1.00  0.00           N  
ATOM   4927  CA  THR A 328      20.535 -36.263 -15.358  1.00  0.00           C  
ATOM   4928  C   THR A 328      19.225 -35.815 -15.997  1.00  0.00           C
[truncated: 532,288 more chars]
