# Supplementary material for: The transformative power of transformers in protein structure prediction
Source: Proc Natl Acad Sci U S A. 2023 Jul 31;120(32):e2303499120. doi: 10.1073/pnas.2303499120 (PMC10410766; doi:10.1073/pnas.2303499120)
Supplement: Supplementary file 2 — Dataset S01 (GZ) [file pnas.2303499120.sd01.gz › SI_Data/predicted_structures/RoseTTAFold/T1146.pdb]

HEADER                                            26-DEC-22   XXXX              
EXPDTA    THEORETICAL MODEL                                                     
REMARK 220                                                                      
REMARK 220 EXPERIMENTAL DETAILS                                                 
REMARK 220  EXPERIMENT TYPE                : THEORETICAL MODELLING              
REMARK 220  DATE OF DATA COLLECTION        : 26-DEC-22                          
REMARK 220                                                                      
REMARK 220 REMARK: MODEL GENERATED BY ROSETTA                                   
REMARK 220  VERSION 2022.39+release.d8d9982                                     
ATOM      1  N   MET A   1      -0.576   0.967   0.077  1.00  0.00           N  
ATOM      2  CA  MET A   1       0.375   1.619  -0.801  1.00  0.00           C  
ATOM      3  C   MET A   1      -0.290   2.622  -1.673  1.00  0.00           C  
ATOM      4  O   MET A   1       0.017   2.678  -2.862  1.00  0.00           O  
ATOM      5  CB  MET A   1       0.966   0.612  -1.743  1.00  0.00           C  
ATOM      6  CG  MET A   1      -0.022  -0.046  -2.562  1.00  0.00           C  
ATOM      7  SD  MET A   1       0.715  -1.317  -3.430  1.00  0.00           S  
ATOM      8  CE  MET A   1       1.104  -2.429  -2.189  1.00  0.00           C  
ATOM      9 1H   MET A   1      -0.662   0.007  -0.217  1.00  0.00           H  
ATOM     10 2H   MET A   1      -0.363   0.970   1.069  1.00  0.00           H  
ATOM     11 3H   MET A   1      -1.461   1.424  -0.074  1.00  0.00           H  
ATOM     12  HA  MET A   1       1.130   2.112  -0.198  1.00  0.00           H  
ATOM     13 1HB  MET A   1       1.613   1.149  -2.423  1.00  0.00           H  
ATOM     14 2HB  MET A   1       1.523  -0.127  -1.308  1.00  0.00           H  
ATOM     15 1HG  MET A   1      -0.824  -0.453  -1.949  1.00  0.00           H  
ATOM     16 2HG  MET A   1      -0.439   0.665  -3.270  1.00  0.00           H  
ATOM     17 1HE  MET A   1       1.620  -3.270  -2.586  1.00  0.00           H  
ATOM     18 2HE  MET A   1       1.744  -1.935  -1.492  1.00  0.00           H  
ATOM     19 3HE  MET A   1       0.197  -2.754  -1.704  1.00  0.00           H  
ATOM     20  N   ARG A   2      -1.287   3.330  -1.163  1.00  0.00           N  
ATOM     21  CA  ARG A   2      -2.056   4.136  -2.082  1.00  0.00           C  
ATOM     22  C   ARG A   2      -2.209   5.622  -1.788  1.00  0.00           C  
ATOM     23  O   ARG A   2      -3.310   6.088  -1.507  1.00  0.00           O  
ATOM     24  CB  ARG A   2      -3.396   3.476  -2.279  1.00  0.00           C  
ATOM     25  CG  ARG A   2      -3.228   2.061  -2.865  1.00  0.00           C  
ATOM     26  CD  ARG A   2      -4.443   1.432  -3.176  1.00  0.00           C  
ATOM     27  NE  ARG A   2      -5.011   1.979  -4.337  1.00  0.00           N  
ATOM     28  CZ  ARG A   2      -6.029   2.802  -4.341  1.00  0.00           C  
ATOM     29  NH1 ARG A   2      -6.569   3.157  -3.209  1.00  0.00           N  
ATOM     30  NH2 ARG A   2      -6.463   3.238  -5.494  1.00  0.00           N  
ATOM     31  H   ARG A   2      -1.522   3.326  -0.186  1.00  0.00           H  
ATOM     32  HA  ARG A   2      -1.564   4.067  -3.024  1.00  0.00           H  
ATOM     33 1HB  ARG A   2      -3.921   3.405  -1.328  1.00  0.00           H  
ATOM     34 2HB  ARG A   2      -4.010   4.069  -2.958  1.00  0.00           H  
ATOM     35 1HG  ARG A   2      -2.641   2.131  -3.759  1.00  0.00           H  
ATOM     36 2HG  ARG A   2      -2.730   1.418  -2.161  1.00  0.00           H  
ATOM     37 1HD  ARG A   2      -4.303   0.366  -3.315  1.00  0.00           H  
ATOM     38 2HD  ARG A   2      -5.106   1.612  -2.357  1.00  0.00           H  
ATOM     39  HE  ARG A   2      -4.618   1.720  -5.247  1.00  0.00           H  
ATOM     40 1HH1 ARG A   2      -6.183   2.811  -2.343  1.00  0.00           H  
ATOM     41 2HH1 ARG A   2      -7.350   3.787  -3.191  1.00  0.00           H  
ATOM     42 1HH2 ARG A   2      -5.986   2.903  -6.343  1.00  0.00           H  
ATOM     43 2HH2 ARG A   2      -7.256   3.852  -5.563  1.00  0.00           H  
ATOM     44  N   PHE A   3      -1.089   6.338  -1.870  1.00  0.00           N  
ATOM     45  CA  PHE A   3      -1.023   7.803  -1.821  1.00  0.00           C  
ATOM     46  C   PHE A   3      -1.430   8.304  -3.199  1.00  0.00           C  
ATOM     47  O   PHE A   3      -1.238   7.584  -4.172  1.00  0.00           O  
ATOM     48  CB  PHE A   3       0.369   8.333  -1.499  1.00  0.00           C  
ATOM     49  CG  PHE A   3       0.440   9.867  -1.457  1.00  0.00           C  
ATOM     50  CD1 PHE A   3       0.042  10.602  -0.345  1.00  0.00           C  
ATOM     51  CD2 PHE A   3       0.897  10.567  -2.562  1.00  0.00           C  
ATOM     52  CE1 PHE A   3       0.116  11.997  -0.362  1.00  0.00           C  
ATOM     53  CE2 PHE A   3       0.966  11.925  -2.580  1.00  0.00           C  
ATOM     54  CZ  PHE A   3       0.578  12.654  -1.489  1.00  0.00           C  
ATOM     55  H   PHE A   3      -0.233   5.831  -2.046  1.00  0.00           H  
ATOM     56  HA  PHE A   3      -1.731   8.178  -1.083  1.00  0.00           H  
ATOM     57 1HB  PHE A   3       0.692   7.949  -0.538  1.00  0.00           H  
ATOM     58 2HB  PHE A   3       1.073   7.985  -2.238  1.00  0.00           H  
ATOM     59  HD1 PHE A   3      -0.325  10.080   0.538  1.00  0.00           H  
ATOM     60  HD2 PHE A   3       1.197  10.017  -3.433  1.00  0.00           H  
ATOM     61  HE1 PHE A   3      -0.193  12.570   0.509  1.00  0.00           H  
ATOM     62  HE2 PHE A   3       1.322  12.412  -3.466  1.00  0.00           H  
ATOM     63  HZ  PHE A   3       0.630  13.737  -1.514  1.00  0.00           H  
ATOM     64  N   LEU A   4      -2.074   9.460  -3.298  1.00  0.00           N  
ATOM     65  CA  LEU A   4      -2.424   9.969  -4.623  1.00  0.00           C  
ATOM     66  C   LEU A   4      -2.277  11.491  -4.744  1.00  0.00           C  
ATOM     67  O   LEU A   4      -2.661  12.222  -3.829  1.00  0.00           O  
ATOM     68  CB  LEU A   4      -3.816   9.476  -4.947  1.00  0.00           C  
ATOM     69  CG  LEU A   4      -4.390   9.776  -6.237  1.00  0.00           C  
ATOM     70  CD1 LEU A   4      -5.256   8.626  -6.672  1.00  0.00           C  
ATOM     71  CD2 LEU A   4      -5.235  10.959  -6.117  1.00  0.00           C  
ATOM     72  H   LEU A   4      -2.259  10.011  -2.473  1.00  0.00           H  
ATOM     73  HA  LEU A   4      -1.765   9.518  -5.334  1.00  0.00           H  
ATOM     74 1HB  LEU A   4      -3.813   8.403  -4.855  1.00  0.00           H  
ATOM     75 2HB  LEU A   4      -4.466   9.907  -4.227  1.00  0.00           H  
ATOM     76  HG  LEU A   4      -3.602   9.942  -6.951  1.00  0.00           H  
ATOM     77 1HD1 LEU A   4      -5.684   8.858  -7.609  1.00  0.00           H  
ATOM     78 2HD1 LEU A   4      -4.654   7.746  -6.761  1.00  0.00           H  
ATOM     79 3HD1 LEU A   4      -6.048   8.459  -5.953  1.00  0.00           H  
ATOM     80 1HD2 LEU A   4      -5.673  11.168  -7.085  1.00  0.00           H  
ATOM     81 2HD2 LEU A   4      -6.028  10.771  -5.390  1.00  0.00           H  
ATOM     82 3HD2 LEU A   4      -4.633  11.798  -5.783  1.00  0.00           H  
ATOM     83  N   TRP A   5      -1.689  11.971  -5.864  1.00  0.00           N  
ATOM     84  CA  TRP A   5      -1.512  13.417  -6.060  1.00  0.00           C  
ATOM     85  C   TRP A   5      -2.765  14.065  -6.613  1.00  0.00           C  
ATOM     86  O   TRP A   5      -3.235  15.072  -6.099  1.00  0.00           O  
ATOM     87  CB  TRP A   5      -0.483  13.708  -7.141  1.00  0.00           C  
ATOM     88  CG  TRP A   5       0.818  13.171  -6.945  1.00  0.00           C  
ATOM     89  CD1 TRP A   5       1.328  12.174  -7.663  1.00  0.00           C  
ATOM     90  CD2 TRP A   5       1.830  13.548  -6.034  1.00  0.00           C  
ATOM     91  NE1 TRP A   5       2.554  11.899  -7.257  1.00  0.00           N  
ATOM     92  CE2 TRP A   5       2.891  12.716  -6.264  1.00  0.00           C  
ATOM     93  CE3 TRP A   5       1.931  14.487  -5.067  1.00  0.00           C  
ATOM     94  CZ2 TRP A   5       4.041  12.795  -5.546  1.00  0.00           C  
ATOM     95  CZ3 TRP A   5       3.088  14.534  -4.371  1.00  0.00           C  
ATOM     96  CH2 TRP A   5       4.094  13.719  -4.600  1.00  0.00           C  
ATOM     97  H   TRP A   5      -1.387  11.336  -6.604  1.00  0.00           H  
ATOM     98  HA  TRP A   5      -1.246  13.880  -5.112  1.00  0.00           H  
ATOM     99 1HB  TRP A   5      -0.849  13.340  -8.096  1.00  0.00           H  
ATOM    100 2HB  TRP A   5      -0.385  14.789  -7.233  1.00  0.00           H  
ATOM    101  HD1 TRP A   5       0.819  11.661  -8.462  1.00  0.00           H  
ATOM    102  HE1 TRP A   5       3.131  11.182  -7.639  1.00  0.00           H  
ATOM    103  HE3 TRP A   5       1.122  15.163  -4.858  1.00  0.00           H  
ATOM    104  HZ2 TRP A   5       4.888  12.156  -5.700  1.00  0.00           H  
ATOM    105  HZ3 TRP A   5       3.188  15.225  -3.644  1.00  0.00           H  
ATOM    106  HH2 TRP A   5       4.992  13.814  -4.002  1.00  0.00           H  
ATOM    107  N   SER A   6      -3.310  13.417  -7.647  1.00  0.00           N  
ATOM    108  CA  SER A   6      -4.470  13.830  -8.467  1.00  0.00           C  
ATOM    109  C   SER A   6      -4.223  15.036  -9.391  1.00  0.00           C  
ATOM    110  O   SER A   6      -3.149  15.656  -9.426  1.00  0.00           O  
ATOM    111  CB  SER A   6      -5.721  14.174  -7.634  1.00  0.00           C  
ATOM    112  OG  SER A   6      -5.628  15.377  -6.922  1.00  0.00           O  
ATOM    113  H   SER A   6      -2.823  12.562  -7.931  1.00  0.00           H  
ATOM    114  HA  SER A   6      -4.734  12.987  -9.107  1.00  0.00           H  
ATOM    115 1HB  SER A   6      -6.575  14.217  -8.289  1.00  0.00           H  
ATOM    116 2HB  SER A   6      -5.913  13.403  -6.941  1.00  0.00           H  
ATOM    117  HG  SER A   6      -4.758  15.405  -6.546  1.00  0.00           H  
ATOM    118  N   ALA A   7      -5.282  15.337 -10.140  1.00  0.00           N  
ATOM    119  CA  ALA A   7      -5.384  16.436 -11.083  1.00  0.00           C  
ATOM    120  C   ALA A   7      -5.343  17.733 -10.334  1.00  0.00           C  
ATOM    121  O   ALA A   7      -5.575  17.753  -9.129  1.00  0.00           O  
ATOM    122  CB  ALA A   7      -6.653  16.338 -11.870  1.00  0.00           C  
ATOM    123  H   ALA A   7      -6.094  14.755 -10.030  1.00  0.00           H  
ATOM    124  HA  ALA A   7      -4.527  16.401 -11.756  1.00  0.00           H  
ATOM    125 1HB  ALA A   7      -6.719  17.156 -12.555  1.00  0.00           H  
ATOM    126 2HB  ALA A   7      -6.654  15.402 -12.416  1.00  0.00           H  
ATOM    127 3HB  ALA A   7      -7.498  16.376 -11.184  1.00  0.00           H  
ATOM    128  N   THR A   8      -4.981  18.805 -11.020  1.00  0.00           N  
ATOM    129  CA  THR A   8      -4.849  20.143 -10.440  1.00  0.00           C  
ATOM    130  C   THR A   8      -3.623  20.219  -9.531  1.00  0.00           C  
ATOM    131  O   THR A   8      -2.737  21.012  -9.801  1.00  0.00           O  
ATOM    132  CB  THR A   8      -6.105  20.608  -9.667  1.00  0.00           C  
ATOM    133  OG1 THR A   8      -7.234  20.641 -10.547  1.00  0.00           O  
ATOM    134  CG2 THR A   8      -5.861  22.001  -9.116  1.00  0.00           C  
ATOM    135  H   THR A   8      -4.793  18.697 -12.006  1.00  0.00           H  
ATOM    136  HA  THR A   8      -4.699  20.851 -11.256  1.00  0.00           H  
ATOM    137  HB  THR A   8      -6.318  19.954  -8.834  1.00  0.00           H  
ATOM    138  HG1 THR A   8      -8.006  20.938 -10.058  1.00  0.00           H  
ATOM    139 1HG2 THR A   8      -6.743  22.337  -8.575  1.00  0.00           H  
ATOM    140 2HG2 THR A   8      -5.006  21.978  -8.439  1.00  0.00           H  
ATOM    141 3HG2 THR A   8      -5.654  22.686  -9.936  1.00  0.00           H  
ATOM    142  N   MET A   9      -3.505  19.352  -8.522  1.00  0.00           N  
ATOM    143  CA  MET A   9      -2.319  19.372  -7.670  1.00  0.00           C  
ATOM    144  C   MET A   9      -1.062  19.236  -8.512  1.00  0.00           C  
ATOM    145  O   MET A   9      -0.107  19.991  -8.325  1.00  0.00           O  
ATOM    146  CB  MET A   9      -2.324  18.244  -6.641  1.00  0.00           C  
ATOM    147  CG  MET A   9      -1.111  18.313  -5.664  1.00  0.00           C  
ATOM    148  SD  MET A   9      -1.019  16.957  -4.460  1.00  0.00           S  
ATOM    149  CE  MET A   9      -2.393  17.276  -3.379  1.00  0.00           C  
ATOM    150  H   MET A   9      -4.263  18.698  -8.353  1.00  0.00           H  
ATOM    151  HA  MET A   9      -2.276  20.329  -7.152  1.00  0.00           H  
ATOM    152 1HB  MET A   9      -3.245  18.268  -6.063  1.00  0.00           H  
ATOM    153 2HB  MET A   9      -2.290  17.279  -7.160  1.00  0.00           H  
ATOM    154 1HG  MET A   9      -0.190  18.308  -6.249  1.00  0.00           H  
ATOM    155 2HG  MET A   9      -1.152  19.252  -5.112  1.00  0.00           H  
ATOM    156 1HE  MET A   9      -2.424  16.513  -2.607  1.00  0.00           H  
ATOM    157 2HE  MET A   9      -2.281  18.256  -2.920  1.00  0.00           H  
ATOM    158 3HE  MET A   9      -3.320  17.245  -3.957  1.00  0.00           H  
ATOM    159  N   LEU A  10      -1.046  18.300  -9.465  1.00  0.00           N  
ATOM    160  CA  LEU A  10       0.137  18.169 -10.312  1.00  0.00           C  
ATOM    161  C   LEU A  10       0.373  19.404 -11.206  1.00  0.00           C  
ATOM    162  O   LEU A  10       1.514  19.830 -11.410  1.00  0.00           O  
ATOM    163  CB  LEU A  10       0.024  16.886 -11.133  1.00  0.00           C  
ATOM    164  CG  LEU A  10       0.151  15.602 -10.280  1.00  0.00           C  
ATOM    165  CD1 LEU A  10      -0.168  14.365 -11.118  1.00  0.00           C  
ATOM    166  CD2 LEU A  10       1.578  15.537  -9.713  1.00  0.00           C  
ATOM    167  H   LEU A  10      -1.835  17.653  -9.574  1.00  0.00           H  
ATOM    168  HA  LEU A  10       1.001  18.061  -9.658  1.00  0.00           H  
ATOM    169 1HB  LEU A  10      -0.950  16.868 -11.624  1.00  0.00           H  
ATOM    170 2HB  LEU A  10       0.803  16.878 -11.893  1.00  0.00           H  
ATOM    171  HG  LEU A  10      -0.565  15.640  -9.462  1.00  0.00           H  
ATOM    172 1HD1 LEU A  10      -0.079  13.473 -10.497  1.00  0.00           H  
ATOM    173 2HD1 LEU A  10      -1.189  14.441 -11.497  1.00  0.00           H  
ATOM    174 3HD1 LEU A  10       0.526  14.297 -11.951  1.00  0.00           H  
ATOM    175 1HD2 LEU A  10       1.695  14.656  -9.109  1.00  0.00           H  
ATOM    176 2HD2 LEU A  10       2.293  15.501 -10.534  1.00  0.00           H  
ATOM    177 3HD2 LEU A  10       1.772  16.420  -9.103  1.00  0.00           H  
ATOM    178  N   SER A  11      -0.700  20.015 -11.720  1.00  0.00           N  
ATOM    179  CA  SER A  11      -0.537  21.197 -12.578  1.00  0.00           C  
ATOM    180  C   SER A  11       0.034  22.349 -11.756  1.00  0.00           C  
ATOM    181  O   SER A  11       0.936  23.079 -12.193  1.00  0.00           O  
ATOM    182  CB  SER A  11      -1.870  21.604 -13.186  1.00  0.00           C  
ATOM    183  OG  SER A  11      -2.341  20.627 -14.081  1.00  0.00           O  
ATOM    184  H   SER A  11      -1.624  19.666 -11.505  1.00  0.00           H  
ATOM    185  HA  SER A  11       0.166  20.959 -13.376  1.00  0.00           H  
ATOM    186 1HB  SER A  11      -2.599  21.755 -12.390  1.00  0.00           H  
ATOM    187 2HB  SER A  11      -1.757  22.554 -13.706  1.00  0.00           H  
ATOM    188  HG  SER A  11      -3.205  20.941 -14.389  1.00  0.00           H  
ATOM    189  N   VAL A  12      -0.489  22.469 -10.542  1.00  0.00           N  
ATOM    190  CA  VAL A  12      -0.080  23.468  -9.588  1.00  0.00           C  
ATOM    191  C   VAL A  12       1.343  23.233  -9.163  1.00  0.00           C  
ATOM    192  O   VAL A  12       2.115  24.182  -9.096  1.00  0.00           O  
ATOM    193  CB  VAL A  12      -1.031  23.496  -8.387  1.00  0.00           C  
ATOM    194  CG1 VAL A  12      -0.474  24.378  -7.312  1.00  0.00           C  
ATOM    195  CG2 VAL A  12      -2.387  24.037  -8.845  1.00  0.00           C  
ATOM    196  H   VAL A  12      -1.225  21.829 -10.269  1.00  0.00           H  
ATOM    197  HA  VAL A  12      -0.130  24.434 -10.062  1.00  0.00           H  
ATOM    198  HB  VAL A  12      -1.142  22.489  -7.989  1.00  0.00           H  
ATOM    199 1HG1 VAL A  12      -1.155  24.391  -6.463  1.00  0.00           H  
ATOM    200 2HG1 VAL A  12       0.480  23.976  -7.004  1.00  0.00           H  
ATOM    201 3HG1 VAL A  12      -0.345  25.391  -7.691  1.00  0.00           H  
ATOM    202 1HG2 VAL A  12      -3.074  24.055  -8.002  1.00  0.00           H  
ATOM    203 2HG2 VAL A  12      -2.260  25.046  -9.234  1.00  0.00           H  
ATOM    204 3HG2 VAL A  12      -2.794  23.407  -9.626  1.00  0.00           H  
ATOM    205  N   SER A  13       1.711  21.979  -8.906  1.00  0.00           N  
ATOM    206  CA  SER A  13       3.063  21.673  -8.496  1.00  0.00           C  
ATOM    207  C   SER A  13       4.045  22.141  -9.554  1.00  0.00           C  
ATOM    208  O   SER A  13       5.047  22.768  -9.234  1.00  0.00           O  
ATOM    209  CB  SER A  13       3.227  20.180  -8.305  1.00  0.00           C  
ATOM    210  OG  SER A  13       2.442  19.697  -7.245  1.00  0.00           O  
ATOM    211  H   SER A  13       1.029  21.230  -8.962  1.00  0.00           H  
ATOM    212  HA  SER A  13       3.273  22.185  -7.561  1.00  0.00           H  
ATOM    213 1HB  SER A  13       2.951  19.668  -9.224  1.00  0.00           H  
ATOM    214 2HB  SER A  13       4.270  19.954  -8.115  1.00  0.00           H  
ATOM    215  HG  SER A  13       1.512  19.947  -7.484  1.00  0.00           H  
ATOM    216  N   LEU A  14       3.745  21.921 -10.821  1.00  0.00           N  
ATOM    217  CA  LEU A  14       4.676  22.378 -11.837  1.00  0.00           C  
ATOM    218  C   LEU A  14       4.804  23.910 -11.785  1.00  0.00           C  
ATOM    219  O   LEU A  14       5.910  24.457 -11.830  1.00  0.00           O  
ATOM    220  CB  LEU A  14       4.185  21.859 -13.187  1.00  0.00           C  
ATOM    221  CG  LEU A  14       4.314  20.319 -13.318  1.00  0.00           C  
ATOM    222  CD1 LEU A  14       3.591  19.822 -14.545  1.00  0.00           C  
ATOM    223  CD2 LEU A  14       5.789  19.966 -13.391  1.00  0.00           C  
ATOM    224  H   LEU A  14       2.902  21.397 -11.074  1.00  0.00           H  
ATOM    225  HA  LEU A  14       5.655  21.944 -11.632  1.00  0.00           H  
ATOM    226 1HB  LEU A  14       3.133  22.120 -13.303  1.00  0.00           H  
ATOM    227 2HB  LEU A  14       4.757  22.331 -13.986  1.00  0.00           H  
ATOM    228  HG  LEU A  14       3.867  19.844 -12.446  1.00  0.00           H  
ATOM    229 1HD1 LEU A  14       3.689  18.742 -14.619  1.00  0.00           H  
ATOM    230 2HD1 LEU A  14       2.533  20.084 -14.474  1.00  0.00           H  
ATOM    231 3HD1 LEU A  14       4.011  20.274 -15.412  1.00  0.00           H  
ATOM    232 1HD2 LEU A  14       5.899  18.885 -13.466  1.00  0.00           H  
ATOM    233 2HD2 LEU A  14       6.234  20.442 -14.267  1.00  0.00           H  
ATOM    234 3HD2 LEU A  14       6.285  20.324 -12.492  1.00  0.00           H  
ATOM    235  N   MET A  15       3.685  24.606 -11.582  1.00  0.00           N  
ATOM    236  CA  MET A  15       3.725  26.062 -11.480  1.00  0.00           C  
ATOM    237  C   MET A  15       4.457  26.543 -10.216  1.00  0.00           C  
ATOM    238  O   MET A  15       5.154  27.560 -10.242  1.00  0.00           O  
ATOM    239  CB  MET A  15       2.307  26.612 -11.561  1.00  0.00           C  
ATOM    240  CG  MET A  15       1.700  26.453 -12.948  1.00  0.00           C  
ATOM    241  SD  MET A  15       0.118  27.279 -13.166  1.00  0.00           S  
ATOM    242  CE  MET A  15      -0.959  26.225 -12.206  1.00  0.00           C  
ATOM    243  H   MET A  15       2.786  24.119 -11.544  1.00  0.00           H  
ATOM    244  HA  MET A  15       4.277  26.449 -12.323  1.00  0.00           H  
ATOM    245 1HB  MET A  15       1.673  26.089 -10.847  1.00  0.00           H  
ATOM    246 2HB  MET A  15       2.305  27.667 -11.299  1.00  0.00           H  
ATOM    247 1HG  MET A  15       2.396  26.856 -13.675  1.00  0.00           H  
ATOM    248 2HG  MET A  15       1.567  25.392 -13.159  1.00  0.00           H  
ATOM    249 1HE  MET A  15      -1.980  26.601 -12.258  1.00  0.00           H  
ATOM    250 2HE  MET A  15      -0.922  25.205 -12.596  1.00  0.00           H  
ATOM    251 3HE  MET A  15      -0.630  26.238 -11.178  1.00  0.00           H  
ATOM    252  N   LEU A  16       4.325  25.796  -9.117  1.00  0.00           N  
ATOM    253  CA  LEU A  16       4.974  26.134  -7.853  1.00  0.00           C  
ATOM    254  C   LEU A  16       6.459  25.855  -7.855  1.00  0.00           C  
ATOM    255  O   LEU A  16       7.231  26.577  -7.219  1.00  0.00           O  
ATOM    256  CB  LEU A  16       4.424  25.297  -6.690  1.00  0.00           C  
ATOM    257  CG  LEU A  16       3.004  25.526  -6.244  1.00  0.00           C  
ATOM    258  CD1 LEU A  16       2.659  24.455  -5.193  1.00  0.00           C  
ATOM    259  CD2 LEU A  16       2.859  26.917  -5.682  1.00  0.00           C  
ATOM    260  H   LEU A  16       3.725  24.978  -9.157  1.00  0.00           H  
ATOM    261  HA  LEU A  16       4.816  27.192  -7.657  1.00  0.00           H  
ATOM    262 1HB  LEU A  16       4.493  24.255  -6.981  1.00  0.00           H  
ATOM    263 2HB  LEU A  16       5.073  25.442  -5.828  1.00  0.00           H  
ATOM    264  HG  LEU A  16       2.341  25.423  -7.076  1.00  0.00           H  
ATOM    265 1HD1 LEU A  16       1.633  24.589  -4.855  1.00  0.00           H  
ATOM    266 2HD1 LEU A  16       2.768  23.467  -5.630  1.00  0.00           H  
ATOM    267 3HD1 LEU A  16       3.332  24.548  -4.343  1.00  0.00           H  
ATOM    268 1HD2 LEU A  16       1.829  27.071  -5.361  1.00  0.00           H  
ATOM    269 2HD2 LEU A  16       3.529  27.038  -4.831  1.00  0.00           H  
ATOM    270 3HD2 LEU A  16       3.114  27.645  -6.453  1.00  0.00           H  
ATOM    271  N   PHE A  17       6.864  24.795  -8.549  1.00  0.00           N  
ATOM    272  CA  PHE A  17       8.238  24.361  -8.467  1.00  0.00           C  
ATOM    273  C   PHE A  17       9.125  24.669  -9.658  1.00  0.00           C  
ATOM    274  O   PHE A  17      10.344  24.654  -9.505  1.00  0.00           O  
ATOM    275  CB  PHE A  17       8.255  22.881  -8.148  1.00  0.00           C  
ATOM    276  CG  PHE A  17       7.603  22.622  -6.789  1.00  0.00           C  
ATOM    277  CD1 PHE A  17       6.408  21.933  -6.673  1.00  0.00           C  
ATOM    278  CD2 PHE A  17       8.178  23.107  -5.637  1.00  0.00           C  
ATOM    279  CE1 PHE A  17       5.801  21.725  -5.465  1.00  0.00           C  
ATOM    280  CE2 PHE A  17       7.574  22.898  -4.418  1.00  0.00           C  
ATOM    281  CZ  PHE A  17       6.378  22.203  -4.337  1.00  0.00           C  
ATOM    282  H   PHE A  17       6.189  24.236  -9.069  1.00  0.00           H  
ATOM    283  HA  PHE A  17       8.680  24.866  -7.611  1.00  0.00           H  
ATOM    284 1HB  PHE A  17       7.711  22.320  -8.915  1.00  0.00           H  
ATOM    285 2HB  PHE A  17       9.276  22.531  -8.136  1.00  0.00           H  
ATOM    286  HD1 PHE A  17       5.953  21.552  -7.553  1.00  0.00           H  
ATOM    287  HD2 PHE A  17       9.115  23.661  -5.699  1.00  0.00           H  
ATOM    288  HE1 PHE A  17       4.860  21.179  -5.410  1.00  0.00           H  
ATOM    289  HE2 PHE A  17       8.039  23.285  -3.514  1.00  0.00           H  
ATOM    290  HZ  PHE A  17       5.899  22.041  -3.374  1.00  0.00           H  
ATOM    291  N   ALA A  18       8.580  25.039 -10.817  1.00  0.00           N  
ATOM    292  CA  ALA A  18       9.471  25.357 -11.927  1.00  0.00           C  
ATOM    293  C   ALA A  18      10.582  26.365 -11.514  1.00  0.00           C  
ATOM    294  O   ALA A  18      11.747  26.109 -11.815  1.00  0.00           O  
ATOM    295  CB  ALA A  18       8.689  25.874 -13.115  1.00  0.00           C  
ATOM    296  H   ALA A  18       7.570  25.027 -10.966  1.00  0.00           H  
ATOM    297  HA  ALA A  18       9.946  24.437 -12.244  1.00  0.00           H  
ATOM    298 1HB  ALA A  18       9.369  26.046 -13.946  1.00  0.00           H  
ATOM    299 2HB  ALA A  18       7.967  25.113 -13.396  1.00  0.00           H  
ATOM    300 3HB  ALA A  18       8.170  26.784 -12.882  1.00  0.00           H  
ATOM    301  N   PRO A  19      10.319  27.490 -10.790  1.00  0.00           N  
ATOM    302  CA  PRO A  19      11.351  28.416 -10.353  1.00  0.00           C  
ATOM    303  C   PRO A  19      12.283  27.842  -9.282  1.00  0.00           C  
ATOM    304  O   PRO A  19      13.319  28.434  -8.990  1.00  0.00           O  
ATOM    305  CB  PRO A  19      10.551  29.613  -9.830  1.00  0.00           C  
ATOM    306  CG  PRO A  19       9.216  29.053  -9.425  1.00  0.00           C  
ATOM    307  CD  PRO A  19       8.925  27.962 -10.422  1.00  0.00           C  
ATOM    308  HA  PRO A  19      11.935  28.718 -11.234  1.00  0.00           H  
ATOM    309 1HB  PRO A  19      11.091  30.077  -8.989  1.00  0.00           H  
ATOM    310 2HB  PRO A  19      10.468  30.377 -10.614  1.00  0.00           H  
ATOM    311 1HG  PRO A  19       9.253  28.666  -8.390  1.00  0.00           H  
ATOM    312 2HG  PRO A  19       8.453  29.845  -9.436  1.00  0.00           H  
ATOM    313 1HD  PRO A  19       8.317  27.270  -9.876  1.00  0.00           H  
ATOM    314 2HD  PRO A  19       8.403  28.379 -11.286  1.00  0.00           H  
ATOM    315  N   ALA A  20      11.887  26.731  -8.646  1.00  0.00           N  
ATOM    316  CA  ALA A  20      12.688  26.092  -7.606  1.00  0.00           C  
ATOM    317  C   ALA A  20      13.708  25.157  -8.236  1.00  0.00           C  
ATOM    318  O   ALA A  20      14.815  24.988  -7.720  1.00  0.00           O  
ATOM    319  CB  ALA A  20      11.805  25.316  -6.644  1.00  0.00           C  
ATOM    320  H   ALA A  20      11.038  26.260  -8.918  1.00  0.00           H  
ATOM    321  HA  ALA A  20      13.226  26.869  -7.064  1.00  0.00           H  
ATOM    322 1HB  ALA A  20      12.424  24.861  -5.875  1.00  0.00           H  
ATOM    323 2HB  ALA A  20      11.083  25.991  -6.184  1.00  0.00           H  
ATOM    324 3HB  ALA A  20      11.276  24.536  -7.185  1.00  0.00           H  
ATOM    325  N   ILE A  21      13.310  24.524  -9.343  1.00  0.00           N  
ATOM    326  CA  ILE A  21      14.192  23.610 -10.062  1.00  0.00           C  
ATOM    327  C   ILE A  21      15.145  24.376 -10.993  1.00  0.00           C  
ATOM    328  O   ILE A  21      16.265  23.913 -11.261  1.00  0.00           O  
ATOM    329  CB  ILE A  21      13.372  22.515 -10.785  1.00  0.00           C  
ATOM    330  CG1 ILE A  21      12.479  23.074 -11.768  1.00  0.00           C  
ATOM    331  CG2 ILE A  21      12.618  21.740  -9.828  1.00  0.00           C  
ATOM    332  CD1 ILE A  21      11.769  22.038 -12.605  1.00  0.00           C  
ATOM    333  H   ILE A  21      12.363  24.689  -9.685  1.00  0.00           H  
ATOM    334  HA  ILE A  21      14.805  23.097  -9.323  1.00  0.00           H  
ATOM    335  HB  ILE A  21      14.022  21.875 -11.321  1.00  0.00           H  
ATOM    336 1HG1 ILE A  21      11.759  23.653 -11.250  1.00  0.00           H  
ATOM    337 2HG1 ILE A  21      13.027  23.716 -12.416  1.00  0.00           H  
ATOM    338 1HG2 ILE A  21      12.066  20.969 -10.369  1.00  0.00           H  
ATOM    339 2HG2 ILE A  21      13.298  21.280  -9.121  1.00  0.00           H  
ATOM    340 3HG2 ILE A  21      11.921  22.394  -9.300  1.00  0.00           H  
ATOM    341 1HD1 ILE A  21      11.112  22.536 -13.318  1.00  0.00           H  
ATOM    342 2HD1 ILE A  21      12.502  21.443 -13.150  1.00  0.00           H  
ATOM    343 3HD1 ILE A  21      11.179  21.390 -11.959  1.00  0.00           H  
ATOM    344  N   PHE A  22      14.699  25.559 -11.439  1.00  0.00           N  
ATOM    345  CA  PHE A  22      15.491  26.500 -12.221  1.00  0.00           C  
ATOM    346  C   PHE A  22      16.570  27.030 -11.289  1.00  0.00           C  
ATOM    347  O   PHE A  22      16.281  27.311 -10.129  1.00  0.00           O  
ATOM    348  CB  PHE A  22      14.612  27.637 -12.732  1.00  0.00           C  
ATOM    349  CG  PHE A  22      15.293  28.578 -13.678  1.00  0.00           C  
ATOM    350  CD1 PHE A  22      15.473  28.225 -15.011  1.00  0.00           C  
ATOM    351  CD2 PHE A  22      15.757  29.811 -13.249  1.00  0.00           C  
ATOM    352  CE1 PHE A  22      16.100  29.086 -15.893  1.00  0.00           C  
ATOM    353  CE2 PHE A  22      16.387  30.672 -14.126  1.00  0.00           C  
ATOM    354  CZ  PHE A  22      16.558  30.310 -15.450  1.00  0.00           C  
ATOM    355  H   PHE A  22      13.733  25.817 -11.244  1.00  0.00           H  
ATOM    356  HA  PHE A  22      15.952  25.980 -13.064  1.00  0.00           H  
ATOM    357 1HB  PHE A  22      13.747  27.205 -13.239  1.00  0.00           H  
ATOM    358 2HB  PHE A  22      14.244  28.210 -11.885  1.00  0.00           H  
ATOM    359  HD1 PHE A  22      15.108  27.245 -15.358  1.00  0.00           H  
ATOM    360  HD2 PHE A  22      15.624  30.096 -12.203  1.00  0.00           H  
ATOM    361  HE1 PHE A  22      16.236  28.793 -16.934  1.00  0.00           H  
ATOM    362  HE2 PHE A  22      16.750  31.637 -13.775  1.00  0.00           H  
ATOM    363  HZ  PHE A  22      17.055  30.991 -16.137  1.00  0.00           H  
ATOM    364  N   ALA A  23      17.810  27.159 -11.733  1.00  0.00           N  
ATOM    365  CA  ALA A  23      18.812  27.595 -10.770  1.00  0.00           C  
ATOM    366  C   ALA A  23      20.011  28.295 -11.369  1.00  0.00           C  
ATOM    367  O   ALA A  23      20.283  28.188 -12.566  1.00  0.00           O  
ATOM    368  CB  ALA A  23      19.305  26.392  -9.993  1.00  0.00           C  
ATOM    369  H   ALA A  23      18.053  26.945 -12.690  1.00  0.00           H  
ATOM    370  HA  ALA A  23      18.333  28.295 -10.084  1.00  0.00           H  
ATOM    371 1HB  ALA A  23      20.020  26.711  -9.238  1.00  0.00           H  
ATOM    372 2HB  ALA A  23      18.460  25.901  -9.512  1.00  0.00           H  
ATOM    373 3HB  ALA A  23      19.790  25.693 -10.669  1.00  0.00           H  
ATOM    374  N   THR A  24      20.728  28.999 -10.492  1.00  0.00           N  
ATOM    375  CA  THR A  24      22.008  29.609 -10.811  1.00  0.00           C  
ATOM    376  C   THR A  24      23.032  28.488 -10.767  1.00  0.00           C  
ATOM    377  O   THR A  24      22.704  27.402 -10.282  1.00  0.00           O  
ATOM    378  CB  THR A  24      22.331  30.747  -9.822  1.00  0.00           C  
ATOM    379  OG1 THR A  24      22.436  30.234  -8.479  1.00  0.00           O  
ATOM    380  CG2 THR A  24      21.229  31.785  -9.865  1.00  0.00           C  
ATOM    381  H   THR A  24      20.393  29.073  -9.543  1.00  0.00           H  
ATOM    382  HA  THR A  24      21.981  30.012 -11.823  1.00  0.00           H  
ATOM    383  HB  THR A  24      23.277  31.211 -10.096  1.00  0.00           H  
ATOM    384  HG1 THR A  24      23.313  29.818  -8.341  1.00  0.00           H  
ATOM    385 1HG2 THR A  24      21.463  32.589  -9.167  1.00  0.00           H  
ATOM    386 2HG2 THR A  24      21.149  32.189 -10.874  1.00  0.00           H  
ATOM    387 3HG2 THR A  24      20.283  31.324  -9.583  1.00  0.00           H  
ATOM    388  N   GLN A  25      24.262  28.728 -11.245  1.00  0.00           N  
ATOM    389  CA  GLN A  25      25.235  27.632 -11.326  1.00  0.00           C  
ATOM    390  C   GLN A  25      24.460  26.476 -11.954  1.00  0.00           C  
ATOM    391  O   GLN A  25      23.795  26.696 -12.968  1.00  0.00           O  
ATOM    392  CB  GLN A  25      25.804  27.267  -9.945  1.00  0.00           C  
ATOM    393  CG  GLN A  25      26.681  28.351  -9.302  1.00  0.00           C  
ATOM    394  CD  GLN A  25      25.875  29.461  -8.647  1.00  0.00           C  
ATOM    395  OE1 GLN A  25      24.862  29.194  -7.991  1.00  0.00           O  
ATOM    396  NE2 GLN A  25      26.324  30.706  -8.807  1.00  0.00           N  
ATOM    397  H   GLN A  25      24.498  29.643 -11.597  1.00  0.00           H  
ATOM    398  HA  GLN A  25      26.052  27.909 -11.992  1.00  0.00           H  
ATOM    399 1HB  GLN A  25      24.996  27.024  -9.255  1.00  0.00           H  
ATOM    400 2HB  GLN A  25      26.432  26.381 -10.038  1.00  0.00           H  
ATOM    401 1HG  GLN A  25      27.305  27.888  -8.538  1.00  0.00           H  
ATOM    402 2HG  GLN A  25      27.308  28.796 -10.074  1.00  0.00           H  
ATOM    403 1HE2 GLN A  25      25.840  31.477  -8.386  1.00  0.00           H  
ATOM    404 2HE2 GLN A  25      27.156  30.874  -9.340  1.00  0.00           H  
ATOM    405  N   SER A  26      24.507  25.272 -11.385  1.00  0.00           N  
ATOM    406  CA  SER A  26      23.597  24.259 -11.897  1.00  0.00           C  
ATOM    407  C   SER A  26      23.388  23.093 -10.948  1.00  0.00           C  
ATOM    408  O   SER A  26      24.337  22.473 -10.449  1.00  0.00           O  
ATOM    409  CB  SER A  26      24.048  23.696 -13.227  1.00  0.00           C  
ATOM    410  OG  SER A  26      23.105  22.752 -13.696  1.00  0.00           O  
ATOM    411  H   SER A  26      25.088  25.093 -10.583  1.00  0.00           H  
ATOM    412  HA  SER A  26      22.628  24.740 -12.047  1.00  0.00           H  
ATOM    413 1HB  SER A  26      24.170  24.484 -13.963  1.00  0.00           H  
ATOM    414 2HB  SER A  26      25.019  23.212 -13.101  1.00  0.00           H  
ATOM    415  HG  SER A  26      22.381  23.277 -14.061  1.00  0.00           H  
ATOM    416  N   HIS A  27      22.128  22.710 -10.817  1.00  0.00           N  
ATOM    417  CA  HIS A  27      21.761  21.562 -10.014  1.00  0.00           C  
ATOM    418  C   HIS A  27      22.107  20.271 -10.746  1.00  0.00           C  
ATOM    419  O   HIS A  27      22.127  19.199 -10.148  1.00  0.00           O  
ATOM    420  CB  HIS A  27      20.279  21.612  -9.632  1.00  0.00           C  
ATOM    421  CG  HIS A  27      19.960  22.691  -8.641  1.00  0.00           C  
ATOM    422  ND1 HIS A  27      18.667  23.015  -8.285  1.00  0.00           N  
ATOM    423  CD2 HIS A  27      20.766  23.515  -7.927  1.00  0.00           C  
ATOM    424  CE1 HIS A  27      18.689  23.994  -7.393  1.00  0.00           C  
ATOM    425  NE2 HIS A  27      19.953  24.314  -7.158  1.00  0.00           N  
ATOM    426  H   HIS A  27      21.405  23.259 -11.263  1.00  0.00           H  
ATOM    427  HA  HIS A  27      22.331  21.576  -9.085  1.00  0.00           H  
ATOM    428 1HB  HIS A  27      19.681  21.794 -10.512  1.00  0.00           H  
ATOM    429 2HB  HIS A  27      19.972  20.650  -9.213  1.00  0.00           H  
ATOM    430  HD2 HIS A  27      21.857  23.537  -7.955  1.00  0.00           H  
ATOM    431  HE1 HIS A  27      17.810  24.455  -6.934  1.00  0.00           H  
ATOM    432  HE2 HIS A  27      20.279  25.026  -6.521  1.00  0.00           H  
ATOM    433  N   LYS A  28      22.366  20.357 -12.057  1.00  0.00           N  
ATOM    434  CA  LYS A  28      22.729  19.166 -12.813  1.00  0.00           C  
ATOM    435  C   LYS A  28      24.045  18.650 -12.270  1.00  0.00           C  
ATOM    436  O   LYS A  28      24.199  17.460 -11.986  1.00  0.00           O  
ATOM    437  CB  LYS A  28      22.851  19.475 -14.310  1.00  0.00           C  
ATOM    438  CG  LYS A  28      23.209  18.280 -15.204  1.00  0.00           C  
ATOM    439  CD  LYS A  28      24.710  18.253 -15.522  1.00  0.00           C  
ATOM    440  CE  LYS A  28      25.107  19.399 -16.460  1.00  0.00           C  
ATOM    441  NZ  LYS A  28      26.594  19.472 -16.661  1.00  0.00           N  
ATOM    442  H   LYS A  28      22.381  21.256 -12.529  1.00  0.00           H  
ATOM    443  HA  LYS A  28      21.974  18.395 -12.657  1.00  0.00           H  
ATOM    444 1HB  LYS A  28      21.928  19.904 -14.675  1.00  0.00           H  
ATOM    445 2HB  LYS A  28      23.632  20.224 -14.452  1.00  0.00           H  
ATOM    446 1HG  LYS A  28      22.933  17.355 -14.694  1.00  0.00           H  
ATOM    447 2HG  LYS A  28      22.650  18.345 -16.134  1.00  0.00           H  
ATOM    448 1HD  LYS A  28      25.289  18.345 -14.603  1.00  0.00           H  
ATOM    449 2HD  LYS A  28      24.966  17.306 -15.994  1.00  0.00           H  
ATOM    450 1HE  LYS A  28      24.626  19.253 -17.424  1.00  0.00           H  
ATOM    451 2HE  LYS A  28      24.768  20.343 -16.032  1.00  0.00           H  
ATOM    452 1HZ  LYS A  28      26.826  20.236 -17.269  1.00  0.00           H  
ATOM    453 2HZ  LYS A  28      27.034  19.626 -15.737  1.00  0.00           H  
ATOM    454 3HZ  LYS A  28      26.934  18.615 -17.051  1.00  0.00           H  
ATOM    455  N   ASP A  29      25.004  19.566 -12.110  1.00  0.00           N  
ATOM    456  CA  ASP A  29      26.306  19.183 -11.605  1.00  0.00           C  
ATOM    457  C   ASP A  29      26.197  18.712 -10.172  1.00  0.00           C  
ATOM    458  O   ASP A  29      26.823  17.724  -9.795  1.00  0.00           O  
ATOM    459  CB  ASP A  29      27.297  20.338 -11.719  1.00  0.00           C  
ATOM    460  CG  ASP A  29      27.722  20.608 -13.181  1.00  0.00           C  
ATOM    461  OD1 ASP A  29      27.460  19.769 -14.032  1.00  0.00           O  
ATOM    462  OD2 ASP A  29      28.294  21.631 -13.441  1.00  0.00           O  
ATOM    463  H   ASP A  29      24.816  20.534 -12.334  1.00  0.00           H  
ATOM    464  HA  ASP A  29      26.679  18.354 -12.205  1.00  0.00           H  
ATOM    465 1HB  ASP A  29      26.838  21.246 -11.312  1.00  0.00           H  
ATOM    466 2HB  ASP A  29      28.183  20.122 -11.121  1.00  0.00           H  
ATOM    467  N   GLN A  30      25.353  19.360  -9.365  1.00  0.00           N  
ATOM    468  CA  GLN A  30      25.260  18.875  -7.994  1.00  0.00           C  
ATOM    469  C   GLN A  30      24.674  17.464  -7.978  1.00  0.00           C  
ATOM    470  O   GLN A  30      25.170  16.587  -7.266  1.00  0.00           O  
ATOM    471  CB  GLN A  30      24.390  19.789  -7.132  1.00  0.00           C  
ATOM    472  CG  GLN A  30      24.985  21.156  -6.866  1.00  0.00           C  
ATOM    473  CD  GLN A  30      24.074  22.030  -6.014  1.00  0.00           C  
ATOM    474  OE1 GLN A  30      22.865  21.799  -5.924  1.00  0.00           O  
ATOM    475  NE2 GLN A  30      24.655  23.040  -5.374  1.00  0.00           N  
ATOM    476  H   GLN A  30      24.843  20.186  -9.687  1.00  0.00           H  
ATOM    477  HA  GLN A  30      26.260  18.834  -7.567  1.00  0.00           H  
ATOM    478 1HB  GLN A  30      23.421  19.921  -7.612  1.00  0.00           H  
ATOM    479 2HB  GLN A  30      24.212  19.311  -6.171  1.00  0.00           H  
ATOM    480 1HG  GLN A  30      25.938  21.039  -6.353  1.00  0.00           H  
ATOM    481 2HG  GLN A  30      25.133  21.655  -7.829  1.00  0.00           H  
ATOM    482 1HE2 GLN A  30      24.110  23.648  -4.795  1.00  0.00           H  
ATOM    483 2HE2 GLN A  30      25.639  23.192  -5.471  1.00  0.00           H  
ATOM    484  N   ALA A  31      23.647  17.221  -8.802  1.00  0.00           N  
ATOM    485  CA  ALA A  31      23.011  15.910  -8.850  1.00  0.00           C  
ATOM    486  C   ALA A  31      24.003  14.846  -9.285  1.00  0.00           C  
ATOM    487  O   ALA A  31      24.042  13.755  -8.712  1.00  0.00           O  
ATOM    488  CB  ALA A  31      21.827  15.941  -9.789  1.00  0.00           C  
ATOM    489  H   ALA A  31      23.266  17.967  -9.384  1.00  0.00           H  
ATOM    490  HA  ALA A  31      22.663  15.667  -7.854  1.00  0.00           H  
ATOM    491 1HB  ALA A  31      21.341  14.981  -9.797  1.00  0.00           H  
ATOM    492 2HB  ALA A  31      21.125  16.701  -9.454  1.00  0.00           H  
ATOM    493 3HB  ALA A  31      22.164  16.187 -10.796  1.00  0.00           H  
ATOM    494  N   TYR A  32      24.837  15.185 -10.268  1.00  0.00           N  
ATOM    495  CA  TYR A  32      25.867  14.289 -10.766  1.00  0.00           C  
ATOM    496  C   TYR A  32      26.853  13.956  -9.663  1.00  0.00           C  
ATOM    497  O   TYR A  32      27.198  12.793  -9.455  1.00  0.00           O  
ATOM    498  CB  TYR A  32      26.574  14.896 -11.965  1.00  0.00           C  
ATOM    499  CG  TYR A  32      27.646  14.029 -12.562  1.00  0.00           C  
ATOM    500  CD1 TYR A  32      27.292  12.945 -13.365  1.00  0.00           C  
ATOM    501  CD2 TYR A  32      28.976  14.330 -12.346  1.00  0.00           C  
ATOM    502  CE1 TYR A  32      28.270  12.168 -13.946  1.00  0.00           C  
ATOM    503  CE2 TYR A  32      29.952  13.560 -12.932  1.00  0.00           C  
ATOM    504  CZ  TYR A  32      29.607  12.480 -13.732  1.00  0.00           C  
ATOM    505  OH  TYR A  32      30.592  11.718 -14.329  1.00  0.00           O  
ATOM    506  H   TYR A  32      24.736  16.100 -10.710  1.00  0.00           H  
ATOM    507  HA  TYR A  32      25.391  13.360 -11.079  1.00  0.00           H  
ATOM    508 1HB  TYR A  32      25.842  15.127 -12.742  1.00  0.00           H  
ATOM    509 2HB  TYR A  32      27.031  15.838 -11.668  1.00  0.00           H  
ATOM    510  HD1 TYR A  32      26.242  12.713 -13.535  1.00  0.00           H  
ATOM    511  HD2 TYR A  32      29.249  15.183 -11.719  1.00  0.00           H  
ATOM    512  HE1 TYR A  32      27.995  11.324 -14.579  1.00  0.00           H  
ATOM    513  HE2 TYR A  32      31.000  13.804 -12.767  1.00  0.00           H  
ATOM    514  HH  TYR A  32      30.186  11.057 -14.898  1.00  0.00           H  
ATOM    515  N   LEU A  33      27.327  14.974  -8.954  1.00  0.00           N  
ATOM    516  CA  LEU A  33      28.291  14.734  -7.897  1.00  0.00           C  
ATOM    517  C   LEU A  33      27.673  13.857  -6.810  1.00  0.00           C  
ATOM    518  O   LEU A  33      28.329  12.950  -6.294  1.00  0.00           O  
ATOM    519  CB  LEU A  33      28.747  16.070  -7.318  1.00  0.00           C  
ATOM    520  CG  LEU A  33      29.586  16.932  -8.278  1.00  0.00           C  
ATOM    521  CD1 LEU A  33      29.803  18.300  -7.661  1.00  0.00           C  
ATOM    522  CD2 LEU A  33      30.887  16.234  -8.571  1.00  0.00           C  
ATOM    523  H   LEU A  33      27.023  15.927  -9.159  1.00  0.00           H  
ATOM    524  HA  LEU A  33      29.150  14.215  -8.321  1.00  0.00           H  
ATOM    525 1HB  LEU A  33      27.861  16.645  -7.041  1.00  0.00           H  
ATOM    526 2HB  LEU A  33      29.334  15.881  -6.422  1.00  0.00           H  
ATOM    527  HG  LEU A  33      29.053  17.063  -9.209  1.00  0.00           H  
ATOM    528 1HD1 LEU A  33      30.384  18.918  -8.344  1.00  0.00           H  
ATOM    529 2HD1 LEU A  33      28.834  18.768  -7.484  1.00  0.00           H  
ATOM    530 3HD1 LEU A  33      30.337  18.197  -6.719  1.00  0.00           H  
ATOM    531 1HD2 LEU A  33      31.475  16.837  -9.259  1.00  0.00           H  
ATOM    532 2HD2 LEU A  33      31.444  16.088  -7.647  1.00  0.00           H  
ATOM    533 3HD2 LEU A  33      30.675  15.268  -9.024  1.00  0.00           H  
ATOM    534  N   TYR A  34      26.396  14.082  -6.483  1.00  0.00           N  
ATOM    535  CA  TYR A  34      25.750  13.243  -5.482  1.00  0.00           C  
ATOM    536  C   TYR A  34      25.655  11.801  -5.977  1.00  0.00           C  
ATOM    537  O   TYR A  34      25.878  10.857  -5.216  1.00  0.00           O  
ATOM    538  CB  TYR A  34      24.357  13.728  -5.148  1.00  0.00           C  
ATOM    539  CG  TYR A  34      24.226  14.966  -4.289  1.00  0.00           C  
ATOM    540  CD1 TYR A  34      23.509  16.058  -4.753  1.00  0.00           C  
ATOM    541  CD2 TYR A  34      24.789  14.999  -3.031  1.00  0.00           C  
ATOM    542  CE1 TYR A  34      23.359  17.178  -3.979  1.00  0.00           C  
ATOM    543  CE2 TYR A  34      24.640  16.128  -2.242  1.00  0.00           C  
ATOM    544  CZ  TYR A  34      23.926  17.215  -2.717  1.00  0.00           C  
ATOM    545  OH  TYR A  34      23.773  18.337  -1.933  1.00  0.00           O  
ATOM    546  H   TYR A  34      25.883  14.852  -6.915  1.00  0.00           H  
ATOM    547  HA  TYR A  34      26.353  13.254  -4.578  1.00  0.00           H  
ATOM    548 1HB  TYR A  34      23.811  13.901  -6.074  1.00  0.00           H  
ATOM    549 2HB  TYR A  34      23.878  12.934  -4.631  1.00  0.00           H  
ATOM    550  HD1 TYR A  34      23.064  16.029  -5.733  1.00  0.00           H  
ATOM    551  HD2 TYR A  34      25.346  14.139  -2.660  1.00  0.00           H  
ATOM    552  HE1 TYR A  34      22.793  18.031  -4.356  1.00  0.00           H  
ATOM    553  HE2 TYR A  34      25.083  16.160  -1.246  1.00  0.00           H  
ATOM    554  HH  TYR A  34      23.249  18.988  -2.409  1.00  0.00           H  
ATOM    555  N   LEU A  35      25.358  11.631  -7.266  1.00  0.00           N  
ATOM    556  CA  LEU A  35      25.253  10.316  -7.878  1.00  0.00           C  
ATOM    557  C   LEU A  35      26.579   9.577  -7.712  1.00  0.00           C  
ATOM    558  O   LEU A  35      26.607   8.414  -7.283  1.00  0.00           O  
ATOM    559  CB  LEU A  35      24.932  10.468  -9.364  1.00  0.00           C  
ATOM    560  CG  LEU A  35      24.789   9.239 -10.150  1.00  0.00           C  
ATOM    561  CD1 LEU A  35      23.577   8.467  -9.652  1.00  0.00           C  
ATOM    562  CD2 LEU A  35      24.707   9.621 -11.611  1.00  0.00           C  
ATOM    563  H   LEU A  35      25.163  12.450  -7.842  1.00  0.00           H  
ATOM    564  HA  LEU A  35      24.463   9.755  -7.382  1.00  0.00           H  
ATOM    565 1HB  LEU A  35      24.017  11.047  -9.463  1.00  0.00           H  
ATOM    566 2HB  LEU A  35      25.721  11.016  -9.833  1.00  0.00           H  
ATOM    567  HG  LEU A  35      25.656   8.617  -9.998  1.00  0.00           H  
ATOM    568 1HD1 LEU A  35      23.461   7.549 -10.223  1.00  0.00           H  
ATOM    569 2HD1 LEU A  35      23.709   8.222  -8.599  1.00  0.00           H  
ATOM    570 3HD1 LEU A  35      22.684   9.077  -9.772  1.00  0.00           H  
ATOM    571 1HD2 LEU A  35      24.630   8.722 -12.210  1.00  0.00           H  
ATOM    572 2HD2 LEU A  35      23.839  10.256 -11.772  1.00  0.00           H  
ATOM    573 3HD2 LEU A  35      25.611  10.165 -11.891  1.00  0.00           H  
ATOM    574  N   GLN A  36      27.683  10.275  -8.029  1.00  0.00           N  
ATOM    575  CA  GLN A  36      29.017   9.700  -7.903  1.00  0.00           C  
ATOM    576  C   GLN A  36      29.320   9.356  -6.452  1.00  0.00           C  
ATOM    577  O   GLN A  36      29.900   8.301  -6.156  1.00  0.00           O  
ATOM    578  CB  GLN A  36      30.105  10.680  -8.379  1.00  0.00           C  
ATOM    579  CG  GLN A  36      30.179  10.949  -9.866  1.00  0.00           C  
ATOM    580  CD  GLN A  36      31.281  11.929 -10.180  1.00  0.00           C  
ATOM    581  OE1 GLN A  36      31.476  12.910  -9.464  1.00  0.00           O  
ATOM    582  NE2 GLN A  36      32.039  11.659 -11.240  1.00  0.00           N  
ATOM    583  H   GLN A  36      27.578  11.226  -8.385  1.00  0.00           H  
ATOM    584  HA  GLN A  36      29.062   8.787  -8.497  1.00  0.00           H  
ATOM    585 1HB  GLN A  36      29.949  11.641  -7.888  1.00  0.00           H  
ATOM    586 2HB  GLN A  36      31.078  10.313  -8.061  1.00  0.00           H  
ATOM    587 1HG  GLN A  36      30.397  10.019 -10.381  1.00  0.00           H  
ATOM    588 2HG  GLN A  36      29.229  11.363 -10.210  1.00  0.00           H  
ATOM    589 1HE2 GLN A  36      32.790  12.271 -11.489  1.00  0.00           H  
ATOM    590 2HE2 GLN A  36      31.855  10.844 -11.796  1.00  0.00           H  
ATOM    591  N   ASN A  37      28.888  10.224  -5.530  1.00  0.00           N  
ATOM    592  CA  ASN A  37      29.124   9.988  -4.118  1.00  0.00           C  
ATOM    593  C   ASN A  37      28.426   8.718  -3.669  1.00  0.00           C  
ATOM    594  O   ASN A  37      28.978   7.970  -2.876  1.00  0.00           O  
ATOM    595  CB  ASN A  37      28.683  11.167  -3.277  1.00  0.00           C  
ATOM    596  CG  ASN A  37      29.603  12.361  -3.419  1.00  0.00           C  
ATOM    597  OD1 ASN A  37      30.768  12.237  -3.825  1.00  0.00           O  
ATOM    598  ND2 ASN A  37      29.098  13.522  -3.085  1.00  0.00           N  
ATOM    599  H   ASN A  37      28.427  11.088  -5.819  1.00  0.00           H  
ATOM    600  HA  ASN A  37      30.194   9.842  -3.968  1.00  0.00           H  
ATOM    601 1HB  ASN A  37      27.681  11.460  -3.560  1.00  0.00           H  
ATOM    602 2HB  ASN A  37      28.650  10.869  -2.231  1.00  0.00           H  
ATOM    603 1HD2 ASN A  37      29.655  14.348  -3.159  1.00  0.00           H  
ATOM    604 2HD2 ASN A  37      28.158  13.579  -2.760  1.00  0.00           H  
ATOM    605  N   ILE A  38      27.248   8.423  -4.217  1.00  0.00           N  
ATOM    606  CA  ILE A  38      26.560   7.186  -3.859  1.00  0.00           C  
ATOM    607  C   ILE A  38      27.231   5.954  -4.419  1.00  0.00           C  
ATOM    608  O   ILE A  38      27.443   4.971  -3.702  1.00  0.00           O  
ATOM    609  CB  ILE A  38      25.109   7.187  -4.338  1.00  0.00           C  
ATOM    610  CG1 ILE A  38      24.334   8.250  -3.592  1.00  0.00           C  
ATOM    611  CG2 ILE A  38      24.508   5.800  -4.217  1.00  0.00           C  
ATOM    612  CD1 ILE A  38      24.345   8.049  -2.099  1.00  0.00           C  
ATOM    613  H   ILE A  38      26.813   9.092  -4.856  1.00  0.00           H  
ATOM    614  HA  ILE A  38      26.558   7.102  -2.775  1.00  0.00           H  
ATOM    615  HB  ILE A  38      25.094   7.477  -5.390  1.00  0.00           H  
ATOM    616 1HG1 ILE A  38      24.755   9.222  -3.812  1.00  0.00           H  
ATOM    617 2HG1 ILE A  38      23.314   8.231  -3.928  1.00  0.00           H  
ATOM    618 1HG2 ILE A  38      23.501   5.820  -4.603  1.00  0.00           H  
ATOM    619 2HG2 ILE A  38      25.096   5.094  -4.800  1.00  0.00           H  
ATOM    620 3HG2 ILE A  38      24.503   5.486  -3.167  1.00  0.00           H  
ATOM    621 1HD1 ILE A  38      23.769   8.833  -1.615  1.00  0.00           H  
ATOM    622 2HD1 ILE A  38      23.907   7.079  -1.867  1.00  0.00           H  
ATOM    623 3HD1 ILE A  38      25.371   8.078  -1.735  1.00  0.00           H  
ATOM    624  N   TYR A  39      27.615   5.994  -5.687  1.00  0.00           N  
ATOM    625  CA  TYR A  39      28.256   4.819  -6.249  1.00  0.00           C  
ATOM    626  C   TYR A  39      29.573   4.524  -5.518  1.00  0.00           C  
ATOM    627  O   TYR A  39      29.927   3.362  -5.273  1.00  0.00           O  
ATOM    628  CB  TYR A  39      28.458   4.975  -7.756  1.00  0.00           C  
ATOM    629  CG  TYR A  39      27.170   4.817  -8.583  1.00  0.00           C  
ATOM    630  CD1 TYR A  39      26.807   5.798  -9.468  1.00  0.00           C  
ATOM    631  CD2 TYR A  39      26.358   3.683  -8.445  1.00  0.00           C  
ATOM    632  CE1 TYR A  39      25.672   5.664 -10.223  1.00  0.00           C  
ATOM    633  CE2 TYR A  39      25.205   3.552  -9.212  1.00  0.00           C  
ATOM    634  CZ  TYR A  39      24.876   4.549 -10.096  1.00  0.00           C  
ATOM    635  OH  TYR A  39      23.761   4.481 -10.860  1.00  0.00           O  
ATOM    636  H   TYR A  39      27.435   6.827  -6.255  1.00  0.00           H  
ATOM    637  HA  TYR A  39      27.598   3.966  -6.091  1.00  0.00           H  
ATOM    638 1HB  TYR A  39      28.874   5.967  -7.966  1.00  0.00           H  
ATOM    639 2HB  TYR A  39      29.180   4.237  -8.104  1.00  0.00           H  
ATOM    640  HD1 TYR A  39      27.431   6.682  -9.574  1.00  0.00           H  
ATOM    641  HD2 TYR A  39      26.629   2.906  -7.744  1.00  0.00           H  
ATOM    642  HE1 TYR A  39      25.399   6.438 -10.928  1.00  0.00           H  
ATOM    643  HE2 TYR A  39      24.567   2.669  -9.116  1.00  0.00           H  
ATOM    644  HH  TYR A  39      23.629   3.596 -11.246  1.00  0.00           H  
ATOM    645  N   SER A  40      30.308   5.577  -5.148  1.00  0.00           N  
ATOM    646  CA  SER A  40      31.549   5.372  -4.419  1.00  0.00           C  
ATOM    647  C   SER A  40      31.315   5.015  -2.936  1.00  0.00           C  
ATOM    648  O   SER A  40      31.860   4.030  -2.440  1.00  0.00           O  
ATOM    649  CB  SER A  40      32.390   6.629  -4.501  1.00  0.00           C  
ATOM    650  OG  SER A  40      32.774   6.895  -5.825  1.00  0.00           O  
ATOM    651  H   SER A  40      30.015   6.525  -5.389  1.00  0.00           H  
ATOM    652  HA  SER A  40      32.089   4.551  -4.889  1.00  0.00           H  
ATOM    653 1HB  SER A  40      31.818   7.475  -4.109  1.00  0.00           H  
ATOM    654 2HB  SER A  40      33.273   6.513  -3.878  1.00  0.00           H  
ATOM    655  HG  SER A  40      31.966   7.201  -6.269  1.00  0.00           H  
ATOM    656  N   ARG A  41      30.461   5.779  -2.242  1.00  0.00           N  
ATOM    657  CA  ARG A  41      30.188   5.608  -0.806  1.00  0.00           C  
ATOM    658  C   ARG A  41      29.700   4.233  -0.451  1.00  0.00           C  
ATOM    659  O   ARG A  41      30.155   3.632   0.524  1.00  0.00           O  
ATOM    660  CB  ARG A  41      29.119   6.569  -0.293  1.00  0.00           C  
ATOM    661  CG  ARG A  41      28.853   6.455   1.213  1.00  0.00           C  
ATOM    662  CD  ARG A  41      27.636   7.215   1.680  1.00  0.00           C  
ATOM    663  NE  ARG A  41      26.391   6.588   1.235  1.00  0.00           N  
ATOM    664  CZ  ARG A  41      25.159   7.121   1.350  1.00  0.00           C  
ATOM    665  NH1 ARG A  41      24.994   8.315   1.896  1.00  0.00           N  
ATOM    666  NH2 ARG A  41      24.110   6.436   0.920  1.00  0.00           N  
ATOM    667  H   ARG A  41      29.996   6.546  -2.704  1.00  0.00           H  
ATOM    668  HA  ARG A  41      31.113   5.795  -0.262  1.00  0.00           H  
ATOM    669 1HB  ARG A  41      29.421   7.593  -0.485  1.00  0.00           H  
ATOM    670 2HB  ARG A  41      28.177   6.389  -0.820  1.00  0.00           H  
ATOM    671 1HG  ARG A  41      28.686   5.400   1.450  1.00  0.00           H  
ATOM    672 2HG  ARG A  41      29.721   6.815   1.762  1.00  0.00           H  
ATOM    673 1HD  ARG A  41      27.627   7.253   2.768  1.00  0.00           H  
ATOM    674 2HD  ARG A  41      27.668   8.227   1.280  1.00  0.00           H  
ATOM    675  HE  ARG A  41      26.451   5.636   0.836  1.00  0.00           H  
ATOM    676 1HH1 ARG A  41      25.795   8.831   2.228  1.00  0.00           H  
ATOM    677 2HH1 ARG A  41      24.068   8.707   1.985  1.00  0.00           H  
ATOM    678 1HH2 ARG A  41      24.252   5.501   0.466  1.00  0.00           H  
ATOM    679 2HH2 ARG A  41      23.193   6.825   1.028  1.00  0.00           H  
ATOM    680  N   ASP A  42      28.772   3.721  -1.249  1.00  0.00           N  
ATOM    681  CA  ASP A  42      28.174   2.447  -0.944  1.00  0.00           C  
ATOM    682  C   ASP A  42      28.927   1.306  -1.605  1.00  0.00           C  
ATOM    683  O   ASP A  42      28.454   0.169  -1.600  1.00  0.00           O  
ATOM    684  CB  ASP A  42      26.693   2.457  -1.330  1.00  0.00           C  
ATOM    685  CG  ASP A  42      25.935   3.481  -0.461  1.00  0.00           C  
ATOM    686  OD1 ASP A  42      26.486   3.862   0.541  1.00  0.00           O  
ATOM    687  OD2 ASP A  42      24.828   3.859  -0.757  1.00  0.00           O  
ATOM    688  H   ASP A  42      28.441   4.239  -2.068  1.00  0.00           H  
ATOM    689  HA  ASP A  42      28.228   2.296   0.133  1.00  0.00           H  
ATOM    690 1HB  ASP A  42      26.590   2.733  -2.384  1.00  0.00           H  
ATOM    691 2HB  ASP A  42      26.264   1.465  -1.192  1.00  0.00           H  
ATOM    692  N   ASN A  43      30.100   1.606  -2.188  1.00  0.00           N  
ATOM    693  CA  ASN A  43      30.922   0.600  -2.824  1.00  0.00           C  
ATOM    694  C   ASN A  43      30.129  -0.195  -3.837  1.00  0.00           C  
ATOM    695  O   ASN A  43      29.943  -1.401  -3.658  1.00  0.00           O  
ATOM    696  CB  ASN A  43      31.565  -0.305  -1.786  1.00  0.00           C  
ATOM    697  CG  ASN A  43      32.506   0.437  -0.861  1.00  0.00           C  
ATOM    698  OD1 ASN A  43      33.393   1.171  -1.311  1.00  0.00           O  
ATOM    699  ND2 ASN A  43      32.326   0.254   0.425  1.00  0.00           N  
ATOM    700  H   ASN A  43      30.467   2.555  -2.162  1.00  0.00           H  
ATOM    701  HA  ASN A  43      31.716   1.116  -3.369  1.00  0.00           H  
ATOM    702 1HB  ASN A  43      30.796  -0.794  -1.188  1.00  0.00           H  
ATOM    703 2HB  ASN A  43      32.124  -1.088  -2.295  1.00  0.00           H  
ATOM    704 1HD2 ASN A  43      32.918   0.722   1.082  1.00  0.00           H  
ATOM    705 2HD2 ASN A  43      31.596  -0.346   0.748  1.00  0.00           H  
ATOM    706  N   VAL A  44      29.710   0.448  -4.937  1.00  0.00           N  
ATOM    707  CA  VAL A  44      28.795  -0.162  -5.905  1.00  0.00           C  
ATOM    708  C   VAL A  44      29.095  -1.599  -6.332  1.00  0.00           C  
ATOM    709  O   VAL A  44      28.187  -2.287  -6.800  1.00  0.00           O  
ATOM    710  CB  VAL A  44      28.655   0.723  -7.156  1.00  0.00           C  
ATOM    711  CG1 VAL A  44      29.932   0.768  -7.954  1.00  0.00           C  
ATOM    712  CG2 VAL A  44      27.526   0.158  -8.005  1.00  0.00           C  
ATOM    713  H   VAL A  44      29.932   1.441  -5.048  1.00  0.00           H  
ATOM    714  HA  VAL A  44      27.825  -0.178  -5.432  1.00  0.00           H  
ATOM    715  HB  VAL A  44      28.425   1.735  -6.852  1.00  0.00           H  
ATOM    716 1HG1 VAL A  44      29.787   1.402  -8.834  1.00  0.00           H  
ATOM    717 2HG1 VAL A  44      30.729   1.178  -7.335  1.00  0.00           H  
ATOM    718 3HG1 VAL A  44      30.196  -0.222  -8.267  1.00  0.00           H  
ATOM    719 1HG2 VAL A  44      27.396   0.772  -8.885  1.00  0.00           H  
ATOM    720 2HG2 VAL A  44      27.772  -0.858  -8.306  1.00  0.00           H  
ATOM    721 3HG2 VAL A  44      26.604   0.153  -7.428  1.00  0.00           H  
ATOM    722  N   SER A  45      30.331  -2.068  -6.216  1.00  0.00           N  
ATOM    723  CA  SER A  45      30.610  -3.445  -6.600  1.00  0.00           C  
ATOM    724  C   SER A  45      29.766  -4.388  -5.728  1.00  0.00           C  
ATOM    725  O   SER A  45      29.285  -5.418  -6.202  1.00  0.00           O  
ATOM    726  CB  SER A  45      32.085  -3.753  -6.489  1.00  0.00           C  
ATOM    727  OG  SER A  45      32.828  -3.018  -7.438  1.00  0.00           O  
ATOM    728  H   SER A  45      31.051  -1.474  -5.829  1.00  0.00           H  
ATOM    729  HA  SER A  45      30.311  -3.600  -7.622  1.00  0.00           H  
ATOM    730 1HB  SER A  45      32.431  -3.514  -5.483  1.00  0.00           H  
ATOM    731 2HB  SER A  45      32.243  -4.819  -6.644  1.00  0.00           H  
ATOM    732  HG  SER A  45      33.734  -3.353  -7.379  1.00  0.00           H  
ATOM    733  N   LYS A  46      29.585  -4.036  -4.454  1.00  0.00           N  
ATOM    734  CA  LYS A  46      28.776  -4.834  -3.543  1.00  0.00           C  
ATOM    735  C   LYS A  46      27.341  -4.850  -4.029  1.00  0.00           C  
ATOM    736  O   LYS A  46      26.693  -5.889  -4.036  1.00  0.00           O  
ATOM    737  CB  LYS A  46      28.828  -4.287  -2.122  1.00  0.00           C  
ATOM    738  CG  LYS A  46      28.028  -5.107  -1.107  1.00  0.00           C  
ATOM    739  CD  LYS A  46      28.191  -4.557   0.306  1.00  0.00           C  
ATOM    740  CE  LYS A  46      27.382  -5.361   1.320  1.00  0.00           C  
ATOM    741  NZ  LYS A  46      27.559  -4.838   2.706  1.00  0.00           N  
ATOM    742  H   LYS A  46      29.970  -3.155  -4.128  1.00  0.00           H  
ATOM    743  HA  LYS A  46      29.149  -5.858  -3.543  1.00  0.00           H  
ATOM    744 1HB  LYS A  46      29.863  -4.237  -1.787  1.00  0.00           H  
ATOM    745 2HB  LYS A  46      28.437  -3.263  -2.116  1.00  0.00           H  
ATOM    746 1HG  LYS A  46      26.978  -5.073  -1.381  1.00  0.00           H  
ATOM    747 2HG  LYS A  46      28.358  -6.144  -1.131  1.00  0.00           H  
ATOM    748 1HD  LYS A  46      29.244  -4.582   0.586  1.00  0.00           H  
ATOM    749 2HD  LYS A  46      27.854  -3.518   0.324  1.00  0.00           H  
ATOM    750 1HE  LYS A  46      26.328  -5.311   1.059  1.00  0.00           H  
ATOM    751 2HE  LYS A  46      27.704  -6.402   1.291  1.00  0.00           H  
ATOM    752 1HZ  LYS A  46      27.012  -5.393   3.350  1.00  0.00           H  
ATOM    753 2HZ  LYS A  46      28.535  -4.891   2.964  1.00  0.00           H  
ATOM    754 3HZ  LYS A  46      27.252  -3.877   2.748  1.00  0.00           H  
ATOM    755  N   LEU A  47      26.847  -3.683  -4.438  1.00  0.00           N  
ATOM    756  CA  LEU A  47      25.479  -3.546  -4.910  1.00  0.00           C  
ATOM    757  C   LEU A  47      25.279  -4.398  -6.151  1.00  0.00           C  
ATOM    758  O   LEU A  47      24.243  -5.045  -6.295  1.00  0.00           O  
ATOM    759  CB  LEU A  47      25.168  -2.059  -5.157  1.00  0.00           C  
ATOM    760  CG  LEU A  47      25.060  -1.185  -3.856  1.00  0.00           C  
ATOM    761  CD1 LEU A  47      25.041   0.290  -4.188  1.00  0.00           C  
ATOM    762  CD2 LEU A  47      23.739  -1.520  -3.153  1.00  0.00           C  
ATOM    763  H   LEU A  47      27.449  -2.870  -4.423  1.00  0.00           H  
ATOM    764  HA  LEU A  47      24.808  -3.906  -4.146  1.00  0.00           H  
ATOM    765 1HB  LEU A  47      25.947  -1.644  -5.777  1.00  0.00           H  
ATOM    766 2HB  LEU A  47      24.229  -1.978  -5.696  1.00  0.00           H  
ATOM    767  HG  LEU A  47      25.915  -1.392  -3.203  1.00  0.00           H  
ATOM    768 1HD1 LEU A  47      24.945   0.866  -3.270  1.00  0.00           H  
ATOM    769 2HD1 LEU A  47      25.939   0.588  -4.694  1.00  0.00           H  
ATOM    770 3HD1 LEU A  47      24.209   0.476  -4.805  1.00  0.00           H  
ATOM    771 1HD2 LEU A  47      23.652  -0.920  -2.246  1.00  0.00           H  
ATOM    772 2HD2 LEU A  47      22.903  -1.293  -3.819  1.00  0.00           H  
ATOM    773 3HD2 LEU A  47      23.710  -2.556  -2.897  1.00  0.00           H  
ATOM    774  N   HIS A  48      26.301  -4.458  -7.005  1.00  0.00           N  
ATOM    775  CA  HIS A  48      26.279  -5.283  -8.210  1.00  0.00           C  
ATOM    776  C   HIS A  48      26.071  -6.757  -7.815  1.00  0.00           C  
ATOM    777  O   HIS A  48      25.257  -7.461  -8.417  1.00  0.00           O  
ATOM    778  CB  HIS A  48      27.574  -5.084  -9.004  1.00  0.00           C  
ATOM    779  CG  HIS A  48      27.653  -5.799 -10.303  1.00  0.00           C  
ATOM    780  ND1 HIS A  48      26.930  -5.414 -11.416  1.00  0.00           N  
ATOM    781  CD2 HIS A  48      28.384  -6.871 -10.679  1.00  0.00           C  
ATOM    782  CE1 HIS A  48      27.212  -6.224 -12.421  1.00  0.00           C  
ATOM    783  NE2 HIS A  48      28.095  -7.117 -12.001  1.00  0.00           N  
ATOM    784  H   HIS A  48      27.118  -3.875  -6.826  1.00  0.00           H  
ATOM    785  HA  HIS A  48      25.445  -4.988  -8.844  1.00  0.00           H  
ATOM    786 1HB  HIS A  48      27.721  -4.027  -9.170  1.00  0.00           H  
ATOM    787 2HB  HIS A  48      28.405  -5.425  -8.418  1.00  0.00           H  
ATOM    788  HD1 HIS A  48      26.286  -4.648 -11.478  1.00  0.00           H  
ATOM    789  HD2 HIS A  48      29.098  -7.501 -10.147  1.00  0.00           H  
ATOM    790  HE1 HIS A  48      26.735  -6.087 -13.393  1.00  0.00           H  
ATOM    791  N   VAL A  49      26.823  -7.213  -6.805  1.00  0.00           N  
ATOM    792  CA  VAL A  49      26.722  -8.574  -6.265  1.00  0.00           C  
ATOM    793  C   VAL A  49      25.356  -8.877  -5.615  1.00  0.00           C  
ATOM    794  O   VAL A  49      24.819  -9.979  -5.764  1.00  0.00           O  
ATOM    795  CB  VAL A  49      27.842  -8.819  -5.240  1.00  0.00           C  
ATOM    796  CG1 VAL A  49      27.622 -10.139  -4.532  1.00  0.00           C  
ATOM    797  CG2 VAL A  49      29.179  -8.811  -5.963  1.00  0.00           C  
ATOM    798  H   VAL A  49      27.502  -6.573  -6.389  1.00  0.00           H  
ATOM    799  HA  VAL A  49      26.866  -9.269  -7.091  1.00  0.00           H  
ATOM    800  HB  VAL A  49      27.826  -8.034  -4.494  1.00  0.00           H  
ATOM    801 1HG1 VAL A  49      28.417 -10.297  -3.805  1.00  0.00           H  
ATOM    802 2HG1 VAL A  49      26.659 -10.117  -4.020  1.00  0.00           H  
ATOM    803 3HG1 VAL A  49      27.629 -10.949  -5.260  1.00  0.00           H  
ATOM    804 1HG2 VAL A  49      29.982  -8.971  -5.245  1.00  0.00           H  
ATOM    805 2HG2 VAL A  49      29.193  -9.604  -6.709  1.00  0.00           H  
ATOM    806 3HG2 VAL A  49      29.319  -7.854  -6.453  1.00  0.00           H  
ATOM    807  N   LEU A  50      24.821  -7.909  -4.873  1.00  0.00           N  
ATOM    808  CA  LEU A  50      23.530  -8.025  -4.185  1.00  0.00           C  
ATOM    809  C   LEU A  50      22.376  -8.228  -5.163  1.00  0.00           C  
ATOM    810  O   LEU A  50      22.476  -7.892  -6.343  1.00  0.00           O  
ATOM    811  CB  LEU A  50      23.275  -6.788  -3.320  1.00  0.00           C  
ATOM    812  CG  LEU A  50      24.211  -6.627  -2.108  1.00  0.00           C  
ATOM    813  CD1 LEU A  50      23.954  -5.318  -1.473  1.00  0.00           C  
ATOM    814  CD2 LEU A  50      23.967  -7.726  -1.132  1.00  0.00           C  
ATOM    815  H   LEU A  50      25.349  -7.043  -4.771  1.00  0.00           H  
ATOM    816  HA  LEU A  50      23.569  -8.892  -3.529  1.00  0.00           H  
ATOM    817 1HB  LEU A  50      23.371  -5.905  -3.945  1.00  0.00           H  
ATOM    818 2HB  LEU A  50      22.267  -6.834  -2.952  1.00  0.00           H  
ATOM    819  HG  LEU A  50      25.228  -6.674  -2.420  1.00  0.00           H  
ATOM    820 1HD1 LEU A  50      24.596  -5.188  -0.612  1.00  0.00           H  
ATOM    821 2HD1 LEU A  50      24.145  -4.551  -2.168  1.00  0.00           H  
ATOM    822 3HD1 LEU A  50      22.929  -5.289  -1.175  1.00  0.00           H  
ATOM    823 1HD2 LEU A  50      24.634  -7.604  -0.280  1.00  0.00           H  
ATOM    824 2HD2 LEU A  50      22.941  -7.682  -0.797  1.00  0.00           H  
ATOM    825 3HD2 LEU A  50      24.155  -8.686  -1.612  1.00  0.00           H  
ATOM    826  N   SER A  51      21.287  -8.850  -4.705  1.00  0.00           N  
ATOM    827  CA  SER A  51      20.186  -9.095  -5.630  1.00  0.00           C  
ATOM    828  C   SER A  51      19.546  -7.798  -6.054  1.00  0.00           C  
ATOM    829  O   SER A  51      19.631  -6.796  -5.342  1.00  0.00           O  
ATOM    830  CB  SER A  51      19.110  -9.960  -4.999  1.00  0.00           C  
ATOM    831  OG  SER A  51      18.422  -9.268  -3.967  1.00  0.00           O  
ATOM    832  H   SER A  51      21.212  -9.110  -3.719  1.00  0.00           H  
ATOM    833  HA  SER A  51      20.581  -9.598  -6.514  1.00  0.00           H  
ATOM    834 1HB  SER A  51      18.402 -10.280  -5.760  1.00  0.00           H  
ATOM    835 2HB  SER A  51      19.573 -10.854  -4.586  1.00  0.00           H  
ATOM    836  HG  SER A  51      17.923  -9.947  -3.490  1.00  0.00           H  
ATOM    837  N   LEU A  52      18.833  -7.833  -7.172  1.00  0.00           N  
ATOM    838  CA  LEU A  52      18.113  -6.662  -7.648  1.00  0.00           C  
ATOM    839  C   LEU A  52      17.238  -6.084  -6.544  1.00  0.00           C  
ATOM    840  O   LEU A  52      17.196  -4.871  -6.343  1.00  0.00           O  
ATOM    841  CB  LEU A  52      17.279  -6.997  -8.881  1.00  0.00           C  
ATOM    842  CG  LEU A  52      16.620  -5.818  -9.531  1.00  0.00           C  
ATOM    843  CD1 LEU A  52      16.383  -6.083 -10.978  1.00  0.00           C  
ATOM    844  CD2 LEU A  52      15.351  -5.527  -8.849  1.00  0.00           C  
ATOM    845  H   LEU A  52      18.801  -8.688  -7.711  1.00  0.00           H  
ATOM    846  HA  LEU A  52      18.844  -5.903  -7.927  1.00  0.00           H  
ATOM    847 1HB  LEU A  52      17.924  -7.466  -9.624  1.00  0.00           H  
ATOM    848 2HB  LEU A  52      16.499  -7.704  -8.601  1.00  0.00           H  
ATOM    849  HG  LEU A  52      17.267  -4.985  -9.458  1.00  0.00           H  
ATOM    850 1HD1 LEU A  52      15.919  -5.214 -11.442  1.00  0.00           H  
ATOM    851 2HD1 LEU A  52      17.335  -6.284 -11.470  1.00  0.00           H  
ATOM    852 3HD1 LEU A  52      15.726  -6.947 -11.094  1.00  0.00           H  
ATOM    853 1HD2 LEU A  52      14.908  -4.670  -9.331  1.00  0.00           H  
ATOM    854 2HD2 LEU A  52      14.685  -6.381  -8.925  1.00  0.00           H  
ATOM    855 3HD2 LEU A  52      15.543  -5.310  -7.810  1.00  0.00           H  
ATOM    856  N   GLN A  53      16.507  -6.954  -5.840  1.00  0.00           N  
ATOM    857  CA  GLN A  53      15.604  -6.472  -4.810  1.00  0.00           C  
ATOM    858  C   GLN A  53      16.374  -5.760  -3.704  1.00  0.00           C  
ATOM    859  O   GLN A  53      15.935  -4.715  -3.210  1.00  0.00           O  
ATOM    860  CB  GLN A  53      14.800  -7.631  -4.226  1.00  0.00           C  
ATOM    861  CG  GLN A  53      13.791  -8.244  -5.206  1.00  0.00           C  
ATOM    862  CD  GLN A  53      13.037  -9.423  -4.626  1.00  0.00           C  
ATOM    863  OE1 GLN A  53      13.454 -10.021  -3.631  1.00  0.00           O  
ATOM    864  NE2 GLN A  53      11.918  -9.776  -5.255  1.00  0.00           N  
ATOM    865  H   GLN A  53      16.588  -7.943  -6.025  1.00  0.00           H  
ATOM    866  HA  GLN A  53      14.924  -5.758  -5.260  1.00  0.00           H  
ATOM    867 1HB  GLN A  53      15.484  -8.417  -3.903  1.00  0.00           H  
ATOM    868 2HB  GLN A  53      14.254  -7.290  -3.346  1.00  0.00           H  
ATOM    869 1HG  GLN A  53      13.065  -7.500  -5.501  1.00  0.00           H  
ATOM    870 2HG  GLN A  53      14.336  -8.590  -6.085  1.00  0.00           H  
ATOM    871 1HE2 GLN A  53      11.389 -10.560  -4.930  1.00  0.00           H  
ATOM    872 2HE2 GLN A  53      11.623  -9.273  -6.070  1.00  0.00           H  
ATOM    873  N   GLN A  54      17.544  -6.298  -3.331  1.00  0.00           N  
ATOM    874  CA  GLN A  54      18.352  -5.641  -2.308  1.00  0.00           C  
ATOM    875  C   GLN A  54      18.843  -4.293  -2.815  1.00  0.00           C  
ATOM    876  O   GLN A  54      18.828  -3.304  -2.079  1.00  0.00           O  
ATOM    877  CB  GLN A  54      19.527  -6.526  -1.902  1.00  0.00           C  
ATOM    878  CG  GLN A  54      19.147  -7.765  -1.109  1.00  0.00           C  
ATOM    879  CD  GLN A  54      20.310  -8.770  -0.904  1.00  0.00           C  
ATOM    880  OE1 GLN A  54      21.016  -9.215  -1.841  1.00  0.00           O  
ATOM    881  NE2 GLN A  54      20.521  -9.136   0.362  1.00  0.00           N  
ATOM    882  H   GLN A  54      17.880  -7.172  -3.751  1.00  0.00           H  
ATOM    883  HA  GLN A  54      17.726  -5.464  -1.431  1.00  0.00           H  
ATOM    884 1HB  GLN A  54      20.019  -6.863  -2.804  1.00  0.00           H  
ATOM    885 2HB  GLN A  54      20.245  -5.946  -1.329  1.00  0.00           H  
ATOM    886 1HG  GLN A  54      18.803  -7.444  -0.126  1.00  0.00           H  
ATOM    887 2HG  GLN A  54      18.340  -8.273  -1.628  1.00  0.00           H  
ATOM    888 1HE2 GLN A  54      21.253  -9.783   0.584  1.00  0.00           H  
ATOM    889 2HE2 GLN A  54      19.944  -8.767   1.094  1.00  0.00           H  
ATOM    890  N   ARG A  55      19.239  -4.227  -4.091  1.00  0.00           N  
ATOM    891  CA  ARG A  55      19.696  -2.960  -4.636  1.00  0.00           C  
ATOM    892  C   ARG A  55      18.588  -1.918  -4.590  1.00  0.00           C  
ATOM    893  O   ARG A  55      18.830  -0.781  -4.186  1.00  0.00           O  
ATOM    894  CB  ARG A  55      20.187  -3.080  -6.070  1.00  0.00           C  
ATOM    895  CG  ARG A  55      21.505  -3.745  -6.293  1.00  0.00           C  
ATOM    896  CD  ARG A  55      22.044  -3.482  -7.713  1.00  0.00           C  
ATOM    897  NE  ARG A  55      21.285  -4.078  -8.783  1.00  0.00           N  
ATOM    898  CZ  ARG A  55      21.450  -5.352  -9.201  1.00  0.00           C  
ATOM    899  NH1 ARG A  55      22.294  -6.132  -8.542  1.00  0.00           N  
ATOM    900  NH2 ARG A  55      20.784  -5.809 -10.270  1.00  0.00           N  
ATOM    901  H   ARG A  55      19.238  -5.070  -4.668  1.00  0.00           H  
ATOM    902  HA  ARG A  55      20.529  -2.607  -4.025  1.00  0.00           H  
ATOM    903 1HB  ARG A  55      19.468  -3.676  -6.614  1.00  0.00           H  
ATOM    904 2HB  ARG A  55      20.217  -2.104  -6.533  1.00  0.00           H  
ATOM    905 1HG  ARG A  55      22.226  -3.373  -5.569  1.00  0.00           H  
ATOM    906 2HG  ARG A  55      21.396  -4.829  -6.165  1.00  0.00           H  
ATOM    907 1HD  ARG A  55      22.031  -2.413  -7.880  1.00  0.00           H  
ATOM    908 2HD  ARG A  55      23.046  -3.811  -7.827  1.00  0.00           H  
ATOM    909  HE  ARG A  55      20.689  -3.467  -9.336  1.00  0.00           H  
ATOM    910 1HH1 ARG A  55      22.806  -5.771  -7.713  1.00  0.00           H  
ATOM    911 2HH1 ARG A  55      22.451  -7.091  -8.830  1.00  0.00           H  
ATOM    912 1HH2 ARG A  55      20.162  -5.213 -10.798  1.00  0.00           H  
ATOM    913 2HH2 ARG A  55      20.922  -6.770 -10.618  1.00  0.00           H  
ATOM    914  N   LEU A  56      17.353  -2.324  -4.902  1.00  0.00           N  
ATOM    915  CA  LEU A  56      16.240  -1.386  -4.854  1.00  0.00           C  
ATOM    916  C   LEU A  56      16.040  -0.843  -3.460  1.00  0.00           C  
ATOM    917  O   LEU A  56      15.804   0.358  -3.292  1.00  0.00           O  
ATOM    918  CB  LEU A  56      14.949  -2.069  -5.308  1.00  0.00           C  
ATOM    919  CG  LEU A  56      14.843  -2.360  -6.735  1.00  0.00           C  
ATOM    920  CD1 LEU A  56      13.728  -3.231  -6.992  1.00  0.00           C  
ATOM    921  CD2 LEU A  56      14.582  -1.100  -7.453  1.00  0.00           C  
ATOM    922  H   LEU A  56      17.204  -3.282  -5.222  1.00  0.00           H  
ATOM    923  HA  LEU A  56      16.460  -0.558  -5.527  1.00  0.00           H  
ATOM    924 1HB  LEU A  56      14.878  -3.015  -4.788  1.00  0.00           H  
ATOM    925 2HB  LEU A  56      14.106  -1.451  -5.035  1.00  0.00           H  
ATOM    926  HG  LEU A  56      15.753  -2.823  -7.066  1.00  0.00           H  
ATOM    927 1HD1 LEU A  56      13.682  -3.402  -8.022  1.00  0.00           H  
ATOM    928 2HD1 LEU A  56      13.867  -4.162  -6.486  1.00  0.00           H  
ATOM    929 3HD1 LEU A  56      12.811  -2.759  -6.659  1.00  0.00           H  
ATOM    930 1HD2 LEU A  56      14.514  -1.295  -8.516  1.00  0.00           H  
ATOM    931 2HD2 LEU A  56      13.646  -0.670  -7.096  1.00  0.00           H  
ATOM    932 3HD2 LEU A  56      15.374  -0.427  -7.259  1.00  0.00           H  
ATOM    933  N   GLU A  57      16.157  -1.706  -2.446  1.00  0.00           N  
ATOM    934  CA  GLU A  57      15.989  -1.245  -1.074  1.00  0.00           C  
ATOM    935  C   GLU A  57      17.043  -0.216  -0.723  1.00  0.00           C  
ATOM    936  O   GLU A  57      16.730   0.848  -0.168  1.00  0.00           O  
ATOM    937  CB  GLU A  57      16.051  -2.409  -0.082  1.00  0.00           C  
ATOM    938  CG  GLU A  57      15.870  -1.974   1.382  1.00  0.00           C  
ATOM    939  CD  GLU A  57      15.934  -3.113   2.395  1.00  0.00           C  
ATOM    940  OE1 GLU A  57      16.068  -4.246   2.001  1.00  0.00           O  
ATOM    941  OE2 GLU A  57      15.876  -2.827   3.571  1.00  0.00           O  
ATOM    942  H   GLU A  57      16.338  -2.696  -2.637  1.00  0.00           H  
ATOM    943  HA  GLU A  57      15.023  -0.762  -0.978  1.00  0.00           H  
ATOM    944 1HB  GLU A  57      15.275  -3.136  -0.325  1.00  0.00           H  
ATOM    945 2HB  GLU A  57      17.013  -2.914  -0.170  1.00  0.00           H  
ATOM    946 1HG  GLU A  57      16.650  -1.250   1.621  1.00  0.00           H  
ATOM    947 2HG  GLU A  57      14.907  -1.471   1.474  1.00  0.00           H  
ATOM    948  N   TYR A  58      18.293  -0.523  -1.057  1.00  0.00           N  
ATOM    949  CA  TYR A  58      19.385   0.375  -0.731  1.00  0.00           C  
ATOM    950  C   TYR A  58      19.285   1.702  -1.468  1.00  0.00           C  
ATOM    951  O   TYR A  58      19.483   2.770  -0.874  1.00  0.00           O  
ATOM    952  CB  TYR A  58      20.713  -0.323  -1.030  1.00  0.00           C  
ATOM    953  CG  TYR A  58      21.023  -1.383   0.006  1.00  0.00           C  
ATOM    954  CD1 TYR A  58      21.204  -2.712  -0.344  1.00  0.00           C  
ATOM    955  CD2 TYR A  58      21.092  -1.009   1.330  1.00  0.00           C  
ATOM    956  CE1 TYR A  58      21.448  -3.653   0.643  1.00  0.00           C  
ATOM    957  CE2 TYR A  58      21.346  -1.944   2.308  1.00  0.00           C  
ATOM    958  CZ  TYR A  58      21.522  -3.261   1.966  1.00  0.00           C  
ATOM    959  OH  TYR A  58      21.770  -4.198   2.944  1.00  0.00           O  
ATOM    960  H   TYR A  58      18.483  -1.413  -1.523  1.00  0.00           H  
ATOM    961  HA  TYR A  58      19.339   0.587   0.336  1.00  0.00           H  
ATOM    962 1HB  TYR A  58      20.663  -0.802  -2.013  1.00  0.00           H  
ATOM    963 2HB  TYR A  58      21.525   0.402  -1.049  1.00  0.00           H  
ATOM    964  HD1 TYR A  58      21.147  -3.016  -1.387  1.00  0.00           H  
ATOM    965  HD2 TYR A  58      20.943   0.032   1.597  1.00  0.00           H  
ATOM    966  HE1 TYR A  58      21.580  -4.695   0.389  1.00  0.00           H  
ATOM    967  HE2 TYR A  58      21.402  -1.642   3.351  1.00  0.00           H  
ATOM    968  HH  TYR A  58      21.869  -5.063   2.539  1.00  0.00           H  
ATOM    969  N   PHE A  59      18.909   1.656  -2.741  1.00  0.00           N  
ATOM    970  CA  PHE A  59      18.820   2.885  -3.497  1.00  0.00           C  
ATOM    971  C   PHE A  59      17.612   3.710  -3.103  1.00  0.00           C  
ATOM    972  O   PHE A  59      17.662   4.934  -3.111  1.00  0.00           O  
ATOM    973  CB  PHE A  59      18.806   2.616  -4.984  1.00  0.00           C  
ATOM    974  CG  PHE A  59      20.159   2.187  -5.555  1.00  0.00           C  
ATOM    975  CD1 PHE A  59      20.304   1.006  -6.248  1.00  0.00           C  
ATOM    976  CD2 PHE A  59      21.289   2.980  -5.394  1.00  0.00           C  
ATOM    977  CE1 PHE A  59      21.530   0.652  -6.779  1.00  0.00           C  
ATOM    978  CE2 PHE A  59      22.502   2.632  -5.928  1.00  0.00           C  
ATOM    979  CZ  PHE A  59      22.615   1.466  -6.632  1.00  0.00           C  
ATOM    980  H   PHE A  59      18.734   0.761  -3.196  1.00  0.00           H  
ATOM    981  HA  PHE A  59      19.711   3.460  -3.280  1.00  0.00           H  
ATOM    982 1HB  PHE A  59      18.086   1.817  -5.191  1.00  0.00           H  
ATOM    983 2HB  PHE A  59      18.467   3.497  -5.510  1.00  0.00           H  
ATOM    984  HD1 PHE A  59      19.435   0.361  -6.386  1.00  0.00           H  
ATOM    985  HD2 PHE A  59      21.199   3.894  -4.856  1.00  0.00           H  
ATOM    986  HE1 PHE A  59      21.636  -0.264  -7.335  1.00  0.00           H  
ATOM    987  HE2 PHE A  59      23.369   3.281  -5.801  1.00  0.00           H  
ATOM    988  HZ  PHE A  59      23.571   1.179  -7.070  1.00  0.00           H  
ATOM    989  N   SER A  60      16.522   3.054  -2.736  1.00  0.00           N  
ATOM    990  CA  SER A  60      15.337   3.770  -2.309  1.00  0.00           C  
ATOM    991  C   SER A  60      15.607   4.487  -0.992  1.00  0.00           C  
ATOM    992  O   SER A  60      15.230   5.649  -0.813  1.00  0.00           O  
ATOM    993  CB  SER A  60      14.196   2.801  -2.132  1.00  0.00           C  
ATOM    994  OG  SER A  60      13.842   2.234  -3.340  1.00  0.00           O  
ATOM    995  H   SER A  60      16.491   2.036  -2.768  1.00  0.00           H  
ATOM    996  HA  SER A  60      15.077   4.511  -3.062  1.00  0.00           H  
ATOM    997 1HB  SER A  60      14.500   2.014  -1.447  1.00  0.00           H  
ATOM    998 2HB  SER A  60      13.348   3.304  -1.698  1.00  0.00           H  
ATOM    999  HG  SER A  60      14.583   1.622  -3.558  1.00  0.00           H  
ATOM   1000  N   ARG A  61      16.319   3.801  -0.080  1.00  0.00           N  
ATOM   1001  CA  ARG A  61      16.655   4.335   1.240  1.00  0.00           C  
ATOM   1002  C   ARG A  61      17.398   5.660   1.134  1.00  0.00           C  
ATOM   1003  O   ARG A  61      17.131   6.591   1.897  1.00  0.00           O  
ATOM   1004  CB  ARG A  61      17.493   3.354   2.035  1.00  0.00           C  
ATOM   1005  CG  ARG A  61      17.793   3.778   3.471  1.00  0.00           C  
ATOM   1006  CD  ARG A  61      18.633   2.770   4.207  1.00  0.00           C  
ATOM   1007  NE  ARG A  61      19.993   2.685   3.673  1.00  0.00           N  
ATOM   1008  CZ  ARG A  61      20.901   1.747   4.020  1.00  0.00           C  
ATOM   1009  NH1 ARG A  61      20.586   0.816   4.895  1.00  0.00           N  
ATOM   1010  NH2 ARG A  61      22.113   1.763   3.485  1.00  0.00           N  
ATOM   1011  H   ARG A  61      16.612   2.845  -0.291  1.00  0.00           H  
ATOM   1012  HA  ARG A  61      15.729   4.495   1.784  1.00  0.00           H  
ATOM   1013 1HB  ARG A  61      16.987   2.389   2.066  1.00  0.00           H  
ATOM   1014 2HB  ARG A  61      18.445   3.200   1.526  1.00  0.00           H  
ATOM   1015 1HG  ARG A  61      18.328   4.728   3.458  1.00  0.00           H  
ATOM   1016 2HG  ARG A  61      16.855   3.898   4.012  1.00  0.00           H  
ATOM   1017 1HD  ARG A  61      18.697   3.048   5.259  1.00  0.00           H  
ATOM   1018 2HD  ARG A  61      18.171   1.786   4.118  1.00  0.00           H  
ATOM   1019  HE  ARG A  61      20.272   3.384   2.998  1.00  0.00           H  
ATOM   1020 1HH1 ARG A  61      19.663   0.802   5.308  1.00  0.00           H  
ATOM   1021 2HH1 ARG A  61      21.266   0.116   5.156  1.00  0.00           H  
ATOM   1022 1HH2 ARG A  61      22.362   2.479   2.810  1.00  0.00           H  
ATOM   1023 2HH2 ARG A  61      22.791   1.062   3.748  1.00  0.00           H  
ATOM   1024  N   ILE A  62      18.267   5.776   0.126  1.00  0.00           N  
ATOM   1025  CA  ILE A  62      19.071   6.975  -0.116  1.00  0.00           C  
ATOM   1026  C   ILE A  62      18.225   8.225  -0.197  1.00  0.00           C  
ATOM   1027  O   ILE A  62      18.679   9.316   0.152  1.00  0.00           O  
ATOM   1028  CB  ILE A  62      19.778   6.965  -1.476  1.00  0.00           C  
ATOM   1029  CG1 ILE A  62      20.794   5.953  -1.580  1.00  0.00           C  
ATOM   1030  CG2 ILE A  62      20.409   8.323  -1.742  1.00  0.00           C  
ATOM   1031  CD1 ILE A  62      21.222   5.827  -2.975  1.00  0.00           C  
ATOM   1032  H   ILE A  62      18.431   4.953  -0.462  1.00  0.00           H  
ATOM   1033  HA  ILE A  62      19.792   7.084   0.694  1.00  0.00           H  
ATOM   1034  HB  ILE A  62      19.044   6.771  -2.248  1.00  0.00           H  
ATOM   1035 1HG1 ILE A  62      21.652   6.204  -0.962  1.00  0.00           H  
ATOM   1036 2HG1 ILE A  62      20.392   5.006  -1.249  1.00  0.00           H  
ATOM   1037 1HG2 ILE A  62      20.874   8.311  -2.723  1.00  0.00           H  
ATOM   1038 2HG2 ILE A  62      19.650   9.094  -1.713  1.00  0.00           H  
ATOM   1039 3HG2 ILE A  62      21.161   8.529  -0.985  1.00  0.00           H  
ATOM   1040 1HD1 ILE A  62      21.970   5.045  -3.035  1.00  0.00           H  
ATOM   1041 2HD1 ILE A  62      20.361   5.579  -3.591  1.00  0.00           H  
ATOM   1042 3HD1 ILE A  62      21.632   6.764  -3.312  1.00  0.00           H  
ATOM   1043  N   PHE A  63      17.038   8.093  -0.776  1.00  0.00           N  
ATOM   1044  CA  PHE A  63      16.223   9.248  -1.034  1.00  0.00           C  
ATOM   1045  C   PHE A  63      15.153   9.493   0.012  1.00  0.00           C  
ATOM   1046  O   PHE A  63      14.366  10.434  -0.117  1.00  0.00           O  
ATOM   1047  CB  PHE A  63      15.614   9.057  -2.398  1.00  0.00           C  
ATOM   1048  CG  PHE A  63      16.675   8.951  -3.379  1.00  0.00           C  
ATOM   1049  CD1 PHE A  63      16.857   7.787  -4.065  1.00  0.00           C  
ATOM   1050  CD2 PHE A  63      17.557   9.980  -3.571  1.00  0.00           C  
ATOM   1051  CE1 PHE A  63      17.880   7.661  -4.940  1.00  0.00           C  
ATOM   1052  CE2 PHE A  63      18.579   9.865  -4.448  1.00  0.00           C  
ATOM   1053  CZ  PHE A  63      18.756   8.708  -5.144  1.00  0.00           C  
ATOM   1054  H   PHE A  63      16.672   7.169  -1.000  1.00  0.00           H  
ATOM   1055  HA  PHE A  63      16.875  10.119  -1.063  1.00  0.00           H  
ATOM   1056 1HB  PHE A  63      15.079   8.138  -2.397  1.00  0.00           H  
ATOM   1057 2HB  PHE A  63      14.944   9.877  -2.661  1.00  0.00           H  
ATOM   1058  HD1 PHE A  63      16.174   6.949  -3.897  1.00  0.00           H  
ATOM   1059  HD2 PHE A  63      17.436  10.900  -3.012  1.00  0.00           H  
ATOM   1060  HE1 PHE A  63      17.993   6.730  -5.456  1.00  0.00           H  
ATOM   1061  HE2 PHE A  63      19.242  10.699  -4.582  1.00  0.00           H  
ATOM   1062  HZ  PHE A  63      19.582   8.616  -5.841  1.00  0.00           H  
ATOM   1063  N   LEU A  64      15.120   8.689   1.067  1.00  0.00           N  
ATOM   1064  CA  LEU A  64      14.119   8.958   2.077  1.00  0.00           C  
ATOM   1065  C   LEU A  64      14.456  10.290   2.710  1.00  0.00           C  
ATOM   1066  O   LEU A  64      15.614  10.572   3.020  1.00  0.00           O  
ATOM   1067  CB  LEU A  64      14.071   7.847   3.130  1.00  0.00           C  
ATOM   1068  CG  LEU A  64      13.523   6.497   2.653  1.00  0.00           C  
ATOM   1069  CD1 LEU A  64      13.692   5.455   3.751  1.00  0.00           C  
ATOM   1070  CD2 LEU A  64      12.061   6.664   2.310  1.00  0.00           C  
ATOM   1071  H   LEU A  64      15.792   7.929   1.190  1.00  0.00           H  
ATOM   1072  HA  LEU A  64      13.142   9.033   1.603  1.00  0.00           H  
ATOM   1073 1HB  LEU A  64      15.085   7.678   3.493  1.00  0.00           H  
ATOM   1074 2HB  LEU A  64      13.454   8.185   3.960  1.00  0.00           H  
ATOM   1075  HG  LEU A  64      14.070   6.169   1.768  1.00  0.00           H  
ATOM   1076 1HD1 LEU A  64      13.301   4.504   3.414  1.00  0.00           H  
ATOM   1077 2HD1 LEU A  64      14.748   5.351   3.988  1.00  0.00           H  
ATOM   1078 3HD1 LEU A  64      13.147   5.771   4.640  1.00  0.00           H  
ATOM   1079 1HD2 LEU A  64      11.654   5.729   1.969  1.00  0.00           H  
ATOM   1080 2HD2 LEU A  64      11.512   6.996   3.189  1.00  0.00           H  
ATOM   1081 3HD2 LEU A  64      11.977   7.394   1.542  1.00  0.00           H  
ATOM   1082  N   GLY A  65      13.448  11.115   2.915  1.00  0.00           N  
ATOM   1083  CA  GLY A  65      13.656  12.416   3.525  1.00  0.00           C  
ATOM   1084  C   GLY A  65      13.895  13.535   2.506  1.00  0.00           C  
ATOM   1085  O   GLY A  65      13.880  14.710   2.875  1.00  0.00           O  
ATOM   1086  H   GLY A  65      12.508  10.837   2.635  1.00  0.00           H  
ATOM   1087 1HA  GLY A  65      12.803  12.666   4.148  1.00  0.00           H  
ATOM   1088 2HA  GLY A  65      14.513  12.356   4.194  1.00  0.00           H  
ATOM   1089  N   LYS A  66      14.100  13.204   1.226  1.00  0.00           N  
ATOM   1090  CA  LYS A  66      14.331  14.276   0.266  1.00  0.00           C  
ATOM   1091  C   LYS A  66      13.005  14.961  -0.024  1.00  0.00           C  
ATOM   1092  O   LYS A  66      11.979  14.294  -0.124  1.00  0.00           O  
ATOM   1093  CB  LYS A  66      14.948  13.749  -1.034  1.00  0.00           C  
ATOM   1094  CG  LYS A  66      16.302  13.094  -0.862  1.00  0.00           C  
ATOM   1095  CD  LYS A  66      17.360  14.066  -0.408  1.00  0.00           C  
ATOM   1096  CE  LYS A  66      18.726  13.380  -0.347  1.00  0.00           C  
ATOM   1097  NZ  LYS A  66      19.780  14.278   0.222  1.00  0.00           N  
ATOM   1098  H   LYS A  66      14.120  12.227   0.924  1.00  0.00           H  
ATOM   1099  HA  LYS A  66      15.028  14.973   0.720  1.00  0.00           H  
ATOM   1100 1HB  LYS A  66      14.282  12.998  -1.465  1.00  0.00           H  
ATOM   1101 2HB  LYS A  66      15.047  14.556  -1.765  1.00  0.00           H  
ATOM   1102 1HG  LYS A  66      16.223  12.307  -0.115  1.00  0.00           H  
ATOM   1103 2HG  LYS A  66      16.615  12.655  -1.795  1.00  0.00           H  
ATOM   1104 1HD  LYS A  66      17.404  14.906  -1.108  1.00  0.00           H  
ATOM   1105 2HD  LYS A  66      17.103  14.447   0.579  1.00  0.00           H  
ATOM   1106 1HE  LYS A  66      18.646  12.482   0.270  1.00  0.00           H  
ATOM   1107 2HE  LYS A  66      19.018  13.086  -1.359  1.00  0.00           H  
ATOM   1108 1HZ  LYS A  66      20.661  13.785   0.244  1.00  0.00           H  
ATOM   1109 2HZ  LYS A  66      19.868  15.105  -0.353  1.00  0.00           H  
ATOM   1110 3HZ  LYS A  66      19.522  14.546   1.162  1.00  0.00           H  
ATOM   1111  N   PRO A  67      12.968  16.281  -0.189  1.00  0.00           N  
ATOM   1112  CA  PRO A  67      11.764  17.038  -0.435  1.00  0.00           C  
ATOM   1113  C   PRO A  67      11.140  16.751  -1.779  1.00  0.00           C  
ATOM   1114  O   PRO A  67      11.818  16.338  -2.732  1.00  0.00           O  
ATOM   1115  CB  PRO A  67      12.247  18.486  -0.344  1.00  0.00           C  
ATOM   1116  CG  PRO A  67      13.726  18.421  -0.664  1.00  0.00           C  
ATOM   1117  CD  PRO A  67      14.185  17.094  -0.091  1.00  0.00           C  
ATOM   1118  HA  PRO A  67      11.044  16.839   0.373  1.00  0.00           H  
ATOM   1119 1HB  PRO A  67      11.681  19.106  -1.059  1.00  0.00           H  
ATOM   1120 2HB  PRO A  67      12.040  18.886   0.658  1.00  0.00           H  
ATOM   1121 1HG  PRO A  67      13.888  18.479  -1.748  1.00  0.00           H  
ATOM   1122 2HG  PRO A  67      14.251  19.280  -0.221  1.00  0.00           H  
ATOM   1123 1HD  PRO A  67      14.985  16.696  -0.702  1.00  0.00           H  
ATOM   1124 2HD  PRO A  67      14.482  17.211   0.964  1.00  0.00           H  
ATOM   1125  N   TYR A  68       9.841  16.967  -1.822  1.00  0.00           N  
ATOM   1126  CA  TYR A  68       9.054  16.877  -3.036  1.00  0.00           C  
ATOM   1127  C   TYR A  68       8.948  18.140  -3.840  1.00  0.00           C  
ATOM   1128  O   TYR A  68       8.737  19.242  -3.311  1.00  0.00           O  
ATOM   1129  CB  TYR A  68       7.629  16.452  -2.751  1.00  0.00           C  
ATOM   1130  CG  TYR A  68       6.659  16.683  -3.951  1.00  0.00           C  
ATOM   1131  CD1 TYR A  68       6.590  15.830  -5.005  1.00  0.00           C  
ATOM   1132  CD2 TYR A  68       5.857  17.811  -3.957  1.00  0.00           C  
ATOM   1133  CE1 TYR A  68       5.716  16.078  -6.065  1.00  0.00           C  
ATOM   1134  CE2 TYR A  68       4.983  18.060  -5.008  1.00  0.00           C  
ATOM   1135  CZ  TYR A  68       4.909  17.194  -6.052  1.00  0.00           C  
ATOM   1136  OH  TYR A  68       4.028  17.416  -7.098  1.00  0.00           O  
ATOM   1137  H   TYR A  68       9.367  17.227  -0.954  1.00  0.00           H  
ATOM   1138  HA  TYR A  68       9.518  16.128  -3.668  1.00  0.00           H  
ATOM   1139 1HB  TYR A  68       7.616  15.391  -2.496  1.00  0.00           H  
ATOM   1140 2HB  TYR A  68       7.258  17.000  -1.906  1.00  0.00           H  
ATOM   1141  HD1 TYR A  68       7.210  14.961  -5.009  1.00  0.00           H  
ATOM   1142  HD2 TYR A  68       5.918  18.498  -3.129  1.00  0.00           H  
ATOM   1143  HE1 TYR A  68       5.661  15.386  -6.895  1.00  0.00           H  
ATOM   1144  HE2 TYR A  68       4.351  18.944  -5.001  1.00  0.00           H  
ATOM   1145  HH  TYR A  68       3.430  18.168  -6.897  1.00  0.00           H  
ATOM   1146  N   LEU A  69       9.059  17.963  -5.139  1.00  0.00           N  
ATOM   1147  CA  LEU A  69       8.715  19.036  -6.042  1.00  0.00           C  
ATOM   1148  C   LEU A  69       8.332  18.457  -7.391  1.00  0.00           C  
ATOM   1149  O   LEU A  69       8.922  17.472  -7.824  1.00  0.00           O  
ATOM   1150  CB  LEU A  69       9.849  20.030  -6.176  1.00  0.00           C  
ATOM   1151  CG  LEU A  69      11.098  19.569  -6.731  1.00  0.00           C  
ATOM   1152  CD1 LEU A  69      10.937  19.497  -8.164  1.00  0.00           C  
ATOM   1153  CD2 LEU A  69      12.184  20.575  -6.375  1.00  0.00           C  
ATOM   1154  H   LEU A  69       9.288  17.027  -5.481  1.00  0.00           H  
ATOM   1155  HA  LEU A  69       7.851  19.560  -5.640  1.00  0.00           H  
ATOM   1156 1HB  LEU A  69       9.531  20.777  -6.826  1.00  0.00           H  
ATOM   1157 2HB  LEU A  69      10.046  20.481  -5.204  1.00  0.00           H  
ATOM   1158  HG  LEU A  69      11.351  18.585  -6.362  1.00  0.00           H  
ATOM   1159 1HD1 LEU A  69      11.870  19.194  -8.587  1.00  0.00           H  
ATOM   1160 2HD1 LEU A  69      10.168  18.788  -8.416  1.00  0.00           H  
ATOM   1161 3HD1 LEU A  69      10.650  20.465  -8.541  1.00  0.00           H  
ATOM   1162 1HD2 LEU A  69      13.131  20.263  -6.814  1.00  0.00           H  
ATOM   1163 2HD2 LEU A  69      11.912  21.557  -6.767  1.00  0.00           H  
ATOM   1164 3HD2 LEU A  69      12.286  20.635  -5.291  1.00  0.00           H  
ATOM   1165  N   GLY A  70       7.412  19.111  -8.095  1.00  0.00           N  
ATOM   1166  CA  GLY A  70       7.021  18.647  -9.421  1.00  0.00           C  
ATOM   1167  C   GLY A  70       8.016  19.068 -10.482  1.00  0.00           C  
ATOM   1168  O   GLY A  70       8.539  20.179 -10.431  1.00  0.00           O  
ATOM   1169  H   GLY A  70       6.968  19.922  -7.695  1.00  0.00           H  
ATOM   1170 1HA  GLY A  70       6.906  17.570  -9.425  1.00  0.00           H  
ATOM   1171 2HA  GLY A  70       6.044  19.061  -9.668  1.00  0.00           H  
ATOM   1172  N   GLY A  71       8.228  18.219 -11.494  1.00  0.00           N  
ATOM   1173  CA  GLY A  71       9.086  18.627 -12.613  1.00  0.00           C  
ATOM   1174  C   GLY A  71      10.566  18.448 -12.308  1.00  0.00           C  
ATOM   1175  O   GLY A  71      11.436  18.891 -13.060  1.00  0.00           O  
ATOM   1176  H   GLY A  71       7.828  17.265 -11.471  1.00  0.00           H  
ATOM   1177 1HA  GLY A  71       8.824  18.044 -13.496  1.00  0.00           H  
ATOM   1178 2HA  GLY A  71       8.891  19.671 -12.854  1.00  0.00           H  
ATOM   1179  N   ALA A  72      10.847  17.697 -11.255  1.00  0.00           N  
ATOM   1180  CA  ALA A  72      12.199  17.413 -10.782  1.00  0.00           C  
ATOM   1181  C   ALA A  72      13.047  16.780 -11.878  1.00  0.00           C  
ATOM   1182  O   ALA A  72      14.263  16.977 -11.918  1.00  0.00           O  
ATOM   1183  CB  ALA A  72      12.120  16.476  -9.586  1.00  0.00           C  
ATOM   1184  H   ALA A  72      10.066  17.343 -10.716  1.00  0.00           H  
ATOM   1185  HA  ALA A  72      12.670  18.352 -10.498  1.00  0.00           H  
ATOM   1186 1HB  ALA A  72      13.108  16.253  -9.224  1.00  0.00           H  
ATOM   1187 2HB  ALA A  72      11.537  16.900  -8.786  1.00  0.00           H  
ATOM   1188 3HB  ALA A  72      11.651  15.562  -9.901  1.00  0.00           H  
ATOM   1189  N   LEU A  73      12.357  16.066 -12.776  1.00  0.00           N  
ATOM   1190  CA  LEU A  73      12.880  15.313 -13.911  1.00  0.00           C  
ATOM   1191  C   LEU A  73      13.647  16.145 -14.930  1.00  0.00           C  
ATOM   1192  O   LEU A  73      14.566  15.629 -15.566  1.00  0.00           O  
ATOM   1193  CB  LEU A  73      11.678  14.790 -14.725  1.00  0.00           C  
ATOM   1194  CG  LEU A  73      10.776  13.722 -14.118  1.00  0.00           C  
ATOM   1195  CD1 LEU A  73       9.536  13.549 -14.994  1.00  0.00           C  
ATOM   1196  CD2 LEU A  73      11.509  12.441 -14.060  1.00  0.00           C  
ATOM   1197  H   LEU A  73      11.361  16.014 -12.627  1.00  0.00           H  
ATOM   1198  HA  LEU A  73      13.514  14.511 -13.543  1.00  0.00           H  
ATOM   1199 1HB  LEU A  73      11.045  15.641 -14.967  1.00  0.00           H  
ATOM   1200 2HB  LEU A  73      12.066  14.394 -15.667  1.00  0.00           H  
ATOM   1201  HG  LEU A  73      10.459  14.028 -13.115  1.00  0.00           H  
ATOM   1202 1HD1 LEU A  73       8.891  12.785 -14.556  1.00  0.00           H  
ATOM   1203 2HD1 LEU A  73       8.994  14.494 -15.047  1.00  0.00           H  
ATOM   1204 3HD1 LEU A  73       9.834  13.243 -15.989  1.00  0.00           H  
ATOM   1205 1HD2 LEU A  73      10.860  11.674 -13.646  1.00  0.00           H  
ATOM   1206 2HD2 LEU A  73      11.803  12.153 -15.062  1.00  0.00           H  
ATOM   1207 3HD2 LEU A  73      12.384  12.562 -13.444  1.00  0.00           H  
ATOM   1208  N   GLY A  74      13.179  17.369 -15.178  1.00  0.00           N  
ATOM   1209  CA  GLY A  74      13.774  18.218 -16.204  1.00  0.00           C  
ATOM   1210  C   GLY A  74      13.912  17.448 -17.521  1.00  0.00           C  
ATOM   1211  O   GLY A  74      13.179  16.472 -17.767  1.00  0.00           O  
ATOM   1212  H   GLY A  74      12.444  17.757 -14.585  1.00  0.00           H  
ATOM   1213 1HA  GLY A  74      13.153  19.096 -16.347  1.00  0.00           H  
ATOM   1214 2HA  GLY A  74      14.739  18.579 -15.879  1.00  0.00           H  
ATOM   1215  N   GLU A  75      14.836  17.905 -18.374  1.00  0.00           N  
ATOM   1216  CA  GLU A  75      15.225  17.190 -19.590  1.00  0.00           C  
ATOM   1217  C   GLU A  75      16.711  17.386 -19.867  1.00  0.00           C  
ATOM   1218  O   GLU A  75      17.314  16.676 -20.675  1.00  0.00           O  
ATOM   1219  CB  GLU A  75      14.415  17.580 -20.819  1.00  0.00           C  
ATOM   1220  CG  GLU A  75      12.983  17.166 -20.856  1.00  0.00           C  
ATOM   1221  CD  GLU A  75      12.355  17.574 -22.102  1.00  0.00           C  
ATOM   1222  OE1 GLU A  75      11.843  16.728 -22.730  1.00  0.00           O  
ATOM   1223  OE2 GLU A  75      12.361  18.746 -22.456  1.00  0.00           O  
ATOM   1224  H   GLU A  75      15.363  18.747 -18.119  1.00  0.00           H  
ATOM   1225  HA  GLU A  75      15.058  16.127 -19.422  1.00  0.00           H  
ATOM   1226 1HB  GLU A  75      14.429  18.632 -20.929  1.00  0.00           H  
ATOM   1227 2HB  GLU A  75      14.885  17.169 -21.690  1.00  0.00           H  
ATOM   1228 1HG  GLU A  75      12.930  16.090 -20.788  1.00  0.00           H  
ATOM   1229 2HG  GLU A  75      12.439  17.572 -20.020  1.00  0.00           H  
ATOM   1230  N   GLY A  76      17.293  18.382 -19.214  1.00  0.00           N  
ATOM   1231  CA  GLY A  76      18.676  18.773 -19.459  1.00  0.00           C  
ATOM   1232  C   GLY A  76      18.785  20.085 -20.235  1.00  0.00           C  
ATOM   1233  O   GLY A  76      17.913  20.448 -21.023  1.00  0.00           O  
ATOM   1234  H   GLY A  76      16.754  18.909 -18.528  1.00  0.00           H  
ATOM   1235 1HA  GLY A  76      19.188  18.883 -18.505  1.00  0.00           H  
ATOM   1236 2HA  GLY A  76      19.187  17.981 -20.005  1.00  0.00           H  
ATOM   1237  N   ALA A  77      19.924  20.754 -20.078  1.00  0.00           N  
ATOM   1238  CA  ALA A  77      20.184  22.062 -20.695  1.00  0.00           C  
ATOM   1239  C   ALA A  77      20.086  22.078 -22.221  1.00  0.00           C  
ATOM   1240  O   ALA A  77      19.821  23.122 -22.813  1.00  0.00           O  
ATOM   1241  CB  ALA A  77      21.565  22.542 -20.305  1.00  0.00           C  
ATOM   1242  H   ALA A  77      20.620  20.375 -19.454  1.00  0.00           H  
ATOM   1243  HA  ALA A  77      19.439  22.759 -20.304  1.00  0.00           H  
ATOM   1244 1HB  ALA A  77      21.732  23.533 -20.725  1.00  0.00           H  
ATOM   1245 2HB  ALA A  77      21.642  22.589 -19.220  1.00  0.00           H  
ATOM   1246 3HB  ALA A  77      22.313  21.853 -20.696  1.00  0.00           H  
ATOM   1247  N   ASN A  78      20.327  20.942 -22.867  1.00  0.00           N  
ATOM   1248  CA  ASN A  78      20.315  20.899 -24.326  1.00  0.00           C  
ATOM   1249  C   ASN A  78      18.946  20.535 -24.908  1.00  0.00           C  
ATOM   1250  O   ASN A  78      18.805  20.370 -26.121  1.00  0.00           O  
ATOM   1251  CB  ASN A  78      21.354  19.913 -24.810  1.00  0.00           C  
ATOM   1252  CG  ASN A  78      22.756  20.384 -24.529  1.00  0.00           C  
ATOM   1253  OD1 ASN A  78      23.060  21.579 -24.622  1.00  0.00           O  
ATOM   1254  ND2 ASN A  78      23.619  19.463 -24.184  1.00  0.00           N  
ATOM   1255  H   ASN A  78      20.522  20.104 -22.341  1.00  0.00           H  
ATOM   1256  HA  ASN A  78      20.569  21.892 -24.700  1.00  0.00           H  
ATOM   1257 1HB  ASN A  78      21.198  18.951 -24.320  1.00  0.00           H  
ATOM   1258 2HB  ASN A  78      21.240  19.758 -25.882  1.00  0.00           H  
ATOM   1259 1HD2 ASN A  78      24.567  19.714 -23.985  1.00  0.00           H  
ATOM   1260 2HD2 ASN A  78      23.333  18.506 -24.123  1.00  0.00           H  
ATOM   1261  N   SER A  79      17.948  20.395 -24.047  1.00  0.00           N  
ATOM   1262  CA  SER A  79      16.600  20.052 -24.465  1.00  0.00           C  
ATOM   1263  C   SER A  79      15.889  21.107 -25.283  1.00  0.00           C  
ATOM   1264  O   SER A  79      16.044  22.316 -25.095  1.00  0.00           O  
ATOM   1265  CB  SER A  79      15.702  19.736 -23.321  1.00  0.00           C  
ATOM   1266  OG  SER A  79      14.398  19.503 -23.817  1.00  0.00           O  
ATOM   1267  H   SER A  79      18.112  20.530 -23.049  1.00  0.00           H  
ATOM   1268  HA  SER A  79      16.672  19.153 -25.080  1.00  0.00           H  
ATOM   1269 1HB  SER A  79      16.073  18.860 -22.805  1.00  0.00           H  
ATOM   1270 2HB  SER A  79      15.691  20.560 -22.611  1.00  0.00           H  
ATOM   1271  HG  SER A  79      13.883  19.164 -23.070  1.00  0.00           H  
ATOM   1272  N   ALA A  80      15.035  20.629 -26.171  1.00  0.00           N  
ATOM   1273  CA  ALA A  80      14.168  21.486 -26.954  1.00  0.00           C  
ATOM   1274  C   ALA A  80      13.245  22.347 -26.076  1.00  0.00           C  
ATOM   1275  O   ALA A  80      12.876  23.460 -26.480  1.00  0.00           O  
ATOM   1276  CB  ALA A  80      13.306  20.630 -27.875  1.00  0.00           C  
ATOM   1277  H   ALA A  80      14.974  19.627 -26.281  1.00  0.00           H  
ATOM   1278  HA  ALA A  80      14.796  22.151 -27.544  1.00  0.00           H  
ATOM   1279 1HB  ALA A  80      12.669  21.273 -28.481  1.00  0.00           H  
ATOM   1280 2HB  ALA A  80      13.946  20.034 -28.524  1.00  0.00           H  
ATOM   1281 3HB  ALA A  80      12.684  19.972 -27.272  1.00  0.00           H  
ATOM   1282  N   TYR A  81      12.799  21.798 -24.925  1.00  0.00           N  
ATOM   1283  CA  TYR A  81      11.825  22.520 -24.101  1.00  0.00           C  
ATOM   1284  C   TYR A  81      12.133  22.679 -22.609  1.00  0.00           C  
ATOM   1285  O   TYR A  81      12.195  23.774 -22.094  1.00  0.00           O  
ATOM   1286  CB  TYR A  81      10.509  21.811 -24.157  1.00  0.00           C  
ATOM   1287  CG  TYR A  81       9.899  21.651 -25.495  1.00  0.00           C  
ATOM   1288  CD1 TYR A  81       9.895  20.392 -26.035  1.00  0.00           C  
ATOM   1289  CD2 TYR A  81       9.360  22.713 -26.184  1.00  0.00           C  
ATOM   1290  CE1 TYR A  81       9.364  20.174 -27.261  1.00  0.00           C  
ATOM   1291  CE2 TYR A  81       8.823  22.503 -27.437  1.00  0.00           C  
ATOM   1292  CZ  TYR A  81       8.834  21.225 -27.975  1.00  0.00           C  
ATOM   1293  OH  TYR A  81       8.329  20.982 -29.221  1.00  0.00           O  
ATOM   1294  H   TYR A  81      13.193  20.914 -24.607  1.00  0.00           H  
ATOM   1295  HA  TYR A  81      11.714  23.521 -24.512  1.00  0.00           H  
ATOM   1296 1HB  TYR A  81      10.657  20.824 -23.753  1.00  0.00           H  
ATOM   1297 2HB  TYR A  81       9.827  22.325 -23.515  1.00  0.00           H  
ATOM   1298  HD1 TYR A  81      10.325  19.568 -25.474  1.00  0.00           H  
ATOM   1299  HD2 TYR A  81       9.364  23.705 -25.749  1.00  0.00           H  
ATOM   1300  HE1 TYR A  81       9.371  19.176 -27.674  1.00  0.00           H  
ATOM   1301  HE2 TYR A  81       8.398  23.340 -27.996  1.00  0.00           H  
ATOM   1302  HH  TYR A  81       7.915  21.790 -29.552  1.00  0.00           H  
ATOM   1303  N   ASP A  82      12.257  21.602 -21.863  1.00  0.00           N  
ATOM   1304  CA  ASP A  82      12.478  21.784 -20.436  1.00  0.00           C  
ATOM   1305  C   ASP A  82      13.967  21.859 -20.193  1.00  0.00           C  
ATOM   1306  O   ASP A  82      14.653  20.854 -20.270  1.00  0.00           O  
ATOM   1307  CB  ASP A  82      11.798  20.669 -19.652  1.00  0.00           C  
ATOM   1308  CG  ASP A  82      11.915  20.755 -18.146  1.00  0.00           C  
ATOM   1309  OD1 ASP A  82      12.768  21.478 -17.643  1.00  0.00           O  
ATOM   1310  OD2 ASP A  82      11.174  20.029 -17.471  1.00  0.00           O  
ATOM   1311  H   ASP A  82      12.224  20.650 -22.239  1.00  0.00           H  
ATOM   1312  HA  ASP A  82      12.036  22.732 -20.121  1.00  0.00           H  
ATOM   1313 1HB  ASP A  82      10.740  20.651 -19.909  1.00  0.00           H  
ATOM   1314 2HB  ASP A  82      12.215  19.742 -19.967  1.00  0.00           H  
ATOM   1315  N   ASN A  83      14.499  23.040 -19.922  1.00  0.00           N  
ATOM   1316  CA  ASN A  83      15.949  23.140 -19.853  1.00  0.00           C  
ATOM   1317  C   ASN A  83      16.490  22.916 -18.449  1.00  0.00           C  
ATOM   1318  O   ASN A  83      17.686  23.098 -18.194  1.00  0.00           O  
ATOM   1319  CB  ASN A  83      16.413  24.461 -20.414  1.00  0.00           C  
ATOM   1320  CG  ASN A  83      16.189  24.521 -21.893  1.00  0.00           C  
ATOM   1321  OD1 ASN A  83      15.589  25.473 -22.411  1.00  0.00           O  
ATOM   1322  ND2 ASN A  83      16.645  23.496 -22.555  1.00  0.00           N  
ATOM   1323  H   ASN A  83      13.906  23.867 -19.813  1.00  0.00           H  
ATOM   1324  HA  ASN A  83      16.372  22.356 -20.480  1.00  0.00           H  
ATOM   1325 1HB  ASN A  83      15.864  25.274 -19.934  1.00  0.00           H  
ATOM   1326 2HB  ASN A  83      17.473  24.597 -20.203  1.00  0.00           H  
ATOM   1327 1HD2 ASN A  83      16.527  23.405 -23.559  1.00  0.00           H  
ATOM   1328 2HD2 ASN A  83      17.103  22.764 -22.046  1.00  0.00           H  
ATOM   1329  N   ASP A  84      15.615  22.546 -17.528  1.00  0.00           N  
ATOM   1330  CA  ASP A  84      16.050  22.241 -16.187  1.00  0.00           C  
ATOM   1331  C   ASP A  84      16.731  20.858 -16.257  1.00  0.00           C  
ATOM   1332  O   ASP A  84      16.463  20.110 -17.205  1.00  0.00           O  
ATOM   1333  CB  ASP A  84      14.883  22.423 -15.220  1.00  0.00           C  
ATOM   1334  CG  ASP A  84      14.617  23.959 -15.038  1.00  0.00           C  
ATOM   1335  OD1 ASP A  84      15.478  24.738 -15.408  1.00  0.00           O  
ATOM   1336  OD2 ASP A  84      13.588  24.327 -14.559  1.00  0.00           O  
ATOM   1337  H   ASP A  84      14.622  22.392 -17.772  1.00  0.00           H  
ATOM   1338  HA  ASP A  84      16.786  22.989 -15.918  1.00  0.00           H  
ATOM   1339 1HB  ASP A  84      13.986  21.957 -15.632  1.00  0.00           H  
ATOM   1340 2HB  ASP A  84      15.069  21.970 -14.260  1.00  0.00           H  
ATOM   1341  N   PRO A  85      17.622  20.498 -15.313  1.00  0.00           N  
ATOM   1342  CA  PRO A  85      18.422  19.273 -15.290  1.00  0.00           C  
ATOM   1343  C   PRO A  85      17.688  17.964 -15.474  1.00  0.00           C  
ATOM   1344  O   PRO A  85      16.673  17.716 -14.846  1.00  0.00           O  
ATOM   1345  CB  PRO A  85      18.967  19.297 -13.862  1.00  0.00           C  
ATOM   1346  CG  PRO A  85      19.076  20.751 -13.525  1.00  0.00           C  
ATOM   1347  CD  PRO A  85      17.881  21.390 -14.153  1.00  0.00           C  
ATOM   1348  HA  PRO A  85      19.240  19.364 -16.017  1.00  0.00           H  
ATOM   1349 1HB  PRO A  85      18.279  18.755 -13.188  1.00  0.00           H  
ATOM   1350 2HB  PRO A  85      19.918  18.762 -13.817  1.00  0.00           H  
ATOM   1351 1HG  PRO A  85      19.079  20.859 -12.444  1.00  0.00           H  
ATOM   1352 2HG  PRO A  85      20.020  21.167 -13.891  1.00  0.00           H  
ATOM   1353 1HD  PRO A  85      17.049  21.392 -13.455  1.00  0.00           H  
ATOM   1354 2HD  PRO A  85      18.174  22.397 -14.458  1.00  0.00           H  
ATOM   1355  N   LEU A  86      18.285  17.099 -16.299  1.00  0.00           N  
ATOM   1356  CA  LEU A  86      17.794  15.751 -16.622  1.00  0.00           C  
ATOM   1357  C   LEU A  86      17.664  14.862 -15.397  1.00  0.00           C  
ATOM   1358  O   LEU A  86      16.919  13.880 -15.391  1.00  0.00           O  
ATOM   1359  CB  LEU A  86      18.714  15.071 -17.632  1.00  0.00           C  
ATOM   1360  CG  LEU A  86      18.252  13.695 -18.121  1.00  0.00           C  
ATOM   1361  CD1 LEU A  86      16.884  13.801 -18.812  1.00  0.00           C  
ATOM   1362  CD2 LEU A  86      19.290  13.148 -19.065  1.00  0.00           C  
ATOM   1363  H   LEU A  86      19.131  17.395 -16.757  1.00  0.00           H  
ATOM   1364  HA  LEU A  86      16.803  15.851 -17.067  1.00  0.00           H  
ATOM   1365 1HB  LEU A  86      18.814  15.712 -18.502  1.00  0.00           H  
ATOM   1366 2HB  LEU A  86      19.696  14.948 -17.179  1.00  0.00           H  
ATOM   1367  HG  LEU A  86      18.147  13.028 -17.264  1.00  0.00           H  
ATOM   1368 1HD1 LEU A  86      16.574  12.816 -19.139  1.00  0.00           H  
ATOM   1369 2HD1 LEU A  86      16.149  14.204 -18.109  1.00  0.00           H  
ATOM   1370 3HD1 LEU A  86      16.960  14.450 -19.671  1.00  0.00           H  
ATOM   1371 1HD2 LEU A  86      18.989  12.171 -19.400  1.00  0.00           H  
ATOM   1372 2HD2 LEU A  86      19.390  13.817 -19.923  1.00  0.00           H  
ATOM   1373 3HD2 LEU A  86      20.247  13.071 -18.550  1.00  0.00           H  
ATOM   1374  N   TYR A  87      18.498  15.125 -14.411  1.00  0.00           N  
ATOM   1375  CA  TYR A  87      18.492  14.346 -13.200  1.00  0.00           C  
ATOM   1376  C   TYR A  87      18.682  15.205 -11.988  1.00  0.00           C  
ATOM   1377  O   TYR A  87      19.535  16.092 -11.946  1.00  0.00           O  
ATOM   1378  CB  TYR A  87      19.528  13.236 -13.229  1.00  0.00           C  
ATOM   1379  CG  TYR A  87      19.633  12.523 -11.884  1.00  0.00           C  
ATOM   1380  CD1 TYR A  87      18.554  11.812 -11.413  1.00  0.00           C  
ATOM   1381  CD2 TYR A  87      20.810  12.581 -11.126  1.00  0.00           C  
ATOM   1382  CE1 TYR A  87      18.617  11.187 -10.207  1.00  0.00           C  
ATOM   1383  CE2 TYR A  87      20.873  11.929  -9.904  1.00  0.00           C  
ATOM   1384  CZ  TYR A  87      19.770  11.236  -9.450  1.00  0.00           C  
ATOM   1385  OH  TYR A  87      19.798  10.578  -8.253  1.00  0.00           O  
ATOM   1386  H   TYR A  87      19.101  15.926 -14.489  1.00  0.00           H  
ATOM   1387  HA  TYR A  87      17.512  13.880 -13.102  1.00  0.00           H  
ATOM   1388 1HB  TYR A  87      19.235  12.537 -13.978  1.00  0.00           H  
ATOM   1389 2HB  TYR A  87      20.505  13.635 -13.494  1.00  0.00           H  
ATOM   1390  HD1 TYR A  87      17.639  11.764 -11.999  1.00  0.00           H  
ATOM   1391  HD2 TYR A  87      21.674  13.138 -11.493  1.00  0.00           H  
ATOM   1392  HE1 TYR A  87      17.753  10.650  -9.849  1.00  0.00           H  
ATOM   1393  HE2 TYR A  87      21.786  11.970  -9.307  1.00  0.00           H  
ATOM   1394  HH  TYR A  87      18.953  10.146  -8.119  1.00  0.00           H  
ATOM   1395  N   ARG A  88      17.855  14.922 -11.002  1.00  0.00           N  
ATOM   1396  CA  ARG A  88      17.886  15.603  -9.743  1.00  0.00           C  
ATOM   1397  C   ARG A  88      17.973  14.585  -8.624  1.00  0.00           C  
ATOM   1398  O   ARG A  88      17.246  13.594  -8.608  1.00  0.00           O  
ATOM   1399  CB  ARG A  88      16.664  16.469  -9.607  1.00  0.00           C  
ATOM   1400  CG  ARG A  88      16.670  17.345  -8.431  1.00  0.00           C  
ATOM   1401  CD  ARG A  88      15.530  18.211  -8.448  1.00  0.00           C  
ATOM   1402  NE  ARG A  88      15.587  19.014  -9.610  1.00  0.00           N  
ATOM   1403  CZ  ARG A  88      16.224  20.204  -9.646  1.00  0.00           C  
ATOM   1404  NH1 ARG A  88      16.789  20.683  -8.546  1.00  0.00           N  
ATOM   1405  NH2 ARG A  88      16.282  20.876 -10.772  1.00  0.00           N  
ATOM   1406  H   ARG A  88      17.176  14.189 -11.138  1.00  0.00           H  
ATOM   1407  HA  ARG A  88      18.767  16.242  -9.705  1.00  0.00           H  
ATOM   1408 1HB  ARG A  88      16.557  17.096 -10.493  1.00  0.00           H  
ATOM   1409 2HB  ARG A  88      15.773  15.840  -9.540  1.00  0.00           H  
ATOM   1410 1HG  ARG A  88      16.664  16.756  -7.529  1.00  0.00           H  
ATOM   1411 2HG  ARG A  88      17.563  17.967  -8.460  1.00  0.00           H  
ATOM   1412 1HD  ARG A  88      14.615  17.658  -8.445  1.00  0.00           H  
ATOM   1413 2HD  ARG A  88      15.575  18.865  -7.580  1.00  0.00           H  
ATOM   1414  HE  ARG A  88      15.166  18.616 -10.478  1.00  0.00           H  
ATOM   1415 1HH1 ARG A  88      16.774  20.164  -7.646  1.00  0.00           H  
ATOM   1416 2HH1 ARG A  88      17.295  21.569  -8.562  1.00  0.00           H  
ATOM   1417 1HH2 ARG A  88      15.837  20.493 -11.593  1.00  0.00           H  
ATOM   1418 2HH2 ARG A  88      16.720  21.813 -10.824  1.00  0.00           H  
ATOM   1419  N   PHE A  89      18.902  14.825  -7.719  1.00  0.00           N  
ATOM   1420  CA  PHE A  89      19.166  13.959  -6.580  1.00  0.00           C  
ATOM   1421  C   PHE A  89      18.476  14.527  -5.338  1.00  0.00           C  
ATOM   1422  O   PHE A  89      17.937  13.809  -4.504  1.00  0.00           O  
ATOM   1423  CB  PHE A  89      20.658  13.902  -6.327  1.00  0.00           C  
ATOM   1424  CG  PHE A  89      21.113  12.909  -5.329  1.00  0.00           C  
ATOM   1425  CD1 PHE A  89      21.534  11.655  -5.747  1.00  0.00           C  
ATOM   1426  CD2 PHE A  89      21.118  13.198  -3.971  1.00  0.00           C  
ATOM   1427  CE1 PHE A  89      21.967  10.721  -4.845  1.00  0.00           C  
ATOM   1428  CE2 PHE A  89      21.549  12.253  -3.059  1.00  0.00           C  
ATOM   1429  CZ  PHE A  89      21.974  11.020  -3.498  1.00  0.00           C  
ATOM   1430  H   PHE A  89      19.455  15.668  -7.825  1.00  0.00           H  
ATOM   1431  HA  PHE A  89      18.777  12.961  -6.787  1.00  0.00           H  
ATOM   1432 1HB  PHE A  89      21.170  13.690  -7.266  1.00  0.00           H  
ATOM   1433 2HB  PHE A  89      20.991  14.880  -5.996  1.00  0.00           H  
ATOM   1434  HD1 PHE A  89      21.538  11.422  -6.806  1.00  0.00           H  
ATOM   1435  HD2 PHE A  89      20.784  14.181  -3.636  1.00  0.00           H  
ATOM   1436  HE1 PHE A  89      22.298   9.752  -5.199  1.00  0.00           H  
ATOM   1437  HE2 PHE A  89      21.559  12.478  -1.998  1.00  0.00           H  
ATOM   1438  HZ  PHE A  89      22.313  10.287  -2.780  1.00  0.00           H  
ATOM   1439  N   ASP A  90      18.587  15.843  -5.193  1.00  0.00           N  
ATOM   1440  CA  ASP A  90      18.082  16.603  -4.052  1.00  0.00           C  
ATOM   1441  C   ASP A  90      16.561  16.678  -3.870  1.00  0.00           C  
ATOM   1442  O   ASP A  90      16.097  16.992  -2.778  1.00  0.00           O  
ATOM   1443  CB  ASP A  90      18.633  18.024  -4.156  1.00  0.00           C  
ATOM   1444  CG  ASP A  90      18.306  18.646  -5.522  1.00  0.00           C  
ATOM   1445  OD1 ASP A  90      18.914  18.176  -6.467  1.00  0.00           O  
ATOM   1446  OD2 ASP A  90      17.463  19.521  -5.640  1.00  0.00           O  
ATOM   1447  H   ASP A  90      19.049  16.358  -5.920  1.00  0.00           H  
ATOM   1448  HA  ASP A  90      18.492  16.139  -3.154  1.00  0.00           H  
ATOM   1449 1HB  ASP A  90      18.201  18.644  -3.370  1.00  0.00           H  
ATOM   1450 2HB  ASP A  90      19.715  18.012  -4.018  1.00  0.00           H  
ATOM   1451  N   ALA A  91      15.791  16.430  -4.920  1.00  0.00           N  
ATOM   1452  CA  ALA A  91      14.337  16.520  -4.809  1.00  0.00           C  
ATOM   1453  C   ALA A  91      13.657  15.696  -5.886  1.00  0.00           C  
ATOM   1454  O   ALA A  91      14.182  15.544  -6.989  1.00  0.00           O  
ATOM   1455  CB  ALA A  91      13.896  17.959  -4.894  1.00  0.00           C  
ATOM   1456  H   ALA A  91      16.220  16.162  -5.789  1.00  0.00           H  
ATOM   1457  HA  ALA A  91      14.049  16.114  -3.838  1.00  0.00           H  
ATOM   1458 1HB  ALA A  91      12.821  17.997  -4.764  1.00  0.00           H  
ATOM   1459 2HB  ALA A  91      14.374  18.534  -4.105  1.00  0.00           H  
ATOM   1460 3HB  ALA A  91      14.169  18.362  -5.844  1.00  0.00           H  
ATOM   1461  N   PHE A  92      12.477  15.171  -5.556  1.00  0.00           N  
ATOM   1462  CA  PHE A  92      11.764  14.280  -6.482  1.00  0.00           C  
ATOM   1463  C   PHE A  92      10.259  14.470  -6.642  1.00  0.00           C  
ATOM   1464  O   PHE A  92       9.585  14.840  -5.682  1.00  0.00           O  
ATOM   1465  CB  PHE A  92      11.946  12.850  -5.963  1.00  0.00           C  
ATOM   1466  CG  PHE A  92      13.331  12.407  -5.906  1.00  0.00           C  
ATOM   1467  CD1 PHE A  92      14.109  12.654  -4.808  1.00  0.00           C  
ATOM   1468  CD2 PHE A  92      13.871  11.754  -6.958  1.00  0.00           C  
ATOM   1469  CE1 PHE A  92      15.398  12.274  -4.814  1.00  0.00           C  
ATOM   1470  CE2 PHE A  92      15.156  11.372  -6.970  1.00  0.00           C  
ATOM   1471  CZ  PHE A  92      15.925  11.638  -5.912  1.00  0.00           C  
ATOM   1472  H   PHE A  92      12.097  15.390  -4.631  1.00  0.00           H  
ATOM   1473  HA  PHE A  92      12.221  14.381  -7.465  1.00  0.00           H  
ATOM   1474 1HB  PHE A  92      11.519  12.765  -4.965  1.00  0.00           H  
ATOM   1475 2HB  PHE A  92      11.396  12.168  -6.608  1.00  0.00           H  
ATOM   1476  HD1 PHE A  92      13.690  13.174  -3.944  1.00  0.00           H  
ATOM   1477  HD2 PHE A  92      13.256  11.554  -7.794  1.00  0.00           H  
ATOM   1478  HE1 PHE A  92      16.021  12.485  -3.964  1.00  0.00           H  
ATOM   1479  HE2 PHE A  92      15.571  10.869  -7.835  1.00  0.00           H  
ATOM   1480  HZ  PHE A  92      16.960  11.354  -5.933  1.00  0.00           H  
ATOM   1481  N   ASP A  93       9.706  14.131  -7.824  1.00  0.00           N  
ATOM   1482  CA  ASP A  93       8.263  13.890  -7.864  1.00  0.00           C  
ATOM   1483  C   ASP A  93       8.096  12.368  -7.816  1.00  0.00           C  
ATOM   1484  O   ASP A  93       9.106  11.659  -7.761  1.00  0.00           O  
ATOM   1485  CB  ASP A  93       7.561  14.634  -9.011  1.00  0.00           C  
ATOM   1486  CG  ASP A  93       7.940  14.294 -10.442  1.00  0.00           C  
ATOM   1487  OD1 ASP A  93       8.417  13.178 -10.686  1.00  0.00           O  
ATOM   1488  OD2 ASP A  93       7.800  15.196 -11.301  1.00  0.00           O  
ATOM   1489  H   ASP A  93      10.268  13.963  -8.664  1.00  0.00           H  
ATOM   1490  HA  ASP A  93       7.821  14.279  -6.962  1.00  0.00           H  
ATOM   1491 1HB  ASP A  93       6.485  14.498  -8.914  1.00  0.00           H  
ATOM   1492 2HB  ASP A  93       7.749  15.666  -8.873  1.00  0.00           H  
ATOM   1493  N   CYS A  94       6.876  11.826  -7.853  1.00  0.00           N  
ATOM   1494  CA  CYS A  94       6.781  10.361  -7.729  1.00  0.00           C  
ATOM   1495  C   CYS A  94       7.361   9.586  -8.893  1.00  0.00           C  
ATOM   1496  O   CYS A  94       7.833   8.456  -8.740  1.00  0.00           O  
ATOM   1497  CB  CYS A  94       5.343   9.927  -7.672  1.00  0.00           C  
ATOM   1498  SG  CYS A  94       4.459  10.201  -9.227  1.00  0.00           S  
ATOM   1499  H   CYS A  94       6.047  12.398  -7.924  1.00  0.00           H  
ATOM   1500  HA  CYS A  94       7.295  10.060  -6.817  1.00  0.00           H  
ATOM   1501 1HB  CYS A  94       5.315   8.896  -7.468  1.00  0.00           H  
ATOM   1502 2HB  CYS A  94       4.842  10.413  -6.895  1.00  0.00           H  
ATOM   1503  HG  CYS A  94       5.428   9.734 -10.027  1.00  0.00           H  
ATOM   1504  N   THR A  95       7.348  10.203 -10.057  1.00  0.00           N  
ATOM   1505  CA  THR A  95       7.835   9.537 -11.230  1.00  0.00           C  
ATOM   1506  C   THR A  95       9.342   9.563 -11.187  1.00  0.00           C  
ATOM   1507  O   THR A  95       9.989   8.523 -11.337  1.00  0.00           O  
ATOM   1508  CB  THR A  95       7.223  10.168 -12.494  1.00  0.00           C  
ATOM   1509  OG1 THR A  95       5.786  10.009 -12.465  1.00  0.00           O  
ATOM   1510  CG2 THR A  95       7.771   9.544 -13.712  1.00  0.00           C  
ATOM   1511  H   THR A  95       6.998  11.153 -10.125  1.00  0.00           H  
ATOM   1512  HA  THR A  95       7.526   8.497 -11.201  1.00  0.00           H  
ATOM   1513  HB  THR A  95       7.456  11.236 -12.506  1.00  0.00           H  
ATOM   1514  HG1 THR A  95       5.549   9.051 -12.529  1.00  0.00           H  
ATOM   1515 1HG2 THR A  95       7.337  10.008 -14.594  1.00  0.00           H  
ATOM   1516 2HG2 THR A  95       8.834   9.704 -13.708  1.00  0.00           H  
ATOM   1517 3HG2 THR A  95       7.553   8.475 -13.721  1.00  0.00           H  
ATOM   1518  N   THR A  96       9.900  10.741 -10.876  1.00  0.00           N  
ATOM   1519  CA  THR A  96      11.342  10.918 -10.802  1.00  0.00           C  
ATOM   1520  C   THR A  96      11.901   9.852  -9.871  1.00  0.00           C  
ATOM   1521  O   THR A  96      12.910   9.214 -10.180  1.00  0.00           O  
ATOM   1522  CB  THR A  96      11.742  12.230 -10.124  1.00  0.00           C  
ATOM   1523  OG1 THR A  96      11.070  13.328 -10.661  1.00  0.00           O  
ATOM   1524  CG2 THR A  96      13.248  12.492 -10.328  1.00  0.00           C  
ATOM   1525  H   THR A  96       9.296  11.561 -10.740  1.00  0.00           H  
ATOM   1526  HA  THR A  96      11.793  10.798 -11.782  1.00  0.00           H  
ATOM   1527  HB  THR A  96      11.512  12.163  -9.071  1.00  0.00           H  
ATOM   1528  HG1 THR A  96      10.125  13.104 -10.813  1.00  0.00           H  
ATOM   1529 1HG2 THR A  96      13.527  13.422  -9.826  1.00  0.00           H  
ATOM   1530 2HG2 THR A  96      13.830  11.673  -9.918  1.00  0.00           H  
ATOM   1531 3HG2 THR A  96      13.462  12.581 -11.384  1.00  0.00           H  
ATOM   1532  N   TYR A  97      11.250   9.701  -8.700  1.00  0.00           N  
ATOM   1533  CA  TYR A  97      11.674   8.772  -7.663  1.00  0.00           C  
ATOM   1534  C   TYR A  97      11.715   7.341  -8.148  1.00  0.00           C  
ATOM   1535  O   TYR A  97      12.760   6.691  -8.073  1.00  0.00           O  
ATOM   1536  CB  TYR A  97      10.747   8.880  -6.443  1.00  0.00           C  
ATOM   1537  CG  TYR A  97      11.059   7.904  -5.351  1.00  0.00           C  
ATOM   1538  CD1 TYR A  97      12.131   8.140  -4.516  1.00  0.00           C  
ATOM   1539  CD2 TYR A  97      10.262   6.773  -5.158  1.00  0.00           C  
ATOM   1540  CE1 TYR A  97      12.403   7.251  -3.512  1.00  0.00           C  
ATOM   1541  CE2 TYR A  97      10.557   5.900  -4.132  1.00  0.00           C  
ATOM   1542  CZ  TYR A  97      11.627   6.151  -3.319  1.00  0.00           C  
ATOM   1543  OH  TYR A  97      11.934   5.314  -2.294  1.00  0.00           O  
ATOM   1544  H   TYR A  97      10.425  10.277  -8.519  1.00  0.00           H  
ATOM   1545  HA  TYR A  97      12.683   9.042  -7.355  1.00  0.00           H  
ATOM   1546 1HB  TYR A  97      10.808   9.885  -6.029  1.00  0.00           H  
ATOM   1547 2HB  TYR A  97       9.716   8.723  -6.758  1.00  0.00           H  
ATOM   1548  HD1 TYR A  97      12.758   9.027  -4.655  1.00  0.00           H  
ATOM   1549  HD2 TYR A  97       9.408   6.583  -5.811  1.00  0.00           H  
ATOM   1550  HE1 TYR A  97      13.221   7.412  -2.856  1.00  0.00           H  
ATOM   1551  HE2 TYR A  97       9.945   5.020  -3.962  1.00  0.00           H  
ATOM   1552  HH  TYR A  97      12.699   5.667  -1.816  1.00  0.00           H  
ATOM   1553  N   VAL A  98      10.616   6.859  -8.717  1.00  0.00           N  
ATOM   1554  CA  VAL A  98      10.591   5.485  -9.184  1.00  0.00           C  
ATOM   1555  C   VAL A  98      11.624   5.225 -10.268  1.00  0.00           C  
ATOM   1556  O   VAL A  98      12.302   4.192 -10.253  1.00  0.00           O  
ATOM   1557  CB  VAL A  98       9.196   5.129  -9.710  1.00  0.00           C  
ATOM   1558  CG1 VAL A  98       9.227   3.804 -10.404  1.00  0.00           C  
ATOM   1559  CG2 VAL A  98       8.243   5.065  -8.569  1.00  0.00           C  
ATOM   1560  H   VAL A  98       9.774   7.437  -8.796  1.00  0.00           H  
ATOM   1561  HA  VAL A  98      10.815   4.847  -8.333  1.00  0.00           H  
ATOM   1562  HB  VAL A  98       8.877   5.892 -10.426  1.00  0.00           H  
ATOM   1563 1HG1 VAL A  98       8.235   3.566 -10.773  1.00  0.00           H  
ATOM   1564 2HG1 VAL A  98       9.924   3.846 -11.240  1.00  0.00           H  
ATOM   1565 3HG1 VAL A  98       9.543   3.045  -9.709  1.00  0.00           H  
ATOM   1566 1HG2 VAL A  98       7.252   4.811  -8.930  1.00  0.00           H  
ATOM   1567 2HG2 VAL A  98       8.573   4.308  -7.872  1.00  0.00           H  
ATOM   1568 3HG2 VAL A  98       8.212   6.033  -8.069  1.00  0.00           H  
ATOM   1569  N   GLU A  99      11.724   6.152 -11.218  1.00  0.00           N  
ATOM   1570  CA  GLU A  99      12.664   6.046 -12.323  1.00  0.00           C  
ATOM   1571  C   GLU A  99      14.111   6.090 -11.853  1.00  0.00           C  
ATOM   1572  O   GLU A  99      14.960   5.368 -12.377  1.00  0.00           O  
ATOM   1573  CB  GLU A  99      12.390   7.175 -13.292  1.00  0.00           C  
ATOM   1574  CG  GLU A  99      11.103   7.025 -13.985  1.00  0.00           C  
ATOM   1575  CD  GLU A  99      10.768   8.192 -14.708  1.00  0.00           C  
ATOM   1576  OE1 GLU A  99      11.311   9.223 -14.381  1.00  0.00           O  
ATOM   1577  OE2 GLU A  99       9.999   8.115 -15.630  1.00  0.00           O  
ATOM   1578  H   GLU A  99      11.124   6.977 -11.165  1.00  0.00           H  
ATOM   1579  HA  GLU A  99      12.493   5.095 -12.827  1.00  0.00           H  
ATOM   1580 1HB  GLU A  99      12.384   8.126 -12.754  1.00  0.00           H  
ATOM   1581 2HB  GLU A  99      13.182   7.221 -14.042  1.00  0.00           H  
ATOM   1582 1HG  GLU A  99      11.160   6.200 -14.645  1.00  0.00           H  
ATOM   1583 2HG  GLU A  99      10.324   6.814 -13.253  1.00  0.00           H  
ATOM   1584  N   THR A 100      14.395   6.932 -10.855  1.00  0.00           N  
ATOM   1585  CA  THR A 100      15.729   7.050 -10.297  1.00  0.00           C  
ATOM   1586  C   THR A 100      16.122   5.764  -9.616  1.00  0.00           C  
ATOM   1587  O   THR A 100      17.194   5.218  -9.864  1.00  0.00           O  
ATOM   1588  CB  THR A 100      15.789   8.195  -9.279  1.00  0.00           C  
ATOM   1589  OG1 THR A 100      15.507   9.427  -9.939  1.00  0.00           O  
ATOM   1590  CG2 THR A 100      17.138   8.230  -8.571  1.00  0.00           C  
ATOM   1591  H   THR A 100      13.662   7.533 -10.478  1.00  0.00           H  
ATOM   1592  HA  THR A 100      16.433   7.250 -11.105  1.00  0.00           H  
ATOM   1593  HB  THR A 100      15.015   8.035  -8.527  1.00  0.00           H  
ATOM   1594  HG1 THR A 100      14.589   9.372 -10.276  1.00  0.00           H  
ATOM   1595 1HG2 THR A 100      17.145   9.035  -7.842  1.00  0.00           H  
ATOM   1596 2HG2 THR A 100      17.293   7.283  -8.063  1.00  0.00           H  
ATOM   1597 3HG2 THR A 100      17.924   8.381  -9.283  1.00  0.00           H  
ATOM   1598  N   VAL A 101      15.228   5.236  -8.793  1.00  0.00           N  
ATOM   1599  CA  VAL A 101      15.522   4.007  -8.090  1.00  0.00           C  
ATOM   1600  C   VAL A 101      15.715   2.867  -9.091  1.00  0.00           C  
ATOM   1601  O   VAL A 101      16.681   2.099  -8.994  1.00  0.00           O  
ATOM   1602  CB  VAL A 101      14.396   3.706  -7.081  1.00  0.00           C  
ATOM   1603  CG1 VAL A 101      14.574   2.333  -6.501  1.00  0.00           C  
ATOM   1604  CG2 VAL A 101      14.423   4.762  -5.955  1.00  0.00           C  
ATOM   1605  H   VAL A 101      14.339   5.713  -8.631  1.00  0.00           H  
ATOM   1606  HA  VAL A 101      16.449   4.143  -7.533  1.00  0.00           H  
ATOM   1607  HB  VAL A 101      13.431   3.737  -7.599  1.00  0.00           H  
ATOM   1608 1HG1 VAL A 101      13.767   2.120  -5.811  1.00  0.00           H  
ATOM   1609 2HG1 VAL A 101      14.543   1.641  -7.316  1.00  0.00           H  
ATOM   1610 3HG1 VAL A 101      15.530   2.259  -5.978  1.00  0.00           H  
ATOM   1611 1HG2 VAL A 101      13.621   4.556  -5.244  1.00  0.00           H  
ATOM   1612 2HG2 VAL A 101      15.386   4.719  -5.444  1.00  0.00           H  
ATOM   1613 3HG2 VAL A 101      14.285   5.754  -6.375  1.00  0.00           H  
ATOM   1614  N   ALA A 102      14.821   2.759 -10.082  1.00  0.00           N  
ATOM   1615  CA  ALA A 102      14.966   1.707 -11.077  1.00  0.00           C  
ATOM   1616  C   ALA A 102      16.279   1.852 -11.863  1.00  0.00           C  
ATOM   1617  O   ALA A 102      17.021   0.882 -12.027  1.00  0.00           O  
ATOM   1618  CB  ALA A 102      13.777   1.749 -12.031  1.00  0.00           C  
ATOM   1619  H   ALA A 102      14.028   3.399 -10.143  1.00  0.00           H  
ATOM   1620  HA  ALA A 102      14.985   0.750 -10.558  1.00  0.00           H  
ATOM   1621 1HB  ALA A 102      13.865   0.953 -12.766  1.00  0.00           H  
ATOM   1622 2HB  ALA A 102      12.852   1.633 -11.470  1.00  0.00           H  
ATOM   1623 3HB  ALA A 102      13.767   2.714 -12.537  1.00  0.00           H  
ATOM   1624  N   ALA A 103      16.613   3.068 -12.298  1.00  0.00           N  
ATOM   1625  CA  ALA A 103      17.841   3.283 -13.052  1.00  0.00           C  
ATOM   1626  C   ALA A 103      19.085   2.988 -12.216  1.00  0.00           C  
ATOM   1627  O   ALA A 103      20.034   2.361 -12.700  1.00  0.00           O  
ATOM   1628  CB  ALA A 103      17.873   4.700 -13.567  1.00  0.00           C  
ATOM   1629  H   ALA A 103      15.995   3.863 -12.140  1.00  0.00           H  
ATOM   1630  HA  ALA A 103      17.841   2.601 -13.900  1.00  0.00           H  
ATOM   1631 1HB  ALA A 103      18.776   4.864 -14.161  1.00  0.00           H  
ATOM   1632 2HB  ALA A 103      16.996   4.872 -14.186  1.00  0.00           H  
ATOM   1633 3HB  ALA A 103      17.854   5.381 -12.732  1.00  0.00           H  
ATOM   1634  N   LEU A 104      19.082   3.387 -10.938  1.00  0.00           N  
ATOM   1635  CA  LEU A 104      20.234   3.130 -10.072  1.00  0.00           C  
ATOM   1636  C   LEU A 104      20.426   1.639  -9.895  1.00  0.00           C  
ATOM   1637  O   LEU A 104      21.547   1.140  -9.867  1.00  0.00           O  
ATOM   1638  CB  LEU A 104      20.048   3.752  -8.693  1.00  0.00           C  
ATOM   1639  CG  LEU A 104      20.101   5.243  -8.552  1.00  0.00           C  
ATOM   1640  CD1 LEU A 104      19.657   5.641  -7.218  1.00  0.00           C  
ATOM   1641  CD2 LEU A 104      21.496   5.704  -8.756  1.00  0.00           C  
ATOM   1642  H   LEU A 104      18.286   3.901 -10.562  1.00  0.00           H  
ATOM   1643  HA  LEU A 104      21.125   3.550 -10.532  1.00  0.00           H  
ATOM   1644 1HB  LEU A 104      19.094   3.411  -8.287  1.00  0.00           H  
ATOM   1645 2HB  LEU A 104      20.830   3.369  -8.091  1.00  0.00           H  
ATOM   1646  HG  LEU A 104      19.457   5.683  -9.239  1.00  0.00           H  
ATOM   1647 1HD1 LEU A 104      19.699   6.717  -7.159  1.00  0.00           H  
ATOM   1648 2HD1 LEU A 104      18.637   5.298  -7.079  1.00  0.00           H  
ATOM   1649 3HD1 LEU A 104      20.288   5.224  -6.471  1.00  0.00           H  
ATOM   1650 1HD2 LEU A 104      21.525   6.781  -8.651  1.00  0.00           H  
ATOM   1651 2HD2 LEU A 104      22.153   5.243  -8.018  1.00  0.00           H  
ATOM   1652 3HD2 LEU A 104      21.817   5.427  -9.742  1.00  0.00           H  
ATOM   1653  N   THR A 105      19.313   0.927  -9.792  1.00  0.00           N  
ATOM   1654  CA  THR A 105      19.294  -0.509  -9.616  1.00  0.00           C  
ATOM   1655  C   THR A 105      19.831  -1.274 -10.813  1.00  0.00           C  
ATOM   1656  O   THR A 105      20.526  -2.277 -10.657  1.00  0.00           O  
ATOM   1657  CB  THR A 105      17.882  -0.940  -9.311  1.00  0.00           C  
ATOM   1658  OG1 THR A 105      17.497  -0.301  -8.111  1.00  0.00           O  
ATOM   1659  CG2 THR A 105      17.795  -2.405  -9.190  1.00  0.00           C  
ATOM   1660  H   THR A 105      18.413   1.411  -9.802  1.00  0.00           H  
ATOM   1661  HA  THR A 105      19.916  -0.753  -8.763  1.00  0.00           H  
ATOM   1662  HB  THR A 105      17.226  -0.620 -10.104  1.00  0.00           H  
ATOM   1663  HG1 THR A 105      17.337   0.651  -8.307  1.00  0.00           H  
ATOM   1664 1HG2 THR A 105      16.778  -2.682  -8.987  1.00  0.00           H  
ATOM   1665 2HG2 THR A 105      18.107  -2.854 -10.131  1.00  0.00           H  
ATOM   1666 3HG2 THR A 105      18.431  -2.750  -8.397  1.00  0.00           H  
ATOM   1667  N   LEU A 106      19.451  -0.843 -12.008  1.00  0.00           N  
ATOM   1668  CA  LEU A 106      19.871  -1.490 -13.244  1.00  0.00           C  
ATOM   1669  C   LEU A 106      21.329  -1.159 -13.624  1.00  0.00           C  
ATOM   1670  O   LEU A 106      22.022  -1.967 -14.239  1.00  0.00           O  
ATOM   1671  CB  LEU A 106      18.928  -1.023 -14.350  1.00  0.00           C  
ATOM   1672  CG  LEU A 106      17.462  -1.460 -14.232  1.00  0.00           C  
ATOM   1673  CD1 LEU A 106      16.681  -0.725 -15.297  1.00  0.00           C  
ATOM   1674  CD2 LEU A 106      17.333  -2.976 -14.379  1.00  0.00           C  
ATOM   1675  H   LEU A 106      18.829  -0.035 -12.057  1.00  0.00           H  
ATOM   1676  HA  LEU A 106      19.782  -2.567 -13.118  1.00  0.00           H  
ATOM   1677 1HB  LEU A 106      18.921   0.068 -14.325  1.00  0.00           H  
ATOM   1678 2HB  LEU A 106      19.305  -1.324 -15.310  1.00  0.00           H  
ATOM   1679  HG  LEU A 106      17.074  -1.173 -13.264  1.00  0.00           H  
ATOM   1680 1HD1 LEU A 106      15.641  -0.981 -15.228  1.00  0.00           H  
ATOM   1681 2HD1 LEU A 106      16.802   0.344 -15.140  1.00  0.00           H  
ATOM   1682 3HD1 LEU A 106      17.058  -0.993 -16.283  1.00  0.00           H  
ATOM   1683 1HD2 LEU A 106      16.284  -3.261 -14.293  1.00  0.00           H  
ATOM   1684 2HD2 LEU A 106      17.713  -3.286 -15.352  1.00  0.00           H  
ATOM   1685 3HD2 LEU A 106      17.910  -3.469 -13.592  1.00  0.00           H  
ATOM   1686  N   SER A 107      21.769   0.054 -13.302  1.00  0.00           N  
ATOM   1687  CA  SER A 107      23.104   0.556 -13.629  1.00  0.00           C  
ATOM   1688  C   SER A 107      24.230   0.152 -12.673  1.00  0.00           C  
ATOM   1689  O   SER A 107      23.998  -0.270 -11.541  1.00  0.00           O  
ATOM   1690  CB  SER A 107      23.031   2.060 -13.679  1.00  0.00           C  
ATOM   1691  OG  SER A 107      22.683   2.574 -12.425  1.00  0.00           O  
ATOM   1692  H   SER A 107      21.140   0.693 -12.815  1.00  0.00           H  
ATOM   1693  HA  SER A 107      23.363   0.188 -14.623  1.00  0.00           H  
ATOM   1694 1HB  SER A 107      23.999   2.461 -13.975  1.00  0.00           H  
ATOM   1695 2HB  SER A 107      22.306   2.371 -14.417  1.00  0.00           H  
ATOM   1696  HG  SER A 107      21.742   2.320 -12.300  1.00  0.00           H  
ATOM   1697  N   TYR A 108      25.472   0.346 -13.126  1.00  0.00           N  
ATOM   1698  CA  TYR A 108      26.649   0.180 -12.287  1.00  0.00           C  
ATOM   1699  C   TYR A 108      27.313   1.546 -12.116  1.00  0.00           C  
ATOM   1700  O   TYR A 108      27.594   1.975 -10.999  1.00  0.00           O  
ATOM   1701  CB  TYR A 108      27.637  -0.798 -12.919  1.00  0.00           C  
ATOM   1702  CG  TYR A 108      28.875  -1.068 -12.095  1.00  0.00           C  
ATOM   1703  CD1 TYR A 108      28.822  -1.933 -11.029  1.00  0.00           C  
ATOM   1704  CD2 TYR A 108      30.063  -0.429 -12.407  1.00  0.00           C  
ATOM   1705  CE1 TYR A 108      29.954  -2.180 -10.284  1.00  0.00           C  
ATOM   1706  CE2 TYR A 108      31.194  -0.666 -11.660  1.00  0.00           C  
ATOM   1707  CZ  TYR A 108      31.152  -1.538 -10.597  1.00  0.00           C  
ATOM   1708  OH  TYR A 108      32.322  -1.753  -9.866  1.00  0.00           O  
ATOM   1709  H   TYR A 108      25.632   0.632 -14.090  1.00  0.00           H  
ATOM   1710  HA  TYR A 108      26.349  -0.177 -11.305  1.00  0.00           H  
ATOM   1711 1HB  TYR A 108      27.135  -1.751 -13.097  1.00  0.00           H  
ATOM   1712 2HB  TYR A 108      27.961  -0.423 -13.883  1.00  0.00           H  
ATOM   1713  HD1 TYR A 108      27.887  -2.430 -10.786  1.00  0.00           H  
ATOM   1714  HD2 TYR A 108      30.102   0.262 -13.249  1.00  0.00           H  
ATOM   1715  HE1 TYR A 108      29.896  -2.857  -9.475  1.00  0.00           H  
ATOM   1716  HE2 TYR A 108      32.127  -0.161 -11.911  1.00  0.00           H  
ATOM   1717  HH  TYR A 108      32.165  -2.270  -9.053  1.00  0.00           H  
ATOM   1718  N   GLY A 109      27.587   2.217 -13.236  1.00  0.00           N  
ATOM   1719  CA  GLY A 109      28.233   3.529 -13.176  1.00  0.00           C  
ATOM   1720  C   GLY A 109      27.270   4.681 -13.476  1.00  0.00           C  
ATOM   1721  O   GLY A 109      26.076   4.471 -13.711  1.00  0.00           O  
ATOM   1722  H   GLY A 109      27.333   1.798 -14.135  1.00  0.00           H  
ATOM   1723 1HA  GLY A 109      28.673   3.676 -12.189  1.00  0.00           H  
ATOM   1724 2HA  GLY A 109      29.055   3.552 -13.890  1.00  0.00           H  
ATOM   1725  N   GLU A 110      27.818   5.898 -13.513  1.00  0.00           N  
ATOM   1726  CA  GLU A 110      27.024   7.104 -13.743  1.00  0.00           C  
ATOM   1727  C   GLU A 110      26.500   7.230 -15.164  1.00  0.00           C  
ATOM   1728  O   GLU A 110      25.338   7.580 -15.377  1.00  0.00           O  
ATOM   1729  CB  GLU A 110      27.864   8.324 -13.418  1.00  0.00           C  
ATOM   1730  CG  GLU A 110      28.245   8.420 -11.972  1.00  0.00           C  
ATOM   1731  CD  GLU A 110      29.394   7.504 -11.621  1.00  0.00           C  
ATOM   1732  OE1 GLU A 110      29.972   6.940 -12.520  1.00  0.00           O  
ATOM   1733  OE2 GLU A 110      29.684   7.357 -10.459  1.00  0.00           O  
ATOM   1734  H   GLU A 110      28.807   5.989 -13.332  1.00  0.00           H  
ATOM   1735  HA  GLU A 110      26.170   7.077 -13.071  1.00  0.00           H  
ATOM   1736 1HB  GLU A 110      28.775   8.321 -14.015  1.00  0.00           H  
ATOM   1737 2HB  GLU A 110      27.305   9.221 -13.676  1.00  0.00           H  
ATOM   1738 1HG  GLU A 110      28.507   9.448 -11.746  1.00  0.00           H  
ATOM   1739 2HG  GLU A 110      27.393   8.158 -11.378  1.00  0.00           H  
ATOM   1740  N   ALA A 111      27.349   6.955 -16.151  1.00  0.00           N  
ATOM   1741  CA  ALA A 111      26.900   7.080 -17.534  1.00  0.00           C  
ATOM   1742  C   ALA A 111      25.760   6.117 -17.796  1.00  0.00           C  
ATOM   1743  O   ALA A 111      24.793   6.445 -18.483  1.00  0.00           O  
ATOM   1744  CB  ALA A 111      28.038   6.803 -18.499  1.00  0.00           C  
ATOM   1745  H   ALA A 111      28.295   6.669 -15.939  1.00  0.00           H  
ATOM   1746  HA  ALA A 111      26.533   8.099 -17.685  1.00  0.00           H  
ATOM   1747 1HB  ALA A 111      27.679   6.916 -19.521  1.00  0.00           H  
ATOM   1748 2HB  ALA A 111      28.848   7.508 -18.317  1.00  0.00           H  
ATOM   1749 3HB  ALA A 111      28.400   5.787 -18.352  1.00  0.00           H  
ATOM   1750  N   GLU A 112      25.877   4.922 -17.225  1.00  0.00           N  
ATOM   1751  CA  GLU A 112      24.879   3.883 -17.396  1.00  0.00           C  
ATOM   1752  C   GLU A 112      23.565   4.318 -16.779  1.00  0.00           C  
ATOM   1753  O   GLU A 112      22.500   4.119 -17.354  1.00  0.00           O  
ATOM   1754  CB  GLU A 112      25.385   2.605 -16.762  1.00  0.00           C  
ATOM   1755  CG  GLU A 112      26.558   1.993 -17.470  1.00  0.00           C  
ATOM   1756  CD  GLU A 112      27.114   0.877 -16.701  1.00  0.00           C  
ATOM   1757  OE1 GLU A 112      26.675   0.709 -15.581  1.00  0.00           O  
ATOM   1758  OE2 GLU A 112      27.971   0.186 -17.192  1.00  0.00           O  
ATOM   1759  H   GLU A 112      26.686   4.736 -16.653  1.00  0.00           H  
ATOM   1760  HA  GLU A 112      24.723   3.718 -18.463  1.00  0.00           H  
ATOM   1761 1HB  GLU A 112      25.690   2.810 -15.737  1.00  0.00           H  
ATOM   1762 2HB  GLU A 112      24.581   1.870 -16.723  1.00  0.00           H  
ATOM   1763 1HG  GLU A 112      26.241   1.636 -18.451  1.00  0.00           H  
ATOM   1764 2HG  GLU A 112      27.323   2.756 -17.614  1.00  0.00           H  
ATOM   1765  N   PHE A 113      23.654   4.971 -15.619  1.00  0.00           N  
ATOM   1766  CA  PHE A 113      22.486   5.506 -14.942  1.00  0.00           C  
ATOM   1767  C   PHE A 113      21.768   6.482 -15.841  1.00  0.00           C  
ATOM   1768  O   PHE A 113      20.557   6.375 -16.056  1.00  0.00           O  
ATOM   1769  CB  PHE A 113      22.908   6.158 -13.634  1.00  0.00           C  
ATOM   1770  CG  PHE A 113      21.867   6.868 -12.931  1.00  0.00           C  
ATOM   1771  CD1 PHE A 113      20.875   6.214 -12.307  1.00  0.00           C  
ATOM   1772  CD2 PHE A 113      21.911   8.219 -12.851  1.00  0.00           C  
ATOM   1773  CE1 PHE A 113      19.921   6.906 -11.628  1.00  0.00           C  
ATOM   1774  CE2 PHE A 113      20.981   8.899 -12.153  1.00  0.00           C  
ATOM   1775  CZ  PHE A 113      19.982   8.228 -11.546  1.00  0.00           C  
ATOM   1776  H   PHE A 113      24.564   5.071 -15.166  1.00  0.00           H  
ATOM   1777  HA  PHE A 113      21.805   4.686 -14.711  1.00  0.00           H  
ATOM   1778 1HB  PHE A 113      23.301   5.398 -12.994  1.00  0.00           H  
ATOM   1779 2HB  PHE A 113      23.704   6.850 -13.814  1.00  0.00           H  
ATOM   1780  HD1 PHE A 113      20.845   5.134 -12.367  1.00  0.00           H  
ATOM   1781  HD2 PHE A 113      22.709   8.749 -13.356  1.00  0.00           H  
ATOM   1782  HE1 PHE A 113      19.108   6.389 -11.153  1.00  0.00           H  
ATOM   1783  HE2 PHE A 113      21.031   9.972 -12.100  1.00  0.00           H  
ATOM   1784  HZ  PHE A 113      19.230   8.752 -11.009  1.00  0.00           H  
ATOM   1785  N   GLN A 114      22.524   7.426 -16.397  1.00  0.00           N  
ATOM   1786  CA  GLN A 114      21.918   8.435 -17.246  1.00  0.00           C  
ATOM   1787  C   GLN A 114      21.284   7.797 -18.480  1.00  0.00           C  
ATOM   1788  O   GLN A 114      20.177   8.185 -18.887  1.00  0.00           O  
ATOM   1789  CB  GLN A 114      22.971   9.473 -17.625  1.00  0.00           C  
ATOM   1790  CG  GLN A 114      23.401  10.347 -16.436  1.00  0.00           C  
ATOM   1791  CD  GLN A 114      24.514  11.330 -16.786  1.00  0.00           C  
ATOM   1792  OE1 GLN A 114      25.262  11.146 -17.751  1.00  0.00           O  
ATOM   1793  NE2 GLN A 114      24.622  12.395 -15.993  1.00  0.00           N  
ATOM   1794  H   GLN A 114      23.523   7.454 -16.191  1.00  0.00           H  
ATOM   1795  HA  GLN A 114      21.150   8.936 -16.702  1.00  0.00           H  
ATOM   1796 1HB  GLN A 114      23.854   8.965 -18.013  1.00  0.00           H  
ATOM   1797 2HB  GLN A 114      22.583  10.119 -18.410  1.00  0.00           H  
ATOM   1798 1HG  GLN A 114      22.540  10.909 -16.079  1.00  0.00           H  
ATOM   1799 2HG  GLN A 114      23.769   9.687 -15.645  1.00  0.00           H  
ATOM   1800 1HE2 GLN A 114      25.329  13.082 -16.171  1.00  0.00           H  
ATOM   1801 2HE2 GLN A 114      23.998  12.508 -15.223  1.00  0.00           H  
ATOM   1802  N   LYS A 115      21.926   6.774 -19.039  1.00  0.00           N  
ATOM   1803  CA  LYS A 115      21.349   6.107 -20.192  1.00  0.00           C  
ATOM   1804  C   LYS A 115      20.068   5.380 -19.802  1.00  0.00           C  
ATOM   1805  O   LYS A 115      19.050   5.502 -20.487  1.00  0.00           O  
ATOM   1806  CB  LYS A 115      22.357   5.118 -20.787  1.00  0.00           C  
ATOM   1807  CG  LYS A 115      23.547   5.774 -21.488  1.00  0.00           C  
ATOM   1808  CD  LYS A 115      24.543   4.737 -21.985  1.00  0.00           C  
ATOM   1809  CE  LYS A 115      25.749   5.395 -22.639  1.00  0.00           C  
ATOM   1810  NZ  LYS A 115      26.749   4.389 -23.096  1.00  0.00           N  
ATOM   1811  H   LYS A 115      22.841   6.488 -18.686  1.00  0.00           H  
ATOM   1812  HA  LYS A 115      21.101   6.857 -20.941  1.00  0.00           H  
ATOM   1813 1HB  LYS A 115      22.751   4.488 -19.990  1.00  0.00           H  
ATOM   1814 2HB  LYS A 115      21.854   4.467 -21.500  1.00  0.00           H  
ATOM   1815 1HG  LYS A 115      23.186   6.348 -22.341  1.00  0.00           H  
ATOM   1816 2HG  LYS A 115      24.043   6.454 -20.808  1.00  0.00           H  
ATOM   1817 1HD  LYS A 115      24.884   4.137 -21.138  1.00  0.00           H  
ATOM   1818 2HD  LYS A 115      24.060   4.079 -22.705  1.00  0.00           H  
ATOM   1819 1HE  LYS A 115      25.415   5.978 -23.496  1.00  0.00           H  
ATOM   1820 2HE  LYS A 115      26.223   6.065 -21.919  1.00  0.00           H  
ATOM   1821 1HZ  LYS A 115      27.534   4.860 -23.524  1.00  0.00           H  
ATOM   1822 2HZ  LYS A 115      27.071   3.852 -22.302  1.00  0.00           H  
ATOM   1823 3HZ  LYS A 115      26.322   3.769 -23.770  1.00  0.00           H  
ATOM   1824  N   ASN A 116      20.080   4.682 -18.663  1.00  0.00           N  
ATOM   1825  CA  ASN A 116      18.902   3.938 -18.249  1.00  0.00           C  
ATOM   1826  C   ASN A 116      17.745   4.863 -17.948  1.00  0.00           C  
ATOM   1827  O   ASN A 116      16.604   4.552 -18.294  1.00  0.00           O  
ATOM   1828  CB  ASN A 116      19.195   3.065 -17.057  1.00  0.00           C  
ATOM   1829  CG  ASN A 116      20.019   1.880 -17.398  1.00  0.00           C  
ATOM   1830  OD1 ASN A 116      20.122   1.448 -18.554  1.00  0.00           O  
ATOM   1831  ND2 ASN A 116      20.615   1.330 -16.401  1.00  0.00           N  
ATOM   1832  H   ASN A 116      20.930   4.629 -18.107  1.00  0.00           H  
ATOM   1833  HA  ASN A 116      18.599   3.295 -19.073  1.00  0.00           H  
ATOM   1834 1HB  ASN A 116      19.727   3.655 -16.304  1.00  0.00           H  
ATOM   1835 2HB  ASN A 116      18.259   2.730 -16.609  1.00  0.00           H  
ATOM   1836 1HD2 ASN A 116      21.197   0.532 -16.550  1.00  0.00           H  
ATOM   1837 2HD2 ASN A 116      20.484   1.726 -15.489  1.00  0.00           H  
ATOM   1838  N   MET A 117      18.016   6.027 -17.353  1.00  0.00           N  
ATOM   1839  CA  MET A 117      16.919   6.936 -17.087  1.00  0.00           C  
ATOM   1840  C   MET A 117      16.311   7.412 -18.379  1.00  0.00           C  
ATOM   1841  O   MET A 117      15.092   7.484 -18.484  1.00  0.00           O  
ATOM   1842  CB  MET A 117      17.355   8.139 -16.273  1.00  0.00           C  
ATOM   1843  CG  MET A 117      17.651   7.869 -14.853  1.00  0.00           C  
ATOM   1844  SD  MET A 117      17.915   9.352 -13.982  1.00  0.00           S  
ATOM   1845  CE  MET A 117      19.377   9.712 -14.870  1.00  0.00           C  
ATOM   1846  H   MET A 117      18.970   6.256 -17.067  1.00  0.00           H  
ATOM   1847  HA  MET A 117      16.152   6.400 -16.532  1.00  0.00           H  
ATOM   1848 1HB  MET A 117      18.264   8.545 -16.721  1.00  0.00           H  
ATOM   1849 2HB  MET A 117      16.597   8.908 -16.321  1.00  0.00           H  
ATOM   1850 1HG  MET A 117      16.819   7.337 -14.392  1.00  0.00           H  
ATOM   1851 2HG  MET A 117      18.547   7.263 -14.773  1.00  0.00           H  
ATOM   1852 1HE  MET A 117      19.848  10.587 -14.501  1.00  0.00           H  
ATOM   1853 2HE  MET A 117      20.047   8.877 -14.766  1.00  0.00           H  
ATOM   1854 3HE  MET A 117      19.133   9.841 -15.923  1.00  0.00           H  
ATOM   1855  N   ASN A 118      17.127   7.692 -19.399  1.00  0.00           N  
ATOM   1856  CA  ASN A 118      16.524   8.122 -20.649  1.00  0.00           C  
ATOM   1857  C   ASN A 118      15.692   7.014 -21.275  1.00  0.00           C  
ATOM   1858  O   ASN A 118      14.606   7.257 -21.799  1.00  0.00           O  
ATOM   1859  CB  ASN A 118      17.563   8.637 -21.612  1.00  0.00           C  
ATOM   1860  CG  ASN A 118      18.021   9.994 -21.235  1.00  0.00           C  
ATOM   1861  OD1 ASN A 118      17.304  10.707 -20.525  1.00  0.00           O  
ATOM   1862  ND2 ASN A 118      19.185  10.379 -21.689  1.00  0.00           N  
ATOM   1863  H   ASN A 118      18.145   7.634 -19.298  1.00  0.00           H  
ATOM   1864  HA  ASN A 118      15.860   8.944 -20.417  1.00  0.00           H  
ATOM   1865 1HB  ASN A 118      18.421   7.959 -21.614  1.00  0.00           H  
ATOM   1866 2HB  ASN A 118      17.153   8.662 -22.624  1.00  0.00           H  
ATOM   1867 1HD2 ASN A 118      19.534  11.287 -21.461  1.00  0.00           H  
ATOM   1868 2HD2 ASN A 118      19.723   9.763 -22.261  1.00  0.00           H  
ATOM   1869  N   VAL A 119      16.158   5.780 -21.166  1.00  0.00           N  
ATOM   1870  CA  VAL A 119      15.421   4.649 -21.710  1.00  0.00           C  
ATOM   1871  C   VAL A 119      14.079   4.427 -20.994  1.00  0.00           C  
ATOM   1872  O   VAL A 119      13.059   4.152 -21.632  1.00  0.00           O  
ATOM   1873  CB  VAL A 119      16.298   3.402 -21.653  1.00  0.00           C  
ATOM   1874  CG1 VAL A 119      15.513   2.232 -21.987  1.00  0.00           C  
ATOM   1875  CG2 VAL A 119      17.446   3.556 -22.642  1.00  0.00           C  
ATOM   1876  H   VAL A 119      17.068   5.626 -20.726  1.00  0.00           H  
ATOM   1877  HA  VAL A 119      15.213   4.859 -22.758  1.00  0.00           H  
ATOM   1878  HB  VAL A 119      16.685   3.279 -20.644  1.00  0.00           H  
ATOM   1879 1HG1 VAL A 119      16.131   1.337 -21.933  1.00  0.00           H  
ATOM   1880 2HG1 VAL A 119      14.733   2.191 -21.259  1.00  0.00           H  
ATOM   1881 3HG1 VAL A 119      15.095   2.332 -22.989  1.00  0.00           H  
ATOM   1882 1HG2 VAL A 119      18.081   2.673 -22.601  1.00  0.00           H  
ATOM   1883 2HG2 VAL A 119      17.044   3.672 -23.648  1.00  0.00           H  
ATOM   1884 3HG2 VAL A 119      18.029   4.430 -22.388  1.00  0.00           H  
ATOM   1885  N   ILE A 120      14.084   4.526 -19.668  1.00  0.00           N  
ATOM   1886  CA  ILE A 120      12.876   4.384 -18.861  1.00  0.00           C  
ATOM   1887  C   ILE A 120      11.894   5.563 -19.052  1.00  0.00           C  
ATOM   1888  O   ILE A 120      10.681   5.358 -19.182  1.00  0.00           O  
ATOM   1889  CB  ILE A 120      13.254   4.251 -17.368  1.00  0.00           C  
ATOM   1890  CG1 ILE A 120      13.984   2.942 -17.114  1.00  0.00           C  
ATOM   1891  CG2 ILE A 120      12.043   4.343 -16.516  1.00  0.00           C  
ATOM   1892  CD1 ILE A 120      14.641   2.874 -15.745  1.00  0.00           C  
ATOM   1893  H   ILE A 120      14.968   4.717 -19.197  1.00  0.00           H  
ATOM   1894  HA  ILE A 120      12.371   3.470 -19.169  1.00  0.00           H  
ATOM   1895  HB  ILE A 120      13.940   5.061 -17.105  1.00  0.00           H  
ATOM   1896 1HG1 ILE A 120      13.265   2.135 -17.195  1.00  0.00           H  
ATOM   1897 2HG1 ILE A 120      14.751   2.804 -17.878  1.00  0.00           H  
ATOM   1898 1HG2 ILE A 120      12.327   4.272 -15.469  1.00  0.00           H  
ATOM   1899 2HG2 ILE A 120      11.572   5.300 -16.707  1.00  0.00           H  
ATOM   1900 3HG2 ILE A 120      11.359   3.543 -16.759  1.00  0.00           H  
ATOM   1901 1HD1 ILE A 120      15.133   1.918 -15.625  1.00  0.00           H  
ATOM   1902 2HD1 ILE A 120      15.377   3.675 -15.662  1.00  0.00           H  
ATOM   1903 3HD1 ILE A 120      13.889   2.993 -14.971  1.00  0.00           H  
ATOM   1904  N   ARG A 121      12.432   6.790 -19.024  1.00  0.00           N  
ATOM   1905  CA  ARG A 121      11.682   8.045 -19.112  1.00  0.00           C  
ATOM   1906  C   ARG A 121      11.198   8.489 -20.478  1.00  0.00           C  
ATOM   1907  O   ARG A 121      10.206   9.215 -20.542  1.00  0.00           O  
ATOM   1908  CB  ARG A 121      12.511   9.191 -18.591  1.00  0.00           C  
ATOM   1909  CG  ARG A 121      12.733   9.202 -17.185  1.00  0.00           C  
ATOM   1910  CD  ARG A 121      13.667  10.229 -16.779  1.00  0.00           C  
ATOM   1911  NE  ARG A 121      13.809  10.230 -15.358  1.00  0.00           N  
ATOM   1912  CZ  ARG A 121      14.697  10.961 -14.693  1.00  0.00           C  
ATOM   1913  NH1 ARG A 121      15.512  11.723 -15.372  1.00  0.00           N  
ATOM   1914  NH2 ARG A 121      14.732  10.919 -13.379  1.00  0.00           N  
ATOM   1915  H   ARG A 121      13.438   6.873 -18.920  1.00  0.00           H  
ATOM   1916  HA  ARG A 121      10.810   7.940 -18.465  1.00  0.00           H  
ATOM   1917 1HB  ARG A 121      13.472   9.183 -19.073  1.00  0.00           H  
ATOM   1918 2HB  ARG A 121      12.023  10.128 -18.850  1.00  0.00           H  
ATOM   1919 1HG  ARG A 121      11.796   9.473 -16.754  1.00  0.00           H  
ATOM   1920 2HG  ARG A 121      13.057   8.223 -16.823  1.00  0.00           H  
ATOM   1921 1HD  ARG A 121      14.640  10.041 -17.228  1.00  0.00           H  
ATOM   1922 2HD  ARG A 121      13.302  11.208 -17.089  1.00  0.00           H  
ATOM   1923  HE  ARG A 121      13.133   9.668 -14.824  1.00  0.00           H  
ATOM   1924 1HH1 ARG A 121      15.461  11.748 -16.377  1.00  0.00           H  
ATOM   1925 2HH1 ARG A 121      16.192  12.332 -14.917  1.00  0.00           H  
ATOM   1926 1HH2 ARG A 121      14.078  10.323 -12.881  1.00  0.00           H  
ATOM   1927 2HH2 ARG A 121      15.398  11.476 -12.875  1.00  0.00           H  
ATOM   1928  N   TYR A 122      11.909   8.157 -21.558  1.00  0.00           N  
ATOM   1929  CA  TYR A 122      11.490   8.669 -22.857  1.00  0.00           C  
ATOM   1930  C   TYR A 122      11.313   7.581 -23.905  1.00  0.00           C  
ATOM   1931  O   TYR A 122      12.093   6.626 -23.981  1.00  0.00           O  
ATOM   1932  CB  TYR A 122      12.520   9.661 -23.371  1.00  0.00           C  
ATOM   1933  CG  TYR A 122      12.761  10.822 -22.471  1.00  0.00           C  
ATOM   1934  CD1 TYR A 122      13.679  10.667 -21.500  1.00  0.00           C  
ATOM   1935  CD2 TYR A 122      12.084  12.017 -22.602  1.00  0.00           C  
ATOM   1936  CE1 TYR A 122      13.961  11.663 -20.624  1.00  0.00           C  
ATOM   1937  CE2 TYR A 122      12.362  13.041 -21.721  1.00  0.00           C  
ATOM   1938  CZ  TYR A 122      13.306  12.848 -20.727  1.00  0.00           C  
ATOM   1939  OH  TYR A 122      13.596  13.829 -19.841  1.00  0.00           O  
ATOM   1940  H   TYR A 122      12.753   7.589 -21.492  1.00  0.00           H  
ATOM   1941  HA  TYR A 122      10.533   9.168 -22.742  1.00  0.00           H  
ATOM   1942 1HB  TYR A 122      13.470   9.154 -23.549  1.00  0.00           H  
ATOM   1943 2HB  TYR A 122      12.162  10.030 -24.312  1.00  0.00           H  
ATOM   1944  HD1 TYR A 122      14.184   9.728 -21.432  1.00  0.00           H  
ATOM   1945  HD2 TYR A 122      11.341  12.150 -23.395  1.00  0.00           H  
ATOM   1946  HE1 TYR A 122      14.706  11.506 -19.847  1.00  0.00           H  
ATOM   1947  HE2 TYR A 122      11.843  13.999 -21.810  1.00  0.00           H  
ATOM   1948  HH  TYR A 122      14.382  13.593 -19.342  1.00  0.00           H  
ATOM   1949  N   GLN A 123      10.334   7.752 -24.784  1.00  0.00           N  
ATOM   1950  CA  GLN A 123      10.170   6.766 -25.843  1.00  0.00           C  
ATOM   1951  C   GLN A 123      11.443   6.705 -26.685  1.00  0.00           C  
ATOM   1952  O   GLN A 123      11.955   7.729 -27.149  1.00  0.00           O  
ATOM   1953  CB  GLN A 123       8.962   7.091 -26.723  1.00  0.00           C  
ATOM   1954  CG  GLN A 123       8.703   6.076 -27.857  1.00  0.00           C  
ATOM   1955  CD  GLN A 123       8.230   4.711 -27.347  1.00  0.00           C  
ATOM   1956  OE1 GLN A 123       7.232   4.640 -26.617  1.00  0.00           O  
ATOM   1957  NE2 GLN A 123       8.920   3.634 -27.717  1.00  0.00           N  
ATOM   1958  H   GLN A 123       9.710   8.558 -24.695  1.00  0.00           H  
ATOM   1959  HA  GLN A 123      10.015   5.787 -25.387  1.00  0.00           H  
ATOM   1960 1HB  GLN A 123       8.067   7.145 -26.104  1.00  0.00           H  
ATOM   1961 2HB  GLN A 123       9.100   8.068 -27.183  1.00  0.00           H  
ATOM   1962 1HG  GLN A 123       7.935   6.475 -28.515  1.00  0.00           H  
ATOM   1963 2HG  GLN A 123       9.624   5.927 -28.419  1.00  0.00           H  
ATOM   1964 1HE2 GLN A 123       8.645   2.729 -27.405  1.00  0.00           H  
ATOM   1965 2HE2 GLN A 123       9.748   3.716 -28.336  1.00  0.00           H  
ATOM   1966  N   ASP A 124      11.980   5.496 -26.822  1.00  0.00           N  
ATOM   1967  CA  ASP A 124      13.192   5.200 -27.585  1.00  0.00           C  
ATOM   1968  C   ASP A 124      14.445   5.934 -27.080  1.00  0.00           C  
ATOM   1969  O   ASP A 124      15.460   5.974 -27.775  1.00  0.00           O  
ATOM   1970  CB  ASP A 124      12.983   5.524 -29.070  1.00  0.00           C  
ATOM   1971  CG  ASP A 124      11.872   4.687 -29.727  1.00  0.00           C  
ATOM   1972  OD1 ASP A 124      11.457   3.704 -29.146  1.00  0.00           O  
ATOM   1973  OD2 ASP A 124      11.430   5.052 -30.784  1.00  0.00           O  
ATOM   1974  H   ASP A 124      11.509   4.725 -26.369  1.00  0.00           H  
ATOM   1975  HA  ASP A 124      13.384   4.130 -27.501  1.00  0.00           H  
ATOM   1976 1HB  ASP A 124      12.737   6.576 -29.192  1.00  0.00           H  
ATOM   1977 2HB  ASP A 124      13.914   5.351 -29.610  1.00  0.00           H  
ATOM   1978  N   GLY A 125      14.384   6.507 -25.874  1.00  0.00           N  
ATOM   1979  CA  GLY A 125      15.521   7.216 -25.305  1.00  0.00           C  
ATOM   1980  C   GLY A 125      15.664   8.641 -25.860  1.00  0.00           C  
ATOM   1981  O   GLY A 125      16.658   9.320 -25.591  1.00  0.00           O  
ATOM   1982  H   GLY A 125      13.525   6.456 -25.325  1.00  0.00           H  
ATOM   1983 1HA  GLY A 125      15.396   7.261 -24.225  1.00  0.00           H  
ATOM   1984 2HA  GLY A 125      16.432   6.653 -25.497  1.00  0.00           H  
ATOM   1985  N   VAL A 126      14.689   9.091 -26.653  1.00  0.00           N  
ATOM   1986  CA  VAL A 126      14.753  10.415 -27.260  1.00  0.00           C  
ATOM   1987  C   VAL A 126      14.276  11.475 -26.293  1.00  0.00           C  
ATOM   1988  O   VAL A 126      13.122  11.462 -25.878  1.00  0.00           O  
ATOM   1989  CB  VAL A 126      13.865  10.450 -28.510  1.00  0.00           C  
ATOM   1990  CG1 VAL A 126      13.861  11.852 -29.119  1.00  0.00           C  
ATOM   1991  CG2 VAL A 126      14.365   9.411 -29.496  1.00  0.00           C  
ATOM   1992  H   VAL A 126      13.876   8.500 -26.839  1.00  0.00           H  
ATOM   1993  HA  VAL A 126      15.786  10.623 -27.540  1.00  0.00           H  
ATOM   1994  HB  VAL A 126      12.837  10.207 -28.226  1.00  0.00           H  
ATOM   1995 1HG1 VAL A 126      13.217  11.863 -29.998  1.00  0.00           H  
ATOM   1996 2HG1 VAL A 126      13.484  12.570 -28.385  1.00  0.00           H  
ATOM   1997 3HG1 VAL A 126      14.875  12.128 -29.408  1.00  0.00           H  
ATOM   1998 1HG2 VAL A 126      13.731   9.409 -30.381  1.00  0.00           H  
ATOM   1999 2HG2 VAL A 126      15.389   9.643 -29.780  1.00  0.00           H  
ATOM   2000 3HG2 VAL A 126      14.334   8.428 -29.024  1.00  0.00           H  
ATOM   2001  N   VAL A 127      15.129  12.436 -25.968  1.00  0.00           N  
ATOM   2002  CA  VAL A 127      14.712  13.409 -24.973  1.00  0.00           C  
ATOM   2003  C   VAL A 127      14.054  14.653 -25.554  1.00  0.00           C  
ATOM   2004  O   VAL A 127      14.699  15.476 -26.208  1.00  0.00           O  
ATOM   2005  CB  VAL A 127      15.918  13.819 -24.107  1.00  0.00           C  
ATOM   2006  CG1 VAL A 127      15.494  14.857 -23.100  1.00  0.00           C  
ATOM   2007  CG2 VAL A 127      16.481  12.573 -23.394  1.00  0.00           C  
ATOM   2008  H   VAL A 127      16.062  12.447 -26.353  1.00  0.00           H  
ATOM   2009  HA  VAL A 127      13.996  12.927 -24.321  1.00  0.00           H  
ATOM   2010  HB  VAL A 127      16.686  14.262 -24.738  1.00  0.00           H  
ATOM   2011 1HG1 VAL A 127      16.350  15.151 -22.494  1.00  0.00           H  
ATOM   2012 2HG1 VAL A 127      15.103  15.730 -23.624  1.00  0.00           H  
ATOM   2013 3HG1 VAL A 127      14.730  14.463 -22.461  1.00  0.00           H  
ATOM   2014 1HG2 VAL A 127      17.335  12.857 -22.779  1.00  0.00           H  
ATOM   2015 2HG2 VAL A 127      15.723  12.144 -22.770  1.00  0.00           H  
ATOM   2016 3HG2 VAL A 127      16.797  11.832 -24.134  1.00  0.00           H  
ATOM   2017  N   SER A 128      12.756  14.758 -25.295  1.00  0.00           N  
ATOM   2018  CA  SER A 128      11.886  15.859 -25.702  1.00  0.00           C  
ATOM   2019  C   SER A 128      10.593  15.692 -24.893  1.00  0.00           C  
ATOM   2020  O   SER A 128      10.149  14.568 -24.665  1.00  0.00           O  
ATOM   2021  CB  SER A 128      11.620  15.857 -27.204  1.00  0.00           C  
ATOM   2022  OG  SER A 128      10.839  16.978 -27.570  1.00  0.00           O  
ATOM   2023  H   SER A 128      12.338  14.008 -24.761  1.00  0.00           H  
ATOM   2024  HA  SER A 128      12.349  16.807 -25.417  1.00  0.00           H  
ATOM   2025 1HB  SER A 128      12.562  15.869 -27.748  1.00  0.00           H  
ATOM   2026 2HB  SER A 128      11.096  14.938 -27.472  1.00  0.00           H  
ATOM   2027  HG  SER A 128      11.442  17.728 -27.487  1.00  0.00           H  
ATOM   2028  N   LEU A 129       9.916  16.780 -24.538  1.00  0.00           N  
ATOM   2029  CA  LEU A 129       8.695  16.640 -23.739  1.00  0.00           C  
ATOM   2030  C   LEU A 129       7.627  15.803 -24.414  1.00  0.00           C  
ATOM   2031  O   LEU A 129       6.905  15.057 -23.757  1.00  0.00           O  
ATOM   2032  CB  LEU A 129       8.116  17.997 -23.410  1.00  0.00           C  
ATOM   2033  CG  LEU A 129       8.885  18.809 -22.450  1.00  0.00           C  
ATOM   2034  CD1 LEU A 129       8.257  20.163 -22.328  1.00  0.00           C  
ATOM   2035  CD2 LEU A 129       8.901  18.110 -21.155  1.00  0.00           C  
ATOM   2036  H   LEU A 129      10.294  17.692 -24.742  1.00  0.00           H  
ATOM   2037  HA  LEU A 129       8.970  16.153 -22.805  1.00  0.00           H  
ATOM   2038 1HB  LEU A 129       8.070  18.555 -24.328  1.00  0.00           H  
ATOM   2039 2HB  LEU A 129       7.120  17.868 -23.011  1.00  0.00           H  
ATOM   2040  HG  LEU A 129       9.898  18.927 -22.800  1.00  0.00           H  
ATOM   2041 1HD1 LEU A 129       8.826  20.751 -21.615  1.00  0.00           H  
ATOM   2042 2HD1 LEU A 129       8.254  20.644 -23.270  1.00  0.00           H  
ATOM   2043 3HD1 LEU A 129       7.256  20.062 -22.003  1.00  0.00           H  
ATOM   2044 1HD2 LEU A 129       9.470  18.694 -20.436  1.00  0.00           H  
ATOM   2045 2HD2 LEU A 129       7.884  17.984 -20.802  1.00  0.00           H  
ATOM   2046 3HD2 LEU A 129       9.370  17.131 -21.275  1.00  0.00           H  
ATOM   2047  N   ILE A 130       7.578  15.861 -25.726  1.00  0.00           N  
ATOM   2048  CA  ILE A 130       6.618  15.113 -26.523  1.00  0.00           C  
ATOM   2049  C   ILE A 130       6.736  13.602 -26.295  1.00  0.00           C  
ATOM   2050  O   ILE A 130       5.755  12.871 -26.447  1.00  0.00           O  
ATOM   2051  CB  ILE A 130       6.784  15.430 -28.014  1.00  0.00           C  
ATOM   2052  CG1 ILE A 130       6.422  16.874 -28.280  1.00  0.00           C  
ATOM   2053  CG2 ILE A 130       5.917  14.507 -28.849  1.00  0.00           C  
ATOM   2054  CD1 ILE A 130       5.029  17.185 -27.943  1.00  0.00           C  
ATOM   2055  H   ILE A 130       8.234  16.467 -26.195  1.00  0.00           H  
ATOM   2056  HA  ILE A 130       5.617  15.418 -26.219  1.00  0.00           H  
ATOM   2057  HB  ILE A 130       7.831  15.294 -28.294  1.00  0.00           H  
ATOM   2058 1HG1 ILE A 130       7.083  17.532 -27.716  1.00  0.00           H  
ATOM   2059 2HG1 ILE A 130       6.536  17.072 -29.322  1.00  0.00           H  
ATOM   2060 1HG2 ILE A 130       6.053  14.738 -29.905  1.00  0.00           H  
ATOM   2061 2HG2 ILE A 130       6.207  13.474 -28.662  1.00  0.00           H  
ATOM   2062 3HG2 ILE A 130       4.871  14.648 -28.578  1.00  0.00           H  
ATOM   2063 1HD1 ILE A 130       4.814  18.218 -28.189  1.00  0.00           H  
ATOM   2064 2HD1 ILE A 130       4.387  16.537 -28.532  1.00  0.00           H  
ATOM   2065 3HD1 ILE A 130       4.851  17.014 -26.880  1.00  0.00           H  
ATOM   2066  N   THR A 131       7.961  13.134 -26.049  1.00  0.00           N  
ATOM   2067  CA  THR A 131       8.265  11.729 -25.870  1.00  0.00           C  
ATOM   2068  C   THR A 131       8.454  11.325 -24.395  1.00  0.00           C  
ATOM   2069  O   THR A 131       8.802  10.174 -24.115  1.00  0.00           O  
ATOM   2070  CB  THR A 131       9.539  11.383 -26.662  1.00  0.00           C  
ATOM   2071  OG1 THR A 131      10.615  12.186 -26.182  1.00  0.00           O  
ATOM   2072  CG2 THR A 131       9.349  11.658 -28.142  1.00  0.00           C  
ATOM   2073  H   THR A 131       8.721  13.791 -25.896  1.00  0.00           H  
ATOM   2074  HA  THR A 131       7.436  11.148 -26.271  1.00  0.00           H  
ATOM   2075  HB  THR A 131       9.786  10.334 -26.507  1.00  0.00           H  
ATOM   2076  HG1 THR A 131      11.470  11.715 -26.257  1.00  0.00           H  
ATOM   2077 1HG2 THR A 131      10.268  11.410 -28.673  1.00  0.00           H  
ATOM   2078 2HG2 THR A 131       8.530  11.047 -28.521  1.00  0.00           H  
ATOM   2079 3HG2 THR A 131       9.116  12.713 -28.289  1.00  0.00           H  
ATOM   2080  N   ARG A 132       8.260  12.261 -23.446  1.00  0.00           N  
ATOM   2081  CA  ARG A 132       8.482  11.945 -22.026  1.00  0.00           C  
ATOM   2082  C   ARG A 132       7.298  11.129 -21.507  1.00  0.00           C  
ATOM   2083  O   ARG A 132       6.135  11.458 -21.754  1.00  0.00           O  
ATOM   2084  CB  ARG A 132       8.734  13.218 -21.198  1.00  0.00           C  
ATOM   2085  CG  ARG A 132       9.304  12.985 -19.746  1.00  0.00           C  
ATOM   2086  CD  ARG A 132       9.922  14.272 -19.075  1.00  0.00           C  
ATOM   2087  NE  ARG A 132       8.923  15.285 -18.725  1.00  0.00           N  
ATOM   2088  CZ  ARG A 132       9.153  16.534 -18.218  1.00  0.00           C  
ATOM   2089  NH1 ARG A 132      10.355  17.023 -17.928  1.00  0.00           N  
ATOM   2090  NH2 ARG A 132       8.099  17.279 -18.023  1.00  0.00           N  
ATOM   2091  H   ARG A 132       7.937  13.195 -23.702  1.00  0.00           H  
ATOM   2092  HA  ARG A 132       9.372  11.324 -21.941  1.00  0.00           H  
ATOM   2093 1HB  ARG A 132       9.429  13.860 -21.737  1.00  0.00           H  
ATOM   2094 2HB  ARG A 132       7.801  13.771 -21.102  1.00  0.00           H  
ATOM   2095 1HG  ARG A 132       8.490  12.635 -19.106  1.00  0.00           H  
ATOM   2096 2HG  ARG A 132      10.079  12.213 -19.788  1.00  0.00           H  
ATOM   2097 1HD  ARG A 132      10.459  13.994 -18.171  1.00  0.00           H  
ATOM   2098 2HD  ARG A 132      10.626  14.732 -19.772  1.00  0.00           H  
ATOM   2099  HE  ARG A 132       7.941  15.067 -18.889  1.00  0.00           H  
ATOM   2100 1HH1 ARG A 132      11.221  16.474 -18.029  1.00  0.00           H  
ATOM   2101 2HH1 ARG A 132      10.450  17.997 -17.578  1.00  0.00           H  
ATOM   2102 1HH2 ARG A 132       7.190  16.872 -18.261  1.00  0.00           H  
ATOM   2103 2HH2 ARG A 132       8.204  18.215 -17.656  1.00  0.00           H  
ATOM   2104  N   ASN A 133       7.585  10.062 -20.769  1.00  0.00           N  
ATOM   2105  CA  ASN A 133       6.558   9.120 -20.327  1.00  0.00           C  
ATOM   2106  C   ASN A 133       5.661   9.569 -19.167  1.00  0.00           C  
ATOM   2107  O   ASN A 133       5.686   9.011 -18.067  1.00  0.00           O  
ATOM   2108  CB  ASN A 133       7.192   7.775 -20.015  1.00  0.00           C  
ATOM   2109  CG  ASN A 133       7.715   7.072 -21.249  1.00  0.00           C  
ATOM   2110  OD1 ASN A 133       7.116   7.199 -22.319  1.00  0.00           O  
ATOM   2111  ND2 ASN A 133       8.769   6.311 -21.129  1.00  0.00           N  
ATOM   2112  H   ASN A 133       8.555   9.847 -20.573  1.00  0.00           H  
ATOM   2113  HA  ASN A 133       5.888   8.962 -21.174  1.00  0.00           H  
ATOM   2114 1HB  ASN A 133       8.017   7.915 -19.316  1.00  0.00           H  
ATOM   2115 2HB  ASN A 133       6.460   7.141 -19.543  1.00  0.00           H  
ATOM   2116 1HD2 ASN A 133       9.111   5.810 -21.922  1.00  0.00           H  
ATOM   2117 2HD2 ASN A 133       9.249   6.188 -20.239  1.00  0.00           H  
ATOM   2118  N   HIS A 134       4.833  10.559 -19.469  1.00  0.00           N  
ATOM   2119  CA  HIS A 134       3.826  11.111 -18.567  1.00  0.00           C  
ATOM   2120  C   HIS A 134       2.635  10.171 -18.537  1.00  0.00           C  
ATOM   2121  O   HIS A 134       2.605   9.204 -19.291  1.00  0.00           O  
ATOM   2122  CB  HIS A 134       3.396  12.525 -18.986  1.00  0.00           C  
ATOM   2123  CG  HIS A 134       4.428  13.560 -18.721  1.00  0.00           C  
ATOM   2124  ND1 HIS A 134       4.811  13.890 -17.433  1.00  0.00           N  
ATOM   2125  CD2 HIS A 134       5.161  14.346 -19.544  1.00  0.00           C  
ATOM   2126  CE1 HIS A 134       5.727  14.828 -17.471  1.00  0.00           C  
ATOM   2127  NE2 HIS A 134       5.969  15.129 -18.733  1.00  0.00           N  
ATOM   2128  H   HIS A 134       4.936  10.952 -20.405  1.00  0.00           H  
ATOM   2129  HA  HIS A 134       4.228  11.171 -17.557  1.00  0.00           H  
ATOM   2130 1HB  HIS A 134       3.176  12.532 -20.056  1.00  0.00           H  
ATOM   2131 2HB  HIS A 134       2.480  12.809 -18.467  1.00  0.00           H  
ATOM   2132  HD1 HIS A 134       4.452  13.488 -16.589  1.00  0.00           H  
ATOM   2133  HD2 HIS A 134       5.209  14.444 -20.633  1.00  0.00           H  
ATOM   2134  HE1 HIS A 134       6.155  15.218 -16.547  1.00  0.00           H  
ATOM   2135  N   PHE A 135       1.711  10.377 -17.594  1.00  0.00           N  
ATOM   2136  CA  PHE A 135       0.475   9.581 -17.423  1.00  0.00           C  
ATOM   2137  C   PHE A 135       0.702   8.166 -16.873  1.00  0.00           C  
ATOM   2138  O   PHE A 135      -0.246   7.487 -16.488  1.00  0.00           O  
ATOM   2139  CB  PHE A 135      -0.226   9.405 -18.782  1.00  0.00           C  
ATOM   2140  CG  PHE A 135      -0.434  10.667 -19.534  1.00  0.00           C  
ATOM   2141  CD1 PHE A 135       0.238  10.868 -20.728  1.00  0.00           C  
ATOM   2142  CD2 PHE A 135      -1.283  11.644 -19.088  1.00  0.00           C  
ATOM   2143  CE1 PHE A 135       0.075  12.018 -21.438  1.00  0.00           C  
ATOM   2144  CE2 PHE A 135      -1.456  12.778 -19.804  1.00  0.00           C  
ATOM   2145  CZ  PHE A 135      -0.773  12.973 -20.986  1.00  0.00           C  
ATOM   2146  H   PHE A 135       1.841  11.163 -16.973  1.00  0.00           H  
ATOM   2147  HA  PHE A 135      -0.179  10.117 -16.734  1.00  0.00           H  
ATOM   2148 1HB  PHE A 135       0.322   8.721 -19.409  1.00  0.00           H  
ATOM   2149 2HB  PHE A 135      -1.200   8.951 -18.624  1.00  0.00           H  
ATOM   2150  HD1 PHE A 135       0.920  10.088 -21.098  1.00  0.00           H  
ATOM   2151  HD2 PHE A 135      -1.823  11.512 -18.161  1.00  0.00           H  
ATOM   2152  HE1 PHE A 135       0.620  12.161 -22.359  1.00  0.00           H  
ATOM   2153  HE2 PHE A 135      -2.133  13.522 -19.439  1.00  0.00           H  
ATOM   2154  HZ  PHE A 135      -0.908  13.881 -21.557  1.00  0.00           H  
ATOM   2155  N   THR A 136       1.952   7.721 -16.850  1.00  0.00           N  
ATOM   2156  CA  THR A 136       2.429   6.447 -16.314  1.00  0.00           C  
ATOM   2157  C   THR A 136       1.832   5.190 -16.989  1.00  0.00           C  
ATOM   2158  O   THR A 136       2.539   4.399 -17.611  1.00  0.00           O  
ATOM   2159  CB  THR A 136       2.190   6.388 -14.792  1.00  0.00           C  
ATOM   2160  OG1 THR A 136       2.875   7.496 -14.167  1.00  0.00           O  
ATOM   2161  CG2 THR A 136       2.738   5.074 -14.221  1.00  0.00           C  
ATOM   2162  H   THR A 136       2.656   8.334 -17.238  1.00  0.00           H  
ATOM   2163  HA  THR A 136       3.503   6.429 -16.461  1.00  0.00           H  
ATOM   2164  HB  THR A 136       1.129   6.465 -14.583  1.00  0.00           H  
ATOM   2165  HG1 THR A 136       3.729   7.218 -13.777  1.00  0.00           H  
ATOM   2166 1HG2 THR A 136       2.578   5.062 -13.150  1.00  0.00           H  
ATOM   2167 2HG2 THR A 136       2.230   4.224 -14.675  1.00  0.00           H  
ATOM   2168 3HG2 THR A 136       3.807   5.006 -14.423  1.00  0.00           H  
ATOM   2169  N   SER A 137       0.521   5.035 -16.927  1.00  0.00           N  
ATOM   2170  CA  SER A 137      -0.147   3.853 -17.448  1.00  0.00           C  
ATOM   2171  C   SER A 137      -0.042   3.617 -18.952  1.00  0.00           C  
ATOM   2172  O   SER A 137       0.288   2.514 -19.384  1.00  0.00           O  
ATOM   2173  CB  SER A 137      -1.601   3.935 -17.081  1.00  0.00           C  
ATOM   2174  OG  SER A 137      -2.326   2.845 -17.546  1.00  0.00           O  
ATOM   2175  H   SER A 137      -0.022   5.754 -16.464  1.00  0.00           H  
ATOM   2176  HA  SER A 137       0.281   2.996 -16.948  1.00  0.00           H  
ATOM   2177 1HB  SER A 137      -1.694   3.991 -16.012  1.00  0.00           H  
ATOM   2178 2HB  SER A 137      -2.028   4.853 -17.483  1.00  0.00           H  
ATOM   2179  HG  SER A 137      -3.249   3.032 -17.238  1.00  0.00           H  
ATOM   2180  N   VAL A 138      -0.353   4.620 -19.761  1.00  0.00           N  
ATOM   2181  CA  VAL A 138      -0.358   4.416 -21.210  1.00  0.00           C  
ATOM   2182  C   VAL A 138       1.041   4.425 -21.843  1.00  0.00           C  
ATOM   2183  O   VAL A 138       1.290   3.719 -22.819  1.00  0.00           O  
ATOM   2184  CB  VAL A 138      -1.288   5.458 -21.879  1.00  0.00           C  
ATOM   2185  CG1 VAL A 138      -0.663   6.832 -21.912  1.00  0.00           C  
ATOM   2186  CG2 VAL A 138      -1.664   5.016 -23.278  1.00  0.00           C  
ATOM   2187  H   VAL A 138      -0.609   5.517 -19.366  1.00  0.00           H  
ATOM   2188  HA  VAL A 138      -0.794   3.431 -21.396  1.00  0.00           H  
ATOM   2189  HB  VAL A 138      -2.181   5.543 -21.278  1.00  0.00           H  
ATOM   2190 1HG1 VAL A 138      -1.349   7.532 -22.359  1.00  0.00           H  
ATOM   2191 2HG1 VAL A 138      -0.420   7.152 -20.909  1.00  0.00           H  
ATOM   2192 3HG1 VAL A 138       0.221   6.806 -22.510  1.00  0.00           H  
ATOM   2193 1HG2 VAL A 138      -2.345   5.753 -23.708  1.00  0.00           H  
ATOM   2194 2HG2 VAL A 138      -0.764   4.946 -23.891  1.00  0.00           H  
ATOM   2195 3HG2 VAL A 138      -2.157   4.045 -23.241  1.00  0.00           H  
ATOM   2196  N   ASP A 139       1.934   5.254 -21.295  1.00  0.00           N  
ATOM   2197  CA  ASP A 139       3.283   5.430 -21.825  1.00  0.00           C  
ATOM   2198  C   ASP A 139       4.462   4.787 -21.062  1.00  0.00           C  
ATOM   2199  O   ASP A 139       5.446   4.390 -21.680  1.00  0.00           O  
ATOM   2200  CB  ASP A 139       3.568   6.927 -21.987  1.00  0.00           C  
ATOM   2201  CG  ASP A 139       2.709   7.658 -23.048  1.00  0.00           C  
ATOM   2202  OD1 ASP A 139       2.699   7.275 -24.196  1.00  0.00           O  
ATOM   2203  OD2 ASP A 139       2.059   8.605 -22.708  1.00  0.00           O  
ATOM   2204  H   ASP A 139       1.653   5.785 -20.486  1.00  0.00           H  
ATOM   2205  HA  ASP A 139       3.286   4.996 -22.825  1.00  0.00           H  
ATOM   2206 1HB  ASP A 139       3.427   7.426 -21.024  1.00  0.00           H  
ATOM   2207 2HB  ASP A 139       4.607   7.054 -22.255  1.00  0.00           H  
ATOM   2208  N   TRP A 140       4.416   4.728 -19.728  1.00  0.00           N  
ATOM   2209  CA  TRP A 140       5.581   4.267 -18.972  1.00  0.00           C  
ATOM   2210  C   TRP A 140       5.495   2.772 -18.783  1.00  0.00           C  
ATOM   2211  O   TRP A 140       6.315   2.022 -19.311  1.00  0.00           O  
ATOM   2212  CB  TRP A 140       5.646   4.977 -17.609  1.00  0.00           C  
ATOM   2213  CG  TRP A 140       6.870   4.780 -16.796  1.00  0.00           C  
ATOM   2214  CD1 TRP A 140       8.000   5.513 -16.887  1.00  0.00           C  
ATOM   2215  CD2 TRP A 140       7.105   3.830 -15.734  1.00  0.00           C  
ATOM   2216  NE1 TRP A 140       8.904   5.095 -15.974  1.00  0.00           N  
ATOM   2217  CE2 TRP A 140       8.391   4.071 -15.263  1.00  0.00           C  
ATOM   2218  CE3 TRP A 140       6.345   2.824 -15.154  1.00  0.00           C  
ATOM   2219  CZ2 TRP A 140       8.947   3.337 -14.242  1.00  0.00           C  
ATOM   2220  CZ3 TRP A 140       6.899   2.086 -14.131  1.00  0.00           C  
ATOM   2221  CH2 TRP A 140       8.172   2.342 -13.694  1.00  0.00           C  
ATOM   2222  H   TRP A 140       3.589   4.982 -19.202  1.00  0.00           H  
ATOM   2223  HA  TRP A 140       6.486   4.498 -19.534  1.00  0.00           H  
ATOM   2224 1HB  TRP A 140       5.496   6.046 -17.747  1.00  0.00           H  
ATOM   2225 2HB  TRP A 140       4.847   4.622 -16.992  1.00  0.00           H  
ATOM   2226  HD1 TRP A 140       8.166   6.331 -17.581  1.00  0.00           H  
ATOM   2227  HE1 TRP A 140       9.821   5.504 -15.849  1.00  0.00           H  
ATOM   2228  HE3 TRP A 140       5.339   2.628 -15.501  1.00  0.00           H  
ATOM   2229  HZ2 TRP A 140       9.958   3.526 -13.874  1.00  0.00           H  
ATOM   2230  HZ3 TRP A 140       6.296   1.294 -13.681  1.00  0.00           H  
ATOM   2231  HH2 TRP A 140       8.578   1.754 -12.904  1.00  0.00           H  
ATOM   2232  N   ASN A 141       4.451   2.325 -18.086  1.00  0.00           N  
ATOM   2233  CA  ASN A 141       4.266   0.906 -17.809  1.00  0.00           C  
ATOM   2234  C   ASN A 141       4.641  -0.006 -18.989  1.00  0.00           C  
ATOM   2235  O   ASN A 141       5.574  -0.791 -18.833  1.00  0.00           O  
ATOM   2236  CB  ASN A 141       2.860   0.593 -17.311  1.00  0.00           C  
ATOM   2237  CG  ASN A 141       2.573   0.926 -15.915  1.00  0.00           C  
ATOM   2238  OD1 ASN A 141       3.429   1.124 -15.042  1.00  0.00           O  
ATOM   2239  ND2 ASN A 141       1.295   0.982 -15.660  1.00  0.00           N  
ATOM   2240  H   ASN A 141       3.774   3.004 -17.742  1.00  0.00           H  
ATOM   2241  HA  ASN A 141       4.949   0.640 -17.000  1.00  0.00           H  
ATOM   2242 1HB  ASN A 141       2.140   1.178 -17.862  1.00  0.00           H  
ATOM   2243 2HB  ASN A 141       2.633  -0.459 -17.479  1.00  0.00           H  
ATOM   2244 1HD2 ASN A 141       0.975   1.208 -14.744  1.00  0.00           H  
ATOM   2245 2HD2 ASN A 141       0.632   0.795 -16.389  1.00  0.00           H  
ATOM   2246  N   PRO A 142       3.954   0.042 -20.167  1.00  0.00           N  
ATOM   2247  CA  PRO A 142       4.212  -0.809 -21.317  1.00  0.00           C  
ATOM   2248  C   PRO A 142       5.577  -0.608 -21.958  1.00  0.00           C  
ATOM   2249  O   PRO A 142       6.077  -1.503 -22.631  1.00  0.00           O  
ATOM   2250  CB  PRO A 142       3.099  -0.407 -22.295  1.00  0.00           C  
ATOM   2251  CG  PRO A 142       2.706   0.981 -21.891  1.00  0.00           C  
ATOM   2252  CD  PRO A 142       2.838   1.002 -20.409  1.00  0.00           C  
ATOM   2253  HA  PRO A 142       4.086  -1.858 -21.012  1.00  0.00           H  
ATOM   2254 1HB  PRO A 142       3.475  -0.450 -23.325  1.00  0.00           H  
ATOM   2255 2HB  PRO A 142       2.265  -1.120 -22.226  1.00  0.00           H  
ATOM   2256 1HG  PRO A 142       3.357   1.726 -22.382  1.00  0.00           H  
ATOM   2257 2HG  PRO A 142       1.679   1.203 -22.219  1.00  0.00           H  
ATOM   2258 1HD  PRO A 142       3.044   2.021 -20.120  1.00  0.00           H  
ATOM   2259 2HD  PRO A 142       1.900   0.629 -19.990  1.00  0.00           H  
ATOM   2260  N   ASN A 143       6.221   0.532 -21.744  1.00  0.00           N  
ATOM   2261  CA  ASN A 143       7.520   0.725 -22.359  1.00  0.00           C  
ATOM   2262  C   ASN A 143       8.506  -0.040 -21.516  1.00  0.00           C  
ATOM   2263  O   ASN A 143       9.278  -0.864 -22.004  1.00  0.00           O  
ATOM   2264  CB  ASN A 143       7.876   2.201 -22.432  1.00  0.00           C  
ATOM   2265  CG  ASN A 143       9.176   2.469 -23.165  1.00  0.00           C  
ATOM   2266  OD1 ASN A 143       9.307   2.163 -24.362  1.00  0.00           O  
ATOM   2267  ND2 ASN A 143      10.135   3.029 -22.465  1.00  0.00           N  
ATOM   2268  H   ASN A 143       5.853   1.257 -21.137  1.00  0.00           H  
ATOM   2269  HA  ASN A 143       7.520   0.296 -23.361  1.00  0.00           H  
ATOM   2270 1HB  ASN A 143       7.073   2.737 -22.941  1.00  0.00           H  
ATOM   2271 2HB  ASN A 143       7.945   2.614 -21.422  1.00  0.00           H  
ATOM   2272 1HD2 ASN A 143      11.024   3.232 -22.888  1.00  0.00           H  
ATOM   2273 2HD2 ASN A 143       9.984   3.243 -21.498  1.00  0.00           H  
ATOM   2274  N   VAL A 144       8.417   0.203 -20.226  1.00  0.00           N  
ATOM   2275  CA  VAL A 144       9.302  -0.373 -19.248  1.00  0.00           C  
ATOM   2276  C   VAL A 144       9.105  -1.900 -19.229  1.00  0.00           C  
ATOM   2277  O   VAL A 144      10.067  -2.674 -19.092  1.00  0.00           O  
ATOM   2278  CB  VAL A 144       9.060   0.327 -17.914  1.00  0.00           C  
ATOM   2279  CG1 VAL A 144       9.835  -0.292 -16.885  1.00  0.00           C  
ATOM   2280  CG2 VAL A 144       9.441   1.776 -18.042  1.00  0.00           C  
ATOM   2281  H   VAL A 144       7.700   0.855 -19.906  1.00  0.00           H  
ATOM   2282  HA  VAL A 144      10.322  -0.172 -19.532  1.00  0.00           H  
ATOM   2283  HB  VAL A 144       8.000   0.237 -17.645  1.00  0.00           H  
ATOM   2284 1HG1 VAL A 144       9.649   0.210 -15.941  1.00  0.00           H  
ATOM   2285 2HG1 VAL A 144       9.544  -1.328 -16.834  1.00  0.00           H  
ATOM   2286 3HG1 VAL A 144      10.879  -0.204 -17.136  1.00  0.00           H  
ATOM   2287 1HG2 VAL A 144       9.267   2.264 -17.106  1.00  0.00           H  
ATOM   2288 2HG2 VAL A 144      10.494   1.855 -18.307  1.00  0.00           H  
ATOM   2289 3HG2 VAL A 144       8.837   2.252 -18.816  1.00  0.00           H  
ATOM   2290  N   GLU A 145       7.849  -2.345 -19.369  1.00  0.00           N  
ATOM   2291  CA  GLU A 145       7.581  -3.772 -19.458  1.00  0.00           C  
ATOM   2292  C   GLU A 145       8.217  -4.374 -20.738  1.00  0.00           C  
ATOM   2293  O   GLU A 145       8.940  -5.373 -20.668  1.00  0.00           O  
ATOM   2294  CB  GLU A 145       6.057  -4.043 -19.410  1.00  0.00           C  
ATOM   2295  CG  GLU A 145       5.661  -5.543 -19.373  1.00  0.00           C  
ATOM   2296  CD  GLU A 145       4.162  -5.803 -19.218  1.00  0.00           C  
ATOM   2297  OE1 GLU A 145       3.415  -5.367 -20.063  1.00  0.00           O  
ATOM   2298  OE2 GLU A 145       3.763  -6.436 -18.239  1.00  0.00           O  
ATOM   2299  H   GLU A 145       7.073  -1.690 -19.418  1.00  0.00           H  
ATOM   2300  HA  GLU A 145       8.037  -4.243 -18.606  1.00  0.00           H  
ATOM   2301 1HB  GLU A 145       5.633  -3.561 -18.528  1.00  0.00           H  
ATOM   2302 2HB  GLU A 145       5.590  -3.594 -20.284  1.00  0.00           H  
ATOM   2303 1HG  GLU A 145       6.002  -6.008 -20.298  1.00  0.00           H  
ATOM   2304 2HG  GLU A 145       6.184  -6.017 -18.559  1.00  0.00           H  
ATOM   2305  N   LYS A 146       8.030  -3.731 -21.911  1.00  0.00           N  
ATOM   2306  CA  LYS A 146       8.615  -4.235 -23.166  1.00  0.00           C  
ATOM   2307  C   LYS A 146      10.143  -4.269 -23.146  1.00  0.00           C  
ATOM   2308  O   LYS A 146      10.760  -5.137 -23.767  1.00  0.00           O  
ATOM   2309  CB  LYS A 146       8.127  -3.426 -24.368  1.00  0.00           C  
ATOM   2310  CG  LYS A 146       6.672  -3.693 -24.753  1.00  0.00           C  
ATOM   2311  CD  LYS A 146       6.236  -2.816 -25.918  1.00  0.00           C  
ATOM   2312  CE  LYS A 146       4.790  -3.087 -26.299  1.00  0.00           C  
ATOM   2313  NZ  LYS A 146       4.339  -2.218 -27.423  1.00  0.00           N  
ATOM   2314  H   LYS A 146       7.441  -2.899 -21.960  1.00  0.00           H  
ATOM   2315  HA  LYS A 146       8.270  -5.259 -23.302  1.00  0.00           H  
ATOM   2316 1HB  LYS A 146       8.224  -2.360 -24.143  1.00  0.00           H  
ATOM   2317 2HB  LYS A 146       8.756  -3.640 -25.229  1.00  0.00           H  
ATOM   2318 1HG  LYS A 146       6.577  -4.734 -25.055  1.00  0.00           H  
ATOM   2319 2HG  LYS A 146       6.020  -3.533 -23.903  1.00  0.00           H  
ATOM   2320 1HD  LYS A 146       6.335  -1.766 -25.624  1.00  0.00           H  
ATOM   2321 2HD  LYS A 146       6.877  -2.999 -26.778  1.00  0.00           H  
ATOM   2322 1HE  LYS A 146       4.690  -4.130 -26.595  1.00  0.00           H  
ATOM   2323 2HE  LYS A 146       4.154  -2.902 -25.432  1.00  0.00           H  
ATOM   2324 1HZ  LYS A 146       3.376  -2.427 -27.646  1.00  0.00           H  
ATOM   2325 2HZ  LYS A 146       4.420  -1.249 -27.148  1.00  0.00           H  
ATOM   2326 3HZ  LYS A 146       4.916  -2.388 -28.235  1.00  0.00           H  
ATOM   2327  N   LEU A 147      10.750  -3.363 -22.386  1.00  0.00           N  
ATOM   2328  CA  LEU A 147      12.198  -3.282 -22.231  1.00  0.00           C  
ATOM   2329  C   LEU A 147      12.787  -4.417 -21.389  1.00  0.00           C  
ATOM   2330  O   LEU A 147      14.010  -4.556 -21.312  1.00  0.00           O  
ATOM   2331  CB  LEU A 147      12.571  -1.943 -21.591  1.00  0.00           C  
ATOM   2332  CG  LEU A 147      12.384  -0.699 -22.455  1.00  0.00           C  
ATOM   2333  CD1 LEU A 147      12.559   0.513 -21.597  1.00  0.00           C  
ATOM   2334  CD2 LEU A 147      13.422  -0.717 -23.542  1.00  0.00           C  
ATOM   2335  H   LEU A 147      10.173  -2.652 -21.935  1.00  0.00           H  
ATOM   2336  HA  LEU A 147      12.643  -3.330 -23.223  1.00  0.00           H  
ATOM   2337 1HB  LEU A 147      11.959  -1.813 -20.702  1.00  0.00           H  
ATOM   2338 2HB  LEU A 147      13.613  -1.983 -21.286  1.00  0.00           H  
ATOM   2339  HG  LEU A 147      11.413  -0.681 -22.910  1.00  0.00           H  
ATOM   2340 1HD1 LEU A 147      12.469   1.414 -22.201  1.00  0.00           H  
ATOM   2341 2HD1 LEU A 147      11.826   0.536 -20.832  1.00  0.00           H  
ATOM   2342 3HD1 LEU A 147      13.527   0.451 -21.152  1.00  0.00           H  
ATOM   2343 1HD2 LEU A 147      13.309   0.175 -24.159  1.00  0.00           H  
ATOM   2344 2HD2 LEU A 147      14.416  -0.727 -23.095  1.00  0.00           H  
ATOM   2345 3HD2 LEU A 147      13.288  -1.607 -24.156  1.00  0.00           H  
ATOM   2346  N   GLY A 148      11.936  -5.210 -20.729  1.00  0.00           N  
ATOM   2347  CA  GLY A 148      12.406  -6.303 -19.888  1.00  0.00           C  
ATOM   2348  C   GLY A 148      12.783  -5.840 -18.488  1.00  0.00           C  
ATOM   2349  O   GLY A 148      13.482  -6.552 -17.752  1.00  0.00           O  
ATOM   2350  H   GLY A 148      10.926  -5.081 -20.821  1.00  0.00           H  
ATOM   2351 1HA  GLY A 148      11.618  -7.055 -19.820  1.00  0.00           H  
ATOM   2352 2HA  GLY A 148      13.262  -6.780 -20.363  1.00  0.00           H  
ATOM   2353  N   ILE A 149      12.354  -4.632 -18.128  1.00  0.00           N  
ATOM   2354  CA  ILE A 149      12.672  -4.099 -16.823  1.00  0.00           C  
ATOM   2355  C   ILE A 149      11.596  -4.549 -15.863  1.00  0.00           C  
ATOM   2356  O   ILE A 149      11.898  -5.108 -14.812  1.00  0.00           O  
ATOM   2357  CB  ILE A 149      12.733  -2.571 -16.856  1.00  0.00           C  
ATOM   2358  CG1 ILE A 149      13.854  -2.111 -17.790  1.00  0.00           C  
ATOM   2359  CG2 ILE A 149      12.920  -2.019 -15.432  1.00  0.00           C  
ATOM   2360  CD1 ILE A 149      13.809  -0.632 -18.093  1.00  0.00           C  
ATOM   2361  H   ILE A 149      11.762  -4.079 -18.750  1.00  0.00           H  
ATOM   2362  HA  ILE A 149      13.633  -4.492 -16.494  1.00  0.00           H  
ATOM   2363  HB  ILE A 149      11.820  -2.213 -17.272  1.00  0.00           H  
ATOM   2364 1HG1 ILE A 149      14.813  -2.346 -17.334  1.00  0.00           H  
ATOM   2365 2HG1 ILE A 149      13.777  -2.658 -18.731  1.00  0.00           H  
ATOM   2366 1HG2 ILE A 149      12.940  -0.931 -15.460  1.00  0.00           H  
ATOM   2367 2HG2 ILE A 149      12.107  -2.347 -14.803  1.00  0.00           H  
ATOM   2368 3HG2 ILE A 149      13.852  -2.392 -15.021  1.00  0.00           H  
ATOM   2369 1HD1 ILE A 149      14.630  -0.369 -18.761  1.00  0.00           H  
ATOM   2370 2HD1 ILE A 149      12.862  -0.383 -18.571  1.00  0.00           H  
ATOM   2371 3HD1 ILE A 149      13.906  -0.084 -17.166  1.00  0.00           H  
ATOM   2372  N   LEU A 150      10.335  -4.298 -16.231  1.00  0.00           N  
ATOM   2373  CA  LEU A 150       9.200  -4.669 -15.383  1.00  0.00           C  
ATOM   2374  C   LEU A 150       8.260  -5.738 -15.948  1.00  0.00           C  
ATOM   2375  O   LEU A 150       8.244  -6.005 -17.142  1.00  0.00           O  
ATOM   2376  CB  LEU A 150       8.360  -3.456 -14.987  1.00  0.00           C  
ATOM   2377  CG  LEU A 150       9.059  -2.382 -14.221  1.00  0.00           C  
ATOM   2378  CD1 LEU A 150       8.111  -1.242 -13.985  1.00  0.00           C  
ATOM   2379  CD2 LEU A 150       9.562  -2.948 -12.952  1.00  0.00           C  
ATOM   2380  H   LEU A 150      10.171  -3.836 -17.127  1.00  0.00           H  
ATOM   2381  HA  LEU A 150       9.625  -5.057 -14.474  1.00  0.00           H  
ATOM   2382 1HB  LEU A 150       7.941  -3.012 -15.891  1.00  0.00           H  
ATOM   2383 2HB  LEU A 150       7.557  -3.808 -14.384  1.00  0.00           H  
ATOM   2384  HG  LEU A 150       9.886  -2.029 -14.779  1.00  0.00           H  
ATOM   2385 1HD1 LEU A 150       8.626  -0.473 -13.453  1.00  0.00           H  
ATOM   2386 2HD1 LEU A 150       7.755  -0.851 -14.935  1.00  0.00           H  
ATOM   2387 3HD1 LEU A 150       7.265  -1.585 -13.400  1.00  0.00           H  
ATOM   2388 1HD2 LEU A 150      10.098  -2.205 -12.398  1.00  0.00           H  
ATOM   2389 2HD2 LEU A 150       8.731  -3.331 -12.352  1.00  0.00           H  
ATOM   2390 3HD2 LEU A 150      10.223  -3.736 -13.194  1.00  0.00           H  
ATOM   2391  N   ARG A 151       7.476  -6.347 -15.063  1.00  0.00           N  
ATOM   2392  CA  ARG A 151       6.405  -7.282 -15.419  1.00  0.00           C  
ATOM   2393  C   ARG A 151       5.135  -7.011 -14.646  1.00  0.00           C  
ATOM   2394  O   ARG A 151       5.158  -6.927 -13.422  1.00  0.00           O  
ATOM   2395  CB  ARG A 151       6.802  -8.726 -15.138  1.00  0.00           C  
ATOM   2396  CG  ARG A 151       5.707  -9.768 -15.369  1.00  0.00           C  
ATOM   2397  CD  ARG A 151       6.208 -11.160 -15.147  1.00  0.00           C  
ATOM   2398  NE  ARG A 151       5.121 -12.138 -15.130  1.00  0.00           N  
ATOM   2399  CZ  ARG A 151       4.636 -12.798 -16.196  1.00  0.00           C  
ATOM   2400  NH1 ARG A 151       5.125 -12.603 -17.405  1.00  0.00           N  
ATOM   2401  NH2 ARG A 151       3.651 -13.649 -15.992  1.00  0.00           N  
ATOM   2402  H   ARG A 151       7.640  -6.143 -14.084  1.00  0.00           H  
ATOM   2403  HA  ARG A 151       6.188  -7.175 -16.481  1.00  0.00           H  
ATOM   2404 1HB  ARG A 151       7.587  -9.001 -15.810  1.00  0.00           H  
ATOM   2405 2HB  ARG A 151       7.176  -8.823 -14.115  1.00  0.00           H  
ATOM   2406 1HG  ARG A 151       4.890  -9.598 -14.669  1.00  0.00           H  
ATOM   2407 2HG  ARG A 151       5.331  -9.686 -16.387  1.00  0.00           H  
ATOM   2408 1HD  ARG A 151       6.901 -11.433 -15.941  1.00  0.00           H  
ATOM   2409 2HD  ARG A 151       6.717 -11.208 -14.187  1.00  0.00           H  
ATOM   2410  HE  ARG A 151       4.683 -12.370 -14.223  1.00  0.00           H  
ATOM   2411 1HH1 ARG A 151       5.880 -11.948 -17.545  1.00  0.00           H  
ATOM   2412 2HH1 ARG A 151       4.744 -13.110 -18.191  1.00  0.00           H  
ATOM   2413 1HH2 ARG A 151       3.305 -13.759 -15.023  1.00  0.00           H  
ATOM   2414 2HH2 ARG A 151       3.252 -14.171 -16.756  1.00  0.00           H  
ATOM   2415  N   ASP A 152       4.007  -6.926 -15.338  1.00  0.00           N  
ATOM   2416  CA  ASP A 152       2.738  -6.766 -14.630  1.00  0.00           C  
ATOM   2417  C   ASP A 152       2.411  -8.045 -13.857  1.00  0.00           C  
ATOM   2418  O   ASP A 152       2.252  -9.110 -14.453  1.00  0.00           O  
ATOM   2419  CB  ASP A 152       1.601  -6.435 -15.604  1.00  0.00           C  
ATOM   2420  CG  ASP A 152       0.257  -6.129 -14.918  1.00  0.00           C  
ATOM   2421  OD1 ASP A 152       0.101  -6.429 -13.738  1.00  0.00           O  
ATOM   2422  OD2 ASP A 152      -0.616  -5.612 -15.580  1.00  0.00           O  
ATOM   2423  H   ASP A 152       4.017  -6.942 -16.369  1.00  0.00           H  
ATOM   2424  HA  ASP A 152       2.832  -5.955 -13.912  1.00  0.00           H  
ATOM   2425 1HB  ASP A 152       1.893  -5.573 -16.212  1.00  0.00           H  
ATOM   2426 2HB  ASP A 152       1.464  -7.273 -16.291  1.00  0.00           H  
ATOM   2427  N   VAL A 153       2.366  -7.948 -12.527  1.00  0.00           N  
ATOM   2428  CA  VAL A 153       2.121  -9.100 -11.659  1.00  0.00           C  
ATOM   2429  C   VAL A 153       0.811  -8.938 -10.906  1.00  0.00           C  
ATOM   2430  O   VAL A 153       0.504  -9.684  -9.966  1.00  0.00           O  
ATOM   2431  CB  VAL A 153       3.275  -9.306 -10.664  1.00  0.00           C  
ATOM   2432  CG1 VAL A 153       4.549  -9.638 -11.418  1.00  0.00           C  
ATOM   2433  CG2 VAL A 153       3.469  -8.085  -9.836  1.00  0.00           C  
ATOM   2434  H   VAL A 153       2.477  -7.025 -12.101  1.00  0.00           H  
ATOM   2435  HA  VAL A 153       2.057  -9.993 -12.281  1.00  0.00           H  
ATOM   2436  HB  VAL A 153       3.041 -10.159 -10.025  1.00  0.00           H  
ATOM   2437 1HG1 VAL A 153       5.348  -9.816 -10.710  1.00  0.00           H  
ATOM   2438 2HG1 VAL A 153       4.391 -10.538 -12.016  1.00  0.00           H  
ATOM   2439 3HG1 VAL A 153       4.812  -8.829 -12.060  1.00  0.00           H  
ATOM   2440 1HG2 VAL A 153       4.281  -8.240  -9.135  1.00  0.00           H  
ATOM   2441 2HG2 VAL A 153       3.704  -7.254 -10.488  1.00  0.00           H  
ATOM   2442 3HG2 VAL A 153       2.558  -7.879  -9.297  1.00  0.00           H  
ATOM   2443  N   THR A 154       0.002  -7.984 -11.353  1.00  0.00           N  
ATOM   2444  CA  THR A 154      -1.260  -7.682 -10.699  1.00  0.00           C  
ATOM   2445  C   THR A 154      -2.111  -8.927 -10.595  1.00  0.00           C  
ATOM   2446  O   THR A 154      -2.664  -9.209  -9.538  1.00  0.00           O  
ATOM   2447  CB  THR A 154      -2.023  -6.602 -11.483  1.00  0.00           C  
ATOM   2448  OG1 THR A 154      -1.205  -5.431 -11.581  1.00  0.00           O  
ATOM   2449  CG2 THR A 154      -3.299  -6.260 -10.821  1.00  0.00           C  
ATOM   2450  H   THR A 154       0.275  -7.421 -12.173  1.00  0.00           H  
ATOM   2451  HA  THR A 154      -1.072  -7.336  -9.691  1.00  0.00           H  
ATOM   2452  HB  THR A 154      -2.233  -6.970 -12.488  1.00  0.00           H  
ATOM   2453  HG1 THR A 154      -0.572  -5.604 -12.330  1.00  0.00           H  
ATOM   2454 1HG2 THR A 154      -3.786  -5.518 -11.413  1.00  0.00           H  
ATOM   2455 2HG2 THR A 154      -3.934  -7.143 -10.744  1.00  0.00           H  
ATOM   2456 3HG2 THR A 154      -3.084  -5.871  -9.842  1.00  0.00           H  
ATOM   2457  N   ALA A 155      -2.168  -9.691 -11.682  1.00  0.00           N  
ATOM   2458  CA  ALA A 155      -2.973 -10.901 -11.767  1.00  0.00           C  
ATOM   2459  C   ALA A 155      -2.319 -12.137 -11.133  1.00  0.00           C  
ATOM   2460  O   ALA A 155      -2.929 -13.205 -11.108  1.00  0.00           O  
ATOM   2461  CB  ALA A 155      -3.286 -11.184 -13.221  1.00  0.00           C  
ATOM   2462  H   ALA A 155      -1.646  -9.392 -12.495  1.00  0.00           H  
ATOM   2463  HA  ALA A 155      -3.897 -10.719 -11.229  1.00  0.00           H  
ATOM   2464 1HB  ALA A 155      -3.929 -12.062 -13.287  1.00  0.00           H  
ATOM   2465 2HB  ALA A 155      -3.796 -10.325 -13.658  1.00  0.00           H  
ATOM   2466 3HB  ALA A 155      -2.357 -11.371 -13.759  1.00  0.00           H  
ATOM   2467  N   GLU A 156      -1.076 -12.022 -10.652  1.00  0.00           N  
ATOM   2468  CA  GLU A 156      -0.426 -13.160 -10.003  1.00  0.00           C  
ATOM   2469  C   GLU A 156      -0.783 -13.081  -8.522  1.00  0.00           C  
ATOM   2470  O   GLU A 156      -0.920 -14.094  -7.824  1.00  0.00           O  
ATOM   2471  CB  GLU A 156       1.087 -13.129 -10.226  1.00  0.00           C  
ATOM   2472  CG  GLU A 156       1.511 -13.271 -11.698  1.00  0.00           C  
ATOM   2473  CD  GLU A 156       3.012 -13.191 -11.902  1.00  0.00           C  
ATOM   2474  OE1 GLU A 156       3.706 -12.937 -10.949  1.00  0.00           O  
ATOM   2475  OE2 GLU A 156       3.467 -13.392 -13.013  1.00  0.00           O  
ATOM   2476  H   GLU A 156      -0.586 -11.135 -10.673  1.00  0.00           H  
ATOM   2477  HA  GLU A 156      -0.826 -14.089 -10.411  1.00  0.00           H  
ATOM   2478 1HB  GLU A 156       1.487 -12.186  -9.852  1.00  0.00           H  
ATOM   2479 2HB  GLU A 156       1.556 -13.932  -9.660  1.00  0.00           H  
ATOM   2480 1HG  GLU A 156       1.152 -14.224 -12.080  1.00  0.00           H  
ATOM   2481 2HG  GLU A 156       1.032 -12.475 -12.271  1.00  0.00           H  
ATOM   2482  N   ILE A 157      -0.967 -11.840  -8.084  1.00  0.00           N  
ATOM   2483  CA  ILE A 157      -1.398 -11.482  -6.744  1.00  0.00           C  
ATOM   2484  C   ILE A 157      -2.915 -11.595  -6.681  1.00  0.00           C  
ATOM   2485  O   ILE A 157      -3.496 -12.182  -5.765  1.00  0.00           O  
ATOM   2486  CB  ILE A 157      -0.953 -10.064  -6.439  1.00  0.00           C  
ATOM   2487  CG1 ILE A 157       0.552 -10.044  -6.425  1.00  0.00           C  
ATOM   2488  CG2 ILE A 157      -1.543  -9.586  -5.108  1.00  0.00           C  
ATOM   2489  CD1 ILE A 157       1.099  -8.714  -6.460  1.00  0.00           C  
ATOM   2490  H   ILE A 157      -0.760 -11.084  -8.738  1.00  0.00           H  
ATOM   2491  HA  ILE A 157      -0.950 -12.164  -6.030  1.00  0.00           H  
ATOM   2492  HB  ILE A 157      -1.280  -9.400  -7.243  1.00  0.00           H  
ATOM   2493 1HG1 ILE A 157       0.903 -10.535  -5.523  1.00  0.00           H  
ATOM   2494 2HG1 ILE A 157       0.930 -10.591  -7.293  1.00  0.00           H  
ATOM   2495 1HG2 ILE A 157      -1.210  -8.577  -4.915  1.00  0.00           H  
ATOM   2496 2HG2 ILE A 157      -2.627  -9.608  -5.166  1.00  0.00           H  
ATOM   2497 3HG2 ILE A 157      -1.220 -10.225  -4.313  1.00  0.00           H  
ATOM   2498 1HD1 ILE A 157       2.165  -8.777  -6.457  1.00  0.00           H  
ATOM   2499 2HD1 ILE A 157       0.765  -8.268  -7.374  1.00  0.00           H  
ATOM   2500 3HD1 ILE A 157       0.756  -8.142  -5.605  1.00  0.00           H  
ATOM   2501  N   GLY A 158      -3.558 -11.061  -7.709  1.00  0.00           N  
ATOM   2502  CA  GLY A 158      -4.993 -11.048  -7.863  1.00  0.00           C  
ATOM   2503  C   GLY A 158      -5.522 -12.411  -8.241  1.00  0.00           C  
ATOM   2504  O   GLY A 158      -5.951 -12.650  -9.368  1.00  0.00           O  
ATOM   2505  H   GLY A 158      -3.027 -10.590  -8.430  1.00  0.00           H  
ATOM   2506 1HA  GLY A 158      -5.462 -10.702  -6.942  1.00  0.00           H  
ATOM   2507 2HA  GLY A 158      -5.247 -10.350  -8.644  1.00  0.00           H  
ATOM   2508  N   LEU A 159      -5.561 -13.284  -7.253  1.00  0.00           N  
ATOM   2509  CA  LEU A 159      -6.010 -14.657  -7.419  1.00  0.00           C  
ATOM   2510  C   LEU A 159      -7.468 -14.729  -7.889  1.00  0.00           C  
ATOM   2511  O   LEU A 159      -7.902 -15.739  -8.446  1.00  0.00           O  
ATOM   2512  CB  LEU A 159      -5.828 -15.397  -6.098  1.00  0.00           C  
ATOM   2513  CG  LEU A 159      -4.360 -15.569  -5.679  1.00  0.00           C  
ATOM   2514  CD1 LEU A 159      -4.291 -16.204  -4.301  1.00  0.00           C  
ATOM   2515  CD2 LEU A 159      -3.641 -16.389  -6.733  1.00  0.00           C  
ATOM   2516  H   LEU A 159      -5.165 -12.982  -6.363  1.00  0.00           H  
ATOM   2517  HA  LEU A 159      -5.385 -15.130  -8.175  1.00  0.00           H  
ATOM   2518 1HB  LEU A 159      -6.340 -14.843  -5.314  1.00  0.00           H  
ATOM   2519 2HB  LEU A 159      -6.280 -16.384  -6.181  1.00  0.00           H  
ATOM   2520  HG  LEU A 159      -3.884 -14.598  -5.612  1.00  0.00           H  
ATOM   2521 1HD1 LEU A 159      -3.254 -16.311  -4.003  1.00  0.00           H  
ATOM   2522 2HD1 LEU A 159      -4.810 -15.568  -3.584  1.00  0.00           H  
ATOM   2523 3HD1 LEU A 159      -4.764 -17.184  -4.327  1.00  0.00           H  
ATOM   2524 1HD2 LEU A 159      -2.603 -16.507  -6.460  1.00  0.00           H  
ATOM   2525 2HD2 LEU A 159      -4.106 -17.370  -6.813  1.00  0.00           H  
ATOM   2526 3HD2 LEU A 159      -3.704 -15.874  -7.695  1.00  0.00           H  
ATOM   2527  N   ALA A 160      -8.230 -13.666  -7.639  1.00  0.00           N  
ATOM   2528  CA  ALA A 160      -9.614 -13.591  -8.066  1.00  0.00           C  
ATOM   2529  C   ALA A 160     -10.047 -12.140  -8.270  1.00  0.00           C  
ATOM   2530  O   ALA A 160      -9.533 -11.224  -7.625  1.00  0.00           O  
ATOM   2531  CB  ALA A 160     -10.521 -14.258  -7.047  1.00  0.00           C  
ATOM   2532  H   ALA A 160      -7.812 -12.879  -7.171  1.00  0.00           H  
ATOM   2533  HA  ALA A 160      -9.704 -14.108  -9.022  1.00  0.00           H  
ATOM   2534 1HB  ALA A 160     -11.556 -14.208  -7.396  1.00  0.00           H  
ATOM   2535 2HB  ALA A 160     -10.227 -15.300  -6.924  1.00  0.00           H  
ATOM   2536 3HB  ALA A 160     -10.437 -13.738  -6.097  1.00  0.00           H  
ATOM   2537  N   ASP A 161     -11.034 -11.967  -9.150  1.00  0.00           N  
ATOM   2538  CA  ASP A 161     -11.720 -10.701  -9.437  1.00  0.00           C  
ATOM   2539  C   ASP A 161     -10.857  -9.484  -9.816  1.00  0.00           C  
ATOM   2540  O   ASP A 161     -11.191  -8.355  -9.461  1.00  0.00           O  
ATOM   2541  CB  ASP A 161     -12.580 -10.336  -8.226  1.00  0.00           C  
ATOM   2542  CG  ASP A 161     -13.675 -11.369  -7.963  1.00  0.00           C  
ATOM   2543  OD1 ASP A 161     -14.149 -11.955  -8.908  1.00  0.00           O  
ATOM   2544  OD2 ASP A 161     -14.015 -11.573  -6.822  1.00  0.00           O  
ATOM   2545  H   ASP A 161     -11.356 -12.785  -9.646  1.00  0.00           H  
ATOM   2546  HA  ASP A 161     -12.391 -10.886 -10.276  1.00  0.00           H  
ATOM   2547 1HB  ASP A 161     -11.953 -10.266  -7.337  1.00  0.00           H  
ATOM   2548 2HB  ASP A 161     -13.041  -9.362  -8.384  1.00  0.00           H  
ATOM   2549  N   VAL A 162      -9.815  -9.684 -10.619  1.00  0.00           N  
ATOM   2550  CA  VAL A 162      -8.997  -8.550 -11.065  1.00  0.00           C  
ATOM   2551  C   VAL A 162      -9.846  -7.718 -12.014  1.00  0.00           C  
ATOM   2552  O   VAL A 162     -10.537  -8.275 -12.871  1.00  0.00           O  
ATOM   2553  CB  VAL A 162      -7.710  -9.023 -11.769  1.00  0.00           C  
ATOM   2554  CG1 VAL A 162      -6.909  -7.834 -12.325  1.00  0.00           C  
ATOM   2555  CG2 VAL A 162      -6.897  -9.788 -10.799  1.00  0.00           C  
ATOM   2556  H   VAL A 162      -9.576 -10.624 -10.898  1.00  0.00           H  
ATOM   2557  HA  VAL A 162      -8.724  -7.938 -10.203  1.00  0.00           H  
ATOM   2558  HB  VAL A 162      -7.978  -9.664 -12.608  1.00  0.00           H  
ATOM   2559 1HG1 VAL A 162      -6.011  -8.206 -12.816  1.00  0.00           H  
ATOM   2560 2HG1 VAL A 162      -7.512  -7.280 -13.048  1.00  0.00           H  
ATOM   2561 3HG1 VAL A 162      -6.627  -7.171 -11.507  1.00  0.00           H  
ATOM   2562 1HG2 VAL A 162      -6.008 -10.141 -11.281  1.00  0.00           H  
ATOM   2563 2HG2 VAL A 162      -6.641  -9.138  -9.982  1.00  0.00           H  
ATOM   2564 3HG2 VAL A 162      -7.468 -10.641 -10.422  1.00  0.00           H  
ATOM   2565  N   SER A 163      -9.846  -6.403 -11.825  1.00  0.00           N  
ATOM   2566  CA  SER A 163     -10.661  -5.514 -12.642  1.00  0.00           C  
ATOM   2567  C   SER A 163      -9.830  -4.798 -13.690  1.00  0.00           C  
ATOM   2568  O   SER A 163      -8.621  -4.636 -13.527  1.00  0.00           O  
ATOM   2569  CB  SER A 163     -11.365  -4.512 -11.754  1.00  0.00           C  
ATOM   2570  OG  SER A 163     -12.294  -5.144 -10.904  1.00  0.00           O  
ATOM   2571  H   SER A 163      -9.234  -6.000 -11.116  1.00  0.00           H  
ATOM   2572  HA  SER A 163     -11.416  -6.110 -13.155  1.00  0.00           H  
ATOM   2573 1HB  SER A 163     -10.616  -4.007 -11.149  1.00  0.00           H  
ATOM   2574 2HB  SER A 163     -11.864  -3.759 -12.362  1.00  0.00           H  
ATOM   2575  HG  SER A 163     -11.795  -5.796 -10.393  1.00  0.00           H  
ATOM   2576  N   THR A 164     -10.472  -4.360 -14.775  1.00  0.00           N  
ATOM   2577  CA  THR A 164      -9.740  -3.604 -15.788  1.00  0.00           C  
ATOM   2578  C   THR A 164     -10.387  -2.241 -15.998  1.00  0.00           C  
ATOM   2579  O   THR A 164     -11.607  -2.130 -16.136  1.00  0.00           O  
ATOM   2580  CB  THR A 164      -9.684  -4.348 -17.140  1.00  0.00           C  
ATOM   2581  OG1 THR A 164      -9.070  -5.637 -16.961  1.00  0.00           O  
ATOM   2582  CG2 THR A 164      -8.845  -3.532 -18.172  1.00  0.00           C  
ATOM   2583  H   THR A 164     -11.461  -4.531 -14.886  1.00  0.00           H  
ATOM   2584  HA  THR A 164      -8.726  -3.443 -15.444  1.00  0.00           H  
ATOM   2585  HB  THR A 164     -10.694  -4.484 -17.520  1.00  0.00           H  
ATOM   2586  HG1 THR A 164      -8.116  -5.553 -16.762  1.00  0.00           H  
ATOM   2587 1HG2 THR A 164      -8.811  -4.072 -19.114  1.00  0.00           H  
ATOM   2588 2HG2 THR A 164      -9.296  -2.556 -18.335  1.00  0.00           H  
ATOM   2589 3HG2 THR A 164      -7.831  -3.403 -17.791  1.00  0.00           H  
ATOM   2590  N   LEU A 165      -9.555  -1.215 -16.002  1.00  0.00           N  
ATOM   2591  CA  LEU A 165      -9.962   0.163 -16.212  1.00  0.00           C  
ATOM   2592  C   LEU A 165      -9.457   0.715 -17.527  1.00  0.00           C  
ATOM   2593  O   LEU A 165      -8.287   0.538 -17.866  1.00  0.00           O  
ATOM   2594  CB  LEU A 165      -9.436   1.054 -15.089  1.00  0.00           C  
ATOM   2595  CG  LEU A 165      -9.659   2.528 -15.256  1.00  0.00           C  
ATOM   2596  CD1 LEU A 165     -11.135   2.862 -15.190  1.00  0.00           C  
ATOM   2597  CD2 LEU A 165      -8.929   3.201 -14.198  1.00  0.00           C  
ATOM   2598  H   LEU A 165      -8.567  -1.416 -15.862  1.00  0.00           H  
ATOM   2599  HA  LEU A 165     -11.049   0.205 -16.219  1.00  0.00           H  
ATOM   2600 1HB  LEU A 165      -9.939   0.802 -14.183  1.00  0.00           H  
ATOM   2601 2HB  LEU A 165      -8.363   0.878 -14.961  1.00  0.00           H  
ATOM   2602  HG  LEU A 165      -9.279   2.848 -16.217  1.00  0.00           H  
ATOM   2603 1HD1 LEU A 165     -11.269   3.942 -15.305  1.00  0.00           H  
ATOM   2604 2HD1 LEU A 165     -11.667   2.350 -15.985  1.00  0.00           H  
ATOM   2605 3HD1 LEU A 165     -11.531   2.552 -14.232  1.00  0.00           H  
ATOM   2606 1HD2 LEU A 165      -9.057   4.279 -14.302  1.00  0.00           H  
ATOM   2607 2HD2 LEU A 165      -9.313   2.876 -13.234  1.00  0.00           H  
ATOM   2608 3HD2 LEU A 165      -7.886   2.941 -14.280  1.00  0.00           H  
ATOM   2609  N   GLN A 166     -10.337   1.349 -18.294  1.00  0.00           N  
ATOM   2610  CA  GLN A 166      -9.895   1.987 -19.523  1.00  0.00           C  
ATOM   2611  C   GLN A 166     -10.172   3.475 -19.463  1.00  0.00           C  
ATOM   2612  O   GLN A 166     -11.229   3.899 -18.981  1.00  0.00           O  
ATOM   2613  CB  GLN A 166     -10.564   1.376 -20.755  1.00  0.00           C  
ATOM   2614  CG  GLN A 166     -10.189  -0.071 -21.005  1.00  0.00           C  
ATOM   2615  CD  GLN A 166     -10.792  -0.627 -22.282  1.00  0.00           C  
ATOM   2616  OE1 GLN A 166     -11.703  -0.037 -22.874  1.00  0.00           O  
ATOM   2617  NE2 GLN A 166     -10.280  -1.773 -22.722  1.00  0.00           N  
ATOM   2618  H   GLN A 166     -11.300   1.431 -17.999  1.00  0.00           H  
ATOM   2619  HA  GLN A 166      -8.822   1.861 -19.614  1.00  0.00           H  
ATOM   2620 1HB  GLN A 166     -11.646   1.446 -20.663  1.00  0.00           H  
ATOM   2621 2HB  GLN A 166     -10.269   1.947 -21.634  1.00  0.00           H  
ATOM   2622 1HG  GLN A 166      -9.113  -0.122 -21.085  1.00  0.00           H  
ATOM   2623 2HG  GLN A 166     -10.529  -0.680 -20.169  1.00  0.00           H  
ATOM   2624 1HE2 GLN A 166     -10.633  -2.191 -23.561  1.00  0.00           H  
ATOM   2625 2HE2 GLN A 166      -9.536  -2.213 -22.220  1.00  0.00           H  
ATOM   2626  N   THR A 167      -9.203   4.255 -19.933  1.00  0.00           N  
ATOM   2627  CA  THR A 167      -9.305   5.716 -19.942  1.00  0.00           C  
ATOM   2628  C   THR A 167      -8.829   6.313 -21.253  1.00  0.00           C  
ATOM   2629  O   THR A 167      -8.092   5.671 -21.992  1.00  0.00           O  
ATOM   2630  CB  THR A 167      -8.492   6.349 -18.803  1.00  0.00           C  
ATOM   2631  OG1 THR A 167      -7.079   6.061 -18.997  1.00  0.00           O  
ATOM   2632  CG2 THR A 167      -8.939   5.874 -17.435  1.00  0.00           C  
ATOM   2633  H   THR A 167      -8.379   3.785 -20.321  1.00  0.00           H  
ATOM   2634  HA  THR A 167     -10.351   5.992 -19.810  1.00  0.00           H  
ATOM   2635  HB  THR A 167      -8.644   7.409 -18.852  1.00  0.00           H  
ATOM   2636  HG1 THR A 167      -6.902   5.113 -18.859  1.00  0.00           H  
ATOM   2637 1HG2 THR A 167      -8.360   6.388 -16.677  1.00  0.00           H  
ATOM   2638 2HG2 THR A 167      -9.997   6.107 -17.295  1.00  0.00           H  
ATOM   2639 3HG2 THR A 167      -8.789   4.809 -17.352  1.00  0.00           H  
ATOM   2640  N   LEU A 168      -9.183   7.565 -21.528  1.00  0.00           N  
ATOM   2641  CA  LEU A 168      -8.653   8.183 -22.738  1.00  0.00           C  
ATOM   2642  C   LEU A 168      -7.585   9.235 -22.450  1.00  0.00           C  
ATOM   2643  O   LEU A 168      -7.854  10.231 -21.748  1.00  0.00           O  
ATOM   2644  CB  LEU A 168      -9.760   8.839 -23.560  1.00  0.00           C  
ATOM   2645  CG  LEU A 168      -9.253   9.488 -24.845  1.00  0.00           C  
ATOM   2646  CD1 LEU A 168      -8.727   8.368 -25.732  1.00  0.00           C  
ATOM   2647  CD2 LEU A 168     -10.360  10.276 -25.520  1.00  0.00           C  
ATOM   2648  H   LEU A 168      -9.793   8.075 -20.905  1.00  0.00           H  
ATOM   2649  HA  LEU A 168      -8.192   7.412 -23.350  1.00  0.00           H  
ATOM   2650 1HB  LEU A 168     -10.497   8.083 -23.829  1.00  0.00           H  
ATOM   2651 2HB  LEU A 168     -10.241   9.606 -22.957  1.00  0.00           H  
ATOM   2652  HG  LEU A 168      -8.425  10.161 -24.620  1.00  0.00           H  
ATOM   2653 1HD1 LEU A 168      -8.338   8.753 -26.639  1.00  0.00           H  
ATOM   2654 2HD1 LEU A 168      -7.944   7.839 -25.207  1.00  0.00           H  
ATOM   2655 3HD1 LEU A 168      -9.538   7.690 -25.956  1.00  0.00           H  
ATOM   2656 1HD2 LEU A 168      -9.979  10.723 -26.440  1.00  0.00           H  
ATOM   2657 2HD2 LEU A 168     -11.190   9.611 -25.758  1.00  0.00           H  
ATOM   2658 3HD2 LEU A 168     -10.702  11.064 -24.852  1.00  0.00           H  
ATOM   2659  N   ILE A 169      -6.397   9.025 -23.036  1.00  0.00           N  
ATOM   2660  CA  ILE A 169      -5.305   9.968 -22.921  1.00  0.00           C  
ATOM   2661  C   ILE A 169      -5.169  10.845 -24.163  1.00  0.00           C  
ATOM   2662  O   ILE A 169      -4.649  10.435 -25.212  1.00  0.00           O  
ATOM   2663  CB  ILE A 169      -3.980   9.274 -22.613  1.00  0.00           C  
ATOM   2664  CG1 ILE A 169      -4.116   8.433 -21.317  1.00  0.00           C  
ATOM   2665  CG2 ILE A 169      -2.892  10.314 -22.485  1.00  0.00           C  
ATOM   2666  CD1 ILE A 169      -4.504   9.261 -20.104  1.00  0.00           C  
ATOM   2667  H   ILE A 169      -6.239   8.179 -23.583  1.00  0.00           H  
ATOM   2668  HA  ILE A 169      -5.490  10.596 -22.074  1.00  0.00           H  
ATOM   2669  HB  ILE A 169      -3.734   8.584 -23.424  1.00  0.00           H  
ATOM   2670 1HG1 ILE A 169      -4.878   7.663 -21.471  1.00  0.00           H  
ATOM   2671 2HG1 ILE A 169      -3.183   7.952 -21.094  1.00  0.00           H  
ATOM   2672 1HG2 ILE A 169      -1.949   9.829 -22.278  1.00  0.00           H  
ATOM   2673 2HG2 ILE A 169      -2.816  10.875 -23.411  1.00  0.00           H  
ATOM   2674 3HG2 ILE A 169      -3.138  10.996 -21.673  1.00  0.00           H  
ATOM   2675 1HD1 ILE A 169      -4.588   8.614 -19.233  1.00  0.00           H  
ATOM   2676 2HD1 ILE A 169      -3.746  10.021 -19.919  1.00  0.00           H  
ATOM   2677 3HD1 ILE A 169      -5.464   9.747 -20.281  1.00  0.00           H  
ATOM   2678  N   ASP A 170      -5.668  12.063 -24.030  1.00  0.00           N  
ATOM   2679  CA  ASP A 170      -5.664  13.053 -25.092  1.00  0.00           C  
ATOM   2680  C   ASP A 170      -4.475  13.977 -24.910  1.00  0.00           C  
ATOM   2681  O   ASP A 170      -4.549  14.980 -24.197  1.00  0.00           O  
ATOM   2682  CB  ASP A 170      -7.010  13.802 -25.123  1.00  0.00           C  
ATOM   2683  CG  ASP A 170      -7.145  14.861 -26.233  1.00  0.00           C  
ATOM   2684  OD1 ASP A 170      -6.130  15.354 -26.698  1.00  0.00           O  
ATOM   2685  OD2 ASP A 170      -8.254  15.131 -26.642  1.00  0.00           O  
ATOM   2686  H   ASP A 170      -6.080  12.292 -23.134  1.00  0.00           H  
ATOM   2687  HA  ASP A 170      -5.549  12.541 -26.044  1.00  0.00           H  
ATOM   2688 1HB  ASP A 170      -7.819  13.077 -25.237  1.00  0.00           H  
ATOM   2689 2HB  ASP A 170      -7.162  14.300 -24.158  1.00  0.00           H  
ATOM   2690  N   LYS A 171      -3.364  13.624 -25.554  1.00  0.00           N  
ATOM   2691  CA  LYS A 171      -2.127  14.371 -25.386  1.00  0.00           C  
ATOM   2692  C   LYS A 171      -2.267  15.802 -25.899  1.00  0.00           C  
ATOM   2693  O   LYS A 171      -1.694  16.728 -25.332  1.00  0.00           O  
ATOM   2694  CB  LYS A 171      -0.978  13.620 -26.053  1.00  0.00           C  
ATOM   2695  CG  LYS A 171      -0.622  12.339 -25.296  1.00  0.00           C  
ATOM   2696  CD  LYS A 171       0.501  11.543 -25.937  1.00  0.00           C  
ATOM   2697  CE  LYS A 171       0.824  10.278 -25.128  1.00  0.00           C  
ATOM   2698  NZ  LYS A 171       1.859   9.434 -25.802  1.00  0.00           N  
ATOM   2699  H   LYS A 171      -3.378  12.798 -26.142  1.00  0.00           H  
ATOM   2700  HA  LYS A 171      -1.909  14.425 -24.320  1.00  0.00           H  
ATOM   2701 1HB  LYS A 171      -1.259  13.353 -27.074  1.00  0.00           H  
ATOM   2702 2HB  LYS A 171      -0.094  14.257 -26.107  1.00  0.00           H  
ATOM   2703 1HG  LYS A 171      -0.343  12.604 -24.292  1.00  0.00           H  
ATOM   2704 2HG  LYS A 171      -1.506  11.705 -25.249  1.00  0.00           H  
ATOM   2705 1HD  LYS A 171       0.203  11.227 -26.917  1.00  0.00           H  
ATOM   2706 2HD  LYS A 171       1.399  12.158 -26.021  1.00  0.00           H  
ATOM   2707 1HE  LYS A 171       1.198  10.567 -24.148  1.00  0.00           H  
ATOM   2708 2HE  LYS A 171      -0.083   9.686 -24.996  1.00  0.00           H  
ATOM   2709 1HZ  LYS A 171       2.059   8.598 -25.218  1.00  0.00           H  
ATOM   2710 2HZ  LYS A 171       1.535   9.136 -26.701  1.00  0.00           H  
ATOM   2711 3HZ  LYS A 171       2.709   9.959 -25.906  1.00  0.00           H  
ATOM   2712  N   LYS A 172      -3.052  16.003 -26.953  1.00  0.00           N  
ATOM   2713  CA  LYS A 172      -3.232  17.348 -27.483  1.00  0.00           C  
ATOM   2714  C   LYS A 172      -3.787  18.258 -26.399  1.00  0.00           C  
ATOM   2715  O   LYS A 172      -3.201  19.304 -26.088  1.00  0.00           O  
ATOM   2716  CB  LYS A 172      -4.170  17.322 -28.689  1.00  0.00           C  
ATOM   2717  CG  LYS A 172      -4.458  18.671 -29.311  1.00  0.00           C  
ATOM   2718  CD  LYS A 172      -5.440  18.517 -30.473  1.00  0.00           C  
ATOM   2719  CE  LYS A 172      -6.823  18.113 -29.961  1.00  0.00           C  
ATOM   2720  NZ  LYS A 172      -7.830  18.041 -31.062  1.00  0.00           N  
ATOM   2721  H   LYS A 172      -3.547  15.227 -27.374  1.00  0.00           H  
ATOM   2722  HA  LYS A 172      -2.272  17.745 -27.791  1.00  0.00           H  
ATOM   2723 1HB  LYS A 172      -3.738  16.684 -29.467  1.00  0.00           H  
ATOM   2724 2HB  LYS A 172      -5.123  16.878 -28.396  1.00  0.00           H  
ATOM   2725 1HG  LYS A 172      -4.903  19.317 -28.556  1.00  0.00           H  
ATOM   2726 2HG  LYS A 172      -3.528  19.123 -29.653  1.00  0.00           H  
ATOM   2727 1HD  LYS A 172      -5.521  19.454 -31.020  1.00  0.00           H  
ATOM   2728 2HD  LYS A 172      -5.085  17.742 -31.155  1.00  0.00           H  
ATOM   2729 1HE  LYS A 172      -6.752  17.134 -29.480  1.00  0.00           H  
ATOM   2730 2HE  LYS A 172      -7.159  18.843 -29.218  1.00  0.00           H  
ATOM   2731 1HZ  LYS A 172      -8.720  17.767 -30.665  1.00  0.00           H  
ATOM   2732 2HZ  LYS A 172      -7.919  18.944 -31.503  1.00  0.00           H  
ATOM   2733 3HZ  LYS A 172      -7.537  17.357 -31.747  1.00  0.00           H  
ATOM   2734  N   GLU A 173      -4.896  17.846 -25.779  1.00  0.00           N  
ATOM   2735  CA  GLU A 173      -5.469  18.687 -24.738  1.00  0.00           C  
ATOM   2736  C   GLU A 173      -4.579  18.767 -23.507  1.00  0.00           C  
ATOM   2737  O   GLU A 173      -4.481  19.827 -22.885  1.00  0.00           O  
ATOM   2738  CB  GLU A 173      -6.879  18.239 -24.361  1.00  0.00           C  
ATOM   2739  CG  GLU A 173      -7.948  18.519 -25.442  1.00  0.00           C  
ATOM   2740  CD  GLU A 173      -8.173  20.010 -25.701  1.00  0.00           C  
ATOM   2741  OE1 GLU A 173      -8.399  20.726 -24.753  1.00  0.00           O  
ATOM   2742  OE2 GLU A 173      -8.130  20.424 -26.850  1.00  0.00           O  
ATOM   2743  H   GLU A 173      -5.343  16.956 -26.045  1.00  0.00           H  
ATOM   2744  HA  GLU A 173      -5.559  19.690 -25.136  1.00  0.00           H  
ATOM   2745 1HB  GLU A 173      -6.871  17.163 -24.170  1.00  0.00           H  
ATOM   2746 2HB  GLU A 173      -7.185  18.730 -23.438  1.00  0.00           H  
ATOM   2747 1HG  GLU A 173      -7.626  18.043 -26.372  1.00  0.00           H  
ATOM   2748 2HG  GLU A 173      -8.884  18.054 -25.137  1.00  0.00           H  
ATOM   2749  N   TRP A 174      -3.893  17.679 -23.158  1.00  0.00           N  
ATOM   2750  CA  TRP A 174      -3.074  17.733 -21.958  1.00  0.00           C  
ATOM   2751  C   TRP A 174      -1.980  18.781 -22.106  1.00  0.00           C  
ATOM   2752  O   TRP A 174      -1.814  19.639 -21.235  1.00  0.00           O  
ATOM   2753  CB  TRP A 174      -2.480  16.363 -21.625  1.00  0.00           C  
ATOM   2754  CG  TRP A 174      -1.737  16.304 -20.280  1.00  0.00           C  
ATOM   2755  CD1 TRP A 174      -2.324  16.102 -19.063  1.00  0.00           C  
ATOM   2756  CD2 TRP A 174      -0.307  16.391 -20.015  1.00  0.00           C  
ATOM   2757  NE1 TRP A 174      -1.370  16.060 -18.072  1.00  0.00           N  
ATOM   2758  CE2 TRP A 174      -0.135  16.234 -18.636  1.00  0.00           C  
ATOM   2759  CE3 TRP A 174       0.807  16.575 -20.812  1.00  0.00           C  
ATOM   2760  CZ2 TRP A 174       1.121  16.260 -18.047  1.00  0.00           C  
ATOM   2761  CZ3 TRP A 174       2.064  16.604 -20.219  1.00  0.00           C  
ATOM   2762  CH2 TRP A 174       2.213  16.454 -18.877  1.00  0.00           C  
ATOM   2763  H   TRP A 174      -3.984  16.810 -23.686  1.00  0.00           H  
ATOM   2764  HA  TRP A 174      -3.708  18.034 -21.139  1.00  0.00           H  
ATOM   2765 1HB  TRP A 174      -3.279  15.617 -21.617  1.00  0.00           H  
ATOM   2766 2HB  TRP A 174      -1.783  16.082 -22.414  1.00  0.00           H  
ATOM   2767  HD1 TRP A 174      -3.390  15.981 -18.904  1.00  0.00           H  
ATOM   2768  HE1 TRP A 174      -1.544  15.917 -17.089  1.00  0.00           H  
ATOM   2769  HE3 TRP A 174       0.686  16.694 -21.867  1.00  0.00           H  
ATOM   2770  HZ2 TRP A 174       1.262  16.140 -16.973  1.00  0.00           H  
ATOM   2771  HZ3 TRP A 174       2.932  16.751 -20.848  1.00  0.00           H  
ATOM   2772  HH2 TRP A 174       3.214  16.485 -18.448  1.00  0.00           H  
ATOM   2773  N   TYR A 175      -1.275  18.776 -23.239  1.00  0.00           N  
ATOM   2774  CA  TYR A 175      -0.201  19.742 -23.404  1.00  0.00           C  
ATOM   2775  C   TYR A 175      -0.761  21.163 -23.561  1.00  0.00           C  
ATOM   2776  O   TYR A 175      -0.124  22.118 -23.123  1.00  0.00           O  
ATOM   2777  CB  TYR A 175       0.712  19.325 -24.558  1.00  0.00           C  
ATOM   2778  CG  TYR A 175       1.723  18.176 -24.187  1.00  0.00           C  
ATOM   2779  CD1 TYR A 175       1.408  16.835 -24.412  1.00  0.00           C  
ATOM   2780  CD2 TYR A 175       2.964  18.481 -23.668  1.00  0.00           C  
ATOM   2781  CE1 TYR A 175       2.290  15.837 -24.121  1.00  0.00           C  
ATOM   2782  CE2 TYR A 175       3.870  17.455 -23.373  1.00  0.00           C  
ATOM   2783  CZ  TYR A 175       3.517  16.140 -23.602  1.00  0.00           C  
ATOM   2784  OH  TYR A 175       4.370  15.109 -23.324  1.00  0.00           O  
ATOM   2785  H   TYR A 175      -1.459  18.082 -23.965  1.00  0.00           H  
ATOM   2786  HA  TYR A 175       0.404  19.731 -22.500  1.00  0.00           H  
ATOM   2787 1HB  TYR A 175       0.089  18.981 -25.395  1.00  0.00           H  
ATOM   2788 2HB  TYR A 175       1.281  20.184 -24.910  1.00  0.00           H  
ATOM   2789  HD1 TYR A 175       0.470  16.574 -24.820  1.00  0.00           H  
ATOM   2790  HD2 TYR A 175       3.231  19.519 -23.494  1.00  0.00           H  
ATOM   2791  HE1 TYR A 175       2.017  14.799 -24.306  1.00  0.00           H  
ATOM   2792  HE2 TYR A 175       4.846  17.688 -22.962  1.00  0.00           H  
ATOM   2793  HH  TYR A 175       5.291  15.425 -23.285  1.00  0.00           H  
ATOM   2794  N   LYS A 176      -1.971  21.312 -24.128  1.00  0.00           N  
ATOM   2795  CA  LYS A 176      -2.609  22.630 -24.203  1.00  0.00           C  
ATOM   2796  C   LYS A 176      -2.902  23.203 -22.811  1.00  0.00           C  
ATOM   2797  O   LYS A 176      -2.794  24.413 -22.597  1.00  0.00           O  
ATOM   2798  CB  LYS A 176      -3.901  22.581 -25.014  1.00  0.00           C  
ATOM   2799  CG  LYS A 176      -3.711  22.470 -26.514  1.00  0.00           C  
ATOM   2800  CD  LYS A 176      -5.025  22.168 -27.215  1.00  0.00           C  
ATOM   2801  CE  LYS A 176      -6.032  23.290 -27.030  1.00  0.00           C  
ATOM   2802  NZ  LYS A 176      -7.301  23.014 -27.751  1.00  0.00           N  
ATOM   2803  H   LYS A 176      -2.454  20.506 -24.530  1.00  0.00           H  
ATOM   2804  HA  LYS A 176      -1.926  23.312 -24.693  1.00  0.00           H  
ATOM   2805 1HB  LYS A 176      -4.497  21.736 -24.688  1.00  0.00           H  
ATOM   2806 2HB  LYS A 176      -4.484  23.478 -24.817  1.00  0.00           H  
ATOM   2807 1HG  LYS A 176      -3.320  23.408 -26.893  1.00  0.00           H  
ATOM   2808 2HG  LYS A 176      -2.996  21.682 -26.727  1.00  0.00           H  
ATOM   2809 1HD  LYS A 176      -4.842  22.023 -28.278  1.00  0.00           H  
ATOM   2810 2HD  LYS A 176      -5.451  21.251 -26.818  1.00  0.00           H  
ATOM   2811 1HE  LYS A 176      -6.252  23.389 -25.967  1.00  0.00           H  
ATOM   2812 2HE  LYS A 176      -5.610  24.224 -27.396  1.00  0.00           H  
ATOM   2813 1HZ  LYS A 176      -7.957  23.759 -27.597  1.00  0.00           H  
ATOM   2814 2HZ  LYS A 176      -7.124  22.918 -28.734  1.00  0.00           H  
ATOM   2815 3HZ  LYS A 176      -7.694  22.126 -27.385  1.00  0.00           H  
ATOM   2816  N   LYS A 177      -3.276  22.333 -21.862  1.00  0.00           N  
ATOM   2817  CA  LYS A 177      -3.574  22.767 -20.496  1.00  0.00           C  
ATOM   2818  C   LYS A 177      -2.305  23.021 -19.685  1.00  0.00           C  
ATOM   2819  O   LYS A 177      -2.298  23.860 -18.778  1.00  0.00           O  
ATOM   2820  CB  LYS A 177      -4.424  21.729 -19.756  1.00  0.00           C  
ATOM   2821  CG  LYS A 177      -5.842  21.517 -20.290  1.00  0.00           C  
ATOM   2822  CD  LYS A 177      -6.723  22.737 -20.147  1.00  0.00           C  
ATOM   2823  CE  LYS A 177      -8.153  22.403 -20.571  1.00  0.00           C  
ATOM   2824  NZ  LYS A 177      -9.055  23.583 -20.486  1.00  0.00           N  
ATOM   2825  H   LYS A 177      -3.386  21.346 -22.105  1.00  0.00           H  
ATOM   2826  HA  LYS A 177      -4.129  23.702 -20.548  1.00  0.00           H  
ATOM   2827 1HB  LYS A 177      -3.917  20.757 -19.808  1.00  0.00           H  
ATOM   2828 2HB  LYS A 177      -4.497  21.997 -18.704  1.00  0.00           H  
ATOM   2829 1HG  LYS A 177      -5.800  21.237 -21.339  1.00  0.00           H  
ATOM   2830 2HG  LYS A 177      -6.300  20.713 -19.741  1.00  0.00           H  
ATOM   2831 1HD  LYS A 177      -6.728  23.065 -19.105  1.00  0.00           H  
ATOM   2832 2HD  LYS A 177      -6.339  23.543 -20.772  1.00  0.00           H  
ATOM   2833 1HE  LYS A 177      -8.144  22.033 -21.597  1.00  0.00           H  
ATOM   2834 2HE  LYS A 177      -8.541  21.616 -19.915  1.00  0.00           H  
ATOM   2835 1HZ  LYS A 177      -9.986  23.308 -20.771  1.00  0.00           H  
ATOM   2836 2HZ  LYS A 177      -9.078  23.922 -19.532  1.00  0.00           H  
ATOM   2837 3HZ  LYS A 177      -8.715  24.311 -21.095  1.00  0.00           H  
ATOM   2838  N   GLN A 178      -1.233  22.294 -19.990  1.00  0.00           N  
ATOM   2839  CA  GLN A 178       0.009  22.452 -19.243  1.00  0.00           C  
ATOM   2840  C   GLN A 178       0.591  23.857 -19.340  1.00  0.00           C  
ATOM   2841  O   GLN A 178       0.698  24.453 -20.410  1.00  0.00           O  
ATOM   2842  CB  GLN A 178       1.052  21.433 -19.691  1.00  0.00           C  
ATOM   2843  CG  GLN A 178       0.745  20.013 -19.272  1.00  0.00           C  
ATOM   2844  CD  GLN A 178       0.914  19.774 -17.791  1.00  0.00           C  
ATOM   2845  OE1 GLN A 178       1.998  19.931 -17.240  1.00  0.00           O  
ATOM   2846  NE2 GLN A 178      -0.166  19.389 -17.131  1.00  0.00           N  
ATOM   2847  H   GLN A 178      -1.300  21.588 -20.723  1.00  0.00           H  
ATOM   2848  HA  GLN A 178      -0.209  22.261 -18.195  1.00  0.00           H  
ATOM   2849 1HB  GLN A 178       1.139  21.457 -20.778  1.00  0.00           H  
ATOM   2850 2HB  GLN A 178       2.019  21.710 -19.277  1.00  0.00           H  
ATOM   2851 1HG  GLN A 178      -0.279  19.799 -19.495  1.00  0.00           H  
ATOM   2852 2HG  GLN A 178       1.386  19.341 -19.813  1.00  0.00           H  
ATOM   2853 1HE2 GLN A 178      -0.119  19.204 -16.151  1.00  0.00           H  
ATOM   2854 2HE2 GLN A 178      -1.035  19.276 -17.619  1.00  0.00           H  
ATOM   2855  N   ALA A 179       1.009  24.352 -18.187  1.00  0.00           N  
ATOM   2856  CA  ALA A 179       1.610  25.664 -18.013  1.00  0.00           C  
ATOM   2857  C   ALA A 179       2.973  25.774 -18.674  1.00  0.00           C  
ATOM   2858  O   ALA A 179       3.704  24.782 -18.796  1.00  0.00           O  
ATOM   2859  CB  ALA A 179       1.755  25.965 -16.529  1.00  0.00           C  
ATOM   2860  H   ALA A 179       0.877  23.783 -17.364  1.00  0.00           H  
ATOM   2861  HA  ALA A 179       0.949  26.400 -18.472  1.00  0.00           H  
ATOM   2862 1HB  ALA A 179       2.173  26.961 -16.393  1.00  0.00           H  
ATOM   2863 2HB  ALA A 179       0.774  25.919 -16.054  1.00  0.00           H  
ATOM   2864 3HB  ALA A 179       2.410  25.230 -16.069  1.00  0.00           H  
ATOM   2865  N   SER A 180       3.373  27.012 -18.984  1.00  0.00           N  
ATOM   2866  CA  SER A 180       4.725  27.268 -19.484  1.00  0.00           C  
ATOM   2867  C   SER A 180       5.759  26.850 -18.436  1.00  0.00           C  
ATOM   2868  O   SER A 180       6.918  26.612 -18.739  1.00  0.00           O  
ATOM   2869  CB  SER A 180       4.906  28.731 -19.815  1.00  0.00           C  
ATOM   2870  OG  SER A 180       4.849  29.531 -18.667  1.00  0.00           O  
ATOM   2871  H   SER A 180       2.730  27.786 -18.882  1.00  0.00           H  
ATOM   2872  HA  SER A 180       4.886  26.676 -20.385  1.00  0.00           H  
ATOM   2873 1HB  SER A 180       5.876  28.846 -20.274  1.00  0.00           H  
ATOM   2874 2HB  SER A 180       4.163  29.060 -20.535  1.00  0.00           H  
ATOM   2875  HG  SER A 180       5.448  30.301 -18.852  1.00  0.00           H  
ATOM   2876  N   ALA A 181       5.319  26.742 -17.186  1.00  0.00           N  
ATOM   2877  CA  ALA A 181       6.141  26.283 -16.087  1.00  0.00           C  
ATOM   2878  C   ALA A 181       6.649  24.869 -16.367  1.00  0.00           C  
ATOM   2879  O   ALA A 181       7.737  24.493 -15.934  1.00  0.00           O  
ATOM   2880  CB  ALA A 181       5.334  26.306 -14.806  1.00  0.00           C  
ATOM   2881  H   ALA A 181       4.359  26.989 -17.010  1.00  0.00           H  
ATOM   2882  HA  ALA A 181       7.002  26.946 -15.997  1.00  0.00           H  
ATOM   2883 1HB  ALA A 181       5.943  25.976 -13.983  1.00  0.00           H  
ATOM   2884 2HB  ALA A 181       4.987  27.320 -14.617  1.00  0.00           H  
ATOM   2885 3HB  ALA A 181       4.481  25.643 -14.903  1.00  0.00           H  
ATOM   2886  N   MET A 182       5.819  24.051 -17.033  1.00  0.00           N  
ATOM   2887  CA  MET A 182       6.210  22.695 -17.370  1.00  0.00           C  
ATOM   2888  C   MET A 182       7.182  22.800 -18.545  1.00  0.00           C  
ATOM   2889  O   MET A 182       8.274  22.230 -18.538  1.00  0.00           O  
ATOM   2890  CB  MET A 182       4.995  21.840 -17.722  1.00  0.00           C  
ATOM   2891  CG  MET A 182       5.319  20.347 -18.003  1.00  0.00           C  
ATOM   2892  SD  MET A 182       5.867  19.986 -19.649  1.00  0.00           S  
ATOM   2893  CE  MET A 182       4.396  20.090 -20.641  1.00  0.00           C  
ATOM   2894  H   MET A 182       4.936  24.398 -17.389  1.00  0.00           H  
ATOM   2895  HA  MET A 182       6.736  22.249 -16.528  1.00  0.00           H  
ATOM   2896 1HB  MET A 182       4.259  21.906 -16.932  1.00  0.00           H  
ATOM   2897 2HB  MET A 182       4.525  22.245 -18.621  1.00  0.00           H  
ATOM   2898 1HG  MET A 182       6.095  20.025 -17.310  1.00  0.00           H  
ATOM   2899 2HG  MET A 182       4.436  19.747 -17.811  1.00  0.00           H  
ATOM   2900 1HE  MET A 182       4.653  19.893 -21.673  1.00  0.00           H  
ATOM   2901 2HE  MET A 182       3.677  19.353 -20.295  1.00  0.00           H  
ATOM   2902 3HE  MET A 182       3.970  21.086 -20.560  1.00  0.00           H  
ATOM   2903  N   VAL A 183       6.797  23.589 -19.559  1.00  0.00           N  
ATOM   2904  CA  VAL A 183       7.636  23.736 -20.756  1.00  0.00           C  
ATOM   2905  C   VAL A 183       8.674  24.816 -20.449  1.00  0.00           C  
ATOM   2906  O   VAL A 183       8.660  25.921 -21.006  1.00  0.00           O  
ATOM   2907  CB  VAL A 183       6.753  24.191 -21.942  1.00  0.00           C  
ATOM   2908  CG1 VAL A 183       7.530  24.212 -23.253  1.00  0.00           C  
ATOM   2909  CG2 VAL A 183       5.542  23.281 -22.049  1.00  0.00           C  
ATOM   2910  H   VAL A 183       5.899  24.069 -19.485  1.00  0.00           H  
ATOM   2911  HA  VAL A 183       8.132  22.797 -20.977  1.00  0.00           H  
ATOM   2912  HB  VAL A 183       6.429  25.211 -21.747  1.00  0.00           H  
ATOM   2913 1HG1 VAL A 183       6.881  24.563 -24.058  1.00  0.00           H  
ATOM   2914 2HG1 VAL A 183       8.390  24.875 -23.163  1.00  0.00           H  
ATOM   2915 3HG1 VAL A 183       7.854  23.215 -23.476  1.00  0.00           H  
ATOM   2916 1HG2 VAL A 183       4.901  23.619 -22.860  1.00  0.00           H  
ATOM   2917 2HG2 VAL A 183       5.872  22.263 -22.245  1.00  0.00           H  
ATOM   2918 3HG2 VAL A 183       4.984  23.313 -21.109  1.00  0.00           H  
ATOM   2919  N   LYS A 184       9.616  24.473 -19.587  1.00  0.00           N  
ATOM   2920  CA  LYS A 184      10.448  25.515 -19.016  1.00  0.00           C  
ATOM   2921  C   LYS A 184      11.661  25.971 -19.806  1.00  0.00           C  
ATOM   2922  O   LYS A 184      12.787  25.504 -19.593  1.00  0.00           O  
ATOM   2923  CB  LYS A 184      10.903  25.109 -17.611  1.00  0.00           C  
ATOM   2924  CG  LYS A 184      11.725  26.180 -16.901  1.00  0.00           C  
ATOM   2925  CD  LYS A 184      10.858  27.414 -16.604  1.00  0.00           C  
ATOM   2926  CE  LYS A 184      11.609  28.468 -15.787  1.00  0.00           C  
ATOM   2927  NZ  LYS A 184      10.776  29.709 -15.592  1.00  0.00           N  
ATOM   2928  H   LYS A 184       9.607  23.521 -19.221  1.00  0.00           H  
ATOM   2929  HA  LYS A 184       9.807  26.391 -18.898  1.00  0.00           H  
ATOM   2930 1HB  LYS A 184      10.031  24.884 -16.995  1.00  0.00           H  
ATOM   2931 2HB  LYS A 184      11.507  24.194 -17.667  1.00  0.00           H  
ATOM   2932 1HG  LYS A 184      12.112  25.776 -15.959  1.00  0.00           H  
ATOM   2933 2HG  LYS A 184      12.573  26.467 -17.524  1.00  0.00           H  
ATOM   2934 1HD  LYS A 184      10.542  27.865 -17.551  1.00  0.00           H  
ATOM   2935 2HD  LYS A 184       9.965  27.104 -16.061  1.00  0.00           H  
ATOM   2936 1HE  LYS A 184      11.867  28.052 -14.809  1.00  0.00           H  
ATOM   2937 2HE  LYS A 184      12.529  28.736 -16.310  1.00  0.00           H  
ATOM   2938 1HZ  LYS A 184      11.299  30.385 -15.056  1.00  0.00           H  
ATOM   2939 2HZ  LYS A 184      10.535  30.109 -16.505  1.00  0.00           H  
ATOM   2940 3HZ  LYS A 184       9.928  29.475 -15.101  1.00  0.00           H  
ATOM   2941  N   VAL A 185      11.421  26.987 -20.627  1.00  0.00           N  
ATOM   2942  CA  VAL A 185      12.466  27.653 -21.402  1.00  0.00           C  
ATOM   2943  C   VAL A 185      12.522  29.106 -20.955  1.00  0.00           C  
ATOM   2944  O   VAL A 185      11.546  29.827 -21.088  1.00  0.00           O  
ATOM   2945  CB  VAL A 185      12.174  27.623 -22.909  1.00  0.00           C  
ATOM   2946  CG1 VAL A 185      13.268  28.323 -23.655  1.00  0.00           C  
ATOM   2947  CG2 VAL A 185      12.062  26.247 -23.345  1.00  0.00           C  
ATOM   2948  H   VAL A 185      10.437  27.235 -20.745  1.00  0.00           H  
ATOM   2949  HA  VAL A 185      13.425  27.169 -21.207  1.00  0.00           H  
ATOM   2950  HB  VAL A 185      11.244  28.156 -23.111  1.00  0.00           H  
ATOM   2951 1HG1 VAL A 185      13.060  28.318 -24.713  1.00  0.00           H  
ATOM   2952 2HG1 VAL A 185      13.322  29.317 -23.326  1.00  0.00           H  
ATOM   2953 3HG1 VAL A 185      14.218  27.818 -23.466  1.00  0.00           H  
ATOM   2954 1HG2 VAL A 185      11.872  26.167 -24.379  1.00  0.00           H  
ATOM   2955 2HG2 VAL A 185      13.003  25.746 -23.129  1.00  0.00           H  
ATOM   2956 3HG2 VAL A 185      11.243  25.787 -22.800  1.00  0.00           H  
ATOM   2957  N   LYS A 186      13.659  29.561 -20.442  1.00  0.00           N  
ATOM   2958  CA  LYS A 186      13.756  30.940 -19.944  1.00  0.00           C  
ATOM   2959  C   LYS A 186      13.576  32.026 -21.025  1.00  0.00           C  
ATOM   2960  O   LYS A 186      13.239  33.171 -20.716  1.00  0.00           O  
ATOM   2961  CB  LYS A 186      15.088  31.126 -19.215  1.00  0.00           C  
ATOM   2962  CG  LYS A 186      16.334  31.093 -20.104  1.00  0.00           C  
ATOM   2963  CD  LYS A 186      17.612  31.262 -19.278  1.00  0.00           C  
ATOM   2964  CE  LYS A 186      18.891  31.143 -20.134  1.00  0.00           C  
ATOM   2965  NZ  LYS A 186      19.022  32.244 -21.151  1.00  0.00           N  
ATOM   2966  H   LYS A 186      14.455  28.943 -20.370  1.00  0.00           H  
ATOM   2967  HA  LYS A 186      12.958  31.083 -19.215  1.00  0.00           H  
ATOM   2968 1HB  LYS A 186      15.082  32.084 -18.697  1.00  0.00           H  
ATOM   2969 2HB  LYS A 186      15.196  30.353 -18.465  1.00  0.00           H  
ATOM   2970 1HG  LYS A 186      16.376  30.164 -20.671  1.00  0.00           H  
ATOM   2971 2HG  LYS A 186      16.281  31.920 -20.806  1.00  0.00           H  
ATOM   2972 1HD  LYS A 186      17.601  32.240 -18.798  1.00  0.00           H  
ATOM   2973 2HD  LYS A 186      17.643  30.498 -18.505  1.00  0.00           H  
ATOM   2974 1HE  LYS A 186      19.751  31.178 -19.469  1.00  0.00           H  
ATOM   2975 2HE  LYS A 186      18.884  30.186 -20.653  1.00  0.00           H  
ATOM   2976 1HZ  LYS A 186      19.870  32.121 -21.672  1.00  0.00           H  
ATOM   2977 2HZ  LYS A 186      18.232  32.232 -21.817  1.00  0.00           H  
ATOM   2978 3HZ  LYS A 186      19.039  33.137 -20.693  1.00  0.00           H  
ATOM   2979  N   ASP A 187      13.794  31.648 -22.281  1.00  0.00           N  
ATOM   2980  CA  ASP A 187      13.704  32.532 -23.436  1.00  0.00           C  
ATOM   2981  C   ASP A 187      12.540  32.182 -24.370  1.00  0.00           C  
ATOM   2982  O   ASP A 187      12.501  31.096 -24.944  1.00  0.00           O  
ATOM   2983  CB  ASP A 187      15.003  32.459 -24.243  1.00  0.00           C  
ATOM   2984  CG  ASP A 187      16.220  32.981 -23.472  1.00  0.00           C  
ATOM   2985  OD1 ASP A 187      16.281  34.148 -23.182  1.00  0.00           O  
ATOM   2986  OD2 ASP A 187      17.077  32.173 -23.146  1.00  0.00           O  
ATOM   2987  H   ASP A 187      14.047  30.687 -22.431  1.00  0.00           H  
ATOM   2988  HA  ASP A 187      13.561  33.552 -23.080  1.00  0.00           H  
ATOM   2989 1HB  ASP A 187      15.189  31.425 -24.532  1.00  0.00           H  
ATOM   2990 2HB  ASP A 187      14.890  33.041 -25.159  1.00  0.00           H  
ATOM   2991  N   ASN A 188      11.610  33.119 -24.554  1.00  0.00           N  
ATOM   2992  CA  ASN A 188      10.463  32.920 -25.450  1.00  0.00           C  
ATOM   2993  C   ASN A 188       9.574  31.714 -25.114  1.00  0.00           C  
ATOM   2994  O   ASN A 188       9.245  30.903 -25.993  1.00  0.00           O  
ATOM   2995  CB  ASN A 188      10.951  32.808 -26.883  1.00  0.00           C  
ATOM   2996  CG  ASN A 188      11.697  34.029 -27.332  1.00  0.00           C  
ATOM   2997  OD1 ASN A 188      11.218  35.160 -27.195  1.00  0.00           O  
ATOM   2998  ND2 ASN A 188      12.877  33.820 -27.860  1.00  0.00           N  
ATOM   2999  H   ASN A 188      11.701  33.992 -24.052  1.00  0.00           H  
ATOM   3000  HA  ASN A 188       9.829  33.805 -25.378  1.00  0.00           H  
ATOM   3001 1HB  ASN A 188      11.577  31.932 -27.022  1.00  0.00           H  
ATOM   3002 2HB  ASN A 188      10.088  32.681 -27.532  1.00  0.00           H  
ATOM   3003 1HD2 ASN A 188      13.430  34.593 -28.174  1.00  0.00           H  
ATOM   3004 2HD2 ASN A 188      13.227  32.886 -27.948  1.00  0.00           H  
ATOM   3005  N   GLU A 189       9.081  31.657 -23.875  1.00  0.00           N  
ATOM   3006  CA  GLU A 189       8.240  30.536 -23.455  1.00  0.00           C  
ATOM   3007  C   GLU A 189       7.029  30.369 -24.360  1.00  0.00           C  
ATOM   3008  O   GLU A 189       6.633  29.247 -24.661  1.00  0.00           O  
ATOM   3009  CB  GLU A 189       7.677  30.760 -22.046  1.00  0.00           C  
ATOM   3010  CG  GLU A 189       8.649  30.677 -20.882  1.00  0.00           C  
ATOM   3011  CD  GLU A 189       7.997  30.968 -19.509  1.00  0.00           C  
ATOM   3012  OE1 GLU A 189       6.827  31.322 -19.477  1.00  0.00           O  
ATOM   3013  OE2 GLU A 189       8.676  30.835 -18.502  1.00  0.00           O  
ATOM   3014  H   GLU A 189       9.348  32.361 -23.201  1.00  0.00           H  
ATOM   3015  HA  GLU A 189       8.837  29.621 -23.481  1.00  0.00           H  
ATOM   3016 1HB  GLU A 189       7.211  31.744 -22.003  1.00  0.00           H  
ATOM   3017 2HB  GLU A 189       6.897  30.035 -21.877  1.00  0.00           H  
ATOM   3018 1HG  GLU A 189       9.055  29.665 -20.857  1.00  0.00           H  
ATOM   3019 2HG  GLU A 189       9.472  31.372 -21.053  1.00  0.00           H  
ATOM   3020  N   ALA A 190       6.452  31.479 -24.808  1.00  0.00           N  
ATOM   3021  CA  ALA A 190       5.272  31.442 -25.657  1.00  0.00           C  
ATOM   3022  C   ALA A 190       5.503  30.682 -26.959  1.00  0.00           C  
ATOM   3023  O   ALA A 190       4.591  30.029 -27.476  1.00  0.00           O  
ATOM   3024  CB  ALA A 190       4.830  32.851 -25.981  1.00  0.00           C  
ATOM   3025  H   ALA A 190       6.841  32.369 -24.533  1.00  0.00           H  
ATOM   3026  HA  ALA A 190       4.481  30.931 -25.105  1.00  0.00           H  
ATOM   3027 1HB  ALA A 190       3.926  32.817 -26.588  1.00  0.00           H  
ATOM   3028 2HB  ALA A 190       4.628  33.392 -25.058  1.00  0.00           H  
ATOM   3029 3HB  ALA A 190       5.619  33.358 -26.535  1.00  0.00           H  
ATOM   3030  N   LYS A 191       6.715  30.771 -27.520  1.00  0.00           N  
ATOM   3031  CA  LYS A 191       6.964  30.097 -28.785  1.00  0.00           C  
ATOM   3032  C   LYS A 191       7.128  28.618 -28.527  1.00  0.00           C  
ATOM   3033  O   LYS A 191       6.698  27.776 -29.321  1.00  0.00           O  
ATOM   3034  CB  LYS A 191       8.201  30.653 -29.490  1.00  0.00           C  
ATOM   3035  CG  LYS A 191       8.040  32.079 -30.021  1.00  0.00           C  
ATOM   3036  CD  LYS A 191       9.290  32.551 -30.777  1.00  0.00           C  
ATOM   3037  CE  LYS A 191       9.108  33.968 -31.319  1.00  0.00           C  
ATOM   3038  NZ  LYS A 191      10.297  34.433 -32.096  1.00  0.00           N  
ATOM   3039  H   LYS A 191       7.476  31.249 -27.046  1.00  0.00           H  
ATOM   3040  HA  LYS A 191       6.101  30.235 -29.435  1.00  0.00           H  
ATOM   3041 1HB  LYS A 191       9.043  30.645 -28.791  1.00  0.00           H  
ATOM   3042 2HB  LYS A 191       8.464  30.006 -30.325  1.00  0.00           H  
ATOM   3043 1HG  LYS A 191       7.181  32.120 -30.690  1.00  0.00           H  
ATOM   3044 2HG  LYS A 191       7.859  32.751 -29.182  1.00  0.00           H  
ATOM   3045 1HD  LYS A 191      10.151  32.537 -30.106  1.00  0.00           H  
ATOM   3046 2HD  LYS A 191       9.490  31.875 -31.608  1.00  0.00           H  
ATOM   3047 1HE  LYS A 191       8.233  33.993 -31.966  1.00  0.00           H  
ATOM   3048 2HE  LYS A 191       8.950  34.649 -30.481  1.00  0.00           H  
ATOM   3049 1HZ  LYS A 191      10.132  35.371 -32.432  1.00  0.00           H  
ATOM   3050 2HZ  LYS A 191      11.118  34.429 -31.510  1.00  0.00           H  
ATOM   3051 3HZ  LYS A 191      10.446  33.817 -32.882  1.00  0.00           H  
ATOM   3052  N   LYS A 192       7.713  28.303 -27.379  1.00  0.00           N  
ATOM   3053  CA  LYS A 192       7.972  26.925 -27.004  1.00  0.00           C  
ATOM   3054  C   LYS A 192       6.684  26.207 -26.640  1.00  0.00           C  
ATOM   3055  O   LYS A 192       6.494  25.038 -26.989  1.00  0.00           O  
ATOM   3056  CB  LYS A 192       8.964  26.936 -25.869  1.00  0.00           C  
ATOM   3057  CG  LYS A 192      10.310  27.426 -26.323  1.00  0.00           C  
ATOM   3058  CD  LYS A 192      11.010  26.361 -27.157  1.00  0.00           C  
ATOM   3059  CE  LYS A 192      12.429  26.756 -27.520  1.00  0.00           C  
ATOM   3060  NZ  LYS A 192      13.106  25.673 -28.277  1.00  0.00           N  
ATOM   3061  H   LYS A 192       8.034  29.060 -26.768  1.00  0.00           H  
ATOM   3062  HA  LYS A 192       8.416  26.412 -27.855  1.00  0.00           H  
ATOM   3063 1HB  LYS A 192       8.611  27.586 -25.069  1.00  0.00           H  
ATOM   3064 2HB  LYS A 192       9.078  25.941 -25.459  1.00  0.00           H  
ATOM   3065 1HG  LYS A 192      10.149  28.300 -26.959  1.00  0.00           H  
ATOM   3066 2HG  LYS A 192      10.896  27.749 -25.501  1.00  0.00           H  
ATOM   3067 1HD  LYS A 192      11.046  25.422 -26.598  1.00  0.00           H  
ATOM   3068 2HD  LYS A 192      10.447  26.190 -28.072  1.00  0.00           H  
ATOM   3069 1HE  LYS A 192      12.413  27.661 -28.123  1.00  0.00           H  
ATOM   3070 2HE  LYS A 192      12.993  26.946 -26.613  1.00  0.00           H  
ATOM   3071 1HZ  LYS A 192      14.050  25.943 -28.499  1.00  0.00           H  
ATOM   3072 2HZ  LYS A 192      13.112  24.823 -27.666  1.00  0.00           H  
ATOM   3073 3HZ  LYS A 192      12.601  25.478 -29.125  1.00  0.00           H  
ATOM   3074  N   VAL A 193       5.765  26.924 -26.004  1.00  0.00           N  
ATOM   3075  CA  VAL A 193       4.482  26.339 -25.681  1.00  0.00           C  
ATOM   3076  C   VAL A 193       3.658  26.184 -26.955  1.00  0.00           C  
ATOM   3077  O   VAL A 193       3.090  25.125 -27.211  1.00  0.00           O  
ATOM   3078  CB  VAL A 193       3.723  27.166 -24.644  1.00  0.00           C  
ATOM   3079  CG1 VAL A 193       2.330  26.606 -24.480  1.00  0.00           C  
ATOM   3080  CG2 VAL A 193       4.454  27.096 -23.307  1.00  0.00           C  
ATOM   3081  H   VAL A 193       5.979  27.877 -25.714  1.00  0.00           H  
ATOM   3082  HA  VAL A 193       4.656  25.359 -25.245  1.00  0.00           H  
ATOM   3083  HB  VAL A 193       3.652  28.203 -24.984  1.00  0.00           H  
ATOM   3084 1HG1 VAL A 193       1.783  27.191 -23.742  1.00  0.00           H  
ATOM   3085 2HG1 VAL A 193       1.818  26.657 -25.436  1.00  0.00           H  
ATOM   3086 3HG1 VAL A 193       2.386  25.566 -24.150  1.00  0.00           H  
ATOM   3087 1HG2 VAL A 193       3.909  27.679 -22.575  1.00  0.00           H  
ATOM   3088 2HG2 VAL A 193       4.503  26.062 -22.984  1.00  0.00           H  
ATOM   3089 3HG2 VAL A 193       5.461  27.490 -23.408  1.00  0.00           H  
ATOM   3090  N   GLY A 194       3.609  27.214 -27.806  1.00  0.00           N  
ATOM   3091  CA  GLY A 194       2.857  27.053 -29.044  1.00  0.00           C  
ATOM   3092  C   GLY A 194       3.420  25.881 -29.858  1.00  0.00           C  
ATOM   3093  O   GLY A 194       2.663  25.096 -30.440  1.00  0.00           O  
ATOM   3094  H   GLY A 194       4.070  28.104 -27.608  1.00  0.00           H  
ATOM   3095 1HA  GLY A 194       1.806  26.880 -28.815  1.00  0.00           H  
ATOM   3096 2HA  GLY A 194       2.920  27.975 -29.624  1.00  0.00           H  
ATOM   3097  N   GLY A 195       4.753  25.749 -29.855  1.00  0.00           N  
ATOM   3098  CA  GLY A 195       5.472  24.688 -30.536  1.00  0.00           C  
ATOM   3099  C   GLY A 195       5.098  23.306 -30.021  1.00  0.00           C  
ATOM   3100  O   GLY A 195       4.728  22.423 -30.805  1.00  0.00           O  
ATOM   3101  H   GLY A 195       5.317  26.451 -29.380  1.00  0.00           H  
ATOM   3102 1HA  GLY A 195       5.274  24.747 -31.605  1.00  0.00           H  
ATOM   3103 2HA  GLY A 195       6.541  24.850 -30.398  1.00  0.00           H  
ATOM   3104  N   ILE A 196       5.192  23.096 -28.699  1.00  0.00           N  
ATOM   3105  CA  ILE A 196       4.895  21.769 -28.183  1.00  0.00           C  
ATOM   3106  C   ILE A 196       3.436  21.429 -28.439  1.00  0.00           C  
ATOM   3107  O   ILE A 196       3.121  20.289 -28.784  1.00  0.00           O  
ATOM   3108  CB  ILE A 196       5.209  21.666 -26.665  1.00  0.00           C  
ATOM   3109  CG1 ILE A 196       5.291  20.262 -26.270  1.00  0.00           C  
ATOM   3110  CG2 ILE A 196       4.167  22.320 -25.794  1.00  0.00           C  
ATOM   3111  CD1 ILE A 196       5.836  20.097 -24.943  1.00  0.00           C  
ATOM   3112  H   ILE A 196       5.500  23.842 -28.075  1.00  0.00           H  
ATOM   3113  HA  ILE A 196       5.515  21.044 -28.705  1.00  0.00           H  
ATOM   3114  HB  ILE A 196       6.164  22.141 -26.469  1.00  0.00           H  
ATOM   3115 1HG1 ILE A 196       4.298  19.813 -26.306  1.00  0.00           H  
ATOM   3116 2HG1 ILE A 196       5.944  19.745 -26.962  1.00  0.00           H  
ATOM   3117 1HG2 ILE A 196       4.455  22.217 -24.755  1.00  0.00           H  
ATOM   3118 2HG2 ILE A 196       4.105  23.343 -26.041  1.00  0.00           H  
ATOM   3119 3HG2 ILE A 196       3.201  21.848 -25.937  1.00  0.00           H  
ATOM   3120 1HD1 ILE A 196       5.877  19.046 -24.725  1.00  0.00           H  
ATOM   3121 2HD1 ILE A 196       6.825  20.529 -24.938  1.00  0.00           H  
ATOM   3122 3HD1 ILE A 196       5.212  20.601 -24.215  1.00  0.00           H  
ATOM   3123  N   ILE A 197       2.553  22.425 -28.408  1.00  0.00           N  
ATOM   3124  CA  ILE A 197       1.165  22.147 -28.690  1.00  0.00           C  
ATOM   3125  C   ILE A 197       0.981  21.698 -30.118  1.00  0.00           C  
ATOM   3126  O   ILE A 197       0.336  20.673 -30.352  1.00  0.00           O  
ATOM   3127  CB  ILE A 197       0.267  23.344 -28.395  1.00  0.00           C  
ATOM   3128  CG1 ILE A 197       0.238  23.590 -26.886  1.00  0.00           C  
ATOM   3129  CG2 ILE A 197      -1.121  23.103 -28.980  1.00  0.00           C  
ATOM   3130  CD1 ILE A 197      -0.367  24.898 -26.510  1.00  0.00           C  
ATOM   3131  H   ILE A 197       2.840  23.370 -28.137  1.00  0.00           H  
ATOM   3132  HA  ILE A 197       0.846  21.336 -28.033  1.00  0.00           H  
ATOM   3133  HB  ILE A 197       0.699  24.238 -28.851  1.00  0.00           H  
ATOM   3134 1HG1 ILE A 197      -0.323  22.788 -26.409  1.00  0.00           H  
ATOM   3135 2HG1 ILE A 197       1.257  23.565 -26.506  1.00  0.00           H  
ATOM   3136 1HG2 ILE A 197      -1.752  23.964 -28.777  1.00  0.00           H  
ATOM   3137 2HG2 ILE A 197      -1.039  22.961 -30.054  1.00  0.00           H  
ATOM   3138 3HG2 ILE A 197      -1.552  22.214 -28.531  1.00  0.00           H  
ATOM   3139 1HD1 ILE A 197      -0.344  25.009 -25.424  1.00  0.00           H  
ATOM   3140 2HD1 ILE A 197       0.210  25.699 -26.970  1.00  0.00           H  
ATOM   3141 3HD1 ILE A 197      -1.392  24.943 -26.859  1.00  0.00           H  
ATOM   3142  N   ALA A 198       1.587  22.422 -31.063  1.00  0.00           N  
ATOM   3143  CA  ALA A 198       1.449  22.084 -32.468  1.00  0.00           C  
ATOM   3144  C   ALA A 198       1.920  20.666 -32.733  1.00  0.00           C  
ATOM   3145  O   ALA A 198       1.330  19.945 -33.538  1.00  0.00           O  
ATOM   3146  CB  ALA A 198       2.244  23.056 -33.309  1.00  0.00           C  
ATOM   3147  H   ALA A 198       2.120  23.254 -30.802  1.00  0.00           H  
ATOM   3148  HA  ALA A 198       0.398  22.154 -32.733  1.00  0.00           H  
ATOM   3149 1HB  ALA A 198       2.120  22.812 -34.362  1.00  0.00           H  
ATOM   3150 2HB  ALA A 198       1.887  24.069 -33.121  1.00  0.00           H  
ATOM   3151 3HB  ALA A 198       3.298  22.987 -33.038  1.00  0.00           H  
ATOM   3152  N   ARG A 199       2.972  20.233 -32.046  1.00  0.00           N  
ATOM   3153  CA  ARG A 199       3.425  18.869 -32.243  1.00  0.00           C  
ATOM   3154  C   ARG A 199       2.390  17.872 -31.715  1.00  0.00           C  
ATOM   3155  O   ARG A 199       2.106  16.860 -32.356  1.00  0.00           O  
ATOM   3156  CB  ARG A 199       4.771  18.648 -31.584  1.00  0.00           C  
ATOM   3157  CG  ARG A 199       5.913  19.394 -32.267  1.00  0.00           C  
ATOM   3158  CD  ARG A 199       7.208  19.172 -31.597  1.00  0.00           C  
ATOM   3159  NE  ARG A 199       7.718  17.823 -31.790  1.00  0.00           N  
ATOM   3160  CZ  ARG A 199       8.687  17.265 -31.035  1.00  0.00           C  
ATOM   3161  NH1 ARG A 199       9.223  17.958 -30.053  1.00  0.00           N  
ATOM   3162  NH2 ARG A 199       9.086  16.027 -31.271  1.00  0.00           N  
ATOM   3163  H   ARG A 199       3.462  20.863 -31.407  1.00  0.00           H  
ATOM   3164  HA  ARG A 199       3.546  18.702 -33.313  1.00  0.00           H  
ATOM   3165 1HB  ARG A 199       4.724  18.997 -30.553  1.00  0.00           H  
ATOM   3166 2HB  ARG A 199       5.009  17.586 -31.563  1.00  0.00           H  
ATOM   3167 1HG  ARG A 199       5.997  19.060 -33.300  1.00  0.00           H  
ATOM   3168 2HG  ARG A 199       5.700  20.464 -32.248  1.00  0.00           H  
ATOM   3169 1HD  ARG A 199       7.950  19.881 -31.963  1.00  0.00           H  
ATOM   3170 2HD  ARG A 199       7.059  19.317 -30.532  1.00  0.00           H  
ATOM   3171  HE  ARG A 199       7.319  17.268 -32.534  1.00  0.00           H  
ATOM   3172 1HH1 ARG A 199       8.905  18.924 -29.864  1.00  0.00           H  
ATOM   3173 2HH1 ARG A 199       9.928  17.534 -29.441  1.00  0.00           H  
ATOM   3174 1HH2 ARG A 199       8.670  15.497 -32.022  1.00  0.00           H  
ATOM   3175 2HH2 ARG A 199       9.810  15.613 -30.702  1.00  0.00           H  
ATOM   3176  N   THR A 200       1.738  18.192 -30.595  1.00  0.00           N  
ATOM   3177  CA  THR A 200       0.769  17.254 -30.039  1.00  0.00           C  
ATOM   3178  C   THR A 200      -0.547  17.258 -30.795  1.00  0.00           C  
ATOM   3179  O   THR A 200      -1.309  16.297 -30.722  1.00  0.00           O  
ATOM   3180  CB  THR A 200       0.502  17.533 -28.573  1.00  0.00           C  
ATOM   3181  OG1 THR A 200      -0.057  18.834 -28.425  1.00  0.00           O  
ATOM   3182  CG2 THR A 200       1.737  17.436 -27.844  1.00  0.00           C  
ATOM   3183  H   THR A 200       1.969  19.053 -30.092  1.00  0.00           H  
ATOM   3184  HA  THR A 200       1.191  16.262 -30.120  1.00  0.00           H  
ATOM   3185  HB  THR A 200      -0.192  16.802 -28.169  1.00  0.00           H  
ATOM   3186  HG1 THR A 200       0.295  19.425 -29.117  1.00  0.00           H  
ATOM   3187 1HG2 THR A 200       1.551  17.647 -26.851  1.00  0.00           H  
ATOM   3188 2HG2 THR A 200       2.140  16.435 -27.946  1.00  0.00           H  
ATOM   3189 3HG2 THR A 200       2.421  18.142 -28.233  1.00  0.00           H  
ATOM   3190  N   GLN A 201      -0.784  18.288 -31.601  1.00  0.00           N  
ATOM   3191  CA  GLN A 201      -1.986  18.340 -32.423  1.00  0.00           C  
ATOM   3192  C   GLN A 201      -1.965  17.220 -33.465  1.00  0.00           C  
ATOM   3193  O   GLN A 201      -3.001  16.854 -34.019  1.00  0.00           O  
ATOM   3194  CB  GLN A 201      -2.160  19.711 -33.095  1.00  0.00           C  
ATOM   3195  CG  GLN A 201      -2.523  20.844 -32.129  1.00  0.00           C  
ATOM   3196  CD  GLN A 201      -2.620  22.212 -32.793  1.00  0.00           C  
ATOM   3197  OE1 GLN A 201      -1.997  22.485 -33.825  1.00  0.00           O  
ATOM   3198  NE2 GLN A 201      -3.418  23.093 -32.196  1.00  0.00           N  
ATOM   3199  H   GLN A 201      -0.137  19.077 -31.595  1.00  0.00           H  
ATOM   3200  HA  GLN A 201      -2.842  18.171 -31.783  1.00  0.00           H  
ATOM   3201 1HB  GLN A 201      -1.234  19.984 -33.599  1.00  0.00           H  
ATOM   3202 2HB  GLN A 201      -2.938  19.648 -33.853  1.00  0.00           H  
ATOM   3203 1HG  GLN A 201      -3.489  20.624 -31.697  1.00  0.00           H  
ATOM   3204 2HG  GLN A 201      -1.790  20.894 -31.354  1.00  0.00           H  
ATOM   3205 1HE2 GLN A 201      -3.529  24.011 -32.581  1.00  0.00           H  
ATOM   3206 2HE2 GLN A 201      -3.906  22.838 -31.364  1.00  0.00           H  
ATOM   3207  N   ALA A 202      -0.770  16.688 -33.751  1.00  0.00           N  
ATOM   3208  CA  ALA A 202      -0.592  15.602 -34.699  1.00  0.00           C  
ATOM   3209  C   ALA A 202      -0.823  14.225 -34.050  1.00  0.00           C  
ATOM   3210  O   ALA A 202      -0.730  13.199 -34.729  1.00  0.00           O  
ATOM   3211  CB  ALA A 202       0.807  15.658 -35.282  1.00  0.00           C  
ATOM   3212  H   ALA A 202       0.067  17.014 -33.265  1.00  0.00           H  
ATOM   3213  HA  ALA A 202      -1.321  15.727 -35.498  1.00  0.00           H  
ATOM   3214 1HB  ALA A 202       0.930  14.861 -36.012  1.00  0.00           H  
ATOM   3215 2HB  ALA A 202       0.963  16.623 -35.764  1.00  0.00           H  
ATOM   3216 3HB  ALA A 202       1.533  15.532 -34.479  1.00  0.00           H  
ATOM   3217  N   ILE A 203      -1.093  14.190 -32.741  1.00  0.00           N  
ATOM   3218  CA  ILE A 203      -1.245  12.929 -32.029  1.00  0.00           C  
ATOM   3219  C   ILE A 203      -2.694  12.544 -31.751  1.00  0.00           C  
ATOM   3220  O   ILE A 203      -3.442  13.277 -31.104  1.00  0.00           O  
ATOM   3221  CB  ILE A 203      -0.509  12.978 -30.674  1.00  0.00           C  
ATOM   3222  CG1 ILE A 203       0.993  13.219 -30.869  1.00  0.00           C  
ATOM   3223  CG2 ILE A 203      -0.757  11.727 -29.891  1.00  0.00           C  
ATOM   3224  CD1 ILE A 203       1.734  13.462 -29.549  1.00  0.00           C  
ATOM   3225  H   ILE A 203      -1.190  15.051 -32.208  1.00  0.00           H  
ATOM   3226  HA  ILE A 203      -0.798  12.142 -32.633  1.00  0.00           H  
ATOM   3227  HB  ILE A 203      -0.887  13.825 -30.101  1.00  0.00           H  
ATOM   3228 1HG1 ILE A 203       1.434  12.363 -31.374  1.00  0.00           H  
ATOM   3229 2HG1 ILE A 203       1.125  14.102 -31.501  1.00  0.00           H  
ATOM   3230 1HG2 ILE A 203      -0.253  11.809 -28.956  1.00  0.00           H  
ATOM   3231 2HG2 ILE A 203      -1.822  11.605 -29.719  1.00  0.00           H  
ATOM   3232 3HG2 ILE A 203      -0.378  10.866 -30.438  1.00  0.00           H  
ATOM   3233 1HD1 ILE A 203       2.789  13.641 -29.752  1.00  0.00           H  
ATOM   3234 2HD1 ILE A 203       1.313  14.316 -29.038  1.00  0.00           H  
ATOM   3235 3HD1 ILE A 203       1.633  12.586 -28.912  1.00  0.00           H  
ATOM   3236  N   ARG A 204      -3.082  11.367 -32.226  1.00  0.00           N  
ATOM   3237  CA  ARG A 204      -4.424  10.859 -31.990  1.00  0.00           C  
ATOM   3238  C   ARG A 204      -4.516  10.397 -30.527  1.00  0.00           C  
ATOM   3239  O   ARG A 204      -3.599   9.714 -30.071  1.00  0.00           O  
ATOM   3240  CB  ARG A 204      -4.715   9.683 -32.909  1.00  0.00           C  
ATOM   3241  CG  ARG A 204      -6.128   9.123 -32.819  1.00  0.00           C  
ATOM   3242  CD  ARG A 204      -6.358   8.031 -33.805  1.00  0.00           C  
ATOM   3243  NE  ARG A 204      -7.705   7.484 -33.704  1.00  0.00           N  
ATOM   3244  CZ  ARG A 204      -8.197   6.497 -34.482  1.00  0.00           C  
ATOM   3245  NH1 ARG A 204      -7.448   5.957 -35.418  1.00  0.00           N  
ATOM   3246  NH2 ARG A 204      -9.437   6.072 -34.303  1.00  0.00           N  
ATOM   3247  H   ARG A 204      -2.424  10.817 -32.761  1.00  0.00           H  
ATOM   3248  HA  ARG A 204      -5.129  11.648 -32.217  1.00  0.00           H  
ATOM   3249 1HB  ARG A 204      -4.542   9.978 -33.943  1.00  0.00           H  
ATOM   3250 2HB  ARG A 204      -4.029   8.869 -32.680  1.00  0.00           H  
ATOM   3251 1HG  ARG A 204      -6.296   8.720 -31.816  1.00  0.00           H  
ATOM   3252 2HG  ARG A 204      -6.847   9.916 -33.016  1.00  0.00           H  
ATOM   3253 1HD  ARG A 204      -6.220   8.414 -34.815  1.00  0.00           H  
ATOM   3254 2HD  ARG A 204      -5.649   7.225 -33.620  1.00  0.00           H  
ATOM   3255  HE  ARG A 204      -8.313   7.870 -32.992  1.00  0.00           H  
ATOM   3256 1HH1 ARG A 204      -6.501   6.281 -35.555  1.00  0.00           H  
ATOM   3257 2HH1 ARG A 204      -7.818   5.219 -35.998  1.00  0.00           H  
ATOM   3258 1HH2 ARG A 204     -10.014   6.486 -33.584  1.00  0.00           H  
ATOM   3259 2HH2 ARG A 204      -9.806   5.334 -34.883  1.00  0.00           H  
ATOM   3260  N   PRO A 205      -5.581  10.731 -29.772  1.00  0.00           N  
ATOM   3261  CA  PRO A 205      -5.812  10.275 -28.407  1.00  0.00           C  
ATOM   3262  C   PRO A 205      -5.730   8.755 -28.316  1.00  0.00           C  
ATOM   3263  O   PRO A 205      -6.242   8.047 -29.187  1.00  0.00           O  
ATOM   3264  CB  PRO A 205      -7.225  10.799 -28.137  1.00  0.00           C  
ATOM   3265  CG  PRO A 205      -7.336  12.038 -28.990  1.00  0.00           C  
ATOM   3266  CD  PRO A 205      -6.584  11.707 -30.257  1.00  0.00           C  
ATOM   3267  HA  PRO A 205      -5.075  10.742 -27.738  1.00  0.00           H  
ATOM   3268 1HB  PRO A 205      -7.965  10.046 -28.423  1.00  0.00           H  
ATOM   3269 2HB  PRO A 205      -7.353  11.001 -27.063  1.00  0.00           H  
ATOM   3270 1HG  PRO A 205      -8.394  12.286 -29.167  1.00  0.00           H  
ATOM   3271 2HG  PRO A 205      -6.900  12.902 -28.458  1.00  0.00           H  
ATOM   3272 1HD  PRO A 205      -7.249  11.268 -31.007  1.00  0.00           H  
ATOM   3273 2HD  PRO A 205      -6.101  12.639 -30.597  1.00  0.00           H  
ATOM   3274  N   GLN A 206      -5.091   8.270 -27.251  1.00  0.00           N  
ATOM   3275  CA  GLN A 206      -4.880   6.836 -27.040  1.00  0.00           C  
ATOM   3276  C   GLN A 206      -5.630   6.286 -25.840  1.00  0.00           C  
ATOM   3277  O   GLN A 206      -5.511   6.816 -24.734  1.00  0.00           O  
ATOM   3278  CB  GLN A 206      -3.385   6.540 -26.872  1.00  0.00           C  
ATOM   3279  CG  GLN A 206      -3.032   5.068 -26.550  1.00  0.00           C  
ATOM   3280  CD  GLN A 206      -3.269   4.101 -27.707  1.00  0.00           C  
ATOM   3281  OE1 GLN A 206      -2.716   4.275 -28.803  1.00  0.00           O  
ATOM   3282  NE2 GLN A 206      -4.079   3.063 -27.468  1.00  0.00           N  
ATOM   3283  H   GLN A 206      -4.737   8.933 -26.560  1.00  0.00           H  
ATOM   3284  HA  GLN A 206      -5.236   6.307 -27.922  1.00  0.00           H  
ATOM   3285 1HB  GLN A 206      -2.861   6.820 -27.786  1.00  0.00           H  
ATOM   3286 2HB  GLN A 206      -2.988   7.159 -26.067  1.00  0.00           H  
ATOM   3287 1HG  GLN A 206      -1.976   5.018 -26.290  1.00  0.00           H  
ATOM   3288 2HG  GLN A 206      -3.632   4.732 -25.705  1.00  0.00           H  
ATOM   3289 1HE2 GLN A 206      -4.261   2.395 -28.187  1.00  0.00           H  
ATOM   3290 2HE2 GLN A 206      -4.508   2.939 -26.539  1.00  0.00           H  
ATOM   3291  N   ILE A 207      -6.399   5.226 -26.053  1.00  0.00           N  
ATOM   3292  CA  ILE A 207      -7.098   4.605 -24.940  1.00  0.00           C  
ATOM   3293  C   ILE A 207      -6.143   3.694 -24.177  1.00  0.00           C  
ATOM   3294  O   ILE A 207      -5.409   2.892 -24.774  1.00  0.00           O  
ATOM   3295  CB  ILE A 207      -8.341   3.819 -25.399  1.00  0.00           C  
ATOM   3296  CG1 ILE A 207      -9.332   4.779 -26.033  1.00  0.00           C  
ATOM   3297  CG2 ILE A 207      -8.989   3.100 -24.204  1.00  0.00           C  
ATOM   3298  CD1 ILE A 207     -10.467   4.103 -26.740  1.00  0.00           C  
ATOM   3299  H   ILE A 207      -6.484   4.844 -26.986  1.00  0.00           H  
ATOM   3300  HA  ILE A 207      -7.432   5.384 -24.269  1.00  0.00           H  
ATOM   3301  HB  ILE A 207      -8.055   3.088 -26.149  1.00  0.00           H  
ATOM   3302 1HG1 ILE A 207      -9.745   5.415 -25.249  1.00  0.00           H  
ATOM   3303 2HG1 ILE A 207      -8.805   5.407 -26.750  1.00  0.00           H  
ATOM   3304 1HG2 ILE A 207      -9.868   2.549 -24.537  1.00  0.00           H  
ATOM   3305 2HG2 ILE A 207      -8.278   2.403 -23.765  1.00  0.00           H  
ATOM   3306 3HG2 ILE A 207      -9.284   3.832 -23.451  1.00  0.00           H  
ATOM   3307 1HD1 ILE A 207     -11.132   4.856 -27.162  1.00  0.00           H  
ATOM   3308 2HD1 ILE A 207     -10.074   3.475 -27.540  1.00  0.00           H  
ATOM   3309 3HD1 ILE A 207     -11.020   3.485 -26.032  1.00  0.00           H  
ATOM   3310  N   SER A 208      -6.090   3.899 -22.869  1.00  0.00           N  
ATOM   3311  CA  SER A 208      -5.240   3.133 -21.983  1.00  0.00           C  
ATOM   3312  C   SER A 208      -6.028   1.959 -21.463  1.00  0.00           C  
ATOM   3313  O   SER A 208      -7.254   2.026 -21.395  1.00  0.00           O  
ATOM   3314  CB  SER A 208      -4.819   3.987 -20.805  1.00  0.00           C  
ATOM   3315  OG  SER A 208      -5.937   4.259 -19.978  1.00  0.00           O  
ATOM   3316  H   SER A 208      -6.717   4.595 -22.477  1.00  0.00           H  
ATOM   3317  HA  SER A 208      -4.368   2.773 -22.532  1.00  0.00           H  
ATOM   3318 1HB  SER A 208      -4.035   3.491 -20.226  1.00  0.00           H  
ATOM   3319 2HB  SER A 208      -4.418   4.923 -21.177  1.00  0.00           H  
ATOM   3320  HG  SER A 208      -5.729   5.073 -19.475  1.00  0.00           H  
ATOM   3321  N   ALA A 209      -5.336   0.951 -20.958  1.00  0.00           N  
ATOM   3322  CA  ALA A 209      -6.015  -0.136 -20.273  1.00  0.00           C  
ATOM   3323  C   ALA A 209      -5.107  -0.643 -19.183  1.00  0.00           C  
ATOM   3324  O   ALA A 209      -3.936  -0.949 -19.418  1.00  0.00           O  
ATOM   3325  CB  ALA A 209      -6.393  -1.260 -21.221  1.00  0.00           C  
ATOM   3326  H   ALA A 209      -4.330   0.938 -21.038  1.00  0.00           H  
ATOM   3327  HA  ALA A 209      -6.916   0.254 -19.814  1.00  0.00           H  
ATOM   3328 1HB  ALA A 209      -6.904  -2.044 -20.661  1.00  0.00           H  
ATOM   3329 2HB  ALA A 209      -7.055  -0.874 -21.997  1.00  0.00           H  
ATOM   3330 3HB  ALA A 209      -5.497  -1.666 -21.680  1.00  0.00           H  
ATOM   3331  N   LEU A 210      -5.664  -0.754 -17.996  1.00  0.00           N  
ATOM   3332  CA  LEU A 210      -4.920  -1.181 -16.831  1.00  0.00           C  
ATOM   3333  C   LEU A 210      -5.654  -2.173 -15.950  1.00  0.00           C  
ATOM   3334  O   LEU A 210      -6.830  -1.996 -15.629  1.00  0.00           O  
ATOM   3335  CB  LEU A 210      -4.561   0.082 -16.047  1.00  0.00           C  
ATOM   3336  CG  LEU A 210      -3.873  -0.089 -14.778  1.00  0.00           C  
ATOM   3337  CD1 LEU A 210      -2.962   1.099 -14.506  1.00  0.00           C  
ATOM   3338  CD2 LEU A 210      -4.934  -0.179 -13.753  1.00  0.00           C  
ATOM   3339  H   LEU A 210      -6.634  -0.456 -17.892  1.00  0.00           H  
ATOM   3340  HA  LEU A 210      -4.000  -1.654 -17.172  1.00  0.00           H  
ATOM   3341 1HB  LEU A 210      -3.924   0.708 -16.677  1.00  0.00           H  
ATOM   3342 2HB  LEU A 210      -5.481   0.641 -15.851  1.00  0.00           H  
ATOM   3343  HG  LEU A 210      -3.277  -1.001 -14.782  1.00  0.00           H  
ATOM   3344 1HD1 LEU A 210      -2.478   0.983 -13.541  1.00  0.00           H  
ATOM   3345 2HD1 LEU A 210      -2.202   1.165 -15.286  1.00  0.00           H  
ATOM   3346 3HD1 LEU A 210      -3.561   2.010 -14.507  1.00  0.00           H  
ATOM   3347 1HD2 LEU A 210      -4.479  -0.316 -12.823  1.00  0.00           H  
ATOM   3348 2HD2 LEU A 210      -5.525   0.737 -13.753  1.00  0.00           H  
ATOM   3349 3HD2 LEU A 210      -5.577  -1.017 -13.967  1.00  0.00           H  
ATOM   3350  N   ASN A 211      -4.943  -3.220 -15.541  1.00  0.00           N  
ATOM   3351  CA  ASN A 211      -5.512  -4.206 -14.634  1.00  0.00           C  
ATOM   3352  C   ASN A 211      -5.251  -3.759 -13.204  1.00  0.00           C  
ATOM   3353  O   ASN A 211      -4.185  -3.215 -12.914  1.00  0.00           O  
ATOM   3354  CB  ASN A 211      -4.916  -5.574 -14.899  1.00  0.00           C  
ATOM   3355  CG  ASN A 211      -5.258  -6.083 -16.267  1.00  0.00           C  
ATOM   3356  OD1 ASN A 211      -6.409  -6.023 -16.728  1.00  0.00           O  
ATOM   3357  ND2 ASN A 211      -4.257  -6.587 -16.946  1.00  0.00           N  
ATOM   3358  H   ASN A 211      -3.984  -3.323 -15.851  1.00  0.00           H  
ATOM   3359  HA  ASN A 211      -6.587  -4.249 -14.780  1.00  0.00           H  
ATOM   3360 1HB  ASN A 211      -3.827  -5.527 -14.796  1.00  0.00           H  
ATOM   3361 2HB  ASN A 211      -5.281  -6.273 -14.158  1.00  0.00           H  
ATOM   3362 1HD2 ASN A 211      -4.404  -6.945 -17.868  1.00  0.00           H  
ATOM   3363 2HD2 ASN A 211      -3.334  -6.612 -16.543  1.00  0.00           H  
ATOM   3364  N   PHE A 212      -6.183  -4.010 -12.304  1.00  0.00           N  
ATOM   3365  CA  PHE A 212      -5.925  -3.625 -10.930  1.00  0.00           C  
ATOM   3366  C   PHE A 212      -6.645  -4.469  -9.896  1.00  0.00           C  
ATOM   3367  O   PHE A 212      -7.676  -5.103 -10.160  1.00  0.00           O  
ATOM   3368  CB  PHE A 212      -6.276  -2.152 -10.751  1.00  0.00           C  
ATOM   3369  CG  PHE A 212      -7.712  -1.789 -10.919  1.00  0.00           C  
ATOM   3370  CD1 PHE A 212      -8.515  -1.698  -9.818  1.00  0.00           C  
ATOM   3371  CD2 PHE A 212      -8.269  -1.556 -12.163  1.00  0.00           C  
ATOM   3372  CE1 PHE A 212      -9.843  -1.361  -9.919  1.00  0.00           C  
ATOM   3373  CE2 PHE A 212      -9.599  -1.236 -12.271  1.00  0.00           C  
ATOM   3374  CZ  PHE A 212     -10.386  -1.127 -11.152  1.00  0.00           C  
ATOM   3375  H   PHE A 212      -7.064  -4.428 -12.589  1.00  0.00           H  
ATOM   3376  HA  PHE A 212      -4.859  -3.716 -10.743  1.00  0.00           H  
ATOM   3377 1HB  PHE A 212      -5.981  -1.849  -9.758  1.00  0.00           H  
ATOM   3378 2HB  PHE A 212      -5.702  -1.569 -11.430  1.00  0.00           H  
ATOM   3379  HD1 PHE A 212      -8.075  -1.899  -8.862  1.00  0.00           H  
ATOM   3380  HD2 PHE A 212      -7.655  -1.639 -13.060  1.00  0.00           H  
ATOM   3381  HE1 PHE A 212     -10.463  -1.287  -9.027  1.00  0.00           H  
ATOM   3382  HE2 PHE A 212     -10.036  -1.079 -13.236  1.00  0.00           H  
ATOM   3383  HZ  PHE A 212     -11.440  -0.872 -11.249  1.00  0.00           H  
ATOM   3384  N   LEU A 213      -6.138  -4.402  -8.679  1.00  0.00           N  
ATOM   3385  CA  LEU A 213      -6.781  -5.042  -7.558  1.00  0.00           C  
ATOM   3386  C   LEU A 213      -7.639  -3.984  -6.924  1.00  0.00           C  
ATOM   3387  O   LEU A 213      -7.135  -2.942  -6.506  1.00  0.00           O  
ATOM   3388  CB  LEU A 213      -5.729  -5.572  -6.591  1.00  0.00           C  
ATOM   3389  CG  LEU A 213      -4.753  -6.484  -7.250  1.00  0.00           C  
ATOM   3390  CD1 LEU A 213      -3.719  -6.994  -6.269  1.00  0.00           C  
ATOM   3391  CD2 LEU A 213      -5.503  -7.594  -7.897  1.00  0.00           C  
ATOM   3392  H   LEU A 213      -5.267  -3.893  -8.538  1.00  0.00           H  
ATOM   3393  HA  LEU A 213      -7.414  -5.858  -7.904  1.00  0.00           H  
ATOM   3394 1HB  LEU A 213      -5.175  -4.733  -6.178  1.00  0.00           H  
ATOM   3395 2HB  LEU A 213      -6.224  -6.109  -5.781  1.00  0.00           H  
ATOM   3396  HG  LEU A 213      -4.229  -5.925  -7.999  1.00  0.00           H  
ATOM   3397 1HD1 LEU A 213      -3.016  -7.635  -6.803  1.00  0.00           H  
ATOM   3398 2HD1 LEU A 213      -3.189  -6.156  -5.838  1.00  0.00           H  
ATOM   3399 3HD1 LEU A 213      -4.207  -7.566  -5.479  1.00  0.00           H  
ATOM   3400 1HD2 LEU A 213      -4.784  -8.216  -8.408  1.00  0.00           H  
ATOM   3401 2HD2 LEU A 213      -6.041  -8.173  -7.147  1.00  0.00           H  
ATOM   3402 3HD2 LEU A 213      -6.213  -7.187  -8.616  1.00  0.00           H  
ATOM   3403  N   SER A 214      -8.946  -4.185  -6.946  1.00  0.00           N  
ATOM   3404  CA  SER A 214      -9.818  -3.135  -6.461  1.00  0.00           C  
ATOM   3405  C   SER A 214      -9.607  -2.930  -4.999  1.00  0.00           C  
ATOM   3406  O   SER A 214      -9.235  -3.862  -4.279  1.00  0.00           O  
ATOM   3407  CB  SER A 214     -11.272  -3.479  -6.691  1.00  0.00           C  
ATOM   3408  OG  SER A 214     -11.683  -4.565  -5.879  1.00  0.00           O  
ATOM   3409  H   SER A 214      -9.325  -5.048  -7.312  1.00  0.00           H  
ATOM   3410  HA  SER A 214      -9.587  -2.207  -6.977  1.00  0.00           H  
ATOM   3411 1HB  SER A 214     -11.892  -2.605  -6.481  1.00  0.00           H  
ATOM   3412 2HB  SER A 214     -11.414  -3.735  -7.743  1.00  0.00           H  
ATOM   3413  HG  SER A 214     -12.555  -4.829  -6.217  1.00  0.00           H  
ATOM   3414  N   LYS A 215      -9.945  -1.744  -4.529  1.00  0.00           N  
ATOM   3415  CA  LYS A 215      -9.862  -1.489  -3.111  1.00  0.00           C  
ATOM   3416  C   LYS A 215     -10.740  -2.415  -2.279  1.00  0.00           C  
ATOM   3417  O   LYS A 215     -10.423  -2.708  -1.126  1.00  0.00           O  
ATOM   3418  CB  LYS A 215     -10.251  -0.060  -2.831  1.00  0.00           C  
ATOM   3419  CG  LYS A 215     -11.665   0.298  -3.081  1.00  0.00           C  
ATOM   3420  CD  LYS A 215     -11.848   1.749  -2.795  1.00  0.00           C  
ATOM   3421  CE  LYS A 215     -13.280   2.160  -2.885  1.00  0.00           C  
ATOM   3422  NZ  LYS A 215     -13.406   3.581  -2.650  1.00  0.00           N  
ATOM   3423  H   LYS A 215     -10.211  -1.000  -5.177  1.00  0.00           H  
ATOM   3424  HA  LYS A 215      -8.829  -1.639  -2.805  1.00  0.00           H  
ATOM   3425 1HB  LYS A 215     -10.155   0.099  -1.785  1.00  0.00           H  
ATOM   3426 2HB  LYS A 215      -9.600   0.635  -3.365  1.00  0.00           H  
ATOM   3427 1HG  LYS A 215     -11.926   0.090  -4.122  1.00  0.00           H  
ATOM   3428 2HG  LYS A 215     -12.320  -0.266  -2.425  1.00  0.00           H  
ATOM   3429 1HD  LYS A 215     -11.479   1.975  -1.792  1.00  0.00           H  
ATOM   3430 2HD  LYS A 215     -11.270   2.334  -3.512  1.00  0.00           H  
ATOM   3431 1HE  LYS A 215     -13.676   1.922  -3.870  1.00  0.00           H  
ATOM   3432 2HE  LYS A 215     -13.853   1.624  -2.130  1.00  0.00           H  
ATOM   3433 1HZ  LYS A 215     -14.368   3.863  -2.697  1.00  0.00           H  
ATOM   3434 2HZ  LYS A 215     -13.013   3.796  -1.703  1.00  0.00           H  
ATOM   3435 3HZ  LYS A 215     -12.866   4.064  -3.375  1.00  0.00           H  
ATOM   3436  N   GLU A 216     -11.834  -2.915  -2.857  1.00  0.00           N  
ATOM   3437  CA  GLU A 216     -12.696  -3.815  -2.110  1.00  0.00           C  
ATOM   3438  C   GLU A 216     -11.963  -5.124  -1.872  1.00  0.00           C  
ATOM   3439  O   GLU A 216     -12.010  -5.691  -0.777  1.00  0.00           O  
ATOM   3440  CB  GLU A 216     -14.010  -4.052  -2.851  1.00  0.00           C  
ATOM   3441  CG  GLU A 216     -14.921  -2.823  -2.915  1.00  0.00           C  
ATOM   3442  CD  GLU A 216     -16.203  -3.060  -3.685  1.00  0.00           C  
ATOM   3443  OE1 GLU A 216     -16.347  -4.113  -4.261  1.00  0.00           O  
ATOM   3444  OE2 GLU A 216     -17.037  -2.184  -3.691  1.00  0.00           O  
ATOM   3445  H   GLU A 216     -12.054  -2.664  -3.810  1.00  0.00           H  
ATOM   3446  HA  GLU A 216     -12.918  -3.365  -1.141  1.00  0.00           H  
ATOM   3447 1HB  GLU A 216     -13.795  -4.367  -3.873  1.00  0.00           H  
ATOM   3448 2HB  GLU A 216     -14.559  -4.859  -2.367  1.00  0.00           H  
ATOM   3449 1HG  GLU A 216     -15.172  -2.519  -1.900  1.00  0.00           H  
ATOM   3450 2HG  GLU A 216     -14.369  -2.006  -3.382  1.00  0.00           H  
ATOM   3451  N   ILE A 217     -11.226  -5.576  -2.890  1.00  0.00           N  
ATOM   3452  CA  ILE A 217     -10.457  -6.806  -2.767  1.00  0.00           C  
ATOM   3453  C   ILE A 217      -9.331  -6.654  -1.762  1.00  0.00           C  
ATOM   3454  O   ILE A 217      -9.174  -7.486  -0.866  1.00  0.00           O  
ATOM   3455  CB  ILE A 217      -9.859  -7.198  -4.129  1.00  0.00           C  
ATOM   3456  CG1 ILE A 217     -10.935  -7.601  -5.070  1.00  0.00           C  
ATOM   3457  CG2 ILE A 217      -8.851  -8.236  -3.987  1.00  0.00           C  
ATOM   3458  CD1 ILE A 217     -10.454  -7.712  -6.478  1.00  0.00           C  
ATOM   3459  H   ILE A 217     -11.225  -5.072  -3.785  1.00  0.00           H  
ATOM   3460  HA  ILE A 217     -11.118  -7.598  -2.428  1.00  0.00           H  
ATOM   3461  HB  ILE A 217      -9.381  -6.325  -4.564  1.00  0.00           H  
ATOM   3462 1HG1 ILE A 217     -11.339  -8.566  -4.768  1.00  0.00           H  
ATOM   3463 2HG1 ILE A 217     -11.732  -6.871  -5.026  1.00  0.00           H  
ATOM   3464 1HG2 ILE A 217      -8.422  -8.468  -4.961  1.00  0.00           H  
ATOM   3465 2HG2 ILE A 217      -8.099  -7.844  -3.341  1.00  0.00           H  
ATOM   3466 3HG2 ILE A 217      -9.294  -9.132  -3.558  1.00  0.00           H  
ATOM   3467 1HD1 ILE A 217     -11.289  -7.993  -7.089  1.00  0.00           H  
ATOM   3468 2HD1 ILE A 217     -10.069  -6.764  -6.811  1.00  0.00           H  
ATOM   3469 3HD1 ILE A 217      -9.671  -8.468  -6.554  1.00  0.00           H  
ATOM   3470  N   LEU A 218      -8.583  -5.564  -1.882  1.00  0.00           N  
ATOM   3471  CA  LEU A 218      -7.453  -5.313  -1.003  1.00  0.00           C  
ATOM   3472  C   LEU A 218      -7.890  -5.109   0.453  1.00  0.00           C  
ATOM   3473  O   LEU A 218      -7.177  -5.509   1.373  1.00  0.00           O  
ATOM   3474  CB  LEU A 218      -6.675  -4.111  -1.534  1.00  0.00           C  
ATOM   3475  CG  LEU A 218      -5.955  -4.345  -2.888  1.00  0.00           C  
ATOM   3476  CD1 LEU A 218      -5.378  -3.018  -3.392  1.00  0.00           C  
ATOM   3477  CD2 LEU A 218      -4.853  -5.417  -2.714  1.00  0.00           C  
ATOM   3478  H   LEU A 218      -8.797  -4.906  -2.636  1.00  0.00           H  
ATOM   3479  HA  LEU A 218      -6.800  -6.185  -1.037  1.00  0.00           H  
ATOM   3480 1HB  LEU A 218      -7.389  -3.312  -1.690  1.00  0.00           H  
ATOM   3481 2HB  LEU A 218      -5.943  -3.798  -0.791  1.00  0.00           H  
ATOM   3482  HG  LEU A 218      -6.683  -4.691  -3.628  1.00  0.00           H  
ATOM   3483 1HD1 LEU A 218      -4.900  -3.187  -4.345  1.00  0.00           H  
ATOM   3484 2HD1 LEU A 218      -6.189  -2.297  -3.519  1.00  0.00           H  
ATOM   3485 3HD1 LEU A 218      -4.652  -2.633  -2.680  1.00  0.00           H  
ATOM   3486 1HD2 LEU A 218      -4.357  -5.586  -3.664  1.00  0.00           H  
ATOM   3487 2HD2 LEU A 218      -4.123  -5.081  -1.982  1.00  0.00           H  
ATOM   3488 3HD2 LEU A 218      -5.305  -6.345  -2.372  1.00  0.00           H  
ATOM   3489  N   THR A 219      -9.057  -4.480   0.664  1.00  0.00           N  
ATOM   3490  CA  THR A 219      -9.582  -4.266   2.009  1.00  0.00           C  
ATOM   3491  C   THR A 219     -10.016  -5.580   2.628  1.00  0.00           C  
ATOM   3492  O   THR A 219      -9.684  -5.892   3.772  1.00  0.00           O  
ATOM   3493  CB  THR A 219     -10.842  -3.379   2.004  1.00  0.00           C  
ATOM   3494  OG1 THR A 219     -10.560  -2.119   1.464  1.00  0.00           O  
ATOM   3495  CG2 THR A 219     -11.350  -3.205   3.415  1.00  0.00           C  
ATOM   3496  H   THR A 219      -9.595  -4.119  -0.121  1.00  0.00           H  
ATOM   3497  HA  THR A 219      -8.807  -3.821   2.630  1.00  0.00           H  
ATOM   3498  HB  THR A 219     -11.614  -3.854   1.395  1.00  0.00           H  
ATOM   3499  HG1 THR A 219     -10.370  -2.224   0.505  1.00  0.00           H  
ATOM   3500 1HG2 THR A 219     -12.244  -2.586   3.403  1.00  0.00           H  
ATOM   3501 2HG2 THR A 219     -11.587  -4.182   3.836  1.00  0.00           H  
ATOM   3502 3HG2 THR A 219     -10.581  -2.725   4.019  1.00  0.00           H  
ATOM   3503  N   ALA A 220     -10.798  -6.342   1.863  1.00  0.00           N  
ATOM   3504  CA  ALA A 220     -11.332  -7.620   2.294  1.00  0.00           C  
ATOM   3505  C   ALA A 220     -10.241  -8.632   2.586  1.00  0.00           C  
ATOM   3506  O   ALA A 220     -10.368  -9.451   3.499  1.00  0.00           O  
ATOM   3507  CB  ALA A 220     -12.255  -8.171   1.225  1.00  0.00           C  
ATOM   3508  H   ALA A 220     -11.051  -6.025   0.926  1.00  0.00           H  
ATOM   3509  HA  ALA A 220     -11.896  -7.457   3.211  1.00  0.00           H  
ATOM   3510 1HB  ALA A 220     -12.677  -9.115   1.558  1.00  0.00           H  
ATOM   3511 2HB  ALA A 220     -13.055  -7.456   1.033  1.00  0.00           H  
ATOM   3512 3HB  ALA A 220     -11.683  -8.327   0.308  1.00  0.00           H  
ATOM   3513  N   LYS A 221      -9.164  -8.577   1.805  1.00  0.00           N  
ATOM   3514  CA  LYS A 221      -8.082  -9.526   1.930  1.00  0.00           C  
ATOM   3515  C   LYS A 221      -6.690  -8.883   2.034  1.00  0.00           C  
ATOM   3516  O   LYS A 221      -5.940  -8.947   1.064  1.00  0.00           O  
ATOM   3517  CB  LYS A 221      -8.106 -10.423   0.692  1.00  0.00           C  
ATOM   3518  CG  LYS A 221      -9.377 -11.232   0.509  1.00  0.00           C  
ATOM   3519  CD  LYS A 221      -9.350 -12.021  -0.789  1.00  0.00           C  
ATOM   3520  CE  LYS A 221     -10.648 -12.799  -0.979  1.00  0.00           C  
ATOM   3521  NZ  LYS A 221     -10.672 -13.546  -2.267  1.00  0.00           N  
ATOM   3522  H   LYS A 221      -9.120  -7.890   1.053  1.00  0.00           H  
ATOM   3523  HA  LYS A 221      -8.253 -10.131   2.817  1.00  0.00           H  
ATOM   3524 1HB  LYS A 221      -7.988  -9.804  -0.196  1.00  0.00           H  
ATOM   3525 2HB  LYS A 221      -7.270 -11.117   0.725  1.00  0.00           H  
ATOM   3526 1HG  LYS A 221      -9.505 -11.912   1.351  1.00  0.00           H  
ATOM   3527 2HG  LYS A 221     -10.231 -10.563   0.474  1.00  0.00           H  
ATOM   3528 1HD  LYS A 221      -9.219 -11.331  -1.626  1.00  0.00           H  
ATOM   3529 2HD  LYS A 221      -8.512 -12.716  -0.778  1.00  0.00           H  
ATOM   3530 1HE  LYS A 221     -10.761 -13.506  -0.159  1.00  0.00           H  
ATOM   3531 2HE  LYS A 221     -11.486 -12.100  -0.961  1.00  0.00           H  
ATOM   3532 1HZ  LYS A 221     -11.548 -14.043  -2.349  1.00  0.00           H  
ATOM   3533 2HZ  LYS A 221     -10.582 -12.896  -3.038  1.00  0.00           H  
ATOM   3534 3HZ  LYS A 221      -9.908 -14.204  -2.290  1.00  0.00           H  
ATOM   3535  N   PRO A 222      -6.270  -8.322   3.198  1.00  0.00           N  
ATOM   3536  CA  PRO A 222      -4.970  -7.686   3.431  1.00  0.00           C  
ATOM   3537  C   PRO A 222      -3.820  -8.658   3.154  1.00  0.00           C  
ATOM   3538  O   PRO A 222      -2.694  -8.252   2.850  1.00  0.00           O  
ATOM   3539  CB  PRO A 222      -5.026  -7.310   4.916  1.00  0.00           C  
ATOM   3540  CG  PRO A 222      -6.501  -7.197   5.219  1.00  0.00           C  
ATOM   3541  CD  PRO A 222      -7.157  -8.271   4.371  1.00  0.00           C  
ATOM   3542  HA  PRO A 222      -4.890  -6.786   2.800  1.00  0.00           H  
ATOM   3543 1HB  PRO A 222      -4.519  -8.083   5.519  1.00  0.00           H  
ATOM   3544 2HB  PRO A 222      -4.485  -6.366   5.082  1.00  0.00           H  
ATOM   3545 1HG  PRO A 222      -6.686  -7.330   6.293  1.00  0.00           H  
ATOM   3546 2HG  PRO A 222      -6.869  -6.189   4.954  1.00  0.00           H  
ATOM   3547 1HD  PRO A 222      -7.184  -9.239   4.890  1.00  0.00           H  
ATOM   3548 2HD  PRO A 222      -8.140  -7.910   4.118  1.00  0.00           H  
ATOM   3549  N   ASP A 223      -4.112  -9.962   3.189  1.00  0.00           N  
ATOM   3550  CA  ASP A 223      -3.101 -10.969   2.908  1.00  0.00           C  
ATOM   3551  C   ASP A 223      -2.568 -10.777   1.487  1.00  0.00           C  
ATOM   3552  O   ASP A 223      -1.458 -11.194   1.170  1.00  0.00           O  
ATOM   3553  CB  ASP A 223      -3.652 -12.383   3.074  1.00  0.00           C  
ATOM   3554  CG  ASP A 223      -3.917 -12.765   4.534  1.00  0.00           C  
ATOM   3555  OD1 ASP A 223      -3.501 -12.044   5.412  1.00  0.00           O  
ATOM   3556  OD2 ASP A 223      -4.538 -13.776   4.752  1.00  0.00           O  
ATOM   3557  H   ASP A 223      -5.042 -10.265   3.432  1.00  0.00           H  
ATOM   3558  HA  ASP A 223      -2.275 -10.835   3.605  1.00  0.00           H  
ATOM   3559 1HB  ASP A 223      -4.581 -12.474   2.509  1.00  0.00           H  
ATOM   3560 2HB  ASP A 223      -2.944 -13.096   2.651  1.00  0.00           H  
ATOM   3561  N   LEU A 224      -3.354 -10.137   0.617  1.00  0.00           N  
ATOM   3562  CA  LEU A 224      -2.896  -9.865  -0.729  1.00  0.00           C  
ATOM   3563  C   LEU A 224      -1.728  -8.911  -0.695  1.00  0.00           C  
ATOM   3564  O   LEU A 224      -0.844  -9.011  -1.529  1.00  0.00           O  
ATOM   3565  CB  LEU A 224      -3.993  -9.252  -1.571  1.00  0.00           C  
ATOM   3566  CG  LEU A 224      -5.127 -10.166  -1.892  1.00  0.00           C  
ATOM   3567  CD1 LEU A 224      -6.158  -9.391  -2.538  1.00  0.00           C  
ATOM   3568  CD2 LEU A 224      -4.653 -11.278  -2.782  1.00  0.00           C  
ATOM   3569  H   LEU A 224      -4.271  -9.795   0.898  1.00  0.00           H  
ATOM   3570  HA  LEU A 224      -2.576 -10.799  -1.185  1.00  0.00           H  
ATOM   3571 1HB  LEU A 224      -4.403  -8.395  -1.032  1.00  0.00           H  
ATOM   3572 2HB  LEU A 224      -3.565  -8.900  -2.508  1.00  0.00           H  
ATOM   3573  HG  LEU A 224      -5.536 -10.582  -0.975  1.00  0.00           H  
ATOM   3574 1HD1 LEU A 224      -6.995 -10.044  -2.764  1.00  0.00           H  
ATOM   3575 2HD1 LEU A 224      -6.478  -8.601  -1.852  1.00  0.00           H  
ATOM   3576 3HD1 LEU A 224      -5.771  -8.951  -3.458  1.00  0.00           H  
ATOM   3577 1HD2 LEU A 224      -5.484 -11.939  -3.021  1.00  0.00           H  
ATOM   3578 2HD2 LEU A 224      -4.245 -10.864  -3.699  1.00  0.00           H  
ATOM   3579 3HD2 LEU A 224      -3.893 -11.833  -2.262  1.00  0.00           H  
ATOM   3580  N   LEU A 225      -1.690  -7.995   0.284  1.00  0.00           N  
ATOM   3581  CA  LEU A 225      -0.619  -7.009   0.376  1.00  0.00           C  
ATOM   3582  C   LEU A 225       0.688  -7.756   0.630  1.00  0.00           C  
ATOM   3583  O   LEU A 225       1.755  -7.402   0.123  1.00  0.00           O  
ATOM   3584  CB  LEU A 225      -0.903  -5.993   1.487  1.00  0.00           C  
ATOM   3585  CG  LEU A 225      -2.134  -5.058   1.246  1.00  0.00           C  
ATOM   3586  CD1 LEU A 225      -2.351  -4.161   2.490  1.00  0.00           C  
ATOM   3587  CD2 LEU A 225      -1.917  -4.226  -0.021  1.00  0.00           C  
ATOM   3588  H   LEU A 225      -2.402  -7.994   1.005  1.00  0.00           H  
ATOM   3589  HA  LEU A 225      -0.554  -6.465  -0.552  1.00  0.00           H  
ATOM   3590 1HB  LEU A 225      -1.050  -6.521   2.421  1.00  0.00           H  
ATOM   3591 2HB  LEU A 225      -0.038  -5.370   1.597  1.00  0.00           H  
ATOM   3592  HG  LEU A 225      -3.029  -5.674   1.119  1.00  0.00           H  
ATOM   3593 1HD1 LEU A 225      -3.221  -3.525   2.335  1.00  0.00           H  
ATOM   3594 2HD1 LEU A 225      -2.517  -4.794   3.364  1.00  0.00           H  
ATOM   3595 3HD1 LEU A 225      -1.471  -3.539   2.653  1.00  0.00           H  
ATOM   3596 1HD2 LEU A 225      -2.785  -3.588  -0.191  1.00  0.00           H  
ATOM   3597 2HD2 LEU A 225      -1.041  -3.615   0.102  1.00  0.00           H  
ATOM   3598 3HD2 LEU A 225      -1.781  -4.890  -0.876  1.00  0.00           H  
ATOM   3599  N   LEU A 226       0.574  -8.873   1.342  1.00  0.00           N  
ATOM   3600  CA  LEU A 226       1.737  -9.701   1.661  1.00  0.00           C  
ATOM   3601  C   LEU A 226       2.254 -10.487   0.441  1.00  0.00           C  
ATOM   3602  O   LEU A 226       3.332 -11.080   0.498  1.00  0.00           O  
ATOM   3603  CB  LEU A 226       1.400 -10.705   2.771  1.00  0.00           C  
ATOM   3604  CG  LEU A 226       1.041 -10.107   4.122  1.00  0.00           C  
ATOM   3605  CD1 LEU A 226       0.619 -11.227   5.068  1.00  0.00           C  
ATOM   3606  CD2 LEU A 226       2.231  -9.340   4.657  1.00  0.00           C  
ATOM   3607  H   LEU A 226      -0.355  -9.098   1.719  1.00  0.00           H  
ATOM   3608  HA  LEU A 226       2.536  -9.050   2.008  1.00  0.00           H  
ATOM   3609 1HB  LEU A 226       0.576 -11.323   2.450  1.00  0.00           H  
ATOM   3610 2HB  LEU A 226       2.264 -11.350   2.917  1.00  0.00           H  
ATOM   3611  HG  LEU A 226       0.190  -9.427   4.006  1.00  0.00           H  
ATOM   3612 1HD1 LEU A 226       0.346 -10.804   6.034  1.00  0.00           H  
ATOM   3613 2HD1 LEU A 226      -0.242 -11.753   4.648  1.00  0.00           H  
ATOM   3614 3HD1 LEU A 226       1.443 -11.925   5.196  1.00  0.00           H  
ATOM   3615 1HD2 LEU A 226       1.986  -8.897   5.624  1.00  0.00           H  
ATOM   3616 2HD2 LEU A 226       3.082 -10.012   4.774  1.00  0.00           H  
ATOM   3617 3HD2 LEU A 226       2.480  -8.561   3.955  1.00  0.00           H  
ATOM   3618  N   ARG A 227       1.479 -10.516  -0.655  1.00  0.00           N  
ATOM   3619  CA  ARG A 227       1.866 -11.222  -1.873  1.00  0.00           C  
ATOM   3620  C   ARG A 227       2.582 -10.300  -2.860  1.00  0.00           C  
ATOM   3621  O   ARG A 227       2.981 -10.728  -3.946  1.00  0.00           O  
ATOM   3622  CB  ARG A 227       0.658 -11.858  -2.552  1.00  0.00           C  
ATOM   3623  CG  ARG A 227       0.004 -13.003  -1.805  1.00  0.00           C  
ATOM   3624  CD  ARG A 227      -1.219 -13.517  -2.517  1.00  0.00           C  
ATOM   3625  NE  ARG A 227      -0.931 -14.061  -3.841  1.00  0.00           N  
ATOM   3626  CZ  ARG A 227      -0.476 -15.298  -4.097  1.00  0.00           C  
ATOM   3627  NH1 ARG A 227      -0.229 -16.131  -3.108  1.00  0.00           N  
ATOM   3628  NH2 ARG A 227      -0.276 -15.678  -5.350  1.00  0.00           N  
ATOM   3629  H   ARG A 227       0.602 -10.005  -0.679  1.00  0.00           H  
ATOM   3630  HA  ARG A 227       2.553 -12.022  -1.598  1.00  0.00           H  
ATOM   3631 1HB  ARG A 227      -0.097 -11.106  -2.659  1.00  0.00           H  
ATOM   3632 2HB  ARG A 227       0.926 -12.203  -3.550  1.00  0.00           H  
ATOM   3633 1HG  ARG A 227       0.713 -13.822  -1.689  1.00  0.00           H  
ATOM   3634 2HG  ARG A 227      -0.306 -12.647  -0.818  1.00  0.00           H  
ATOM   3635 1HD  ARG A 227      -1.703 -14.291  -1.923  1.00  0.00           H  
ATOM   3636 2HD  ARG A 227      -1.894 -12.692  -2.652  1.00  0.00           H  
ATOM   3637  HE  ARG A 227      -1.120 -13.468  -4.636  1.00  0.00           H  
ATOM   3638 1HH1 ARG A 227      -0.380 -15.841  -2.152  1.00  0.00           H  
ATOM   3639 2HH1 ARG A 227       0.114 -17.060  -3.305  1.00  0.00           H  
ATOM   3640 1HH2 ARG A 227      -0.482 -15.033  -6.139  1.00  0.00           H  
ATOM   3641 2HH2 ARG A 227       0.065 -16.606  -5.547  1.00  0.00           H  
ATOM   3642  N   PHE A 228       2.773  -9.042  -2.482  1.00  0.00           N  
ATOM   3643  CA  PHE A 228       3.454  -8.109  -3.358  1.00  0.00           C  
ATOM   3644  C   PHE A 228       4.946  -8.391  -3.354  1.00  0.00           C  
ATOM   3645  O   PHE A 228       5.472  -8.890  -2.360  1.00  0.00           O  
ATOM   3646  CB  PHE A 228       3.147  -6.679  -2.949  1.00  0.00           C  
ATOM   3647  CG  PHE A 228       1.830  -6.237  -3.418  1.00  0.00           C  
ATOM   3648  CD1 PHE A 228       0.703  -6.763  -2.920  1.00  0.00           C  
ATOM   3649  CD2 PHE A 228       1.729  -5.258  -4.329  1.00  0.00           C  
ATOM   3650  CE1 PHE A 228      -0.546  -6.340  -3.332  1.00  0.00           C  
ATOM   3651  CE2 PHE A 228       0.514  -4.825  -4.738  1.00  0.00           C  
ATOM   3652  CZ  PHE A 228      -0.636  -5.362  -4.245  1.00  0.00           C  
ATOM   3653  H   PHE A 228       2.433  -8.708  -1.577  1.00  0.00           H  
ATOM   3654  HA  PHE A 228       3.039  -8.256  -4.337  1.00  0.00           H  
ATOM   3655 1HB  PHE A 228       3.165  -6.601  -1.860  1.00  0.00           H  
ATOM   3656 2HB  PHE A 228       3.902  -6.000  -3.337  1.00  0.00           H  
ATOM   3657  HD1 PHE A 228       0.808  -7.543  -2.192  1.00  0.00           H  
ATOM   3658  HD2 PHE A 228       2.636  -4.804  -4.725  1.00  0.00           H  
ATOM   3659  HE1 PHE A 228      -1.445  -6.794  -2.914  1.00  0.00           H  
ATOM   3660  HE2 PHE A 228       0.472  -4.049  -5.440  1.00  0.00           H  
ATOM   3661  HZ  PHE A 228      -1.603  -5.002  -4.577  1.00  0.00           H  
ATOM   3662  N   PRO A 229       5.668  -8.091  -4.446  1.00  0.00           N  
ATOM   3663  CA  PRO A 229       7.090  -8.297  -4.557  1.00  0.00           C  
ATOM   3664  C   PRO A 229       7.794  -7.569  -3.428  1.00  0.00           C  
ATOM   3665  O   PRO A 229       7.377  -6.495  -3.004  1.00  0.00           O  
ATOM   3666  CB  PRO A 229       7.412  -7.650  -5.909  1.00  0.00           C  
ATOM   3667  CG  PRO A 229       6.130  -7.745  -6.699  1.00  0.00           C  
ATOM   3668  CD  PRO A 229       5.038  -7.551  -5.683  1.00  0.00           C  
ATOM   3669  HA  PRO A 229       7.316  -9.368  -4.545  1.00  0.00           H  
ATOM   3670 1HB  PRO A 229       7.752  -6.628  -5.757  1.00  0.00           H  
ATOM   3671 2HB  PRO A 229       8.240  -8.190  -6.394  1.00  0.00           H  
ATOM   3672 1HG  PRO A 229       6.109  -6.976  -7.492  1.00  0.00           H  
ATOM   3673 2HG  PRO A 229       6.066  -8.720  -7.201  1.00  0.00           H  
ATOM   3674 1HD  PRO A 229       4.773  -6.494  -5.572  1.00  0.00           H  
ATOM   3675 2HD  PRO A 229       4.223  -8.160  -6.032  1.00  0.00           H  
ATOM   3676  N   LYS A 230       8.905  -8.146  -2.980  1.00  0.00           N  
ATOM   3677  CA  LYS A 230       9.722  -7.592  -1.899  1.00  0.00           C  
ATOM   3678  C   LYS A 230      10.351  -6.246  -2.235  1.00  0.00           C  
ATOM   3679  O   LYS A 230      10.886  -5.582  -1.346  1.00  0.00           O  
ATOM   3680  CB  LYS A 230      10.812  -8.572  -1.504  1.00  0.00           C  
ATOM   3681  CG  LYS A 230      10.300  -9.819  -0.796  1.00  0.00           C  
ATOM   3682  CD  LYS A 230      11.442 -10.737  -0.390  1.00  0.00           C  
ATOM   3683  CE  LYS A 230      10.925 -12.012   0.271  1.00  0.00           C  
ATOM   3684  NZ  LYS A 230      10.232 -11.734   1.577  1.00  0.00           N  
ATOM   3685  H   LYS A 230       9.186  -9.029  -3.380  1.00  0.00           H  
ATOM   3686  HA  LYS A 230       9.072  -7.442  -1.034  1.00  0.00           H  
ATOM   3687 1HB  LYS A 230      11.351  -8.888  -2.386  1.00  0.00           H  
ATOM   3688 2HB  LYS A 230      11.524  -8.078  -0.845  1.00  0.00           H  
ATOM   3689 1HG  LYS A 230       9.746  -9.524   0.105  1.00  0.00           H  
ATOM   3690 2HG  LYS A 230       9.620 -10.360  -1.453  1.00  0.00           H  
ATOM   3691 1HD  LYS A 230      12.030 -10.999  -1.276  1.00  0.00           H  
ATOM   3692 2HD  LYS A 230      12.091 -10.215   0.312  1.00  0.00           H  
ATOM   3693 1HE  LYS A 230      10.222 -12.499  -0.402  1.00  0.00           H  
ATOM   3694 2HE  LYS A 230      11.763 -12.682   0.454  1.00  0.00           H  
ATOM   3695 1HZ  LYS A 230       9.902 -12.588   1.986  1.00  0.00           H  
ATOM   3696 2HZ  LYS A 230      10.859 -11.286   2.225  1.00  0.00           H  
ATOM   3697 3HZ  LYS A 230       9.425 -11.106   1.448  1.00  0.00           H  
ATOM   3698  N   ALA A 231      10.367  -5.903  -3.525  1.00  0.00           N  
ATOM   3699  CA  ALA A 231      10.877  -4.633  -4.026  1.00  0.00           C  
ATOM   3700  C   ALA A 231      10.209  -4.286  -5.366  1.00  0.00           C  
ATOM   3701  O   ALA A 231      10.857  -4.352  -6.411  1.00  0.00           O  
ATOM   3702  CB  ALA A 231      12.352  -4.684  -4.177  1.00  0.00           C  
ATOM   3703  H   ALA A 231       9.932  -6.532  -4.181  1.00  0.00           H  
ATOM   3704  HA  ALA A 231      10.637  -3.858  -3.309  1.00  0.00           H  
ATOM   3705 1HB  ALA A 231      12.675  -3.729  -4.511  1.00  0.00           H  
ATOM   3706 2HB  ALA A 231      12.825  -4.914  -3.222  1.00  0.00           H  
ATOM   3707 3HB  ALA A 231      12.604  -5.430  -4.891  1.00  0.00           H  
ATOM   3708  N   GLY A 232       8.898  -4.051  -5.364  1.00  0.00           N  
ATOM   3709  CA  GLY A 232       8.169  -3.844  -6.632  1.00  0.00           C  
ATOM   3710  C   GLY A 232       7.742  -2.402  -6.879  1.00  0.00           C  
ATOM   3711  O   GLY A 232       8.006  -1.522  -6.069  1.00  0.00           O  
ATOM   3712  H   GLY A 232       8.433  -3.975  -4.457  1.00  0.00           H  
ATOM   3713 1HA  GLY A 232       8.783  -4.185  -7.465  1.00  0.00           H  
ATOM   3714 2HA  GLY A 232       7.280  -4.473  -6.636  1.00  0.00           H  
ATOM   3715  N   ILE A 233       7.026  -2.173  -7.982  1.00  0.00           N  
ATOM   3716  CA  ILE A 233       6.543  -0.837  -8.344  1.00  0.00           C  
ATOM   3717  C   ILE A 233       5.049  -0.796  -8.481  1.00  0.00           C  
ATOM   3718  O   ILE A 233       4.440  -1.641  -9.141  1.00  0.00           O  
ATOM   3719  CB  ILE A 233       7.180  -0.306  -9.632  1.00  0.00           C  
ATOM   3720  CG1 ILE A 233       8.639  -0.191  -9.416  1.00  0.00           C  
ATOM   3721  CG2 ILE A 233       6.575   1.034 -10.046  1.00  0.00           C  
ATOM   3722  CD1 ILE A 233       9.383   0.177 -10.589  1.00  0.00           C  
ATOM   3723  H   ILE A 233       6.820  -2.951  -8.605  1.00  0.00           H  
ATOM   3724  HA  ILE A 233       6.815  -0.150  -7.546  1.00  0.00           H  
ATOM   3725  HB  ILE A 233       7.024  -1.032 -10.432  1.00  0.00           H  
ATOM   3726 1HG1 ILE A 233       8.786   0.531  -8.693  1.00  0.00           H  
ATOM   3727 2HG1 ILE A 233       9.025  -1.132  -9.052  1.00  0.00           H  
ATOM   3728 1HG2 ILE A 233       7.048   1.377 -10.957  1.00  0.00           H  
ATOM   3729 2HG2 ILE A 233       5.505   0.925 -10.221  1.00  0.00           H  
ATOM   3730 3HG2 ILE A 233       6.738   1.768  -9.250  1.00  0.00           H  
ATOM   3731 1HD1 ILE A 233      10.426   0.271 -10.350  1.00  0.00           H  
ATOM   3732 2HD1 ILE A 233       9.243  -0.563 -11.321  1.00  0.00           H  
ATOM   3733 3HD1 ILE A 233       9.021   1.106 -10.940  1.00  0.00           H  
ATOM   3734  N   VAL A 234       4.444   0.173  -7.818  1.00  0.00           N  
ATOM   3735  CA  VAL A 234       3.007   0.240  -7.864  1.00  0.00           C  
ATOM   3736  C   VAL A 234       2.463   1.562  -8.346  1.00  0.00           C  
ATOM   3737  O   VAL A 234       3.037   2.629  -8.113  1.00  0.00           O  
ATOM   3738  CB  VAL A 234       2.464  -0.104  -6.489  1.00  0.00           C  
ATOM   3739  CG1 VAL A 234       2.897  -1.542  -6.184  1.00  0.00           C  
ATOM   3740  CG2 VAL A 234       2.936   0.904  -5.490  1.00  0.00           C  
ATOM   3741  H   VAL A 234       5.000   0.851  -7.298  1.00  0.00           H  
ATOM   3742  HA  VAL A 234       2.652  -0.520  -8.554  1.00  0.00           H  
ATOM   3743  HB  VAL A 234       1.404  -0.100  -6.530  1.00  0.00           H  
ATOM   3744 1HG1 VAL A 234       2.528  -1.881  -5.282  1.00  0.00           H  
ATOM   3745 2HG1 VAL A 234       2.513  -2.160  -6.960  1.00  0.00           H  
ATOM   3746 3HG1 VAL A 234       3.972  -1.620  -6.159  1.00  0.00           H  
ATOM   3747 1HG2 VAL A 234       2.542   0.670  -4.526  1.00  0.00           H  
ATOM   3748 2HG2 VAL A 234       4.026   0.901  -5.451  1.00  0.00           H  
ATOM   3749 3HG2 VAL A 234       2.585   1.888  -5.787  1.00  0.00           H  
ATOM   3750  N   ASN A 235       1.328   1.443  -9.028  1.00  0.00           N  
ATOM   3751  CA  ASN A 235       0.558   2.517  -9.627  1.00  0.00           C  
ATOM   3752  C   ASN A 235      -0.818   2.640  -8.981  1.00  0.00           C  
ATOM   3753  O   ASN A 235      -1.611   1.694  -8.976  1.00  0.00           O  
ATOM   3754  CB  ASN A 235       0.436   2.252 -11.085  1.00  0.00           C  
ATOM   3755  CG  ASN A 235       1.721   2.242 -11.785  1.00  0.00           C  
ATOM   3756  OD1 ASN A 235       2.611   3.064 -11.555  1.00  0.00           O  
ATOM   3757  ND2 ASN A 235       1.844   1.310 -12.675  1.00  0.00           N  
ATOM   3758  H   ASN A 235       0.969   0.501  -9.157  1.00  0.00           H  
ATOM   3759  HA  ASN A 235       1.083   3.461  -9.470  1.00  0.00           H  
ATOM   3760 1HB  ASN A 235       0.003   1.292 -11.219  1.00  0.00           H  
ATOM   3761 2HB  ASN A 235      -0.217   2.962 -11.528  1.00  0.00           H  
ATOM   3762 1HD2 ASN A 235       2.685   1.263 -13.245  1.00  0.00           H  
ATOM   3763 2HD2 ASN A 235       1.082   0.635 -12.841  1.00  0.00           H  
ATOM   3764  N   ILE A 236      -1.121   3.819  -8.462  1.00  0.00           N  
ATOM   3765  CA  ILE A 236      -2.369   4.015  -7.739  1.00  0.00           C  
ATOM   3766  C   ILE A 236      -3.411   4.554  -8.712  1.00  0.00           C  
ATOM   3767  O   ILE A 236      -3.226   5.613  -9.323  1.00  0.00           O  
ATOM   3768  CB  ILE A 236      -2.127   4.997  -6.597  1.00  0.00           C  
ATOM   3769  CG1 ILE A 236      -1.099   4.425  -5.606  1.00  0.00           C  
ATOM   3770  CG2 ILE A 236      -3.410   5.236  -5.850  1.00  0.00           C  
ATOM   3771  CD1 ILE A 236       0.341   4.247  -6.069  1.00  0.00           C  
ATOM   3772  H   ILE A 236      -0.454   4.587  -8.538  1.00  0.00           H  
ATOM   3773  HA  ILE A 236      -2.715   3.063  -7.337  1.00  0.00           H  
ATOM   3774  HB  ILE A 236      -1.749   5.933  -6.997  1.00  0.00           H  
ATOM   3775 1HG1 ILE A 236      -1.054   5.120  -4.786  1.00  0.00           H  
ATOM   3776 2HG1 ILE A 236      -1.453   3.466  -5.258  1.00  0.00           H  
ATOM   3777 1HG2 ILE A 236      -3.233   5.939  -5.033  1.00  0.00           H  
ATOM   3778 2HG2 ILE A 236      -4.155   5.630  -6.520  1.00  0.00           H  
ATOM   3779 3HG2 ILE A 236      -3.753   4.298  -5.450  1.00  0.00           H  
ATOM   3780 1HD1 ILE A 236       0.926   3.866  -5.234  1.00  0.00           H  
ATOM   3781 2HD1 ILE A 236       0.406   3.557  -6.860  1.00  0.00           H  
ATOM   3782 3HD1 ILE A 236       0.741   5.182  -6.392  1.00  0.00           H  
ATOM   3783  N   VAL A 237      -4.500   3.785  -8.831  1.00  0.00           N  
ATOM   3784  CA  VAL A 237      -5.530   3.950  -9.849  1.00  0.00           C  
ATOM   3785  C   VAL A 237      -6.848   4.560  -9.378  1.00  0.00           C  
ATOM   3786  O   VAL A 237      -7.424   4.118  -8.370  1.00  0.00           O  
ATOM   3787  CB  VAL A 237      -5.835   2.547 -10.390  1.00  0.00           C  
ATOM   3788  CG1 VAL A 237      -6.881   2.572 -11.469  1.00  0.00           C  
ATOM   3789  CG2 VAL A 237      -4.569   1.910 -10.851  1.00  0.00           C  
ATOM   3790  H   VAL A 237      -4.587   2.970  -8.224  1.00  0.00           H  
ATOM   3791  HA  VAL A 237      -5.116   4.566 -10.643  1.00  0.00           H  
ATOM   3792  HB  VAL A 237      -6.240   1.954  -9.575  1.00  0.00           H  
ATOM   3793 1HG1 VAL A 237      -7.086   1.555 -11.805  1.00  0.00           H  
ATOM   3794 2HG1 VAL A 237      -7.794   3.010 -11.099  1.00  0.00           H  
ATOM   3795 3HG1 VAL A 237      -6.511   3.163 -12.298  1.00  0.00           H  
ATOM   3796 1HG2 VAL A 237      -4.794   0.919 -11.154  1.00  0.00           H  
ATOM   3797 2HG2 VAL A 237      -4.148   2.474 -11.674  1.00  0.00           H  
ATOM   3798 3HG2 VAL A 237      -3.862   1.873 -10.032  1.00  0.00           H  
ATOM   3799  N   ARG A 238      -7.332   5.538 -10.149  1.00  0.00           N  
ATOM   3800  CA  ARG A 238      -8.626   6.200  -9.982  1.00  0.00           C  
ATOM   3801  C   ARG A 238      -9.632   5.552 -10.938  1.00  0.00           C  
ATOM   3802  O   ARG A 238      -9.206   5.039 -11.962  1.00  0.00           O  
ATOM   3803  CB  ARG A 238      -8.510   7.659 -10.336  1.00  0.00           C  
ATOM   3804  CG  ARG A 238      -7.528   8.403  -9.547  1.00  0.00           C  
ATOM   3805  CD  ARG A 238      -7.630   9.831  -9.791  1.00  0.00           C  
ATOM   3806  NE  ARG A 238      -7.379  10.202 -11.176  1.00  0.00           N  
ATOM   3807  CZ  ARG A 238      -7.465  11.445 -11.619  1.00  0.00           C  
ATOM   3808  NH1 ARG A 238      -7.731  12.405 -10.788  1.00  0.00           N  
ATOM   3809  NH2 ARG A 238      -7.298  11.661 -12.875  1.00  0.00           N  
ATOM   3810  H   ARG A 238      -6.749   5.856 -10.921  1.00  0.00           H  
ATOM   3811  HA  ARG A 238      -8.961   6.075  -8.959  1.00  0.00           H  
ATOM   3812 1HB  ARG A 238      -8.227   7.759 -11.388  1.00  0.00           H  
ATOM   3813 2HB  ARG A 238      -9.477   8.146 -10.207  1.00  0.00           H  
ATOM   3814 1HG  ARG A 238      -7.730   8.218  -8.491  1.00  0.00           H  
ATOM   3815 2HG  ARG A 238      -6.520   8.069  -9.804  1.00  0.00           H  
ATOM   3816 1HD  ARG A 238      -8.639  10.132  -9.547  1.00  0.00           H  
ATOM   3817 2HD  ARG A 238      -6.927  10.367  -9.160  1.00  0.00           H  
ATOM   3818  HE  ARG A 238      -7.174   9.479 -11.891  1.00  0.00           H  
ATOM   3819 1HH1 ARG A 238      -7.858  12.181  -9.814  1.00  0.00           H  
ATOM   3820 2HH1 ARG A 238      -7.836  13.349 -11.107  1.00  0.00           H  
ATOM   3821 1HH2 ARG A 238      -7.106  10.852 -13.474  1.00  0.00           H  
ATOM   3822 2HH2 ARG A 238      -7.386  12.577 -13.247  1.00  0.00           H  
ATOM   3823  N   LYS A 239     -10.948   5.576 -10.660  1.00  0.00           N  
ATOM   3824  CA  LYS A 239     -11.864   4.945 -11.639  1.00  0.00           C  
ATOM   3825  C   LYS A 239     -12.572   5.920 -12.594  1.00  0.00           C  
ATOM   3826  O   LYS A 239     -12.471   5.780 -13.809  1.00  0.00           O  
ATOM   3827  CB  LYS A 239     -12.949   4.108 -10.952  1.00  0.00           C  
ATOM   3828  CG  LYS A 239     -13.813   3.311 -11.917  1.00  0.00           C  
ATOM   3829  CD  LYS A 239     -14.795   2.409 -11.169  1.00  0.00           C  
ATOM   3830  CE  LYS A 239     -15.661   1.593 -12.134  1.00  0.00           C  
ATOM   3831  NZ  LYS A 239     -16.603   0.680 -11.407  1.00  0.00           N  
ATOM   3832  H   LYS A 239     -11.289   5.999  -9.802  1.00  0.00           H  
ATOM   3833  HA  LYS A 239     -11.278   4.266 -12.259  1.00  0.00           H  
ATOM   3834 1HB  LYS A 239     -12.540   3.403 -10.278  1.00  0.00           H  
ATOM   3835 2HB  LYS A 239     -13.606   4.761 -10.379  1.00  0.00           H  
ATOM   3836 1HG  LYS A 239     -14.342   3.978 -12.583  1.00  0.00           H  
ATOM   3837 2HG  LYS A 239     -13.169   2.680 -12.520  1.00  0.00           H  
ATOM   3838 1HD  LYS A 239     -14.241   1.725 -10.524  1.00  0.00           H  
ATOM   3839 2HD  LYS A 239     -15.443   3.024 -10.546  1.00  0.00           H  
ATOM   3840 1HE  LYS A 239     -16.239   2.275 -12.757  1.00  0.00           H  
ATOM   3841 2HE  LYS A 239     -15.013   0.993 -12.774  1.00  0.00           H  
ATOM   3842 1HZ  LYS A 239     -17.155   0.160 -12.075  1.00  0.00           H  
ATOM   3843 2HZ  LYS A 239     -16.076   0.035 -10.834  1.00  0.00           H  
ATOM   3844 3HZ  LYS A 239     -17.216   1.226 -10.818  1.00  0.00           H  
ATOM   3845  N   ASN A 240     -13.311   6.897 -12.049  1.00  0.00           N  
ATOM   3846  CA  ASN A 240     -14.099   7.804 -12.896  1.00  0.00           C  
ATOM   3847  C   ASN A 240     -13.834   9.279 -12.641  1.00  0.00           C  
ATOM   3848  O   ASN A 240     -14.724  10.119 -12.829  1.00  0.00           O  
ATOM   3849  CB  ASN A 240     -15.593   7.592 -12.718  1.00  0.00           C  
ATOM   3850  CG  ASN A 240     -16.118   6.283 -13.196  1.00  0.00           C  
ATOM   3851  OD1 ASN A 240     -16.167   6.004 -14.398  1.00  0.00           O  
ATOM   3852  ND2 ASN A 240     -16.565   5.479 -12.271  1.00  0.00           N  
ATOM   3853  H   ASN A 240     -13.352   6.998 -11.046  1.00  0.00           H  
ATOM   3854  HA  ASN A 240     -13.838   7.614 -13.938  1.00  0.00           H  
ATOM   3855 1HB  ASN A 240     -15.837   7.690 -11.660  1.00  0.00           H  
ATOM   3856 2HB  ASN A 240     -16.126   8.385 -13.242  1.00  0.00           H  
ATOM   3857 1HD2 ASN A 240     -16.957   4.600 -12.530  1.00  0.00           H  
ATOM   3858 2HD2 ASN A 240     -16.528   5.751 -11.310  1.00  0.00           H  
ATOM   3859  N   TRP A 241     -12.632   9.640 -12.236  1.00  0.00           N  
ATOM   3860  CA  TRP A 241     -12.456  11.054 -11.962  1.00  0.00           C  
ATOM   3861  C   TRP A 241     -12.158  11.800 -13.255  1.00  0.00           C  
ATOM   3862  O   TRP A 241     -11.019  11.954 -13.703  1.00  0.00           O  
ATOM   3863  CB  TRP A 241     -11.402  11.321 -10.890  1.00  0.00           C  
ATOM   3864  CG  TRP A 241     -11.457  12.765 -10.376  1.00  0.00           C  
ATOM   3865  CD1 TRP A 241     -12.295  13.747 -10.829  1.00  0.00           C  
ATOM   3866  CD2 TRP A 241     -10.703  13.372  -9.291  1.00  0.00           C  
ATOM   3867  NE1 TRP A 241     -12.088  14.909 -10.131  1.00  0.00           N  
ATOM   3868  CE2 TRP A 241     -11.124  14.699  -9.192  1.00  0.00           C  
ATOM   3869  CE3 TRP A 241      -9.727  12.906  -8.409  1.00  0.00           C  
ATOM   3870  CZ2 TRP A 241     -10.594  15.563  -8.257  1.00  0.00           C  
ATOM   3871  CZ3 TRP A 241      -9.208  13.769  -7.472  1.00  0.00           C  
ATOM   3872  CH2 TRP A 241      -9.623  15.064  -7.401  1.00  0.00           C  
ATOM   3873  H   TRP A 241     -11.890   8.967 -12.111  1.00  0.00           H  
ATOM   3874  HA  TRP A 241     -13.392  11.449 -11.567  1.00  0.00           H  
ATOM   3875 1HB  TRP A 241     -11.548  10.643 -10.048  1.00  0.00           H  
ATOM   3876 2HB  TRP A 241     -10.416  11.132 -11.300  1.00  0.00           H  
ATOM   3877  HD1 TRP A 241     -13.015  13.636 -11.631  1.00  0.00           H  
ATOM   3878  HE1 TRP A 241     -12.580  15.778 -10.286  1.00  0.00           H  
ATOM   3879  HE3 TRP A 241      -9.389  11.888  -8.447  1.00  0.00           H  
ATOM   3880  HZ2 TRP A 241     -10.919  16.600  -8.176  1.00  0.00           H  
ATOM   3881  HZ3 TRP A 241      -8.452  13.388  -6.784  1.00  0.00           H  
ATOM   3882  HH2 TRP A 241      -9.185  15.718  -6.645  1.00  0.00           H  
ATOM   3883  N   ASN A 242     -13.223  12.258 -13.876  1.00  0.00           N  
ATOM   3884  CA  ASN A 242     -13.098  12.955 -15.135  1.00  0.00           C  
ATOM   3885  C   ASN A 242     -12.553  14.340 -14.893  1.00  0.00           C  
ATOM   3886  O   ASN A 242     -13.271  15.263 -14.515  1.00  0.00           O  
ATOM   3887  CB  ASN A 242     -14.428  13.041 -15.840  1.00  0.00           C  
ATOM   3888  CG  ASN A 242     -14.366  13.714 -17.207  1.00  0.00           C  
ATOM   3889  OD1 ASN A 242     -13.475  14.527 -17.542  1.00  0.00           O  
ATOM   3890  ND2 ASN A 242     -15.354  13.387 -18.012  1.00  0.00           N  
ATOM   3891  H   ASN A 242     -14.129  12.042 -13.466  1.00  0.00           H  
ATOM   3892  HA  ASN A 242     -12.386  12.422 -15.769  1.00  0.00           H  
ATOM   3893 1HB  ASN A 242     -14.830  12.034 -15.963  1.00  0.00           H  
ATOM   3894 2HB  ASN A 242     -15.128  13.593 -15.213  1.00  0.00           H  
ATOM   3895 1HD2 ASN A 242     -15.429  13.790 -18.921  1.00  0.00           H  
ATOM   3896 2HD2 ASN A 242     -16.052  12.740 -17.702  1.00  0.00           H  
ATOM   3897  N   VAL A 243     -11.270  14.466 -15.153  1.00  0.00           N  
ATOM   3898  CA  VAL A 243     -10.503  15.675 -14.938  1.00  0.00           C  
ATOM   3899  C   VAL A 243     -10.089  16.340 -16.244  1.00  0.00           C  
ATOM   3900  O   VAL A 243      -9.116  17.112 -16.292  1.00  0.00           O  
ATOM   3901  CB  VAL A 243      -9.276  15.347 -14.099  1.00  0.00           C  
ATOM   3902  CG1 VAL A 243      -9.708  14.917 -12.729  1.00  0.00           C  
ATOM   3903  CG2 VAL A 243      -8.519  14.264 -14.770  1.00  0.00           C  
ATOM   3904  H   VAL A 243     -10.790  13.612 -15.418  1.00  0.00           H  
ATOM   3905  HA  VAL A 243     -11.122  16.373 -14.374  1.00  0.00           H  
ATOM   3906  HB  VAL A 243      -8.659  16.220 -14.008  1.00  0.00           H  
ATOM   3907 1HG1 VAL A 243      -8.870  14.671 -12.122  1.00  0.00           H  
ATOM   3908 2HG1 VAL A 243     -10.268  15.722 -12.258  1.00  0.00           H  
ATOM   3909 3HG1 VAL A 243     -10.328  14.060 -12.816  1.00  0.00           H  
ATOM   3910 1HG2 VAL A 243      -7.641  14.042 -14.200  1.00  0.00           H  
ATOM   3911 2HG2 VAL A 243      -9.144  13.373 -14.863  1.00  0.00           H  
ATOM   3912 3HG2 VAL A 243      -8.236  14.602 -15.741  1.00  0.00           H  
ATOM   3913  N   ARG A 244     -10.914  16.162 -17.278  1.00  0.00           N  
ATOM   3914  CA  ARG A 244     -10.638  16.793 -18.569  1.00  0.00           C  
ATOM   3915  C   ARG A 244     -10.601  18.323 -18.488  1.00  0.00           C  
ATOM   3916  O   ARG A 244     -10.008  18.985 -19.335  1.00  0.00           O  
ATOM   3917  CB  ARG A 244     -11.636  16.360 -19.623  1.00  0.00           C  
ATOM   3918  CG  ARG A 244     -11.474  14.926 -20.098  1.00  0.00           C  
ATOM   3919  CD  ARG A 244     -12.498  14.560 -21.103  1.00  0.00           C  
ATOM   3920  NE  ARG A 244     -12.339  13.192 -21.576  1.00  0.00           N  
ATOM   3921  CZ  ARG A 244     -13.190  12.569 -22.421  1.00  0.00           C  
ATOM   3922  NH1 ARG A 244     -14.247  13.204 -22.876  1.00  0.00           N  
ATOM   3923  NH2 ARG A 244     -12.964  11.324 -22.792  1.00  0.00           N  
ATOM   3924  H   ARG A 244     -11.731  15.547 -17.184  1.00  0.00           H  
ATOM   3925  HA  ARG A 244      -9.665  16.447 -18.892  1.00  0.00           H  
ATOM   3926 1HB  ARG A 244     -12.648  16.474 -19.233  1.00  0.00           H  
ATOM   3927 2HB  ARG A 244     -11.544  17.009 -20.493  1.00  0.00           H  
ATOM   3928 1HG  ARG A 244     -10.506  14.830 -20.568  1.00  0.00           H  
ATOM   3929 2HG  ARG A 244     -11.534  14.241 -19.253  1.00  0.00           H  
ATOM   3930 1HD  ARG A 244     -13.488  14.653 -20.653  1.00  0.00           H  
ATOM   3931 2HD  ARG A 244     -12.423  15.229 -21.959  1.00  0.00           H  
ATOM   3932  HE  ARG A 244     -11.534  12.676 -21.249  1.00  0.00           H  
ATOM   3933 1HH1 ARG A 244     -14.423  14.158 -22.593  1.00  0.00           H  
ATOM   3934 2HH1 ARG A 244     -14.882  12.739 -23.509  1.00  0.00           H  
ATOM   3935 1HH2 ARG A 244     -12.154  10.834 -22.446  1.00  0.00           H  
ATOM   3936 2HH2 ARG A 244     -13.603  10.863 -23.425  1.00  0.00           H  
ATOM   3937  N   ASP A 245     -11.215  18.891 -17.462  1.00  0.00           N  
ATOM   3938  CA  ASP A 245     -11.212  20.330 -17.267  1.00  0.00           C  
ATOM   3939  C   ASP A 245      -9.960  20.807 -16.510  1.00  0.00           C  
ATOM   3940  O   ASP A 245      -9.610  21.988 -16.582  1.00  0.00           O  
ATOM   3941  CB  ASP A 245     -12.467  20.766 -16.517  1.00  0.00           C  
ATOM   3942  CG  ASP A 245     -13.739  20.527 -17.320  1.00  0.00           C  
ATOM   3943  OD1 ASP A 245     -13.815  20.994 -18.432  1.00  0.00           O  
ATOM   3944  OD2 ASP A 245     -14.620  19.876 -16.817  1.00  0.00           O  
ATOM   3945  H   ASP A 245     -11.699  18.302 -16.802  1.00  0.00           H  
ATOM   3946  HA  ASP A 245     -11.217  20.807 -18.246  1.00  0.00           H  
ATOM   3947 1HB  ASP A 245     -12.534  20.220 -15.575  1.00  0.00           H  
ATOM   3948 2HB  ASP A 245     -12.396  21.827 -16.277  1.00  0.00           H  
ATOM   3949  N   ALA A 246      -9.343  19.916 -15.713  1.00  0.00           N  
ATOM   3950  CA  ALA A 246      -8.193  20.280 -14.879  1.00  0.00           C  
ATOM   3951  C   ALA A 246      -6.863  19.987 -15.568  1.00  0.00           C  
ATOM   3952  O   ALA A 246      -5.940  20.804 -15.526  1.00  0.00           O  
ATOM   3953  CB  ALA A 246      -8.243  19.525 -13.568  1.00  0.00           C  
ATOM   3954  H   ALA A 246      -9.633  18.947 -15.731  1.00  0.00           H  
ATOM   3955  HA  ALA A 246      -8.242  21.350 -14.681  1.00  0.00           H  
ATOM   3956 1HB  ALA A 246      -7.398  19.816 -12.951  1.00  0.00           H  
ATOM   3957 2HB  ALA A 246      -9.170  19.752 -13.047  1.00  0.00           H  
ATOM   3958 3HB  ALA A 246      -8.194  18.468 -13.776  1.00  0.00           H  
ATOM   3959  N   ILE A 247      -6.753  18.806 -16.182  1.00  0.00           N  
ATOM   3960  CA  ILE A 247      -5.506  18.434 -16.848  1.00  0.00           C  
ATOM   3961  C   ILE A 247      -5.689  18.191 -18.338  1.00  0.00           C  
ATOM   3962  O   ILE A 247      -4.715  18.082 -19.063  1.00  0.00           O  
ATOM   3963  CB  ILE A 247      -4.841  17.213 -16.190  1.00  0.00           C  
ATOM   3964  CG1 ILE A 247      -5.744  16.007 -16.279  1.00  0.00           C  
ATOM   3965  CG2 ILE A 247      -4.510  17.541 -14.747  1.00  0.00           C  
ATOM   3966  CD1 ILE A 247      -5.074  14.691 -15.908  1.00  0.00           C  
ATOM   3967  H   ILE A 247      -7.543  18.164 -16.183  1.00  0.00           H  
ATOM   3968  HA  ILE A 247      -4.807  19.262 -16.745  1.00  0.00           H  
ATOM   3969  HB  ILE A 247      -3.927  16.973 -16.717  1.00  0.00           H  
ATOM   3970 1HG1 ILE A 247      -6.587  16.180 -15.622  1.00  0.00           H  
ATOM   3971 2HG1 ILE A 247      -6.111  15.918 -17.280  1.00  0.00           H  
ATOM   3972 1HG2 ILE A 247      -4.026  16.685 -14.279  1.00  0.00           H  
ATOM   3973 2HG2 ILE A 247      -3.838  18.401 -14.719  1.00  0.00           H  
ATOM   3974 3HG2 ILE A 247      -5.417  17.778 -14.225  1.00  0.00           H  
ATOM   3975 1HD1 ILE A 247      -5.796  13.882 -16.003  1.00  0.00           H  
ATOM   3976 2HD1 ILE A 247      -4.236  14.506 -16.582  1.00  0.00           H  
ATOM   3977 3HD1 ILE A 247      -4.714  14.739 -14.884  1.00  0.00           H  
ATOM   3978  N   GLY A 248      -6.931  18.150 -18.806  1.00  0.00           N  
ATOM   3979  CA  GLY A 248      -7.196  17.985 -20.241  1.00  0.00           C  
ATOM   3980  C   GLY A 248      -7.534  16.566 -20.675  1.00  0.00           C  
ATOM   3981  O   GLY A 248      -8.081  16.361 -21.757  1.00  0.00           O  
ATOM   3982  H   GLY A 248      -7.711  18.199 -18.150  1.00  0.00           H  
ATOM   3983 1HA  GLY A 248      -7.998  18.652 -20.543  1.00  0.00           H  
ATOM   3984 2HA  GLY A 248      -6.321  18.318 -20.799  1.00  0.00           H  
ATOM   3985  N   THR A 249      -7.267  15.582 -19.833  1.00  0.00           N  
ATOM   3986  CA  THR A 249      -7.574  14.223 -20.225  1.00  0.00           C  
ATOM   3987  C   THR A 249      -8.137  13.428 -19.060  1.00  0.00           C  
ATOM   3988  O   THR A 249      -8.366  13.983 -17.992  1.00  0.00           O  
ATOM   3989  CB  THR A 249      -6.331  13.550 -20.785  1.00  0.00           C  
ATOM   3990  OG1 THR A 249      -6.722  12.364 -21.407  1.00  0.00           O  
ATOM   3991  CG2 THR A 249      -5.289  13.237 -19.698  1.00  0.00           C  
ATOM   3992  H   THR A 249      -6.828  15.780 -18.950  1.00  0.00           H  
ATOM   3993  HA  THR A 249      -8.323  14.241 -21.013  1.00  0.00           H  
ATOM   3994  HB  THR A 249      -5.877  14.209 -21.532  1.00  0.00           H  
ATOM   3995  HG1 THR A 249      -7.059  11.715 -20.765  1.00  0.00           H  
ATOM   3996 1HG2 THR A 249      -4.430  12.756 -20.157  1.00  0.00           H  
ATOM   3997 2HG2 THR A 249      -4.977  14.165 -19.221  1.00  0.00           H  
ATOM   3998 3HG2 THR A 249      -5.709  12.571 -18.947  1.00  0.00           H  
ATOM   3999  N   ASN A 250      -8.377  12.132 -19.261  1.00  0.00           N  
ATOM   4000  CA  ASN A 250      -8.890  11.288 -18.185  1.00  0.00           C  
ATOM   4001  C   ASN A 250      -7.792  10.323 -17.740  1.00  0.00           C  
ATOM   4002  O   ASN A 250      -7.447   9.389 -18.449  1.00  0.00           O  
ATOM   4003  CB  ASN A 250     -10.154  10.570 -18.625  1.00  0.00           C  
ATOM   4004  CG  ASN A 250     -10.793   9.736 -17.529  1.00  0.00           C  
ATOM   4005  OD1 ASN A 250     -10.105   9.198 -16.661  1.00  0.00           O  
ATOM   4006  ND2 ASN A 250     -12.101   9.628 -17.559  1.00  0.00           N  
ATOM   4007  H   ASN A 250      -8.172  11.704 -20.171  1.00  0.00           H  
ATOM   4008  HA  ASN A 250      -9.134  11.913 -17.325  1.00  0.00           H  
ATOM   4009 1HB  ASN A 250     -10.881  11.306 -18.972  1.00  0.00           H  
ATOM   4010 2HB  ASN A 250      -9.919   9.919 -19.470  1.00  0.00           H  
ATOM   4011 1HD2 ASN A 250     -12.574   9.088 -16.858  1.00  0.00           H  
ATOM   4012 2HD2 ASN A 250     -12.626  10.082 -18.277  1.00  0.00           H  
ATOM   4013  N   LEU A 251      -7.182  10.603 -16.600  1.00  0.00           N  
ATOM   4014  CA  LEU A 251      -6.028   9.826 -16.165  1.00  0.00           C  
ATOM   4015  C   LEU A 251      -6.304   8.820 -15.044  1.00  0.00           C  
ATOM   4016  O   LEU A 251      -6.793   9.187 -13.970  1.00  0.00           O  
ATOM   4017  CB  LEU A 251      -4.909  10.795 -15.783  1.00  0.00           C  
ATOM   4018  CG  LEU A 251      -3.677  10.179 -15.223  1.00  0.00           C  
ATOM   4019  CD1 LEU A 251      -3.055   9.289 -16.249  1.00  0.00           C  
ATOM   4020  CD2 LEU A 251      -2.714  11.287 -14.846  1.00  0.00           C  
ATOM   4021  H   LEU A 251      -7.520  11.374 -16.042  1.00  0.00           H  
ATOM   4022  HA  LEU A 251      -5.675   9.254 -17.021  1.00  0.00           H  
ATOM   4023 1HB  LEU A 251      -4.622  11.357 -16.671  1.00  0.00           H  
ATOM   4024 2HB  LEU A 251      -5.288  11.496 -15.044  1.00  0.00           H  
ATOM   4025  HG  LEU A 251      -3.919   9.578 -14.343  1.00  0.00           H  
ATOM   4026 1HD1 LEU A 251      -2.160   8.854 -15.823  1.00  0.00           H  
ATOM   4027 2HD1 LEU A 251      -3.738   8.493 -16.526  1.00  0.00           H  
ATOM   4028 3HD1 LEU A 251      -2.812   9.857 -17.119  1.00  0.00           H  
ATOM   4029 1HD2 LEU A 251      -1.803  10.843 -14.438  1.00  0.00           H  
ATOM   4030 2HD2 LEU A 251      -2.470  11.878 -15.728  1.00  0.00           H  
ATOM   4031 3HD2 LEU A 251      -3.174  11.927 -14.093  1.00  0.00           H  
ATOM   4032  N   ASP A 252      -5.958   7.552 -15.297  1.00  0.00           N  
ATOM   4033  CA  ASP A 252      -6.147   6.473 -14.328  1.00  0.00           C  
ATOM   4034  C   ASP A 252      -5.112   6.513 -13.204  1.00  0.00           C  
ATOM   4035  O   ASP A 252      -5.463   6.549 -12.025  1.00  0.00           O  
ATOM   4036  CB  ASP A 252      -6.084   5.104 -15.040  1.00  0.00           C  
ATOM   4037  CG  ASP A 252      -4.821   4.857 -15.918  1.00  0.00           C  
ATOM   4038  OD1 ASP A 252      -4.027   5.759 -16.060  1.00  0.00           O  
ATOM   4039  OD2 ASP A 252      -4.661   3.762 -16.419  1.00  0.00           O  
ATOM   4040  H   ASP A 252      -5.576   7.337 -16.207  1.00  0.00           H  
ATOM   4041  HA  ASP A 252      -7.140   6.582 -13.884  1.00  0.00           H  
ATOM   4042 1HB  ASP A 252      -6.081   4.337 -14.280  1.00  0.00           H  
ATOM   4043 2HB  ASP A 252      -6.960   4.950 -15.639  1.00  0.00           H  
ATOM   4044  N   VAL A 253      -3.836   6.534 -13.562  1.00  0.00           N  
ATOM   4045  CA  VAL A 253      -2.787   6.522 -12.553  1.00  0.00           C  
ATOM   4046  C   VAL A 253      -2.348   7.911 -12.143  1.00  0.00           C  
ATOM   4047  O   VAL A 253      -1.788   8.682 -12.919  1.00  0.00           O  
ATOM   4048  CB  VAL A 253      -1.595   5.711 -13.023  1.00  0.00           C  
ATOM   4049  CG1 VAL A 253      -0.477   5.766 -11.980  1.00  0.00           C  
ATOM   4050  CG2 VAL A 253      -2.041   4.284 -13.209  1.00  0.00           C  
ATOM   4051  H   VAL A 253      -3.615   6.512 -14.556  1.00  0.00           H  
ATOM   4052  HA  VAL A 253      -3.182   6.021 -11.677  1.00  0.00           H  
ATOM   4053  HB  VAL A 253      -1.224   6.117 -13.967  1.00  0.00           H  
ATOM   4054 1HG1 VAL A 253       0.367   5.178 -12.311  1.00  0.00           H  
ATOM   4055 2HG1 VAL A 253      -0.158   6.798 -11.839  1.00  0.00           H  
ATOM   4056 3HG1 VAL A 253      -0.844   5.368 -11.031  1.00  0.00           H  
ATOM   4057 1HG2 VAL A 253      -1.206   3.680 -13.555  1.00  0.00           H  
ATOM   4058 2HG2 VAL A 253      -2.404   3.900 -12.260  1.00  0.00           H  
ATOM   4059 3HG2 VAL A 253      -2.838   4.254 -13.943  1.00  0.00           H  
ATOM   4060  N   SER A 254      -2.613   8.208 -10.882  1.00  0.00           N  
ATOM   4061  CA  SER A 254      -2.401   9.530 -10.312  1.00  0.00           C  
ATOM   4062  C   SER A 254      -1.310   9.599  -9.256  1.00  0.00           C  
ATOM   4063  O   SER A 254      -1.256  10.571  -8.482  1.00  0.00           O  
ATOM   4064  CB  SER A 254      -3.700  10.009  -9.756  1.00  0.00           C  
ATOM   4065  OG  SER A 254      -4.637  10.194 -10.768  1.00  0.00           O  
ATOM   4066  H   SER A 254      -3.012   7.462 -10.302  1.00  0.00           H  
ATOM   4067  HA  SER A 254      -2.117  10.198 -11.126  1.00  0.00           H  
ATOM   4068 1HB  SER A 254      -4.057   9.258  -9.095  1.00  0.00           H  
ATOM   4069 2HB  SER A 254      -3.558  10.919  -9.197  1.00  0.00           H  
ATOM   4070  HG  SER A 254      -4.719   9.341 -11.215  1.00  0.00           H  
ATOM   4071  N   HIS A 255      -0.524   8.515  -9.178  1.00  0.00           N  
ATOM   4072  CA  HIS A 255       0.634   8.342  -8.283  1.00  0.00           C  
ATOM   4073  C   HIS A 255       1.371   7.021  -8.515  1.00  0.00           C  
ATOM   4074  O   HIS A 255       0.753   6.001  -8.835  1.00  0.00           O  
ATOM   4075  CB  HIS A 255       0.267   8.480  -6.819  1.00  0.00           C  
ATOM   4076  CG  HIS A 255       1.400   8.428  -5.925  1.00  0.00           C  
ATOM   4077  ND1 HIS A 255       2.339   9.402  -5.887  1.00  0.00           N  
ATOM   4078  CD2 HIS A 255       1.755   7.532  -5.008  1.00  0.00           C  
ATOM   4079  CE1 HIS A 255       3.240   9.092  -4.999  1.00  0.00           C  
ATOM   4080  NE2 HIS A 255       2.903   7.960  -4.458  1.00  0.00           N  
ATOM   4081  H   HIS A 255      -0.718   7.780  -9.846  1.00  0.00           H  
ATOM   4082  HA  HIS A 255       1.356   9.131  -8.494  1.00  0.00           H  
ATOM   4083 1HB  HIS A 255      -0.155   9.443  -6.676  1.00  0.00           H  
ATOM   4084 2HB  HIS A 255      -0.455   7.735  -6.535  1.00  0.00           H  
ATOM   4085  HD2 HIS A 255       1.224   6.632  -4.752  1.00  0.00           H  
ATOM   4086  HE1 HIS A 255       4.120   9.683  -4.745  1.00  0.00           H  
ATOM   4087  HE2 HIS A 255       3.412   7.473  -3.736  1.00  0.00           H  
ATOM   4088  N   GLN A 256       2.684   7.017  -8.271  1.00  0.00           N  
ATOM   4089  CA  GLN A 256       3.466   5.775  -8.333  1.00  0.00           C  
ATOM   4090  C   GLN A 256       4.565   5.724  -7.249  1.00  0.00           C  
ATOM   4091  O   GLN A 256       4.998   6.754  -6.736  1.00  0.00           O  
ATOM   4092  CB  GLN A 256       4.062   5.581  -9.754  1.00  0.00           C  
ATOM   4093  CG  GLN A 256       5.058   6.658 -10.202  1.00  0.00           C  
ATOM   4094  CD  GLN A 256       5.527   6.549 -11.687  1.00  0.00           C  
ATOM   4095  OE1 GLN A 256       5.030   7.293 -12.556  1.00  0.00           O  
ATOM   4096  NE2 GLN A 256       6.464   5.667 -11.973  1.00  0.00           N  
ATOM   4097  H   GLN A 256       3.142   7.883  -8.017  1.00  0.00           H  
ATOM   4098  HA  GLN A 256       2.785   4.955  -8.141  1.00  0.00           H  
ATOM   4099 1HB  GLN A 256       4.568   4.611  -9.796  1.00  0.00           H  
ATOM   4100 2HB  GLN A 256       3.247   5.544 -10.481  1.00  0.00           H  
ATOM   4101 1HG  GLN A 256       4.551   7.584 -10.109  1.00  0.00           H  
ATOM   4102 2HG  GLN A 256       5.928   6.649  -9.552  1.00  0.00           H  
ATOM   4103 1HE2 GLN A 256       6.801   5.586 -12.916  1.00  0.00           H  
ATOM   4104 2HE2 GLN A 256       6.850   5.097 -11.249  1.00  0.00           H  
ATOM   4105  N   GLY A 257       5.027   4.521  -6.906  1.00  0.00           N  
ATOM   4106  CA  GLY A 257       6.124   4.398  -5.921  1.00  0.00           C  
ATOM   4107  C   GLY A 257       6.656   2.968  -5.772  1.00  0.00           C  
ATOM   4108  O   GLY A 257       6.274   2.080  -6.538  1.00  0.00           O  
ATOM   4109  H   GLY A 257       4.586   3.701  -7.327  1.00  0.00           H  
ATOM   4110 1HA  GLY A 257       6.937   5.058  -6.202  1.00  0.00           H  
ATOM   4111 2HA  GLY A 257       5.793   4.767  -4.956  1.00  0.00           H  
ATOM   4112  N   ILE A 258       7.537   2.748  -4.781  1.00  0.00           N  
ATOM   4113  CA  ILE A 258       8.195   1.439  -4.624  1.00  0.00           C  
ATOM   4114  C   ILE A 258       7.708   0.691  -3.346  1.00  0.00           C  
ATOM   4115  O   ILE A 258       7.582   1.295  -2.272  1.00  0.00           O  
ATOM   4116  CB  ILE A 258       9.735   1.587  -4.544  1.00  0.00           C  
ATOM   4117  CG1 ILE A 258      10.339   2.486  -5.650  1.00  0.00           C  
ATOM   4118  CG2 ILE A 258      10.351   0.190  -4.816  1.00  0.00           C  
ATOM   4119  CD1 ILE A 258      10.154   2.002  -6.985  1.00  0.00           C  
ATOM   4120  H   ILE A 258       7.767   3.510  -4.136  1.00  0.00           H  
ATOM   4121  HA  ILE A 258       7.956   0.829  -5.488  1.00  0.00           H  
ATOM   4122  HB  ILE A 258      10.029   1.971  -3.576  1.00  0.00           H  
ATOM   4123 1HG1 ILE A 258       9.892   3.466  -5.597  1.00  0.00           H  
ATOM   4124 2HG1 ILE A 258      11.409   2.583  -5.464  1.00  0.00           H  
ATOM   4125 1HG2 ILE A 258      11.425   0.265  -4.791  1.00  0.00           H  
ATOM   4126 2HG2 ILE A 258      10.013  -0.533  -4.077  1.00  0.00           H  
ATOM   4127 3HG2 ILE A 258      10.051  -0.149  -5.803  1.00  0.00           H  
ATOM   4128 1HD1 ILE A 258      10.615   2.680  -7.685  1.00  0.00           H  
ATOM   4129 2HD1 ILE A 258      10.607   1.015  -7.089  1.00  0.00           H  
ATOM   4130 3HD1 ILE A 258       9.091   1.948  -7.164  1.00  0.00           H  
ATOM   4131  N   ILE A 259       7.390  -0.608  -3.482  1.00  0.00           N  
ATOM   4132  CA  ILE A 259       6.920  -1.450  -2.360  1.00  0.00           C  
ATOM   4133  C   ILE A 259       7.979  -2.397  -1.844  1.00  0.00           C  
ATOM   4134  O   ILE A 259       8.522  -3.191  -2.611  1.00  0.00           O  
ATOM   4135  CB  ILE A 259       5.726  -2.333  -2.771  1.00  0.00           C  
ATOM   4136  CG1 ILE A 259       4.702  -1.523  -3.253  1.00  0.00           C  
ATOM   4137  CG2 ILE A 259       5.217  -3.152  -1.580  1.00  0.00           C  
ATOM   4138  CD1 ILE A 259       4.276  -0.649  -2.255  1.00  0.00           C  
ATOM   4139  H   ILE A 259       7.523  -1.024  -4.399  1.00  0.00           H  
ATOM   4140  HA  ILE A 259       6.624  -0.802  -1.540  1.00  0.00           H  
ATOM   4141  HB  ILE A 259       6.027  -3.008  -3.573  1.00  0.00           H  
ATOM   4142 1HG1 ILE A 259       5.066  -0.947  -4.101  1.00  0.00           H  
ATOM   4143 2HG1 ILE A 259       3.871  -2.129  -3.559  1.00  0.00           H  
ATOM   4144 1HG2 ILE A 259       4.369  -3.762  -1.889  1.00  0.00           H  
ATOM   4145 2HG2 ILE A 259       6.011  -3.803  -1.216  1.00  0.00           H  
ATOM   4146 3HG2 ILE A 259       4.909  -2.480  -0.782  1.00  0.00           H  
ATOM   4147 1HD1 ILE A 259       3.513  -0.033  -2.632  1.00  0.00           H  
ATOM   4148 2HD1 ILE A 259       3.915  -1.223  -1.442  1.00  0.00           H  
ATOM   4149 3HD1 ILE A 259       5.110  -0.065  -1.933  1.00  0.00           H  
ATOM   4150  N   PHE A 260       8.238  -2.347  -0.535  1.00  0.00           N  
ATOM   4151  CA  PHE A 260       9.250  -3.213   0.055  1.00  0.00           C  
ATOM   4152  C   PHE A 260       8.818  -3.965   1.295  1.00  0.00           C  
ATOM   4153  O   PHE A 260       7.937  -3.537   2.035  1.00  0.00           O  
ATOM   4154  CB  PHE A 260      10.512  -2.456   0.463  1.00  0.00           C  
ATOM   4155  CG  PHE A 260      11.227  -1.808  -0.570  1.00  0.00           C  
ATOM   4156  CD1 PHE A 260      10.992  -0.498  -0.871  1.00  0.00           C  
ATOM   4157  CD2 PHE A 260      12.163  -2.501  -1.258  1.00  0.00           C  
ATOM   4158  CE1 PHE A 260      11.710   0.095  -1.847  1.00  0.00           C  
ATOM   4159  CE2 PHE A 260      12.858  -1.921  -2.232  1.00  0.00           C  
ATOM   4160  CZ  PHE A 260      12.644  -0.624  -2.531  1.00  0.00           C  
ATOM   4161  H   PHE A 260       7.722  -1.689   0.048  1.00  0.00           H  
ATOM   4162  HA  PHE A 260       9.507  -3.936  -0.691  1.00  0.00           H  
ATOM   4163 1HB  PHE A 260      10.244  -1.710   1.180  1.00  0.00           H  
ATOM   4164 2HB  PHE A 260      11.197  -3.147   0.961  1.00  0.00           H  
ATOM   4165  HD1 PHE A 260      10.237   0.061  -0.315  1.00  0.00           H  
ATOM   4166  HD2 PHE A 260      12.344  -3.551  -1.005  1.00  0.00           H  
ATOM   4167  HE1 PHE A 260      11.544   1.139  -2.096  1.00  0.00           H  
ATOM   4168  HE2 PHE A 260      13.597  -2.492  -2.768  1.00  0.00           H  
ATOM   4169  HZ  PHE A 260      13.216  -0.152  -3.317  1.00  0.00           H  
ATOM   4170  N   GLU A 261       9.475  -5.083   1.550  1.00  0.00           N  
ATOM   4171  CA  GLU A 261       9.274  -5.755   2.838  1.00  0.00           C  
ATOM   4172  C   GLU A 261      10.373  -5.373   3.842  1.00  0.00           C  
ATOM   4173  O   GLU A 261      11.560  -5.434   3.522  1.00  0.00           O  
ATOM   4174  CB  GLU A 261       9.200  -7.267   2.664  1.00  0.00           C  
ATOM   4175  CG  GLU A 261       8.985  -8.055   3.966  1.00  0.00           C  
ATOM   4176  CD  GLU A 261       8.835  -9.549   3.754  1.00  0.00           C  
ATOM   4177  OE1 GLU A 261       8.803  -9.994   2.620  1.00  0.00           O  
ATOM   4178  OE2 GLU A 261       8.777 -10.259   4.726  1.00  0.00           O  
ATOM   4179  H   GLU A 261      10.134  -5.430   0.847  1.00  0.00           H  
ATOM   4180  HA  GLU A 261       8.326  -5.427   3.258  1.00  0.00           H  
ATOM   4181 1HB  GLU A 261       8.391  -7.514   1.978  1.00  0.00           H  
ATOM   4182 2HB  GLU A 261      10.125  -7.621   2.211  1.00  0.00           H  
ATOM   4183 1HG  GLU A 261       9.848  -7.888   4.610  1.00  0.00           H  
ATOM   4184 2HG  GLU A 261       8.114  -7.670   4.491  1.00  0.00           H  
ATOM   4185  N   ARG A 262       9.966  -4.967   5.050  1.00  0.00           N  
ATOM   4186  CA  ARG A 262      10.884  -4.607   6.133  1.00  0.00           C  
ATOM   4187  C   ARG A 262      10.395  -5.026   7.521  1.00  0.00           C  
ATOM   4188  O   ARG A 262       9.298  -4.661   7.935  1.00  0.00           O  
ATOM   4189  CB  ARG A 262      11.116  -3.093   6.205  1.00  0.00           C  
ATOM   4190  CG  ARG A 262      12.022  -2.717   7.385  1.00  0.00           C  
ATOM   4191  CD  ARG A 262      12.438  -1.288   7.507  1.00  0.00           C  
ATOM   4192  NE  ARG A 262      11.321  -0.359   7.747  1.00  0.00           N  
ATOM   4193  CZ  ARG A 262      10.694  -0.150   8.933  1.00  0.00           C  
ATOM   4194  NH1 ARG A 262      10.986  -0.844  10.024  1.00  0.00           N  
ATOM   4195  NH2 ARG A 262       9.758   0.784   8.983  1.00  0.00           N  
ATOM   4196  H   ARG A 262       8.965  -4.936   5.231  1.00  0.00           H  
ATOM   4197  HA  ARG A 262      11.840  -5.098   5.946  1.00  0.00           H  
ATOM   4198 1HB  ARG A 262      11.579  -2.740   5.283  1.00  0.00           H  
ATOM   4199 2HB  ARG A 262      10.161  -2.576   6.324  1.00  0.00           H  
ATOM   4200 1HG  ARG A 262      11.476  -2.936   8.292  1.00  0.00           H  
ATOM   4201 2HG  ARG A 262      12.925  -3.330   7.362  1.00  0.00           H  
ATOM   4202 1HD  ARG A 262      13.129  -1.204   8.347  1.00  0.00           H  
ATOM   4203 2HD  ARG A 262      12.941  -0.980   6.591  1.00  0.00           H  
ATOM   4204  HE  ARG A 262      11.033   0.266   6.989  1.00  0.00           H  
ATOM   4205 1HH1 ARG A 262      11.701  -1.595  10.019  1.00  0.00           H  
ATOM   4206 2HH1 ARG A 262      10.497  -0.653  10.881  1.00  0.00           H  
ATOM   4207 1HH2 ARG A 262       9.567   1.322   8.126  1.00  0.00           H  
ATOM   4208 2HH2 ARG A 262       9.266   0.974   9.840  1.00  0.00           H  
ATOM   4209  N   ASP A 263      11.231  -5.754   8.261  1.00  0.00           N  
ATOM   4210  CA  ASP A 263      10.947  -6.135   9.652  1.00  0.00           C  
ATOM   4211  C   ASP A 263       9.558  -6.761   9.867  1.00  0.00           C  
ATOM   4212  O   ASP A 263       8.888  -6.485  10.859  1.00  0.00           O  
ATOM   4213  CB  ASP A 263      11.119  -4.905  10.554  1.00  0.00           C  
ATOM   4214  CG  ASP A 263      12.574  -4.380  10.542  1.00  0.00           C  
ATOM   4215  OD1 ASP A 263      13.471  -5.187  10.475  1.00  0.00           O  
ATOM   4216  OD2 ASP A 263      12.766  -3.173  10.528  1.00  0.00           O  
ATOM   4217  H   ASP A 263      12.109  -6.045   7.852  1.00  0.00           H  
ATOM   4218  HA  ASP A 263      11.690  -6.873   9.953  1.00  0.00           H  
ATOM   4219 1HB  ASP A 263      10.440  -4.111  10.237  1.00  0.00           H  
ATOM   4220 2HB  ASP A 263      10.852  -5.169  11.578  1.00  0.00           H  
ATOM   4221  N   GLY A 264       9.141  -7.624   8.941  1.00  0.00           N  
ATOM   4222  CA  GLY A 264       7.855  -8.320   9.017  1.00  0.00           C  
ATOM   4223  C   GLY A 264       6.653  -7.533   8.463  1.00  0.00           C  
ATOM   4224  O   GLY A 264       5.541  -8.063   8.409  1.00  0.00           O  
ATOM   4225  H   GLY A 264       9.741  -7.806   8.151  1.00  0.00           H  
ATOM   4226 1HA  GLY A 264       7.936  -9.263   8.476  1.00  0.00           H  
ATOM   4227 2HA  GLY A 264       7.657  -8.577  10.056  1.00  0.00           H  
ATOM   4228  N   GLU A 265       6.868  -6.289   8.033  1.00  0.00           N  
ATOM   4229  CA  GLU A 265       5.794  -5.447   7.511  1.00  0.00           C  
ATOM   4230  C   GLU A 265       6.043  -5.069   6.066  1.00  0.00           C  
ATOM   4231  O   GLU A 265       7.182  -5.063   5.597  1.00  0.00           O  
ATOM   4232  CB  GLU A 265       5.648  -4.162   8.342  1.00  0.00           C  
ATOM   4233  CG  GLU A 265       5.241  -4.392   9.800  1.00  0.00           C  
ATOM   4234  CD  GLU A 265       5.079  -3.109  10.613  1.00  0.00           C  
ATOM   4235  OE1 GLU A 265       5.291  -2.041  10.087  1.00  0.00           O  
ATOM   4236  OE2 GLU A 265       4.729  -3.212  11.766  1.00  0.00           O  
ATOM   4237  H   GLU A 265       7.799  -5.883   8.102  1.00  0.00           H  
ATOM   4238  HA  GLU A 265       4.858  -6.003   7.558  1.00  0.00           H  
ATOM   4239 1HB  GLU A 265       6.600  -3.625   8.340  1.00  0.00           H  
ATOM   4240 2HB  GLU A 265       4.905  -3.511   7.879  1.00  0.00           H  
ATOM   4241 1HG  GLU A 265       4.302  -4.943   9.816  1.00  0.00           H  
ATOM   4242 2HG  GLU A 265       6.002  -5.017  10.272  1.00  0.00           H  
ATOM   4243  N   ILE A 266       4.984  -4.745   5.345  1.00  0.00           N  
ATOM   4244  CA  ILE A 266       5.180  -4.286   3.984  1.00  0.00           C  
ATOM   4245  C   ILE A 266       4.997  -2.773   4.006  1.00  0.00           C  
ATOM   4246  O   ILE A 266       4.055  -2.277   4.635  1.00  0.00           O  
ATOM   4247  CB  ILE A 266       4.211  -4.933   2.990  1.00  0.00           C  
ATOM   4248  CG1 ILE A 266       4.204  -6.441   3.124  1.00  0.00           C  
ATOM   4249  CG2 ILE A 266       4.737  -4.623   1.589  1.00  0.00           C  
ATOM   4250  CD1 ILE A 266       5.519  -7.086   2.872  1.00  0.00           C  
ATOM   4251  H   ILE A 266       4.058  -4.792   5.749  1.00  0.00           H  
ATOM   4252  HA  ILE A 266       6.196  -4.502   3.662  1.00  0.00           H  
ATOM   4253  HB  ILE A 266       3.211  -4.561   3.138  1.00  0.00           H  
ATOM   4254 1HG1 ILE A 266       3.889  -6.695   4.133  1.00  0.00           H  
ATOM   4255 2HG1 ILE A 266       3.480  -6.848   2.417  1.00  0.00           H  
ATOM   4256 1HG2 ILE A 266       4.092  -5.086   0.845  1.00  0.00           H  
ATOM   4257 2HG2 ILE A 266       4.772  -3.552   1.434  1.00  0.00           H  
ATOM   4258 3HG2 ILE A 266       5.743  -5.026   1.484  1.00  0.00           H  
ATOM   4259 1HD1 ILE A 266       5.429  -8.167   2.992  1.00  0.00           H  
ATOM   4260 2HD1 ILE A 266       5.851  -6.863   1.855  1.00  0.00           H  
ATOM   4261 3HD1 ILE A 266       6.239  -6.704   3.577  1.00  0.00           H  
ATOM   4262  N   ILE A 267       5.929  -2.061   3.389  1.00  0.00           N  
ATOM   4263  CA  ILE A 267       5.990  -0.604   3.332  1.00  0.00           C  
ATOM   4264  C   ILE A 267       6.000  -0.009   1.923  1.00  0.00           C  
ATOM   4265  O   ILE A 267       6.508  -0.603   0.970  1.00  0.00           O  
ATOM   4266  CB  ILE A 267       7.258  -0.134   4.064  1.00  0.00           C  
ATOM   4267  CG1 ILE A 267       8.459  -0.843   3.407  1.00  0.00           C  
ATOM   4268  CG2 ILE A 267       7.188  -0.421   5.574  1.00  0.00           C  
ATOM   4269  CD1 ILE A 267       9.808  -0.363   3.801  1.00  0.00           C  
ATOM   4270  H   ILE A 267       6.660  -2.580   2.907  1.00  0.00           H  
ATOM   4271  HA  ILE A 267       5.119  -0.205   3.844  1.00  0.00           H  
ATOM   4272  HB  ILE A 267       7.377   0.933   3.906  1.00  0.00           H  
ATOM   4273 1HG1 ILE A 267       8.408  -1.886   3.700  1.00  0.00           H  
ATOM   4274 2HG1 ILE A 267       8.361  -0.773   2.328  1.00  0.00           H  
ATOM   4275 1HG2 ILE A 267       8.108  -0.072   6.049  1.00  0.00           H  
ATOM   4276 2HG2 ILE A 267       6.346   0.102   6.006  1.00  0.00           H  
ATOM   4277 3HG2 ILE A 267       7.078  -1.494   5.748  1.00  0.00           H  
ATOM   4278 1HD1 ILE A 267      10.574  -0.953   3.310  1.00  0.00           H  
ATOM   4279 2HD1 ILE A 267       9.905   0.662   3.496  1.00  0.00           H  
ATOM   4280 3HD1 ILE A 267       9.929  -0.445   4.878  1.00  0.00           H  
ATOM   4281  N   PHE A 268       5.459   1.204   1.808  1.00  0.00           N  
ATOM   4282  CA  PHE A 268       5.456   1.945   0.542  1.00  0.00           C  
ATOM   4283  C   PHE A 268       6.267   3.216   0.669  1.00  0.00           C  
ATOM   4284  O   PHE A 268       6.128   3.976   1.636  1.00  0.00           O  
ATOM   4285  CB  PHE A 268       4.012   2.200   0.068  1.00  0.00           C  
ATOM   4286  CG  PHE A 268       3.752   3.077  -1.165  1.00  0.00           C  
ATOM   4287  CD1 PHE A 268       4.234   2.748  -2.388  1.00  0.00           C  
ATOM   4288  CD2 PHE A 268       2.908   4.180  -1.104  1.00  0.00           C  
ATOM   4289  CE1 PHE A 268       3.913   3.455  -3.475  1.00  0.00           C  
ATOM   4290  CE2 PHE A 268       2.598   4.900  -2.216  1.00  0.00           C  
ATOM   4291  CZ  PHE A 268       3.110   4.523  -3.408  1.00  0.00           C  
ATOM   4292  H   PHE A 268       5.037   1.633   2.635  1.00  0.00           H  
ATOM   4293  HA  PHE A 268       5.940   1.331  -0.216  1.00  0.00           H  
ATOM   4294 1HB  PHE A 268       3.603   1.260  -0.181  1.00  0.00           H  
ATOM   4295 2HB  PHE A 268       3.439   2.572   0.876  1.00  0.00           H  
ATOM   4296  HD1 PHE A 268       4.881   1.915  -2.504  1.00  0.00           H  
ATOM   4297  HD2 PHE A 268       2.482   4.469  -0.182  1.00  0.00           H  
ATOM   4298  HE1 PHE A 268       4.299   3.149  -4.420  1.00  0.00           H  
ATOM   4299  HE2 PHE A 268       1.940   5.758  -2.149  1.00  0.00           H  
ATOM   4300  HZ  PHE A 268       2.876   5.066  -4.312  1.00  0.00           H  
ATOM   4301  N   ARG A 269       7.174   3.398  -0.293  1.00  0.00           N  
ATOM   4302  CA  ARG A 269       8.059   4.549  -0.342  1.00  0.00           C  
ATOM   4303  C   ARG A 269       7.772   5.419  -1.556  1.00  0.00           C  
ATOM   4304  O   ARG A 269       7.785   4.953  -2.707  1.00  0.00           O  
ATOM   4305  CB  ARG A 269       9.508   4.105  -0.368  1.00  0.00           C  
ATOM   4306  CG  ARG A 269       9.996   3.413   0.914  1.00  0.00           C  
ATOM   4307  CD  ARG A 269      11.436   2.972   0.829  1.00  0.00           C  
ATOM   4308  NE  ARG A 269      11.911   2.420   2.092  1.00  0.00           N  
ATOM   4309  CZ  ARG A 269      13.071   1.758   2.283  1.00  0.00           C  
ATOM   4310  NH1 ARG A 269      13.875   1.519   1.294  1.00  0.00           N  
ATOM   4311  NH2 ARG A 269      13.381   1.362   3.500  1.00  0.00           N  
ATOM   4312  H   ARG A 269       7.249   2.701  -1.033  1.00  0.00           H  
ATOM   4313  HA  ARG A 269       7.902   5.138   0.552  1.00  0.00           H  
ATOM   4314 1HB  ARG A 269       9.671   3.423  -1.207  1.00  0.00           H  
ATOM   4315 2HB  ARG A 269      10.137   4.976  -0.522  1.00  0.00           H  
ATOM   4316 1HG  ARG A 269       9.895   4.100   1.739  1.00  0.00           H  
ATOM   4317 2HG  ARG A 269       9.385   2.530   1.109  1.00  0.00           H  
ATOM   4318 1HD  ARG A 269      11.538   2.218   0.073  1.00  0.00           H  
ATOM   4319 2HD  ARG A 269      12.067   3.822   0.570  1.00  0.00           H  
ATOM   4320  HE  ARG A 269      11.351   2.580   2.936  1.00  0.00           H  
ATOM   4321 1HH1 ARG A 269      13.628   1.822   0.369  1.00  0.00           H  
ATOM   4322 2HH1 ARG A 269      14.752   1.031   1.458  1.00  0.00           H  
ATOM   4323 1HH2 ARG A 269      12.728   1.579   4.260  1.00  0.00           H  
ATOM   4324 2HH2 ARG A 269      14.239   0.870   3.684  1.00  0.00           H  
ATOM   4325  N   HIS A 270       7.477   6.687  -1.299  1.00  0.00           N  
ATOM   4326  CA  HIS A 270       7.146   7.587  -2.398  1.00  0.00           C  
ATOM   4327  C   HIS A 270       7.281   9.052  -2.015  1.00  0.00           C  
ATOM   4328  O   HIS A 270       7.168   9.392  -0.838  1.00  0.00           O  
ATOM   4329  CB  HIS A 270       5.707   7.345  -2.797  1.00  0.00           C  
ATOM   4330  CG  HIS A 270       4.819   7.803  -1.715  1.00  0.00           C  
ATOM   4331  ND1 HIS A 270       4.258   9.051  -1.698  1.00  0.00           N  
ATOM   4332  CD2 HIS A 270       4.469   7.227  -0.572  1.00  0.00           C  
ATOM   4333  CE1 HIS A 270       3.586   9.212  -0.600  1.00  0.00           C  
ATOM   4334  NE2 HIS A 270       3.695   8.131   0.110  1.00  0.00           N  
ATOM   4335  H   HIS A 270       7.469   6.997  -0.323  1.00  0.00           H  
ATOM   4336  HA  HIS A 270       7.800   7.392  -3.247  1.00  0.00           H  
ATOM   4337 1HB  HIS A 270       5.504   7.892  -3.704  1.00  0.00           H  
ATOM   4338 2HB  HIS A 270       5.529   6.291  -2.987  1.00  0.00           H  
ATOM   4339  HD1 HIS A 270       4.371   9.783  -2.384  1.00  0.00           H  
ATOM   4340  HD2 HIS A 270       4.705   6.254  -0.132  1.00  0.00           H  
ATOM   4341  HE1 HIS A 270       3.066  10.138  -0.411  1.00  0.00           H  
ATOM   4342  N   ALA A 271       7.439   9.923  -3.012  1.00  0.00           N  
ATOM   4343  CA  ALA A 271       7.371  11.375  -2.800  1.00  0.00           C  
ATOM   4344  C   ALA A 271       5.969  11.784  -2.348  1.00  0.00           C  
ATOM   4345  O   ALA A 271       4.991  11.301  -2.921  1.00  0.00           O  
ATOM   4346  CB  ALA A 271       7.740  12.099  -4.078  1.00  0.00           C  
ATOM   4347  H   ALA A 271       7.573   9.568  -3.950  1.00  0.00           H  
ATOM   4348  HA  ALA A 271       8.068  11.665  -2.035  1.00  0.00           H  
ATOM   4349 1HB  ALA A 271       7.702  13.162  -3.895  1.00  0.00           H  
ATOM   4350 2HB  ALA A 271       8.751  11.823  -4.385  1.00  0.00           H  
ATOM   4351 3HB  ALA A 271       7.046  11.839  -4.862  1.00  0.00           H  
ATOM   4352  N   SER A 272       5.862  12.739  -1.419  1.00  0.00           N  
ATOM   4353  CA  SER A 272       4.566  13.283  -0.994  1.00  0.00           C  
ATOM   4354  C   SER A 272       4.549  14.807  -1.090  1.00  0.00           C  
ATOM   4355  O   SER A 272       5.596  15.422  -1.045  1.00  0.00           O  
ATOM   4356  CB  SER A 272       4.276  12.865   0.442  1.00  0.00           C  
ATOM   4357  OG  SER A 272       5.226  13.385   1.369  1.00  0.00           O  
ATOM   4358  H   SER A 272       6.694  13.038  -0.926  1.00  0.00           H  
ATOM   4359  HA  SER A 272       3.788  12.882  -1.645  1.00  0.00           H  
ATOM   4360 1HB  SER A 272       3.277  13.199   0.718  1.00  0.00           H  
ATOM   4361 2HB  SER A 272       4.288  11.792   0.509  1.00  0.00           H  
ATOM   4362  HG  SER A 272       6.057  12.889   1.191  1.00  0.00           H  
ATOM   4363  N   TYR A 273       3.365  15.416  -1.195  1.00  0.00           N  
ATOM   4364  CA  TYR A 273       3.210  16.887  -1.246  1.00  0.00           C  
ATOM   4365  C   TYR A 273       2.537  17.465  -0.041  1.00  0.00           C  
ATOM   4366  O   TYR A 273       2.915  18.523   0.452  1.00  0.00           O  
ATOM   4367  CB  TYR A 273       2.403  17.380  -2.444  1.00  0.00           C  
ATOM   4368  CG  TYR A 273       2.091  18.877  -2.400  1.00  0.00           C  
ATOM   4369  CD1 TYR A 273       3.094  19.838  -2.535  1.00  0.00           C  
ATOM   4370  CD2 TYR A 273       0.781  19.285  -2.239  1.00  0.00           C  
ATOM   4371  CE1 TYR A 273       2.780  21.181  -2.513  1.00  0.00           C  
ATOM   4372  CE2 TYR A 273       0.464  20.626  -2.217  1.00  0.00           C  
ATOM   4373  CZ  TYR A 273       1.458  21.574  -2.355  1.00  0.00           C  
ATOM   4374  OH  TYR A 273       1.140  22.913  -2.337  1.00  0.00           O  
ATOM   4375  H   TYR A 273       2.543  14.835  -1.247  1.00  0.00           H  
ATOM   4376  HA  TYR A 273       4.202  17.328  -1.314  1.00  0.00           H  
ATOM   4377 1HB  TYR A 273       2.947  17.228  -3.342  1.00  0.00           H  
ATOM   4378 2HB  TYR A 273       1.467  16.829  -2.517  1.00  0.00           H  
ATOM   4379  HD1 TYR A 273       4.115  19.542  -2.656  1.00  0.00           H  
ATOM   4380  HD2 TYR A 273      -0.002  18.543  -2.130  1.00  0.00           H  
ATOM   4381  HE1 TYR A 273       3.565  21.927  -2.622  1.00  0.00           H  
ATOM   4382  HE2 TYR A 273      -0.574  20.936  -2.092  1.00  0.00           H  
ATOM   4383  HH  TYR A 273       0.188  23.014  -2.245  1.00  0.00           H  
ATOM   4384  N   LYS A 274       1.486  16.801   0.386  1.00  0.00           N  
ATOM   4385  CA  LYS A 274       0.621  17.336   1.400  1.00  0.00           C  
ATOM   4386  C   LYS A 274       1.393  17.825   2.616  1.00  0.00           C  
ATOM   4387  O   LYS A 274       2.318  17.168   3.137  1.00  0.00           O  
ATOM   4388  CB  LYS A 274      -0.422  16.282   1.761  1.00  0.00           C  
ATOM   4389  CG  LYS A 274      -1.393  15.992   0.592  1.00  0.00           C  
ATOM   4390  CD  LYS A 274      -2.465  14.969   0.951  1.00  0.00           C  
ATOM   4391  CE  LYS A 274      -3.385  14.699  -0.246  1.00  0.00           C  
ATOM   4392  NZ  LYS A 274      -4.454  13.712   0.076  1.00  0.00           N  
ATOM   4393  H   LYS A 274       1.255  15.919  -0.034  1.00  0.00           H  
ATOM   4394  HA  LYS A 274       0.098  18.197   0.979  1.00  0.00           H  
ATOM   4395 1HB  LYS A 274       0.073  15.349   2.036  1.00  0.00           H  
ATOM   4396 2HB  LYS A 274      -1.001  16.619   2.623  1.00  0.00           H  
ATOM   4397 1HG  LYS A 274      -1.880  16.921   0.292  1.00  0.00           H  
ATOM   4398 2HG  LYS A 274      -0.825  15.617  -0.260  1.00  0.00           H  
ATOM   4399 1HD  LYS A 274      -1.997  14.036   1.260  1.00  0.00           H  
ATOM   4400 2HD  LYS A 274      -3.065  15.346   1.780  1.00  0.00           H  
ATOM   4401 1HE  LYS A 274      -3.850  15.635  -0.552  1.00  0.00           H  
ATOM   4402 2HE  LYS A 274      -2.787  14.313  -1.078  1.00  0.00           H  
ATOM   4403 1HZ  LYS A 274      -5.033  13.570  -0.740  1.00  0.00           H  
ATOM   4404 2HZ  LYS A 274      -4.033  12.834   0.346  1.00  0.00           H  
ATOM   4405 3HZ  LYS A 274      -5.023  14.060   0.835  1.00  0.00           H  
ATOM   4406  N   LYS A 275       1.000  19.017   3.049  1.00  0.00           N  
ATOM   4407  CA  LYS A 275       1.628  19.689   4.158  1.00  0.00           C  
ATOM   4408  C   LYS A 275       1.248  18.947   5.427  1.00  0.00           C  
ATOM   4409  O   LYS A 275       0.165  18.367   5.484  1.00  0.00           O  
ATOM   4410  CB  LYS A 275       1.145  21.143   4.221  1.00  0.00           C  
ATOM   4411  CG  LYS A 275       1.446  22.000   2.972  1.00  0.00           C  
ATOM   4412  CD  LYS A 275       2.941  22.285   2.769  1.00  0.00           C  
ATOM   4413  CE  LYS A 275       3.135  23.287   1.612  1.00  0.00           C  
ATOM   4414  NZ  LYS A 275       4.572  23.630   1.369  1.00  0.00           N  
ATOM   4415  H   LYS A 275       0.241  19.479   2.569  1.00  0.00           H  
ATOM   4416  HA  LYS A 275       2.703  19.654   3.998  1.00  0.00           H  
ATOM   4417 1HB  LYS A 275       0.065  21.151   4.364  1.00  0.00           H  
ATOM   4418 2HB  LYS A 275       1.580  21.644   5.080  1.00  0.00           H  
ATOM   4419 1HG  LYS A 275       1.078  21.477   2.087  1.00  0.00           H  
ATOM   4420 2HG  LYS A 275       0.917  22.950   3.052  1.00  0.00           H  
ATOM   4421 1HD  LYS A 275       3.371  22.695   3.682  1.00  0.00           H  
ATOM   4422 2HD  LYS A 275       3.463  21.354   2.521  1.00  0.00           H  
ATOM   4423 1HE  LYS A 275       2.715  22.862   0.698  1.00  0.00           H  
ATOM   4424 2HE  LYS A 275       2.596  24.201   1.857  1.00  0.00           H  
ATOM   4425 1HZ  LYS A 275       4.630  24.291   0.613  1.00  0.00           H  
ATOM   4426 2HZ  LYS A 275       4.973  24.034   2.200  1.00  0.00           H  
ATOM   4427 3HZ  LYS A 275       5.104  22.790   1.109  1.00  0.00           H  
ATOM   4428  N   SER A 276       2.118  18.923   6.440  1.00  0.00           N  
ATOM   4429  CA  SER A 276       3.414  19.607   6.516  1.00  0.00           C  
ATOM   4430  C   SER A 276       4.604  18.731   6.126  1.00  0.00           C  
ATOM   4431  O   SER A 276       5.726  19.029   6.527  1.00  0.00           O  
ATOM   4432  CB  SER A 276       3.625  20.137   7.920  1.00  0.00           C  
ATOM   4433  OG  SER A 276       3.645  19.097   8.855  1.00  0.00           O  
ATOM   4434  H   SER A 276       1.851  18.384   7.251  1.00  0.00           H  
ATOM   4435  HA  SER A 276       3.408  20.470   5.859  1.00  0.00           H  
ATOM   4436 1HB  SER A 276       4.567  20.687   7.964  1.00  0.00           H  
ATOM   4437 2HB  SER A 276       2.827  20.835   8.168  1.00  0.00           H  
ATOM   4438  HG  SER A 276       4.380  18.526   8.606  1.00  0.00           H  
ATOM   4439  N   SER A 277       4.373  17.621   5.415  1.00  0.00           N  
ATOM   4440  CA  SER A 277       5.483  16.732   5.090  1.00  0.00           C  
ATOM   4441  C   SER A 277       6.198  17.085   3.787  1.00  0.00           C  
ATOM   4442  O   SER A 277       7.393  17.382   3.785  1.00  0.00           O  
ATOM   4443  CB  SER A 277       4.955  15.307   4.989  1.00  0.00           C  
ATOM   4444  OG  SER A 277       4.511  14.835   6.236  1.00  0.00           O  
ATOM   4445  H   SER A 277       3.447  17.419   5.038  1.00  0.00           H  
ATOM   4446  HA  SER A 277       6.211  16.784   5.901  1.00  0.00           H  
ATOM   4447 1HB  SER A 277       4.122  15.292   4.283  1.00  0.00           H  
ATOM   4448 2HB  SER A 277       5.712  14.651   4.591  1.00  0.00           H  
ATOM   4449  HG  SER A 277       4.289  13.910   6.100  1.00  0.00           H  
ATOM   4450  N   GLN A 278       5.471  17.077   2.689  1.00  0.00           N  
ATOM   4451  CA  GLN A 278       6.060  17.329   1.370  1.00  0.00           C  
ATOM   4452  C   GLN A 278       7.440  16.644   1.090  1.00  0.00           C  
ATOM   4453  O   GLN A 278       8.396  17.342   0.728  1.00  0.00           O  
ATOM   4454  CB  GLN A 278       6.201  18.837   1.176  1.00  0.00           C  
ATOM   4455  CG  GLN A 278       6.668  19.252  -0.189  1.00  0.00           C  
ATOM   4456  CD  GLN A 278       6.732  20.732  -0.317  1.00  0.00           C  
ATOM   4457  OE1 GLN A 278       6.092  21.459   0.474  1.00  0.00           O  
ATOM   4458  NE2 GLN A 278       7.501  21.211  -1.282  1.00  0.00           N  
ATOM   4459  H   GLN A 278       4.467  16.901   2.763  1.00  0.00           H  
ATOM   4460  HA  GLN A 278       5.353  16.974   0.648  1.00  0.00           H  
ATOM   4461 1HB  GLN A 278       5.235  19.309   1.358  1.00  0.00           H  
ATOM   4462 2HB  GLN A 278       6.904  19.234   1.908  1.00  0.00           H  
ATOM   4463 1HG  GLN A 278       7.658  18.848  -0.381  1.00  0.00           H  
ATOM   4464 2HG  GLN A 278       5.963  18.878  -0.916  1.00  0.00           H  
ATOM   4465 1HE2 GLN A 278       7.599  22.199  -1.394  1.00  0.00           H  
ATOM   4466 2HE2 GLN A 278       8.001  20.567  -1.915  1.00  0.00           H  
ATOM   4467  N   TYR A 279       7.568  15.308   1.267  1.00  0.00           N  
ATOM   4468  CA  TYR A 279       8.895  14.646   1.104  1.00  0.00           C  
ATOM   4469  C   TYR A 279       8.782  13.158   0.730  1.00  0.00           C  
ATOM   4470  O   TYR A 279       7.682  12.610   0.739  1.00  0.00           O  
ATOM   4471  CB  TYR A 279       9.774  14.795   2.374  1.00  0.00           C  
ATOM   4472  CG  TYR A 279       9.405  13.966   3.623  1.00  0.00           C  
ATOM   4473  CD1 TYR A 279      10.025  12.781   3.811  1.00  0.00           C  
ATOM   4474  CD2 TYR A 279       8.515  14.390   4.554  1.00  0.00           C  
ATOM   4475  CE1 TYR A 279       9.768  12.000   4.915  1.00  0.00           C  
ATOM   4476  CE2 TYR A 279       8.232  13.628   5.670  1.00  0.00           C  
ATOM   4477  CZ  TYR A 279       8.859  12.432   5.851  1.00  0.00           C  
ATOM   4478  OH  TYR A 279       8.593  11.667   6.967  1.00  0.00           O  
ATOM   4479  H   TYR A 279       6.739  14.765   1.483  1.00  0.00           H  
ATOM   4480  HA  TYR A 279       9.415  15.127   0.281  1.00  0.00           H  
ATOM   4481 1HB  TYR A 279      10.801  14.550   2.117  1.00  0.00           H  
ATOM   4482 2HB  TYR A 279       9.774  15.845   2.670  1.00  0.00           H  
ATOM   4483  HD1 TYR A 279      10.740  12.463   3.076  1.00  0.00           H  
ATOM   4484  HD2 TYR A 279       8.042  15.308   4.429  1.00  0.00           H  
ATOM   4485  HE1 TYR A 279      10.285  11.051   5.042  1.00  0.00           H  
ATOM   4486  HE2 TYR A 279       7.513  13.990   6.409  1.00  0.00           H  
ATOM   4487  HH  TYR A 279       7.961  12.128   7.527  1.00  0.00           H  
ATOM   4488  N   VAL A 280       9.913  12.501   0.402  1.00  0.00           N  
ATOM   4489  CA  VAL A 280       9.906  11.050   0.127  1.00  0.00           C  
ATOM   4490  C   VAL A 280       9.841  10.274   1.436  1.00  0.00           C  
ATOM   4491  O   VAL A 280      10.763  10.296   2.262  1.00  0.00           O  
ATOM   4492  CB  VAL A 280      11.148  10.600  -0.642  1.00  0.00           C  
ATOM   4493  CG1 VAL A 280      11.091   9.113  -0.838  1.00  0.00           C  
ATOM   4494  CG2 VAL A 280      11.262  11.314  -2.000  1.00  0.00           C  
ATOM   4495  H   VAL A 280      10.787  13.023   0.343  1.00  0.00           H  
ATOM   4496  HA  VAL A 280       9.032  10.793  -0.433  1.00  0.00           H  
ATOM   4497  HB  VAL A 280      12.012  10.828  -0.039  1.00  0.00           H  
ATOM   4498 1HG1 VAL A 280      11.992   8.797  -1.329  1.00  0.00           H  
ATOM   4499 2HG1 VAL A 280      11.011   8.639   0.110  1.00  0.00           H  
ATOM   4500 3HG1 VAL A 280      10.224   8.849  -1.442  1.00  0.00           H  
ATOM   4501 1HG2 VAL A 280      12.168  10.977  -2.509  1.00  0.00           H  
ATOM   4502 2HG2 VAL A 280      10.398  11.076  -2.609  1.00  0.00           H  
ATOM   4503 3HG2 VAL A 280      11.315  12.395  -1.846  1.00  0.00           H  
ATOM   4504  N   VAL A 281       8.735   9.580   1.619  1.00  0.00           N  
ATOM   4505  CA  VAL A 281       8.410   8.992   2.906  1.00  0.00           C  
ATOM   4506  C   VAL A 281       8.047   7.517   2.870  1.00  0.00           C  
ATOM   4507  O   VAL A 281       7.491   7.028   1.884  1.00  0.00           O  
ATOM   4508  CB  VAL A 281       7.226   9.796   3.479  1.00  0.00           C  
ATOM   4509  CG1 VAL A 281       6.015   9.604   2.589  1.00  0.00           C  
ATOM   4510  CG2 VAL A 281       6.935   9.401   4.920  1.00  0.00           C  
ATOM   4511  H   VAL A 281       8.059   9.548   0.854  1.00  0.00           H  
ATOM   4512  HA  VAL A 281       9.271   9.116   3.561  1.00  0.00           H  
ATOM   4513  HB  VAL A 281       7.480  10.856   3.446  1.00  0.00           H  
ATOM   4514 1HG1 VAL A 281       5.183  10.197   2.962  1.00  0.00           H  
ATOM   4515 2HG1 VAL A 281       6.257   9.922   1.569  1.00  0.00           H  
ATOM   4516 3HG1 VAL A 281       5.733   8.548   2.581  1.00  0.00           H  
ATOM   4517 1HG2 VAL A 281       6.113  10.006   5.296  1.00  0.00           H  
ATOM   4518 2HG2 VAL A 281       6.661   8.367   4.980  1.00  0.00           H  
ATOM   4519 3HG2 VAL A 281       7.817   9.573   5.530  1.00  0.00           H  
ATOM   4520  N   GLU A 282       8.439   6.809   3.939  1.00  0.00           N  
ATOM   4521  CA  GLU A 282       8.123   5.396   4.151  1.00  0.00           C  
ATOM   4522  C   GLU A 282       7.033   5.162   5.201  1.00  0.00           C  
ATOM   4523  O   GLU A 282       7.226   5.489   6.376  1.00  0.00           O  
ATOM   4524  CB  GLU A 282       9.350   4.649   4.648  1.00  0.00           C  
ATOM   4525  CG  GLU A 282       9.091   3.204   4.906  1.00  0.00           C  
ATOM   4526  CD  GLU A 282      10.270   2.492   5.434  1.00  0.00           C  
ATOM   4527  OE1 GLU A 282      11.246   2.449   4.743  1.00  0.00           O  
ATOM   4528  OE2 GLU A 282      10.198   1.939   6.502  1.00  0.00           O  
ATOM   4529  H   GLU A 282       8.933   7.299   4.670  1.00  0.00           H  
ATOM   4530  HA  GLU A 282       7.786   4.972   3.208  1.00  0.00           H  
ATOM   4531 1HB  GLU A 282      10.160   4.735   3.930  1.00  0.00           H  
ATOM   4532 2HB  GLU A 282       9.693   5.098   5.578  1.00  0.00           H  
ATOM   4533 1HG  GLU A 282       8.268   3.100   5.614  1.00  0.00           H  
ATOM   4534 2HG  GLU A 282       8.784   2.755   3.967  1.00  0.00           H  
ATOM   4535  N   VAL A 283       5.910   4.584   4.778  1.00  0.00           N  
ATOM   4536  CA  VAL A 283       4.785   4.286   5.675  1.00  0.00           C  
ATOM   4537  C   VAL A 283       4.279   2.846   5.398  1.00  0.00           C  
ATOM   4538  O   VAL A 283       4.284   2.428   4.238  1.00  0.00           O  
ATOM   4539  CB  VAL A 283       3.647   5.320   5.483  1.00  0.00           C  
ATOM   4540  CG1 VAL A 283       2.463   5.038   6.375  1.00  0.00           C  
ATOM   4541  CG2 VAL A 283       4.157   6.725   5.690  1.00  0.00           C  
ATOM   4542  H   VAL A 283       5.844   4.362   3.780  1.00  0.00           H  
ATOM   4543  HA  VAL A 283       5.142   4.380   6.695  1.00  0.00           H  
ATOM   4544  HB  VAL A 283       3.327   5.244   4.586  1.00  0.00           H  
ATOM   4545 1HG1 VAL A 283       1.677   5.762   6.166  1.00  0.00           H  
ATOM   4546 2HG1 VAL A 283       2.091   4.041   6.170  1.00  0.00           H  
ATOM   4547 3HG1 VAL A 283       2.756   5.119   7.413  1.00  0.00           H  
ATOM   4548 1HG2 VAL A 283       3.348   7.430   5.509  1.00  0.00           H  
ATOM   4549 2HG2 VAL A 283       4.526   6.842   6.709  1.00  0.00           H  
ATOM   4550 3HG2 VAL A 283       4.950   6.917   4.987  1.00  0.00           H  
ATOM   4551  N   PRO A 284       3.898   2.035   6.412  1.00  0.00           N  
ATOM   4552  CA  PRO A 284       3.316   0.709   6.233  1.00  0.00           C  
ATOM   4553  C   PRO A 284       2.163   0.774   5.253  1.00  0.00           C  
ATOM   4554  O   PRO A 284       1.313   1.679   5.302  1.00  0.00           O  
ATOM   4555  CB  PRO A 284       2.878   0.348   7.645  1.00  0.00           C  
ATOM   4556  CG  PRO A 284       3.880   1.070   8.524  1.00  0.00           C  
ATOM   4557  CD  PRO A 284       4.144   2.390   7.828  1.00  0.00           C  
ATOM   4558  HA  PRO A 284       4.079   0.003   5.884  1.00  0.00           H  
ATOM   4559 1HB  PRO A 284       1.843   0.668   7.819  1.00  0.00           H  
ATOM   4560 2HB  PRO A 284       2.909  -0.746   7.780  1.00  0.00           H  
ATOM   4561 1HG  PRO A 284       3.471   1.194   9.541  1.00  0.00           H  
ATOM   4562 2HG  PRO A 284       4.790   0.446   8.632  1.00  0.00           H  
ATOM   4563 1HD  PRO A 284       3.448   3.136   8.195  1.00  0.00           H  
ATOM   4564 2HD  PRO A 284       5.197   2.661   7.999  1.00  0.00           H  
ATOM   4565  N   LEU A 285       2.094  -0.232   4.399  1.00  0.00           N  
ATOM   4566  CA  LEU A 285       1.127  -0.199   3.324  1.00  0.00           C  
ATOM   4567  C   LEU A 285      -0.292  -0.088   3.767  1.00  0.00           C  
ATOM   4568  O   LEU A 285      -1.101   0.562   3.094  1.00  0.00           O  
ATOM   4569  CB  LEU A 285       1.095  -1.483   2.541  1.00  0.00           C  
ATOM   4570  CG  LEU A 285       2.227  -1.841   1.850  1.00  0.00           C  
ATOM   4571  CD1 LEU A 285       1.860  -3.041   1.068  1.00  0.00           C  
ATOM   4572  CD2 LEU A 285       2.688  -0.755   1.200  1.00  0.00           C  
ATOM   4573  H   LEU A 285       2.788  -0.979   4.449  1.00  0.00           H  
ATOM   4574  HA  LEU A 285       1.370   0.640   2.680  1.00  0.00           H  
ATOM   4575 1HB  LEU A 285       0.894  -2.295   3.238  1.00  0.00           H  
ATOM   4576 2HB  LEU A 285       0.270  -1.445   1.835  1.00  0.00           H  
ATOM   4577  HG  LEU A 285       2.980  -2.137   2.493  1.00  0.00           H  
ATOM   4578 1HD1 LEU A 285       2.677  -3.379   0.474  1.00  0.00           H  
ATOM   4579 2HD1 LEU A 285       1.544  -3.818   1.740  1.00  0.00           H  
ATOM   4580 3HD1 LEU A 285       1.057  -2.786   0.441  1.00  0.00           H  
ATOM   4581 1HD2 LEU A 285       3.576  -1.017   0.662  1.00  0.00           H  
ATOM   4582 2HD2 LEU A 285       1.962  -0.438   0.596  1.00  0.00           H  
ATOM   4583 3HD2 LEU A 285       2.916   0.019   1.928  1.00  0.00           H  
ATOM   4584  N   LEU A 286      -0.596  -0.779   4.855  1.00  0.00           N  
ATOM   4585  CA  LEU A 286      -1.936  -0.855   5.368  1.00  0.00           C  
ATOM   4586  C   LEU A 286      -2.433   0.525   5.778  1.00  0.00           C  
ATOM   4587  O   LEU A 286      -3.619   0.823   5.651  1.00  0.00           O  
ATOM   4588  CB  LEU A 286      -2.006  -1.847   6.520  1.00  0.00           C  
ATOM   4589  CG  LEU A 286      -3.422  -2.199   7.003  1.00  0.00           C  
ATOM   4590  CD1 LEU A 286      -4.213  -2.830   5.852  1.00  0.00           C  
ATOM   4591  CD2 LEU A 286      -3.331  -3.144   8.184  1.00  0.00           C  
ATOM   4592  H   LEU A 286       0.145  -1.267   5.336  1.00  0.00           H  
ATOM   4593  HA  LEU A 286      -2.572  -1.246   4.583  1.00  0.00           H  
ATOM   4594 1HB  LEU A 286      -1.516  -2.770   6.214  1.00  0.00           H  
ATOM   4595 2HB  LEU A 286      -1.460  -1.428   7.366  1.00  0.00           H  
ATOM   4596  HG  LEU A 286      -3.933  -1.305   7.297  1.00  0.00           H  
ATOM   4597 1HD1 LEU A 286      -5.221  -3.069   6.190  1.00  0.00           H  
ATOM   4598 2HD1 LEU A 286      -4.267  -2.130   5.025  1.00  0.00           H  
ATOM   4599 3HD1 LEU A 286      -3.716  -3.742   5.524  1.00  0.00           H  
ATOM   4600 1HD2 LEU A 286      -4.335  -3.391   8.531  1.00  0.00           H  
ATOM   4601 2HD2 LEU A 286      -2.818  -4.057   7.880  1.00  0.00           H  
ATOM   4602 3HD2 LEU A 286      -2.775  -2.664   8.990  1.00  0.00           H  
ATOM   4603  N   GLU A 287      -1.536   1.382   6.281  1.00  0.00           N  
ATOM   4604  CA  GLU A 287      -1.984   2.687   6.729  1.00  0.00           C  
ATOM   4605  C   GLU A 287      -2.384   3.527   5.534  1.00  0.00           C  
ATOM   4606  O   GLU A 287      -3.388   4.243   5.572  1.00  0.00           O  
ATOM   4607  CB  GLU A 287      -0.889   3.397   7.518  1.00  0.00           C  
ATOM   4608  CG  GLU A 287      -0.546   2.768   8.879  1.00  0.00           C  
ATOM   4609  CD  GLU A 287      -1.706   2.761   9.863  1.00  0.00           C  
ATOM   4610  OE1 GLU A 287      -2.303   3.788  10.068  1.00  0.00           O  
ATOM   4611  OE2 GLU A 287      -1.997   1.710  10.408  1.00  0.00           O  
ATOM   4612  H   GLU A 287      -0.545   1.158   6.300  1.00  0.00           H  
ATOM   4613  HA  GLU A 287      -2.855   2.561   7.366  1.00  0.00           H  
ATOM   4614 1HB  GLU A 287       0.016   3.394   6.928  1.00  0.00           H  
ATOM   4615 2HB  GLU A 287      -1.172   4.436   7.680  1.00  0.00           H  
ATOM   4616 1HG  GLU A 287      -0.224   1.741   8.710  1.00  0.00           H  
ATOM   4617 2HG  GLU A 287       0.293   3.312   9.313  1.00  0.00           H  
ATOM   4618  N   TYR A 288      -1.646   3.395   4.431  1.00  0.00           N  
ATOM   4619  CA  TYR A 288      -2.013   4.196   3.267  1.00  0.00           C  
ATOM   4620  C   TYR A 288      -3.379   3.819   2.738  1.00  0.00           C  
ATOM   4621  O   TYR A 288      -4.170   4.684   2.345  1.00  0.00           O  
ATOM   4622  CB  TYR A 288      -1.055   4.015   2.106  1.00  0.00           C  
ATOM   4623  CG  TYR A 288       0.190   4.691   2.176  1.00  0.00           C  
ATOM   4624  CD1 TYR A 288       1.329   3.979   2.354  1.00  0.00           C  
ATOM   4625  CD2 TYR A 288       0.216   6.057   2.019  1.00  0.00           C  
ATOM   4626  CE1 TYR A 288       2.494   4.619   2.382  1.00  0.00           C  
ATOM   4627  CE2 TYR A 288       1.401   6.706   2.060  1.00  0.00           C  
ATOM   4628  CZ  TYR A 288       2.535   5.989   2.247  1.00  0.00           C  
ATOM   4629  OH  TYR A 288       3.724   6.622   2.305  1.00  0.00           O  
ATOM   4630  H   TYR A 288      -0.826   2.779   4.446  1.00  0.00           H  
ATOM   4631  HA  TYR A 288      -2.043   5.245   3.562  1.00  0.00           H  
ATOM   4632 1HB  TYR A 288      -0.859   2.960   1.973  1.00  0.00           H  
ATOM   4633 2HB  TYR A 288      -1.561   4.382   1.235  1.00  0.00           H  
ATOM   4634  HD1 TYR A 288       1.295   2.901   2.472  1.00  0.00           H  
ATOM   4635  HD2 TYR A 288      -0.711   6.612   1.863  1.00  0.00           H  
ATOM   4636  HE1 TYR A 288       3.421   4.067   2.528  1.00  0.00           H  
ATOM   4637  HE2 TYR A 288       1.445   7.791   1.943  1.00  0.00           H  
ATOM   4638  HH  TYR A 288       3.699   7.354   1.684  1.00  0.00           H  
ATOM   4639  N   VAL A 289      -3.671   2.522   2.734  1.00  0.00           N  
ATOM   4640  CA  VAL A 289      -4.934   2.132   2.150  1.00  0.00           C  
ATOM   4641  C   VAL A 289      -6.103   2.369   3.095  1.00  0.00           C  
ATOM   4642  O   VAL A 289      -7.165   2.819   2.663  1.00  0.00           O  
ATOM   4643  CB  VAL A 289      -4.874   0.672   1.686  1.00  0.00           C  
ATOM   4644  CG1 VAL A 289      -3.805   0.511   0.684  1.00  0.00           C  
ATOM   4645  CG2 VAL A 289      -4.624  -0.244   2.804  1.00  0.00           C  
ATOM   4646  H   VAL A 289      -2.996   1.836   3.081  1.00  0.00           H  
ATOM   4647  HA  VAL A 289      -5.095   2.739   1.260  1.00  0.00           H  
ATOM   4648  HB  VAL A 289      -5.752   0.453   1.250  1.00  0.00           H  
ATOM   4649 1HG1 VAL A 289      -3.779  -0.523   0.329  1.00  0.00           H  
ATOM   4650 2HG1 VAL A 289      -3.992   1.178  -0.138  1.00  0.00           H  
ATOM   4651 3HG1 VAL A 289      -2.890   0.758   1.176  1.00  0.00           H  
ATOM   4652 1HG2 VAL A 289      -4.584  -1.268   2.438  1.00  0.00           H  
ATOM   4653 2HG2 VAL A 289      -3.684   0.034   3.221  1.00  0.00           H  
ATOM   4654 3HG2 VAL A 289      -5.398  -0.172   3.553  1.00  0.00           H  
ATOM   4655  N   LYS A 290      -5.898   2.219   4.403  1.00  0.00           N  
ATOM   4656  CA  LYS A 290      -6.997   2.513   5.306  1.00  0.00           C  
ATOM   4657  C   LYS A 290      -7.393   3.979   5.196  1.00  0.00           C  
ATOM   4658  O   LYS A 290      -8.577   4.317   5.230  1.00  0.00           O  
ATOM   4659  CB  LYS A 290      -6.628   2.191   6.751  1.00  0.00           C  
ATOM   4660  CG  LYS A 290      -6.548   0.705   7.110  1.00  0.00           C  
ATOM   4661  CD  LYS A 290      -6.347   0.533   8.615  1.00  0.00           C  
ATOM   4662  CE  LYS A 290      -4.980   1.071   9.038  1.00  0.00           C  
ATOM   4663  NZ  LYS A 290      -4.688   0.849  10.486  1.00  0.00           N  
ATOM   4664  H   LYS A 290      -5.014   1.861   4.767  1.00  0.00           H  
ATOM   4665  HA  LYS A 290      -7.856   1.908   5.018  1.00  0.00           H  
ATOM   4666 1HB  LYS A 290      -5.644   2.624   6.964  1.00  0.00           H  
ATOM   4667 2HB  LYS A 290      -7.342   2.665   7.420  1.00  0.00           H  
ATOM   4668 1HG  LYS A 290      -7.478   0.217   6.821  1.00  0.00           H  
ATOM   4669 2HG  LYS A 290      -5.743   0.230   6.577  1.00  0.00           H  
ATOM   4670 1HD  LYS A 290      -7.129   1.064   9.157  1.00  0.00           H  
ATOM   4671 2HD  LYS A 290      -6.400  -0.526   8.870  1.00  0.00           H  
ATOM   4672 1HE  LYS A 290      -4.211   0.585   8.457  1.00  0.00           H  
ATOM   4673 2HE  LYS A 290      -4.941   2.141   8.836  1.00  0.00           H  
ATOM   4674 1HZ  LYS A 290      -3.744   1.239  10.657  1.00  0.00           H  
ATOM   4675 2HZ  LYS A 290      -5.366   1.320  11.061  1.00  0.00           H  
ATOM   4676 3HZ  LYS A 290      -4.689  -0.132  10.694  1.00  0.00           H  
ATOM   4677  N   LYS A 291      -6.399   4.857   5.034  1.00  0.00           N  
ATOM   4678  CA  LYS A 291      -6.670   6.279   4.929  1.00  0.00           C  
ATOM   4679  C   LYS A 291      -7.339   6.695   3.617  1.00  0.00           C  
ATOM   4680  O   LYS A 291      -8.265   7.510   3.636  1.00  0.00           O  
ATOM   4681  CB  LYS A 291      -5.366   7.059   5.111  1.00  0.00           C  
ATOM   4682  CG  LYS A 291      -4.823   7.026   6.539  1.00  0.00           C  
ATOM   4683  CD  LYS A 291      -3.507   7.775   6.668  1.00  0.00           C  
ATOM   4684  CE  LYS A 291      -2.976   7.699   8.097  1.00  0.00           C  
ATOM   4685  NZ  LYS A 291      -1.680   8.418   8.253  1.00  0.00           N  
ATOM   4686  H   LYS A 291      -5.428   4.538   5.021  1.00  0.00           H  
ATOM   4687  HA  LYS A 291      -7.343   6.551   5.739  1.00  0.00           H  
ATOM   4688 1HB  LYS A 291      -4.601   6.633   4.454  1.00  0.00           H  
ATOM   4689 2HB  LYS A 291      -5.513   8.097   4.815  1.00  0.00           H  
ATOM   4690 1HG  LYS A 291      -5.553   7.481   7.208  1.00  0.00           H  
ATOM   4691 2HG  LYS A 291      -4.676   5.991   6.847  1.00  0.00           H  
ATOM   4692 1HD  LYS A 291      -2.774   7.322   5.994  1.00  0.00           H  
ATOM   4693 2HD  LYS A 291      -3.643   8.817   6.386  1.00  0.00           H  
ATOM   4694 1HE  LYS A 291      -3.708   8.136   8.772  1.00  0.00           H  
ATOM   4695 2HE  LYS A 291      -2.830   6.648   8.364  1.00  0.00           H  
ATOM   4696 1HZ  LYS A 291      -1.367   8.336   9.211  1.00  0.00           H  
ATOM   4697 2HZ  LYS A 291      -0.995   8.005   7.639  1.00  0.00           H  
ATOM   4698 3HZ  LYS A 291      -1.801   9.394   8.020  1.00  0.00           H  
ATOM   4699  N   ASN A 292      -6.903   6.138   2.477  1.00  0.00           N  
ATOM   4700  CA  ASN A 292      -7.481   6.565   1.204  1.00  0.00           C  
ATOM   4701  C   ASN A 292      -8.600   5.702   0.603  1.00  0.00           C  
ATOM   4702  O   ASN A 292      -9.299   6.151  -0.305  1.00  0.00           O  
ATOM   4703  CB  ASN A 292      -6.382   6.788   0.199  1.00  0.00           C  
ATOM   4704  CG  ASN A 292      -5.562   8.028   0.543  1.00  0.00           C  
ATOM   4705  OD1 ASN A 292      -6.077   8.980   1.151  1.00  0.00           O  
ATOM   4706  ND2 ASN A 292      -4.322   8.051   0.158  1.00  0.00           N  
ATOM   4707  H   ASN A 292      -6.131   5.466   2.486  1.00  0.00           H  
ATOM   4708  HA  ASN A 292      -7.930   7.543   1.372  1.00  0.00           H  
ATOM   4709 1HB  ASN A 292      -5.719   5.918   0.172  1.00  0.00           H  
ATOM   4710 2HB  ASN A 292      -6.827   6.888  -0.761  1.00  0.00           H  
ATOM   4711 1HD2 ASN A 292      -3.755   8.840   0.360  1.00  0.00           H  
ATOM   4712 2HD2 ASN A 292      -3.942   7.275  -0.364  1.00  0.00           H  
ATOM   4713  N   PHE A 293      -8.884   4.528   1.158  1.00  0.00           N  
ATOM   4714  CA  PHE A 293      -9.959   3.706   0.597  1.00  0.00           C  
ATOM   4715  C   PHE A 293     -11.347   4.341   0.737  1.00  0.00           C  
ATOM   4716  O   PHE A 293     -12.258   4.053  -0.053  1.00  0.00           O  
ATOM   4717  CB  PHE A 293      -9.982   2.304   1.210  1.00  0.00           C  
ATOM   4718  CG  PHE A 293      -8.978   1.322   0.623  1.00  0.00           C  
ATOM   4719  CD1 PHE A 293      -8.348   1.568  -0.578  1.00  0.00           C  
ATOM   4720  CD2 PHE A 293      -8.741   0.112   1.238  1.00  0.00           C  
ATOM   4721  CE1 PHE A 293      -7.511   0.610  -1.141  1.00  0.00           C  
ATOM   4722  CE2 PHE A 293      -7.911  -0.840   0.669  1.00  0.00           C  
ATOM   4723  CZ  PHE A 293      -7.301  -0.581  -0.528  1.00  0.00           C  
ATOM   4724  H   PHE A 293      -8.310   4.148   1.910  1.00  0.00           H  
ATOM   4725  HA  PHE A 293      -9.762   3.591  -0.470  1.00  0.00           H  
ATOM   4726 1HB  PHE A 293      -9.784   2.383   2.282  1.00  0.00           H  
ATOM   4727 2HB  PHE A 293     -10.976   1.877   1.096  1.00  0.00           H  
ATOM   4728  HD1 PHE A 293      -8.534   2.508  -1.095  1.00  0.00           H  
ATOM   4729  HD2 PHE A 293      -9.242  -0.103   2.183  1.00  0.00           H  
ATOM   4730  HE1 PHE A 293      -7.049   0.792  -2.083  1.00  0.00           H  
ATOM   4731  HE2 PHE A 293      -7.748  -1.793   1.169  1.00  0.00           H  
ATOM   4732  HZ  PHE A 293      -6.653  -1.313  -0.983  1.00  0.00           H  
ATOM   4733  N   GLY A 294     -11.520   5.226   1.721  1.00  0.00           N  
ATOM   4734  CA  GLY A 294     -12.808   5.886   1.934  1.00  0.00           C  
ATOM   4735  C   GLY A 294     -13.060   7.026   0.931  1.00  0.00           C  
ATOM   4736  O   GLY A 294     -14.144   7.612   0.902  1.00  0.00           O  
ATOM   4737  H   GLY A 294     -10.742   5.433   2.335  1.00  0.00           H  
ATOM   4738 1HA  GLY A 294     -13.608   5.149   1.860  1.00  0.00           H  
ATOM   4739 2HA  GLY A 294     -12.837   6.283   2.948  1.00  0.00           H  
ATOM   4740  N   ASP A 295     -12.052   7.353   0.122  1.00  0.00           N  
ATOM   4741  CA  ASP A 295     -12.134   8.405  -0.881  1.00  0.00           C  
ATOM   4742  C   ASP A 295     -12.629   7.880  -2.226  1.00  0.00           C  
ATOM   4743  O   ASP A 295     -11.967   7.093  -2.901  1.00  0.00           O  
ATOM   4744  CB  ASP A 295     -10.810   9.150  -0.991  1.00  0.00           C  
ATOM   4745  CG  ASP A 295     -10.789  10.300  -2.051  1.00  0.00           C  
ATOM   4746  OD1 ASP A 295     -11.488  10.215  -3.064  1.00  0.00           O  
ATOM   4747  OD2 ASP A 295     -10.069  11.245  -1.836  1.00  0.00           O  
ATOM   4748  H   ASP A 295     -11.174   6.837   0.178  1.00  0.00           H  
ATOM   4749  HA  ASP A 295     -12.866   9.134  -0.534  1.00  0.00           H  
ATOM   4750 1HB  ASP A 295     -10.579   9.590  -0.019  1.00  0.00           H  
ATOM   4751 2HB  ASP A 295     -10.029   8.439  -1.187  1.00  0.00           H  
ATOM   4752  N   GLN A 296     -13.818   8.328  -2.615  1.00  0.00           N  
ATOM   4753  CA  GLN A 296     -14.534   7.887  -3.817  1.00  0.00           C  
ATOM   4754  C   GLN A 296     -13.754   7.965  -5.142  1.00  0.00           C  
ATOM   4755  O   GLN A 296     -14.161   7.343  -6.127  1.00  0.00           O  
ATOM   4756  CB  GLN A 296     -15.799   8.732  -3.982  1.00  0.00           C  
ATOM   4757  CG  GLN A 296     -15.500  10.182  -4.350  1.00  0.00           C  
ATOM   4758  CD  GLN A 296     -16.721  11.063  -4.382  1.00  0.00           C  
ATOM   4759  OE1 GLN A 296     -17.755  10.722  -4.964  1.00  0.00           O  
ATOM   4760  NE2 GLN A 296     -16.608  12.225  -3.749  1.00  0.00           N  
ATOM   4761  H   GLN A 296     -14.274   9.001  -2.013  1.00  0.00           H  
ATOM   4762  HA  GLN A 296     -14.819   6.848  -3.665  1.00  0.00           H  
ATOM   4763 1HB  GLN A 296     -16.426   8.304  -4.764  1.00  0.00           H  
ATOM   4764 2HB  GLN A 296     -16.370   8.723  -3.054  1.00  0.00           H  
ATOM   4765 1HG  GLN A 296     -14.788  10.594  -3.632  1.00  0.00           H  
ATOM   4766 2HG  GLN A 296     -15.067  10.195  -5.348  1.00  0.00           H  
ATOM   4767 1HE2 GLN A 296     -17.379  12.864  -3.729  1.00  0.00           H  
ATOM   4768 2HE2 GLN A 296     -15.748  12.462  -3.293  1.00  0.00           H  
ATOM   4769  N   THR A 297     -12.660   8.729  -5.196  1.00  0.00           N  
ATOM   4770  CA  THR A 297     -11.924   8.842  -6.449  1.00  0.00           C  
ATOM   4771  C   THR A 297     -10.883   7.731  -6.628  1.00  0.00           C  
ATOM   4772  O   THR A 297     -10.323   7.582  -7.712  1.00  0.00           O  
ATOM   4773  CB  THR A 297     -11.262  10.223  -6.593  1.00  0.00           C  
ATOM   4774  OG1 THR A 297     -10.296  10.435  -5.558  1.00  0.00           O  
ATOM   4775  CG2 THR A 297     -12.331  11.309  -6.508  1.00  0.00           C  
ATOM   4776  H   THR A 297     -12.323   9.224  -4.359  1.00  0.00           H  
ATOM   4777  HA  THR A 297     -12.639   8.750  -7.265  1.00  0.00           H  
ATOM   4778  HB  THR A 297     -10.766  10.276  -7.553  1.00  0.00           H  
ATOM   4779  HG1 THR A 297     -10.742  10.413  -4.671  1.00  0.00           H  
ATOM   4780 1HG2 THR A 297     -11.878  12.289  -6.615  1.00  0.00           H  
ATOM   4781 2HG2 THR A 297     -13.065  11.161  -7.299  1.00  0.00           H  
ATOM   4782 3HG2 THR A 297     -12.818  11.245  -5.536  1.00  0.00           H  
ATOM   4783  N   PHE A 298     -10.645   6.935  -5.587  1.00  0.00           N  
ATOM   4784  CA  PHE A 298      -9.677   5.831  -5.635  1.00  0.00           C  
ATOM   4785  C   PHE A 298     -10.355   4.505  -6.028  1.00  0.00           C  
ATOM   4786  O   PHE A 298     -11.358   4.111  -5.426  1.00  0.00           O  
ATOM   4787  CB  PHE A 298      -9.036   5.673  -4.260  1.00  0.00           C  
ATOM   4788  CG  PHE A 298      -8.054   6.748  -3.828  1.00  0.00           C  
ATOM   4789  CD1 PHE A 298      -8.513   7.941  -3.378  1.00  0.00           C  
ATOM   4790  CD2 PHE A 298      -6.686   6.519  -3.765  1.00  0.00           C  
ATOM   4791  CE1 PHE A 298      -7.661   8.901  -2.893  1.00  0.00           C  
ATOM   4792  CE2 PHE A 298      -5.844   7.454  -3.270  1.00  0.00           C  
ATOM   4793  CZ  PHE A 298      -6.336   8.654  -2.832  1.00  0.00           C  
ATOM   4794  H   PHE A 298     -11.152   7.102  -4.714  1.00  0.00           H  
ATOM   4795  HA  PHE A 298      -8.908   6.066  -6.373  1.00  0.00           H  
ATOM   4796 1HB  PHE A 298      -9.831   5.645  -3.507  1.00  0.00           H  
ATOM   4797 2HB  PHE A 298      -8.551   4.731  -4.223  1.00  0.00           H  
ATOM   4798  HD1 PHE A 298      -9.586   8.127  -3.411  1.00  0.00           H  
ATOM   4799  HD2 PHE A 298      -6.283   5.589  -4.094  1.00  0.00           H  
ATOM   4800  HE1 PHE A 298      -8.052   9.856  -2.540  1.00  0.00           H  
ATOM   4801  HE2 PHE A 298      -4.777   7.246  -3.211  1.00  0.00           H  
ATOM   4802  HZ  PHE A 298      -5.667   9.405  -2.426  1.00  0.00           H  
ATOM   4803  N   ALA A 299      -9.797   3.815  -7.035  1.00  0.00           N  
ATOM   4804  CA  ALA A 299     -10.319   2.528  -7.515  1.00  0.00           C  
ATOM   4805  C   ALA A 299      -9.611   1.314  -6.939  1.00  0.00           C  
ATOM   4806  O   ALA A 299     -10.254   0.385  -6.431  1.00  0.00           O  
ATOM   4807  CB  ALA A 299     -10.148   2.429  -9.013  1.00  0.00           C  
ATOM   4808  H   ALA A 299      -8.977   4.188  -7.500  1.00  0.00           H  
ATOM   4809  HA  ALA A 299     -11.375   2.482  -7.251  1.00  0.00           H  
ATOM   4810 1HB  ALA A 299     -10.573   1.499  -9.375  1.00  0.00           H  
ATOM   4811 2HB  ALA A 299     -10.621   3.235  -9.461  1.00  0.00           H  
ATOM   4812 3HB  ALA A 299      -9.100   2.458  -9.260  1.00  0.00           H  
ATOM   4813  N   GLY A 300      -8.281   1.327  -7.056  1.00  0.00           N  
ATOM   4814  CA  GLY A 300      -7.461   0.179  -6.681  1.00  0.00           C  
ATOM   4815  C   GLY A 300      -5.970   0.305  -7.042  1.00  0.00           C  
ATOM   4816  O   GLY A 300      -5.402   1.411  -7.083  1.00  0.00           O  
ATOM   4817  H   GLY A 300      -7.847   2.153  -7.461  1.00  0.00           H  
ATOM   4818 1HA  GLY A 300      -7.553   0.012  -5.609  1.00  0.00           H  
ATOM   4819 2HA  GLY A 300      -7.865  -0.700  -7.148  1.00  0.00           H  
ATOM   4820  N   LEU A 301      -5.320  -0.843  -7.225  1.00  0.00           N  
ATOM   4821  CA  LEU A 301      -3.865  -0.867  -7.394  1.00  0.00           C  
ATOM   4822  C   LEU A 301      -3.297  -1.803  -8.490  1.00  0.00           C  
ATOM   4823  O   LEU A 301      -3.655  -2.982  -8.577  1.00  0.00           O  
ATOM   4824  CB  LEU A 301      -3.315  -1.247  -6.015  1.00  0.00           C  
ATOM   4825  CG  LEU A 301      -1.911  -1.018  -5.673  1.00  0.00           C  
ATOM   4826  CD1 LEU A 301      -1.059  -2.065  -6.327  1.00  0.00           C  
ATOM   4827  CD2 LEU A 301      -1.513   0.359  -6.083  1.00  0.00           C  
ATOM   4828  H   LEU A 301      -5.854  -1.711  -7.158  1.00  0.00           H  
ATOM   4829  HA  LEU A 301      -3.541   0.145  -7.637  1.00  0.00           H  
ATOM   4830 1HB  LEU A 301      -3.913  -0.751  -5.273  1.00  0.00           H  
ATOM   4831 2HB  LEU A 301      -3.470  -2.315  -5.901  1.00  0.00           H  
ATOM   4832  HG  LEU A 301      -1.816  -1.110  -4.611  1.00  0.00           H  
ATOM   4833 1HD1 LEU A 301      -0.034  -1.927  -6.071  1.00  0.00           H  
ATOM   4834 2HD1 LEU A 301      -1.397  -3.031  -5.997  1.00  0.00           H  
ATOM   4835 3HD1 LEU A 301      -1.140  -2.014  -7.358  1.00  0.00           H  
ATOM   4836 1HD2 LEU A 301      -0.499   0.564  -5.809  1.00  0.00           H  
ATOM   4837 2HD2 LEU A 301      -1.619   0.410  -7.121  1.00  0.00           H  
ATOM   4838 3HD2 LEU A 301      -2.151   1.080  -5.619  1.00  0.00           H  
ATOM   4839  N   ASN A 302      -2.417  -1.238  -9.337  1.00  0.00           N  
ATOM   4840  CA  ASN A 302      -1.661  -1.958 -10.382  1.00  0.00           C  
ATOM   4841  C   ASN A 302      -0.214  -2.158  -9.936  1.00  0.00           C  
ATOM   4842  O   ASN A 302       0.463  -1.210  -9.533  1.00  0.00           O  
ATOM   4843  CB  ASN A 302      -1.713  -1.204 -11.682  1.00  0.00           C  
ATOM   4844  CG  ASN A 302      -0.878  -1.757 -12.841  1.00  0.00           C  
ATOM   4845  OD1 ASN A 302      -0.151  -0.969 -13.487  1.00  0.00           O  
ATOM   4846  ND2 ASN A 302      -0.927  -3.036 -13.122  1.00  0.00           N  
ATOM   4847  H   ASN A 302      -2.209  -0.245  -9.220  1.00  0.00           H  
ATOM   4848  HA  ASN A 302      -2.104  -2.947 -10.527  1.00  0.00           H  
ATOM   4849 1HB  ASN A 302      -2.729  -1.252 -12.001  1.00  0.00           H  
ATOM   4850 2HB  ASN A 302      -1.499  -0.175 -11.521  1.00  0.00           H  
ATOM   4851 1HD2 ASN A 302      -0.381  -3.398 -13.883  1.00  0.00           H  
ATOM   4852 2HD2 ASN A 302      -1.459  -3.694 -12.573  1.00  0.00           H  
ATOM   4853  N   VAL A 303       0.243  -3.403  -9.946  1.00  0.00           N  
ATOM   4854  CA  VAL A 303       1.592  -3.728  -9.477  1.00  0.00           C  
ATOM   4855  C   VAL A 303       2.488  -4.442 -10.470  1.00  0.00           C  
ATOM   4856  O   VAL A 303       2.063  -5.373 -11.157  1.00  0.00           O  
ATOM   4857  CB  VAL A 303       1.478  -4.520  -8.177  1.00  0.00           C  
ATOM   4858  CG1 VAL A 303       0.578  -5.638  -8.359  1.00  0.00           C  
ATOM   4859  CG2 VAL A 303       2.862  -5.029  -7.750  1.00  0.00           C  
ATOM   4860  H   VAL A 303      -0.355  -4.144 -10.312  1.00  0.00           H  
ATOM   4861  HA  VAL A 303       2.086  -2.791  -9.234  1.00  0.00           H  
ATOM   4862  HB  VAL A 303       1.063  -3.887  -7.438  1.00  0.00           H  
ATOM   4863 1HG1 VAL A 303       0.488  -6.149  -7.424  1.00  0.00           H  
ATOM   4864 2HG1 VAL A 303      -0.402  -5.266  -8.662  1.00  0.00           H  
ATOM   4865 3HG1 VAL A 303       0.968  -6.295  -9.119  1.00  0.00           H  
ATOM   4866 1HG2 VAL A 303       2.779  -5.590  -6.844  1.00  0.00           H  
ATOM   4867 2HG2 VAL A 303       3.264  -5.670  -8.511  1.00  0.00           H  
ATOM   4868 3HG2 VAL A 303       3.541  -4.191  -7.601  1.00  0.00           H  
ATOM   4869  N   LEU A 304       3.736  -3.977 -10.534  1.00  0.00           N  
ATOM   4870  CA  LEU A 304       4.731  -4.535 -11.414  1.00  0.00           C  
ATOM   4871  C   LEU A 304       5.994  -5.008 -10.666  1.00  0.00           C  
ATOM   4872  O   LEU A 304       6.445  -4.384  -9.700  1.00  0.00           O  
ATOM   4873  CB  LEU A 304       5.116  -3.481 -12.448  1.00  0.00           C  
ATOM   4874  CG  LEU A 304       3.989  -2.992 -13.377  1.00  0.00           C  
ATOM   4875  CD1 LEU A 304       3.329  -1.748 -12.754  1.00  0.00           C  
ATOM   4876  CD2 LEU A 304       4.558  -2.699 -14.779  1.00  0.00           C  
ATOM   4877  H   LEU A 304       3.997  -3.188  -9.952  1.00  0.00           H  
ATOM   4878  HA  LEU A 304       4.286  -5.381 -11.916  1.00  0.00           H  
ATOM   4879 1HB  LEU A 304       5.527  -2.616 -11.927  1.00  0.00           H  
ATOM   4880 2HB  LEU A 304       5.876  -3.910 -13.062  1.00  0.00           H  
ATOM   4881  HG  LEU A 304       3.229  -3.759 -13.454  1.00  0.00           H  
ATOM   4882 1HD1 LEU A 304       2.521  -1.410 -13.400  1.00  0.00           H  
ATOM   4883 2HD1 LEU A 304       2.925  -1.972 -11.772  1.00  0.00           H  
ATOM   4884 3HD1 LEU A 304       4.070  -0.955 -12.657  1.00  0.00           H  
ATOM   4885 1HD2 LEU A 304       3.754  -2.363 -15.435  1.00  0.00           H  
ATOM   4886 2HD2 LEU A 304       5.311  -1.922 -14.715  1.00  0.00           H  
ATOM   4887 3HD2 LEU A 304       5.005  -3.608 -15.190  1.00  0.00           H  
ATOM   4888  N   SER A 305       6.582  -6.101 -11.136  1.00  0.00           N  
ATOM   4889  CA  SER A 305       7.833  -6.636 -10.590  1.00  0.00           C  
ATOM   4890  C   SER A 305       8.983  -6.367 -11.510  1.00  0.00           C  
ATOM   4891  O   SER A 305       8.799  -6.244 -12.711  1.00  0.00           O  
ATOM   4892  CB  SER A 305       7.795  -8.125 -10.375  1.00  0.00           C  
ATOM   4893  OG  SER A 305       9.071  -8.608  -9.939  1.00  0.00           O  
ATOM   4894  H   SER A 305       6.143  -6.568 -11.926  1.00  0.00           H  
ATOM   4895  HA  SER A 305       8.037  -6.149  -9.635  1.00  0.00           H  
ATOM   4896 1HB  SER A 305       7.039  -8.364  -9.634  1.00  0.00           H  
ATOM   4897 2HB  SER A 305       7.517  -8.619 -11.306  1.00  0.00           H  
ATOM   4898  HG  SER A 305       9.718  -8.543 -10.714  1.00  0.00           H  
ATOM   4899  N   PHE A 306      10.176  -6.298 -10.964  1.00  0.00           N  
ATOM   4900  CA  PHE A 306      11.339  -6.216 -11.823  1.00  0.00           C  
ATOM   4901  C   PHE A 306      11.582  -7.585 -12.406  1.00  0.00           C  
ATOM   4902  O   PHE A 306      11.206  -8.589 -11.784  1.00  0.00           O  
ATOM   4903  CB  PHE A 306      12.541  -5.685 -11.070  1.00  0.00           C  
ATOM   4904  CG  PHE A 306      12.510  -4.220 -10.894  1.00  0.00           C  
ATOM   4905  CD1 PHE A 306      11.799  -3.628  -9.871  1.00  0.00           C  
ATOM   4906  CD2 PHE A 306      13.254  -3.421 -11.751  1.00  0.00           C  
ATOM   4907  CE1 PHE A 306      11.829  -2.264  -9.717  1.00  0.00           C  
ATOM   4908  CE2 PHE A 306      13.288  -2.067 -11.594  1.00  0.00           C  
ATOM   4909  CZ  PHE A 306      12.578  -1.487 -10.577  1.00  0.00           C  
ATOM   4910  H   PHE A 306      10.282  -6.358  -9.959  1.00  0.00           H  
ATOM   4911  HA  PHE A 306      11.132  -5.548 -12.634  1.00  0.00           H  
ATOM   4912 1HB  PHE A 306      12.589  -6.148 -10.091  1.00  0.00           H  
ATOM   4913 2HB  PHE A 306      13.446  -5.948 -11.611  1.00  0.00           H  
ATOM   4914  HD1 PHE A 306      11.217  -4.245  -9.178  1.00  0.00           H  
ATOM   4915  HD2 PHE A 306      13.821  -3.895 -12.558  1.00  0.00           H  
ATOM   4916  HE1 PHE A 306      11.274  -1.801  -8.902  1.00  0.00           H  
ATOM   4917  HE2 PHE A 306      13.880  -1.453 -12.271  1.00  0.00           H  
ATOM   4918  HZ  PHE A 306      12.608  -0.416 -10.440  1.00  0.00           H  
ATOM   4919  N   VAL A 307      12.116  -7.613 -13.631  1.00  0.00           N  
ATOM   4920  CA  VAL A 307      12.386  -8.857 -14.337  1.00  0.00           C  
ATOM   4921  C   VAL A 307      13.864  -9.141 -14.551  1.00  0.00           C  
ATOM   4922  O   VAL A 307      14.407 -10.062 -13.939  1.00  0.00           O  
ATOM   4923  CB  VAL A 307      11.705  -8.795 -15.704  1.00  0.00           C  
ATOM   4924  CG1 VAL A 307      11.965 -10.055 -16.513  1.00  0.00           C  
ATOM   4925  CG2 VAL A 307      10.263  -8.579 -15.497  1.00  0.00           C  
ATOM   4926  H   VAL A 307      12.323  -6.725 -14.080  1.00  0.00           H  
ATOM   4927  HA  VAL A 307      11.954  -9.674 -13.761  1.00  0.00           H  
ATOM   4928  HB  VAL A 307      12.104  -7.960 -16.259  1.00  0.00           H  
ATOM   4929 1HG1 VAL A 307      11.471  -9.966 -17.479  1.00  0.00           H
[truncated: 46,680 more chars]
