# Supplementary material for: The transformative power of transformers in protein structure prediction
Source: Proc Natl Acad Sci U S A. 2023 Jul 31;120(32):e2303499120. doi: 10.1073/pnas.2303499120 (PMC10410766; doi:10.1073/pnas.2303499120)
Supplement: Supplementary file 2 — Dataset S01 (GZ) [file pnas.2303499120.sd01.gz › SI_Data/predicted_structures/RoseTTAFold/T1152.pdb]

HEADER                                            26-DEC-22   XXXX              
EXPDTA    THEORETICAL MODEL                                                     
REMARK 220                                                                      
REMARK 220 EXPERIMENTAL DETAILS                                                 
REMARK 220  EXPERIMENT TYPE                : THEORETICAL MODELLING              
REMARK 220  DATE OF DATA COLLECTION        : 26-DEC-22                          
REMARK 220                                                                      
REMARK 220 REMARK: MODEL GENERATED BY ROSETTA                                   
REMARK 220  VERSION 2022.39+release.d8d9982                                     
ATOM      1  N   MET A   1      -0.103   0.541  -0.456  1.00  0.00           N  
ATOM      2  CA  MET A   1       1.348   0.474  -0.275  1.00  0.00           C  
ATOM      3  C   MET A   1       1.965   1.861  -0.217  1.00  0.00           C  
ATOM      4  O   MET A   1       1.567   2.768  -0.953  1.00  0.00           O  
ATOM      5  CB  MET A   1       2.021  -0.290  -1.418  1.00  0.00           C  
ATOM      6  CG  MET A   1       1.617  -1.750  -1.615  1.00  0.00           C  
ATOM      7  SD  MET A   1       2.005  -2.793  -0.208  1.00  0.00           S  
ATOM      8  CE  MET A   1       3.803  -2.762  -0.224  1.00  0.00           C  
ATOM      9 1H   MET A   1      -0.556  -0.069   0.214  1.00  0.00           H  
ATOM     10 2H   MET A   1      -0.416   1.491  -0.298  1.00  0.00           H  
ATOM     11 3H   MET A   1      -0.353   0.258  -1.391  1.00  0.00           H  
ATOM     12  HA  MET A   1       1.560  -0.024   0.673  1.00  0.00           H  
ATOM     13 1HB  MET A   1       1.826   0.230  -2.352  1.00  0.00           H  
ATOM     14 2HB  MET A   1       3.102  -0.270  -1.261  1.00  0.00           H  
ATOM     15 1HG  MET A   1       0.545  -1.803  -1.796  1.00  0.00           H  
ATOM     16 2HG  MET A   1       2.130  -2.149  -2.490  1.00  0.00           H  
ATOM     17 1HE  MET A   1       4.191  -3.369   0.594  1.00  0.00           H  
ATOM     18 2HE  MET A   1       4.167  -3.157  -1.172  1.00  0.00           H  
ATOM     19 3HE  MET A   1       4.146  -1.733  -0.104  1.00  0.00           H  
ATOM     20  N   TYR A   2       2.964   2.012   0.641  1.00  0.00           N  
ATOM     21  CA  TYR A   2       3.692   3.263   0.794  1.00  0.00           C  
ATOM     22  C   TYR A   2       5.141   3.126   0.357  1.00  0.00           C  
ATOM     23  O   TYR A   2       5.810   2.150   0.702  1.00  0.00           O  
ATOM     24  CB  TYR A   2       3.618   3.753   2.236  1.00  0.00           C  
ATOM     25  CG  TYR A   2       4.454   4.974   2.486  1.00  0.00           C  
ATOM     26  CD1 TYR A   2       4.011   6.170   1.985  1.00  0.00           C  
ATOM     27  CD2 TYR A   2       5.641   4.916   3.226  1.00  0.00           C  
ATOM     28  CE1 TYR A   2       4.712   7.316   2.190  1.00  0.00           C  
ATOM     29  CE2 TYR A   2       6.361   6.089   3.434  1.00  0.00           C  
ATOM     30  CZ  TYR A   2       5.881   7.290   2.908  1.00  0.00           C  
ATOM     31  OH  TYR A   2       6.553   8.475   3.084  1.00  0.00           O  
ATOM     32  H   TYR A   2       3.241   1.226   1.229  1.00  0.00           H  
ATOM     33  HA  TYR A   2       3.230   4.014   0.153  1.00  0.00           H  
ATOM     34 1HB  TYR A   2       2.584   3.991   2.488  1.00  0.00           H  
ATOM     35 2HB  TYR A   2       3.951   2.961   2.912  1.00  0.00           H  
ATOM     36  HD1 TYR A   2       3.089   6.199   1.409  1.00  0.00           H  
ATOM     37  HD2 TYR A   2       5.998   3.967   3.630  1.00  0.00           H  
ATOM     38  HE1 TYR A   2       4.347   8.256   1.780  1.00  0.00           H  
ATOM     39  HE2 TYR A   2       7.291   6.074   4.004  1.00  0.00           H  
ATOM     40  HH  TYR A   2       7.433   8.309   3.479  1.00  0.00           H  
ATOM     41  N   THR A   3       5.632   4.087  -0.418  1.00  0.00           N  
ATOM     42  CA  THR A   3       7.032   4.034  -0.815  1.00  0.00           C  
ATOM     43  C   THR A   3       7.837   4.991   0.045  1.00  0.00           C  
ATOM     44  O   THR A   3       7.528   6.178   0.144  1.00  0.00           O  
ATOM     45  CB  THR A   3       7.238   4.373  -2.292  1.00  0.00           C  
ATOM     46  OG1 THR A   3       6.511   3.443  -3.102  1.00  0.00           O  
ATOM     47  CG2 THR A   3       8.728   4.258  -2.626  1.00  0.00           C  
ATOM     48  H   THR A   3       5.049   4.861  -0.705  1.00  0.00           H  
ATOM     49  HA  THR A   3       7.416   3.029  -0.646  1.00  0.00           H  
ATOM     50  HB  THR A   3       6.890   5.384  -2.496  1.00  0.00           H  
ATOM     51  HG1 THR A   3       6.807   2.556  -2.894  1.00  0.00           H  
ATOM     52 1HG2 THR A   3       8.886   4.483  -3.677  1.00  0.00           H  
ATOM     53 2HG2 THR A   3       9.301   4.958  -2.018  1.00  0.00           H  
ATOM     54 3HG2 THR A   3       9.062   3.238  -2.417  1.00  0.00           H  
ATOM     55  N   VAL A   4       8.871   4.448   0.653  1.00  0.00           N  
ATOM     56  CA  VAL A   4       9.753   5.139   1.572  1.00  0.00           C  
ATOM     57  C   VAL A   4      10.615   6.246   0.994  1.00  0.00           C  
ATOM     58  O   VAL A   4      11.247   6.091  -0.062  1.00  0.00           O  
ATOM     59  CB  VAL A   4      10.653   4.099   2.196  1.00  0.00           C  
ATOM     60  CG1 VAL A   4      11.701   4.728   3.018  1.00  0.00           C  
ATOM     61  CG2 VAL A   4       9.793   3.178   3.013  1.00  0.00           C  
ATOM     62  H   VAL A   4       9.050   3.455   0.488  1.00  0.00           H  
ATOM     63  HA  VAL A   4       9.133   5.578   2.355  1.00  0.00           H  
ATOM     64  HB  VAL A   4      11.146   3.540   1.402  1.00  0.00           H  
ATOM     65 1HG1 VAL A   4      12.315   3.960   3.401  1.00  0.00           H  
ATOM     66 2HG1 VAL A   4      12.308   5.385   2.417  1.00  0.00           H  
ATOM     67 3HG1 VAL A   4      11.255   5.282   3.816  1.00  0.00           H  
ATOM     68 1HG2 VAL A   4      10.395   2.404   3.439  1.00  0.00           H  
ATOM     69 2HG2 VAL A   4       9.308   3.747   3.800  1.00  0.00           H  
ATOM     70 3HG2 VAL A   4       9.034   2.725   2.379  1.00  0.00           H  
ATOM     71  N   LYS A   5      10.645   7.372   1.710  1.00  0.00           N  
ATOM     72  CA  LYS A   5      11.462   8.516   1.347  1.00  0.00           C  
ATOM     73  C   LYS A   5      12.673   8.567   2.308  1.00  0.00           C  
ATOM     74  O   LYS A   5      12.610   7.981   3.388  1.00  0.00           O  
ATOM     75  CB  LYS A   5      10.599   9.781   1.409  1.00  0.00           C  
ATOM     76  CG  LYS A   5       9.361   9.708   0.517  1.00  0.00           C  
ATOM     77  CD  LYS A   5       9.740   9.594  -0.962  1.00  0.00           C  
ATOM     78  CE  LYS A   5       8.503   9.610  -1.855  1.00  0.00           C  
ATOM     79  NZ  LYS A   5       8.856   9.487  -3.305  1.00  0.00           N  
ATOM     80  H   LYS A   5      10.062   7.453   2.557  1.00  0.00           H  
ATOM     81  HA  LYS A   5      11.800   8.371   0.326  1.00  0.00           H  
ATOM     82 1HB  LYS A   5      10.248   9.922   2.436  1.00  0.00           H  
ATOM     83 2HB  LYS A   5      11.156  10.659   1.131  1.00  0.00           H  
ATOM     84 1HG  LYS A   5       8.759   8.835   0.802  1.00  0.00           H  
ATOM     85 2HG  LYS A   5       8.756  10.601   0.661  1.00  0.00           H  
ATOM     86 1HD  LYS A   5      10.396  10.418  -1.238  1.00  0.00           H  
ATOM     87 2HD  LYS A   5      10.276   8.654  -1.122  1.00  0.00           H  
ATOM     88 1HE  LYS A   5       7.857   8.773  -1.575  1.00  0.00           H  
ATOM     89 2HE  LYS A   5       7.962  10.542  -1.700  1.00  0.00           H  
ATOM     90 1HZ  LYS A   5       8.012   9.496  -3.859  1.00  0.00           H  
ATOM     91 2HZ  LYS A   5       9.447  10.260  -3.578  1.00  0.00           H  
ATOM     92 3HZ  LYS A   5       9.348   8.617  -3.455  1.00  0.00           H  
ATOM     93  N   PRO A   6      13.782   9.251   1.973  1.00  0.00           N  
ATOM     94  CA  PRO A   6      14.968   9.430   2.816  1.00  0.00           C  
ATOM     95  C   PRO A   6      14.708   9.897   4.245  1.00  0.00           C  
ATOM     96  O   PRO A   6      15.489   9.583   5.142  1.00  0.00           O  
ATOM     97  CB  PRO A   6      15.745  10.493   2.032  1.00  0.00           C  
ATOM     98  CG  PRO A   6      15.368  10.247   0.588  1.00  0.00           C  
ATOM     99  CD  PRO A   6      13.910   9.867   0.626  1.00  0.00           C  
ATOM    100  HA  PRO A   6      15.534   8.499   2.861  1.00  0.00           H  
ATOM    101 1HB  PRO A   6      15.469  11.497   2.387  1.00  0.00           H  
ATOM    102 2HB  PRO A   6      16.823  10.374   2.217  1.00  0.00           H  
ATOM    103 1HG  PRO A   6      15.552  11.155  -0.006  1.00  0.00           H  
ATOM    104 2HG  PRO A   6      16.002   9.458   0.159  1.00  0.00           H  
ATOM    105 1HD  PRO A   6      13.295  10.763   0.528  1.00  0.00           H  
ATOM    106 2HD  PRO A   6      13.732   9.140  -0.173  1.00  0.00           H  
ATOM    107  N   GLY A   7      13.642  10.655   4.472  1.00  0.00           N  
ATOM    108  CA  GLY A   7      13.367  11.135   5.817  1.00  0.00           C  
ATOM    109  C   GLY A   7      12.483  10.204   6.659  1.00  0.00           C  
ATOM    110  O   GLY A   7      12.157  10.546   7.802  1.00  0.00           O  
ATOM    111  H   GLY A   7      13.013  10.899   3.723  1.00  0.00           H  
ATOM    112 1HA  GLY A   7      14.314  11.293   6.334  1.00  0.00           H  
ATOM    113 2HA  GLY A   7      12.889  12.111   5.747  1.00  0.00           H  
ATOM    114  N   ASP A   8      12.071   9.054   6.112  1.00  0.00           N  
ATOM    115  CA  ASP A   8      11.169   8.151   6.833  1.00  0.00           C  
ATOM    116  C   ASP A   8      11.811   7.135   7.774  1.00  0.00           C  
ATOM    117  O   ASP A   8      12.861   6.551   7.501  1.00  0.00           O  
ATOM    118  CB  ASP A   8      10.277   7.385   5.857  1.00  0.00           C  
ATOM    119  CG  ASP A   8       9.173   8.228   5.234  1.00  0.00           C  
ATOM    120  OD1 ASP A   8       8.509   8.983   5.950  1.00  0.00           O  
ATOM    121  OD2 ASP A   8       8.975   8.123   4.040  1.00  0.00           O  
ATOM    122  H   ASP A   8      12.383   8.790   5.176  1.00  0.00           H  
ATOM    123  HA  ASP A   8      10.512   8.771   7.439  1.00  0.00           H  
ATOM    124 1HB  ASP A   8      10.896   7.015   5.065  1.00  0.00           H  
ATOM    125 2HB  ASP A   8       9.832   6.524   6.364  1.00  0.00           H  
ATOM    126  N   THR A   9      11.085   6.890   8.861  1.00  0.00           N  
ATOM    127  CA  THR A   9      11.373   5.879   9.873  1.00  0.00           C  
ATOM    128  C   THR A   9      10.076   5.126  10.088  1.00  0.00           C  
ATOM    129  O   THR A   9       9.022   5.624   9.691  1.00  0.00           O  
ATOM    130  CB  THR A   9      11.834   6.511  11.209  1.00  0.00           C  
ATOM    131  OG1 THR A   9      10.749   7.259  11.833  1.00  0.00           O  
ATOM    132  CG2 THR A   9      12.984   7.479  10.955  1.00  0.00           C  
ATOM    133  H   THR A   9      10.258   7.453   8.979  1.00  0.00           H  
ATOM    134  HA  THR A   9      12.131   5.185   9.504  1.00  0.00           H  
ATOM    135  HB  THR A   9      12.167   5.725  11.887  1.00  0.00           H  
ATOM    136  HG1 THR A   9      11.116   7.781  12.564  1.00  0.00           H  
ATOM    137 1HG2 THR A   9      13.309   7.913  11.898  1.00  0.00           H  
ATOM    138 2HG2 THR A   9      13.815   6.942  10.495  1.00  0.00           H  
ATOM    139 3HG2 THR A   9      12.656   8.276  10.288  1.00  0.00           H  
ATOM    140  N   MET A  10      10.092   3.981  10.769  1.00  0.00           N  
ATOM    141  CA  MET A  10       8.807   3.306  10.932  1.00  0.00           C  
ATOM    142  C   MET A  10       7.873   4.116  11.817  1.00  0.00           C  
ATOM    143  O   MET A  10       6.658   4.096  11.625  1.00  0.00           O  
ATOM    144  CB  MET A  10       8.951   1.883  11.431  1.00  0.00           C  
ATOM    145  CG  MET A  10       7.683   1.113  11.153  1.00  0.00           C  
ATOM    146  SD  MET A  10       7.791  -0.634  11.457  1.00  0.00           S  
ATOM    147  CE  MET A  10       8.751  -1.283  10.107  1.00  0.00           C  
ATOM    148  H   MET A  10      10.951   3.573  11.117  1.00  0.00           H  
ATOM    149  HA  MET A  10       8.337   3.242   9.953  1.00  0.00           H  
ATOM    150 1HB  MET A  10       9.795   1.386  10.963  1.00  0.00           H  
ATOM    151 2HB  MET A  10       9.121   1.885  12.510  1.00  0.00           H  
ATOM    152 1HG  MET A  10       6.872   1.520  11.754  1.00  0.00           H  
ATOM    153 2HG  MET A  10       7.428   1.260  10.108  1.00  0.00           H  
ATOM    154 1HE  MET A  10       8.856  -2.366  10.219  1.00  0.00           H  
ATOM    155 2HE  MET A  10       8.253  -1.061   9.163  1.00  0.00           H  
ATOM    156 3HE  MET A  10       9.732  -0.825  10.115  1.00  0.00           H  
ATOM    157  N   TRP A  11       8.442   4.849  12.779  1.00  0.00           N  
ATOM    158  CA  TRP A  11       7.639   5.703  13.641  1.00  0.00           C  
ATOM    159  C   TRP A  11       6.954   6.765  12.805  1.00  0.00           C  
ATOM    160  O   TRP A  11       5.759   6.999  12.957  1.00  0.00           O  
ATOM    161  CB  TRP A  11       8.482   6.367  14.731  1.00  0.00           C  
ATOM    162  CG  TRP A  11       7.694   7.307  15.646  1.00  0.00           C  
ATOM    163  CD1 TRP A  11       7.000   6.974  16.777  1.00  0.00           C  
ATOM    164  CD2 TRP A  11       7.543   8.745  15.501  1.00  0.00           C  
ATOM    165  NE1 TRP A  11       6.433   8.095  17.334  1.00  0.00           N  
ATOM    166  CE2 TRP A  11       6.757   9.185  16.570  1.00  0.00           C  
ATOM    167  CE3 TRP A  11       8.007   9.673  14.571  1.00  0.00           C  
ATOM    168  CZ2 TRP A  11       6.422  10.522  16.731  1.00  0.00           C  
ATOM    169  CZ3 TRP A  11       7.670  11.010  14.726  1.00  0.00           C  
ATOM    170  CH2 TRP A  11       6.899  11.425  15.779  1.00  0.00           C  
ATOM    171  H   TRP A  11       9.444   4.823  12.892  1.00  0.00           H  
ATOM    172  HA  TRP A  11       6.870   5.101  14.112  1.00  0.00           H  
ATOM    173 1HB  TRP A  11       8.952   5.601  15.347  1.00  0.00           H  
ATOM    174 2HB  TRP A  11       9.281   6.942  14.265  1.00  0.00           H  
ATOM    175  HD1 TRP A  11       6.906   5.976  17.185  1.00  0.00           H  
ATOM    176  HE1 TRP A  11       5.872   8.116  18.174  1.00  0.00           H  
ATOM    177  HE3 TRP A  11       8.620   9.347  13.745  1.00  0.00           H  
ATOM    178  HZ2 TRP A  11       5.809  10.869  17.563  1.00  0.00           H  
ATOM    179  HZ3 TRP A  11       8.038  11.724  13.990  1.00  0.00           H  
ATOM    180  HH2 TRP A  11       6.653  12.483  15.873  1.00  0.00           H  
ATOM    181  N   LYS A  12       7.690   7.421  11.900  1.00  0.00           N  
ATOM    182  CA  LYS A  12       7.024   8.465  11.129  1.00  0.00           C  
ATOM    183  C   LYS A  12       5.907   7.881  10.280  1.00  0.00           C  
ATOM    184  O   LYS A  12       4.843   8.486  10.154  1.00  0.00           O  
ATOM    185  CB  LYS A  12       7.996   9.234  10.241  1.00  0.00           C  
ATOM    186  CG  LYS A  12       8.958  10.144  10.991  1.00  0.00           C  
ATOM    187  CD  LYS A  12       9.827  10.885  10.028  1.00  0.00           C  
ATOM    188  CE  LYS A  12      10.875  11.739  10.713  1.00  0.00           C  
ATOM    189  NZ  LYS A  12      11.671  12.496   9.711  1.00  0.00           N  
ATOM    190  H   LYS A  12       8.681   7.213  11.768  1.00  0.00           H  
ATOM    191  HA  LYS A  12       6.574   9.172  11.826  1.00  0.00           H  
ATOM    192 1HB  LYS A  12       8.591   8.522   9.667  1.00  0.00           H  
ATOM    193 2HB  LYS A  12       7.440   9.837   9.528  1.00  0.00           H  
ATOM    194 1HG  LYS A  12       8.398  10.857  11.593  1.00  0.00           H  
ATOM    195 2HG  LYS A  12       9.588   9.551  11.643  1.00  0.00           H  
ATOM    196 1HD  LYS A  12      10.336  10.155   9.410  1.00  0.00           H  
ATOM    197 2HD  LYS A  12       9.218  11.513   9.382  1.00  0.00           H  
ATOM    198 1HE  LYS A  12      10.406  12.436  11.405  1.00  0.00           H  
ATOM    199 2HE  LYS A  12      11.546  11.083  11.268  1.00  0.00           H  
ATOM    200 1HZ  LYS A  12      12.385  13.039  10.167  1.00  0.00           H  
ATOM    201 2HZ  LYS A  12      12.096  11.821   9.054  1.00  0.00           H  
ATOM    202 3HZ  LYS A  12      11.061  13.105   9.195  1.00  0.00           H  
ATOM    203  N   ILE A  13       6.115   6.681   9.739  1.00  0.00           N  
ATOM    204  CA  ILE A  13       5.094   6.047   8.917  1.00  0.00           C  
ATOM    205  C   ILE A  13       3.871   5.762   9.804  1.00  0.00           C  
ATOM    206  O   ILE A  13       2.728   6.012   9.417  1.00  0.00           O  
ATOM    207  CB  ILE A  13       5.638   4.767   8.261  1.00  0.00           C  
ATOM    208  CG1 ILE A  13       6.732   5.124   7.249  1.00  0.00           C  
ATOM    209  CG2 ILE A  13       4.542   4.040   7.525  1.00  0.00           C  
ATOM    210  CD1 ILE A  13       7.517   3.931   6.758  1.00  0.00           C  
ATOM    211  H   ILE A  13       7.018   6.219   9.869  1.00  0.00           H  
ATOM    212  HA  ILE A  13       4.799   6.735   8.128  1.00  0.00           H  
ATOM    213  HB  ILE A  13       6.063   4.122   9.029  1.00  0.00           H  
ATOM    214 1HG1 ILE A  13       6.272   5.616   6.396  1.00  0.00           H  
ATOM    215 2HG1 ILE A  13       7.426   5.826   7.714  1.00  0.00           H  
ATOM    216 1HG2 ILE A  13       4.954   3.140   7.075  1.00  0.00           H  
ATOM    217 2HG2 ILE A  13       3.748   3.776   8.209  1.00  0.00           H  
ATOM    218 3HG2 ILE A  13       4.148   4.686   6.747  1.00  0.00           H  
ATOM    219 1HD1 ILE A  13       8.274   4.260   6.047  1.00  0.00           H  
ATOM    220 2HD1 ILE A  13       8.000   3.444   7.600  1.00  0.00           H  
ATOM    221 3HD1 ILE A  13       6.837   3.234   6.274  1.00  0.00           H  
ATOM    222  N   ALA A  14       4.116   5.256  11.017  1.00  0.00           N  
ATOM    223  CA  ALA A  14       3.054   4.969  11.982  1.00  0.00           C  
ATOM    224  C   ALA A  14       2.248   6.228  12.296  1.00  0.00           C  
ATOM    225  O   ALA A  14       1.014   6.207  12.391  1.00  0.00           O  
ATOM    226  CB  ALA A  14       3.690   4.416  13.251  1.00  0.00           C  
ATOM    227  H   ALA A  14       5.076   5.045  11.283  1.00  0.00           H  
ATOM    228  HA  ALA A  14       2.378   4.239  11.563  1.00  0.00           H  
ATOM    229 1HB  ALA A  14       2.968   4.188  13.992  1.00  0.00           H  
ATOM    230 2HB  ALA A  14       4.244   3.521  13.009  1.00  0.00           H  
ATOM    231 3HB  ALA A  14       4.363   5.148  13.659  1.00  0.00           H  
ATOM    232  N   VAL A  15       2.923   7.363  12.389  1.00  0.00           N  
ATOM    233  CA  VAL A  15       2.219   8.601  12.654  1.00  0.00           C  
ATOM    234  C   VAL A  15       1.414   9.059  11.434  1.00  0.00           C  
ATOM    235  O   VAL A  15       0.218   9.354  11.546  1.00  0.00           O  
ATOM    236  CB  VAL A  15       3.214   9.685  13.084  1.00  0.00           C  
ATOM    237  CG1 VAL A  15       2.525  11.022  13.206  1.00  0.00           C  
ATOM    238  CG2 VAL A  15       3.828   9.297  14.415  1.00  0.00           C  
ATOM    239  H   VAL A  15       3.942   7.350  12.321  1.00  0.00           H  
ATOM    240  HA  VAL A  15       1.529   8.426  13.480  1.00  0.00           H  
ATOM    241  HB  VAL A  15       3.996   9.772  12.328  1.00  0.00           H  
ATOM    242 1HG1 VAL A  15       3.253  11.775  13.505  1.00  0.00           H  
ATOM    243 2HG1 VAL A  15       2.092  11.296  12.243  1.00  0.00           H  
ATOM    244 3HG1 VAL A  15       1.737  10.959  13.956  1.00  0.00           H  
ATOM    245 1HG2 VAL A  15       4.532  10.058  14.699  1.00  0.00           H  
ATOM    246 2HG2 VAL A  15       3.050   9.218  15.170  1.00  0.00           H  
ATOM    247 3HG2 VAL A  15       4.337   8.348  14.330  1.00  0.00           H  
ATOM    248  N   LYS A  16       2.042   9.037  10.255  1.00  0.00           N  
ATOM    249  CA  LYS A  16       1.409   9.475   9.011  1.00  0.00           C  
ATOM    250  C   LYS A  16       0.155   8.675   8.674  1.00  0.00           C  
ATOM    251  O   LYS A  16      -0.819   9.228   8.163  1.00  0.00           O  
ATOM    252  CB  LYS A  16       2.407   9.377   7.850  1.00  0.00           C  
ATOM    253  CG  LYS A  16       3.538  10.431   7.865  1.00  0.00           C  
ATOM    254  CD  LYS A  16       4.551  10.212   6.718  1.00  0.00           C  
ATOM    255  CE  LYS A  16       5.642  11.292   6.730  1.00  0.00           C  
ATOM    256  NZ  LYS A  16       6.670  11.100   5.644  1.00  0.00           N  
ATOM    257  H   LYS A  16       3.017   8.741  10.225  1.00  0.00           H  
ATOM    258  HA  LYS A  16       1.115  10.518   9.131  1.00  0.00           H  
ATOM    259 1HB  LYS A  16       2.877   8.391   7.872  1.00  0.00           H  
ATOM    260 2HB  LYS A  16       1.873   9.459   6.904  1.00  0.00           H  
ATOM    261 1HG  LYS A  16       3.100  11.423   7.756  1.00  0.00           H  
ATOM    262 2HG  LYS A  16       4.059  10.396   8.816  1.00  0.00           H  
ATOM    263 1HD  LYS A  16       5.028   9.233   6.837  1.00  0.00           H  
ATOM    264 2HD  LYS A  16       4.038  10.231   5.758  1.00  0.00           H  
ATOM    265 1HE  LYS A  16       5.166  12.260   6.591  1.00  0.00           H  
ATOM    266 2HE  LYS A  16       6.148  11.282   7.697  1.00  0.00           H  
ATOM    267 1HZ  LYS A  16       7.348  11.838   5.693  1.00  0.00           H  
ATOM    268 2HZ  LYS A  16       7.178  10.201   5.747  1.00  0.00           H  
ATOM    269 3HZ  LYS A  16       6.221  11.121   4.744  1.00  0.00           H  
ATOM    270  N   TYR A  17       0.164   7.383   8.989  1.00  0.00           N  
ATOM    271  CA  TYR A  17      -0.978   6.528   8.709  1.00  0.00           C  
ATOM    272  C   TYR A  17      -1.856   6.218   9.915  1.00  0.00           C  
ATOM    273  O   TYR A  17      -2.734   5.365   9.821  1.00  0.00           O  
ATOM    274  CB  TYR A  17      -0.499   5.258   8.024  1.00  0.00           C  
ATOM    275  CG  TYR A  17      -0.031   5.568   6.658  1.00  0.00           C  
ATOM    276  CD1 TYR A  17       1.312   5.680   6.357  1.00  0.00           C  
ATOM    277  CD2 TYR A  17      -0.982   5.777   5.692  1.00  0.00           C  
ATOM    278  CE1 TYR A  17       1.696   6.013   5.076  1.00  0.00           C  
ATOM    279  CE2 TYR A  17      -0.614   6.102   4.427  1.00  0.00           C  
ATOM    280  CZ  TYR A  17       0.705   6.228   4.111  1.00  0.00           C  
ATOM    281  OH  TYR A  17       1.037   6.583   2.843  1.00  0.00           O  
ATOM    282  H   TYR A  17       1.009   6.970   9.387  1.00  0.00           H  
ATOM    283  HA  TYR A  17      -1.611   7.052   7.996  1.00  0.00           H  
ATOM    284 1HB  TYR A  17       0.326   4.811   8.585  1.00  0.00           H  
ATOM    285 2HB  TYR A  17      -1.298   4.544   7.960  1.00  0.00           H  
ATOM    286  HD1 TYR A  17       2.051   5.521   7.128  1.00  0.00           H  
ATOM    287  HD2 TYR A  17      -2.039   5.689   5.946  1.00  0.00           H  
ATOM    288  HE1 TYR A  17       2.753   6.117   4.828  1.00  0.00           H  
ATOM    289  HE2 TYR A  17      -1.375   6.273   3.667  1.00  0.00           H  
ATOM    290  HH  TYR A  17       1.964   6.809   2.817  1.00  0.00           H  
ATOM    291  N   GLN A  18      -1.629   6.904  11.040  1.00  0.00           N  
ATOM    292  CA  GLN A  18      -2.415   6.713  12.261  1.00  0.00           C  
ATOM    293  C   GLN A  18      -2.549   5.240  12.650  1.00  0.00           C  
ATOM    294  O   GLN A  18      -3.657   4.741  12.873  1.00  0.00           O  
ATOM    295  CB  GLN A  18      -3.792   7.354  12.095  1.00  0.00           C  
ATOM    296  CG  GLN A  18      -3.738   8.880  11.919  1.00  0.00           C  
ATOM    297  CD  GLN A  18      -3.375   9.632  13.205  1.00  0.00           C  
ATOM    298  OE1 GLN A  18      -4.186   9.720  14.137  1.00  0.00           O  
ATOM    299  NE2 GLN A  18      -2.159  10.170  13.260  1.00  0.00           N  
ATOM    300  H   GLN A  18      -0.899   7.616  11.063  1.00  0.00           H  
ATOM    301  HA  GLN A  18      -1.894   7.222  13.071  1.00  0.00           H  
ATOM    302 1HB  GLN A  18      -4.295   6.928  11.227  1.00  0.00           H  
ATOM    303 2HB  GLN A  18      -4.404   7.133  12.968  1.00  0.00           H  
ATOM    304 1HG  GLN A  18      -2.972   9.111  11.171  1.00  0.00           H  
ATOM    305 2HG  GLN A  18      -4.709   9.231  11.577  1.00  0.00           H  
ATOM    306 1HE2 GLN A  18      -1.869  10.670  14.072  1.00  0.00           H  
ATOM    307 2HE2 GLN A  18      -1.513  10.064  12.474  1.00  0.00           H  
ATOM    308  N   ILE A  19      -1.414   4.559  12.730  1.00  0.00           N  
ATOM    309  CA  ILE A  19      -1.375   3.136  13.017  1.00  0.00           C  
ATOM    310  C   ILE A  19      -0.179   2.813  13.889  1.00  0.00           C  
ATOM    311  O   ILE A  19       0.853   3.437  13.758  1.00  0.00           O  
ATOM    312  CB  ILE A  19      -1.315   2.389  11.687  1.00  0.00           C  
ATOM    313  CG1 ILE A  19      -1.446   0.896  11.872  1.00  0.00           C  
ATOM    314  CG2 ILE A  19      -0.015   2.709  10.976  1.00  0.00           C  
ATOM    315  CD1 ILE A  19      -2.831   0.426  12.290  1.00  0.00           C  
ATOM    316  H   ILE A  19      -0.541   5.059  12.558  1.00  0.00           H  
ATOM    317  HA  ILE A  19      -2.282   2.856  13.547  1.00  0.00           H  
ATOM    318  HB  ILE A  19      -2.139   2.733  11.091  1.00  0.00           H  
ATOM    319 1HG1 ILE A  19      -1.184   0.423  10.941  1.00  0.00           H  
ATOM    320 2HG1 ILE A  19      -0.737   0.592  12.598  1.00  0.00           H  
ATOM    321 1HG2 ILE A  19       0.013   2.206  10.010  1.00  0.00           H  
ATOM    322 2HG2 ILE A  19       0.059   3.787  10.828  1.00  0.00           H  
ATOM    323 3HG2 ILE A  19       0.817   2.364  11.593  1.00  0.00           H  
ATOM    324 1HD1 ILE A  19      -2.827  -0.657  12.392  1.00  0.00           H  
ATOM    325 2HD1 ILE A  19      -3.093   0.881  13.243  1.00  0.00           H  
ATOM    326 3HD1 ILE A  19      -3.561   0.706  11.550  1.00  0.00           H  
ATOM    327  N   GLY A  20      -0.290   1.850  14.786  1.00  0.00           N  
ATOM    328  CA  GLY A  20       0.865   1.530  15.612  1.00  0.00           C  
ATOM    329  C   GLY A  20       2.034   0.952  14.808  1.00  0.00           C  
ATOM    330  O   GLY A  20       1.846   0.274  13.793  1.00  0.00           O  
ATOM    331  H   GLY A  20      -1.158   1.344  14.889  1.00  0.00           H  
ATOM    332 1HA  GLY A  20       1.192   2.433  16.129  1.00  0.00           H  
ATOM    333 2HA  GLY A  20       0.565   0.817  16.380  1.00  0.00           H  
ATOM    334  N   ILE A  21       3.244   1.141  15.335  1.00  0.00           N  
ATOM    335  CA  ILE A  21       4.453   0.610  14.714  1.00  0.00           C  
ATOM    336  C   ILE A  21       4.389  -0.897  14.616  1.00  0.00           C  
ATOM    337  O   ILE A  21       4.798  -1.478  13.615  1.00  0.00           O  
ATOM    338  CB  ILE A  21       5.719   1.002  15.482  1.00  0.00           C  
ATOM    339  CG1 ILE A  21       5.969   2.487  15.356  1.00  0.00           C  
ATOM    340  CG2 ILE A  21       6.890   0.235  14.956  1.00  0.00           C  
ATOM    341  CD1 ILE A  21       7.033   2.977  16.278  1.00  0.00           C  
ATOM    342  H   ILE A  21       3.327   1.696  16.176  1.00  0.00           H  
ATOM    343  HA  ILE A  21       4.529   1.014  13.702  1.00  0.00           H  
ATOM    344  HB  ILE A  21       5.586   0.772  16.539  1.00  0.00           H  
ATOM    345 1HG1 ILE A  21       6.268   2.708  14.327  1.00  0.00           H  
ATOM    346 2HG1 ILE A  21       5.048   3.026  15.573  1.00  0.00           H  
ATOM    347 1HG2 ILE A  21       7.788   0.506  15.505  1.00  0.00           H  
ATOM    348 2HG2 ILE A  21       6.708  -0.830  15.060  1.00  0.00           H  
ATOM    349 3HG2 ILE A  21       7.015   0.481  13.928  1.00  0.00           H  
ATOM    350 1HD1 ILE A  21       7.169   4.027  16.144  1.00  0.00           H  
ATOM    351 2HD1 ILE A  21       6.742   2.779  17.309  1.00  0.00           H  
ATOM    352 3HD1 ILE A  21       7.967   2.462  16.058  1.00  0.00           H  
ATOM    353  N   SER A  22       3.885  -1.532  15.673  1.00  0.00           N  
ATOM    354  CA  SER A  22       3.781  -2.983  15.714  1.00  0.00           C  
ATOM    355  C   SER A  22       2.942  -3.506  14.553  1.00  0.00           C  
ATOM    356  O   SER A  22       3.255  -4.556  13.988  1.00  0.00           O  
ATOM    357  CB  SER A  22       3.160  -3.421  17.027  1.00  0.00           C  
ATOM    358  OG  SER A  22       4.001  -3.119  18.111  1.00  0.00           O  
ATOM    359  H   SER A  22       3.567  -0.988  16.460  1.00  0.00           H  
ATOM    360  HA  SER A  22       4.780  -3.405  15.636  1.00  0.00           H  
ATOM    361 1HB  SER A  22       2.198  -2.926  17.158  1.00  0.00           H  
ATOM    362 2HB  SER A  22       2.972  -4.494  16.997  1.00  0.00           H  
ATOM    363  HG  SER A  22       3.555  -3.455  18.895  1.00  0.00           H  
ATOM    364  N   GLU A  23       1.879  -2.782  14.197  1.00  0.00           N  
ATOM    365  CA  GLU A  23       1.009  -3.186  13.100  1.00  0.00           C  
ATOM    366  C   GLU A  23       1.749  -3.059  11.769  1.00  0.00           C  
ATOM    367  O   GLU A  23       1.618  -3.913  10.889  1.00  0.00           O  
ATOM    368  CB  GLU A  23      -0.256  -2.342  13.100  1.00  0.00           C  
ATOM    369  CG  GLU A  23      -1.182  -2.587  14.300  1.00  0.00           C  
ATOM    370  CD  GLU A  23      -1.741  -3.990  14.367  1.00  0.00           C  
ATOM    371  OE1 GLU A  23      -2.299  -4.440  13.393  1.00  0.00           O  
ATOM    372  OE2 GLU A  23      -1.608  -4.608  15.398  1.00  0.00           O  
ATOM    373  H   GLU A  23       1.683  -1.918  14.685  1.00  0.00           H  
ATOM    374  HA  GLU A  23       0.731  -4.230  13.243  1.00  0.00           H  
ATOM    375 1HB  GLU A  23       0.037  -1.322  13.131  1.00  0.00           H  
ATOM    376 2HB  GLU A  23      -0.815  -2.503  12.182  1.00  0.00           H  
ATOM    377 1HG  GLU A  23      -0.613  -2.396  15.210  1.00  0.00           H  
ATOM    378 2HG  GLU A  23      -2.002  -1.878  14.270  1.00  0.00           H  
ATOM    379  N   ILE A  24       2.585  -2.020  11.640  1.00  0.00           N  
ATOM    380  CA  ILE A  24       3.371  -1.880  10.416  1.00  0.00           C  
ATOM    381  C   ILE A  24       4.350  -3.048  10.348  1.00  0.00           C  
ATOM    382  O   ILE A  24       4.535  -3.665   9.302  1.00  0.00           O  
ATOM    383  CB  ILE A  24       4.143  -0.549  10.319  1.00  0.00           C  
ATOM    384  CG1 ILE A  24       3.203   0.591  10.188  1.00  0.00           C  
ATOM    385  CG2 ILE A  24       5.048  -0.577   9.066  1.00  0.00           C  
ATOM    386  CD1 ILE A  24       3.898   1.882  10.345  1.00  0.00           C  
ATOM    387  H   ILE A  24       2.638  -1.322  12.386  1.00  0.00           H  
ATOM    388  HA  ILE A  24       2.704  -1.941   9.560  1.00  0.00           H  
ATOM    389  HB  ILE A  24       4.739  -0.400  11.219  1.00  0.00           H  
ATOM    390 1HG1 ILE A  24       2.732   0.560   9.204  1.00  0.00           H  
ATOM    391 2HG1 ILE A  24       2.425   0.515  10.956  1.00  0.00           H  
ATOM    392 1HG2 ILE A  24       5.592   0.356   8.981  1.00  0.00           H  
ATOM    393 2HG2 ILE A  24       5.751  -1.404   9.147  1.00  0.00           H  
ATOM    394 3HG2 ILE A  24       4.430  -0.715   8.177  1.00  0.00           H  
ATOM    395 1HD1 ILE A  24       3.181   2.669  10.231  1.00  0.00           H  
ATOM    396 2HD1 ILE A  24       4.356   1.930  11.327  1.00  0.00           H  
ATOM    397 3HD1 ILE A  24       4.668   1.975   9.589  1.00  0.00           H  
ATOM    398  N   ILE A  25       4.974  -3.387  11.473  1.00  0.00           N  
ATOM    399  CA  ILE A  25       5.911  -4.501  11.454  1.00  0.00           C  
ATOM    400  C   ILE A  25       5.181  -5.789  11.065  1.00  0.00           C  
ATOM    401  O   ILE A  25       5.643  -6.538  10.207  1.00  0.00           O  
ATOM    402  CB  ILE A  25       6.566  -4.723  12.835  1.00  0.00           C  
ATOM    403  CG1 ILE A  25       7.454  -3.580  13.172  1.00  0.00           C  
ATOM    404  CG2 ILE A  25       7.350  -6.014  12.825  1.00  0.00           C  
ATOM    405  CD1 ILE A  25       7.941  -3.557  14.582  1.00  0.00           C  
ATOM    406  H   ILE A  25       4.815  -2.849  12.325  1.00  0.00           H  
ATOM    407  HA  ILE A  25       6.685  -4.299  10.717  1.00  0.00           H  
ATOM    408  HB  ILE A  25       5.794  -4.775  13.596  1.00  0.00           H  
ATOM    409 1HG1 ILE A  25       8.302  -3.581  12.499  1.00  0.00           H  
ATOM    410 2HG1 ILE A  25       6.888  -2.688  13.026  1.00  0.00           H  
ATOM    411 1HG2 ILE A  25       7.801  -6.171  13.802  1.00  0.00           H  
ATOM    412 2HG2 ILE A  25       6.682  -6.844  12.596  1.00  0.00           H  
ATOM    413 3HG2 ILE A  25       8.134  -5.958  12.066  1.00  0.00           H  
ATOM    414 1HD1 ILE A  25       8.558  -2.671  14.732  1.00  0.00           H  
ATOM    415 2HD1 ILE A  25       7.093  -3.526  15.257  1.00  0.00           H  
ATOM    416 3HD1 ILE A  25       8.529  -4.449  14.779  1.00  0.00           H  
ATOM    417  N   ALA A  26       4.020  -6.032  11.674  1.00  0.00           N  
ATOM    418  CA  ALA A  26       3.223  -7.228  11.417  1.00  0.00           C  
ATOM    419  C   ALA A  26       2.808  -7.357   9.955  1.00  0.00           C  
ATOM    420  O   ALA A  26       2.791  -8.458   9.399  1.00  0.00           O  
ATOM    421  CB  ALA A  26       1.979  -7.198  12.285  1.00  0.00           C  
ATOM    422  H   ALA A  26       3.687  -5.375  12.376  1.00  0.00           H  
ATOM    423  HA  ALA A  26       3.827  -8.095  11.677  1.00  0.00           H  
ATOM    424 1HB  ALA A  26       1.398  -8.102  12.121  1.00  0.00           H  
ATOM    425 2HB  ALA A  26       2.268  -7.130  13.333  1.00  0.00           H  
ATOM    426 3HB  ALA A  26       1.378  -6.328  12.021  1.00  0.00           H  
ATOM    427  N   ALA A  27       2.513  -6.226   9.318  1.00  0.00           N  
ATOM    428  CA  ALA A  27       2.097  -6.183   7.923  1.00  0.00           C  
ATOM    429  C   ALA A  27       3.281  -6.351   6.964  1.00  0.00           C  
ATOM    430  O   ALA A  27       3.088  -6.522   5.751  1.00  0.00           O  
ATOM    431  CB  ALA A  27       1.393  -4.857   7.656  1.00  0.00           C  
ATOM    432  H   ALA A  27       2.520  -5.349   9.841  1.00  0.00           H  
ATOM    433  HA  ALA A  27       1.404  -7.004   7.750  1.00  0.00           H  
ATOM    434 1HB  ALA A  27       1.051  -4.808   6.632  1.00  0.00           H  
ATOM    435 2HB  ALA A  27       0.545  -4.763   8.329  1.00  0.00           H  
ATOM    436 3HB  ALA A  27       2.090  -4.038   7.842  1.00  0.00           H  
ATOM    437  N   ASN A  28       4.501  -6.250   7.503  1.00  0.00           N  
ATOM    438  CA  ASN A  28       5.744  -6.271   6.755  1.00  0.00           C  
ATOM    439  C   ASN A  28       6.800  -7.146   7.405  1.00  0.00           C  
ATOM    440  O   ASN A  28       7.866  -6.643   7.769  1.00  0.00           O  
ATOM    441  CB  ASN A  28       6.280  -4.875   6.635  1.00  0.00           C  
ATOM    442  CG  ASN A  28       5.424  -4.056   5.877  1.00  0.00           C  
ATOM    443  OD1 ASN A  28       5.507  -4.040   4.630  1.00  0.00           O  
ATOM    444  ND2 ASN A  28       4.544  -3.395   6.566  1.00  0.00           N  
ATOM    445  H   ASN A  28       4.594  -6.160   8.513  1.00  0.00           H  
ATOM    446  HA  ASN A  28       5.540  -6.636   5.753  1.00  0.00           H  
ATOM    447 1HB  ASN A  28       6.395  -4.445   7.632  1.00  0.00           H  
ATOM    448 2HB  ASN A  28       7.246  -4.902   6.173  1.00  0.00           H  
ATOM    449 1HD2 ASN A  28       3.841  -2.821   6.139  1.00  0.00           H  
ATOM    450 2HD2 ASN A  28       4.518  -3.510   7.567  1.00  0.00           H  
ATOM    451  N   PRO A  29       6.601  -8.468   7.485  1.00  0.00           N  
ATOM    452  CA  PRO A  29       7.474  -9.413   8.157  1.00  0.00           C  
ATOM    453  C   PRO A  29       8.861  -9.456   7.519  1.00  0.00           C  
ATOM    454  O   PRO A  29       9.821  -9.921   8.131  1.00  0.00           O  
ATOM    455  CB  PRO A  29       6.723 -10.739   7.999  1.00  0.00           C  
ATOM    456  CG  PRO A  29       5.842 -10.544   6.784  1.00  0.00           C  
ATOM    457  CD  PRO A  29       5.433  -9.095   6.831  1.00  0.00           C  
ATOM    458  HA  PRO A  29       7.547  -9.129   9.219  1.00  0.00           H  
ATOM    459 1HB  PRO A  29       7.442 -11.563   7.875  1.00  0.00           H  
ATOM    460 2HB  PRO A  29       6.146 -10.949   8.911  1.00  0.00           H  
ATOM    461 1HG  PRO A  29       6.398 -10.793   5.868  1.00  0.00           H  
ATOM    462 2HG  PRO A  29       4.979 -11.224   6.828  1.00  0.00           H  
ATOM    463 1HD  PRO A  29       5.286  -8.746   5.807  1.00  0.00           H  
ATOM    464 2HD  PRO A  29       4.531  -8.981   7.450  1.00  0.00           H  
ATOM    465  N   GLN A  30       8.966  -8.969   6.274  1.00  0.00           N  
ATOM    466  CA  GLN A  30      10.233  -8.928   5.559  1.00  0.00           C  
ATOM    467  C   GLN A  30      11.187  -7.893   6.182  1.00  0.00           C  
ATOM    468  O   GLN A  30      12.404  -7.914   5.941  1.00  0.00           O  
ATOM    469  CB  GLN A  30      10.009  -8.587   4.067  1.00  0.00           C  
ATOM    470  CG  GLN A  30       9.646  -7.104   3.749  1.00  0.00           C  
ATOM    471  CD  GLN A  30       8.164  -6.755   3.841  1.00  0.00           C  
ATOM    472  OE1 GLN A  30       7.328  -7.592   4.190  1.00  0.00           O  
ATOM    473  NE2 GLN A  30       7.846  -5.490   3.530  1.00  0.00           N  
ATOM    474  H   GLN A  30       8.149  -8.612   5.811  1.00  0.00           H  
ATOM    475  HA  GLN A  30      10.702  -9.909   5.630  1.00  0.00           H  
ATOM    476 1HB  GLN A  30      10.911  -8.830   3.507  1.00  0.00           H  
ATOM    477 2HB  GLN A  30       9.208  -9.213   3.675  1.00  0.00           H  
ATOM    478 1HG  GLN A  30      10.188  -6.452   4.417  1.00  0.00           H  
ATOM    479 2HG  GLN A  30       9.958  -6.902   2.726  1.00  0.00           H  
ATOM    480 1HE2 GLN A  30       6.886  -5.153   3.600  1.00  0.00           H  
ATOM    481 2HE2 GLN A  30       8.563  -4.850   3.250  1.00  0.00           H  
ATOM    482  N   ILE A  31      10.665  -6.983   7.010  1.00  0.00           N  
ATOM    483  CA  ILE A  31      11.554  -5.988   7.565  1.00  0.00           C  
ATOM    484  C   ILE A  31      12.197  -6.533   8.820  1.00  0.00           C  
ATOM    485  O   ILE A  31      11.697  -6.376   9.935  1.00  0.00           O  
ATOM    486  CB  ILE A  31      10.828  -4.665   7.867  1.00  0.00           C  
ATOM    487  CG1 ILE A  31      10.189  -4.124   6.597  1.00  0.00           C  
ATOM    488  CG2 ILE A  31      11.792  -3.673   8.434  1.00  0.00           C  
ATOM    489  CD1 ILE A  31       9.312  -2.905   6.812  1.00  0.00           C  
ATOM    490  H   ILE A  31       9.672  -6.979   7.246  1.00  0.00           H  
ATOM    491  HA  ILE A  31      12.340  -5.778   6.842  1.00  0.00           H  
ATOM    492  HB  ILE A  31      10.022  -4.848   8.586  1.00  0.00           H  
ATOM    493 1HG1 ILE A  31      10.967  -3.880   5.893  1.00  0.00           H  
ATOM    494 2HG1 ILE A  31       9.576  -4.910   6.171  1.00  0.00           H  
ATOM    495 1HG2 ILE A  31      11.267  -2.751   8.641  1.00  0.00           H  
ATOM    496 2HG2 ILE A  31      12.203  -4.082   9.343  1.00  0.00           H  
ATOM    497 3HG2 ILE A  31      12.594  -3.481   7.722  1.00  0.00           H  
ATOM    498 1HD1 ILE A  31       8.889  -2.602   5.867  1.00  0.00           H  
ATOM    499 2HD1 ILE A  31       8.510  -3.149   7.507  1.00  0.00           H  
ATOM    500 3HD1 ILE A  31       9.908  -2.090   7.222  1.00  0.00           H  
ATOM    501  N   LYS A  32      13.372  -7.109   8.610  1.00  0.00           N  
ATOM    502  CA  LYS A  32      14.164  -7.761   9.653  1.00  0.00           C  
ATOM    503  C   LYS A  32      14.583  -6.794  10.756  1.00  0.00           C  
ATOM    504  O   LYS A  32      14.829  -7.198  11.894  1.00  0.00           O  
ATOM    505  CB  LYS A  32      15.401  -8.407   9.032  1.00  0.00           C  
ATOM    506  CG  LYS A  32      15.091  -9.613   8.152  1.00  0.00           C  
ATOM    507  CD  LYS A  32      16.359 -10.201   7.546  1.00  0.00           C  
ATOM    508  CE  LYS A  32      16.048 -11.403   6.666  1.00  0.00           C  
ATOM    509  NZ  LYS A  32      17.277 -11.964   6.043  1.00  0.00           N  
ATOM    510  H   LYS A  32      13.647  -7.188   7.631  1.00  0.00           H  
ATOM    511  HA  LYS A  32      13.552  -8.542  10.106  1.00  0.00           H  
ATOM    512 1HB  LYS A  32      15.929  -7.672   8.425  1.00  0.00           H  
ATOM    513 2HB  LYS A  32      16.078  -8.727   9.822  1.00  0.00           H  
ATOM    514 1HG  LYS A  32      14.593 -10.378   8.749  1.00  0.00           H  
ATOM    515 2HG  LYS A  32      14.415  -9.310   7.348  1.00  0.00           H  
ATOM    516 1HD  LYS A  32      16.855  -9.441   6.942  1.00  0.00           H  
ATOM    517 2HD  LYS A  32      17.037 -10.509   8.342  1.00  0.00           H  
ATOM    518 1HE  LYS A  32      15.574 -12.175   7.271  1.00  0.00           H  
ATOM    519 2HE  LYS A  32      15.358 -11.099   5.878  1.00  0.00           H  
ATOM    520 1HZ  LYS A  32      17.033 -12.757   5.468  1.00  0.00           H  
ATOM    521 2HZ  LYS A  32      17.717 -11.256   5.470  1.00  0.00           H  
ATOM    522 3HZ  LYS A  32      17.918 -12.257   6.766  1.00  0.00           H  
ATOM    523  N   ASN A  33      14.681  -5.522  10.403  1.00  0.00           N  
ATOM    524  CA  ASN A  33      15.063  -4.476  11.330  1.00  0.00           C  
ATOM    525  C   ASN A  33      14.270  -3.210  11.000  1.00  0.00           C  
ATOM    526  O   ASN A  33      14.619  -2.488  10.062  1.00  0.00           O  
ATOM    527  CB  ASN A  33      16.541  -4.207  11.300  1.00  0.00           C  
ATOM    528  CG  ASN A  33      16.977  -3.206  12.377  1.00  0.00           C  
ATOM    529  OD1 ASN A  33      16.236  -2.300  12.815  1.00  0.00           O  
ATOM    530  ND2 ASN A  33      18.201  -3.371  12.825  1.00  0.00           N  
ATOM    531  H   ASN A  33      14.458  -5.284   9.448  1.00  0.00           H  
ATOM    532  HA  ASN A  33      14.855  -4.813  12.337  1.00  0.00           H  
ATOM    533 1HB  ASN A  33      17.090  -5.141  11.432  1.00  0.00           H  
ATOM    534 2HB  ASN A  33      16.791  -3.811  10.328  1.00  0.00           H  
ATOM    535 1HD2 ASN A  33      18.564  -2.761  13.530  1.00  0.00           H  
ATOM    536 2HD2 ASN A  33      18.773  -4.106  12.460  1.00  0.00           H  
ATOM    537  N   PRO A  34      13.198  -2.906  11.750  1.00  0.00           N  
ATOM    538  CA  PRO A  34      12.286  -1.787  11.566  1.00  0.00           C  
ATOM    539  C   PRO A  34      12.967  -0.418  11.514  1.00  0.00           C  
ATOM    540  O   PRO A  34      12.373   0.548  11.029  1.00  0.00           O  
ATOM    541  CB  PRO A  34      11.375  -1.918  12.793  1.00  0.00           C  
ATOM    542  CG  PRO A  34      11.398  -3.374  13.136  1.00  0.00           C  
ATOM    543  CD  PRO A  34      12.787  -3.824  12.838  1.00  0.00           C  
ATOM    544  HA  PRO A  34      11.708  -1.947  10.658  1.00  0.00           H  
ATOM    545 1HB  PRO A  34      11.762  -1.281  13.604  1.00  0.00           H  
ATOM    546 2HB  PRO A  34      10.376  -1.555  12.563  1.00  0.00           H  
ATOM    547 1HG  PRO A  34      11.116  -3.523  14.188  1.00  0.00           H  
ATOM    548 2HG  PRO A  34      10.658  -3.916  12.530  1.00  0.00           H  
ATOM    549 1HD  PRO A  34      13.436  -3.710  13.723  1.00  0.00           H  
ATOM    550 2HD  PRO A  34      12.715  -4.869  12.478  1.00  0.00           H  
ATOM    551  N   ASN A  35      14.196  -0.309  12.035  1.00  0.00           N  
ATOM    552  CA  ASN A  35      14.884   0.973  12.035  1.00  0.00           C  
ATOM    553  C   ASN A  35      15.849   1.161  10.854  1.00  0.00           C  
ATOM    554  O   ASN A  35      16.525   2.187  10.774  1.00  0.00           O  
ATOM    555  CB  ASN A  35      15.615   1.153  13.348  1.00  0.00           C  
ATOM    556  CG  ASN A  35      14.658   1.315  14.505  1.00  0.00           C  
ATOM    557  OD1 ASN A  35      13.616   1.974  14.383  1.00  0.00           O  
ATOM    558  ND2 ASN A  35      14.990   0.725  15.628  1.00  0.00           N  
ATOM    559  H   ASN A  35      14.694  -1.117  12.408  1.00  0.00           H  
ATOM    560  HA  ASN A  35      14.134   1.761  11.956  1.00  0.00           H  
ATOM    561 1HB  ASN A  35      16.256   0.291  13.530  1.00  0.00           H  
ATOM    562 2HB  ASN A  35      16.256   2.033  13.291  1.00  0.00           H  
ATOM    563 1HD2 ASN A  35      14.395   0.799  16.428  1.00  0.00           H  
ATOM    564 2HD2 ASN A  35      15.842   0.202  15.685  1.00  0.00           H  
ATOM    565  N   LEU A  36      15.889   0.201   9.920  1.00  0.00           N  
ATOM    566  CA  LEU A  36      16.779   0.298   8.756  1.00  0.00           C  
ATOM    567  C   LEU A  36      16.028   0.529   7.448  1.00  0.00           C  
ATOM    568  O   LEU A  36      16.465   0.106   6.377  1.00  0.00           O  
ATOM    569  CB  LEU A  36      17.684  -0.925   8.630  1.00  0.00           C  
ATOM    570  CG  LEU A  36      18.637  -1.149   9.818  1.00  0.00           C  
ATOM    571  CD1 LEU A  36      19.445  -2.419   9.596  1.00  0.00           C  
ATOM    572  CD2 LEU A  36      19.543   0.045   9.978  1.00  0.00           C  
ATOM    573  H   LEU A  36      15.311  -0.635  10.022  1.00  0.00           H  
ATOM    574  HA  LEU A  36      17.431   1.156   8.906  1.00  0.00           H  
ATOM    575 1HB  LEU A  36      17.051  -1.811   8.540  1.00  0.00           H  
ATOM    576 2HB  LEU A  36      18.281  -0.830   7.726  1.00  0.00           H  
ATOM    577  HG  LEU A  36      18.054  -1.267  10.718  1.00  0.00           H  
ATOM    578 1HD1 LEU A  36      20.107  -2.578  10.446  1.00  0.00           H  
ATOM    579 2HD1 LEU A  36      18.789  -3.267   9.488  1.00  0.00           H  
ATOM    580 3HD1 LEU A  36      20.040  -2.310   8.690  1.00  0.00           H  
ATOM    581 1HD2 LEU A  36      20.206  -0.113  10.828  1.00  0.00           H  
ATOM    582 2HD2 LEU A  36      20.137   0.175   9.073  1.00  0.00           H  
ATOM    583 3HD2 LEU A  36      18.942   0.940  10.149  1.00  0.00           H  
ATOM    584  N   ILE A  37      14.900   1.206   7.549  1.00  0.00           N  
ATOM    585  CA  ILE A  37      14.080   1.548   6.399  1.00  0.00           C  
ATOM    586  C   ILE A  37      14.832   2.444   5.408  1.00  0.00           C  
ATOM    587  O   ILE A  37      15.529   3.378   5.811  1.00  0.00           O  
ATOM    588  CB  ILE A  37      12.743   2.148   6.872  1.00  0.00           C  
ATOM    589  CG1 ILE A  37      11.909   1.062   7.524  1.00  0.00           C  
ATOM    590  CG2 ILE A  37      12.043   2.797   5.820  1.00  0.00           C  
ATOM    591  CD1 ILE A  37      10.692   1.592   8.171  1.00  0.00           C  
ATOM    592  H   ILE A  37      14.610   1.506   8.467  1.00  0.00           H  
ATOM    593  HA  ILE A  37      13.845   0.622   5.891  1.00  0.00           H  
ATOM    594  HB  ILE A  37      12.946   2.887   7.649  1.00  0.00           H  
ATOM    595 1HG1 ILE A  37      11.617   0.338   6.761  1.00  0.00           H  
ATOM    596 2HG1 ILE A  37      12.506   0.547   8.282  1.00  0.00           H  
ATOM    597 1HG2 ILE A  37      11.112   3.225   6.188  1.00  0.00           H  
ATOM    598 2HG2 ILE A  37      12.686   3.582   5.456  1.00  0.00           H  
ATOM    599 3HG2 ILE A  37      11.841   2.072   5.046  1.00  0.00           H  
ATOM    600 1HD1 ILE A  37      10.136   0.786   8.606  1.00  0.00           H  
ATOM    601 2HD1 ILE A  37      10.991   2.286   8.933  1.00  0.00           H  
ATOM    602 3HD1 ILE A  37      10.077   2.097   7.435  1.00  0.00           H  
ATOM    603  N   TYR A  38      14.737   2.116   4.113  1.00  0.00           N  
ATOM    604  CA  TYR A  38      15.515   2.838   3.105  1.00  0.00           C  
ATOM    605  C   TYR A  38      14.678   3.354   1.916  1.00  0.00           C  
ATOM    606  O   TYR A  38      13.647   2.767   1.595  1.00  0.00           O  
ATOM    607  CB  TYR A  38      16.612   1.887   2.596  1.00  0.00           C  
ATOM    608  CG  TYR A  38      16.078   0.677   1.847  1.00  0.00           C  
ATOM    609  CD1 TYR A  38      15.894   0.747   0.479  1.00  0.00           C  
ATOM    610  CD2 TYR A  38      15.784  -0.499   2.523  1.00  0.00           C  
ATOM    611  CE1 TYR A  38      15.415  -0.341  -0.225  1.00  0.00           C  
ATOM    612  CE2 TYR A  38      15.305  -1.599   1.820  1.00  0.00           C  
ATOM    613  CZ  TYR A  38      15.121  -1.520   0.450  1.00  0.00           C  
ATOM    614  OH  TYR A  38      14.644  -2.608  -0.251  1.00  0.00           O  
ATOM    615  H   TYR A  38      14.122   1.340   3.852  1.00  0.00           H  
ATOM    616  HA  TYR A  38      15.979   3.669   3.615  1.00  0.00           H  
ATOM    617 1HB  TYR A  38      17.299   2.407   1.943  1.00  0.00           H  
ATOM    618 2HB  TYR A  38      17.189   1.524   3.448  1.00  0.00           H  
ATOM    619  HD1 TYR A  38      16.129   1.670  -0.044  1.00  0.00           H  
ATOM    620  HD2 TYR A  38      15.926  -0.558   3.606  1.00  0.00           H  
ATOM    621  HE1 TYR A  38      15.272  -0.269  -1.302  1.00  0.00           H  
ATOM    622  HE2 TYR A  38      15.072  -2.521   2.351  1.00  0.00           H  
ATOM    623  HH  TYR A  38      14.627  -2.401  -1.189  1.00  0.00           H  
ATOM    624  N   PRO A  39      15.113   4.426   1.216  1.00  0.00           N  
ATOM    625  CA  PRO A  39      14.429   5.014   0.081  1.00  0.00           C  
ATOM    626  C   PRO A  39      14.106   4.015  -0.994  1.00  0.00           C  
ATOM    627  O   PRO A  39      14.967   3.254  -1.434  1.00  0.00           O  
ATOM    628  CB  PRO A  39      15.459   6.010  -0.441  1.00  0.00           C  
ATOM    629  CG  PRO A  39      16.235   6.396   0.755  1.00  0.00           C  
ATOM    630  CD  PRO A  39      16.359   5.143   1.581  1.00  0.00           C  
ATOM    631  HA  PRO A  39      13.530   5.532   0.427  1.00  0.00           H  
ATOM    632 1HB  PRO A  39      16.071   5.542  -1.225  1.00  0.00           H  
ATOM    633 2HB  PRO A  39      14.944   6.864  -0.904  1.00  0.00           H  
ATOM    634 1HG  PRO A  39      17.204   6.840   0.473  1.00  0.00           H  
ATOM    635 2HG  PRO A  39      15.678   7.149   1.251  1.00  0.00           H  
ATOM    636 1HD  PRO A  39      17.252   4.579   1.293  1.00  0.00           H  
ATOM    637 2HD  PRO A  39      16.370   5.466   2.627  1.00  0.00           H  
ATOM    638  N   GLY A  40      12.874   4.074  -1.468  1.00  0.00           N  
ATOM    639  CA  GLY A  40      12.400   3.198  -2.522  1.00  0.00           C  
ATOM    640  C   GLY A  40      11.792   1.913  -1.973  1.00  0.00           C  
ATOM    641  O   GLY A  40      11.136   1.170  -2.704  1.00  0.00           O  
ATOM    642  H   GLY A  40      12.223   4.742  -1.051  1.00  0.00           H  
ATOM    643 1HA  GLY A  40      11.660   3.727  -3.121  1.00  0.00           H  
ATOM    644 2HA  GLY A  40      13.227   2.954  -3.185  1.00  0.00           H  
ATOM    645  N   GLN A  41      11.988   1.647  -0.686  1.00  0.00           N  
ATOM    646  CA  GLN A  41      11.439   0.450  -0.080  1.00  0.00           C  
ATOM    647  C   GLN A  41       9.925   0.523  -0.076  1.00  0.00           C  
ATOM    648  O   GLN A  41       9.343   1.568   0.225  1.00  0.00           O  
ATOM    649  CB  GLN A  41      11.968   0.288   1.342  1.00  0.00           C  
ATOM    650  CG  GLN A  41      11.561  -0.953   2.053  1.00  0.00           C  
ATOM    651  CD  GLN A  41      12.207  -1.029   3.405  1.00  0.00           C  
ATOM    652  OE1 GLN A  41      12.869  -0.098   3.870  1.00  0.00           O  
ATOM    653  NE2 GLN A  41      12.045  -2.155   4.069  1.00  0.00           N  
ATOM    654  H   GLN A  41      12.551   2.267  -0.100  1.00  0.00           H  
ATOM    655  HA  GLN A  41      11.743  -0.414  -0.670  1.00  0.00           H  
ATOM    656 1HB  GLN A  41      13.039   0.321   1.325  1.00  0.00           H  
ATOM    657 2HB  GLN A  41      11.645   1.124   1.936  1.00  0.00           H  
ATOM    658 1HG  GLN A  41      10.478  -0.961   2.184  1.00  0.00           H  
ATOM    659 2HG  GLN A  41      11.878  -1.816   1.467  1.00  0.00           H  
ATOM    660 1HE2 GLN A  41      12.465  -2.262   4.973  1.00  0.00           H  
ATOM    661 2HE2 GLN A  41      11.511  -2.899   3.666  1.00  0.00           H  
ATOM    662  N   LYS A  42       9.265  -0.568  -0.431  1.00  0.00           N  
ATOM    663  CA  LYS A  42       7.812  -0.556  -0.375  1.00  0.00           C  
ATOM    664  C   LYS A  42       7.345  -1.183   0.927  1.00  0.00           C  
ATOM    665  O   LYS A  42       7.784  -2.277   1.295  1.00  0.00           O  
ATOM    666  CB  LYS A  42       7.213  -1.265  -1.582  1.00  0.00           C  
ATOM    667  CG  LYS A  42       7.483  -0.566  -2.902  1.00  0.00           C  
ATOM    668  CD  LYS A  42       6.844  -1.308  -4.065  1.00  0.00           C  
ATOM    669  CE  LYS A  42       7.130  -0.605  -5.386  1.00  0.00           C  
ATOM    670  NZ  LYS A  42       6.529  -1.326  -6.541  1.00  0.00           N  
ATOM    671  H   LYS A  42       9.761  -1.401  -0.715  1.00  0.00           H  
ATOM    672  HA  LYS A  42       7.462   0.476  -0.385  1.00  0.00           H  
ATOM    673 1HB  LYS A  42       7.602  -2.282  -1.642  1.00  0.00           H  
ATOM    674 2HB  LYS A  42       6.137  -1.330  -1.462  1.00  0.00           H  
ATOM    675 1HG  LYS A  42       7.077   0.443  -2.859  1.00  0.00           H  
ATOM    676 2HG  LYS A  42       8.562  -0.495  -3.065  1.00  0.00           H  
ATOM    677 1HD  LYS A  42       7.237  -2.326  -4.109  1.00  0.00           H  
ATOM    678 2HD  LYS A  42       5.764  -1.360  -3.915  1.00  0.00           H  
ATOM    679 1HE  LYS A  42       6.722   0.405  -5.346  1.00  0.00           H  
ATOM    680 2HE  LYS A  42       8.209  -0.543  -5.529  1.00  0.00           H  
ATOM    681 1HZ  LYS A  42       6.741  -0.829  -7.395  1.00  0.00           H  
ATOM    682 2HZ  LYS A  42       6.912  -2.260  -6.591  1.00  0.00           H  
ATOM    683 3HZ  LYS A  42       5.528  -1.379  -6.422  1.00  0.00           H  
ATOM    684  N   ILE A  43       6.456  -0.481   1.613  1.00  0.00           N  
ATOM    685  CA  ILE A  43       5.909  -0.924   2.880  1.00  0.00           C  
ATOM    686  C   ILE A  43       4.394  -1.065   2.834  1.00  0.00           C  
ATOM    687  O   ILE A  43       3.657  -0.209   2.324  1.00  0.00           O  
ATOM    688  CB  ILE A  43       6.373  -0.011   4.031  1.00  0.00           C  
ATOM    689  CG1 ILE A  43       7.908  -0.088   4.143  1.00  0.00           C  
ATOM    690  CG2 ILE A  43       5.727  -0.355   5.361  1.00  0.00           C  
ATOM    691  CD1 ILE A  43       8.496   0.824   5.167  1.00  0.00           C  
ATOM    692  H   ILE A  43       6.164   0.425   1.250  1.00  0.00           H  
ATOM    693  HA  ILE A  43       6.313  -1.913   3.092  1.00  0.00           H  
ATOM    694  HB  ILE A  43       6.116   1.020   3.772  1.00  0.00           H  
ATOM    695 1HG1 ILE A  43       8.189  -1.105   4.362  1.00  0.00           H  
ATOM    696 2HG1 ILE A  43       8.343   0.190   3.185  1.00  0.00           H  
ATOM    697 1HG2 ILE A  43       6.079   0.331   6.129  1.00  0.00           H  
ATOM    698 2HG2 ILE A  43       4.644  -0.279   5.281  1.00  0.00           H  
ATOM    699 3HG2 ILE A  43       6.001  -1.355   5.628  1.00  0.00           H  
ATOM    700 1HD1 ILE A  43       9.581   0.714   5.167  1.00  0.00           H  
ATOM    701 2HD1 ILE A  43       8.234   1.839   4.924  1.00  0.00           H  
ATOM    702 3HD1 ILE A  43       8.107   0.573   6.153  1.00  0.00           H  
ATOM    703  N   ASN A  44       3.938  -2.190   3.340  1.00  0.00           N  
ATOM    704  CA  ASN A  44       2.541  -2.535   3.393  1.00  0.00           C  
ATOM    705  C   ASN A  44       1.891  -1.906   4.610  1.00  0.00           C  
ATOM    706  O   ASN A  44       2.258  -2.160   5.755  1.00  0.00           O  
ATOM    707  CB  ASN A  44       2.377  -4.047   3.397  1.00  0.00           C  
ATOM    708  CG  ASN A  44       0.959  -4.521   3.348  1.00  0.00           C  
ATOM    709  OD1 ASN A  44       0.069  -3.891   2.761  1.00  0.00           O  
ATOM    710  ND2 ASN A  44       0.727  -5.646   3.987  1.00  0.00           N  
ATOM    711  H   ASN A  44       4.599  -2.852   3.726  1.00  0.00           H  
ATOM    712  HA  ASN A  44       2.039  -2.119   2.527  1.00  0.00           H  
ATOM    713 1HB  ASN A  44       2.918  -4.472   2.554  1.00  0.00           H  
ATOM    714 2HB  ASN A  44       2.831  -4.443   4.297  1.00  0.00           H  
ATOM    715 1HD2 ASN A  44      -0.193  -6.031   4.007  1.00  0.00           H  
ATOM    716 2HD2 ASN A  44       1.494  -6.109   4.480  1.00  0.00           H  
ATOM    717  N   ILE A  45       1.015  -0.977   4.339  1.00  0.00           N  
ATOM    718  CA  ILE A  45       0.296  -0.246   5.346  1.00  0.00           C  
ATOM    719  C   ILE A  45      -1.003  -1.024   5.498  1.00  0.00           C  
ATOM    720  O   ILE A  45      -1.610  -1.341   4.478  1.00  0.00           O  
ATOM    721  CB  ILE A  45       0.086   1.206   4.888  1.00  0.00           C  
ATOM    722  CG1 ILE A  45       1.448   1.859   4.612  1.00  0.00           C  
ATOM    723  CG2 ILE A  45      -0.716   1.977   5.860  1.00  0.00           C  
ATOM    724  CD1 ILE A  45       2.375   1.877   5.803  1.00  0.00           C  
ATOM    725  H   ILE A  45       0.803  -0.800   3.369  1.00  0.00           H  
ATOM    726  HA  ILE A  45       0.872  -0.235   6.261  1.00  0.00           H  
ATOM    727  HB  ILE A  45      -0.451   1.197   3.939  1.00  0.00           H  
ATOM    728 1HG1 ILE A  45       1.939   1.317   3.803  1.00  0.00           H  
ATOM    729 2HG1 ILE A  45       1.286   2.889   4.291  1.00  0.00           H  
ATOM    730 1HG2 ILE A  45      -0.865   2.975   5.485  1.00  0.00           H  
ATOM    731 2HG2 ILE A  45      -1.667   1.482   5.951  1.00  0.00           H  
ATOM    732 3HG2 ILE A  45      -0.212   2.018   6.825  1.00  0.00           H  
ATOM    733 1HD1 ILE A  45       3.309   2.350   5.508  1.00  0.00           H  
ATOM    734 2HD1 ILE A  45       1.917   2.439   6.617  1.00  0.00           H  
ATOM    735 3HD1 ILE A  45       2.573   0.857   6.132  1.00  0.00           H  
ATOM    736  N   PRO A  46      -1.443  -1.415   6.702  1.00  0.00           N  
ATOM    737  CA  PRO A  46      -2.642  -2.212   6.863  1.00  0.00           C  
ATOM    738  C   PRO A  46      -3.769  -1.586   6.055  1.00  0.00           C  
ATOM    739  O   PRO A  46      -4.071  -0.405   6.204  1.00  0.00           O  
ATOM    740  CB  PRO A  46      -2.860  -2.122   8.380  1.00  0.00           C  
ATOM    741  CG  PRO A  46      -1.447  -2.007   8.944  1.00  0.00           C  
ATOM    742  CD  PRO A  46      -0.700  -1.128   7.957  1.00  0.00           C  
ATOM    743  HA  PRO A  46      -2.445  -3.244   6.538  1.00  0.00           H  
ATOM    744 1HB  PRO A  46      -3.484  -1.253   8.621  1.00  0.00           H  
ATOM    745 2HB  PRO A  46      -3.395  -3.013   8.740  1.00  0.00           H  
ATOM    746 1HG  PRO A  46      -1.483  -1.590   9.953  1.00  0.00           H  
ATOM    747 2HG  PRO A  46      -0.994  -3.004   9.045  1.00  0.00           H  
ATOM    748 1HD  PRO A  46      -0.747  -0.070   8.230  1.00  0.00           H  
ATOM    749 2HD  PRO A  46       0.336  -1.507   7.902  1.00  0.00           H  
ATOM    750  N   ASN A  47      -4.448  -2.422   5.265  1.00  0.00           N  
ATOM    751  CA  ASN A  47      -5.486  -1.982   4.329  1.00  0.00           C  
ATOM    752  C   ASN A  47      -6.661  -1.270   4.967  1.00  0.00           C  
ATOM    753  O   ASN A  47      -7.318  -0.450   4.324  1.00  0.00           O  
ATOM    754  CB  ASN A  47      -5.940  -3.154   3.484  1.00  0.00           C  
ATOM    755  CG  ASN A  47      -6.546  -4.275   4.282  1.00  0.00           C  
ATOM    756  OD1 ASN A  47      -5.900  -4.805   5.198  1.00  0.00           O  
ATOM    757  ND2 ASN A  47      -7.752  -4.663   3.945  1.00  0.00           N  
ATOM    758  H   ASN A  47      -4.168  -3.392   5.243  1.00  0.00           H  
ATOM    759  HA  ASN A  47      -5.023  -1.261   3.649  1.00  0.00           H  
ATOM    760 1HB  ASN A  47      -6.669  -2.807   2.753  1.00  0.00           H  
ATOM    761 2HB  ASN A  47      -5.088  -3.544   2.928  1.00  0.00           H  
ATOM    762 1HD2 ASN A  47      -8.194  -5.411   4.437  1.00  0.00           H  
ATOM    763 2HD2 ASN A  47      -8.254  -4.185   3.188  1.00  0.00           H  
ATOM    764  N   ILE A  48      -6.898  -1.509   6.242  1.00  0.00           N  
ATOM    765  CA  ILE A  48      -7.994  -0.852   6.937  1.00  0.00           C  
ATOM    766  C   ILE A  48      -7.843   0.673   6.907  1.00  0.00           C  
ATOM    767  O   ILE A  48      -8.835   1.413   6.971  1.00  0.00           O  
ATOM    768  CB  ILE A  48      -8.083  -1.355   8.389  1.00  0.00           C  
ATOM    769  CG1 ILE A  48      -9.408  -0.933   8.968  1.00  0.00           C  
ATOM    770  CG2 ILE A  48      -6.917  -0.839   9.235  1.00  0.00           C  
ATOM    771  CD1 ILE A  48      -9.774  -1.607  10.267  1.00  0.00           C  
ATOM    772  H   ILE A  48      -6.313  -2.174   6.730  1.00  0.00           H  
ATOM    773  HA  ILE A  48      -8.922  -1.112   6.434  1.00  0.00           H  
ATOM    774  HB  ILE A  48      -8.058  -2.444   8.382  1.00  0.00           H  
ATOM    775 1HG1 ILE A  48      -9.387   0.144   9.136  1.00  0.00           H  
ATOM    776 2HG1 ILE A  48     -10.158  -1.147   8.243  1.00  0.00           H  
ATOM    777 1HG2 ILE A  48      -7.002  -1.228  10.247  1.00  0.00           H  
ATOM    778 2HG2 ILE A  48      -5.978  -1.172   8.797  1.00  0.00           H  
ATOM    779 3HG2 ILE A  48      -6.942   0.244   9.271  1.00  0.00           H  
ATOM    780 1HD1 ILE A  48     -10.746  -1.240  10.603  1.00  0.00           H  
ATOM    781 2HD1 ILE A  48      -9.825  -2.686  10.116  1.00  0.00           H  
ATOM    782 3HD1 ILE A  48      -9.021  -1.379  11.019  1.00  0.00           H  
ATOM    783  N   LEU A  49      -6.593   1.135   6.760  1.00  0.00           N  
ATOM    784  CA  LEU A  49      -6.205   2.535   6.743  1.00  0.00           C  
ATOM    785  C   LEU A  49      -6.382   3.157   5.363  1.00  0.00           C  
ATOM    786  O   LEU A  49      -6.257   4.372   5.197  1.00  0.00           O  
ATOM    787  CB  LEU A  49      -4.738   2.577   7.115  1.00  0.00           C  
ATOM    788  CG  LEU A  49      -4.445   1.976   8.459  1.00  0.00           C  
ATOM    789  CD1 LEU A  49      -3.021   1.866   8.607  1.00  0.00           C  
ATOM    790  CD2 LEU A  49      -5.057   2.822   9.570  1.00  0.00           C  
ATOM    791  H   LEU A  49      -5.831   0.462   6.658  1.00  0.00           H  
ATOM    792  HA  LEU A  49      -6.809   3.080   7.468  1.00  0.00           H  
ATOM    793 1HB  LEU A  49      -4.164   2.046   6.362  1.00  0.00           H  
ATOM    794 2HB  LEU A  49      -4.408   3.616   7.133  1.00  0.00           H  
ATOM    795  HG  LEU A  49      -4.846   0.979   8.492  1.00  0.00           H  
ATOM    796 1HD1 LEU A  49      -2.816   1.401   9.516  1.00  0.00           H  
ATOM    797 2HD1 LEU A  49      -2.660   1.254   7.824  1.00  0.00           H  
ATOM    798 3HD1 LEU A  49      -2.566   2.840   8.572  1.00  0.00           H  
ATOM    799 1HD2 LEU A  49      -4.838   2.381  10.537  1.00  0.00           H  
ATOM    800 2HD2 LEU A  49      -4.639   3.826   9.536  1.00  0.00           H  
ATOM    801 3HD2 LEU A  49      -6.135   2.876   9.434  1.00  0.00           H  
ATOM    802  N   GLU A  50      -6.648   2.312   4.367  1.00  0.00           N  
ATOM    803  CA  GLU A  50      -6.874   2.757   3.005  1.00  0.00           C  
ATOM    804  C   GLU A  50      -8.376   2.668   2.741  1.00  0.00           C  
ATOM    805  O   GLU A  50      -8.941   3.474   1.999  1.00  0.00           O  
ATOM    806  CB  GLU A  50      -6.071   1.904   2.000  1.00  0.00           C  
ATOM    807  CG  GLU A  50      -4.519   1.995   2.153  1.00  0.00           C  
ATOM    808  CD  GLU A  50      -3.728   1.164   1.110  1.00  0.00           C  
ATOM    809  OE1 GLU A  50      -4.338   0.435   0.366  1.00  0.00           O  
ATOM    810  OE2 GLU A  50      -2.512   1.289   1.056  1.00  0.00           O  
ATOM    811  H   GLU A  50      -6.729   1.321   4.555  1.00  0.00           H  
ATOM    812  HA  GLU A  50      -6.568   3.799   2.910  1.00  0.00           H  
ATOM    813 1HB  GLU A  50      -6.354   0.854   2.117  1.00  0.00           H  
ATOM    814 2HB  GLU A  50      -6.330   2.199   0.984  1.00  0.00           H  
ATOM    815 1HG  GLU A  50      -4.219   3.040   2.076  1.00  0.00           H  
ATOM    816 2HG  GLU A  50      -4.255   1.645   3.156  1.00  0.00           H  
ATOM    817  N   HIS A  51      -9.023   1.690   3.393  1.00  0.00           N  
ATOM    818  CA  HIS A  51     -10.459   1.484   3.253  1.00  0.00           C  
ATOM    819  C   HIS A  51     -11.244   2.427   4.156  1.00  0.00           C  
ATOM    820  O   HIS A  51     -12.374   2.796   3.836  1.00  0.00           O  
ATOM    821  CB  HIS A  51     -10.882   0.075   3.662  1.00  0.00           C  
ATOM    822  CG  HIS A  51     -10.364  -1.053   2.837  1.00  0.00           C  
ATOM    823  ND1 HIS A  51     -10.620  -1.194   1.493  1.00  0.00           N  
ATOM    824  CD2 HIS A  51      -9.646  -2.122   3.202  1.00  0.00           C  
ATOM    825  CE1 HIS A  51     -10.053  -2.311   1.059  1.00  0.00           C  
ATOM    826  NE2 HIS A  51      -9.453  -2.905   2.089  1.00  0.00           N  
ATOM    827  H   HIS A  51      -8.485   1.040   3.959  1.00  0.00           H  
ATOM    828  HA  HIS A  51     -10.761   1.664   2.223  1.00  0.00           H  
ATOM    829 1HB  HIS A  51     -10.554  -0.093   4.689  1.00  0.00           H  
ATOM    830 2HB  HIS A  51     -11.969   0.022   3.666  1.00  0.00           H  
ATOM    831  HD1 HIS A  51     -11.157  -0.573   0.922  1.00  0.00           H  
ATOM    832  HD2 HIS A  51      -9.251  -2.420   4.167  1.00  0.00           H  
ATOM    833  HE1 HIS A  51     -10.135  -2.606   0.013  1.00  0.00           H  
ATOM    834  N   HIS A  52     -10.636   2.816   5.288  1.00  0.00           N  
ATOM    835  CA  HIS A  52     -11.279   3.647   6.298  1.00  0.00           C  
ATOM    836  C   HIS A  52     -12.486   2.923   6.864  1.00  0.00           C  
ATOM    837  O   HIS A  52     -13.596   3.456   6.908  1.00  0.00           O  
ATOM    838  CB  HIS A  52     -11.667   5.021   5.736  1.00  0.00           C  
ATOM    839  CG  HIS A  52     -10.490   5.771   5.189  1.00  0.00           C  
ATOM    840  ND1 HIS A  52      -9.511   6.318   5.997  1.00  0.00           N  
ATOM    841  CD2 HIS A  52     -10.122   6.039   3.916  1.00  0.00           C  
ATOM    842  CE1 HIS A  52      -8.593   6.894   5.238  1.00  0.00           C  
ATOM    843  NE2 HIS A  52      -8.943   6.741   3.974  1.00  0.00           N  
ATOM    844  H   HIS A  52      -9.706   2.471   5.502  1.00  0.00           H  
ATOM    845  HA  HIS A  52     -10.585   3.813   7.123  1.00  0.00           H  
ATOM    846 1HB  HIS A  52     -12.419   4.929   4.961  1.00  0.00           H  
ATOM    847 2HB  HIS A  52     -12.105   5.619   6.537  1.00  0.00           H  
ATOM    848  HD2 HIS A  52     -10.657   5.746   3.012  1.00  0.00           H  
ATOM    849  HE1 HIS A  52      -7.699   7.404   5.595  1.00  0.00           H  
ATOM    850  HE2 HIS A  52      -8.428   7.076   3.174  1.00  0.00           H  
ATOM    851  N   HIS A  53     -12.286   1.663   7.248  1.00  0.00           N  
ATOM    852  CA  HIS A  53     -13.422   0.938   7.810  1.00  0.00           C  
ATOM    853  C   HIS A  53     -13.791   1.472   9.189  1.00  0.00           C  
ATOM    854  O   HIS A  53     -12.922   1.819   9.990  1.00  0.00           O  
ATOM    855  CB  HIS A  53     -13.182  -0.565   7.947  1.00  0.00           C  
ATOM    856  CG  HIS A  53     -13.109  -1.353   6.658  1.00  0.00           C  
ATOM    857  ND1 HIS A  53     -14.152  -1.391   5.751  1.00  0.00           N  
ATOM    858  CD2 HIS A  53     -12.153  -2.177   6.160  1.00  0.00           C  
ATOM    859  CE1 HIS A  53     -13.832  -2.192   4.749  1.00  0.00           C  
ATOM    860  NE2 HIS A  53     -12.631  -2.682   4.975  1.00  0.00           N  
ATOM    861  H   HIS A  53     -11.342   1.273   7.181  1.00  0.00           H  
ATOM    862  HA  HIS A  53     -14.290   1.076   7.165  1.00  0.00           H  
ATOM    863 1HB  HIS A  53     -12.288  -0.727   8.506  1.00  0.00           H  
ATOM    864 2HB  HIS A  53     -13.983  -0.974   8.539  1.00  0.00           H  
ATOM    865  HD2 HIS A  53     -11.192  -2.414   6.606  1.00  0.00           H  
ATOM    866  HE1 HIS A  53     -14.458  -2.415   3.886  1.00  0.00           H  
ATOM    867  HE2 HIS A  53     -12.139  -3.332   4.373  1.00  0.00           H  
ATOM    868  N   HIS A  54     -15.086   1.466   9.481  1.00  0.00           N  
ATOM    869  CA  HIS A  54     -15.618   1.886  10.771  1.00  0.00           C  
ATOM    870  C   HIS A  54     -16.670   0.905  11.281  1.00  0.00           C  
ATOM    871  O   HIS A  54     -17.826   1.273  11.484  1.00  0.00           O  
ATOM    872  CB  HIS A  54     -16.201   3.307  10.697  1.00  0.00           C  
ATOM    873  CG  HIS A  54     -15.186   4.378  10.329  1.00  0.00           C  
ATOM    874  ND1 HIS A  54     -14.224   4.820  11.217  1.00  0.00           N  
ATOM    875  CD2 HIS A  54     -14.989   5.083   9.186  1.00  0.00           C  
ATOM    876  CE1 HIS A  54     -13.483   5.749  10.636  1.00  0.00           C  
ATOM    877  NE2 HIS A  54     -13.925   5.930   9.407  1.00  0.00           N  
ATOM    878  H   HIS A  54     -15.736   1.168   8.766  1.00  0.00           H  
ATOM    879  HA  HIS A  54     -14.811   1.903  11.505  1.00  0.00           H  
ATOM    880 1HB  HIS A  54     -17.001   3.330   9.958  1.00  0.00           H  
ATOM    881 2HB  HIS A  54     -16.637   3.566  11.662  1.00  0.00           H  
ATOM    882  HD1 HIS A  54     -14.089   4.494  12.152  1.00  0.00           H  
ATOM    883  HD2 HIS A  54     -15.491   5.083   8.218  1.00  0.00           H  
ATOM    884  HE1 HIS A  54     -12.667   6.223  11.177  1.00  0.00           H  
ATOM    885  N   HIS A  55     -16.269  -0.354  11.465  1.00  0.00           N  
ATOM    886  CA  HIS A  55     -17.188  -1.412  11.897  1.00  0.00           C  
ATOM    887  C   HIS A  55     -17.045  -1.707  13.389  1.00  0.00           C  
ATOM    888  O   HIS A  55     -17.618  -2.674  13.896  1.00  0.00           O  
ATOM    889  CB  HIS A  55     -16.918  -2.720  11.139  1.00  0.00           C  
ATOM    890  CG  HIS A  55     -17.119  -2.648   9.655  1.00  0.00           C  
ATOM    891  ND1 HIS A  55     -18.355  -2.471   9.070  1.00  0.00           N  
ATOM    892  CD2 HIS A  55     -16.235  -2.764   8.641  1.00  0.00           C  
ATOM    893  CE1 HIS A  55     -18.214  -2.462   7.754  1.00  0.00           C  
ATOM    894  NE2 HIS A  55     -16.938  -2.639   7.472  1.00  0.00           N  
ATOM    895  H   HIS A  55     -15.301  -0.587  11.292  1.00  0.00           H  
ATOM    896  HA  HIS A  55     -18.218  -1.105  11.712  1.00  0.00           H  
ATOM    897 1HB  HIS A  55     -15.890  -3.035  11.325  1.00  0.00           H  
ATOM    898 2HB  HIS A  55     -17.568  -3.501  11.531  1.00  0.00           H  
ATOM    899  HD2 HIS A  55     -15.165  -2.931   8.733  1.00  0.00           H  
ATOM    900  HE1 HIS A  55     -19.015  -2.336   7.026  1.00  0.00           H  
ATOM    901  HE2 HIS A  55     -16.530  -2.679   6.545  1.00  0.00           H  
ATOM    902  N   HIS A  56     -16.252  -0.887  14.071  1.00  0.00           N  
ATOM    903  CA  HIS A  56     -15.957  -1.073  15.481  1.00  0.00           C  
ATOM    904  C   HIS A  56     -16.055   0.256  16.221  1.00  0.00           C  
ATOM    905  O   HIS A  56     -16.845   0.399  17.155  1.00  0.00           O  
ATOM    906  OXT HIS A  56     -15.456   1.233  15.772  1.00  0.00           O  
ATOM    907  CB  HIS A  56     -14.545  -1.652  15.640  1.00  0.00           C  
ATOM    908  CG  HIS A  56     -14.342  -2.946  14.894  1.00  0.00           C  
ATOM    909  ND1 HIS A  56     -14.764  -4.165  15.377  1.00  0.00           N  
ATOM    910  CD2 HIS A  56     -13.763  -3.196  13.692  1.00  0.00           C  
ATOM    911  CE1 HIS A  56     -14.458  -5.110  14.504  1.00  0.00           C  
ATOM    912  NE2 HIS A  56     -13.848  -4.546  13.474  1.00  0.00           N  
ATOM    913  H   HIS A  56     -15.839  -0.108  13.585  1.00  0.00           H  
ATOM    914  HA  HIS A  56     -16.674  -1.764  15.927  1.00  0.00           H  
ATOM    915 1HB  HIS A  56     -13.813  -0.930  15.278  1.00  0.00           H  
ATOM    916 2HB  HIS A  56     -14.340  -1.829  16.695  1.00  0.00           H  
ATOM    917  HD1 HIS A  56     -15.242  -4.327  16.241  1.00  0.00           H  
ATOM    918  HD2 HIS A  56     -13.292  -2.552  12.949  1.00  0.00           H  
ATOM    919  HE1 HIS A  56     -14.712  -6.150  14.703  1.00  0.00           H  
TER                                                                             
# All scores below are weighted scores, not raw scores.
#BEGIN_POSE_ENERGIES_TABLE /home/grads/bernardm/FoldingBenchMarks/RosettaFold/RoseTTAFold/results_pyrosetta_rerun/T1152.pdb/pdb-3track/model0_2_0.35.pdb
label fa_atr fa_rep fa_sol fa_intra_rep fa_intra_sol_xover4 lk_ball_wtd fa_elec hbond_sr_bb hbond_lr_bb hbond_bb_sc hbond_sc dslf_fa13 omega fa_dun p_aa_pp yhh_planarity ref rama_prepro cart_bonded total
weights 1 0.55 1 0.005 1 1 1 1 1 1 1 1.25 0.4 0.7 0.6 0.625 1 0.45 0.5 NA
pose -295.089 31.8674 162.52 0.72459 11.5203 -9.5945 -74.6888 -20.9001 -8.45333 -15.2889 -6.50398 0 -0.87143 57.6369 -13.9385 0.04375 15.1086 -10.0839 29.6195 -146.371
MET:NtermProteinFull_1 -3.88599 0.25879 1.91668 0.00966 0.13009 -0.35242 -2.26336 0 0 0 0 0 0.01741 1.01936 0 0 1.65735 0 0.10719 -1.38525
TYR_2 -7.55427 0.35033 4.81742 0.02329 0.10679 -0.09271 -3.62128 0 0 0 -0.73609 0 -0.01118 2.30942 -0.02605 0.01561 0.58223 -0.0705 0.28231 -3.62467
THR_3 -4.21484 0.18373 2.25189 0.00986 0.05597 -0.48904 -0.35602 0 0 0 0 0 -0.0037 0.06048 -0.02697 0 1.15175 -0.03204 0.32239 -1.08653
VAL_4 -8.77256 1.38797 2.01956 0.0327 0.04795 -0.02622 -2.95495 0 0 0 0 0 -0.00677 0.0619 -0.23011 0 2.64269 -0.21755 0.55809 -5.45732
LYS_5 -4.75758 0.58674 4.27397 0.01555 0.29372 -0.13935 -1.62554 0 0 -1.00137 0 0 -0.0072 1.18359 -0.07106 0 -0.71458 -0.30192 1.22337 -1.04166
PRO_6 -2.36784 0.60355 0.98777 0.0023 0.03533 -0.07463 0.59941 0 0 0 0 0 -0.18582 0.09977 -0.70602 0 -1.64321 0.08921 1.09447 -1.46571
GLY_7 -1.76942 0.25158 2.48087 6e-05 0 0.1791 -1.77396 0 0 -0.54194 0 0 -0.09996 0 0.33375 0 0.79816 0.10845 0.40502 0.37172
ASP_8 -5.42139 0.28969 6.36826 0.00389 0.23307 0.06668 -6.56204 0 0 -1.00137 -1.43572 0 0.04961 2.26597 0.24744 0 -2.14574 0.01753 0.55485 -6.46927
THR_9 -4.85115 0.28655 4.38639 0.00744 0.08544 -0.15432 -1.50654 0 0 -0.90446 0 0 0.03703 0.06159 -0.53421 0 1.15175 -0.17933 0.91934 -1.19449
MET_10 -9.58409 1.14276 1.7571 0.0094 0.13145 0.01523 -0.96935 0 0 0 0 0 0.11912 2.89503 -0.1422 0 1.65735 -0.33914 0.8044 -2.50295
TRP_11 -6.20772 0.88258 2.79328 0.0199 0.38065 -0.13644 -0.65541 0 0 0 0 0 -0.01964 1.16213 -0.25093 0 2.26099 -0.12615 0.50472 0.60797
LYS_12 -7.36194 0.51835 6.67716 0.00762 0.12186 0.12976 -3.15756 0 0 -1.4464 0 0 -0.01238 0.9902 -0.04421 0 -0.71458 -0.25292 0.3594 -4.18565
ILE_13 -9.06318 0.7716 2.69853 0.02554 0.06899 -0.24718 -1.80609 0 0 0 0 0 -0.00967 0.10558 -0.39007 0 2.30374 -0.27133 0.33944 -5.47411
ALA_14 -6.70035 0.87463 3.36919 0.00142 0 0.22093 -2.28056 0 0 0 0 0 0.02198 0 -0.35547 0 1.32468 -0.27152 0.35378 -3.44129
VAL_15 -5.20464 0.46872 3.29734 0.01902 0.04998 -0.17855 -1.90297 0 0 0 0 0 -0.03806 -0.01464 -0.39274 0 2.64269 -0.23564 0.31046 -1.17904
LYS_16 -4.66785 0.18099 4.76811 0.00612 0.10544 0.02473 -3.68568 0 0 0 -0.69963 0 -0.04047 0.97395 -0.06854 0 -0.71458 -0.24703 0.26287 -3.80157
TYR_17 -7.4122 0.73961 2.0304 0.02771 0.32162 -0.14093 -0.88733 0 0 0 0 0 -0.03702 1.5967 -0.26043 0.02595 0.58223 -0.50825 0.50036 -3.42157
GLN_18 -2.92987 0.10594 2.75929 0.01032 0.57329 -0.06518 -1.58468 0 0 0 0 0 0.04557 1.89941 -0.25389 0 -1.45095 -0.32281 0.45329 -0.76026
ILE_19 -6.97663 1.38861 1.37019 0.02951 0.09001 0.17196 -0.68469 0 0 0 0 0 -0.02413 2.22797 -0.01799 0 2.30374 -0.00214 0.4303 0.30671
GLY_20 -3.12156 0.33686 2.35522 3e-05 0 -0.15635 -0.77741 0 0 0 0 0 -0.06647 0 0.38063 0 0.79816 0.09919 0.42264 0.27093
ILE_21 -6.37945 0.64556 2.35356 0.03963 0.07731 -0.08826 -0.9023 0 0 0 0 0 -0.05 0.1736 -0.24696 0 2.30374 -0.0152 0.17416 -1.91461
SER_22 -3.44126 0.24648 2.87864 0.00142 0.0245 -0.1936 -0.96601 0 0 0 0 0 -0.02835 0.55871 0.24885 0 -0.28969 -0.12367 0.1126 -0.97138
GLU_23 -5.17448 0.50376 3.84195 0.00681 0.73605 -0.26251 -1.15842 0 0 0 0 0 0.1542 2.73848 -0.31252 0 -2.72453 -0.27898 0.13079 -1.79938
ILE_24 -9.68036 0.71819 3.02692 0.03528 0.07345 0.03696 -1.36487 0 0 -0.73143 0 0 -0.04848 0.12137 -0.37358 0 2.30374 -0.2398 0.42983 -5.69279
ILE_25 -7.05122 0.73008 3.84359 0.03312 0.07219 -0.2462 -1.33638 0 0 0 0 0 -0.04492 0.07016 -0.41529 0 2.30374 -0.01921 0.49163 -1.56871
ALA_26 -3.24188 0.23963 2.38852 0.00156 0 -0.12897 -0.81751 0 0 0 0 0 -0.03849 0 -0.36739 0 1.32468 -0.26612 0.27059 -0.63538
ALA_27 -4.89556 0.35021 2.75952 0.00156 0 -0.40705 -1.63074 0 0 -0.81958 0 0 0.03034 0 -0.06421 0 1.32468 -0.52638 0.23179 -3.64543
ASN_28 -9.25417 1.30752 7.98972 0.01398 0.3873 0.20984 -3.88842 0 0 -2.79857 -0.92098 0 0.05935 1.50972 -0.64917 0 -1.34026 -0.43773 1.0252 -6.78667
PRO_29 -3.04688 0.52143 1.94343 0.00245 0.04584 -0.30726 0.33222 0 0 0 0 0 -0.09039 0.47035 -0.43366 0 -1.64321 -0.39115 0.99588 -1.60094
GLN_30 -4.57313 0.51114 3.75536 0.013 0.90051 -0.30747 -1.20937 0 0 0 -0.92098 0 -0.04996 3.34237 -0.1037 0 -1.45095 -0.40518 0.38879 -0.10957
ILE_31 -6.8343 0.94069 1.70713 0.03106 0.09716 -0.51609 -0.26695 0 0 0 0 0 0.0326 0.304 0.05929 0 2.30374 -0.06046 0.65831 -1.54381
LYS_32 -1.6439 0.06777 1.32415 0.00748 0.13011 -0.09815 -0.3512 0 0 0 0 0 -0.05112 0.88433 -0.0342 0 -0.71458 -0.15645 0.41904 -0.21672
ASN_33 -4.94109 1.00647 3.5936 0.0102 0.57297 -0.31869 -1.25489 0 0 -0.85082 0 0 -0.05014 1.56997 -0.72917 0 -1.34026 -0.25524 0.70308 -2.28401
PRO_34 -5.20661 0.7706 1.57175 0.00237 0.0371 -0.15936 -0.02697 0 0 0 0 0 -0.19901 0.2307 -0.75448 0 -1.64321 0.1425 0.88523 -4.3494
ASN_35 -2.66487 0.29153 2.14153 0.00685 0.3015 -0.20909 -0.44764 0 0 -0.85082 0 0 -0.04599 1.52586 -0.37562 0 -1.34026 -0.25813 0.33701 -1.58812
LEU_36 -3.50154 0.26355 2.3973 0.02433 0.10875 -0.23855 -0.97328 0 0 0 0 0 -0.02612 0.10627 0.08333 0 1.66147 -0.21684 0.23878 -0.07256
ILE_37 -6.43018 1.05443 -0.01531 0.03802 0.06337 -0.336 -0.32173 0 0 0 0 0 0.14294 0.61503 -0.07568 0 2.30374 -0.12616 0.5225 -2.56503
TYR_38 -6.26044 0.99459 3.30531 0.02534 0.60071 -0.25508 -1.62594 0 0 -0.7277 0 0 0.05092 2.15444 -0.38928 0.00218 0.58223 -0.19173 1.19523 -0.53923
PRO_39 -4.22564 0.92084 1.16599 0.00412 0.07281 -0.30211 -0.15373 0 0 0 0 0 -0.06805 0.06842 -0.82622 0 -1.64321 -0.16373 1.08438 -4.06611
GLY_40 -2.3499 0.06059 1.90151 6e-05 0 0.03725 -1.24408 0 0 0 0 0 -0.11003 0 -1.47242 0 0.79816 -0.61216 0.32917 -2.66185
GLN_41 -8.60509 0.91081 5.37341 0.0089 0.19819 -0.31042 -3.20825 0 0 -0.7277 0 0 -0.01993 2.36883 0.08876 0 -1.45095 -0.59479 0.21756 -5.75067
LYS_42 -3.28273 0.20701 1.81255 0.00753 0.12962 -0.21348 -0.35618 0 0 0 0 0 -0.04003 1.24853 0.16759 0 -0.71458 -0.23846 0.23504 -1.03761
ILE_43 -8.38802 0.66921 1.45292 0.02553 0.0587 -0.36152 -2.46163 0 0 0 0 0 -0.05921 0.36197 -0.71792 0 2.30374 -0.18303 0.33318 -6.96607
ASN_44 -6.01088 0.39074 3.78814 0.00512 0.45277 0.09154 -1.57694 0 0 -2.88672 0 0 -0.01926 2.46255 -0.45431 0 -1.34026 -0.22522 0.53949 -4.78323
ILE_45 -6.8188 0.76707 0.79612 0.03082 0.08395 -0.36856 0.12417 0 0 0 0 0 -0.01227 0.85259 -0.61543 0 2.30374 -0.2467 1.58235 -1.52097
PRO_46 -5.73535 0.73356 2.17048 0.00275 0.06881 0.13806 -1.3415 0 0 0 0 0 0.08924 0.09531 -0.8591 0 -1.64321 -0.20995 1.68994 -4.80095
ASN_47 -4.48662 0.63255 4.36604 0.00515 0.48572 0.03705 -2.45371 0 0 0 -0.89529 0 -0.05652 2.7185 0.10041 0 -1.34026 -0.04637 0.5714 -0.36196
ILE_48 -5.60396 0.6244 2.92294 0.02332 0.13518 -0.2513 -1.12167 0 0 0 0 0 -0.07396 0.73274 0.31906 0 2.30374 -0.12269 0.3812 0.26901
LEU_49 -7.24121 1.4674 1.58866 0.02467 0.09626 -0.11421 -0.87234 0 0 0 0 0 0.05056 0.36747 -0.15947 0 1.66147 -0.34413 0.63435 -2.84052
GLU_50 -3.7171 0.14567 4.2233 0.00403 0.21276 -0.4766 -2.02743 0 0 0 0 0 0.08965 2.36579 -0.14623 0 -2.72453 -0.15341 0.64938 -1.55472
HIS_D_51 -5.73657 0.5303 4.31248 0.00391 0.37524 -0.18026 -0.4637 0 0 0 -0.89529 0 -0.03694 1.58506 -0.06663 0 -0.30065 0.06861 0.48889 -0.31555
HIS_52 -3.99133 0.22494 3.75697 0.00524 0.45782 -0.56855 -0.82203 0 0 0 0 0 -0.0852 1.29112 -0.43383 0 -0.30065 -0.03884 0.46011 -0.04422
HIS_53 -5.11675 0.42879 3.19256 0.00356 0.2932 -0.38001 -0.10115 0 0 0 0 0 -0.01989 1.94874 -0.08588 0 -0.30065 -0.23351 0.45349 0.08248
HIS_D_54 -2.43259 0.12316 2.15573 0.00498 0.41695 -0.39181 0.56276 0 0 0 0 0 0.03541 0.97534 -0.74446 0 -0.30065 0.26139 0.31151 0.97772
HIS_55 -2.73519 0.16248 2.02425 0.00486 0.42444 -0.3922 -0.26239 0 0 0 0 0 -0.01062 1.36873 -0.28987 0 -0.30065 0.18095 0.10601 0.28078
HIS_D:CtermProteinFull_56 -1.56505 0.09474 1.3308 0.00426 0.49745 -0.31696 -0.24263 0 0 0 0 0 0 1.55149 0 0 -0.30065 -0.29206 0.13293 0.89433
#END_POSE_ENERGIES_TABLE /home/grads/bernardm/FoldingBenchMarks/RosettaFold/RoseTTAFold/results_pyrosetta_rerun/T1152.pdb/pdb-3track/model0_2_0.35.pdb
