# Supplementary material for: The transformative power of transformers in protein structure prediction
Source: Proc Natl Acad Sci U S A. 2023 Jul 31;120(32):e2303499120. doi: 10.1073/pnas.2303499120 (PMC10410766; doi:10.1073/pnas.2303499120)
Supplement: Supplementary file 2 — Dataset S01 (GZ) [file pnas.2303499120.sd01.gz › SI_Data/predicted_structures/RoseTTAFold/T1137s6.pdb]

HEADER                                            25-DEC-22   XXXX              
EXPDTA    THEORETICAL MODEL                                                     
REMARK 220                                                                      
REMARK 220 EXPERIMENTAL DETAILS                                                 
REMARK 220  EXPERIMENT TYPE                : THEORETICAL MODELLING              
REMARK 220  DATE OF DATA COLLECTION        : 25-DEC-22                          
REMARK 220                                                                      
REMARK 220 REMARK: MODEL GENERATED BY ROSETTA                                   
REMARK 220  VERSION 2022.39+release.d8d9982                                     
SSBOND     CYS A  321    CYS A  348                                       2.04  
SSBOND     CYS A  366    CYS A  380                                       2.05  
SSBOND     CYS A  404    CYS A  411                                       2.04  
SSBOND     CYS A  462    CYS A  470                                       2.07  
ATOM      1  N   MET A   1       1.379  -0.899  -1.004  1.00  0.00           N  
ATOM      2  CA  MET A   1       2.574  -0.157  -0.623  1.00  0.00           C  
ATOM      3  C   MET A   1       2.247   1.313  -0.446  1.00  0.00           C  
ATOM      4  O   MET A   1       1.111   1.736  -0.657  1.00  0.00           O  
ATOM      5  CB  MET A   1       3.650  -0.299  -1.704  1.00  0.00           C  
ATOM      6  CG  MET A   1       3.283   0.367  -3.040  1.00  0.00           C  
ATOM      7  SD  MET A   1       4.562   0.198  -4.315  1.00  0.00           S  
ATOM      8  CE  MET A   1       5.849   1.304  -3.730  1.00  0.00           C  
ATOM      9 1H   MET A   1       1.647  -1.771  -1.438  1.00  0.00           H  
ATOM     10 2H   MET A   1       0.824  -1.089  -0.182  1.00  0.00           H  
ATOM     11 3H   MET A   1       0.837  -0.353  -1.656  1.00  0.00           H  
ATOM     12  HA  MET A   1       2.946  -0.540   0.327  1.00  0.00           H  
ATOM     13 1HB  MET A   1       4.582   0.145  -1.359  1.00  0.00           H  
ATOM     14 2HB  MET A   1       3.841  -1.354  -1.896  1.00  0.00           H  
ATOM     15 1HG  MET A   1       2.360  -0.068  -3.418  1.00  0.00           H  
ATOM     16 2HG  MET A   1       3.109   1.429  -2.870  1.00  0.00           H  
ATOM     17 1HE  MET A   1       6.689   1.286  -4.423  1.00  0.00           H  
ATOM     18 2HE  MET A   1       5.464   2.313  -3.661  1.00  0.00           H  
ATOM     19 3HE  MET A   1       6.184   0.985  -2.743  1.00  0.00           H  
ATOM     20  N   LEU A   2       3.255   2.093  -0.082  1.00  0.00           N  
ATOM     21  CA  LEU A   2       3.086   3.533   0.034  1.00  0.00           C  
ATOM     22  C   LEU A   2       3.742   4.166  -1.177  1.00  0.00           C  
ATOM     23  O   LEU A   2       4.805   3.715  -1.601  1.00  0.00           O  
ATOM     24  CB  LEU A   2       3.738   4.039   1.320  1.00  0.00           C  
ATOM     25  CG  LEU A   2       3.203   3.409   2.615  1.00  0.00           C  
ATOM     26  CD1 LEU A   2       3.986   3.948   3.799  1.00  0.00           C  
ATOM     27  CD2 LEU A   2       1.722   3.716   2.748  1.00  0.00           C  
ATOM     28  H   LEU A   2       4.162   1.693   0.104  1.00  0.00           H  
ATOM     29  HA  LEU A   2       2.028   3.784   0.034  1.00  0.00           H  
ATOM     30 1HB  LEU A   2       4.808   3.847   1.270  1.00  0.00           H  
ATOM     31 2HB  LEU A   2       3.586   5.118   1.384  1.00  0.00           H  
ATOM     32  HG  LEU A   2       3.345   2.329   2.581  1.00  0.00           H  
ATOM     33 1HD1 LEU A   2       3.616   3.495   4.718  1.00  0.00           H  
ATOM     34 2HD1 LEU A   2       5.043   3.707   3.676  1.00  0.00           H  
ATOM     35 3HD1 LEU A   2       3.865   5.030   3.853  1.00  0.00           H  
ATOM     36 1HD2 LEU A   2       1.337   3.266   3.664  1.00  0.00           H  
ATOM     37 2HD2 LEU A   2       1.578   4.796   2.787  1.00  0.00           H  
ATOM     38 3HD2 LEU A   2       1.184   3.309   1.890  1.00  0.00           H  
ATOM     39  N   LEU A   3       3.143   5.220  -1.710  1.00  0.00           N  
ATOM     40  CA  LEU A   3       3.726   5.887  -2.862  1.00  0.00           C  
ATOM     41  C   LEU A   3       4.309   7.238  -2.485  1.00  0.00           C  
ATOM     42  O   LEU A   3       3.762   7.936  -1.624  1.00  0.00           O  
ATOM     43  CB  LEU A   3       2.673   6.082  -3.946  1.00  0.00           C  
ATOM     44  CG  LEU A   3       1.947   4.838  -4.421  1.00  0.00           C  
ATOM     45  CD1 LEU A   3       0.969   5.261  -5.496  1.00  0.00           C  
ATOM     46  CD2 LEU A   3       2.934   3.805  -4.903  1.00  0.00           C  
ATOM     47  H   LEU A   3       2.273   5.552  -1.320  1.00  0.00           H  
ATOM     48  HA  LEU A   3       4.530   5.268  -3.259  1.00  0.00           H  
ATOM     49 1HB  LEU A   3       1.928   6.763  -3.578  1.00  0.00           H  
ATOM     50 2HB  LEU A   3       3.150   6.543  -4.811  1.00  0.00           H  
ATOM     51  HG  LEU A   3       1.374   4.410  -3.597  1.00  0.00           H  
ATOM     52 1HD1 LEU A   3       0.414   4.393  -5.850  1.00  0.00           H  
ATOM     53 2HD1 LEU A   3       0.273   5.995  -5.090  1.00  0.00           H  
ATOM     54 3HD1 LEU A   3       1.520   5.704  -6.323  1.00  0.00           H  
ATOM     55 1HD2 LEU A   3       2.403   2.914  -5.237  1.00  0.00           H  
ATOM     56 2HD2 LEU A   3       3.506   4.194  -5.706  1.00  0.00           H  
ATOM     57 3HD2 LEU A   3       3.595   3.547  -4.091  1.00  0.00           H  
ATOM     58  N   THR A   4       5.392   7.613  -3.150  1.00  0.00           N  
ATOM     59  CA  THR A   4       6.022   8.911  -2.969  1.00  0.00           C  
ATOM     60  C   THR A   4       5.317   9.955  -3.807  1.00  0.00           C  
ATOM     61  O   THR A   4       4.555   9.608  -4.712  1.00  0.00           O  
ATOM     62  CB  THR A   4       7.509   8.848  -3.367  1.00  0.00           C  
ATOM     63  OG1 THR A   4       7.644   8.552  -4.786  1.00  0.00           O  
ATOM     64  CG2 THR A   4       8.184   7.743  -2.585  1.00  0.00           C  
ATOM     65  H   THR A   4       5.790   6.970  -3.820  1.00  0.00           H  
ATOM     66  HA  THR A   4       5.944   9.197  -1.917  1.00  0.00           H  
ATOM     67  HB  THR A   4       7.993   9.797  -3.149  1.00  0.00           H  
ATOM     68  HG1 THR A   4       8.567   8.316  -4.966  1.00  0.00           H  
ATOM     69 1HG2 THR A   4       9.237   7.688  -2.862  1.00  0.00           H  
ATOM     70 2HG2 THR A   4       8.099   7.950  -1.518  1.00  0.00           H  
ATOM     71 3HG2 THR A   4       7.702   6.790  -2.809  1.00  0.00           H  
ATOM     72  N   ARG A   5       5.606  11.236  -3.561  1.00  0.00           N  
ATOM     73  CA  ARG A   5       4.998  12.280  -4.380  1.00  0.00           C  
ATOM     74  C   ARG A   5       5.449  12.134  -5.823  1.00  0.00           C  
ATOM     75  O   ARG A   5       4.667  12.331  -6.751  1.00  0.00           O  
ATOM     76  CB  ARG A   5       5.360  13.662  -3.866  1.00  0.00           C  
ATOM     77  CG  ARG A   5       4.710  14.039  -2.538  1.00  0.00           C  
ATOM     78  CD  ARG A   5       5.144  15.387  -2.063  1.00  0.00           C  
ATOM     79  NE  ARG A   5       4.512  15.748  -0.800  1.00  0.00           N  
ATOM     80  CZ  ARG A   5       4.815  16.842  -0.070  1.00  0.00           C  
ATOM     81  NH1 ARG A   5       5.744  17.677  -0.484  1.00  0.00           N  
ATOM     82  NH2 ARG A   5       4.177  17.076   1.064  1.00  0.00           N  
ATOM     83  H   ARG A   5       6.229  11.480  -2.804  1.00  0.00           H  
ATOM     84  HA  ARG A   5       3.914  12.167  -4.339  1.00  0.00           H  
ATOM     85 1HB  ARG A   5       6.439  13.740  -3.749  1.00  0.00           H  
ATOM     86 2HB  ARG A   5       5.057  14.409  -4.601  1.00  0.00           H  
ATOM     87 1HG  ARG A   5       3.626  14.047  -2.653  1.00  0.00           H  
ATOM     88 2HG  ARG A   5       4.988  13.306  -1.780  1.00  0.00           H  
ATOM     89 1HD  ARG A   5       6.224  15.392  -1.917  1.00  0.00           H  
ATOM     90 2HD  ARG A   5       4.876  16.138  -2.806  1.00  0.00           H  
ATOM     91  HE  ARG A   5       3.792  15.134  -0.444  1.00  0.00           H  
ATOM     92 1HH1 ARG A   5       6.233  17.499  -1.350  1.00  0.00           H  
ATOM     93 2HH1 ARG A   5       5.968  18.495   0.064  1.00  0.00           H  
ATOM     94 1HH2 ARG A   5       3.463  16.436   1.383  1.00  0.00           H  
ATOM     95 2HH2 ARG A   5       4.402  17.893   1.611  1.00  0.00           H  
ATOM     96  N   PHE A   6       6.707  11.738  -6.016  1.00  0.00           N  
ATOM     97  CA  PHE A   6       7.222  11.538  -7.361  1.00  0.00           C  
ATOM     98  C   PHE A   6       6.382  10.503  -8.077  1.00  0.00           C  
ATOM     99  O   PHE A   6       5.907  10.739  -9.193  1.00  0.00           O  
ATOM    100  CB  PHE A   6       8.678  11.088  -7.345  1.00  0.00           C  
ATOM    101  CG  PHE A   6       9.204  10.762  -8.718  1.00  0.00           C  
ATOM    102  CD1 PHE A   6       9.586  11.769  -9.593  1.00  0.00           C  
ATOM    103  CD2 PHE A   6       9.316   9.443  -9.136  1.00  0.00           C  
ATOM    104  CE1 PHE A   6      10.068  11.464 -10.853  1.00  0.00           C  
ATOM    105  CE2 PHE A   6       9.799   9.136 -10.389  1.00  0.00           C  
ATOM    106  CZ  PHE A   6      10.176  10.148 -11.251  1.00  0.00           C  
ATOM    107  H   PHE A   6       7.304  11.578  -5.222  1.00  0.00           H  
ATOM    108  HA  PHE A   6       7.154  12.471  -7.907  1.00  0.00           H  
ATOM    109 1HB  PHE A   6       9.298  11.870  -6.916  1.00  0.00           H  
ATOM    110 2HB  PHE A   6       8.781  10.203  -6.722  1.00  0.00           H  
ATOM    111  HD1 PHE A   6       9.501  12.810  -9.279  1.00  0.00           H  
ATOM    112  HD2 PHE A   6       9.014   8.646  -8.457  1.00  0.00           H  
ATOM    113  HE1 PHE A   6      10.365  12.262 -11.533  1.00  0.00           H  
ATOM    114  HE2 PHE A   6       9.881   8.097 -10.701  1.00  0.00           H  
ATOM    115  HZ  PHE A   6      10.555   9.907 -12.243  1.00  0.00           H  
ATOM    116  N   ILE A   7       6.168   9.353  -7.439  1.00  0.00           N  
ATOM    117  CA  ILE A   7       5.401   8.322  -8.113  1.00  0.00           C  
ATOM    118  C   ILE A   7       4.001   8.798  -8.431  1.00  0.00           C  
ATOM    119  O   ILE A   7       3.504   8.574  -9.533  1.00  0.00           O  
ATOM    120  CB  ILE A   7       5.269   7.039  -7.301  1.00  0.00           C  
ATOM    121  CG1 ILE A   7       6.612   6.328  -7.155  1.00  0.00           C  
ATOM    122  CG2 ILE A   7       4.247   6.152  -8.004  1.00  0.00           C  
ATOM    123  CD1 ILE A   7       6.592   5.216  -6.104  1.00  0.00           C  
ATOM    124  H   ILE A   7       6.550   9.188  -6.502  1.00  0.00           H  
ATOM    125  HA  ILE A   7       5.902   8.083  -9.054  1.00  0.00           H  
ATOM    126  HB  ILE A   7       4.921   7.280  -6.295  1.00  0.00           H  
ATOM    127 1HG1 ILE A   7       6.888   5.893  -8.116  1.00  0.00           H  
ATOM    128 2HG1 ILE A   7       7.368   7.058  -6.879  1.00  0.00           H  
ATOM    129 1HG2 ILE A   7       4.117   5.245  -7.464  1.00  0.00           H  
ATOM    130 2HG2 ILE A   7       3.299   6.677  -8.063  1.00  0.00           H  
ATOM    131 3HG2 ILE A   7       4.596   5.920  -9.008  1.00  0.00           H  
ATOM    132 1HD1 ILE A   7       7.574   4.751  -6.049  1.00  0.00           H  
ATOM    133 2HD1 ILE A   7       6.338   5.632  -5.138  1.00  0.00           H  
ATOM    134 3HD1 ILE A   7       5.855   4.465  -6.378  1.00  0.00           H  
ATOM    135  N   LYS A   8       3.349   9.448  -7.469  1.00  0.00           N  
ATOM    136  CA  LYS A   8       1.987   9.885  -7.703  1.00  0.00           C  
ATOM    137  C   LYS A   8       1.909  10.856  -8.874  1.00  0.00           C  
ATOM    138  O   LYS A   8       1.006  10.751  -9.709  1.00  0.00           O  
ATOM    139  CB  LYS A   8       1.437  10.535  -6.442  1.00  0.00           C  
ATOM    140  CG  LYS A   8       1.181   9.556  -5.292  1.00  0.00           C  
ATOM    141  CD  LYS A   8       0.689  10.289  -4.052  1.00  0.00           C  
ATOM    142  CE  LYS A   8       0.512   9.344  -2.874  1.00  0.00           C  
ATOM    143  NZ  LYS A   8       0.051  10.063  -1.652  1.00  0.00           N  
ATOM    144  H   LYS A   8       3.802   9.623  -6.569  1.00  0.00           H  
ATOM    145  HA  LYS A   8       1.382   9.014  -7.943  1.00  0.00           H  
ATOM    146 1HB  LYS A   8       2.150  11.280  -6.086  1.00  0.00           H  
ATOM    147 2HB  LYS A   8       0.507  11.050  -6.672  1.00  0.00           H  
ATOM    148 1HG  LYS A   8       0.438   8.819  -5.597  1.00  0.00           H  
ATOM    149 2HG  LYS A   8       2.104   9.030  -5.053  1.00  0.00           H  
ATOM    150 1HD  LYS A   8       1.419  11.052  -3.780  1.00  0.00           H  
ATOM    151 2HD  LYS A   8      -0.261  10.776  -4.266  1.00  0.00           H  
ATOM    152 1HE  LYS A   8      -0.213   8.575  -3.134  1.00  0.00           H  
ATOM    153 2HE  LYS A   8       1.468   8.872  -2.655  1.00  0.00           H  
ATOM    154 1HZ  LYS A   8      -0.046   9.405  -0.892  1.00  0.00           H  
ATOM    155 2HZ  LYS A   8       0.731  10.766  -1.401  1.00  0.00           H  
ATOM    156 3HZ  LYS A   8      -0.839  10.503  -1.831  1.00  0.00           H  
ATOM    157  N   MET A   9       2.878  11.770  -8.987  1.00  0.00           N  
ATOM    158  CA  MET A   9       2.864  12.708 -10.099  1.00  0.00           C  
ATOM    159  C   MET A   9       3.077  11.975 -11.409  1.00  0.00           C  
ATOM    160  O   MET A   9       2.432  12.288 -12.411  1.00  0.00           O  
ATOM    161  CB  MET A   9       3.925  13.781  -9.893  1.00  0.00           C  
ATOM    162  CG  MET A   9       3.593  14.769  -8.776  1.00  0.00           C  
ATOM    163  SD  MET A   9       4.751  16.137  -8.672  1.00  0.00           S  
ATOM    164  CE  MET A   9       6.168  15.293  -7.977  1.00  0.00           C  
ATOM    165  H   MET A   9       3.613  11.832  -8.278  1.00  0.00           H  
ATOM    166  HA  MET A   9       1.886  13.186 -10.138  1.00  0.00           H  
ATOM    167 1HB  MET A   9       4.869  13.295  -9.632  1.00  0.00           H  
ATOM    168 2HB  MET A   9       4.081  14.333 -10.820  1.00  0.00           H  
ATOM    169 1HG  MET A   9       2.600  15.175  -8.951  1.00  0.00           H  
ATOM    170 2HG  MET A   9       3.577  14.255  -7.824  1.00  0.00           H  
ATOM    171 1HE  MET A   9       6.985  15.999  -7.841  1.00  0.00           H  
ATOM    172 2HE  MET A   9       5.897  14.858  -7.017  1.00  0.00           H  
ATOM    173 3HE  MET A   9       6.477  14.507  -8.658  1.00  0.00           H  
ATOM    174  N   GLN A  10       3.953  10.968 -11.406  1.00  0.00           N  
ATOM    175  CA  GLN A  10       4.197  10.215 -12.623  1.00  0.00           C  
ATOM    176  C   GLN A  10       2.946   9.460 -13.043  1.00  0.00           C  
ATOM    177  O   GLN A  10       2.622   9.417 -14.228  1.00  0.00           O  
ATOM    178  CB  GLN A  10       5.379   9.262 -12.432  1.00  0.00           C  
ATOM    179  CG  GLN A  10       6.727   9.965 -12.301  1.00  0.00           C  
ATOM    180  CD  GLN A  10       7.179  10.646 -13.575  1.00  0.00           C  
ATOM    181  OE1 GLN A  10       7.280   9.998 -14.621  1.00  0.00           O  
ATOM    182  NE2 GLN A  10       7.451  11.949 -13.508  1.00  0.00           N  
ATOM    183  H   GLN A  10       4.477  10.744 -10.556  1.00  0.00           H  
ATOM    184  HA  GLN A  10       4.451  10.912 -13.415  1.00  0.00           H  
ATOM    185 1HB  GLN A  10       5.224   8.680 -11.525  1.00  0.00           H  
ATOM    186 2HB  GLN A  10       5.427   8.567 -13.257  1.00  0.00           H  
ATOM    187 1HG  GLN A  10       6.665  10.718 -11.523  1.00  0.00           H  
ATOM    188 2HG  GLN A  10       7.460   9.218 -12.033  1.00  0.00           H  
ATOM    189 1HE2 GLN A  10       7.752  12.442 -14.325  1.00  0.00           H  
ATOM    190 2HE2 GLN A  10       7.347  12.438 -12.642  1.00  0.00           H  
ATOM    191  N   LEU A  11       2.186   8.940 -12.073  1.00  0.00           N  
ATOM    192  CA  LEU A  11       0.955   8.229 -12.393  1.00  0.00           C  
ATOM    193  C   LEU A  11      -0.061   9.178 -13.030  1.00  0.00           C  
ATOM    194  O   LEU A  11      -0.752   8.814 -13.988  1.00  0.00           O  
ATOM    195  CB  LEU A  11       0.380   7.576 -11.128  1.00  0.00           C  
ATOM    196  CG  LEU A  11       1.216   6.408 -10.563  1.00  0.00           C  
ATOM    197  CD1 LEU A  11       0.646   5.965  -9.221  1.00  0.00           C  
ATOM    198  CD2 LEU A  11       1.222   5.280 -11.558  1.00  0.00           C  
ATOM    199  H   LEU A  11       2.500   9.002 -11.103  1.00  0.00           H  
ATOM    200  HA  LEU A  11       1.190   7.443 -13.109  1.00  0.00           H  
ATOM    201 1HB  LEU A  11       0.308   8.336 -10.353  1.00  0.00           H  
ATOM    202 2HB  LEU A  11      -0.619   7.209 -11.345  1.00  0.00           H  
ATOM    203  HG  LEU A  11       2.232   6.734 -10.404  1.00  0.00           H  
ATOM    204 1HD1 LEU A  11       1.245   5.148  -8.827  1.00  0.00           H  
ATOM    205 2HD1 LEU A  11       0.668   6.800  -8.524  1.00  0.00           H  
ATOM    206 3HD1 LEU A  11      -0.379   5.629  -9.353  1.00  0.00           H  
ATOM    207 1HD2 LEU A  11       1.823   4.461 -11.169  1.00  0.00           H  
ATOM    208 2HD2 LEU A  11       0.202   4.937 -11.727  1.00  0.00           H  
ATOM    209 3HD2 LEU A  11       1.649   5.632 -12.500  1.00  0.00           H  
ATOM    210  N   VAL A  12      -0.115  10.422 -12.542  1.00  0.00           N  
ATOM    211  CA  VAL A  12      -1.011  11.423 -13.117  1.00  0.00           C  
ATOM    212  C   VAL A  12      -0.609  11.723 -14.558  1.00  0.00           C  
ATOM    213  O   VAL A  12      -1.464  11.819 -15.454  1.00  0.00           O  
ATOM    214  CB  VAL A  12      -0.995  12.717 -12.285  1.00  0.00           C  
ATOM    215  CG1 VAL A  12      -1.756  13.815 -13.011  1.00  0.00           C  
ATOM    216  CG2 VAL A  12      -1.636  12.450 -10.935  1.00  0.00           C  
ATOM    217  H   VAL A  12       0.458  10.663 -11.730  1.00  0.00           H  
ATOM    218  HA  VAL A  12      -2.023  11.022 -13.113  1.00  0.00           H  
ATOM    219  HB  VAL A  12       0.034  13.047 -12.149  1.00  0.00           H  
ATOM    220 1HG1 VAL A  12      -1.733  14.726 -12.415  1.00  0.00           H  
ATOM    221 2HG1 VAL A  12      -1.287  14.002 -13.978  1.00  0.00           H  
ATOM    222 3HG1 VAL A  12      -2.789  13.506 -13.163  1.00  0.00           H  
ATOM    223 1HG2 VAL A  12      -1.621  13.359 -10.339  1.00  0.00           H  
ATOM    224 2HG2 VAL A  12      -2.663  12.128 -11.081  1.00  0.00           H  
ATOM    225 3HG2 VAL A  12      -1.090  11.674 -10.421  1.00  0.00           H  
ATOM    226  N   ILE A  13       0.698  11.869 -14.785  1.00  0.00           N  
ATOM    227  CA  ILE A  13       1.214  12.139 -16.116  1.00  0.00           C  
ATOM    228  C   ILE A  13       0.937  10.998 -17.078  1.00  0.00           C  
ATOM    229  O   ILE A  13       0.422  11.221 -18.174  1.00  0.00           O  
ATOM    230  CB  ILE A  13       2.734  12.376 -16.063  1.00  0.00           C  
ATOM    231  CG1 ILE A  13       3.027  13.694 -15.331  1.00  0.00           C  
ATOM    232  CG2 ILE A  13       3.332  12.341 -17.468  1.00  0.00           C  
ATOM    233  CD1 ILE A  13       4.483  13.872 -14.950  1.00  0.00           C  
ATOM    234  H   ILE A  13       1.348  11.803 -13.999  1.00  0.00           H  
ATOM    235  HA  ILE A  13       0.732  13.037 -16.497  1.00  0.00           H  
ATOM    236  HB  ILE A  13       3.191  11.584 -15.475  1.00  0.00           H  
ATOM    237 1HG1 ILE A  13       2.737  14.521 -15.975  1.00  0.00           H  
ATOM    238 2HG1 ILE A  13       2.423  13.736 -14.427  1.00  0.00           H  
ATOM    239 1HG2 ILE A  13       4.409  12.485 -17.405  1.00  0.00           H  
ATOM    240 2HG2 ILE A  13       3.125  11.377 -17.923  1.00  0.00           H  
ATOM    241 3HG2 ILE A  13       2.893  13.130 -18.075  1.00  0.00           H  
ATOM    242 1HD1 ILE A  13       4.610  14.825 -14.440  1.00  0.00           H  
ATOM    243 2HD1 ILE A  13       4.781  13.066 -14.286  1.00  0.00           H  
ATOM    244 3HD1 ILE A  13       5.100  13.854 -15.844  1.00  0.00           H  
ATOM    245  N   PHE A  14       1.229   9.771 -16.671  1.00  0.00           N  
ATOM    246  CA  PHE A  14       1.017   8.647 -17.563  1.00  0.00           C  
ATOM    247  C   PHE A  14      -0.456   8.442 -17.859  1.00  0.00           C  
ATOM    248  O   PHE A  14      -0.834   8.147 -19.000  1.00  0.00           O  
ATOM    249  CB  PHE A  14       1.678   7.400 -17.009  1.00  0.00           C  
ATOM    250  CG  PHE A  14       3.164   7.513 -17.131  1.00  0.00           C  
ATOM    251  CD1 PHE A  14       3.991   7.397 -16.028  1.00  0.00           C  
ATOM    252  CD2 PHE A  14       3.735   7.794 -18.366  1.00  0.00           C  
ATOM    253  CE1 PHE A  14       5.358   7.549 -16.159  1.00  0.00           C  
ATOM    254  CE2 PHE A  14       5.094   7.947 -18.501  1.00  0.00           C  
ATOM    255  CZ  PHE A  14       5.909   7.824 -17.394  1.00  0.00           C  
ATOM    256  H   PHE A  14       1.636   9.625 -15.748  1.00  0.00           H  
ATOM    257  HA  PHE A  14       1.513   8.874 -18.505  1.00  0.00           H  
ATOM    258 1HB  PHE A  14       1.421   7.284 -15.950  1.00  0.00           H  
ATOM    259 2HB  PHE A  14       1.341   6.518 -17.545  1.00  0.00           H  
ATOM    260  HD1 PHE A  14       3.554   7.190 -15.050  1.00  0.00           H  
ATOM    261  HD2 PHE A  14       3.089   7.899 -19.237  1.00  0.00           H  
ATOM    262  HE1 PHE A  14       6.004   7.458 -15.288  1.00  0.00           H  
ATOM    263  HE2 PHE A  14       5.527   8.168 -19.477  1.00  0.00           H  
ATOM    264  HZ  PHE A  14       6.987   7.947 -17.492  1.00  0.00           H  
ATOM    265  N   LEU A  15      -1.318   8.638 -16.859  1.00  0.00           N  
ATOM    266  CA  LEU A  15      -2.739   8.530 -17.123  1.00  0.00           C  
ATOM    267  C   LEU A  15      -3.153   9.582 -18.132  1.00  0.00           C  
ATOM    268  O   LEU A  15      -3.846   9.274 -19.101  1.00  0.00           O  
ATOM    269  CB  LEU A  15      -3.579   8.683 -15.862  1.00  0.00           C  
ATOM    270  CG  LEU A  15      -5.092   8.656 -16.133  1.00  0.00           C  
ATOM    271  CD1 LEU A  15      -5.470   7.323 -16.774  1.00  0.00           C  
ATOM    272  CD2 LEU A  15      -5.847   8.869 -14.840  1.00  0.00           C  
ATOM    273  H   LEU A  15      -0.998   8.853 -15.913  1.00  0.00           H  
ATOM    274  HA  LEU A  15      -2.937   7.547 -17.547  1.00  0.00           H  
ATOM    275 1HB  LEU A  15      -3.330   7.880 -15.171  1.00  0.00           H  
ATOM    276 2HB  LEU A  15      -3.327   9.637 -15.389  1.00  0.00           H  
ATOM    277  HG  LEU A  15      -5.339   9.449 -16.829  1.00  0.00           H  
ATOM    278 1HD1 LEU A  15      -6.541   7.311 -16.981  1.00  0.00           H  
ATOM    279 2HD1 LEU A  15      -4.920   7.199 -17.707  1.00  0.00           H  
ATOM    280 3HD1 LEU A  15      -5.223   6.508 -16.096  1.00  0.00           H  
ATOM    281 1HD2 LEU A  15      -6.920   8.859 -15.040  1.00  0.00           H  
ATOM    282 2HD2 LEU A  15      -5.600   8.074 -14.137  1.00  0.00           H  
ATOM    283 3HD2 LEU A  15      -5.564   9.831 -14.413  1.00  0.00           H  
ATOM    284  N   THR A  16      -2.721  10.826 -17.926  1.00  0.00           N  
ATOM    285  CA  THR A  16      -3.091  11.897 -18.831  1.00  0.00           C  
ATOM    286  C   THR A  16      -2.644  11.579 -20.249  1.00  0.00           C  
ATOM    287  O   THR A  16      -3.426  11.687 -21.195  1.00  0.00           O  
ATOM    288  CB  THR A  16      -2.451  13.221 -18.395  1.00  0.00           C  
ATOM    289  OG1 THR A  16      -2.910  13.558 -17.074  1.00  0.00           O  
ATOM    290  CG2 THR A  16      -2.815  14.326 -19.381  1.00  0.00           C  
ATOM    291  H   THR A  16      -2.145  11.048 -17.112  1.00  0.00           H  
ATOM    292  HA  THR A  16      -4.175  12.002 -18.824  1.00  0.00           H  
ATOM    293  HB  THR A  16      -1.367  13.105 -18.367  1.00  0.00           H  
ATOM    294  HG1 THR A  16      -2.568  12.874 -16.442  1.00  0.00           H  
ATOM    295 1HG2 THR A  16      -2.353  15.259 -19.066  1.00  0.00           H  
ATOM    296 2HG2 THR A  16      -2.452  14.056 -20.375  1.00  0.00           H  
ATOM    297 3HG2 THR A  16      -3.897  14.446 -19.410  1.00  0.00           H  
ATOM    298  N   LEU A  17      -1.398  11.131 -20.403  1.00  0.00           N  
ATOM    299  CA  LEU A  17      -0.878  10.823 -21.724  1.00  0.00           C  
ATOM    300  C   LEU A  17      -1.676   9.701 -22.372  1.00  0.00           C  
ATOM    301  O   LEU A  17      -1.972   9.755 -23.572  1.00  0.00           O  
ATOM    302  CB  LEU A  17       0.591  10.411 -21.610  1.00  0.00           C  
ATOM    303  CG  LEU A  17       1.560  11.528 -21.202  1.00  0.00           C  
ATOM    304  CD1 LEU A  17       2.931  10.924 -20.937  1.00  0.00           C  
ATOM    305  CD2 LEU A  17       1.608  12.566 -22.292  1.00  0.00           C  
ATOM    306  H   LEU A  17      -0.793  11.043 -19.587  1.00  0.00           H  
ATOM    307  HA  LEU A  17      -0.958  11.713 -22.346  1.00  0.00           H  
ATOM    308 1HB  LEU A  17       0.665   9.623 -20.861  1.00  0.00           H  
ATOM    309 2HB  LEU A  17       0.917  10.010 -22.567  1.00  0.00           H  
ATOM    310  HG  LEU A  17       1.215  11.997 -20.292  1.00  0.00           H  
ATOM    311 1HD1 LEU A  17       3.621  11.710 -20.635  1.00  0.00           H  
ATOM    312 2HD1 LEU A  17       2.849  10.191 -20.140  1.00  0.00           H  
ATOM    313 3HD1 LEU A  17       3.300  10.444 -21.839  1.00  0.00           H  
ATOM    314 1HD2 LEU A  17       2.290  13.364 -21.999  1.00  0.00           H  
ATOM    315 2HD2 LEU A  17       1.958  12.109 -23.216  1.00  0.00           H  
ATOM    316 3HD2 LEU A  17       0.609  12.978 -22.444  1.00  0.00           H  
ATOM    317  N   THR A  18      -2.066   8.709 -21.568  1.00  0.00           N  
ATOM    318  CA  THR A  18      -2.850   7.593 -22.054  1.00  0.00           C  
ATOM    319  C   THR A  18      -4.204   8.066 -22.538  1.00  0.00           C  
ATOM    320  O   THR A  18      -4.642   7.696 -23.626  1.00  0.00           O  
ATOM    321  CB  THR A  18      -3.068   6.549 -20.948  1.00  0.00           C  
ATOM    322  OG1 THR A  18      -1.797   6.032 -20.515  1.00  0.00           O  
ATOM    323  CG2 THR A  18      -3.951   5.426 -21.462  1.00  0.00           C  
ATOM    324  H   THR A  18      -1.782   8.708 -20.588  1.00  0.00           H  
ATOM    325  HA  THR A  18      -2.324   7.131 -22.888  1.00  0.00           H  
ATOM    326  HB  THR A  18      -3.558   7.018 -20.101  1.00  0.00           H  
ATOM    327  HG1 THR A  18      -1.297   6.762 -20.071  1.00  0.00           H  
ATOM    328 1HG2 THR A  18      -4.107   4.699 -20.669  1.00  0.00           H  
ATOM    329 2HG2 THR A  18      -4.909   5.842 -21.771  1.00  0.00           H  
ATOM    330 3HG2 THR A  18      -3.473   4.943 -22.312  1.00  0.00           H  
ATOM    331  N   LEU A  19      -4.861   8.911 -21.747  1.00  0.00           N  
ATOM    332  CA  LEU A  19      -6.182   9.382 -22.108  1.00  0.00           C  
ATOM    333  C   LEU A  19      -6.123  10.194 -23.392  1.00  0.00           C  
ATOM    334  O   LEU A  19      -6.984  10.043 -24.263  1.00  0.00           O  
ATOM    335  CB  LEU A  19      -6.759  10.211 -20.965  1.00  0.00           C  
ATOM    336  CG  LEU A  19      -7.080   9.408 -19.683  1.00  0.00           C  
ATOM    337  CD1 LEU A  19      -7.475  10.366 -18.576  1.00  0.00           C  
ATOM    338  CD2 LEU A  19      -8.168   8.404 -19.969  1.00  0.00           C  
ATOM    339  H   LEU A  19      -4.441   9.194 -20.861  1.00  0.00           H  
ATOM    340  HA  LEU A  19      -6.824   8.522 -22.274  1.00  0.00           H  
ATOM    341 1HB  LEU A  19      -6.030  10.979 -20.700  1.00  0.00           H  
ATOM    342 2HB  LEU A  19      -7.671  10.697 -21.306  1.00  0.00           H  
ATOM    343  HG  LEU A  19      -6.197   8.875 -19.364  1.00  0.00           H  
ATOM    344 1HD1 LEU A  19      -7.686   9.804 -17.668  1.00  0.00           H  
ATOM    345 2HD1 LEU A  19      -6.655  11.061 -18.393  1.00  0.00           H  
ATOM    346 3HD1 LEU A  19      -8.363  10.920 -18.874  1.00  0.00           H  
ATOM    347 1HD2 LEU A  19      -8.378   7.834 -19.065  1.00  0.00           H  
ATOM    348 2HD2 LEU A  19      -9.070   8.921 -20.290  1.00  0.00           H  
ATOM    349 3HD2 LEU A  19      -7.837   7.731 -20.752  1.00  0.00           H  
ATOM    350  N   VAL A  20      -5.074  11.003 -23.554  1.00  0.00           N  
ATOM    351  CA  VAL A  20      -4.940  11.768 -24.781  1.00  0.00           C  
ATOM    352  C   VAL A  20      -4.770  10.825 -25.953  1.00  0.00           C  
ATOM    353  O   VAL A  20      -5.414  10.998 -26.988  1.00  0.00           O  
ATOM    354  CB  VAL A  20      -3.747  12.730 -24.719  1.00  0.00           C  
ATOM    355  CG1 VAL A  20      -3.517  13.343 -26.099  1.00  0.00           C  
ATOM    356  CG2 VAL A  20      -4.031  13.828 -23.695  1.00  0.00           C  
ATOM    357  H   VAL A  20      -4.386  11.107 -22.806  1.00  0.00           H  
ATOM    358  HA  VAL A  20      -5.848  12.352 -24.927  1.00  0.00           H  
ATOM    359  HB  VAL A  20      -2.850  12.176 -24.431  1.00  0.00           H  
ATOM    360 1HG1 VAL A  20      -2.665  14.019 -26.057  1.00  0.00           H  
ATOM    361 2HG1 VAL A  20      -3.314  12.549 -26.820  1.00  0.00           H  
ATOM    362 3HG1 VAL A  20      -4.405  13.894 -26.408  1.00  0.00           H  
ATOM    363 1HG2 VAL A  20      -3.186  14.507 -23.645  1.00  0.00           H  
ATOM    364 2HG2 VAL A  20      -4.922  14.378 -23.992  1.00  0.00           H  
ATOM    365 3HG2 VAL A  20      -4.195  13.386 -22.723  1.00  0.00           H  
ATOM    366  N   ALA A  21      -3.911   9.814 -25.800  1.00  0.00           N  
ATOM    367  CA  ALA A  21      -3.695   8.863 -26.876  1.00  0.00           C  
ATOM    368  C   ALA A  21      -4.988   8.164 -27.256  1.00  0.00           C  
ATOM    369  O   ALA A  21      -5.265   7.970 -28.440  1.00  0.00           O  
ATOM    370  CB  ALA A  21      -2.667   7.831 -26.459  1.00  0.00           C  
ATOM    371  H   ALA A  21      -3.387   9.714 -24.930  1.00  0.00           H  
ATOM    372  HA  ALA A  21      -3.330   9.410 -27.744  1.00  0.00           H  
ATOM    373 1HB  ALA A  21      -2.496   7.136 -27.277  1.00  0.00           H  
ATOM    374 2HB  ALA A  21      -1.737   8.334 -26.201  1.00  0.00           H  
ATOM    375 3HB  ALA A  21      -3.036   7.287 -25.591  1.00  0.00           H  
ATOM    376  N   LEU A  22      -5.816   7.831 -26.264  1.00  0.00           N  
ATOM    377  CA  LEU A  22      -7.075   7.165 -26.546  1.00  0.00           C  
ATOM    378  C   LEU A  22      -8.000   8.068 -27.351  1.00  0.00           C  
ATOM    379  O   LEU A  22      -8.661   7.604 -28.286  1.00  0.00           O  
ATOM    380  CB  LEU A  22      -7.733   6.721 -25.240  1.00  0.00           C  
ATOM    381  CG  LEU A  22      -6.995   5.583 -24.510  1.00  0.00           C  
ATOM    382  CD1 LEU A  22      -7.632   5.355 -23.151  1.00  0.00           C  
ATOM    383  CD2 LEU A  22      -7.038   4.338 -25.364  1.00  0.00           C  
ATOM    384  H   LEU A  22      -5.539   8.005 -25.296  1.00  0.00           H  
ATOM    385  HA  LEU A  22      -6.864   6.279 -27.139  1.00  0.00           H  
ATOM    386 1HB  LEU A  22      -7.773   7.574 -24.567  1.00  0.00           H  
ATOM    387 2HB  LEU A  22      -8.748   6.394 -25.447  1.00  0.00           H  
ATOM    388  HG  LEU A  22      -5.964   5.858 -24.355  1.00  0.00           H  
ATOM    389 1HD1 LEU A  22      -7.104   4.559 -22.630  1.00  0.00           H  
ATOM    390 2HD1 LEU A  22      -7.569   6.266 -22.574  1.00  0.00           H  
ATOM    391 3HD1 LEU A  22      -8.673   5.076 -23.279  1.00  0.00           H  
ATOM    392 1HD2 LEU A  22      -6.507   3.532 -24.857  1.00  0.00           H  
ATOM    393 2HD2 LEU A  22      -8.074   4.045 -25.529  1.00  0.00           H  
ATOM    394 3HD2 LEU A  22      -6.561   4.541 -26.323  1.00  0.00           H  
ATOM    395  N   VAL A  23      -8.006   9.368 -27.036  1.00  0.00           N  
ATOM    396  CA  VAL A  23      -8.817  10.314 -27.792  1.00  0.00           C  
ATOM    397  C   VAL A  23      -8.319  10.421 -29.222  1.00  0.00           C  
ATOM    398  O   VAL A  23      -9.110  10.401 -30.168  1.00  0.00           O  
ATOM    399  CB  VAL A  23      -8.810  11.707 -27.152  1.00  0.00           C  
ATOM    400  CG1 VAL A  23      -9.493  12.695 -28.096  1.00  0.00           C  
ATOM    401  CG2 VAL A  23      -9.540  11.653 -25.825  1.00  0.00           C  
ATOM    402  H   VAL A  23      -7.456   9.694 -26.237  1.00  0.00           H  
ATOM    403  HA  VAL A  23      -9.844   9.950 -27.805  1.00  0.00           H  
ATOM    404  HB  VAL A  23      -7.780  12.032 -26.996  1.00  0.00           H  
ATOM    405 1HG1 VAL A  23      -9.486  13.688 -27.649  1.00  0.00           H  
ATOM    406 2HG1 VAL A  23      -8.953  12.720 -29.043  1.00  0.00           H  
ATOM    407 3HG1 VAL A  23     -10.521  12.382 -28.273  1.00  0.00           H  
ATOM    408 1HG2 VAL A  23      -9.536  12.638 -25.367  1.00  0.00           H  
ATOM    409 2HG2 VAL A  23     -10.566  11.332 -25.989  1.00  0.00           H  
ATOM    410 3HG2 VAL A  23      -9.045  10.949 -25.169  1.00  0.00           H  
ATOM    411  N   VAL A  24      -7.001  10.507 -29.386  1.00  0.00           N  
ATOM    412  CA  VAL A  24      -6.423  10.596 -30.712  1.00  0.00           C  
ATOM    413  C   VAL A  24      -6.775   9.365 -31.525  1.00  0.00           C  
ATOM    414  O   VAL A  24      -7.156   9.478 -32.686  1.00  0.00           O  
ATOM    415  CB  VAL A  24      -4.897  10.756 -30.633  1.00  0.00           C  
ATOM    416  CG1 VAL A  24      -4.273  10.618 -32.017  1.00  0.00           C  
ATOM    417  CG2 VAL A  24      -4.575  12.127 -30.046  1.00  0.00           C  
ATOM    418  H   VAL A  24      -6.396  10.524 -28.562  1.00  0.00           H  
ATOM    419  HA  VAL A  24      -6.838  11.474 -31.206  1.00  0.00           H  
ATOM    420  HB  VAL A  24      -4.489   9.971 -29.996  1.00  0.00           H  
ATOM    421 1HG1 VAL A  24      -3.193  10.723 -31.936  1.00  0.00           H  
ATOM    422 2HG1 VAL A  24      -4.511   9.637 -32.427  1.00  0.00           H  
ATOM    423 3HG1 VAL A  24      -4.657  11.387 -32.672  1.00  0.00           H  
ATOM    424 1HG2 VAL A  24      -3.497  12.250 -29.971  1.00  0.00           H  
ATOM    425 2HG2 VAL A  24      -4.985  12.902 -30.691  1.00  0.00           H  
ATOM    426 3HG2 VAL A  24      -5.016  12.213 -29.061  1.00  0.00           H  
ATOM    427  N   LEU A  25      -6.677   8.182 -30.927  1.00  0.00           N  
ATOM    428  CA  LEU A  25      -7.048   6.979 -31.650  1.00  0.00           C  
ATOM    429  C   LEU A  25      -8.537   6.960 -32.001  1.00  0.00           C  
ATOM    430  O   LEU A  25      -8.920   6.699 -33.150  1.00  0.00           O  
ATOM    431  CB  LEU A  25      -6.706   5.760 -30.795  1.00  0.00           C  
ATOM    432  CG  LEU A  25      -5.221   5.497 -30.633  1.00  0.00           C  
ATOM    433  CD1 LEU A  25      -5.013   4.423 -29.581  1.00  0.00           C  
ATOM    434  CD2 LEU A  25      -4.653   5.074 -31.987  1.00  0.00           C  
ATOM    435  H   LEU A  25      -6.336   8.119 -29.968  1.00  0.00           H  
ATOM    436  HA  LEU A  25      -6.469   6.944 -32.569  1.00  0.00           H  
ATOM    437 1HB  LEU A  25      -7.129   5.906 -29.800  1.00  0.00           H  
ATOM    438 2HB  LEU A  25      -7.163   4.879 -31.244  1.00  0.00           H  
ATOM    439  HG  LEU A  25      -4.720   6.404 -30.301  1.00  0.00           H  
ATOM    440 1HD1 LEU A  25      -3.948   4.236 -29.459  1.00  0.00           H  
ATOM    441 2HD1 LEU A  25      -5.432   4.767 -28.635  1.00  0.00           H  
ATOM    442 3HD1 LEU A  25      -5.511   3.506 -29.889  1.00  0.00           H  
ATOM    443 1HD2 LEU A  25      -3.585   4.887 -31.888  1.00  0.00           H  
ATOM    444 2HD2 LEU A  25      -5.151   4.166 -32.326  1.00  0.00           H  
ATOM    445 3HD2 LEU A  25      -4.817   5.871 -32.712  1.00  0.00           H  
ATOM    446  N   ALA A  26      -9.388   7.372 -31.059  1.00  0.00           N  
ATOM    447  CA  ALA A  26     -10.816   7.387 -31.324  1.00  0.00           C  
ATOM    448  C   ALA A  26     -11.132   8.266 -32.517  1.00  0.00           C  
ATOM    449  O   ALA A  26     -11.983   7.931 -33.352  1.00  0.00           O  
ATOM    450  CB  ALA A  26     -11.567   7.893 -30.109  1.00  0.00           C  
ATOM    451  H   ALA A  26      -9.051   7.615 -30.127  1.00  0.00           H  
ATOM    452  HA  ALA A  26     -11.135   6.378 -31.546  1.00  0.00           H  
ATOM    453 1HB  ALA A  26     -12.635   7.884 -30.313  1.00  0.00           H  
ATOM    454 2HB  ALA A  26     -11.351   7.252 -29.256  1.00  0.00           H  
ATOM    455 3HB  ALA A  26     -11.246   8.911 -29.888  1.00  0.00           H  
ATOM    456  N   LEU A  27     -10.413   9.374 -32.628  1.00  0.00           N  
ATOM    457  CA  LEU A  27     -10.655  10.274 -33.719  1.00  0.00           C  
ATOM    458  C   LEU A  27      -9.935   9.921 -35.011  1.00  0.00           C  
ATOM    459  O   LEU A  27     -10.576   9.668 -36.026  1.00  0.00           O  
ATOM    460  CB  LEU A  27     -10.214  11.675 -33.309  1.00  0.00           C  
ATOM    461  CG  LEU A  27     -11.000  12.325 -32.219  1.00  0.00           C  
ATOM    462  CD1 LEU A  27     -10.331  13.626 -31.862  1.00  0.00           C  
ATOM    463  CD2 LEU A  27     -12.416  12.534 -32.696  1.00  0.00           C  
ATOM    464  H   LEU A  27      -9.727   9.614 -31.906  1.00  0.00           H  
ATOM    465  HA  LEU A  27     -11.726  10.279 -33.912  1.00  0.00           H  
ATOM    466 1HB  LEU A  27      -9.195  11.598 -32.944  1.00  0.00           H  
ATOM    467 2HB  LEU A  27     -10.218  12.321 -34.183  1.00  0.00           H  
ATOM    468  HG  LEU A  27     -11.004  11.688 -31.332  1.00  0.00           H  
ATOM    469 1HD1 LEU A  27     -10.886  14.116 -31.063  1.00  0.00           H  
ATOM    470 2HD1 LEU A  27      -9.312  13.421 -31.527  1.00  0.00           H  
ATOM    471 3HD1 LEU A  27     -10.304  14.271 -32.739  1.00  0.00           H  
ATOM    472 1HD2 LEU A  27     -13.001  13.008 -31.910  1.00  0.00           H  
ATOM    473 2HD2 LEU A  27     -12.413  13.169 -33.577  1.00  0.00           H  
ATOM    474 3HD2 LEU A  27     -12.850  11.568 -32.944  1.00  0.00           H  
ATOM    475  N   PHE A  28      -8.621   9.809 -34.984  1.00  0.00           N  
ATOM    476  CA  PHE A  28      -7.876   9.737 -36.230  1.00  0.00           C  
ATOM    477  C   PHE A  28      -7.538   8.334 -36.713  1.00  0.00           C  
ATOM    478  O   PHE A  28      -6.985   8.169 -37.803  1.00  0.00           O  
ATOM    479  CB  PHE A  28      -6.619  10.558 -36.030  1.00  0.00           C  
ATOM    480  CG  PHE A  28      -6.976  11.986 -35.727  1.00  0.00           C  
ATOM    481  CD1 PHE A  28      -6.913  12.439 -34.426  1.00  0.00           C  
ATOM    482  CD2 PHE A  28      -7.402  12.863 -36.711  1.00  0.00           C  
ATOM    483  CE1 PHE A  28      -7.254  13.724 -34.096  1.00  0.00           C  
ATOM    484  CE2 PHE A  28      -7.746  14.163 -36.386  1.00  0.00           C  
ATOM    485  CZ  PHE A  28      -7.674  14.592 -35.075  1.00  0.00           C  
ATOM    486  H   PHE A  28      -8.118   9.878 -34.107  1.00  0.00           H  
ATOM    487  HA  PHE A  28      -8.478  10.217 -37.004  1.00  0.00           H  
ATOM    488 1HB  PHE A  28      -6.041  10.157 -35.191  1.00  0.00           H  
ATOM    489 2HB  PHE A  28      -5.999  10.524 -36.921  1.00  0.00           H  
ATOM    490  HD1 PHE A  28      -6.599  11.752 -33.655  1.00  0.00           H  
ATOM    491  HD2 PHE A  28      -7.467  12.522 -37.744  1.00  0.00           H  
ATOM    492  HE1 PHE A  28      -7.196  14.050 -33.056  1.00  0.00           H  
ATOM    493  HE2 PHE A  28      -8.080  14.848 -37.163  1.00  0.00           H  
ATOM    494  HZ  PHE A  28      -7.950  15.615 -34.819  1.00  0.00           H  
ATOM    495  N   TYR A  29      -7.892   7.329 -35.930  1.00  0.00           N  
ATOM    496  CA  TYR A  29      -7.700   5.942 -36.298  1.00  0.00           C  
ATOM    497  C   TYR A  29      -9.055   5.269 -36.488  1.00  0.00           C  
ATOM    498  O   TYR A  29      -9.290   4.603 -37.496  1.00  0.00           O  
ATOM    499  CB  TYR A  29      -6.798   5.245 -35.279  1.00  0.00           C  
ATOM    500  CG  TYR A  29      -6.562   3.785 -35.484  1.00  0.00           C  
ATOM    501  CD1 TYR A  29      -5.872   3.336 -36.592  1.00  0.00           C  
ATOM    502  CD2 TYR A  29      -6.989   2.886 -34.514  1.00  0.00           C  
ATOM    503  CE1 TYR A  29      -5.642   1.986 -36.754  1.00  0.00           C  
ATOM    504  CE2 TYR A  29      -6.759   1.540 -34.667  1.00  0.00           C  
ATOM    505  CZ  TYR A  29      -6.089   1.086 -35.785  1.00  0.00           C  
ATOM    506  OH  TYR A  29      -5.857  -0.258 -35.951  1.00  0.00           O  
ATOM    507  H   TYR A  29      -8.314   7.505 -35.023  1.00  0.00           H  
ATOM    508  HA  TYR A  29      -7.189   5.903 -37.260  1.00  0.00           H  
ATOM    509 1HB  TYR A  29      -5.836   5.740 -35.265  1.00  0.00           H  
ATOM    510 2HB  TYR A  29      -7.221   5.361 -34.293  1.00  0.00           H  
ATOM    511  HD1 TYR A  29      -5.524   4.046 -37.349  1.00  0.00           H  
ATOM    512  HD2 TYR A  29      -7.506   3.245 -33.632  1.00  0.00           H  
ATOM    513  HE1 TYR A  29      -5.109   1.627 -37.637  1.00  0.00           H  
ATOM    514  HE2 TYR A  29      -7.099   0.835 -33.904  1.00  0.00           H  
ATOM    515  HH  TYR A  29      -5.417  -0.402 -36.790  1.00  0.00           H  
ATOM    516  N   LEU A  30      -9.953   5.439 -35.517  1.00  0.00           N  
ATOM    517  CA  LEU A  30     -11.217   4.722 -35.563  1.00  0.00           C  
ATOM    518  C   LEU A  30     -12.440   5.390 -36.229  1.00  0.00           C  
ATOM    519  O   LEU A  30     -13.065   4.748 -37.080  1.00  0.00           O  
ATOM    520  CB  LEU A  30     -11.590   4.355 -34.133  1.00  0.00           C  
ATOM    521  CG  LEU A  30     -10.564   3.464 -33.453  1.00  0.00           C  
ATOM    522  CD1 LEU A  30     -10.963   3.212 -32.023  1.00  0.00           C  
ATOM    523  CD2 LEU A  30     -10.433   2.169 -34.241  1.00  0.00           C  
ATOM    524  H   LEU A  30      -9.717   6.010 -34.709  1.00  0.00           H  
ATOM    525  HA  LEU A  30     -11.030   3.796 -36.100  1.00  0.00           H  
ATOM    526 1HB  LEU A  30     -11.682   5.266 -33.559  1.00  0.00           H  
ATOM    527 2HB  LEU A  30     -12.550   3.843 -34.132  1.00  0.00           H  
ATOM    528  HG  LEU A  30      -9.609   3.979 -33.437  1.00  0.00           H  
ATOM    529 1HD1 LEU A  30     -10.211   2.585 -31.543  1.00  0.00           H  
ATOM    530 2HD1 LEU A  30     -11.037   4.147 -31.491  1.00  0.00           H  
ATOM    531 3HD1 LEU A  30     -11.925   2.706 -31.998  1.00  0.00           H  
ATOM    532 1HD2 LEU A  30      -9.688   1.529 -33.771  1.00  0.00           H  
ATOM    533 2HD2 LEU A  30     -11.394   1.655 -34.258  1.00  0.00           H  
ATOM    534 3HD2 LEU A  30     -10.123   2.394 -35.264  1.00  0.00           H  
ATOM    535  N   ARG A  31     -12.823   6.632 -35.870  1.00  0.00           N  
ATOM    536  CA  ARG A  31     -14.084   7.159 -36.432  1.00  0.00           C  
ATOM    537  C   ARG A  31     -14.158   8.561 -37.059  1.00  0.00           C  
ATOM    538  O   ARG A  31     -15.079   8.812 -37.846  1.00  0.00           O  
ATOM    539  CB  ARG A  31     -15.156   7.131 -35.373  1.00  0.00           C  
ATOM    540  CG  ARG A  31     -15.579   5.765 -34.873  1.00  0.00           C  
ATOM    541  CD  ARG A  31     -16.312   5.005 -35.923  1.00  0.00           C  
ATOM    542  NE  ARG A  31     -16.736   3.699 -35.449  1.00  0.00           N  
ATOM    543  CZ  ARG A  31     -16.012   2.559 -35.536  1.00  0.00           C  
ATOM    544  NH1 ARG A  31     -14.814   2.543 -36.092  1.00  0.00           N  
ATOM    545  NH2 ARG A  31     -16.518   1.434 -35.053  1.00  0.00           N  
ATOM    546  H   ARG A  31     -12.313   7.161 -35.163  1.00  0.00           H  
ATOM    547  HA  ARG A  31     -14.391   6.470 -37.215  1.00  0.00           H  
ATOM    548 1HB  ARG A  31     -14.836   7.729 -34.522  1.00  0.00           H  
ATOM    549 2HB  ARG A  31     -16.031   7.587 -35.795  1.00  0.00           H  
ATOM    550 1HG  ARG A  31     -14.712   5.195 -34.556  1.00  0.00           H  
ATOM    551 2HG  ARG A  31     -16.244   5.899 -34.025  1.00  0.00           H  
ATOM    552 1HD  ARG A  31     -17.196   5.568 -36.224  1.00  0.00           H  
ATOM    553 2HD  ARG A  31     -15.666   4.863 -36.787  1.00  0.00           H  
ATOM    554  HE  ARG A  31     -17.644   3.639 -35.015  1.00  0.00           H  
ATOM    555 1HH1 ARG A  31     -14.385   3.400 -36.479  1.00  0.00           H  
ATOM    556 2HH1 ARG A  31     -14.303   1.677 -36.147  1.00  0.00           H  
ATOM    557 1HH2 ARG A  31     -17.434   1.433 -34.625  1.00  0.00           H  
ATOM    558 2HH2 ARG A  31     -15.989   0.578 -35.114  1.00  0.00           H  
ATOM    559  N   LEU A  32     -13.273   9.500 -36.728  1.00  0.00           N  
ATOM    560  CA  LEU A  32     -13.479  10.857 -37.228  1.00  0.00           C  
ATOM    561  C   LEU A  32     -13.657  10.994 -38.741  1.00  0.00           C  
ATOM    562  O   LEU A  32     -14.560  11.711 -39.128  1.00  0.00           O  
ATOM    563  CB  LEU A  32     -12.400  11.824 -36.775  1.00  0.00           C  
ATOM    564  CG  LEU A  32     -12.558  13.232 -37.219  1.00  0.00           C  
ATOM    565  CD1 LEU A  32     -13.855  13.787 -36.658  1.00  0.00           C  
ATOM    566  CD2 LEU A  32     -11.355  14.015 -36.723  1.00  0.00           C  
ATOM    567  H   LEU A  32     -12.464   9.308 -36.143  1.00  0.00           H  
ATOM    568  HA  LEU A  32     -14.396  11.217 -36.777  1.00  0.00           H  
ATOM    569 1HB  LEU A  32     -12.363  11.825 -35.698  1.00  0.00           H  
ATOM    570 2HB  LEU A  32     -11.451  11.514 -37.153  1.00  0.00           H  
ATOM    571  HG  LEU A  32     -12.604  13.279 -38.309  1.00  0.00           H  
ATOM    572 1HD1 LEU A  32     -13.975  14.823 -36.976  1.00  0.00           H  
ATOM    573 2HD1 LEU A  32     -14.692  13.198 -37.028  1.00  0.00           H  
ATOM    574 3HD1 LEU A  32     -13.830  13.741 -35.570  1.00  0.00           H  
ATOM    575 1HD2 LEU A  32     -11.437  15.055 -37.035  1.00  0.00           H  
ATOM    576 2HD2 LEU A  32     -11.299  13.966 -35.639  1.00  0.00           H  
ATOM    577 3HD2 LEU A  32     -10.458  13.577 -37.149  1.00  0.00           H  
ATOM    578  N   PRO A  33     -12.857  10.356 -39.644  1.00  0.00           N  
ATOM    579  CA  PRO A  33     -13.002  10.469 -41.095  1.00  0.00           C  
ATOM    580  C   PRO A  33     -14.284   9.817 -41.623  1.00  0.00           C  
ATOM    581  O   PRO A  33     -14.627   9.965 -42.802  1.00  0.00           O  
ATOM    582  CB  PRO A  33     -11.734   9.798 -41.629  1.00  0.00           C  
ATOM    583  CG  PRO A  33     -11.311   8.836 -40.552  1.00  0.00           C  
ATOM    584  CD  PRO A  33     -11.677   9.513 -39.242  1.00  0.00           C  
ATOM    585  HA  PRO A  33     -13.004  11.539 -41.360  1.00  0.00           H  
ATOM    586 1HB  PRO A  33     -11.964   9.300 -42.583  1.00  0.00           H  
ATOM    587 2HB  PRO A  33     -10.968  10.559 -41.844  1.00  0.00           H  
ATOM    588 1HG  PRO A  33     -11.831   7.873 -40.680  1.00  0.00           H  
ATOM    589 2HG  PRO A  33     -10.234   8.625 -40.628  1.00  0.00           H  
ATOM    590 1HD  PRO A  33     -11.901   8.699 -38.584  1.00  0.00           H  
ATOM    591 2HD  PRO A  33     -10.853  10.131 -38.868  1.00  0.00           H  
ATOM    592  N   THR A  34     -14.964   9.039 -40.772  1.00  0.00           N  
ATOM    593  CA  THR A  34     -16.235   8.458 -41.156  1.00  0.00           C  
ATOM    594  C   THR A  34     -17.321   9.467 -40.794  1.00  0.00           C  
ATOM    595  O   THR A  34     -18.235   9.729 -41.579  1.00  0.00           O  
ATOM    596  CB  THR A  34     -16.505   7.123 -40.449  1.00  0.00           C  
ATOM    597  OG1 THR A  34     -15.479   6.177 -40.782  1.00  0.00           O  
ATOM    598  CG2 THR A  34     -17.852   6.585 -40.879  1.00  0.00           C  
ATOM    599  H   THR A  34     -14.663   8.904 -39.814  1.00  0.00           H  
ATOM    600  HA  THR A  34     -16.250   8.300 -42.230  1.00  0.00           H  
ATOM    601  HB  THR A  34     -16.507   7.278 -39.366  1.00  0.00           H  
ATOM    602  HG1 THR A  34     -14.644   6.462 -40.399  1.00  0.00           H  
ATOM    603 1HG2 THR A  34     -18.045   5.643 -40.371  1.00  0.00           H  
ATOM    604 2HG2 THR A  34     -18.625   7.308 -40.614  1.00  0.00           H  
ATOM    605 3HG2 THR A  34     -17.855   6.427 -41.957  1.00  0.00           H  
ATOM    606  N   TRP A  35     -17.207  10.036 -39.580  1.00  0.00           N  
ATOM    607  CA  TRP A  35     -18.166  11.024 -39.083  1.00  0.00           C  
ATOM    608  C   TRP A  35     -18.093  12.253 -39.979  1.00  0.00           C  
ATOM    609  O   TRP A  35     -19.100  12.803 -40.435  1.00  0.00           O  
ATOM    610  CB  TRP A  35     -17.778  11.454 -37.666  1.00  0.00           C  
ATOM    611  CG  TRP A  35     -17.974  10.424 -36.607  1.00  0.00           C  
ATOM    612  CD1 TRP A  35     -18.803   9.345 -36.637  1.00  0.00           C  
ATOM    613  CD2 TRP A  35     -17.305  10.383 -35.326  1.00  0.00           C  
ATOM    614  NE1 TRP A  35     -18.703   8.641 -35.458  1.00  0.00           N  
ATOM    615  CE2 TRP A  35     -17.790   9.267 -34.646  1.00  0.00           C  
ATOM    616  CE3 TRP A  35     -16.347  11.196 -34.711  1.00  0.00           C  
ATOM    617  CZ2 TRP A  35     -17.348   8.936 -33.374  1.00  0.00           C  
ATOM    618  CZ3 TRP A  35     -15.902  10.866 -33.447  1.00  0.00           C  
ATOM    619  CH2 TRP A  35     -16.386   9.765 -32.792  1.00  0.00           C  
ATOM    620  H   TRP A  35     -16.423   9.762 -38.990  1.00  0.00           H  
ATOM    621  HA  TRP A  35     -19.172  10.605 -39.106  1.00  0.00           H  
ATOM    622 1HB  TRP A  35     -16.729  11.735 -37.660  1.00  0.00           H  
ATOM    623 2HB  TRP A  35     -18.346  12.339 -37.392  1.00  0.00           H  
ATOM    624  HD1 TRP A  35     -19.455   9.082 -37.468  1.00  0.00           H  
ATOM    625  HE1 TRP A  35     -19.217   7.804 -35.229  1.00  0.00           H  
ATOM    626  HE3 TRP A  35     -15.962  12.073 -35.223  1.00  0.00           H  
ATOM    627  HZ2 TRP A  35     -17.721   8.064 -32.837  1.00  0.00           H  
ATOM    628  HZ3 TRP A  35     -15.160  11.506 -32.982  1.00  0.00           H  
ATOM    629  HH2 TRP A  35     -16.012   9.536 -31.793  1.00  0.00           H  
ATOM    630  N   ALA A  36     -16.858  12.639 -40.248  1.00  0.00           N  
ATOM    631  CA  ALA A  36     -16.462  13.672 -41.168  1.00  0.00           C  
ATOM    632  C   ALA A  36     -16.235  12.950 -42.462  1.00  0.00           C  
ATOM    633  O   ALA A  36     -15.103  12.607 -42.774  1.00  0.00           O  
ATOM    634  CB  ALA A  36     -15.197  14.389 -40.710  1.00  0.00           C  
ATOM    635  H   ALA A  36     -16.108  12.142 -39.797  1.00  0.00           H  
ATOM    636  HA  ALA A  36     -17.276  14.384 -41.287  1.00  0.00           H  
ATOM    637 1HB  ALA A  36     -14.918  15.137 -41.451  1.00  0.00           H  
ATOM    638 2HB  ALA A  36     -15.378  14.872 -39.752  1.00  0.00           H  
ATOM    639 3HB  ALA A  36     -14.391  13.674 -40.605  1.00  0.00           H  
ATOM    640  N   GLY A  37     -17.304  12.630 -43.175  1.00  0.00           N  
ATOM    641  CA  GLY A  37     -17.220  11.705 -44.303  1.00  0.00           C  
ATOM    642  C   GLY A  37     -16.390  12.229 -45.465  1.00  0.00           C  
ATOM    643  O   GLY A  37     -16.926  12.667 -46.484  1.00  0.00           O  
ATOM    644  H   GLY A  37     -18.208  12.972 -42.872  1.00  0.00           H  
ATOM    645 1HA  GLY A  37     -16.802  10.762 -43.952  1.00  0.00           H  
ATOM    646 2HA  GLY A  37     -18.227  11.487 -44.645  1.00  0.00           H  
ATOM    647  N   LEU A  38     -15.068  12.200 -45.287  1.00  0.00           N  
ATOM    648  CA  LEU A  38     -14.140  12.756 -46.265  1.00  0.00           C  
ATOM    649  C   LEU A  38     -13.851  11.821 -47.437  1.00  0.00           C  
ATOM    650  O   LEU A  38     -13.969  12.210 -48.597  1.00  0.00           O  
ATOM    651  CB  LEU A  38     -12.816  13.112 -45.570  1.00  0.00           C  
ATOM    652  CG  LEU A  38     -12.876  14.245 -44.522  1.00  0.00           C  
ATOM    653  CD1 LEU A  38     -11.534  14.366 -43.843  1.00  0.00           C  
ATOM    654  CD2 LEU A  38     -13.285  15.530 -45.195  1.00  0.00           C  
ATOM    655  H   LEU A  38     -14.739  11.803 -44.398  1.00  0.00           H  
ATOM    656  HA  LEU A  38     -14.581  13.669 -46.658  1.00  0.00           H  
ATOM    657 1HB  LEU A  38     -12.453  12.222 -45.058  1.00  0.00           H  
ATOM    658 2HB  LEU A  38     -12.091  13.394 -46.328  1.00  0.00           H  
ATOM    659  HG  LEU A  38     -13.589  14.012 -43.775  1.00  0.00           H  
ATOM    660 1HD1 LEU A  38     -11.577  15.157 -43.093  1.00  0.00           H  
ATOM    661 2HD1 LEU A  38     -11.290  13.417 -43.359  1.00  0.00           H  
ATOM    662 3HD1 LEU A  38     -10.775  14.606 -44.581  1.00  0.00           H  
ATOM    663 1HD2 LEU A  38     -13.334  16.331 -44.453  1.00  0.00           H  
ATOM    664 2HD2 LEU A  38     -12.556  15.787 -45.959  1.00  0.00           H  
ATOM    665 3HD2 LEU A  38     -14.268  15.399 -45.655  1.00  0.00           H  
ATOM    666  N   GLY A  39     -13.515  10.566 -47.158  1.00  0.00           N  
ATOM    667  CA  GLY A  39     -13.158   9.616 -48.219  1.00  0.00           C  
ATOM    668  C   GLY A  39     -14.386   8.975 -48.850  1.00  0.00           C  
ATOM    669  O   GLY A  39     -14.536   7.756 -48.812  1.00  0.00           O  
ATOM    670  H   GLY A  39     -13.478  10.274 -46.192  1.00  0.00           H  
ATOM    671 1HA  GLY A  39     -12.583  10.131 -48.990  1.00  0.00           H  
ATOM    672 2HA  GLY A  39     -12.516   8.838 -47.810  1.00  0.00           H  
ATOM    673  N   MET A  40     -15.285   9.806 -49.366  1.00  0.00           N  
ATOM    674  CA  MET A  40     -16.578   9.359 -49.892  1.00  0.00           C  
ATOM    675  C   MET A  40     -17.031  10.122 -51.149  1.00  0.00           C  
ATOM    676  O   MET A  40     -16.685  11.290 -51.334  1.00  0.00           O  
ATOM    677  CB  MET A  40     -17.635   9.526 -48.793  1.00  0.00           C  
ATOM    678  CG  MET A  40     -17.397   8.698 -47.495  1.00  0.00           C  
ATOM    679  SD  MET A  40     -18.655   8.991 -46.241  1.00  0.00           S  
ATOM    680  CE  MET A  40     -18.029   8.083 -44.824  1.00  0.00           C  
ATOM    681  H   MET A  40     -15.039  10.796 -49.366  1.00  0.00           H  
ATOM    682  HA  MET A  40     -16.500   8.310 -50.163  1.00  0.00           H  
ATOM    683 1HB  MET A  40     -17.683  10.575 -48.502  1.00  0.00           H  
ATOM    684 2HB  MET A  40     -18.607   9.259 -49.196  1.00  0.00           H  
ATOM    685 1HG  MET A  40     -17.392   7.636 -47.741  1.00  0.00           H  
ATOM    686 2HG  MET A  40     -16.441   8.955 -47.057  1.00  0.00           H  
ATOM    687 1HE  MET A  40     -18.705   8.212 -43.974  1.00  0.00           H  
ATOM    688 2HE  MET A  40     -17.968   7.041 -45.071  1.00  0.00           H  
ATOM    689 3HE  MET A  40     -17.041   8.455 -44.557  1.00  0.00           H  
ATOM    690  N   TYR A  41     -17.866   9.488 -51.979  1.00  0.00           N  
ATOM    691  CA  TYR A  41     -18.487  10.204 -53.093  1.00  0.00           C  
ATOM    692  C   TYR A  41     -19.923   9.752 -53.333  1.00  0.00           C  
ATOM    693  O   TYR A  41     -20.326   8.651 -52.954  1.00  0.00           O  
ATOM    694  CB  TYR A  41     -17.667  10.073 -54.377  1.00  0.00           C  
ATOM    695  CG  TYR A  41     -17.561   8.701 -55.050  1.00  0.00           C  
ATOM    696  CD1 TYR A  41     -18.454   8.363 -56.085  1.00  0.00           C  
ATOM    697  CD2 TYR A  41     -16.556   7.804 -54.679  1.00  0.00           C  
ATOM    698  CE1 TYR A  41     -18.327   7.148 -56.743  1.00  0.00           C  
ATOM    699  CE2 TYR A  41     -16.436   6.592 -55.339  1.00  0.00           C  
ATOM    700  CZ  TYR A  41     -17.310   6.266 -56.370  1.00  0.00           C  
ATOM    701  OH  TYR A  41     -17.173   5.074 -57.036  1.00  0.00           O  
ATOM    702  H   TYR A  41     -18.063   8.504 -51.831  1.00  0.00           H  
ATOM    703  HA  TYR A  41     -18.529  11.261 -52.836  1.00  0.00           H  
ATOM    704 1HB  TYR A  41     -18.094  10.747 -55.110  1.00  0.00           H  
ATOM    705 2HB  TYR A  41     -16.654  10.424 -54.181  1.00  0.00           H  
ATOM    706  HD1 TYR A  41     -19.238   9.065 -56.386  1.00  0.00           H  
ATOM    707  HD2 TYR A  41     -15.859   8.058 -53.878  1.00  0.00           H  
ATOM    708  HE1 TYR A  41     -19.011   6.893 -57.554  1.00  0.00           H  
ATOM    709  HE2 TYR A  41     -15.644   5.890 -55.056  1.00  0.00           H  
ATOM    710  HH  TYR A  41     -16.479   4.532 -56.594  1.00  0.00           H  
ATOM    711  N   LYS A  42     -20.704  10.616 -53.975  1.00  0.00           N  
ATOM    712  CA  LYS A  42     -22.098  10.293 -54.255  1.00  0.00           C  
ATOM    713  C   LYS A  42     -22.305   9.788 -55.678  1.00  0.00           C  
ATOM    714  O   LYS A  42     -21.835  10.406 -56.634  1.00  0.00           O  
ATOM    715  CB  LYS A  42     -22.980  11.509 -53.973  1.00  0.00           C  
ATOM    716  CG  LYS A  42     -24.465  11.241 -54.061  1.00  0.00           C  
ATOM    717  CD  LYS A  42     -25.275  12.476 -53.655  1.00  0.00           C  
ATOM    718  CE  LYS A  42     -26.740  12.131 -53.590  1.00  0.00           C  
ATOM    719  NZ  LYS A  42     -27.593  13.263 -53.164  1.00  0.00           N  
ATOM    720  H   LYS A  42     -20.327  11.507 -54.261  1.00  0.00           H  
ATOM    721  HA  LYS A  42     -22.407   9.496 -53.578  1.00  0.00           H  
ATOM    722 1HB  LYS A  42     -22.765  11.893 -52.977  1.00  0.00           H  
ATOM    723 2HB  LYS A  42     -22.745  12.300 -54.686  1.00  0.00           H  
ATOM    724 1HG  LYS A  42     -24.729  10.961 -55.086  1.00  0.00           H  
ATOM    725 2HG  LYS A  42     -24.722  10.404 -53.403  1.00  0.00           H  
ATOM    726 1HD  LYS A  42     -24.945  12.831 -52.676  1.00  0.00           H  
ATOM    727 2HD  LYS A  42     -25.126  13.273 -54.385  1.00  0.00           H  
ATOM    728 1HE  LYS A  42     -27.075  11.781 -54.568  1.00  0.00           H  
ATOM    729 2HE  LYS A  42     -26.860  11.327 -52.867  1.00  0.00           H  
ATOM    730 1HZ  LYS A  42     -28.557  12.891 -53.130  1.00  0.00           H  
ATOM    731 2HZ  LYS A  42     -27.321  13.582 -52.251  1.00  0.00           H  
ATOM    732 3HZ  LYS A  42     -27.534  14.018 -53.824  1.00  0.00           H  
ATOM    733  N   LEU A  43     -23.024   8.678 -55.814  1.00  0.00           N  
ATOM    734  CA  LEU A  43     -23.353   8.109 -57.123  1.00  0.00           C  
ATOM    735  C   LEU A  43     -24.818   7.724 -57.181  1.00  0.00           C  
ATOM    736  O   LEU A  43     -25.309   7.001 -56.314  1.00  0.00           O  
ATOM    737  CB  LEU A  43     -22.489   6.885 -57.424  1.00  0.00           C  
ATOM    738  CG  LEU A  43     -22.784   6.137 -58.766  1.00  0.00           C  
ATOM    739  CD1 LEU A  43     -22.509   7.048 -59.912  1.00  0.00           C  
ATOM    740  CD2 LEU A  43     -21.900   4.910 -58.866  1.00  0.00           C  
ATOM    741  H   LEU A  43     -23.367   8.223 -54.967  1.00  0.00           H  
ATOM    742  HA  LEU A  43     -23.176   8.864 -57.890  1.00  0.00           H  
ATOM    743 1HB  LEU A  43     -21.446   7.190 -57.430  1.00  0.00           H  
ATOM    744 2HB  LEU A  43     -22.641   6.179 -56.618  1.00  0.00           H  
ATOM    745  HG  LEU A  43     -23.837   5.846 -58.814  1.00  0.00           H  
ATOM    746 1HD1 LEU A  43     -22.717   6.539 -60.846  1.00  0.00           H  
ATOM    747 2HD1 LEU A  43     -23.140   7.906 -59.829  1.00  0.00           H  
ATOM    748 3HD1 LEU A  43     -21.480   7.359 -59.890  1.00  0.00           H  
ATOM    749 1HD2 LEU A  43     -22.096   4.410 -59.798  1.00  0.00           H  
ATOM    750 2HD2 LEU A  43     -20.855   5.208 -58.828  1.00  0.00           H  
ATOM    751 3HD2 LEU A  43     -22.112   4.242 -58.053  1.00  0.00           H  
ATOM    752  N   ASN A  44     -25.528   8.220 -58.178  1.00  0.00           N  
ATOM    753  CA  ASN A  44     -26.937   7.913 -58.288  1.00  0.00           C  
ATOM    754  C   ASN A  44     -27.107   6.689 -59.178  1.00  0.00           C  
ATOM    755  O   ASN A  44     -26.244   6.398 -60.008  1.00  0.00           O  
ATOM    756  CB  ASN A  44     -27.683   9.067 -58.913  1.00  0.00           C  
ATOM    757  CG  ASN A  44     -27.520  10.359 -58.210  1.00  0.00           C  
ATOM    758  OD1 ASN A  44     -27.563  10.513 -56.987  1.00  0.00           O  
ATOM    759  ND2 ASN A  44     -27.298  11.345 -59.028  1.00  0.00           N  
ATOM    760  H   ASN A  44     -25.095   8.826 -58.879  1.00  0.00           H  
ATOM    761  HA  ASN A  44     -27.341   7.684 -57.305  1.00  0.00           H  
ATOM    762 1HB  ASN A  44     -27.341   9.201 -59.923  1.00  0.00           H  
ATOM    763 2HB  ASN A  44     -28.744   8.821 -58.964  1.00  0.00           H  
ATOM    764 1HD2 ASN A  44     -27.153  12.272 -58.687  1.00  0.00           H  
ATOM    765 2HD2 ASN A  44     -27.247  11.151 -60.025  1.00  0.00           H  
ATOM    766  N   ALA A  45     -28.239   6.020 -59.053  1.00  0.00           N  
ATOM    767  CA  ALA A  45     -28.575   4.944 -59.968  1.00  0.00           C  
ATOM    768  C   ALA A  45     -30.049   4.978 -60.299  1.00  0.00           C  
ATOM    769  O   ALA A  45     -30.904   5.003 -59.411  1.00  0.00           O  
ATOM    770  CB  ALA A  45     -28.233   3.586 -59.361  1.00  0.00           C  
ATOM    771  H   ALA A  45     -28.868   6.256 -58.292  1.00  0.00           H  
ATOM    772  HA  ALA A  45     -28.029   5.096 -60.893  1.00  0.00           H  
ATOM    773 1HB  ALA A  45     -28.493   2.801 -60.070  1.00  0.00           H  
ATOM    774 2HB  ALA A  45     -27.175   3.542 -59.152  1.00  0.00           H  
ATOM    775 3HB  ALA A  45     -28.794   3.442 -58.440  1.00  0.00           H  
ATOM    776  N   ASP A  46     -30.341   4.958 -61.589  1.00  0.00           N  
ATOM    777  CA  ASP A  46     -31.718   4.948 -62.039  1.00  0.00           C  
ATOM    778  C   ASP A  46     -32.146   3.526 -62.361  1.00  0.00           C  
ATOM    779  O   ASP A  46     -31.560   2.856 -63.210  1.00  0.00           O  
ATOM    780  CB  ASP A  46     -31.917   5.913 -63.212  1.00  0.00           C  
ATOM    781  CG  ASP A  46     -31.803   7.384 -62.741  1.00  0.00           C  
ATOM    782  OD1 ASP A  46     -31.835   7.591 -61.549  1.00  0.00           O  
ATOM    783  OD2 ASP A  46     -31.701   8.283 -63.544  1.00  0.00           O  
ATOM    784  H   ASP A  46     -29.588   4.955 -62.278  1.00  0.00           H  
ATOM    785  HA  ASP A  46     -32.352   5.301 -61.229  1.00  0.00           H  
ATOM    786 1HB  ASP A  46     -31.159   5.720 -63.973  1.00  0.00           H  
ATOM    787 2HB  ASP A  46     -32.896   5.746 -63.664  1.00  0.00           H  
ATOM    788  N   LEU A  47     -33.128   3.054 -61.619  1.00  0.00           N  
ATOM    789  CA  LEU A  47     -33.605   1.696 -61.746  1.00  0.00           C  
ATOM    790  C   LEU A  47     -34.983   1.744 -62.408  1.00  0.00           C  
ATOM    791  O   LEU A  47     -35.729   2.696 -62.193  1.00  0.00           O  
ATOM    792  CB  LEU A  47     -33.714   1.077 -60.344  1.00  0.00           C  
ATOM    793  CG  LEU A  47     -32.429   1.131 -59.472  1.00  0.00           C  
ATOM    794  CD1 LEU A  47     -32.734   0.562 -58.165  1.00  0.00           C  
ATOM    795  CD2 LEU A  47     -31.311   0.388 -60.114  1.00  0.00           C  
ATOM    796  H   LEU A  47     -33.575   3.677 -60.950  1.00  0.00           H  
ATOM    797  HA  LEU A  47     -32.896   1.138 -62.350  1.00  0.00           H  
ATOM    798 1HB  LEU A  47     -34.498   1.605 -59.797  1.00  0.00           H  
ATOM    799 2HB  LEU A  47     -34.008   0.033 -60.436  1.00  0.00           H  
ATOM    800  HG  LEU A  47     -32.123   2.175 -59.327  1.00  0.00           H  
ATOM    801 1HD1 LEU A  47     -31.841   0.604 -57.551  1.00  0.00           H  
ATOM    802 2HD1 LEU A  47     -33.526   1.134 -57.700  1.00  0.00           H  
ATOM    803 3HD1 LEU A  47     -33.049  -0.464 -58.286  1.00  0.00           H  
ATOM    804 1HD2 LEU A  47     -30.423   0.441 -59.480  1.00  0.00           H  
ATOM    805 2HD2 LEU A  47     -31.590  -0.657 -60.259  1.00  0.00           H  
ATOM    806 3HD2 LEU A  47     -31.106   0.852 -61.067  1.00  0.00           H  
ATOM    807  N   PRO A  48     -35.375   0.762 -63.226  1.00  0.00           N  
ATOM    808  CA  PRO A  48     -36.716   0.654 -63.779  1.00  0.00           C  
ATOM    809  C   PRO A  48     -37.735   0.298 -62.697  1.00  0.00           C  
ATOM    810  O   PRO A  48     -38.942   0.468 -62.875  1.00  0.00           O  
ATOM    811  CB  PRO A  48     -36.559  -0.465 -64.810  1.00  0.00           C  
ATOM    812  CG  PRO A  48     -35.380  -1.290 -64.307  1.00  0.00           C  
ATOM    813  CD  PRO A  48     -34.443  -0.282 -63.657  1.00  0.00           C  
ATOM    814  HA  PRO A  48     -36.985   1.605 -64.265  1.00  0.00           H  
ATOM    815 1HB  PRO A  48     -37.490  -1.050 -64.866  1.00  0.00           H  
ATOM    816 2HB  PRO A  48     -36.391  -0.036 -65.808  1.00  0.00           H  
ATOM    817 1HG  PRO A  48     -35.744  -2.054 -63.607  1.00  0.00           H  
ATOM    818 2HG  PRO A  48     -34.903  -1.830 -65.143  1.00  0.00           H  
ATOM    819 1HD  PRO A  48     -33.941  -0.755 -62.810  1.00  0.00           H  
ATOM    820 2HD  PRO A  48     -33.732   0.118 -64.395  1.00  0.00           H  
ATOM    821  N   ASN A  49     -37.227  -0.213 -61.580  1.00  0.00           N  
ATOM    822  CA  ASN A  49     -38.032  -0.655 -60.458  1.00  0.00           C  
ATOM    823  C   ASN A  49     -37.145  -0.792 -59.218  1.00  0.00           C  
ATOM    824  O   ASN A  49     -36.221  -1.594 -59.191  1.00  0.00           O  
ATOM    825  CB  ASN A  49     -38.741  -1.962 -60.802  1.00  0.00           C  
ATOM    826  CG  ASN A  49     -39.750  -2.426 -59.759  1.00  0.00           C  
ATOM    827  OD1 ASN A  49     -39.630  -2.190 -58.548  1.00  0.00           O  
ATOM    828  ND2 ASN A  49     -40.772  -3.106 -60.231  1.00  0.00           N  
ATOM    829  H   ASN A  49     -36.230  -0.315 -61.504  1.00  0.00           H  
ATOM    830  HA  ASN A  49     -38.784   0.109 -60.243  1.00  0.00           H  
ATOM    831 1HB  ASN A  49     -39.260  -1.850 -61.753  1.00  0.00           H  
ATOM    832 2HB  ASN A  49     -37.999  -2.740 -60.943  1.00  0.00           H  
ATOM    833 1HD2 ASN A  49     -41.477  -3.447 -59.608  1.00  0.00           H  
ATOM    834 2HD2 ASN A  49     -40.848  -3.284 -61.213  1.00  0.00           H  
ATOM    835  N   SER A  50     -37.396  -0.008 -58.184  1.00  0.00           N  
ATOM    836  CA  SER A  50     -36.557  -0.077 -56.983  1.00  0.00           C  
ATOM    837  C   SER A  50     -36.628  -1.432 -56.265  1.00  0.00           C  
ATOM    838  O   SER A  50     -35.797  -1.729 -55.402  1.00  0.00           O  
ATOM    839  CB  SER A  50     -36.946   1.001 -56.012  1.00  0.00           C  
ATOM    840  OG  SER A  50     -38.251   0.796 -55.542  1.00  0.00           O  
ATOM    841  H   SER A  50     -38.171   0.642 -58.226  1.00  0.00           H  
ATOM    842  HA  SER A  50     -35.526   0.086 -57.287  1.00  0.00           H  
ATOM    843 1HB  SER A  50     -36.255   0.984 -55.173  1.00  0.00           H  
ATOM    844 2HB  SER A  50     -36.867   1.968 -56.476  1.00  0.00           H  
ATOM    845  HG  SER A  50     -38.256  -0.088 -55.138  1.00  0.00           H  
ATOM    846  N   GLY A  51     -37.639  -2.230 -56.590  1.00  0.00           N  
ATOM    847  CA  GLY A  51     -37.811  -3.532 -55.986  1.00  0.00           C  
ATOM    848  C   GLY A  51     -37.989  -3.393 -54.495  1.00  0.00           C  
ATOM    849  O   GLY A  51     -38.853  -2.651 -54.027  1.00  0.00           O  
ATOM    850  H   GLY A  51     -38.296  -1.945 -57.311  1.00  0.00           H  
ATOM    851 1HA  GLY A  51     -38.680  -4.026 -56.424  1.00  0.00           H  
ATOM    852 2HA  GLY A  51     -36.941  -4.154 -56.199  1.00  0.00           H  
ATOM    853  N   GLY A  52     -37.180  -4.129 -53.757  1.00  0.00           N  
ATOM    854  CA  GLY A  52     -37.209  -4.133 -52.305  1.00  0.00           C  
ATOM    855  C   GLY A  52     -36.140  -3.246 -51.674  1.00  0.00           C  
ATOM    856  O   GLY A  52     -35.945  -3.309 -50.469  1.00  0.00           O  
ATOM    857  H   GLY A  52     -36.478  -4.697 -54.219  1.00  0.00           H  
ATOM    858 1HA  GLY A  52     -38.193  -3.811 -51.963  1.00  0.00           H  
ATOM    859 2HA  GLY A  52     -37.073  -5.155 -51.954  1.00  0.00           H  
ATOM    860  N   LEU A  53     -35.440  -2.429 -52.465  1.00  0.00           N  
ATOM    861  CA  LEU A  53     -34.348  -1.629 -51.905  1.00  0.00           C  
ATOM    862  C   LEU A  53     -34.787  -0.636 -50.841  1.00  0.00           C  
ATOM    863  O   LEU A  53     -35.806   0.045 -50.964  1.00  0.00           O  
ATOM    864  CB  LEU A  53     -33.623  -0.840 -53.003  1.00  0.00           C  
ATOM    865  CG  LEU A  53     -32.799  -1.645 -53.973  1.00  0.00           C  
ATOM    866  CD1 LEU A  53     -32.352  -0.744 -55.040  1.00  0.00           C  
ATOM    867  CD2 LEU A  53     -31.601  -2.252 -53.255  1.00  0.00           C  
ATOM    868  H   LEU A  53     -35.644  -2.373 -53.464  1.00  0.00           H  
ATOM    869  HA  LEU A  53     -33.633  -2.317 -51.448  1.00  0.00           H  
ATOM    870 1HB  LEU A  53     -34.368  -0.295 -53.583  1.00  0.00           H  
ATOM    871 2HB  LEU A  53     -32.961  -0.112 -52.526  1.00  0.00           H  
ATOM    872  HG  LEU A  53     -33.410  -2.439 -54.411  1.00  0.00           H  
ATOM    873 1HD1 LEU A  53     -31.763  -1.290 -55.756  1.00  0.00           H  
ATOM    874 2HD1 LEU A  53     -33.232  -0.328 -55.526  1.00  0.00           H  
ATOM    875 3HD1 LEU A  53     -31.756   0.052 -54.605  1.00  0.00           H  
ATOM    876 1HD2 LEU A  53     -31.008  -2.826 -53.960  1.00  0.00           H  
ATOM    877 2HD2 LEU A  53     -30.986  -1.462 -52.824  1.00  0.00           H  
ATOM    878 3HD2 LEU A  53     -31.957  -2.900 -52.463  1.00  0.00           H  
ATOM    879  N   TYR A  54     -33.955  -0.527 -49.819  1.00  0.00           N  
ATOM    880  CA  TYR A  54     -34.141   0.397 -48.714  1.00  0.00           C  
ATOM    881  C   TYR A  54     -33.062   1.457 -48.730  1.00  0.00           C  
ATOM    882  O   TYR A  54     -31.996   1.276 -49.316  1.00  0.00           O  
ATOM    883  CB  TYR A  54     -34.115  -0.328 -47.364  1.00  0.00           C  
ATOM    884  CG  TYR A  54     -35.262  -1.280 -47.134  1.00  0.00           C  
ATOM    885  CD1 TYR A  54     -35.191  -2.584 -47.585  1.00  0.00           C  
ATOM    886  CD2 TYR A  54     -36.391  -0.841 -46.453  1.00  0.00           C  
ATOM    887  CE1 TYR A  54     -36.246  -3.451 -47.362  1.00  0.00           C  
ATOM    888  CE2 TYR A  54     -37.443  -1.705 -46.226  1.00  0.00           C  
ATOM    889  CZ  TYR A  54     -37.373  -3.007 -46.678  1.00  0.00           C  
ATOM    890  OH  TYR A  54     -38.423  -3.871 -46.453  1.00  0.00           O  
ATOM    891  H   TYR A  54     -33.155  -1.142 -49.801  1.00  0.00           H  
ATOM    892  HA  TYR A  54     -35.102   0.896 -48.831  1.00  0.00           H  
ATOM    893 1HB  TYR A  54     -33.184  -0.895 -47.278  1.00  0.00           H  
ATOM    894 2HB  TYR A  54     -34.120   0.405 -46.556  1.00  0.00           H  
ATOM    895  HD1 TYR A  54     -34.308  -2.932 -48.123  1.00  0.00           H  
ATOM    896  HD2 TYR A  54     -36.445   0.187 -46.095  1.00  0.00           H  
ATOM    897  HE1 TYR A  54     -36.188  -4.476 -47.726  1.00  0.00           H  
ATOM    898  HE2 TYR A  54     -38.327  -1.360 -45.689  1.00  0.00           H  
ATOM    899  HH  TYR A  54     -38.235  -4.714 -46.870  1.00  0.00           H  
ATOM    900  N   ALA A  55     -33.284   2.518 -47.970  1.00  0.00           N  
ATOM    901  CA  ALA A  55     -32.346   3.635 -47.873  1.00  0.00           C  
ATOM    902  C   ALA A  55     -31.124   3.302 -47.019  1.00  0.00           C  
ATOM    903  O   ALA A  55     -30.299   4.167 -46.762  1.00  0.00           O  
ATOM    904  CB  ALA A  55     -33.038   4.847 -47.298  1.00  0.00           C  
ATOM    905  H   ALA A  55     -34.165   2.585 -47.478  1.00  0.00           H  
ATOM    906  HA  ALA A  55     -32.009   3.875 -48.872  1.00  0.00           H  
ATOM    907 1HB  ALA A  55     -32.337   5.679 -47.263  1.00  0.00           H  
ATOM    908 2HB  ALA A  55     -33.887   5.114 -47.925  1.00  0.00           H  
ATOM    909 3HB  ALA A  55     -33.383   4.625 -46.291  1.00  0.00           H  
ATOM    910  N   THR A  56     -31.063   2.071 -46.517  1.00  0.00           N  
ATOM    911  CA  THR A  56     -29.936   1.581 -45.741  1.00  0.00           C  
ATOM    912  C   THR A  56     -29.310   0.334 -46.395  1.00  0.00           C  
ATOM    913  O   THR A  56     -28.495  -0.355 -45.779  1.00  0.00           O  
ATOM    914  CB  THR A  56     -30.361   1.261 -44.299  1.00  0.00           C  
ATOM    915  OG1 THR A  56     -31.387   0.256 -44.309  1.00  0.00           O  
ATOM    916  CG2 THR A  56     -30.907   2.517 -43.627  1.00  0.00           C  
ATOM    917  H   THR A  56     -31.807   1.433 -46.735  1.00  0.00           H  
ATOM    918  HA  THR A  56     -29.169   2.358 -45.714  1.00  0.00           H  
ATOM    919  HB  THR A  56     -29.502   0.892 -43.741  1.00  0.00           H  
ATOM    920  HG1 THR A  56     -31.067  -0.521 -44.774  1.00  0.00           H  
ATOM    921 1HG2 THR A  56     -31.203   2.281 -42.605  1.00  0.00           H  
ATOM    922 2HG2 THR A  56     -30.135   3.285 -43.616  1.00  0.00           H  
ATOM    923 3HG2 THR A  56     -31.772   2.884 -44.175  1.00  0.00           H  
ATOM    924  N   ALA A  57     -29.736   0.010 -47.622  1.00  0.00           N  
ATOM    925  CA  ALA A  57     -29.228  -1.159 -48.353  1.00  0.00           C  
ATOM    926  C   ALA A  57     -27.744  -1.005 -48.669  1.00  0.00           C  
ATOM    927  O   ALA A  57     -27.240   0.104 -48.786  1.00  0.00           O  
ATOM    928  CB  ALA A  57     -30.005  -1.374 -49.638  1.00  0.00           C  
ATOM    929  H   ALA A  57     -30.419   0.602 -48.094  1.00  0.00           H  
ATOM    930  HA  ALA A  57     -29.350  -2.038 -47.718  1.00  0.00           H  
ATOM    931 1HB  ALA A  57     -29.619  -2.244 -50.139  1.00  0.00           H  
ATOM    932 2HB  ALA A  57     -31.054  -1.523 -49.415  1.00  0.00           H  
ATOM    933 3HB  ALA A  57     -29.898  -0.512 -50.280  1.00  0.00           H  
ATOM    934  N   ASN A  58     -27.023  -2.110 -48.808  1.00  0.00           N  
ATOM    935  CA  ASN A  58     -25.601  -2.013 -49.154  1.00  0.00           C  
ATOM    936  C   ASN A  58     -25.389  -1.829 -50.653  1.00  0.00           C  
ATOM    937  O   ASN A  58     -26.268  -2.164 -51.462  1.00  0.00           O  
ATOM    938  CB  ASN A  58     -24.835  -3.248 -48.694  1.00  0.00           C  
ATOM    939  CG  ASN A  58     -24.721  -3.351 -47.197  1.00  0.00           C  
ATOM    940  OD1 ASN A  58     -24.371  -2.388 -46.508  1.00  0.00           O  
ATOM    941  ND2 ASN A  58     -25.022  -4.514 -46.676  1.00  0.00           N  
ATOM    942  H   ASN A  58     -27.455  -3.015 -48.683  1.00  0.00           H  
ATOM    943  HA  ASN A  58     -25.178  -1.141 -48.654  1.00  0.00           H  
ATOM    944 1HB  ASN A  58     -25.326  -4.144 -49.076  1.00  0.00           H  
ATOM    945 2HB  ASN A  58     -23.828  -3.224 -49.120  1.00  0.00           H  
ATOM    946 1HD2 ASN A  58     -24.972  -4.645 -45.684  1.00  0.00           H  
ATOM    947 2HD2 ASN A  58     -25.304  -5.271 -47.265  1.00  0.00           H  
ATOM    948  N   VAL A  59     -24.222  -1.297 -51.004  1.00  0.00           N  
ATOM    949  CA  VAL A  59     -23.811  -1.198 -52.392  1.00  0.00           C  
ATOM    950  C   VAL A  59     -22.490  -1.922 -52.556  1.00  0.00           C  
ATOM    951  O   VAL A  59     -21.540  -1.697 -51.791  1.00  0.00           O  
ATOM    952  CB  VAL A  59     -23.658   0.250 -52.835  1.00  0.00           C  
ATOM    953  CG1 VAL A  59     -23.214   0.305 -54.305  1.00  0.00           C  
ATOM    954  CG2 VAL A  59     -24.956   0.959 -52.618  1.00  0.00           C  
ATOM    955  H   VAL A  59     -23.583  -0.971 -50.278  1.00  0.00           H  
ATOM    956  HA  VAL A  59     -24.558  -1.677 -53.018  1.00  0.00           H  
ATOM    957  HB  VAL A  59     -22.880   0.721 -52.244  1.00  0.00           H  
ATOM    958 1HG1 VAL A  59     -23.083   1.336 -54.617  1.00  0.00           H  
ATOM    959 2HG1 VAL A  59     -22.281  -0.222 -54.421  1.00  0.00           H  
ATOM    960 3HG1 VAL A  59     -23.970  -0.173 -54.933  1.00  0.00           H  
ATOM    961 1HG2 VAL A  59     -24.852   1.977 -52.893  1.00  0.00           H  
ATOM    962 2HG2 VAL A  59     -25.735   0.490 -53.216  1.00  0.00           H  
ATOM    963 3HG2 VAL A  59     -25.223   0.898 -51.587  1.00  0.00           H  
ATOM    964  N   THR A  60     -22.433  -2.788 -53.553  1.00  0.00           N  
ATOM    965  CA  THR A  60     -21.253  -3.581 -53.808  1.00  0.00           C  
ATOM    966  C   THR A  60     -20.770  -3.397 -55.244  1.00  0.00           C  
ATOM    967  O   THR A  60     -21.483  -2.816 -56.055  1.00  0.00           O  
ATOM    968  CB  THR A  60     -21.577  -5.084 -53.548  1.00  0.00           C  
ATOM    969  OG1 THR A  60     -22.502  -5.540 -54.509  1.00  0.00           O  
ATOM    970  CG2 THR A  60     -22.248  -5.293 -52.180  1.00  0.00           C  
ATOM    971  H   THR A  60     -23.247  -2.900 -54.149  1.00  0.00           H  
ATOM    972  HA  THR A  60     -20.475  -3.242 -53.150  1.00  0.00           H  
ATOM    973  HB  THR A  60     -20.675  -5.672 -53.606  1.00  0.00           H  
ATOM    974  HG1 THR A  60     -22.046  -5.818 -55.330  1.00  0.00           H  
ATOM    975 1HG2 THR A  60     -22.476  -6.351 -52.060  1.00  0.00           H  
ATOM    976 2HG2 THR A  60     -21.619  -4.990 -51.383  1.00  0.00           H  
ATOM    977 3HG2 THR A  60     -23.173  -4.723 -52.139  1.00  0.00           H  
ATOM    978  N   TYR A  61     -19.570  -3.888 -55.545  1.00  0.00           N  
ATOM    979  CA  TYR A  61     -19.031  -3.943 -56.909  1.00  0.00           C  
ATOM    980  C   TYR A  61     -18.387  -5.284 -57.108  1.00  0.00           C  
ATOM    981  O   TYR A  61     -17.510  -5.685 -56.341  1.00  0.00           O  
ATOM    982  CB  TYR A  61     -18.030  -2.828 -57.185  1.00  0.00           C  
ATOM    983  CG  TYR A  61     -17.342  -2.859 -58.559  1.00  0.00           C  
ATOM    984  CD1 TYR A  61     -18.030  -2.537 -59.727  1.00  0.00           C  
ATOM    985  CD2 TYR A  61     -15.997  -3.152 -58.629  1.00  0.00           C  
ATOM    986  CE1 TYR A  61     -17.394  -2.523 -60.938  1.00  0.00           C  
ATOM    987  CE2 TYR A  61     -15.352  -3.135 -59.844  1.00  0.00           C  
ATOM    988  CZ  TYR A  61     -16.043  -2.824 -60.995  1.00  0.00           C  
ATOM    989  OH  TYR A  61     -15.385  -2.808 -62.197  1.00  0.00           O  
ATOM    990  H   TYR A  61     -19.025  -4.268 -54.776  1.00  0.00           H  
ATOM    991  HA  TYR A  61     -19.852  -3.863 -57.615  1.00  0.00           H  
ATOM    992 1HB  TYR A  61     -18.550  -1.891 -57.110  1.00  0.00           H  
ATOM    993 2HB  TYR A  61     -17.259  -2.850 -56.423  1.00  0.00           H  
ATOM    994  HD1 TYR A  61     -19.059  -2.294 -59.688  1.00  0.00           H  
ATOM    995  HD2 TYR A  61     -15.445  -3.392 -57.721  1.00  0.00           H  
ATOM    996  HE1 TYR A  61     -17.950  -2.269 -61.837  1.00  0.00           H  
ATOM    997  HE2 TYR A  61     -14.285  -3.370 -59.894  1.00  0.00           H  
ATOM    998  HH  TYR A  61     -14.434  -2.889 -62.045  1.00  0.00           H  
ATOM    999  N   ARG A  62     -18.869  -6.016 -58.095  1.00  0.00           N  
ATOM   1000  CA  ARG A  62     -18.382  -7.369 -58.336  1.00  0.00           C  
ATOM   1001  C   ARG A  62     -18.405  -8.199 -57.039  1.00  0.00           C  
ATOM   1002  O   ARG A  62     -17.467  -8.944 -56.747  1.00  0.00           O  
ATOM   1003  CB  ARG A  62     -16.971  -7.339 -58.919  1.00  0.00           C  
ATOM   1004  CG  ARG A  62     -16.861  -6.637 -60.267  1.00  0.00           C  
ATOM   1005  CD  ARG A  62     -15.461  -6.644 -60.784  1.00  0.00           C  
ATOM   1006  NE  ARG A  62     -14.992  -7.991 -61.122  1.00  0.00           N  
ATOM   1007  CZ  ARG A  62     -15.235  -8.631 -62.288  1.00  0.00           C  
ATOM   1008  NH1 ARG A  62     -15.941  -8.050 -63.232  1.00  0.00           N  
ATOM   1009  NH2 ARG A  62     -14.757  -9.849 -62.482  1.00  0.00           N  
ATOM   1010  H   ARG A  62     -19.594  -5.604 -58.691  1.00  0.00           H  
ATOM   1011  HA  ARG A  62     -19.045  -7.845 -59.061  1.00  0.00           H  
ATOM   1012 1HB  ARG A  62     -16.287  -6.845 -58.233  1.00  0.00           H  
ATOM   1013 2HB  ARG A  62     -16.615  -8.360 -59.054  1.00  0.00           H  
ATOM   1014 1HG  ARG A  62     -17.497  -7.142 -60.992  1.00  0.00           H  
ATOM   1015 2HG  ARG A  62     -17.191  -5.609 -60.162  1.00  0.00           H  
ATOM   1016 1HD  ARG A  62     -15.406  -6.026 -61.680  1.00  0.00           H  
ATOM   1017 2HD  ARG A  62     -14.798  -6.235 -60.023  1.00  0.00           H  
ATOM   1018  HE  ARG A  62     -14.443  -8.480 -60.428  1.00  0.00           H  
ATOM   1019 1HH1 ARG A  62     -16.305  -7.120 -63.090  1.00  0.00           H  
ATOM   1020 2HH1 ARG A  62     -16.116  -8.532 -64.103  1.00  0.00           H  
ATOM   1021 1HH2 ARG A  62     -14.211 -10.299 -61.760  1.00  0.00           H  
ATOM   1022 2HH2 ARG A  62     -14.934 -10.328 -63.353  1.00  0.00           H  
ATOM   1023  N   GLY A  63     -19.465  -8.030 -56.239  1.00  0.00           N  
ATOM   1024  CA  GLY A  63     -19.641  -8.743 -54.973  1.00  0.00           C  
ATOM   1025  C   GLY A  63     -18.921  -8.151 -53.736  1.00  0.00           C  
ATOM   1026  O   GLY A  63     -19.098  -8.662 -52.628  1.00  0.00           O  
ATOM   1027  H   GLY A  63     -20.225  -7.411 -56.554  1.00  0.00           H  
ATOM   1028 1HA  GLY A  63     -20.711  -8.788 -54.763  1.00  0.00           H  
ATOM   1029 2HA  GLY A  63     -19.317  -9.773 -55.109  1.00  0.00           H  
ATOM   1030  N   THR A  64     -18.141  -7.078 -53.897  1.00  0.00           N  
ATOM   1031  CA  THR A  64     -17.403  -6.460 -52.783  1.00  0.00           C  
ATOM   1032  C   THR A  64     -18.121  -5.228 -52.261  1.00  0.00           C  
ATOM   1033  O   THR A  64     -18.468  -4.364 -53.049  1.00  0.00           O  
ATOM   1034  CB  THR A  64     -15.989  -6.036 -53.245  1.00  0.00           C  
ATOM   1035  OG1 THR A  64     -15.247  -7.194 -53.657  1.00  0.00           O  
ATOM   1036  CG2 THR A  64     -15.238  -5.295 -52.144  1.00  0.00           C  
ATOM   1037  H   THR A  64     -18.014  -6.694 -54.831  1.00  0.00           H  
ATOM   1038  HA  THR A  64     -17.316  -7.180 -51.969  1.00  0.00           H  
ATOM   1039  HB  THR A  64     -16.090  -5.367 -54.105  1.00  0.00           H  
ATOM   1040  HG1 THR A  64     -15.659  -7.578 -54.441  1.00  0.00           H  
ATOM   1041 1HG2 THR A  64     -14.254  -5.001 -52.507  1.00  0.00           H  
ATOM   1042 2HG2 THR A  64     -15.794  -4.403 -51.857  1.00  0.00           H  
ATOM   1043 3HG2 THR A  64     -15.126  -5.943 -51.281  1.00  0.00           H  
ATOM   1044  N   THR A  65     -18.374  -5.117 -50.954  1.00  0.00           N  
ATOM   1045  CA  THR A  65     -19.058  -3.899 -50.490  1.00  0.00           C  
ATOM   1046  C   THR A  65     -18.189  -2.675 -50.738  1.00  0.00           C  
ATOM   1047  O   THR A  65     -17.026  -2.648 -50.335  1.00  0.00           O  
ATOM   1048  CB  THR A  65     -19.475  -3.977 -49.007  1.00  0.00           C  
ATOM   1049  OG1 THR A  65     -20.317  -5.121 -48.805  1.00  0.00           O  
ATOM   1050  CG2 THR A  65     -20.272  -2.721 -48.631  1.00  0.00           C  
ATOM   1051  H   THR A  65     -18.094  -5.840 -50.308  1.00  0.00           H  
ATOM   1052  HA  THR A  65     -19.952  -3.748 -51.066  1.00  0.00           H  
ATOM   1053  HB  THR A  65     -18.589  -4.057 -48.376  1.00  0.00           H  
ATOM   1054  HG1 THR A  65     -20.603  -5.141 -47.888  1.00  0.00           H  
ATOM   1055 1HG2 THR A  65     -20.579  -2.783 -47.590  1.00  0.00           H  
ATOM   1056 2HG2 THR A  65     -19.659  -1.834 -48.770  1.00  0.00           H  
ATOM   1057 3HG2 THR A  65     -21.157  -2.648 -49.264  1.00  0.00           H  
ATOM   1058  N   ILE A  66     -18.767  -1.658 -51.378  1.00  0.00           N  
ATOM   1059  CA  ILE A  66     -18.044  -0.426 -51.665  1.00  0.00           C  
ATOM   1060  C   ILE A  66     -18.708   0.774 -51.010  1.00  0.00           C  
ATOM   1061  O   ILE A  66     -18.128   1.864 -50.972  1.00  0.00           O  
ATOM   1062  CB  ILE A  66     -17.984  -0.162 -53.174  1.00  0.00           C  
ATOM   1063  CG1 ILE A  66     -19.389   0.049 -53.727  1.00  0.00           C  
ATOM   1064  CG2 ILE A  66     -17.350  -1.307 -53.889  1.00  0.00           C  
ATOM   1065  CD1 ILE A  66     -19.408   0.504 -55.123  1.00  0.00           C  
ATOM   1066  H   ILE A  66     -19.732  -1.756 -51.676  1.00  0.00           H  
ATOM   1067  HA  ILE A  66     -17.029  -0.513 -51.281  1.00  0.00           H  
ATOM   1068  HB  ILE A  66     -17.401   0.735 -53.348  1.00  0.00           H  
ATOM   1069 1HG1 ILE A  66     -19.937  -0.877 -53.659  1.00  0.00           H  
ATOM   1070 2HG1 ILE A  66     -19.900   0.800 -53.134  1.00  0.00           H  
ATOM   1071 1HG2 ILE A  66     -17.304  -1.084 -54.936  1.00  0.00           H  
ATOM   1072 2HG2 ILE A  66     -16.375  -1.488 -53.517  1.00  0.00           H  
ATOM   1073 3HG2 ILE A  66     -17.945  -2.178 -53.737  1.00  0.00           H  
ATOM   1074 1HD1 ILE A  66     -20.427   0.637 -55.439  1.00  0.00           H  
ATOM   1075 2HD1 ILE A  66     -18.880   1.434 -55.211  1.00  0.00           H  
ATOM   1076 3HD1 ILE A  66     -18.939  -0.229 -55.736  1.00  0.00           H  
ATOM   1077  N   GLY A  67     -19.921   0.570 -50.496  1.00  0.00           N  
ATOM   1078  CA  GLY A  67     -20.670   1.662 -49.900  1.00  0.00           C  
ATOM   1079  C   GLY A  67     -22.086   1.263 -49.509  1.00  0.00           C  
ATOM   1080  O   GLY A  67     -22.367   0.092 -49.224  1.00  0.00           O  
ATOM   1081  H   GLY A  67     -20.359  -0.343 -50.593  1.00  0.00           H  
ATOM   1082 1HA  GLY A  67     -20.139   2.052 -49.033  1.00  0.00           H  
ATOM   1083 2HA  GLY A  67     -20.726   2.466 -50.622  1.00  0.00           H  
ATOM   1084  N   LYS A  68     -22.959   2.267 -49.443  1.00  0.00           N  
ATOM   1085  CA  LYS A  68     -24.346   2.074 -49.021  1.00  0.00           C  
ATOM   1086  C   LYS A  68     -25.335   3.003 -49.706  1.00  0.00           C  
ATOM   1087  O   LYS A  68     -24.999   4.092 -50.162  1.00  0.00           O  
ATOM   1088  CB  LYS A  68     -24.489   2.307 -47.522  1.00  0.00           C  
ATOM   1089  CG  LYS A  68     -24.213   3.749 -47.098  1.00  0.00           C  
ATOM   1090  CD  LYS A  68     -24.345   3.923 -45.594  1.00  0.00           C  
ATOM   1091  CE  LYS A  68     -24.128   5.374 -45.181  1.00  0.00           C  
ATOM   1092  NZ  LYS A  68     -24.236   5.551 -43.705  1.00  0.00           N  
ATOM   1093  H   LYS A  68     -22.622   3.197 -49.693  1.00  0.00           H  
ATOM   1094  HA  LYS A  68     -24.643   1.056 -49.250  1.00  0.00           H  
ATOM   1095 1HB  LYS A  68     -25.512   2.053 -47.216  1.00  0.00           H  
ATOM   1096 2HB  LYS A  68     -23.812   1.646 -46.981  1.00  0.00           H  
ATOM   1097 1HG  LYS A  68     -23.212   4.045 -47.417  1.00  0.00           H  
ATOM   1098 2HG  LYS A  68     -24.941   4.401 -47.591  1.00  0.00           H  
ATOM   1099 1HD  LYS A  68     -25.349   3.614 -45.288  1.00  0.00           H  
ATOM   1100 2HD  LYS A  68     -23.617   3.292 -45.084  1.00  0.00           H  
ATOM   1101 1HE  LYS A  68     -23.137   5.693 -45.508  1.00  0.00           H  
ATOM   1102 2HE  LYS A  68     -24.877   5.997 -45.667  1.00  0.00           H  
ATOM   1103 1HZ  LYS A  68     -24.088   6.521 -43.468  1.00  0.00           H  
ATOM   1104 2HZ  LYS A  68     -25.155   5.266 -43.398  1.00  0.00           H  
ATOM   1105 3HZ  LYS A  68     -23.537   4.983 -43.246  1.00  0.00           H  
ATOM   1106  N   VAL A  69     -26.579   2.587 -49.737  1.00  0.00           N  
ATOM   1107  CA  VAL A  69     -27.653   3.417 -50.226  1.00  0.00           C  
ATOM   1108  C   VAL A  69     -27.973   4.420 -49.144  1.00  0.00           C  
ATOM   1109  O   VAL A  69     -27.891   4.090 -47.964  1.00  0.00           O  
ATOM   1110  CB  VAL A  69     -28.902   2.596 -50.594  1.00  0.00           C  
ATOM   1111  CG1 VAL A  69     -30.014   3.531 -50.944  1.00  0.00           C  
ATOM   1112  CG2 VAL A  69     -28.580   1.650 -51.776  1.00  0.00           C  
ATOM   1113  H   VAL A  69     -26.806   1.671 -49.375  1.00  0.00           H  
ATOM   1114  HA  VAL A  69     -27.329   3.944 -51.116  1.00  0.00           H  
ATOM   1115  HB  VAL A  69     -29.220   2.004 -49.734  1.00  0.00           H  
ATOM   1116 1HG1 VAL A  69     -30.892   2.957 -51.200  1.00  0.00           H  
ATOM   1117 2HG1 VAL A  69     -30.228   4.149 -50.103  1.00  0.00           H  
ATOM   1118 3HG1 VAL A  69     -29.719   4.150 -51.771  1.00  0.00           H  
ATOM   1119 1HG2 VAL A  69     -29.467   1.071 -52.034  1.00  0.00           H  
ATOM   1120 2HG2 VAL A  69     -28.273   2.229 -52.627  1.00  0.00           H  
ATOM   1121 3HG2 VAL A  69     -27.779   0.971 -51.487  1.00  0.00           H  
ATOM   1122  N   THR A  70     -28.208   5.666 -49.529  1.00  0.00           N  
ATOM   1123  CA  THR A  70     -28.584   6.689 -48.574  1.00  0.00           C  
ATOM   1124  C   THR A  70     -30.041   7.119 -48.761  1.00  0.00           C  
ATOM   1125  O   THR A  70     -30.683   7.589 -47.819  1.00  0.00           O  
ATOM   1126  CB  THR A  70     -27.665   7.894 -48.731  1.00  0.00           C  
ATOM   1127  OG1 THR A  70     -27.800   8.439 -50.054  1.00  0.00           O  
ATOM   1128  CG2 THR A  70     -26.246   7.447 -48.534  1.00  0.00           C  
ATOM   1129  H   THR A  70     -28.165   5.898 -50.509  1.00  0.00           H  
ATOM   1130  HA  THR A  70     -28.481   6.285 -47.567  1.00  0.00           H  
ATOM   1131  HB  THR A  70     -27.919   8.653 -47.994  1.00  0.00           H  
ATOM   1132  HG1 THR A  70     -27.842   7.707 -50.710  1.00  0.00           H  
ATOM   1133 1HG2 THR A  70     -25.602   8.305 -48.643  1.00  0.00           H  
ATOM   1134 2HG2 THR A  70     -26.132   7.024 -47.541  1.00  0.00           H  
ATOM   1135 3HG2 THR A  70     -25.990   6.693 -49.280  1.00  0.00           H  
ATOM   1136  N   SER A  71     -30.575   6.927 -49.970  1.00  0.00           N  
ATOM   1137  CA  SER A  71     -31.965   7.296 -50.240  1.00  0.00           C  
ATOM   1138  C   SER A  71     -32.563   6.589 -51.457  1.00  0.00           C  
ATOM   1139  O   SER A  71     -31.890   6.373 -52.464  1.00  0.00           O  
ATOM   1140  CB  SER A  71     -32.087   8.800 -50.427  1.00  0.00           C  
ATOM   1141  OG  SER A  71     -33.407   9.154 -50.704  1.00  0.00           O  
ATOM   1142  H   SER A  71     -29.975   6.581 -50.713  1.00  0.00           H  
ATOM   1143  HA  SER A  71     -32.561   7.017 -49.371  1.00  0.00           H  
ATOM   1144 1HB  SER A  71     -31.754   9.315 -49.528  1.00  0.00           H  
ATOM   1145 2HB  SER A  71     -31.447   9.121 -51.244  1.00  0.00           H  
ATOM   1146  HG  SER A  71     -33.387  10.088 -50.954  1.00  0.00           H  
ATOM   1147  N   VAL A  72     -33.850   6.247 -51.369  1.00  0.00           N  
ATOM   1148  CA  VAL A  72     -34.573   5.657 -52.499  1.00  0.00           C  
ATOM   1149  C   VAL A  72     -35.847   6.468 -52.765  1.00  0.00           C  
ATOM   1150  O   VAL A  72     -36.696   6.589 -51.877  1.00  0.00           O  
ATOM   1151  CB  VAL A  72     -34.975   4.191 -52.199  1.00  0.00           C  
ATOM   1152  CG1 VAL A  72     -35.723   3.602 -53.401  1.00  0.00           C  
ATOM   1153  CG2 VAL A  72     -33.734   3.344 -51.839  1.00  0.00           C  
ATOM   1154  H   VAL A  72     -34.348   6.443 -50.512  1.00  0.00           H  
ATOM   1155  HA  VAL A  72     -33.945   5.687 -53.389  1.00  0.00           H  
ATOM   1156  HB  VAL A  72     -35.664   4.179 -51.356  1.00  0.00           H  
ATOM   1157 1HG1 VAL A  72     -36.026   2.579 -53.169  1.00  0.00           H  
ATOM   1158 2HG1 VAL A  72     -36.609   4.203 -53.611  1.00  0.00           H  
ATOM   1159 3HG1 VAL A  72     -35.083   3.601 -54.272  1.00  0.00           H  
ATOM   1160 1HG2 VAL A  72     -34.043   2.322 -51.617  1.00  0.00           H  
ATOM   1161 2HG2 VAL A  72     -33.042   3.336 -52.662  1.00  0.00           H  
ATOM   1162 3HG2 VAL A  72     -33.249   3.766 -50.969  1.00  0.00           H  
ATOM   1163  N   GLU A  73     -35.988   7.001 -53.981  1.00  0.00           N  
ATOM   1164  CA  GLU A  73     -37.154   7.814 -54.329  1.00  0.00           C  
ATOM   1165  C   GLU A  73     -37.755   7.412 -55.680  1.00  0.00           C  
ATOM   1166  O   GLU A  73     -37.029   6.996 -56.574  1.00  0.00           O  
ATOM   1167  CB  GLU A  73     -36.765   9.305 -54.385  1.00  0.00           C  
ATOM   1168  CG  GLU A  73     -36.345   9.921 -53.042  1.00  0.00           C  
ATOM   1169  CD  GLU A  73     -36.057  11.409 -53.125  1.00  0.00           C  
ATOM   1170  OE1 GLU A  73     -36.165  11.960 -54.193  1.00  0.00           O  
ATOM   1171  OE2 GLU A  73     -35.746  11.992 -52.111  1.00  0.00           O  
ATOM   1172  H   GLU A  73     -35.246   6.861 -54.668  1.00  0.00           H  
ATOM   1173  HA  GLU A  73     -37.888   7.675 -53.540  1.00  0.00           H  
ATOM   1174 1HB  GLU A  73     -35.926   9.427 -55.072  1.00  0.00           H  
ATOM   1175 2HB  GLU A  73     -37.590   9.890 -54.783  1.00  0.00           H  
ATOM   1176 1HG  GLU A  73     -37.139   9.752 -52.313  1.00  0.00           H  
ATOM   1177 2HG  GLU A  73     -35.452   9.408 -52.685  1.00  0.00           H  
ATOM   1178  N   PRO A  74     -39.075   7.522 -55.876  1.00  0.00           N  
ATOM   1179  CA  PRO A  74     -39.754   7.288 -57.138  1.00  0.00           C  
ATOM   1180  C   PRO A  74     -39.486   8.414 -58.124  1.00  0.00           C  
ATOM   1181  O   PRO A  74     -39.239   9.552 -57.720  1.00  0.00           O  
ATOM   1182  CB  PRO A  74     -41.223   7.238 -56.724  1.00  0.00           C  
ATOM   1183  CG  PRO A  74     -41.300   8.109 -55.484  1.00  0.00           C  
ATOM   1184  CD  PRO A  74     -39.975   7.895 -54.766  1.00  0.00           C  
ATOM   1185  HA  PRO A  74     -39.432   6.325 -57.557  1.00  0.00           H  
ATOM   1186 1HB  PRO A  74     -41.849   7.614 -57.551  1.00  0.00           H  
ATOM   1187 2HB  PRO A  74     -41.526   6.197 -56.546  1.00  0.00           H  
ATOM   1188 1HG  PRO A  74     -41.455   9.159 -55.775  1.00  0.00           H  
ATOM   1189 2HG  PRO A  74     -42.168   7.819 -54.873  1.00  0.00           H  
ATOM   1190 1HD  PRO A  74     -39.673   8.844 -54.300  1.00  0.00           H  
ATOM   1191 2HD  PRO A  74     -40.062   7.073 -54.038  1.00  0.00           H  
ATOM   1192  N   SER A  75     -39.625   8.121 -59.409  1.00  0.00           N  
ATOM   1193  CA  SER A  75     -39.501   9.129 -60.455  1.00  0.00           C  
ATOM   1194  C   SER A  75     -40.427   8.822 -61.633  1.00  0.00           C  
ATOM   1195  O   SER A  75     -40.941   7.713 -61.784  1.00  0.00           O  
ATOM   1196  CB  SER A  75     -38.063   9.202 -60.926  1.00  0.00           C  
ATOM   1197  OG  SER A  75     -37.699   8.024 -61.572  1.00  0.00           O  
ATOM   1198  H   SER A  75     -39.778   7.159 -59.695  1.00  0.00           H  
ATOM   1199  HA  SER A  75     -39.787  10.100 -60.044  1.00  0.00           H  
ATOM   1200 1HB  SER A  75     -37.934  10.051 -61.598  1.00  0.00           H  
ATOM   1201 2HB  SER A  75     -37.415   9.360 -60.066  1.00  0.00           H  
ATOM   1202  HG  SER A  75     -38.092   7.306 -61.041  1.00  0.00           H  
ATOM   1203  N   GLU A  76     -40.589   9.790 -62.515  1.00  0.00           N  
ATOM   1204  CA  GLU A  76     -41.464   9.657 -63.676  1.00  0.00           C  
ATOM   1205  C   GLU A  76     -41.155   8.476 -64.604  1.00  0.00           C  
ATOM   1206  O   GLU A  76     -42.061   7.923 -65.227  1.00  0.00           O  
ATOM   1207  CB  GLU A  76     -41.383  10.952 -64.466  1.00  0.00           C  
ATOM   1208  CG  GLU A  76     -41.997  12.154 -63.744  1.00  0.00           C  
ATOM   1209  CD  GLU A  76     -41.052  12.834 -62.777  1.00  0.00           C  
ATOM   1210  OE1 GLU A  76     -39.917  12.425 -62.684  1.00  0.00           O  
ATOM   1211  OE2 GLU A  76     -41.477  13.750 -62.116  1.00  0.00           O  
ATOM   1212  H   GLU A  76     -40.118  10.668 -62.356  1.00  0.00           H  
ATOM   1213  HA  GLU A  76     -42.484   9.532 -63.311  1.00  0.00           H  
ATOM   1214 1HB  GLU A  76     -40.335  11.180 -64.637  1.00  0.00           H  
ATOM   1215 2HB  GLU A  76     -41.835  10.828 -65.439  1.00  0.00           H  
ATOM   1216 1HG  GLU A  76     -42.323  12.882 -64.490  1.00  0.00           H  
ATOM   1217 2HG  GLU A  76     -42.876  11.817 -63.202  1.00  0.00           H  
ATOM   1218  N   SER A  77     -39.882   8.097 -64.693  1.00  0.00           N  
ATOM   1219  CA  SER A  77     -39.446   7.018 -65.571  1.00  0.00           C  
ATOM   1220  C   SER A  77     -38.993   5.760 -64.825  1.00  0.00           C  
ATOM   1221  O   SER A  77     -38.374   4.884 -65.431  1.00  0.00           O  
ATOM   1222  CB  SER A  77     -38.285   7.489 -66.425  1.00  0.00           C  
ATOM   1223  OG  SER A  77     -38.655   8.564 -67.248  1.00  0.00           O  
ATOM   1224  H   SER A  77     -39.197   8.584 -64.134  1.00  0.00           H  
ATOM   1225  HA  SER A  77     -40.279   6.749 -66.221  1.00  0.00           H  
ATOM   1226 1HB  SER A  77     -37.454   7.782 -65.785  1.00  0.00           H  
ATOM   1227 2HB  SER A  77     -37.945   6.661 -67.044  1.00  0.00           H  
ATOM   1228  HG  SER A  77     -39.552   8.367 -67.581  1.00  0.00           H  
ATOM   1229  N   GLY A  78     -39.239   5.683 -63.515  1.00  0.00           N  
ATOM   1230  CA  GLY A  78     -38.704   4.561 -62.728  1.00  0.00           C  
ATOM   1231  C   GLY A  78     -38.427   5.034 -61.307  1.00  0.00           C  
ATOM   1232  O   GLY A  78     -39.240   5.744 -60.717  1.00  0.00           O  
ATOM   1233  H   GLY A  78     -39.795   6.405 -63.051  1.00  0.00           H  
ATOM   1234 1HA  GLY A  78     -39.417   3.736 -62.716  1.00  0.00           H  
ATOM   1235 2HA  GLY A  78     -37.783   4.190 -63.179  1.00  0.00           H  
ATOM   1236  N   ALA A  79     -37.289   4.632 -60.745  1.00  0.00           N  
ATOM   1237  CA  ALA A  79     -36.916   5.046 -59.391  1.00  0.00           C  
ATOM   1238  C   ALA A  79     -35.440   5.403 -59.325  1.00  0.00           C  
ATOM   1239  O   ALA A  79     -34.623   4.877 -60.078  1.00  0.00           O  
ATOM   1240  CB  ALA A  79     -37.209   3.950 -58.389  1.00  0.00           C  
ATOM   1241  H   ALA A  79     -36.666   4.022 -61.275  1.00  0.00           H  
ATOM   1242  HA  ALA A  79     -37.486   5.935 -59.130  1.00  0.00           H  
ATOM   1243 1HB  ALA A  79     -36.932   4.297 -57.390  1.00  0.00           H  
ATOM   1244 2HB  ALA A  79     -38.271   3.707 -58.409  1.00  0.00           H  
ATOM   1245 3HB  ALA A  79     -36.624   3.069 -58.649  1.00  0.00           H  
ATOM   1246  N   ARG A  80     -35.099   6.306 -58.419  1.00  0.00           N  
ATOM   1247  CA  ARG A  80     -33.713   6.705 -58.247  1.00  0.00           C  
ATOM   1248  C   ARG A  80     -33.171   6.351 -56.886  1.00  0.00           C  
ATOM   1249  O   ARG A  80     -33.789   6.599 -55.845  1.00  0.00           O  
ATOM   1250  CB  ARG A  80     -33.506   8.195 -58.483  1.00  0.00           C  
ATOM   1251  CG  ARG A  80     -32.039   8.650 -58.221  1.00  0.00           C  
ATOM   1252  CD  ARG A  80     -31.735  10.022 -58.720  1.00  0.00           C  
ATOM   1253  NE  ARG A  80     -31.674  10.056 -60.183  1.00  0.00           N  
ATOM   1254  CZ  ARG A  80     -31.484  11.159 -60.934  1.00  0.00           C  
ATOM   1255  NH1 ARG A  80     -31.335  12.343 -60.357  1.00  0.00           N  
ATOM   1256  NH2 ARG A  80     -31.445  11.047 -62.259  1.00  0.00           N  
ATOM   1257  H   ARG A  80     -35.811   6.705 -57.820  1.00  0.00           H  
ATOM   1258  HA  ARG A  80     -33.110   6.182 -58.989  1.00  0.00           H  
ATOM   1259 1HB  ARG A  80     -33.743   8.434 -59.522  1.00  0.00           H  
ATOM   1260 2HB  ARG A  80     -34.173   8.771 -57.841  1.00  0.00           H  
ATOM   1261 1HG  ARG A  80     -31.829   8.629 -57.149  1.00  0.00           H  
ATOM   1262 2HG  ARG A  80     -31.362   7.955 -58.733  1.00  0.00           H  
ATOM   1263 1HD  ARG A  80     -32.511  10.710 -58.392  1.00  0.00           H  
ATOM   1264 2HD  ARG A  80     -30.772  10.347 -58.326  1.00  0.00           H  
ATOM   1265  HE  ARG A  80     -31.776   9.158 -60.690  1.00  0.00           H  
ATOM   1266 1HH1 ARG A  80     -31.364  12.420 -59.348  1.00  0.00           H  
ATOM   1267 2HH1 ARG A  80     -31.190  13.166 -60.924  1.00  0.00           H  
ATOM   1268 1HH2 ARG A  80     -31.558  10.106 -62.702  1.00  0.00           H  
ATOM   1269 2HH2 ARG A  80     -31.302  11.856 -62.834  1.00  0.00           H  
ATOM   1270  N   VAL A  81     -31.991   5.769 -56.901  1.00  0.00           N  
ATOM   1271  CA  VAL A  81     -31.322   5.415 -55.682  1.00  0.00           C  
ATOM   1272  C   VAL A  81     -30.050   6.232 -55.557  1.00  0.00           C  
ATOM   1273  O   VAL A  81     -29.269   6.349 -56.503  1.00  0.00           O  
ATOM   1274  CB  VAL A  81     -31.022   3.919 -55.664  1.00  0.00           C  
ATOM   1275  CG1 VAL A  81     -30.317   3.583 -54.414  1.00  0.00           C  
ATOM   1276  CG2 VAL A  81     -32.316   3.162 -55.774  1.00  0.00           C  
ATOM   1277  H   VAL A  81     -31.553   5.555 -57.793  1.00  0.00           H  
ATOM   1278  HA  VAL A  81     -31.966   5.647 -54.838  1.00  0.00           H  
ATOM   1279  HB  VAL A  81     -30.373   3.657 -56.499  1.00  0.00           H  
ATOM   1280 1HG1 VAL A  81     -30.113   2.534 -54.370  1.00  0.00           H  
ATOM   1281 2HG1 VAL A  81     -29.385   4.136 -54.351  1.00  0.00           H  
ATOM   1282 3HG1 VAL A  81     -30.963   3.858 -53.597  1.00  0.00           H  
ATOM   1283 1HG2 VAL A  81     -32.113   2.109 -55.750  1.00  0.00           H  
ATOM   1284 2HG2 VAL A  81     -32.942   3.427 -54.950  1.00  0.00           H  
ATOM   1285 3HG2 VAL A  81     -32.815   3.416 -56.709  1.00  0.00           H  
ATOM   1286  N   GLU A  82     -29.871   6.857 -54.405  1.00  0.00           N  
ATOM   1287  CA  GLU A  82     -28.692   7.672 -54.173  1.00  0.00           C  
ATOM   1288  C   GLU A  82     -27.758   6.921 -53.247  1.00  0.00           C  
ATOM   1289  O   GLU A  82     -28.136   6.591 -52.110  1.00  0.00           O  
ATOM   1290  CB  GLU A  82     -29.084   9.028 -53.601  1.00  0.00           C  
ATOM   1291  CG  GLU A  82     -29.973   9.848 -54.551  1.00  0.00           C  
ATOM   1292  CD  GLU A  82     -30.314  11.255 -54.074  1.00  0.00           C  
ATOM   1293  OE1 GLU A  82     -29.887  11.646 -53.003  1.00  0.00           O  
ATOM   1294  OE2 GLU A  82     -30.978  11.951 -54.803  1.00  0.00           O  
ATOM   1295  H   GLU A  82     -30.562   6.739 -53.667  1.00  0.00           H  
ATOM   1296  HA  GLU A  82     -28.173   7.835 -55.117  1.00  0.00           H  
ATOM   1297 1HB  GLU A  82     -29.610   8.887 -52.664  1.00  0.00           H  
ATOM   1298 2HB  GLU A  82     -28.194   9.588 -53.391  1.00  0.00           H  
ATOM   1299 1HG  GLU A  82     -29.488   9.912 -55.514  1.00  0.00           H  
ATOM   1300 2HG  GLU A  82     -30.901   9.296 -54.697  1.00  0.00           H  
ATOM   1301  N   MET A  83     -26.553   6.624 -53.743  1.00  0.00           N  
ATOM   1302  CA  MET A  83     -25.574   5.826 -53.023  1.00  0.00           C  
ATOM   1303  C   MET A  83     -24.361   6.641 -52.548  1.00  0.00           C  
ATOM   1304  O   MET A  83     -23.908   7.575 -53.214  1.00  0.00           O  
ATOM   1305  CB  MET A  83     -25.081   4.728 -53.961  1.00  0.00           C  
ATOM   1306  CG  MET A  83     -26.191   3.844 -54.573  1.00  0.00           C  
ATOM   1307  SD  MET A  83     -25.560   2.616 -55.762  1.00  0.00           S  
ATOM   1308  CE  MET A  83     -24.999   3.670 -57.071  1.00  0.00           C  
ATOM   1309  H   MET A  83     -26.304   6.920 -54.687  1.00  0.00           H  
ATOM   1310  HA  MET A  83     -26.045   5.395 -52.149  1.00  0.00           H  
ATOM   1311 1HB  MET A  83     -24.532   5.177 -54.781  1.00  0.00           H  
ATOM   1312 2HB  MET A  83     -24.379   4.101 -53.420  1.00  0.00           H  
ATOM   1313 1HG  MET A  83     -26.705   3.329 -53.784  1.00  0.00           H  
ATOM   1314 2HG  MET A  83     -26.913   4.478 -55.093  1.00  0.00           H  
ATOM   1315 1HE  MET A  83     -24.581   3.074 -57.873  1.00  0.00           H  
ATOM   1316 2HE  MET A  83     -25.828   4.264 -57.443  1.00  0.00           H  
ATOM   1317 3HE  MET A  83     -24.238   4.337 -56.684  1.00  0.00           H  
ATOM   1318  N   ASN A  84     -23.807   6.232 -51.411  1.00  0.00           N  
ATOM   1319  CA  ASN A  84     -22.578   6.774 -50.839  1.00  0.00           C  
ATOM   1320  C   ASN A  84     -21.467   5.737 -50.946  1.00  0.00           C  
ATOM   1321  O   ASN A  84     -21.526   4.673 -50.320  1.00  0.00           O  
ATOM   1322  CB  ASN A  84     -22.790   7.237 -49.412  1.00  0.00           C  
ATOM   1323  CG  ASN A  84     -21.589   7.873 -48.787  1.00  0.00           C  
ATOM   1324  OD1 ASN A  84     -20.452   7.491 -49.065  1.00  0.00           O  
ATOM   1325  ND2 ASN A  84     -21.837   8.856 -47.939  1.00  0.00           N  
ATOM   1326  H   ASN A  84     -24.259   5.477 -50.914  1.00  0.00           H  
ATOM   1327  HA  ASN A  84     -22.266   7.636 -51.430  1.00  0.00           H  
ATOM   1328 1HB  ASN A  84     -23.568   7.977 -49.419  1.00  0.00           H  
ATOM   1329 2HB  ASN A  84     -23.129   6.402 -48.796  1.00  0.00           H  
ATOM   1330 1HD2 ASN A  84     -21.092   9.340 -47.478  1.00  0.00           H  
ATOM   1331 2HD2 ASN A  84     -22.776   9.138 -47.753  1.00  0.00           H  
ATOM   1332  N   ILE A  85     -20.507   6.009 -51.821  1.00  0.00           N  
ATOM   1333  CA  ILE A  85     -19.433   5.075 -52.117  1.00  0.00           C  
ATOM   1334  C   ILE A  85     -18.106   5.565 -51.577  1.00  0.00           C  
ATOM   1335  O   ILE A  85     -17.758   6.739 -51.675  1.00  0.00           O  
ATOM   1336  CB  ILE A  85     -19.354   4.786 -53.621  1.00  0.00           C  
ATOM   1337  CG1 ILE A  85     -20.670   4.117 -54.071  1.00  0.00           C  
ATOM   1338  CG2 ILE A  85     -18.161   3.882 -53.921  1.00  0.00           C  
ATOM   1339  CD1 ILE A  85     -20.806   4.010 -55.547  1.00  0.00           C  
ATOM   1340  H   ILE A  85     -20.508   6.916 -52.286  1.00  0.00           H  
ATOM   1341  HA  ILE A  85     -19.647   4.133 -51.627  1.00  0.00           H  
ATOM   1342  HB  ILE A  85     -19.259   5.723 -54.164  1.00  0.00           H  
ATOM   1343 1HG1 ILE A  85     -20.723   3.116 -53.640  1.00  0.00           H  
ATOM   1344 2HG1 ILE A  85     -21.513   4.699 -53.699  1.00  0.00           H  
ATOM   1345 1HG2 ILE A  85     -18.114   3.677 -54.983  1.00  0.00           H  
ATOM   1346 2HG2 ILE A  85     -17.250   4.365 -53.619  1.00  0.00           H  
ATOM   1347 3HG2 ILE A  85     -18.269   2.957 -53.378  1.00  0.00           H  
ATOM   1348 1HD1 ILE A  85     -21.756   3.536 -55.787  1.00  0.00           H  
ATOM   1349 2HD1 ILE A  85     -20.769   5.004 -55.972  1.00  0.00           H  
ATOM   1350 3HD1 ILE A  85     -19.992   3.420 -55.955  1.00  0.00           H  
ATOM   1351  N   TYR A  86     -17.384   4.679 -50.924  1.00  0.00           N  
ATOM   1352  CA  TYR A  86     -16.113   5.076 -50.361  1.00  0.00           C  
ATOM   1353  C   TYR A  86     -15.105   5.405 -51.447  1.00  0.00           C  
ATOM   1354  O   TYR A  86     -15.100   4.806 -52.529  1.00  0.00           O  
ATOM   1355  CB  TYR A  86     -15.573   3.987 -49.450  1.00  0.00           C  
ATOM   1356  CG  TYR A  86     -16.258   3.899 -48.123  1.00  0.00           C  
ATOM   1357  CD1 TYR A  86     -17.163   2.881 -47.877  1.00  0.00           C  
ATOM   1358  CD2 TYR A  86     -15.971   4.833 -47.136  1.00  0.00           C  
ATOM   1359  CE1 TYR A  86     -17.788   2.796 -46.653  1.00  0.00           C  
ATOM   1360  CE2 TYR A  86     -16.587   4.741 -45.909  1.00  0.00           C  
ATOM   1361  CZ  TYR A  86     -17.495   3.729 -45.664  1.00  0.00           C  
ATOM   1362  OH  TYR A  86     -18.112   3.637 -44.438  1.00  0.00           O  
ATOM   1363  H   TYR A  86     -17.702   3.712 -50.846  1.00  0.00           H  
ATOM   1364  HA  TYR A  86     -16.267   5.973 -49.763  1.00  0.00           H  
ATOM   1365 1HB  TYR A  86     -15.705   3.031 -49.941  1.00  0.00           H  
ATOM   1366 2HB  TYR A  86     -14.505   4.139 -49.286  1.00  0.00           H  
ATOM   1367  HD1 TYR A  86     -17.384   2.149 -48.650  1.00  0.00           H  
ATOM   1368  HD2 TYR A  86     -15.254   5.635 -47.332  1.00  0.00           H  
ATOM   1369  HE1 TYR A  86     -18.502   1.995 -46.461  1.00  0.00           H  
ATOM   1370  HE2 TYR A  86     -16.355   5.469 -45.132  1.00  0.00           H  
ATOM   1371  HH  TYR A  86     -17.754   4.306 -43.851  1.00  0.00           H  
ATOM   1372  N   ASP A  87     -14.229   6.354 -51.178  1.00  0.00           N  
ATOM   1373  CA  ASP A  87     -13.239   6.636 -52.179  1.00  0.00           C  
ATOM   1374  C   ASP A  87     -12.317   5.442 -52.167  1.00  0.00           C  
ATOM   1375  O   ASP A  87     -12.417   4.586 -51.282  1.00  0.00           O  
ATOM   1376  CB  ASP A  87     -12.507   7.964 -51.924  1.00  0.00           C  
ATOM   1377  CG  ASP A  87     -11.868   8.609 -53.227  1.00  0.00           C  
ATOM   1378  OD1 ASP A  87     -11.598   7.887 -54.200  1.00  0.00           O  
ATOM   1379  OD2 ASP A  87     -11.666   9.796 -53.224  1.00  0.00           O  
ATOM   1380  H   ASP A  87     -14.264   6.853 -50.298  1.00  0.00           H  
ATOM   1381  HA  ASP A  87     -13.722   6.696 -53.156  1.00  0.00           H  
ATOM   1382 1HB  ASP A  87     -13.208   8.684 -51.500  1.00  0.00           H  
ATOM   1383 2HB  ASP A  87     -11.720   7.800 -51.187  1.00  0.00           H  
ATOM   1384  N   ARG A  88     -11.442   5.385 -53.162  1.00  0.00           N  
ATOM   1385  CA  ARG A  88     -10.536   4.271 -53.489  1.00  0.00           C  
ATOM   1386  C   ARG A  88     -11.308   3.247 -54.336  1.00  0.00           C  
ATOM   1387  O   ARG A  88     -10.728   2.546 -55.173  1.00  0.00           O  
ATOM   1388  CB  ARG A  88     -10.022   3.538 -52.254  1.00  0.00           C  
ATOM   1389  CG  ARG A  88      -9.171   4.346 -51.308  1.00  0.00           C  
ATOM   1390  CD  ARG A  88      -9.032   3.632 -50.040  1.00  0.00           C  
ATOM   1391  NE  ARG A  88     -10.340   3.515 -49.409  1.00  0.00           N  
ATOM   1392  CZ  ARG A  88     -10.582   2.915 -48.223  1.00  0.00           C  
ATOM   1393  NH1 ARG A  88      -9.589   2.392 -47.531  1.00  0.00           N  
ATOM   1394  NH2 ARG A  88     -11.815   2.855 -47.754  1.00  0.00           N  
ATOM   1395  H   ARG A  88     -11.445   6.192 -53.781  1.00  0.00           H  
ATOM   1396  HA  ARG A  88      -9.690   4.653 -54.067  1.00  0.00           H  
ATOM   1397 1HB  ARG A  88     -10.813   3.017 -51.718  1.00  0.00           H  
ATOM   1398 2HB  ARG A  88      -9.360   2.751 -52.610  1.00  0.00           H  
ATOM   1399 1HG  ARG A  88      -8.181   4.492 -51.737  1.00  0.00           H  
ATOM   1400 2HG  ARG A  88      -9.630   5.312 -51.109  1.00  0.00           H  
ATOM   1401 1HD  ARG A  88      -8.641   2.631 -50.215  1.00  0.00           H  
ATOM   1402 2HD  ARG A  88      -8.371   4.177 -49.368  1.00  0.00           H  
ATOM   1403  HE  ARG A  88     -11.144   3.897 -49.940  1.00  0.00           H  
ATOM   1404 1HH1 ARG A  88      -8.645   2.439 -47.888  1.00  0.00           H  
ATOM   1405 2HH1 ARG A  88      -9.770   1.945 -46.643  1.00  0.00           H  
ATOM   1406 1HH2 ARG A  88     -12.576   3.263 -48.281  1.00  0.00           H  
ATOM   1407 2HH2 ARG A  88     -11.998   2.407 -46.871  1.00  0.00           H  
ATOM   1408  N   TYR A  89     -12.635   3.216 -54.215  1.00  0.00           N  
ATOM   1409  CA  TYR A  89     -13.423   2.298 -55.006  1.00  0.00           C  
ATOM   1410  C   TYR A  89     -13.761   2.965 -56.314  1.00  0.00           C  
ATOM   1411  O   TYR A  89     -14.854   3.495 -56.538  1.00  0.00           O  
ATOM   1412  CB  TYR A  89     -14.639   1.842 -54.237  1.00  0.00           C  
ATOM   1413  CG  TYR A  89     -14.241   1.036 -53.023  1.00  0.00           C  
ATOM   1414  CD1 TYR A  89     -14.047   1.664 -51.816  1.00  0.00           C  
ATOM   1415  CD2 TYR A  89     -14.047  -0.324 -53.123  1.00  0.00           C  
ATOM   1416  CE1 TYR A  89     -13.684   0.952 -50.704  1.00  0.00           C  
ATOM   1417  CE2 TYR A  89     -13.682  -1.055 -52.010  1.00  0.00           C  
ATOM   1418  CZ  TYR A  89     -13.503  -0.417 -50.798  1.00  0.00           C  
ATOM   1419  OH  TYR A  89     -13.136  -1.137 -49.684  1.00  0.00           O  
ATOM   1420  H   TYR A  89     -13.133   3.811 -53.548  1.00  0.00           H  
ATOM   1421  HA  TYR A  89     -12.821   1.419 -55.234  1.00  0.00           H  
ATOM   1422 1HB  TYR A  89     -15.220   2.703 -53.909  1.00  0.00           H  
ATOM   1423 2HB  TYR A  89     -15.274   1.231 -54.873  1.00  0.00           H  
ATOM   1424  HD1 TYR A  89     -14.182   2.730 -51.741  1.00  0.00           H  
ATOM   1425  HD2 TYR A  89     -14.186  -0.821 -54.078  1.00  0.00           H  
ATOM   1426  HE1 TYR A  89     -13.535   1.469 -49.759  1.00  0.00           H  
ATOM   1427  HE2 TYR A  89     -13.535  -2.133 -52.088  1.00  0.00           H  
ATOM   1428  HH  TYR A  89     -13.082  -2.068 -49.911  1.00  0.00           H  
ATOM   1429  N   LYS A  90     -12.779   2.942 -57.186  1.00  0.00           N  
ATOM   1430  CA  LYS A  90     -12.871   3.622 -58.457  1.00  0.00           C  
ATOM   1431  C   LYS A  90     -13.743   2.811 -59.395  1.00  0.00           C  
ATOM   1432  O   LYS A  90     -13.248   1.982 -60.158  1.00  0.00           O  
ATOM   1433  CB  LYS A  90     -11.487   3.838 -59.066  1.00  0.00           C  
ATOM   1434  CG  LYS A  90     -10.469   4.603 -58.185  1.00  0.00           C  
ATOM   1435  CD  LYS A  90     -10.916   6.041 -57.827  1.00  0.00           C  
ATOM   1436  CE  LYS A  90      -9.764   6.804 -57.110  1.00  0.00           C  
ATOM   1437  NZ  LYS A  90     -10.162   8.182 -56.604  1.00  0.00           N  
ATOM   1438  H   LYS A  90     -11.915   2.483 -56.893  1.00  0.00           H  
ATOM   1439  HA  LYS A  90     -13.348   4.594 -58.311  1.00  0.00           H  
ATOM   1440 1HB  LYS A  90     -11.050   2.873 -59.321  1.00  0.00           H  
ATOM   1441 2HB  LYS A  90     -11.585   4.396 -59.989  1.00  0.00           H  
ATOM   1442 1HG  LYS A  90     -10.314   4.050 -57.259  1.00  0.00           H  
ATOM   1443 2HG  LYS A  90      -9.519   4.654 -58.714  1.00  0.00           H  
ATOM   1444 1HD  LYS A  90     -11.201   6.580 -58.733  1.00  0.00           H  
ATOM   1445 2HD  LYS A  90     -11.779   5.998 -57.160  1.00  0.00           H  
ATOM   1446 1HE  LYS A  90      -9.410   6.210 -56.268  1.00  0.00           H  
ATOM   1447 2HE  LYS A  90      -8.951   6.922 -57.825  1.00  0.00           H  
ATOM   1448 1HZ  LYS A  90      -9.367   8.618 -56.168  1.00  0.00           H  
ATOM   1449 2HZ  LYS A  90     -10.482   8.758 -57.362  1.00  0.00           H  
ATOM   1450 3HZ  LYS A  90     -10.903   8.110 -55.889  1.00  0.00           H  
ATOM   1451  N   ILE A  91     -15.047   3.005 -59.276  1.00  0.00           N  
ATOM   1452  CA  ILE A  91     -16.024   2.256 -60.049  1.00  0.00           C  
ATOM   1453  C   ILE A  91     -16.144   2.881 -61.444  1.00  0.00           C  
ATOM   1454  O   ILE A  91     -16.332   4.102 -61.528  1.00  0.00           O  
ATOM   1455  CB  ILE A  91     -17.418   2.301 -59.406  1.00  0.00           C  
ATOM   1456  CG1 ILE A  91     -17.360   1.818 -57.993  1.00  0.00           C  
ATOM   1457  CG2 ILE A  91     -18.365   1.447 -60.226  1.00  0.00           C  
ATOM   1458  CD1 ILE A  91     -16.838   0.477 -57.868  1.00  0.00           C  
ATOM   1459  H   ILE A  91     -15.346   3.671 -58.567  1.00  0.00           H  
ATOM   1460  HA  ILE A  91     -15.711   1.221 -60.083  1.00  0.00           H  
ATOM   1461  HB  ILE A  91     -17.761   3.324 -59.370  1.00  0.00           H  
ATOM   1462 1HG1 ILE A  91     -16.752   2.479 -57.423  1.00  0.00           H  
ATOM   1463 2HG1 ILE A  91     -18.367   1.836 -57.580  1.00  0.00           H  
ATOM   1464 1HG2 ILE A  91     -19.341   1.478 -59.794  1.00  0.00           H  
ATOM   1465 2HG2 ILE A  91     -18.405   1.822 -61.243  1.00  0.00           H  
ATOM   1466 3HG2 ILE A  91     -18.011   0.425 -60.241  1.00  0.00           H  
ATOM   1467 1HD1 ILE A  91     -16.824   0.186 -56.831  1.00  0.00           H  
ATOM   1468 2HD1 ILE A  91     -17.474  -0.164 -58.425  1.00  0.00           H  
ATOM   1469 3HD1 ILE A  91     -15.829   0.435 -58.268  1.00  0.00           H  
ATOM   1470  N   PRO A  92     -15.936   2.123 -62.537  1.00  0.00           N  
ATOM   1471  CA  PRO A  92     -16.028   2.571 -63.914  1.00  0.00           C  
ATOM   1472  C   PRO A  92     -17.356   3.204 -64.231  1.00  0.00           C  
ATOM   1473  O   PRO A  92     -18.410   2.688 -63.850  1.00  0.00           O  
ATOM   1474  CB  PRO A  92     -15.822   1.288 -64.710  1.00  0.00           C  
ATOM   1475  CG  PRO A  92     -15.012   0.416 -63.805  1.00  0.00           C  
ATOM   1476  CD  PRO A  92     -15.505   0.714 -62.415  1.00  0.00           C  
ATOM   1477  HA  PRO A  92     -15.204   3.266 -64.137  1.00  0.00           H  
ATOM   1478 1HB  PRO A  92     -16.793   0.848 -64.968  1.00  0.00           H  
ATOM   1479 2HB  PRO A  92     -15.299   1.507 -65.666  1.00  0.00           H  
ATOM   1480 1HG  PRO A  92     -15.117  -0.643 -64.080  1.00  0.00           H  
ATOM   1481 2HG  PRO A  92     -13.942   0.657 -63.938  1.00  0.00           H  
ATOM   1482 1HD  PRO A  92     -16.339   0.061 -62.143  1.00  0.00           H  
ATOM   1483 2HD  PRO A  92     -14.632   0.601 -61.760  1.00  0.00           H  
ATOM   1484  N   ALA A  93     -17.295   4.253 -65.033  1.00  0.00           N  
ATOM   1485  CA  ALA A  93     -18.425   5.046 -65.492  1.00  0.00           C  
ATOM   1486  C   ALA A  93     -19.431   4.226 -66.288  1.00  0.00           C  
ATOM   1487  O   ALA A  93     -20.592   4.606 -66.433  1.00  0.00           O  
ATOM   1488  CB  ALA A  93     -17.935   6.205 -66.328  1.00  0.00           C  
ATOM   1489  H   ALA A  93     -16.375   4.566 -65.319  1.00  0.00           H  
ATOM   1490  HA  ALA A  93     -18.917   5.439 -64.621  1.00  0.00           H  
ATOM   1491 1HB  ALA A  93     -18.779   6.819 -66.630  1.00  0.00           H  
ATOM   1492 2HB  ALA A  93     -17.241   6.804 -65.741  1.00  0.00           H  
ATOM   1493 3HB  ALA A  93     -17.425   5.820 -67.214  1.00  0.00           H  
ATOM   1494  N   ASP A  94     -18.967   3.097 -66.814  1.00  0.00           N  
ATOM   1495  CA  ASP A  94     -19.764   2.203 -67.622  1.00  0.00           C  
ATOM   1496  C   ASP A  94     -20.306   1.031 -66.793  1.00  0.00           C  
ATOM   1497  O   ASP A  94     -20.582  -0.051 -67.334  1.00  0.00           O  
ATOM   1498  CB  ASP A  94     -18.938   1.698 -68.805  1.00  0.00           C  
ATOM   1499  CG  ASP A  94     -18.574   2.825 -69.786  1.00  0.00           C  
ATOM   1500  OD1 ASP A  94     -19.424   3.635 -70.068  1.00  0.00           O  
ATOM   1501  OD2 ASP A  94     -17.452   2.870 -70.229  1.00  0.00           O  
ATOM   1502  H   ASP A  94     -18.003   2.856 -66.636  1.00  0.00           H  
ATOM   1503  HA  ASP A  94     -20.616   2.759 -68.011  1.00  0.00           H  
ATOM   1504 1HB  ASP A  94     -18.016   1.236 -68.441  1.00  0.00           H  
ATOM   1505 2HB  ASP A  94     -19.498   0.930 -69.344  1.00  0.00           H  
ATOM   1506  N   ALA A  95     -20.398   1.222 -65.472  1.00  0.00           N  
ATOM   1507  CA  ALA A  95     -20.994   0.212 -64.615  1.00  0.00           C  
ATOM   1508  C   ALA A  95     -22.517   0.236 -64.699  1.00  0.00           C  
ATOM   1509  O   ALA A  95     -23.131   1.283 -64.912  1.00  0.00           O  
ATOM   1510  CB  ALA A  95     -20.565   0.377 -63.176  1.00  0.00           C  
ATOM   1511  H   ALA A  95     -20.061   2.087 -65.051  1.00  0.00           H  
ATOM   1512  HA  ALA A  95     -20.664  -0.739 -64.971  1.00  0.00           H  
ATOM   1513 1HB  ALA A  95     -21.003  -0.419 -62.580  1.00  0.00           H  
ATOM   1514 2HB  ALA A  95     -19.475   0.333 -63.102  1.00  0.00           H  
ATOM   1515 3HB  ALA A  95     -20.919   1.307 -62.834  1.00  0.00           H  
ATOM   1516  N   THR A  96     -23.100  -0.936 -64.483  1.00  0.00           N  
ATOM   1517  CA  THR A  96     -24.532  -1.205 -64.472  1.00  0.00           C  
ATOM   1518  C   THR A  96     -25.011  -1.549 -63.074  1.00  0.00           C  
ATOM   1519  O   THR A  96     -24.333  -2.276 -62.345  1.00  0.00           O  
ATOM   1520  CB  THR A  96     -24.843  -2.382 -65.409  1.00  0.00           C  
ATOM   1521  OG1 THR A  96     -24.453  -2.045 -66.736  1.00  0.00           O  
ATOM   1522  CG2 THR A  96     -26.324  -2.739 -65.382  1.00  0.00           C  
ATOM   1523  H   THR A  96     -22.485  -1.727 -64.348  1.00  0.00           H  
ATOM   1524  HA  THR A  96     -25.064  -0.315 -64.813  1.00  0.00           H  
ATOM   1525  HB  THR A  96     -24.265  -3.248 -65.086  1.00  0.00           H  
ATOM   1526  HG1 THR A  96     -23.490  -2.057 -66.807  1.00  0.00           H  
ATOM   1527 1HG2 THR A  96     -26.511  -3.576 -66.048  1.00  0.00           H  
ATOM   1528 2HG2 THR A  96     -26.623  -3.014 -64.377  1.00  0.00           H  
ATOM   1529 3HG2 THR A  96     -26.889  -1.902 -65.703  1.00  0.00           H  
ATOM   1530  N   ALA A  97     -26.146  -0.989 -62.664  1.00  0.00           N  
ATOM   1531  CA  ALA A  97     -26.663  -1.275 -61.325  1.00  0.00           C  
ATOM   1532  C   ALA A  97     -27.594  -2.480 -61.314  1.00  0.00           C  
ATOM   1533  O   ALA A  97     -28.722  -2.405 -61.802  1.00  0.00           O  
ATOM   1534  CB  ALA A  97     -27.378  -0.065 -60.775  1.00  0.00           C  
ATOM   1535  H   ALA A  97     -26.674  -0.402 -63.317  1.00  0.00           H  
ATOM   1536  HA  ALA A  97     -25.825  -1.521 -60.685  1.00  0.00           H  
ATOM   1537 1HB  ALA A  97     -27.738  -0.271 -59.778  1.00  0.00           H  
ATOM   1538 2HB  ALA A  97     -26.701   0.777 -60.740  1.00  0.00           H  
ATOM   1539 3HB  ALA A  97     -28.219   0.179 -61.415  1.00  0.00           H  
ATOM   1540  N   ASN A  98     -27.116  -3.590 -60.759  1.00  0.00           N  
ATOM   1541  CA  ASN A  98     -27.890  -4.819 -60.714  1.00  0.00           C  
ATOM   1542  C   ASN A  98     -28.455  -5.057 -59.307  1.00  0.00           C  
ATOM   1543  O   ASN A  98     -27.712  -5.138 -58.325  1.00  0.00           O  
ATOM   1544  CB  ASN A  98     -27.031  -5.966 -61.205  1.00  0.00           C  
ATOM   1545  CG  ASN A  98     -26.622  -5.770 -62.680  1.00  0.00           C  
ATOM   1546  OD1 ASN A  98     -27.466  -5.386 -63.492  1.00  0.00           O  
ATOM   1547  ND2 ASN A  98     -25.374  -6.009 -63.042  1.00  0.00           N  
ATOM   1548  H   ASN A  98     -26.169  -3.614 -60.371  1.00  0.00           H  
ATOM   1549  HA  ASN A  98     -28.744  -4.723 -61.383  1.00  0.00           H  
ATOM   1550 1HB  ASN A  98     -26.133  -6.047 -60.584  1.00  0.00           H  
ATOM   1551 2HB  ASN A  98     -27.586  -6.894 -61.119  1.00  0.00           H  
ATOM   1552 1HD2 ASN A  98     -25.108  -5.888 -63.997  1.00  0.00           H  
ATOM   1553 2HD2 ASN A  98     -24.647  -6.297 -62.391  1.00  0.00           H  
ATOM   1554  N   VAL A  99     -29.774  -5.119 -59.186  1.00  0.00           N  
ATOM   1555  CA  VAL A  99     -30.374  -5.278 -57.863  1.00  0.00           C  
ATOM   1556  C   VAL A  99     -30.507  -6.755 -57.509  1.00  0.00           C  
ATOM   1557  O   VAL A  99     -31.049  -7.537 -58.284  1.00  0.00           O  
ATOM   1558  CB  VAL A  99     -31.750  -4.598 -57.805  1.00  0.00           C  
ATOM   1559  CG1 VAL A  99     -32.384  -4.801 -56.424  1.00  0.00           C  
ATOM   1560  CG2 VAL A  99     -31.585  -3.146 -58.131  1.00  0.00           C  
ATOM   1561  H   VAL A  99     -30.366  -5.046 -60.013  1.00  0.00           H  
ATOM   1562  HA  VAL A  99     -29.733  -4.798 -57.125  1.00  0.00           H  
ATOM   1563  HB  VAL A  99     -32.410  -5.058 -58.533  1.00  0.00           H  
ATOM   1564 1HG1 VAL A  99     -33.365  -4.319 -56.393  1.00  0.00           H  
ATOM   1565 2HG1 VAL A  99     -32.503  -5.863 -56.220  1.00  0.00           H  
ATOM   1566 3HG1 VAL A  99     -31.743  -4.359 -55.663  1.00  0.00           H  
ATOM   1567 1HG2 VAL A  99     -32.559  -2.675 -58.099  1.00  0.00           H  
ATOM   1568 2HG2 VAL A  99     -30.930  -2.693 -57.407  1.00  0.00           H  
ATOM   1569 3HG2 VAL A  99     -31.158  -3.039 -59.132  1.00  0.00           H  
ATOM   1570  N   HIS A 100     -29.997  -7.133 -56.342  1.00  0.00           N  
ATOM   1571  CA  HIS A 100     -30.013  -8.526 -55.897  1.00  0.00           C  
ATOM   1572  C   HIS A 100     -30.418  -8.662 -54.441  1.00  0.00           C  
ATOM   1573  O   HIS A 100     -30.215  -7.743 -53.665  1.00  0.00           O  
ATOM   1574  CB  HIS A 100     -28.633  -9.159 -56.089  1.00  0.00           C  
ATOM   1575  CG  HIS A 100     -28.198  -9.316 -57.505  1.00  0.00           C  
ATOM   1576  ND1 HIS A 100     -28.590 -10.385 -58.291  1.00  0.00           N  
ATOM   1577  CD2 HIS A 100     -27.393  -8.559 -58.274  1.00  0.00           C  
ATOM   1578  CE1 HIS A 100     -28.045 -10.267 -59.487  1.00  0.00           C  
ATOM   1579  NE2 HIS A 100     -27.312  -9.175 -59.502  1.00  0.00           N  
ATOM   1580  H   HIS A 100     -29.569  -6.417 -55.754  1.00  0.00           H  
ATOM   1581  HA  HIS A 100     -30.733  -9.090 -56.487  1.00  0.00           H  
ATOM   1582 1HB  HIS A 100     -27.904  -8.512 -55.628  1.00  0.00           H  
ATOM   1583 2HB  HIS A 100     -28.584 -10.127 -55.584  1.00  0.00           H  
ATOM   1584  HD2 HIS A 100     -26.901  -7.639 -57.970  1.00  0.00           H  
ATOM   1585  HE1 HIS A 100     -28.177 -10.959 -60.319  1.00  0.00           H  
ATOM   1586  HE2 HIS A 100     -26.774  -8.837 -60.285  1.00  0.00           H  
ATOM   1587  N   SER A 101     -31.043  -9.784 -54.080  1.00  0.00           N  
ATOM   1588  CA  SER A 101     -31.432 -10.078 -52.687  1.00  0.00           C  
ATOM   1589  C   SER A 101     -30.261 -10.628 -51.882  1.00  0.00           C  
ATOM   1590  O   SER A 101     -29.253 -11.019 -52.471  1.00  0.00           O  
ATOM   1591  CB  SER A 101     -32.578 -11.056 -52.671  1.00  0.00           C  
ATOM   1592  OG  SER A 101     -32.177 -12.303 -53.157  1.00  0.00           O  
ATOM   1593  H   SER A 101     -31.213 -10.484 -54.789  1.00  0.00           H  
ATOM   1594  HA  SER A 101     -31.769  -9.171 -52.206  1.00  0.00           H  
ATOM   1595 1HB  SER A 101     -32.941 -11.164 -51.649  1.00  0.00           H  
ATOM   1596 2HB  SER A 101     -33.397 -10.670 -53.279  1.00  0.00           H  
ATOM   1597  HG  SER A 101     -31.508 -12.621 -52.538  1.00  0.00           H  
ATOM   1598  N   VAL A 102     -30.399 -10.701 -50.552  1.00  0.00           N  
ATOM   1599  CA  VAL A 102     -29.330 -11.300 -49.751  1.00  0.00           C  
ATOM   1600  C   VAL A 102     -29.887 -12.439 -48.919  1.00  0.00           C  
ATOM   1601  O   VAL A 102     -31.039 -12.374 -48.463  1.00  0.00           O  
ATOM   1602  CB  VAL A 102     -28.717 -10.301 -48.749  1.00  0.00           C  
ATOM   1603  CG1 VAL A 102     -28.163  -9.120 -49.446  1.00  0.00           C  
ATOM   1604  CG2 VAL A 102     -29.748  -9.930 -47.749  1.00  0.00           C  
ATOM   1605  H   VAL A 102     -31.241 -10.343 -50.099  1.00  0.00           H  
ATOM   1606  HA  VAL A 102     -28.555 -11.685 -50.412  1.00  0.00           H  
ATOM   1607  HB  VAL A 102     -27.887 -10.785 -48.237  1.00  0.00           H  
ATOM   1608 1HG1 VAL A 102     -27.721  -8.441 -48.717  1.00  0.00           H  
ATOM   1609 2HG1 VAL A 102     -27.406  -9.443 -50.152  1.00  0.00           H  
ATOM   1610 3HG1 VAL A 102     -28.973  -8.621 -49.960  1.00  0.00           H  
ATOM   1611 1HG2 VAL A 102     -29.336  -9.247 -47.003  1.00  0.00           H  
ATOM   1612 2HG2 VAL A 102     -30.569  -9.457 -48.242  1.00  0.00           H  
ATOM   1613 3HG2 VAL A 102     -30.080 -10.827 -47.265  1.00  0.00           H  
ATOM   1614  N   SER A 103     -29.047 -13.447 -48.675  1.00  0.00           N  
ATOM   1615  CA  SER A 103     -29.449 -14.580 -47.860  1.00  0.00           C  
ATOM   1616  C   SER A 103     -30.825 -15.043 -48.279  1.00  0.00           C  
ATOM   1617  O   SER A 103     -31.125 -15.145 -49.471  1.00  0.00           O  
ATOM   1618  CB  SER A 103     -29.441 -14.214 -46.391  1.00  0.00           C  
ATOM   1619  OG  SER A 103     -29.674 -15.345 -45.594  1.00  0.00           O  
ATOM   1620  H   SER A 103     -28.119 -13.428 -49.076  1.00  0.00           H  
ATOM   1621  HA  SER A 103     -28.747 -15.399 -48.022  1.00  0.00           H  
ATOM   1622 1HB  SER A 103     -28.482 -13.775 -46.132  1.00  0.00           H  
ATOM   1623 2HB  SER A 103     -30.185 -13.479 -46.195  1.00  0.00           H  
ATOM   1624  HG  SER A 103     -28.963 -15.963 -45.797  1.00  0.00           H  
ATOM   1625  N   ALA A 104     -31.662 -15.298 -47.291  1.00  0.00           N  
ATOM   1626  CA  ALA A 104     -33.054 -15.637 -47.519  1.00  0.00           C  
ATOM   1627  C   ALA A 104     -33.939 -14.652 -46.773  1.00  0.00           C  
ATOM   1628  O   ALA A 104     -34.984 -15.024 -46.240  1.00  0.00           O  
ATOM   1629  CB  ALA A 104     -33.335 -17.053 -47.067  1.00  0.00           C  
ATOM   1630  H   ALA A 104     -31.315 -15.232 -46.337  1.00  0.00           H  
ATOM   1631  HA  ALA A 104     -33.266 -15.547 -48.583  1.00  0.00           H  
ATOM   1632 1HB  ALA A 104     -34.382 -17.288 -47.255  1.00  0.00           H  
ATOM   1633 2HB  ALA A 104     -32.703 -17.745 -47.622  1.00  0.00           H  
ATOM   1634 3HB  ALA A 104     -33.127 -17.140 -46.001  1.00  0.00           H  
ATOM   1635  N   VAL A 105     -33.494 -13.395 -46.705  1.00  0.00           N  
ATOM   1636  CA  VAL A 105     -34.231 -12.371 -45.961  1.00  0.00           C  
ATOM   1637  C   VAL A 105     -34.684 -11.202 -46.826  1.00  0.00           C  
ATOM   1638  O   VAL A 105     -35.171 -10.193 -46.311  1.00  0.00           O  
ATOM   1639  CB  VAL A 105     -33.362 -11.815 -44.833  1.00  0.00           C  
ATOM   1640  CG1 VAL A 105     -32.990 -12.931 -43.865  1.00  0.00           C  
ATOM   1641  CG2 VAL A 105     -32.162 -11.176 -45.434  1.00  0.00           C  
ATOM   1642  H   VAL A 105     -32.626 -13.144 -47.192  1.00  0.00           H  
ATOM   1643  HA  VAL A 105     -35.114 -12.838 -45.523  1.00  0.00           H  
ATOM   1644  HB  VAL A 105     -33.927 -11.069 -44.273  1.00  0.00           H  
ATOM   1645 1HG1 VAL A 105     -32.381 -12.525 -43.056  1.00  0.00           H  
ATOM   1646 2HG1 VAL A 105     -33.900 -13.366 -43.450  1.00  0.00           H  
ATOM   1647 3HG1 VAL A 105     -32.425 -13.699 -44.389  1.00  0.00           H  
ATOM   1648 1HG2 VAL A 105     -31.527 -10.756 -44.654  1.00  0.00           H  
ATOM   1649 2HG2 VAL A 105     -31.631 -11.911 -45.983  1.00  0.00           H  
ATOM   1650 3HG2 VAL A 105     -32.470 -10.381 -46.112  1.00  0.00           H  
ATOM   1651  N   GLY A 106     -34.534 -11.317 -48.137  1.00  0.00           N  
ATOM   1652  CA  GLY A 106     -34.890 -10.198 -48.997  1.00  0.00           C  
ATOM   1653  C   GLY A 106     -33.906  -9.040 -48.830  1.00  0.00           C  
ATOM   1654  O   GLY A 106     -32.742  -9.147 -49.230  1.00  0.00           O  
ATOM   1655  H   GLY A 106     -34.152 -12.170 -48.522  1.00  0.00           H  
ATOM   1656 1HA  GLY A 106     -34.904 -10.527 -50.037  1.00  0.00           H  
ATOM   1657 2HA  GLY A 106     -35.898  -9.864 -48.752  1.00  0.00           H  
ATOM   1658  N   GLU A 107     -34.399  -7.888 -48.334  1.00  0.00           N  
ATOM   1659  CA  GLU A 107     -33.634  -6.632 -48.077  1.00  0.00           C  
ATOM   1660  C   GLU A 107     -33.151  -5.915 -49.346  1.00  0.00           C  
ATOM   1661  O   GLU A 107     -33.450  -4.745 -49.562  1.00  0.00           O  
ATOM   1662  CB  GLU A 107     -32.419  -6.877 -47.162  1.00  0.00           C  
ATOM   1663  CG  GLU A 107     -32.756  -7.280 -45.722  1.00  0.00           C  
ATOM   1664  CD  GLU A 107     -31.520  -7.470 -44.845  1.00  0.00           C  
ATOM   1665  OE1 GLU A 107     -30.434  -7.303 -45.339  1.00  0.00           O  
ATOM   1666  OE2 GLU A 107     -31.671  -7.788 -43.688  1.00  0.00           O  
ATOM   1667  H   GLU A 107     -35.373  -7.897 -48.059  1.00  0.00           H  
ATOM   1668  HA  GLU A 107     -34.299  -5.945 -47.555  1.00  0.00           H  
ATOM   1669 1HB  GLU A 107     -31.776  -7.629 -47.580  1.00  0.00           H  
ATOM   1670 2HB  GLU A 107     -31.831  -5.960 -47.110  1.00  0.00           H  
ATOM   1671 1HG  GLU A 107     -33.388  -6.511 -45.286  1.00  0.00           H  
ATOM   1672 2HG  GLU A 107     -33.327  -8.205 -45.742  1.00  0.00           H  
ATOM   1673  N   GLN A 108     -32.435  -6.658 -50.177  1.00  0.00           N  
ATOM   1674  CA  GLN A 108     -31.865  -6.254 -51.450  1.00  0.00           C  
ATOM   1675  C   GLN A 108     -30.766  -5.222 -51.379  1.00  0.00           C  
ATOM   1676  O   GLN A 108     -30.711  -4.395 -50.470  1.00  0.00           O  
ATOM   1677  CB  GLN A 108     -32.966  -5.830 -52.432  1.00  0.00           C  
ATOM   1678  CG  GLN A 108     -33.841  -7.015 -52.858  1.00  0.00           C  
ATOM   1679  CD  GLN A 108     -34.971  -6.667 -53.785  1.00  0.00           C  
ATOM   1680  OE1 GLN A 108     -34.994  -5.623 -54.443  1.00  0.00           O  
ATOM   1681  NE2 GLN A 108     -35.952  -7.562 -53.856  1.00  0.00           N  
ATOM   1682  H   GLN A 108     -32.264  -7.604 -49.873  1.00  0.00           H  
ATOM   1683  HA  GLN A 108     -31.412  -7.130 -51.857  1.00  0.00           H  
ATOM   1684 1HB  GLN A 108     -33.597  -5.060 -52.005  1.00  0.00           H  
ATOM   1685 2HB  GLN A 108     -32.504  -5.415 -53.325  1.00  0.00           H  
ATOM   1686 1HG  GLN A 108     -33.209  -7.723 -53.381  1.00  0.00           H  
ATOM   1687 2HG  GLN A 108     -34.262  -7.479 -51.966  1.00  0.00           H  
ATOM   1688 1HE2 GLN A 108     -36.742  -7.415 -54.457  1.00  0.00           H  
ATOM   1689 2HE2 GLN A 108     -35.902  -8.400 -53.310  1.00  0.00           H  
ATOM   1690  N   PHE A 109     -29.860  -5.317 -52.345  1.00  0.00           N  
ATOM   1691  CA  PHE A 109     -28.698  -4.453 -52.433  1.00  0.00           C  
ATOM   1692  C   PHE A 109     -28.377  -4.168 -53.894  1.00  0.00           C  
ATOM   1693  O   PHE A 109     -28.893  -4.837 -54.798  1.00  0.00           O  
ATOM   1694  CB  PHE A 109     -27.506  -5.141 -51.754  1.00  0.00           C  
ATOM   1695  CG  PHE A 109     -26.919  -6.318 -52.456  1.00  0.00           C  
ATOM   1696  CD1 PHE A 109     -25.788  -6.170 -53.235  1.00  0.00           C  
ATOM   1697  CD2 PHE A 109     -27.477  -7.555 -52.365  1.00  0.00           C  
ATOM   1698  CE1 PHE A 109     -25.227  -7.255 -53.867  1.00  0.00           C  
ATOM   1699  CE2 PHE A 109     -26.922  -8.640 -52.999  1.00  0.00           C  
ATOM   1700  CZ  PHE A 109     -25.793  -8.490 -53.748  1.00  0.00           C  
ATOM   1701  H   PHE A 109     -29.975  -6.058 -53.027  1.00  0.00           H  
ATOM   1702  HA  PHE A 109     -28.909  -3.513 -51.937  1.00  0.00           H  
ATOM   1703 1HB  PHE A 109     -26.714  -4.440 -51.622  1.00  0.00           H  
ATOM   1704 2HB  PHE A 109     -27.807  -5.461 -50.760  1.00  0.00           H  
ATOM   1705  HD1 PHE A 109     -25.326  -5.187 -53.334  1.00  0.00           H  
ATOM   1706  HD2 PHE A 109     -28.375  -7.676 -51.792  1.00  0.00           H  
ATOM   1707  HE1 PHE A 109     -24.324  -7.131 -54.460  1.00  0.00           H  
ATOM   1708  HE2 PHE A 109     -27.383  -9.619 -52.910  1.00  0.00           H  
ATOM   1709  HZ  PHE A 109     -25.354  -9.348 -54.250  1.00  0.00           H  
ATOM   1710  N   ILE A 110     -27.528  -3.174 -54.134  1.00  0.00           N  
ATOM   1711  CA  ILE A 110     -27.114  -2.890 -55.507  1.00  0.00           C  
ATOM   1712  C   ILE A 110     -25.693  -3.331 -55.775  1.00  0.00           C  
ATOM   1713  O   ILE A 110     -24.779  -2.869 -55.102  1.00  0.00           O  
ATOM   1714  CB  ILE A 110     -27.229  -1.397 -55.856  1.00  0.00           C  
ATOM   1715  CG1 ILE A 110     -28.673  -0.926 -55.786  1.00  0.00           C  
ATOM   1716  CG2 ILE A 110     -26.624  -1.147 -57.227  1.00  0.00           C  
ATOM   1717  CD1 ILE A 110     -28.820   0.566 -55.940  1.00  0.00           C  
ATOM   1718  H   ILE A 110     -27.134  -2.652 -53.346  1.00  0.00           H  
ATOM   1719  HA  ILE A 110     -27.758  -3.441 -56.190  1.00  0.00           H  
ATOM   1720  HB  ILE A 110     -26.672  -0.815 -55.121  1.00  0.00           H  
ATOM   1721 1HG1 ILE A 110     -29.230  -1.408 -56.581  1.00  0.00           H  
ATOM   1722 2HG1 ILE A 110     -29.104  -1.218 -54.830  1.00  0.00           H  
ATOM   1723 1HG2 ILE A 110     -26.679  -0.086 -57.464  1.00  0.00           H  
ATOM   1724 2HG2 ILE A 110     -25.580  -1.461 -57.220  1.00  0.00           H  
ATOM   1725 3HG2 ILE A 110     -27.172  -1.721 -57.974  1.00  0.00           H  
ATOM   1726 1HD1 ILE A 110     -29.867   0.826 -55.897  1.00  0.00           H  
ATOM   1727 2HD1 ILE A 110     -28.282   1.070 -55.137  1.00  0.00           H  
ATOM   1728 3HD1 ILE A 110     -28.413   0.880 -56.900  1.00  0.00           H  
ATOM   1729  N   ASP A 111     -25.525  -4.219 -56.756  1.00  0.00           N  
ATOM   1730  CA  ASP A 111     -24.224  -4.729 -57.159  1.00  0.00           C  
ATOM   1731  C   ASP A 111     -23.820  -4.032 -58.442  1.00  0.00           C  
ATOM   1732  O   ASP A 111     -24.511  -4.148 -59.456  1.00  0.00           O  
ATOM   1733  CB  ASP A 111     -24.249  -6.249 -57.424  1.00  0.00           C  
ATOM   1734  CG  ASP A 111     -22.793  -6.902 -57.656  1.00  0.00           C  
ATOM   1735  OD1 ASP A 111     -21.884  -6.643 -56.855  1.00  0.00           O  
ATOM   1736  OD2 ASP A 111     -22.630  -7.634 -58.603  1.00  0.00           O  
ATOM   1737  H   ASP A 111     -26.342  -4.554 -57.260  1.00  0.00           H  
ATOM   1738  HA  ASP A 111     -23.490  -4.486 -56.401  1.00  0.00           H  
ATOM   1739 1HB  ASP A 111     -24.749  -6.755 -56.619  1.00  0.00           H  
ATOM   1740 2HB  ASP A 111     -24.840  -6.428 -58.321  1.00  0.00           H  
ATOM   1741  N   LEU A 112     -22.759  -3.262 -58.415  1.00  0.00           N  
ATOM   1742  CA  LEU A 112     -22.380  -2.588 -59.623  1.00  0.00           C  
ATOM   1743  C   LEU A 112     -21.523  -3.560 -60.444  1.00  0.00           C  
ATOM   1744  O   LEU A 112     -20.644  -4.255 -59.908  1.00  0.00           O  
ATOM   1745  CB  LEU A 112     -21.660  -1.273 -59.278  1.00  0.00           C  
ATOM   1746  CG  LEU A 112     -22.498  -0.291 -58.445  1.00  0.00           C  
ATOM   1747  CD1 LEU A 112     -21.721   0.986 -58.212  1.00  0.00           C  
ATOM   1748  CD2 LEU A 112     -23.766  -0.062 -59.140  1.00  0.00           C  
ATOM   1749  H   LEU A 112     -22.224  -3.148 -57.570  1.00  0.00           H  
ATOM   1750  HA  LEU A 112     -23.273  -2.343 -60.190  1.00  0.00           H  
ATOM   1751 1HB  LEU A 112     -20.786  -1.500 -58.683  1.00  0.00           H  
ATOM   1752 2HB  LEU A 112     -21.353  -0.776 -60.193  1.00  0.00           H  
ATOM   1753  HG  LEU A 112     -22.697  -0.729 -57.461  1.00  0.00           H  
ATOM   1754 1HD1 LEU A 112     -22.310   1.669 -57.602  1.00  0.00           H  
ATOM   1755 2HD1 LEU A 112     -20.796   0.755 -57.704  1.00  0.00           H  
ATOM   1756 3HD1 LEU A 112     -21.506   1.453 -59.167  1.00  0.00           H  
ATOM   1757 1HD2 LEU A 112     -24.390   0.622 -58.573  1.00  0.00           H  
ATOM   1758 2HD2 LEU A 112     -23.554   0.338 -60.107  1.00  0.00           H  
ATOM   1759 3HD2 LEU A 112     -24.264  -1.011 -59.244  1.00  0.00           H  
ATOM   1760  N   THR A 113     -21.786  -3.621 -61.744  1.00  0.00           N  
ATOM   1761  CA  THR A 113     -21.031  -4.510 -62.623  1.00  0.00           C  
ATOM   1762  C   THR A 113     -20.485  -3.728 -63.802  1.00  0.00           C  
ATOM   1763  O   THR A 113     -21.219  -2.965 -64.417  1.00  0.00           O  
ATOM   1764  CB  THR A 113     -21.937  -5.642 -63.153  1.00  0.00           C  
ATOM   1765  OG1 THR A 113     -22.502  -6.391 -62.053  1.00  0.00           O  
ATOM   1766  CG2 THR A 113     -21.146  -6.586 -64.047  1.00  0.00           C  
ATOM   1767  H   THR A 113     -22.558  -3.061 -62.109  1.00  0.00           H  
ATOM   1768  HA  THR A 113     -20.195  -4.941 -62.073  1.00  0.00           H  
ATOM   1769  HB  THR A 113     -22.747  -5.203 -63.734  1.00  0.00           H  
ATOM   1770  HG1 THR A 113     -21.799  -6.690 -61.458  1.00  0.00           H  
ATOM   1771 1HG2 THR A 113     -21.805  -7.371 -64.414  1.00  0.00           H  
ATOM   1772 2HG2 THR A 113     -20.733  -6.039 -64.896  1.00  0.00           H  
ATOM   1773 3HG2 THR A 113     -20.335  -7.033 -63.476  1.00  0.00           H  
ATOM   1774  N   SER A 114     -19.214  -3.888 -64.136  1.00  0.00           N  
ATOM   1775  CA  SER A 114     -18.690  -3.129 -65.269  1.00  0.00           C  
ATOM   1776  C   SER A 114     -18.719  -3.885 -66.583  1.00  0.00           C  
ATOM   1777  O   SER A 114     -18.350  -5.055 -66.635  1.00  0.00           O  
ATOM   1778  CB  SER A 114     -17.278  -2.700 -65.008  1.00  0.00           C  
ATOM   1779  OG  SER A 114     -16.766  -2.018 -66.122  1.00  0.00           O  
ATOM   1780  H   SER A 114     -18.626  -4.523 -63.618  1.00  0.00           H  
ATOM   1781  HA  SER A 114     -19.286  -2.241 -65.402  1.00  0.00           H  
ATOM   1782 1HB  SER A 114     -17.243  -2.050 -64.137  1.00  0.00           H  
ATOM   1783 2HB  SER A 114     -16.662  -3.574 -64.793  1.00  0.00           H  
ATOM   1784  HG  SER A 114     -17.121  -1.118 -66.060  1.00  0.00           H  
ATOM   1785  N   ASP A 115     -19.053  -3.176 -67.665  1.00  0.00           N  
ATOM   1786  CA  ASP A 115     -18.975  -3.762 -69.003  1.00  0.00           C  
ATOM   1787  C   ASP A 115     -17.561  -3.690 -69.607  1.00  0.00           C  
ATOM   1788  O   ASP A 115     -17.325  -4.227 -70.691  1.00  0.00           O  
ATOM   1789  CB  ASP A 115     -19.938  -3.067 -69.978  1.00  0.00           C  
ATOM   1790  CG  ASP A 115     -21.444  -3.337 -69.760  1.00  0.00           C  
ATOM   1791  OD1 ASP A 115     -21.809  -4.346 -69.210  1.00  0.00           O  
ATOM   1792  OD2 ASP A 115     -22.224  -2.509 -70.195  1.00  0.00           O  
ATOM   1793  H   ASP A 115     -19.393  -2.215 -67.557  1.00  0.00           H  
ATOM   1794  HA  ASP A 115     -19.255  -4.813 -68.932  1.00  0.00           H  
ATOM   1795 1HB  ASP A 115     -19.778  -1.988 -69.911  1.00  0.00           H  
ATOM   1796 2HB  ASP A 115     -19.682  -3.361 -70.993  1.00  0.00           H  
ATOM   1797  N   SER A 116     -16.644  -2.971 -68.944  1.00  0.00           N  
ATOM   1798  CA  SER A 116     -15.290  -2.769 -69.478  1.00  0.00           C  
ATOM   1799  C   SER A 116     -14.137  -3.059 -68.508  1.00  0.00           C  
ATOM   1800  O   SER A 116     -12.984  -3.199 -68.927  1.00  0.00           O  
ATOM   1801  CB  SER A 116     -15.173  -1.346 -70.002  1.00  0.00           C  
ATOM   1802  OG  SER A 116     -15.373  -0.388 -68.980  1.00  0.00           O  
ATOM   1803  H   SER A 116     -16.877  -2.582 -68.038  1.00  0.00           H  
ATOM   1804  HA  SER A 116     -15.171  -3.443 -70.326  1.00  0.00           H  
ATOM   1805 1HB  SER A 116     -14.191  -1.197 -70.449  1.00  0.00           H  
ATOM   1806 2HB  SER A 116     -15.913  -1.199 -70.786  1.00  0.00           H  
ATOM   1807  HG  SER A 116     -14.523  -0.289 -68.478  1.00  0.00           H  
ATOM   1808  N   GLY A 117     -14.410  -3.103 -67.209  1.00  0.00           N  
ATOM   1809  CA  GLY A 117     -13.379  -3.320 -66.186  1.00  0.00           C  
ATOM   1810  C   GLY A 117     -12.616  -2.029 -65.888  1.00  0.00           C  
ATOM   1811  O   GLY A 117     -12.626  -1.522 -64.764  1.00  0.00           O  
ATOM   1812  H   GLY A 117     -15.354  -2.940 -66.902  1.00  0.00           H  
ATOM   1813 1HA  GLY A 117     -13.851  -3.685 -65.275  1.00  0.00           H  
ATOM   1814 2HA  GLY A 117     -12.687  -4.089 -66.523  1.00  0.00           H  
ATOM   1815  N   GLY A 118     -11.939  -1.524 -66.914  1.00  0.00           N  
ATOM   1816  CA  GLY A 118     -11.212  -0.264 -66.865  1.00  0.00           C  
ATOM   1817  C   GLY A 118     -12.078   0.817 -67.509  1.00  0.00           C  
ATOM   1818  O   GLY A 118     -13.297   0.644 -67.620  1.00  0.00           O  
ATOM   1819  H   GLY A 118     -11.983  -2.056 -67.783  1.00  0.00           H  
ATOM   1820 1HA  GLY A 118     -10.985   0.002 -65.833  1.00  0.00           H  
ATOM   1821 2HA  GLY A 118     -10.269  -0.357 -67.401  1.00  0.00           H  
ATOM   1822  N   GLY A 119     -11.446   1.900 -67.974  1.00  0.00           N  
ATOM   1823  CA  GLY A 119     -12.168   3.022 -68.580  1.00  0.00           C  
ATOM   1824  C   GLY A 119     -12.360   4.171 -67.593  1.00  0.00           C  
ATOM   1825  O   GLY A 119     -11.857   4.127 -66.474  1.00  0.00           O  
ATOM   1826  H   GLY A 119     -10.442   1.966 -67.873  1.00  0.00           H  
ATOM   1827 1HA  GLY A 119     -11.618   3.378 -69.451  1.00  0.00           H  
ATOM   1828 2HA  GLY A 119     -13.140   2.681 -68.936  1.00  0.00           H  
ATOM   1829  N   ALA A 120     -13.050   5.224 -68.034  1.00  0.00           N  
ATOM   1830  CA  ALA A 120     -13.269   6.413 -67.206  1.00  0.00           C  
ATOM   1831  C   ALA A 120     -14.055   6.033 -65.970  1.00  0.00           C  
ATOM   1832  O   ALA A 120     -14.899   5.143 -66.047  1.00  0.00           O  
ATOM   1833  CB  ALA A 120     -14.011   7.483 -67.985  1.00  0.00           C  
ATOM   1834  H   ALA A 120     -13.441   5.195 -68.967  1.00  0.00           H  
ATOM   1835  HA  ALA A 120     -12.299   6.798 -66.892  1.00  0.00           H  
ATOM   1836 1HB  ALA A 120     -14.153   8.360 -67.351  1.00  0.00           H  
ATOM   1837 2HB  ALA A 120     -13.434   7.761 -68.865  1.00  0.00           H  
ATOM   1838 3HB  ALA A 120     -14.983   7.096 -68.292  1.00  0.00           H  
ATOM   1839  N   TYR A 121     -13.799   6.711 -64.853  1.00  0.00           N  
ATOM   1840  CA  TYR A 121     -14.476   6.416 -63.589  1.00  0.00           C  
ATOM   1841  C   TYR A 121     -15.581   7.410 -63.256  1.00  0.00           C  
ATOM   1842  O   TYR A 121     -15.539   8.570 -63.689  1.00  0.00           O  
ATOM   1843  CB  TYR A 121     -13.446   6.376 -62.470  1.00  0.00           C  
ATOM   1844  CG  TYR A 121     -12.429   5.298 -62.699  1.00  0.00           C  
ATOM   1845  CD1 TYR A 121     -11.138   5.633 -63.061  1.00  0.00           C  
ATOM   1846  CD2 TYR A 121     -12.788   3.985 -62.593  1.00  0.00           C  
ATOM   1847  CE1 TYR A 121     -10.211   4.639 -63.295  1.00  0.00           C  
ATOM   1848  CE2 TYR A 121     -11.881   2.989 -62.828  1.00  0.00           C  
ATOM   1849  CZ  TYR A 121     -10.589   3.307 -63.177  1.00  0.00           C  
ATOM   1850  OH  TYR A 121      -9.671   2.309 -63.408  1.00  0.00           O  
ATOM   1851  H   TYR A 121     -13.097   7.435 -64.873  1.00  0.00           H  
ATOM   1852  HA  TYR A 121     -14.938   5.440 -63.662  1.00  0.00           H  
ATOM   1853 1HB  TYR A 121     -12.935   7.338 -62.395  1.00  0.00           H  
ATOM   1854 2HB  TYR A 121     -13.944   6.181 -61.517  1.00  0.00           H  
ATOM   1855  HD1 TYR A 121     -10.851   6.677 -63.158  1.00  0.00           H  
ATOM   1856  HD2 TYR A 121     -13.787   3.737 -62.319  1.00  0.00           H  
ATOM   1857  HE1 TYR A 121      -9.192   4.902 -63.577  1.00  0.00           H  
ATOM   1858  HE2 TYR A 121     -12.188   1.947 -62.732  1.00  0.00           H  
ATOM   1859  HH  TYR A 121     -10.088   1.458 -63.253  1.00  0.00           H  
ATOM   1860  N   PHE A 122     -16.553   6.952 -62.458  1.00  0.00           N  
ATOM   1861  CA  PHE A 122     -17.658   7.809 -62.014  1.00  0.00           C  
ATOM   1862  C   PHE A 122     -17.195   9.005 -61.218  1.00  0.00           C  
ATOM   1863  O   PHE A 122     -16.263   8.917 -60.415  1.00  0.00           O  
ATOM   1864  CB  PHE A 122     -18.643   7.067 -61.120  1.00  0.00           C  
ATOM   1865  CG  PHE A 122     -19.545   6.163 -61.800  1.00  0.00           C  
ATOM   1866  CD1 PHE A 122     -19.513   4.869 -61.508  1.00  0.00           C  
ATOM   1867  CD2 PHE A 122     -20.444   6.619 -62.739  1.00  0.00           C  
ATOM   1868  CE1 PHE A 122     -20.332   4.007 -62.110  1.00  0.00           C  
ATOM   1869  CE2 PHE A 122     -21.284   5.751 -63.373  1.00  0.00           C  
ATOM   1870  CZ  PHE A 122     -21.210   4.425 -63.061  1.00  0.00           C  
ATOM   1871  H   PHE A 122     -16.521   5.976 -62.150  1.00  0.00           H  
ATOM   1872  HA  PHE A 122     -18.189   8.175 -62.896  1.00  0.00           H  
ATOM   1873 1HB  PHE A 122     -18.084   6.487 -60.384  1.00  0.00           H  
ATOM   1874 2HB  PHE A 122     -19.236   7.799 -60.572  1.00  0.00           H  
ATOM   1875  HD1 PHE A 122     -18.813   4.531 -60.775  1.00  0.00           H  
ATOM   1876  HD2 PHE A 122     -20.469   7.668 -62.980  1.00  0.00           H  
ATOM   1877  HE1 PHE A 122     -20.263   2.989 -61.844  1.00  0.00           H  
ATOM   1878  HE2 PHE A 122     -21.986   6.110 -64.135  1.00  0.00           H  
ATOM   1879  HZ  PHE A 122     -21.842   3.710 -63.575  1.00  0.00           H  
ATOM   1880  N   GLN A 123     -17.878  10.119 -61.420  1.00  0.00           N  
ATOM   1881  CA  GLN A 123     -17.556  11.320 -60.658  1.00  0.00           C  
ATOM   1882  C   GLN A 123     -18.586  11.510 -59.533  1.00  0.00           C  
ATOM   1883  O   GLN A 123     -19.644  10.879 -59.556  1.00  0.00           O  
ATOM   1884  CB  GLN A 123     -17.501  12.526 -61.602  1.00  0.00           C  
ATOM   1885  CG  GLN A 123     -16.475  12.365 -62.719  1.00  0.00           C  
ATOM   1886  CD  GLN A 123     -15.053  12.250 -62.194  1.00  0.00           C  
ATOM   1887  OE1 GLN A 123     -14.558  13.158 -61.510  1.00  0.00           O  
ATOM   1888  NE2 GLN A 123     -14.387  11.136 -62.508  1.00  0.00           N  
ATOM   1889  H   GLN A 123     -18.630  10.120 -62.131  1.00  0.00           H  
ATOM   1890  HA  GLN A 123     -16.568  11.183 -60.233  1.00  0.00           H  
ATOM   1891 1HB  GLN A 123     -18.482  12.664 -62.063  1.00  0.00           H  
ATOM   1892 2HB  GLN A 123     -17.277  13.433 -61.057  1.00  0.00           H  
ATOM   1893 1HG  GLN A 123     -16.704  11.451 -63.277  1.00  0.00           H  
ATOM   1894 2HG  GLN A 123     -16.529  13.227 -63.380  1.00  0.00           H  
ATOM   1895 1HE2 GLN A 123     -13.452  11.002 -62.186  1.00  0.00           H  
ATOM   1896 2HE2 GLN A 123     -14.827  10.398 -63.069  1.00  0.00           H  
ATOM   1897  N   PRO A 124     -18.294  12.266 -58.475  1.00  0.00           N  
ATOM   1898  CA  PRO A 124     -19.279  12.614 -57.479  1.00  0.00           C  
ATOM   1899  C   PRO A 124     -20.459  13.288 -58.171  1.00  0.00           C  
ATOM   1900  O   PRO A 124     -20.268  14.189 -58.988  1.00  0.00           O  
ATOM   1901  CB  PRO A 124     -18.511  13.589 -56.585  1.00  0.00           C  
ATOM   1902  CG  PRO A 124     -17.044  13.177 -56.751  1.00  0.00           C  
ATOM   1903  CD  PRO A 124     -16.925  12.745 -58.203  1.00  0.00           C  
ATOM   1904  HA  PRO A 124     -19.597  11.707 -56.940  1.00  0.00           H  
ATOM   1905 1HB  PRO A 124     -18.708  14.625 -56.904  1.00  0.00           H  
ATOM   1906 2HB  PRO A 124     -18.866  13.502 -55.549  1.00  0.00           H  
ATOM   1907 1HG  PRO A 124     -16.386  14.030 -56.519  1.00  0.00           H  
ATOM   1908 2HG  PRO A 124     -16.774  12.386 -56.048  1.00  0.00           H  
ATOM   1909 1HD  PRO A 124     -16.657  13.593 -58.844  1.00  0.00           H  
ATOM   1910 2HD  PRO A 124     -16.194  11.927 -58.258  1.00  0.00           H  
ATOM   1911  N   GLY A 125     -21.666  12.895 -57.802  1.00  0.00           N  
ATOM   1912  CA  GLY A 125     -22.901  13.454 -58.358  1.00  0.00           C  
ATOM   1913  C   GLY A 125     -23.315  12.814 -59.694  1.00  0.00           C  
ATOM   1914  O   GLY A 125     -24.328  13.195 -60.285  1.00  0.00           O  
ATOM   1915  H   GLY A 125     -21.736  12.127 -57.145  1.00  0.00           H  
ATOM   1916 1HA  GLY A 125     -23.705  13.317 -57.634  1.00  0.00           H  
ATOM   1917 2HA  GLY A 125     -22.779  14.528 -58.494  1.00  0.00           H  
ATOM   1918  N   ASP A 126     -22.535  11.841 -60.162  1.00  0.00           N  
ATOM   1919  CA  ASP A 126     -22.782  11.161 -61.429  1.00  0.00           C  
ATOM   1920  C   ASP A 126     -23.929  10.167 -61.307  1.00  0.00           C  
ATOM   1921  O   ASP A 126     -24.440   9.953 -60.202  1.00  0.00           O  
ATOM   1922  CB  ASP A 126     -21.475  10.520 -61.867  1.00  0.00           C  
ATOM   1923  CG  ASP A 126     -21.309  10.185 -63.289  1.00  0.00           C  
ATOM   1924  OD1 ASP A 126     -22.250  10.250 -64.063  1.00  0.00           O  
ATOM   1925  OD2 ASP A 126     -20.157   9.908 -63.616  1.00  0.00           O  
ATOM   1926  H   ASP A 126     -21.697  11.571 -59.641  1.00  0.00           H  
ATOM   1927  HA  ASP A 126     -23.060  11.911 -62.170  1.00  0.00           H  
ATOM   1928 1HB  ASP A 126     -20.691  11.225 -61.642  1.00  0.00           H  
ATOM   1929 2HB  ASP A 126     -21.291   9.628 -61.261  1.00  0.00           H  
ATOM   1930  N   THR A 127     -24.384   9.637 -62.448  1.00  0.00           N  
ATOM   1931  CA  THR A 127     -25.534   8.719 -62.448  1.00  0.00           C  
ATOM   1932  C   THR A 127     -25.372   7.453 -63.318  1.00  0.00           C  
ATOM   1933  O   THR A 127     -24.983   7.532 -64.485  1.00  0.00           O  
ATOM   1934  CB  THR A 127     -26.809   9.478 -62.941  1.00  0.00           C  
ATOM   1935  OG1 THR A 127     -27.060  10.656 -62.114  1.00  0.00           O  
ATOM   1936  CG2 THR A 127     -28.062   8.563 -62.895  1.00  0.00           C  
ATOM   1937  H   THR A 127     -23.876   9.869 -63.308  1.00  0.00           H  
ATOM   1938  HA  THR A 127     -25.694   8.389 -61.427  1.00  0.00           H  
ATOM   1939  HB  THR A 127     -26.650   9.803 -63.968  1.00  0.00           H  
ATOM   1940  HG1 THR A 127     -26.273  11.211 -62.091  1.00  0.00           H  
ATOM   1941 1HG2 THR A 127     -28.931   9.116 -63.247  1.00  0.00           H  
ATOM   1942 2HG2 THR A 127     -27.917   7.708 -63.531  1.00  0.00           H  
ATOM   1943 3HG2 THR A 127     -28.246   8.225 -61.882  1.00  0.00           H  
ATOM   1944  N   ILE A 128     -25.772   6.300 -62.775  1.00  0.00           N  
ATOM   1945  CA  ILE A 128     -25.872   5.059 -63.544  1.00  0.00           C  
ATOM   1946  C   ILE A 128     -27.223   5.016 -64.240  1.00  0.00           C  
ATOM   1947  O   ILE A 128     -28.265   5.118 -63.591  1.00  0.00           O  
ATOM   1948  CB  ILE A 128     -25.751   3.820 -62.657  1.00  0.00           C  
ATOM   1949  CG1 ILE A 128     -24.449   3.773 -62.030  1.00  0.00           C  
ATOM   1950  CG2 ILE A 128     -26.006   2.569 -63.459  1.00  0.00           C  
ATOM   1951  CD1 ILE A 128     -24.365   2.756 -61.004  1.00  0.00           C  
ATOM   1952  H   ILE A 128     -26.025   6.293 -61.793  1.00  0.00           H  
ATOM   1953  HA  ILE A 128     -25.086   5.038 -64.298  1.00  0.00           H  
ATOM   1954  HB  ILE A 128     -26.469   3.867 -61.870  1.00  0.00           H  
ATOM   1955 1HG1 ILE A 128     -23.751   3.534 -62.780  1.00  0.00           H  
ATOM   1956 2HG1 ILE A 128     -24.201   4.746 -61.598  1.00  0.00           H  
ATOM   1957 1HG2 ILE A 128     -25.923   1.717 -62.815  1.00  0.00           H  
ATOM   1958 2HG2 ILE A 128     -27.003   2.606 -63.881  1.00  0.00           H  
ATOM   1959 3HG2 ILE A 128     -25.275   2.484 -64.260  1.00  0.00           H  
ATOM   1960 1HD1 ILE A 128     -23.370   2.731 -60.592  1.00  0.00           H  
ATOM   1961 2HD1 ILE A 128     -25.080   2.974 -60.220  1.00  0.00           H  
ATOM   1962 3HD1 ILE A 128     -24.596   1.801 -61.462  1.00  0.00           H  
ATOM   1963  N   THR A 129     -27.225   4.853 -65.557  1.00  0.00           N  
ATOM   1964  CA  THR A 129     -28.494   4.872 -66.278  1.00  0.00           C  
ATOM   1965  C   THR A 129     -28.963   3.495 -66.743  1.00  0.00           C  
ATOM   1966  O   THR A 129     -30.098   3.345 -67.198  1.00  0.00           O  
ATOM   1967  CB  THR A 129     -28.397   5.832 -67.464  1.00  0.00           C  
ATOM   1968  OG1 THR A 129     -27.383   5.384 -68.377  1.00  0.00           O  
ATOM   1969  CG2 THR A 129     -28.025   7.223 -66.940  1.00  0.00           C  
ATOM   1970  H   THR A 129     -26.350   4.764 -66.056  1.00  0.00           H  
ATOM   1971  HA  THR A 129     -29.259   5.264 -65.609  1.00  0.00           H  
ATOM   1972  HB  THR A 129     -29.354   5.878 -67.983  1.00  0.00           H  
ATOM   1973  HG1 THR A 129     -27.706   4.617 -68.861  1.00  0.00           H  
ATOM   1974 1HG2 THR A 129     -27.953   7.920 -67.772  1.00  0.00           H  
ATOM   1975 2HG2 THR A 129     -28.794   7.564 -66.244  1.00  0.00           H  
ATOM   1976 3HG2 THR A 129     -27.065   7.176 -66.423  1.00  0.00           H  
ATOM   1977  N   LYS A 130     -28.091   2.496 -66.651  1.00  0.00           N  
ATOM   1978  CA  LYS A 130     -28.460   1.145 -67.056  1.00  0.00           C  
ATOM   1979  C   LYS A 130     -28.541   0.297 -65.797  1.00  0.00           C  
ATOM   1980  O   LYS A 130     -27.645   0.356 -64.944  1.00  0.00           O  
ATOM   1981  CB  LYS A 130     -27.482   0.558 -68.077  1.00  0.00           C  
ATOM   1982  CG  LYS A 130     -27.902  -0.827 -68.624  1.00  0.00           C  
ATOM   1983  CD  LYS A 130     -27.087  -1.225 -69.871  1.00  0.00           C  
ATOM   1984  CE  LYS A 130     -25.667  -1.639 -69.520  1.00  0.00           C  
ATOM   1985  NZ  LYS A 130     -24.898  -2.091 -70.711  1.00  0.00           N  
ATOM   1986  H   LYS A 130     -27.173   2.678 -66.278  1.00  0.00           H  
ATOM   1987  HA  LYS A 130     -29.452   1.161 -67.507  1.00  0.00           H  
ATOM   1988 1HB  LYS A 130     -27.374   1.240 -68.920  1.00  0.00           H  
ATOM   1989 2HB  LYS A 130     -26.500   0.443 -67.614  1.00  0.00           H  
ATOM   1990 1HG  LYS A 130     -27.763  -1.582 -67.858  1.00  0.00           H  
ATOM   1991 2HG  LYS A 130     -28.956  -0.799 -68.886  1.00  0.00           H  
ATOM   1992 1HD  LYS A 130     -27.580  -2.057 -70.372  1.00  0.00           H  
ATOM   1993 2HD  LYS A 130     -27.046  -0.382 -70.560  1.00  0.00           H  
ATOM   1994 1HE  LYS A 130     -25.151  -0.794 -69.064  1.00  0.00           H  
ATOM   1995 2HE  LYS A 130     -25.707  -2.460 -68.809  1.00  0.00           H  
ATOM   1996 1HZ  LYS A 130     -23.945  -2.357 -70.419  1.00  0.00           H  
ATOM   1997 2HZ  LYS A 130     -25.346  -2.884 -71.133  1.00  0.00           H  
ATOM   1998 3HZ  LYS A 130     -24.830  -1.349 -71.378  1.00  0.00           H  
ATOM   1999  N   ALA A 131     -29.621  -0.462 -65.669  1.00  0.00           N  
ATOM   2000  CA  ALA A 131     -29.828  -1.268 -64.481  1.00  0.00           C  
ATOM   2001  C   ALA A 131     -30.702  -2.483 -64.741  1.00  0.00           C  
ATOM   2002  O   ALA A 131     -31.507  -2.495 -65.677  1.00  0.00           O  
ATOM   2003  CB  ALA A 131     -30.468  -0.417 -63.415  1.00  0.00           C  
ATOM   2004  H   ALA A 131     -30.318  -0.460 -66.400  1.00  0.00           H  
ATOM   2005  HA  ALA A 131     -28.860  -1.623 -64.137  1.00  0.00           H  
ATOM   2006 1HB  ALA A 131     -30.604  -1.013 -62.524  1.00  0.00           H  
ATOM   2007 2HB  ALA A 131     -29.835   0.438 -63.191  1.00  0.00           H  
ATOM   2008 3HB  ALA A 131     -31.424  -0.067 -63.767  1.00  0.00           H  
ATOM   2009  N   THR A 132     -30.553  -3.484 -63.879  1.00  0.00           N  
ATOM   2010  CA  THR A 132     -31.363  -4.699 -63.926  1.00  0.00           C  
ATOM   2011  C   THR A 132     -32.030  -4.961 -62.588  1.00  0.00           C  
ATOM   2012  O   THR A 132     -31.399  -4.869 -61.534  1.00  0.00           O  
ATOM   2013  CB  THR A 132     -30.534  -5.944 -64.310  1.00  0.00           C  
ATOM   2014  OG1 THR A 132     -29.940  -5.755 -65.601  1.00  0.00           O  
ATOM   2015  CG2 THR A 132     -31.411  -7.204 -64.346  1.00  0.00           C  
ATOM   2016  H   THR A 132     -29.858  -3.361 -63.141  1.00  0.00           H  
ATOM   2017  HA  THR A 132     -32.148  -4.567 -64.670  1.00  0.00           H  
ATOM   2018  HB  THR A 132     -29.760  -6.103 -63.575  1.00  0.00           H  
ATOM   2019  HG1 THR A 132     -29.234  -5.107 -65.536  1.00  0.00           H  
ATOM   2020 1HG2 THR A 132     -30.798  -8.062 -64.617  1.00  0.00           H  
ATOM   2021 2HG2 THR A 132     -31.849  -7.380 -63.378  1.00  0.00           H  
ATOM   2022 3HG2 THR A 132     -32.201  -7.081 -65.082  1.00  0.00           H  
ATOM   2023  N   VAL A 133     -33.314  -5.291 -62.640  1.00  0.00           N  
ATOM   2024  CA  VAL A 133     -34.079  -5.636 -61.452  1.00  0.00           C  
ATOM   2025  C   VAL A 133     -34.736  -7.009 -61.696  1.00  0.00           C  
ATOM   2026  O   VAL A 133     -35.868  -7.069 -62.169  1.00  0.00           O  
ATOM   2027  CB  VAL A 133     -35.123  -4.560 -61.188  1.00  0.00           C  
ATOM   2028  CG1 VAL A 133     -35.850  -4.864 -59.868  1.00  0.00           C  
ATOM   2029  CG2 VAL A 133     -34.415  -3.186 -61.183  1.00  0.00           C  
ATOM   2030  H   VAL A 133     -33.769  -5.321 -63.542  1.00  0.00           H  
ATOM   2031  HA  VAL A 133     -33.426  -5.651 -60.587  1.00  0.00           H  
ATOM   2032  HB  VAL A 133     -35.866  -4.575 -61.981  1.00  0.00           H  
ATOM   2033 1HG1 VAL A 133     -36.603  -4.108 -59.672  1.00  0.00           H  
ATOM   2034 2HG1 VAL A 133     -36.329  -5.842 -59.935  1.00  0.00           H  
ATOM   2035 3HG1 VAL A 133     -35.132  -4.872 -59.050  1.00  0.00           H  
ATOM   2036 1HG2 VAL A 133     -35.131  -2.417 -61.037  1.00  0.00           H  
ATOM   2037 2HG2 VAL A 133     -33.672  -3.154 -60.387  1.00  0.00           H  
ATOM   2038 3HG2 VAL A 133     -33.932  -3.025 -62.134  1.00  0.00           H  
ATOM   2039  N   PRO A 134     -34.033  -8.119 -61.395  1.00  0.00           N  
ATOM   2040  CA  PRO A 134     -34.335  -9.510 -61.736  1.00  0.00           C  
ATOM   2041  C   PRO A 134     -35.734 -10.059 -61.449  1.00  0.00           C  
ATOM   2042  O   PRO A 134     -36.189 -10.954 -62.164  1.00  0.00           O  
ATOM   2043  CB  PRO A 134     -33.338 -10.271 -60.857  1.00  0.00           C  
ATOM   2044  CG  PRO A 134     -32.188  -9.350 -60.716  1.00  0.00           C  
ATOM   2045  CD  PRO A 134     -32.814  -7.991 -60.587  1.00  0.00           C  
ATOM   2046  HA  PRO A 134     -34.092  -9.663 -62.798  1.00  0.00           H  
ATOM   2047 1HB  PRO A 134     -33.804 -10.527 -59.894  1.00  0.00           H  
ATOM   2048 2HB  PRO A 134     -33.066 -11.218 -61.343  1.00  0.00           H  
ATOM   2049 1HG  PRO A 134     -31.587  -9.608 -59.824  1.00  0.00           H  
ATOM   2050 2HG  PRO A 134     -31.517  -9.434 -61.580  1.00  0.00           H  
ATOM   2051 1HD  PRO A 134     -33.081  -7.774 -59.546  1.00  0.00           H  
ATOM   2052 2HD  PRO A 134     -32.093  -7.287 -60.989  1.00  0.00           H  
ATOM   2053  N   ALA A 135     -36.409  -9.586 -60.407  1.00  0.00           N  
ATOM   2054  CA  ALA A 135     -37.723 -10.157 -60.128  1.00  0.00           C  
ATOM   2055  C   ALA A 135     -38.602  -9.274 -59.264  1.00  0.00           C  
ATOM   2056  O   ALA A 135     -38.122  -8.485 -58.451  1.00  0.00           O  
ATOM   2057  CB  ALA A 135     -37.570 -11.506 -59.432  1.00  0.00           C  
ATOM   2058  H   ALA A 135     -36.038  -8.845 -59.833  1.00  0.00           H  
ATOM   2059  HA  ALA A 135     -38.231 -10.300 -61.081  1.00  0.00           H  
ATOM   2060 1HB  ALA A 135     -38.550 -11.943 -59.265  1.00  0.00           H  
ATOM   2061 2HB  ALA A 135     -36.981 -12.180 -60.053  1.00  0.00           H  
ATOM   2062 3HB  ALA A 135     -37.070 -11.368 -58.477  1.00  0.00           H  
ATOM   2063  N   GLU A 136     -39.910  -9.496 -59.396  1.00  0.00           N  
ATOM   2064  CA  GLU A 136     -40.925  -8.855 -58.566  1.00  0.00           C  
ATOM   2065  C   GLU A 136     -41.208  -9.639 -57.285  1.00  0.00           C  
ATOM   2066  O   GLU A 136     -41.976  -9.194 -56.435  1.00  0.00           O  
ATOM   2067  CB  GLU A 136     -42.230  -8.718 -59.356  1.00  0.00           C  
ATOM   2068  CG  GLU A 136     -42.143  -7.785 -60.559  1.00  0.00           C  
ATOM   2069  CD  GLU A 136     -43.438  -7.696 -61.343  1.00  0.00           C  
ATOM   2070  OE1 GLU A 136     -44.385  -8.350 -60.973  1.00  0.00           O  
ATOM   2071  OE2 GLU A 136     -43.474  -6.968 -62.309  1.00  0.00           O  
ATOM   2072  H   GLU A 136     -40.216 -10.136 -60.117  1.00  0.00           H  
ATOM   2073  HA  GLU A 136     -40.571  -7.864 -58.286  1.00  0.00           H  
ATOM   2074 1HB  GLU A 136     -42.534  -9.693 -59.723  1.00  0.00           H  
ATOM   2075 2HB  GLU A 136     -43.022  -8.354 -58.699  1.00  0.00           H  
ATOM   2076 1HG  GLU A 136     -41.873  -6.787 -60.212  1.00  0.00           H  
ATOM   2077 2HG  GLU A 136     -41.349  -8.136 -61.217  1.00  0.00           H  
ATOM   2078  N   VAL A 137     -40.619 -10.841 -57.179  1.00  0.00           N  
ATOM   2079  CA  VAL A 137     -40.757 -11.791 -56.055  1.00  0.00           C  
ATOM   2080  C   VAL A 137     -42.168 -12.345 -55.816  1.00  0.00           C  
ATOM   2081  O   VAL A 137     -42.354 -13.560 -55.762  1.00  0.00           O  
ATOM   2082  CB  VAL A 137     -40.243 -11.181 -54.750  1.00  0.00           C  
ATOM   2083  CG1 VAL A 137     -40.529 -12.141 -53.599  1.00  0.00           C  
ATOM   2084  CG2 VAL A 137     -38.750 -10.897 -54.900  1.00  0.00           C  
ATOM   2085  H   VAL A 137     -40.012 -11.102 -57.935  1.00  0.00           H  
ATOM   2086  HA  VAL A 137     -40.109 -12.640 -56.277  1.00  0.00           H  
ATOM   2087  HB  VAL A 137     -40.771 -10.257 -54.537  1.00  0.00           H  
ATOM   2088 1HG1 VAL A 137     -40.173 -11.710 -52.665  1.00  0.00           H  
ATOM   2089 2HG1 VAL A 137     -41.600 -12.310 -53.531  1.00  0.00           H  
ATOM   2090 3HG1 VAL A 137     -40.025 -13.089 -53.776  1.00  0.00           H  
ATOM   2091 1HG2 VAL A 137     -38.370 -10.460 -53.978  1.00  0.00           H  
ATOM   2092 2HG2 VAL A 137     -38.224 -11.828 -55.106  1.00  0.00           H  
ATOM   2093 3HG2 VAL A 137     -38.589 -10.198 -55.724  1.00  0.00           H  
ATOM   2094  N   GLY A 138     -43.158 -11.468 -55.690  1.00  0.00           N  
ATOM   2095  CA  GLY A 138     -44.555 -11.843 -55.522  1.00  0.00           C  
ATOM   2096  C   GLY A 138     -44.927 -13.087 -56.341  1.00  0.00           C  
ATOM   2097  O   GLY A 138     -45.417 -14.059 -55.769  1.00  0.00           O  
ATOM   2098  H   GLY A 138     -42.911 -10.488 -55.729  1.00  0.00           H  
ATOM   2099 1HA  GLY A 138     -44.740 -12.044 -54.466  1.00  0.00           H  
ATOM   2100 2HA  GLY A 138     -45.194 -11.003 -55.790  1.00  0.00           H  
ATOM   2101  N   PRO A 139     -44.803 -13.056 -57.689  1.00  0.00           N  
ATOM   2102  CA  PRO A 139     -45.050 -14.160 -58.614  1.00  0.00           C  
ATOM   2103  C   PRO A 139     -44.319 -15.463 -58.263  1.00  0.00           C  
ATOM   2104  O   PRO A 139     -44.787 -16.557 -58.591  1.00  0.00           O  
ATOM   2105  CB  PRO A 139     -44.546 -13.580 -59.939  1.00  0.00           C  
ATOM   2106  CG  PRO A 139     -44.758 -12.090 -59.799  1.00  0.00           C  
ATOM   2107  CD  PRO A 139     -44.423 -11.794 -58.365  1.00  0.00           C  
ATOM   2108  HA  PRO A 139     -46.134 -14.331 -58.674  1.00  0.00           H  
ATOM   2109 1HB  PRO A 139     -43.486 -13.849 -60.082  1.00  0.00           H  
ATOM   2110 2HB  PRO A 139     -45.102 -14.024 -60.779  1.00  0.00           H  
ATOM   2111 1HG  PRO A 139     -44.123 -11.534 -60.507  1.00  0.00           H  
ATOM   2112 2HG  PRO A 139     -45.799 -11.832 -60.041  1.00  0.00           H  
ATOM   2113 1HD  PRO A 139     -43.349 -11.618 -58.303  1.00  0.00           H  
ATOM   2114 2HD  PRO A 139     -45.009 -10.945 -58.014  1.00  0.00           H  
ATOM   2115  N   ALA A 140     -43.147 -15.371 -57.631  1.00  0.00           N  
ATOM   2116  CA  ALA A 140     -42.419 -16.573 -57.271  1.00  0.00           C  
ATOM   2117  C   ALA A 140     -43.114 -17.216 -56.093  1.00  0.00           C  
ATOM   2118  O   ALA A 140     -43.310 -18.434 -56.037  1.00  0.00           O  
ATOM   2119  CB  ALA A 140     -40.976 -16.245 -56.924  1.00  0.00           C  
ATOM   2120  H   ALA A 140     -42.775 -14.480 -57.331  1.00  0.00           H  
ATOM   2121  HA  ALA A 140     -42.444 -17.266 -58.114  1.00  0.00           H  
ATOM   2122 1HB  ALA A 140     -40.451 -17.160 -56.662  1.00  0.00           H  
ATOM   2123 2HB  ALA A 140     -40.493 -15.781 -57.782  1.00  0.00           H  
ATOM   2124 3HB  ALA A 140     -40.948 -15.560 -56.081  1.00  0.00           H  
ATOM   2125  N   LEU A 141     -43.517 -16.356 -55.156  1.00  0.00           N  
ATOM   2126  CA  LEU A 141     -44.189 -16.803 -53.951  1.00  0.00           C  
ATOM   2127  C   LEU A 141     -45.555 -17.346 -54.328  1.00  0.00           C  
ATOM   2128  O   LEU A 141     -46.002 -18.361 -53.799  1.00  0.00           O  
ATOM   2129  CB  LEU A 141     -44.302 -15.644 -52.972  1.00  0.00           C  
ATOM   2130  CG  LEU A 141     -42.964 -15.146 -52.437  1.00  0.00           C  
ATOM   2131  CD1 LEU A 141     -43.200 -13.913 -51.597  1.00  0.00           C  
ATOM   2132  CD2 LEU A 141     -42.289 -16.252 -51.646  1.00  0.00           C  
ATOM   2133  H   LEU A 141     -43.326 -15.362 -55.293  1.00  0.00           H  
ATOM   2134  HA  LEU A 141     -43.605 -17.600 -53.494  1.00  0.00           H  
ATOM   2135 1HB  LEU A 141     -44.791 -14.811 -53.465  1.00  0.00           H  
ATOM   2136 2HB  LEU A 141     -44.915 -15.952 -52.128  1.00  0.00           H  
ATOM   2137  HG  LEU A 141     -42.322 -14.863 -53.277  1.00  0.00           H  
ATOM   2138 1HD1 LEU A 141     -42.248 -13.537 -51.225  1.00  0.00           H  
ATOM   2139 2HD1 LEU A 141     -43.677 -13.148 -52.211  1.00  0.00           H  
ATOM   2140 3HD1 LEU A 141     -43.846 -14.165 -50.760  1.00  0.00           H  
ATOM   2141 1HD2 LEU A 141     -41.327 -15.897 -51.274  1.00  0.00           H  
ATOM   2142 2HD2 LEU A 141     -42.920 -16.541 -50.807  1.00  0.00           H  
ATOM   2143 3HD2 LEU A 141     -42.129 -17.115 -52.295  1.00  0.00           H  
ATOM   2144  N   ASP A 142     -46.193 -16.696 -55.303  1.00  0.00           N  
ATOM   2145  CA  ASP A 142     -47.481 -17.130 -55.809  1.00  0.00           C  
ATOM   2146  C   ASP A 142     -47.370 -18.520 -56.378  1.00  0.00           C  
ATOM   2147  O   ASP A 142     -48.169 -19.398 -56.044  1.00  0.00           O  
ATOM   2148  CB  ASP A 142     -48.002 -16.169 -56.870  1.00  0.00           C  
ATOM   2149  CG  ASP A 142     -49.315 -16.603 -57.487  1.00  0.00           C  
ATOM   2150  OD1 ASP A 142     -50.305 -16.788 -56.802  1.00  0.00           O  
ATOM   2151  OD2 ASP A 142     -49.363 -16.760 -58.692  1.00  0.00           O  
ATOM   2152  H   ASP A 142     -45.778 -15.849 -55.679  1.00  0.00           H  
ATOM   2153  HA  ASP A 142     -48.189 -17.153 -54.979  1.00  0.00           H  
ATOM   2154 1HB  ASP A 142     -48.105 -15.169 -56.445  1.00  0.00           H  
ATOM   2155 2HB  ASP A 142     -47.269 -16.105 -57.665  1.00  0.00           H  
ATOM   2156  N   ALA A 143     -46.380 -18.743 -57.242  1.00  0.00           N  
ATOM   2157  CA  ALA A 143     -46.217 -20.064 -57.807  1.00  0.00           C  
ATOM   2158  C   ALA A 143     -46.000 -21.094 -56.702  1.00  0.00           C  
ATOM   2159  O   ALA A 143     -46.572 -22.191 -56.749  1.00  0.00           O  
ATOM   2160  CB  ALA A 143     -45.041 -20.067 -58.761  1.00  0.00           C  
ATOM   2161  H   ALA A 143     -45.749 -17.992 -57.524  1.00  0.00           H  
ATOM   2162  HA  ALA A 143     -47.127 -20.321 -58.346  1.00  0.00           H  
ATOM   2163 1HB  ALA A 143     -44.926 -21.055 -59.202  1.00  0.00           H  
ATOM   2164 2HB  ALA A 143     -45.216 -19.332 -59.549  1.00  0.00           H  
ATOM   2165 3HB  ALA A 143     -44.136 -19.801 -58.215  1.00  0.00           H  
ATOM   2166  N   ALA A 144     -45.215 -20.733 -55.675  1.00  0.00           N  
ATOM   2167  CA  ALA A 144     -44.973 -21.651 -54.575  1.00  0.00           C  
ATOM   2168  C   ALA A 144     -46.269 -22.008 -53.852  1.00  0.00           C  
ATOM   2169  O   ALA A 144     -46.520 -23.178 -53.559  1.00  0.00           O  
ATOM   2170  CB  ALA A 144     -43.983 -21.045 -53.595  1.00  0.00           C  
ATOM   2171  H   ALA A 144     -44.753 -19.822 -55.683  1.00  0.00           H  
ATOM   2172  HA  ALA A 144     -44.551 -22.567 -54.989  1.00  0.00           H  
ATOM   2173 1HB  ALA A 144     -43.785 -21.751 -52.794  1.00  0.00           H  
ATOM   2174 2HB  ALA A 144     -43.055 -20.813 -54.117  1.00  0.00           H  
ATOM   2175 3HB  ALA A 144     -44.393 -20.136 -53.175  1.00  0.00           H  
ATOM   2176  N   GLU A 145     -47.128 -21.010 -53.603  1.00  0.00           N  
ATOM   2177  CA  GLU A 145     -48.402 -21.289 -52.951  1.00  0.00           C  
ATOM   2178  C   GLU A 145     -49.324 -22.116 -53.841  1.00  0.00           C  
ATOM   2179  O   GLU A 145     -49.961 -23.061 -53.372  1.00  0.00           O  
ATOM   2180  CB  GLU A 145     -49.091 -20.003 -52.478  1.00  0.00           C  
ATOM   2181  CG  GLU A 145     -48.434 -19.352 -51.248  1.00  0.00           C  
ATOM   2182  CD  GLU A 145     -49.202 -18.151 -50.710  1.00  0.00           C  
ATOM   2183  OE1 GLU A 145     -50.153 -17.736 -51.334  1.00  0.00           O  
ATOM   2184  OE2 GLU A 145     -48.845 -17.671 -49.657  1.00  0.00           O  
ATOM   2185  H   GLU A 145     -46.874 -20.053 -53.854  1.00  0.00           H  
ATOM   2186  HA  GLU A 145     -48.197 -21.884 -52.060  1.00  0.00           H  
ATOM   2187 1HB  GLU A 145     -49.039 -19.270 -53.286  1.00  0.00           H  
ATOM   2188 2HB  GLU A 145     -50.124 -20.174 -52.285  1.00  0.00           H  
ATOM   2189 1HG  GLU A 145     -48.354 -20.102 -50.460  1.00  0.00           H  
ATOM   2190 2HG  GLU A 145     -47.423 -19.041 -51.519  1.00  0.00           H  
ATOM   2191  N   LYS A 146     -49.346 -21.835 -55.148  1.00  0.00           N  
ATOM   2192  CA  LYS A 146     -50.193 -22.625 -56.031  1.00  0.00           C  
ATOM   2193  C   LYS A 146     -49.737 -24.083 -56.005  1.00  0.00           C  
ATOM   2194  O   LYS A 146     -50.561 -25.001 -55.992  1.00  0.00           O  
ATOM   2195  CB  LYS A 146     -50.203 -22.054 -57.455  1.00  0.00           C  
ATOM   2196  CG  LYS A 146     -51.024 -20.743 -57.615  1.00  0.00           C  
ATOM   2197  CD  LYS A 146     -51.089 -20.311 -59.079  1.00  0.00           C  
ATOM   2198  CE  LYS A 146     -52.134 -19.198 -59.329  1.00  0.00           C  
ATOM   2199  NZ  LYS A 146     -51.729 -17.853 -58.795  1.00  0.00           N  
ATOM   2200  H   LYS A 146     -48.803 -21.051 -55.513  1.00  0.00           H  
ATOM   2201  HA  LYS A 146     -51.214 -22.587 -55.656  1.00  0.00           H  
ATOM   2202 1HB  LYS A 146     -49.176 -21.840 -57.761  1.00  0.00           H  
ATOM   2203 2HB  LYS A 146     -50.605 -22.795 -58.143  1.00  0.00           H  
ATOM   2204 1HG  LYS A 146     -52.032 -20.889 -57.237  1.00  0.00           H  
ATOM   2205 2HG  LYS A 146     -50.547 -19.945 -57.036  1.00  0.00           H  
ATOM   2206 1HD  LYS A 146     -50.106 -19.926 -59.371  1.00  0.00           H  
ATOM   2207 2HD  LYS A 146     -51.327 -21.167 -59.704  1.00  0.00           H  
ATOM   2208 1HE  LYS A 146     -52.291 -19.110 -60.402  1.00  0.00           H  
ATOM   2209 2HE  LYS A 146     -53.067 -19.495 -58.866  1.00  0.00           H  
ATOM   2210 1HZ  LYS A 146     -52.436 -17.180 -58.997  1.00  0.00           H  
ATOM   2211 2HZ  LYS A 146     -51.551 -17.826 -57.782  1.00  0.00           H  
ATOM   2212 3HZ  LYS A 146     -50.859 -17.537 -59.216  1.00  0.00           H  
ATOM   2213  N   GLY A 147     -48.419 -24.282 -55.878  1.00  0.00           N  
ATOM   2214  CA  GLY A 147     -47.804 -25.598 -55.787  1.00  0.00           C  
ATOM   2215  C   GLY A 147     -48.299 -26.403 -54.582  1.00  0.00           C  
ATOM   2216  O   GLY A 147     -48.169 -27.624 -54.566  1.00  0.00           O  
ATOM   2217  H   GLY A 147     -47.798 -23.472 -55.904  1.00  0.00           H  
ATOM   2218 1HA  GLY A 147     -48.002 -26.152 -56.704  1.00  0.00           H  
ATOM   2219 2HA  GLY A 147     -46.723 -25.472 -55.718  1.00  0.00           H  
ATOM   2220  N   LEU A 148     -48.849 -25.724 -53.569  1.00  0.00           N  
ATOM   2221  CA  LEU A 148     -49.403 -26.378 -52.400  1.00  0.00           C  
ATOM   2222  C   LEU A 148     -50.913 -26.532 -52.565  1.00  0.00           C  
ATOM   2223  O   LEU A 148     -51.496 -27.520 -52.131  1.00  0.00           O  
ATOM   2224  CB  LEU A 148     -49.112 -25.574 -51.131  1.00  0.00           C  
ATOM   2225  CG  LEU A 148     -47.682 -25.400 -50.715  1.00  0.00           C  
ATOM   2226  CD1 LEU A 148     -47.646 -24.481 -49.473  1.00  0.00           C  
ATOM   2227  CD2 LEU A 148     -47.092 -26.759 -50.403  1.00  0.00           C  
ATOM   2228  H   LEU A 148     -48.928 -24.714 -53.625  1.00  0.00           H  
ATOM   2229  HA  LEU A 148     -48.961 -27.367 -52.303  1.00  0.00           H  
ATOM   2230 1HB  LEU A 148     -49.493 -24.575 -51.287  1.00  0.00           H  
ATOM   2231 2HB  LEU A 148     -49.640 -26.029 -50.301  1.00  0.00           H  
ATOM   2232  HG  LEU A 148     -47.114 -24.923 -51.519  1.00  0.00           H  
ATOM   2233 1HD1 LEU A 148     -46.616 -24.338 -49.150  1.00  0.00           H  
ATOM   2234 2HD1 LEU A 148     -48.086 -23.512 -49.725  1.00  0.00           H  
ATOM   2235 3HD1 LEU A 148     -48.220 -24.940 -48.668  1.00  0.00           H  
ATOM   2236 1HD2 LEU A 148     -46.056 -26.647 -50.092  1.00  0.00           H  
ATOM   2237 2HD2 LEU A 148     -47.664 -27.213 -49.605  1.00  0.00           H  
ATOM   2238 3HD2 LEU A 148     -47.139 -27.385 -51.291  1.00  0.00           H  
ATOM   2239  N   ALA A 149     -51.556 -25.557 -53.218  1.00  0.00           N  
ATOM   2240  CA  ALA A 149     -53.018 -25.568 -53.389  1.00  0.00           C  
ATOM   2241  C   ALA A 149     -53.469 -26.814 -54.135  1.00  0.00           C  
ATOM   2242  O   ALA A 149     -54.531 -27.375 -53.868  1.00  0.00           O  
ATOM   2243  CB  ALA A 149     -53.489 -24.337 -54.153  1.00  0.00           C  
ATOM   2244  H   ALA A 149     -51.015 -24.764 -53.560  1.00  0.00           H  
ATOM   2245  HA  ALA A 149     -53.473 -25.580 -52.401  1.00  0.00           H  
ATOM   2246 1HB  ALA A 149     -54.575 -24.363 -54.248  1.00  0.00           H  
ATOM   2247 2HB  ALA A 149     -53.202 -23.430 -53.643  1.00  0.00           H  
ATOM   2248 3HB  ALA A 149     -53.040 -24.341 -55.141  1.00  0.00           H  
ATOM   2249  N   VAL A 150     -52.628 -27.259 -55.057  1.00  0.00           N  
ATOM   2250  CA  VAL A 150     -52.894 -28.431 -55.876  1.00  0.00           C  
ATOM   2251  C   VAL A 150     -52.590 -29.763 -55.181  1.00  0.00           C  
ATOM   2252  O   VAL A 150     -52.818 -30.823 -55.767  1.00  0.00           O  
ATOM   2253  CB  VAL A 150     -52.059 -28.352 -57.156  1.00  0.00           C  
ATOM   2254  CG1 VAL A 150     -52.418 -27.092 -57.925  1.00  0.00           C  
ATOM   2255  CG2 VAL A 150     -50.595 -28.357 -56.774  1.00  0.00           C  
ATOM   2256  H   VAL A 150     -51.781 -26.712 -55.230  1.00  0.00           H  
ATOM   2257  HA  VAL A 150     -53.948 -28.418 -56.147  1.00  0.00           H  
ATOM   2258  HB  VAL A 150     -52.278 -29.207 -57.796  1.00  0.00           H  
ATOM   2259 1HG1 VAL A 150     -51.822 -27.036 -58.835  1.00  0.00           H  
ATOM   2260 2HG1 VAL A 150     -53.473 -27.116 -58.183  1.00  0.00           H  
ATOM   2261 3HG1 VAL A 150     -52.218 -26.224 -57.309  1.00  0.00           H  
ATOM   2262 1HG2 VAL A 150     -49.978 -28.296 -57.662  1.00  0.00           H  
ATOM   2263 2HG2 VAL A 150     -50.399 -27.509 -56.137  1.00  0.00           H  
ATOM   2264 3HG2 VAL A 150     -50.362 -29.269 -56.240  1.00  0.00           H  
ATOM   2265  N   LEU A 151     -52.024 -29.732 -53.976  1.00  0.00           N  
ATOM   2266  CA  LEU A 151     -51.658 -30.971 -53.309  1.00  0.00           C  
ATOM   2267  C   LEU A 151     -52.624 -31.388 -52.200  1.00  0.00           C  
ATOM   2268  O   LEU A 151     -53.174 -30.537 -51.506  1.00  0.00           O  
ATOM   2269  CB  LEU A 151     -50.285 -30.824 -52.678  1.00  0.00           C  
ATOM   2270  CG  LEU A 151     -49.193 -30.526 -53.601  1.00  0.00           C  
ATOM   2271  CD1 LEU A 151     -47.936 -30.377 -52.804  1.00  0.00           C  
ATOM   2272  CD2 LEU A 151     -49.089 -31.623 -54.627  1.00  0.00           C  
ATOM   2273  H   LEU A 151     -51.869 -28.849 -53.496  1.00  0.00           H  
ATOM   2274  HA  LEU A 151     -51.587 -31.727 -54.075  1.00  0.00           H  
ATOM   2275 1HB  LEU A 151     -50.335 -29.997 -51.977  1.00  0.00           H  
ATOM   2276 2HB  LEU A 151     -50.041 -31.727 -52.128  1.00  0.00           H  
ATOM   2277  HG  LEU A 151     -49.392 -29.594 -54.098  1.00  0.00           H  
ATOM   2278 1HD1 LEU A 151     -47.109 -30.141 -53.472  1.00  0.00           H  
ATOM   2279 2HD1 LEU A 151     -48.057 -29.577 -52.087  1.00  0.00           H  
ATOM   2280 3HD1 LEU A 151     -47.743 -31.306 -52.285  1.00  0.00           H  
ATOM   2281 1HD2 LEU A 151     -48.277 -31.396 -55.317  1.00  0.00           H  
ATOM   2282 2HD2 LEU A 151     -48.896 -32.561 -54.134  1.00  0.00           H  
ATOM   2283 3HD2 LEU A 151     -50.025 -31.690 -55.179  1.00  0.00           H  
ATOM   2284  N   PRO A 152     -52.841 -32.700 -51.996  1.00  0.00           N  
ATOM   2285  CA  PRO A 152     -53.524 -33.251 -50.846  1.00  0.00           C  
ATOM   2286  C   PRO A 152     -52.744 -32.833 -49.616  1.00  0.00           C  
ATOM   2287  O   PRO A 152     -51.511 -32.837 -49.642  1.00  0.00           O  
ATOM   2288  CB  PRO A 152     -53.450 -34.765 -51.085  1.00  0.00           C  
ATOM   2289  CG  PRO A 152     -53.311 -34.903 -52.590  1.00  0.00           C  
ATOM   2290  CD  PRO A 152     -52.486 -33.703 -53.026  1.00  0.00           C  
ATOM   2291  HA  PRO A 152     -54.556 -32.885 -50.814  1.00  0.00           H  
ATOM   2292 1HB  PRO A 152     -52.598 -35.193 -50.538  1.00  0.00           H  
ATOM   2293 2HB  PRO A 152     -54.356 -35.249 -50.692  1.00  0.00           H  
ATOM   2294 1HG  PRO A 152     -52.830 -35.861 -52.839  1.00  0.00           H  
ATOM   2295 2HG  PRO A 152     -54.307 -34.917 -53.062  1.00  0.00           H  
ATOM   2296 1HD  PRO A 152     -51.407 -33.923 -53.015  1.00  0.00           H  
ATOM   2297 2HD  PRO A 152     -52.853 -33.406 -54.025  1.00  0.00           H  
ATOM   2298  N   LYS A 153     -53.432 -32.593 -48.510  1.00  0.00           N  
ATOM   2299  CA  LYS A 153     -52.741 -32.176 -47.292  1.00  0.00           C  
ATOM   2300  C   LYS A 153     -51.717 -33.223 -46.842  1.00  0.00           C  
ATOM   2301  O   LYS A 153     -50.656 -32.879 -46.313  1.00  0.00           O  
ATOM   2302  CB  LYS A 153     -53.763 -31.906 -46.195  1.00  0.00           C  
ATOM   2303  CG  LYS A 153     -54.629 -30.666 -46.453  1.00  0.00           C  
ATOM   2304  CD  LYS A 153     -55.643 -30.440 -45.331  1.00  0.00           C  
ATOM   2305  CE  LYS A 153     -56.509 -29.207 -45.594  1.00  0.00           C  
ATOM   2306  NZ  LYS A 153     -57.547 -29.025 -44.537  1.00  0.00           N  
ATOM   2307  H   LYS A 153     -54.442 -32.633 -48.525  1.00  0.00           H  
ATOM   2308  HA  LYS A 153     -52.204 -31.251 -47.498  1.00  0.00           H  
ATOM   2309 1HB  LYS A 153     -54.422 -32.767 -46.090  1.00  0.00           H  
ATOM   2310 2HB  LYS A 153     -53.249 -31.768 -45.244  1.00  0.00           H  
ATOM   2311 1HG  LYS A 153     -54.003 -29.789 -46.570  1.00  0.00           H  
ATOM   2312 2HG  LYS A 153     -55.173 -30.811 -47.384  1.00  0.00           H  
ATOM   2313 1HD  LYS A 153     -56.290 -31.315 -45.246  1.00  0.00           H  
ATOM   2314 2HD  LYS A 153     -55.116 -30.308 -44.386  1.00  0.00           H  
ATOM   2315 1HE  LYS A 153     -55.873 -28.320 -45.621  1.00  0.00           H  
ATOM   2316 2HE  LYS A 153     -57.004 -29.316 -46.559  1.00  0.00           H  
ATOM   2317 1HZ  LYS A 153     -58.099 -28.203 -44.744  1.00  0.00           H  
ATOM   2318 2HZ  LYS A 153     -58.149 -29.837 -44.512  1.00  0.00           H  
ATOM   2319 3HZ  LYS A 153     -57.100 -28.910 -43.640  1.00  0.00           H  
ATOM   2320  N   GLU A 154     -52.022 -34.500 -47.083  1.00  0.00           N  
ATOM   2321  CA  GLU A 154     -51.131 -35.601 -46.724  1.00  0.00           C  
ATOM   2322  C   GLU A 154     -49.800 -35.511 -47.482  1.00  0.00           C  
ATOM   2323  O   GLU A 154     -48.743 -35.898 -46.960  1.00  0.00           O  
ATOM   2324  CB  GLU A 154     -51.810 -36.945 -47.017  1.00  0.00           C  
ATOM   2325  CG  GLU A 154     -52.986 -37.271 -46.100  1.00  0.00           C  
ATOM   2326  CD  GLU A 154     -53.672 -38.574 -46.448  1.00  0.00           C  
ATOM   2327  OE1 GLU A 154     -53.352 -39.142 -47.466  1.00  0.00           O  
ATOM   2328  OE2 GLU A 154     -54.515 -38.998 -45.691  1.00  0.00           O  
ATOM   2329  H   GLU A 154     -52.905 -34.706 -47.526  1.00  0.00           H  
ATOM   2330  HA  GLU A 154     -50.920 -35.539 -45.656  1.00  0.00           H  
ATOM   2331 1HB  GLU A 154     -52.176 -36.947 -48.044  1.00  0.00           H  
ATOM   2332 2HB  GLU A 154     -51.079 -37.749 -46.928  1.00  0.00           H  
ATOM   2333 1HG  GLU A 154     -52.624 -37.326 -45.074  1.00  0.00           H  
ATOM   2334 2HG  GLU A 154     -53.709 -36.458 -46.157  1.00  0.00           H  
ATOM   2335  N   LYS A 155     -49.860 -35.035 -48.732  1.00  0.00           N  
ATOM   2336  CA  LYS A 155     -48.686 -34.908 -49.577  1.00  0.00           C  
ATOM   2337  C   LYS A 155     -47.875 -33.739 -49.087  1.00  0.00           C  
ATOM   2338  O   LYS A 155     -46.654 -33.814 -49.024  1.00  0.00           O  
ATOM   2339  CB  LYS A 155     -49.058 -34.743 -51.043  1.00  0.00           C  
ATOM   2340  CG  LYS A 155     -47.877 -34.652 -52.014  1.00  0.00           C  
ATOM   2341  CD  LYS A 155     -47.080 -35.956 -52.091  1.00  0.00           C  
ATOM   2342  CE  LYS A 155     -46.001 -35.881 -53.179  1.00  0.00           C  
ATOM   2343  NZ  LYS A 155     -45.199 -37.148 -53.276  1.00  0.00           N  
ATOM   2344  H   LYS A 155     -50.740 -34.678 -49.090  1.00  0.00           H  
ATOM   2345  HA  LYS A 155     -48.080 -35.808 -49.475  1.00  0.00           H  
ATOM   2346 1HB  LYS A 155     -49.689 -35.575 -51.353  1.00  0.00           H  
ATOM   2347 2HB  LYS A 155     -49.649 -33.839 -51.155  1.00  0.00           H  
ATOM   2348 1HG  LYS A 155     -48.256 -34.432 -53.001  1.00  0.00           H  
ATOM   2349 2HG  LYS A 155     -47.222 -33.844 -51.706  1.00  0.00           H  
ATOM   2350 1HD  LYS A 155     -46.602 -36.147 -51.129  1.00  0.00           H  
ATOM   2351 2HD  LYS A 155     -47.752 -36.786 -52.316  1.00  0.00           H  
ATOM   2352 1HE  LYS A 155     -46.478 -35.692 -54.140  1.00  0.00           H  
ATOM   2353 2HE  LYS A 155     -45.333 -35.058 -52.953  1.00  0.00           H  
ATOM   2354 1HZ  LYS A 155     -44.501 -37.052 -54.001  1.00  0.00           H  
ATOM   2355 2HZ  LYS A 155     -44.737 -37.330 -52.393  1.00  0.00           H  
ATOM   2356 3HZ  LYS A 155     -45.811 -37.921 -53.500  1.00  0.00           H  
ATOM   2357  N   ILE A 156     -48.551 -32.656 -48.705  1.00  0.00           N  
ATOM   2358  CA  ILE A 156     -47.824 -31.491 -48.223  1.00  0.00           C  
ATOM   2359  C   ILE A 156     -47.063 -31.902 -46.974  1.00  0.00           C  
ATOM   2360  O   ILE A 156     -45.877 -31.606 -46.830  1.00  0.00           O  
ATOM   2361  CB  ILE A 156     -48.744 -30.310 -47.909  1.00  0.00           C  
ATOM   2362  CG1 ILE A 156     -49.369 -29.811 -49.201  1.00  0.00           C  
ATOM   2363  CG2 ILE A 156     -47.948 -29.197 -47.230  1.00  0.00           C  
ATOM   2364  CD1 ILE A 156     -50.494 -28.830 -49.001  1.00  0.00           C  
ATOM   2365  H   ILE A 156     -49.572 -32.648 -48.782  1.00  0.00           H  
ATOM   2366  HA  ILE A 156     -47.106 -31.177 -48.984  1.00  0.00           H  
ATOM   2367  HB  ILE A 156     -49.554 -30.641 -47.253  1.00  0.00           H  
ATOM   2368 1HG1 ILE A 156     -48.603 -29.353 -49.808  1.00  0.00           H  
ATOM   2369 2HG1 ILE A 156     -49.767 -30.673 -49.737  1.00  0.00           H  
ATOM   2370 1HG2 ILE A 156     -48.606 -28.362 -47.019  1.00  0.00           H  
ATOM   2371 2HG2 ILE A 156     -47.518 -29.573 -46.305  1.00  0.00           H  
ATOM   2372 3HG2 ILE A 156     -47.145 -28.868 -47.891  1.00  0.00           H  
ATOM   2373 1HD1 ILE A 156     -50.890 -28.543 -49.968  1.00  0.00           H  
ATOM   2374 2HD1 ILE A 156     -51.281 -29.290 -48.416  1.00  0.00           H  
ATOM   2375 3HD1 ILE A 156     -50.126 -27.947 -48.485  1.00  0.00           H  
ATOM   2376  N   GLY A 157     -47.746 -32.628 -46.083  1.00  0.00           N  
ATOM   2377  CA  GLY A 157     -47.130 -33.143 -44.873  1.00  0.00           C  
ATOM   2378  C   GLY A 157     -45.885 -33.950 -45.231  1.00  0.00           C  
ATOM   2379  O   GLY A 157     -44.793 -33.688 -44.715  1.00  0.00           O  
ATOM   2380  H   GLY A 157     -48.733 -32.820 -46.254  1.00  0.00           H  
ATOM   2381 1HA  GLY A 157     -46.867 -32.318 -44.214  1.00  0.00           H  
ATOM   2382 2HA  GLY A 157     -47.845 -33.776 -44.347  1.00  0.00           H  
ATOM   2383  N   THR A 158     -46.040 -34.914 -46.143  1.00  0.00           N  
ATOM   2384  CA  THR A 158     -44.930 -35.750 -46.561  1.00  0.00           C  
ATOM   2385  C   THR A 158     -43.772 -34.918 -47.097  1.00  0.00           C  
ATOM   2386  O   THR A 158     -42.625 -35.141 -46.715  1.00  0.00           O  
ATOM   2387  CB  THR A 158     -45.369 -36.740 -47.651  1.00  0.00           C  
ATOM   2388  OG1 THR A 158     -46.402 -37.600 -47.135  1.00  0.00           O  
ATOM   2389  CG2 THR A 158     -44.179 -37.566 -48.116  1.00  0.00           C  
ATOM   2390  H   THR A 158     -46.967 -35.096 -46.534  1.00  0.00           H  
ATOM   2391  HA  THR A 158     -44.573 -36.311 -45.697  1.00  0.00           H  
ATOM   2392  HB  THR A 158     -45.766 -36.186 -48.496  1.00  0.00           H  
ATOM   2393  HG1 THR A 158     -47.202 -37.059 -46.925  1.00  0.00           H  
ATOM   2394 1HG2 THR A 158     -44.497 -38.257 -48.891  1.00  0.00           H  
ATOM   2395 2HG2 THR A 158     -43.410 -36.901 -48.516  1.00  0.00           H  
ATOM   2396 3HG2 THR A 158     -43.770 -38.126 -47.276  1.00  0.00           H  
ATOM   2397  N   LEU A 159     -44.065 -33.938 -47.948  1.00  0.00           N  
ATOM   2398  CA  LEU A 159     -43.021 -33.113 -48.530  1.00  0.00           C  
ATOM   2399  C   LEU A 159     -42.265 -32.332 -47.466  1.00  0.00           C  
ATOM   2400  O   LEU A 159     -41.042 -32.186 -47.548  1.00  0.00           O  
ATOM   2401  CB  LEU A 159     -43.641 -32.161 -49.555  1.00  0.00           C  
ATOM   2402  CG  LEU A 159     -44.142 -32.846 -50.811  1.00  0.00           C  
ATOM   2403  CD1 LEU A 159     -44.911 -31.854 -51.641  1.00  0.00           C  
ATOM   2404  CD2 LEU A 159     -42.957 -33.411 -51.559  1.00  0.00           C  
ATOM   2405  H   LEU A 159     -45.032 -33.788 -48.219  1.00  0.00           H  
ATOM   2406  HA  LEU A 159     -42.319 -33.767 -49.044  1.00  0.00           H  
ATOM   2407 1HB  LEU A 159     -44.482 -31.650 -49.089  1.00  0.00           H  
ATOM   2408 2HB  LEU A 159     -42.898 -31.421 -49.843  1.00  0.00           H  
ATOM   2409  HG  LEU A 159     -44.807 -33.657 -50.548  1.00  0.00           H  
ATOM   2410 1HD1 LEU A 159     -45.283 -32.337 -52.540  1.00  0.00           H  
ATOM   2411 2HD1 LEU A 159     -45.746 -31.488 -51.049  1.00  0.00           H  
ATOM   2412 3HD1 LEU A 159     -44.261 -31.026 -51.916  1.00  0.00           H  
ATOM   2413 1HD2 LEU A 159     -43.291 -33.912 -52.459  1.00  0.00           H  
ATOM   2414 2HD2 LEU A 159     -42.276 -32.604 -51.825  1.00  0.00           H  
ATOM   2415 3HD2 LEU A 159     -42.432 -34.127 -50.922  1.00  0.00           H  
ATOM   2416  N   LEU A 160     -42.971 -31.855 -46.443  1.00  0.00           N  
ATOM   2417  CA  LEU A 160     -42.292 -31.135 -45.384  1.00  0.00           C  
ATOM   2418  C   LEU A 160     -41.340 -32.069 -44.633  1.00  0.00           C  
ATOM   2419  O   LEU A 160     -40.220 -31.671 -44.289  1.00  0.00           O  
ATOM   2420  CB  LEU A 160     -43.312 -30.552 -44.424  1.00  0.00           C  
ATOM   2421  CG  LEU A 160     -44.186 -29.426 -44.990  1.00  0.00           C  
ATOM   2422  CD1 LEU A 160     -45.243 -29.079 -43.961  1.00  0.00           C  
ATOM   2423  CD2 LEU A 160     -43.326 -28.240 -45.385  1.00  0.00           C  
ATOM   2424  H   LEU A 160     -43.985 -31.973 -46.419  1.00  0.00           H  
ATOM   2425  HA  LEU A 160     -41.713 -30.326 -45.823  1.00  0.00           H  
ATOM   2426 1HB  LEU A 160     -43.981 -31.351 -44.117  1.00  0.00           H  
ATOM   2427 2HB  LEU A 160     -42.800 -30.210 -43.556  1.00  0.00           H  
ATOM   2428  HG  LEU A 160     -44.698 -29.776 -45.872  1.00  0.00           H  
ATOM   2429 1HD1 LEU A 160     -45.884 -28.318 -44.353  1.00  0.00           H  
ATOM   2430 2HD1 LEU A 160     -45.829 -29.970 -43.748  1.00  0.00           H  
ATOM   2431 3HD1 LEU A 160     -44.779 -28.727 -43.050  1.00  0.00           H  
ATOM   2432 1HD2 LEU A 160     -43.961 -27.456 -45.790  1.00  0.00           H  
ATOM   2433 2HD2 LEU A 160     -42.794 -27.863 -44.546  1.00  0.00           H  
ATOM   2434 3HD2 LEU A 160     -42.608 -28.552 -46.140  1.00  0.00           H  
ATOM   2435  N   ASP A 161     -41.762 -33.327 -44.420  1.00  0.00           N  
ATOM   2436  CA  ASP A 161     -40.878 -34.287 -43.762  1.00  0.00           C  
ATOM   2437  C   ASP A 161     -39.686 -34.618 -44.657  1.00  0.00           C  
ATOM   2438  O   ASP A 161     -38.555 -34.773 -44.166  1.00  0.00           O  
ATOM   2439  CB  ASP A 161     -41.624 -35.572 -43.378  1.00  0.00           C  
ATOM   2440  CG  ASP A 161     -42.567 -35.402 -42.172  1.00  0.00           C  
ATOM   2441  OD1 ASP A 161     -42.479 -34.395 -41.499  1.00  0.00           O  
ATOM   2442  OD2 ASP A 161     -43.346 -36.296 -41.920  1.00  0.00           O  
ATOM   2443  H   ASP A 161     -42.706 -33.597 -44.703  1.00  0.00           H  
ATOM   2444  HA  ASP A 161     -40.505 -33.839 -42.846  1.00  0.00           H  
ATOM   2445 1HB  ASP A 161     -42.215 -35.908 -44.233  1.00  0.00           H  
ATOM   2446 2HB  ASP A 161     -40.902 -36.357 -43.155  1.00  0.00           H  
ATOM   2447  N   GLU A 162     -39.910 -34.704 -45.973  1.00  0.00           N  
ATOM   2448  CA  GLU A 162     -38.810 -34.982 -46.883  1.00  0.00           C  
ATOM   2449  C   GLU A 162     -37.802 -33.841 -46.823  1.00  0.00           C  
ATOM   2450  O   GLU A 162     -36.595 -34.081 -46.828  1.00  0.00           O  
ATOM   2451  CB  GLU A 162     -39.299 -35.198 -48.326  1.00  0.00           C  
ATOM   2452  CG  GLU A 162     -40.082 -36.508 -48.552  1.00  0.00           C  
ATOM   2453  CD  GLU A 162     -40.609 -36.671 -49.970  1.00  0.00           C  
ATOM   2454  OE1 GLU A 162     -40.459 -35.767 -50.760  1.00  0.00           O  
ATOM   2455  OE2 GLU A 162     -41.169 -37.706 -50.255  1.00  0.00           O  
ATOM   2456  H   GLU A 162     -40.861 -34.598 -46.330  1.00  0.00           H  
ATOM   2457  HA  GLU A 162     -38.313 -35.896 -46.556  1.00  0.00           H  
ATOM   2458 1HB  GLU A 162     -39.943 -34.371 -48.616  1.00  0.00           H  
ATOM   2459 2HB  GLU A 162     -38.447 -35.200 -48.999  1.00  0.00           H  
ATOM   2460 1HG  GLU A 162     -39.426 -37.345 -48.325  1.00  0.00           H  
ATOM   2461 2HG  GLU A 162     -40.909 -36.545 -47.856  1.00  0.00           H  
ATOM   2462  N   ALA A 163     -38.292 -32.596 -46.726  1.00  0.00           N  
ATOM   2463  CA  ALA A 163     -37.399 -31.449 -46.611  1.00  0.00           C  
ATOM   2464  C   ALA A 163     -36.588 -31.547 -45.330  1.00  0.00           C  
ATOM   2465  O   ALA A 163     -35.370 -31.364 -45.326  1.00  0.00           O  
ATOM   2466  CB  ALA A 163     -38.197 -30.155 -46.615  1.00  0.00           C  
ATOM   2467  H   ALA A 163     -39.302 -32.452 -46.765  1.00  0.00           H  
ATOM   2468  HA  ALA A 163     -36.718 -31.459 -47.459  1.00  0.00           H  
ATOM   2469 1HB  ALA A 163     -37.519 -29.309 -46.544  1.00  0.00           H  
ATOM   2470 2HB  ALA A 163     -38.769 -30.089 -47.537  1.00  0.00           H  
ATOM   2471 3HB  ALA A 163     -38.876 -30.145 -45.768  1.00  0.00           H  
ATOM   2472  N   ALA A 164     -37.239 -31.924 -44.236  1.00  0.00           N  
ATOM   2473  CA  ALA A 164     -36.513 -32.049 -42.986  1.00  0.00           C  
ATOM   2474  C   ALA A 164     -35.409 -33.090 -43.120  1.00  0.00           C  
ATOM   2475  O   ALA A 164     -34.295 -32.898 -42.623  1.00  0.00           O  
ATOM   2476  CB  ALA A 164     -37.471 -32.409 -41.867  1.00  0.00           C  
ATOM   2477  H   ALA A 164     -38.249 -32.072 -44.265  1.00  0.00           H  
ATOM   2478  HA  ALA A 164     -36.047 -31.095 -42.767  1.00  0.00           H  
ATOM   2479 1HB  ALA A 164     -36.923 -32.477 -40.929  1.00  0.00           H  
ATOM   2480 2HB  ALA A 164     -38.236 -31.642 -41.791  1.00  0.00           H  
ATOM   2481 3HB  ALA A 164     -37.938 -33.365 -42.086  1.00  0.00           H  
ATOM   2482  N   THR A 165     -35.700 -34.172 -43.844  1.00  0.00           N  
ATOM   2483  CA  THR A 165     -34.728 -35.223 -44.079  1.00  0.00           C  
ATOM   2484  C   THR A 165     -33.578 -34.723 -44.955  1.00  0.00           C  
ATOM   2485  O   THR A 165     -32.409 -34.955 -44.653  1.00  0.00           O  
ATOM   2486  CB  THR A 165     -35.383 -36.449 -44.741  1.00  0.00           C  
ATOM   2487  OG1 THR A 165     -36.409 -36.972 -43.878  1.00  0.00           O  
ATOM   2488  CG2 THR A 165     -34.342 -37.517 -45.000  1.00  0.00           C  
ATOM   2489  H   THR A 165     -36.644 -34.278 -44.213  1.00  0.00           H  
ATOM   2490  HA  THR A 165     -34.316 -35.530 -43.120  1.00  0.00           H  
ATOM   2491  HB  THR A 165     -35.831 -36.155 -45.682  1.00  0.00           H  
ATOM   2492  HG1 THR A 165     -37.114 -36.300 -43.777  1.00  0.00           H  
ATOM   2493 1HG2 THR A 165     -34.816 -38.375 -45.471  1.00  0.00           H  
ATOM   2494 2HG2 THR A 165     -33.572 -37.116 -45.661  1.00  0.00           H  
ATOM   2495 3HG2 THR A 165     -33.890 -37.821 -44.058  1.00  0.00           H  
ATOM   2496  N   ALA A 166     -33.905 -33.987 -46.019  1.00  0.00           N  
ATOM   2497  CA  ALA A 166     -32.918 -33.472 -46.971  1.00  0.00           C  
ATOM   2498  C   ALA A 166     -31.877 -32.589 -46.299  1.00  0.00           C  
ATOM   2499  O   ALA A 166     -30.702 -32.600 -46.671  1.00  0.00           O  
ATOM   2500  CB  ALA A 166     -33.618 -32.669 -48.054  1.00  0.00           C  
ATOM   2501  H   ALA A 166     -34.892 -33.817 -46.202  1.00  0.00           H  
ATOM   2502  HA  ALA A 166     -32.406 -34.324 -47.419  1.00  0.00           H  
ATOM   2503 1HB  ALA A 166     -32.885 -32.311 -48.774  1.00  0.00           H  
ATOM   2504 2HB  ALA A 166     -34.349 -33.301 -48.555  1.00  0.00           H  
ATOM   2505 3HB  ALA A 166     -34.124 -31.822 -47.602  1.00  0.00           H  
ATOM   2506  N   PHE A 167     -32.305 -31.840 -45.290  1.00  0.00           N  
ATOM   2507  CA  PHE A 167     -31.422 -30.941 -44.574  1.00  0.00           C  
ATOM   2508  C   PHE A 167     -31.026 -31.519 -43.211  1.00  0.00           C  
ATOM   2509  O   PHE A 167     -30.453 -30.833 -42.349  1.00  0.00           O  
ATOM   2510  CB  PHE A 167     -32.118 -29.590 -44.460  1.00  0.00           C  
ATOM   2511  CG  PHE A 167     -32.366 -28.987 -45.830  1.00  0.00           C  
ATOM   2512  CD1 PHE A 167     -33.616 -28.978 -46.401  1.00  0.00           C  
ATOM   2513  CD2 PHE A 167     -31.344 -28.460 -46.548  1.00  0.00           C  
ATOM   2514  CE1 PHE A 167     -33.834 -28.457 -47.646  1.00  0.00           C  
ATOM   2515  CE2 PHE A 167     -31.534 -27.929 -47.796  1.00  0.00           C  
ATOM   2516  CZ  PHE A 167     -32.787 -27.923 -48.351  1.00  0.00           C  
ATOM   2517  H   PHE A 167     -33.299 -31.864 -45.047  1.00  0.00           H  
ATOM   2518  HA  PHE A 167     -30.516 -30.815 -45.159  1.00  0.00           H  
ATOM   2519 1HB  PHE A 167     -33.075 -29.721 -43.964  1.00  0.00           H  
ATOM   2520 2HB  PHE A 167     -31.514 -28.899 -43.872  1.00  0.00           H  
ATOM   2521  HD1 PHE A 167     -34.431 -29.383 -45.863  1.00  0.00           H  
ATOM   2522  HD2 PHE A 167     -30.366 -28.458 -46.113  1.00  0.00           H  
ATOM   2523  HE1 PHE A 167     -34.836 -28.468 -48.067  1.00  0.00           H  
ATOM   2524  HE2 PHE A 167     -30.689 -27.509 -48.344  1.00  0.00           H  
ATOM   2525  HZ  PHE A 167     -32.946 -27.497 -49.343  1.00  0.00           H  
ATOM   2526  N   GLY A 168     -31.300 -32.808 -43.029  1.00  0.00           N  
ATOM   2527  CA  GLY A 168     -31.099 -33.536 -41.788  1.00  0.00           C  
ATOM   2528  C   GLY A 168     -29.643 -33.845 -41.496  1.00  0.00           C  
ATOM   2529  O   GLY A 168     -29.202 -34.991 -41.584  1.00  0.00           O  
ATOM   2530  H   GLY A 168     -31.715 -33.340 -43.790  1.00  0.00           H  
ATOM   2531 1HA  GLY A 168     -31.524 -32.961 -40.967  1.00  0.00           H  
ATOM   2532 2HA  GLY A 168     -31.666 -34.467 -41.840  1.00  0.00           H  
ATOM   2533  N   GLY A 169     -28.907 -32.814 -41.112  1.00  0.00           N  
ATOM   2534  CA  GLY A 169     -27.484 -32.939 -40.834  1.00  0.00           C  
ATOM   2535  C   GLY A 169     -26.731 -31.724 -41.330  1.00  0.00           C  
ATOM   2536  O   GLY A 169     -25.513 -31.626 -41.169  1.00  0.00           O  
ATOM   2537  H   GLY A 169     -29.355 -31.899 -41.087  1.00  0.00           H  
ATOM   2538 1HA  GLY A 169     -27.331 -33.057 -39.762  1.00  0.00           H  
ATOM   2539 2HA  GLY A 169     -27.092 -33.833 -41.319  1.00  0.00           H  
ATOM   2540  N   LEU A 170     -27.459 -30.798 -41.931  1.00  0.00           N  
ATOM   2541  CA  LEU A 170     -26.855 -29.563 -42.402  1.00  0.00           C  
ATOM   2542  C   LEU A 170     -27.094 -28.507 -41.325  1.00  0.00           C  
ATOM   2543  O   LEU A 170     -27.892 -28.746 -40.413  1.00  0.00           O  
ATOM   2544  CB  LEU A 170     -27.384 -29.205 -43.779  1.00  0.00           C  
ATOM   2545  CG  LEU A 170     -27.125 -30.310 -44.826  1.00  0.00           C  
ATOM   2546  CD1 LEU A 170     -27.711 -29.932 -46.154  1.00  0.00           C  
ATOM   2547  CD2 LEU A 170     -25.636 -30.523 -44.947  1.00  0.00           C  
ATOM   2548  H   LEU A 170     -28.463 -30.936 -42.047  1.00  0.00           H  
ATOM   2549  HA  LEU A 170     -25.780 -29.710 -42.499  1.00  0.00           H  
ATOM   2550 1HB  LEU A 170     -28.460 -29.023 -43.720  1.00  0.00           H  
ATOM   2551 2HB  LEU A 170     -26.883 -28.307 -44.106  1.00  0.00           H  
ATOM   2552  HG  LEU A 170     -27.604 -31.236 -44.501  1.00  0.00           H  
ATOM   2553 1HD1 LEU A 170     -27.524 -30.729 -46.873  1.00  0.00           H  
ATOM   2554 2HD1 LEU A 170     -28.748 -29.801 -46.054  1.00  0.00           H  
ATOM   2555 3HD1 LEU A 170     -27.258 -29.011 -46.508  1.00  0.00           H  
ATOM   2556 1HD2 LEU A 170     -25.441 -31.311 -45.675  1.00  0.00           H  
ATOM   2557 2HD2 LEU A 170     -25.165 -29.597 -45.275  1.00  0.00           H  
ATOM   2558 3HD2 LEU A 170     -25.225 -30.815 -43.979  1.00  0.00           H  
ATOM   2559  N   GLY A 171     -26.373 -27.384 -41.376  1.00  0.00           N  
ATOM   2560  CA  GLY A 171     -26.468 -26.399 -40.298  1.00  0.00           C  
ATOM   2561  C   GLY A 171     -27.718 -25.506 -40.289  1.00  0.00           C  
ATOM   2562  O   GLY A 171     -28.532 -25.552 -41.224  1.00  0.00           O  
ATOM   2563  H   GLY A 171     -25.739 -27.231 -42.148  1.00  0.00           H  
ATOM   2564 1HA  GLY A 171     -26.424 -26.959 -39.365  1.00  0.00           H  
ATOM   2565 2HA  GLY A 171     -25.573 -25.779 -40.333  1.00  0.00           H  
ATOM   2566  N   PRO A 172     -27.807 -24.615 -39.272  1.00  0.00           N  
ATOM   2567  CA  PRO A 172     -28.911 -23.734 -38.912  1.00  0.00           C  
ATOM   2568  C   PRO A 172     -29.540 -22.933 -40.029  1.00  0.00           C  
ATOM   2569  O   PRO A 172     -30.750 -22.740 -40.027  1.00  0.00           O  
ATOM   2570  CB  PRO A 172     -28.248 -22.785 -37.907  1.00  0.00           C  
ATOM   2571  CG  PRO A 172     -27.183 -23.606 -37.263  1.00  0.00           C  
ATOM   2572  CD  PRO A 172     -26.624 -24.442 -38.375  1.00  0.00           C  
ATOM   2573  HA  PRO A 172     -29.674 -24.327 -38.391  1.00  0.00           H  
ATOM   2574 1HB  PRO A 172     -27.848 -21.899 -38.427  1.00  0.00           H  
ATOM   2575 2HB  PRO A 172     -28.998 -22.423 -37.192  1.00  0.00           H  
ATOM   2576 1HG  PRO A 172     -26.429 -22.952 -36.797  1.00  0.00           H  
ATOM   2577 2HG  PRO A 172     -27.621 -24.212 -36.453  1.00  0.00           H  
ATOM   2578 1HD  PRO A 172     -25.815 -23.905 -38.894  1.00  0.00           H  
ATOM   2579 2HD  PRO A 172     -26.289 -25.379 -37.928  1.00  0.00           H  
ATOM   2580  N   SER A 173     -28.767 -22.507 -41.018  1.00  0.00           N  
ATOM   2581  CA  SER A 173     -29.369 -21.720 -42.086  1.00  0.00           C  
ATOM   2582  C   SER A 173     -30.415 -22.523 -42.838  1.00  0.00           C  
ATOM   2583  O   SER A 173     -31.468 -22.010 -43.224  1.00  0.00           O  
ATOM   2584  CB  SER A 173     -28.308 -21.255 -43.059  1.00  0.00           C  
ATOM   2585  OG  SER A 173     -27.425 -20.349 -42.449  1.00  0.00           O  
ATOM   2586  H   SER A 173     -27.776 -22.696 -41.028  1.00  0.00           H  
ATOM   2587  HA  SER A 173     -29.855 -20.851 -41.643  1.00  0.00           H  
ATOM   2588 1HB  SER A 173     -27.753 -22.118 -43.427  1.00  0.00           H  
ATOM   2589 2HB  SER A 173     -28.787 -20.786 -43.918  1.00  0.00           H  
ATOM   2590  HG  SER A 173     -26.803 -20.084 -43.134  1.00  0.00           H  
ATOM   2591  N   LEU A 174     -30.123 -23.795 -43.048  1.00  0.00           N  
ATOM   2592  CA  LEU A 174     -31.005 -24.607 -43.847  1.00  0.00           C  
ATOM   2593  C   LEU A 174     -32.090 -25.172 -42.965  1.00  0.00           C  
ATOM   2594  O   LEU A 174     -33.224 -25.379 -43.407  1.00  0.00           O  
ATOM   2595  CB  LEU A 174     -30.193 -25.672 -44.551  1.00  0.00           C  
ATOM   2596  CG  LEU A 174     -29.134 -25.092 -45.522  1.00  0.00           C  
ATOM   2597  CD1 LEU A 174     -28.308 -26.192 -46.135  1.00  0.00           C  
ATOM   2598  CD2 LEU A 174     -29.839 -24.284 -46.568  1.00  0.00           C  
ATOM   2599  H   LEU A 174     -29.294 -24.210 -42.628  1.00  0.00           H  
ATOM   2600  HA  LEU A 174     -31.471 -23.979 -44.606  1.00  0.00           H  
ATOM   2601 1HB  LEU A 174     -29.688 -26.289 -43.807  1.00  0.00           H  
ATOM   2602 2HB  LEU A 174     -30.866 -26.280 -45.105  1.00  0.00           H  
ATOM   2603  HG  LEU A 174     -28.452 -24.450 -44.967  1.00  0.00           H  
ATOM   2604 1HD1 LEU A 174     -27.562 -25.760 -46.800  1.00  0.00           H  
ATOM   2605 2HD1 LEU A 174     -27.814 -26.731 -45.351  1.00  0.00           H  
ATOM   2606 3HD1 LEU A 174     -28.934 -26.856 -46.695  1.00  0.00           H  
ATOM   2607 1HD2 LEU A 174     -29.110 -23.848 -47.249  1.00  0.00           H  
ATOM   2608 2HD2 LEU A 174     -30.525 -24.922 -47.125  1.00  0.00           H  
ATOM   2609 3HD2 LEU A 174     -30.392 -23.493 -46.077  1.00  0.00           H  
ATOM   2610  N   GLN A 175     -31.761 -25.365 -41.687  1.00  0.00           N  
ATOM   2611  CA  GLN A 175     -32.749 -25.868 -40.747  1.00  0.00           C  
ATOM   2612  C   GLN A 175     -33.861 -24.825 -40.640  1.00  0.00           C  
ATOM   2613  O   GLN A 175     -35.047 -25.156 -40.648  1.00  0.00           O  
ATOM   2614  CB  GLN A 175     -32.109 -26.069 -39.379  1.00  0.00           C  
ATOM   2615  CG  GLN A 175     -31.081 -27.182 -39.330  1.00  0.00           C  
ATOM   2616  CD  GLN A 175     -30.333 -27.222 -38.008  1.00  0.00           C  
ATOM   2617  OE1 GLN A 175     -30.830 -26.745 -36.979  1.00  0.00           O  
ATOM   2618  NE2 GLN A 175     -29.129 -27.778 -38.027  1.00  0.00           N  
ATOM   2619  H   GLN A 175     -30.795 -25.200 -41.392  1.00  0.00           H  
ATOM   2620  HA  GLN A 175     -33.167 -26.804 -41.118  1.00  0.00           H  
ATOM   2621 1HB  GLN A 175     -31.646 -25.148 -39.068  1.00  0.00           H  
ATOM   2622 2HB  GLN A 175     -32.885 -26.299 -38.650  1.00  0.00           H  
ATOM   2623 1HG  GLN A 175     -31.584 -28.136 -39.469  1.00  0.00           H  
ATOM   2624 2HG  GLN A 175     -30.356 -27.030 -40.132  1.00  0.00           H  
ATOM   2625 1HE2 GLN A 175     -28.588 -27.832 -37.194  1.00  0.00           H  
ATOM   2626 2HE2 GLN A 175     -28.746 -28.155 -38.905  1.00  0.00           H  
ATOM   2627  N   ARG A 176     -33.463 -23.544 -40.610  1.00  0.00           N  
ATOM   2628  CA  ARG A 176     -34.403 -22.439 -40.542  1.00  0.00           C  
ATOM   2629  C   ARG A 176     -35.265 -22.371 -41.787  1.00  0.00           C  
ATOM   2630  O   ARG A 176     -36.469 -22.114 -41.693  1.00  0.00           O  
ATOM   2631  CB  ARG A 176     -33.660 -21.131 -40.333  1.00  0.00           C  
ATOM   2632  CG  ARG A 176     -33.079 -20.956 -38.933  1.00  0.00           C  
ATOM   2633  CD  ARG A 176     -32.207 -19.757 -38.835  1.00  0.00           C  
ATOM   2634  NE  ARG A 176     -31.666 -19.587 -37.490  1.00  0.00           N  
ATOM   2635  CZ  ARG A 176     -30.712 -18.695 -37.149  1.00  0.00           C  
ATOM   2636  NH1 ARG A 176     -30.196 -17.900 -38.061  1.00  0.00           N  
ATOM   2637  NH2 ARG A 176     -30.295 -18.618 -35.896  1.00  0.00           N  
ATOM   2638  H   ARG A 176     -32.467 -23.330 -40.593  1.00  0.00           H  
ATOM   2639  HA  ARG A 176     -35.051 -22.598 -39.680  1.00  0.00           H  
ATOM   2640 1HB  ARG A 176     -32.830 -21.074 -41.040  1.00  0.00           H  
ATOM   2641 2HB  ARG A 176     -34.324 -20.292 -40.536  1.00  0.00           H  
ATOM   2642 1HG  ARG A 176     -33.902 -20.825 -38.232  1.00  0.00           H  
ATOM   2643 2HG  ARG A 176     -32.516 -21.836 -38.645  1.00  0.00           H  
ATOM   2644 1HD  ARG A 176     -31.370 -19.873 -39.528  1.00  0.00           H  
ATOM   2645 2HD  ARG A 176     -32.775 -18.866 -39.094  1.00  0.00           H  
ATOM   2646  HE  ARG A 176     -32.038 -20.179 -36.758  1.00  0.00           H  
ATOM   2647 1HH1 ARG A 176     -30.512 -17.959 -39.020  1.00  0.00           H  
ATOM   2648 2HH1 ARG A 176     -29.483 -17.232 -37.804  1.00  0.00           H  
ATOM   2649 1HH2 ARG A 176     -30.691 -19.227 -35.192  1.00  0.00           H  
ATOM   2650 2HH2 ARG A 176     -29.583 -17.949 -35.641  1.00  0.00           H  
ATOM   2651  N   LEU A 177     -34.692 -22.648 -42.963  1.00  0.00           N  
ATOM   2652  CA  LEU A 177     -35.527 -22.651 -44.155  1.00  0.00           C  
ATOM   2653  C   LEU A 177     -36.565 -23.769 -44.082  1.00  0.00           C  
ATOM   2654  O   LEU A 177     -37.725 -23.578 -44.474  1.00  0.00           O  
ATOM   2655  CB  LEU A 177     -34.683 -22.769 -45.422  1.00  0.00           C  
ATOM   2656  CG  LEU A 177     -33.849 -21.538 -45.720  1.00  0.00           C  
ATOM   2657  CD1 LEU A 177     -32.979 -21.789 -46.928  1.00  0.00           C  
ATOM   2658  CD2 LEU A 177     -34.770 -20.364 -45.931  1.00  0.00           C  
ATOM   2659  H   LEU A 177     -33.685 -22.809 -43.031  1.00  0.00           H  
ATOM   2660  HA  LEU A 177     -36.057 -21.702 -44.200  1.00  0.00           H  
ATOM   2661 1HB  LEU A 177     -34.006 -23.617 -45.312  1.00  0.00           H  
ATOM   2662 2HB  LEU A 177     -35.340 -22.954 -46.271  1.00  0.00           H  
ATOM   2663  HG  LEU A 177     -33.196 -21.333 -44.874  1.00  0.00           H  
ATOM   2664 1HD1 LEU A 177     -32.372 -20.908 -47.128  1.00  0.00           H  
ATOM   2665 2HD1 LEU A 177     -32.343 -22.632 -46.734  1.00  0.00           H  
ATOM   2666 3HD1 LEU A 177     -33.607 -22.000 -47.788  1.00  0.00           H  
ATOM   2667 1HD2 LEU A 177     -34.175 -19.492 -46.126  1.00  0.00           H  
ATOM   2668 2HD2 LEU A 177     -35.426 -20.558 -46.778  1.00  0.00           H  
ATOM   2669 3HD2 LEU A 177     -35.370 -20.201 -45.037  1.00  0.00           H  
ATOM   2670  N   VAL A 178     -36.192 -24.928 -43.529  1.00  0.00           N  
ATOM   2671  CA  VAL A 178     -37.184 -25.991 -43.410  1.00  0.00           C  
ATOM   2672  C   VAL A 178     -38.279 -25.582 -42.433  1.00  0.00           C  
ATOM   2673  O   VAL A 178     -39.465 -25.689 -42.751  1.00  0.00           O  
ATOM   2674  CB  VAL A 178     -36.572 -27.315 -42.929  1.00  0.00           C  
ATOM   2675  CG1 VAL A 178     -37.691 -28.311 -42.647  1.00  0.00           C  
ATOM   2676  CG2 VAL A 178     -35.655 -27.866 -43.976  1.00  0.00           C  
ATOM   2677  H   VAL A 178     -35.223 -25.071 -43.229  1.00  0.00           H  
ATOM   2678  HA  VAL A 178     -37.632 -26.157 -44.389  1.00  0.00           H  
ATOM   2679  HB  VAL A 178     -36.023 -27.144 -42.002  1.00  0.00           H  
ATOM   2680 1HG1 VAL A 178     -37.273 -29.233 -42.291  1.00  0.00           H  
ATOM   2681 2HG1 VAL A 178     -38.346 -27.897 -41.883  1.00  0.00           H  
ATOM   2682 3HG1 VAL A 178     -38.262 -28.497 -43.554  1.00  0.00           H  
ATOM   2683 1HG2 VAL A 178     -35.235 -28.804 -43.626  1.00  0.00           H  
ATOM   2684 2HG2 VAL A 178     -36.213 -28.038 -44.889  1.00  0.00           H  
ATOM   2685 3HG2 VAL A 178     -34.850 -27.155 -44.170  1.00  0.00           H  
ATOM   2686  N   ASP A 179     -37.892 -25.065 -41.259  1.00  0.00           N  
ATOM   2687  CA  ASP A 179     -38.881 -24.652 -40.266  1.00  0.00           C  
ATOM   2688  C   ASP A 179     -39.793 -23.552 -40.805  1.00  0.00           C  
ATOM   2689  O   ASP A 179     -41.008 -23.569 -40.574  1.00  0.00           O  
ATOM   2690  CB  ASP A 179     -38.198 -24.132 -38.990  1.00  0.00           C  
ATOM   2691  CG  ASP A 179     -37.536 -25.215 -38.104  1.00  0.00           C  
ATOM   2692  OD1 ASP A 179     -37.787 -26.377 -38.300  1.00  0.00           O  
ATOM   2693  OD2 ASP A 179     -36.808 -24.841 -37.206  1.00  0.00           O  
ATOM   2694  H   ASP A 179     -36.896 -24.988 -41.052  1.00  0.00           H  
ATOM   2695  HA  ASP A 179     -39.495 -25.517 -40.011  1.00  0.00           H  
ATOM   2696 1HB  ASP A 179     -37.427 -23.415 -39.276  1.00  0.00           H  
ATOM   2697 2HB  ASP A 179     -38.927 -23.595 -38.388  1.00  0.00           H  
ATOM   2698  N   SER A 180     -39.213 -22.615 -41.563  1.00  0.00           N  
ATOM   2699  CA  SER A 180     -39.965 -21.514 -42.136  1.00  0.00           C  
ATOM   2700  C   SER A 180     -40.965 -22.047 -43.141  1.00  0.00           C  
ATOM   2701  O   SER A 180     -42.128 -21.646 -43.138  1.00  0.00           O  
ATOM   2702  CB  SER A 180     -39.024 -20.548 -42.829  1.00  0.00           C  
ATOM   2703  OG  SER A 180     -38.149 -19.952 -41.909  1.00  0.00           O  
ATOM   2704  H   SER A 180     -38.209 -22.645 -41.715  1.00  0.00           H  
ATOM   2705  HA  SER A 180     -40.501 -20.998 -41.340  1.00  0.00           H  
ATOM   2706 1HB  SER A 180     -38.450 -21.082 -43.586  1.00  0.00           H  
ATOM   2707 2HB  SER A 180     -39.605 -19.781 -43.338  1.00  0.00           H  
ATOM   2708  HG  SER A 180     -37.563 -20.683 -41.605  1.00  0.00           H  
ATOM   2709  N   THR A 181     -40.530 -23.002 -43.961  1.00  0.00           N  
ATOM   2710  CA  THR A 181     -41.382 -23.595 -44.971  1.00  0.00           C  
ATOM   2711  C   THR A 181     -42.552 -24.297 -44.316  1.00  0.00           C  
ATOM   2712  O   THR A 181     -43.691 -24.176 -44.774  1.00  0.00           O  
ATOM   2713  CB  THR A 181     -40.607 -24.596 -45.836  1.00  0.00           C  
ATOM   2714  OG1 THR A 181     -39.529 -23.921 -46.502  1.00  0.00           O  
ATOM   2715  CG2 THR A 181     -41.541 -25.203 -46.861  1.00  0.00           C  
ATOM   2716  H   THR A 181     -39.555 -23.301 -43.918  1.00  0.00           H  
ATOM   2717  HA  THR A 181     -41.768 -22.806 -45.613  1.00  0.00           H  
ATOM   2718  HB  THR A 181     -40.197 -25.385 -45.205  1.00  0.00           H  
ATOM   2719  HG1 THR A 181     -38.864 -23.646 -45.827  1.00  0.00           H  
ATOM   2720 1HG2 THR A 181     -40.997 -25.917 -47.475  1.00  0.00           H  
ATOM   2721 2HG2 THR A 181     -42.350 -25.707 -46.347  1.00  0.00           H  
ATOM   2722 3HG2 THR A 181     -41.948 -24.415 -47.492  1.00  0.00           H  
ATOM   2723  N   GLN A 182     -42.277 -25.030 -43.235  1.00  0.00           N  
ATOM   2724  CA  GLN A 182     -43.323 -25.743 -42.524  1.00  0.00           C  
ATOM   2725  C   GLN A 182     -44.326 -24.765 -41.936  1.00  0.00           C  
ATOM   2726  O   GLN A 182     -45.537 -24.984 -42.027  1.00  0.00           O  
ATOM   2727  CB  GLN A 182     -42.699 -26.587 -41.409  1.00  0.00           C  
ATOM   2728  CG  GLN A 182     -41.882 -27.754 -41.908  1.00  0.00           C  
ATOM   2729  CD  GLN A 182     -41.136 -28.472 -40.837  1.00  0.00           C  
ATOM   2730  OE1 GLN A 182     -41.005 -27.984 -39.713  1.00  0.00           O  
ATOM   2731  NE2 GLN A 182     -40.626 -29.657 -41.167  1.00  0.00           N  
ATOM   2732  H   GLN A 182     -41.307 -25.105 -42.919  1.00  0.00           H  
ATOM   2733  HA  GLN A 182     -43.853 -26.381 -43.219  1.00  0.00           H  
ATOM   2734 1HB  GLN A 182     -42.051 -25.961 -40.802  1.00  0.00           H  
ATOM   2735 2HB  GLN A 182     -43.485 -26.975 -40.766  1.00  0.00           H  
ATOM   2736 1HG  GLN A 182     -42.566 -28.445 -42.314  1.00  0.00           H  
ATOM   2737 2HG  GLN A 182     -41.187 -27.426 -42.671  1.00  0.00           H  
ATOM   2738 1HE2 GLN A 182     -40.119 -30.182 -40.486  1.00  0.00           H  
ATOM   2739 2HE2 GLN A 182     -40.746 -30.024 -42.100  1.00  0.00           H  
ATOM   2740  N   ALA A 183     -43.834 -23.651 -41.379  1.00  0.00           N  
ATOM   2741  CA  ALA A 183     -44.719 -22.639 -40.821  1.00  0.00           C  
ATOM   2742  C   ALA A 183     -45.617 -22.052 -41.903  1.00  0.00           C  
ATOM   2743  O   ALA A 183     -46.826 -21.895 -41.701  1.00  0.00           O  
ATOM   2744  CB  ALA A 183     -43.901 -21.538 -40.170  1.00  0.00           C  
ATOM   2745  H   ALA A 183     -42.824 -23.522 -41.309  1.00  0.00           H  
ATOM   2746  HA  ALA A 183     -45.348 -23.113 -40.070  1.00  0.00           H  
ATOM   2747 1HB  ALA A 183     -44.568 -20.796 -39.738  1.00  0.00           H  
ATOM   2748 2HB  ALA A 183     -43.273 -21.968 -39.390  1.00  0.00           H  
ATOM   2749 3HB  ALA A 183     -43.270 -21.066 -40.920  1.00  0.00           H  
ATOM   2750  N   ILE A 184     -45.038 -21.806 -43.083  1.00  0.00           N  
ATOM   2751  CA  ILE A 184     -45.787 -21.259 -44.202  1.00  0.00           C  
ATOM   2752  C   ILE A 184     -46.834 -22.231 -44.674  1.00  0.00           C  
ATOM   2753  O   ILE A 184     -47.989 -21.852 -44.857  1.00  0.00           O  
ATOM   2754  CB  ILE A 184     -44.861 -20.917 -45.378  1.00  0.00           C  
ATOM   2755  CG1 ILE A 184     -43.959 -19.742 -44.996  1.00  0.00           C  
ATOM   2756  CG2 ILE A 184     -45.699 -20.619 -46.631  1.00  0.00           C  
ATOM   2757  CD1 ILE A 184     -42.808 -19.534 -45.945  1.00  0.00           C  
ATOM   2758  H   ILE A 184     -44.035 -21.960 -43.185  1.00  0.00           H  
ATOM   2759  HA  ILE A 184     -46.283 -20.349 -43.872  1.00  0.00           H  
ATOM   2760  HB  ILE A 184     -44.212 -21.767 -45.578  1.00  0.00           H  
ATOM   2761 1HG1 ILE A 184     -44.557 -18.835 -44.978  1.00  0.00           H  
ATOM   2762 2HG1 ILE A 184     -43.570 -19.909 -44.000  1.00  0.00           H  
ATOM   2763 1HG2 ILE A 184     -45.037 -20.391 -47.464  1.00  0.00           H  
ATOM   2764 2HG2 ILE A 184     -46.308 -21.488 -46.881  1.00  0.00           H  
ATOM   2765 3HG2 ILE A 184     -46.350 -19.765 -46.442  1.00  0.00           H  
ATOM   2766 1HD1 ILE A 184     -42.215 -18.686 -45.614  1.00  0.00           H  
ATOM   2767 2HD1 ILE A 184     -42.188 -20.429 -45.956  1.00  0.00           H  
ATOM   2768 3HD1 ILE A 184     -43.190 -19.341 -46.945  1.00  0.00           H  
ATOM   2769  N   ALA A 185     -46.444 -23.491 -44.853  1.00  0.00           N  
ATOM   2770  CA  ALA A 185     -47.372 -24.516 -45.286  1.00  0.00           C  
ATOM   2771  C   ALA A 185     -48.503 -24.656 -44.272  1.00  0.00           C  
ATOM   2772  O   ALA A 185     -49.665 -24.819 -44.644  1.00  0.00           O  
ATOM   2773  CB  ALA A 185     -46.642 -25.822 -45.466  1.00  0.00           C  
ATOM   2774  H   ALA A 185     -45.470 -23.739 -44.690  1.00  0.00           H  
ATOM   2775  HA  ALA A 185     -47.798 -24.211 -46.238  1.00  0.00           H  
ATOM   2776 1HB  ALA A 185     -47.329 -26.585 -45.804  1.00  0.00           H  
ATOM   2777 2HB  ALA A 185     -45.845 -25.694 -46.199  1.00  0.00           H  
ATOM   2778 3HB  ALA A 185     -46.213 -26.100 -44.509  1.00  0.00           H  
ATOM   2779  N   GLY A 186     -48.181 -24.536 -42.983  1.00  0.00           N  
ATOM   2780  CA  GLY A 186     -49.184 -24.606 -41.935  1.00  0.00           C  
ATOM   2781  C   GLY A 186     -50.236 -23.520 -42.124  1.00  0.00           C  
ATOM   2782  O   GLY A 186     -51.437 -23.809 -42.236  1.00  0.00           O  
ATOM   2783  H   GLY A 186     -47.205 -24.421 -42.711  1.00  0.00           H  
ATOM   2784 1HA  GLY A 186     -49.657 -25.583 -41.941  1.00  0.00           H  
ATOM   2785 2HA  GLY A 186     -48.693 -24.480 -40.969  1.00  0.00           H  
ATOM   2786  N   ASP A 187     -49.778 -22.263 -42.172  1.00  0.00           N  
ATOM   2787  CA  ASP A 187     -50.679 -21.130 -42.343  1.00  0.00           C  
ATOM   2788  C   ASP A 187     -51.435 -21.207 -43.665  1.00  0.00           C  
ATOM   2789  O   ASP A 187     -52.633 -20.915 -43.716  1.00  0.00           O  
ATOM   2790  CB  ASP A 187     -49.898 -19.817 -42.276  1.00  0.00           C  
ATOM   2791  CG  ASP A 187     -49.415 -19.458 -40.861  1.00  0.00           C  
ATOM   2792  OD1 ASP A 187     -49.871 -20.064 -39.915  1.00  0.00           O  
ATOM   2793  OD2 ASP A 187     -48.609 -18.561 -40.744  1.00  0.00           O  
ATOM   2794  H   ASP A 187     -48.771 -22.102 -42.083  1.00  0.00           H  
ATOM   2795  HA  ASP A 187     -51.405 -21.145 -41.532  1.00  0.00           H  
ATOM   2796 1HB  ASP A 187     -49.022 -19.897 -42.929  1.00  0.00           H  
ATOM   2797 2HB  ASP A 187     -50.515 -19.006 -42.654  1.00  0.00           H  
ATOM   2798  N   PHE A 188     -50.751 -21.658 -44.713  1.00  0.00           N  
ATOM   2799  CA  PHE A 188     -51.335 -21.805 -46.029  1.00  0.00           C  
ATOM   2800  C   PHE A 188     -52.541 -22.719 -45.985  1.00  0.00           C  
ATOM   2801  O   PHE A 188     -53.600 -22.375 -46.507  1.00  0.00           O  
ATOM   2802  CB  PHE A 188     -50.316 -22.388 -46.996  1.00  0.00           C  
ATOM   2803  CG  PHE A 188     -50.858 -22.676 -48.294  1.00  0.00           C  
ATOM   2804  CD1 PHE A 188     -50.975 -21.697 -49.229  1.00  0.00           C  
ATOM   2805  CD2 PHE A 188     -51.291 -23.951 -48.589  1.00  0.00           C  
ATOM   2806  CE1 PHE A 188     -51.506 -21.982 -50.435  1.00  0.00           C  
ATOM   2807  CE2 PHE A 188     -51.827 -24.227 -49.795  1.00  0.00           C  
ATOM   2808  CZ  PHE A 188     -51.934 -23.231 -50.719  1.00  0.00           C  
ATOM   2809  H   PHE A 188     -49.768 -21.886 -44.602  1.00  0.00           H  
ATOM   2810  HA  PHE A 188     -51.651 -20.824 -46.381  1.00  0.00           H  
ATOM   2811 1HB  PHE A 188     -49.481 -21.697 -47.114  1.00  0.00           H  
ATOM   2812 2HB  PHE A 188     -49.923 -23.299 -46.595  1.00  0.00           H  
ATOM   2813  HD1 PHE A 188     -50.632 -20.681 -48.999  1.00  0.00           H  
ATOM   2814  HD2 PHE A 188     -51.197 -24.732 -47.837  1.00  0.00           H  
ATOM   2815  HE1 PHE A 188     -51.594 -21.204 -51.172  1.00  0.00           H  
ATOM   2816  HE2 PHE A 188     -52.167 -25.238 -50.027  1.00  0.00           H  
ATOM   2817  HZ  PHE A 188     -52.349 -23.432 -51.670  1.00  0.00           H  
ATOM   2818  N   ARG A 189     -52.372 -23.901 -45.382  1.00  0.00           N  
ATOM   2819  CA  ARG A 189     -53.453 -24.867 -45.297  1.00  0.00           C  
ATOM   2820  C   ARG A 189     -54.604 -24.298 -44.470  1.00  0.00           C  
ATOM   2821  O   ARG A 189     -55.772 -24.424 -44.843  1.00  0.00           O  
ATOM   2822  CB  ARG A 189     -52.966 -26.161 -44.646  1.00  0.00           C  
ATOM   2823  CG  ARG A 189     -51.986 -27.035 -45.481  1.00  0.00           C  
ATOM   2824  CD  ARG A 189     -51.809 -28.405 -44.883  1.00  0.00           C  
ATOM   2825  NE  ARG A 189     -51.255 -28.372 -43.514  1.00  0.00           N  
ATOM   2826  CZ  ARG A 189     -49.942 -28.379 -43.176  1.00  0.00           C  
ATOM   2827  NH1 ARG A 189     -49.015 -28.416 -44.084  1.00  0.00           N  
ATOM   2828  NH2 ARG A 189     -49.598 -28.357 -41.898  1.00  0.00           N  
ATOM   2829  H   ARG A 189     -51.462 -24.134 -44.979  1.00  0.00           H  
ATOM   2830  HA  ARG A 189     -53.807 -25.083 -46.303  1.00  0.00           H  
ATOM   2831 1HB  ARG A 189     -52.448 -25.907 -43.719  1.00  0.00           H  
ATOM   2832 2HB  ARG A 189     -53.823 -26.777 -44.382  1.00  0.00           H  
ATOM   2833 1HG  ARG A 189     -52.382 -27.155 -46.486  1.00  0.00           H  
ATOM   2834 2HG  ARG A 189     -51.018 -26.567 -45.540  1.00  0.00           H  
ATOM   2835 1HD  ARG A 189     -52.767 -28.901 -44.834  1.00  0.00           H  
ATOM   2836 2HD  ARG A 189     -51.132 -28.988 -45.513  1.00  0.00           H  
ATOM   2837  HE  ARG A 189     -51.922 -28.341 -42.756  1.00  0.00           H  
ATOM   2838 1HH1 ARG A 189     -49.268 -28.439 -45.060  1.00  0.00           H  
ATOM   2839 2HH1 ARG A 189     -48.044 -28.430 -43.804  1.00  0.00           H  
ATOM   2840 1HH2 ARG A 189     -50.314 -28.331 -41.184  1.00  0.00           H  
ATOM   2841 2HH2 ARG A 189     -48.623 -28.364 -41.634  1.00  0.00           H  
ATOM   2842  N   ALA A 190     -54.276 -23.601 -43.372  1.00  0.00           N  
ATOM   2843  CA  ALA A 190     -55.298 -23.009 -42.506  1.00  0.00           C  
ATOM   2844  C   ALA A 190     -56.154 -22.013 -43.275  1.00  0.00           C  
ATOM   2845  O   ALA A 190     -57.366 -21.911 -43.062  1.00  0.00           O  
ATOM   2846  CB  ALA A 190     -54.643 -22.309 -41.327  1.00  0.00           C  
ATOM   2847  H   ALA A 190     -53.292 -23.515 -43.106  1.00  0.00           H  
ATOM   2848  HA  ALA A 190     -55.943 -23.808 -42.146  1.00  0.00           H  
ATOM   2849 1HB  ALA A 190     -55.411 -21.891 -40.681  1.00  0.00           H  
ATOM   2850 2HB  ALA A 190     -54.042 -23.026 -40.770  1.00  0.00           H  
ATOM   2851 3HB  ALA A 190     -54.005 -21.510 -41.689  1.00  0.00           H  
ATOM   2852  N   ASN A 191     -55.513 -21.303 -44.196  1.00  0.00           N  
ATOM   2853  CA  ASN A 191     -56.139 -20.303 -45.032  1.00  0.00           C  
ATOM   2854  C   ASN A 191     -56.396 -20.788 -46.452  1.00  0.00           C  
ATOM   2855  O   ASN A 191     -56.560 -19.966 -47.354  1.00  0.00           O  
ATOM   2856  CB  ASN A 191     -55.293 -19.045 -45.063  1.00  0.00           C  
ATOM   2857  CG  ASN A 191     -55.275 -18.317 -43.749  1.00  0.00           C  
ATOM   2858  OD1 ASN A 191     -56.305 -18.198 -43.072  1.00  0.00           O  
ATOM   2859  ND2 ASN A 191     -54.126 -17.814 -43.376  1.00  0.00           N  
ATOM   2860  H   ASN A 191     -54.504 -21.433 -44.292  1.00  0.00           H  
ATOM   2861  HA  ASN A 191     -57.107 -20.055 -44.599  1.00  0.00           H  
ATOM   2862 1HB  ASN A 191     -54.267 -19.321 -45.320  1.00  0.00           H  
ATOM   2863 2HB  ASN A 191     -55.647 -18.373 -45.832  1.00  0.00           H  
ATOM   2864 1HD2 ASN A 191     -54.054 -17.312 -42.513  1.00  0.00           H  
ATOM   2865 2HD2 ASN A 191     -53.319 -17.934 -43.955  1.00  0.00           H  
ATOM   2866  N   ILE A 192     -56.457 -22.102 -46.680  1.00  0.00           N  
ATOM   2867  CA  ILE A 192     -56.656 -22.557 -48.049  1.00  0.00           C  
ATOM   2868  C   ILE A 192     -57.935 -22.025 -48.686  1.00  0.00           C  
ATOM   2869  O   ILE A 192     -57.961 -21.772 -49.888  1.00  0.00           O  
ATOM   2870  CB  ILE A 192     -56.635 -24.097 -48.148  1.00  0.00           C  
ATOM   2871  CG1 ILE A 192     -56.582 -24.477 -49.619  1.00  0.00           C  
ATOM   2872  CG2 ILE A 192     -57.842 -24.742 -47.467  1.00  0.00           C  
ATOM   2873  CD1 ILE A 192     -55.325 -24.057 -50.309  1.00  0.00           C  
ATOM   2874  H   ILE A 192     -56.318 -22.778 -45.929  1.00  0.00           H  
ATOM   2875  HA  ILE A 192     -55.811 -22.199 -48.632  1.00  0.00           H  
ATOM   2876  HB  ILE A 192     -55.723 -24.458 -47.677  1.00  0.00           H  
ATOM   2877 1HG1 ILE A 192     -56.691 -25.554 -49.718  1.00  0.00           H  
ATOM   2878 2HG1 ILE A 192     -57.419 -23.996 -50.113  1.00  0.00           H  
ATOM   2879 1HG2 ILE A 192     -57.767 -25.822 -47.555  1.00  0.00           H  
ATOM   2880 2HG2 ILE A 192     -57.850 -24.463 -46.417  1.00  0.00           H  
ATOM   2881 3HG2 ILE A 192     -58.769 -24.416 -47.937  1.00  0.00           H  
ATOM   2882 1HD1 ILE A 192     -55.365 -24.348 -51.359  1.00  0.00           H  
ATOM   2883 2HD1 ILE A 192     -55.201 -22.988 -50.238  1.00  0.00           H  
ATOM   2884 3HD1 ILE A 192     -54.506 -24.551 -49.826  1.00  0.00           H  
ATOM   2885  N   ASP A 193     -58.986 -21.808 -47.897  1.00  0.00           N  
ATOM   2886  CA  ASP A 193     -60.220 -21.268 -48.447  1.00  0.00           C  
ATOM   2887  C   ASP A 193     -59.981 -19.941 -49.204  1.00  0.00           C  
ATOM   2888  O   ASP A 193     -60.149 -19.927 -50.426  1.00  0.00           O  
ATOM   2889  CB  ASP A 193     -61.320 -21.192 -47.382  1.00  0.00           C  
ATOM   2890  CG  ASP A 193     -61.864 -22.571 -47.027  1.00  0.00           C  
ATOM   2891  OD1 ASP A 193     -61.605 -23.504 -47.755  1.00  0.00           O  
ATOM   2892  OD2 ASP A 193     -62.525 -22.680 -46.024  1.00  0.00           O  
ATOM   2893  H   ASP A 193     -58.911 -22.033 -46.913  1.00  0.00           H  
ATOM   2894  HA  ASP A 193     -60.585 -21.983 -49.186  1.00  0.00           H  
ATOM   2895 1HB  ASP A 193     -60.943 -20.787 -46.465  1.00  0.00           H  
ATOM   2896 2HB  ASP A 193     -62.138 -20.553 -47.727  1.00  0.00           H  
ATOM   2897  N   PRO A 194     -59.572 -18.814 -48.559  1.00  0.00           N  
ATOM   2898  CA  PRO A 194     -59.304 -17.566 -49.247  1.00  0.00           C  
ATOM   2899  C   PRO A 194     -58.188 -17.698 -50.285  1.00  0.00           C  
ATOM   2900  O   PRO A 194     -58.209 -16.992 -51.296  1.00  0.00           O  
ATOM   2901  CB  PRO A 194     -58.930 -16.611 -48.097  1.00  0.00           C  
ATOM   2902  CG  PRO A 194     -58.540 -17.501 -46.960  1.00  0.00           C  
ATOM   2903  CD  PRO A 194     -59.436 -18.718 -47.102  1.00  0.00           C  
ATOM   2904  HA  PRO A 194     -60.235 -17.231 -49.724  1.00  0.00           H  
ATOM   2905 1HB  PRO A 194     -58.112 -15.947 -48.418  1.00  0.00           H  
ATOM   2906 2HB  PRO A 194     -59.788 -15.969 -47.855  1.00  0.00           H  
ATOM   2907 1HG  PRO A 194     -57.487 -17.740 -47.056  1.00  0.00           H  
ATOM   2908 2HG  PRO A 194     -58.657 -16.983 -46.000  1.00  0.00           H  
ATOM   2909 1HD  PRO A 194     -58.950 -19.569 -46.659  1.00  0.00           H  
ATOM   2910 2HD  PRO A 194     -60.417 -18.518 -46.649  1.00  0.00           H  
ATOM   2911  N   VAL A 195     -57.265 -18.660 -50.130  1.00  0.00           N  
ATOM   2912  CA  VAL A 195     -56.267 -18.816 -51.184  1.00  0.00           C  
ATOM   2913  C   VAL A 195     -56.946 -19.231 -52.467  1.00  0.00           C  
ATOM   2914  O   VAL A 195     -56.719 -18.644 -53.530  1.00  0.00           O  
ATOM   2915  CB  VAL A 195     -55.236 -19.900 -50.838  1.00  0.00           C  
ATOM   2916  CG1 VAL A 195     -54.390 -20.201 -52.052  1.00  0.00           C  
ATOM   2917  CG2 VAL A 195     -54.333 -19.441 -49.697  1.00  0.00           C  
ATOM   2918  H   VAL A 195     -57.218 -19.244 -49.292  1.00  0.00           H  
ATOM   2919  HA  VAL A 195     -55.760 -17.863 -51.337  1.00  0.00           H  
ATOM   2920  HB  VAL A 195     -55.762 -20.793 -50.556  1.00  0.00           H  
ATOM   2921 1HG1 VAL A 195     -53.697 -20.977 -51.820  1.00  0.00           H  
ATOM   2922 2HG1 VAL A 195     -55.035 -20.534 -52.858  1.00  0.00           H  
ATOM   2923 3HG1 VAL A 195     -53.853 -19.309 -52.361  1.00  0.00           H  
ATOM   2924 1HG2 VAL A 195     -53.625 -20.227 -49.456  1.00  0.00           H  
ATOM   2925 2HG2 VAL A 195     -53.794 -18.545 -49.994  1.00  0.00           H  
ATOM   2926 3HG2 VAL A 195     -54.922 -19.219 -48.834  1.00  0.00           H  
ATOM   2927  N   ASN A 196     -57.806 -20.239 -52.364  1.00  0.00           N  
ATOM   2928  CA  ASN A 196     -58.511 -20.723 -53.524  1.00  0.00           C  
ATOM   2929  C   ASN A 196     -59.471 -19.680 -54.074  1.00  0.00           C  
ATOM   2930  O   ASN A 196     -59.602 -19.552 -55.289  1.00  0.00           O  
ATOM   2931  CB  ASN A 196     -59.199 -22.031 -53.209  1.00  0.00           C  
ATOM   2932  CG  ASN A 196     -58.218 -23.183 -53.135  1.00  0.00           C  
ATOM   2933  OD1 ASN A 196     -57.095 -23.112 -53.658  1.00  0.00           O  
ATOM   2934  ND2 ASN A 196     -58.635 -24.256 -52.518  1.00  0.00           N  
ATOM   2935  H   ASN A 196     -57.962 -20.683 -51.456  1.00  0.00           H  
ATOM   2936  HA  ASN A 196     -57.780 -20.923 -54.304  1.00  0.00           H  
ATOM   2937 1HB  ASN A 196     -59.711 -21.945 -52.244  1.00  0.00           H  
ATOM   2938 2HB  ASN A 196     -59.952 -22.243 -53.966  1.00  0.00           H  
ATOM   2939 1HD2 ASN A 196     -58.042 -25.061 -52.455  1.00  0.00           H  
ATOM   2940 2HD2 ASN A 196     -59.550 -24.273 -52.111  1.00  0.00           H  
ATOM   2941  N   ASP A 197     -60.112 -18.885 -53.205  1.00  0.00           N  
ATOM   2942  CA  ASP A 197     -61.021 -17.859 -53.722  1.00  0.00           C  
ATOM   2943  C   ASP A 197     -60.262 -16.858 -54.598  1.00  0.00           C  
ATOM   2944  O   ASP A 197     -60.730 -16.487 -55.681  1.00  0.00           O  
ATOM   2945  CB  ASP A 197     -61.704 -17.094 -52.585  1.00  0.00           C  
ATOM   2946  CG  ASP A 197     -62.779 -17.892 -51.816  1.00  0.00           C  
ATOM   2947  OD1 ASP A 197     -63.210 -18.923 -52.287  1.00  0.00           O  
ATOM   2948  OD2 ASP A 197     -63.157 -17.442 -50.756  1.00  0.00           O  
ATOM   2949  H   ASP A 197     -59.993 -19.029 -52.200  1.00  0.00           H  
ATOM   2950  HA  ASP A 197     -61.781 -18.344 -54.334  1.00  0.00           H  
ATOM   2951 1HB  ASP A 197     -60.946 -16.765 -51.885  1.00  0.00           H  
ATOM   2952 2HB  ASP A 197     -62.169 -16.199 -52.991  1.00  0.00           H  
ATOM   2953  N   ILE A 198     -59.053 -16.487 -54.164  1.00  0.00           N  
ATOM   2954  CA  ILE A 198     -58.223 -15.560 -54.924  1.00  0.00           C  
ATOM   2955  C   ILE A 198     -57.822 -16.178 -56.252  1.00  0.00           C  
ATOM   2956  O   ILE A 198     -57.860 -15.507 -57.286  1.00  0.00           O  
ATOM   2957  CB  ILE A 198     -56.971 -15.143 -54.138  1.00  0.00           C  
ATOM   2958  CG1 ILE A 198     -57.385 -14.275 -52.932  1.00  0.00           C  
ATOM   2959  CG2 ILE A 198     -56.027 -14.376 -55.061  1.00  0.00           C  
ATOM   2960  CD1 ILE A 198     -56.278 -14.062 -51.925  1.00  0.00           C  
ATOM   2961  H   ILE A 198     -58.719 -16.825 -53.259  1.00  0.00           H  
ATOM   2962  HA  ILE A 198     -58.802 -14.665 -55.127  1.00  0.00           H  
ATOM   2963  HB  ILE A 198     -56.471 -16.033 -53.748  1.00  0.00           H  
ATOM   2964 1HG1 ILE A 198     -57.708 -13.303 -53.296  1.00  0.00           H  
ATOM   2965 2HG1 ILE A 198     -58.225 -14.751 -52.427  1.00  0.00           H  
ATOM   2966 1HG2 ILE A 198     -55.138 -14.082 -54.506  1.00  0.00           H  
ATOM   2967 2HG2 ILE A 198     -55.741 -15.015 -55.895  1.00  0.00           H  
ATOM   2968 3HG2 ILE A 198     -56.531 -13.486 -55.441  1.00  0.00           H  
ATOM   2969 1HD1 ILE A 198     -56.645 -13.443 -51.108  1.00  0.00           H  
ATOM   2970 2HD1 ILE A 198     -55.961 -15.032 -51.533  1.00  0.00           H  
ATOM   2971 3HD1 ILE A 198     -55.436 -13.568 -52.405  1.00  0.00           H  
ATOM   2972  N   ILE A 199     -57.437 -17.457 -56.231  1.00  0.00           N  
ATOM   2973  CA  ILE A 199     -57.044 -18.142 -57.453  1.00  0.00           C  
ATOM   2974  C   ILE A 199     -58.213 -18.211 -58.441  1.00  0.00           C  
ATOM   2975  O   ILE A 199     -58.056 -17.875 -59.617  1.00  0.00           O  
ATOM   2976  CB  ILE A 199     -56.537 -19.568 -57.160  1.00  0.00           C  
ATOM   2977  CG1 ILE A 199     -55.207 -19.513 -56.382  1.00  0.00           C  
ATOM   2978  CG2 ILE A 199     -56.369 -20.340 -58.455  1.00  0.00           C  
ATOM   2979  CD1 ILE A 199     -54.774 -20.857 -55.814  1.00  0.00           C  
ATOM   2980  H   ILE A 199     -57.402 -17.953 -55.337  1.00  0.00           H  
ATOM   2981  HA  ILE A 199     -56.235 -17.582 -57.916  1.00  0.00           H  
ATOM   2982  HB  ILE A 199     -57.263 -20.080 -56.531  1.00  0.00           H  
ATOM   2983 1HG1 ILE A 199     -54.431 -19.145 -57.033  1.00  0.00           H  
ATOM   2984 2HG1 ILE A 199     -55.318 -18.814 -55.558  1.00  0.00           H  
ATOM   2985 1HG2 ILE A 199     -56.027 -21.349 -58.230  1.00  0.00           H  
ATOM   2986 2HG2 ILE A 199     -57.328 -20.390 -58.972  1.00  0.00           H  
ATOM   2987 3HG2 ILE A 199     -55.640 -19.840 -59.089  1.00  0.00           H  
ATOM   2988 1HD1 ILE A 199     -53.838 -20.740 -55.272  1.00  0.00           H  
ATOM   2989 2HD1 ILE A 199     -55.540 -21.227 -55.133  1.00  0.00           H  
ATOM   2990 3HD1 ILE A 199     -54.635 -21.571 -56.623  1.00  0.00           H  
ATOM   2991  N   GLU A 200     -59.406 -18.573 -57.962  1.00  0.00           N  
ATOM   2992  CA  GLU A 200     -60.579 -18.668 -58.834  1.00  0.00           C  
ATOM   2993  C   GLU A 200     -60.935 -17.311 -59.445  1.00  0.00           C  
ATOM   2994  O   GLU A 200     -61.341 -17.228 -60.608  1.00  0.00           O  
ATOM   2995  CB  GLU A 200     -61.779 -19.234 -58.064  1.00  0.00           C  
ATOM   2996  CG  GLU A 200     -61.667 -20.729 -57.695  1.00  0.00           C  
ATOM   2997  CD  GLU A 200     -61.705 -21.657 -58.892  1.00  0.00           C  
ATOM   2998  OE1 GLU A 200     -62.627 -21.555 -59.668  1.00  0.00           O  
ATOM   2999  OE2 GLU A 200     -60.817 -22.469 -59.026  1.00  0.00           O  
ATOM   3000  H   GLU A 200     -59.495 -18.821 -56.978  1.00  0.00           H  
ATOM   3001  HA  GLU A 200     -60.343 -19.352 -59.648  1.00  0.00           H  
ATOM   3002 1HB  GLU A 200     -61.900 -18.674 -57.133  1.00  0.00           H  
ATOM   3003 2HB  GLU A 200     -62.687 -19.095 -58.650  1.00  0.00           H  
ATOM   3004 1HG  GLU A 200     -60.725 -20.882 -57.172  1.00  0.00           H  
ATOM   3005 2HG  GLU A 200     -62.473 -20.983 -57.009  1.00  0.00           H  
ATOM   3006  N   ASN A 201     -60.713 -16.236 -58.693  1.00  0.00           N  
ATOM   3007  CA  ASN A 201     -61.003 -14.902 -59.187  1.00  0.00           C  
ATOM   3008  C   ASN A 201     -59.797 -14.261 -59.874  1.00  0.00           C  
ATOM   3009  O   ASN A 201     -59.856 -13.085 -60.258  1.00  0.00           O  
ATOM   3010  CB  ASN A 201     -61.488 -14.011 -58.063  1.00  0.00           C  
ATOM   3011  CG  ASN A 201     -62.867 -14.369 -57.587  1.00  0.00           C  
ATOM   3012  OD1 ASN A 201     -63.746 -14.722 -58.386  1.00  0.00           O  
ATOM   3013  ND2 ASN A 201     -63.080 -14.284 -56.301  1.00  0.00           N  
ATOM   3014  H   ASN A 201     -60.395 -16.349 -57.727  1.00  0.00           H  
ATOM   3015  HA  ASN A 201     -61.796 -14.976 -59.929  1.00  0.00           H  
ATOM   3016 1HB  ASN A 201     -60.793 -14.097 -57.222  1.00  0.00           H  
ATOM   3017 2HB  ASN A 201     -61.481 -12.973 -58.392  1.00  0.00           H  
ATOM   3018 1HD2 ASN A 201     -63.979 -14.509 -55.926  1.00  0.00           H  
ATOM   3019 2HD2 ASN A 201     -62.339 -14.003 -55.692  1.00  0.00           H  
ATOM   3020  N   SER A 202     -58.708 -15.026 -60.074  1.00  0.00           N  
ATOM   3021  CA  SER A 202     -57.523 -14.477 -60.710  1.00  0.00           C  
ATOM   3022  C   SER A 202     -57.807 -14.070 -62.138  1.00  0.00           C  
ATOM   3023  O   SER A 202     -57.136 -13.198 -62.672  1.00  0.00           O  
ATOM   3024  CB  SER A 202     -56.366 -15.463 -60.669  1.00  0.00           C  
ATOM   3025  OG  SER A 202     -56.617 -16.592 -61.463  1.00  0.00           O  
ATOM   3026  H   SER A 202     -58.682 -15.999 -59.773  1.00  0.00           H  
ATOM   3027  HA  SER A 202     -57.217 -13.597 -60.159  1.00  0.00           H  
ATOM   3028 1HB  SER A 202     -55.462 -14.963 -61.019  1.00  0.00           H  
ATOM   3029 2HB  SER A 202     -56.194 -15.770 -59.639  1.00  0.00           H  
ATOM   3030  HG  SER A 202     -57.305 -17.103 -60.985  1.00  0.00           H  
ATOM   3031  N   GLY A 203     -58.838 -14.656 -62.744  1.00  0.00           N  
ATOM   3032  CA  GLY A 203     -59.235 -14.313 -64.098  1.00  0.00           C  
ATOM   3033  C   GLY A 203     -59.506 -12.813 -64.171  1.00  0.00           C  
ATOM   3034  O   GLY A 203     -58.707 -12.082 -64.746  1.00  0.00           O  
ATOM   3035  H   GLY A 203     -59.345 -15.369 -62.237  1.00  0.00           H  
ATOM   3036 1HA  GLY A 203     -58.422 -14.561 -64.782  1.00  0.00           H  
ATOM   3037 2HA  GLY A 203     -60.095 -14.899 -64.406  1.00  0.00           H  
ATOM   3038  N   PRO A 204     -60.633 -12.333 -63.611  1.00  0.00           N  
ATOM   3039  CA  PRO A 204     -61.002 -10.931 -63.479  1.00  0.00           C  
ATOM   3040  C   PRO A 204     -59.903 -10.032 -62.908  1.00  0.00           C  
ATOM   3041  O   PRO A 204     -59.767  -8.877 -63.341  1.00  0.00           O  
ATOM   3042  CB  PRO A 204     -62.197 -11.018 -62.527  1.00  0.00           C  
ATOM   3043  CG  PRO A 204     -62.822 -12.354 -62.843  1.00  0.00           C  
ATOM   3044  CD  PRO A 204     -61.659 -13.269 -63.106  1.00  0.00           C  
ATOM   3045  HA  PRO A 204     -61.324 -10.562 -64.463  1.00  0.00           H  
ATOM   3046 1HB  PRO A 204     -61.845 -10.952 -61.482  1.00  0.00           H  
ATOM   3047 2HB  PRO A 204     -62.873 -10.168 -62.693  1.00  0.00           H  
ATOM   3048 1HG  PRO A 204     -63.439 -12.694 -61.997  1.00  0.00           H  
ATOM   3049 2HG  PRO A 204     -63.489 -12.262 -63.712  1.00  0.00           H  
ATOM   3050 1HD  PRO A 204     -61.341 -13.750 -62.192  1.00  0.00           H  
ATOM   3051 2HD  PRO A 204     -61.963 -13.982 -63.871  1.00  0.00           H  
ATOM   3052  N   ILE A 205     -59.083 -10.542 -61.976  1.00  0.00           N  
ATOM   3053  CA  ILE A 205     -58.013  -9.700 -61.446  1.00  0.00           C  
ATOM   3054  C   ILE A 205     -56.987  -9.406 -62.533  1.00  0.00           C  
ATOM   3055  O   ILE A 205     -56.651  -8.244 -62.786  1.00  0.00           O  
ATOM   3056  CB  ILE A 205     -57.313 -10.368 -60.251  1.00  0.00           C  
ATOM   3057  CG1 ILE A 205     -58.290 -10.467 -59.052  1.00  0.00           C  
ATOM   3058  CG2 ILE A 205     -56.053  -9.592 -59.887  1.00  0.00           C  
ATOM   3059  CD1 ILE A 205     -57.816 -11.390 -57.919  1.00  0.00           C  
ATOM   3060  H   ILE A 205     -59.215 -11.483 -61.595  1.00  0.00           H  
ATOM   3061  HA  ILE A 205     -58.443  -8.757 -61.113  1.00  0.00           H  
ATOM   3062  HB  ILE A 205     -57.035 -11.372 -60.528  1.00  0.00           H  
ATOM   3063 1HG1 ILE A 205     -58.429  -9.470 -58.641  1.00  0.00           H  
ATOM   3064 2HG1 ILE A 205     -59.251 -10.827 -59.412  1.00  0.00           H  
ATOM   3065 1HG2 ILE A 205     -55.555 -10.083 -59.053  1.00  0.00           H  
ATOM   3066 2HG2 ILE A 205     -55.381  -9.565 -60.745  1.00  0.00           H  
ATOM   3067 3HG2 ILE A 205     -56.319  -8.576 -59.603  1.00  0.00           H  
ATOM   3068 1HD1 ILE A 205     -58.558 -11.393 -57.123  1.00  0.00           H  
ATOM   3069 2HD1 ILE A 205     -57.696 -12.402 -58.290  1.00  0.00           H  
ATOM   3070 3HD1 ILE A 205     -56.868 -11.034 -57.526  1.00  0.00           H  
ATOM   3071  N   ILE A 206     -56.537 -10.456 -63.215  1.00  0.00           N  
ATOM   3072  CA  ILE A 206     -55.566 -10.318 -64.277  1.00  0.00           C  
ATOM   3073  C   ILE A 206     -56.154  -9.538 -65.432  1.00  0.00           C  
ATOM   3074  O   ILE A 206     -55.501  -8.650 -65.976  1.00  0.00           O  
ATOM   3075  CB  ILE A 206     -55.055 -11.685 -64.748  1.00  0.00           C  
ATOM   3076  CG1 ILE A 206     -54.229 -12.335 -63.626  1.00  0.00           C  
ATOM   3077  CG2 ILE A 206     -54.228 -11.519 -66.020  1.00  0.00           C  
ATOM   3078  CD1 ILE A 206     -53.923 -13.797 -63.867  1.00  0.00           C  
ATOM   3079  H   ILE A 206     -56.866 -11.392 -62.982  1.00  0.00           H  
ATOM   3080  HA  ILE A 206     -54.712  -9.763 -63.890  1.00  0.00           H  
ATOM   3081  HB  ILE A 206     -55.911 -12.338 -64.948  1.00  0.00           H  
ATOM   3082 1HG1 ILE A 206     -53.291 -11.792 -63.523  1.00  0.00           H  
ATOM   3083 2HG1 ILE A 206     -54.781 -12.249 -62.689  1.00  0.00           H  
ATOM   3084 1HG2 ILE A 206     -53.876 -12.492 -66.354  1.00  0.00           H  
ATOM   3085 2HG2 ILE A 206     -54.849 -11.071 -66.797  1.00  0.00           H  
ATOM   3086 3HG2 ILE A 206     -53.374 -10.870 -65.817  1.00  0.00           H  
ATOM   3087 1HD1 ILE A 206     -53.341 -14.190 -63.035  1.00  0.00           H  
ATOM   3088 2HD1 ILE A 206     -54.863 -14.352 -63.947  1.00  0.00           H  
ATOM   3089 3HD1 ILE A 206     -53.355 -13.907 -64.789  1.00  0.00           H  
ATOM   3090  N   ASP A 207     -57.392  -9.848 -65.819  1.00  0.00           N  
ATOM   3091  CA  ASP A 207     -58.003  -9.141 -66.933  1.00  0.00           C  
ATOM   3092  C   ASP A 207     -58.047  -7.644 -66.661  1.00  0.00           C  
ATOM   3093  O   ASP A 207     -57.733  -6.849 -67.545  1.00  0.00           O  
ATOM   3094  CB  ASP A 207     -59.427  -9.646 -67.177  1.00  0.00           C  
ATOM   3095  CG  ASP A 207     -59.515 -11.052 -67.801  1.00  0.00           C  
ATOM   3096  OD1 ASP A 207     -58.528 -11.538 -68.313  1.00  0.00           O  
ATOM   3097  OD2 ASP A 207     -60.585 -11.622 -67.757  1.00  0.00           O  
ATOM   3098  H   ASP A 207     -57.902 -10.587 -65.344  1.00  0.00           H  
ATOM   3099  HA  ASP A 207     -57.405  -9.316 -67.828  1.00  0.00           H  
ATOM   3100 1HB  ASP A 207     -59.958  -9.661 -66.229  1.00  0.00           H  
ATOM   3101 2HB  ASP A 207     -59.949  -8.944 -67.826  1.00  0.00           H  
ATOM   3102  N   SER A 208     -58.356  -7.247 -65.422  1.00  0.00           N  
ATOM   3103  CA  SER A 208     -58.391  -5.834 -65.079  1.00  0.00           C  
ATOM   3104  C   SER A 208     -56.998  -5.214 -65.214  1.00  0.00           C  
ATOM   3105  O   SER A 208     -56.839  -4.110 -65.762  1.00  0.00           O  
ATOM   3106  CB  SER A 208     -58.884  -5.669 -63.654  1.00  0.00           C  
ATOM   3107  OG  SER A 208     -60.208  -6.113 -63.524  1.00  0.00           O  
ATOM   3108  H   SER A 208     -58.620  -7.930 -64.708  1.00  0.00           H  
ATOM   3109  HA  SER A 208     -59.072  -5.326 -65.760  1.00  0.00           H  
ATOM   3110 1HB  SER A 208     -58.243  -6.234 -62.979  1.00  0.00           H  
ATOM   3111 2HB  SER A 208     -58.817  -4.622 -63.369  1.00  0.00           H  
ATOM   3112  HG  SER A 208     -60.157  -7.101 -63.555  1.00  0.00           H  
ATOM   3113  N   GLN A 209     -55.974  -5.948 -64.760  1.00  0.00           N  
ATOM   3114  CA  GLN A 209     -54.595  -5.471 -64.830  1.00  0.00           C  
ATOM   3115  C   GLN A 209     -54.155  -5.303 -66.282  1.00  0.00           C  
ATOM   3116  O   GLN A 209     -53.460  -4.344 -66.624  1.00  0.00           O  
ATOM   3117  CB  GLN A 209     -53.672  -6.451 -64.101  1.00  0.00           C  
ATOM   3118  CG  GLN A 209     -53.878  -6.471 -62.590  1.00  0.00           C  
ATOM   3119  CD  GLN A 209     -53.107  -7.582 -61.893  1.00  0.00           C  
ATOM   3120  OE1 GLN A 209     -52.628  -8.531 -62.526  1.00  0.00           O  
ATOM   3121  NE2 GLN A 209     -52.984  -7.470 -60.575  1.00  0.00           N  
ATOM   3122  H   GLN A 209     -56.166  -6.850 -64.314  1.00  0.00           H  
ATOM   3123  HA  GLN A 209     -54.539  -4.500 -64.340  1.00  0.00           H  
ATOM   3124 1HB  GLN A 209     -53.838  -7.454 -64.478  1.00  0.00           H  
ATOM   3125 2HB  GLN A 209     -52.635  -6.194 -64.303  1.00  0.00           H  
ATOM   3126 1HG  GLN A 209     -53.542  -5.521 -62.184  1.00  0.00           H  
ATOM   3127 2HG  GLN A 209     -54.931  -6.599 -62.381  1.00  0.00           H  
ATOM   3128 1HE2 GLN A 209     -52.489  -8.167 -60.057  1.00  0.00           H  
ATOM   3129 2HE2 GLN A 209     -53.388  -6.687 -60.102  1.00  0.00           H  
ATOM   3130  N   VAL A 210     -54.586  -6.223 -67.144  1.00  0.00           N  
ATOM   3131  CA  VAL A 210     -54.266  -6.161 -68.562  1.00  0.00           C  
ATOM   3132  C   VAL A 210     -55.001  -5.021 -69.253  1.00  0.00           C  
ATOM   3133  O   VAL A 210     -54.394  -4.227 -69.973  1.00  0.00           O  
ATOM   3134  CB  VAL A 210     -54.608  -7.493 -69.251  1.00  0.00           C  
ATOM   3135  CG1 VAL A 210     -54.447  -7.363 -70.755  1.00  0.00           C  
ATOM   3136  CG2 VAL A 210     -53.674  -8.583 -68.727  1.00  0.00           C  
ATOM   3137  H   VAL A 210     -55.137  -7.006 -66.789  1.00  0.00           H  
ATOM   3138  HA  VAL A 210     -53.194  -5.992 -68.659  1.00  0.00           H  
ATOM   3139  HB  VAL A 210     -55.647  -7.754 -69.034  1.00  0.00           H  
ATOM   3140 1HG1 VAL A 210     -54.698  -8.311 -71.227  1.00  0.00           H  
ATOM   3141 2HG1 VAL A 210     -55.117  -6.586 -71.125  1.00  0.00           H  
ATOM   3142 3HG1 VAL A 210     -53.417  -7.099 -70.990  1.00  0.00           H  
ATOM   3143 1HG2 VAL A 210     -53.918  -9.530 -69.202  1.00  0.00           H  
ATOM   3144 2HG2 VAL A 210     -52.645  -8.317 -68.953  1.00  0.00           H  
ATOM   3145 3HG2 VAL A 210     -53.788  -8.679 -67.657  1.00  0.00           H  
ATOM   3146  N   ASN A 211     -56.301  -4.895 -68.984  1.00  0.00           N  
ATOM   3147  CA  ASN A 211     -57.139  -3.867 -69.590  1.00  0.00           C  
ATOM   3148  C   ASN A 211     -56.669  -2.463 -69.223  1.00  0.00           C  
ATOM   3149  O   ASN A 211     -56.770  -1.534 -70.025  1.00  0.00           O  
ATOM   3150  CB  ASN A 211     -58.579  -4.057 -69.164  1.00  0.00           C  
ATOM   3151  CG  ASN A 211     -59.227  -5.248 -69.819  1.00  0.00           C  
ATOM   3152  OD1 ASN A 211     -58.779  -5.736 -70.865  1.00  0.00           O  
ATOM   3153  ND2 ASN A 211     -60.284  -5.729 -69.216  1.00  0.00           N  
ATOM   3154  H   ASN A 211     -56.741  -5.567 -68.361  1.00  0.00           H  
ATOM   3155  HA  ASN A 211     -57.073  -3.963 -70.673  1.00  0.00           H  
ATOM   3156 1HB  ASN A 211     -58.616  -4.190 -68.081  1.00  0.00           H  
ATOM   3157 2HB  ASN A 211     -59.151  -3.163 -69.405  1.00  0.00           H  
ATOM   3158 1HD2 ASN A 211     -60.760  -6.518 -69.598  1.00  0.00           H  
ATOM   3159 2HD2 ASN A 211     -60.610  -5.307 -68.372  1.00  0.00           H  
ATOM   3160  N   SER A 212     -56.086  -2.328 -68.034  1.00  0.00           N  
ATOM   3161  CA  SER A 212     -55.590  -1.057 -67.538  1.00  0.00           C  
ATOM   3162  C   SER A 212     -54.223  -0.705 -68.126  1.00  0.00           C  
ATOM   3163  O   SER A 212     -53.746   0.419 -67.946  1.00  0.00           O  
ATOM   3164  CB  SER A 212     -55.454  -1.129 -66.030  1.00  0.00           C  
ATOM   3165  OG  SER A 212     -56.697  -1.353 -65.420  1.00  0.00           O  
ATOM   3166  H   SER A 212     -56.052  -3.131 -67.405  1.00  0.00           H  
ATOM   3167  HA  SER A 212     -56.300  -0.276 -67.808  1.00  0.00           H  
ATOM   3168 1HB  SER A 212     -54.767  -1.937 -65.768  1.00  0.00           H  
ATOM   3169 2HB  SER A 212     -55.024  -0.198 -65.663  1.00  0.00           H  
ATOM   3170  HG  SER A 212     -56.912  -2.299 -65.609  1.00  0.00           H  
ATOM   3171  N   GLY A 213     -53.604  -1.646 -68.841  1.00  0.00           N  
ATOM   3172  CA  GLY A 213     -52.272  -1.479 -69.389  1.00  0.00           C  
ATOM   3173  C   GLY A 213     -52.138  -0.218 -70.218  1.00  0.00           C  
ATOM   3174  O   GLY A 213     -51.248   0.592 -69.972  1.00  0.00           O  
ATOM   3175  H   GLY A 213     -54.060  -2.540 -69.011  1.00  0.00           H  
ATOM   3176 1HA  GLY A 213     -51.547  -1.460 -68.574  1.00  0.00           H  
ATOM   3177 2HA  GLY A 213     -52.035  -2.348 -70.003  1.00  0.00           H  
ATOM   3178  N   ASP A 214     -53.009  -0.039 -71.212  1.00  0.00           N  
ATOM   3179  CA  ASP A 214     -52.912   1.136 -72.072  1.00  0.00           C  
ATOM   3180  C   ASP A 214     -53.095   2.433 -71.277  1.00  0.00           C  
ATOM   3181  O   ASP A 214     -52.454   3.446 -71.562  1.00  0.00           O  
ATOM   3182  CB  ASP A 214     -53.962   1.037 -73.192  1.00  0.00           C  
ATOM   3183  CG  ASP A 214     -53.826   2.091 -74.314  1.00  0.00           C  
ATOM   3184  OD1 ASP A 214     -52.832   2.079 -75.000  1.00  0.00           O  
ATOM   3185  OD2 ASP A 214     -54.741   2.885 -74.491  1.00  0.00           O  
ATOM   3186  H   ASP A 214     -53.734  -0.728 -71.369  1.00  0.00           H  
ATOM   3187  HA  ASP A 214     -51.920   1.150 -72.526  1.00  0.00           H  
ATOM   3188 1HB  ASP A 214     -53.911   0.045 -73.642  1.00  0.00           H  
ATOM   3189 2HB  ASP A 214     -54.954   1.137 -72.751  1.00  0.00           H  
ATOM   3190  N   ALA A 215     -53.957   2.419 -70.257  1.00  0.00           N  
ATOM   3191  CA  ALA A 215     -54.161   3.627 -69.465  1.00  0.00           C  
ATOM   3192  C   ALA A 215     -52.879   3.994 -68.728  1.00  0.00           C  
ATOM   3193  O   ALA A 215     -52.476   5.164 -68.681  1.00  0.00           O  
ATOM   3194  CB  ALA A 215     -55.298   3.425 -68.481  1.00  0.00           C  
ATOM   3195  H   ALA A 215     -54.455   1.569 -70.027  1.00  0.00           H  
ATOM   3196  HA  ALA A 215     -54.411   4.443 -70.144  1.00  0.00           H  
ATOM   3197 1HB  ALA A 215     -55.451   4.338 -67.909  1.00  0.00           H  
ATOM   3198 2HB  ALA A 215     -56.208   3.177 -69.025  1.00  0.00           H  
ATOM   3199 3HB  ALA A 215     -55.051   2.610 -67.801  1.00  0.00           H  
ATOM   3200  N   ILE A 216     -52.219   2.966 -68.196  1.00  0.00           N  
ATOM   3201  CA  ILE A 216     -50.986   3.113 -67.445  1.00  0.00           C  
ATOM   3202  C   ILE A 216     -49.856   3.573 -68.342  1.00  0.00           C  
ATOM   3203  O   ILE A 216     -49.081   4.455 -67.967  1.00  0.00           O  
ATOM   3204  CB  ILE A 216     -50.607   1.797 -66.764  1.00  0.00           C  
ATOM   3205  CG1 ILE A 216     -51.639   1.471 -65.675  1.00  0.00           C  
ATOM   3206  CG2 ILE A 216     -49.200   1.924 -66.178  1.00  0.00           C  
ATOM   3207  CD1 ILE A 216     -51.543   0.061 -65.159  1.00  0.00           C  
ATOM   3208  H   ILE A 216     -52.620   2.032 -68.287  1.00  0.00           H  
ATOM   3209  HA  ILE A 216     -51.140   3.861 -66.673  1.00  0.00           H  
ATOM   3210  HB  ILE A 216     -50.632   0.988 -67.492  1.00  0.00           H  
ATOM   3211 1HG1 ILE A 216     -51.498   2.154 -64.842  1.00  0.00           H  
ATOM   3212 2HG1 ILE A 216     -52.637   1.625 -66.079  1.00  0.00           H  
ATOM   3213 1HG2 ILE A 216     -48.923   0.989 -65.695  1.00  0.00           H  
ATOM   3214 2HG2 ILE A 216     -48.493   2.143 -66.978  1.00  0.00           H  
ATOM   3215 3HG2 ILE A 216     -49.179   2.731 -65.445  1.00  0.00           H  
ATOM   3216 1HD1 ILE A 216     -52.303  -0.101 -64.397  1.00  0.00           H  
ATOM   3217 2HD1 ILE A 216     -51.707  -0.635 -65.987  1.00  0.00           H  
ATOM   3218 3HD1 ILE A 216     -50.557  -0.108 -64.730  1.00  0.00           H  
ATOM   3219  N   GLN A 217     -49.745   2.976 -69.523  1.00  0.00           N  
ATOM   3220  CA  GLN A 217     -48.696   3.357 -70.450  1.00  0.00           C  
ATOM   3221  C   GLN A 217     -48.851   4.810 -70.895  1.00  0.00           C  
ATOM   3222  O   GLN A 217     -47.859   5.538 -70.974  1.00  0.00           O  
ATOM   3223  CB  GLN A 217     -48.692   2.413 -71.650  1.00  0.00           C  
ATOM   3224  CG  GLN A 217     -48.216   1.004 -71.308  1.00  0.00           C  
ATOM   3225  CD  GLN A 217     -48.332   0.032 -72.463  1.00  0.00           C  
ATOM   3226  OE1 GLN A 217     -48.147   0.388 -73.632  1.00  0.00           O  
ATOM   3227  NE2 GLN A 217     -48.640  -1.220 -72.139  1.00  0.00           N  
ATOM   3228  H   GLN A 217     -50.400   2.235 -69.774  1.00  0.00           H  
ATOM   3229  HA  GLN A 217     -47.739   3.261 -69.938  1.00  0.00           H  
ATOM   3230 1HB  GLN A 217     -49.705   2.340 -72.050  1.00  0.00           H  
ATOM   3231 2HB  GLN A 217     -48.055   2.816 -72.433  1.00  0.00           H  
ATOM   3232 1HG  GLN A 217     -47.170   1.057 -71.013  1.00  0.00           H  
ATOM   3233 2HG  GLN A 217     -48.809   0.627 -70.480  1.00  0.00           H  
ATOM   3234 1HE2 GLN A 217     -48.731  -1.915 -72.852  1.00  0.00           H  
ATOM   3235 2HE2 GLN A 217     -48.774  -1.464 -71.179  1.00  0.00           H  
ATOM   3236  N   ARG A 218     -50.091   5.262 -71.134  1.00  0.00           N  
ATOM   3237  CA  ARG A 218     -50.315   6.656 -71.517  1.00  0.00           C  
ATOM   3238  C   ARG A 218     -49.924   7.580 -70.371  1.00  0.00           C  
ATOM   3239  O   ARG A 218     -49.278   8.609 -70.578  1.00  0.00           O  
ATOM   3240  CB  ARG A 218     -51.771   6.868 -71.873  1.00  0.00           C  
ATOM   3241  CG  ARG A 218     -52.199   6.222 -73.173  1.00  0.00           C  
ATOM   3242  CD  ARG A 218     -53.645   6.372 -73.401  1.00  0.00           C  
ATOM   3243  NE  ARG A 218     -54.076   5.603 -74.535  1.00  0.00           N  
ATOM   3244  CZ  ARG A 218     -54.089   5.982 -75.808  1.00  0.00           C  
ATOM   3245  NH1 ARG A 218     -53.714   7.191 -76.186  1.00  0.00           N  
ATOM   3246  NH2 ARG A 218     -54.496   5.085 -76.668  1.00  0.00           N  
ATOM   3247  H   ARG A 218     -50.891   4.625 -71.082  1.00  0.00           H  
ATOM   3248  HA  ARG A 218     -49.698   6.883 -72.385  1.00  0.00           H  
ATOM   3249 1HB  ARG A 218     -52.397   6.452 -71.081  1.00  0.00           H  
ATOM   3250 2HB  ARG A 218     -51.982   7.933 -71.937  1.00  0.00           H  
ATOM   3251 1HG  ARG A 218     -51.679   6.699 -73.998  1.00  0.00           H  
ATOM   3252 2HG  ARG A 218     -51.956   5.166 -73.171  1.00  0.00           H  
ATOM   3253 1HD  ARG A 218     -54.184   6.007 -72.524  1.00  0.00           H  
ATOM   3254 2HD  ARG A 218     -53.891   7.416 -73.578  1.00  0.00           H  
ATOM   3255  HE  ARG A 218     -54.370   4.630 -74.365  1.00  0.00           H  
ATOM   3256 1HH1 ARG A 218     -53.403   7.860 -75.496  1.00  0.00           H  
ATOM   3257 2HH1 ARG A 218     -53.735   7.444 -77.163  1.00  0.00           H  
ATOM   3258 1HH2 ARG A 218     -54.760   4.159 -76.278  1.00  0.00           H  
ATOM   3259 2HH2 ARG A 218     -54.536   5.282 -77.652  1.00  0.00           H  
ATOM   3260  N   TRP A 219     -50.265   7.179 -69.148  1.00  0.00           N  
ATOM   3261  CA  TRP A 219     -49.909   7.928 -67.956  1.00  0.00           C  
ATOM   3262  C   TRP A 219     -48.398   8.036 -67.839  1.00  0.00           C  
ATOM   3263  O   TRP A 219     -47.864   9.131 -67.638  1.00  0.00           O  
ATOM   3264  CB  TRP A 219     -50.552   7.239 -66.753  1.00  0.00           C  
ATOM   3265  CG  TRP A 219     -50.184   7.703 -65.400  1.00  0.00           C  
ATOM   3266  CD1 TRP A 219     -50.687   8.754 -64.695  1.00  0.00           C  
ATOM   3267  CD2 TRP A 219     -49.251   7.037 -64.527  1.00  0.00           C  
ATOM   3268  NE1 TRP A 219     -50.118   8.796 -63.443  1.00  0.00           N  
ATOM   3269  CE2 TRP A 219     -49.243   7.743 -63.322  1.00  0.00           C  
ATOM   3270  CE3 TRP A 219     -48.443   5.898 -64.667  1.00  0.00           C  
ATOM   3271  CZ2 TRP A 219     -48.454   7.354 -62.251  1.00  0.00           C  
ATOM   3272  CZ3 TRP A 219     -47.650   5.511 -63.604  1.00  0.00           C  
ATOM   3273  CH2 TRP A 219     -47.654   6.219 -62.422  1.00  0.00           C  
ATOM   3274  H   TRP A 219     -50.822   6.331 -69.032  1.00  0.00           H  
ATOM   3275  HA  TRP A 219     -50.323   8.932 -68.041  1.00  0.00           H  
ATOM   3276 1HB  TRP A 219     -51.634   7.319 -66.848  1.00  0.00           H  
ATOM   3277 2HB  TRP A 219     -50.328   6.190 -66.796  1.00  0.00           H  
ATOM   3278  HD1 TRP A 219     -51.436   9.452 -65.064  1.00  0.00           H  
ATOM   3279  HE1 TRP A 219     -50.322   9.477 -62.725  1.00  0.00           H  
ATOM   3280  HE3 TRP A 219     -48.443   5.332 -65.603  1.00  0.00           H  
ATOM   3281  HZ2 TRP A 219     -48.446   7.902 -61.306  1.00  0.00           H  
ATOM   3282  HZ3 TRP A 219     -47.022   4.628 -63.726  1.00  0.00           H  
ATOM   3283  HH2 TRP A 219     -47.017   5.885 -61.603  1.00  0.00           H  
ATOM   3284  N   ALA A 220     -47.701   6.912 -67.993  1.00  0.00           N  
ATOM   3285  CA  ALA A 220     -46.253   6.913 -67.923  1.00  0.00           C  
ATOM   3286  C   ALA A 220     -45.660   7.803 -69.013  1.00  0.00           C  
ATOM   3287  O   ALA A 220     -44.703   8.539 -68.774  1.00  0.00           O  
ATOM   3288  CB  ALA A 220     -45.740   5.496 -68.057  1.00  0.00           C  
ATOM   3289  H   ALA A 220     -48.194   6.037 -68.152  1.00  0.00           H  
ATOM   3290  HA  ALA A 220     -45.957   7.312 -66.957  1.00  0.00           H  
ATOM   3291 1HB  ALA A 220     -44.654   5.493 -67.983  1.00  0.00           H  
ATOM   3292 2HB  ALA A 220     -46.166   4.883 -67.261  1.00  0.00           H  
ATOM   3293 3HB  ALA A 220     -46.043   5.097 -69.024  1.00  0.00           H  
ATOM   3294  N   ALA A 221     -46.237   7.762 -70.219  1.00  0.00           N  
ATOM   3295  CA  ALA A 221     -45.752   8.599 -71.308  1.00  0.00           C  
ATOM   3296  C   ALA A 221     -45.901  10.071 -70.962  1.00  0.00           C  
ATOM   3297  O   ALA A 221     -45.006  10.886 -71.234  1.00  0.00           O  
ATOM   3298  CB  ALA A 221     -46.508   8.292 -72.583  1.00  0.00           C  
ATOM   3299  H   ALA A 221     -47.010   7.121 -70.393  1.00  0.00           H  
ATOM   3300  HA  ALA A 221     -44.696   8.384 -71.456  1.00  0.00           H  
ATOM   3301 1HB  ALA A 221     -46.123   8.907 -73.392  1.00  0.00           H  
ATOM   3302 2HB  ALA A 221     -46.386   7.239 -72.830  1.00  0.00           H  
ATOM   3303 3HB  ALA A 221     -47.562   8.508 -72.437  1.00  0.00           H  
ATOM   3304  N   ASN A 222     -47.020  10.418 -70.321  1.00  0.00           N  
ATOM   3305  CA  ASN A 222     -47.250  11.797 -69.944  1.00  0.00           C  
ATOM   3306  C   ASN A 222     -46.231  12.206 -68.892  1.00  0.00           C  
ATOM   3307  O   ASN A 222     -45.666  13.299 -68.961  1.00  0.00           O  
ATOM   3308  CB  ASN A 222     -48.667  11.972 -69.443  1.00  0.00           C  
ATOM   3309  CG  ASN A 222     -49.688  11.892 -70.558  1.00  0.00           C  
ATOM   3310  OD1 ASN A 222     -49.378  12.086 -71.742  1.00  0.00           O  
ATOM   3311  ND2 ASN A 222     -50.912  11.603 -70.195  1.00  0.00           N  
ATOM   3312  H   ASN A 222     -47.737   9.716 -70.133  1.00  0.00           H  
ATOM   3313  HA  ASN A 222     -47.101  12.431 -70.817  1.00  0.00           H  
ATOM   3314 1HB  ASN A 222     -48.891  11.200 -68.710  1.00  0.00           H  
ATOM   3315 2HB  ASN A 222     -48.760  12.934 -68.943  1.00  0.00           H  
ATOM   3316 1HD2 ASN A 222     -51.634  11.532 -70.883  1.00  0.00           H  
ATOM   3317 2HD2 ASN A 222     -51.124  11.452 -69.232  1.00  0.00           H  
ATOM   3318  N   LEU A 223     -45.933  11.302 -67.956  1.00  0.00           N  
ATOM   3319  CA  LEU A 223     -44.952  11.611 -66.931  1.00  0.00           C  
ATOM   3320  C   LEU A 223     -43.573  11.799 -67.539  1.00  0.00           C  
ATOM   3321  O   LEU A 223     -42.850  12.727 -67.169  1.00  0.00           O  
ATOM   3322  CB  LEU A 223     -44.890  10.496 -65.891  1.00  0.00           C  
ATOM   3323  CG  LEU A 223     -46.082  10.339 -65.005  1.00  0.00           C  
ATOM   3324  CD1 LEU A 223     -45.890   9.109 -64.172  1.00  0.00           C  
ATOM   3325  CD2 LEU A 223     -46.225  11.571 -64.147  1.00  0.00           C  
ATOM   3326  H   LEU A 223     -46.431  10.410 -67.939  1.00  0.00           H  
ATOM   3327  HA  LEU A 223     -45.243  12.535 -66.439  1.00  0.00           H  
ATOM   3328 1HB  LEU A 223     -44.721   9.551 -66.399  1.00  0.00           H  
ATOM   3329 2HB  LEU A 223     -44.061  10.675 -65.249  1.00  0.00           H  
ATOM   3330  HG  LEU A 223     -46.982  10.210 -65.602  1.00  0.00           H  
ATOM   3331 1HD1 LEU A 223     -46.733   9.003 -63.534  1.00  0.00           H  
ATOM   3332 2HD1 LEU A 223     -45.798   8.236 -64.810  1.00  0.00           H  
ATOM   3333 3HD1 LEU A 223     -44.991   9.211 -63.572  1.00  0.00           H  
ATOM   3334 1HD2 LEU A 223     -47.091  11.461 -63.494  1.00  0.00           H  
ATOM   3335 2HD2 LEU A 223     -45.328  11.701 -63.543  1.00  0.00           H  
ATOM   3336 3HD2 LEU A 223     -46.361  12.439 -64.788  1.00  0.00           H  
ATOM   3337  N   ASN A 224     -43.230  10.964 -68.523  1.00  0.00           N  
ATOM   3338  CA  ASN A 224     -41.933  11.065 -69.174  1.00  0.00           C  
ATOM   3339  C   ASN A 224     -41.816  12.408 -69.890  1.00  0.00           C  
ATOM   3340  O   ASN A 224     -40.763  13.054 -69.848  1.00  0.00           O  
ATOM   3341  CB  ASN A 224     -41.754   9.924 -70.154  1.00  0.00           C  
ATOM   3342  CG  ASN A 224     -41.541   8.578 -69.478  1.00  0.00           C  
ATOM   3343  OD1 ASN A 224     -41.129   8.479 -68.313  1.00  0.00           O  
ATOM   3344  ND2 ASN A 224     -41.828   7.529 -70.208  1.00  0.00           N  
ATOM   3345  H   ASN A 224     -43.867  10.211 -68.784  1.00  0.00           H  
ATOM   3346  HA  ASN A 224     -41.154  11.018 -68.413  1.00  0.00           H  
ATOM   3347 1HB  ASN A 224     -42.636   9.857 -70.786  1.00  0.00           H  
ATOM   3348 2HB  ASN A 224     -40.906  10.133 -70.801  1.00  0.00           H  
ATOM   3349 1HD2 ASN A 224     -41.721   6.612 -69.828  1.00  0.00           H  
ATOM   3350 2HD2 ASN A 224     -42.162   7.649 -71.142  1.00  0.00           H  
ATOM   3351  N   THR A 225     -42.922  12.859 -70.492  1.00  0.00           N  
ATOM   3352  CA  THR A 225     -42.948  14.143 -71.168  1.00  0.00           C  
ATOM   3353  C   THR A 225     -42.719  15.263 -70.172  1.00  0.00           C  
ATOM   3354  O   THR A 225     -41.899  16.153 -70.407  1.00  0.00           O  
ATOM   3355  CB  THR A 225     -44.287  14.373 -71.887  1.00  0.00           C  
ATOM   3356  OG1 THR A 225     -44.471  13.368 -72.901  1.00  0.00           O  
ATOM   3357  CG2 THR A 225     -44.310  15.767 -72.500  1.00  0.00           C  
ATOM   3358  H   THR A 225     -43.756  12.269 -70.513  1.00  0.00           H  
ATOM   3359  HA  THR A 225     -42.146  14.168 -71.903  1.00  0.00           H  
ATOM   3360  HB  THR A 225     -45.099  14.293 -71.171  1.00  0.00           H  
ATOM   3361  HG1 THR A 225     -44.545  12.488 -72.470  1.00  0.00           H  
ATOM   3362 1HG2 THR A 225     -45.263  15.927 -72.998  1.00  0.00           H  
ATOM   3363 2HG2 THR A 225     -44.182  16.505 -71.708  1.00  0.00           H  
ATOM   3364 3HG2 THR A 225     -43.501  15.863 -73.222  1.00  0.00           H  
ATOM   3365  N   LEU A 226     -43.412  15.201 -69.037  1.00  0.00           N  
ATOM   3366  CA  LEU A 226     -43.270  16.228 -68.023  1.00  0.00           C  
ATOM   3367  C   LEU A 226     -41.844  16.247 -67.488  1.00  0.00           C  
ATOM   3368  O   LEU A 226     -41.271  17.318 -67.244  1.00  0.00           O  
ATOM   3369  CB  LEU A 226     -44.262  15.960 -66.890  1.00  0.00           C  
ATOM   3370  CG  LEU A 226     -45.731  16.152 -67.268  1.00  0.00           C  
ATOM   3371  CD1 LEU A 226     -46.617  15.666 -66.130  1.00  0.00           C  
ATOM   3372  CD2 LEU A 226     -45.971  17.610 -67.583  1.00  0.00           C  
ATOM   3373  H   LEU A 226     -44.077  14.439 -68.899  1.00  0.00           H  
ATOM   3374  HA  LEU A 226     -43.493  17.195 -68.473  1.00  0.00           H  
ATOM   3375 1HB  LEU A 226     -44.136  14.932 -66.555  1.00  0.00           H  
ATOM   3376 2HB  LEU A 226     -44.035  16.626 -66.061  1.00  0.00           H  
ATOM   3377  HG  LEU A 226     -45.959  15.564 -68.149  1.00  0.00           H  
ATOM   3378 1HD1 LEU A 226     -47.662  15.793 -66.404  1.00  0.00           H  
ATOM   3379 2HD1 LEU A 226     -46.417  14.615 -65.945  1.00  0.00           H  
ATOM   3380 3HD1 LEU A 226     -46.405  16.240 -65.232  1.00  0.00           H  
ATOM   3381 1HD2 LEU A 226     -47.012  17.754 -67.865  1.00  0.00           H  
ATOM   3382 2HD2 LEU A 226     -45.745  18.217 -66.708  1.00  0.00           H  
ATOM   3383 3HD2 LEU A 226     -45.326  17.909 -68.407  1.00  0.00           H  
ATOM   3384  N   ALA A 227     -41.248  15.064 -67.318  1.00  0.00           N  
ATOM   3385  CA  ALA A 227     -39.878  14.985 -66.845  1.00  0.00           C  
ATOM   3386  C   ALA A 227     -38.932  15.647 -67.836  1.00  0.00           C  
ATOM   3387  O   ALA A 227     -38.033  16.396 -67.442  1.00  0.00           O  
ATOM   3388  CB  ALA A 227     -39.482  13.542 -66.638  1.00  0.00           C  
ATOM   3389  H   ALA A 227     -41.765  14.203 -67.502  1.00  0.00           H  
ATOM   3390  HA  ALA A 227     -39.813  15.511 -65.895  1.00  0.00           H  
ATOM   3391 1HB  ALA A 227     -38.468  13.489 -66.260  1.00  0.00           H  
ATOM   3392 2HB  ALA A 227     -40.159  13.102 -65.926  1.00  0.00           H  
ATOM   3393 3HB  ALA A 227     -39.547  13.004 -67.577  1.00  0.00           H  
ATOM   3394  N   ALA A 228     -39.160  15.411 -69.134  1.00  0.00           N  
ATOM   3395  CA  ALA A 228     -38.329  16.015 -70.162  1.00  0.00           C  
ATOM   3396  C   ALA A 228     -38.450  17.527 -70.127  1.00  0.00           C  
ATOM   3397  O   ALA A 228     -37.448  18.241 -70.199  1.00  0.00           O  
ATOM   3398  CB  ALA A 228     -38.734  15.495 -71.528  1.00  0.00           C  
ATOM   3399  H   ALA A 228     -39.905  14.769 -69.409  1.00  0.00           H  
ATOM   3400  HA  ALA A 228     -37.293  15.748 -69.964  1.00  0.00           H  
ATOM   3401 1HB  ALA A 228     -38.096  15.935 -72.291  1.00  0.00           H  
ATOM   3402 2HB  ALA A 228     -38.632  14.411 -71.542  1.00  0.00           H  
ATOM   3403 3HB  ALA A 228     -39.769  15.762 -71.724  1.00  0.00           H  
ATOM   3404  N   GLN A 229     -39.676  18.018 -69.942  1.00  0.00           N  
ATOM   3405  CA  GLN A 229     -39.913  19.451 -69.893  1.00  0.00           C  
ATOM   3406  C   GLN A 229     -39.229  20.050 -68.671  1.00  0.00           C  
ATOM   3407  O   GLN A 229     -38.635  21.136 -68.740  1.00  0.00           O  
ATOM   3408  CB  GLN A 229     -41.419  19.724 -69.871  1.00  0.00           C  
ATOM   3409  CG  GLN A 229     -42.114  19.371 -71.180  1.00  0.00           C  
ATOM   3410  CD  GLN A 229     -43.623  19.498 -71.112  1.00  0.00           C  
ATOM   3411  OE1 GLN A 229     -44.222  19.586 -70.037  1.00  0.00           O  
ATOM   3412  NE2 GLN A 229     -44.257  19.501 -72.281  1.00  0.00           N  
ATOM   3413  H   GLN A 229     -40.467  17.374 -69.886  1.00  0.00           H  
ATOM   3414  HA  GLN A 229     -39.486  19.907 -70.786  1.00  0.00           H  
ATOM   3415 1HB  GLN A 229     -41.881  19.143 -69.074  1.00  0.00           H  
ATOM   3416 2HB  GLN A 229     -41.598  20.776 -69.660  1.00  0.00           H  
ATOM   3417 1HG  GLN A 229     -41.749  20.042 -71.956  1.00  0.00           H  
ATOM   3418 2HG  GLN A 229     -41.870  18.351 -71.443  1.00  0.00           H  
ATOM   3419 1HE2 GLN A 229     -45.254  19.579 -72.310  1.00  0.00           H  
ATOM   3420 2HE2 GLN A 229     -43.736  19.426 -73.132  1.00  0.00           H  
ATOM   3421  N   SER A 230     -39.275  19.321 -67.554  1.00  0.00           N  
ATOM   3422  CA  SER A 230     -38.652  19.787 -66.335  1.00  0.00           C  
ATOM   3423  C   SER A 230     -37.148  19.888 -66.544  1.00  0.00           C  
ATOM   3424  O   SER A 230     -36.524  20.851 -66.111  1.00  0.00           O  
ATOM   3425  CB  SER A 230     -38.965  18.836 -65.196  1.00  0.00           C  
ATOM   3426  OG  SER A 230     -40.345  18.823 -64.923  1.00  0.00           O  
ATOM   3427  H   SER A 230     -39.792  18.440 -67.543  1.00  0.00           H  
ATOM   3428  HA  SER A 230     -39.041  20.775 -66.098  1.00  0.00           H  
ATOM   3429 1HB  SER A 230     -38.636  17.836 -65.456  1.00  0.00           H  
ATOM   3430 2HB  SER A 230     -38.416  19.141 -64.308  1.00  0.00           H  
ATOM   3431  HG  SER A 230     -40.766  18.435 -65.724  1.00  0.00           H  
ATOM   3432  N   ALA A 231     -36.566  18.893 -67.228  1.00  0.00           N  
ATOM   3433  CA  ALA A 231     -35.137  18.890 -67.508  1.00  0.00           C  
ATOM   3434  C   ALA A 231     -34.740  20.085 -68.374  1.00  0.00           C  
ATOM   3435  O   ALA A 231     -33.759  20.778 -68.089  1.00  0.00           O  
ATOM   3436  CB  ALA A 231     -34.749  17.596 -68.203  1.00  0.00           C  
ATOM   3437  H   ALA A 231     -37.135  18.105 -67.539  1.00  0.00           H  
ATOM   3438  HA  ALA A 231     -34.606  18.955 -66.561  1.00  0.00           H  
ATOM   3439 1HB  ALA A 231     -33.678  17.587 -68.384  1.00  0.00           H  
ATOM   3440 2HB  ALA A 231     -35.021  16.753 -67.570  1.00  0.00           H  
ATOM   3441 3HB  ALA A 231     -35.276  17.519 -69.149  1.00  0.00           H  
ATOM   3442  N   GLN A 232     -35.567  20.402 -69.374  1.00  0.00           N  
ATOM   3443  CA  GLN A 232     -35.303  21.521 -70.280  1.00  0.00           C  
ATOM   3444  C   GLN A 232     -35.284  22.837 -69.515  1.00  0.00           C  
ATOM   3445  O   GLN A 232     -34.506  23.746 -69.819  1.00  0.00           O  
ATOM   3446  CB  GLN A 232     -36.365  21.558 -71.385  1.00  0.00           C  
ATOM   3447  CG  GLN A 232     -36.255  20.402 -72.372  1.00  0.00           C  
ATOM   3448  CD  GLN A 232     -37.420  20.322 -73.352  1.00  0.00           C  
ATOM   3449  OE1 GLN A 232     -38.494  20.900 -73.142  1.00  0.00           O  
ATOM   3450  NE2 GLN A 232     -37.209  19.592 -74.440  1.00  0.00           N  
ATOM   3451  H   GLN A 232     -36.374  19.801 -69.552  1.00  0.00           H  
ATOM   3452  HA  GLN A 232     -34.325  21.376 -70.734  1.00  0.00           H  
ATOM   3453 1HB  GLN A 232     -37.355  21.527 -70.935  1.00  0.00           H  
ATOM   3454 2HB  GLN A 232     -36.286  22.493 -71.935  1.00  0.00           H  
ATOM   3455 1HG  GLN A 232     -35.344  20.540 -72.950  1.00  0.00           H  
ATOM   3456 2HG  GLN A 232     -36.196  19.474 -71.826  1.00  0.00           H  
ATOM   3457 1HE2 GLN A 232     -37.929  19.494 -75.126  1.00  0.00           H  
ATOM   3458 2HE2 GLN A 232     -36.327  19.139 -74.572  1.00  0.00           H  
ATOM   3459  N   ASN A 233     -36.130  22.913 -68.498  1.00  0.00           N  
ATOM   3460  CA  ASN A 233     -36.279  24.073 -67.645  1.00  0.00           C  
ATOM   3461  C   ASN A 233     -35.627  23.900 -66.277  1.00  0.00           C  
ATOM   3462  O   ASN A 233     -35.931  24.662 -65.358  1.00  0.00           O  
ATOM   3463  CB  ASN A 233     -37.750  24.373 -67.475  1.00  0.00           C  
ATOM   3464  CG  ASN A 233     -38.377  24.855 -68.741  1.00  0.00           C  
ATOM   3465  OD1 ASN A 233     -38.241  26.028 -69.114  1.00  0.00           O  
ATOM   3466  ND2 ASN A 233     -39.050  23.971 -69.427  1.00  0.00           N  
ATOM   3467  H   ASN A 233     -36.755  22.122 -68.333  1.00  0.00           H  
ATOM   3468  HA  ASN A 233     -35.798  24.921 -68.132  1.00  0.00           H  
ATOM   3469 1HB  ASN A 233     -38.261  23.460 -67.150  1.00  0.00           H  
ATOM   3470 2HB  ASN A 233     -37.887  25.121 -66.698  1.00  0.00           H  
ATOM   3471 1HD2 ASN A 233     -39.488  24.228 -70.288  1.00  0.00           H  
ATOM   3472 2HD2 ASN A 233     -39.110  23.013 -69.088  1.00  0.00           H  
ATOM   3473  N   ASP A 234     -34.700  22.948 -66.127  1.00  0.00           N  
ATOM   3474  CA  ASP A 234     -34.106  22.704 -64.814  1.00  0.00           C  
ATOM   3475  C   ASP A 234     -33.390  23.923 -64.246  1.00  0.00           C  
ATOM   3476  O   ASP A 234     -33.458  24.179 -63.044  1.00  0.00           O  
ATOM   3477  CB  ASP A 234     -33.143  21.510 -64.905  1.00  0.00           C  
ATOM   3478  CG  ASP A 234     -32.586  20.984 -63.565  1.00  0.00           C  
ATOM   3479  OD1 ASP A 234     -33.353  20.528 -62.750  1.00  0.00           O  
ATOM   3480  OD2 ASP A 234     -31.376  21.007 -63.386  1.00  0.00           O  
ATOM   3481  H   ASP A 234     -34.442  22.337 -66.906  1.00  0.00           H  
ATOM   3482  HA  ASP A 234     -34.907  22.430 -64.132  1.00  0.00           H  
ATOM   3483 1HB  ASP A 234     -33.663  20.696 -65.388  1.00  0.00           H  
ATOM   3484 2HB  ASP A 234     -32.308  21.774 -65.555  1.00  0.00           H  
ATOM   3485  N   GLU A 235     -32.746  24.734 -65.084  1.00  0.00           N  
ATOM   3486  CA  GLU A 235     -32.073  25.906 -64.533  1.00  0.00           C  
ATOM   3487  C   GLU A 235     -33.088  26.875 -63.920  1.00  0.00           C  
ATOM   3488  O   GLU A 235     -32.840  27.489 -62.870  1.00  0.00           O  
ATOM   3489  CB  GLU A 235     -31.262  26.612 -65.617  1.00  0.00           C  
ATOM   3490  CG  GLU A 235     -30.041  25.827 -66.092  1.00  0.00           C  
ATOM   3491  CD  GLU A 235     -29.284  26.509 -67.211  1.00  0.00           C  
ATOM   3492  OE1 GLU A 235     -29.755  27.507 -67.704  1.00  0.00           O  
ATOM   3493  OE2 GLU A 235     -28.233  26.029 -67.568  1.00  0.00           O  
ATOM   3494  H   GLU A 235     -32.709  24.519 -66.071  1.00  0.00           H  
ATOM   3495  HA  GLU A 235     -31.394  25.577 -63.745  1.00  0.00           H  
ATOM   3496 1HB  GLU A 235     -31.899  26.798 -66.482  1.00  0.00           H  
ATOM   3497 2HB  GLU A 235     -30.921  27.578 -65.246  1.00  0.00           H  
ATOM   3498 1HG  GLU A 235     -29.368  25.684 -65.247  1.00  0.00           H  
ATOM   3499 2HG  GLU A 235     -30.370  24.843 -66.427  1.00  0.00           H  
ATOM   3500  N   ALA A 236     -34.233  27.026 -64.596  1.00  0.00           N  
ATOM   3501  CA  ALA A 236     -35.282  27.920 -64.128  1.00  0.00           C  
ATOM   3502  C   ALA A 236     -35.908  27.386 -62.854  1.00  0.00           C  
ATOM   3503  O   ALA A 236     -36.184  28.142 -61.918  1.00  0.00           O  
ATOM   3504  CB  ALA A 236     -36.344  28.096 -65.193  1.00  0.00           C  
ATOM   3505  H   ALA A 236     -34.382  26.483 -65.438  1.00  0.00           H  
ATOM   3506  HA  ALA A 236     -34.832  28.888 -63.908  1.00  0.00           H  
ATOM   3507 1HB  ALA A 236     -37.110  28.781 -64.834  1.00  0.00           H  
ATOM   3508 2HB  ALA A 236     -35.891  28.498 -66.096  1.00  0.00           H  
ATOM   3509 3HB  ALA A 236     -36.798  27.130 -65.413  1.00  0.00           H  
ATOM   3510  N   LEU A 237     -36.107  26.069 -62.807  1.00  0.00           N  
ATOM   3511  CA  LEU A 237     -36.726  25.447 -61.652  1.00  0.00           C  
ATOM   3512  C   LEU A 237     -35.835  25.599 -60.431  1.00  0.00           C  
ATOM   3513  O   LEU A 237     -36.315  25.930 -59.342  1.00  0.00           O  
ATOM   3514  CB  LEU A 237     -37.006  23.978 -61.967  1.00  0.00           C  
ATOM   3515  CG  LEU A 237     -38.100  23.761 -63.036  1.00  0.00           C  
ATOM   3516  CD1 LEU A 237     -38.160  22.301 -63.427  1.00  0.00           C  
ATOM   3517  CD2 LEU A 237     -39.425  24.236 -62.493  1.00  0.00           C  
ATOM   3518  H   LEU A 237     -35.858  25.494 -63.613  1.00  0.00           H  
ATOM   3519  HA  LEU A 237     -37.671  25.948 -61.453  1.00  0.00           H  
ATOM   3520 1HB  LEU A 237     -36.088  23.523 -62.331  1.00  0.00           H  
ATOM   3521 2HB  LEU A 237     -37.307  23.468 -61.055  1.00  0.00           H  
ATOM   3522  HG  LEU A 237     -37.858  24.336 -63.922  1.00  0.00           H  
ATOM   3523 1HD1 LEU A 237     -38.924  22.169 -64.183  1.00  0.00           H  
ATOM   3524 2HD1 LEU A 237     -37.198  21.989 -63.830  1.00  0.00           H  
ATOM   3525 3HD1 LEU A 237     -38.402  21.696 -62.558  1.00  0.00           H  
ATOM   3526 1HD2 LEU A 237     -40.196  24.097 -63.250  1.00  0.00           H  
ATOM   3527 2HD2 LEU A 237     -39.681  23.663 -61.603  1.00  0.00           H  
ATOM   3528 3HD2 LEU A 237     -39.352  25.293 -62.236  1.00  0.00           H  
ATOM   3529  N   ARG A 238     -34.523  25.434 -60.624  1.00  0.00           N  
ATOM   3530  CA  ARG A 238     -33.583  25.606 -59.529  1.00  0.00           C  
ATOM   3531  C   ARG A 238     -33.567  27.047 -59.062  1.00  0.00           C  
ATOM   3532  O   ARG A 238     -33.563  27.304 -57.859  1.00  0.00           O  
ATOM   3533  CB  ARG A 238     -32.190  25.203 -59.957  1.00  0.00           C  
ATOM   3534  CG  ARG A 238     -31.997  23.728 -60.143  1.00  0.00           C  
ATOM   3535  CD  ARG A 238     -30.649  23.428 -60.628  1.00  0.00           C  
ATOM   3536  NE  ARG A 238     -30.524  22.047 -60.969  1.00  0.00           N  
ATOM   3537  CZ  ARG A 238     -30.176  21.040 -60.174  1.00  0.00           C  
ATOM   3538  NH1 ARG A 238     -29.849  21.218 -58.905  1.00  0.00           N  
ATOM   3539  NH2 ARG A 238     -30.178  19.857 -60.728  1.00  0.00           N  
ATOM   3540  H   ARG A 238     -34.174  25.146 -61.541  1.00  0.00           H  
ATOM   3541  HA  ARG A 238     -33.893  24.969 -58.702  1.00  0.00           H  
ATOM   3542 1HB  ARG A 238     -31.963  25.679 -60.914  1.00  0.00           H  
ATOM   3543 2HB  ARG A 238     -31.461  25.560 -59.231  1.00  0.00           H  
ATOM   3544 1HG  ARG A 238     -32.140  23.221 -59.191  1.00  0.00           H  
ATOM   3545 2HG  ARG A 238     -32.716  23.342 -60.861  1.00  0.00           H  
ATOM   3546 1HD  ARG A 238     -30.456  24.016 -61.527  1.00  0.00           H  
ATOM   3547 2HD  ARG A 238     -29.914  23.666 -59.865  1.00  0.00           H  
ATOM   3548  HE  ARG A 238     -30.779  21.777 -61.926  1.00  0.00           H  
ATOM   3549 1HH1 ARG A 238     -29.859  22.146 -58.508  1.00  0.00           H  
ATOM   3550 2HH1 ARG A 238     -29.590  20.426 -58.335  1.00  0.00           H  
ATOM   3551 1HH2 ARG A 238     -30.462  19.820 -61.725  1.00  0.00           H  
ATOM   3552 2HH2 ARG A 238     -29.932  19.033 -60.208  1.00  0.00           H  
ATOM   3553  N   SER A 239     -33.623  27.995 -60.008  1.00  0.00           N  
ATOM   3554  CA  SER A 239     -33.621  29.407 -59.654  1.00  0.00           C  
ATOM   3555  C   SER A 239     -34.864  29.703 -58.817  1.00  0.00           C  
ATOM   3556  O   SER A 239     -34.806  30.407 -57.802  1.00  0.00           O  
ATOM   3557  CB  SER A 239     -33.617  30.251 -60.913  1.00  0.00           C  
ATOM   3558  OG  SER A 239     -32.433  30.054 -61.652  1.00  0.00           O  
ATOM   3559  H   SER A 239     -33.614  27.738 -60.997  1.00  0.00           H  
ATOM   3560  HA  SER A 239     -32.730  29.625 -59.063  1.00  0.00           H  
ATOM   3561 1HB  SER A 239     -34.475  29.997 -61.525  1.00  0.00           H  
ATOM   3562 2HB  SER A 239     -33.710  31.298 -60.644  1.00  0.00           H  
ATOM   3563  HG  SER A 239     -32.454  29.113 -61.951  1.00  0.00           H  
ATOM   3564  N   GLY A 240     -35.987  29.108 -59.222  1.00  0.00           N  
ATOM   3565  CA  GLY A 240     -37.248  29.245 -58.524  1.00  0.00           C  
ATOM   3566  C   GLY A 240     -37.093  28.799 -57.081  1.00  0.00           C  
ATOM   3567  O   GLY A 240     -37.431  29.542 -56.159  1.00  0.00           O  
ATOM   3568  H   GLY A 240     -35.970  28.558 -60.080  1.00  0.00           H  
ATOM   3569 1HA  GLY A 240     -37.582  30.281 -58.563  1.00  0.00           H  
ATOM   3570 2HA  GLY A 240     -38.000  28.634 -59.024  1.00  0.00           H  
ATOM   3571  N   LEU A 241     -36.559  27.593 -56.883  1.00  0.00           N  
ATOM   3572  CA  LEU A 241     -36.367  27.042 -55.548  1.00  0.00           C  
ATOM   3573  C   LEU A 241     -35.407  27.886 -54.702  1.00  0.00           C  
ATOM   3574  O   LEU A 241     -35.629  28.083 -53.500  1.00  0.00           O  
ATOM   3575  CB  LEU A 241     -35.844  25.609 -55.672  1.00  0.00           C  
ATOM   3576  CG  LEU A 241     -36.857  24.613 -56.242  1.00  0.00           C  
ATOM   3577  CD1 LEU A 241     -36.172  23.277 -56.496  1.00  0.00           C  
ATOM   3578  CD2 LEU A 241     -38.016  24.472 -55.266  1.00  0.00           C  
ATOM   3579  H   LEU A 241     -36.303  27.035 -57.700  1.00  0.00           H  
ATOM   3580  HA  LEU A 241     -37.334  27.015 -55.054  1.00  0.00           H  
ATOM   3581 1HB  LEU A 241     -34.978  25.616 -56.330  1.00  0.00           H  
ATOM   3582 2HB  LEU A 241     -35.534  25.259 -54.691  1.00  0.00           H  
ATOM   3583  HG  LEU A 241     -37.232  24.983 -57.194  1.00  0.00           H  
ATOM   3584 1HD1 LEU A 241     -36.893  22.575 -56.913  1.00  0.00           H  
ATOM   3585 2HD1 LEU A 241     -35.355  23.421 -57.202  1.00  0.00           H  
ATOM   3586 3HD1 LEU A 241     -35.781  22.883 -55.560  1.00  0.00           H  
ATOM   3587 1HD2 LEU A 241     -38.747  23.772 -55.671  1.00  0.00           H  
ATOM   3588 2HD2 LEU A 241     -37.647  24.100 -54.310  1.00  0.00           H  
ATOM   3589 3HD2 LEU A 241     -38.487  25.445 -55.119  1.00  0.00           H  
ATOM   3590  N   GLN A 242     -34.359  28.426 -55.329  1.00  0.00           N  
ATOM   3591  CA  GLN A 242     -33.404  29.260 -54.613  1.00  0.00           C  
ATOM   3592  C   GLN A 242     -34.079  30.514 -54.074  1.00  0.00           C  
ATOM   3593  O   GLN A 242     -33.782  30.939 -52.961  1.00  0.00           O  
ATOM   3594  CB  GLN A 242     -32.232  29.645 -55.523  1.00  0.00           C  
ATOM   3595  CG  GLN A 242     -31.301  28.497 -55.860  1.00  0.00           C  
ATOM   3596  CD  GLN A 242     -30.270  28.874 -56.904  1.00  0.00           C  
ATOM   3597  OE1 GLN A 242     -30.403  29.884 -57.605  1.00  0.00           O  
ATOM   3598  NE2 GLN A 242     -29.227  28.057 -57.019  1.00  0.00           N  
ATOM   3599  H   GLN A 242     -34.204  28.224 -56.318  1.00  0.00           H  
ATOM   3600  HA  GLN A 242     -33.016  28.694 -53.769  1.00  0.00           H  
ATOM   3601 1HB  GLN A 242     -32.620  30.042 -56.459  1.00  0.00           H  
ATOM   3602 2HB  GLN A 242     -31.649  30.431 -55.051  1.00  0.00           H  
ATOM   3603 1HG  GLN A 242     -30.768  28.216 -54.955  1.00  0.00           H  
ATOM   3604 2HG  GLN A 242     -31.871  27.656 -56.218  1.00  0.00           H  
ATOM   3605 1HE2 GLN A 242     -28.511  28.248 -57.691  1.00  0.00           H  
ATOM   3606 2HE2 GLN A 242     -29.160  27.250 -56.433  1.00  0.00           H  
ATOM   3607  N   GLN A 243     -35.006  31.089 -54.853  1.00  0.00           N  
ATOM   3608  CA  GLN A 243     -35.749  32.277 -54.432  1.00  0.00           C  
ATOM   3609  C   GLN A 243     -36.895  31.903 -53.483  1.00  0.00           C  
ATOM   3610  O   GLN A 243     -37.267  32.670 -52.579  1.00  0.00           O  
ATOM   3611  CB  GLN A 243     -36.284  33.022 -55.653  1.00  0.00           C  
ATOM   3612  CG  GLN A 243     -35.197  33.615 -56.540  1.00  0.00           C  
ATOM   3613  CD  GLN A 243     -34.364  34.661 -55.816  1.00  0.00           C  
ATOM   3614  OE1 GLN A 243     -34.910  35.553 -55.157  1.00  0.00           O  
ATOM   3615  NE2 GLN A 243     -33.041  34.565 -55.932  1.00  0.00           N  
ATOM   3616  H   GLN A 243     -35.177  30.701 -55.785  1.00  0.00           H  
ATOM   3617  HA  GLN A 243     -35.069  32.938 -53.897  1.00  0.00           H  
ATOM   3618 1HB  GLN A 243     -36.868  32.328 -56.264  1.00  0.00           H  
ATOM   3619 2HB  GLN A 243     -36.947  33.822 -55.335  1.00  0.00           H  
ATOM   3620 1HG  GLN A 243     -34.537  32.805 -56.856  1.00  0.00           H  
ATOM   3621 2HG  GLN A 243     -35.664  34.076 -57.410  1.00  0.00           H  
ATOM   3622 1HE2 GLN A 243     -32.448  35.231 -55.476  1.00  0.00           H  
ATOM   3623 2HE2 GLN A 243     -32.638  33.826 -56.476  1.00  0.00           H  
ATOM   3624  N   ALA A 244     -37.468  30.719 -53.685  1.00  0.00           N  
ATOM   3625  CA  ALA A 244     -38.554  30.276 -52.840  1.00  0.00           C  
ATOM   3626  C   ALA A 244     -38.098  30.157 -51.405  1.00  0.00           C  
ATOM   3627  O   ALA A 244     -38.836  30.509 -50.497  1.00  0.00           O  
ATOM   3628  CB  ALA A 244     -39.091  28.940 -53.299  1.00  0.00           C  
ATOM   3629  H   ALA A 244     -37.164  30.132 -54.456  1.00  0.00           H  
ATOM   3630  HA  ALA A 244     -39.349  31.016 -52.899  1.00  0.00           H  
ATOM   3631 1HB  ALA A 244     -39.919  28.644 -52.659  1.00  0.00           H  
ATOM   3632 2HB  ALA A 244     -39.430  29.022 -54.328  1.00  0.00           H  
ATOM   3633 3HB  ALA A 244     -38.300  28.202 -53.233  1.00  0.00           H  
ATOM   3634  N   ALA A 245     -36.872  29.686 -51.186  1.00  0.00           N  
ATOM   3635  CA  ALA A 245     -36.387  29.516 -49.822  1.00  0.00           C  
ATOM   3636  C   ALA A 245     -36.458  30.824 -48.977  1.00  0.00           C  
ATOM   3637  O   ALA A 245     -37.163  30.806 -47.964  1.00  0.00           O  
ATOM   3638  CB  ALA A 245     -34.988  28.911 -49.856  1.00  0.00           C  
ATOM   3639  H   ALA A 245     -36.298  29.383 -51.979  1.00  0.00           H  
ATOM   3640  HA  ALA A 245     -37.038  28.792 -49.332  1.00  0.00           H  
ATOM   3641 1HB  ALA A 245     -34.659  28.722 -48.837  1.00  0.00           H  
ATOM   3642 2HB  ALA A 245     -35.036  27.969 -50.402  1.00  0.00           H  
ATOM   3643 3HB  ALA A 245     -34.275  29.526 -50.346  1.00  0.00           H  
ATOM   3644  N   PRO A 246     -35.821  31.981 -49.341  1.00  0.00           N  
ATOM   3645  CA  PRO A 246     -35.905  33.238 -48.609  1.00  0.00           C  
ATOM   3646  C   PRO A 246     -37.303  33.829 -48.624  1.00  0.00           C  
ATOM   3647  O   PRO A 246     -37.620  34.704 -47.812  1.00  0.00           O  
ATOM   3648  CB  PRO A 246     -34.897  34.138 -49.324  1.00  0.00           C  
ATOM   3649  CG  PRO A 246     -34.773  33.553 -50.682  1.00  0.00           C  
ATOM   3650  CD  PRO A 246     -34.914  32.066 -50.470  1.00  0.00           C  
ATOM   3651  HA  PRO A 246     -35.581  33.057 -47.578  1.00  0.00           H  
ATOM   3652 1HB  PRO A 246     -35.270  35.171 -49.338  1.00  0.00           H  
ATOM   3653 2HB  PRO A 246     -33.943  34.145 -48.777  1.00  0.00           H  
ATOM   3654 1HG  PRO A 246     -35.550  33.963 -51.335  1.00  0.00           H  
ATOM   3655 2HG  PRO A 246     -33.813  33.817 -51.136  1.00  0.00           H  
ATOM   3656 1HD  PRO A 246     -35.318  31.635 -51.328  1.00  0.00           H  
ATOM   3657 2HD  PRO A 246     -33.936  31.660 -50.219  1.00  0.00           H  
ATOM   3658  N   THR A 247     -38.137  33.406 -49.576  1.00  0.00           N  
ATOM   3659  CA  THR A 247     -39.496  33.893 -49.589  1.00  0.00           C  
ATOM   3660  C   THR A 247     -40.276  33.170 -48.497  1.00  0.00           C  
ATOM   3661  O   THR A 247     -40.942  33.798 -47.675  1.00  0.00           O  
ATOM   3662  CB  THR A 247     -40.165  33.649 -50.950  1.00  0.00           C  
ATOM   3663  OG1 THR A 247     -39.429  34.330 -51.989  1.00  0.00           O  
ATOM   3664  CG2 THR A 247     -41.585  34.151 -50.917  1.00  0.00           C  
ATOM   3665  H   THR A 247     -37.843  32.753 -50.304  1.00  0.00           H  
ATOM   3666  HA  THR A 247     -39.497  34.962 -49.374  1.00  0.00           H  
ATOM   3667  HB  THR A 247     -40.171  32.586 -51.164  1.00  0.00           H  
ATOM   3668  HG1 THR A 247     -38.553  33.887 -52.116  1.00  0.00           H  
ATOM   3669 1HG2 THR A 247     -42.055  33.967 -51.879  1.00  0.00           H  
ATOM   3670 2HG2 THR A 247     -42.128  33.623 -50.137  1.00  0.00           H  
ATOM   3671 3HG2 THR A 247     -41.588  35.218 -50.705  1.00  0.00           H  
ATOM   3672  N   ALA A 248     -40.152  31.838 -48.474  1.00  0.00           N  
ATOM   3673  CA  ALA A 248     -40.836  30.951 -47.538  1.00  0.00           C  
ATOM   3674  C   ALA A 248     -40.479  31.286 -46.104  1.00  0.00           C  
ATOM   3675  O   ALA A 248     -41.318  31.185 -45.218  1.00  0.00           O  
ATOM   3676  CB  ALA A 248     -40.475  29.511 -47.840  1.00  0.00           C  
ATOM   3677  H   ALA A 248     -39.558  31.407 -49.171  1.00  0.00           H  
ATOM   3678  HA  ALA A 248     -41.910  31.090 -47.663  1.00  0.00           H  
ATOM   3679 1HB  ALA A 248     -41.005  28.850 -47.157  1.00  0.00           H  
ATOM   3680 2HB  ALA A 248     -40.751  29.277 -48.867  1.00  0.00           H  
ATOM   3681 3HB  ALA A 248     -39.400  29.379 -47.718  1.00  0.00           H  
ATOM   3682  N   ASP A 249     -39.241  31.695 -45.885  1.00  0.00           N  
ATOM   3683  CA  ASP A 249     -38.719  32.112 -44.589  1.00  0.00           C  
ATOM   3684  C   ASP A 249     -37.821  33.269 -44.968  1.00  0.00           C  
ATOM   3685  O   ASP A 249     -36.705  33.016 -45.420  1.00  0.00           O  
ATOM   3686  CB  ASP A 249     -37.893  30.970 -43.961  1.00  0.00           C  
ATOM   3687  CG  ASP A 249     -37.380  31.237 -42.511  1.00  0.00           C  
ATOM   3688  OD1 ASP A 249     -37.572  32.316 -42.001  1.00  0.00           O  
ATOM   3689  OD2 ASP A 249     -36.809  30.333 -41.941  1.00  0.00           O  
ATOM   3690  H   ASP A 249     -38.595  31.694 -46.679  1.00  0.00           H  
ATOM   3691  HA  ASP A 249     -39.516  32.434 -43.927  1.00  0.00           H  
ATOM   3692 1HB  ASP A 249     -38.501  30.065 -43.949  1.00  0.00           H  
ATOM   3693 2HB  ASP A 249     -37.032  30.767 -44.602  1.00  0.00           H  
ATOM   3694  N   GLN A 250     -38.229  34.549 -44.839  1.00  0.00           N  
ATOM   3695  CA  GLN A 250     -39.331  35.250 -44.132  1.00  0.00           C  
ATOM   3696  C   GLN A 250     -40.818  34.842 -43.941  1.00  0.00           C  
ATOM   3697  O   GLN A 250     -41.325  35.041 -42.836  1.00  0.00           O  
ATOM   3698  CB  GLN A 250     -39.418  36.638 -44.774  1.00  0.00           C  
ATOM   3699  CG  GLN A 250     -40.487  37.530 -44.166  1.00  0.00           C  
ATOM   3700  CD  GLN A 250     -40.567  38.902 -44.810  1.00  0.00           C  
ATOM   3701  OE1 GLN A 250     -40.630  39.032 -46.037  1.00  0.00           O  
ATOM   3702  NE2 GLN A 250     -40.574  39.942 -43.982  1.00  0.00           N  
ATOM   3703  H   GLN A 250     -37.590  35.190 -45.287  1.00  0.00           H  
ATOM   3704  HA  GLN A 250     -38.950  35.377 -43.120  1.00  0.00           H  
ATOM   3705 1HB  GLN A 250     -38.456  37.145 -44.690  1.00  0.00           H  
ATOM   3706 2HB  GLN A 250     -39.638  36.524 -45.839  1.00  0.00           H  
ATOM   3707 1HG  GLN A 250     -41.452  37.050 -44.305  1.00  0.00           H  
ATOM   3708 2HG  GLN A 250     -40.281  37.660 -43.104  1.00  0.00           H  
ATOM   3709 1HE2 GLN A 250     -40.629  40.874 -44.347  1.00  0.00           H  
ATOM   3710 2HE2 GLN A 250     -40.525  39.796 -42.995  1.00  0.00           H  
ATOM   3711  N   LEU A 251     -41.562  34.309 -44.900  1.00  0.00           N  
ATOM   3712  CA  LEU A 251     -42.999  34.166 -44.586  1.00  0.00           C  
ATOM   3713  C   LEU A 251     -43.343  33.293 -43.368  1.00  0.00           C  
ATOM   3714  O   LEU A 251     -44.288  33.608 -42.634  1.00  0.00           O  
ATOM   3715  CB  LEU A 251     -43.765  33.693 -45.810  1.00  0.00           C  
ATOM   3716  CG  LEU A 251     -43.866  34.745 -46.920  1.00  0.00           C  
ATOM   3717  CD1 LEU A 251     -44.496  34.117 -48.144  1.00  0.00           C  
ATOM   3718  CD2 LEU A 251     -44.670  35.937 -46.403  1.00  0.00           C  
ATOM   3719  H   LEU A 251     -41.204  34.069 -45.826  1.00  0.00           H  
ATOM   3720  HA  LEU A 251     -43.370  35.167 -44.369  1.00  0.00           H  
ATOM   3721 1HB  LEU A 251     -43.262  32.819 -46.218  1.00  0.00           H  
ATOM   3722 2HB  LEU A 251     -44.770  33.407 -45.512  1.00  0.00           H  
ATOM   3723  HG  LEU A 251     -42.876  35.089 -47.190  1.00  0.00           H  
ATOM   3724 1HD1 LEU A 251     -44.557  34.857 -48.941  1.00  0.00           H  
ATOM   3725 2HD1 LEU A 251     -43.880  33.278 -48.471  1.00  0.00           H  
ATOM   3726 3HD1 LEU A 251     -45.495  33.764 -47.899  1.00  0.00           H  
ATOM   3727 1HD2 LEU A 251     -44.737  36.694 -47.184  1.00  0.00           H  
ATOM   3728 2HD2 LEU A 251     -45.671  35.608 -46.128  1.00  0.00           H  
ATOM   3729 3HD2 LEU A 251     -44.172  36.361 -45.528  1.00  0.00           H  
ATOM   3730  N   ASN A 252     -42.588  32.230 -43.111  1.00  0.00           N  
ATOM   3731  CA  ASN A 252     -42.847  31.389 -41.949  1.00  0.00           C  
ATOM   3732  C   ASN A 252     -42.584  32.170 -40.660  1.00  0.00           C  
ATOM   3733  O   ASN A 252     -43.145  31.851 -39.603  1.00  0.00           O  
ATOM   3734  CB  ASN A 252     -41.999  30.136 -41.983  1.00  0.00           C  
ATOM   3735  CG  ASN A 252     -42.448  29.147 -43.031  1.00  0.00           C  
ATOM   3736  OD1 ASN A 252     -43.603  29.160 -43.477  1.00  0.00           O  
ATOM   3737  ND2 ASN A 252     -41.551  28.279 -43.431  1.00  0.00           N  
ATOM   3738  H   ASN A 252     -41.848  31.982 -43.753  1.00  0.00           H  
ATOM   3739  HA  ASN A 252     -43.898  31.102 -41.953  1.00  0.00           H  
ATOM   3740 1HB  ASN A 252     -40.962  30.417 -42.194  1.00  0.00           H  
ATOM   3741 2HB  ASN A 252     -42.016  29.655 -41.007  1.00  0.00           H  
ATOM   3742 1HD2 ASN A 252     -41.789  27.600 -44.123  1.00  0.00           H  
ATOM   3743 2HD2 ASN A 252     -40.631  28.296 -43.041  1.00  0.00           H  
ATOM   3744  N   ALA A 253     -41.679  33.159 -40.727  1.00  0.00           N  
ATOM   3745  CA  ALA A 253     -41.348  33.975 -39.576  1.00  0.00           C  
ATOM   3746  C   ALA A 253     -42.521  34.884 -39.291  1.00  0.00           C  
ATOM   3747  O   ALA A 253     -42.929  35.061 -38.145  1.00  0.00           O  
ATOM   3748  CB  ALA A 253     -40.088  34.782 -39.824  1.00  0.00           C  
ATOM   3749  H   ALA A 253     -41.271  33.411 -41.622  1.00  0.00           H  
ATOM   3750  HA  ALA A 253     -41.193  33.323 -38.718  1.00  0.00           H  
ATOM   3751 1HB  ALA A 253     -39.859  35.378 -38.942  1.00  0.00           H  
ATOM   3752 2HB  ALA A 253     -39.259  34.101 -40.033  1.00  0.00           H  
ATOM   3753 3HB  ALA A 253     -40.233  35.440 -40.671  1.00  0.00           H  
ATOM   3754  N   VAL A 254     -43.113  35.407 -40.367  1.00  0.00           N  
ATOM   3755  CA  VAL A 254     -44.245  36.306 -40.223  1.00  0.00           C  
ATOM   3756  C   VAL A 254     -45.383  35.557 -39.574  1.00  0.00           C  
ATOM   3757  O   VAL A 254     -46.001  36.043 -38.630  1.00  0.00           O  
ATOM   3758  CB  VAL A 254     -44.693  36.851 -41.584  1.00  0.00           C  
ATOM   3759  CG1 VAL A 254     -45.987  37.625 -41.431  1.00  0.00           C  
ATOM   3760  CG2 VAL A 254     -43.582  37.713 -42.160  1.00  0.00           C  
ATOM   3761  H   VAL A 254     -42.727  35.204 -41.290  1.00  0.00           H  
ATOM   3762  HA  VAL A 254     -43.953  37.139 -39.582  1.00  0.00           H  
ATOM   3763  HB  VAL A 254     -44.887  36.020 -42.257  1.00  0.00           H  
ATOM   3764 1HG1 VAL A 254     -46.304  37.993 -42.405  1.00  0.00           H  
ATOM   3765 2HG1 VAL A 254     -46.756  36.967 -41.023  1.00  0.00           H  
ATOM   3766 3HG1 VAL A 254     -45.831  38.464 -40.756  1.00  0.00           H  
ATOM   3767 1HG2 VAL A 254     -43.873  38.092 -43.138  1.00  0.00           H  
ATOM   3768 2HG2 VAL A 254     -43.382  38.547 -41.490  1.00  0.00           H  
ATOM   3769 3HG2 VAL A 254     -42.694  37.103 -42.255  1.00  0.00           H  
ATOM   3770  N   PHE A 255     -45.641  34.341 -40.050  1.00  0.00           N  
ATOM   3771  CA  PHE A 255     -46.664  33.540 -39.411  1.00  0.00           C  
ATOM   3772  C   PHE A 255     -46.323  33.287 -37.948  1.00  0.00           C  
ATOM   3773  O   PHE A 255     -47.162  33.464 -37.065  1.00  0.00           O  
ATOM   3774  CB  PHE A 255     -46.902  32.204 -40.078  1.00  0.00           C  
ATOM   3775  CG  PHE A 255     -47.931  31.433 -39.299  1.00  0.00           C  
ATOM   3776  CD1 PHE A 255     -49.279  31.746 -39.420  1.00  0.00           C  
ATOM   3777  CD2 PHE A 255     -47.561  30.420 -38.424  1.00  0.00           C  
ATOM   3778  CE1 PHE A 255     -50.232  31.067 -38.686  1.00  0.00           C  
ATOM   3779  CE2 PHE A 255     -48.511  29.737 -37.692  1.00  0.00           C  
ATOM   3780  CZ  PHE A 255     -49.849  30.062 -37.822  1.00  0.00           C  
ATOM   3781  H   PHE A 255     -45.119  33.986 -40.853  1.00  0.00           H  
ATOM   3782  HA  PHE A 255     -47.598  34.094 -39.457  1.00  0.00           H  
ATOM   3783 1HB  PHE A 255     -47.253  32.344 -41.100  1.00  0.00           H  
ATOM   3784 2HB  PHE A 255     -45.974  31.628 -40.108  1.00  0.00           H  
ATOM   3785  HD1 PHE A 255     -49.580  32.545 -40.098  1.00  0.00           H  
ATOM   3786  HD2 PHE A 255     -46.504  30.172 -38.316  1.00  0.00           H  
ATOM   3787  HE1 PHE A 255     -51.287  31.326 -38.790  1.00  0.00           H  
ATOM   3788  HE2 PHE A 255     -48.207  28.946 -37.011  1.00  0.00           H  
ATOM   3789  HZ  PHE A 255     -50.600  29.526 -37.244  1.00  0.00           H  
ATOM   3790  N   SER A 256     -45.091  32.867 -37.668  1.00  0.00           N  
ATOM   3791  CA  SER A 256     -44.737  32.545 -36.300  1.00  0.00           C  
ATOM   3792  C   SER A 256     -44.981  33.736 -35.367  1.00  0.00           C  
ATOM   3793  O   SER A 256     -45.562  33.577 -34.282  1.00  0.00           O  
ATOM   3794  CB  SER A 256     -43.279  32.149 -36.231  1.00  0.00           C  
ATOM   3795  OG  SER A 256     -43.040  30.974 -36.963  1.00  0.00           O  
ATOM   3796  H   SER A 256     -44.401  32.728 -38.407  1.00  0.00           H  
ATOM   3797  HA  SER A 256     -45.343  31.705 -35.986  1.00  0.00           H  
ATOM   3798 1HB  SER A 256     -42.662  32.955 -36.620  1.00  0.00           H  
ATOM   3799 2HB  SER A 256     -42.999  31.995 -35.193  1.00  0.00           H  
ATOM   3800  HG  SER A 256     -43.166  31.220 -37.911  1.00  0.00           H  
ATOM   3801  N   ASP A 257     -44.632  34.940 -35.838  1.00  0.00           N  
ATOM   3802  CA  ASP A 257     -44.794  36.192 -35.099  1.00  0.00           C  
ATOM   3803  C   ASP A 257     -46.244  36.573 -34.789  1.00  0.00           C  
ATOM   3804  O   ASP A 257     -46.468  37.464 -33.968  1.00  0.00           O  
ATOM   3805  CB  ASP A 257     -44.130  37.371 -35.821  1.00  0.00           C  
ATOM   3806  CG  ASP A 257     -42.575  37.372 -35.754  1.00  0.00           C  
ATOM   3807  OD1 ASP A 257     -42.020  36.610 -34.989  1.00  0.00           O  
ATOM   3808  OD2 ASP A 257     -41.972  38.175 -36.439  1.00  0.00           O  
ATOM   3809  H   ASP A 257     -44.180  34.984 -36.752  1.00  0.00           H  
ATOM   3810  HA  ASP A 257     -44.279  36.072 -34.147  1.00  0.00           H  
ATOM   3811 1HB  ASP A 257     -44.425  37.339 -36.872  1.00  0.00           H  
ATOM   3812 2HB  ASP A 257     -44.503  38.307 -35.408  1.00  0.00           H  
ATOM   3813  N   VAL A 258     -47.223  35.961 -35.467  1.00  0.00           N  
ATOM   3814  CA  VAL A 258     -48.614  36.303 -35.217  1.00  0.00           C  
ATOM   3815  C   VAL A 258     -49.372  35.164 -34.539  1.00  0.00           C  
ATOM   3816  O   VAL A 258     -50.582  35.276 -34.306  1.00  0.00           O  
ATOM   3817  CB  VAL A 258     -49.344  36.718 -36.514  1.00  0.00           C  
ATOM   3818  CG1 VAL A 258     -48.684  37.955 -37.097  1.00  0.00           C  
ATOM   3819  CG2 VAL A 258     -49.320  35.603 -37.506  1.00  0.00           C  
ATOM   3820  H   VAL A 258     -47.018  35.223 -36.139  1.00  0.00           H  
ATOM   3821  HA  VAL A 258     -48.641  37.161 -34.546  1.00  0.00           H  
ATOM   3822  HB  VAL A 258     -50.374  36.964 -36.268  1.00  0.00           H  
ATOM   3823 1HG1 VAL A 258     -49.210  38.257 -37.999  1.00  0.00           H  
ATOM   3824 2HG1 VAL A 258     -48.718  38.761 -36.363  1.00  0.00           H  
ATOM   3825 3HG1 VAL A 258     -47.645  37.727 -37.344  1.00  0.00           H  
ATOM   3826 1HG2 VAL A 258     -49.840  35.899 -38.408  1.00  0.00           H  
ATOM   3827 2HG2 VAL A 258     -48.302  35.407 -37.733  1.00  0.00           H  
ATOM   3828 3HG2 VAL A 258     -49.789  34.710 -37.093  1.00  0.00           H  
ATOM   3829  N   ARG A 259     -48.650  34.098 -34.109  1.00  0.00           N  
ATOM   3830  CA  ARG A 259     -49.285  32.965 -33.404  1.00  0.00           C  
ATOM   3831  C   ARG A 259     -49.892  33.426 -32.082  1.00  0.00           C  
ATOM   3832  O   ARG A 259     -50.698  32.734 -31.467  1.00  0.00           O  
ATOM   3833  CB  ARG A 259     -48.314  31.837 -33.126  1.00  0.00           C  
ATOM   3834  CG  ARG A 259     -47.852  31.074 -34.324  1.00  0.00           C  
ATOM   3835  CD  ARG A 259     -46.850  30.031 -33.945  1.00  0.00           C  
ATOM   3836  NE  ARG A 259     -45.623  30.621 -33.413  1.00  0.00           N  
ATOM   3837  CZ  ARG A 259     -44.581  29.921 -32.918  1.00  0.00           C  
ATOM   3838  NH1 ARG A 259     -44.621  28.603 -32.891  1.00  0.00           N  
ATOM   3839  NH2 ARG A 259     -43.516  30.557 -32.457  1.00  0.00           N  
ATOM   3840  H   ARG A 259     -47.643  34.055 -34.292  1.00  0.00           H  
ATOM   3841  HA  ARG A 259     -50.082  32.573 -34.035  1.00  0.00           H  
ATOM   3842 1HB  ARG A 259     -47.427  32.249 -32.647  1.00  0.00           H  
ATOM   3843 2HB  ARG A 259     -48.765  31.133 -32.433  1.00  0.00           H  
ATOM   3844 1HG  ARG A 259     -48.706  30.576 -34.773  1.00  0.00           H  
ATOM   3845 2HG  ARG A 259     -47.428  31.761 -35.042  1.00  0.00           H  
ATOM   3846 1HD  ARG A 259     -47.273  29.374 -33.186  1.00  0.00           H  
ATOM   3847 2HD  ARG A 259     -46.590  29.449 -34.828  1.00  0.00           H  
ATOM   3848  HE  ARG A 259     -45.555  31.646 -33.417  1.00  0.00           H  
ATOM   3849 1HH1 ARG A 259     -45.434  28.115 -33.241  1.00  0.00           H  
ATOM   3850 2HH1 ARG A 259     -43.841  28.082 -32.520  1.00  0.00           H  
ATOM   3851 1HH2 ARG A 259     -43.481  31.569 -32.471  1.00  0.00           H  
ATOM   3852 2HH2 ARG A 259     -42.738  30.033 -32.090  1.00  0.00           H  
ATOM   3853  N   GLU A 260     -49.461  34.592 -31.658  1.00  0.00           N  
ATOM   3854  CA  GLU A 260     -49.973  35.331 -30.539  1.00  0.00           C  
ATOM   3855  C   GLU A 260     -49.913  36.755 -31.089  1.00  0.00           C  
ATOM   3856  O   GLU A 260     -48.877  37.127 -31.630  1.00  0.00           O  
ATOM   3857  CB  GLU A 260     -49.112  35.166 -29.283  1.00  0.00           C  
ATOM   3858  CG  GLU A 260     -49.659  35.897 -28.046  1.00  0.00           C  
ATOM   3859  CD  GLU A 260     -48.842  35.672 -26.798  1.00  0.00           C  
ATOM   3860  OE1 GLU A 260     -47.887  34.934 -26.853  1.00  0.00           O  
ATOM   3861  OE2 GLU A 260     -49.177  36.245 -25.787  1.00  0.00           O  
ATOM   3862  H   GLU A 260     -48.745  35.034 -32.212  1.00  0.00           H  
ATOM   3863  HA  GLU A 260     -50.990  35.020 -30.335  1.00  0.00           H  
ATOM   3864 1HB  GLU A 260     -49.030  34.107 -29.039  1.00  0.00           H  
ATOM   3865 2HB  GLU A 260     -48.105  35.537 -29.481  1.00  0.00           H  
ATOM   3866 1HG  GLU A 260     -49.692  36.967 -28.255  1.00  0.00           H  
ATOM   3867 2HG  GLU A 260     -50.679  35.560 -27.867  1.00  0.00           H  
ATOM   3868  N   SER A 261     -50.978  37.558 -31.013  1.00  0.00           N  
ATOM   3869  CA  SER A 261     -52.271  37.313 -30.383  1.00  0.00           C  
ATOM   3870  C   SER A 261     -53.375  36.729 -31.290  1.00  0.00           C  
ATOM   3871  O   SER A 261     -54.550  36.787 -30.915  1.00  0.00           O  
ATOM   3872  CB  SER A 261     -52.753  38.621 -29.807  1.00  0.00           C  
ATOM   3873  OG  SER A 261     -52.948  39.574 -30.811  1.00  0.00           O  
ATOM   3874  H   SER A 261     -50.870  38.467 -31.438  1.00  0.00           H  
ATOM   3875  HA  SER A 261     -52.133  36.635 -29.543  1.00  0.00           H  
ATOM   3876 1HB  SER A 261     -53.688  38.456 -29.276  1.00  0.00           H  
ATOM   3877 2HB  SER A 261     -52.028  38.991 -29.083  1.00  0.00           H  
ATOM   3878  HG  SER A 261     -53.243  40.372 -30.361  1.00  0.00           H  
ATOM   3879  N   LEU A 262     -53.053  36.182 -32.478  1.00  0.00           N  
ATOM   3880  CA  LEU A 262     -54.133  35.686 -33.343  1.00  0.00           C  
ATOM   3881  C   LEU A 262     -55.218  34.809 -32.680  1.00  0.00           C  
ATOM   3882  O   LEU A 262     -56.391  35.055 -32.949  1.00  0.00           O  
ATOM   3883  CB  LEU A 262     -53.570  34.975 -34.585  1.00  0.00           C  
ATOM   3884  CG  LEU A 262     -54.599  34.345 -35.498  1.00  0.00           C  
ATOM   3885  CD1 LEU A 262     -55.510  35.423 -36.060  1.00  0.00           C  
ATOM   3886  CD2 LEU A 262     -53.876  33.583 -36.610  1.00  0.00           C  
ATOM   3887  H   LEU A 262     -52.089  36.100 -32.813  1.00  0.00           H  
ATOM   3888  HA  LEU A 262     -54.644  36.568 -33.725  1.00  0.00           H  
ATOM   3889 1HB  LEU A 262     -53.047  35.725 -35.182  1.00  0.00           H  
ATOM   3890 2HB  LEU A 262     -52.851  34.224 -34.324  1.00  0.00           H  
ATOM   3891  HG  LEU A 262     -55.205  33.656 -34.926  1.00  0.00           H  
ATOM   3892 1HD1 LEU A 262     -56.258  34.967 -36.706  1.00  0.00           H  
ATOM   3893 2HD1 LEU A 262     -56.005  35.936 -35.243  1.00  0.00           H  
ATOM   3894 3HD1 LEU A 262     -54.919  36.137 -36.633  1.00  0.00           H  
ATOM   3895 1HD2 LEU A 262     -54.611  33.115 -37.265  1.00  0.00           H  
ATOM   3896 2HD2 LEU A 262     -53.258  34.273 -37.188  1.00  0.00           H  
ATOM   3897 3HD2 LEU A 262     -53.241  32.814 -36.167  1.00  0.00           H  
ATOM   3898  N   PRO A 263     -54.925  33.789 -31.843  1.00  0.00           N  
ATOM   3899  CA  PRO A 263     -55.920  32.961 -31.178  1.00  0.00           C  
ATOM   3900  C   PRO A 263     -56.881  33.747 -30.292  1.00  0.00           C  
ATOM   3901  O   PRO A 263     -57.993  33.289 -30.023  1.00  0.00           O  
ATOM   3902  CB  PRO A 263     -55.065  32.015 -30.335  1.00  0.00           C  
ATOM   3903  CG  PRO A 263     -53.754  31.978 -31.046  1.00  0.00           C  
ATOM   3904  CD  PRO A 263     -53.563  33.378 -31.568  1.00  0.00           C  
ATOM   3905  HA  PRO A 263     -56.475  32.396 -31.936  1.00  0.00           H  
ATOM   3906 1HB  PRO A 263     -54.983  32.405 -29.309  1.00  0.00           H  
ATOM   3907 2HB  PRO A 263     -55.548  31.028 -30.267  1.00  0.00           H  
ATOM   3908 1HG  PRO A 263     -52.946  31.680 -30.360  1.00  0.00           H  
ATOM   3909 2HG  PRO A 263     -53.773  31.234 -31.853  1.00  0.00           H  
ATOM   3910 1HD  PRO A 263     -53.123  33.990 -30.780  1.00  0.00           H  
ATOM   3911 2HD  PRO A 263     -52.952  33.327 -32.441  1.00  0.00           H  
ATOM   3912  N   GLN A 264     -56.479  34.942 -29.834  1.00  0.00           N  
ATOM   3913  CA  GLN A 264     -57.371  35.715 -28.989  1.00  0.00           C  
ATOM   3914  C   GLN A 264     -58.352  36.395 -29.911  1.00  0.00           C  
ATOM   3915  O   GLN A 264     -59.547  36.487 -29.625  1.00  0.00           O  
ATOM   3916  CB  GLN A 264     -56.595  36.737 -28.165  1.00  0.00           C  
ATOM   3917  CG  GLN A 264     -55.640  36.111 -27.166  1.00  0.00           C  
ATOM   3918  CD  GLN A 264     -54.840  37.137 -26.374  1.00  0.00           C  
ATOM   3919  OE1 GLN A 264     -54.564  38.246 -26.843  1.00  0.00           O  
ATOM   3920  NE2 GLN A 264     -54.457  36.765 -25.159  1.00  0.00           N  
ATOM   3921  H   GLN A 264     -55.582  35.346 -30.089  1.00  0.00           H  
ATOM   3922  HA  GLN A 264     -57.915  35.049 -28.323  1.00  0.00           H  
ATOM   3923 1HB  GLN A 264     -56.025  37.377 -28.834  1.00  0.00           H  
ATOM   3924 2HB  GLN A 264     -57.296  37.372 -27.621  1.00  0.00           H  
ATOM   3925 1HG  GLN A 264     -56.216  35.503 -26.470  1.00  0.00           H  
ATOM   3926 2HG  GLN A 264     -54.938  35.484 -27.716  1.00  0.00           H  
ATOM   3927 1HE2 GLN A 264     -53.923  37.390 -24.588  1.00  0.00           H  
ATOM   3928 2HE2 GLN A 264     -54.701  35.858 -24.815  1.00  0.00           H  
ATOM   3929  N   THR A 265     -57.848  36.815 -31.072  1.00  0.00           N  
ATOM   3930  CA  THR A 265     -58.711  37.432 -32.061  1.00  0.00           C  
ATOM   3931  C   THR A 265     -59.727  36.412 -32.523  1.00  0.00           C  
ATOM   3932  O   THR A 265     -60.925  36.696 -32.582  1.00  0.00           O  
ATOM   3933  CB  THR A 265     -57.928  37.955 -33.281  1.00  0.00           C  
ATOM   3934  OG1 THR A 265     -57.021  38.986 -32.870  1.00  0.00           O  
ATOM   3935  CG2 THR A 265     -58.889  38.474 -34.334  1.00  0.00           C  
ATOM   3936  H   THR A 265     -56.845  36.708 -31.248  1.00  0.00           H  
ATOM   3937  HA  THR A 265     -59.240  38.264 -31.599  1.00  0.00           H  
ATOM   3938  HB  THR A 265     -57.358  37.149 -33.712  1.00  0.00           H  
ATOM   3939  HG1 THR A 265     -56.391  38.617 -32.237  1.00  0.00           H  
ATOM   3940 1HG2 THR A 265     -58.324  38.827 -35.194  1.00  0.00           H  
ATOM   3941 2HG2 THR A 265     -59.554  37.665 -34.639  1.00  0.00           H  
ATOM   3942 3HG2 THR A 265     -59.477  39.293 -33.924  1.00  0.00           H  
ATOM   3943  N   LEU A 266     -59.253  35.202 -32.807  1.00  0.00           N  
ATOM   3944  CA  LEU A 266     -60.142  34.169 -33.285  1.00  0.00           C  
ATOM   3945  C   LEU A 266     -61.172  33.818 -32.219  1.00  0.00           C  
ATOM   3946  O   LEU A 266     -62.354  33.652 -32.528  1.00  0.00           O  
ATOM   3947  CB  LEU A 266     -59.329  32.937 -33.663  1.00  0.00           C  
ATOM   3948  CG  LEU A 266     -58.404  33.136 -34.874  1.00  0.00           C  
ATOM   3949  CD1 LEU A 266     -57.520  31.914 -35.048  1.00  0.00           C  
ATOM   3950  CD2 LEU A 266     -59.234  33.403 -36.102  1.00  0.00           C  
ATOM   3951  H   LEU A 266     -58.250  35.031 -32.728  1.00  0.00           H  
ATOM   3952  HA  LEU A 266     -60.664  34.535 -34.165  1.00  0.00           H  
ATOM   3953 1HB  LEU A 266     -58.719  32.653 -32.812  1.00  0.00           H  
ATOM   3954 2HB  LEU A 266     -60.014  32.121 -33.888  1.00  0.00           H  
ATOM   3955  HG  LEU A 266     -57.761  33.987 -34.694  1.00  0.00           H  
ATOM   3956 1HD1 LEU A 266     -56.858  32.066 -35.898  1.00  0.00           H  
ATOM   3957 2HD1 LEU A 266     -56.927  31.762 -34.153  1.00  0.00           H  
ATOM   3958 3HD1 LEU A 266     -58.140  31.039 -35.225  1.00  0.00           H  
ATOM   3959 1HD2 LEU A 266     -58.576  33.559 -36.957  1.00  0.00           H  
ATOM   3960 2HD2 LEU A 266     -59.887  32.553 -36.297  1.00  0.00           H  
ATOM   3961 3HD2 LEU A 266     -59.833  34.291 -35.940  1.00  0.00           H  
ATOM   3962  N   ALA A 267     -60.749  33.746 -30.948  1.00  0.00           N  
ATOM   3963  CA  ALA A 267     -61.693  33.448 -29.882  1.00  0.00           C  
ATOM   3964  C   ALA A 267     -62.761  34.520 -29.803  1.00  0.00           C  
ATOM   3965  O   ALA A 267     -63.949  34.215 -29.674  1.00  0.00           O  
ATOM   3966  CB  ALA A 267     -60.975  33.355 -28.550  1.00  0.00           C  
ATOM   3967  H   ALA A 267     -59.764  33.861 -30.712  1.00  0.00           H  
ATOM   3968  HA  ALA A 267     -62.173  32.495 -30.109  1.00  0.00           H  
ATOM   3969 1HB  ALA A 267     -61.690  33.119 -27.765  1.00  0.00           H  
ATOM   3970 2HB  ALA A 267     -60.215  32.577 -28.603  1.00  0.00           H  
ATOM   3971 3HB  ALA A 267     -60.498  34.311 -28.332  1.00  0.00           H  
ATOM   3972  N   ASN A 268     -62.355  35.784 -29.941  1.00  0.00           N  
ATOM   3973  CA  ASN A 268     -63.313  36.868 -29.872  1.00  0.00           C  
ATOM   3974  C   ASN A 268     -64.290  36.771 -31.024  1.00  0.00           C  
ATOM   3975  O   ASN A 268     -65.488  36.994 -30.849  1.00  0.00           O  
ATOM   3976  CB  ASN A 268     -62.601  38.199 -29.863  1.00  0.00           C  
ATOM   3977  CG  ASN A 268     -61.909  38.464 -28.548  1.00  0.00           C  
ATOM   3978  OD1 ASN A 268     -62.242  37.877 -27.509  1.00  0.00           O  
ATOM   3979  ND2 ASN A 268     -60.942  39.344 -28.576  1.00  0.00           N  
ATOM   3980  H   ASN A 268     -61.362  35.997 -30.048  1.00  0.00           H  
ATOM   3981  HA  ASN A 268     -63.882  36.775 -28.953  1.00  0.00           H  
ATOM   3982 1HB  ASN A 268     -61.856  38.215 -30.660  1.00  0.00           H  
ATOM   3983 2HB  ASN A 268     -63.313  38.998 -30.062  1.00  0.00           H  
ATOM   3984 1HD2 ASN A 268     -60.441  39.562 -27.740  1.00  0.00           H  
ATOM   3985 2HD2 ASN A 268     -60.702  39.793 -29.434  1.00  0.00           H  
ATOM   3986  N   LEU A 269     -63.806  36.384 -32.203  1.00  0.00           N  
ATOM   3987  CA  LEU A 269     -64.704  36.261 -33.334  1.00  0.00           C  
ATOM   3988  C   LEU A 269     -65.722  35.157 -33.081  1.00  0.00           C  
ATOM   3989  O   LEU A 269     -66.910  35.340 -33.342  1.00  0.00           O  
ATOM   3990  CB  LEU A 269     -63.906  35.986 -34.612  1.00  0.00           C  
ATOM   3991  CG  LEU A 269     -63.044  37.171 -35.098  1.00  0.00           C  
ATOM   3992  CD1 LEU A 269     -62.150  36.722 -36.242  1.00  0.00           C  
ATOM   3993  CD2 LEU A 269     -63.951  38.302 -35.522  1.00  0.00           C  
ATOM   3994  H   LEU A 269     -62.804  36.218 -32.316  1.00  0.00           H  
ATOM   3995  HA  LEU A 269     -65.238  37.201 -33.455  1.00  0.00           H  
ATOM   3996 1HB  LEU A 269     -63.243  35.143 -34.432  1.00  0.00           H  
ATOM   3997 2HB  LEU A 269     -64.597  35.715 -35.408  1.00  0.00           H  
ATOM   3998  HG  LEU A 269     -62.412  37.514 -34.290  1.00  0.00           H  
ATOM   3999 1HD1 LEU A 269     -61.537  37.559 -36.573  1.00  0.00           H  
ATOM   4000 2HD1 LEU A 269     -61.512  35.922 -35.902  1.00  0.00           H  
ATOM   4001 3HD1 LEU A 269     -62.761  36.373 -37.070  1.00  0.00           H  
ATOM   4002 1HD2 LEU A 269     -63.344  39.144 -35.854  1.00  0.00           H  
ATOM   4003 2HD2 LEU A 269     -64.591  37.969 -36.338  1.00  0.00           H  
ATOM   4004 3HD2 LEU A 269     -64.569  38.609 -34.676  1.00  0.00           H  
ATOM   4005  N   GLU A 270     -65.298  34.028 -32.502  1.00  0.00           N  
ATOM   4006  CA  GLU A 270     -66.274  32.972 -32.234  1.00  0.00           C  
ATOM   4007  C   GLU A 270     -67.321  33.440 -31.226  1.00  0.00           C  
ATOM   4008  O   GLU A 270     -68.515  33.166 -31.388  1.00  0.00           O  
ATOM   4009  CB  GLU A 270     -65.608  31.681 -31.740  1.00  0.00           C  
ATOM   4010  CG  GLU A 270     -64.801  30.925 -32.808  1.00  0.00           C  
ATOM   4011  CD  GLU A 270     -64.201  29.609 -32.306  1.00  0.00           C  
ATOM   4012  OE1 GLU A 270     -64.308  29.323 -31.135  1.00  0.00           O  
ATOM   4013  OE2 GLU A 270     -63.646  28.891 -33.110  1.00  0.00           O  
ATOM   4014  H   GLU A 270     -64.305  33.899 -32.291  1.00  0.00           H  
ATOM   4015  HA  GLU A 270     -66.788  32.742 -33.166  1.00  0.00           H  
ATOM   4016 1HB  GLU A 270     -64.922  31.925 -30.925  1.00  0.00           H  
ATOM   4017 2HB  GLU A 270     -66.365  31.007 -31.342  1.00  0.00           H  
ATOM   4018 1HG  GLU A 270     -65.451  30.717 -33.657  1.00  0.00           H  
ATOM   4019 2HG  GLU A 270     -63.996  31.575 -33.154  1.00  0.00           H  
ATOM   4020  N   ILE A 271     -66.885  34.206 -30.221  1.00  0.00           N  
ATOM   4021  CA  ILE A 271     -67.804  34.721 -29.215  1.00  0.00           C  
ATOM   4022  C   ILE A 271     -68.811  35.659 -29.842  1.00  0.00           C  
ATOM   4023  O   ILE A 271     -70.017  35.505 -29.626  1.00  0.00           O  
ATOM   4024  CB  ILE A 271     -67.045  35.465 -28.109  1.00  0.00           C  
ATOM   4025  CG1 ILE A 271     -66.207  34.467 -27.294  1.00  0.00           C  
ATOM   4026  CG2 ILE A 271     -68.025  36.245 -27.237  1.00  0.00           C  
ATOM   4027  CD1 ILE A 271     -65.184  35.122 -26.392  1.00  0.00           C  
ATOM   4028  H   ILE A 271     -65.883  34.392 -30.135  1.00  0.00           H  
ATOM   4029  HA  ILE A 271     -68.338  33.882 -28.772  1.00  0.00           H  
ATOM   4030  HB  ILE A 271     -66.348  36.163 -28.566  1.00  0.00           H  
ATOM   4031 1HG1 ILE A 271     -66.877  33.870 -26.679  1.00  0.00           H  
ATOM   4032 2HG1 ILE A 271     -65.690  33.801 -27.981  1.00  0.00           H  
ATOM   4033 1HG2 ILE A 271     -67.478  36.785 -26.468  1.00  0.00           H  
ATOM   4034 2HG2 ILE A 271     -68.569  36.952 -27.858  1.00  0.00           H  
ATOM   4035 3HG2 ILE A 271     -68.728  35.560 -26.769  1.00  0.00           H  
ATOM   4036 1HD1 ILE A 271     -64.634  34.356 -25.851  1.00  0.00           H  
ATOM   4037 2HD1 ILE A 271     -64.490  35.704 -26.994  1.00  0.00           H  
ATOM   4038 3HD1 ILE A 271     -65.686  35.775 -25.684  1.00  0.00           H  
ATOM   4039  N   VAL A 272     -68.328  36.587 -30.666  1.00  0.00           N  
ATOM   4040  CA  VAL A 272     -69.203  37.533 -31.331  1.00  0.00           C  
ATOM   4041  C   VAL A 272     -70.184  36.820 -32.228  1.00  0.00           C  
ATOM   4042  O   VAL A 272     -71.360  37.170 -32.253  1.00  0.00           O  
ATOM   4043  CB  VAL A 272     -68.408  38.564 -32.132  1.00  0.00           C  
ATOM   4044  CG1 VAL A 272     -69.361  39.382 -32.995  1.00  0.00           C  
ATOM   4045  CG2 VAL A 272     -67.671  39.479 -31.158  1.00  0.00           C  
ATOM   4046  H   VAL A 272     -67.321  36.649 -30.812  1.00  0.00           H  
ATOM   4047  HA  VAL A 272     -69.760  38.071 -30.567  1.00  0.00           H  
ATOM   4048  HB  VAL A 272     -67.694  38.050 -32.783  1.00  0.00           H  
ATOM   4049 1HG1 VAL A 272     -68.796  40.117 -33.566  1.00  0.00           H  
ATOM   4050 2HG1 VAL A 272     -69.882  38.715 -33.678  1.00  0.00           H  
ATOM   4051 3HG1 VAL A 272     -70.086  39.892 -32.361  1.00  0.00           H  
ATOM   4052 1HG2 VAL A 272     -67.100  40.216 -31.716  1.00  0.00           H  
ATOM   4053 2HG2 VAL A 272     -68.396  39.982 -30.519  1.00  0.00           H  
ATOM   4054 3HG2 VAL A 272     -66.999  38.891 -30.542  1.00  0.00           H  
ATOM   4055  N   ILE A 273     -69.730  35.811 -32.960  1.00  0.00           N  
ATOM   4056  CA  ILE A 273     -70.645  35.082 -33.815  1.00  0.00           C  
ATOM   4057  C   ILE A 273     -71.758  34.443 -32.994  1.00  0.00           C  
ATOM   4058  O   ILE A 273     -72.928  34.552 -33.361  1.00  0.00           O  
ATOM   4059  CB  ILE A 273     -69.904  34.020 -34.627  1.00  0.00           C  
ATOM   4060  CG1 ILE A 273     -68.993  34.701 -35.662  1.00  0.00           C  
ATOM   4061  CG2 ILE A 273     -70.899  33.096 -35.274  1.00  0.00           C  
ATOM   4062  CD1 ILE A 273     -67.989  33.763 -36.291  1.00  0.00           C  
ATOM   4063  H   ILE A 273     -68.743  35.553 -32.932  1.00  0.00           H  
ATOM   4064  HA  ILE A 273     -71.096  35.785 -34.512  1.00  0.00           H  
ATOM   4065  HB  ILE A 273     -69.260  33.446 -33.958  1.00  0.00           H  
ATOM   4066 1HG1 ILE A 273     -69.615  35.118 -36.451  1.00  0.00           H  
ATOM   4067 2HG1 ILE A 273     -68.465  35.517 -35.184  1.00  0.00           H  
ATOM   4068 1HG2 ILE A 273     -70.375  32.327 -35.836  1.00  0.00           H  
ATOM   4069 2HG2 ILE A 273     -71.491  32.638 -34.491  1.00  0.00           H  
ATOM   4070 3HG2 ILE A 273     -71.547  33.661 -35.943  1.00  0.00           H  
ATOM   4071 1HD1 ILE A 273     -67.384  34.310 -37.011  1.00  0.00           H  
ATOM   4072 2HD1 ILE A 273     -67.343  33.354 -35.511  1.00  0.00           H  
ATOM   4073 3HD1 ILE A 273     -68.510  32.953 -36.796  1.00  0.00           H  
ATOM   4074  N   ASP A 274     -71.419  33.784 -31.883  1.00  0.00           N  
ATOM   4075  CA  ASP A 274     -72.472  33.204 -31.055  1.00  0.00           C  
ATOM   4076  C   ASP A 274     -73.410  34.265 -30.464  1.00  0.00           C  
ATOM   4077  O   ASP A 274     -74.631  34.055 -30.387  1.00  0.00           O  
ATOM   4078  CB  ASP A 274     -71.878  32.283 -29.993  1.00  0.00           C  
ATOM   4079  CG  ASP A 274     -71.422  30.915 -30.602  1.00  0.00           C  
ATOM   4080  OD1 ASP A 274     -71.817  30.612 -31.738  1.00  0.00           O  
ATOM   4081  OD2 ASP A 274     -70.722  30.188 -29.938  1.00  0.00           O  
ATOM   4082  H   ASP A 274     -70.435  33.695 -31.615  1.00  0.00           H  
ATOM   4083  HA  ASP A 274     -73.075  32.574 -31.695  1.00  0.00           H  
ATOM   4084 1HB  ASP A 274     -71.006  32.775 -29.544  1.00  0.00           H  
ATOM   4085 2HB  ASP A 274     -72.604  32.107 -29.205  1.00  0.00           H  
ATOM   4086  N   MET A 275     -72.869  35.429 -30.090  1.00  0.00           N  
ATOM   4087  CA  MET A 275     -73.722  36.504 -29.598  1.00  0.00           C  
ATOM   4088  C   MET A 275     -74.689  36.903 -30.699  1.00  0.00           C  
ATOM   4089  O   MET A 275     -75.898  37.037 -30.472  1.00  0.00           O  
ATOM   4090  CB  MET A 275     -72.887  37.716 -29.202  1.00  0.00           C  
ATOM   4091  CG  MET A 275     -72.041  37.547 -27.968  1.00  0.00           C  
ATOM   4092  SD  MET A 275     -70.904  38.923 -27.746  1.00  0.00           S  
ATOM   4093  CE  MET A 275     -72.058  40.246 -27.401  1.00  0.00           C  
ATOM   4094  H   MET A 275     -71.857  35.561 -30.135  1.00  0.00           H  
ATOM   4095  HA  MET A 275     -74.295  36.146 -28.745  1.00  0.00           H  
ATOM   4096 1HB  MET A 275     -72.224  37.972 -30.018  1.00  0.00           H  
ATOM   4097 2HB  MET A 275     -73.538  38.563 -29.047  1.00  0.00           H  
ATOM   4098 1HG  MET A 275     -72.686  37.488 -27.095  1.00  0.00           H  
ATOM   4099 2HG  MET A 275     -71.473  36.629 -28.028  1.00  0.00           H  
ATOM   4100 1HE  MET A 275     -71.510  41.173 -27.231  1.00  0.00           H  
ATOM   4101 2HE  MET A 275     -72.729  40.373 -28.250  1.00  0.00           H  
ATOM   4102 3HE  MET A 275     -72.641  40.002 -26.512  1.00  0.00           H  
ATOM   4103  N   LEU A 276     -74.158  37.036 -31.915  1.00  0.00           N  
ATOM   4104  CA  LEU A 276     -74.968  37.412 -33.047  1.00  0.00           C  
ATOM   4105  C   LEU A 276     -76.013  36.369 -33.338  1.00  0.00           C  
ATOM   4106  O   LEU A 276     -77.126  36.736 -33.661  1.00  0.00           O  
ATOM   4107  CB  LEU A 276     -74.113  37.662 -34.285  1.00  0.00           C  
ATOM   4108  CG  LEU A 276     -73.242  38.911 -34.220  1.00  0.00           C  
ATOM   4109  CD1 LEU A 276     -72.321  38.936 -35.423  1.00  0.00           C  
ATOM   4110  CD2 LEU A 276     -74.137  40.130 -34.172  1.00  0.00           C  
ATOM   4111  H   LEU A 276     -73.158  36.903 -32.048  1.00  0.00           H  
ATOM   4112  HA  LEU A 276     -75.478  38.341 -32.805  1.00  0.00           H  
ATOM   4113 1HB  LEU A 276     -73.459  36.810 -34.433  1.00  0.00           H  
ATOM   4114 2HB  LEU A 276     -74.767  37.751 -35.148  1.00  0.00           H  
ATOM   4115  HG  LEU A 276     -72.633  38.890 -33.327  1.00  0.00           H  
ATOM   4116 1HD1 LEU A 276     -71.692  39.823 -35.379  1.00  0.00           H  
ATOM   4117 2HD1 LEU A 276     -71.694  38.043 -35.413  1.00  0.00           H  
ATOM   4118 3HD1 LEU A 276     -72.915  38.955 -36.334  1.00  0.00           H  
ATOM   4119 1HD2 LEU A 276     -73.522  41.027 -34.121  1.00  0.00           H  
ATOM   4120 2HD2 LEU A 276     -74.757  40.162 -35.068  1.00  0.00           H  
ATOM   4121 3HD2 LEU A 276     -74.778  40.076 -33.289  1.00  0.00           H  
ATOM   4122  N   LYS A 277     -75.723  35.080 -33.171  1.00  0.00           N  
ATOM   4123  CA  LYS A 277     -76.766  34.090 -33.434  1.00  0.00           C  
ATOM   4124  C   LYS A 277     -77.969  34.345 -32.521  1.00  0.00           C  
ATOM   4125  O   LYS A 277     -79.123  34.337 -32.967  1.00  0.00           O  
ATOM   4126  CB  LYS A 277     -76.238  32.678 -33.165  1.00  0.00           C  
ATOM   4127  CG  LYS A 277     -75.229  32.127 -34.161  1.00  0.00           C  
ATOM   4128  CD  LYS A 277     -74.701  30.784 -33.657  1.00  0.00           C  
ATOM   4129  CE  LYS A 277     -73.645  30.193 -34.562  1.00  0.00           C  
ATOM   4130  NZ  LYS A 277     -72.933  29.070 -33.884  1.00  0.00           N  
ATOM   4131  H   LYS A 277     -74.776  34.795 -32.916  1.00  0.00           H  
ATOM   4132  HA  LYS A 277     -77.085  34.178 -34.470  1.00  0.00           H  
ATOM   4133 1HB  LYS A 277     -75.762  32.658 -32.188  1.00  0.00           H  
ATOM   4134 2HB  LYS A 277     -77.076  31.986 -33.123  1.00  0.00           H  
ATOM   4135 1HG  LYS A 277     -75.699  31.997 -35.132  1.00  0.00           H  
ATOM   4136 2HG  LYS A 277     -74.403  32.818 -34.267  1.00  0.00           H  
ATOM   4137 1HD  LYS A 277     -74.273  30.903 -32.665  1.00  0.00           H  
ATOM   4138 2HD  LYS A 277     -75.527  30.082 -33.582  1.00  0.00           H  
ATOM   4139 1HE  LYS A 277     -74.119  29.818 -35.465  1.00  0.00           H  
ATOM   4140 2HE  LYS A 277     -72.930  30.950 -34.832  1.00  0.00           H  
ATOM   4141 1HZ  LYS A 277     -72.232  28.689 -34.491  1.00  0.00           H  
ATOM   4142 2HZ  LYS A 277     -72.474  29.474 -33.027  1.00  0.00           H  
ATOM   4143 3HZ  LYS A 277     -73.580  28.349 -33.619  1.00  0.00           H  
ATOM   4144  N   ARG A 278     -77.711  34.636 -31.242  1.00  0.00           N  
ATOM   4145  CA  ARG A 278     -78.820  34.913 -30.332  1.00  0.00           C  
ATOM   4146  C   ARG A 278     -79.609  36.150 -30.758  1.00  0.00           C  
ATOM   4147  O   ARG A 278     -80.844  36.157 -30.728  1.00  0.00           O  
ATOM   4148  CB  ARG A 278     -78.355  35.079 -28.894  1.00  0.00           C  
ATOM   4149  CG  ARG A 278     -79.511  35.336 -27.902  1.00  0.00           C  
ATOM   4150  CD  ARG A 278     -79.059  35.366 -26.480  1.00  0.00           C  
ATOM   4151  NE  ARG A 278     -80.161  35.670 -25.560  1.00  0.00           N  
ATOM   4152  CZ  ARG A 278     -80.532  36.905 -25.200  1.00  0.00           C  
ATOM   4153  NH1 ARG A 278     -79.893  37.958 -25.670  1.00  0.00           N  
ATOM   4154  NH2 ARG A 278     -81.541  37.029 -24.368  1.00  0.00           N  
ATOM   4155  H   ARG A 278     -76.741  34.641 -30.910  1.00  0.00           H  
ATOM   4156  HA  ARG A 278     -79.495  34.058 -30.359  1.00  0.00           H  
ATOM   4157 1HB  ARG A 278     -77.814  34.191 -28.575  1.00  0.00           H  
ATOM   4158 2HB  ARG A 278     -77.666  35.926 -28.832  1.00  0.00           H  
ATOM   4159 1HG  ARG A 278     -79.967  36.301 -28.132  1.00  0.00           H  
ATOM   4160 2HG  ARG A 278     -80.261  34.548 -28.004  1.00  0.00           H  
ATOM   4161 1HD  ARG A 278     -78.655  34.391 -26.209  1.00  0.00           H  
ATOM   4162 2HD  ARG A 278     -78.289  36.127 -26.357  1.00  0.00           H  
ATOM   4163  HE  ARG A 278     -80.722  34.900 -25.152  1.00  0.00           H  
ATOM   4164 1HH1 ARG A 278     -79.118  37.820 -26.306  1.00  0.00           H  
ATOM   4165 2HH1 ARG A 278     -80.175  38.885 -25.395  1.00  0.00           H  
ATOM   4166 1HH2 ARG A 278     -82.001  36.158 -24.032  1.00  0.00           H  
ATOM   4167 2HH2 ARG A 278     -81.856  37.933 -24.065  1.00  0.00           H  
ATOM   4168  N   TYR A 279     -78.900  37.204 -31.168  1.00  0.00           N  
ATOM   4169  CA  TYR A 279     -79.587  38.434 -31.542  1.00  0.00           C  
ATOM   4170  C   TYR A 279     -80.263  38.302 -32.903  1.00  0.00           C  
ATOM   4171  O   TYR A 279     -81.348  38.848 -33.123  1.00  0.00           O  
ATOM   4172  CB  TYR A 279     -78.616  39.617 -31.585  1.00  0.00           C  
ATOM   4173  CG  TYR A 279     -78.040  40.027 -30.232  1.00  0.00           C  
ATOM   4174  CD1 TYR A 279     -76.672  39.914 -29.999  1.00  0.00           C  
ATOM   4175  CD2 TYR A 279     -78.872  40.500 -29.225  1.00  0.00           C  
ATOM   4176  CE1 TYR A 279     -76.141  40.277 -28.780  1.00  0.00           C  
ATOM   4177  CE2 TYR A 279     -78.336  40.862 -27.997  1.00  0.00           C  
ATOM   4178  CZ  TYR A 279     -76.972  40.750 -27.778  1.00  0.00           C  
ATOM   4179  OH  TYR A 279     -76.433  41.111 -26.562  1.00  0.00           O  
ATOM   4180  H   TYR A 279     -77.877  37.150 -31.177  1.00  0.00           H  
ATOM   4181  HA  TYR A 279     -80.361  38.637 -30.802  1.00  0.00           H  
ATOM   4182 1HB  TYR A 279     -77.782  39.364 -32.246  1.00  0.00           H  
ATOM   4183 2HB  TYR A 279     -79.120  40.481 -32.017  1.00  0.00           H  
ATOM   4184  HD1 TYR A 279     -76.018  39.544 -30.783  1.00  0.00           H  
ATOM   4185  HD2 TYR A 279     -79.944  40.588 -29.399  1.00  0.00           H  
ATOM   4186  HE1 TYR A 279     -75.076  40.192 -28.606  1.00  0.00           H  
ATOM   4187  HE2 TYR A 279     -78.987  41.236 -27.207  1.00  0.00           H  
ATOM   4188  HH  TYR A 279     -77.125  41.463 -25.997  1.00  0.00           H  
ATOM   4189  N   ASN A 280     -79.643  37.556 -33.811  1.00  0.00           N  
ATOM   4190  CA  ASN A 280     -80.159  37.380 -35.153  1.00  0.00           C  
ATOM   4191  C   ASN A 280     -81.498  36.702 -35.095  1.00  0.00           C  
ATOM   4192  O   ASN A 280     -82.392  37.058 -35.846  1.00  0.00           O  
ATOM   4193  CB  ASN A 280     -79.210  36.584 -36.027  1.00  0.00           C  
ATOM   4194  CG  ASN A 280     -77.983  37.360 -36.467  1.00  0.00           C  
ATOM   4195  OD1 ASN A 280     -77.959  38.599 -36.458  1.00  0.00           O  
ATOM   4196  ND2 ASN A 280     -76.961  36.641 -36.859  1.00  0.00           N  
ATOM   4197  H   ASN A 280     -78.771  37.120 -33.573  1.00  0.00           H  
ATOM   4198  HA  ASN A 280     -80.301  38.360 -35.603  1.00  0.00           H  
ATOM   4199 1HB  ASN A 280     -78.884  35.697 -35.479  1.00  0.00           H  
ATOM   4200 2HB  ASN A 280     -79.744  36.237 -36.913  1.00  0.00           H  
ATOM   4201 1HD2 ASN A 280     -76.122  37.090 -37.163  1.00  0.00           H  
ATOM   4202 2HD2 ASN A 280     -77.024  35.644 -36.852  1.00  0.00           H  
ATOM   4203  N   LYS A 281     -81.685  35.772 -34.160  1.00  0.00           N  
ATOM   4204  CA  LYS A 281     -82.981  35.119 -34.062  1.00  0.00           C  
ATOM   4205  C   LYS A 281     -84.073  36.127 -33.716  1.00  0.00           C  
ATOM   4206  O   LYS A 281     -85.193  36.043 -34.221  1.00  0.00           O  
ATOM   4207  CB  LYS A 281     -82.938  33.999 -33.030  1.00  0.00           C  
ATOM   4208  CG  LYS A 281     -82.135  32.794 -33.481  1.00  0.00           C  
ATOM   4209  CD  LYS A 281     -82.113  31.698 -32.439  1.00  0.00           C  
ATOM   4210  CE  LYS A 281     -81.217  30.548 -32.889  1.00  0.00           C  
ATOM   4211  NZ  LYS A 281     -81.722  29.906 -34.143  1.00  0.00           N  
ATOM   4212  H   LYS A 281     -80.908  35.479 -33.560  1.00  0.00           H  
ATOM   4213  HA  LYS A 281     -83.222  34.685 -35.035  1.00  0.00           H  
ATOM   4214 1HB  LYS A 281     -82.476  34.380 -32.111  1.00  0.00           H  
ATOM   4215 2HB  LYS A 281     -83.949  33.681 -32.782  1.00  0.00           H  
ATOM   4216 1HG  LYS A 281     -82.567  32.403 -34.402  1.00  0.00           H  
ATOM   4217 2HG  LYS A 281     -81.119  33.103 -33.695  1.00  0.00           H  
ATOM   4218 1HD  LYS A 281     -81.732  32.101 -31.495  1.00  0.00           H  
ATOM   4219 2HD  LYS A 281     -83.124  31.327 -32.277  1.00  0.00           H  
ATOM   4220 1HE  LYS A 281     -80.211  30.930 -33.066  1.00  0.00           H  
ATOM   4221 2HE  LYS A 281     -81.174  29.798 -32.100  1.00  0.00           H  
ATOM   4222 1HZ  LYS A 281     -81.104  29.153 -34.411  1.00  0.00           H  
ATOM   4223 2HZ  LYS A 281     -82.651  29.540 -33.988  1.00  0.00           H  
ATOM   4224 3HZ  LYS A 281     -81.750  30.599 -34.882  1.00  0.00           H  
ATOM   4225  N   ASN A 282     -83.759  37.109 -32.875  1.00  0.00           N  
ATOM   4226  CA  ASN A 282     -84.767  38.101 -32.540  1.00  0.00           C  
ATOM   4227  C   ASN A 282     -85.052  38.967 -33.758  1.00  0.00           C  
ATOM   4228  O   ASN A 282     -86.211  39.251 -34.077  1.00  0.00           O  
ATOM   4229  CB  ASN A 282     -84.318  38.958 -31.373  1.00  0.00           C  
ATOM   4230  CG  ASN A 282     -84.375  38.243 -30.051  1.00  0.00           C  
ATOM   4231  OD1 ASN A 282     -85.098  37.258 -29.873  1.00  0.00           O  
ATOM   4232  ND2 ASN A 282     -83.617  38.735 -29.104  1.00  0.00           N  
ATOM   4233  H   ASN A 282     -82.824  37.168 -32.482  1.00  0.00           H  
ATOM   4234  HA  ASN A 282     -85.693  37.590 -32.273  1.00  0.00           H  
ATOM   4235 1HB  ASN A 282     -83.292  39.284 -31.544  1.00  0.00           H  
ATOM   4236 2HB  ASN A 282     -84.936  39.853 -31.320  1.00  0.00           H  
ATOM   4237 1HD2 ASN A 282     -83.607  38.311 -28.200  1.00  0.00           H  
ATOM   4238 2HD2 ASN A 282     -83.051  39.538 -29.288  1.00  0.00           H  
ATOM   4239  N   VAL A 283     -83.988  39.328 -34.478  1.00  0.00           N  
ATOM   4240  CA  VAL A 283     -84.116  40.172 -35.656  1.00  0.00           C  
ATOM   4241  C   VAL A 283     -84.900  39.491 -36.756  1.00  0.00           C  
ATOM   4242  O   VAL A 283     -85.774  40.105 -37.367  1.00  0.00           O  
ATOM   4243  CB  VAL A 283     -82.734  40.558 -36.204  1.00  0.00           C  
ATOM   4244  CG1 VAL A 283     -82.895  41.261 -37.541  1.00  0.00           C  
ATOM   4245  CG2 VAL A 283     -82.029  41.459 -35.207  1.00  0.00           C  
ATOM   4246  H   VAL A 283     -83.061  39.036 -34.163  1.00  0.00           H  
ATOM   4247  HA  VAL A 283     -84.641  41.081 -35.368  1.00  0.00           H  
ATOM   4248  HB  VAL A 283     -82.150  39.658 -36.366  1.00  0.00           H  
ATOM   4249 1HG1 VAL A 283     -81.912  41.521 -37.934  1.00  0.00           H  
ATOM   4250 2HG1 VAL A 283     -83.397  40.593 -38.237  1.00  0.00           H  
ATOM   4251 3HG1 VAL A 283     -83.487  42.165 -37.415  1.00  0.00           H  
ATOM   4252 1HG2 VAL A 283     -81.046  41.727 -35.590  1.00  0.00           H  
ATOM   4253 2HG2 VAL A 283     -82.616  42.361 -35.053  1.00  0.00           H  
ATOM   4254 3HG2 VAL A 283     -81.917  40.939 -34.264  1.00  0.00           H  
ATOM   4255  N   GLU A 284     -84.596  38.224 -37.013  1.00  0.00           N  
ATOM   4256  CA  GLU A 284     -85.282  37.504 -38.062  1.00  0.00           C  
ATOM   4257  C   GLU A 284     -86.762  37.407 -37.762  1.00  0.00           C  
ATOM   4258  O   GLU A 284     -87.575  37.597 -38.660  1.00  0.00           O  
ATOM   4259  CB  GLU A 284     -84.682  36.104 -38.240  1.00  0.00           C  
ATOM   4260  CG  GLU A 284     -83.281  36.089 -38.879  1.00  0.00           C  
ATOM   4261  CD  GLU A 284     -82.660  34.702 -38.953  1.00  0.00           C  
ATOM   4262  OE1 GLU A 284     -83.242  33.772 -38.439  1.00  0.00           O  
ATOM   4263  OE2 GLU A 284     -81.601  34.582 -39.527  1.00  0.00           O  
ATOM   4264  H   GLU A 284     -83.868  37.767 -36.483  1.00  0.00           H  
ATOM   4265  HA  GLU A 284     -85.157  38.050 -38.992  1.00  0.00           H  
ATOM   4266 1HB  GLU A 284     -84.600  35.627 -37.260  1.00  0.00           H  
ATOM   4267 2HB  GLU A 284     -85.347  35.492 -38.850  1.00  0.00           H  
ATOM   4268 1HG  GLU A 284     -83.360  36.492 -39.887  1.00  0.00           H  
ATOM   4269 2HG  GLU A 284     -82.630  36.747 -38.315  1.00  0.00           H  
ATOM   4270  N   GLN A 285     -87.139  37.184 -36.502  1.00  0.00           N  
ATOM   4271  CA  GLN A 285     -88.557  37.084 -36.192  1.00  0.00           C  
ATOM   4272  C   GLN A 285     -89.244  38.429 -36.385  1.00  0.00           C  
ATOM   4273  O   GLN A 285     -90.379  38.497 -36.876  1.00  0.00           O  
ATOM   4274  CB  GLN A 285     -88.718  36.528 -34.797  1.00  0.00           C  
ATOM   4275  CG  GLN A 285     -88.187  35.109 -34.736  1.00  0.00           C  
ATOM   4276  CD  GLN A 285     -88.967  34.157 -35.614  1.00  0.00           C  
ATOM   4277  OE1 GLN A 285     -90.187  34.129 -35.563  1.00  0.00           O  
ATOM   4278  NE2 GLN A 285     -88.267  33.356 -36.421  1.00  0.00           N  
ATOM   4279  H   GLN A 285     -86.443  37.026 -35.768  1.00  0.00           H  
ATOM   4280  HA  GLN A 285     -89.010  36.374 -36.883  1.00  0.00           H  
ATOM   4281 1HB  GLN A 285     -88.167  37.146 -34.079  1.00  0.00           H  
ATOM   4282 2HB  GLN A 285     -89.768  36.529 -34.510  1.00  0.00           H  
ATOM   4283 1HG  GLN A 285     -87.187  35.120 -35.136  1.00  0.00           H  
ATOM   4284 2HG  GLN A 285     -88.150  34.754 -33.714  1.00  0.00           H  
ATOM   4285 1HE2 GLN A 285     -88.739  32.705 -37.021  1.00  0.00           H  
ATOM   4286 2HE2 GLN A 285     -87.264  33.400 -36.428  1.00  0.00           H  
ATOM   4287  N   VAL A 286     -88.530  39.520 -36.091  1.00  0.00           N  
ATOM   4288  CA  VAL A 286     -89.088  40.833 -36.362  1.00  0.00           C  
ATOM   4289  C   VAL A 286     -89.296  41.001 -37.851  1.00  0.00           C  
ATOM   4290  O   VAL A 286     -90.353  41.458 -38.276  1.00  0.00           O  
ATOM   4291  CB  VAL A 286     -88.180  41.969 -35.870  1.00  0.00           C  
ATOM   4292  CG1 VAL A 286     -88.705  43.312 -36.395  1.00  0.00           C  
ATOM   4293  CG2 VAL A 286     -88.166  41.980 -34.362  1.00  0.00           C  
ATOM   4294  H   VAL A 286     -87.608  39.434 -35.653  1.00  0.00           H  
ATOM   4295  HA  VAL A 286     -90.052  40.909 -35.861  1.00  0.00           H  
ATOM   4296  HB  VAL A 286     -87.173  41.818 -36.250  1.00  0.00           H  
ATOM   4297 1HG1 VAL A 286     -88.055  44.115 -36.047  1.00  0.00           H  
ATOM   4298 2HG1 VAL A 286     -88.711  43.300 -37.488  1.00  0.00           H  
ATOM   4299 3HG1 VAL A 286     -89.716  43.478 -36.029  1.00  0.00           H  
ATOM   4300 1HG2 VAL A 286     -87.519  42.779 -34.011  1.00  0.00           H  
ATOM   4301 2HG2 VAL A 286     -89.170  42.143 -34.001  1.00  0.00           H  
ATOM   4302 3HG2 VAL A 286     -87.802  41.035 -33.999  1.00  0.00           H  
ATOM   4303  N   LEU A 287     -88.305  40.610 -38.647  1.00  0.00           N  
ATOM   4304  CA  LEU A 287     -88.390  40.731 -40.092  1.00  0.00           C  
ATOM   4305  C   LEU A 287     -89.509  39.866 -40.669  1.00  0.00           C  
ATOM   4306  O   LEU A 287     -90.139  40.244 -41.650  1.00  0.00           O  
ATOM   4307  CB  LEU A 287     -87.050  40.374 -40.725  1.00  0.00           C  
ATOM   4308  CG  LEU A 287     -85.918  41.368 -40.423  1.00  0.00           C  
ATOM   4309  CD1 LEU A 287     -84.615  40.823 -40.978  1.00  0.00           C  
ATOM   4310  CD2 LEU A 287     -86.266  42.719 -41.008  1.00  0.00           C  
ATOM   4311  H   LEU A 287     -87.451  40.239 -38.229  1.00  0.00           H  
ATOM   4312  HA  LEU A 287     -88.609  41.770 -40.331  1.00  0.00           H  
ATOM   4313 1HB  LEU A 287     -86.744  39.398 -40.359  1.00  0.00           H  
ATOM   4314 2HB  LEU A 287     -87.175  40.316 -41.800  1.00  0.00           H  
ATOM   4315  HG  LEU A 287     -85.807  41.474 -39.350  1.00  0.00           H  
ATOM   4316 1HD1 LEU A 287     -83.808  41.517 -40.751  1.00  0.00           H  
ATOM   4317 2HD1 LEU A 287     -84.404  39.857 -40.520  1.00  0.00           H  
ATOM   4318 3HD1 LEU A 287     -84.699  40.706 -42.056  1.00  0.00           H  
ATOM   4319 1HD2 LEU A 287     -85.468  43.427 -40.783  1.00  0.00           H  
ATOM   4320 2HD2 LEU A 287     -86.382  42.633 -42.088  1.00  0.00           H  
ATOM   4321 3HD2 LEU A 287     -87.199  43.071 -40.568  1.00  0.00           H  
ATOM   4322  N   VAL A 288     -89.764  38.698 -40.079  1.00  0.00           N  
ATOM   4323  CA  VAL A 288     -90.866  37.856 -40.533  1.00  0.00           C  
ATOM   4324  C   VAL A 288     -92.208  38.542 -40.299  1.00  0.00           C  
ATOM   4325  O   VAL A 288     -93.067  38.574 -41.182  1.00  0.00           O  
ATOM   4326  CB  VAL A 288     -90.870  36.502 -39.797  1.00  0.00           C  
ATOM   4327  CG1 VAL A 288     -92.144  35.740 -40.106  1.00  0.00           C  
ATOM   4328  CG2 VAL A 288     -89.693  35.659 -40.235  1.00  0.00           C  
ATOM   4329  H   VAL A 288     -89.173  38.392 -39.309  1.00  0.00           H  
ATOM   4330  HA  VAL A 288     -90.744  37.671 -41.601  1.00  0.00           H  
ATOM   4331  HB  VAL A 288     -90.808  36.689 -38.742  1.00  0.00           H  
ATOM   4332 1HG1 VAL A 288     -92.135  34.793 -39.567  1.00  0.00           H  
ATOM   4333 2HG1 VAL A 288     -93.005  36.328 -39.789  1.00  0.00           H  
ATOM   4334 3HG1 VAL A 288     -92.206  35.553 -41.176  1.00  0.00           H  
ATOM   4335 1HG2 VAL A 288     -89.707  34.714 -39.693  1.00  0.00           H  
ATOM   4336 2HG2 VAL A 288     -89.761  35.469 -41.302  1.00  0.00           H  
ATOM   4337 3HG2 VAL A 288     -88.779  36.167 -40.033  1.00  0.00           H  
ATOM   4338  N   ALA A 289     -92.390  39.086 -39.095  1.00  0.00           N  
ATOM   4339  CA  ALA A 289     -93.604  39.798 -38.710  1.00  0.00           C  
ATOM   4340  C   ALA A 289     -93.777  41.162 -39.385  1.00  0.00           C  
ATOM   4341  O   ALA A 289     -94.899  41.581 -39.694  1.00  0.00           O  
ATOM   4342  CB  ALA A 289     -93.605  40.020 -37.219  1.00  0.00           C  
ATOM   4343  H   ALA A 289     -91.642  38.999 -38.404  1.00  0.00           H  
ATOM   4344  HA  ALA A 289     -94.454  39.173 -38.983  1.00  0.00           H  
ATOM   4345 1HB  ALA A 289     -94.520  40.514 -36.920  1.00  0.00           H  
ATOM   4346 2HB  ALA A 289     -93.528  39.086 -36.719  1.00  0.00           H  
ATOM   4347 3HB  ALA A 289     -92.751  40.643 -36.968  1.00  0.00           H  
ATOM   4348  N   LEU A 290     -92.666  41.863 -39.597  1.00  0.00           N  
ATOM   4349  CA  LEU A 290     -92.670  43.233 -40.073  1.00  0.00           C  
ATOM   4350  C   LEU A 290     -93.534  43.535 -41.302  1.00  0.00           C  
ATOM   4351  O   LEU A 290     -94.262  44.523 -41.246  1.00  0.00           O  
ATOM   4352  CB  LEU A 290     -91.221  43.714 -40.243  1.00  0.00           C  
ATOM   4353  CG  LEU A 290     -91.017  45.082 -40.812  1.00  0.00           C  
ATOM   4354  CD1 LEU A 290     -91.633  46.098 -39.885  1.00  0.00           C  
ATOM   4355  CD2 LEU A 290     -89.515  45.309 -40.972  1.00  0.00           C  
ATOM   4356  H   LEU A 290     -91.773  41.455 -39.344  1.00  0.00           H  
ATOM   4357  HA  LEU A 290     -93.071  43.837 -39.266  1.00  0.00           H  
ATOM   4358 1HB  LEU A 290     -90.791  43.762 -39.240  1.00  0.00           H  
ATOM   4359 2HB  LEU A 290     -90.632  43.005 -40.796  1.00  0.00           H  
ATOM   4360  HG  LEU A 290     -91.508  45.163 -41.783  1.00  0.00           H  
ATOM   4361 1HD1 LEU A 290     -91.487  47.097 -40.290  1.00  0.00           H  
ATOM   4362 2HD1 LEU A 290     -92.701  45.896 -39.790  1.00  0.00           H  
ATOM   4363 3HD1 LEU A 290     -91.158  46.026 -38.905  1.00  0.00           H  
ATOM   4364 1HD2 LEU A 290     -89.335  46.302 -41.383  1.00  0.00           H  
ATOM   4365 2HD2 LEU A 290     -89.029  45.225 -39.996  1.00  0.00           H  
ATOM   4366 3HD2 LEU A 290     -89.107  44.555 -41.646  1.00  0.00           H  
ATOM   4367  N   PRO A 291     -93.502  42.780 -42.420  1.00  0.00           N  
ATOM   4368  CA  PRO A 291     -94.371  42.980 -43.568  1.00  0.00           C  
ATOM   4369  C   PRO A 291     -95.854  42.962 -43.212  1.00  0.00           C  
ATOM   4370  O   PRO A 291     -96.666  43.574 -43.906  1.00  0.00           O  
ATOM   4371  CB  PRO A 291     -94.014  41.793 -44.466  1.00  0.00           C  
ATOM   4372  CG  PRO A 291     -92.604  41.462 -44.091  1.00  0.00           C  
ATOM   4373  CD  PRO A 291     -92.520  41.729 -42.612  1.00  0.00           C  
ATOM   4374  HA  PRO A 291     -94.102  43.930 -44.056  1.00  0.00           H  
ATOM   4375 1HB  PRO A 291     -94.710  40.958 -44.281  1.00  0.00           H  
ATOM   4376 2HB  PRO A 291     -94.124  42.071 -45.529  1.00  0.00           H  
ATOM   4377 1HG  PRO A 291     -92.390  40.408 -44.324  1.00  0.00           H  
ATOM   4378 2HG  PRO A 291     -91.897  42.066 -44.670  1.00  0.00           H  
ATOM   4379 1HD  PRO A 291     -92.777  40.836 -42.060  1.00  0.00           H  
ATOM   4380 2HD  PRO A 291     -91.527  42.070 -42.424  1.00  0.00           H  
ATOM   4381  N   GLN A 292     -96.237  42.235 -42.146  1.00  0.00           N  
ATOM   4382  CA  GLN A 292     -97.640  42.188 -41.768  1.00  0.00           C  
ATOM   4383  C   GLN A 292     -97.945  43.504 -41.098  1.00  0.00           C  
ATOM   4384  O   GLN A 292     -98.981  44.127 -41.326  1.00  0.00           O  
ATOM   4385  CB  GLN A 292     -97.929  41.028 -40.822  1.00  0.00           C  
ATOM   4386  CG  GLN A 292     -99.401  40.798 -40.546  1.00  0.00           C  
ATOM   4387  CD  GLN A 292    -100.150  40.402 -41.801  1.00  0.00           C  
ATOM   4388  OE1 GLN A 292     -99.656  39.535 -42.533  1.00  0.00           O  
ATOM   4389  NE2 GLN A 292    -101.336  40.968 -42.035  1.00  0.00           N  
ATOM   4390  H   GLN A 292     -95.565  41.752 -41.552  1.00  0.00           H  
ATOM   4391  HA  GLN A 292     -98.258  42.092 -42.661  1.00  0.00           H  
ATOM   4392 1HB  GLN A 292     -97.503  40.111 -41.230  1.00  0.00           H  
ATOM   4393 2HB  GLN A 292     -97.442  41.213 -39.867  1.00  0.00           H  
ATOM   4394 1HG  GLN A 292     -99.504  39.997 -39.817  1.00  0.00           H  
ATOM   4395 2HG  GLN A 292     -99.839  41.718 -40.159  1.00  0.00           H  
ATOM   4396 1HE2 GLN A 292    -101.892  40.667 -42.843  1.00  0.00           H  
ATOM   4397 2HE2 GLN A 292    -101.697  41.661 -41.414  1.00  0.00           H  
ATOM   4398  N   GLY A 293     -96.987  43.943 -40.287  1.00  0.00           N  
ATOM   4399  CA  GLY A 293     -97.094  45.197 -39.570  1.00  0.00           C  
ATOM   4400  C   GLY A 293     -97.285  46.304 -40.584  1.00  0.00           C  
ATOM   4401  O   GLY A 293     -98.203  47.124 -40.472  1.00  0.00           O  
ATOM   4402  H   GLY A 293     -96.158  43.360 -40.160  1.00  0.00           H  
ATOM   4403 1HA  GLY A 293     -97.939  45.160 -38.882  1.00  0.00           H  
ATOM   4404 2HA  GLY A 293     -96.187  45.368 -38.991  1.00  0.00           H  
ATOM   4405  N   ALA A 294     -96.392  46.326 -41.575  1.00  0.00           N  
ATOM   4406  CA  ALA A 294     -96.436  47.308 -42.635  1.00  0.00           C  
ATOM   4407  C   ALA A 294     -97.741  47.218 -43.414  1.00  0.00           C  
ATOM   4408  O   ALA A 294     -98.359  48.244 -43.686  1.00  0.00           O  
ATOM   4409  CB  ALA A 294     -95.264  47.102 -43.572  1.00  0.00           C  
ATOM   4410  H   ALA A 294     -95.658  45.621 -41.576  1.00  0.00           H  
ATOM   4411  HA  ALA A 294     -96.371  48.296 -42.187  1.00  0.00           H  
ATOM   4412 1HB  ALA A 294     -95.290  47.855 -44.356  1.00  0.00           H  
ATOM   4413 2HB  ALA A 294     -94.333  47.184 -43.008  1.00  0.00           H  
ATOM   4414 3HB  ALA A 294     -95.335  46.113 -44.015  1.00  0.00           H  
ATOM   4415  N   ALA A 295     -98.220  46.004 -43.701  1.00  0.00           N  
ATOM   4416  CA  ALA A 295     -99.475  45.876 -44.425  1.00  0.00           C  
ATOM   4417  C   ALA A 295    -100.610  46.531 -43.640  1.00  0.00           C  
ATOM   4418  O   ALA A 295    -101.447  47.253 -44.183  1.00  0.00           O  
ATOM   4419  CB  ALA A 295     -99.790  44.404 -44.666  1.00  0.00           C  
ATOM   4420  H   ALA A 295     -97.692  45.161 -43.476  1.00  0.00           H  
ATOM   4421  HA  ALA A 295     -99.369  46.388 -45.381  1.00  0.00           H  
ATOM   4422 1HB  ALA A 295    -100.706  44.319 -45.225  1.00  0.00           H  
ATOM   4423 2HB  ALA A 295     -98.978  43.951 -45.231  1.00  0.00           H  
ATOM   4424 3HB  ALA A 295     -99.896  43.887 -43.717  1.00  0.00           H  
ATOM   4425  N   VAL A 296    -100.606  46.349 -42.328  1.00  0.00           N  
ATOM   4426  CA  VAL A 296    -101.651  46.972 -41.550  1.00  0.00           C  
ATOM   4427  C   VAL A 296    -101.493  48.488 -41.567  1.00  0.00           C  
ATOM   4428  O   VAL A 296    -102.449  49.220 -41.839  1.00  0.00           O  
ATOM   4429  CB  VAL A 296    -101.658  46.450 -40.109  1.00  0.00           C  
ATOM   4430  CG1 VAL A 296    -102.663  47.260 -39.274  1.00  0.00           C  
ATOM   4431  CG2 VAL A 296    -102.024  44.954 -40.118  1.00  0.00           C  
ATOM   4432  H   VAL A 296     -99.906  45.747 -41.887  1.00  0.00           H  
ATOM   4433  HA  VAL A 296    -102.604  46.716 -41.998  1.00  0.00           H  
ATOM   4434  HB  VAL A 296    -100.665  46.584 -39.674  1.00  0.00           H  
ATOM   4435 1HG1 VAL A 296    -102.659  46.896 -38.248  1.00  0.00           H  
ATOM   4436 2HG1 VAL A 296    -102.380  48.316 -39.284  1.00  0.00           H  
ATOM   4437 3HG1 VAL A 296    -103.662  47.148 -39.697  1.00  0.00           H  
ATOM   4438 1HG2 VAL A 296    -102.017  44.574 -39.101  1.00  0.00           H  
ATOM   4439 2HG2 VAL A 296    -103.007  44.824 -40.547  1.00  0.00           H  
ATOM   4440 3HG2 VAL A 296    -101.302  44.410 -40.709  1.00  0.00           H  
ATOM   4441  N   ALA A 297    -100.267  48.961 -41.363  1.00  0.00           N  
ATOM   4442  CA  ALA A 297     -99.974  50.390 -41.325  1.00  0.00           C  
ATOM   4443  C   ALA A 297    -100.366  51.114 -42.614  1.00  0.00           C  
ATOM   4444  O   ALA A 297    -100.807  52.260 -42.582  1.00  0.00           O  
ATOM   4445  CB  ALA A 297     -98.495  50.586 -41.083  1.00  0.00           C  
ATOM   4446  H   ALA A 297     -99.509  48.299 -41.182  1.00  0.00           H  
ATOM   4447  HA  ALA A 297    -100.542  50.823 -40.500  1.00  0.00           H  
ATOM   4448 1HB  ALA A 297     -98.277  51.648 -41.014  1.00  0.00           H  
ATOM   4449 2HB  ALA A 297     -98.218  50.087 -40.160  1.00  0.00           H  
ATOM   4450 3HB  ALA A 297     -97.939  50.153 -41.906  1.00  0.00           H  
ATOM   4451  N   GLN A 298    -100.222  50.433 -43.748  1.00  0.00           N  
ATOM   4452  CA  GLN A 298    -100.524  50.980 -45.067  1.00  0.00           C  
ATOM   4453  C   GLN A 298    -101.997  50.858 -45.450  1.00  0.00           C  
ATOM   4454  O   GLN A 298    -102.406  51.362 -46.499  1.00  0.00           O  
ATOM   4455  CB  GLN A 298     -99.703  50.219 -46.113  1.00  0.00           C  
ATOM   4456  CG  GLN A 298     -98.200  50.404 -45.993  1.00  0.00           C  
ATOM   4457  CD  GLN A 298     -97.410  49.451 -46.881  1.00  0.00           C  
ATOM   4458  OE1 GLN A 298     -97.927  48.441 -47.380  1.00  0.00           O  
ATOM   4459  NE2 GLN A 298     -96.133  49.763 -47.067  1.00  0.00           N  
ATOM   4460  H   GLN A 298     -99.826  49.493 -43.698  1.00  0.00           H  
ATOM   4461  HA  GLN A 298    -100.253  52.034 -45.076  1.00  0.00           H  
ATOM   4462 1HB  GLN A 298     -99.917  49.149 -46.016  1.00  0.00           H  
ATOM   4463 2HB  GLN A 298    -100.010  50.523 -47.114  1.00  0.00           H  
ATOM   4464 1HG  GLN A 298     -97.961  51.418 -46.303  1.00  0.00           H  
ATOM   4465 2HG  GLN A 298     -97.897  50.259 -44.964  1.00  0.00           H  
ATOM   4466 1HE2 GLN A 298     -95.549  49.178 -47.632  1.00  0.00           H  
ATOM   4467 2HE2 GLN A 298     -95.755  50.584 -46.639  1.00  0.00           H  
ATOM   4468  N   THR A 299    -102.786  50.169 -44.620  1.00  0.00           N  
ATOM   4469  CA  THR A 299    -104.180  49.912 -44.931  1.00  0.00           C  
ATOM   4470  C   THR A 299    -105.218  50.363 -43.910  1.00  0.00           C  
ATOM   4471  O   THR A 299    -106.381  50.551 -44.264  1.00  0.00           O  
ATOM   4472  CB  THR A 299    -104.368  48.426 -45.115  1.00  0.00           C  
ATOM   4473  OG1 THR A 299    -103.981  47.766 -43.906  1.00  0.00           O  
ATOM   4474  CG2 THR A 299    -103.562  47.924 -46.342  1.00  0.00           C  
ATOM   4475  H   THR A 299    -102.414  49.799 -43.748  1.00  0.00           H  
ATOM   4476  HA  THR A 299    -104.408  50.408 -45.872  1.00  0.00           H  
ATOM   4477  HB  THR A 299    -105.383  48.247 -45.236  1.00  0.00           H  
ATOM   4478  HG1 THR A 299    -103.006  47.937 -43.728  1.00  0.00           H  
ATOM   4479 1HG2 THR A 299    -103.711  46.881 -46.485  1.00  0.00           H  
ATOM   4480 2HG2 THR A 299    -103.893  48.449 -47.229  1.00  0.00           H  
ATOM   4481 3HG2 THR A 299    -102.506  48.112 -46.204  1.00  0.00           H  
ATOM   4482  N   GLY A 300    -104.848  50.493 -42.641  1.00  0.00           N  
ATOM   4483  CA  GLY A 300    -105.858  50.828 -41.646  1.00  0.00           C  
ATOM   4484  C   GLY A 300    -106.541  52.119 -42.052  1.00  0.00           C  
ATOM   4485  O   GLY A 300    -105.888  53.142 -42.220  1.00  0.00           O  
ATOM   4486  H   GLY A 300    -103.890  50.301 -42.362  1.00  0.00           H  
ATOM   4487 1HA  GLY A 300    -106.588  50.021 -41.567  1.00  0.00           H  
ATOM   4488 2HA  GLY A 300    -105.384  50.949 -40.675  1.00  0.00           H  
ATOM   4489  N   THR A 301    -107.854  52.125 -42.166  1.00  0.00           N  
ATOM   4490  CA  THR A 301    -108.454  53.375 -42.587  1.00  0.00           C  
ATOM   4491  C   THR A 301    -108.448  54.346 -41.417  1.00  0.00           C  
ATOM   4492  O   THR A 301    -108.886  54.014 -40.317  1.00  0.00           O  
ATOM   4493  CB  THR A 301    -109.867  53.173 -43.158  1.00  0.00           C  
ATOM   4494  OG1 THR A 301    -109.806  52.289 -44.296  1.00  0.00           O  
ATOM   4495  CG2 THR A 301    -110.430  54.504 -43.607  1.00  0.00           C  
ATOM   4496  H   THR A 301    -108.403  51.293 -42.020  1.00  0.00           H  
ATOM   4497  HA  THR A 301    -107.845  53.797 -43.387  1.00  0.00           H  
ATOM   4498  HB  THR A 301    -110.516  52.740 -42.398  1.00  0.00           H  
ATOM   4499  HG1 THR A 301    -109.151  52.634 -44.968  1.00  0.00           H  
ATOM   4500 1HG2 THR A 301    -111.427  54.360 -44.018  1.00  0.00           H  
ATOM   4501 2HG2 THR A 301    -110.486  55.157 -42.762  1.00  0.00           H  
ATOM   4502 3HG2 THR A 301    -109.782  54.933 -44.370  1.00  0.00           H  
ATOM   4503  N   ILE A 302    -107.945  55.550 -41.672  1.00  0.00           N  
ATOM   4504  CA  ILE A 302    -107.825  56.613 -40.681  1.00  0.00           C  
ATOM   4505  C   ILE A 302    -108.840  57.741 -40.906  1.00  0.00           C  
ATOM   4506  O   ILE A 302    -108.923  58.687 -40.124  1.00  0.00           O  
ATOM   4507  CB  ILE A 302    -106.364  57.124 -40.677  1.00  0.00           C  
ATOM   4508  CG1 ILE A 302    -106.034  57.672 -42.062  1.00  0.00           C  
ATOM   4509  CG2 ILE A 302    -105.389  56.013 -40.276  1.00  0.00           C  
ATOM   4510  CD1 ILE A 302    -104.721  58.399 -42.180  1.00  0.00           C  
ATOM   4511  H   ILE A 302    -107.590  55.714 -42.598  1.00  0.00           H  
ATOM   4512  HA  ILE A 302    -108.023  56.183 -39.699  1.00  0.00           H  
ATOM   4513  HB  ILE A 302    -106.276  57.944 -39.966  1.00  0.00           H  
ATOM   4514 1HG1 ILE A 302    -106.010  56.833 -42.756  1.00  0.00           H  
ATOM   4515 2HG1 ILE A 302    -106.818  58.341 -42.354  1.00  0.00           H  
ATOM   4516 1HG2 ILE A 302    -104.372  56.405 -40.272  1.00  0.00           H  
ATOM   4517 2HG2 ILE A 302    -105.640  55.650 -39.282  1.00  0.00           H  
ATOM   4518 3HG2 ILE A 302    -105.454  55.198 -40.982  1.00  0.00           H  
ATOM   4519 1HD1 ILE A 302    -104.586  58.737 -43.210  1.00  0.00           H  
ATOM   4520 2HD1 ILE A 302    -104.718  59.259 -41.511  1.00  0.00           H  
ATOM   4521 3HD1 ILE A 302    -103.906  57.727 -41.913  1.00  0.00           H  
ATOM   4522  N   PHE A 303    -109.607  57.617 -41.993  1.00  0.00           N  
ATOM   4523  CA  PHE A 303    -110.695  58.525 -42.401  1.00  0.00           C  
ATOM   4524  C   PHE A 303    -110.270  59.973 -42.669  1.00  0.00           C  
ATOM   4525  O   PHE A 303    -111.094  60.885 -42.728  1.00  0.00           O  
ATOM   4526  CB  PHE A 303    -111.791  58.462 -41.342  1.00  0.00           C  
ATOM   4527  CG  PHE A 303    -112.267  57.045 -41.144  1.00  0.00           C  
ATOM   4528  CD1 PHE A 303    -111.829  56.295 -40.059  1.00  0.00           C  
ATOM   4529  CD2 PHE A 303    -113.137  56.454 -42.047  1.00  0.00           C  
ATOM   4530  CE1 PHE A 303    -112.240  54.992 -39.889  1.00  0.00           C  
ATOM   4531  CE2 PHE A 303    -113.555  55.149 -41.873  1.00  0.00           C  
ATOM   4532  CZ  PHE A 303    -113.101  54.417 -40.795  1.00  0.00           C  
ATOM   4533  H   PHE A 303    -109.443  56.804 -42.563  1.00  0.00           H  
ATOM   4534  HA  PHE A 303    -111.115  58.134 -43.330  1.00  0.00           H  
ATOM   4535 1HB  PHE A 303    -111.428  58.849 -40.392  1.00  0.00           H  
ATOM   4536 2HB  PHE A 303    -112.638  59.073 -41.646  1.00  0.00           H  
ATOM   4537  HD1 PHE A 303    -111.142  56.746 -39.341  1.00  0.00           H  
ATOM   4538  HD2 PHE A 303    -113.490  57.029 -42.904  1.00  0.00           H  
ATOM   4539  HE1 PHE A 303    -111.877  54.415 -39.037  1.00  0.00           H  
ATOM   4540  HE2 PHE A 303    -114.236  54.694 -42.591  1.00  0.00           H  
ATOM   4541  HZ  PHE A 303    -113.424  53.386 -40.661  1.00  0.00           H  
ATOM   4542  N   ALA A 304    -108.986  60.150 -42.871  1.00  0.00           N  
ATOM   4543  CA  ALA A 304    -108.351  61.400 -43.219  1.00  0.00           C  
ATOM   4544  C   ALA A 304    -108.489  61.610 -44.720  1.00  0.00           C  
ATOM   4545  O   ALA A 304    -108.769  60.650 -45.437  1.00  0.00           O  
ATOM   4546  CB  ALA A 304    -106.879  61.354 -42.820  1.00  0.00           C  
ATOM   4547  H   ALA A 304    -108.401  59.342 -42.768  1.00  0.00           H  
ATOM   4548  HA  ALA A 304    -108.856  62.195 -42.682  1.00  0.00           H  
ATOM   4549 1HB  ALA A 304    -106.370  62.272 -43.057  1.00  0.00           H  
ATOM   4550 2HB  ALA A 304    -106.801  61.181 -41.746  1.00  0.00           H  
ATOM   4551 3HB  ALA A 304    -106.396  60.542 -43.348  1.00  0.00           H  
ATOM   4552  N   PRO A 305    -108.261  62.831 -45.249  1.00  0.00           N  
ATOM   4553  CA  PRO A 305    -108.135  63.115 -46.676  1.00  0.00           C  
ATOM   4554  C   PRO A 305    -107.021  62.243 -47.284  1.00  0.00           C  
ATOM   4555  O   PRO A 305    -106.985  61.991 -48.487  1.00  0.00           O  
ATOM   4556  CB  PRO A 305    -107.770  64.605 -46.691  1.00  0.00           C  
ATOM   4557  CG  PRO A 305    -108.364  65.153 -45.403  1.00  0.00           C  
ATOM   4558  CD  PRO A 305    -108.215  64.038 -44.390  1.00  0.00           C  
ATOM   4559  HA  PRO A 305    -109.097  62.924 -47.173  1.00  0.00           H  
ATOM   4560 1HB  PRO A 305    -106.674  64.716 -46.739  1.00  0.00           H  
ATOM   4561 2HB  PRO A 305    -108.181  65.075 -47.594  1.00  0.00           H  
ATOM   4562 1HG  PRO A 305    -107.832  66.069 -45.104  1.00  0.00           H  
ATOM   4563 2HG  PRO A 305    -109.414  65.434 -45.567  1.00  0.00           H  
ATOM   4564 1HD  PRO A 305    -107.256  64.136 -43.874  1.00  0.00           H  
ATOM   4565 2HD  PRO A 305    -109.071  64.076 -43.708  1.00  0.00           H  
ATOM   4566  N   GLU A 306    -106.129  61.773 -46.408  1.00  0.00           N  
ATOM   4567  CA  GLU A 306    -105.001  60.903 -46.681  1.00  0.00           C  
ATOM   4568  C   GLU A 306    -105.337  59.475 -46.217  1.00  0.00           C  
ATOM   4569  O   GLU A 306    -104.448  58.699 -45.872  1.00  0.00           O  
ATOM   4570  CB  GLU A 306    -103.764  61.405 -45.936  1.00  0.00           C  
ATOM   4571  CG  GLU A 306    -103.302  62.796 -46.351  1.00  0.00           C  
ATOM   4572  CD  GLU A 306    -102.037  63.243 -45.644  1.00  0.00           C  
ATOM   4573  OE1 GLU A 306    -101.539  62.506 -44.825  1.00  0.00           O  
ATOM   4574  OE2 GLU A 306    -101.574  64.324 -45.928  1.00  0.00           O  
ATOM   4575  H   GLU A 306    -106.234  62.048 -45.449  1.00  0.00           H  
ATOM   4576  HA  GLU A 306    -104.808  60.888 -47.756  1.00  0.00           H  
ATOM   4577 1HB  GLU A 306    -103.974  61.424 -44.867  1.00  0.00           H  
ATOM   4578 2HB  GLU A 306    -102.936  60.712 -46.094  1.00  0.00           H  
ATOM   4579 1HG  GLU A 306    -103.128  62.801 -47.427  1.00  0.00           H  
ATOM   4580 2HG  GLU A 306    -104.101  63.507 -46.138  1.00  0.00           H  
ATOM   4581  N   GLY A 307    -106.632  59.150 -46.174  1.00  0.00           N  
ATOM   4582  CA  GLY A 307    -107.127  57.857 -45.718  1.00  0.00           C  
ATOM   4583  C   GLY A 307    -106.571  56.687 -46.519  1.00  0.00           C  
ATOM   4584  O   GLY A 307    -106.226  56.811 -47.695  1.00  0.00           O  
ATOM   4585  H   GLY A 307    -107.324  59.842 -46.441  1.00  0.00           H  
ATOM   4586 1HA  GLY A 307    -106.877  57.730 -44.676  1.00  0.00           H  
ATOM   4587 2HA  GLY A 307    -108.213  57.859 -45.777  1.00  0.00           H  
ATOM   4588  N   LEU A 308    -106.501  55.537 -45.856  1.00  0.00           N  
ATOM   4589  CA  LEU A 308    -105.931  54.337 -46.432  1.00  0.00           C  
ATOM   4590  C   LEU A 308    -106.967  53.299 -46.876  1.00  0.00           C  
ATOM   4591  O   LEU A 308    -108.030  53.142 -46.255  1.00  0.00           O  
ATOM   4592  CB  LEU A 308    -104.988  53.755 -45.397  1.00  0.00           C  
ATOM   4593  CG  LEU A 308    -103.903  54.744 -44.924  1.00  0.00           C  
ATOM   4594  CD1 LEU A 308    -103.081  54.117 -43.832  1.00  0.00           C  
ATOM   4595  CD2 LEU A 308    -103.042  55.132 -46.102  1.00  0.00           C  
ATOM   4596  H   LEU A 308    -106.816  55.499 -44.905  1.00  0.00           H  
ATOM   4597  HA  LEU A 308    -105.347  54.626 -47.304  1.00  0.00           H  
ATOM   4598 1HB  LEU A 308    -105.559  53.437 -44.553  1.00  0.00           H  
ATOM   4599 2HB  LEU A 308    -104.491  52.888 -45.820  1.00  0.00           H  
ATOM   4600  HG  LEU A 308    -104.376  55.638 -44.513  1.00  0.00           H  
ATOM   4601 1HD1 LEU A 308    -102.324  54.818 -43.497  1.00  0.00           H  
ATOM   4602 2HD1 LEU A 308    -103.711  53.853 -42.994  1.00  0.00           H  
ATOM   4603 3HD1 LEU A 308    -102.604  53.233 -44.206  1.00  0.00           H  
ATOM   4604 1HD2 LEU A 308    -102.279  55.839 -45.776  1.00  0.00           H  
ATOM   4605 2HD2 LEU A 308    -102.563  54.238 -46.511  1.00  0.00           H  
ATOM   4606 3HD2 LEU A 308    -103.663  55.599 -46.870  1.00  0.00           H  
ATOM   4607  N   LEU A 309    -106.607  52.608 -47.965  1.00  0.00           N  
ATOM   4608  CA  LEU A 309    -107.350  51.532 -48.625  1.00  0.00           C  
ATOM   4609  C   LEU A 309    -106.885  50.154 -48.187  1.00  0.00           C  
ATOM   4610  O   LEU A 309    -105.691  49.902 -48.141  1.00  0.00           O  
ATOM   4611  CB  LEU A 309    -107.151  51.626 -50.141  1.00  0.00           C  
ATOM   4612  CG  LEU A 309    -107.816  50.523 -50.976  1.00  0.00           C  
ATOM   4613  CD1 LEU A 309    -109.325  50.660 -50.884  1.00  0.00           C  
ATOM   4614  CD2 LEU A 309    -107.325  50.619 -52.403  1.00  0.00           C  
ATOM   4615  H   LEU A 309    -105.717  52.854 -48.375  1.00  0.00           H  
ATOM   4616  HA  LEU A 309    -108.404  51.638 -48.380  1.00  0.00           H  
ATOM   4617 1HB  LEU A 309    -107.538  52.583 -50.484  1.00  0.00           H  
ATOM   4618 2HB  LEU A 309    -106.082  51.592 -50.350  1.00  0.00           H  
ATOM   4619  HG  LEU A 309    -107.547  49.545 -50.578  1.00  0.00           H  
ATOM   4620 1HD1 LEU A 309    -109.795  49.869 -51.468  1.00  0.00           H  
ATOM   4621 2HD1 LEU A 309    -109.637  50.576 -49.845  1.00  0.00           H  
ATOM   4622 3HD1 LEU A 309    -109.628  51.629 -51.277  1.00  0.00           H  
ATOM   4623 1HD2 LEU A 309    -107.788  49.832 -52.999  1.00  0.00           H  
ATOM   4624 2HD2 LEU A 309    -107.592  51.592 -52.818  1.00  0.00           H  
ATOM   4625 3HD2 LEU A 309    -106.240  50.499 -52.422  1.00  0.00           H  
ATOM   4626  N   HIS A 310    -107.809  49.264 -47.836  1.00  0.00           N  
ATOM   4627  CA  HIS A 310    -107.414  47.904 -47.474  1.00  0.00           C  
ATOM   4628  C   HIS A 310    -106.978  47.035 -48.658  1.00  0.00           C  
ATOM   4629  O   HIS A 310    -107.662  46.976 -49.682  1.00  0.00           O  
ATOM   4630  CB  HIS A 310    -108.566  47.221 -46.723  1.00  0.00           C  
ATOM   4631  CG  HIS A 310    -108.269  45.847 -46.138  1.00  0.00           C  
ATOM   4632  ND1 HIS A 310    -108.203  44.699 -46.911  1.00  0.00           N  
ATOM   4633  CD2 HIS A 310    -108.057  45.447 -44.860  1.00  0.00           C  
ATOM   4634  CE1 HIS A 310    -107.957  43.659 -46.132  1.00  0.00           C  
ATOM   4635  NE2 HIS A 310    -107.876  44.081 -44.887  1.00  0.00           N  
ATOM   4636  H   HIS A 310    -108.785  49.520 -47.847  1.00  0.00           H  
ATOM   4637  HA  HIS A 310    -106.576  47.950 -46.822  1.00  0.00           H  
ATOM   4638 1HB  HIS A 310    -108.889  47.866 -45.904  1.00  0.00           H  
ATOM   4639 2HB  HIS A 310    -109.414  47.112 -47.400  1.00  0.00           H  
ATOM   4640  HD2 HIS A 310    -108.045  46.084 -43.974  1.00  0.00           H  
ATOM   4641  HE1 HIS A 310    -107.854  42.626 -46.461  1.00  0.00           H  
ATOM   4642  HE2 HIS A 310    -107.713  43.492 -44.079  1.00  0.00           H  
ATOM   4643  N   PHE A 311    -105.852  46.328 -48.481  1.00  0.00           N  
ATOM   4644  CA  PHE A 311    -105.366  45.330 -49.439  1.00  0.00           C  
ATOM   4645  C   PHE A 311    -104.180  44.509 -48.911  1.00  0.00           C  
ATOM   4646  O   PHE A 311    -103.318  45.035 -48.215  1.00  0.00           O  
ATOM   4647  CB  PHE A 311    -104.899  46.018 -50.728  1.00  0.00           C  
ATOM   4648  CG  PHE A 311    -103.868  47.103 -50.469  1.00  0.00           C  
ATOM   4649  CD1 PHE A 311    -102.511  46.808 -50.379  1.00  0.00           C  
ATOM   4650  CD2 PHE A 311    -104.261  48.426 -50.334  1.00  0.00           C  
ATOM   4651  CE1 PHE A 311    -101.582  47.815 -50.133  1.00  0.00           C  
ATOM   4652  CE2 PHE A 311    -103.341  49.425 -50.091  1.00  0.00           C  
ATOM   4653  CZ  PHE A 311    -102.002  49.122 -49.985  1.00  0.00           C  
ATOM   4654  H   PHE A 311    -105.332  46.463 -47.626  1.00  0.00           H  
ATOM   4655  HA  PHE A 311    -106.188  44.650 -49.664  1.00  0.00           H  
ATOM   4656 1HB  PHE A 311    -104.456  45.280 -51.393  1.00  0.00           H  
ATOM   4657 2HB  PHE A 311    -105.744  46.462 -51.248  1.00  0.00           H  
ATOM   4658  HD1 PHE A 311    -102.179  45.774 -50.491  1.00  0.00           H  
ATOM   4659  HD2 PHE A 311    -105.315  48.677 -50.409  1.00  0.00           H  
ATOM   4660  HE1 PHE A 311    -100.520  47.572 -50.055  1.00  0.00           H  
ATOM   4661  HE2 PHE A 311    -103.680  50.455 -49.974  1.00  0.00           H  
ATOM   4662  HZ  PHE A 311    -101.278  49.912 -49.788  1.00  0.00           H  
ATOM   4663  N   GLY A 312    -104.071  43.244 -49.330  1.00  0.00           N  
ATOM   4664  CA  GLY A 312    -102.856  42.444 -49.080  1.00  0.00           C  
ATOM   4665  C   GLY A 312    -102.670  41.863 -47.662  1.00  0.00           C  
ATOM   4666  O   GLY A 312    -101.659  41.217 -47.384  1.00  0.00           O  
ATOM   4667  H   GLY A 312    -104.827  42.844 -49.869  1.00  0.00           H  
ATOM   4668 1HA  GLY A 312    -102.835  41.619 -49.791  1.00  0.00           H  
ATOM   4669 2HA  GLY A 312    -101.991  43.060 -49.324  1.00  0.00           H  
ATOM   4670  N   LEU A 313    -103.635  42.051 -46.764  1.00  0.00           N  
ATOM   4671  CA  LEU A 313    -103.431  41.598 -45.382  1.00  0.00           C  
ATOM   4672  C   LEU A 313    -103.638  40.115 -45.120  1.00  0.00           C  
ATOM   4673  O   LEU A 313    -103.171  39.618 -44.101  1.00  0.00           O  
ATOM   4674  CB  LEU A 313    -104.329  42.373 -44.410  1.00  0.00           C  
ATOM   4675  CG  LEU A 313    -103.756  43.690 -43.912  1.00  0.00           C  
ATOM   4676  CD1 LEU A 313    -103.580  44.570 -45.059  1.00  0.00           C  
ATOM   4677  CD2 LEU A 313    -104.678  44.327 -42.912  1.00  0.00           C  
ATOM   4678  H   LEU A 313    -104.469  42.557 -47.021  1.00  0.00           H  
ATOM   4679  HA  LEU A 313    -102.401  41.834 -45.121  1.00  0.00           H  
ATOM   4680 1HB  LEU A 313    -105.275  42.579 -44.898  1.00  0.00           H  
ATOM   4681 2HB  LEU A 313    -104.518  41.752 -43.549  1.00  0.00           H  
ATOM   4682  HG  LEU A 313    -102.780  43.521 -43.456  1.00  0.00           H  
ATOM   4683 1HD1 LEU A 313    -103.164  45.496 -44.713  1.00  0.00           H  
ATOM   4684 2HD1 LEU A 313    -102.916  44.122 -45.782  1.00  0.00           H  
ATOM   4685 3HD1 LEU A 313    -104.544  44.753 -45.529  1.00  0.00           H  
ATOM   4686 1HD2 LEU A 313    -104.264  45.272 -42.586  1.00  0.00           H  
ATOM   4687 2HD2 LEU A 313    -105.632  44.508 -43.372  1.00  0.00           H  
ATOM   4688 3HD2 LEU A 313    -104.806  43.672 -42.058  1.00  0.00           H  
ATOM   4689  N   GLY A 314    -104.357  39.425 -46.005  1.00  0.00           N  
ATOM   4690  CA  GLY A 314    -104.703  38.009 -45.835  1.00  0.00           C  
ATOM   4691  C   GLY A 314    -103.826  37.034 -46.622  1.00  0.00           C  
ATOM   4692  O   GLY A 314    -104.186  35.872 -46.789  1.00  0.00           O  
ATOM   4693  H   GLY A 314    -104.690  39.902 -46.827  1.00  0.00           H  
ATOM   4694 1HA  GLY A 314    -104.666  37.759 -44.775  1.00  0.00           H  
ATOM   4695 2HA  GLY A 314    -105.740  37.863 -46.139  1.00  0.00           H  
ATOM   4696  N   ILE A 315    -102.696  37.487 -47.153  1.00  0.00           N  
ATOM   4697  CA  ILE A 315    -101.885  36.599 -47.993  1.00  0.00           C  
ATOM   4698  C   ILE A 315    -101.279  35.404 -47.250  1.00  0.00           C  
ATOM   4699  O   ILE A 315    -101.405  34.259 -47.685  1.00  0.00           O  
ATOM   4700  CB  ILE A 315    -100.743  37.393 -48.654  1.00  0.00           C  
ATOM   4701  CG1 ILE A 315    -101.326  38.398 -49.655  1.00  0.00           C  
ATOM   4702  CG2 ILE A 315     -99.759  36.444 -49.336  1.00  0.00           C  
ATOM   4703  CD1 ILE A 315    -100.326  39.422 -50.137  1.00  0.00           C  
ATOM   4704  H   ILE A 315    -102.409  38.445 -46.990  1.00  0.00           H  
ATOM   4705  HA  ILE A 315    -102.527  36.209 -48.782  1.00  0.00           H  
ATOM   4706  HB  ILE A 315    -100.213  37.964 -47.890  1.00  0.00           H  
ATOM   4707 1HG1 ILE A 315    -101.707  37.853 -50.519  1.00  0.00           H  
ATOM   4708 2HG1 ILE A 315    -102.153  38.926 -49.181  1.00  0.00           H  
ATOM   4709 1HG2 ILE A 315     -98.952  37.017 -49.789  1.00  0.00           H  
ATOM   4710 2HG2 ILE A 315     -99.341  35.759 -48.606  1.00  0.00           H  
ATOM   4711 3HG2 ILE A 315    -100.276  35.875 -50.106  1.00  0.00           H  
ATOM   4712 1HD1 ILE A 315    -100.810  40.099 -50.839  1.00  0.00           H  
ATOM   4713 2HD1 ILE A 315     -99.953  39.992 -49.282  1.00  0.00           H  
ATOM   4714 3HD1 ILE A 315     -99.496  38.920 -50.632  1.00  0.00           H  
ATOM   4715  N   ASN A 316    -100.608  35.676 -46.137  1.00  0.00           N  
ATOM   4716  CA  ASN A 316     -99.974  34.632 -45.335  1.00  0.00           C  
ATOM   4717  C   ASN A 316     -99.905  35.014 -43.860  1.00  0.00           C  
ATOM   4718  O   ASN A 316     -99.006  34.586 -43.138  1.00  0.00           O  
ATOM   4719  CB  ASN A 316     -98.611  34.276 -45.915  1.00  0.00           C  
ATOM   4720  CG  ASN A 316     -97.626  35.429 -45.940  1.00  0.00           C  
ATOM   4721  OD1 ASN A 316     -97.983  36.592 -45.722  1.00  0.00           O  
ATOM   4722  ND2 ASN A 316     -96.382  35.117 -46.216  1.00  0.00           N  
ATOM   4723  H   ASN A 316    -100.534  36.639 -45.840  1.00  0.00           H  
ATOM   4724  HA  ASN A 316    -100.592  33.735 -45.393  1.00  0.00           H  
ATOM   4725 1HB  ASN A 316     -98.178  33.465 -45.329  1.00  0.00           H  
ATOM   4726 2HB  ASN A 316     -98.739  33.902 -46.933  1.00  0.00           H  
ATOM   4727 1HD2 ASN A 316     -95.682  35.833 -46.252  1.00  0.00           H  
ATOM   4728 2HD2 ASN A 316     -96.132  34.166 -46.391  1.00  0.00           H  
ATOM   4729  N   ALA A 317    -100.826  35.867 -43.429  1.00  0.00           N  
ATOM   4730  CA  ALA A 317    -100.789  36.413 -42.080  1.00  0.00           C  
ATOM   4731  C   ALA A 317    -100.965  35.367 -40.978  1.00  0.00           C  
ATOM   4732  O   ALA A 317    -101.826  34.499 -41.094  1.00  0.00           O  
ATOM   4733  CB  ALA A 317    -101.913  37.415 -41.909  1.00  0.00           C  
ATOM   4734  H   ALA A 317    -101.560  36.157 -44.056  1.00  0.00           H  
ATOM   4735  HA  ALA A 317     -99.852  36.939 -41.979  1.00  0.00           H  
ATOM   4736 1HB  ALA A 317    -101.857  37.857 -40.921  1.00  0.00           H  
ATOM   4737 2HB  ALA A 317    -101.815  38.180 -42.655  1.00  0.00           H  
ATOM   4738 3HB  ALA A 317    -102.868  36.921 -42.028  1.00  0.00           H  
ATOM   4739  N   PRO A 318    -100.145  35.406 -39.914  1.00  0.00           N  
ATOM   4740  CA  PRO A 318    -100.356  34.649 -38.704  1.00  0.00           C  
ATOM   4741  C   PRO A 318    -101.671  35.143 -38.097  1.00  0.00           C  
ATOM   4742  O   PRO A 318    -101.898  36.354 -38.107  1.00  0.00           O  
ATOM   4743  CB  PRO A 318     -99.157  35.072 -37.842  1.00  0.00           C  
ATOM   4744  CG  PRO A 318     -98.099  35.478 -38.843  1.00  0.00           C  
ATOM   4745  CD  PRO A 318     -98.857  36.116 -39.978  1.00  0.00           C  
ATOM   4746  HA  PRO A 318    -100.331  33.591 -38.923  1.00  0.00           H  
ATOM   4747 1HB  PRO A 318     -99.454  35.884 -37.179  1.00  0.00           H  
ATOM   4748 2HB  PRO A 318     -98.852  34.257 -37.195  1.00  0.00           H  
ATOM   4749 1HG  PRO A 318     -97.378  36.163 -38.395  1.00  0.00           H  
ATOM   4750 2HG  PRO A 318     -97.530  34.596 -39.165  1.00  0.00           H  
ATOM   4751 1HD  PRO A 318     -98.990  37.201 -39.823  1.00  0.00           H  
ATOM   4752 2HD  PRO A 318     -98.313  35.879 -40.914  1.00  0.00           H  
ATOM   4753  N   PRO A 319    -102.537  34.276 -37.549  1.00  0.00           N  
ATOM   4754  CA  PRO A 319    -103.731  34.671 -36.838  1.00  0.00           C  
ATOM   4755  C   PRO A 319    -103.292  35.562 -35.680  1.00  0.00           C  
ATOM   4756  O   PRO A 319    -102.277  35.272 -35.041  1.00  0.00           O  
ATOM   4757  CB  PRO A 319    -104.314  33.336 -36.377  1.00  0.00           C  
ATOM   4758  CG  PRO A 319    -103.785  32.334 -37.370  1.00  0.00           C  
ATOM   4759  CD  PRO A 319    -102.395  32.832 -37.733  1.00  0.00           C  
ATOM   4760  HA  PRO A 319    -104.395  35.180 -37.547  1.00  0.00           H  
ATOM   4761 1HB  PRO A 319    -104.010  33.124 -35.344  1.00  0.00           H  
ATOM   4762 2HB  PRO A 319    -105.409  33.391 -36.386  1.00  0.00           H  
ATOM   4763 1HG  PRO A 319    -103.777  31.326 -36.931  1.00  0.00           H  
ATOM   4764 2HG  PRO A 319    -104.458  32.297 -38.245  1.00  0.00           H  
ATOM   4765 1HD  PRO A 319    -101.640  32.421 -37.058  1.00  0.00           H  
ATOM   4766 2HD  PRO A 319    -102.219  32.581 -38.787  1.00  0.00           H  
ATOM   4767  N   PRO A 320    -104.072  36.567 -35.291  1.00  0.00           N  
ATOM   4768  CA  PRO A 320    -103.747  37.521 -34.244  1.00  0.00           C  
ATOM   4769  C   PRO A 320    -103.920  36.994 -32.825  1.00  0.00           C  
ATOM   4770  O   PRO A 320    -104.684  37.561 -32.044  1.00  0.00           O  
ATOM   4771  CB  PRO A 320    -104.749  38.639 -34.539  1.00  0.00           C  
ATOM   4772  CG  PRO A 320    -105.956  37.911 -35.097  1.00  0.00           C  
ATOM   4773  CD  PRO A 320    -105.369  36.794 -35.942  1.00  0.00           C  
ATOM   4774  HA  PRO A 320    -102.717  37.878 -34.395  1.00  0.00           H  
ATOM   4775 1HB  PRO A 320    -104.971  39.203 -33.620  1.00  0.00           H  
ATOM   4776 2HB  PRO A 320    -104.313  39.352 -35.257  1.00  0.00           H  
ATOM   4777 1HG  PRO A 320    -106.579  37.533 -34.273  1.00  0.00           H  
ATOM   4778 2HG  PRO A 320    -106.584  38.602 -35.678  1.00  0.00           H  
ATOM   4779 1HD  PRO A 320    -105.997  35.898 -35.884  1.00  0.00           H  
ATOM   4780 2HD  PRO A 320    -105.232  37.156 -36.977  1.00  0.00           H  
ATOM   4781  N   CYS A 321    -103.199  35.919 -32.478  1.00  0.00           N  
ATOM   4782  CA  CYS A 321    -103.261  35.351 -31.144  1.00  0.00           C  
ATOM   4783  C   CYS A 321    -104.703  35.148 -30.677  1.00  0.00           C  
ATOM   4784  O   CYS A 321    -105.124  35.686 -29.662  1.00  0.00           O  
ATOM   4785  CB  CYS A 321    -102.502  36.219 -30.138  1.00  0.00           C  
ATOM   4786  SG  CYS A 321    -100.709  36.277 -30.451  1.00  0.00           S  
ATOM   4787  H   CYS A 321    -102.591  35.513 -33.187  1.00  0.00           H  
ATOM   4788  HA  CYS A 321    -102.779  34.374 -31.157  1.00  0.00           H  
ATOM   4789 1HB  CYS A 321    -102.885  37.238 -30.174  1.00  0.00           H  
ATOM   4790 2HB  CYS A 321    -102.665  35.847 -29.134  1.00  0.00           H  
ATOM   4791  N   LEU A 322    -105.438  34.332 -31.432  1.00  0.00           N  
ATOM   4792  CA  LEU A 322    -106.871  34.134 -31.235  1.00  0.00           C  
ATOM   4793  C   LEU A 322    -107.245  33.612 -29.843  1.00  0.00           C  
ATOM   4794  O   LEU A 322    -108.321  33.924 -29.345  1.00  0.00           O  
ATOM   4795  CB  LEU A 322    -107.368  33.142 -32.288  1.00  0.00           C  
ATOM   4796  CG  LEU A 322    -107.324  33.638 -33.752  1.00  0.00           C  
ATOM   4797  CD1 LEU A 322    -107.734  32.496 -34.684  1.00  0.00           C  
ATOM   4798  CD2 LEU A 322    -108.242  34.819 -33.922  1.00  0.00           C  
ATOM   4799  H   LEU A 322    -104.992  33.896 -32.223  1.00  0.00           H  
ATOM   4800  HA  LEU A 322    -107.367  35.089 -31.386  1.00  0.00           H  
ATOM   4801 1HB  LEU A 322    -106.770  32.237 -32.222  1.00  0.00           H  
ATOM   4802 2HB  LEU A 322    -108.386  32.886 -32.054  1.00  0.00           H  
ATOM   4803  HG  LEU A 322    -106.305  33.939 -33.999  1.00  0.00           H  
ATOM   4804 1HD1 LEU A 322    -107.695  32.835 -35.719  1.00  0.00           H  
ATOM   4805 2HD1 LEU A 322    -107.054  31.655 -34.553  1.00  0.00           H  
ATOM   4806 3HD1 LEU A 322    -108.752  32.183 -34.443  1.00  0.00           H  
ATOM   4807 1HD2 LEU A 322    -108.203  35.168 -34.951  1.00  0.00           H  
ATOM   4808 2HD2 LEU A 322    -109.253  34.511 -33.686  1.00  0.00           H  
ATOM   4809 3HD2 LEU A 322    -107.931  35.621 -33.253  1.00  0.00           H  
ATOM   4810  N   THR A 323    -106.350  32.857 -29.212  1.00  0.00           N  
ATOM   4811  CA  THR A 323    -106.571  32.306 -27.875  1.00  0.00           C  
ATOM   4812  C   THR A 323    -105.762  32.993 -26.809  1.00  0.00           C  
ATOM   4813  O   THR A 323    -105.608  32.472 -25.698  1.00  0.00           O  
ATOM   4814  CB  THR A 323    -106.250  30.819 -27.794  1.00  0.00           C  
ATOM   4815  OG1 THR A 323    -104.895  30.552 -28.263  1.00  0.00           O  
ATOM   4816  CG2 THR A 323    -107.205  30.039 -28.541  1.00  0.00           C  
ATOM   4817  H   THR A 323    -105.479  32.652 -29.678  1.00  0.00           H  
ATOM   4818  HA  THR A 323    -107.624  32.440 -27.627  1.00  0.00           H  
ATOM   4819  HB  THR A 323    -106.310  30.526 -26.748  1.00  0.00           H  
ATOM   4820  HG1 THR A 323    -104.217  31.223 -27.943  1.00  0.00           H  
ATOM   4821 1HG2 THR A 323    -106.956  29.017 -28.399  1.00  0.00           H  
ATOM   4822 2HG2 THR A 323    -108.211  30.233 -28.157  1.00  0.00           H  
ATOM   4823 3HG2 THR A 323    -107.153  30.306 -29.593  1.00  0.00           H  
ATOM   4824  N   GLY A 324    -105.226  34.146 -27.150  1.00  0.00           N  
ATOM   4825  CA  GLY A 324    -104.368  34.851 -26.242  1.00  0.00           C  
ATOM   4826  C   GLY A 324    -105.064  35.775 -25.272  1.00  0.00           C  
ATOM   4827  O   GLY A 324    -106.281  35.734 -25.068  1.00  0.00           O  
ATOM   4828  H   GLY A 324    -105.395  34.552 -28.071  1.00  0.00           H  
ATOM   4829 1HA  GLY A 324    -103.748  34.141 -25.700  1.00  0.00           H  
ATOM   4830 2HA  GLY A 324    -103.703  35.458 -26.845  1.00  0.00           H  
ATOM   4831  N   PHE A 325    -104.244  36.627 -24.691  1.00  0.00           N  
ATOM   4832  CA  PHE A 325    -104.656  37.609 -23.723  1.00  0.00           C  
ATOM   4833  C   PHE A 325    -103.911  38.899 -23.922  1.00  0.00           C  
ATOM   4834  O   PHE A 325    -102.677  38.945 -23.938  1.00  0.00           O  
ATOM   4835  CB  PHE A 325    -104.452  37.104 -22.316  1.00  0.00           C  
ATOM   4836  CG  PHE A 325    -104.797  38.089 -21.272  1.00  0.00           C  
ATOM   4837  CD1 PHE A 325    -106.108  38.483 -21.061  1.00  0.00           C  
ATOM   4838  CD2 PHE A 325    -103.809  38.610 -20.471  1.00  0.00           C  
ATOM   4839  CE1 PHE A 325    -106.416  39.394 -20.073  1.00  0.00           C  
ATOM   4840  CE2 PHE A 325    -104.104  39.507 -19.484  1.00  0.00           C  
ATOM   4841  CZ  PHE A 325    -105.415  39.908 -19.284  1.00  0.00           C  
ATOM   4842  H   PHE A 325    -103.267  36.555 -24.945  1.00  0.00           H  
ATOM   4843  HA  PHE A 325    -105.719  37.810 -23.863  1.00  0.00           H  
ATOM   4844 1HB  PHE A 325    -105.076  36.229 -22.172  1.00  0.00           H  
ATOM   4845 2HB  PHE A 325    -103.418  36.815 -22.182  1.00  0.00           H  
ATOM   4846  HD1 PHE A 325    -106.897  38.068 -21.689  1.00  0.00           H  
ATOM   4847  HD2 PHE A 325    -102.784  38.295 -20.624  1.00  0.00           H  
ATOM   4848  HE1 PHE A 325    -107.446  39.702 -19.917  1.00  0.00           H  
ATOM   4849  HE2 PHE A 325    -103.303  39.906 -18.855  1.00  0.00           H  
ATOM   4850  HZ  PHE A 325    -105.652  40.625 -18.497  1.00  0.00           H  
ATOM   4851  N   LEU A 326    -104.700  39.935 -24.128  1.00  0.00           N  
ATOM   4852  CA  LEU A 326    -104.214  41.271 -24.342  1.00  0.00           C  
ATOM   4853  C   LEU A 326    -105.167  42.221 -23.584  1.00  0.00           C  
ATOM   4854  O   LEU A 326    -106.317  42.386 -24.001  1.00  0.00           O  
ATOM   4855  CB  LEU A 326    -104.144  41.545 -25.853  1.00  0.00           C  
ATOM   4856  CG  LEU A 326    -103.538  42.865 -26.288  1.00  0.00           C  
ATOM   4857  CD1 LEU A 326    -102.162  42.909 -25.804  1.00  0.00           C  
ATOM   4858  CD2 LEU A 326    -103.506  42.939 -27.791  1.00  0.00           C  
ATOM   4859  H   LEU A 326    -105.697  39.784 -24.111  1.00  0.00           H  
ATOM   4860  HA  LEU A 326    -103.204  41.347 -23.966  1.00  0.00           H  
ATOM   4861 1HB  LEU A 326    -103.556  40.755 -26.320  1.00  0.00           H  
ATOM   4862 2HB  LEU A 326    -105.149  41.498 -26.252  1.00  0.00           H  
ATOM   4863  HG  LEU A 326    -104.098  43.703 -25.868  1.00  0.00           H  
ATOM   4864 1HD1 LEU A 326    -101.699  43.837 -26.124  1.00  0.00           H  
ATOM   4865 2HD1 LEU A 326    -102.166  42.844 -24.732  1.00  0.00           H  
ATOM   4866 3HD1 LEU A 326    -101.625  42.082 -26.211  1.00  0.00           H  
ATOM   4867 1HD2 LEU A 326    -103.040  43.873 -28.095  1.00  0.00           H  
ATOM   4868 2HD2 LEU A 326    -102.930  42.104 -28.167  1.00  0.00           H  
ATOM   4869 3HD2 LEU A 326    -104.486  42.886 -28.191  1.00  0.00           H  
ATOM   4870  N   PRO A 327    -104.769  42.775 -22.422  1.00  0.00           N  
ATOM   4871  CA  PRO A 327    -105.579  43.647 -21.589  1.00  0.00           C  
ATOM   4872  C   PRO A 327    -106.011  44.819 -22.437  1.00  0.00           C  
ATOM   4873  O   PRO A 327    -105.279  45.221 -23.338  1.00  0.00           O  
ATOM   4874  CB  PRO A 327    -104.600  44.099 -20.502  1.00  0.00           C  
ATOM   4875  CG  PRO A 327    -103.574  43.000 -20.432  1.00  0.00           C  
ATOM   4876  CD  PRO A 327    -103.456  42.458 -21.853  1.00  0.00           C  
ATOM   4877  HA  PRO A 327    -106.435  43.094 -21.180  1.00  0.00           H  
ATOM   4878 1HB  PRO A 327    -104.185  45.080 -20.753  1.00  0.00           H  
ATOM   4879 2HB  PRO A 327    -105.138  44.223 -19.551  1.00  0.00           H  
ATOM   4880 1HG  PRO A 327    -102.620  43.412 -20.070  1.00  0.00           H  
ATOM   4881 2HG  PRO A 327    -103.880  42.265 -19.705  1.00  0.00           H  
ATOM   4882 1HD  PRO A 327    -102.668  42.955 -22.407  1.00  0.00           H  
ATOM   4883 2HD  PRO A 327    -103.309  41.367 -21.790  1.00  0.00           H  
ATOM   4884  N   ALA A 328    -107.159  45.422 -22.142  1.00  0.00           N  
ATOM   4885  CA  ALA A 328    -107.671  46.524 -22.960  1.00  0.00           C  
ATOM   4886  C   ALA A 328    -106.645  47.649 -23.150  1.00  0.00           C  
ATOM   4887  O   ALA A 328    -106.525  48.218 -24.233  1.00  0.00           O  
ATOM   4888  CB  ALA A 328    -108.921  47.104 -22.341  1.00  0.00           C  
ATOM   4889  H   ALA A 328    -107.714  45.078 -21.367  1.00  0.00           H  
ATOM   4890  HA  ALA A 328    -107.938  46.129 -23.937  1.00  0.00           H  
ATOM   4891 1HB  ALA A 328    -109.307  47.896 -22.978  1.00  0.00           H  
ATOM   4892 2HB  ALA A 328    -109.672  46.324 -22.237  1.00  0.00           H  
ATOM   4893 3HB  ALA A 328    -108.682  47.512 -21.358  1.00  0.00           H  
ATOM   4894  N   SER A 329    -105.865  47.915 -22.106  1.00  0.00           N  
ATOM   4895  CA  SER A 329    -104.876  48.989 -22.141  1.00  0.00           C  
ATOM   4896  C   SER A 329    -103.707  48.715 -23.088  1.00  0.00           C  
ATOM   4897  O   SER A 329    -102.911  49.614 -23.357  1.00  0.00           O  
ATOM   4898  CB  SER A 329    -104.338  49.251 -20.735  1.00  0.00           C  
ATOM   4899  OG  SER A 329    -103.571  48.166 -20.229  1.00  0.00           O  
ATOM   4900  H   SER A 329    -105.985  47.382 -21.261  1.00  0.00           H  
ATOM   4901  HA  SER A 329    -105.379  49.891 -22.484  1.00  0.00           H  
ATOM   4902 1HB  SER A 329    -103.729  50.153 -20.750  1.00  0.00           H  
ATOM   4903 2HB  SER A 329    -105.175  49.439 -20.068  1.00  0.00           H  
ATOM   4904  HG  SER A 329    -103.433  48.361 -19.293  1.00  0.00           H  
ATOM   4905  N   GLN A 330    -103.572  47.467 -23.540  1.00  0.00           N  
ATOM   4906  CA  GLN A 330    -102.479  47.039 -24.396  1.00  0.00           C  
ATOM   4907  C   GLN A 330    -102.876  46.941 -25.878  1.00  0.00           C  
ATOM   4908  O   GLN A 330    -102.088  46.476 -26.712  1.00  0.00           O  
ATOM   4909  CB  GLN A 330    -101.969  45.700 -23.895  1.00  0.00           C  
ATOM   4910  CG  GLN A 330    -101.523  45.713 -22.444  1.00  0.00           C  
ATOM   4911  CD  GLN A 330    -100.406  46.648 -22.166  1.00  0.00           C  
ATOM   4912  OE1 GLN A 330     -99.324  46.525 -22.747  1.00  0.00           O  
ATOM   4913  NE2 GLN A 330    -100.650  47.612 -21.275  1.00  0.00           N  
ATOM   4914  H   GLN A 330    -104.271  46.768 -23.300  1.00  0.00           H  
ATOM   4915  HA  GLN A 330    -101.676  47.773 -24.317  1.00  0.00           H  
ATOM   4916 1HB  GLN A 330    -102.770  44.974 -23.982  1.00  0.00           H  
ATOM   4917 2HB  GLN A 330    -101.128  45.376 -24.502  1.00  0.00           H  
ATOM   4918 1HG  GLN A 330    -102.369  46.004 -21.827  1.00  0.00           H  
ATOM   4919 2HG  GLN A 330    -101.190  44.721 -22.172  1.00  0.00           H  
ATOM   4920 1HE2 GLN A 330     -99.937  48.278 -21.058  1.00  0.00           H  
ATOM   4921 2HE2 GLN A 330    -101.569  47.695 -20.836  1.00  0.00           H  
ATOM   4922  N   TRP A 331    -104.103  47.327 -26.228  1.00  0.00           N  
ATOM   4923  CA  TRP A 331    -104.492  47.256 -27.637  1.00  0.00           C  
ATOM   4924  C   TRP A 331    -104.083  48.501 -28.404  1.00  0.00           C  
ATOM   4925  O   TRP A 331    -104.353  49.631 -27.991  1.00  0.00           O
[truncated: 287,376 more chars]
