# Supplementary material for: The transformative power of transformers in protein structure prediction
Source: Proc Natl Acad Sci U S A. 2023 Jul 31;120(32):e2303499120. doi: 10.1073/pnas.2303499120 (PMC10410766; doi:10.1073/pnas.2303499120)
Supplement: Supplementary file 2 — Dataset S01 (GZ) [file pnas.2303499120.sd01.gz › SI_Data/predicted_structures/RoseTTAFold/T1137s7.pdb]

HEADER                                            09-DEC-22   XXXX              
EXPDTA    THEORETICAL MODEL                                                     
REMARK 220                                                                      
REMARK 220 EXPERIMENTAL DETAILS                                                 
REMARK 220  EXPERIMENT TYPE                : THEORETICAL MODELLING              
REMARK 220  DATE OF DATA COLLECTION        : 09-DEC-22                          
REMARK 220                                                                      
REMARK 220 REMARK: MODEL GENERATED BY ROSETTA                                   
REMARK 220  VERSION 2022.39+release.d8d9982                                     
ATOM      1  N   MET     1       0.639   2.263   0.602  1.00  0.00           N  
ATOM      2  CA  MET     1       2.076   2.459   0.459  1.00  0.00           C  
ATOM      3  C   MET     1       2.550   3.713   1.169  1.00  0.00           C  
ATOM      4  O   MET     1       1.849   4.723   1.200  1.00  0.00           O  
ATOM      5  CB  MET     1       2.442   2.569  -1.023  1.00  0.00           C  
ATOM      6  CG  MET     1       2.272   1.309  -1.837  1.00  0.00           C  
ATOM      7  SD  MET     1       2.600   1.585  -3.593  1.00  0.00           S  
ATOM      8  CE  MET     1       4.343   1.950  -3.692  1.00  0.00           C  
ATOM      9 1H   MET     1       0.421   1.279   0.546  1.00  0.00           H  
ATOM     10 2H   MET     1       0.340   2.624   1.497  1.00  0.00           H  
ATOM     11 3H   MET     1       0.160   2.760  -0.138  1.00  0.00           H  
ATOM     12  HA  MET     1       2.589   1.606   0.902  1.00  0.00           H  
ATOM     13 1HB  MET     1       1.831   3.347  -1.487  1.00  0.00           H  
ATOM     14 2HB  MET     1       3.483   2.886  -1.123  1.00  0.00           H  
ATOM     15 1HG  MET     1       2.956   0.543  -1.475  1.00  0.00           H  
ATOM     16 2HG  MET     1       1.252   0.939  -1.730  1.00  0.00           H  
ATOM     17 1HE  MET     1       4.630   2.130  -4.730  1.00  0.00           H  
ATOM     18 2HE  MET     1       4.570   2.839  -3.103  1.00  0.00           H  
ATOM     19 3HE  MET     1       4.921   1.110  -3.305  1.00  0.00           H  
ATOM     20  N   GLY     2       3.771   3.665   1.704  1.00  0.00           N  
ATOM     21  CA  GLY     2       4.381   4.847   2.329  1.00  0.00           C  
ATOM     22  C   GLY     2       5.183   5.648   1.300  1.00  0.00           C  
ATOM     23  O   GLY     2       5.745   6.703   1.595  1.00  0.00           O  
ATOM     24  H   GLY     2       4.302   2.804   1.680  1.00  0.00           H  
ATOM     25 1HA  GLY     2       3.603   5.476   2.764  1.00  0.00           H  
ATOM     26 2HA  GLY     2       5.035   4.534   3.142  1.00  0.00           H  
ATOM     27  N   VAL     3       5.215   5.121   0.084  1.00  0.00           N  
ATOM     28  CA  VAL     3       5.935   5.683  -1.039  1.00  0.00           C  
ATOM     29  C   VAL     3       4.966   6.012  -2.163  1.00  0.00           C  
ATOM     30  O   VAL     3       4.013   5.274  -2.395  1.00  0.00           O  
ATOM     31  CB  VAL     3       7.058   4.753  -1.504  1.00  0.00           C  
ATOM     32  CG1 VAL     3       7.725   5.314  -2.706  1.00  0.00           C  
ATOM     33  CG2 VAL     3       8.082   4.628  -0.394  1.00  0.00           C  
ATOM     34  H   VAL     3       4.717   4.261  -0.064  1.00  0.00           H  
ATOM     35  HA  VAL     3       6.411   6.584  -0.717  1.00  0.00           H  
ATOM     36  HB  VAL     3       6.654   3.771  -1.766  1.00  0.00           H  
ATOM     37 1HG1 VAL     3       8.526   4.665  -3.018  1.00  0.00           H  
ATOM     38 2HG1 VAL     3       7.010   5.397  -3.502  1.00  0.00           H  
ATOM     39 3HG1 VAL     3       8.126   6.270  -2.470  1.00  0.00           H  
ATOM     40 1HG2 VAL     3       8.887   3.973  -0.727  1.00  0.00           H  
ATOM     41 2HG2 VAL     3       8.482   5.618  -0.163  1.00  0.00           H  
ATOM     42 3HG2 VAL     3       7.617   4.207   0.491  1.00  0.00           H  
ATOM     43  N   GLN     4       5.129   7.193  -2.762  1.00  0.00           N  
ATOM     44  CA  GLN     4       4.275   7.636  -3.856  1.00  0.00           C  
ATOM     45  C   GLN     4       4.733   6.952  -5.132  1.00  0.00           C  
ATOM     46  O   GLN     4       3.957   6.322  -5.854  1.00  0.00           O  
ATOM     47  CB  GLN     4       4.428   9.141  -4.049  1.00  0.00           C  
ATOM     48  CG  GLN     4       3.494   9.820  -5.031  1.00  0.00           C  
ATOM     49  CD  GLN     4       2.033   9.936  -4.571  1.00  0.00           C  
ATOM     50  OE1 GLN     4       1.776  10.499  -3.502  1.00  0.00           O  
ATOM     51  NE2 GLN     4       1.090   9.441  -5.377  1.00  0.00           N  
ATOM     52  H   GLN     4       5.930   7.774  -2.528  1.00  0.00           H  
ATOM     53  HA  GLN     4       3.240   7.369  -3.645  1.00  0.00           H  
ATOM     54 1HB  GLN     4       4.303   9.622  -3.106  1.00  0.00           H  
ATOM     55 2HB  GLN     4       5.443   9.366  -4.378  1.00  0.00           H  
ATOM     56 1HG  GLN     4       3.876  10.822  -5.202  1.00  0.00           H  
ATOM     57 2HG  GLN     4       3.504   9.252  -5.959  1.00  0.00           H  
ATOM     58 1HE2 GLN     4       0.092   9.537  -5.139  1.00  0.00           H  
ATOM     59 2HE2 GLN     4       1.341   8.978  -6.222  1.00  0.00           H  
ATOM     60  N   ILE     5       6.044   7.091  -5.386  1.00  0.00           N  
ATOM     61  CA  ILE     5       6.686   6.550  -6.574  1.00  0.00           C  
ATOM     62  C   ILE     5       7.848   5.603  -6.256  1.00  0.00           C  
ATOM     63  O   ILE     5       8.803   5.995  -5.572  1.00  0.00           O  
ATOM     64  CB  ILE     5       7.284   7.681  -7.431  1.00  0.00           C  
ATOM     65  CG1 ILE     5       6.234   8.681  -7.890  1.00  0.00           C  
ATOM     66  CG2 ILE     5       8.009   7.104  -8.611  1.00  0.00           C  
ATOM     67  CD1 ILE     5       6.848   9.891  -8.529  1.00  0.00           C  
ATOM     68  H   ILE     5       6.609   7.613  -4.716  1.00  0.00           H  
ATOM     69  HA  ILE     5       5.945   6.005  -7.156  1.00  0.00           H  
ATOM     70  HB  ILE     5       7.997   8.229  -6.825  1.00  0.00           H  
ATOM     71 1HG1 ILE     5       5.580   8.206  -8.600  1.00  0.00           H  
ATOM     72 2HG1 ILE     5       5.647   9.009  -7.044  1.00  0.00           H  
ATOM     73 1HG2 ILE     5       8.455   7.912  -9.158  1.00  0.00           H  
ATOM     74 2HG2 ILE     5       8.787   6.434  -8.264  1.00  0.00           H  
ATOM     75 3HG2 ILE     5       7.312   6.552  -9.247  1.00  0.00           H  
ATOM     76 1HD1 ILE     5       6.077  10.557  -8.842  1.00  0.00           H  
ATOM     77 2HD1 ILE     5       7.498  10.396  -7.811  1.00  0.00           H  
ATOM     78 3HD1 ILE     5       7.427   9.588  -9.389  1.00  0.00           H  
ATOM     79  N   ASP     6       7.788   4.381  -6.780  1.00  0.00           N  
ATOM     80  CA  ASP     6       8.862   3.393  -6.640  1.00  0.00           C  
ATOM     81  C   ASP     6       9.432   2.954  -7.980  1.00  0.00           C  
ATOM     82  O   ASP     6       8.722   2.431  -8.840  1.00  0.00           O  
ATOM     83  CB  ASP     6       8.442   2.132  -5.874  1.00  0.00           C  
ATOM     84  CG  ASP     6       8.341   2.267  -4.364  1.00  0.00           C  
ATOM     85  OD1 ASP     6       9.367   2.455  -3.731  1.00  0.00           O  
ATOM     86  OD2 ASP     6       7.268   2.144  -3.846  1.00  0.00           O  
ATOM     87  H   ASP     6       6.958   4.131  -7.315  1.00  0.00           H  
ATOM     88  HA  ASP     6       9.677   3.856  -6.082  1.00  0.00           H  
ATOM     89 1HB  ASP     6       7.472   1.803  -6.250  1.00  0.00           H  
ATOM     90 2HB  ASP     6       9.156   1.339  -6.097  1.00  0.00           H  
ATOM     91  N   VAL     7      10.720   3.181  -8.165  1.00  0.00           N  
ATOM     92  CA  VAL     7      11.395   2.792  -9.390  1.00  0.00           C  
ATOM     93  C   VAL     7      12.402   1.692  -9.075  1.00  0.00           C  
ATOM     94  O   VAL     7      13.221   1.849  -8.164  1.00  0.00           O  
ATOM     95  CB  VAL     7      12.111   4.009 -10.002  1.00  0.00           C  
ATOM     96  CG1 VAL     7      12.847   3.602 -11.261  1.00  0.00           C  
ATOM     97  CG2 VAL     7      11.092   5.110 -10.240  1.00  0.00           C  
ATOM     98  H   VAL     7      11.251   3.656  -7.437  1.00  0.00           H  
ATOM     99  HA  VAL     7      10.664   2.411 -10.099  1.00  0.00           H  
ATOM    100  HB  VAL     7      12.860   4.376  -9.303  1.00  0.00           H  
ATOM    101 1HG1 VAL     7      13.364   4.453 -11.674  1.00  0.00           H  
ATOM    102 2HG1 VAL     7      13.575   2.828 -11.017  1.00  0.00           H  
ATOM    103 3HG1 VAL     7      12.152   3.213 -11.987  1.00  0.00           H  
ATOM    104 1HG2 VAL     7      11.574   5.977 -10.654  1.00  0.00           H  
ATOM    105 2HG2 VAL     7      10.342   4.770 -10.910  1.00  0.00           H  
ATOM    106 3HG2 VAL     7      10.631   5.372  -9.294  1.00  0.00           H  
ATOM    107  N   THR     8      12.322   0.567  -9.793  1.00  0.00           N  
ATOM    108  CA  THR     8      13.272  -0.526  -9.584  1.00  0.00           C  
ATOM    109  C   THR     8      13.883  -1.093 -10.869  1.00  0.00           C  
ATOM    110  O   THR     8      13.164  -1.539 -11.768  1.00  0.00           O  
ATOM    111  CB  THR     8      12.593  -1.681  -8.823  1.00  0.00           C  
ATOM    112  OG1 THR     8      12.120  -1.208  -7.553  1.00  0.00           O  
ATOM    113  CG2 THR     8      13.569  -2.829  -8.604  1.00  0.00           C  
ATOM    114  H   THR     8      11.599   0.486 -10.506  1.00  0.00           H  
ATOM    115  HA  THR     8      14.091  -0.150  -8.974  1.00  0.00           H  
ATOM    116  HB  THR     8      11.742  -2.039  -9.403  1.00  0.00           H  
ATOM    117  HG1 THR     8      12.870  -0.932  -7.014  1.00  0.00           H  
ATOM    118 1HG2 THR     8      13.068  -3.634  -8.068  1.00  0.00           H  
ATOM    119 2HG2 THR     8      13.920  -3.201  -9.566  1.00  0.00           H  
ATOM    120 3HG2 THR     8      14.418  -2.477  -8.020  1.00  0.00           H  
ATOM    121  N   GLY     9      15.219  -1.105 -10.955  1.00  0.00           N  
ATOM    122  CA  GLY     9      15.924  -1.713 -12.088  1.00  0.00           C  
ATOM    123  C   GLY     9      15.715  -0.977 -13.410  1.00  0.00           C  
ATOM    124  O   GLY     9      15.752  -1.592 -14.474  1.00  0.00           O  
ATOM    125  H   GLY     9      15.757  -0.692 -10.206  1.00  0.00           H  
ATOM    126 1HA  GLY     9      16.990  -1.742 -11.861  1.00  0.00           H  
ATOM    127 2HA  GLY     9      15.603  -2.748 -12.196  1.00  0.00           H  
ATOM    128  N   LEU    10      15.449   0.318 -13.355  1.00  0.00           N  
ATOM    129  CA  LEU    10      15.132   1.069 -14.557  1.00  0.00           C  
ATOM    130  C   LEU    10      16.202   1.151 -15.615  1.00  0.00           C  
ATOM    131  O   LEU    10      17.312   1.640 -15.368  1.00  0.00           O  
ATOM    132  CB  LEU    10      14.785   2.512 -14.160  1.00  0.00           C  
ATOM    133  CG  LEU    10      14.489   3.500 -15.277  1.00  0.00           C  
ATOM    134  CD1 LEU    10      13.250   3.089 -15.935  1.00  0.00           C  
ATOM    135  CD2 LEU    10      14.405   4.933 -14.704  1.00  0.00           C  
ATOM    136  H   LEU    10      15.477   0.798 -12.463  1.00  0.00           H  
ATOM    137  HA  LEU    10      14.254   0.603 -15.008  1.00  0.00           H  
ATOM    138 1HB  LEU    10      13.901   2.460 -13.552  1.00  0.00           H  
ATOM    139 2HB  LEU    10      15.583   2.910 -13.552  1.00  0.00           H  
ATOM    140  HG  LEU    10      15.290   3.463 -16.018  1.00  0.00           H  
ATOM    141 1HD1 LEU    10      13.030   3.766 -16.760  1.00  0.00           H  
ATOM    142 2HD1 LEU    10      13.398   2.087 -16.306  1.00  0.00           H  
ATOM    143 3HD1 LEU    10      12.435   3.095 -15.223  1.00  0.00           H  
ATOM    144 1HD2 LEU    10      14.200   5.640 -15.512  1.00  0.00           H  
ATOM    145 2HD2 LEU    10      13.607   4.986 -13.969  1.00  0.00           H  
ATOM    146 3HD2 LEU    10      15.356   5.190 -14.232  1.00  0.00           H  
ATOM    147  N   SER    11      15.821   0.740 -16.822  1.00  0.00           N  
ATOM    148  CA  SER    11      16.682   0.871 -17.978  1.00  0.00           C  
ATOM    149  C   SER    11      15.838   1.368 -19.154  1.00  0.00           C  
ATOM    150  O   SER    11      14.677   0.954 -19.329  1.00  0.00           O  
ATOM    151  CB  SER    11      17.341  -0.437 -18.347  1.00  0.00           C  
ATOM    152  OG  SER    11      18.113  -0.989 -17.278  1.00  0.00           O  
ATOM    153  H   SER    11      14.910   0.286 -16.909  1.00  0.00           H  
ATOM    154  HA  SER    11      17.441   1.609 -17.756  1.00  0.00           H  
ATOM    155 1HB  SER    11      16.588  -1.130 -18.668  1.00  0.00           H  
ATOM    156 2HB  SER    11      17.993  -0.262 -19.201  1.00  0.00           H  
ATOM    157  HG  SER    11      18.462  -1.830 -17.600  1.00  0.00           H  
ATOM    158  N   LYS    12      16.438   2.237 -19.961  1.00  0.00           N  
ATOM    159  CA  LYS    12      15.797   2.803 -21.151  1.00  0.00           C  
ATOM    160  C   LYS    12      16.818   3.230 -22.190  1.00  0.00           C  
ATOM    161  O   LYS    12      17.798   3.896 -21.843  1.00  0.00           O  
ATOM    162  CB  LYS    12      14.901   3.994 -20.763  1.00  0.00           C  
ATOM    163  CG  LYS    12      14.251   4.731 -21.939  1.00  0.00           C  
ATOM    164  CD  LYS    12      13.224   3.856 -22.628  1.00  0.00           C  
ATOM    165  CE  LYS    12      12.474   4.598 -23.701  1.00  0.00           C  
ATOM    166  NZ  LYS    12      11.506   3.712 -24.398  1.00  0.00           N  
ATOM    167  H   LYS    12      17.402   2.486 -19.734  1.00  0.00           H  
ATOM    168  HA  LYS    12      15.174   2.033 -21.606  1.00  0.00           H  
ATOM    169 1HB  LYS    12      14.099   3.650 -20.106  1.00  0.00           H  
ATOM    170 2HB  LYS    12      15.488   4.725 -20.203  1.00  0.00           H  
ATOM    171 1HG  LYS    12      13.743   5.624 -21.565  1.00  0.00           H  
ATOM    172 2HG  LYS    12      15.006   5.043 -22.660  1.00  0.00           H  
ATOM    173 1HD  LYS    12      13.719   3.003 -23.084  1.00  0.00           H  
ATOM    174 2HD  LYS    12      12.511   3.492 -21.903  1.00  0.00           H  
ATOM    175 1HE  LYS    12      11.944   5.395 -23.236  1.00  0.00           H  
ATOM    176 2HE  LYS    12      13.171   5.013 -24.428  1.00  0.00           H  
ATOM    177 1HZ  LYS    12      10.996   4.231 -25.088  1.00  0.00           H  
ATOM    178 2HZ  LYS    12      12.000   2.957 -24.847  1.00  0.00           H  
ATOM    179 3HZ  LYS    12      10.859   3.326 -23.686  1.00  0.00           H  
ATOM    180  N   SER    13      16.571   2.890 -23.458  1.00  0.00           N  
ATOM    181  CA  SER    13      17.433   3.314 -24.555  1.00  0.00           C  
ATOM    182  C   SER    13      16.669   4.285 -25.461  1.00  0.00           C  
ATOM    183  O   SER    13      15.437   4.235 -25.516  1.00  0.00           O  
ATOM    184  CB  SER    13      17.855   2.104 -25.373  1.00  0.00           C  
ATOM    185  OG  SER    13      18.537   1.150 -24.588  1.00  0.00           O  
ATOM    186  H   SER    13      15.774   2.300 -23.674  1.00  0.00           H  
ATOM    187  HA  SER    13      18.291   3.833 -24.156  1.00  0.00           H  
ATOM    188 1HB  SER    13      16.994   1.653 -25.843  1.00  0.00           H  
ATOM    189 2HB  SER    13      18.510   2.443 -26.172  1.00  0.00           H  
ATOM    190  HG  SER    13      17.825   0.562 -24.217  1.00  0.00           H  
ATOM    191  N   PHE    14      17.385   5.178 -26.159  1.00  0.00           N  
ATOM    192  CA  PHE    14      16.712   6.070 -27.115  1.00  0.00           C  
ATOM    193  C   PHE    14      17.382   6.160 -28.492  1.00  0.00           C  
ATOM    194  O   PHE    14      16.890   5.597 -29.472  1.00  0.00           O  
ATOM    195  CB  PHE    14      16.600   7.471 -26.511  1.00  0.00           C  
ATOM    196  CG  PHE    14      15.905   8.472 -27.379  1.00  0.00           C  
ATOM    197  CD1 PHE    14      14.552   8.360 -27.658  1.00  0.00           C  
ATOM    198  CD2 PHE    14      16.609   9.540 -27.917  1.00  0.00           C  
ATOM    199  CE1 PHE    14      13.918   9.293 -28.460  1.00  0.00           C  
ATOM    200  CE2 PHE    14      15.982  10.471 -28.718  1.00  0.00           C  
ATOM    201  CZ  PHE    14      14.634  10.348 -28.990  1.00  0.00           C  
ATOM    202  H   PHE    14      18.398   5.175 -26.048  1.00  0.00           H  
ATOM    203  HA  PHE    14      15.701   5.692 -27.272  1.00  0.00           H  
ATOM    204 1HB  PHE    14      16.058   7.408 -25.568  1.00  0.00           H  
ATOM    205 2HB  PHE    14      17.583   7.851 -26.289  1.00  0.00           H  
ATOM    206  HD1 PHE    14      13.990   7.525 -27.239  1.00  0.00           H  
ATOM    207  HD2 PHE    14      17.673   9.638 -27.702  1.00  0.00           H  
ATOM    208  HE1 PHE    14      12.855   9.194 -28.674  1.00  0.00           H  
ATOM    209  HE2 PHE    14      16.549  11.302 -29.135  1.00  0.00           H  
ATOM    210  HZ  PHE    14      14.137  11.082 -29.623  1.00  0.00           H  
ATOM    211  N   GLY    15      18.573   6.764 -28.566  1.00  0.00           N  
ATOM    212  CA  GLY    15      19.282   6.941 -29.850  1.00  0.00           C  
ATOM    213  C   GLY    15      20.106   5.710 -30.190  1.00  0.00           C  
ATOM    214  O   GLY    15      21.337   5.769 -30.272  1.00  0.00           O  
ATOM    215  H   GLY    15      18.970   7.168 -27.730  1.00  0.00           H  
ATOM    216 1HA  GLY    15      18.558   7.133 -30.643  1.00  0.00           H  
ATOM    217 2HA  GLY    15      19.932   7.814 -29.790  1.00  0.00           H  
ATOM    218  N   SER    16      19.423   4.564 -30.225  1.00  0.00           N  
ATOM    219  CA  SER    16      20.029   3.232 -30.350  1.00  0.00           C  
ATOM    220  C   SER    16      21.137   3.061 -29.303  1.00  0.00           C  
ATOM    221  O   SER    16      22.086   2.300 -29.495  1.00  0.00           O  
ATOM    222  CB  SER    16      20.591   3.022 -31.744  1.00  0.00           C  
ATOM    223  OG  SER    16      19.585   3.126 -32.715  1.00  0.00           O  
ATOM    224  H   SER    16      18.409   4.653 -30.158  1.00  0.00           H  
ATOM    225  HA  SER    16      19.260   2.481 -30.162  1.00  0.00           H  
ATOM    226 1HB  SER    16      21.373   3.755 -31.942  1.00  0.00           H  
ATOM    227 2HB  SER    16      21.050   2.037 -31.798  1.00  0.00           H  
ATOM    228  HG  SER    16      18.891   2.522 -32.440  1.00  0.00           H  
ATOM    229  N   SER    17      20.976   3.779 -28.190  1.00  0.00           N  
ATOM    230  CA  SER    17      21.930   3.860 -27.107  1.00  0.00           C  
ATOM    231  C   SER    17      21.215   3.890 -25.772  1.00  0.00           C  
ATOM    232  O   SER    17      20.131   4.469 -25.644  1.00  0.00           O  
ATOM    233  CB  SER    17      22.723   5.147 -27.243  1.00  0.00           C  
ATOM    234  OG  SER    17      23.384   5.226 -28.490  1.00  0.00           O  
ATOM    235  H   SER    17      20.145   4.342 -28.142  1.00  0.00           H  
ATOM    236  HA  SER    17      22.591   2.992 -27.142  1.00  0.00           H  
ATOM    237 1HB  SER    17      22.051   5.999 -27.133  1.00  0.00           H  
ATOM    238 2HB  SER    17      23.452   5.204 -26.436  1.00  0.00           H  
ATOM    239  HG  SER    17      22.675   5.369 -29.176  1.00  0.00           H  
ATOM    240  N   LYS    18      21.838   3.332 -24.751  1.00  0.00           N  
ATOM    241  CA  LYS    18      21.234   3.377 -23.427  1.00  0.00           C  
ATOM    242  C   LYS    18      21.249   4.800 -22.892  1.00  0.00           C  
ATOM    243  O   LYS    18      22.224   5.515 -23.102  1.00  0.00           O  
ATOM    244  CB  LYS    18      21.981   2.440 -22.477  1.00  0.00           C  
ATOM    245  CG  LYS    18      21.834   0.962 -22.841  1.00  0.00           C  
ATOM    246  CD  LYS    18      22.602   0.061 -21.885  1.00  0.00           C  
ATOM    247  CE  LYS    18      22.478  -1.410 -22.284  1.00  0.00           C  
ATOM    248  NZ  LYS    18      23.281  -2.286 -21.399  1.00  0.00           N  
ATOM    249  H   LYS    18      22.723   2.866 -24.892  1.00  0.00           H  
ATOM    250  HA  LYS    18      20.206   3.037 -23.490  1.00  0.00           H  
ATOM    251 1HB  LYS    18      23.041   2.688 -22.468  1.00  0.00           H  
ATOM    252 2HB  LYS    18      21.600   2.576 -21.459  1.00  0.00           H  
ATOM    253 1HG  LYS    18      20.775   0.690 -22.811  1.00  0.00           H  
ATOM    254 2HG  LYS    18      22.201   0.800 -23.853  1.00  0.00           H  
ATOM    255 1HD  LYS    18      23.655   0.339 -21.873  1.00  0.00           H  
ATOM    256 2HD  LYS    18      22.205   0.177 -20.872  1.00  0.00           H  
ATOM    257 1HE  LYS    18      21.433  -1.708 -22.219  1.00  0.00           H  
ATOM    258 2HE  LYS    18      22.819  -1.535 -23.311  1.00  0.00           H  
ATOM    259 1HZ  LYS    18      23.180  -3.247 -21.672  1.00  0.00           H  
ATOM    260 2HZ  LYS    18      24.252  -2.027 -21.443  1.00  0.00           H  
ATOM    261 3HZ  LYS    18      22.963  -2.176 -20.427  1.00  0.00           H  
ATOM    262  N   ILE    19      20.180   5.196 -22.211  1.00  0.00           N  
ATOM    263  CA  ILE    19      20.082   6.479 -21.520  1.00  0.00           C  
ATOM    264  C   ILE    19      20.170   6.212 -20.026  1.00  0.00           C  
ATOM    265  O   ILE    19      20.818   6.943 -19.286  1.00  0.00           O  
ATOM    266  CB  ILE    19      18.778   7.216 -21.794  1.00  0.00           C  
ATOM    267  CG1 ILE    19      18.573   7.428 -23.297  1.00  0.00           C  
ATOM    268  CG2 ILE    19      18.851   8.552 -21.075  1.00  0.00           C  
ATOM    269  CD1 ILE    19      19.667   8.213 -23.961  1.00  0.00           C  
ATOM    270  H   ILE    19      19.392   4.569 -22.148  1.00  0.00           H  
ATOM    271  HA  ILE    19      20.918   7.112 -21.811  1.00  0.00           H  
ATOM    272  HB  ILE    19      17.937   6.629 -21.420  1.00  0.00           H  
ATOM    273 1HG1 ILE    19      18.511   6.452 -23.776  1.00  0.00           H  
ATOM    274 2HG1 ILE    19      17.629   7.948 -23.451  1.00  0.00           H  
ATOM    275 1HG2 ILE    19      17.950   9.099 -21.226  1.00  0.00           H  
ATOM    276 2HG2 ILE    19      18.997   8.382 -20.021  1.00  0.00           H  
ATOM    277 3HG2 ILE    19      19.692   9.126 -21.461  1.00  0.00           H  
ATOM    278 1HD1 ILE    19      19.461   8.322 -25.019  1.00  0.00           H  
ATOM    279 2HD1 ILE    19      19.732   9.201 -23.504  1.00  0.00           H  
ATOM    280 3HD1 ILE    19      20.614   7.691 -23.833  1.00  0.00           H  
ATOM    281  N   TRP    20      19.423   5.198 -19.589  1.00  0.00           N  
ATOM    282  CA  TRP    20      19.397   4.749 -18.197  1.00  0.00           C  
ATOM    283  C   TRP    20      19.734   3.285 -18.095  1.00  0.00           C  
ATOM    284  O   TRP    20      19.307   2.489 -18.942  1.00  0.00           O  
ATOM    285  CB  TRP    20      18.016   4.953 -17.571  1.00  0.00           C  
ATOM    286  CG  TRP    20      17.726   6.331 -17.341  1.00  0.00           C  
ATOM    287  CD1 TRP    20      17.286   7.253 -18.197  1.00  0.00           C  
ATOM    288  CD2 TRP    20      17.852   6.979 -16.102  1.00  0.00           C  
ATOM    289  NE1 TRP    20      17.184   8.439 -17.562  1.00  0.00           N  
ATOM    290  CE2 TRP    20      17.514   8.279 -16.291  1.00  0.00           C  
ATOM    291  CE3 TRP    20      18.228   6.567 -14.877  1.00  0.00           C  
ATOM    292  CZ2 TRP    20      17.546   9.165 -15.297  1.00  0.00           C  
ATOM    293  CZ3 TRP    20      18.235   7.479 -13.854  1.00  0.00           C  
ATOM    294  CH2 TRP    20      17.896   8.729 -14.059  1.00  0.00           C  
ATOM    295  H   TRP    20      18.867   4.695 -20.277  1.00  0.00           H  
ATOM    296  HA  TRP    20      20.137   5.313 -17.628  1.00  0.00           H  
ATOM    297 1HB  TRP    20      17.252   4.542 -18.226  1.00  0.00           H  
ATOM    298 2HB  TRP    20      17.962   4.414 -16.618  1.00  0.00           H  
ATOM    299  HD1 TRP    20      17.077   7.082 -19.243  1.00  0.00           H  
ATOM    300  HE1 TRP    20      16.912   9.345 -17.954  1.00  0.00           H  
ATOM    301  HE3 TRP    20      18.505   5.533 -14.732  1.00  0.00           H  
ATOM    302  HZ2 TRP    20      17.277  10.199 -15.451  1.00  0.00           H  
ATOM    303  HZ3 TRP    20      18.534   7.181 -12.878  1.00  0.00           H  
ATOM    304  HH2 TRP    20      17.914   9.429 -13.223  1.00  0.00           H  
ATOM    305  N   GLU    21      20.405   2.911 -17.008  1.00  0.00           N  
ATOM    306  CA  GLU    21      20.612   1.490 -16.744  1.00  0.00           C  
ATOM    307  C   GLU    21      20.580   1.123 -15.251  1.00  0.00           C  
ATOM    308  O   GLU    21      21.320   1.680 -14.441  1.00  0.00           O  
ATOM    309  CB  GLU    21      21.937   1.052 -17.388  1.00  0.00           C  
ATOM    310  CG  GLU    21      22.262  -0.429 -17.255  1.00  0.00           C  
ATOM    311  CD  GLU    21      23.485  -0.840 -18.055  1.00  0.00           C  
ATOM    312  OE1 GLU    21      24.563  -0.375 -17.779  1.00  0.00           O  
ATOM    313  OE2 GLU    21      23.322  -1.633 -18.966  1.00  0.00           O  
ATOM    314  H   GLU    21      20.790   3.626 -16.386  1.00  0.00           H  
ATOM    315  HA  GLU    21      19.808   0.940 -17.223  1.00  0.00           H  
ATOM    316 1HB  GLU    21      21.919   1.297 -18.451  1.00  0.00           H  
ATOM    317 2HB  GLU    21      22.755   1.614 -16.937  1.00  0.00           H  
ATOM    318 1HG  GLU    21      22.435  -0.660 -16.202  1.00  0.00           H  
ATOM    319 2HG  GLU    21      21.397  -1.007 -17.584  1.00  0.00           H  
ATOM    320  N   ASP    22      19.722   0.148 -14.918  1.00  0.00           N  
ATOM    321  CA  ASP    22      19.547  -0.416 -13.564  1.00  0.00           C  
ATOM    322  C   ASP    22      19.330   0.580 -12.410  1.00  0.00           C  
ATOM    323  O   ASP    22      19.875   0.398 -11.319  1.00  0.00           O  
ATOM    324  CB  ASP    22      20.713  -1.333 -13.190  1.00  0.00           C  
ATOM    325  CG  ASP    22      20.771  -2.631 -14.008  1.00  0.00           C  
ATOM    326  OD1 ASP    22      19.734  -3.136 -14.365  1.00  0.00           O  
ATOM    327  OD2 ASP    22      21.852  -3.114 -14.242  1.00  0.00           O  
ATOM    328  H   ASP    22      19.133  -0.213 -15.672  1.00  0.00           H  
ATOM    329  HA  ASP    22      18.661  -1.045 -13.609  1.00  0.00           H  
ATOM    330 1HB  ASP    22      21.654  -0.791 -13.327  1.00  0.00           H  
ATOM    331 2HB  ASP    22      20.643  -1.591 -12.135  1.00  0.00           H  
ATOM    332  N   VAL    23      18.519   1.599 -12.628  1.00  0.00           N  
ATOM    333  CA  VAL    23      18.232   2.591 -11.594  1.00  0.00           C  
ATOM    334  C   VAL    23      17.058   2.329 -10.661  1.00  0.00           C  
ATOM    335  O   VAL    23      16.013   1.793 -11.040  1.00  0.00           O  
ATOM    336  CB  VAL    23      18.171   3.992 -12.196  1.00  0.00           C  
ATOM    337  CG1 VAL    23      17.569   5.001 -11.163  1.00  0.00           C  
ATOM    338  CG2 VAL    23      19.636   4.348 -12.500  1.00  0.00           C  
ATOM    339  H   VAL    23      18.097   1.690 -13.554  1.00  0.00           H  
ATOM    340  HA  VAL    23      19.116   2.620 -10.957  1.00  0.00           H  
ATOM    341  HB  VAL    23      17.567   4.007 -13.099  1.00  0.00           H  
ATOM    342 1HG1 VAL    23      17.547   5.986 -11.546  1.00  0.00           H  
ATOM    343 2HG1 VAL    23      16.543   4.713 -10.930  1.00  0.00           H  
ATOM    344 3HG1 VAL    23      18.161   4.997 -10.259  1.00  0.00           H  
ATOM    345 1HG2 VAL    23      19.742   5.321 -12.906  1.00  0.00           H  
ATOM    346 2HG2 VAL    23      20.188   4.288 -11.568  1.00  0.00           H  
ATOM    347 3HG2 VAL    23      20.046   3.624 -13.209  1.00  0.00           H  
ATOM    348  N   THR    24      17.252   2.692  -9.396  1.00  0.00           N  
ATOM    349  CA  THR    24      16.190   2.570  -8.432  1.00  0.00           C  
ATOM    350  C   THR    24      16.069   3.831  -7.579  1.00  0.00           C  
ATOM    351  O   THR    24      17.063   4.487  -7.269  1.00  0.00           O  
ATOM    352  CB  THR    24      16.437   1.354  -7.530  1.00  0.00           C  
ATOM    353  OG1 THR    24      15.348   1.206  -6.610  1.00  0.00           O  
ATOM    354  CG2 THR    24      17.730   1.539  -6.761  1.00  0.00           C  
ATOM    355  H   THR    24      18.137   3.090  -9.117  1.00  0.00           H  
ATOM    356  HA  THR    24      15.270   2.441  -8.979  1.00  0.00           H  
ATOM    357  HB  THR    24      16.501   0.459  -8.146  1.00  0.00           H  
ATOM    358  HG1 THR    24      14.508   1.440  -7.062  1.00  0.00           H  
ATOM    359 1HG2 THR    24      17.903   0.673  -6.124  1.00  0.00           H  
ATOM    360 2HG2 THR    24      18.558   1.645  -7.463  1.00  0.00           H  
ATOM    361 3HG2 THR    24      17.658   2.435  -6.146  1.00  0.00           H  
ATOM    362  N   MET    25      14.831   4.178  -7.227  1.00  0.00           N  
ATOM    363  CA  MET    25      14.544   5.359  -6.406  1.00  0.00           C  
ATOM    364  C   MET    25      13.169   5.240  -5.722  1.00  0.00           C  
ATOM    365  O   MET    25      12.204   4.782  -6.339  1.00  0.00           O  
ATOM    366  CB  MET    25      14.590   6.623  -7.285  1.00  0.00           C  
ATOM    367  CG  MET    25      14.413   7.934  -6.542  1.00  0.00           C  
ATOM    368  SD  MET    25      14.440   9.389  -7.618  1.00  0.00           S  
ATOM    369  CE  MET    25      16.076   9.412  -8.292  1.00  0.00           C  
ATOM    370  H   MET    25      14.081   3.557  -7.520  1.00  0.00           H  
ATOM    371  HA  MET    25      15.301   5.432  -5.625  1.00  0.00           H  
ATOM    372 1HB  MET    25      15.547   6.671  -7.802  1.00  0.00           H  
ATOM    373 2HB  MET    25      13.812   6.560  -8.046  1.00  0.00           H  
ATOM    374 1HG  MET    25      13.477   7.932  -6.000  1.00  0.00           H  
ATOM    375 2HG  MET    25      15.212   8.026  -5.826  1.00  0.00           H  
ATOM    376 1HE  MET    25      16.176  10.264  -8.959  1.00  0.00           H  
ATOM    377 2HE  MET    25      16.803   9.488  -7.489  1.00  0.00           H  
ATOM    378 3HE  MET    25      16.245   8.497  -8.853  1.00  0.00           H  
ATOM    379  N   SER    26      13.057   5.690  -4.469  1.00  0.00           N  
ATOM    380  CA  SER    26      11.752   5.690  -3.782  1.00  0.00           C  
ATOM    381  C   SER    26      11.406   7.076  -3.246  1.00  0.00           C  
ATOM    382  O   SER    26      12.151   7.629  -2.430  1.00  0.00           O  
ATOM    383  CB  SER    26      11.757   4.705  -2.632  1.00  0.00           C  
ATOM    384  OG  SER    26      11.934   3.382  -3.075  1.00  0.00           O  
ATOM    385  H   SER    26      13.872   6.048  -3.992  1.00  0.00           H  
ATOM    386  HA  SER    26      10.978   5.395  -4.490  1.00  0.00           H  
ATOM    387 1HB  SER    26      12.556   4.966  -1.947  1.00  0.00           H  
ATOM    388 2HB  SER    26      10.822   4.782  -2.085  1.00  0.00           H  
ATOM    389  HG  SER    26      11.044   3.086  -3.424  1.00  0.00           H  
ATOM    390  N   ILE    27      10.290   7.643  -3.712  1.00  0.00           N  
ATOM    391  CA  ILE    27       9.890   8.984  -3.291  1.00  0.00           C  
ATOM    392  C   ILE    27       8.526   8.999  -2.559  1.00  0.00           C  
ATOM    393  O   ILE    27       7.509   8.625  -3.156  1.00  0.00           O  
ATOM    394  CB  ILE    27       9.779   9.915  -4.491  1.00  0.00           C  
ATOM    395  CG1 ILE    27      11.086   9.957  -5.245  1.00  0.00           C  
ATOM    396  CG2 ILE    27       9.478  11.288  -3.984  1.00  0.00           C  
ATOM    397  CD1 ILE    27      10.978  10.669  -6.530  1.00  0.00           C  
ATOM    398  H   ILE    27       9.722   7.124  -4.385  1.00  0.00           H  
ATOM    399  HA  ILE    27      10.678   9.393  -2.673  1.00  0.00           H  
ATOM    400  HB  ILE    27       8.992   9.583  -5.160  1.00  0.00           H  
ATOM    401 1HG1 ILE    27      11.823  10.452  -4.634  1.00  0.00           H  
ATOM    402 2HG1 ILE    27      11.423   8.947  -5.446  1.00  0.00           H  
ATOM    403 1HG2 ILE    27       9.400  11.981  -4.818  1.00  0.00           H  
ATOM    404 2HG2 ILE    27       8.544  11.267  -3.427  1.00  0.00           H  
ATOM    405 3HG2 ILE    27      10.280  11.613  -3.318  1.00  0.00           H  
ATOM    406 1HD1 ILE    27      11.932  10.688  -7.031  1.00  0.00           H  
ATOM    407 2HD1 ILE    27      10.246  10.161  -7.158  1.00  0.00           H  
ATOM    408 3HD1 ILE    27      10.657  11.683  -6.335  1.00  0.00           H  
ATOM    409  N   PRO    28       8.476   9.337  -1.262  1.00  0.00           N  
ATOM    410  CA  PRO    28       7.288   9.493  -0.427  1.00  0.00           C  
ATOM    411  C   PRO    28       6.305  10.560  -0.886  1.00  0.00           C  
ATOM    412  O   PRO    28       6.656  11.538  -1.564  1.00  0.00           O  
ATOM    413  CB  PRO    28       7.860   9.809   0.940  1.00  0.00           C  
ATOM    414  CG  PRO    28       9.248   9.271   0.912  1.00  0.00           C  
ATOM    415  CD  PRO    28       9.725   9.463  -0.496  1.00  0.00           C  
ATOM    416  HA  PRO    28       6.766   8.546  -0.358  1.00  0.00           H  
ATOM    417 1HB  PRO    28       7.799  10.883   1.115  1.00  0.00           H  
ATOM    418 2HB  PRO    28       7.243   9.335   1.717  1.00  0.00           H  
ATOM    419 1HG  PRO    28       9.854   9.823   1.632  1.00  0.00           H  
ATOM    420 2HG  PRO    28       9.249   8.215   1.222  1.00  0.00           H  
ATOM    421 1HD  PRO    28      10.175  10.465  -0.619  1.00  0.00           H  
ATOM    422 2HD  PRO    28      10.426   8.642  -0.706  1.00  0.00           H  
ATOM    423  N   ALA    29       5.048  10.360  -0.525  1.00  0.00           N  
ATOM    424  CA  ALA    29       4.014  11.343  -0.804  1.00  0.00           C  
ATOM    425  C   ALA    29       4.313  12.649  -0.079  1.00  0.00           C  
ATOM    426  O   ALA    29       4.793  12.625   1.051  1.00  0.00           O  
ATOM    427  CB  ALA    29       2.668  10.817  -0.357  1.00  0.00           C  
ATOM    428  H   ALA    29       4.803   9.524  -0.009  1.00  0.00           H  
ATOM    429  HA  ALA    29       3.988  11.534  -1.877  1.00  0.00           H  
ATOM    430 1HB  ALA    29       1.899  11.560  -0.584  1.00  0.00           H  
ATOM    431 2HB  ALA    29       2.445   9.890  -0.889  1.00  0.00           H  
ATOM    432 3HB  ALA    29       2.688  10.629   0.709  1.00  0.00           H  
ATOM    433  N   GLY    30       4.024  13.778  -0.717  1.00  0.00           N  
ATOM    434  CA  GLY    30       4.118  15.091  -0.080  1.00  0.00           C  
ATOM    435  C   GLY    30       5.526  15.668   0.053  1.00  0.00           C  
ATOM    436  O   GLY    30       5.712  16.670   0.729  1.00  0.00           O  
ATOM    437  H   GLY    30       3.707  13.728  -1.680  1.00  0.00           H  
ATOM    438 1HA  GLY    30       3.508  15.793  -0.643  1.00  0.00           H  
ATOM    439 2HA  GLY    30       3.663  15.033   0.907  1.00  0.00           H  
ATOM    440  N   GLU    31       6.521  15.063  -0.564  1.00  0.00           N  
ATOM    441  CA  GLU    31       7.895  15.565  -0.377  1.00  0.00           C  
ATOM    442  C   GLU    31       8.455  16.330  -1.557  1.00  0.00           C  
ATOM    443  O   GLU    31       8.082  16.080  -2.697  1.00  0.00           O  
ATOM    444  CB  GLU    31       8.845  14.435   0.008  1.00  0.00           C  
ATOM    445  CG  GLU    31       8.553  13.843   1.398  1.00  0.00           C  
ATOM    446  CD  GLU    31       9.555  12.813   1.832  1.00  0.00           C  
ATOM    447  OE1 GLU    31      10.391  12.474   1.050  1.00  0.00           O  
ATOM    448  OE2 GLU    31       9.470  12.350   2.934  1.00  0.00           O  
ATOM    449  H   GLU    31       6.297  14.276  -1.173  1.00  0.00           H  
ATOM    450  HA  GLU    31       7.887  16.256   0.467  1.00  0.00           H  
ATOM    451 1HB  GLU    31       8.770  13.628  -0.724  1.00  0.00           H  
ATOM    452 2HB  GLU    31       9.876  14.803  -0.002  1.00  0.00           H  
ATOM    453 1HG  GLU    31       8.538  14.654   2.130  1.00  0.00           H  
ATOM    454 2HG  GLU    31       7.558  13.392   1.380  1.00  0.00           H  
ATOM    455  N   VAL    32       9.395  17.232  -1.302  1.00  0.00           N  
ATOM    456  CA  VAL    32      10.051  17.861  -2.441  1.00  0.00           C  
ATOM    457  C   VAL    32      11.376  17.115  -2.652  1.00  0.00           C  
ATOM    458  O   VAL    32      12.138  16.874  -1.707  1.00  0.00           O  
ATOM    459  CB  VAL    32      10.229  19.384  -2.248  1.00  0.00           C  
ATOM    460  CG1 VAL    32      10.949  20.007  -3.495  1.00  0.00           C  
ATOM    461  CG2 VAL    32       8.862  20.023  -2.030  1.00  0.00           C  
ATOM    462  H   VAL    32       9.671  17.451  -0.330  1.00  0.00           H  
ATOM    463  HA  VAL    32       9.442  17.726  -3.332  1.00  0.00           H  
ATOM    464  HB  VAL    32      10.832  19.564  -1.365  1.00  0.00           H  
ATOM    465 1HG1 VAL    32      11.075  21.077  -3.343  1.00  0.00           H  
ATOM    466 2HG1 VAL    32      11.919  19.553  -3.654  1.00  0.00           H  
ATOM    467 3HG1 VAL    32      10.350  19.837  -4.382  1.00  0.00           H  
ATOM    468 1HG2 VAL    32       8.982  21.088  -1.874  1.00  0.00           H  
ATOM    469 2HG2 VAL    32       8.228  19.854  -2.890  1.00  0.00           H  
ATOM    470 3HG2 VAL    32       8.395  19.579  -1.149  1.00  0.00           H  
ATOM    471  N   SER    33      11.604  16.694  -3.878  1.00  0.00           N  
ATOM    472  CA  SER    33      12.761  15.903  -4.255  1.00  0.00           C  
ATOM    473  C   SER    33      13.472  16.514  -5.441  1.00  0.00           C  
ATOM    474  O   SER    33      12.804  16.957  -6.370  1.00  0.00           O  
ATOM    475  CB  SER    33      12.292  14.508  -4.639  1.00  0.00           C  
ATOM    476  OG  SER    33      13.338  13.765  -5.137  1.00  0.00           O  
ATOM    477  H   SER    33      10.928  16.930  -4.597  1.00  0.00           H  
ATOM    478  HA  SER    33      13.447  15.853  -3.416  1.00  0.00           H  
ATOM    479 1HB  SER    33      11.868  14.010  -3.768  1.00  0.00           H  
ATOM    480 2HB  SER    33      11.504  14.586  -5.390  1.00  0.00           H  
ATOM    481  HG  SER    33      13.748  14.325  -5.811  1.00  0.00           H  
ATOM    482  N   VAL    34      14.806  16.506  -5.438  1.00  0.00           N  
ATOM    483  CA  VAL    34      15.497  17.029  -6.611  1.00  0.00           C  
ATOM    484  C   VAL    34      16.551  16.055  -7.143  1.00  0.00           C  
ATOM    485  O   VAL    34      17.273  15.426  -6.361  1.00  0.00           O  
ATOM    486  CB  VAL    34      16.201  18.356  -6.271  1.00  0.00           C  
ATOM    487  CG1 VAL    34      17.243  18.095  -5.311  1.00  0.00           C  
ATOM    488  CG2 VAL    34      16.771  19.013  -7.499  1.00  0.00           C  
ATOM    489  H   VAL    34      15.306  16.171  -4.611  1.00  0.00           H  
ATOM    490  HA  VAL    34      14.759  17.207  -7.372  1.00  0.00           H  
ATOM    491  HB  VAL    34      15.479  19.030  -5.806  1.00  0.00           H  
ATOM    492 1HG1 VAL    34      17.744  19.019  -5.044  1.00  0.00           H  
ATOM    493 2HG1 VAL    34      16.818  17.636  -4.421  1.00  0.00           H  
ATOM    494 3HG1 VAL    34      17.944  17.416  -5.784  1.00  0.00           H  
ATOM    495 1HG2 VAL    34      17.249  19.939  -7.210  1.00  0.00           H  
ATOM    496 2HG2 VAL    34      17.498  18.369  -7.963  1.00  0.00           H  
ATOM    497 3HG2 VAL    34      15.987  19.224  -8.203  1.00  0.00           H  
ATOM    498  N   LEU    35      16.642  15.970  -8.473  1.00  0.00           N  
ATOM    499  CA  LEU    35      17.637  15.154  -9.159  1.00  0.00           C  
ATOM    500  C   LEU    35      18.655  16.069  -9.828  1.00  0.00           C  
ATOM    501  O   LEU    35      18.304  16.939 -10.635  1.00  0.00           O  
ATOM    502  CB  LEU    35      16.988  14.216 -10.191  1.00  0.00           C  
ATOM    503  CG  LEU    35      17.983  13.319 -10.957  1.00  0.00           C  
ATOM    504  CD1 LEU    35      18.665  12.407  -9.943  1.00  0.00           C  
ATOM    505  CD2 LEU    35      17.236  12.485 -12.025  1.00  0.00           C  
ATOM    506  H   LEU    35      15.987  16.522  -9.018  1.00  0.00           H  
ATOM    507  HA  LEU    35      18.162  14.545  -8.424  1.00  0.00           H  
ATOM    508 1HB  LEU    35      16.272  13.575  -9.684  1.00  0.00           H  
ATOM    509 2HB  LEU    35      16.462  14.819 -10.912  1.00  0.00           H  
ATOM    510  HG  LEU    35      18.748  13.935 -11.432  1.00  0.00           H  
ATOM    511 1HD1 LEU    35      19.371  11.775 -10.433  1.00  0.00           H  
ATOM    512 2HD1 LEU    35      19.179  13.013  -9.207  1.00  0.00           H  
ATOM    513 3HD1 LEU    35      17.924  11.794  -9.447  1.00  0.00           H  
ATOM    514 1HD2 LEU    35      17.948  11.850 -12.545  1.00  0.00           H  
ATOM    515 2HD2 LEU    35      16.479  11.861 -11.545  1.00  0.00           H  
ATOM    516 3HD2 LEU    35      16.753  13.151 -12.739  1.00  0.00           H  
ATOM    517  N   LEU    36      19.909  15.896  -9.441  1.00  0.00           N  
ATOM    518  CA  LEU    36      21.003  16.732  -9.902  1.00  0.00           C  
ATOM    519  C   LEU    36      21.975  15.998 -10.811  1.00  0.00           C  
ATOM    520  O   LEU    36      21.956  14.770 -10.910  1.00  0.00           O  
ATOM    521  CB  LEU    36      21.744  17.233  -8.695  1.00  0.00           C  
ATOM    522  CG  LEU    36      20.885  17.857  -7.712  1.00  0.00           C  
ATOM    523  CD1 LEU    36      21.664  18.221  -6.515  1.00  0.00           C  
ATOM    524  CD2 LEU    36      20.262  18.999  -8.334  1.00  0.00           C  
ATOM    525  H   LEU    36      20.111  15.175  -8.748  1.00  0.00           H  
ATOM    526  HA  LEU    36      20.588  17.574 -10.451  1.00  0.00           H  
ATOM    527 1HB  LEU    36      22.253  16.446  -8.259  1.00  0.00           H  
ATOM    528 2HB  LEU    36      22.448  17.950  -9.017  1.00  0.00           H  
ATOM    529  HG  LEU    36      20.112  17.147  -7.403  1.00  0.00           H  
ATOM    530 1HD1 LEU    36      21.013  18.677  -5.804  1.00  0.00           H  
ATOM    531 2HD1 LEU    36      22.103  17.323  -6.087  1.00  0.00           H  
ATOM    532 3HD1 LEU    36      22.432  18.907  -6.777  1.00  0.00           H  
ATOM    533 1HD2 LEU    36      19.611  19.423  -7.649  1.00  0.00           H  
ATOM    534 2HD2 LEU    36      21.016  19.725  -8.647  1.00  0.00           H  
ATOM    535 3HD2 LEU    36      19.698  18.678  -9.195  1.00  0.00           H  
ATOM    536  N   GLY    37      22.802  16.762 -11.506  1.00  0.00           N  
ATOM    537  CA  GLY    37      23.836  16.203 -12.372  1.00  0.00           C  
ATOM    538  C   GLY    37      23.931  17.050 -13.639  1.00  0.00           C  
ATOM    539  O   GLY    37      23.029  17.848 -13.901  1.00  0.00           O  
ATOM    540  H   GLY    37      22.739  17.766 -11.394  1.00  0.00           H  
ATOM    541 1HA  GLY    37      24.779  16.192 -11.830  1.00  0.00           H  
ATOM    542 2HA  GLY    37      23.589  15.171 -12.626  1.00  0.00           H  
ATOM    543  N   PRO    38      24.995  16.907 -14.432  1.00  0.00           N  
ATOM    544  CA  PRO    38      25.274  17.622 -15.668  1.00  0.00           C  
ATOM    545  C   PRO    38      24.360  17.207 -16.822  1.00  0.00           C  
ATOM    546  O   PRO    38      23.683  16.172 -16.774  1.00  0.00           O  
ATOM    547  CB  PRO    38      26.742  17.257 -15.929  1.00  0.00           C  
ATOM    548  CG  PRO    38      26.952  15.948 -15.244  1.00  0.00           C  
ATOM    549  CD  PRO    38      26.062  16.001 -14.020  1.00  0.00           C  
ATOM    550  HA  PRO    38      25.180  18.698 -15.484  1.00  0.00           H  
ATOM    551 1HB  PRO    38      26.918  17.196 -17.019  1.00  0.00           H  
ATOM    552 2HB  PRO    38      27.397  18.053 -15.547  1.00  0.00           H  
ATOM    553 1HG  PRO    38      26.719  15.142 -15.928  1.00  0.00           H  
ATOM    554 2HG  PRO    38      28.017  15.829 -14.982  1.00  0.00           H  
ATOM    555 1HD  PRO    38      25.668  15.003 -13.784  1.00  0.00           H  
ATOM    556 2HD  PRO    38      26.618  16.442 -13.188  1.00  0.00           H  
ATOM    557  N   SER    39      24.292  18.059 -17.832  1.00  0.00           N  
ATOM    558  CA  SER    39      23.498  17.743 -19.004  1.00  0.00           C  
ATOM    559  C   SER    39      24.031  16.484 -19.675  1.00  0.00           C  
ATOM    560  O   SER    39      25.235  16.226 -19.667  1.00  0.00           O  
ATOM    561  CB  SER    39      23.511  18.908 -19.971  1.00  0.00           C  
ATOM    562  OG  SER    39      22.909  20.041 -19.404  1.00  0.00           O  
ATOM    563  H   SER    39      24.833  18.913 -17.814  1.00  0.00           H  
ATOM    564  HA  SER    39      22.471  17.559 -18.691  1.00  0.00           H  
ATOM    565 1HB  SER    39      24.543  19.138 -20.245  1.00  0.00           H  
ATOM    566 2HB  SER    39      22.986  18.629 -20.884  1.00  0.00           H  
ATOM    567  HG  SER    39      22.999  20.742 -20.058  1.00  0.00           H  
ATOM    568  N   GLY    40      23.128  15.705 -20.263  1.00  0.00           N  
ATOM    569  CA  GLY    40      23.506  14.485 -20.971  1.00  0.00           C  
ATOM    570  C   GLY    40      23.468  13.216 -20.110  1.00  0.00           C  
ATOM    571  O   GLY    40      23.580  12.111 -20.641  1.00  0.00           O  
ATOM    572  H   GLY    40      22.156  15.972 -20.229  1.00  0.00           H  
ATOM    573 1HA  GLY    40      22.847  14.355 -21.829  1.00  0.00           H  
ATOM    574 2HA  GLY    40      24.511  14.610 -21.373  1.00  0.00           H  
ATOM    575  N   THR    41      23.251  13.347 -18.796  1.00  0.00           N  
ATOM    576  CA  THR    41      23.233  12.156 -17.943  1.00  0.00           C  
ATOM    577  C   THR    41      21.935  11.337 -17.981  1.00  0.00           C  
ATOM    578  O   THR    41      21.942  10.183 -17.540  1.00  0.00           O  
ATOM    579  CB  THR    41      23.516  12.544 -16.500  1.00  0.00           C  
ATOM    580  OG1 THR    41      22.494  13.421 -16.030  1.00  0.00           O  
ATOM    581  CG2 THR    41      24.838  13.209 -16.416  1.00  0.00           C  
ATOM    582  H   THR    41      23.187  14.274 -18.368  1.00  0.00           H  
ATOM    583  HA  THR    41      24.040  11.503 -18.276  1.00  0.00           H  
ATOM    584  HB  THR    41      23.537  11.667 -15.885  1.00  0.00           H  
ATOM    585  HG1 THR    41      22.772  13.791 -15.179  1.00  0.00           H  
ATOM    586 1HG2 THR    41      25.025  13.484 -15.389  1.00  0.00           H  
ATOM    587 2HG2 THR    41      25.609  12.536 -16.763  1.00  0.00           H  
ATOM    588 3HG2 THR    41      24.839  14.091 -17.036  1.00  0.00           H  
ATOM    589  N   GLY    42      20.847  11.928 -18.537  1.00  0.00           N  
ATOM    590  CA  GLY    42      19.526  11.278 -18.670  1.00  0.00           C  
ATOM    591  C   GLY    42      18.403  11.702 -17.690  1.00  0.00           C  
ATOM    592  O   GLY    42      17.306  11.129 -17.726  1.00  0.00           O  
ATOM    593  H   GLY    42      20.967  12.868 -18.878  1.00  0.00           H  
ATOM    594 1HA  GLY    42      19.174  11.428 -19.691  1.00  0.00           H  
ATOM    595 2HA  GLY    42      19.674  10.203 -18.567  1.00  0.00           H  
ATOM    596  N   LYS    43      18.613  12.761 -16.904  1.00  0.00           N  
ATOM    597  CA  LYS    43      17.626  13.210 -15.898  1.00  0.00           C  
ATOM    598  C   LYS    43      16.194  13.398 -16.444  1.00  0.00           C  
ATOM    599  O   LYS    43      15.230  12.883 -15.862  1.00  0.00           O  
ATOM    600  CB  LYS    43      18.055  14.537 -15.269  1.00  0.00           C  
ATOM    601  CG  LYS    43      19.403  14.541 -14.537  1.00  0.00           C  
ATOM    602  CD  LYS    43      19.653  15.862 -13.808  1.00  0.00           C  
ATOM    603  CE  LYS    43      19.697  17.074 -14.766  1.00  0.00           C  
ATOM    604  NZ  LYS    43      20.921  17.136 -15.547  1.00  0.00           N  
ATOM    605  H   LYS    43      19.513  13.219 -16.944  1.00  0.00           H  
ATOM    606  HA  LYS    43      17.582  12.460 -15.113  1.00  0.00           H  
ATOM    607 1HB  LYS    43      18.073  15.318 -16.024  1.00  0.00           H  
ATOM    608 2HB  LYS    43      17.310  14.805 -14.537  1.00  0.00           H  
ATOM    609 1HG  LYS    43      19.422  13.743 -13.807  1.00  0.00           H  
ATOM    610 2HG  LYS    43      20.206  14.382 -15.253  1.00  0.00           H  
ATOM    611 1HD  LYS    43      18.934  16.010 -13.016  1.00  0.00           H  
ATOM    612 2HD  LYS    43      20.635  15.792 -13.347  1.00  0.00           H  
ATOM    613 1HE  LYS    43      18.863  16.992 -15.455  1.00  0.00           H  
ATOM    614 2HE  LYS    43      19.595  18.002 -14.194  1.00  0.00           H  
ATOM    615 1HZ  LYS    43      20.899  17.930 -16.168  1.00  0.00           H  
ATOM    616 2HZ  LYS    43      21.707  17.250 -14.901  1.00  0.00           H  
ATOM    617 3HZ  LYS    43      21.021  16.287 -16.083  1.00  0.00           H  
ATOM    618  N   SER    44      16.049  14.124 -17.558  1.00  0.00           N  
ATOM    619  CA  SER    44      14.728  14.386 -18.145  1.00  0.00           C  
ATOM    620  C   SER    44      14.003  13.092 -18.513  1.00  0.00           C  
ATOM    621  O   SER    44      12.774  13.018 -18.466  1.00  0.00           O  
ATOM    622  CB  SER    44      14.849  15.240 -19.392  1.00  0.00           C  
ATOM    623  OG  SER    44      15.307  16.530 -19.106  1.00  0.00           O  
ATOM    624  H   SER    44      16.867  14.513 -18.001  1.00  0.00           H  
ATOM    625  HA  SER    44      14.124  14.927 -17.411  1.00  0.00           H  
ATOM    626 1HB  SER    44      15.537  14.756 -20.082  1.00  0.00           H  
ATOM    627 2HB  SER    44      13.881  15.302 -19.888  1.00  0.00           H  
ATOM    628  HG  SER    44      14.496  17.062 -18.862  1.00  0.00           H  
ATOM    629  N   VAL    45      14.758  12.073 -18.929  1.00  0.00           N  
ATOM    630  CA  VAL    45      14.161  10.812 -19.329  1.00  0.00           C  
ATOM    631  C   VAL    45      13.507  10.152 -18.123  1.00  0.00           C  
ATOM    632  O   VAL    45      12.449   9.532 -18.255  1.00  0.00           O  
ATOM    633  CB  VAL    45      15.161   9.929 -20.087  1.00  0.00           C  
ATOM    634  CG1 VAL    45      14.584   8.530 -20.303  1.00  0.00           C  
ATOM    635  CG2 VAL    45      15.421  10.593 -21.441  1.00  0.00           C  
ATOM    636  H   VAL    45      15.770  12.142 -18.895  1.00  0.00           H  
ATOM    637  HA  VAL    45      13.375  11.032 -20.048  1.00  0.00           H  
ATOM    638  HB  VAL    45      16.073   9.848 -19.539  1.00  0.00           H  
ATOM    639 1HG1 VAL    45      15.299   7.924 -20.857  1.00  0.00           H  
ATOM    640 2HG1 VAL    45      14.387   8.064 -19.334  1.00  0.00           H  
ATOM    641 3HG1 VAL    45      13.656   8.601 -20.864  1.00  0.00           H  
ATOM    642 1HG2 VAL    45      16.114  10.005 -22.026  1.00  0.00           H  
ATOM    643 2HG2 VAL    45      14.479  10.674 -21.984  1.00  0.00           H  
ATOM    644 3HG2 VAL    45      15.835  11.588 -21.279  1.00  0.00           H  
ATOM    645  N   PHE    46      14.138  10.258 -16.946  1.00  0.00           N  
ATOM    646  CA  PHE    46      13.530   9.704 -15.732  1.00  0.00           C  
ATOM    647  C   PHE    46      12.145  10.310 -15.576  1.00  0.00           C  
ATOM    648  O   PHE    46      11.164   9.587 -15.395  1.00  0.00           O  
ATOM    649  CB  PHE    46      14.348  10.032 -14.481  1.00  0.00           C  
ATOM    650  CG  PHE    46      13.856   9.514 -13.164  1.00  0.00           C  
ATOM    651  CD1 PHE    46      14.103   8.194 -12.815  1.00  0.00           C  
ATOM    652  CD2 PHE    46      13.200  10.331 -12.253  1.00  0.00           C  
ATOM    653  CE1 PHE    46      13.698   7.696 -11.602  1.00  0.00           C  
ATOM    654  CE2 PHE    46      12.796   9.828 -11.029  1.00  0.00           C  
ATOM    655  CZ  PHE    46      13.039   8.509 -10.711  1.00  0.00           C  
ATOM    656  H   PHE    46      15.036  10.748 -16.912  1.00  0.00           H  
ATOM    657  HA  PHE    46      13.442   8.622 -15.838  1.00  0.00           H  
ATOM    658 1HB  PHE    46      15.250   9.649 -14.600  1.00  0.00           H  
ATOM    659 2HB  PHE    46      14.463  11.106 -14.391  1.00  0.00           H  
ATOM    660  HD1 PHE    46      14.635   7.556 -13.521  1.00  0.00           H  
ATOM    661  HD2 PHE    46      13.012  11.376 -12.512  1.00  0.00           H  
ATOM    662  HE1 PHE    46      13.903   6.663 -11.344  1.00  0.00           H  
ATOM    663  HE2 PHE    46      12.285  10.471 -10.312  1.00  0.00           H  
ATOM    664  HZ  PHE    46      12.719   8.114  -9.748  1.00  0.00           H  
ATOM    665  N   LEU    47      12.053  11.643 -15.687  1.00  0.00           N  
ATOM    666  CA  LEU    47      10.750  12.281 -15.504  1.00  0.00           C  
ATOM    667  C   LEU    47       9.740  11.835 -16.564  1.00  0.00           C  
ATOM    668  O   LEU    47       8.567  11.577 -16.260  1.00  0.00           O  
ATOM    669  CB  LEU    47      10.857  13.798 -15.620  1.00  0.00           C  
ATOM    670  CG  LEU    47      11.604  14.555 -14.553  1.00  0.00           C  
ATOM    671  CD1 LEU    47      11.586  16.041 -14.976  1.00  0.00           C  
ATOM    672  CD2 LEU    47      10.975  14.333 -13.196  1.00  0.00           C  
ATOM    673  H   LEU    47      12.903  12.187 -15.865  1.00  0.00           H  
ATOM    674  HA  LEU    47      10.371  12.015 -14.523  1.00  0.00           H  
ATOM    675 1HB  LEU    47      11.342  14.027 -16.567  1.00  0.00           H  
ATOM    676 2HB  LEU    47       9.851  14.207 -15.661  1.00  0.00           H  
ATOM    677  HG  LEU    47      12.642  14.217 -14.521  1.00  0.00           H  
ATOM    678 1HD1 LEU    47      12.106  16.657 -14.273  1.00  0.00           H  
ATOM    679 2HD1 LEU    47      12.061  16.135 -15.956  1.00  0.00           H  
ATOM    680 3HD1 LEU    47      10.555  16.385 -15.035  1.00  0.00           H  
ATOM    681 1HD2 LEU    47      11.516  14.901 -12.437  1.00  0.00           H  
ATOM    682 2HD2 LEU    47       9.974  14.669 -13.242  1.00  0.00           H  
ATOM    683 3HD2 LEU    47      11.000  13.274 -12.945  1.00  0.00           H  
ATOM    684  N   LYS    48      10.208  11.702 -17.806  1.00  0.00           N  
ATOM    685  CA  LYS    48       9.359  11.269 -18.909  1.00  0.00           C  
ATOM    686  C   LYS    48       8.927   9.803 -18.742  1.00  0.00           C  
ATOM    687  O   LYS    48       7.851   9.375 -19.199  1.00  0.00           O  
ATOM    688  CB  LYS    48      10.060  11.505 -20.226  1.00  0.00           C  
ATOM    689  CG  LYS    48      10.188  12.963 -20.620  1.00  0.00           C  
ATOM    690  CD  LYS    48      10.910  13.111 -21.947  1.00  0.00           C  
ATOM    691  CE  LYS    48      11.030  14.570 -22.349  1.00  0.00           C  
ATOM    692  NZ  LYS    48      11.743  14.732 -23.650  1.00  0.00           N  
ATOM    693  H   LYS    48      11.182  11.946 -17.997  1.00  0.00           H  
ATOM    694  HA  LYS    48       8.473  11.894 -18.909  1.00  0.00           H  
ATOM    695 1HB  LYS    48      11.052  11.083 -20.174  1.00  0.00           H  
ATOM    696 2HB  LYS    48       9.522  11.002 -20.997  1.00  0.00           H  
ATOM    697 1HG  LYS    48       9.194  13.401 -20.703  1.00  0.00           H  
ATOM    698 2HG  LYS    48      10.736  13.501 -19.851  1.00  0.00           H  
ATOM    699 1HD  LYS    48      11.910  12.679 -21.857  1.00  0.00           H  
ATOM    700 2HD  LYS    48      10.368  12.572 -22.721  1.00  0.00           H  
ATOM    701 1HE  LYS    48      10.033  14.999 -22.435  1.00  0.00           H  
ATOM    702 2HE  LYS    48      11.581  15.108 -21.574  1.00  0.00           H  
ATOM    703 1HZ  LYS    48      11.803  15.713 -23.884  1.00  0.00           H  
ATOM    704 2HZ  LYS    48      12.673  14.346 -23.576  1.00  0.00           H  
ATOM    705 3HZ  LYS    48      11.233  14.246 -24.374  1.00  0.00           H  
ATOM    706  N   SER    49       9.758   9.021 -18.071  1.00  0.00           N  
ATOM    707  CA  SER    49       9.395   7.655 -17.811  1.00  0.00           C  
ATOM    708  C   SER    49       8.294   7.664 -16.736  1.00  0.00           C  
ATOM    709  O   SER    49       7.253   7.031 -16.894  1.00  0.00           O  
ATOM    710  CB  SER    49      10.621   6.877 -17.352  1.00  0.00           C  
ATOM    711  OG  SER    49      11.607   6.874 -18.358  1.00  0.00           O  
ATOM    712  H   SER    49      10.662   9.370 -17.758  1.00  0.00           H  
ATOM    713  HA  SER    49       8.998   7.207 -18.716  1.00  0.00           H  
ATOM    714 1HB  SER    49      11.021   7.300 -16.437  1.00  0.00           H  
ATOM    715 2HB  SER    49      10.333   5.865 -17.150  1.00  0.00           H  
ATOM    716  HG  SER    49      11.856   7.823 -18.474  1.00  0.00           H  
ATOM    717  N   LEU    50       8.459   8.494 -15.689  1.00  0.00           N  
ATOM    718  CA  LEU    50       7.491   8.529 -14.582  1.00  0.00           C  
ATOM    719  C   LEU    50       6.101   8.971 -15.009  1.00  0.00           C  
ATOM    720  O   LEU    50       5.096   8.397 -14.590  1.00  0.00           O  
ATOM    721  CB  LEU    50       7.907   9.542 -13.523  1.00  0.00           C  
ATOM    722  CG  LEU    50       9.110   9.293 -12.724  1.00  0.00           C  
ATOM    723  CD1 LEU    50       9.299  10.485 -11.874  1.00  0.00           C  
ATOM    724  CD2 LEU    50       8.942   8.067 -11.950  1.00  0.00           C  
ATOM    725  H   LEU    50       9.318   9.042 -15.628  1.00  0.00           H  
ATOM    726  HA  LEU    50       7.423   7.536 -14.150  1.00  0.00           H  
ATOM    727 1HB  LEU    50       8.037  10.507 -14.006  1.00  0.00           H  
ATOM    728 2HB  LEU    50       7.099   9.630 -12.830  1.00  0.00           H  
ATOM    729  HG  LEU    50       9.978   9.192 -13.354  1.00  0.00           H  
ATOM    730 1HD1 LEU    50      10.162  10.355 -11.268  1.00  0.00           H  
ATOM    731 2HD1 LEU    50       9.417  11.362 -12.498  1.00  0.00           H  
ATOM    732 3HD1 LEU    50       8.431  10.608 -11.246  1.00  0.00           H  
ATOM    733 1HD2 LEU    50       9.826   7.893 -11.337  1.00  0.00           H  
ATOM    734 2HD2 LEU    50       8.066   8.164 -11.330  1.00  0.00           H  
ATOM    735 3HD2 LEU    50       8.813   7.257 -12.629  1.00  0.00           H  
ATOM    736  N   ILE    51       6.054   9.972 -15.880  1.00  0.00           N  
ATOM    737  CA  ILE    51       4.812  10.515 -16.417  1.00  0.00           C  
ATOM    738  C   ILE    51       4.021   9.488 -17.223  1.00  0.00           C  
ATOM    739  O   ILE    51       2.829   9.678 -17.469  1.00  0.00           O  
ATOM    740  CB  ILE    51       5.066  11.811 -17.225  1.00  0.00           C  
ATOM    741  CG1 ILE    51       3.815  12.549 -17.477  1.00  0.00           C  
ATOM    742  CG2 ILE    51       5.652  11.510 -18.470  1.00  0.00           C  
ATOM    743  CD1 ILE    51       3.187  12.992 -16.286  1.00  0.00           C  
ATOM    744  H   ILE    51       6.936  10.404 -16.164  1.00  0.00           H  
ATOM    745  HA  ILE    51       4.193  10.802 -15.567  1.00  0.00           H  
ATOM    746  HB  ILE    51       5.738  12.454 -16.662  1.00  0.00           H  
ATOM    747 1HG1 ILE    51       4.038  13.418 -18.091  1.00  0.00           H  
ATOM    748 2HG1 ILE    51       3.150  11.912 -18.019  1.00  0.00           H  
ATOM    749 1HG2 ILE    51       5.855  12.422 -19.023  1.00  0.00           H  
ATOM    750 2HG2 ILE    51       6.530  11.010 -18.255  1.00  0.00           H  
ATOM    751 3HG2 ILE    51       4.982  10.886 -19.027  1.00  0.00           H  
ATOM    752 1HD1 ILE    51       2.264  13.533 -16.513  1.00  0.00           H  
ATOM    753 2HD1 ILE    51       2.965  12.108 -15.705  1.00  0.00           H  
ATOM    754 3HD1 ILE    51       3.861  13.642 -15.740  1.00  0.00           H  
ATOM    755  N   GLY    52       4.689   8.435 -17.715  1.00  0.00           N  
ATOM    756  CA  GLY    52       4.009   7.455 -18.531  1.00  0.00           C  
ATOM    757  C   GLY    52       4.101   7.807 -20.009  1.00  0.00           C  
ATOM    758  O   GLY    52       3.234   7.415 -20.791  1.00  0.00           O  
ATOM    759  H   GLY    52       5.663   8.268 -17.467  1.00  0.00           H  
ATOM    760 1HA  GLY    52       4.454   6.476 -18.357  1.00  0.00           H  
ATOM    761 2HA  GLY    52       2.967   7.394 -18.226  1.00  0.00           H  
ATOM    762  N   LEU    53       5.114   8.602 -20.382  1.00  0.00           N  
ATOM    763  CA  LEU    53       5.336   8.994 -21.768  1.00  0.00           C  
ATOM    764  C   LEU    53       6.280   8.015 -22.444  1.00  0.00           C  
ATOM    765  O   LEU    53       5.994   7.493 -23.525  1.00  0.00           O  
ATOM    766  CB  LEU    53       5.948  10.395 -21.846  1.00  0.00           C  
ATOM    767  CG  LEU    53       6.267  10.894 -23.231  1.00  0.00           C  
ATOM    768  CD1 LEU    53       4.977  11.023 -24.016  1.00  0.00           C  
ATOM    769  CD2 LEU    53       7.023  12.207 -23.121  1.00  0.00           C  
ATOM    770  H   LEU    53       5.804   8.906 -19.696  1.00  0.00           H  
ATOM    771  HA  LEU    53       4.390   8.988 -22.298  1.00  0.00           H  
ATOM    772 1HB  LEU    53       5.249  11.099 -21.405  1.00  0.00           H  
ATOM    773 2HB  LEU    53       6.868  10.416 -21.270  1.00  0.00           H  
ATOM    774  HG  LEU    53       6.894  10.168 -23.744  1.00  0.00           H  
ATOM    775 1HD1 LEU    53       5.198  11.370 -25.025  1.00  0.00           H  
ATOM    776 2HD1 LEU    53       4.483  10.052 -24.067  1.00  0.00           H  
ATOM    777 3HD1 LEU    53       4.321  11.739 -23.522  1.00  0.00           H  
ATOM    778 1HD2 LEU    53       7.270  12.571 -24.117  1.00  0.00           H  
ATOM    779 2HD2 LEU    53       6.406  12.942 -22.606  1.00  0.00           H  
ATOM    780 3HD2 LEU    53       7.934  12.044 -22.560  1.00  0.00           H  
ATOM    781  N   LEU    54       7.418   7.776 -21.801  1.00  0.00           N  
ATOM    782  CA  LEU    54       8.423   6.882 -22.353  1.00  0.00           C  
ATOM    783  C   LEU    54       8.517   5.588 -21.558  1.00  0.00           C  
ATOM    784  O   LEU    54       9.112   5.557 -20.487  1.00  0.00           O  
ATOM    785  CB  LEU    54       9.787   7.560 -22.350  1.00  0.00           C  
ATOM    786  CG  LEU    54       9.877   8.884 -23.079  1.00  0.00           C  
ATOM    787  CD1 LEU    54      11.298   9.435 -22.907  1.00  0.00           C  
ATOM    788  CD2 LEU    54       9.517   8.695 -24.535  1.00  0.00           C  
ATOM    789  H   LEU    54       7.586   8.237 -20.908  1.00  0.00           H  
ATOM    790  HA  LEU    54       8.150   6.639 -23.377  1.00  0.00           H  
ATOM    791 1HB  LEU    54      10.089   7.731 -21.312  1.00  0.00           H  
ATOM    792 2HB  LEU    54      10.487   6.905 -22.799  1.00  0.00           H  
ATOM    793  HG  LEU    54       9.180   9.581 -22.645  1.00  0.00           H  
ATOM    794 1HD1 LEU    54      11.383  10.394 -23.409  1.00  0.00           H  
ATOM    795 2HD1 LEU    54      11.517   9.558 -21.851  1.00  0.00           H  
ATOM    796 3HD1 LEU    54      12.013   8.738 -23.339  1.00  0.00           H  
ATOM    797 1HD2 LEU    54       9.576   9.654 -25.050  1.00  0.00           H  
ATOM    798 2HD2 LEU    54      10.210   7.992 -24.994  1.00  0.00           H  
ATOM    799 3HD2 LEU    54       8.500   8.305 -24.613  1.00  0.00           H  
ATOM    800  N   ARG    55       7.941   4.512 -22.073  1.00  0.00           N  
ATOM    801  CA  ARG    55       7.942   3.264 -21.318  1.00  0.00           C  
ATOM    802  C   ARG    55       9.371   2.699 -21.205  1.00  0.00           C  
ATOM    803  O   ARG    55      10.092   2.679 -22.214  1.00  0.00           O  
ATOM    804  CB  ARG    55       7.083   2.212 -22.005  1.00  0.00           C  
ATOM    805  CG  ARG    55       6.926   0.892 -21.233  1.00  0.00           C  
ATOM    806  CD  ARG    55       6.116  -0.101 -21.995  1.00  0.00           C  
ATOM    807  NE  ARG    55       5.970  -1.384 -21.299  1.00  0.00           N  
ATOM    808  CZ  ARG    55       6.882  -2.381 -21.331  1.00  0.00           C  
ATOM    809  NH1 ARG    55       8.021  -2.223 -21.973  1.00  0.00           N  
ATOM    810  NH2 ARG    55       6.630  -3.518 -20.710  1.00  0.00           N  
ATOM    811  H   ARG    55       7.464   4.574 -22.964  1.00  0.00           H  
ATOM    812  HA  ARG    55       7.499   3.465 -20.351  1.00  0.00           H  
ATOM    813 1HB  ARG    55       6.086   2.614 -22.183  1.00  0.00           H  
ATOM    814 2HB  ARG    55       7.516   1.969 -22.974  1.00  0.00           H  
ATOM    815 1HG  ARG    55       7.897   0.458 -21.038  1.00  0.00           H  
ATOM    816 2HG  ARG    55       6.428   1.095 -20.291  1.00  0.00           H  
ATOM    817 1HD  ARG    55       5.119   0.305 -22.159  1.00  0.00           H  
ATOM    818 2HD  ARG    55       6.592  -0.290 -22.955  1.00  0.00           H  
ATOM    819  HE  ARG    55       5.103  -1.560 -20.768  1.00  0.00           H  
ATOM    820 1HH1 ARG    55       8.230  -1.345 -22.430  1.00  0.00           H  
ATOM    821 2HH1 ARG    55       8.704  -2.965 -21.983  1.00  0.00           H  
ATOM    822 1HH2 ARG    55       5.745  -3.636 -20.221  1.00  0.00           H  
ATOM    823 2HH2 ARG    55       7.310  -4.263 -20.729  1.00  0.00           H  
ATOM    824  N   PRO    56       9.840   2.312 -20.002  1.00  0.00           N  
ATOM    825  CA  PRO    56      11.093   1.617 -19.734  1.00  0.00           C  
ATOM    826  C   PRO    56      11.221   0.299 -20.469  1.00  0.00           C  
ATOM    827  O   PRO    56      10.210  -0.348 -20.766  1.00  0.00           O  
ATOM    828  CB  PRO    56      11.072   1.422 -18.227  1.00  0.00           C  
ATOM    829  CG  PRO    56      10.182   2.530 -17.712  1.00  0.00           C  
ATOM    830  CD  PRO    56       9.121   2.710 -18.762  1.00  0.00           C  
ATOM    831  HA  PRO    56      11.934   2.284 -20.005  1.00  0.00           H  
ATOM    832 1HB  PRO    56      10.680   0.418 -17.995  1.00  0.00           H  
ATOM    833 2HB  PRO    56      12.082   1.431 -17.867  1.00  0.00           H  
ATOM    834 1HG  PRO    56       9.799   2.304 -16.716  1.00  0.00           H  
ATOM    835 2HG  PRO    56      10.782   3.443 -17.607  1.00  0.00           H  
ATOM    836 1HD  PRO    56       8.250   2.078 -18.575  1.00  0.00           H  
ATOM    837 2HD  PRO    56       8.877   3.783 -18.764  1.00  0.00           H  
ATOM    838  N   GLU    57      12.455  -0.085 -20.776  1.00  0.00           N  
ATOM    839  CA  GLU    57      12.747  -1.360 -21.421  1.00  0.00           C  
ATOM    840  C   GLU    57      12.826  -2.477 -20.400  1.00  0.00           C  
ATOM    841  O   GLU    57      12.371  -3.599 -20.651  1.00  0.00           O  
ATOM    842  CB  GLU    57      14.059  -1.270 -22.200  1.00  0.00           C  
ATOM    843  CG  GLU    57      13.962  -0.369 -23.389  1.00  0.00           C  
ATOM    844  CD  GLU    57      15.239  -0.153 -24.127  1.00  0.00           C  
ATOM    845  OE1 GLU    57      16.307  -0.364 -23.588  1.00  0.00           O  
ATOM    846  OE2 GLU    57      15.144   0.244 -25.255  1.00  0.00           O  
ATOM    847  H   GLU    57      13.235   0.503 -20.486  1.00  0.00           H  
ATOM    848  HA  GLU    57      11.941  -1.589 -22.118  1.00  0.00           H  
ATOM    849 1HB  GLU    57      14.846  -0.890 -21.545  1.00  0.00           H  
ATOM    850 2HB  GLU    57      14.357  -2.264 -22.537  1.00  0.00           H  
ATOM    851 1HG  GLU    57      13.232  -0.789 -24.077  1.00  0.00           H  
ATOM    852 2HG  GLU    57      13.580   0.592 -23.052  1.00  0.00           H  
ATOM    853  N   ARG    58      13.419  -2.161 -19.250  1.00  0.00           N  
ATOM    854  CA  ARG    58      13.583  -3.145 -18.183  1.00  0.00           C  
ATOM    855  C   ARG    58      13.253  -2.504 -16.851  1.00  0.00           C  
ATOM    856  O   ARG    58      13.332  -1.275 -16.697  1.00  0.00           O  
ATOM    857  CB  ARG    58      14.990  -3.733 -18.123  1.00  0.00           C  
ATOM    858  CG  ARG    58      15.439  -4.513 -19.361  1.00  0.00           C  
ATOM    859  CD  ARG    58      14.701  -5.799 -19.504  1.00  0.00           C  
ATOM    860  NE  ARG    58      15.195  -6.582 -20.620  1.00  0.00           N  
ATOM    861  CZ  ARG    58      14.764  -6.475 -21.898  1.00  0.00           C  
ATOM    862  NH1 ARG    58      13.819  -5.616 -22.231  1.00  0.00           N  
ATOM    863  NH2 ARG    58      15.300  -7.249 -22.830  1.00  0.00           N  
ATOM    864  H   ARG    58      13.768  -1.211 -19.132  1.00  0.00           H  
ATOM    865  HA  ARG    58      12.882  -3.963 -18.349  1.00  0.00           H  
ATOM    866 1HB  ARG    58      15.704  -2.965 -17.915  1.00  0.00           H  
ATOM    867 2HB  ARG    58      15.037  -4.428 -17.287  1.00  0.00           H  
ATOM    868 1HG  ARG    58      15.282  -3.918 -20.258  1.00  0.00           H  
ATOM    869 2HG  ARG    58      16.499  -4.745 -19.268  1.00  0.00           H  
ATOM    870 1HD  ARG    58      14.821  -6.388 -18.597  1.00  0.00           H  
ATOM    871 2HD  ARG    58      13.644  -5.602 -19.668  1.00  0.00           H  
ATOM    872  HE  ARG    58      15.919  -7.258 -20.428  1.00  0.00           H  
ATOM    873 1HH1 ARG    58      13.379  -4.998 -21.530  1.00  0.00           H  
ATOM    874 2HH1 ARG    58      13.514  -5.556 -23.189  1.00  0.00           H  
ATOM    875 1HH2 ARG    58      16.024  -7.910 -22.583  1.00  0.00           H  
ATOM    876 2HH2 ARG    58      14.986  -7.177 -23.786  1.00  0.00           H  
ATOM    877  N   GLY    59      12.921  -3.348 -15.879  1.00  0.00           N  
ATOM    878  CA  GLY    59      12.621  -2.863 -14.545  1.00  0.00           C  
ATOM    879  C   GLY    59      11.197  -2.378 -14.518  1.00  0.00           C  
ATOM    880  O   GLY    59      10.414  -2.722 -15.400  1.00  0.00           O  
ATOM    881  H   GLY    59      12.870  -4.337 -16.066  1.00  0.00           H  
ATOM    882 1HA  GLY    59      12.772  -3.650 -13.807  1.00  0.00           H  
ATOM    883 2HA  GLY    59      13.286  -2.046 -14.291  1.00  0.00           H  
ATOM    884  N   SER    60      10.856  -1.606 -13.501  1.00  0.00           N  
ATOM    885  CA  SER    60       9.491  -1.133 -13.351  1.00  0.00           C  
ATOM    886  C   SER    60       9.357   0.178 -12.603  1.00  0.00           C  
ATOM    887  O   SER    60      10.120   0.487 -11.688  1.00  0.00           O  
ATOM    888  CB  SER    60       8.654  -2.173 -12.643  1.00  0.00           C  
ATOM    889  OG  SER    60       7.356  -1.691 -12.389  1.00  0.00           O  
ATOM    890  H   SER    60      11.574  -1.390 -12.811  1.00  0.00           H  
ATOM    891  HA  SER    60       9.085  -0.990 -14.347  1.00  0.00           H  
ATOM    892 1HB  SER    60       8.592  -3.070 -13.260  1.00  0.00           H  
ATOM    893 2HB  SER    60       9.133  -2.448 -11.706  1.00  0.00           H  
ATOM    894  HG  SER    60       6.904  -1.544 -13.261  1.00  0.00           H  
ATOM    895  N   ILE    61       8.375   0.961 -13.019  1.00  0.00           N  
ATOM    896  CA  ILE    61       8.023   2.191 -12.329  1.00  0.00           C  
ATOM    897  C   ILE    61       6.605   2.101 -11.809  1.00  0.00           C  
ATOM    898  O   ILE    61       5.663   1.929 -12.587  1.00  0.00           O  
ATOM    899  CB  ILE    61       8.158   3.417 -13.226  1.00  0.00           C  
ATOM    900  CG1 ILE    61       9.599   3.600 -13.687  1.00  0.00           C  
ATOM    901  CG2 ILE    61       7.616   4.602 -12.520  1.00  0.00           C  
ATOM    902  CD1 ILE    61       9.784   4.712 -14.663  1.00  0.00           C  
ATOM    903  H   ILE    61       7.813   0.654 -13.799  1.00  0.00           H  
ATOM    904  HA  ILE    61       8.683   2.320 -11.473  1.00  0.00           H  
ATOM    905  HB  ILE    61       7.593   3.252 -14.104  1.00  0.00           H  
ATOM    906 1HG1 ILE    61      10.198   3.795 -12.843  1.00  0.00           H  
ATOM    907 2HG1 ILE    61       9.948   2.682 -14.150  1.00  0.00           H  
ATOM    908 1HG2 ILE    61       7.667   5.447 -13.176  1.00  0.00           H  
ATOM    909 2HG2 ILE    61       6.587   4.403 -12.269  1.00  0.00           H  
ATOM    910 3HG2 ILE    61       8.176   4.795 -11.612  1.00  0.00           H  
ATOM    911 1HD1 ILE    61      10.832   4.788 -14.934  1.00  0.00           H  
ATOM    912 2HD1 ILE    61       9.198   4.521 -15.549  1.00  0.00           H  
ATOM    913 3HD1 ILE    61       9.466   5.649 -14.221  1.00  0.00           H  
ATOM    914  N   VAL    62       6.463   2.223 -10.498  1.00  0.00           N  
ATOM    915  CA  VAL    62       5.178   2.078  -9.856  1.00  0.00           C  
ATOM    916  C   VAL    62       4.707   3.323  -9.129  1.00  0.00           C  
ATOM    917  O   VAL    62       5.412   3.858  -8.268  1.00  0.00           O  
ATOM    918  CB  VAL    62       5.258   0.916  -8.858  1.00  0.00           C  
ATOM    919  CG1 VAL    62       3.971   0.769  -8.130  1.00  0.00           C  
ATOM    920  CG2 VAL    62       5.588  -0.370  -9.605  1.00  0.00           C  
ATOM    921  H   VAL    62       7.285   2.368  -9.922  1.00  0.00           H  
ATOM    922  HA  VAL    62       4.463   1.827 -10.622  1.00  0.00           H  
ATOM    923  HB  VAL    62       6.037   1.127  -8.130  1.00  0.00           H  
ATOM    924 1HG1 VAL    62       4.042  -0.053  -7.420  1.00  0.00           H  
ATOM    925 2HG1 VAL    62       3.744   1.690  -7.597  1.00  0.00           H  
ATOM    926 3HG1 VAL    62       3.204   0.561  -8.851  1.00  0.00           H  
ATOM    927 1HG2 VAL    62       5.657  -1.191  -8.897  1.00  0.00           H  
ATOM    928 2HG2 VAL    62       4.809  -0.581 -10.323  1.00  0.00           H  
ATOM    929 3HG2 VAL    62       6.540  -0.267 -10.125  1.00  0.00           H  
ATOM    930  N   ILE    63       3.513   3.790  -9.466  1.00  0.00           N  
ATOM    931  CA  ILE    63       2.943   4.951  -8.797  1.00  0.00           C  
ATOM    932  C   ILE    63       1.651   4.590  -8.111  1.00  0.00           C  
ATOM    933  O   ILE    63       0.719   4.092  -8.746  1.00  0.00           O  
ATOM    934  CB  ILE    63       2.760   6.146  -9.736  1.00  0.00           C  
ATOM    935  CG1 ILE    63       4.070   6.500 -10.356  1.00  0.00           C  
ATOM    936  CG2 ILE    63       2.216   7.359  -8.959  1.00  0.00           C  
ATOM    937  CD1 ILE    63       4.281   5.996 -11.740  1.00  0.00           C  
ATOM    938  H   ILE    63       2.983   3.296 -10.192  1.00  0.00           H  
ATOM    939  HA  ILE    63       3.641   5.271  -8.024  1.00  0.00           H  
ATOM    940  HB  ILE    63       2.066   5.878 -10.536  1.00  0.00           H  
ATOM    941 1HG1 ILE    63       4.127   7.535 -10.339  1.00  0.00           H  
ATOM    942 2HG1 ILE    63       4.869   6.117  -9.729  1.00  0.00           H  
ATOM    943 1HG2 ILE    63       2.092   8.202  -9.633  1.00  0.00           H  
ATOM    944 2HG2 ILE    63       1.255   7.110  -8.514  1.00  0.00           H  
ATOM    945 3HG2 ILE    63       2.923   7.623  -8.168  1.00  0.00           H  
ATOM    946 1HD1 ILE    63       5.252   6.329 -12.104  1.00  0.00           H  
ATOM    947 2HD1 ILE    63       4.238   4.910 -11.738  1.00  0.00           H  
ATOM    948 3HD1 ILE    63       3.504   6.386 -12.398  1.00  0.00           H  
ATOM    949  N   ASP    64       1.617   4.770  -6.800  1.00  0.00           N  
ATOM    950  CA  ASP    64       0.470   4.404  -5.973  1.00  0.00           C  
ATOM    951  C   ASP    64       0.036   2.958  -6.246  1.00  0.00           C  
ATOM    952  O   ASP    64      -1.151   2.661  -6.364  1.00  0.00           O  
ATOM    953  CB  ASP    64      -0.707   5.357  -6.215  1.00  0.00           C  
ATOM    954  CG  ASP    64      -1.776   5.287  -5.088  1.00  0.00           C  
ATOM    955  OD1 ASP    64      -1.414   4.998  -3.967  1.00  0.00           O  
ATOM    956  OD2 ASP    64      -2.933   5.519  -5.371  1.00  0.00           O  
ATOM    957  H   ASP    64       2.428   5.210  -6.359  1.00  0.00           H  
ATOM    958  HA  ASP    64       0.767   4.478  -4.926  1.00  0.00           H  
ATOM    959 1HB  ASP    64      -0.340   6.382  -6.282  1.00  0.00           H  
ATOM    960 2HB  ASP    64      -1.183   5.115  -7.168  1.00  0.00           H  
ATOM    961  N   GLY    65       1.009   2.064  -6.361  1.00  0.00           N  
ATOM    962  CA  GLY    65       0.765   0.645  -6.591  1.00  0.00           C  
ATOM    963  C   GLY    65       0.545   0.263  -8.059  1.00  0.00           C  
ATOM    964  O   GLY    65       0.423  -0.925  -8.369  1.00  0.00           O  
ATOM    965  H   GLY    65       1.961   2.387  -6.257  1.00  0.00           H  
ATOM    966 1HA  GLY    65       1.606   0.075  -6.198  1.00  0.00           H  
ATOM    967 2HA  GLY    65      -0.105   0.343  -6.011  1.00  0.00           H  
ATOM    968  N   THR    66       0.539   1.237  -8.973  1.00  0.00           N  
ATOM    969  CA  THR    66       0.301   0.927 -10.372  1.00  0.00           C  
ATOM    970  C   THR    66       1.569   0.938 -11.233  1.00  0.00           C  
ATOM    971  O   THR    66       2.271   1.944 -11.331  1.00  0.00           O  
ATOM    972  CB  THR    66      -0.718   1.919 -10.961  1.00  0.00           C  
ATOM    973  OG1 THR    66      -1.960   1.818 -10.247  1.00  0.00           O  
ATOM    974  CG2 THR    66      -0.949   1.594 -12.384  1.00  0.00           C  
ATOM    975  H   THR    66       0.639   2.210  -8.698  1.00  0.00           H  
ATOM    976  HA  THR    66      -0.130  -0.070 -10.431  1.00  0.00           H  
ATOM    977  HB  THR    66      -0.338   2.938 -10.873  1.00  0.00           H  
ATOM    978  HG1 THR    66      -1.847   2.160  -9.348  1.00  0.00           H  
ATOM    979 1HG2 THR    66      -1.674   2.285 -12.804  1.00  0.00           H  
ATOM    980 2HG2 THR    66      -0.004   1.683 -12.912  1.00  0.00           H  
ATOM    981 3HG2 THR    66      -1.326   0.577 -12.476  1.00  0.00           H  
ATOM    982  N   ASP    67       1.842  -0.200 -11.876  1.00  0.00           N  
ATOM    983  CA  ASP    67       3.010  -0.394 -12.745  1.00  0.00           C  
ATOM    984  C   ASP    67       2.747   0.217 -14.101  1.00  0.00           C  
ATOM    985  O   ASP    67       1.914  -0.283 -14.863  1.00  0.00           O  
ATOM    986  CB  ASP    67       3.335  -1.876 -12.929  1.00  0.00           C  
ATOM    987  CG  ASP    67       4.636  -2.163 -13.777  1.00  0.00           C  
ATOM    988  OD1 ASP    67       5.308  -1.227 -14.224  1.00  0.00           O  
ATOM    989  OD2 ASP    67       4.897  -3.326 -14.026  1.00  0.00           O  
ATOM    990  H   ASP    67       1.209  -0.976 -11.737  1.00  0.00           H  
ATOM    991  HA  ASP    67       3.869   0.110 -12.306  1.00  0.00           H  
ATOM    992 1HB  ASP    67       3.465  -2.333 -11.945  1.00  0.00           H  
ATOM    993 2HB  ASP    67       2.492  -2.376 -13.408  1.00  0.00           H  
ATOM    994  N   ILE    68       3.444   1.298 -14.419  1.00  0.00           N  
ATOM    995  CA  ILE    68       3.132   2.006 -15.647  1.00  0.00           C  
ATOM    996  C   ILE    68       3.491   1.161 -16.868  1.00  0.00           C  
ATOM    997  O   ILE    68       2.917   1.353 -17.940  1.00  0.00           O  
ATOM    998  CB  ILE    68       3.864   3.359 -15.742  1.00  0.00           C  
ATOM    999  CG1 ILE    68       5.308   3.178 -15.895  1.00  0.00           C  
ATOM   1000  CG2 ILE    68       3.622   4.114 -14.505  1.00  0.00           C  
ATOM   1001  CD1 ILE    68       6.045   4.445 -16.146  1.00  0.00           C  
ATOM   1002  H   ILE    68       4.169   1.629 -13.779  1.00  0.00           H  
ATOM   1003  HA  ILE    68       2.077   2.219 -15.663  1.00  0.00           H  
ATOM   1004  HB  ILE    68       3.493   3.921 -16.598  1.00  0.00           H  
ATOM   1005 1HG1 ILE    68       5.688   2.676 -15.022  1.00  0.00           H  
ATOM   1006 2HG1 ILE    68       5.477   2.567 -16.756  1.00  0.00           H  
ATOM   1007 1HG2 ILE    68       4.126   5.081 -14.563  1.00  0.00           H  
ATOM   1008 2HG2 ILE    68       2.588   4.258 -14.381  1.00  0.00           H  
ATOM   1009 3HG2 ILE    68       4.008   3.544 -13.661  1.00  0.00           H  
ATOM   1010 1HD1 ILE    68       7.092   4.231 -16.283  1.00  0.00           H  
ATOM   1011 2HD1 ILE    68       5.664   4.916 -17.043  1.00  0.00           H  
ATOM   1012 3HD1 ILE    68       5.920   5.127 -15.301  1.00  0.00           H  
ATOM   1013  N   LEU    69       4.363   0.148 -16.710  1.00  0.00           N  
ATOM   1014  CA  LEU    69       4.778  -0.631 -17.870  1.00  0.00           C  
ATOM   1015  C   LEU    69       3.671  -1.533 -18.391  1.00  0.00           C  
ATOM   1016  O   LEU    69       3.742  -2.003 -19.532  1.00  0.00           O  
ATOM   1017  CB  LEU    69       5.977  -1.534 -17.556  1.00  0.00           C  
ATOM   1018  CG  LEU    69       7.363  -0.912 -17.665  1.00  0.00           C  
ATOM   1019  CD1 LEU    69       7.486   0.098 -16.575  1.00  0.00           C  
ATOM   1020  CD2 LEU    69       8.407  -1.986 -17.572  1.00  0.00           C  
ATOM   1021  H   LEU    69       4.756  -0.079 -15.785  1.00  0.00           H  
ATOM   1022  HA  LEU    69       5.056   0.061 -18.658  1.00  0.00           H  
ATOM   1023 1HB  LEU    69       5.871  -1.899 -16.535  1.00  0.00           H  
ATOM   1024 2HB  LEU    69       5.944  -2.391 -18.211  1.00  0.00           H  
ATOM   1025  HG  LEU    69       7.480  -0.405 -18.613  1.00  0.00           H  
ATOM   1026 1HD1 LEU    69       8.451   0.551 -16.604  1.00  0.00           H  
ATOM   1027 2HD1 LEU    69       6.733   0.829 -16.702  1.00  0.00           H  
ATOM   1028 3HD1 LEU    69       7.344  -0.404 -15.625  1.00  0.00           H  
ATOM   1029 1HD2 LEU    69       9.401  -1.546 -17.636  1.00  0.00           H  
ATOM   1030 2HD2 LEU    69       8.297  -2.501 -16.621  1.00  0.00           H  
ATOM   1031 3HD2 LEU    69       8.279  -2.694 -18.384  1.00  0.00           H  
ATOM   1032  N   GLN    70       2.686  -1.830 -17.541  1.00  0.00           N  
ATOM   1033  CA  GLN    70       1.600  -2.728 -17.900  1.00  0.00           C  
ATOM   1034  C   GLN    70       0.287  -1.980 -18.104  1.00  0.00           C  
ATOM   1035  O   GLN    70      -0.766  -2.603 -18.250  1.00  0.00           O  
ATOM   1036  CB  GLN    70       1.405  -3.782 -16.807  1.00  0.00           C  
ATOM   1037  CG  GLN    70       2.607  -4.705 -16.579  1.00  0.00           C  
ATOM   1038  CD  GLN    70       2.355  -5.746 -15.472  1.00  0.00           C  
ATOM   1039  OE1 GLN    70       1.535  -6.658 -15.640  1.00  0.00           O  
ATOM   1040  NE2 GLN    70       3.053  -5.608 -14.343  1.00  0.00           N  
ATOM   1041  H   GLN    70       2.662  -1.390 -16.618  1.00  0.00           H  
ATOM   1042  HA  GLN    70       1.854  -3.225 -18.835  1.00  0.00           H  
ATOM   1043 1HB  GLN    70       1.199  -3.272 -15.862  1.00  0.00           H  
ATOM   1044 2HB  GLN    70       0.540  -4.398 -17.044  1.00  0.00           H  
ATOM   1045 1HG  GLN    70       2.831  -5.231 -17.506  1.00  0.00           H  
ATOM   1046 2HG  GLN    70       3.465  -4.095 -16.275  1.00  0.00           H  
ATOM   1047 1HE2 GLN    70       2.928  -6.253 -13.593  1.00  0.00           H  
ATOM   1048 2HE2 GLN    70       3.725  -4.829 -14.233  1.00  0.00           H  
ATOM   1049  N   CYS    71       0.334  -0.650 -18.072  1.00  0.00           N  
ATOM   1050  CA  CYS    71      -0.889   0.139 -18.150  1.00  0.00           C  
ATOM   1051  C   CYS    71      -1.469   0.374 -19.533  1.00  0.00           C  
ATOM   1052  O   CYS    71      -0.753   0.524 -20.527  1.00  0.00           O  
ATOM   1053  CB  CYS    71      -0.681   1.483 -17.488  1.00  0.00           C  
ATOM   1054  SG  CYS    71      -0.535   1.422 -15.741  1.00  0.00           S  
ATOM   1055  H   CYS    71       1.226  -0.160 -17.990  1.00  0.00           H  
ATOM   1056  HA  CYS    71      -1.648  -0.386 -17.567  1.00  0.00           H  
ATOM   1057 1HB  CYS    71       0.232   1.915 -17.874  1.00  0.00           H  
ATOM   1058 2HB  CYS    71      -1.495   2.151 -17.744  1.00  0.00           H  
ATOM   1059  HG  CYS    71       0.533   0.593 -15.680  1.00  0.00           H  
ATOM   1060  N   SER    72      -2.798   0.438 -19.564  1.00  0.00           N  
ATOM   1061  CA  SER    72      -3.565   0.786 -20.747  1.00  0.00           C  
ATOM   1062  C   SER    72      -3.513   2.279 -20.957  1.00  0.00           C  
ATOM   1063  O   SER    72      -3.139   3.006 -20.040  1.00  0.00           O  
ATOM   1064  CB  SER    72      -4.998   0.353 -20.551  1.00  0.00           C  
ATOM   1065  OG  SER    72      -5.586   1.064 -19.467  1.00  0.00           O  
ATOM   1066  H   SER    72      -3.316   0.261 -18.694  1.00  0.00           H  
ATOM   1067  HA  SER    72      -3.133   0.283 -21.614  1.00  0.00           H  
ATOM   1068 1HB  SER    72      -5.564   0.538 -21.461  1.00  0.00           H  
ATOM   1069 2HB  SER    72      -5.035  -0.716 -20.348  1.00  0.00           H  
ATOM   1070  HG  SER    72      -5.182   0.657 -18.650  1.00  0.00           H  
ATOM   1071  N   ALA    73      -3.926   2.765 -22.128  1.00  0.00           N  
ATOM   1072  CA  ALA    73      -3.916   4.210 -22.326  1.00  0.00           C  
ATOM   1073  C   ALA    73      -4.799   4.903 -21.296  1.00  0.00           C  
ATOM   1074  O   ALA    73      -4.438   5.958 -20.780  1.00  0.00           O  
ATOM   1075  CB  ALA    73      -4.378   4.559 -23.722  1.00  0.00           C  
ATOM   1076  H   ALA    73      -4.225   2.144 -22.867  1.00  0.00           H  
ATOM   1077  HA  ALA    73      -2.894   4.563 -22.191  1.00  0.00           H  
ATOM   1078 1HB  ALA    73      -4.337   5.638 -23.855  1.00  0.00           H  
ATOM   1079 2HB  ALA    73      -3.726   4.081 -24.452  1.00  0.00           H  
ATOM   1080 3HB  ALA    73      -5.399   4.216 -23.867  1.00  0.00           H  
ATOM   1081  N   LYS    74      -5.943   4.297 -20.959  1.00  0.00           N  
ATOM   1082  CA  LYS    74      -6.833   4.910 -19.981  1.00  0.00           C  
ATOM   1083  C   LYS    74      -6.103   5.083 -18.666  1.00  0.00           C  
ATOM   1084  O   LYS    74      -6.098   6.173 -18.084  1.00  0.00           O  
ATOM   1085  CB  LYS    74      -8.095   4.069 -19.762  1.00  0.00           C  
ATOM   1086  CG  LYS    74      -9.080   4.676 -18.743  1.00  0.00           C  
ATOM   1087  CD  LYS    74     -10.327   3.805 -18.571  1.00  0.00           C  
ATOM   1088  CE  LYS    74     -11.361   4.466 -17.649  1.00  0.00           C  
ATOM   1089  NZ  LYS    74     -10.886   4.554 -16.231  1.00  0.00           N  
ATOM   1090  H   LYS    74      -6.191   3.419 -21.389  1.00  0.00           H  
ATOM   1091  HA  LYS    74      -7.126   5.895 -20.338  1.00  0.00           H  
ATOM   1092 1HB  LYS    74      -8.619   3.942 -20.707  1.00  0.00           H  
ATOM   1093 2HB  LYS    74      -7.813   3.076 -19.404  1.00  0.00           H  
ATOM   1094 1HG  LYS    74      -8.582   4.773 -17.771  1.00  0.00           H  
ATOM   1095 2HG  LYS    74      -9.381   5.669 -19.074  1.00  0.00           H  
ATOM   1096 1HD  LYS    74     -10.783   3.621 -19.545  1.00  0.00           H  
ATOM   1097 2HD  LYS    74     -10.035   2.847 -18.139  1.00  0.00           H  
ATOM   1098 1HE  LYS    74     -11.569   5.471 -18.012  1.00  0.00           H  
ATOM   1099 2HE  LYS    74     -12.280   3.883 -17.674  1.00  0.00           H  
ATOM   1100 1HZ  LYS    74     -11.581   4.995 -15.655  1.00  0.00           H  
ATOM   1101 2HZ  LYS    74     -10.692   3.639 -15.867  1.00  0.00           H  
ATOM   1102 3HZ  LYS    74     -10.023   5.118 -16.173  1.00  0.00           H  
ATOM   1103  N   GLU    75      -5.459   4.011 -18.205  1.00  0.00           N  
ATOM   1104  CA  GLU    75      -4.744   4.074 -16.939  1.00  0.00           C  
ATOM   1105  C   GLU    75      -3.603   5.080 -17.007  1.00  0.00           C  
ATOM   1106  O   GLU    75      -3.370   5.822 -16.052  1.00  0.00           O  
ATOM   1107  CB  GLU    75      -4.247   2.687 -16.579  1.00  0.00           C  
ATOM   1108  CG  GLU    75      -5.340   1.721 -16.170  1.00  0.00           C  
ATOM   1109  CD  GLU    75      -4.884   0.300 -16.153  1.00  0.00           C  
ATOM   1110  OE1 GLU    75      -4.324  -0.128 -17.155  1.00  0.00           O  
ATOM   1111  OE2 GLU    75      -5.082  -0.369 -15.166  1.00  0.00           O  
ATOM   1112  H   GLU    75      -5.470   3.135 -18.738  1.00  0.00           H  
ATOM   1113  HA  GLU    75      -5.442   4.405 -16.166  1.00  0.00           H  
ATOM   1114 1HB  GLU    75      -3.753   2.260 -17.443  1.00  0.00           H  
ATOM   1115 2HB  GLU    75      -3.516   2.752 -15.774  1.00  0.00           H  
ATOM   1116 1HG  GLU    75      -5.693   1.992 -15.176  1.00  0.00           H  
ATOM   1117 2HG  GLU    75      -6.176   1.827 -16.863  1.00  0.00           H  
ATOM   1118  N   LEU    76      -2.910   5.149 -18.145  1.00  0.00           N  
ATOM   1119  CA  LEU    76      -1.833   6.112 -18.269  1.00  0.00           C  
ATOM   1120  C   LEU    76      -2.377   7.529 -18.200  1.00  0.00           C  
ATOM   1121  O   LEU    76      -1.747   8.399 -17.608  1.00  0.00           O  
ATOM   1122  CB  LEU    76      -1.034   5.893 -19.554  1.00  0.00           C  
ATOM   1123  CG  LEU    76      -0.190   4.609 -19.566  1.00  0.00           C  
ATOM   1124  CD1 LEU    76       0.404   4.415 -20.938  1.00  0.00           C  
ATOM   1125  CD2 LEU    76       0.915   4.708 -18.483  1.00  0.00           C  
ATOM   1126  H   LEU    76      -3.121   4.512 -18.914  1.00  0.00           H  
ATOM   1127  HA  LEU    76      -1.154   5.970 -17.435  1.00  0.00           H  
ATOM   1128 1HB  LEU    76      -1.731   5.847 -20.387  1.00  0.00           H  
ATOM   1129 2HB  LEU    76      -0.367   6.743 -19.705  1.00  0.00           H  
ATOM   1130  HG  LEU    76      -0.825   3.760 -19.360  1.00  0.00           H  
ATOM   1131 1HD1 LEU    76       0.989   3.493 -20.948  1.00  0.00           H  
ATOM   1132 2HD1 LEU    76      -0.399   4.343 -21.670  1.00  0.00           H  
ATOM   1133 3HD1 LEU    76       1.048   5.261 -21.181  1.00  0.00           H  
ATOM   1134 1HD2 LEU    76       1.518   3.797 -18.484  1.00  0.00           H  
ATOM   1135 2HD2 LEU    76       1.550   5.560 -18.702  1.00  0.00           H  
ATOM   1136 3HD2 LEU    76       0.459   4.837 -17.509  1.00  0.00           H  
ATOM   1137  N   TYR    77      -3.558   7.779 -18.768  1.00  0.00           N  
ATOM   1138  CA  TYR    77      -4.111   9.124 -18.698  1.00  0.00           C  
ATOM   1139  C   TYR    77      -4.420   9.484 -17.240  1.00  0.00           C  
ATOM   1140  O   TYR    77      -4.165  10.617 -16.805  1.00  0.00           O  
ATOM   1141  CB  TYR    77      -5.353   9.263 -19.583  1.00  0.00           C  
ATOM   1142  CG  TYR    77      -5.038   9.195 -21.078  1.00  0.00           C  
ATOM   1143  CD1 TYR    77      -5.808   8.398 -21.919  1.00  0.00           C  
ATOM   1144  CD2 TYR    77      -3.968   9.903 -21.596  1.00  0.00           C  
ATOM   1145  CE1 TYR    77      -5.517   8.315 -23.261  1.00  0.00           C  
ATOM   1146  CE2 TYR    77      -3.673   9.818 -22.945  1.00  0.00           C  
ATOM   1147  CZ  TYR    77      -4.444   9.028 -23.775  1.00  0.00           C  
ATOM   1148  OH  TYR    77      -4.148   8.944 -25.119  1.00  0.00           O  
ATOM   1149  H   TYR    77      -4.054   7.044 -19.273  1.00  0.00           H  
ATOM   1150  HA  TYR    77      -3.361   9.823 -19.060  1.00  0.00           H  
ATOM   1151 1HB  TYR    77      -6.054   8.459 -19.348  1.00  0.00           H  
ATOM   1152 2HB  TYR    77      -5.851  10.207 -19.376  1.00  0.00           H  
ATOM   1153  HD1 TYR    77      -6.644   7.837 -21.512  1.00  0.00           H  
ATOM   1154  HD2 TYR    77      -3.360  10.521 -20.942  1.00  0.00           H  
ATOM   1155  HE1 TYR    77      -6.125   7.687 -23.912  1.00  0.00           H  
ATOM   1156  HE2 TYR    77      -2.833  10.373 -23.354  1.00  0.00           H  
ATOM   1157  HH  TYR    77      -4.778   8.360 -25.548  1.00  0.00           H  
ATOM   1158  N   GLU    78      -4.936   8.514 -16.469  1.00  0.00           N  
ATOM   1159  CA  GLU    78      -5.234   8.766 -15.058  1.00  0.00           C  
ATOM   1160  C   GLU    78      -3.930   9.073 -14.300  1.00  0.00           C  
ATOM   1161  O   GLU    78      -3.879   9.985 -13.468  1.00  0.00           O  
ATOM   1162  CB  GLU    78      -5.975   7.569 -14.443  1.00  0.00           C  
ATOM   1163  CG  GLU    78      -7.401   7.380 -14.997  1.00  0.00           C  
ATOM   1164  CD  GLU    78      -8.145   6.169 -14.451  1.00  0.00           C  
ATOM   1165  OE1 GLU    78      -7.612   5.461 -13.629  1.00  0.00           O  
ATOM   1166  OE2 GLU    78      -9.263   5.942 -14.898  1.00  0.00           O  
ATOM   1167  H   GLU    78      -5.144   7.602 -16.886  1.00  0.00           H  
ATOM   1168  HA  GLU    78      -5.881   9.641 -14.991  1.00  0.00           H  
ATOM   1169 1HB  GLU    78      -5.416   6.656 -14.640  1.00  0.00           H  
ATOM   1170 2HB  GLU    78      -6.038   7.691 -13.363  1.00  0.00           H  
ATOM   1171 1HG  GLU    78      -7.981   8.274 -14.774  1.00  0.00           H  
ATOM   1172 2HG  GLU    78      -7.335   7.292 -16.081  1.00  0.00           H  
ATOM   1173  N   ILE    79      -2.861   8.361 -14.647  1.00  0.00           N  
ATOM   1174  CA  ILE    79      -1.553   8.588 -14.047  1.00  0.00           C  
ATOM   1175  C   ILE    79      -1.041   9.973 -14.418  1.00  0.00           C  
ATOM   1176  O   ILE    79      -0.595  10.725 -13.557  1.00  0.00           O  
ATOM   1177  CB  ILE    79      -0.574   7.485 -14.457  1.00  0.00           C  
ATOM   1178  CG1 ILE    79      -1.032   6.173 -13.808  1.00  0.00           C  
ATOM   1179  CG2 ILE    79       0.858   7.834 -14.055  1.00  0.00           C  
ATOM   1180  CD1 ILE    79      -0.367   4.972 -14.362  1.00  0.00           C  
ATOM   1181  H   ILE    79      -2.974   7.606 -15.326  1.00  0.00           H  
ATOM   1182  HA  ILE    79      -1.664   8.548 -12.969  1.00  0.00           H  
ATOM   1183  HB  ILE    79      -0.619   7.351 -15.531  1.00  0.00           H  
ATOM   1184 1HG1 ILE    79      -0.815   6.219 -12.740  1.00  0.00           H  
ATOM   1185 2HG1 ILE    79      -2.108   6.068 -13.935  1.00  0.00           H  
ATOM   1186 1HG2 ILE    79       1.531   7.032 -14.361  1.00  0.00           H  
ATOM   1187 2HG2 ILE    79       1.161   8.761 -14.548  1.00  0.00           H  
ATOM   1188 3HG2 ILE    79       0.905   7.957 -12.978  1.00  0.00           H  
ATOM   1189 1HD1 ILE    79      -0.723   4.094 -13.857  1.00  0.00           H  
ATOM   1190 2HD1 ILE    79      -0.585   4.890 -15.418  1.00  0.00           H  
ATOM   1191 3HD1 ILE    79       0.672   5.079 -14.212  1.00  0.00           H  
ATOM   1192  N   ARG    80      -1.176  10.356 -15.681  1.00  0.00           N  
ATOM   1193  CA  ARG    80      -0.734  11.674 -16.104  1.00  0.00           C  
ATOM   1194  C   ARG    80      -1.512  12.749 -15.340  1.00  0.00           C  
ATOM   1195  O   ARG    80      -0.969  13.798 -15.023  1.00  0.00           O  
ATOM   1196  CB  ARG    80      -0.896  11.827 -17.606  1.00  0.00           C  
ATOM   1197  CG  ARG    80       0.094  10.969 -18.403  1.00  0.00           C  
ATOM   1198  CD  ARG    80      -0.120  11.011 -19.862  1.00  0.00           C  
ATOM   1199  NE  ARG    80       0.773  10.079 -20.569  1.00  0.00           N  
ATOM   1200  CZ  ARG    80       0.776   9.881 -21.905  1.00  0.00           C  
ATOM   1201  NH1 ARG    80      -0.035  10.577 -22.673  1.00  0.00           N  
ATOM   1202  NH2 ARG    80       1.585   8.991 -22.452  1.00  0.00           N  
ATOM   1203  H   ARG    80      -1.552   9.706 -16.366  1.00  0.00           H  
ATOM   1204  HA  ARG    80       0.325  11.775 -15.870  1.00  0.00           H  
ATOM   1205 1HB  ARG    80      -1.903  11.539 -17.896  1.00  0.00           H  
ATOM   1206 2HB  ARG    80      -0.750  12.868 -17.888  1.00  0.00           H  
ATOM   1207 1HG  ARG    80       1.067  11.360 -18.224  1.00  0.00           H  
ATOM   1208 2HG  ARG    80       0.069   9.939 -18.068  1.00  0.00           H  
ATOM   1209 1HD  ARG    80      -1.145  10.729 -20.079  1.00  0.00           H  
ATOM   1210 2HD  ARG    80       0.070  12.016 -20.232  1.00  0.00           H  
ATOM   1211  HE  ARG    80       1.414   9.521 -20.006  1.00  0.00           H  
ATOM   1212 1HH1 ARG    80      -0.652  11.264 -22.266  1.00  0.00           H  
ATOM   1213 2HH1 ARG    80      -0.034  10.428 -23.672  1.00  0.00           H  
ATOM   1214 1HH2 ARG    80       2.219   8.432 -21.859  1.00  0.00           H  
ATOM   1215 2HH2 ARG    80       1.582   8.847 -23.448  1.00  0.00           H  
ATOM   1216  N   THR    81      -2.777  12.482 -15.005  1.00  0.00           N  
ATOM   1217  CA  THR    81      -3.554  13.422 -14.207  1.00  0.00           C  
ATOM   1218  C   THR    81      -2.908  13.546 -12.808  1.00  0.00           C  
ATOM   1219  O   THR    81      -2.794  14.645 -12.259  1.00  0.00           O  
ATOM   1220  CB  THR    81      -5.032  13.003 -14.103  1.00  0.00           C  
ATOM   1221  OG1 THR    81      -5.598  12.929 -15.422  1.00  0.00           O  
ATOM   1222  CG2 THR    81      -5.807  14.037 -13.304  1.00  0.00           C  
ATOM   1223  H   THR    81      -3.214  11.621 -15.335  1.00  0.00           H  
ATOM   1224  HA  THR    81      -3.510  14.395 -14.684  1.00  0.00           H  
ATOM   1225  HB  THR    81      -5.112  12.045 -13.618  1.00  0.00           H  
ATOM   1226  HG1 THR    81      -5.077  12.296 -15.960  1.00  0.00           H  
ATOM   1227 1HG2 THR    81      -6.851  13.739 -13.242  1.00  0.00           H  
ATOM   1228 2HG2 THR    81      -5.389  14.114 -12.299  1.00  0.00           H  
ATOM   1229 3HG2 THR    81      -5.739  14.990 -13.801  1.00  0.00           H  
ATOM   1230  N   LEU    82      -2.459  12.406 -12.236  1.00  0.00           N  
ATOM   1231  CA  LEU    82      -1.787  12.399 -10.924  1.00  0.00           C  
ATOM   1232  C   LEU    82      -0.498  13.211 -10.961  1.00  0.00           C  
ATOM   1233  O   LEU    82      -0.120  13.807  -9.943  1.00  0.00           O  
ATOM   1234  CB  LEU    82      -1.349  10.990 -10.469  1.00  0.00           C  
ATOM   1235  CG  LEU    82      -2.396   9.980 -10.128  1.00  0.00           C  
ATOM   1236  CD1 LEU    82      -1.690   8.634  -9.846  1.00  0.00           C  
ATOM   1237  CD2 LEU    82      -3.170  10.459  -8.920  1.00  0.00           C  
ATOM   1238  H   LEU    82      -2.617  11.524 -12.726  1.00  0.00           H  
ATOM   1239  HA  LEU    82      -2.459  12.834 -10.186  1.00  0.00           H  
ATOM   1240 1HB  LEU    82      -0.713  10.558 -11.219  1.00  0.00           H  
ATOM   1241 2HB  LEU    82      -0.746  11.112  -9.574  1.00  0.00           H  
ATOM   1242  HG  LEU    82      -3.072   9.846 -10.975  1.00  0.00           H  
ATOM   1243 1HD1 LEU    82      -2.432   7.876  -9.600  1.00  0.00           H  
ATOM   1244 2HD1 LEU    82      -1.130   8.319 -10.724  1.00  0.00           H  
ATOM   1245 3HD1 LEU    82      -1.003   8.754  -9.006  1.00  0.00           H  
ATOM   1246 1HD2 LEU    82      -3.931   9.725  -8.655  1.00  0.00           H  
ATOM   1247 2HD2 LEU    82      -2.485  10.586  -8.083  1.00  0.00           H  
ATOM   1248 3HD2 LEU    82      -3.648  11.412  -9.145  1.00  0.00           H  
ATOM   1249  N   PHE    83       0.176  13.195 -12.122  1.00  0.00           N  
ATOM   1250  CA  PHE    83       1.422  13.924 -12.361  1.00  0.00           C  
ATOM   1251  C   PHE    83       1.316  15.220 -13.185  1.00  0.00           C  
ATOM   1252  O   PHE    83       1.356  15.196 -14.417  1.00  0.00           O  
ATOM   1253  CB  PHE    83       2.398  13.104 -13.139  1.00  0.00           C  
ATOM   1254  CG  PHE    83       3.077  11.955 -12.544  1.00  0.00           C  
ATOM   1255  CD1 PHE    83       2.563  10.708 -12.520  1.00  0.00           C  
ATOM   1256  CD2 PHE    83       4.316  12.151 -12.061  1.00  0.00           C  
ATOM   1257  CE1 PHE    83       3.306   9.682 -12.019  1.00  0.00           C  
ATOM   1258  CE2 PHE    83       5.062  11.147 -11.563  1.00  0.00           C  
ATOM   1259  CZ  PHE    83       4.574   9.920 -11.543  1.00  0.00           C  
ATOM   1260  H   PHE    83      -0.207  12.626 -12.878  1.00  0.00           H  
ATOM   1261  HA  PHE    83       1.848  14.139 -11.403  1.00  0.00           H  
ATOM   1262 1HB  PHE    83       1.825  12.726 -13.964  1.00  0.00           H  
ATOM   1263 2HB  PHE    83       3.160  13.772 -13.529  1.00  0.00           H  
ATOM   1264  HD1 PHE    83       1.584  10.530 -12.910  1.00  0.00           H  
ATOM   1265  HD2 PHE    83       4.702  13.145 -12.089  1.00  0.00           H  
ATOM   1266  HE1 PHE    83       2.900   8.680 -12.012  1.00  0.00           H  
ATOM   1267  HE2 PHE    83       6.060  11.331 -11.190  1.00  0.00           H  
ATOM   1268  HZ  PHE    83       5.195   9.130 -11.157  1.00  0.00           H  
ATOM   1269  N   GLY    84       1.293  16.365 -12.533  1.00  0.00           N  
ATOM   1270  CA  GLY    84       1.198  17.610 -13.295  1.00  0.00           C  
ATOM   1271  C   GLY    84       2.608  17.908 -13.806  1.00  0.00           C  
ATOM   1272  O   GLY    84       3.559  17.523 -13.125  1.00  0.00           O  
ATOM   1273  H   GLY    84       1.349  16.356 -11.517  1.00  0.00           H  
ATOM   1274 1HA  GLY    84       0.500  17.494 -14.126  1.00  0.00           H  
ATOM   1275 2HA  GLY    84       0.831  18.405 -12.652  1.00  0.00           H  
ATOM   1276  N   VAL    85       2.764  18.582 -14.962  1.00  0.00           N  
ATOM   1277  CA  VAL    85       4.133  18.842 -15.438  1.00  0.00           C  
ATOM   1278  C   VAL    85       4.453  20.305 -15.822  1.00  0.00           C  
ATOM   1279  O   VAL    85       3.749  20.943 -16.613  1.00  0.00           O  
ATOM   1280  CB  VAL    85       4.468  17.938 -16.661  1.00  0.00           C  
ATOM   1281  CG1 VAL    85       5.917  18.213 -17.102  1.00  0.00           C  
ATOM   1282  CG2 VAL    85       4.276  16.460 -16.310  1.00  0.00           C  
ATOM   1283  H   VAL    85       1.962  18.883 -15.497  1.00  0.00           H  
ATOM   1284  HA  VAL    85       4.822  18.567 -14.639  1.00  0.00           H  
ATOM   1285  HB  VAL    85       3.817  18.196 -17.494  1.00  0.00           H  
ATOM   1286 1HG1 VAL    85       6.158  17.595 -17.958  1.00  0.00           H  
ATOM   1287 2HG1 VAL    85       6.038  19.253 -17.372  1.00  0.00           H  
ATOM   1288 3HG1 VAL    85       6.599  17.977 -16.285  1.00  0.00           H  
ATOM   1289 1HG2 VAL    85       4.521  15.848 -17.175  1.00  0.00           H  
ATOM   1290 2HG2 VAL    85       4.921  16.197 -15.487  1.00  0.00           H  
ATOM   1291 3HG2 VAL    85       3.241  16.272 -16.025  1.00  0.00           H  
ATOM   1292  N   LEU    86       5.558  20.792 -15.262  1.00  0.00           N  
ATOM   1293  CA  LEU    86       6.167  22.096 -15.507  1.00  0.00           C  
ATOM   1294  C   LEU    86       7.414  21.882 -16.377  1.00  0.00           C  
ATOM   1295  O   LEU    86       8.264  21.042 -16.057  1.00  0.00           O  
ATOM   1296  CB  LEU    86       6.493  22.780 -14.166  1.00  0.00           C  
ATOM   1297  CG  LEU    86       7.303  24.129 -14.196  1.00  0.00           C  
ATOM   1298  CD1 LEU    86       6.500  25.195 -14.875  1.00  0.00           C  
ATOM   1299  CD2 LEU    86       7.623  24.574 -12.738  1.00  0.00           C  
ATOM   1300  H   LEU    86       6.041  20.186 -14.607  1.00  0.00           H  
ATOM   1301  HA  LEU    86       5.462  22.720 -16.055  1.00  0.00           H  
ATOM   1302 1HB  LEU    86       5.546  23.000 -13.672  1.00  0.00           H  
ATOM   1303 2HB  LEU    86       7.027  22.079 -13.543  1.00  0.00           H  
ATOM   1304  HG  LEU    86       8.232  23.985 -14.757  1.00  0.00           H  
ATOM   1305 1HD1 LEU    86       7.065  26.127 -14.893  1.00  0.00           H  
ATOM   1306 2HD1 LEU    86       6.271  24.893 -15.893  1.00  0.00           H  
ATOM   1307 3HD1 LEU    86       5.594  25.340 -14.327  1.00  0.00           H  
ATOM   1308 1HD2 LEU    86       8.181  25.507 -12.759  1.00  0.00           H  
ATOM   1309 2HD2 LEU    86       6.694  24.723 -12.189  1.00  0.00           H  
ATOM   1310 3HD2 LEU    86       8.212  23.819 -12.247  1.00  0.00           H  
ATOM   1311  N   PHE    87       7.498  22.596 -17.498  1.00  0.00           N  
ATOM   1312  CA  PHE    87       8.601  22.386 -18.433  1.00  0.00           C  
ATOM   1313  C   PHE    87       9.612  23.528 -18.432  1.00  0.00           C  
ATOM   1314  O   PHE    87       9.247  24.702 -18.301  1.00  0.00           O  
ATOM   1315  CB  PHE    87       8.058  22.236 -19.847  1.00  0.00           C  
ATOM   1316  CG  PHE    87       7.168  21.047 -20.056  1.00  0.00           C  
ATOM   1317  CD1 PHE    87       5.817  21.143 -19.773  1.00  0.00           C  
ATOM   1318  CD2 PHE    87       7.657  19.849 -20.542  1.00  0.00           C  
ATOM   1319  CE1 PHE    87       4.967  20.076 -19.974  1.00  0.00           C  
ATOM   1320  CE2 PHE    87       6.811  18.773 -20.746  1.00  0.00           C  
ATOM   1321  CZ  PHE    87       5.462  18.890 -20.462  1.00  0.00           C  
ATOM   1322  H   PHE    87       6.783  23.277 -17.710  1.00  0.00           H  
ATOM   1323  HA  PHE    87       9.123  21.470 -18.155  1.00  0.00           H  
ATOM   1324 1HB  PHE    87       7.495  23.127 -20.112  1.00  0.00           H  
ATOM   1325 2HB  PHE    87       8.891  22.163 -20.546  1.00  0.00           H  
ATOM   1326  HD1 PHE    87       5.426  22.081 -19.388  1.00  0.00           H  
ATOM   1327  HD2 PHE    87       8.721  19.757 -20.769  1.00  0.00           H  
ATOM   1328  HE1 PHE    87       3.906  20.171 -19.742  1.00  0.00           H  
ATOM   1329  HE2 PHE    87       7.205  17.834 -21.130  1.00  0.00           H  
ATOM   1330  HZ  PHE    87       4.794  18.045 -20.620  1.00  0.00           H  
ATOM   1331  N   GLN    88      10.867  23.173 -18.719  1.00  0.00           N  
ATOM   1332  CA  GLN    88      12.017  24.080 -18.823  1.00  0.00           C  
ATOM   1333  C   GLN    88      11.751  25.347 -19.635  1.00  0.00           C  
ATOM   1334  O   GLN    88      12.142  26.456 -19.241  1.00  0.00           O  
ATOM   1335  CB  GLN    88      13.182  23.330 -19.500  1.00  0.00           C  
ATOM   1336  CG  GLN    88      14.491  24.118 -19.606  1.00  0.00           C  
ATOM   1337  CD  GLN    88      15.649  23.310 -20.255  1.00  0.00           C  
ATOM   1338  OE1 GLN    88      15.430  22.225 -20.809  1.00  0.00           O  
ATOM   1339  NE2 GLN    88      16.888  23.832 -20.191  1.00  0.00           N  
ATOM   1340  H   GLN    88      11.068  22.184 -18.802  1.00  0.00           H  
ATOM   1341  HA  GLN    88      12.312  24.367 -17.813  1.00  0.00           H  
ATOM   1342 1HB  GLN    88      13.386  22.405 -18.961  1.00  0.00           H  
ATOM   1343 2HB  GLN    88      12.891  23.058 -20.514  1.00  0.00           H  
ATOM   1344 1HG  GLN    88      14.314  25.012 -20.208  1.00  0.00           H  
ATOM   1345 2HG  GLN    88      14.786  24.390 -18.606  1.00  0.00           H  
ATOM   1346 1HE2 GLN    88      17.656  23.339 -20.597  1.00  0.00           H  
ATOM   1347 2HE2 GLN    88      17.065  24.722 -19.730  1.00  0.00           H  
ATOM   1348  N   ASP    89      11.050  25.195 -20.752  1.00  0.00           N  
ATOM   1349  CA  ASP    89      10.814  26.311 -21.655  1.00  0.00           C  
ATOM   1350  C   ASP    89       9.551  27.133 -21.396  1.00  0.00           C  
ATOM   1351  O   ASP    89       9.295  28.085 -22.132  1.00  0.00           O  
ATOM   1352  CB  ASP    89      10.738  25.798 -23.089  1.00  0.00           C  
ATOM   1353  CG  ASP    89      12.052  25.241 -23.597  1.00  0.00           C  
ATOM   1354  OD1 ASP    89      13.077  25.809 -23.306  1.00  0.00           O  
ATOM   1355  OD2 ASP    89      12.018  24.242 -24.268  1.00  0.00           O  
ATOM   1356  H   ASP    89      10.717  24.276 -20.998  1.00  0.00           H  
ATOM   1357  HA  ASP    89      11.669  26.983 -21.577  1.00  0.00           H  
ATOM   1358 1HB  ASP    89       9.977  25.019 -23.150  1.00  0.00           H  
ATOM   1359 2HB  ASP    89      10.423  26.610 -23.745  1.00  0.00           H  
ATOM   1360  N   GLY    90       8.727  26.788 -20.400  1.00  0.00           N  
ATOM   1361  CA  GLY    90       7.509  27.588 -20.252  1.00  0.00           C  
ATOM   1362  C   GLY    90       6.619  27.299 -21.457  1.00  0.00           C  
ATOM   1363  O   GLY    90       6.077  28.205 -22.095  1.00  0.00           O  
ATOM   1364  H   GLY    90       8.941  26.021 -19.762  1.00  0.00           H  
ATOM   1365 1HA  GLY    90       6.995  27.320 -19.328  1.00  0.00           H  
ATOM   1366 2HA  GLY    90       7.757  28.647 -20.203  1.00  0.00           H  
ATOM   1367  N   ALA    91       6.500  26.017 -21.798  1.00  0.00           N  
ATOM   1368  CA  ALA    91       5.802  25.577 -23.007  1.00  0.00           C  
ATOM   1369  C   ALA    91       4.285  25.755 -22.969  1.00  0.00           C  
ATOM   1370  O   ALA    91       3.521  24.792 -22.844  1.00  0.00           O  
ATOM   1371  CB  ALA    91       6.125  24.113 -23.261  1.00  0.00           C  
ATOM   1372  H   ALA    91       6.948  25.330 -21.213  1.00  0.00           H  
ATOM   1373  HA  ALA    91       6.181  26.173 -23.838  1.00  0.00           H  
ATOM   1374 1HB  ALA    91       5.650  23.797 -24.190  1.00  0.00           H  
ATOM   1375 2HB  ALA    91       7.207  23.990 -23.343  1.00  0.00           H  
ATOM   1376 3HB  ALA    91       5.752  23.506 -22.437  1.00  0.00           H  
ATOM   1377  N   LEU    92       3.887  27.012 -23.106  1.00  0.00           N  
ATOM   1378  CA  LEU    92       2.509  27.491 -23.145  1.00  0.00           C  
ATOM   1379  C   LEU    92       2.107  27.711 -24.610  1.00  0.00           C  
ATOM   1380  O   LEU    92       2.968  27.745 -25.492  1.00  0.00           O  
ATOM   1381  CB  LEU    92       2.385  28.803 -22.374  1.00  0.00           C  
ATOM   1382  CG  LEU    92       2.820  28.793 -20.910  1.00  0.00           C  
ATOM   1383  CD1 LEU    92       2.705  30.176 -20.384  1.00  0.00           C  
ATOM   1384  CD2 LEU    92       1.960  27.841 -20.099  1.00  0.00           C  
ATOM   1385  H   LEU    92       4.637  27.699 -23.146  1.00  0.00           H  
ATOM   1386  HA  LEU    92       1.850  26.743 -22.707  1.00  0.00           H  
ATOM   1387 1HB  LEU    92       2.993  29.540 -22.883  1.00  0.00           H  
ATOM   1388 2HB  LEU    92       1.356  29.129 -22.411  1.00  0.00           H  
ATOM   1389  HG  LEU    92       3.859  28.488 -20.839  1.00  0.00           H  
ATOM   1390 1HD1 LEU    92       3.026  30.174 -19.371  1.00  0.00           H  
ATOM   1391 2HD1 LEU    92       3.333  30.838 -20.961  1.00  0.00           H  
ATOM   1392 3HD1 LEU    92       1.672  30.504 -20.443  1.00  0.00           H  
ATOM   1393 1HD2 LEU    92       2.286  27.859 -19.059  1.00  0.00           H  
ATOM   1394 2HD2 LEU    92       0.925  28.150 -20.156  1.00  0.00           H  
ATOM   1395 3HD2 LEU    92       2.062  26.837 -20.494  1.00  0.00           H  
ATOM   1396  N   PHE    93       0.815  27.851 -24.882  1.00  0.00           N  
ATOM   1397  CA  PHE    93       0.350  28.099 -26.241  1.00  0.00           C  
ATOM   1398  C   PHE    93       0.341  29.614 -26.474  1.00  0.00           C  
ATOM   1399  O   PHE    93      -0.464  30.339 -25.893  1.00  0.00           O  
ATOM   1400  CB  PHE    93      -1.058  27.553 -26.410  1.00  0.00           C  
ATOM   1401  CG  PHE    93      -1.211  26.053 -26.327  1.00  0.00           C  
ATOM   1402  CD1 PHE    93      -1.524  25.447 -25.109  1.00  0.00           C  
ATOM   1403  CD2 PHE    93      -1.080  25.250 -27.442  1.00  0.00           C  
ATOM   1404  CE1 PHE    93      -1.697  24.092 -25.013  1.00  0.00           C  
ATOM   1405  CE2 PHE    93      -1.255  23.880 -27.346  1.00  0.00           C  
ATOM   1406  CZ  PHE    93      -1.564  23.304 -26.129  1.00  0.00           C  
ATOM   1407  H   PHE    93       0.137  27.815 -24.136  1.00  0.00           H  
ATOM   1408  HA  PHE    93       1.028  27.623 -26.951  1.00  0.00           H  
ATOM   1409 1HB  PHE    93      -1.674  27.985 -25.635  1.00  0.00           H  
ATOM   1410 2HB  PHE    93      -1.459  27.880 -27.365  1.00  0.00           H  
ATOM   1411  HD1 PHE    93      -1.643  26.064 -24.226  1.00  0.00           H  
ATOM   1412  HD2 PHE    93      -0.842  25.705 -28.404  1.00  0.00           H  
ATOM   1413  HE1 PHE    93      -1.946  23.643 -24.053  1.00  0.00           H  
ATOM   1414  HE2 PHE    93      -1.152  23.254 -28.232  1.00  0.00           H  
ATOM   1415  HZ  PHE    93      -1.704  22.228 -26.055  1.00  0.00           H  
ATOM   1416  N   GLY    94       1.222  30.093 -27.347  1.00  0.00           N  
ATOM   1417  CA  GLY    94       1.450  31.534 -27.536  1.00  0.00           C  
ATOM   1418  C   GLY    94       0.233  32.414 -27.833  1.00  0.00           C  
ATOM   1419  O   GLY    94       0.222  33.587 -27.437  1.00  0.00           O  
ATOM   1420  H   GLY    94       1.819  29.437 -27.834  1.00  0.00           H  
ATOM   1421 1HA  GLY    94       1.952  31.920 -26.661  1.00  0.00           H  
ATOM   1422 2HA  GLY    94       2.163  31.654 -28.351  1.00  0.00           H  
ATOM   1423  N   SER    95      -0.761  31.852 -28.544  1.00  0.00           N  
ATOM   1424  CA  SER    95      -1.988  32.557 -28.948  1.00  0.00           C  
ATOM   1425  C   SER    95      -3.202  32.395 -28.015  1.00  0.00           C  
ATOM   1426  O   SER    95      -4.287  32.891 -28.326  1.00  0.00           O  
ATOM   1427  CB  SER    95      -2.381  32.136 -30.350  1.00  0.00           C  
ATOM   1428  OG  SER    95      -2.745  30.781 -30.401  1.00  0.00           O  
ATOM   1429  H   SER    95      -0.654  30.886 -28.811  1.00  0.00           H  
ATOM   1430  HA  SER    95      -1.750  33.619 -28.982  1.00  0.00           H  
ATOM   1431 1HB  SER    95      -3.215  32.752 -30.692  1.00  0.00           H  
ATOM   1432 2HB  SER    95      -1.547  32.314 -31.026  1.00  0.00           H  
ATOM   1433  HG  SER    95      -3.547  30.703 -29.875  1.00  0.00           H  
ATOM   1434  N   MET    96      -3.061  31.623 -26.942  1.00  0.00           N  
ATOM   1435  CA  MET    96      -4.143  31.433 -25.969  1.00  0.00           C  
ATOM   1436  C   MET    96      -3.913  32.415 -24.840  1.00  0.00           C  
ATOM   1437  O   MET    96      -2.794  32.879 -24.698  1.00  0.00           O  
ATOM   1438  CB  MET    96      -4.161  30.020 -25.402  1.00  0.00           C  
ATOM   1439  CG  MET    96      -4.519  28.869 -26.310  1.00  0.00           C  
ATOM   1440  SD  MET    96      -4.560  27.305 -25.339  1.00  0.00           S  
ATOM   1441  CE  MET    96      -4.865  26.057 -26.583  1.00  0.00           C  
ATOM   1442  H   MET    96      -2.148  31.209 -26.738  1.00  0.00           H  
ATOM   1443  HA  MET    96      -5.103  31.663 -26.432  1.00  0.00           H  
ATOM   1444 1HB  MET    96      -3.168  29.801 -25.037  1.00  0.00           H  
ATOM   1445 2HB  MET    96      -4.799  29.981 -24.569  1.00  0.00           H  
ATOM   1446 1HG  MET    96      -5.498  29.036 -26.755  1.00  0.00           H  
ATOM   1447 2HG  MET    96      -3.783  28.775 -27.106  1.00  0.00           H  
ATOM   1448 1HE  MET    96      -4.896  25.077 -26.111  1.00  0.00           H  
ATOM   1449 2HE  MET    96      -5.815  26.256 -27.075  1.00  0.00           H  
ATOM   1450 3HE  MET    96      -4.065  26.075 -27.320  1.00  0.00           H  
ATOM   1451  N   ASN    97      -4.908  32.758 -24.015  1.00  0.00           N  
ATOM   1452  CA  ASN    97      -4.487  33.620 -22.905  1.00  0.00           C  
ATOM   1453  C   ASN    97      -3.999  32.760 -21.738  1.00  0.00           C  
ATOM   1454  O   ASN    97      -4.068  31.525 -21.805  1.00  0.00           O  
ATOM   1455  CB  ASN    97      -5.557  34.633 -22.517  1.00  0.00           C  
ATOM   1456  CG  ASN    97      -6.781  34.077 -21.945  1.00  0.00           C  
ATOM   1457  OD1 ASN    97      -6.795  32.978 -21.394  1.00  0.00           O  
ATOM   1458  ND2 ASN    97      -7.860  34.822 -22.069  1.00  0.00           N  
ATOM   1459  H   ASN    97      -5.879  32.411 -24.105  1.00  0.00           H  
ATOM   1460  HA  ASN    97      -3.646  34.201 -23.222  1.00  0.00           H  
ATOM   1461 1HB  ASN    97      -5.134  35.303 -21.786  1.00  0.00           H  
ATOM   1462 2HB  ASN    97      -5.823  35.230 -23.374  1.00  0.00           H  
ATOM   1463 1HD2 ASN    97      -8.735  34.495 -21.713  1.00  0.00           H  
ATOM   1464 2HD2 ASN    97      -7.805  35.710 -22.530  1.00  0.00           H  
ATOM   1465  N   ILE    98      -3.543  33.374 -20.657  1.00  0.00           N  
ATOM   1466  CA  ILE    98      -3.083  32.594 -19.512  1.00  0.00           C  
ATOM   1467  C   ILE    98      -4.207  31.770 -18.877  1.00  0.00           C  
ATOM   1468  O   ILE    98      -3.988  30.609 -18.507  1.00  0.00           O  
ATOM   1469  CB  ILE    98      -2.341  33.446 -18.476  1.00  0.00           C  
ATOM   1470  CG1 ILE    98      -1.000  33.994 -19.088  1.00  0.00           C  
ATOM   1471  CG2 ILE    98      -2.124  32.638 -17.210  1.00  0.00           C  
ATOM   1472  CD1 ILE    98      -0.043  32.913 -19.565  1.00  0.00           C  
ATOM   1473  H   ILE    98      -3.467  34.392 -20.657  1.00  0.00           H  
ATOM   1474  HA  ILE    98      -2.345  31.884 -19.885  1.00  0.00           H  
ATOM   1475  HB  ILE    98      -2.939  34.308 -18.254  1.00  0.00           H  
ATOM   1476 1HG1 ILE    98      -1.235  34.630 -19.924  1.00  0.00           H  
ATOM   1477 2HG1 ILE    98      -0.495  34.599 -18.335  1.00  0.00           H  
ATOM   1478 1HG2 ILE    98      -1.633  33.239 -16.466  1.00  0.00           H  
ATOM   1479 2HG2 ILE    98      -3.086  32.316 -16.826  1.00  0.00           H  
ATOM   1480 3HG2 ILE    98      -1.515  31.767 -17.429  1.00  0.00           H  
ATOM   1481 1HD1 ILE    98       0.855  33.363 -19.977  1.00  0.00           H  
ATOM   1482 2HD1 ILE    98       0.226  32.280 -18.738  1.00  0.00           H  
ATOM   1483 3HD1 ILE    98      -0.533  32.319 -20.334  1.00  0.00           H  
ATOM   1484  N   TYR    99      -5.424  32.332 -18.778  1.00  0.00           N  
ATOM   1485  CA  TYR    99      -6.546  31.567 -18.231  1.00  0.00           C  
ATOM   1486  C   TYR    99      -6.775  30.302 -19.063  1.00  0.00           C  
ATOM   1487  O   TYR    99      -7.055  29.240 -18.507  1.00  0.00           O  
ATOM   1488  CB  TYR    99      -7.889  32.335 -18.243  1.00  0.00           C  
ATOM   1489  CG  TYR    99      -8.114  33.448 -17.233  1.00  0.00           C  
ATOM   1490  CD1 TYR    99      -8.623  34.671 -17.656  1.00  0.00           C  
ATOM   1491  CD2 TYR    99      -7.834  33.254 -15.913  1.00  0.00           C  
ATOM   1492  CE1 TYR    99      -8.840  35.680 -16.741  1.00  0.00           C  
ATOM   1493  CE2 TYR    99      -8.041  34.259 -14.997  1.00  0.00           C  
ATOM   1494  CZ  TYR    99      -8.546  35.473 -15.405  1.00  0.00           C  
ATOM   1495  OH  TYR    99      -8.742  36.490 -14.498  1.00  0.00           O  
ATOM   1496  H   TYR    99      -5.561  33.298 -19.071  1.00  0.00           H  
ATOM   1497  HA  TYR    99      -6.301  31.272 -17.214  1.00  0.00           H  
ATOM   1498 1HB  TYR    99      -8.033  32.765 -19.228  1.00  0.00           H  
ATOM   1499 2HB  TYR    99      -8.688  31.612 -18.109  1.00  0.00           H  
ATOM   1500  HD1 TYR    99      -8.848  34.835 -18.713  1.00  0.00           H  
ATOM   1501  HD2 TYR    99      -7.441  32.315 -15.596  1.00  0.00           H  
ATOM   1502  HE1 TYR    99      -9.231  36.632 -17.070  1.00  0.00           H  
ATOM   1503  HE2 TYR    99      -7.798  34.096 -13.954  1.00  0.00           H  
ATOM   1504  HH  TYR    99      -8.514  36.185 -13.613  1.00  0.00           H  
ATOM   1505  N   ASP   100      -6.625  30.410 -20.393  1.00  0.00           N  
ATOM   1506  CA  ASP   100      -6.894  29.301 -21.314  1.00  0.00           C  
ATOM   1507  C   ASP   100      -5.773  28.270 -21.260  1.00  0.00           C  
ATOM   1508  O   ASP   100      -6.028  27.064 -21.317  1.00  0.00           O  
ATOM   1509  CB  ASP   100      -6.954  29.782 -22.764  1.00  0.00           C  
ATOM   1510  CG  ASP   100      -8.088  30.686 -23.182  1.00  0.00           C  
ATOM   1511  OD1 ASP   100      -9.250  30.398 -22.901  1.00  0.00           O  
ATOM   1512  OD2 ASP   100      -7.767  31.675 -23.858  1.00  0.00           O  
ATOM   1513  H   ASP   100      -6.375  31.318 -20.775  1.00  0.00           H  
ATOM   1514  HA  ASP   100      -7.832  28.830 -21.035  1.00  0.00           H  
ATOM   1515 1HB  ASP   100      -6.064  30.354 -22.910  1.00  0.00           H  
ATOM   1516 2HB  ASP   100      -6.907  28.927 -23.438  1.00  0.00           H  
ATOM   1517  N   ASN   101      -4.534  28.722 -21.090  1.00  0.00           N  
ATOM   1518  CA  ASN   101      -3.439  27.771 -20.980  1.00  0.00           C  
ATOM   1519  C   ASN   101      -3.543  26.997 -19.699  1.00  0.00           C  
ATOM   1520  O   ASN   101      -3.284  25.794 -19.658  1.00  0.00           O  
ATOM   1521  CB  ASN   101      -2.106  28.475 -20.964  1.00  0.00           C  
ATOM   1522  CG  ASN   101      -1.618  28.870 -22.246  1.00  0.00           C  
ATOM   1523  OD1 ASN   101      -1.020  27.992 -22.867  1.00  0.00           O  
ATOM   1524  ND2 ASN   101      -1.822  30.073 -22.675  1.00  0.00           N  
ATOM   1525  H   ASN   101      -4.353  29.727 -21.076  1.00  0.00           H  
ATOM   1526  HA  ASN   101      -3.492  27.068 -21.813  1.00  0.00           H  
ATOM   1527 1HB  ASN   101      -2.190  29.369 -20.341  1.00  0.00           H  
ATOM   1528 2HB  ASN   101      -1.374  27.825 -20.492  1.00  0.00           H  
ATOM   1529 1HD2 ASN   101      -1.466  30.356 -23.574  1.00  0.00           H  
ATOM   1530 2HD2 ASN   101      -2.350  30.732 -22.114  1.00  0.00           H  
ATOM   1531  N   THR   102      -3.964  27.686 -18.659  1.00  0.00           N  
ATOM   1532  CA  THR   102      -4.099  27.083 -17.367  1.00  0.00           C  
ATOM   1533  C   THR   102      -5.285  26.108 -17.398  1.00  0.00           C  
ATOM   1534  O   THR   102      -5.181  24.989 -16.909  1.00  0.00           O  
ATOM   1535  CB  THR   102      -4.249  28.185 -16.328  1.00  0.00           C  
ATOM   1536  OG1 THR   102      -3.115  29.053 -16.404  1.00  0.00           O  
ATOM   1537  CG2 THR   102      -4.292  27.586 -14.954  1.00  0.00           C  
ATOM   1538  H   THR   102      -4.157  28.683 -18.755  1.00  0.00           H  
ATOM   1539  HA  THR   102      -3.195  26.521 -17.145  1.00  0.00           H  
ATOM   1540  HB  THR   102      -5.142  28.755 -16.539  1.00  0.00           H  
ATOM   1541  HG1 THR   102      -3.216  29.622 -17.204  1.00  0.00           H  
ATOM   1542 1HG2 THR   102      -4.381  28.370 -14.206  1.00  0.00           H  
ATOM   1543 2HG2 THR   102      -5.130  26.936 -14.898  1.00  0.00           H  
ATOM   1544 3HG2 THR   102      -3.390  27.028 -14.783  1.00  0.00           H  
ATOM   1545  N   ALA   103      -6.405  26.535 -18.013  1.00  0.00           N  
ATOM   1546  CA  ALA   103      -7.621  25.733 -18.190  1.00  0.00           C  
ATOM   1547  C   ALA   103      -7.425  24.488 -19.030  1.00  0.00           C  
ATOM   1548  O   ALA   103      -8.063  23.466 -18.775  1.00  0.00           O  
ATOM   1549  CB  ALA   103      -8.693  26.539 -18.889  1.00  0.00           C  
ATOM   1550  H   ALA   103      -6.432  27.488 -18.368  1.00  0.00           H  
ATOM   1551  HA  ALA   103      -7.963  25.431 -17.205  1.00  0.00           H  
ATOM   1552 1HB  ALA   103      -9.581  25.937 -18.991  1.00  0.00           H  
ATOM   1553 2HB  ALA   103      -8.926  27.437 -18.338  1.00  0.00           H  
ATOM   1554 3HB  ALA   103      -8.330  26.814 -19.871  1.00  0.00           H  
ATOM   1555  N   PHE   104      -6.565  24.577 -20.047  1.00  0.00           N  
ATOM   1556  CA  PHE   104      -6.335  23.508 -21.014  1.00  0.00           C  
ATOM   1557  C   PHE   104      -6.502  22.080 -20.446  1.00  0.00           C  
ATOM   1558  O   PHE   104      -7.426  21.395 -20.883  1.00  0.00           O  
ATOM   1559  CB  PHE   104      -4.988  23.725 -21.741  1.00  0.00           C  
ATOM   1560  CG  PHE   104      -4.668  22.719 -22.807  1.00  0.00           C  
ATOM   1561  CD1 PHE   104      -5.260  22.835 -24.052  1.00  0.00           C  
ATOM   1562  CD2 PHE   104      -3.780  21.674 -22.590  1.00  0.00           C  
ATOM   1563  CE1 PHE   104      -4.980  21.937 -25.056  1.00  0.00           C  
ATOM   1564  CE2 PHE   104      -3.498  20.773 -23.593  1.00  0.00           C  
ATOM   1565  CZ  PHE   104      -4.100  20.905 -24.828  1.00  0.00           C  
ATOM   1566  H   PHE   104      -6.083  25.463 -20.207  1.00  0.00           H  
ATOM   1567  HA  PHE   104      -7.094  23.618 -21.788  1.00  0.00           H  
ATOM   1568 1HB  PHE   104      -5.030  24.704 -22.227  1.00  0.00           H  
ATOM   1569 2HB  PHE   104      -4.161  23.788 -21.061  1.00  0.00           H  
ATOM   1570  HD1 PHE   104      -5.956  23.654 -24.231  1.00  0.00           H  
ATOM   1571  HD2 PHE   104      -3.303  21.569 -21.622  1.00  0.00           H  
ATOM   1572  HE1 PHE   104      -5.456  22.042 -26.031  1.00  0.00           H  
ATOM   1573  HE2 PHE   104      -2.802  19.956 -23.412  1.00  0.00           H  
ATOM   1574  HZ  PHE   104      -3.881  20.192 -25.622  1.00  0.00           H  
ATOM   1575  N   PRO   105      -5.693  21.577 -19.484  1.00  0.00           N  
ATOM   1576  CA  PRO   105      -5.805  20.234 -18.948  1.00  0.00           C  
ATOM   1577  C   PRO   105      -7.136  19.940 -18.259  1.00  0.00           C  
ATOM   1578  O   PRO   105      -7.514  18.782 -18.137  1.00  0.00           O  
ATOM   1579  CB  PRO   105      -4.668  20.185 -17.935  1.00  0.00           C  
ATOM   1580  CG  PRO   105      -4.395  21.595 -17.613  1.00  0.00           C  
ATOM   1581  CD  PRO   105      -4.600  22.331 -18.887  1.00  0.00           C  
ATOM   1582  HA  PRO   105      -5.620  19.517 -19.758  1.00  0.00           H  
ATOM   1583 1HB  PRO   105      -4.997  19.653 -17.067  1.00  0.00           H  
ATOM   1584 2HB  PRO   105      -3.803  19.646 -18.345  1.00  0.00           H  
ATOM   1585 1HG  PRO   105      -5.105  21.924 -16.870  1.00  0.00           H  
ATOM   1586 2HG  PRO   105      -3.409  21.706 -17.172  1.00  0.00           H  
ATOM   1587 1HD  PRO   105      -4.841  23.352 -18.672  1.00  0.00           H  
ATOM   1588 2HD  PRO   105      -3.700  22.236 -19.485  1.00  0.00           H  
ATOM   1589  N   LEU   106      -7.862  20.954 -17.797  1.00  0.00           N  
ATOM   1590  CA  LEU   106      -9.142  20.671 -17.158  1.00  0.00           C  
ATOM   1591  C   LEU   106     -10.137  20.314 -18.233  1.00  0.00           C  
ATOM   1592  O   LEU   106     -10.879  19.317 -18.150  1.00  0.00           O  
ATOM   1593  CB  LEU   106      -9.661  21.897 -16.405  1.00  0.00           C  
ATOM   1594  CG  LEU   106      -8.919  22.301 -15.171  1.00  0.00           C  
ATOM   1595  CD1 LEU   106      -9.389  23.662 -14.706  1.00  0.00           C  
ATOM   1596  CD2 LEU   106      -9.214  21.292 -14.114  1.00  0.00           C  
ATOM   1597  H   LEU   106      -7.574  21.918 -17.926  1.00  0.00           H  
ATOM   1598  HA  LEU   106      -9.024  19.837 -16.472  1.00  0.00           H  
ATOM   1599 1HB  LEU   106      -9.694  22.748 -17.078  1.00  0.00           H  
ATOM   1600 2HB  LEU   106     -10.676  21.668 -16.098  1.00  0.00           H  
ATOM   1601  HG  LEU   106      -7.857  22.344 -15.372  1.00  0.00           H  
ATOM   1602 1HD1 LEU   106      -8.879  23.957 -13.815  1.00  0.00           H  
ATOM   1603 2HD1 LEU   106      -9.171  24.372 -15.476  1.00  0.00           H  
ATOM   1604 3HD1 LEU   106     -10.448  23.634 -14.508  1.00  0.00           H  
ATOM   1605 1HD2 LEU   106      -8.717  21.560 -13.211  1.00  0.00           H  
ATOM   1606 2HD2 LEU   106     -10.284  21.266 -13.933  1.00  0.00           H  
ATOM   1607 3HD2 LEU   106      -8.876  20.317 -14.442  1.00  0.00           H  
ATOM   1608  N   ARG   107     -10.077  21.097 -19.301  1.00  0.00           N  
ATOM   1609  CA  ARG   107     -10.957  20.917 -20.434  1.00  0.00           C  
ATOM   1610  C   ARG   107     -10.664  19.557 -21.086  1.00  0.00           C  
ATOM   1611  O   ARG   107     -11.577  18.841 -21.511  1.00  0.00           O  
ATOM   1612  CB  ARG   107     -10.738  22.053 -21.425  1.00  0.00           C  
ATOM   1613  CG  ARG   107     -11.217  23.448 -20.969  1.00  0.00           C  
ATOM   1614  CD  ARG   107     -10.820  24.486 -21.950  1.00  0.00           C  
ATOM   1615  NE  ARG   107     -11.249  25.851 -21.595  1.00  0.00           N  
ATOM   1616  CZ  ARG   107     -10.589  26.952 -22.021  1.00  0.00           C  
ATOM   1617  NH1 ARG   107      -9.506  26.809 -22.760  1.00  0.00           N  
ATOM   1618  NH2 ARG   107     -11.004  28.167 -21.709  1.00  0.00           N  
ATOM   1619  H   ARG   107      -9.399  21.864 -19.298  1.00  0.00           H  
ATOM   1620  HA  ARG   107     -11.990  20.936 -20.087  1.00  0.00           H  
ATOM   1621 1HB  ARG   107      -9.679  22.135 -21.649  1.00  0.00           H  
ATOM   1622 2HB  ARG   107     -11.244  21.818 -22.358  1.00  0.00           H  
ATOM   1623 1HG  ARG   107     -12.301  23.462 -20.855  1.00  0.00           H  
ATOM   1624 2HG  ARG   107     -10.737  23.691 -20.018  1.00  0.00           H  
ATOM   1625 1HD  ARG   107      -9.731  24.488 -22.030  1.00  0.00           H  
ATOM   1626 2HD  ARG   107     -11.249  24.240 -22.919  1.00  0.00           H  
ATOM   1627  HE  ARG   107     -12.118  25.995 -21.044  1.00  0.00           H  
ATOM   1628 1HH1 ARG   107      -9.175  25.886 -23.005  1.00  0.00           H  
ATOM   1629 2HH1 ARG   107      -9.008  27.637 -23.079  1.00  0.00           H  
ATOM   1630 1HH2 ARG   107     -11.849  28.299 -21.126  1.00  0.00           H  
ATOM   1631 2HH2 ARG   107     -10.475  28.988 -22.058  1.00  0.00           H  
ATOM   1632  N   GLU   108      -9.375  19.189 -21.123  1.00  0.00           N  
ATOM   1633  CA  GLU   108      -8.940  17.920 -21.702  1.00  0.00           C  
ATOM   1634  C   GLU   108      -9.121  16.676 -20.806  1.00  0.00           C  
ATOM   1635  O   GLU   108      -9.435  15.599 -21.323  1.00  0.00           O  
ATOM   1636  CB  GLU   108      -7.464  18.011 -22.107  1.00  0.00           C  
ATOM   1637  CG  GLU   108      -7.147  18.989 -23.263  1.00  0.00           C  
ATOM   1638  CD  GLU   108      -7.775  18.596 -24.585  1.00  0.00           C  
ATOM   1639  OE1 GLU   108      -7.617  17.464 -24.980  1.00  0.00           O  
ATOM   1640  OE2 GLU   108      -8.405  19.427 -25.203  1.00  0.00           O  
ATOM   1641  H   GLU   108      -8.671  19.844 -20.780  1.00  0.00           H  
ATOM   1642  HA  GLU   108      -9.524  17.759 -22.606  1.00  0.00           H  
ATOM   1643 1HB  GLU   108      -6.884  18.320 -21.247  1.00  0.00           H  
ATOM   1644 2HB  GLU   108      -7.106  17.022 -22.393  1.00  0.00           H  
ATOM   1645 1HG  GLU   108      -7.501  19.981 -22.994  1.00  0.00           H  
ATOM   1646 2HG  GLU   108      -6.068  19.045 -23.380  1.00  0.00           H  
ATOM   1647  N   HIS   109      -8.922  16.805 -19.483  1.00  0.00           N  
ATOM   1648  CA  HIS   109      -8.943  15.630 -18.607  1.00  0.00           C  
ATOM   1649  C   HIS   109     -10.072  15.510 -17.581  1.00  0.00           C  
ATOM   1650  O   HIS   109     -10.299  14.409 -17.074  1.00  0.00           O  
ATOM   1651  CB  HIS   109      -7.616  15.542 -17.838  1.00  0.00           C  
ATOM   1652  CG  HIS   109      -6.423  15.362 -18.721  1.00  0.00           C  
ATOM   1653  ND1 HIS   109      -6.194  14.198 -19.432  1.00  0.00           N  
ATOM   1654  CD2 HIS   109      -5.396  16.190 -19.013  1.00  0.00           C  
ATOM   1655  CE1 HIS   109      -5.076  14.317 -20.120  1.00  0.00           C  
ATOM   1656  NE2 HIS   109      -4.567  15.517 -19.886  1.00  0.00           N  
ATOM   1657  H   HIS   109      -8.668  17.703 -19.086  1.00  0.00           H  
ATOM   1658  HA  HIS   109      -9.006  14.744 -19.234  1.00  0.00           H  
ATOM   1659 1HB  HIS   109      -7.477  16.440 -17.245  1.00  0.00           H  
ATOM   1660 2HB  HIS   109      -7.654  14.702 -17.144  1.00  0.00           H  
ATOM   1661  HD1 HIS   109      -6.777  13.385 -19.434  1.00  0.00           H  
ATOM   1662  HD2 HIS   109      -5.154  17.201 -18.694  1.00  0.00           H  
ATOM   1663  HE1 HIS   109      -4.723  13.497 -20.747  1.00  0.00           H  
ATOM   1664  N   THR   110     -10.785  16.589 -17.249  1.00  0.00           N  
ATOM   1665  CA  THR   110     -11.809  16.448 -16.215  1.00  0.00           C  
ATOM   1666  C   THR   110     -13.193  16.587 -16.813  1.00  0.00           C  
ATOM   1667  O   THR   110     -14.176  16.083 -16.270  1.00  0.00           O  
ATOM   1668  CB  THR   110     -11.690  17.548 -15.167  1.00  0.00           C  
ATOM   1669  OG1 THR   110     -11.976  18.824 -15.795  1.00  0.00           O  
ATOM   1670  CG2 THR   110     -10.280  17.575 -14.598  1.00  0.00           C  
ATOM   1671  H   THR   110     -10.613  17.500 -17.666  1.00  0.00           H  
ATOM   1672  HA  THR   110     -11.728  15.471 -15.743  1.00  0.00           H  
ATOM   1673  HB  THR   110     -12.392  17.363 -14.369  1.00  0.00           H  
ATOM   1674  HG1 THR   110     -11.445  18.905 -16.607  1.00  0.00           H  
ATOM   1675 1HG2 THR   110     -10.203  18.363 -13.853  1.00  0.00           H  
ATOM   1676 2HG2 THR   110     -10.059  16.614 -14.133  1.00  0.00           H  
ATOM   1677 3HG2 THR   110      -9.567  17.759 -15.400  1.00  0.00           H  
ATOM   1678  N   LYS   111     -13.255  17.281 -17.946  1.00  0.00           N  
ATOM   1679  CA  LYS   111     -14.493  17.585 -18.659  1.00  0.00           C  
ATOM   1680  C   LYS   111     -15.463  18.431 -17.826  1.00  0.00           C  
ATOM   1681  O   LYS   111     -16.675  18.405 -18.050  1.00  0.00           O  
ATOM   1682  CB  LYS   111     -15.177  16.290 -19.124  1.00  0.00           C  
ATOM   1683  CG  LYS   111     -14.267  15.369 -19.942  1.00  0.00           C  
ATOM   1684  CD  LYS   111     -13.867  16.024 -21.253  1.00  0.00           C  
ATOM   1685  CE  LYS   111     -12.973  15.118 -22.087  1.00  0.00           C  
ATOM   1686  NZ  LYS   111     -12.568  15.771 -23.359  1.00  0.00           N  
ATOM   1687  H   LYS   111     -12.393  17.683 -18.303  1.00  0.00           H  
ATOM   1688  HA  LYS   111     -14.232  18.168 -19.545  1.00  0.00           H  
ATOM   1689 1HB  LYS   111     -15.564  15.734 -18.273  1.00  0.00           H  
ATOM   1690 2HB  LYS   111     -16.030  16.548 -19.751  1.00  0.00           H  
ATOM   1691 1HG  LYS   111     -13.363  15.138 -19.376  1.00  0.00           H  
ATOM   1692 2HG  LYS   111     -14.790  14.438 -20.153  1.00  0.00           H  
ATOM   1693 1HD  LYS   111     -14.758  16.276 -21.827  1.00  0.00           H  
ATOM   1694 2HD  LYS   111     -13.320  16.947 -21.041  1.00  0.00           H  
ATOM   1695 1HE  LYS   111     -12.075  14.885 -21.511  1.00  0.00           H  
ATOM   1696 2HE  LYS   111     -13.499  14.192 -22.313  1.00  0.00           H  
ATOM   1697 1HZ  LYS   111     -11.965  15.151 -23.880  1.00  0.00           H  
ATOM   1698 2HZ  LYS   111     -13.387  15.985 -23.904  1.00  0.00           H  
ATOM   1699 3HZ  LYS   111     -12.068  16.635 -23.148  1.00  0.00           H  
ATOM   1700  N   LYS   112     -14.917  19.226 -16.908  1.00  0.00           N  
ATOM   1701  CA  LYS   112     -15.697  20.160 -16.101  1.00  0.00           C  
ATOM   1702  C   LYS   112     -16.313  21.271 -16.943  1.00  0.00           C  
ATOM   1703  O   LYS   112     -15.847  21.546 -18.051  1.00  0.00           O  
ATOM   1704  CB  LYS   112     -14.823  20.727 -14.992  1.00  0.00           C  
ATOM   1705  CG  LYS   112     -14.480  19.729 -13.914  1.00  0.00           C  
ATOM   1706  CD  LYS   112     -13.504  20.313 -12.916  1.00  0.00           C  
ATOM   1707  CE  LYS   112     -13.189  19.335 -11.781  1.00  0.00           C  
ATOM   1708  NZ  LYS   112     -14.406  19.027 -10.955  1.00  0.00           N  
ATOM   1709  H   LYS   112     -13.912  19.160 -16.730  1.00  0.00           H  
ATOM   1710  HA  LYS   112     -16.516  19.608 -15.637  1.00  0.00           H  
ATOM   1711 1HB  LYS   112     -13.884  21.075 -15.413  1.00  0.00           H  
ATOM   1712 2HB  LYS   112     -15.320  21.582 -14.528  1.00  0.00           H  
ATOM   1713 1HG  LYS   112     -15.397  19.481 -13.375  1.00  0.00           H  
ATOM   1714 2HG  LYS   112     -14.101  18.831 -14.357  1.00  0.00           H  
ATOM   1715 1HD  LYS   112     -12.580  20.564 -13.433  1.00  0.00           H  
ATOM   1716 2HD  LYS   112     -13.917  21.222 -12.504  1.00  0.00           H  
ATOM   1717 1HE  LYS   112     -12.801  18.412 -12.199  1.00  0.00           H  
ATOM   1718 2HE  LYS   112     -12.430  19.778 -11.138  1.00  0.00           H  
ATOM   1719 1HZ  LYS   112     -14.172  18.392 -10.212  1.00  0.00           H  
ATOM   1720 2HZ  LYS   112     -14.781  19.904 -10.549  1.00  0.00           H  
ATOM   1721 3HZ  LYS   112     -15.116  18.616 -11.539  1.00  0.00           H  
ATOM   1722  N   SER   113     -17.400  21.872 -16.447  1.00  0.00           N  
ATOM   1723  CA  SER   113     -18.030  22.971 -17.173  1.00  0.00           C  
ATOM   1724  C   SER   113     -17.096  24.148 -17.219  1.00  0.00           C  
ATOM   1725  O   SER   113     -16.296  24.332 -16.302  1.00  0.00           O  
ATOM   1726  CB  SER   113     -19.311  23.414 -16.481  1.00  0.00           C  
ATOM   1727  OG  SER   113     -19.043  24.023 -15.208  1.00  0.00           O  
ATOM   1728  H   SER   113     -17.766  21.585 -15.550  1.00  0.00           H  
ATOM   1729  HA  SER   113     -18.246  22.646 -18.193  1.00  0.00           H  
ATOM   1730 1HB  SER   113     -19.848  24.117 -17.118  1.00  0.00           H  
ATOM   1731 2HB  SER   113     -19.954  22.548 -16.339  1.00  0.00           H  
ATOM   1732  HG  SER   113     -19.885  24.008 -14.728  1.00  0.00           H  
ATOM   1733  N   GLU   114     -17.274  25.016 -18.208  1.00  0.00           N  
ATOM   1734  CA  GLU   114     -16.411  26.178 -18.313  1.00  0.00           C  
ATOM   1735  C   GLU   114     -16.496  27.069 -17.075  1.00  0.00           C  
ATOM   1736  O   GLU   114     -15.489  27.622 -16.638  1.00  0.00           O  
ATOM   1737  CB  GLU   114     -16.744  26.975 -19.569  1.00  0.00           C  
ATOM   1738  CG  GLU   114     -15.824  28.151 -19.819  1.00  0.00           C  
ATOM   1739  CD  GLU   114     -14.364  27.779 -20.147  1.00  0.00           C  
ATOM   1740  OE1 GLU   114     -14.086  26.642 -20.482  1.00  0.00           O  
ATOM   1741  OE2 GLU   114     -13.531  28.666 -20.076  1.00  0.00           O  
ATOM   1742  H   GLU   114     -17.967  24.834 -18.918  1.00  0.00           H  
ATOM   1743  HA  GLU   114     -15.387  25.828 -18.408  1.00  0.00           H  
ATOM   1744 1HB  GLU   114     -16.696  26.320 -20.439  1.00  0.00           H  
ATOM   1745 2HB  GLU   114     -17.763  27.356 -19.500  1.00  0.00           H  
ATOM   1746 1HG  GLU   114     -16.227  28.748 -20.635  1.00  0.00           H  
ATOM   1747 2HG  GLU   114     -15.840  28.759 -18.922  1.00  0.00           H  
ATOM   1748  N   SER   115     -17.683  27.206 -16.482  1.00  0.00           N  
ATOM   1749  CA  SER   115     -17.769  28.054 -15.303  1.00  0.00           C  
ATOM   1750  C   SER   115     -16.937  27.484 -14.149  1.00  0.00           C  
ATOM   1751  O   SER   115     -16.201  28.232 -13.489  1.00  0.00           O  
ATOM   1752  CB  SER   115     -19.214  28.215 -14.865  1.00  0.00           C  
ATOM   1753  OG  SER   115     -19.960  28.926 -15.821  1.00  0.00           O  
ATOM   1754  H   SER   115     -18.494  26.733 -16.847  1.00  0.00           H  
ATOM   1755  HA  SER   115     -17.371  29.037 -15.556  1.00  0.00           H  
ATOM   1756 1HB  SER   115     -19.656  27.230 -14.712  1.00  0.00           H  
ATOM   1757 2HB  SER   115     -19.245  28.739 -13.911  1.00  0.00           H  
ATOM   1758  HG  SER   115     -20.836  29.045 -15.440  1.00  0.00           H  
ATOM   1759  N   GLU   116     -17.020  26.159 -13.914  1.00  0.00           N  
ATOM   1760  CA  GLU   116     -16.221  25.577 -12.828  1.00  0.00           C  
ATOM   1761  C   GLU   116     -14.741  25.737 -13.146  1.00  0.00           C  
ATOM   1762  O   GLU   116     -13.937  26.066 -12.271  1.00  0.00           O  
ATOM   1763  CB  GLU   116     -16.547  24.110 -12.574  1.00  0.00           C  
ATOM   1764  CG  GLU   116     -15.806  23.523 -11.360  1.00  0.00           C  
ATOM   1765  CD  GLU   116     -16.130  22.068 -11.076  1.00  0.00           C  
ATOM   1766  OE1 GLU   116     -16.919  21.495 -11.788  1.00  0.00           O  
ATOM   1767  OE2 GLU   116     -15.559  21.517 -10.150  1.00  0.00           O  
ATOM   1768  H   GLU   116     -17.623  25.551 -14.481  1.00  0.00           H  
ATOM   1769  HA  GLU   116     -16.429  26.132 -11.914  1.00  0.00           H  
ATOM   1770 1HB  GLU   116     -17.619  23.993 -12.417  1.00  0.00           H  
ATOM   1771 2HB  GLU   116     -16.281  23.526 -13.456  1.00  0.00           H  
ATOM   1772 1HG  GLU   116     -14.741  23.613 -11.547  1.00  0.00           H  
ATOM   1773 2HG  GLU   116     -16.040  24.121 -10.483  1.00  0.00           H  
ATOM   1774  N   ILE   117     -14.384  25.524 -14.412  1.00  0.00           N  
ATOM   1775  CA  ILE   117     -13.008  25.647 -14.849  1.00  0.00           C  
ATOM   1776  C   ILE   117     -12.464  27.028 -14.623  1.00  0.00           C  
ATOM   1777  O   ILE   117     -11.366  27.176 -14.099  1.00  0.00           O  
ATOM   1778  CB  ILE   117     -12.888  25.252 -16.323  1.00  0.00           C  
ATOM   1779  CG1 ILE   117     -13.097  23.762 -16.426  1.00  0.00           C  
ATOM   1780  CG2 ILE   117     -11.620  25.732 -16.979  1.00  0.00           C  
ATOM   1781  CD1 ILE   117     -13.254  23.277 -17.807  1.00  0.00           C  
ATOM   1782  H   ILE   117     -15.096  25.249 -15.091  1.00  0.00           H  
ATOM   1783  HA  ILE   117     -12.411  24.951 -14.268  1.00  0.00           H  
ATOM   1784  HB  ILE   117     -13.713  25.706 -16.848  1.00  0.00           H  
ATOM   1785 1HG1 ILE   117     -12.264  23.267 -15.978  1.00  0.00           H  
ATOM   1786 2HG1 ILE   117     -13.991  23.499 -15.866  1.00  0.00           H  
ATOM   1787 1HG2 ILE   117     -11.643  25.437 -18.025  1.00  0.00           H  
ATOM   1788 2HG2 ILE   117     -11.557  26.818 -16.913  1.00  0.00           H  
ATOM   1789 3HG2 ILE   117     -10.781  25.307 -16.510  1.00  0.00           H  
ATOM   1790 1HD1 ILE   117     -13.396  22.197 -17.801  1.00  0.00           H  
ATOM   1791 2HD1 ILE   117     -14.116  23.753 -18.271  1.00  0.00           H  
ATOM   1792 3HD1 ILE   117     -12.365  23.518 -18.356  1.00  0.00           H  
ATOM   1793  N   ARG   118     -13.220  28.055 -14.965  1.00  0.00           N  
ATOM   1794  CA  ARG   118     -12.723  29.395 -14.740  1.00  0.00           C  
ATOM   1795  C   ARG   118     -12.489  29.644 -13.257  1.00  0.00           C  
ATOM   1796  O   ARG   118     -11.470  30.221 -12.882  1.00  0.00           O  
ATOM   1797  CB  ARG   118     -13.689  30.404 -15.314  1.00  0.00           C  
ATOM   1798  CG  ARG   118     -13.697  30.422 -16.827  1.00  0.00           C  
ATOM   1799  CD  ARG   118     -14.701  31.335 -17.373  1.00  0.00           C  
ATOM   1800  NE  ARG   118     -14.735  31.271 -18.821  1.00  0.00           N  
ATOM   1801  CZ  ARG   118     -15.529  32.021 -19.604  1.00  0.00           C  
ATOM   1802  NH1 ARG   118     -16.338  32.912 -19.062  1.00  0.00           N  
ATOM   1803  NH2 ARG   118     -15.488  31.856 -20.907  1.00  0.00           N  
ATOM   1804  H   ARG   118     -14.125  27.905 -15.414  1.00  0.00           H  
ATOM   1805  HA  ARG   118     -11.774  29.501 -15.263  1.00  0.00           H  
ATOM   1806 1HB  ARG   118     -14.700  30.152 -14.987  1.00  0.00           H  
ATOM   1807 2HB  ARG   118     -13.464  31.396 -14.949  1.00  0.00           H  
ATOM   1808 1HG  ARG   118     -12.721  30.745 -17.184  1.00  0.00           H  
ATOM   1809 2HG  ARG   118     -13.896  29.421 -17.209  1.00  0.00           H  
ATOM   1810 1HD  ARG   118     -15.685  31.052 -16.997  1.00  0.00           H  
ATOM   1811 2HD  ARG   118     -14.471  32.356 -17.078  1.00  0.00           H  
ATOM   1812  HE  ARG   118     -14.146  30.558 -19.285  1.00  0.00           H  
ATOM   1813 1HH1 ARG   118     -16.358  33.029 -18.063  1.00  0.00           H  
ATOM   1814 2HH1 ARG   118     -16.948  33.478 -19.647  1.00  0.00           H  
ATOM   1815 1HH2 ARG   118     -14.854  31.190 -21.323  1.00  0.00           H  
ATOM   1816 2HH2 ARG   118     -16.072  32.434 -21.536  1.00  0.00           H  
ATOM   1817  N   LYS   119     -13.380  29.137 -12.394  1.00  0.00           N  
ATOM   1818  CA  LYS   119     -13.179  29.302 -10.956  1.00  0.00           C  
ATOM   1819  C   LYS   119     -11.863  28.637 -10.535  1.00  0.00           C  
ATOM   1820  O   LYS   119     -11.016  29.266  -9.892  1.00  0.00           O  
ATOM   1821  CB  LYS   119     -14.364  28.708 -10.175  1.00  0.00           C  
ATOM   1822  CG  LYS   119     -14.301  28.856  -8.630  1.00  0.00           C  
ATOM   1823  CD  LYS   119     -15.563  28.250  -7.985  1.00  0.00           C  
ATOM   1824  CE  LYS   119     -15.671  28.509  -6.460  1.00  0.00           C  
ATOM   1825  NZ  LYS   119     -14.638  27.776  -5.654  1.00  0.00           N  
ATOM   1826  H   LYS   119     -14.219  28.663 -12.740  1.00  0.00           H  
ATOM   1827  HA  LYS   119     -13.106  30.366 -10.732  1.00  0.00           H  
ATOM   1828 1HB  LYS   119     -15.289  29.167 -10.525  1.00  0.00           H  
ATOM   1829 2HB  LYS   119     -14.437  27.646 -10.391  1.00  0.00           H  
ATOM   1830 1HG  LYS   119     -13.419  28.330  -8.249  1.00  0.00           H  
ATOM   1831 2HG  LYS   119     -14.220  29.906  -8.355  1.00  0.00           H  
ATOM   1832 1HD  LYS   119     -16.446  28.663  -8.473  1.00  0.00           H  
ATOM   1833 2HD  LYS   119     -15.555  27.172  -8.150  1.00  0.00           H  
ATOM   1834 1HE  LYS   119     -15.572  29.576  -6.269  1.00  0.00           H  
ATOM   1835 2HE  LYS   119     -16.659  28.183  -6.132  1.00  0.00           H  
ATOM   1836 1HZ  LYS   119     -14.778  27.977  -4.680  1.00  0.00           H  
ATOM   1837 2HZ  LYS   119     -14.722  26.787  -5.807  1.00  0.00           H  
ATOM   1838 3HZ  LYS   119     -13.688  28.077  -5.906  1.00  0.00           H  
ATOM   1839  N   ILE   120     -11.658  27.384 -10.964  1.00  0.00           N  
ATOM   1840  CA  ILE   120     -10.461  26.629 -10.591  1.00  0.00           C  
ATOM   1841  C   ILE   120      -9.204  27.321 -11.081  1.00  0.00           C  
ATOM   1842  O   ILE   120      -8.236  27.491 -10.338  1.00  0.00           O  
ATOM   1843  CB  ILE   120     -10.481  25.214 -11.193  1.00  0.00           C  
ATOM   1844  CG1 ILE   120     -11.576  24.371 -10.582  1.00  0.00           C  
ATOM   1845  CG2 ILE   120      -9.118  24.548 -10.982  1.00  0.00           C  
ATOM   1846  CD1 ILE   120     -11.832  23.097 -11.356  1.00  0.00           C  
ATOM   1847  H   ILE   120     -12.378  26.933 -11.532  1.00  0.00           H  
ATOM   1848  HA  ILE   120     -10.420  26.564  -9.500  1.00  0.00           H  
ATOM   1849  HB  ILE   120     -10.687  25.288 -12.263  1.00  0.00           H  
ATOM   1850 1HG1 ILE   120     -11.291  24.107  -9.563  1.00  0.00           H  
ATOM   1851 2HG1 ILE   120     -12.498  24.949 -10.543  1.00  0.00           H  
ATOM   1852 1HG2 ILE   120      -9.117  23.552 -11.427  1.00  0.00           H  
ATOM   1853 2HG2 ILE   120      -8.362  25.152 -11.448  1.00  0.00           H  
ATOM   1854 3HG2 ILE   120      -8.915  24.468  -9.916  1.00  0.00           H  
ATOM   1855 1HD1 ILE   120     -12.624  22.537 -10.863  1.00  0.00           H  
ATOM   1856 2HD1 ILE   120     -12.140  23.347 -12.373  1.00  0.00           H  
ATOM   1857 3HD1 ILE   120     -10.924  22.496 -11.390  1.00  0.00           H  
ATOM   1858  N   VAL   121      -9.223  27.749 -12.330  1.00  0.00           N  
ATOM   1859  CA  VAL   121      -8.087  28.418 -12.911  1.00  0.00           C  
ATOM   1860  C   VAL   121      -7.709  29.683 -12.180  1.00  0.00           C  
ATOM   1861  O   VAL   121      -6.536  29.891 -11.876  1.00  0.00           O  
ATOM   1862  CB  VAL   121      -8.394  28.750 -14.357  1.00  0.00           C  
ATOM   1863  CG1 VAL   121      -7.383  29.652 -14.887  1.00  0.00           C  
ATOM   1864  CG2 VAL   121      -8.378  27.479 -15.156  1.00  0.00           C  
ATOM   1865  H   VAL   121     -10.052  27.593 -12.899  1.00  0.00           H  
ATOM   1866  HA  VAL   121      -7.240  27.734 -12.881  1.00  0.00           H  
ATOM   1867  HB  VAL   121      -9.372  29.229 -14.426  1.00  0.00           H  
ATOM   1868 1HG1 VAL   121      -7.615  29.863 -15.922  1.00  0.00           H  
ATOM   1869 2HG1 VAL   121      -7.385  30.565 -14.308  1.00  0.00           H  
ATOM   1870 3HG1 VAL   121      -6.445  29.203 -14.808  1.00  0.00           H  
ATOM   1871 1HG2 VAL   121      -8.599  27.722 -16.174  1.00  0.00           H  
ATOM   1872 2HG2 VAL   121      -7.408  27.019 -15.091  1.00  0.00           H  
ATOM   1873 3HG2 VAL   121      -9.116  26.793 -14.778  1.00  0.00           H  
ATOM   1874  N   MET   122      -8.692  30.515 -11.862  1.00  0.00           N  
ATOM   1875  CA  MET   122      -8.421  31.744 -11.142  1.00  0.00           C  
ATOM   1876  C   MET   122      -7.775  31.451  -9.796  1.00  0.00           C  
ATOM   1877  O   MET   122      -6.793  32.100  -9.416  1.00  0.00           O  
ATOM   1878  CB  MET   122      -9.723  32.515 -11.013  1.00  0.00           C  
ATOM   1879  CG  MET   122     -10.191  33.064 -12.341  1.00  0.00           C  
ATOM   1880  SD  MET   122     -11.796  33.818 -12.328  1.00  0.00           S  
ATOM   1881  CE  MET   122     -11.978  34.054 -14.100  1.00  0.00           C  
ATOM   1882  H   MET   122      -9.654  30.298 -12.132  1.00  0.00           H  
ATOM   1883  HA  MET   122      -7.718  32.337 -11.729  1.00  0.00           H  
ATOM   1884 1HB  MET   122     -10.500  31.848 -10.629  1.00  0.00           H  
ATOM   1885 2HB  MET   122      -9.607  33.336 -10.309  1.00  0.00           H  
ATOM   1886 1HG  MET   122      -9.494  33.827 -12.616  1.00  0.00           H  
ATOM   1887 2HG  MET   122     -10.164  32.293 -13.107  1.00  0.00           H  
ATOM   1888 1HE  MET   122     -12.942  34.514 -14.311  1.00  0.00           H  
ATOM   1889 2HE  MET   122     -11.183  34.701 -14.462  1.00  0.00           H  
ATOM   1890 3HE  MET   122     -11.912  33.093 -14.603  1.00  0.00           H  
ATOM   1891  N   GLU   123      -8.287  30.437  -9.093  1.00  0.00           N  
ATOM   1892  CA  GLU   123      -7.733  30.062  -7.801  1.00  0.00           C  
ATOM   1893  C   GLU   123      -6.282  29.584  -7.931  1.00  0.00           C  
ATOM   1894  O   GLU   123      -5.437  29.924  -7.097  1.00  0.00           O  
ATOM   1895  CB  GLU   123      -8.620  28.994  -7.155  1.00  0.00           C  
ATOM   1896  CG  GLU   123      -9.989  29.535  -6.721  1.00  0.00           C  
ATOM   1897  CD  GLU   123     -10.977  28.478  -6.268  1.00  0.00           C  
ATOM   1898  OE1 GLU   123     -10.671  27.310  -6.305  1.00  0.00           O  
ATOM   1899  OE2 GLU   123     -12.073  28.861  -5.901  1.00  0.00           O  
ATOM   1900  H   GLU   123      -9.099  29.930  -9.455  1.00  0.00           H  
ATOM   1901  HA  GLU   123      -7.739  30.944  -7.160  1.00  0.00           H  
ATOM   1902 1HB  GLU   123      -8.786  28.181  -7.862  1.00  0.00           H  
ATOM   1903 2HB  GLU   123      -8.119  28.578  -6.283  1.00  0.00           H  
ATOM   1904 1HG  GLU   123      -9.835  30.236  -5.903  1.00  0.00           H  
ATOM   1905 2HG  GLU   123     -10.419  30.090  -7.551  1.00  0.00           H  
ATOM   1906  N   LYS   124      -5.964  28.852  -9.003  1.00  0.00           N  
ATOM   1907  CA  LYS   124      -4.601  28.354  -9.133  1.00  0.00           C  
ATOM   1908  C   LYS   124      -3.659  29.467  -9.601  1.00  0.00           C  
ATOM   1909  O   LYS   124      -2.492  29.511  -9.198  1.00  0.00           O  
ATOM   1910  CB  LYS   124      -4.544  27.172 -10.078  1.00  0.00           C  
ATOM   1911  CG  LYS   124      -5.361  25.937  -9.636  1.00  0.00           C  
ATOM   1912  CD  LYS   124      -5.059  25.403  -8.259  1.00  0.00           C  
ATOM   1913  CE  LYS   124      -5.849  24.089  -8.043  1.00  0.00           C  
ATOM   1914  NZ  LYS   124      -5.559  23.430  -6.755  1.00  0.00           N  
ATOM   1915  H   LYS   124      -6.689  28.587  -9.675  1.00  0.00           H  
ATOM   1916  HA  LYS   124      -4.264  28.019  -8.153  1.00  0.00           H  
ATOM   1917 1HB  LYS   124      -4.927  27.481 -11.056  1.00  0.00           H  
ATOM   1918 2HB  LYS   124      -3.509  26.861 -10.217  1.00  0.00           H  
ATOM   1919 1HG  LYS   124      -6.412  26.133  -9.705  1.00  0.00           H  
ATOM   1920 2HG  LYS   124      -5.119  25.146 -10.311  1.00  0.00           H  
ATOM   1921 1HD  LYS   124      -4.003  25.240  -8.135  1.00  0.00           H  
ATOM   1922 2HD  LYS   124      -5.389  26.131  -7.518  1.00  0.00           H  
ATOM   1923 1HE  LYS   124      -6.916  24.295  -8.106  1.00  0.00           H  
ATOM   1924 2HE  LYS   124      -5.584  23.408  -8.824  1.00  0.00           H  
ATOM   1925 1HZ  LYS   124      -6.083  22.536  -6.708  1.00  0.00           H  
ATOM   1926 2HZ  LYS   124      -4.581  23.217  -6.733  1.00  0.00           H  
ATOM   1927 3HZ  LYS   124      -5.806  24.013  -5.983  1.00  0.00           H  
ATOM   1928  N   LEU   125      -4.163  30.401 -10.417  1.00  0.00           N  
ATOM   1929  CA  LEU   125      -3.332  31.524 -10.830  1.00  0.00           C  
ATOM   1930  C   LEU   125      -3.009  32.355  -9.591  1.00  0.00           C  
ATOM   1931  O   LEU   125      -1.892  32.856  -9.439  1.00  0.00           O  
ATOM   1932  CB  LEU   125      -3.991  32.354 -11.930  1.00  0.00           C  
ATOM   1933  CG  LEU   125      -4.075  31.646 -13.287  1.00  0.00           C  
ATOM   1934  CD1 LEU   125      -4.870  32.494 -14.240  1.00  0.00           C  
ATOM   1935  CD2 LEU   125      -2.668  31.397 -13.812  1.00  0.00           C  
ATOM   1936  H   LEU   125      -5.119  30.321 -10.763  1.00  0.00           H  
ATOM   1937  HA  LEU   125      -2.412  31.134 -11.247  1.00  0.00           H  
ATOM   1938 1HB  LEU   125      -5.007  32.603 -11.617  1.00  0.00           H  
ATOM   1939 2HB  LEU   125      -3.426  33.273 -12.062  1.00  0.00           H  
ATOM   1940  HG  LEU   125      -4.583  30.694 -13.167  1.00  0.00           H  
ATOM   1941 1HD1 LEU   125      -4.945  31.990 -15.202  1.00  0.00           H  
ATOM   1942 2HD1 LEU   125      -5.857  32.640 -13.822  1.00  0.00           H  
ATOM   1943 3HD1 LEU   125      -4.377  33.457 -14.369  1.00  0.00           H  
ATOM   1944 1HD2 LEU   125      -2.723  30.887 -14.763  1.00  0.00           H  
ATOM   1945 2HD2 LEU   125      -2.167  32.336 -13.943  1.00  0.00           H  
ATOM   1946 3HD2 LEU   125      -2.115  30.786 -13.108  1.00  0.00           H  
ATOM   1947  N   ASP   126      -3.960  32.430  -8.649  1.00  0.00           N  
ATOM   1948  CA  ASP   126      -3.717  33.153  -7.411  1.00  0.00           C  
ATOM   1949  C   ASP   126      -2.628  32.426  -6.602  1.00  0.00           C  
ATOM   1950  O   ASP   126      -1.681  33.063  -6.135  1.00  0.00           O  
ATOM   1951  CB  ASP   126      -5.012  33.277  -6.589  1.00  0.00           C  
ATOM   1952  CG  ASP   126      -4.915  34.264  -5.413  1.00  0.00           C  
ATOM   1953  OD1 ASP   126      -4.739  35.437  -5.667  1.00  0.00           O  
ATOM   1954  OD2 ASP   126      -5.034  33.847  -4.283  1.00  0.00           O  
ATOM   1955  H   ASP   126      -4.882  32.025  -8.819  1.00  0.00           H  
ATOM   1956  HA  ASP   126      -3.363  34.149  -7.650  1.00  0.00           H  
ATOM   1957 1HB  ASP   126      -5.827  33.584  -7.248  1.00  0.00           H  
ATOM   1958 2HB  ASP   126      -5.277  32.298  -6.193  1.00  0.00           H  
ATOM   1959  N   LEU   127      -2.687  31.083  -6.525  1.00  0.00           N  
ATOM   1960  CA  LEU   127      -1.678  30.328  -5.765  1.00  0.00           C  
ATOM   1961  C   LEU   127      -0.269  30.492  -6.313  1.00  0.00           C  
ATOM   1962  O   LEU   127       0.697  30.489  -5.546  1.00  0.00           O  
ATOM   1963  CB  LEU   127      -1.965  28.823  -5.726  1.00  0.00           C  
ATOM   1964  CG  LEU   127      -3.155  28.350  -4.910  1.00  0.00           C  
ATOM   1965  CD1 LEU   127      -3.314  26.838  -5.116  1.00  0.00           C  
ATOM   1966  CD2 LEU   127      -2.927  28.689  -3.439  1.00  0.00           C  
ATOM   1967  H   LEU   127      -3.486  30.597  -6.933  1.00  0.00           H  
ATOM   1968  HA  LEU   127      -1.686  30.701  -4.742  1.00  0.00           H  
ATOM   1969 1HB  LEU   127      -2.108  28.478  -6.751  1.00  0.00           H  
ATOM   1970 2HB  LEU   127      -1.089  28.330  -5.327  1.00  0.00           H  
ATOM   1971  HG  LEU   127      -4.062  28.842  -5.262  1.00  0.00           H  
ATOM   1972 1HD1 LEU   127      -4.169  26.481  -4.546  1.00  0.00           H  
ATOM   1973 2HD1 LEU   127      -3.464  26.643  -6.165  1.00  0.00           H  
ATOM   1974 3HD1 LEU   127      -2.412  26.329  -4.779  1.00  0.00           H  
ATOM   1975 1HD2 LEU   127      -3.779  28.349  -2.849  1.00  0.00           H  
ATOM   1976 2HD2 LEU   127      -2.020  28.198  -3.082  1.00  0.00           H  
ATOM   1977 3HD2 LEU   127      -2.820  29.770  -3.332  1.00  0.00           H  
ATOM   1978  N   VAL   128      -0.136  30.662  -7.627  1.00  0.00           N  
ATOM   1979  CA  VAL   128       1.197  30.815  -8.196  1.00  0.00           C  
ATOM   1980  C   VAL   128       1.614  32.284  -8.307  1.00  0.00           C  
ATOM   1981  O   VAL   128       2.666  32.587  -8.862  1.00  0.00           O  
ATOM   1982  CB  VAL   128       1.323  30.180  -9.573  1.00  0.00           C  
ATOM   1983  CG1 VAL   128       0.977  28.716  -9.497  1.00  0.00           C  
ATOM   1984  CG2 VAL   128       0.476  30.911 -10.523  1.00  0.00           C  
ATOM   1985  H   VAL   128      -0.964  30.628  -8.228  1.00  0.00           H  
ATOM   1986  HA  VAL   128       1.892  30.296  -7.551  1.00  0.00           H  
ATOM   1987  HB  VAL   128       2.357  30.245  -9.898  1.00  0.00           H  
ATOM   1988 1HG1 VAL   128       1.098  28.269 -10.475  1.00  0.00           H  
ATOM   1989 2HG1 VAL   128       1.630  28.223  -8.788  1.00  0.00           H  
ATOM   1990 3HG1 VAL   128      -0.055  28.613  -9.172  1.00  0.00           H  
ATOM   1991 1HG2 VAL   128       0.566  30.490 -11.517  1.00  0.00           H  
ATOM   1992 2HG2 VAL   128      -0.529  30.831 -10.180  1.00  0.00           H  
ATOM   1993 3HG2 VAL   128       0.779  31.952 -10.541  1.00  0.00           H  
ATOM   1994  N   GLY   129       0.794  33.207  -7.801  1.00  0.00           N  
ATOM   1995  CA  GLY   129       1.155  34.616  -7.823  1.00  0.00           C  
ATOM   1996  C   GLY   129       0.830  35.435  -9.081  1.00  0.00           C  
ATOM   1997  O   GLY   129       1.440  36.488  -9.277  1.00  0.00           O  
ATOM   1998  H   GLY   129      -0.076  32.938  -7.344  1.00  0.00           H  
ATOM   1999 1HA  GLY   129       0.667  35.092  -6.972  1.00  0.00           H  
ATOM   2000 2HA  GLY   129       2.223  34.693  -7.628  1.00  0.00           H  
ATOM   2001  N   MET   130      -0.089  34.990  -9.952  1.00  0.00           N  
ATOM   2002  CA  MET   130      -0.384  35.815 -11.134  1.00  0.00           C  
ATOM   2003  C   MET   130      -1.881  35.873 -11.513  1.00  0.00           C  
ATOM   2004  O   MET   130      -2.224  35.735 -12.691  1.00  0.00           O  
ATOM   2005  CB  MET   130       0.407  35.288 -12.319  1.00  0.00           C  
ATOM   2006  CG  MET   130      -0.100  34.012 -12.895  1.00  0.00           C  
ATOM   2007  SD  MET   130       1.002  33.331 -14.159  1.00  0.00           S  
ATOM   2008  CE  MET   130       0.963  34.543 -15.493  1.00  0.00           C  
ATOM   2009  H   MET   130      -0.594  34.120  -9.782  1.00  0.00           H  
ATOM   2010  HA  MET   130      -0.055  36.835 -10.940  1.00  0.00           H  
ATOM   2011 1HB  MET   130       0.419  36.040 -13.109  1.00  0.00           H  
ATOM   2012 2HB  MET   130       1.443  35.123 -12.017  1.00  0.00           H  
ATOM   2013 1HG  MET   130      -0.263  33.276 -12.116  1.00  0.00           H  
ATOM   2014 2HG  MET   130      -1.056  34.226 -13.361  1.00  0.00           H  
ATOM   2015 1HE  MET   130       1.600  34.203 -16.311  1.00  0.00           H  
ATOM   2016 2HE  MET   130      -0.045  34.663 -15.852  1.00  0.00           H  
ATOM   2017 3HE  MET   130       1.328  35.506 -15.124  1.00  0.00           H  
ATOM   2018  N   PRO   131      -2.792  36.199 -10.574  1.00  0.00           N  
ATOM   2019  CA  PRO   131      -4.236  36.223 -10.772  1.00  0.00           C  
ATOM   2020  C   PRO   131      -4.719  37.267 -11.770  1.00  0.00           C  
ATOM   2021  O   PRO   131      -5.802  37.135 -12.338  1.00  0.00           O  
ATOM   2022  CB  PRO   131      -4.756  36.594  -9.378  1.00  0.00           C  
ATOM   2023  CG  PRO   131      -3.610  37.321  -8.709  1.00  0.00           C  
ATOM   2024  CD  PRO   131      -2.364  36.660  -9.239  1.00  0.00           C  
ATOM   2025  HA  PRO   131      -4.578  35.219 -11.059  1.00  0.00           H  
ATOM   2026 1HB  PRO   131      -5.655  37.222  -9.472  1.00  0.00           H  
ATOM   2027 2HB  PRO   131      -5.057  35.687  -8.829  1.00  0.00           H  
ATOM   2028 1HG  PRO   131      -3.661  38.398  -8.926  1.00  0.00           H  
ATOM   2029 2HG  PRO   131      -3.707  37.210  -7.611  1.00  0.00           H  
ATOM   2030 1HD  PRO   131      -1.548  37.393  -9.300  1.00  0.00           H  
ATOM   2031 2HD  PRO   131      -2.119  35.818  -8.588  1.00  0.00           H  
ATOM   2032  N   ASN   132      -3.907  38.304 -11.990  1.00  0.00           N  
ATOM   2033  CA  ASN   132      -4.302  39.400 -12.860  1.00  0.00           C  
ATOM   2034  C   ASN   132      -3.706  39.324 -14.260  1.00  0.00           C  
ATOM   2035  O   ASN   132      -3.939  40.214 -15.079  1.00  0.00           O  
ATOM   2036  CB  ASN   132      -3.912  40.712 -12.210  1.00  0.00           C  
ATOM   2037  CG  ASN   132      -4.679  40.973 -10.936  1.00  0.00           C  
ATOM   2038  OD1 ASN   132      -5.879  40.696 -10.841  1.00  0.00           O  
ATOM   2039  ND2 ASN   132      -3.999  41.505  -9.950  1.00  0.00           N  
ATOM   2040  H   ASN   132      -3.013  38.355 -11.526  1.00  0.00           H  
ATOM   2041  HA  ASN   132      -5.387  39.374 -12.970  1.00  0.00           H  
ATOM   2042 1HB  ASN   132      -2.843  40.698 -11.987  1.00  0.00           H  
ATOM   2043 2HB  ASN   132      -4.090  41.532 -12.907  1.00  0.00           H  
ATOM   2044 1HD2 ASN   132      -4.451  41.704  -9.078  1.00  0.00           H  
ATOM   2045 2HD2 ASN   132      -3.028  41.718 -10.067  1.00  0.00           H  
ATOM   2046  N   ASP   133      -2.966  38.255 -14.555  1.00  0.00           N  
ATOM   2047  CA  ASP   133      -2.346  38.120 -15.873  1.00  0.00           C  
ATOM   2048  C   ASP   133      -3.123  37.137 -16.737  1.00  0.00           C  
ATOM   2049  O   ASP   133      -2.725  36.800 -17.849  1.00  0.00           O  
ATOM   2050  CB  ASP   133      -0.897  37.679 -15.712  1.00  0.00           C  
ATOM   2051  CG  ASP   133      -0.014  38.750 -15.033  1.00  0.00           C  
ATOM   2052  OD1 ASP   133      -0.066  39.905 -15.427  1.00  0.00           O  
ATOM   2053  OD2 ASP   133       0.687  38.409 -14.119  1.00  0.00           O  
ATOM   2054  H   ASP   133      -2.809  37.519 -13.860  1.00  0.00           H  
ATOM   2055  HA  ASP   133      -2.359  39.091 -16.367  1.00  0.00           H  
ATOM   2056 1HB  ASP   133      -0.882  36.786 -15.093  1.00  0.00           H  
ATOM   2057 2HB  ASP   133      -0.476  37.416 -16.682  1.00  0.00           H  
ATOM   2058  N   GLY   134      -4.277  36.728 -16.237  1.00  0.00           N  
ATOM   2059  CA  GLY   134      -5.138  35.743 -16.876  1.00  0.00           C  
ATOM   2060  C   GLY   134      -5.587  36.077 -18.303  1.00  0.00           C  
ATOM   2061  O   GLY   134      -5.779  35.177 -19.122  1.00  0.00           O  
ATOM   2062  H   GLY   134      -4.556  37.090 -15.335  1.00  0.00           H  
ATOM   2063 1HA  GLY   134      -4.650  34.772 -16.859  1.00  0.00           H  
ATOM   2064 2HA  GLY   134      -6.007  35.637 -16.254  1.00  0.00           H  
ATOM   2065  N   HIS   135      -5.750  37.363 -18.624  1.00  0.00           N  
ATOM   2066  CA  HIS   135      -6.194  37.734 -19.966  1.00  0.00           C  
ATOM   2067  C   HIS   135      -5.048  37.979 -20.946  1.00  0.00           C  
ATOM   2068  O   HIS   135      -5.284  38.307 -22.109  1.00  0.00           O  
ATOM   2069  CB  HIS   135      -7.052  39.004 -19.942  1.00  0.00           C  
ATOM   2070  CG  HIS   135      -8.421  38.878 -19.318  1.00  0.00           C  
ATOM   2071  ND1 HIS   135      -9.437  38.146 -19.900  1.00  0.00           N  
ATOM   2072  CD2 HIS   135      -8.946  39.417 -18.190  1.00  0.00           C  
ATOM   2073  CE1 HIS   135     -10.528  38.239 -19.157  1.00  0.00           C  
ATOM   2074  NE2 HIS   135     -10.258  39.004 -18.115  1.00  0.00           N  
ATOM   2075  H   HIS   135      -5.574  38.077 -17.932  1.00  0.00           H  
ATOM   2076  HA  HIS   135      -6.803  36.928 -20.372  1.00  0.00           H  
ATOM   2077 1HB  HIS   135      -6.509  39.781 -19.400  1.00  0.00           H  
ATOM   2078 2HB  HIS   135      -7.184  39.361 -20.963  1.00  0.00           H  
ATOM   2079  HD2 HIS   135      -8.429  40.064 -17.480  1.00  0.00           H  
ATOM   2080  HE1 HIS   135     -11.491  37.764 -19.373  1.00  0.00           H  
ATOM   2081  HE2 HIS   135     -10.906  39.250 -17.381  1.00  0.00           H  
ATOM   2082  N   LYS   136      -3.813  37.838 -20.490  1.00  0.00           N  
ATOM   2083  CA  LYS   136      -2.661  38.087 -21.351  1.00  0.00           C  
ATOM   2084  C   LYS   136      -2.266  36.828 -22.102  1.00  0.00           C  
ATOM   2085  O   LYS   136      -2.520  35.722 -21.636  1.00  0.00           O  
ATOM   2086  CB  LYS   136      -1.510  38.579 -20.499  1.00  0.00           C  
ATOM   2087  CG  LYS   136      -1.766  39.930 -19.836  1.00  0.00           C  
ATOM   2088  CD  LYS   136      -0.611  40.336 -18.940  1.00  0.00           C  
ATOM   2089  CE  LYS   136      -0.869  41.670 -18.264  1.00  0.00           C  
ATOM   2090  NZ  LYS   136       0.186  41.987 -17.276  1.00  0.00           N  
ATOM   2091  H   LYS   136      -3.638  37.541 -19.527  1.00  0.00           H  
ATOM   2092  HA  LYS   136      -2.919  38.854 -22.083  1.00  0.00           H  
ATOM   2093 1HB  LYS   136      -1.332  37.854 -19.714  1.00  0.00           H  
ATOM   2094 2HB  LYS   136      -0.602  38.650 -21.111  1.00  0.00           H  
ATOM   2095 1HG  LYS   136      -1.910  40.688 -20.608  1.00  0.00           H  
ATOM   2096 2HG  LYS   136      -2.672  39.865 -19.233  1.00  0.00           H  
ATOM   2097 1HD  LYS   136      -0.477  39.585 -18.160  1.00  0.00           H  
ATOM   2098 2HD  LYS   136       0.306  40.397 -19.526  1.00  0.00           H  
ATOM   2099 1HE  LYS   136      -0.897  42.454 -19.018  1.00  0.00           H  
ATOM   2100 2HE  LYS   136      -1.831  41.634 -17.750  1.00  0.00           H  
ATOM   2101 1HZ  LYS   136      -0.009  42.866 -16.833  1.00  0.00           H  
ATOM   2102 2HZ  LYS   136       0.183  41.239 -16.563  1.00  0.00           H  
ATOM   2103 3HZ  LYS   136       1.086  42.022 -17.722  1.00  0.00           H  
ATOM   2104  N   PHE   137      -1.684  36.986 -23.292  1.00  0.00           N  
ATOM   2105  CA  PHE   137      -1.167  35.833 -24.034  1.00  0.00           C  
ATOM   2106  C   PHE   137       0.250  35.529 -23.565  1.00  0.00           C  
ATOM   2107  O   PHE   137       0.965  36.468 -23.264  1.00  0.00           O  
ATOM   2108  CB  PHE   137      -1.165  36.102 -25.536  1.00  0.00           C  
ATOM   2109  CG  PHE   137      -2.516  36.109 -26.196  1.00  0.00           C  
ATOM   2110  CD1 PHE   137      -3.693  36.138 -25.470  1.00  0.00           C  
ATOM   2111  CD2 PHE   137      -2.596  36.068 -27.571  1.00  0.00           C  
ATOM   2112  CE1 PHE   137      -4.918  36.130 -26.109  1.00  0.00           C  
ATOM   2113  CE2 PHE   137      -3.813  36.060 -28.212  1.00  0.00           C  
ATOM   2114  CZ  PHE   137      -4.977  36.091 -27.480  1.00  0.00           C  
ATOM   2115  H   PHE   137      -1.546  37.927 -23.660  1.00  0.00           H  
ATOM   2116  HA  PHE   137      -1.800  34.992 -23.842  1.00  0.00           H  
ATOM   2117 1HB  PHE   137      -0.694  37.067 -25.724  1.00  0.00           H  
ATOM   2118 2HB  PHE   137      -0.564  35.356 -26.022  1.00  0.00           H  
ATOM   2119  HD1 PHE   137      -3.652  36.169 -24.396  1.00  0.00           H  
ATOM   2120  HD2 PHE   137      -1.673  36.036 -28.152  1.00  0.00           H  
ATOM   2121  HE1 PHE   137      -5.838  36.155 -25.530  1.00  0.00           H  
ATOM   2122  HE2 PHE   137      -3.858  36.024 -29.300  1.00  0.00           H  
ATOM   2123  HZ  PHE   137      -5.939  36.081 -27.990  1.00  0.00           H  
ATOM   2124  N   PRO   138       0.735  34.270 -23.536  1.00  0.00           N  
ATOM   2125  CA  PRO   138       2.111  33.919 -23.241  1.00  0.00           C  
ATOM   2126  C   PRO   138       3.105  34.738 -24.050  1.00  0.00           C  
ATOM   2127  O   PRO   138       4.142  35.135 -23.530  1.00  0.00           O  
ATOM   2128  CB  PRO   138       2.165  32.448 -23.596  1.00  0.00           C  
ATOM   2129  CG  PRO   138       0.793  31.979 -23.325  1.00  0.00           C  
ATOM   2130  CD  PRO   138      -0.112  33.123 -23.759  1.00  0.00           C  
ATOM   2131  HA  PRO   138       2.276  34.041 -22.165  1.00  0.00           H  
ATOM   2132 1HB  PRO   138       2.477  32.326 -24.619  1.00  0.00           H  
ATOM   2133 2HB  PRO   138       2.920  31.948 -22.986  1.00  0.00           H  
ATOM   2134 1HG  PRO   138       0.609  31.057 -23.867  1.00  0.00           H  
ATOM   2135 2HG  PRO   138       0.682  31.741 -22.268  1.00  0.00           H  
ATOM   2136 1HD  PRO   138      -0.387  33.031 -24.822  1.00  0.00           H  
ATOM   2137 2HD  PRO   138      -0.979  33.140 -23.083  1.00  0.00           H  
ATOM   2138  N   GLY   139       2.758  35.105 -25.295  1.00  0.00           N  
ATOM   2139  CA  GLY   139       3.675  35.937 -26.081  1.00  0.00           C  
ATOM   2140  C   GLY   139       3.991  37.315 -25.428  1.00  0.00           C  
ATOM   2141  O   GLY   139       4.983  37.953 -25.786  1.00  0.00           O  
ATOM   2142  H   GLY   139       1.902  34.756 -25.743  1.00  0.00           H  
ATOM   2143 1HA  GLY   139       4.602  35.391 -26.238  1.00  0.00           H  
ATOM   2144 2HA  GLY   139       3.241  36.103 -27.065  1.00  0.00           H  
ATOM   2145  N   GLU   140       3.131  37.769 -24.500  1.00  0.00           N  
ATOM   2146  CA  GLU   140       3.242  39.036 -23.767  1.00  0.00           C  
ATOM   2147  C   GLU   140       3.736  38.847 -22.315  1.00  0.00           C  
ATOM   2148  O   GLU   140       3.790  39.805 -21.536  1.00  0.00           O  
ATOM   2149  CB  GLU   140       1.857  39.697 -23.729  1.00  0.00           C  
ATOM   2150  CG  GLU   140       1.279  40.067 -25.099  1.00  0.00           C  
ATOM   2151  CD  GLU   140      -0.159  40.532 -25.013  1.00  0.00           C  
ATOM   2152  OE1 GLU   140      -0.759  40.320 -23.985  1.00  0.00           O  
ATOM   2153  OE2 GLU   140      -0.654  41.085 -25.968  1.00  0.00           O  
ATOM   2154  H   GLU   140       2.344  37.180 -24.248  1.00  0.00           H  
ATOM   2155  HA  GLU   140       3.946  39.680 -24.292  1.00  0.00           H  
ATOM   2156 1HB  GLU   140       1.152  39.028 -23.237  1.00  0.00           H  
ATOM   2157 2HB  GLU   140       1.910  40.605 -23.130  1.00  0.00           H  
ATOM   2158 1HG  GLU   140       1.884  40.861 -25.536  1.00  0.00           H  
ATOM   2159 2HG  GLU   140       1.338  39.197 -25.750  1.00  0.00           H  
ATOM   2160  N   ILE   141       4.046  37.603 -21.956  1.00  0.00           N  
ATOM   2161  CA  ILE   141       4.430  37.173 -20.610  1.00  0.00           C  
ATOM   2162  C   ILE   141       5.917  36.802 -20.464  1.00  0.00           C  
ATOM   2163  O   ILE   141       6.479  36.056 -21.272  1.00  0.00           O  
ATOM   2164  CB  ILE   141       3.508  35.998 -20.218  1.00  0.00           C  
ATOM   2165  CG1 ILE   141       2.075  36.446 -20.202  1.00  0.00           C  
ATOM   2166  CG2 ILE   141       3.806  35.463 -18.936  1.00  0.00           C  
ATOM   2167  CD1 ILE   141       1.825  37.481 -19.150  1.00  0.00           C  
ATOM   2168  H   ILE   141       4.005  36.875 -22.666  1.00  0.00           H  
ATOM   2169  HA  ILE   141       4.227  37.996 -19.928  1.00  0.00           H  
ATOM   2170  HB  ILE   141       3.629  35.224 -20.946  1.00  0.00           H  
ATOM   2171 1HG1 ILE   141       1.825  36.880 -21.141  1.00  0.00           H  
ATOM   2172 2HG1 ILE   141       1.428  35.602 -20.023  1.00  0.00           H  
ATOM   2173 1HG2 ILE   141       3.138  34.632 -18.711  1.00  0.00           H  
ATOM   2174 2HG2 ILE   141       4.825  35.127 -18.908  1.00  0.00           H  
ATOM   2175 3HG2 ILE   141       3.651  36.248 -18.236  1.00  0.00           H  
ATOM   2176 1HD1 ILE   141       0.808  37.768 -19.168  1.00  0.00           H  
ATOM   2177 2HD1 ILE   141       2.055  37.068 -18.167  1.00  0.00           H  
ATOM   2178 3HD1 ILE   141       2.452  38.353 -19.333  1.00  0.00           H  
ATOM   2179  N   SER   142       6.552  37.329 -19.410  1.00  0.00           N  
ATOM   2180  CA  SER   142       7.966  37.076 -19.120  1.00  0.00           C  
ATOM   2181  C   SER   142       8.204  35.621 -18.787  1.00  0.00           C  
ATOM   2182  O   SER   142       7.277  34.938 -18.363  1.00  0.00           O  
ATOM   2183  CB  SER   142       8.406  37.909 -17.927  1.00  0.00           C  
ATOM   2184  OG  SER   142       7.769  37.478 -16.707  1.00  0.00           O  
ATOM   2185  H   SER   142       6.032  37.939 -18.797  1.00  0.00           H  
ATOM   2186  HA  SER   142       8.557  37.340 -19.999  1.00  0.00           H  
ATOM   2187 1HB  SER   142       9.487  37.848 -17.817  1.00  0.00           H  
ATOM   2188 2HB  SER   142       8.157  38.953 -18.113  1.00  0.00           H  
ATOM   2189  HG  SER   142       7.955  38.173 -16.061  1.00  0.00           H  
ATOM   2190  N   GLY   143       9.454  35.154 -18.901  1.00  0.00           N  
ATOM   2191  CA  GLY   143       9.751  33.757 -18.580  1.00  0.00           C  
ATOM   2192  C   GLY   143       9.333  33.404 -17.159  1.00  0.00           C  
ATOM   2193  O   GLY   143       8.803  32.322 -16.915  1.00  0.00           O  
ATOM   2194  H   GLY   143      10.188  35.759 -19.242  1.00  0.00           H  
ATOM   2195 1HA  GLY   143       9.237  33.107 -19.286  1.00  0.00           H  
ATOM   2196 2HA  GLY   143      10.820  33.577 -18.700  1.00  0.00           H  
ATOM   2197  N   GLY   144       9.503  34.344 -16.231  1.00  0.00           N  
ATOM   2198  CA  GLY   144       9.106  34.114 -14.849  1.00  0.00           C  
ATOM   2199  C   GLY   144       7.628  33.788 -14.802  1.00  0.00           C  
ATOM   2200  O   GLY   144       7.213  32.767 -14.242  1.00  0.00           O  
ATOM   2201  H   GLY   144       9.921  35.221 -16.498  1.00  0.00           H  
ATOM   2202 1HA  GLY   144       9.676  33.295 -14.418  1.00  0.00           H  
ATOM   2203 2HA  GLY   144       9.301  35.003 -14.254  1.00  0.00           H  
ATOM   2204  N   MET   145       6.821  34.666 -15.385  1.00  0.00           N  
ATOM   2205  CA  MET   145       5.389  34.446 -15.371  1.00  0.00           C  
ATOM   2206  C   MET   145       4.939  33.246 -16.215  1.00  0.00           C  
ATOM   2207  O   MET   145       3.958  32.586 -15.864  1.00  0.00           O  
ATOM   2208  CB  MET   145       4.682  35.709 -15.778  1.00  0.00           C  
ATOM   2209  CG  MET   145       4.711  36.819 -14.791  1.00  0.00           C  
ATOM   2210  SD  MET   145       3.635  38.155 -15.308  1.00  0.00           S  
ATOM   2211  CE  MET   145       4.556  38.857 -16.660  1.00  0.00           C  
ATOM   2212  H   MET   145       7.201  35.493 -15.863  1.00  0.00           H  
ATOM   2213  HA  MET   145       5.100  34.235 -14.349  1.00  0.00           H  
ATOM   2214 1HB  MET   145       5.195  36.097 -16.648  1.00  0.00           H  
ATOM   2215 2HB  MET   145       3.660  35.499 -16.035  1.00  0.00           H  
ATOM   2216 1HG  MET   145       4.376  36.458 -13.820  1.00  0.00           H  
ATOM   2217 2HG  MET   145       5.726  37.199 -14.694  1.00  0.00           H  
ATOM   2218 1HE  MET   145       3.998  39.693 -17.083  1.00  0.00           H  
ATOM   2219 2HE  MET   145       5.523  39.206 -16.299  1.00  0.00           H  
ATOM   2220 3HE  MET   145       4.703  38.107 -17.411  1.00  0.00           H  
ATOM   2221  N   ARG   146       5.643  32.925 -17.312  1.00  0.00           N  
ATOM   2222  CA  ARG   146       5.217  31.786 -18.127  1.00  0.00           C  
ATOM   2223  C   ARG   146       5.366  30.510 -17.299  1.00  0.00           C  
ATOM   2224  O   ARG   146       4.533  29.604 -17.360  1.00  0.00           O  
ATOM   2225  CB  ARG   146       6.038  31.630 -19.413  1.00  0.00           C  
ATOM   2226  CG  ARG   146       5.849  32.719 -20.487  1.00  0.00           C  
ATOM   2227  CD  ARG   146       6.653  32.440 -21.712  1.00  0.00           C  
ATOM   2228  NE  ARG   146       6.662  33.580 -22.638  1.00  0.00           N  
ATOM   2229  CZ  ARG   146       7.082  33.540 -23.922  1.00  0.00           C  
ATOM   2230  NH1 ARG   146       7.471  32.406 -24.461  1.00  0.00           N  
ATOM   2231  NH2 ARG   146       7.111  34.644 -24.640  1.00  0.00           N  
ATOM   2232  H   ARG   146       6.442  33.493 -17.593  1.00  0.00           H  
ATOM   2233  HA  ARG   146       4.172  31.926 -18.390  1.00  0.00           H  
ATOM   2234 1HB  ARG   146       7.096  31.624 -19.151  1.00  0.00           H  
ATOM   2235 2HB  ARG   146       5.815  30.664 -19.874  1.00  0.00           H  
ATOM   2236 1HG  ARG   146       4.800  32.795 -20.770  1.00  0.00           H  
ATOM   2237 2HG  ARG   146       6.180  33.665 -20.105  1.00  0.00           H  
ATOM   2238 1HD  ARG   146       7.680  32.225 -21.426  1.00  0.00           H  
ATOM   2239 2HD  ARG   146       6.231  31.578 -22.233  1.00  0.00           H  
ATOM   2240  HE  ARG   146       6.389  34.503 -22.255  1.00  0.00           H  
ATOM   2241 1HH1 ARG   146       7.459  31.557 -23.914  1.00  0.00           H  
ATOM   2242 2HH1 ARG   146       7.783  32.387 -25.420  1.00  0.00           H  
ATOM   2243 1HH2 ARG   146       6.839  35.528 -24.220  1.00  0.00           H  
ATOM   2244 2HH2 ARG   146       7.425  34.618 -25.595  1.00  0.00           H  
ATOM   2245  N   LYS   147       6.424  30.460 -16.489  1.00  0.00           N  
ATOM   2246  CA  LYS   147       6.705  29.333 -15.615  1.00  0.00           C  
ATOM   2247  C   LYS   147       5.672  29.236 -14.508  1.00  0.00           C  
ATOM   2248  O   LYS   147       5.215  28.140 -14.177  1.00  0.00           O  
ATOM   2249  CB  LYS   147       8.110  29.496 -15.086  1.00  0.00           C  
ATOM   2250  CG  LYS   147       9.087  29.271 -16.157  1.00  0.00           C  
ATOM   2251  CD  LYS   147      10.439  29.646 -15.769  1.00  0.00           C  
ATOM   2252  CE  LYS   147      11.352  29.324 -16.898  1.00  0.00           C  
ATOM   2253  NZ  LYS   147      11.286  27.904 -17.134  1.00  0.00           N  
ATOM   2254  H   LYS   147       7.093  31.235 -16.501  1.00  0.00           H  
ATOM   2255  HA  LYS   147       6.658  28.417 -16.204  1.00  0.00           H  
ATOM   2256 1HB  LYS   147       8.253  30.499 -14.691  1.00  0.00           H  
ATOM   2257 2HB  LYS   147       8.292  28.784 -14.285  1.00  0.00           H  
ATOM   2258 1HG  LYS   147       9.087  28.209 -16.409  1.00  0.00           H  
ATOM   2259 2HG  LYS   147       8.797  29.827 -17.044  1.00  0.00           H  
ATOM   2260 1HD  LYS   147      10.451  30.706 -15.590  1.00  0.00           H  
ATOM   2261 2HD  LYS   147      10.727  29.139 -14.863  1.00  0.00           H  
ATOM   2262 1HE  LYS   147      11.036  29.856 -17.795  1.00  0.00           H  
ATOM   2263 2HE  LYS   147      12.377  29.600 -16.659  1.00  0.00           H  
ATOM   2264 1HZ  LYS   147      11.879  27.587 -17.902  1.00  0.00           H  
ATOM   2265 2HZ  LYS   147      11.579  27.463 -16.265  1.00  0.00           H  
ATOM   2266 3HZ  LYS   147      10.332  27.663 -17.332  1.00  0.00           H  
ATOM   2267  N   ARG   148       5.253  30.384 -13.971  1.00  0.00           N  
ATOM   2268  CA  ARG   148       4.215  30.381 -12.952  1.00  0.00           C  
ATOM   2269  C   ARG   148       2.913  29.851 -13.553  1.00  0.00           C  
ATOM   2270  O   ARG   148       2.213  29.048 -12.930  1.00  0.00           O  
ATOM   2271  CB  ARG   148       3.994  31.781 -12.421  1.00  0.00           C  
ATOM   2272  CG  ARG   148       5.084  32.323 -11.591  1.00  0.00           C  
ATOM   2273  CD  ARG   148       4.804  33.718 -11.170  1.00  0.00           C  
ATOM   2274  NE  ARG   148       5.853  34.236 -10.329  1.00  0.00           N  
ATOM   2275  CZ  ARG   148       5.900  35.489  -9.844  1.00  0.00           C  
ATOM   2276  NH1 ARG   148       4.944  36.350 -10.121  1.00  0.00           N  
ATOM   2277  NH2 ARG   148       6.911  35.848  -9.087  1.00  0.00           N  
ATOM   2278  H   ARG   148       5.692  31.263 -14.254  1.00  0.00           H  
ATOM   2279  HA  ARG   148       4.523  29.733 -12.132  1.00  0.00           H  
ATOM   2280 1HB  ARG   148       3.853  32.458 -13.252  1.00  0.00           H  
ATOM   2281 2HB  ARG   148       3.084  31.810 -11.825  1.00  0.00           H  
ATOM   2282 1HG  ARG   148       5.182  31.709 -10.725  1.00  0.00           H  
ATOM   2283 2HG  ARG   148       6.010  32.305 -12.148  1.00  0.00           H  
ATOM   2284 1HD  ARG   148       4.727  34.353 -12.044  1.00  0.00           H  
ATOM   2285 2HD  ARG   148       3.871  33.762 -10.622  1.00  0.00           H  
ATOM   2286  HE  ARG   148       6.607  33.609 -10.085  1.00  0.00           H  
ATOM   2287 1HH1 ARG   148       4.162  36.072 -10.702  1.00  0.00           H  
ATOM   2288 2HH1 ARG   148       4.984  37.288  -9.750  1.00  0.00           H  
ATOM   2289 1HH2 ARG   148       7.636  35.173  -8.884  1.00  0.00           H  
ATOM   2290 2HH2 ARG   148       6.955  36.786  -8.715  1.00  0.00           H  
ATOM   2291  N   ALA   149       2.611  30.265 -14.790  1.00  0.00           N  
ATOM   2292  CA  ALA   149       1.431  29.780 -15.493  1.00  0.00           C  
ATOM   2293  C   ALA   149       1.547  28.282 -15.746  1.00  0.00           C  
ATOM   2294  O   ALA   149       0.567  27.551 -15.613  1.00  0.00           O  
ATOM   2295  CB  ALA   149       1.251  30.515 -16.794  1.00  0.00           C  
ATOM   2296  H   ALA   149       3.211  30.951 -15.247  1.00  0.00           H  
ATOM   2297  HA  ALA   149       0.561  29.957 -14.862  1.00  0.00           H  
ATOM   2298 1HB  ALA   149       0.359  30.151 -17.299  1.00  0.00           H  
ATOM   2299 2HB  ALA   149       1.157  31.577 -16.602  1.00  0.00           H  
ATOM   2300 3HB  ALA   149       2.106  30.343 -17.401  1.00  0.00           H  
ATOM   2301  N   GLY   150       2.756  27.816 -16.087  1.00  0.00           N  
ATOM   2302  CA  GLY   150       3.004  26.400 -16.319  1.00  0.00           C  
ATOM   2303  C   GLY   150       2.708  25.620 -15.046  1.00  0.00           C  
ATOM   2304  O   GLY   150       2.060  24.570 -15.082  1.00  0.00           O  
ATOM   2305  H   GLY   150       3.523  28.472 -16.224  1.00  0.00           H  
ATOM   2306 1HA  GLY   150       2.379  26.043 -17.137  1.00  0.00           H  
ATOM   2307 2HA  GLY   150       4.045  26.261 -16.608  1.00  0.00           H  
ATOM   2308  N   LEU   151       3.138  26.167 -13.908  1.00  0.00           N  
ATOM   2309  CA  LEU   151       2.872  25.542 -12.630  1.00  0.00           C  
ATOM   2310  C   LEU   151       1.373  25.512 -12.416  1.00  0.00           C  
ATOM   2311  O   LEU   151       0.831  24.460 -12.104  1.00  0.00           O  
ATOM   2312  CB  LEU   151       3.613  26.260 -11.487  1.00  0.00           C  
ATOM   2313  CG  LEU   151       3.369  25.726 -10.037  1.00  0.00           C  
ATOM   2314  CD1 LEU   151       3.769  24.246  -9.942  1.00  0.00           C  
ATOM   2315  CD2 LEU   151       4.213  26.580  -9.044  1.00  0.00           C  
ATOM   2316  H   LEU   151       3.691  27.023 -13.948  1.00  0.00           H  
ATOM   2317  HA  LEU   151       3.233  24.515 -12.667  1.00  0.00           H  
ATOM   2318 1HB  LEU   151       4.681  26.216 -11.689  1.00  0.00           H  
ATOM   2319 2HB  LEU   151       3.319  27.304 -11.498  1.00  0.00           H  
ATOM   2320  HG  LEU   151       2.312  25.813  -9.788  1.00  0.00           H  
ATOM   2321 1HD1 LEU   151       3.594  23.887  -8.926  1.00  0.00           H  
ATOM   2322 2HD1 LEU   151       3.167  23.662 -10.641  1.00  0.00           H  
ATOM   2323 3HD1 LEU   151       4.823  24.134 -10.191  1.00  0.00           H  
ATOM   2324 1HD2 LEU   151       4.055  26.231  -8.026  1.00  0.00           H  
ATOM   2325 2HD2 LEU   151       5.272  26.491  -9.293  1.00  0.00           H  
ATOM   2326 3HD2 LEU   151       3.916  27.625  -9.116  1.00  0.00           H  
ATOM   2327  N   ALA   152       0.678  26.631 -12.646  1.00  0.00           N  
ATOM   2328  CA  ALA   152      -0.768  26.641 -12.457  1.00  0.00           C  
ATOM   2329  C   ALA   152      -1.432  25.589 -13.343  1.00  0.00           C  
ATOM   2330  O   ALA   152      -2.368  24.910 -12.922  1.00  0.00           O  
ATOM   2331  CB  ALA   152      -1.331  28.015 -12.754  1.00  0.00           C  
ATOM   2332  H   ALA   152       1.168  27.483 -12.917  1.00  0.00           H  
ATOM   2333  HA  ALA   152      -0.977  26.395 -11.430  1.00  0.00           H  
ATOM   2334 1HB  ALA   152      -2.404  28.017 -12.580  1.00  0.00           H  
ATOM   2335 2HB  ALA   152      -0.864  28.738 -12.102  1.00  0.00           H  
ATOM   2336 3HB  ALA   152      -1.132  28.280 -13.789  1.00  0.00           H  
ATOM   2337  N   ARG   153      -0.941  25.429 -14.570  1.00  0.00           N  
ATOM   2338  CA  ARG   153      -1.495  24.434 -15.474  1.00  0.00           C  
ATOM   2339  C   ARG   153      -1.345  23.049 -14.846  1.00  0.00           C  
ATOM   2340  O   ARG   153      -2.241  22.212 -14.909  1.00  0.00           O  
ATOM   2341  CB  ARG   153      -0.800  24.495 -16.821  1.00  0.00           C  
ATOM   2342  CG  ARG   153      -1.366  23.618 -17.873  1.00  0.00           C  
ATOM   2343  CD  ARG   153      -0.679  23.799 -19.171  1.00  0.00           C  
ATOM   2344  NE  ARG   153       0.700  23.374 -19.100  1.00  0.00           N  
ATOM   2345  CZ  ARG   153       1.620  23.569 -20.058  1.00  0.00           C  
ATOM   2346  NH1 ARG   153       1.307  24.178 -21.181  1.00  0.00           N  
ATOM   2347  NH2 ARG   153       2.840  23.145 -19.868  1.00  0.00           N  
ATOM   2348  H   ARG   153      -0.184  26.031 -14.890  1.00  0.00           H  
ATOM   2349  HA  ARG   153      -2.556  24.639 -15.620  1.00  0.00           H  
ATOM   2350 1HB  ARG   153      -0.814  25.522 -17.192  1.00  0.00           H  
ATOM   2351 2HB  ARG   153       0.238  24.212 -16.705  1.00  0.00           H  
ATOM   2352 1HG  ARG   153      -1.273  22.580 -17.569  1.00  0.00           H  
ATOM   2353 2HG  ARG   153      -2.411  23.884 -18.002  1.00  0.00           H  
ATOM   2354 1HD  ARG   153      -1.187  23.212 -19.937  1.00  0.00           H  
ATOM   2355 2HD  ARG   153      -0.701  24.855 -19.447  1.00  0.00           H  
ATOM   2356  HE  ARG   153       0.998  22.901 -18.254  1.00  0.00           H  
ATOM   2357 1HH1 ARG   153       0.369  24.507 -21.335  1.00  0.00           H  
ATOM   2358 2HH1 ARG   153       2.034  24.328 -21.900  1.00  0.00           H  
ATOM   2359 1HH2 ARG   153       3.071  22.678 -18.993  1.00  0.00           H  
ATOM   2360 2HH2 ARG   153       3.530  23.290 -20.596  1.00  0.00           H  
ATOM   2361  N   ALA   154      -0.191  22.790 -14.233  1.00  0.00           N  
ATOM   2362  CA  ALA   154       0.011  21.523 -13.548  1.00  0.00           C  
ATOM   2363  C   ALA   154      -0.957  21.399 -12.354  1.00  0.00           C  
ATOM   2364  O   ALA   154      -1.580  20.352 -12.139  1.00  0.00           O  
ATOM   2365  CB  ALA   154       1.470  21.419 -13.070  1.00  0.00           C  
ATOM   2366  H   ALA   154       0.553  23.491 -14.239  1.00  0.00           H  
ATOM   2367  HA  ALA   154      -0.201  20.715 -14.246  1.00  0.00           H  
ATOM   2368 1HB  ALA   154       1.638  20.486 -12.570  1.00  0.00           H  
ATOM   2369 2HB  ALA   154       2.140  21.499 -13.929  1.00  0.00           H  
ATOM   2370 3HB  ALA   154       1.686  22.218 -12.379  1.00  0.00           H  
ATOM   2371  N   LEU   155      -1.118  22.497 -11.610  1.00  0.00           N  
ATOM   2372  CA  LEU   155      -1.900  22.511 -10.378  1.00  0.00           C  
ATOM   2373  C   LEU   155      -3.383  22.287 -10.559  1.00  0.00           C  
ATOM   2374  O   LEU   155      -4.016  21.690  -9.689  1.00  0.00           O  
ATOM   2375  CB  LEU   155      -1.812  23.844  -9.663  1.00  0.00           C  
ATOM   2376  CG  LEU   155      -0.510  24.273  -9.143  1.00  0.00           C  
ATOM   2377  CD1 LEU   155      -0.659  25.665  -8.543  1.00  0.00           C  
ATOM   2378  CD2 LEU   155      -0.015  23.309  -8.207  1.00  0.00           C  
ATOM   2379  H   LEU   155      -0.608  23.336 -11.879  1.00  0.00           H  
ATOM   2380  HA  LEU   155      -1.509  21.730  -9.729  1.00  0.00           H  
ATOM   2381 1HB  LEU   155      -2.186  24.616 -10.326  1.00  0.00           H  
ATOM   2382 2HB  LEU   155      -2.468  23.782  -8.815  1.00  0.00           H  
ATOM   2383  HG  LEU   155       0.175  24.340  -9.933  1.00  0.00           H  
ATOM   2384 1HD1 LEU   155       0.305  25.997  -8.194  1.00  0.00           H  
ATOM   2385 2HD1 LEU   155      -1.025  26.359  -9.274  1.00  0.00           H  
ATOM   2386 3HD1 LEU   155      -1.362  25.628  -7.716  1.00  0.00           H  
ATOM   2387 1HD2 LEU   155       0.939  23.658  -7.885  1.00  0.00           H  
ATOM   2388 2HD2 LEU   155      -0.697  23.222  -7.365  1.00  0.00           H  
ATOM   2389 3HD2 LEU   155       0.086  22.346  -8.701  1.00  0.00           H  
ATOM   2390  N   VAL   156      -3.964  22.756 -11.666  1.00  0.00           N  
ATOM   2391  CA  VAL   156      -5.410  22.612 -11.858  1.00  0.00           C  
ATOM   2392  C   VAL   156      -5.902  21.175 -11.865  1.00  0.00           C  
ATOM   2393  O   VAL   156      -7.084  20.937 -11.660  1.00  0.00           O  
ATOM   2394  CB  VAL   156      -5.938  23.309 -13.119  1.00  0.00           C  
ATOM   2395  CG1 VAL   156      -5.774  24.815 -13.082  1.00  0.00           C  
ATOM   2396  CG2 VAL   156      -5.253  22.811 -14.267  1.00  0.00           C  
ATOM   2397  H   VAL   156      -3.393  23.262 -12.350  1.00  0.00           H  
ATOM   2398  HA  VAL   156      -5.901  23.107 -11.024  1.00  0.00           H  
ATOM   2399  HB  VAL   156      -6.965  23.098 -13.195  1.00  0.00           H  
ATOM   2400 1HG1 VAL   156      -6.190  25.214 -13.995  1.00  0.00           H  
ATOM   2401 2HG1 VAL   156      -6.301  25.227 -12.249  1.00  0.00           H  
ATOM   2402 3HG1 VAL   156      -4.736  25.077 -13.010  1.00  0.00           H  
ATOM   2403 1HG2 VAL   156      -5.654  23.297 -15.147  1.00  0.00           H  
ATOM   2404 2HG2 VAL   156      -4.229  23.064 -14.149  1.00  0.00           H  
ATOM   2405 3HG2 VAL   156      -5.371  21.735 -14.353  1.00  0.00           H  
ATOM   2406  N   LEU   157      -5.021  20.199 -12.067  1.00  0.00           N  
ATOM   2407  CA  LEU   157      -5.482  18.823 -12.034  1.00  0.00           C  
ATOM   2408  C   LEU   157      -5.398  18.233 -10.628  1.00  0.00           C  
ATOM   2409  O   LEU   157      -5.667  17.047 -10.433  1.00  0.00           O  
ATOM   2410  CB  LEU   157      -4.703  17.964 -13.029  1.00  0.00           C  
ATOM   2411  CG  LEU   157      -4.913  18.327 -14.499  1.00  0.00           C  
ATOM   2412  CD1 LEU   157      -4.052  17.421 -15.362  1.00  0.00           C  
ATOM   2413  CD2 LEU   157      -6.400  18.186 -14.841  1.00  0.00           C  
ATOM   2414  H   LEU   157      -4.028  20.405 -12.211  1.00  0.00           H  
ATOM   2415  HA  LEU   157      -6.529  18.806 -12.335  1.00  0.00           H  
ATOM   2416 1HB  LEU   157      -3.637  18.075 -12.811  1.00  0.00           H  
ATOM   2417 2HB  LEU   157      -4.969  16.928 -12.880  1.00  0.00           H  
ATOM   2418  HG  LEU   157      -4.595  19.357 -14.669  1.00  0.00           H  
ATOM   2419 1HD1 LEU   157      -4.175  17.660 -16.406  1.00  0.00           H  
ATOM   2420 2HD1 LEU   157      -3.004  17.544 -15.085  1.00  0.00           H  
ATOM   2421 3HD1 LEU   157      -4.351  16.401 -15.203  1.00  0.00           H  
ATOM   2422 1HD2 LEU   157      -6.567  18.440 -15.869  1.00  0.00           H  
ATOM   2423 2HD2 LEU   157      -6.717  17.159 -14.672  1.00  0.00           H  
ATOM   2424 3HD2 LEU   157      -6.980  18.853 -14.207  1.00  0.00           H  
ATOM   2425  N   ASP   158      -5.003  19.061  -9.650  1.00  0.00           N  
ATOM   2426  CA  ASP   158      -4.820  18.636  -8.269  1.00  0.00           C  
ATOM   2427  C   ASP   158      -3.978  17.376  -8.202  1.00  0.00           C  
ATOM   2428  O   ASP   158      -4.408  16.372  -7.632  1.00  0.00           O  
ATOM   2429  CB  ASP   158      -6.156  18.456  -7.544  1.00  0.00           C  
ATOM   2430  CG  ASP   158      -6.872  19.822  -7.266  1.00  0.00           C  
ATOM   2431  OD1 ASP   158      -6.180  20.768  -6.891  1.00  0.00           O  
ATOM   2432  OD2 ASP   158      -8.068  19.903  -7.405  1.00  0.00           O  
ATOM   2433  H   ASP   158      -4.806  20.034  -9.870  1.00  0.00           H  
ATOM   2434  HA  ASP   158      -4.298  19.429  -7.736  1.00  0.00           H  
ATOM   2435 1HB  ASP   158      -6.816  17.825  -8.143  1.00  0.00           H  
ATOM   2436 2HB  ASP   158      -5.987  17.944  -6.596  1.00  0.00           H  
ATOM   2437  N   PRO   159      -2.752  17.414  -8.746  1.00  0.00           N  
ATOM   2438  CA  PRO   159      -1.863  16.296  -8.864  1.00  0.00           C  
ATOM   2439  C   PRO   159      -1.346  15.888  -7.514  1.00  0.00           C  
ATOM   2440  O   PRO   159      -1.293  16.696  -6.586  1.00  0.00           O  
ATOM   2441  CB  PRO   159      -0.736  16.854  -9.723  1.00  0.00           C  
ATOM   2442  CG  PRO   159      -0.730  18.335  -9.433  1.00  0.00           C  
ATOM   2443  CD  PRO   159      -2.163  18.695  -9.236  1.00  0.00           C  
ATOM   2444  HA  PRO   159      -2.374  15.460  -9.367  1.00  0.00           H  
ATOM   2445 1HB  PRO   159       0.192  16.375  -9.442  1.00  0.00           H  
ATOM   2446 2HB  PRO   159      -0.926  16.603 -10.779  1.00  0.00           H  
ATOM   2447 1HG  PRO   159      -0.125  18.539  -8.544  1.00  0.00           H  
ATOM   2448 2HG  PRO   159      -0.273  18.883 -10.268  1.00  0.00           H  
ATOM   2449 1HD  PRO   159      -2.243  19.505  -8.501  1.00  0.00           H  
ATOM   2450 2HD  PRO   159      -2.551  18.975 -10.217  1.00  0.00           H  
ATOM   2451  N   GLU   160      -0.934  14.639  -7.416  1.00  0.00           N  
ATOM   2452  CA  GLU   160      -0.295  14.155  -6.213  1.00  0.00           C  
ATOM   2453  C   GLU   160       1.201  14.348  -6.376  1.00  0.00           C  
ATOM   2454  O   GLU   160       1.934  14.404  -5.388  1.00  0.00           O  
ATOM   2455  CB  GLU   160      -0.666  12.698  -5.923  1.00  0.00           C  
ATOM   2456  CG  GLU   160      -2.158  12.502  -5.636  1.00  0.00           C  
ATOM   2457  CD  GLU   160      -2.587  11.080  -5.260  1.00  0.00           C  
ATOM   2458  OE1 GLU   160      -1.764  10.188  -5.181  1.00  0.00           O  
ATOM   2459  OE2 GLU   160      -3.766  10.898  -5.056  1.00  0.00           O  
ATOM   2460  H   GLU   160      -1.002  14.038  -8.232  1.00  0.00           H  
ATOM   2461  HA  GLU   160      -0.623  14.762  -5.367  1.00  0.00           H  
ATOM   2462 1HB  GLU   160      -0.413  12.079  -6.781  1.00  0.00           H  
ATOM   2463 2HB  GLU   160      -0.096  12.333  -5.072  1.00  0.00           H  
ATOM   2464 1HG  GLU   160      -2.437  13.173  -4.828  1.00  0.00           H  
ATOM   2465 2HG  GLU   160      -2.710  12.808  -6.524  1.00  0.00           H  
ATOM   2466  N   ILE   161       1.637  14.391  -7.642  1.00  0.00           N  
ATOM   2467  CA  ILE   161       3.032  14.576  -8.002  1.00  0.00           C  
ATOM   2468  C   ILE   161       3.178  15.735  -9.010  1.00  0.00           C  
ATOM   2469  O   ILE   161       2.442  15.778  -9.991  1.00  0.00           O  
ATOM   2470  CB  ILE   161       3.634  13.336  -8.673  1.00  0.00           C  
ATOM   2471  CG1 ILE   161       3.389  12.095  -7.873  1.00  0.00           C  
ATOM   2472  CG2 ILE   161       5.121  13.561  -8.811  1.00  0.00           C  
ATOM   2473  CD1 ILE   161       2.201  11.313  -8.420  1.00  0.00           C  
ATOM   2474  H   ILE   161       0.962  14.298  -8.395  1.00  0.00           H  
ATOM   2475  HA  ILE   161       3.593  14.801  -7.106  1.00  0.00           H  
ATOM   2476  HB  ILE   161       3.183  13.192  -9.644  1.00  0.00           H  
ATOM   2477 1HG1 ILE   161       4.260  11.465  -7.897  1.00  0.00           H  
ATOM   2478 2HG1 ILE   161       3.190  12.365  -6.843  1.00  0.00           H  
ATOM   2479 1HG2 ILE   161       5.587  12.723  -9.276  1.00  0.00           H  
ATOM   2480 2HG2 ILE   161       5.316  14.438  -9.410  1.00  0.00           H  
ATOM   2481 3HG2 ILE   161       5.541  13.704  -7.814  1.00  0.00           H  
ATOM   2482 1HD1 ILE   161       2.040  10.424  -7.828  1.00  0.00           H  
ATOM   2483 2HD1 ILE   161       1.311  11.932  -8.391  1.00  0.00           H  
ATOM   2484 3HD1 ILE   161       2.397  11.025  -9.449  1.00  0.00           H  
ATOM   2485  N   ILE   162       4.094  16.660  -8.793  1.00  0.00           N  
ATOM   2486  CA  ILE   162       4.356  17.688  -9.797  1.00  0.00           C  
ATOM   2487  C   ILE   162       5.780  17.507 -10.308  1.00  0.00           C  
ATOM   2488  O   ILE   162       6.704  17.373  -9.508  1.00  0.00           O  
ATOM   2489  CB  ILE   162       4.156  19.112  -9.251  1.00  0.00           C  
ATOM   2490  CG1 ILE   162       2.723  19.291  -8.808  1.00  0.00           C  
ATOM   2491  CG2 ILE   162       4.533  20.148 -10.322  1.00  0.00           C  
ATOM   2492  CD1 ILE   162       2.475  20.546  -8.053  1.00  0.00           C  
ATOM   2493  H   ILE   162       4.640  16.620  -7.941  1.00  0.00           H  
ATOM   2494  HA  ILE   162       3.676  17.553 -10.635  1.00  0.00           H  
ATOM   2495  HB  ILE   162       4.786  19.252  -8.385  1.00  0.00           H  
ATOM   2496 1HG1 ILE   162       2.092  19.286  -9.693  1.00  0.00           H  
ATOM   2497 2HG1 ILE   162       2.439  18.451  -8.174  1.00  0.00           H  
ATOM   2498 1HG2 ILE   162       4.399  21.152  -9.927  1.00  0.00           H  
ATOM   2499 2HG2 ILE   162       5.571  20.011 -10.612  1.00  0.00           H  
ATOM   2500 3HG2 ILE   162       3.897  20.010 -11.197  1.00  0.00           H  
ATOM   2501 1HD1 ILE   162       1.428  20.590  -7.784  1.00  0.00           H  
ATOM   2502 2HD1 ILE   162       3.086  20.555  -7.148  1.00  0.00           H  
ATOM   2503 3HD1 ILE   162       2.727  21.405  -8.673  1.00  0.00           H  
ATOM   2504  N   LEU   163       5.950  17.417 -11.623  1.00  0.00           N  
ATOM   2505  CA  LEU   163       7.292  17.257 -12.172  1.00  0.00           C  
ATOM   2506  C   LEU   163       7.768  18.599 -12.697  1.00  0.00           C  
ATOM   2507  O   LEU   163       7.030  19.285 -13.403  1.00  0.00           O  
ATOM   2508  CB  LEU   163       7.298  16.234 -13.310  1.00  0.00           C  
ATOM   2509  CG  LEU   163       6.684  14.859 -12.982  1.00  0.00           C  
ATOM   2510  CD1 LEU   163       6.825  13.904 -14.197  1.00  0.00           C  
ATOM   2511  CD2 LEU   163       7.330  14.296 -11.743  1.00  0.00           C  
ATOM   2512  H   LEU   163       5.143  17.485 -12.238  1.00  0.00           H  
ATOM   2513  HA  LEU   163       7.973  16.926 -11.387  1.00  0.00           H  
ATOM   2514 1HB  LEU   163       6.738  16.653 -14.133  1.00  0.00           H  
ATOM   2515 2HB  LEU   163       8.313  16.092 -13.644  1.00  0.00           H  
ATOM   2516  HG  LEU   163       5.616  15.000 -12.801  1.00  0.00           H  
ATOM   2517 1HD1 LEU   163       6.366  12.943 -13.978  1.00  0.00           H  
ATOM   2518 2HD1 LEU   163       6.337  14.340 -15.063  1.00  0.00           H  
ATOM   2519 3HD1 LEU   163       7.874  13.748 -14.420  1.00  0.00           H  
ATOM   2520 1HD2 LEU   163       6.901  13.357 -11.490  1.00  0.00           H  
ATOM   2521 2HD2 LEU   163       8.373  14.157 -11.900  1.00  0.00           H  
ATOM   2522 3HD2 LEU   163       7.178  14.990 -10.922  1.00  0.00           H  
ATOM   2523  N   CYS   164       8.968  19.004 -12.311  1.00  0.00           N  
ATOM   2524  CA  CYS   164       9.547  20.274 -12.741  1.00  0.00           C  
ATOM   2525  C   CYS   164      10.863  20.067 -13.496  1.00  0.00           C  
ATOM   2526  O   CYS   164      11.912  19.852 -12.878  1.00  0.00           O  
ATOM   2527  CB  CYS   164       9.758  21.162 -11.531  1.00  0.00           C  
ATOM   2528  SG  CYS   164       8.279  21.419 -10.542  1.00  0.00           S  
ATOM   2529  H   CYS   164       9.513  18.399 -11.704  1.00  0.00           H  
ATOM   2530  HA  CYS   164       8.852  20.764 -13.417  1.00  0.00           H  
ATOM   2531 1HB  CYS   164      10.515  20.755 -10.908  1.00  0.00           H  
ATOM   2532 2HB  CYS   164      10.090  22.122 -11.866  1.00  0.00           H  
ATOM   2533  HG  CYS   164       7.551  21.936 -11.531  1.00  0.00           H  
ATOM   2534  N   ASP   165      10.829  20.102 -14.823  1.00  0.00           N  
ATOM   2535  CA  ASP   165      12.053  19.791 -15.569  1.00  0.00           C  
ATOM   2536  C   ASP   165      12.913  21.048 -15.809  1.00  0.00           C  
ATOM   2537  O   ASP   165      12.541  21.887 -16.625  1.00  0.00           O  
ATOM   2538  CB  ASP   165      11.729  19.130 -16.914  1.00  0.00           C  
ATOM   2539  CG  ASP   165      12.995  18.625 -17.601  1.00  0.00           C  
ATOM   2540  OD1 ASP   165      14.027  18.876 -17.079  1.00  0.00           O  
ATOM   2541  OD2 ASP   165      12.922  17.951 -18.602  1.00  0.00           O  
ATOM   2542  H   ASP   165       9.953  20.325 -15.306  1.00  0.00           H  
ATOM   2543  HA  ASP   165      12.635  19.091 -14.986  1.00  0.00           H  
ATOM   2544 1HB  ASP   165      11.036  18.306 -16.769  1.00  0.00           H  
ATOM   2545 2HB  ASP   165      11.239  19.855 -17.563  1.00  0.00           H  
ATOM   2546  N   GLU   166      14.040  21.195 -15.086  1.00  0.00           N  
ATOM   2547  CA  GLU   166      14.905  22.382 -15.164  1.00  0.00           C  
ATOM   2548  C   GLU   166      14.065  23.666 -15.201  1.00  0.00           C  
ATOM   2549  O   GLU   166      14.303  24.542 -16.039  1.00  0.00           O  
ATOM   2550  CB  GLU   166      15.774  22.312 -16.433  1.00  0.00           C  
ATOM   2551  CG  GLU   166      16.806  21.154 -16.590  1.00  0.00           C  
ATOM   2552  CD  GLU   166      18.096  21.199 -15.751  1.00  0.00           C  
ATOM   2553  OE1 GLU   166      18.398  22.189 -15.088  1.00  0.00           O  
ATOM   2554  OE2 GLU   166      18.803  20.218 -15.803  1.00  0.00           O  
ATOM   2555  H   GLU   166      14.314  20.477 -14.423  1.00  0.00           H  
ATOM   2556  HA  GLU   166      15.563  22.413 -14.303  1.00  0.00           H  
ATOM   2557 1HB  GLU   166      15.123  22.247 -17.294  1.00  0.00           H  
ATOM   2558 2HB  GLU   166      16.329  23.232 -16.526  1.00  0.00           H  
ATOM   2559 1HG  GLU   166      16.285  20.223 -16.351  1.00  0.00           H  
ATOM   2560 2HG  GLU   166      17.081  21.107 -17.643  1.00  0.00           H  
ATOM   2561  N   PRO   167      13.168  23.878 -14.216  1.00  0.00           N  
ATOM   2562  CA  PRO   167      12.185  24.944 -14.203  1.00  0.00           C  
ATOM   2563  C   PRO   167      12.793  26.326 -14.154  1.00  0.00           C  
ATOM   2564  O   PRO   167      12.192  27.288 -14.619  1.00  0.00           O  
ATOM   2565  CB  PRO   167      11.444  24.694 -12.882  1.00  0.00           C  
ATOM   2566  CG  PRO   167      12.435  23.942 -12.010  1.00  0.00           C  
ATOM   2567  CD  PRO   167      13.220  23.086 -12.962  1.00  0.00           C  
ATOM   2568  HA  PRO   167      11.516  24.832 -15.069  1.00  0.00           H  
ATOM   2569 1HB  PRO   167      11.149  25.647 -12.432  1.00  0.00           H  
ATOM   2570 2HB  PRO   167      10.530  24.131 -13.078  1.00  0.00           H  
ATOM   2571 1HG  PRO   167      13.073  24.659 -11.473  1.00  0.00           H  
ATOM   2572 2HG  PRO   167      11.918  23.369 -11.238  1.00  0.00           H  
ATOM   2573 1HD  PRO   167      14.245  22.962 -12.594  1.00  0.00           H  
ATOM   2574 2HD  PRO   167      12.715  22.146 -13.070  1.00  0.00           H  
ATOM   2575  N   ASP   168      14.020  26.407 -13.662  1.00  0.00           N  
ATOM   2576  CA  ASP   168      14.718  27.658 -13.449  1.00  0.00           C  
ATOM   2577  C   ASP   168      15.808  27.963 -14.477  1.00  0.00           C  
ATOM   2578  O   ASP   168      16.549  28.933 -14.327  1.00  0.00           O  
ATOM   2579  CB  ASP   168      15.337  27.552 -12.078  1.00  0.00           C  
ATOM   2580  CG  ASP   168      14.298  27.432 -10.961  1.00  0.00           C  
ATOM   2581  OD1 ASP   168      13.421  28.242 -10.877  1.00  0.00           O  
ATOM   2582  OD2 ASP   168      14.327  26.432 -10.281  1.00  0.00           O  
ATOM   2583  H   ASP   168      14.475  25.559 -13.356  1.00  0.00           H  
ATOM   2584  HA  ASP   168      13.987  28.466 -13.468  1.00  0.00           H  
ATOM   2585 1HB  ASP   168      15.991  26.681 -12.050  1.00  0.00           H  
ATOM   2586 2HB  ASP   168      15.953  28.437 -11.891  1.00  0.00           H  
ATOM   2587  N   SER   169      15.877  27.178 -15.549  1.00  0.00           N  
ATOM   2588  CA  SER   169      16.934  27.323 -16.554  1.00  0.00           C  
ATOM   2589  C   SER   169      17.068  28.724 -17.139  1.00  0.00           C  
ATOM   2590  O   SER   169      18.175  29.216 -17.348  1.00  0.00           O  
ATOM   2591  CB  SER   169      16.646  26.368 -17.678  1.00  0.00           C  
ATOM   2592  OG  SER   169      17.602  26.415 -18.696  1.00  0.00           O  
ATOM   2593  H   SER   169      15.215  26.404 -15.654  1.00  0.00           H  
ATOM   2594  HA  SER   169      17.882  27.056 -16.086  1.00  0.00           H  
ATOM   2595 1HB  SER   169      16.593  25.366 -17.281  1.00  0.00           H  
ATOM   2596 2HB  SER   169      15.666  26.602 -18.092  1.00  0.00           H  
ATOM   2597  HG  SER   169      17.682  27.345 -18.940  1.00  0.00           H  
ATOM   2598  N   GLY   170      15.938  29.342 -17.451  1.00  0.00           N  
ATOM   2599  CA  GLY   170      15.907  30.667 -18.053  1.00  0.00           C  
ATOM   2600  C   GLY   170      15.736  31.811 -17.049  1.00  0.00           C  
ATOM   2601  O   GLY   170      15.459  32.940 -17.460  1.00  0.00           O  
ATOM   2602  H   GLY   170      15.069  28.873 -17.249  1.00  0.00           H  
ATOM   2603 1HA  GLY   170      16.827  30.820 -18.615  1.00  0.00           H  
ATOM   2604 2HA  GLY   170      15.094  30.703 -18.776  1.00  0.00           H  
ATOM   2605  N   LEU   171      15.831  31.537 -15.745  1.00  0.00           N  
ATOM   2606  CA  LEU   171      15.576  32.601 -14.777  1.00  0.00           C  
ATOM   2607  C   LEU   171      16.790  33.162 -14.049  1.00  0.00           C  
ATOM   2608  O   LEU   171      17.730  32.454 -13.695  1.00  0.00           O  
ATOM   2609  CB  LEU   171      14.590  32.129 -13.717  1.00  0.00           C  
ATOM   2610  CG  LEU   171      13.234  31.702 -14.194  1.00  0.00           C  
ATOM   2611  CD1 LEU   171      12.396  31.252 -12.975  1.00  0.00           C  
ATOM   2612  CD2 LEU   171      12.595  32.856 -14.945  1.00  0.00           C  
ATOM   2613  H   LEU   171      16.087  30.606 -15.409  1.00  0.00           H  
ATOM   2614  HA  LEU   171      15.112  33.429 -15.309  1.00  0.00           H  
ATOM   2615 1HB  LEU   171      15.034  31.272 -13.201  1.00  0.00           H  
ATOM   2616 2HB  LEU   171      14.459  32.929 -12.985  1.00  0.00           H  
ATOM   2617  HG  LEU   171      13.334  30.850 -14.858  1.00  0.00           H  
ATOM   2618 1HD1 LEU   171      11.413  30.930 -13.295  1.00  0.00           H  
ATOM   2619 2HD1 LEU   171      12.898  30.421 -12.466  1.00  0.00           H  
ATOM   2620 3HD1 LEU   171      12.289  32.079 -12.280  1.00  0.00           H  
ATOM   2621 1HD2 LEU   171      11.632  32.564 -15.306  1.00  0.00           H  
ATOM   2622 2HD2 LEU   171      12.493  33.708 -14.284  1.00  0.00           H  
ATOM   2623 3HD2 LEU   171      13.222  33.131 -15.793  1.00  0.00           H  
ATOM   2624  N   ASP   172      16.720  34.453 -13.770  1.00  0.00           N  
ATOM   2625  CA  ASP   172      17.692  35.126 -12.926  1.00  0.00           C  
ATOM   2626  C   ASP   172      17.454  34.659 -11.484  1.00  0.00           C  
ATOM   2627  O   ASP   172      16.340  34.214 -11.187  1.00  0.00           O  
ATOM   2628  CB  ASP   172      17.486  36.632 -13.014  1.00  0.00           C  
ATOM   2629  CG  ASP   172      16.145  36.991 -12.513  1.00  0.00           C  
ATOM   2630  OD1 ASP   172      15.242  37.038 -13.315  1.00  0.00           O  
ATOM   2631  OD2 ASP   172      15.974  37.103 -11.313  1.00  0.00           O  
ATOM   2632  H   ASP   172      15.943  34.982 -14.140  1.00  0.00           H  
ATOM   2633  HA  ASP   172      18.685  34.858 -13.272  1.00  0.00           H  
ATOM   2634 1HB  ASP   172      18.228  37.175 -12.453  1.00  0.00           H  
ATOM   2635 2HB  ASP   172      17.568  36.952 -14.055  1.00  0.00           H  
ATOM   2636  N   PRO   173      18.420  34.798 -10.558  1.00  0.00           N  
ATOM   2637  CA  PRO   173      18.313  34.467  -9.141  1.00  0.00           C  
ATOM   2638  C   PRO   173      17.098  35.051  -8.389  1.00  0.00           C  
ATOM   2639  O   PRO   173      16.647  34.449  -7.409  1.00  0.00           O  
ATOM   2640  CB  PRO   173      19.614  35.061  -8.582  1.00  0.00           C  
ATOM   2641  CG  PRO   173      20.595  34.957  -9.724  1.00  0.00           C  
ATOM   2642  CD  PRO   173      19.783  35.255 -10.956  1.00  0.00           C  
ATOM   2643  HA  PRO   173      18.334  33.380  -9.042  1.00  0.00           H  
ATOM   2644 1HB  PRO   173      19.443  36.097  -8.257  1.00  0.00           H  
ATOM   2645 2HB  PRO   173      19.933  34.492  -7.696  1.00  0.00           H  
ATOM   2646 1HG  PRO   173      21.418  35.677  -9.578  1.00  0.00           H  
ATOM   2647 2HG  PRO   173      21.059  33.956  -9.751  1.00  0.00           H  
ATOM   2648 1HD  PRO   173      19.809  36.322 -11.168  1.00  0.00           H  
ATOM   2649 2HD  PRO   173      20.193  34.644 -11.769  1.00  0.00           H  
ATOM   2650  N   VAL   174      16.553  36.198  -8.799  1.00  0.00           N  
ATOM   2651  CA  VAL   174      15.426  36.745  -8.047  1.00  0.00           C  
ATOM   2652  C   VAL   174      14.162  36.005  -8.430  1.00  0.00           C  
ATOM   2653  O   VAL   174      13.442  35.488  -7.569  1.00  0.00           O  
ATOM   2654  CB  VAL   174      15.270  38.249  -8.313  1.00  0.00           C  
ATOM   2655  CG1 VAL   174      14.029  38.755  -7.632  1.00  0.00           C  
ATOM   2656  CG2 VAL   174      16.506  38.971  -7.816  1.00  0.00           C  
ATOM   2657  H   VAL   174      16.842  36.673  -9.658  1.00  0.00           H  
ATOM   2658  HA  VAL   174      15.609  36.599  -6.982  1.00  0.00           H  
ATOM   2659  HB  VAL   174      15.154  38.416  -9.385  1.00  0.00           H  
ATOM   2660 1HG1 VAL   174      13.909  39.818  -7.833  1.00  0.00           H  
ATOM   2661 2HG1 VAL   174      13.181  38.214  -8.029  1.00  0.00           H  
ATOM   2662 3HG1 VAL   174      14.104  38.593  -6.559  1.00  0.00           H  
ATOM   2663 1HG2 VAL   174      16.408  40.038  -8.009  1.00  0.00           H  
ATOM   2664 2HG2 VAL   174      16.618  38.802  -6.746  1.00  0.00           H  
ATOM   2665 3HG2 VAL   174      17.380  38.583  -8.340  1.00  0.00           H  
ATOM   2666  N   ARG   175      13.922  35.900  -9.732  1.00  0.00           N  
ATOM   2667  CA  ARG   175      12.765  35.166 -10.210  1.00  0.00           C  
ATOM   2668  C   ARG   175      12.883  33.697  -9.822  1.00  0.00           C  
ATOM   2669  O   ARG   175      11.877  33.055  -9.505  1.00  0.00           O  
ATOM   2670  CB  ARG   175      12.594  35.348 -11.697  1.00  0.00           C  
ATOM   2671  CG  ARG   175      12.146  36.751 -12.076  1.00  0.00           C  
ATOM   2672  CD  ARG   175      11.970  36.917 -13.535  1.00  0.00           C  
ATOM   2673  NE  ARG   175      11.486  38.254 -13.875  1.00  0.00           N  
ATOM   2674  CZ  ARG   175      12.270  39.324 -14.117  1.00  0.00           C  
ATOM   2675  NH1 ARG   175      13.576  39.224 -14.038  1.00  0.00           N  
ATOM   2676  NH2 ARG   175      11.717  40.486 -14.433  1.00  0.00           N  
ATOM   2677  H   ARG   175      14.570  36.347 -10.397  1.00  0.00           H  
ATOM   2678  HA  ARG   175      11.880  35.577  -9.728  1.00  0.00           H  
ATOM   2679 1HB  ARG   175      13.548  35.159 -12.197  1.00  0.00           H  
ATOM   2680 2HB  ARG   175      11.867  34.638 -12.079  1.00  0.00           H  
ATOM   2681 1HG  ARG   175      11.207  36.985 -11.577  1.00  0.00           H  
ATOM   2682 2HG  ARG   175      12.919  37.456 -11.751  1.00  0.00           H  
ATOM   2683 1HD  ARG   175      12.925  36.762 -14.033  1.00  0.00           H  
ATOM   2684 2HD  ARG   175      11.259  36.194 -13.901  1.00  0.00           H  
ATOM   2685  HE  ARG   175      10.490  38.384 -13.944  1.00  0.00           H  
ATOM   2686 1HH1 ARG   175      14.025  38.325 -13.779  1.00  0.00           H  
ATOM   2687 2HH1 ARG   175      14.157  40.024 -14.216  1.00  0.00           H  
ATOM   2688 1HH2 ARG   175      10.712  40.568 -14.493  1.00  0.00           H  
ATOM   2689 2HH2 ARG   175      12.301  41.289 -14.613  1.00  0.00           H  
ATOM   2690  N   THR   176      14.119  33.180  -9.792  1.00  0.00           N  
ATOM   2691  CA  THR   176      14.370  31.814  -9.365  1.00  0.00           C  
ATOM   2692  C   THR   176      13.904  31.617  -7.935  1.00  0.00           C  
ATOM   2693  O   THR   176      13.189  30.657  -7.629  1.00  0.00           O  
ATOM   2694  CB  THR   176      15.863  31.497  -9.390  1.00  0.00           C  
ATOM   2695  OG1 THR   176      16.373  31.576 -10.724  1.00  0.00           O  
ATOM   2696  CG2 THR   176      16.111  30.175  -8.830  1.00  0.00           C  
ATOM   2697  H   THR   176      14.911  33.745 -10.099  1.00  0.00           H  
ATOM   2698  HA  THR   176      13.827  31.123 -10.015  1.00  0.00           H  
ATOM   2699  HB  THR   176      16.372  32.219  -8.782  1.00  0.00           H  
ATOM   2700  HG1 THR   176      16.204  32.471 -11.082  1.00  0.00           H  
ATOM   2701 1HG2 THR   176      17.176  30.005  -8.835  1.00  0.00           H  
ATOM   2702 2HG2 THR   176      15.739  30.126  -7.807  1.00  0.00           H  
ATOM   2703 3HG2 THR   176      15.608  29.428  -9.429  1.00  0.00           H  
ATOM   2704  N   ALA   177      14.294  32.539  -7.043  1.00  0.00           N  
ATOM   2705  CA  ALA   177      13.889  32.441  -5.652  1.00  0.00           C  
ATOM   2706  C   ALA   177      12.375  32.474  -5.540  1.00  0.00           C  
ATOM   2707  O   ALA   177      11.791  31.744  -4.734  1.00  0.00           O  
ATOM   2708  CB  ALA   177      14.490  33.578  -4.845  1.00  0.00           C  
ATOM   2709  H   ALA   177      14.905  33.308  -7.323  1.00  0.00           H  
ATOM   2710  HA  ALA   177      14.247  31.494  -5.257  1.00  0.00           H  
ATOM   2711 1HB  ALA   177      14.195  33.488  -3.801  1.00  0.00           H  
ATOM   2712 2HB  ALA   177      15.579  33.544  -4.918  1.00  0.00           H  
ATOM   2713 3HB  ALA   177      14.133  34.529  -5.243  1.00  0.00           H  
ATOM   2714  N   TYR   178      11.725  33.284  -6.375  1.00  0.00           N  
ATOM   2715  CA  TYR   178      10.279  33.361  -6.314  1.00  0.00           C  
ATOM   2716  C   TYR   178       9.633  32.047  -6.760  1.00  0.00           C  
ATOM   2717  O   TYR   178       8.710  31.561  -6.105  1.00  0.00           O  
ATOM   2718  CB  TYR   178       9.779  34.518  -7.169  1.00  0.00           C  
ATOM   2719  CG  TYR   178      10.217  35.877  -6.654  1.00  0.00           C  
ATOM   2720  CD1 TYR   178      10.180  36.989  -7.489  1.00  0.00           C  
ATOM   2721  CD2 TYR   178      10.679  36.005  -5.354  1.00  0.00           C  
ATOM   2722  CE1 TYR   178      10.584  38.218  -7.016  1.00  0.00           C  
ATOM   2723  CE2 TYR   178      11.090  37.233  -4.885  1.00  0.00           C  
ATOM   2724  CZ  TYR   178      11.041  38.338  -5.707  1.00  0.00           C  
ATOM   2725  OH  TYR   178      11.449  39.568  -5.234  1.00  0.00           O  
ATOM   2726  H   TYR   178      12.250  33.884  -7.014  1.00  0.00           H  
ATOM   2727  HA  TYR   178       9.988  33.539  -5.279  1.00  0.00           H  
ATOM   2728 1HB  TYR   178      10.142  34.405  -8.187  1.00  0.00           H  
ATOM   2729 2HB  TYR   178       8.695  34.496  -7.200  1.00  0.00           H  
ATOM   2730  HD1 TYR   178       9.828  36.890  -8.514  1.00  0.00           H  
ATOM   2731  HD2 TYR   178      10.718  35.133  -4.701  1.00  0.00           H  
ATOM   2732  HE1 TYR   178      10.551  39.090  -7.668  1.00  0.00           H  
ATOM   2733  HE2 TYR   178      11.452  37.332  -3.863  1.00  0.00           H  
ATOM   2734  HH  TYR   178      11.429  40.207  -5.950  1.00  0.00           H  
ATOM   2735  N   LEU   179      10.152  31.427  -7.830  1.00  0.00           N  
ATOM   2736  CA  LEU   179       9.578  30.166  -8.301  1.00  0.00           C  
ATOM   2737  C   LEU   179       9.834  29.090  -7.254  1.00  0.00           C  
ATOM   2738  O   LEU   179       8.978  28.239  -7.002  1.00  0.00           O  
ATOM   2739  CB  LEU   179      10.110  29.766  -9.689  1.00  0.00           C  
ATOM   2740  CG  LEU   179       9.439  28.483 -10.356  1.00  0.00           C  
ATOM   2741  CD1 LEU   179       7.902  28.680 -10.473  1.00  0.00           C  
ATOM   2742  CD2 LEU   179      10.027  28.283 -11.770  1.00  0.00           C  
ATOM   2743  H   LEU   179      10.924  31.859  -8.341  1.00  0.00           H  
ATOM   2744  HA  LEU   179       8.503  30.294  -8.394  1.00  0.00           H  
ATOM   2745 1HB  LEU   179       9.982  30.608 -10.367  1.00  0.00           H  
ATOM   2746 2HB  LEU   179      11.189  29.568  -9.600  1.00  0.00           H  
ATOM   2747  HG  LEU   179       9.638  27.600  -9.741  1.00  0.00           H  
ATOM   2748 1HD1 LEU   179       7.453  27.796 -10.936  1.00  0.00           H  
ATOM   2749 2HD1 LEU   179       7.478  28.818  -9.481  1.00  0.00           H  
ATOM   2750 3HD1 LEU   179       7.687  29.557 -11.088  1.00  0.00           H  
ATOM   2751 1HD2 LEU   179       9.577  27.418 -12.238  1.00  0.00           H  
ATOM   2752 2HD2 LEU   179       9.822  29.165 -12.370  1.00  0.00           H  
ATOM   2753 3HD2 LEU   179      11.108  28.138 -11.701  1.00  0.00           H  
ATOM   2754  N   SER   180      11.020  29.127  -6.639  1.00  0.00           N  
ATOM   2755  CA  SER   180      11.378  28.164  -5.616  1.00  0.00           C  
ATOM   2756  C   SER   180      10.386  28.274  -4.459  1.00  0.00           C  
ATOM   2757  O   SER   180       9.883  27.256  -3.965  1.00  0.00           O  
ATOM   2758  CB  SER   180      12.785  28.457  -5.131  1.00  0.00           C  
ATOM   2759  OG  SER   180      13.720  28.269  -6.160  1.00  0.00           O  
ATOM   2760  H   SER   180      11.702  29.835  -6.906  1.00  0.00           H  
ATOM   2761  HA  SER   180      11.331  27.161  -6.037  1.00  0.00           H  
ATOM   2762 1HB  SER   180      12.835  29.477  -4.785  1.00  0.00           H  
ATOM   2763 2HB  SER   180      13.032  27.838  -4.304  1.00  0.00           H  
ATOM   2764  HG  SER   180      13.456  28.905  -6.868  1.00  0.00           H  
ATOM   2765  N   GLN   181      10.035  29.515  -4.081  1.00  0.00           N  
ATOM   2766  CA  GLN   181       9.073  29.708  -3.011  1.00  0.00           C  
ATOM   2767  C   GLN   181       7.726  29.149  -3.413  1.00  0.00           C  
ATOM   2768  O   GLN   181       7.055  28.511  -2.602  1.00  0.00           O  
ATOM   2769  CB  GLN   181       8.873  31.192  -2.657  1.00  0.00           C  
ATOM   2770  CG  GLN   181       7.982  31.362  -1.420  1.00  0.00           C  
ATOM   2771  CD  GLN   181       8.618  30.829  -0.112  1.00  0.00           C  
ATOM   2772  OE1 GLN   181       9.247  31.561   0.688  1.00  0.00           O  
ATOM   2773  NE2 GLN   181       8.497  29.521   0.080  1.00  0.00           N  
ATOM   2774  H   GLN   181      10.483  30.326  -4.509  1.00  0.00           H  
ATOM   2775  HA  GLN   181       9.407  29.165  -2.132  1.00  0.00           H  
ATOM   2776 1HB  GLN   181       9.824  31.697  -2.524  1.00  0.00           H  
ATOM   2777 2HB  GLN   181       8.369  31.684  -3.491  1.00  0.00           H  
ATOM   2778 1HG  GLN   181       7.770  32.421  -1.289  1.00  0.00           H  
ATOM   2779 2HG  GLN   181       7.044  30.818  -1.587  1.00  0.00           H  
ATOM   2780 1HE2 GLN   181       8.894  29.055   0.879  1.00  0.00           H  
ATOM   2781 2HE2 GLN   181       7.995  28.984  -0.596  1.00  0.00           H  
ATOM   2782  N   LEU   182       7.339  29.337  -4.676  1.00  0.00           N  
ATOM   2783  CA  LEU   182       6.052  28.833  -5.112  1.00  0.00           C  
ATOM   2784  C   LEU   182       6.008  27.315  -5.064  1.00  0.00           C  
ATOM   2785  O   LEU   182       5.005  26.744  -4.644  1.00  0.00           O  
ATOM   2786  CB  LEU   182       5.728  29.306  -6.522  1.00  0.00           C  
ATOM   2787  CG  LEU   182       5.481  30.789  -6.661  1.00  0.00           C  
ATOM   2788  CD1 LEU   182       5.282  31.104  -8.110  1.00  0.00           C  
ATOM   2789  CD2 LEU   182       4.302  31.188  -5.807  1.00  0.00           C  
ATOM   2790  H   LEU   182       7.924  29.880  -5.315  1.00  0.00           H  
ATOM   2791  HA  LEU   182       5.289  29.220  -4.439  1.00  0.00           H  
ATOM   2792 1HB  LEU   182       6.550  29.037  -7.174  1.00  0.00           H  
ATOM   2793 2HB  LEU   182       4.834  28.791  -6.864  1.00  0.00           H  
ATOM   2794  HG  LEU   182       6.344  31.337  -6.328  1.00  0.00           H  
ATOM   2795 1HD1 LEU   182       5.119  32.174  -8.223  1.00  0.00           H  
ATOM   2796 2HD1 LEU   182       6.164  30.809  -8.667  1.00  0.00           H  
ATOM   2797 3HD1 LEU   182       4.418  30.563  -8.483  1.00  0.00           H  
ATOM   2798 1HD2 LEU   182       4.122  32.259  -5.910  1.00  0.00           H  
ATOM   2799 2HD2 LEU   182       3.431  30.652  -6.108  1.00  0.00           H  
ATOM   2800 3HD2 LEU   182       4.516  30.954  -4.763  1.00  0.00           H  
ATOM   2801  N   LEU   183       7.105  26.643  -5.415  1.00  0.00           N  
ATOM   2802  CA  LEU   183       7.094  25.182  -5.373  1.00  0.00           C  
ATOM   2803  C   LEU   183       6.878  24.710  -3.927  1.00  0.00           C  
ATOM   2804  O   LEU   183       6.176  23.717  -3.689  1.00  0.00           O  
ATOM   2805  CB  LEU   183       8.378  24.612  -6.007  1.00  0.00           C  
ATOM   2806  CG  LEU   183       8.468  24.848  -7.576  1.00  0.00           C  
ATOM   2807  CD1 LEU   183       9.823  24.379  -8.121  1.00  0.00           C  
ATOM   2808  CD2 LEU   183       7.318  24.114  -8.264  1.00  0.00           C  
ATOM   2809  H   LEU   183       7.922  27.152  -5.760  1.00  0.00           H  
ATOM   2810  HA  LEU   183       6.252  24.831  -5.968  1.00  0.00           H  
ATOM   2811 1HB  LEU   183       9.239  25.097  -5.541  1.00  0.00           H  
ATOM   2812 2HB  LEU   183       8.430  23.542  -5.814  1.00  0.00           H  
ATOM   2813  HG  LEU   183       8.381  25.915  -7.778  1.00  0.00           H  
ATOM   2814 1HD1 LEU   183       9.870  24.567  -9.197  1.00  0.00           H  
ATOM   2815 2HD1 LEU   183      10.628  24.924  -7.625  1.00  0.00           H  
ATOM   2816 3HD1 LEU   183       9.932  23.319  -7.938  1.00  0.00           H  
ATOM   2817 1HD2 LEU   183       7.364  24.295  -9.338  1.00  0.00           H  
ATOM   2818 2HD2 LEU   183       7.394  23.051  -8.072  1.00  0.00           H  
ATOM   2819 3HD2 LEU   183       6.370  24.484  -7.875  1.00  0.00           H  
ATOM   2820  N   ILE   184       7.428  25.456  -2.961  1.00  0.00           N  
ATOM   2821  CA  ILE   184       7.240  25.133  -1.550  1.00  0.00           C  
ATOM   2822  C   ILE   184       5.829  25.463  -1.062  1.00  0.00           C  
ATOM   2823  O   ILE   184       5.225  24.662  -0.342  1.00  0.00           O  
ATOM   2824  CB  ILE   184       8.268  25.839  -0.666  1.00  0.00           C  
ATOM   2825  CG1 ILE   184       9.635  25.355  -1.031  1.00  0.00           C  
ATOM   2826  CG2 ILE   184       7.953  25.621   0.810  1.00  0.00           C  
ATOM   2827  CD1 ILE   184       9.769  23.894  -0.917  1.00  0.00           C  
ATOM   2828  H   ILE   184       8.020  26.250  -3.224  1.00  0.00           H  
ATOM   2829  HA  ILE   184       7.388  24.061  -1.431  1.00  0.00           H  
ATOM   2830  HB  ILE   184       8.244  26.899  -0.885  1.00  0.00           H  
ATOM   2831 1HG1 ILE   184       9.861  25.650  -2.052  1.00  0.00           H  
ATOM   2832 2HG1 ILE   184      10.362  25.806  -0.364  1.00  0.00           H  
ATOM   2833 1HG2 ILE   184       8.687  26.143   1.419  1.00  0.00           H  
ATOM   2834 2HG2 ILE   184       6.956  26.011   1.028  1.00  0.00           H  
ATOM   2835 3HG2 ILE   184       7.982  24.555   1.035  1.00  0.00           H  
ATOM   2836 1HD1 ILE   184      10.757  23.622  -1.180  1.00  0.00           H  
ATOM   2837 2HD1 ILE   184       9.567  23.577   0.106  1.00  0.00           H  
ATOM   2838 3HD1 ILE   184       9.066  23.416  -1.591  1.00  0.00           H  
ATOM   2839  N   ASP   185       5.290  26.631  -1.441  1.00  0.00           N  
ATOM   2840  CA  ASP   185       3.922  26.960  -1.045  1.00  0.00           C  
ATOM   2841  C   ASP   185       2.945  25.943  -1.602  1.00  0.00           C  
ATOM   2842  O   ASP   185       2.012  25.548  -0.910  1.00  0.00           O  
ATOM   2843  CB  ASP   185       3.492  28.357  -1.495  1.00  0.00           C  
ATOM   2844  CG  ASP   185       4.065  29.532  -0.666  1.00  0.00           C  
ATOM   2845  OD1 ASP   185       4.581  29.333   0.411  1.00  0.00           O  
ATOM   2846  OD2 ASP   185       3.931  30.644  -1.102  1.00  0.00           O  
ATOM   2847  H   ASP   185       5.830  27.272  -2.019  1.00  0.00           H  
ATOM   2848  HA  ASP   185       3.861  26.926   0.043  1.00  0.00           H  
ATOM   2849 1HB  ASP   185       3.792  28.493  -2.538  1.00  0.00           H  
ATOM   2850 2HB  ASP   185       2.403  28.416  -1.469  1.00  0.00           H  
ATOM   2851  N   ILE   186       3.180  25.464  -2.824  1.00  0.00           N  
ATOM   2852  CA  ILE   186       2.300  24.454  -3.379  1.00  0.00           C  
ATOM   2853  C   ILE   186       2.419  23.154  -2.638  1.00  0.00           C  
ATOM   2854  O   ILE   186       1.406  22.569  -2.256  1.00  0.00           O  
ATOM   2855  CB  ILE   186       2.566  24.204  -4.851  1.00  0.00           C  
ATOM   2856  CG1 ILE   186       2.194  25.462  -5.646  1.00  0.00           C  
ATOM   2857  CG2 ILE   186       1.860  22.970  -5.296  1.00  0.00           C  
ATOM   2858  CD1 ILE   186       0.763  25.897  -5.420  1.00  0.00           C  
ATOM   2859  H   ILE   186       3.955  25.824  -3.380  1.00  0.00           H  
ATOM   2860  HA  ILE   186       1.277  24.804  -3.281  1.00  0.00           H  
ATOM   2861  HB  ILE   186       3.642  24.058  -4.986  1.00  0.00           H  
ATOM   2862 1HG1 ILE   186       2.827  26.277  -5.360  1.00  0.00           H  
ATOM   2863 2HG1 ILE   186       2.336  25.264  -6.703  1.00  0.00           H  
ATOM   2864 1HG2 ILE   186       2.103  22.787  -6.316  1.00  0.00           H  
ATOM   2865 2HG2 ILE   186       2.189  22.122  -4.700  1.00  0.00           H  
ATOM   2866 3HG2 ILE   186       0.787  23.106  -5.180  1.00  0.00           H  
ATOM   2867 1HD1 ILE   186       0.567  26.790  -6.009  1.00  0.00           H  
ATOM   2868 2HD1 ILE   186       0.084  25.102  -5.715  1.00  0.00           H  
ATOM   2869 3HD1 ILE   186       0.614  26.124  -4.365  1.00  0.00           H  
ATOM   2870  N   ASN   187       3.643  22.737  -2.330  1.00  0.00           N  
ATOM   2871  CA  ASN   187       3.797  21.538  -1.533  1.00  0.00           C  
ATOM   2872  C   ASN   187       2.947  21.686  -0.273  1.00  0.00           C  
ATOM   2873  O   ASN   187       2.134  20.819   0.055  1.00  0.00           O  
ATOM   2874  CB  ASN   187       5.276  21.305  -1.229  1.00  0.00           C  
ATOM   2875  CG  ASN   187       5.538  20.193  -0.270  1.00  0.00           C  
ATOM   2876  OD1 ASN   187       5.941  20.471   0.873  1.00  0.00           O  
ATOM   2877  ND2 ASN   187       5.317  18.986  -0.661  1.00  0.00           N  
ATOM   2878  H   ASN   187       4.469  23.233  -2.666  1.00  0.00           H  
ATOM   2879  HA  ASN   187       3.419  20.684  -2.098  1.00  0.00           H  
ATOM   2880 1HB  ASN   187       5.802  21.093  -2.163  1.00  0.00           H  
ATOM   2881 2HB  ASN   187       5.708  22.213  -0.823  1.00  0.00           H  
ATOM   2882 1HD2 ASN   187       5.471  18.216  -0.033  1.00  0.00           H  
ATOM   2883 2HD2 ASN   187       4.964  18.783  -1.584  1.00  0.00           H  
ATOM   2884  N   ALA   188       3.084  22.809   0.418  1.00  0.00           N  
ATOM   2885  CA  ALA   188       2.299  23.028   1.621  1.00  0.00           C  
ATOM   2886  C   ALA   188       0.782  23.081   1.387  1.00  0.00           C  
ATOM   2887  O   ALA   188       0.015  22.513   2.166  1.00  0.00           O  
ATOM   2888  CB  ALA   188       2.764  24.313   2.271  1.00  0.00           C  
ATOM   2889  H   ALA   188       3.758  23.515   0.113  1.00  0.00           H  
ATOM   2890  HA  ALA   188       2.472  22.193   2.278  1.00  0.00           H  
ATOM   2891 1HB  ALA   188       2.220  24.458   3.195  1.00  0.00           H  
ATOM   2892 2HB  ALA   188       3.831  24.258   2.473  1.00  0.00           H  
ATOM   2893 3HB  ALA   188       2.575  25.140   1.597  1.00  0.00           H  
ATOM   2894  N   GLN   189       0.341  23.737   0.319  1.00  0.00           N  
ATOM   2895  CA  GLN   189      -1.081  23.891   0.026  1.00  0.00           C  
ATOM   2896  C   GLN   189      -1.811  22.610  -0.371  1.00  0.00           C  
ATOM   2897  O   GLN   189      -2.961  22.406   0.019  1.00  0.00           O  
ATOM   2898  CB  GLN   189      -1.268  24.917  -1.092  1.00  0.00           C  
ATOM   2899  CG  GLN   189      -2.714  25.256  -1.448  1.00  0.00           C  
ATOM   2900  CD  GLN   189      -3.497  25.923  -0.337  1.00  0.00           C  
ATOM   2901  OE1 GLN   189      -3.094  26.953   0.203  1.00  0.00           O  
ATOM   2902  NE2 GLN   189      -4.643  25.342   0.008  1.00  0.00           N  
ATOM   2903  H   GLN   189       1.014  24.181  -0.300  1.00  0.00           H  
ATOM   2904  HA  GLN   189      -1.559  24.275   0.930  1.00  0.00           H  
ATOM   2905 1HB  GLN   189      -0.754  25.840  -0.825  1.00  0.00           H  
ATOM   2906 2HB  GLN   189      -0.786  24.537  -1.993  1.00  0.00           H  
ATOM   2907 1HG  GLN   189      -2.708  25.915  -2.301  1.00  0.00           H  
ATOM   2908 2HG  GLN   189      -3.223  24.329  -1.702  1.00  0.00           H  
ATOM   2909 1HE2 GLN   189      -5.211  25.739   0.732  1.00  0.00           H  
ATOM   2910 2HE2 GLN   189      -4.940  24.506  -0.456  1.00  0.00           H  
ATOM   2911  N   ILE   190      -1.159  21.752  -1.166  1.00  0.00           N  
ATOM   2912  CA  ILE   190      -1.845  20.556  -1.651  1.00  0.00           C  
ATOM   2913  C   ILE   190      -1.216  19.215  -1.223  1.00  0.00           C  
ATOM   2914  O   ILE   190      -1.771  18.160  -1.527  1.00  0.00           O  
ATOM   2915  CB  ILE   190      -2.002  20.606  -3.199  1.00  0.00           C  
ATOM   2916  CG1 ILE   190      -0.679  20.605  -3.906  1.00  0.00           C  
ATOM   2917  CG2 ILE   190      -2.747  21.885  -3.593  1.00  0.00           C  
ATOM   2918  CD1 ILE   190      -0.790  20.400  -5.427  1.00  0.00           C  
ATOM   2919  H   ILE   190      -0.207  21.966  -1.461  1.00  0.00           H  
ATOM   2920  HA  ILE   190      -2.852  20.567  -1.243  1.00  0.00           H  
ATOM   2921  HB  ILE   190      -2.569  19.736  -3.535  1.00  0.00           H  
ATOM   2922 1HG1 ILE   190      -0.205  21.548  -3.723  1.00  0.00           H  
ATOM   2923 2HG1 ILE   190      -0.064  19.826  -3.486  1.00  0.00           H  
ATOM   2924 1HG2 ILE   190      -2.871  21.911  -4.674  1.00  0.00           H  
ATOM   2925 2HG2 ILE   190      -3.726  21.903  -3.113  1.00  0.00           H  
ATOM   2926 3HG2 ILE   190      -2.171  22.749  -3.280  1.00  0.00           H  
ATOM   2927 1HD1 ILE   190       0.201  20.418  -5.856  1.00  0.00           H  
ATOM   2928 2HD1 ILE   190      -1.260  19.433  -5.640  1.00  0.00           H  
ATOM   2929 3HD1 ILE   190      -1.388  21.195  -5.865  1.00  0.00           H  
ATOM   2930  N   ASP   191      -0.079  19.239  -0.510  1.00  0.00           N  
ATOM   2931  CA  ASP   191       0.644  18.029  -0.074  1.00  0.00           C  
ATOM   2932  C   ASP   191       1.036  17.133  -1.247  1.00  0.00           C  
ATOM   2933  O   ASP   191       0.985  15.904  -1.154  1.00  0.00           O  
ATOM   2934  CB  ASP   191      -0.187  17.218   0.959  1.00  0.00           C  
ATOM   2935  CG  ASP   191       0.645  16.136   1.765  1.00  0.00           C  
ATOM   2936  OD1 ASP   191       1.821  16.322   1.911  1.00  0.00           O  
ATOM   2937  OD2 ASP   191       0.074  15.156   2.247  1.00  0.00           O  
ATOM   2938  H   ASP   191       0.358  20.125  -0.275  1.00  0.00           H  
ATOM   2939  HA  ASP   191       1.566  18.349   0.415  1.00  0.00           H  
ATOM   2940 1HB  ASP   191      -0.637  17.909   1.675  1.00  0.00           H  
ATOM   2941 2HB  ASP   191      -1.005  16.708   0.445  1.00  0.00           H  
ATOM   2942  N   ALA   192       1.485  17.764  -2.331  1.00  0.00           N  
ATOM   2943  CA  ALA   192       1.962  17.052  -3.510  1.00  0.00           C  
ATOM   2944  C   ALA   192       3.457  16.878  -3.422  1.00  0.00           C  
ATOM   2945  O   ALA   192       4.163  17.743  -2.899  1.00  0.00           O  
ATOM   2946  CB  ALA   192       1.613  17.782  -4.804  1.00  0.00           C  
ATOM   2947  H   ALA   192       1.489  18.774  -2.323  1.00  0.00           H  
ATOM   2948  HA  ALA   192       1.502  16.063  -3.526  1.00  0.00           H  
ATOM   2949 1HB  ALA   192       1.986  17.206  -5.656  1.00  0.00           H  
ATOM   2950 2HB  ALA   192       0.534  17.873  -4.882  1.00  0.00           H  
ATOM   2951 3HB  ALA   192       2.071  18.769  -4.810  1.00  0.00           H  
ATOM   2952  N   THR   193       3.929  15.786  -3.973  1.00  0.00           N  
ATOM   2953  CA  THR   193       5.346  15.533  -4.075  1.00  0.00           C  
ATOM   2954  C   THR   193       5.852  16.282  -5.290  1.00  0.00           C  
ATOM   2955  O   THR   193       5.182  16.281  -6.314  1.00  0.00           O  
ATOM   2956  CB  THR   193       5.605  14.013  -4.105  1.00  0.00           C  
ATOM   2957  OG1 THR   193       5.216  13.460  -2.831  1.00  0.00           O  
ATOM   2958  CG2 THR   193       6.978  13.643  -4.418  1.00  0.00           C  
ATOM   2959  H   THR   193       3.269  15.132  -4.392  1.00  0.00           H  
ATOM   2960  HA  THR   193       5.822  15.943  -3.195  1.00  0.00           H  
ATOM   2961  HB  THR   193       4.967  13.585  -4.879  1.00  0.00           H  
ATOM   2962  HG1 THR   193       5.775  12.662  -2.602  1.00  0.00           H  
ATOM   2963 1HG2 THR   193       7.019  12.567  -4.451  1.00  0.00           H  
ATOM   2964 2HG2 THR   193       7.225  14.049  -5.367  1.00  0.00           H  
ATOM   2965 3HG2 THR   193       7.661  14.006  -3.678  1.00  0.00           H  
ATOM   2966  N   VAL   194       6.959  16.996  -5.159  1.00  0.00           N  
ATOM   2967  CA  VAL   194       7.446  17.772  -6.293  1.00  0.00           C  
ATOM   2968  C   VAL   194       8.826  17.263  -6.694  1.00  0.00           C  
ATOM   2969  O   VAL   194       9.752  17.292  -5.889  1.00  0.00           O  
ATOM   2970  CB  VAL   194       7.517  19.284  -5.941  1.00  0.00           C  
ATOM   2971  CG1 VAL   194       8.004  20.056  -7.149  1.00  0.00           C  
ATOM   2972  CG2 VAL   194       6.145  19.803  -5.453  1.00  0.00           C  
ATOM   2973  H   VAL   194       7.468  16.942  -4.279  1.00  0.00           H  
ATOM   2974  HA  VAL   194       6.766  17.646  -7.129  1.00  0.00           H  
ATOM   2975  HB  VAL   194       8.242  19.423  -5.165  1.00  0.00           H  
ATOM   2976 1HG1 VAL   194       8.093  21.107  -6.903  1.00  0.00           H  
ATOM   2977 2HG1 VAL   194       8.957  19.676  -7.452  1.00  0.00           H  
ATOM   2978 3HG1 VAL   194       7.294  19.927  -7.966  1.00  0.00           H  
ATOM   2979 1HG2 VAL   194       6.223  20.864  -5.200  1.00  0.00           H  
ATOM   2980 2HG2 VAL   194       5.405  19.673  -6.230  1.00  0.00           H  
ATOM   2981 3HG2 VAL   194       5.835  19.245  -4.566  1.00  0.00           H  
ATOM   2982  N   LEU   195       8.957  16.786  -7.931  1.00  0.00           N  
ATOM   2983  CA  LEU   195      10.219  16.241  -8.441  1.00  0.00           C  
ATOM   2984  C   LEU   195      10.882  17.230  -9.359  1.00  0.00           C  
ATOM   2985  O   LEU   195      10.434  17.445 -10.485  1.00  0.00           O  
ATOM   2986  CB  LEU   195      10.026  14.948  -9.218  1.00  0.00           C  
ATOM   2987  CG  LEU   195       9.864  13.677  -8.441  1.00  0.00           C  
ATOM   2988  CD1 LEU   195       8.621  13.728  -7.679  1.00  0.00           C  
ATOM   2989  CD2 LEU   195       9.826  12.543  -9.403  1.00  0.00           C  
ATOM   2990  H   LEU   195       8.147  16.830  -8.542  1.00  0.00           H  
ATOM   2991  HA  LEU   195      10.881  16.047  -7.602  1.00  0.00           H  
ATOM   2992 1HB  LEU   195       9.157  15.069  -9.814  1.00  0.00           H  
ATOM   2993 2HB  LEU   195      10.879  14.821  -9.883  1.00  0.00           H  
ATOM   2994  HG  LEU   195      10.696  13.554  -7.751  1.00  0.00           H  
ATOM   2995 1HD1 LEU   195       8.488  12.802  -7.126  1.00  0.00           H  
ATOM   2996 2HD1 LEU   195       8.669  14.555  -6.997  1.00  0.00           H  
ATOM   2997 3HD1 LEU   195       7.811  13.864  -8.368  1.00  0.00           H  
ATOM   2998 1HD2 LEU   195       9.698  11.609  -8.880  1.00  0.00           H  
ATOM   2999 2HD2 LEU   195       8.993  12.690 -10.071  1.00  0.00           H  
ATOM   3000 3HD2 LEU   195      10.754  12.517  -9.972  1.00  0.00           H  
ATOM   3001  N   ILE   196      11.961  17.803  -8.885  1.00  0.00           N  
ATOM   3002  CA  ILE   196      12.641  18.852  -9.593  1.00  0.00           C  
ATOM   3003  C   ILE   196      13.917  18.346 -10.216  1.00  0.00           C  
ATOM   3004  O   ILE   196      14.692  17.642  -9.583  1.00  0.00           O  
ATOM   3005  CB  ILE   196      12.974  20.000  -8.622  1.00  0.00           C  
ATOM   3006  CG1 ILE   196      11.690  20.502  -8.006  1.00  0.00           C  
ATOM   3007  CG2 ILE   196      13.719  21.135  -9.357  1.00  0.00           C  
ATOM   3008  CD1 ILE   196      11.892  21.410  -6.869  1.00  0.00           C  
ATOM   3009  H   ILE   196      12.289  17.535  -7.963  1.00  0.00           H  
ATOM   3010  HA  ILE   196      12.001  19.217 -10.386  1.00  0.00           H  
ATOM   3011  HB  ILE   196      13.589  19.618  -7.810  1.00  0.00           H  
ATOM   3012 1HG1 ILE   196      11.100  21.014  -8.748  1.00  0.00           H  
ATOM   3013 2HG1 ILE   196      11.139  19.641  -7.647  1.00  0.00           H  
ATOM   3014 1HG2 ILE   196      13.943  21.941  -8.660  1.00  0.00           H  
ATOM   3015 2HG2 ILE   196      14.649  20.759  -9.776  1.00  0.00           H  
ATOM   3016 3HG2 ILE   196      13.091  21.512 -10.160  1.00  0.00           H  
ATOM   3017 1HD1 ILE   196      10.927  21.712  -6.460  1.00  0.00           H  
ATOM   3018 2HD1 ILE   196      12.467  20.895  -6.098  1.00  0.00           H  
ATOM   3019 3HD1 ILE   196      12.435  22.287  -7.211  1.00  0.00           H  
ATOM   3020  N   VAL   197      14.110  18.657 -11.464  1.00  0.00           N  
ATOM   3021  CA  VAL   197      15.359  18.329 -12.107  1.00  0.00           C  
ATOM   3022  C   VAL   197      16.132  19.594 -12.316  1.00  0.00           C  
ATOM   3023  O   VAL   197      15.600  20.532 -12.897  1.00  0.00           O  
ATOM   3024  CB  VAL   197      15.109  17.617 -13.432  1.00  0.00           C  
ATOM   3025  CG1 VAL   197      16.345  17.424 -14.128  1.00  0.00           C  
ATOM   3026  CG2 VAL   197      14.548  16.259 -13.146  1.00  0.00           C  
ATOM   3027  H   VAL   197      13.385  19.170 -11.968  1.00  0.00           H  
ATOM   3028  HA  VAL   197      15.940  17.669 -11.462  1.00  0.00           H  
ATOM   3029  HB  VAL   197      14.444  18.198 -14.048  1.00  0.00           H  
ATOM   3030 1HG1 VAL   197      16.153  16.895 -15.062  1.00  0.00           H  
ATOM   3031 2HG1 VAL   197      16.807  18.391 -14.345  1.00  0.00           H  
ATOM   3032 3HG1 VAL   197      16.976  16.850 -13.488  1.00  0.00           H  
ATOM   3033 1HG2 VAL   197      14.390  15.736 -14.085  1.00  0.00           H  
ATOM   3034 2HG2 VAL   197      15.250  15.708 -12.546  1.00  0.00           H  
ATOM   3035 3HG2 VAL   197      13.612  16.354 -12.605  1.00  0.00           H  
ATOM   3036  N   THR   198      17.367  19.649 -11.830  1.00  0.00           N  
ATOM   3037  CA  THR   198      18.133  20.857 -12.089  1.00  0.00           C  
ATOM   3038  C   THR   198      19.641  20.669 -12.057  1.00  0.00           C  
ATOM   3039  O   THR   198      20.182  19.964 -11.214  1.00  0.00           O  
ATOM   3040  CB  THR   198      17.782  21.998 -11.113  1.00  0.00           C  
ATOM   3041  OG1 THR   198      18.477  23.184 -11.534  1.00  0.00           O  
ATOM   3042  CG2 THR   198      18.212  21.669  -9.712  1.00  0.00           C  
ATOM   3043  H   THR   198      17.759  18.842 -11.341  1.00  0.00           H  
ATOM   3044  HA  THR   198      17.866  21.195 -13.075  1.00  0.00           H  
ATOM   3045  HB  THR   198      16.707  22.181 -11.134  1.00  0.00           H  
ATOM   3046  HG1 THR   198      18.156  23.439 -12.410  1.00  0.00           H  
ATOM   3047 1HG2 THR   198      17.965  22.497  -9.042  1.00  0.00           H  
ATOM   3048 2HG2 THR   198      17.702  20.780  -9.395  1.00  0.00           H  
ATOM   3049 3HG2 THR   198      19.288  21.501  -9.692  1.00  0.00           H  
ATOM   3050  N   HIS   199      20.328  21.437 -12.888  1.00  0.00           N  
ATOM   3051  CA  HIS   199      21.791  21.486 -12.846  1.00  0.00           C  
ATOM   3052  C   HIS   199      22.331  22.438 -11.764  1.00  0.00           C  
ATOM   3053  O   HIS   199      23.538  22.501 -11.522  1.00  0.00           O  
ATOM   3054  CB  HIS   199      22.347  21.940 -14.193  1.00  0.00           C  
ATOM   3055  CG  HIS   199      21.957  23.356 -14.558  1.00  0.00           C  
ATOM   3056  ND1 HIS   199      20.672  23.702 -14.902  1.00  0.00           N  
ATOM   3057  CD2 HIS   199      22.685  24.502 -14.623  1.00  0.00           C  
ATOM   3058  CE1 HIS   199      20.617  24.998 -15.170  1.00  0.00           C  
ATOM   3059  NE2 HIS   199      21.827  25.511 -15.008  1.00  0.00           N  
ATOM   3060  H   HIS   199      19.801  21.950 -13.607  1.00  0.00           H  
ATOM   3061  HA  HIS   199      22.178  20.488 -12.640  1.00  0.00           H  
ATOM   3062 1HB  HIS   199      23.433  21.869 -14.183  1.00  0.00           H  
ATOM   3063 2HB  HIS   199      21.978  21.275 -14.978  1.00  0.00           H  
ATOM   3064  HD1 HIS   199      19.877  23.066 -14.957  1.00  0.00           H  
ATOM   3065  HD2 HIS   199      23.736  24.722 -14.435  1.00  0.00           H  
ATOM   3066  HE1 HIS   199      19.676  25.456 -15.465  1.00  0.00           H  
ATOM   3067  N   ASN   200      21.447  23.223 -11.156  1.00  0.00           N  
ATOM   3068  CA  ASN   200      21.835  24.245 -10.195  1.00  0.00           C  
ATOM   3069  C   ASN   200      21.768  23.830  -8.725  1.00  0.00           C  
ATOM   3070  O   ASN   200      20.685  23.700  -8.145  1.00  0.00           O  
ATOM   3071  CB  ASN   200      21.008  25.475 -10.456  1.00  0.00           C  
ATOM   3072  CG  ASN   200      21.310  26.682  -9.562  1.00  0.00           C  
ATOM   3073  OD1 ASN   200      21.584  26.577  -8.350  1.00  0.00           O  
ATOM   3074  ND2 ASN   200      21.261  27.851 -10.158  1.00  0.00           N  
ATOM   3075  H   ASN   200      20.458  23.120 -11.372  1.00  0.00           H  
ATOM   3076  HA  ASN   200      22.876  24.503 -10.398  1.00  0.00           H  
ATOM   3077 1HB  ASN   200      21.131  25.774 -11.502  1.00  0.00           H  
ATOM   3078 2HB  ASN   200      19.982  25.184 -10.332  1.00  0.00           H  
ATOM   3079 1HD2 ASN   200      21.442  28.688  -9.633  1.00  0.00           H  
ATOM   3080 2HD2 ASN   200      21.044  27.909 -11.134  1.00  0.00           H  
ATOM   3081  N   ILE   201      22.944  23.653  -8.125  1.00  0.00           N  
ATOM   3082  CA  ILE   201      23.080  23.243  -6.730  1.00  0.00           C  
ATOM   3083  C   ILE   201      22.465  24.193  -5.689  1.00  0.00           C  
ATOM   3084  O   ILE   201      22.131  23.761  -4.590  1.00  0.00           O  
ATOM   3085  CB  ILE   201      24.539  22.939  -6.356  1.00  0.00           C  
ATOM   3086  CG1 ILE   201      24.552  22.255  -4.968  1.00  0.00           C  
ATOM   3087  CG2 ILE   201      25.377  24.197  -6.358  1.00  0.00           C  
ATOM   3088  CD1 ILE   201      23.831  20.907  -4.900  1.00  0.00           C  
ATOM   3089  H   ILE   201      23.783  23.787  -8.677  1.00  0.00           H  
ATOM   3090  HA  ILE   201      22.568  22.292  -6.642  1.00  0.00           H  
ATOM   3091  HB  ILE   201      24.961  22.240  -7.074  1.00  0.00           H  
ATOM   3092 1HG1 ILE   201      25.593  22.108  -4.664  1.00  0.00           H  
ATOM   3093 2HG1 ILE   201      24.083  22.935  -4.263  1.00  0.00           H  
ATOM   3094 1HG2 ILE   201      26.406  23.942  -6.094  1.00  0.00           H  
ATOM   3095 2HG2 ILE   201      25.359  24.645  -7.349  1.00  0.00           H  
ATOM   3096 3HG2 ILE   201      24.988  24.898  -5.641  1.00  0.00           H  
ATOM   3097 1HD1 ILE   201      23.884  20.517  -3.889  1.00  0.00           H  
ATOM   3098 2HD1 ILE   201      22.790  21.034  -5.176  1.00  0.00           H  
ATOM   3099 3HD1 ILE   201      24.299  20.212  -5.573  1.00  0.00           H  
ATOM   3100  N   ASN   202      22.344  25.489  -5.975  1.00  0.00           N  
ATOM   3101  CA  ASN   202      21.782  26.358  -4.950  1.00  0.00           C  
ATOM   3102  C   ASN   202      20.297  26.128  -4.872  1.00  0.00           C  
ATOM   3103  O   ASN   202      19.734  25.982  -3.783  1.00  0.00           O  
ATOM   3104  CB  ASN   202      22.021  27.822  -5.205  1.00  0.00           C  
ATOM   3105  CG  ASN   202      21.539  28.628  -4.005  1.00  0.00           C  
ATOM   3106  OD1 ASN   202      22.075  28.445  -2.919  1.00  0.00           O  
ATOM   3107  ND2 ASN   202      20.538  29.462  -4.173  1.00  0.00           N  
ATOM   3108  H   ASN   202      22.558  25.848  -6.898  1.00  0.00           H  
ATOM   3109  HA  ASN   202      22.213  26.096  -3.982  1.00  0.00           H  
ATOM   3110 1HB  ASN   202      23.078  28.006  -5.382  1.00  0.00           H  
ATOM   3111 2HB  ASN   202      21.477  28.143  -6.092  1.00  0.00           H  
ATOM   3112 1HD2 ASN   202      20.178  29.989  -3.375  1.00  0.00           H  
ATOM   3113 2HD2 ASN   202      20.124  29.569  -5.074  1.00  0.00           H  
ATOM   3114  N   ILE   203      19.663  26.048  -6.035  1.00  0.00           N  
ATOM   3115  CA  ILE   203      18.220  25.855  -6.073  1.00  0.00           C  
ATOM   3116  C   ILE   203      17.939  24.517  -5.442  1.00  0.00           C  
ATOM   3117  O   ILE   203      17.010  24.350  -4.640  1.00  0.00           O  
ATOM   3118  CB  ILE   203      17.702  25.824  -7.495  1.00  0.00           C  
ATOM   3119  CG1 ILE   203      17.880  27.170  -8.092  1.00  0.00           C  
ATOM   3120  CG2 ILE   203      16.227  25.408  -7.490  1.00  0.00           C  
ATOM   3121  CD1 ILE   203      17.662  27.162  -9.544  1.00  0.00           C  
ATOM   3122  H   ILE   203      20.204  26.149  -6.895  1.00  0.00           H  
ATOM   3123  HA  ILE   203      17.726  26.640  -5.511  1.00  0.00           H  
ATOM   3124  HB  ILE   203      18.283  25.114  -8.089  1.00  0.00           H  
ATOM   3125 1HG1 ILE   203      17.183  27.856  -7.627  1.00  0.00           H  
ATOM   3126 2HG1 ILE   203      18.892  27.516  -7.894  1.00  0.00           H  
ATOM   3127 1HG2 ILE   203      15.851  25.391  -8.516  1.00  0.00           H  
ATOM   3128 2HG2 ILE   203      16.130  24.417  -7.053  1.00  0.00           H  
ATOM   3129 3HG2 ILE   203      15.643  26.124  -6.906  1.00  0.00           H  
ATOM   3130 1HD1 ILE   203      17.804  28.147  -9.964  1.00  0.00           H  
ATOM   3131 2HD1 ILE   203      18.332  26.494 -10.014  1.00  0.00           H  
ATOM   3132 3HD1 ILE   203      16.664  26.828  -9.712  1.00  0.00           H  
ATOM   3133  N   ALA   204      18.758  23.554  -5.821  1.00  0.00           N  
ATOM   3134  CA  ALA   204      18.658  22.231  -5.302  1.00  0.00           C  
ATOM   3135  C   ALA   204      18.818  22.203  -3.794  1.00  0.00           C  
ATOM   3136  O   ALA   204      18.165  21.438  -3.131  1.00  0.00           O  
ATOM   3137  CB  ALA   204      19.696  21.401  -5.937  1.00  0.00           C  
ATOM   3138  H   ALA   204      19.486  23.747  -6.513  1.00  0.00           H  
ATOM   3139  HA  ALA   204      17.672  21.847  -5.554  1.00  0.00           H  
ATOM   3140 1HB  ALA   204      19.609  20.400  -5.598  1.00  0.00           H  
ATOM   3141 2HB  ALA   204      19.561  21.458  -7.005  1.00  0.00           H  
ATOM   3142 3HB  ALA   204      20.648  21.793  -5.671  1.00  0.00           H  
ATOM   3143  N   ARG   205      19.672  23.018  -3.209  1.00  0.00           N  
ATOM   3144  CA  ARG   205      19.745  23.007  -1.753  1.00  0.00           C  
ATOM   3145  C   ARG   205      18.572  23.768  -1.119  1.00  0.00           C  
ATOM   3146  O   ARG   205      18.129  23.440  -0.013  1.00  0.00           O  
ATOM   3147  CB  ARG   205      21.069  23.561  -1.273  1.00  0.00           C  
ATOM   3148  CG  ARG   205      22.262  22.655  -1.547  1.00  0.00           C  
ATOM   3149  CD  ARG   205      23.529  23.267  -1.120  1.00  0.00           C  
ATOM   3150  NE  ARG   205      24.665  22.433  -1.452  1.00  0.00           N  
ATOM   3151  CZ  ARG   205      25.924  22.677  -1.063  1.00  0.00           C  
ATOM   3152  NH1 ARG   205      26.186  23.704  -0.290  1.00  0.00           N  
ATOM   3153  NH2 ARG   205      26.902  21.892  -1.454  1.00  0.00           N  
ATOM   3154  H   ARG   205      20.289  23.621  -3.751  1.00  0.00           H  
ATOM   3155  HA  ARG   205      19.684  21.977  -1.413  1.00  0.00           H  
ATOM   3156 1HB  ARG   205      21.260  24.515  -1.775  1.00  0.00           H  
ATOM   3157 2HB  ARG   205      21.024  23.753  -0.204  1.00  0.00           H  
ATOM   3158 1HG  ARG   205      22.141  21.737  -0.977  1.00  0.00           H  
ATOM   3159 2HG  ARG   205      22.314  22.410  -2.596  1.00  0.00           H  
ATOM   3160 1HD  ARG   205      23.650  24.226  -1.632  1.00  0.00           H  
ATOM   3161 2HD  ARG   205      23.520  23.424  -0.043  1.00  0.00           H  
ATOM   3162  HE  ARG   205      24.504  21.635  -2.050  1.00  0.00           H  
ATOM   3163 1HH1 ARG   205      25.440  24.310   0.016  1.00  0.00           H  
ATOM   3164 2HH1 ARG   205      27.139  23.886  -0.004  1.00  0.00           H  
ATOM   3165 1HH2 ARG   205      26.713  21.110  -2.061  1.00  0.00           H  
ATOM   3166 2HH2 ARG   205      27.852  22.086  -1.167  1.00  0.00           H  
ATOM   3167  N   THR   206      18.064  24.777  -1.828  1.00  0.00           N  
ATOM   3168  CA  THR   206      16.991  25.653  -1.363  1.00  0.00           C  
ATOM   3169  C   THR   206      15.617  24.996  -1.124  1.00  0.00           C  
ATOM   3170  O   THR   206      14.977  25.275  -0.109  1.00  0.00           O  
ATOM   3171  CB  THR   206      16.762  26.790  -2.373  1.00  0.00           C  
ATOM   3172  OG1 THR   206      17.951  27.568  -2.524  1.00  0.00           O  
ATOM   3173  CG2 THR   206      15.653  27.674  -1.909  1.00  0.00           C  
ATOM   3174  H   THR   206      18.487  24.993  -2.730  1.00  0.00           H  
ATOM   3175  HA  THR   206      17.315  26.097  -0.419  1.00  0.00           H  
ATOM   3176  HB  THR   206      16.492  26.369  -3.328  1.00  0.00           H  
ATOM   3177  HG1 THR   206      18.685  26.980  -2.803  1.00  0.00           H  
ATOM   3178 1HG2 THR   206      15.485  28.469  -2.634  1.00  0.00           H  
ATOM   3179 2HG2 THR   206      14.762  27.079  -1.809  1.00  0.00           H  
ATOM   3180 3HG2 THR   206      15.914  28.108  -0.948  1.00  0.00           H  
ATOM   3181  N   VAL   207      15.145  24.143  -2.053  1.00  0.00           N  
ATOM   3182  CA  VAL   207      13.769  23.615  -1.895  1.00  0.00           C  
ATOM   3183  C   VAL   207      13.457  22.152  -1.475  1.00  0.00           C  
ATOM   3184  O   VAL   207      12.391  21.929  -0.914  1.00  0.00           O  
ATOM   3185  CB  VAL   207      12.965  23.853  -3.210  1.00  0.00           C  
ATOM   3186  CG1 VAL   207      12.854  25.264  -3.464  1.00  0.00           C  
ATOM   3187  CG2 VAL   207      13.622  23.223  -4.396  1.00  0.00           C  
ATOM   3188  H   VAL   207      15.722  23.951  -2.876  1.00  0.00           H  
ATOM   3189  HA  VAL   207      13.297  24.246  -1.144  1.00  0.00           H  
ATOM   3190  HB  VAL   207      11.964  23.455  -3.094  1.00  0.00           H  
ATOM   3191 1HG1 VAL   207      12.269  25.421  -4.368  1.00  0.00           H  
ATOM   3192 2HG1 VAL   207      12.358  25.720  -2.631  1.00  0.00           H  
ATOM   3193 3HG1 VAL   207      13.845  25.687  -3.592  1.00  0.00           H  
ATOM   3194 1HG2 VAL   207      13.026  23.447  -5.267  1.00  0.00           H  
ATOM   3195 2HG2 VAL   207      14.618  23.638  -4.524  1.00  0.00           H  
ATOM   3196 3HG2 VAL   207      13.684  22.151  -4.270  1.00  0.00           H  
ATOM   3197  N   PRO   208      14.283  21.138  -1.707  1.00  0.00           N  
ATOM   3198  CA  PRO   208      13.961  19.763  -1.425  1.00  0.00           C  
ATOM   3199  C   PRO   208      14.130  19.321   0.004  1.00  0.00           C  
ATOM   3200  O   PRO   208      14.853  19.913   0.800  1.00  0.00           O  
ATOM   3201  CB  PRO   208      14.926  19.031  -2.297  1.00  0.00           C  
ATOM   3202  CG  PRO   208      16.075  19.856  -2.295  1.00  0.00           C  
ATOM   3203  CD  PRO   208      15.580  21.306  -2.212  1.00  0.00           C  
ATOM   3204  HA  PRO   208      12.960  19.555  -1.736  1.00  0.00           H  
ATOM   3205 1HB  PRO   208      15.109  18.067  -1.863  1.00  0.00           H  
ATOM   3206 2HB  PRO   208      14.493  18.863  -3.297  1.00  0.00           H  
ATOM   3207 1HG  PRO   208      16.731  19.568  -1.488  1.00  0.00           H  
ATOM   3208 2HG  PRO   208      16.617  19.676  -3.194  1.00  0.00           H  
ATOM   3209 1HD  PRO   208      16.208  21.838  -1.484  1.00  0.00           H  
ATOM   3210 2HD  PRO   208      15.615  21.746  -3.200  1.00  0.00           H  
ATOM   3211  N   ASP   209      13.510  18.192   0.265  1.00  0.00           N  
ATOM   3212  CA  ASP   209      13.702  17.415   1.452  1.00  0.00           C  
ATOM   3213  C   ASP   209      14.744  16.340   1.113  1.00  0.00           C  
ATOM   3214  O   ASP   209      15.675  16.087   1.894  1.00  0.00           O  
ATOM   3215  CB  ASP   209      12.360  16.790   1.810  1.00  0.00           C  
ATOM   3216  CG  ASP   209      11.303  17.848   2.152  1.00  0.00           C  
ATOM   3217  OD1 ASP   209      11.577  18.635   3.048  1.00  0.00           O  
ATOM   3218  OD2 ASP   209      10.262  17.912   1.492  1.00  0.00           O  
ATOM   3219  H   ASP   209      12.890  17.816  -0.433  1.00  0.00           H  
ATOM   3220  HA  ASP   209      14.071  18.049   2.259  1.00  0.00           H  
ATOM   3221 1HB  ASP   209      12.001  16.190   0.966  1.00  0.00           H  
ATOM   3222 2HB  ASP   209      12.482  16.115   2.653  1.00  0.00           H  
ATOM   3223  N   ASN   210      14.601  15.773  -0.103  1.00  0.00           N  
ATOM   3224  CA  ASN   210      15.483  14.719  -0.617  1.00  0.00           C  
ATOM   3225  C   ASN   210      16.242  15.207  -1.831  1.00  0.00           C  
ATOM   3226  O   ASN   210      15.714  15.958  -2.652  1.00  0.00           O  
ATOM   3227  CB  ASN   210      14.726  13.468  -1.014  1.00  0.00           C  
ATOM   3228  CG  ASN   210      14.033  12.808   0.085  1.00  0.00           C  
ATOM   3229  OD1 ASN   210      14.622  12.185   0.971  1.00  0.00           O  
ATOM   3230  ND2 ASN   210      12.753  12.922   0.036  1.00  0.00           N  
ATOM   3231  H   ASN   210      13.814  16.074  -0.681  1.00  0.00           H  
ATOM   3232  HA  ASN   210      16.223  14.472   0.134  1.00  0.00           H  
ATOM   3233 1HB  ASN   210      13.997  13.722  -1.786  1.00  0.00           H  
ATOM   3234 2HB  ASN   210      15.430  12.760  -1.456  1.00  0.00           H  
ATOM   3235 1HD2 ASN   210      12.153  12.513   0.732  1.00  0.00           H  
ATOM   3236 2HD2 ASN   210      12.324  13.425  -0.709  1.00  0.00           H  
ATOM   3237  N   MET   211      17.450  14.733  -1.966  1.00  0.00           N  
ATOM   3238  CA  MET   211      18.284  15.113  -3.075  1.00  0.00           C  
ATOM   3239  C   MET   211      19.044  13.901  -3.557  1.00  0.00           C  
ATOM   3240  O   MET   211      19.495  13.066  -2.765  1.00  0.00           O  
ATOM   3241  CB  MET   211      19.254  16.213  -2.623  1.00  0.00           C  
ATOM   3242  CG  MET   211      20.170  16.827  -3.679  1.00  0.00           C  
ATOM   3243  SD  MET   211      21.334  18.066  -2.981  1.00  0.00           S  
ATOM   3244  CE  MET   211      20.261  19.344  -2.662  1.00  0.00           C  
ATOM   3245  H   MET   211      17.807  14.093  -1.263  1.00  0.00           H  
ATOM   3246  HA  MET   211      17.665  15.467  -3.893  1.00  0.00           H  
ATOM   3247 1HB  MET   211      18.676  17.029  -2.197  1.00  0.00           H  
ATOM   3248 2HB  MET   211      19.892  15.817  -1.829  1.00  0.00           H  
ATOM   3249 1HG  MET   211      20.700  16.084  -4.239  1.00  0.00           H  
ATOM   3250 2HG  MET   211      19.579  17.338  -4.365  1.00  0.00           H  
ATOM   3251 1HE  MET   211      20.807  20.173  -2.252  1.00  0.00           H  
ATOM   3252 2HE  MET   211      19.806  19.624  -3.574  1.00  0.00           H  
ATOM   3253 3HE  MET   211      19.497  19.031  -1.979  1.00  0.00           H  
ATOM   3254  N   GLY   212      19.223  13.815  -4.848  1.00  0.00           N  
ATOM   3255  CA  GLY   212      20.041  12.748  -5.352  1.00  0.00           C  
ATOM   3256  C   GLY   212      20.677  13.146  -6.631  1.00  0.00           C  
ATOM   3257  O   GLY   212      20.418  14.235  -7.152  1.00  0.00           O  
ATOM   3258  H   GLY   212      18.770  14.483  -5.472  1.00  0.00           H  
ATOM   3259 1HA  GLY   212      20.806  12.481  -4.626  1.00  0.00           H  
ATOM   3260 2HA  GLY   212      19.435  11.870  -5.522  1.00  0.00           H  
ATOM   3261  N   MET   213      21.531  12.282  -7.129  1.00  0.00           N  
ATOM   3262  CA  MET   213      22.242  12.648  -8.318  1.00  0.00           C  
ATOM   3263  C   MET   213      22.366  11.540  -9.328  1.00  0.00           C  
ATOM   3264  O   MET   213      22.498  10.362  -8.968  1.00  0.00           O  
ATOM   3265  CB  MET   213      23.616  13.120  -7.964  1.00  0.00           C  
ATOM   3266  CG  MET   213      23.708  14.191  -6.957  1.00  0.00           C  
ATOM   3267  SD  MET   213      25.315  14.877  -6.937  1.00  0.00           S  
ATOM   3268  CE  MET   213      25.167  16.253  -5.869  1.00  0.00           C  
ATOM   3269  H   MET   213      21.654  11.387  -6.660  1.00  0.00           H  
ATOM   3270  HA  MET   213      21.707  13.458  -8.805  1.00  0.00           H  
ATOM   3271 1HB  MET   213      24.231  12.296  -7.650  1.00  0.00           H  
ATOM   3272 2HB  MET   213      24.009  13.561  -8.862  1.00  0.00           H  
ATOM   3273 1HG  MET   213      22.997  14.943  -7.104  1.00  0.00           H  
ATOM   3274 2HG  MET   213      23.520  13.751  -5.998  1.00  0.00           H  
ATOM   3275 1HE  MET   213      26.108  16.758  -5.832  1.00  0.00           H  
ATOM   3276 2HE  MET   213      24.410  16.930  -6.239  1.00  0.00           H  
ATOM   3277 3HE  MET   213      24.913  15.929  -4.889  1.00  0.00           H  
ATOM   3278  N   LEU   214      22.398  11.958 -10.589  1.00  0.00           N  
ATOM   3279  CA  LEU   214      22.547  11.099 -11.749  1.00  0.00           C  
ATOM   3280  C   LEU   214      23.754  11.428 -12.606  1.00  0.00           C  
ATOM   3281  O   LEU   214      23.903  12.557 -13.079  1.00  0.00           O  
ATOM   3282  CB  LEU   214      21.336  11.268 -12.651  1.00  0.00           C  
ATOM   3283  CG  LEU   214      21.381  10.504 -13.905  1.00  0.00           C  
ATOM   3284  CD1 LEU   214      21.301   9.097 -13.562  1.00  0.00           C  
ATOM   3285  CD2 LEU   214      20.327  10.988 -14.762  1.00  0.00           C  
ATOM   3286  H   LEU   214      22.285  12.959 -10.751  1.00  0.00           H  
ATOM   3287  HA  LEU   214      22.644  10.072 -11.416  1.00  0.00           H  
ATOM   3288 1HB  LEU   214      20.464  10.923 -12.127  1.00  0.00           H  
ATOM   3289 2HB  LEU   214      21.214  12.326 -12.889  1.00  0.00           H  
ATOM   3290  HG  LEU   214      22.315  10.631 -14.409  1.00  0.00           H  
ATOM   3291 1HD1 LEU   214      21.335   8.487 -14.465  1.00  0.00           H  
ATOM   3292 2HD1 LEU   214      22.136   8.883 -12.945  1.00  0.00           H  
ATOM   3293 3HD1 LEU   214      20.406   8.908 -13.021  1.00  0.00           H  
ATOM   3294 1HD2 LEU   214      20.317  10.425 -15.686  1.00  0.00           H  
ATOM   3295 2HD2 LEU   214      19.400  10.897 -14.267  1.00  0.00           H  
ATOM   3296 3HD2 LEU   214      20.516  12.017 -14.968  1.00  0.00           H  
ATOM   3297  N   PHE   215      24.609  10.438 -12.829  1.00  0.00           N  
ATOM   3298  CA  PHE   215      25.757  10.646 -13.694  1.00  0.00           C  
ATOM   3299  C   PHE   215      25.938   9.473 -14.626  1.00  0.00           C  
ATOM   3300  O   PHE   215      25.822   8.326 -14.216  1.00  0.00           O  
ATOM   3301  CB  PHE   215      27.011  10.840 -12.871  1.00  0.00           C  
ATOM   3302  CG  PHE   215      26.946  12.009 -11.990  1.00  0.00           C  
ATOM   3303  CD1 PHE   215      26.378  11.870 -10.788  1.00  0.00           C  
ATOM   3304  CD2 PHE   215      27.488  13.239 -12.322  1.00  0.00           C  
ATOM   3305  CE1 PHE   215      26.338  12.883  -9.928  1.00  0.00           C  
ATOM   3306  CE2 PHE   215      27.427  14.279 -11.430  1.00  0.00           C  
ATOM   3307  CZ  PHE   215      26.841  14.079 -10.228  1.00  0.00           C  
ATOM   3308  H   PHE   215      24.447   9.516 -12.414  1.00  0.00           H  
ATOM   3309  HA  PHE   215      25.595  11.537 -14.287  1.00  0.00           H  
ATOM   3310 1HB  PHE   215      27.187   9.959 -12.257  1.00  0.00           H  
ATOM   3311 2HB  PHE   215      27.869  10.955 -13.532  1.00  0.00           H  
ATOM   3312  HD1 PHE   215      25.976  10.905 -10.514  1.00  0.00           H  
ATOM   3313  HD2 PHE   215      27.963  13.384 -13.270  1.00  0.00           H  
ATOM   3314  HE1 PHE   215      25.932  12.719  -8.974  1.00  0.00           H  
ATOM   3315  HE2 PHE   215      27.857  15.245 -11.678  1.00  0.00           H  
ATOM   3316  HZ  PHE   215      26.791  14.856  -9.501  1.00  0.00           H  
ATOM   3317  N   ARG   216      26.258   9.739 -15.876  1.00  0.00           N  
ATOM   3318  CA  ARG   216      26.551   8.662 -16.808  1.00  0.00           C  
ATOM   3319  C   ARG   216      25.504   7.545 -16.854  1.00  0.00           C  
ATOM   3320  O   ARG   216      25.893   6.380 -16.787  1.00  0.00           O  
ATOM   3321  CB  ARG   216      27.883   7.982 -16.490  1.00  0.00           C  
ATOM   3322  CG  ARG   216      29.135   8.832 -16.548  1.00  0.00           C  
ATOM   3323  CD  ARG   216      30.340   7.961 -16.455  1.00  0.00           C  
ATOM   3324  NE  ARG   216      31.588   8.703 -16.388  1.00  0.00           N  
ATOM   3325  CZ  ARG   216      32.209   9.286 -17.436  1.00  0.00           C  
ATOM   3326  NH1 ARG   216      31.680   9.242 -18.635  1.00  0.00           N  
ATOM   3327  NH2 ARG   216      33.362   9.902 -17.254  1.00  0.00           N  
ATOM   3328  H   ARG   216      26.323  10.698 -16.182  1.00  0.00           H  
ATOM   3329  HA  ARG   216      26.619   9.097 -17.805  1.00  0.00           H  
ATOM   3330 1HB  ARG   216      27.844   7.542 -15.495  1.00  0.00           H  
ATOM   3331 2HB  ARG   216      28.031   7.160 -17.188  1.00  0.00           H  
ATOM   3332 1HG  ARG   216      29.170   9.393 -17.482  1.00  0.00           H  
ATOM   3333 2HG  ARG   216      29.150   9.517 -15.700  1.00  0.00           H  
ATOM   3334 1HD  ARG   216      30.265   7.346 -15.558  1.00  0.00           H  
ATOM   3335 2HD  ARG   216      30.380   7.312 -17.331  1.00  0.00           H  
ATOM   3336  HE  ARG   216      32.040   8.761 -15.492  1.00  0.00           H  
ATOM   3337 1HH1 ARG   216      30.801   8.772 -18.787  1.00  0.00           H  
ATOM   3338 2HH1 ARG   216      32.167   9.685 -19.412  1.00  0.00           H  
ATOM   3339 1HH2 ARG   216      33.787   9.917 -16.348  1.00  0.00           H  
ATOM   3340 2HH2 ARG   216      33.838  10.355 -18.059  1.00  0.00           H  
ATOM   3341  N   LYS   217      24.197   7.873 -16.949  1.00  0.00           N  
ATOM   3342  CA  LYS   217      23.112   6.879 -17.041  1.00  0.00           C  
ATOM   3343  C   LYS   217      22.857   6.086 -15.725  1.00  0.00           C  
ATOM   3344  O   LYS   217      21.987   5.199 -15.671  1.00  0.00           O  
ATOM   3345  CB  LYS   217      23.497   5.834 -18.120  1.00  0.00           C  
ATOM   3346  CG  LYS   217      23.915   6.405 -19.519  1.00  0.00           C  
ATOM   3347  CD  LYS   217      24.264   5.296 -20.476  1.00  0.00           C  
ATOM   3348  CE  LYS   217      24.770   5.848 -21.810  1.00  0.00           C  
ATOM   3349  NZ  LYS   217      26.142   6.393 -21.720  1.00  0.00           N  
ATOM   3350  H   LYS   217      23.894   8.845 -17.001  1.00  0.00           H  
ATOM   3351  HA  LYS   217      22.193   7.404 -17.310  1.00  0.00           H  
ATOM   3352 1HB  LYS   217      24.235   5.130 -17.765  1.00  0.00           H  
ATOM   3353 2HB  LYS   217      22.612   5.237 -18.323  1.00  0.00           H  
ATOM   3354 1HG  LYS   217      23.120   6.998 -19.951  1.00  0.00           H  
ATOM   3355 2HG  LYS   217      24.783   7.041 -19.433  1.00  0.00           H  
ATOM   3356 1HD  LYS   217      25.033   4.661 -20.038  1.00  0.00           H  
ATOM   3357 2HD  LYS   217      23.376   4.692 -20.658  1.00  0.00           H  
ATOM   3358 1HE  LYS   217      24.750   5.052 -22.553  1.00  0.00           H  
ATOM   3359 2HE  LYS   217      24.114   6.652 -22.129  1.00  0.00           H  
ATOM   3360 1HZ  LYS   217      26.416   6.744 -22.626  1.00  0.00           H  
ATOM   3361 2HZ  LYS   217      26.160   7.140 -21.049  1.00  0.00           H  
ATOM   3362 3HZ  LYS   217      26.774   5.663 -21.434  1.00  0.00           H  
ATOM   3363  N   GLN   218      23.598   6.411 -14.656  1.00  0.00           N  
ATOM   3364  CA  GLN   218      23.510   5.694 -13.385  1.00  0.00           C  
ATOM   3365  C   GLN   218      23.226   6.595 -12.189  1.00  0.00           C  
ATOM   3366  O   GLN   218      23.975   7.526 -11.888  1.00  0.00           O  
ATOM   3367  CB  GLN   218      24.828   4.949 -13.150  1.00  0.00           C  
ATOM   3368  CG  GLN   218      24.954   4.218 -11.815  1.00  0.00           C  
ATOM   3369  CD  GLN   218      24.023   3.005 -11.676  1.00  0.00           C  
ATOM   3370  OE1 GLN   218      24.116   2.048 -12.457  1.00  0.00           O  
ATOM   3371  NE2 GLN   218      23.148   3.042 -10.672  1.00  0.00           N  
ATOM   3372  H   GLN   218      24.302   7.144 -14.730  1.00  0.00           H  
ATOM   3373  HA  GLN   218      22.701   4.968 -13.457  1.00  0.00           H  
ATOM   3374 1HB  GLN   218      24.972   4.219 -13.945  1.00  0.00           H  
ATOM   3375 2HB  GLN   218      25.652   5.665 -13.216  1.00  0.00           H  
ATOM   3376 1HG  GLN   218      25.978   3.867 -11.715  1.00  0.00           H  
ATOM   3377 2HG  GLN   218      24.731   4.917 -11.017  1.00  0.00           H  
ATOM   3378 1HE2 GLN   218      22.520   2.275 -10.523  1.00  0.00           H  
ATOM   3379 2HE2 GLN   218      23.135   3.854 -10.045  1.00  0.00           H  
ATOM   3380  N   LEU   219      22.118   6.354 -11.512  1.00  0.00           N  
ATOM   3381  CA  LEU   219      21.828   7.137 -10.319  1.00  0.00           C  
ATOM   3382  C   LEU   219      22.953   6.808  -9.335  1.00  0.00           C  
ATOM   3383  O   LEU   219      23.255   5.624  -9.136  1.00  0.00           O  
ATOM   3384  CB  LEU   219      20.472   6.763  -9.722  1.00  0.00           C  
ATOM   3385  CG  LEU   219      19.954   7.662  -8.617  1.00  0.00           C  
ATOM   3386  CD1 LEU   219      19.586   9.007  -9.220  1.00  0.00           C  
ATOM   3387  CD2 LEU   219      18.777   7.003  -7.941  1.00  0.00           C  
ATOM   3388  H   LEU   219      21.505   5.608 -11.806  1.00  0.00           H  
ATOM   3389  HA  LEU   219      21.848   8.196 -10.548  1.00  0.00           H  
ATOM   3390 1HB  LEU   219      19.744   6.799 -10.520  1.00  0.00           H  
ATOM   3391 2HB  LEU   219      20.520   5.747  -9.335  1.00  0.00           H  
ATOM   3392  HG  LEU   219      20.747   7.834  -7.884  1.00  0.00           H  
ATOM   3393 1HD1 LEU   219      19.239   9.676  -8.431  1.00  0.00           H  
ATOM   3394 2HD1 LEU   219      20.441   9.432  -9.701  1.00  0.00           H  
ATOM   3395 3HD1 LEU   219      18.800   8.872  -9.960  1.00  0.00           H  
ATOM   3396 1HD2 LEU   219      18.403   7.635  -7.151  1.00  0.00           H  
ATOM   3397 2HD2 LEU   219      17.987   6.831  -8.664  1.00  0.00           H  
ATOM   3398 3HD2 LEU   219      19.089   6.050  -7.518  1.00  0.00           H  
ATOM   3399  N   VAL   220      23.594   7.810  -8.729  1.00  0.00           N  
ATOM   3400  CA  VAL   220      24.692   7.491  -7.812  1.00  0.00           C  
ATOM   3401  C   VAL   220      24.279   7.659  -6.357  1.00  0.00           C  
ATOM   3402  O   VAL   220      24.864   7.045  -5.463  1.00  0.00           O  
ATOM   3403  CB  VAL   220      25.953   8.352  -8.101  1.00  0.00           C  
ATOM   3404  CG1 VAL   220      26.421   8.093  -9.536  1.00  0.00           C  
ATOM   3405  CG2 VAL   220      25.684   9.827  -7.869  1.00  0.00           C  
ATOM   3406  H   VAL   220      23.315   8.767  -8.911  1.00  0.00           H  
ATOM   3407  HA  VAL   220      24.974   6.450  -7.963  1.00  0.00           H  
ATOM   3408  HB  VAL   220      26.757   8.027  -7.436  1.00  0.00           H  
ATOM   3409 1HG1 VAL   220      27.315   8.646  -9.739  1.00  0.00           H  
ATOM   3410 2HG1 VAL   220      26.621   7.033  -9.670  1.00  0.00           H  
ATOM   3411 3HG1 VAL   220      25.643   8.403 -10.230  1.00  0.00           H  
ATOM   3412 1HG2 VAL   220      26.584  10.397  -8.066  1.00  0.00           H  
ATOM   3413 2HG2 VAL   220      24.901  10.146  -8.535  1.00  0.00           H  
ATOM   3414 3HG2 VAL   220      25.380   9.997  -6.842  1.00  0.00           H  
ATOM   3415  N   MET   221      23.264   8.480  -6.116  1.00  0.00           N  
ATOM   3416  CA  MET   221      22.793   8.670  -4.745  1.00  0.00           C  
ATOM   3417  C   MET   221      21.385   9.239  -4.695  1.00  0.00           C  
ATOM   3418  O   MET   221      20.997  10.025  -5.556  1.00  0.00           O  
ATOM   3419  CB  MET   221      23.776   9.553  -3.966  1.00  0.00           C  
ATOM   3420  CG  MET   221      23.431   9.772  -2.468  1.00  0.00           C  
ATOM   3421  SD  MET   221      23.382   8.265  -1.516  1.00  0.00           S  
ATOM   3422  CE  MET   221      25.108   7.823  -1.581  1.00  0.00           C  
ATOM   3423  H   MET   221      22.843   8.978  -6.901  1.00  0.00           H  
ATOM   3424  HA  MET   221      22.762   7.694  -4.261  1.00  0.00           H  
ATOM   3425 1HB  MET   221      24.769   9.110  -3.995  1.00  0.00           H  
ATOM   3426 2HB  MET   221      23.847  10.514  -4.461  1.00  0.00           H  
ATOM   3427 1HG  MET   221      24.205  10.383  -2.032  1.00  0.00           H  
ATOM   3428 2HG  MET   221      22.484  10.298  -2.350  1.00  0.00           H  
ATOM   3429 1HE  MET   221      25.267   6.893  -1.035  1.00  0.00           H  
ATOM   3430 2HE  MET   221      25.411   7.687  -2.625  1.00  0.00           H  
ATOM   3431 3HE  MET   221      25.700   8.612  -1.130  1.00  0.00           H  
ATOM   3432  N   PHE   222      20.619   8.860  -3.669  1.00  0.00           N  
ATOM   3433  CA  PHE   222      19.320   9.482  -3.408  1.00  0.00           C  
ATOM   3434  C   PHE   222      18.864   9.307  -1.965  1.00  0.00           C  
ATOM   3435  O   PHE   222      18.764   8.185  -1.460  1.00  0.00           O  
ATOM   3436  CB  PHE   222      18.233   8.948  -4.339  1.00  0.00           C  
ATOM   3437  CG  PHE   222      16.918   9.672  -4.166  1.00  0.00           C  
ATOM   3438  CD1 PHE   222      16.679  10.849  -4.841  1.00  0.00           C  
ATOM   3439  CD2 PHE   222      15.925   9.187  -3.318  1.00  0.00           C  
ATOM   3440  CE1 PHE   222      15.510  11.529  -4.686  1.00  0.00           C  
ATOM   3441  CE2 PHE   222      14.734   9.873  -3.163  1.00  0.00           C  
ATOM   3442  CZ  PHE   222      14.532  11.047  -3.847  1.00  0.00           C  
ATOM   3443  H   PHE   222      20.971   8.171  -3.018  1.00  0.00           H  
ATOM   3444  HA  PHE   222      19.418  10.551  -3.579  1.00  0.00           H  
ATOM   3445 1HB  PHE   222      18.548   9.076  -5.367  1.00  0.00           H  
ATOM   3446 2HB  PHE   222      18.072   7.886  -4.165  1.00  0.00           H  
ATOM   3447  HD1 PHE   222      17.425  11.239  -5.505  1.00  0.00           H  
ATOM   3448  HD2 PHE   222      16.097   8.259  -2.773  1.00  0.00           H  
ATOM   3449  HE1 PHE   222      15.362  12.453  -5.235  1.00  0.00           H  
ATOM   3450  HE2 PHE   222      13.957   9.487  -2.499  1.00  0.00           H  
ATOM   3451  HZ  PHE   222      13.601  11.594  -3.727  1.00  0.00           H  
ATOM   3452  N   GLY   223      18.555  10.426  -1.316  1.00  0.00           N  
ATOM   3453  CA  GLY   223      18.048  10.401   0.057  1.00  0.00           C  
ATOM   3454  C   GLY   223      17.945  11.813   0.626  1.00  0.00           C  
ATOM   3455  O   GLY   223      18.182  12.781  -0.087  1.00  0.00           O  
ATOM   3456  H   GLY   223      18.707  11.316  -1.795  1.00  0.00           H  
ATOM   3457 1HA  GLY   223      17.067   9.928   0.052  1.00  0.00           H  
ATOM   3458 2HA  GLY   223      18.710   9.793   0.672  1.00  0.00           H  
ATOM   3459  N   PRO   224      17.605  11.970   1.905  1.00  0.00           N  
ATOM   3460  CA  PRO   224      17.482  13.247   2.578  1.00  0.00           C  
ATOM   3461  C   PRO   224      18.767  14.010   2.321  1.00  0.00           C  
ATOM   3462  O   PRO   224      19.855  13.422   2.337  1.00  0.00           O  
ATOM   3463  CB  PRO   224      17.291  12.836   4.040  1.00  0.00           C  
ATOM   3464  CG  PRO   224      16.609  11.481   3.946  1.00  0.00           C  
ATOM   3465  CD  PRO   224      17.245  10.810   2.722  1.00  0.00           C  
ATOM   3466  HA  PRO   224      16.604  13.784   2.209  1.00  0.00           H  
ATOM   3467 1HB  PRO   224      18.258  12.794   4.552  1.00  0.00           H  
ATOM   3468 2HB  PRO   224      16.681  13.588   4.558  1.00  0.00           H  
ATOM   3469 1HG  PRO   224      16.755  10.919   4.876  1.00  0.00           H  
ATOM   3470 2HG  PRO   224      15.522  11.621   3.826  1.00  0.00           H  
ATOM   3471 1HD  PRO   224      18.114  10.235   2.975  1.00  0.00           H  
ATOM   3472 2HD  PRO   224      16.479  10.204   2.220  1.00  0.00           H  
ATOM   3473  N   ARG   225      18.656  15.321   2.122  1.00  0.00           N  
ATOM   3474  CA  ARG   225      19.820  16.143   1.753  1.00  0.00           C  
ATOM   3475  C   ARG   225      21.113  15.837   2.515  1.00  0.00           C  
ATOM   3476  O   ARG   225      22.171  15.746   1.895  1.00  0.00           O  
ATOM   3477  CB  ARG   225      19.501  17.621   1.956  1.00  0.00           C  
ATOM   3478  CG  ARG   225      18.544  18.224   0.939  1.00  0.00           C  
ATOM   3479  CD  ARG   225      18.274  19.685   1.200  1.00  0.00           C  
ATOM   3480  NE  ARG   225      17.435  19.862   2.363  1.00  0.00           N  
ATOM   3481  CZ  ARG   225      16.982  21.044   2.836  1.00  0.00           C  
ATOM   3482  NH1 ARG   225      17.273  22.190   2.243  1.00  0.00           N  
ATOM   3483  NH2 ARG   225      16.220  21.055   3.919  1.00  0.00           N  
ATOM   3484  H   ARG   225      17.715  15.729   2.137  1.00  0.00           H  
ATOM   3485  HA  ARG   225      20.010  15.981   0.691  1.00  0.00           H  
ATOM   3486 1HB  ARG   225      19.059  17.764   2.939  1.00  0.00           H  
ATOM   3487 2HB  ARG   225      20.422  18.199   1.923  1.00  0.00           H  
ATOM   3488 1HG  ARG   225      18.969  18.118  -0.037  1.00  0.00           H  
ATOM   3489 2HG  ARG   225      17.593  17.693   0.975  1.00  0.00           H  
ATOM   3490 1HD  ARG   225      19.215  20.201   1.377  1.00  0.00           H  
ATOM   3491 2HD  ARG   225      17.776  20.143   0.358  1.00  0.00           H  
ATOM   3492  HE  ARG   225      17.155  19.027   2.859  1.00  0.00           H  
ATOM   3493 1HH1 ARG   225      17.838  22.237   1.387  1.00  0.00           H  
ATOM   3494 2HH1 ARG   225      16.909  23.052   2.613  1.00  0.00           H  
ATOM   3495 1HH2 ARG   225      15.981  20.186   4.374  1.00  0.00           H  
ATOM   3496 2HH2 ARG   225      15.874  21.931   4.276  1.00  0.00           H  
ATOM   3497  N   GLU   226      21.042  15.593   3.820  1.00  0.00           N  
ATOM   3498  CA  GLU   226      22.248  15.327   4.611  1.00  0.00           C  
ATOM   3499  C   GLU   226      22.994  14.088   4.114  1.00  0.00           C  
ATOM   3500  O   GLU   226      24.221  13.995   4.196  1.00  0.00           O  
ATOM   3501  CB  GLU   226      21.893  15.121   6.081  1.00  0.00           C  
ATOM   3502  CG  GLU   226      23.094  14.989   7.043  1.00  0.00           C  
ATOM   3503  CD  GLU   226      23.883  16.270   7.206  1.00  0.00           C  
ATOM   3504  OE1 GLU   226      23.403  17.299   6.793  1.00  0.00           O  
ATOM   3505  OE2 GLU   226      24.937  16.227   7.800  1.00  0.00           O  
ATOM   3506  H   GLU   226      20.141  15.627   4.274  1.00  0.00           H  
ATOM   3507  HA  GLU   226      22.912  16.187   4.527  1.00  0.00           H  
ATOM   3508 1HB  GLU   226      21.281  15.955   6.425  1.00  0.00           H  
ATOM   3509 2HB  GLU   226      21.291  14.222   6.174  1.00  0.00           H  
ATOM   3510 1HG  GLU   226      22.758  14.668   8.010  1.00  0.00           H  
ATOM   3511 2HG  GLU   226      23.756  14.215   6.652  1.00  0.00           H  
ATOM   3512  N   VAL   227      22.251  13.103   3.632  1.00  0.00           N  
ATOM   3513  CA  VAL   227      22.831  11.848   3.210  1.00  0.00           C  
ATOM   3514  C   VAL   227      23.692  12.083   1.997  1.00  0.00           C  
ATOM   3515  O   VAL   227      24.805  11.571   1.885  1.00  0.00           O  
ATOM   3516  CB  VAL   227      21.723  10.869   2.856  1.00  0.00           C  
ATOM   3517  CG1 VAL   227      22.301   9.585   2.296  1.00  0.00           C  
ATOM   3518  CG2 VAL   227      20.898  10.698   4.075  1.00  0.00           C  
ATOM   3519  H   VAL   227      21.252  13.244   3.516  1.00  0.00           H  
ATOM   3520  HA  VAL   227      23.442  11.444   4.018  1.00  0.00           H  
ATOM   3521  HB  VAL   227      21.098  11.283   2.063  1.00  0.00           H  
ATOM   3522 1HG1 VAL   227      21.491   8.903   2.041  1.00  0.00           H  
ATOM   3523 2HG1 VAL   227      22.880   9.810   1.400  1.00  0.00           H  
ATOM   3524 3HG1 VAL   227      22.946   9.122   3.037  1.00  0.00           H  
ATOM   3525 1HG2 VAL   227      20.100  10.016   3.879  1.00  0.00           H  
ATOM   3526 2HG2 VAL   227      21.514  10.324   4.853  1.00  0.00           H  
ATOM   3527 3HG2 VAL   227      20.494  11.667   4.374  1.00  0.00           H  
ATOM   3528  N   LEU   228      23.163  12.864   1.076  1.00  0.00           N  
ATOM   3529  CA  LEU   228      23.920  13.181  -0.123  1.00  0.00           C  
ATOM   3530  C   LEU   228      25.095  14.086   0.195  1.00  0.00           C  
ATOM   3531  O   LEU   228      26.219  13.831  -0.233  1.00  0.00           O  
ATOM   3532  CB  LEU   228      23.052  13.869  -1.139  1.00  0.00           C  
ATOM   3533  CG  LEU   228      23.710  14.220  -2.435  1.00  0.00           C  
ATOM   3534  CD1 LEU   228      24.184  13.035  -3.119  1.00  0.00           C  
ATOM   3535  CD2 LEU   228      22.754  14.841  -3.188  1.00  0.00           C  
ATOM   3536  H   LEU   228      22.225  13.247   1.246  1.00  0.00           H  
ATOM   3537  HA  LEU   228      24.301  12.253  -0.544  1.00  0.00           H  
ATOM   3538 1HB  LEU   228      22.201  13.221  -1.366  1.00  0.00           H  
ATOM   3539 2HB  LEU   228      22.664  14.793  -0.696  1.00  0.00           H  
ATOM   3540  HG  LEU   228      24.556  14.889  -2.260  1.00  0.00           H  
ATOM   3541 1HD1 LEU   228      24.626  13.308  -4.060  1.00  0.00           H  
ATOM   3542 2HD1 LEU   228      24.918  12.527  -2.505  1.00  0.00           H  
ATOM   3543 3HD1 LEU   228      23.330  12.408  -3.291  1.00  0.00           H  
ATOM   3544 1HD2 LEU   228      23.111  15.148  -4.135  1.00  0.00           H  
ATOM   3545 2HD2 LEU   228      21.924  14.165  -3.323  1.00  0.00           H  
ATOM   3546 3HD2 LEU   228      22.465  15.667  -2.615  1.00  0.00           H  
ATOM   3547  N   LEU   229      24.840  15.119   0.997  1.00  0.00           N  
ATOM   3548  CA  LEU   229      25.835  16.127   1.330  1.00  0.00           C  
ATOM   3549  C   LEU   229      27.044  15.534   2.051  1.00  0.00           C  
ATOM   3550  O   LEU   229      28.166  16.010   1.872  1.00  0.00           O  
ATOM   3551  CB  LEU   229      25.184  17.229   2.171  1.00  0.00           C  
ATOM   3552  CG  LEU   229      24.137  18.116   1.406  1.00  0.00           C  
ATOM   3553  CD1 LEU   229      23.425  19.026   2.394  1.00  0.00           C  
ATOM   3554  CD2 LEU   229      24.832  18.908   0.333  1.00  0.00           C  
ATOM   3555  H   LEU   229      23.894  15.241   1.357  1.00  0.00           H  
ATOM   3556  HA  LEU   229      26.175  16.575   0.410  1.00  0.00           H  
ATOM   3557 1HB  LEU   229      24.679  16.762   3.015  1.00  0.00           H  
ATOM   3558 2HB  LEU   229      25.964  17.882   2.557  1.00  0.00           H  
ATOM   3559  HG  LEU   229      23.404  17.487   0.931  1.00  0.00           H  
ATOM   3560 1HD1 LEU   229      22.691  19.634   1.866  1.00  0.00           H  
ATOM   3561 2HD1 LEU   229      22.919  18.416   3.146  1.00  0.00           H  
ATOM   3562 3HD1 LEU   229      24.151  19.673   2.881  1.00  0.00           H  
ATOM   3563 1HD2 LEU   229      24.105  19.512  -0.210  1.00  0.00           H  
ATOM   3564 2HD2 LEU   229      25.584  19.556   0.780  1.00  0.00           H  
ATOM   3565 3HD2 LEU   229      25.304  18.212  -0.343  1.00  0.00           H  
ATOM   3566  N   THR   230      26.825  14.484   2.842  1.00  0.00           N  
ATOM   3567  CA  THR   230      27.906  13.829   3.562  1.00  0.00           C  
ATOM   3568  C   THR   230      28.465  12.595   2.828  1.00  0.00           C  
ATOM   3569  O   THR   230      29.293  11.874   3.389  1.00  0.00           O  
ATOM   3570  CB  THR   230      27.457  13.430   4.986  1.00  0.00           C  
ATOM   3571  OG1 THR   230      26.348  12.527   4.923  1.00  0.00           O  
ATOM   3572  CG2 THR   230      27.038  14.666   5.762  1.00  0.00           C  
ATOM   3573  H   THR   230      25.873  14.150   2.993  1.00  0.00           H  
ATOM   3574  HA  THR   230      28.722  14.542   3.664  1.00  0.00           H  
ATOM   3575  HB  THR   230      28.280  12.942   5.500  1.00  0.00           H  
ATOM   3576  HG1 THR   230      25.582  12.994   4.516  1.00  0.00           H  
ATOM   3577 1HG2 THR   230      26.723  14.377   6.767  1.00  0.00           H  
ATOM   3578 2HG2 THR   230      27.875  15.356   5.829  1.00  0.00           H  
ATOM   3579 3HG2 THR   230      26.207  15.156   5.256  1.00  0.00           H  
ATOM   3580  N   SER   231      27.990  12.317   1.605  1.00  0.00           N  
ATOM   3581  CA  SER   231      28.461  11.159   0.852  1.00  0.00           C  
ATOM   3582  C   SER   231      29.927  11.278   0.502  1.00  0.00           C  
ATOM   3583  O   SER   231      30.407  12.349   0.131  1.00  0.00           O  
ATOM   3584  CB  SER   231      27.678  10.959  -0.431  1.00  0.00           C  
ATOM   3585  OG  SER   231      28.226   9.876  -1.184  1.00  0.00           O  
ATOM   3586  H   SER   231      27.310  12.933   1.163  1.00  0.00           H  
ATOM   3587  HA  SER   231      28.330  10.274   1.475  1.00  0.00           H  
ATOM   3588 1HB  SER   231      26.632  10.760  -0.192  1.00  0.00           H  
ATOM   3589 2HB  SER   231      27.709  11.871  -1.024  1.00  0.00           H  
ATOM   3590  HG  SER   231      27.584   9.693  -1.879  1.00  0.00           H  
ATOM   3591  N   GLU   232      30.631  10.155   0.542  1.00  0.00           N  
ATOM   3592  CA  GLU   232      32.033  10.151   0.164  1.00  0.00           C  
ATOM   3593  C   GLU   232      32.277   9.912  -1.329  1.00  0.00           C  
ATOM   3594  O   GLU   232      33.430   9.891  -1.763  1.00  0.00           O  
ATOM   3595  CB  GLU   232      32.814   9.122   0.978  1.00  0.00           C  
ATOM   3596  CG  GLU   232      32.901   9.427   2.473  1.00  0.00           C  
ATOM   3597  CD  GLU   232      33.704  10.705   2.783  1.00  0.00           C  
ATOM   3598  OE1 GLU   232      34.610  11.039   2.023  1.00  0.00           O  
ATOM   3599  OE2 GLU   232      33.424  11.327   3.777  1.00  0.00           O  
ATOM   3600  H   GLU   232      30.187   9.302   0.849  1.00  0.00           H  
ATOM   3601  HA  GLU   232      32.429  11.124   0.428  1.00  0.00           H  
ATOM   3602 1HB  GLU   232      32.350   8.142   0.862  1.00  0.00           H  
ATOM   3603 2HB  GLU   232      33.829   9.050   0.591  1.00  0.00           H  
ATOM   3604 1HG  GLU   232      31.889   9.549   2.865  1.00  0.00           H  
ATOM   3605 2HG  GLU   232      33.360   8.581   2.982  1.00  0.00           H  
ATOM   3606  N   GLU   233      31.211   9.707  -2.108  1.00  0.00           N  
ATOM   3607  CA  GLU   233      31.364   9.437  -3.540  1.00  0.00           C  
ATOM   3608  C   GLU   233      31.950  10.669  -4.285  1.00  0.00           C  
ATOM   3609  O   GLU   233      31.295  11.714  -4.313  1.00  0.00           O  
ATOM   3610  CB  GLU   233      30.004   9.061  -4.135  1.00  0.00           C  
ATOM   3611  CG  GLU   233      30.020   8.668  -5.590  1.00  0.00           C  
ATOM   3612  CD  GLU   233      30.708   7.353  -5.877  1.00  0.00           C  
ATOM   3613  OE1 GLU   233      30.396   6.384  -5.232  1.00  0.00           O  
ATOM   3614  OE2 GLU   233      31.537   7.323  -6.757  1.00  0.00           O  
ATOM   3615  H   GLU   233      30.274   9.750  -1.698  1.00  0.00           H  
ATOM   3616  HA  GLU   233      32.003   8.571  -3.644  1.00  0.00           H  
ATOM   3617 1HB  GLU   233      29.576   8.233  -3.571  1.00  0.00           H  
ATOM   3618 2HB  GLU   233      29.326   9.904  -4.029  1.00  0.00           H  
ATOM   3619 1HG  GLU   233      29.001   8.642  -5.979  1.00  0.00           H  
ATOM   3620 2HG  GLU   233      30.552   9.428  -6.097  1.00  0.00           H  
ATOM   3621  N   PRO   234      33.121  10.576  -4.975  1.00  0.00           N  
ATOM   3622  CA  PRO   234      33.774  11.655  -5.726  1.00  0.00           C  
ATOM   3623  C   PRO   234      32.877  12.270  -6.788  1.00  0.00           C  
ATOM   3624  O   PRO   234      33.049  13.423  -7.187  1.00  0.00           O  
ATOM   3625  CB  PRO   234      34.944  10.942  -6.407  1.00  0.00           C  
ATOM   3626  CG  PRO   234      35.243   9.766  -5.516  1.00  0.00           C  
ATOM   3627  CD  PRO   234      33.893   9.312  -4.989  1.00  0.00           C  
ATOM   3628  HA  PRO   234      34.134  12.418  -5.025  1.00  0.00           H  
ATOM   3629 1HB  PRO   234      34.658  10.644  -7.429  1.00  0.00           H  
ATOM   3630 2HB  PRO   234      35.798  11.630  -6.504  1.00  0.00           H  
ATOM   3631 1HG  PRO   234      35.760   8.978  -6.085  1.00  0.00           H  
ATOM   3632 2HG  PRO   234      35.925  10.072  -4.708  1.00  0.00           H  
ATOM   3633 1HD  PRO   234      33.430   8.573  -5.658  1.00  0.00           H  
ATOM   3634 2HD  PRO   234      34.061   8.925  -3.980  1.00  0.00           H  
ATOM   3635  N   VAL   235      31.908  11.498  -7.250  1.00  0.00           N  
ATOM   3636  CA  VAL   235      30.974  11.951  -8.260  1.00  0.00           C  
ATOM   3637  C   VAL   235      30.110  13.063  -7.692  1.00  0.00           C  
ATOM   3638  O   VAL   235      29.829  14.077  -8.350  1.00  0.00           O  
ATOM   3639  CB  VAL   235      30.042  10.813  -8.636  1.00  0.00           C  
ATOM   3640  CG1 VAL   235      29.125  11.291  -9.459  1.00  0.00           C  
ATOM   3641  CG2 VAL   235      30.736   9.702  -9.257  1.00  0.00           C  
ATOM   3642  H   VAL   235      31.814  10.555  -6.898  1.00  0.00           H  
ATOM   3643  HA  VAL   235      31.514  12.323  -9.128  1.00  0.00           H  
ATOM   3644  HB  VAL   235      29.531  10.476  -7.751  1.00  0.00           H  
ATOM   3645 1HG1 VAL   235      28.448  10.509  -9.700  1.00  0.00           H  
ATOM   3646 2HG1 VAL   235      28.625  12.086  -8.948  1.00  0.00           H  
ATOM   3647 3HG1 VAL   235      29.599  11.663 -10.366  1.00  0.00           H  
ATOM   3648 1HG2 VAL   235      30.018   8.920  -9.500  1.00  0.00           H  
ATOM   3649 2HG2 VAL   235      31.182  10.051 -10.146  1.00  0.00           H  
ATOM   3650 3HG2 VAL   235      31.491   9.302  -8.575  1.00  0.00           H  
ATOM   3651  N   VAL   236      29.661  12.824  -6.464  1.00  0.00           N  
ATOM   3652  CA  VAL   236      28.801  13.714  -5.739  1.00  0.00           C  
ATOM   3653  C   VAL   236      29.575  14.907  -5.275  1.00  0.00           C  
ATOM   3654  O   VAL   236      29.103  16.037  -5.396  1.00  0.00           O  
ATOM   3655  CB  VAL   236      28.170  12.994  -4.551  1.00  0.00           C  
ATOM   3656  CG1 VAL   236      27.450  13.969  -3.707  1.00  0.00           C  
ATOM   3657  CG2 VAL   236      27.230  11.894  -5.077  1.00  0.00           C  
ATOM   3658  H   VAL   236      29.998  12.000  -5.974  1.00  0.00           H  
ATOM   3659  HA  VAL   236      28.012  14.047  -6.407  1.00  0.00           H  
ATOM   3660  HB  VAL   236      28.951  12.548  -3.938  1.00  0.00           H  
ATOM   3661 1HG1 VAL   236      27.022  13.472  -2.848  1.00  0.00           H  
ATOM   3662 2HG1 VAL   236      28.165  14.700  -3.374  1.00  0.00           H  
ATOM   3663 3HG1 VAL   236      26.680  14.446  -4.271  1.00  0.00           H  
ATOM   3664 1HG2 VAL   236      26.779  11.363  -4.238  1.00  0.00           H  
ATOM   3665 2HG2 VAL   236      26.450  12.340  -5.686  1.00  0.00           H  
ATOM   3666 3HG2 VAL   236      27.804  11.191  -5.683  1.00  0.00           H  
ATOM   3667  N   LYS   237      30.787  14.663  -4.764  1.00  0.00           N  
ATOM   3668  CA  LYS   237      31.596  15.771  -4.287  1.00  0.00           C  
ATOM   3669  C   LYS   237      31.840  16.749  -5.421  1.00  0.00           C  
ATOM   3670  O   LYS   237      31.688  17.956  -5.240  1.00  0.00           O  
ATOM   3671  CB  LYS   237      32.940  15.277  -3.761  1.00  0.00           C  
ATOM   3672  CG  LYS   237      32.874  14.508  -2.467  1.00  0.00           C  
ATOM   3673  CD  LYS   237      34.257  14.024  -2.033  1.00  0.00           C  
ATOM   3674  CE  LYS   237      34.140  13.250  -0.756  1.00  0.00           C  
ATOM   3675  NZ  LYS   237      35.427  12.647  -0.298  1.00  0.00           N  
ATOM   3676  H   LYS   237      31.117  13.698  -4.689  1.00  0.00           H  
ATOM   3677  HA  LYS   237      31.060  16.289  -3.492  1.00  0.00           H  
ATOM   3678 1HB  LYS   237      33.405  14.643  -4.510  1.00  0.00           H  
ATOM   3679 2HB  LYS   237      33.597  16.132  -3.606  1.00  0.00           H  
ATOM   3680 1HG  LYS   237      32.452  15.142  -1.685  1.00  0.00           H  
ATOM   3681 2HG  LYS   237      32.222  13.637  -2.597  1.00  0.00           H  
ATOM   3682 1HD  LYS   237      34.676  13.376  -2.802  1.00  0.00           H  
ATOM   3683 2HD  LYS   237      34.922  14.874  -1.884  1.00  0.00           H  
ATOM   3684 1HE  LYS   237      33.762  13.907   0.025  1.00  0.00           H  
ATOM   3685 2HE  LYS   237      33.433  12.476  -0.926  1.00  0.00           H  
ATOM   3686 1HZ  LYS   237      35.239  12.119   0.582  1.00  0.00           H  
ATOM   3687 2HZ  LYS   237      35.774  12.011  -1.002  1.00  0.00           H  
ATOM   3688 3HZ  LYS   237      36.107  13.364  -0.122  1.00  0.00           H  
ATOM   3689  N   GLN   238      32.130  16.240  -6.623  1.00  0.00           N  
ATOM   3690  CA  GLN   238      32.311  17.134  -7.746  1.00  0.00           C  
ATOM   3691  C   GLN   238      31.106  18.007  -7.989  1.00  0.00           C  
ATOM   3692  O   GLN   238      31.226  19.224  -8.078  1.00  0.00           O  
ATOM   3693  CB  GLN   238      32.572  16.353  -9.023  1.00  0.00           C  
ATOM   3694  CG  GLN   238      32.612  17.236 -10.261  1.00  0.00           C  
ATOM   3695  CD  GLN   238      32.878  16.447 -11.489  1.00  0.00           C  
ATOM   3696  OE1 GLN   238      33.803  16.756 -12.238  1.00  0.00           O  
ATOM   3697  NE2 GLN   238      32.068  15.411 -11.683  1.00  0.00           N  
ATOM   3698  H   GLN   238      32.264  15.237  -6.757  1.00  0.00           H  
ATOM   3699  HA  GLN   238      33.168  17.776  -7.543  1.00  0.00           H  
ATOM   3700 1HB  GLN   238      33.519  15.832  -8.938  1.00  0.00           H  
ATOM   3701 2HB  GLN   238      31.798  15.598  -9.162  1.00  0.00           H  
ATOM   3702 1HG  GLN   238      31.643  17.716 -10.376  1.00  0.00           H  
ATOM   3703 2HG  GLN   238      33.381  17.991 -10.150  1.00  0.00           H  
ATOM   3704 1HE2 GLN   238      32.156  14.774 -12.483  1.00  0.00           H  
ATOM   3705 2HE2 GLN   238      31.354  15.219 -11.017  1.00  0.00           H  
ATOM   3706  N   PHE   239      29.923  17.419  -8.061  1.00  0.00           N  
ATOM   3707  CA  PHE   239      28.761  18.250  -8.322  1.00  0.00           C  
ATOM   3708  C   PHE   239      28.501  19.250  -7.188  1.00  0.00           C  
ATOM   3709  O   PHE   239      28.224  20.424  -7.439  1.00  0.00           O  
ATOM   3710  CB  PHE   239      27.528  17.418  -8.545  1.00  0.00           C  
ATOM   3711  CG  PHE   239      26.334  18.247  -8.981  1.00  0.00           C  
ATOM   3712  CD1 PHE   239      26.077  18.429 -10.336  1.00  0.00           C  
ATOM   3713  CD2 PHE   239      25.528  18.909  -8.072  1.00  0.00           C  
ATOM   3714  CE1 PHE   239      25.023  19.221 -10.756  1.00  0.00           C  
ATOM   3715  CE2 PHE   239      24.488  19.703  -8.505  1.00  0.00           C  
ATOM   3716  CZ  PHE   239      24.235  19.851  -9.830  1.00  0.00           C  
ATOM   3717  H   PHE   239      29.834  16.403  -7.971  1.00  0.00           H  
ATOM   3718  HA  PHE   239      28.952  18.818  -9.232  1.00  0.00           H  
ATOM   3719 1HB  PHE   239      27.753  16.721  -9.324  1.00  0.00           H  
ATOM   3720 2HB  PHE   239      27.302  16.873  -7.663  1.00  0.00           H  
ATOM   3721  HD1 PHE   239      26.715  17.937 -11.070  1.00  0.00           H  
ATOM   3722  HD2 PHE   239      25.732  18.809  -7.010  1.00  0.00           H  
ATOM   3723  HE1 PHE   239      24.822  19.356 -11.821  1.00  0.00           H  
ATOM   3724  HE2 PHE   239      23.861  20.223  -7.800  1.00  0.00           H  
ATOM   3725  HZ  PHE   239      23.410  20.476 -10.143  1.00  0.00           H  
ATOM   3726  N   LEU   240      28.547  18.774  -5.935  1.00  0.00           N  
ATOM   3727  CA  LEU   240      28.220  19.613  -4.783  1.00  0.00           C  
ATOM   3728  C   LEU   240      29.173  20.782  -4.574  1.00  0.00           C  
ATOM   3729  O   LEU   240      28.749  21.858  -4.150  1.00  0.00           O  
ATOM   3730  CB  LEU   240      28.272  18.804  -3.476  1.00  0.00           C  
ATOM   3731  CG  LEU   240      27.227  17.733  -3.249  1.00  0.00           C  
ATOM   3732  CD1 LEU   240      27.549  17.021  -1.963  1.00  0.00           C  
ATOM   3733  CD2 LEU   240      25.846  18.351  -3.241  1.00  0.00           C  
ATOM   3734  H   LEU   240      28.811  17.803  -5.780  1.00  0.00           H  
ATOM   3735  HA  LEU   240      27.217  20.007  -4.929  1.00  0.00           H  
ATOM   3736 1HB  LEU   240      29.244  18.304  -3.443  1.00  0.00           H  
ATOM   3737 2HB  LEU   240      28.228  19.495  -2.643  1.00  0.00           H  
ATOM   3738  HG  LEU   240      27.290  17.007  -4.023  1.00  0.00           H  
ATOM   3739 1HD1 LEU   240      26.822  16.226  -1.794  1.00  0.00           H  
ATOM   3740 2HD1 LEU   240      28.549  16.590  -2.026  1.00  0.00           H  
ATOM   3741 3HD1 LEU   240      27.520  17.728  -1.141  1.00  0.00           H  
ATOM   3742 1HD2 LEU   240      25.093  17.580  -3.076  1.00  0.00           H  
ATOM   3743 2HD2 LEU   240      25.781  19.092  -2.456  1.00  0.00           H  
ATOM   3744 3HD2 LEU   240      25.679  18.824  -4.199  1.00  0.00           H  
ATOM   3745  N   ASN   241      30.465  20.563  -4.831  1.00  0.00           N  
ATOM   3746  CA  ASN   241      31.484  21.581  -4.595  1.00  0.00           C  
ATOM   3747  C   ASN   241      31.913  22.292  -5.891  1.00  0.00           C  
ATOM   3748  O   ASN   241      32.422  23.412  -5.857  1.00  0.00           O  
ATOM   3749  CB  ASN   241      32.685  20.943  -3.908  1.00  0.00           C  
ATOM   3750  CG  ASN   241      32.369  20.359  -2.516  1.00  0.00           C  
ATOM   3751  OD1 ASN   241      32.447  19.135  -2.337  1.00  0.00           O  
ATOM   3752  ND2 ASN   241      32.041  21.178  -1.548  1.00  0.00           N  
ATOM   3753  H   ASN   241      30.760  19.644  -5.162  1.00  0.00           H  
ATOM   3754  HA  ASN   241      31.068  22.341  -3.931  1.00  0.00           H  
ATOM   3755 1HB  ASN   241      33.096  20.156  -4.542  1.00  0.00           H  
ATOM   3756 2HB  ASN   241      33.450  21.697  -3.775  1.00  0.00           H  
ATOM   3757 1HD2 ASN   241      31.843  20.820  -0.638  1.00  0.00           H  
ATOM   3758 2HD2 ASN   241      32.003  22.180  -1.687  1.00  0.00           H  
ATOM   3759  N   GLY   242      31.764  21.625  -7.038  1.00  0.00           N  
ATOM   3760  CA  GLY   242      32.183  22.155  -8.340  1.00  0.00           C  
ATOM   3761  C   GLY   242      33.674  21.943  -8.617  1.00  0.00           C  
ATOM   3762  O   GLY   242      34.201  22.340  -9.658  1.00  0.00           O  
ATOM   3763  H   GLY   242      31.338  20.705  -7.044  1.00  0.00           H  
ATOM   3764 1HA  GLY   242      31.598  21.667  -9.121  1.00  0.00           H  
ATOM   3765 2HA  GLY   242      31.950  23.216  -8.388  1.00  0.00           H  
ATOM   3766  N   ARG   243      34.355  21.260  -7.710  1.00  0.00           N  
ATOM   3767  CA  ARG   243      35.797  21.066  -7.798  1.00  0.00           C  
ATOM   3768  C   ARG   243      36.246  19.921  -8.700  1.00  0.00           C  
ATOM   3769  O   ARG   243      36.968  19.039  -8.257  1.00  0.00           O  
ATOM   3770  CB  ARG   243      36.328  20.774  -6.412  1.00  0.00           C  
ATOM   3771  CG  ARG   243      36.166  21.897  -5.389  1.00  0.00           C  
ATOM   3772  CD  ARG   243      36.716  21.466  -4.076  1.00  0.00           C  
ATOM   3773  NE  ARG   243      36.433  22.391  -2.983  1.00  0.00           N  
ATOM   3774  CZ  ARG   243      36.989  22.292  -1.760  1.00  0.00           C  
ATOM   3775  NH1 ARG   243      37.871  21.344  -1.519  1.00  0.00           N  
ATOM   3776  NH2 ARG   243      36.657  23.132  -0.802  1.00  0.00           N  
ATOM   3777  H   ARG   243      33.856  20.906  -6.910  1.00  0.00           H  
ATOM   3778  HA  ARG   243      36.244  21.991  -8.165  1.00  0.00           H  
ATOM   3779 1HB  ARG   243      35.813  19.902  -6.014  1.00  0.00           H  
ATOM   3780 2HB  ARG   243      37.381  20.522  -6.473  1.00  0.00           H  
ATOM   3781 1HG  ARG   243      36.737  22.768  -5.725  1.00  0.00           H  
ATOM   3782 2HG  ARG   243      35.122  22.171  -5.284  1.00  0.00           H  
ATOM   3783 1HD  ARG   243      36.297  20.496  -3.814  1.00  0.00           H  
ATOM   3784 2HD  ARG   243      37.802  21.378  -4.171  1.00  0.00           H  
ATOM   3785  HE  ARG   243      35.754  23.134  -3.137  1.00  0.00           H  
ATOM   3786 1HH1 ARG   243      38.127  20.697  -2.252  1.00  0.00           H  
ATOM   3787 2HH1 ARG   243      38.287  21.262  -0.602  1.00  0.00           H  
ATOM   3788 1HH2 ARG   243      35.940  23.855  -0.967  1.00  0.00           H  
ATOM   3789 2HH2 ARG   243      37.071  23.051   0.110  1.00  0.00           H  
ATOM   3790  N   ARG   244      35.875  19.995  -9.976  1.00  0.00           N  
ATOM   3791  CA  ARG   244      36.262  19.028 -11.020  1.00  0.00           C  
ATOM   3792  C   ARG   244      36.403  17.574 -10.494  1.00  0.00           C  
ATOM   3793  O   ARG   244      35.648  17.139  -9.622  1.00  0.00           O  
ATOM   3794  CB  ARG   244      37.614  19.482 -11.552  1.00  0.00           C  
ATOM   3795  CG  ARG   244      37.656  20.790 -12.265  1.00  0.00           C  
ATOM   3796  CD  ARG   244      39.045  21.054 -12.707  1.00  0.00           C  
ATOM   3797  NE  ARG   244      39.211  22.345 -13.283  1.00  0.00           N  
ATOM   3798  CZ  ARG   244      39.032  22.664 -14.581  1.00  0.00           C  
ATOM   3799  NH1 ARG   244      38.671  21.751 -15.481  1.00  0.00           N  
ATOM   3800  NH2 ARG   244      39.226  23.914 -14.954  1.00  0.00           N  
ATOM   3801  H   ARG   244      35.286  20.794 -10.214  1.00  0.00           H  
ATOM   3802  HA  ARG   244      35.514  19.050 -11.812  1.00  0.00           H  
ATOM   3803 1HB  ARG   244      38.321  19.546 -10.727  1.00  0.00           H  
ATOM   3804 2HB  ARG   244      37.998  18.797 -12.237  1.00  0.00           H  
ATOM   3805 1HG  ARG   244      37.017  20.747 -13.136  1.00  0.00           H  
ATOM   3806 2HG  ARG   244      37.335  21.597 -11.602  1.00  0.00           H  
ATOM   3807 1HD  ARG   244      39.718  20.976 -11.852  1.00  0.00           H  
ATOM   3808 2HD  ARG   244      39.317  20.332 -13.440  1.00  0.00           H  
ATOM   3809  HE  ARG   244      39.486  23.091 -12.624  1.00  0.00           H  
ATOM   3810 1HH1 ARG   244      38.507  20.762 -15.216  1.00  0.00           H  
ATOM   3811 2HH1 ARG   244      38.548  22.023 -16.443  1.00  0.00           H  
ATOM   3812 1HH2 ARG   244      39.501  24.602 -14.260  1.00  0.00           H  
ATOM   3813 2HH2 ARG   244      39.101  24.182 -15.916  1.00  0.00           H  
ATOM   3814  N   ILE   245      37.446  16.854 -10.961  1.00  0.00           N  
ATOM   3815  CA  ILE   245      37.963  15.605 -10.373  1.00  0.00           C  
ATOM   3816  C   ILE   245      37.104  14.345 -10.490  1.00  0.00           C  
ATOM   3817  O   ILE   245      37.614  13.277 -10.838  1.00  0.00           O  
ATOM   3818  CB  ILE   245      38.318  15.814  -8.888  1.00  0.00           C  
ATOM   3819  CG1 ILE   245      39.437  16.833  -8.793  1.00  0.00           C  
ATOM   3820  CG2 ILE   245      38.764  14.489  -8.262  1.00  0.00           C  
ATOM   3821  CD1 ILE   245      39.724  17.297  -7.394  1.00  0.00           C  
ATOM   3822  H   ILE   245      37.917  17.167 -11.810  1.00  0.00           H  
ATOM   3823  HA  ILE   245      38.898  15.390 -10.888  1.00  0.00           H  
ATOM   3824  HB  ILE   245      37.463  16.195  -8.336  1.00  0.00           H  
ATOM   3825 1HG1 ILE   245      40.309  16.404  -9.223  1.00  0.00           H  
ATOM   3826 2HG1 ILE   245      39.168  17.705  -9.378  1.00  0.00           H  
ATOM   3827 1HG2 ILE   245      39.022  14.654  -7.218  1.00  0.00           H  
ATOM   3828 2HG2 ILE   245      37.953  13.765  -8.325  1.00  0.00           H  
ATOM   3829 3HG2 ILE   245      39.635  14.107  -8.796  1.00  0.00           H  
ATOM   3830 1HD1 ILE   245      40.527  18.023  -7.414  1.00  0.00           H  
ATOM   3831 2HD1 ILE   245      38.826  17.759  -6.975  1.00  0.00           H  
ATOM   3832 3HD1 ILE   245      40.015  16.448  -6.785  1.00  0.00           H  
ATOM   3833  N   GLY   246      35.834  14.431 -10.147  1.00  0.00           N  
ATOM   3834  CA  GLY   246      35.005  13.246 -10.213  1.00  0.00           C  
ATOM   3835  C   GLY   246      34.670  12.977 -11.683  1.00  0.00           C  
ATOM   3836  O   GLY   246      35.078  13.739 -12.549  1.00  0.00           O  
ATOM   3837  H   GLY   246      35.477  15.337  -9.850  1.00  0.00           H  
ATOM   3838 1HA  GLY   246      35.547  12.420  -9.764  1.00  0.00           H  
ATOM   3839 2HA  GLY   246      34.092  13.406  -9.639  1.00  0.00           H  
ATOM   3840  N   PRO   247      33.997  11.869 -11.997  1.00  0.00           N  
ATOM   3841  CA  PRO   247      33.539  11.490 -13.329  1.00  0.00           C  
ATOM   3842  C   PRO   247      32.717  12.573 -14.021  1.00  0.00           C  
ATOM   3843  O   PRO   247      31.863  13.198 -13.388  1.00  0.00           O  
ATOM   3844  CB  PRO   247      32.727  10.228 -13.031  1.00  0.00           C  
ATOM   3845  CG  PRO   247      33.398   9.648 -11.808  1.00  0.00           C  
ATOM   3846  CD  PRO   247      33.810  10.842 -10.977  1.00  0.00           C  
ATOM   3847  HA  PRO   247      34.423  11.243 -13.940  1.00  0.00           H  
ATOM   3848 1HB  PRO   247      31.670  10.494 -12.863  1.00  0.00           H  
ATOM   3849 2HB  PRO   247      32.758   9.555 -13.883  1.00  0.00           H  
ATOM   3850 1HG  PRO   247      32.740   8.943 -11.292  1.00  0.00           H  
ATOM   3851 2HG  PRO   247      34.271   9.060 -12.129  1.00  0.00           H  
ATOM   3852 1HD  PRO   247      33.074  11.148 -10.257  1.00  0.00           H  
ATOM   3853 2HD  PRO   247      34.759  10.577 -10.503  1.00  0.00           H  
ATOM   3854  N   ILE   248      32.976  12.712 -15.330  1.00  0.00           N  
ATOM   3855  CA  ILE   248      32.406  13.672 -16.288  1.00  0.00           C  
ATOM   3856  C   ILE   248      33.130  15.005 -16.194  1.00  0.00           C  
ATOM   3857  O   ILE   248      32.831  15.839 -15.340  1.00  0.00           O  
ATOM   3858  CB  ILE   248      30.878  13.870 -16.172  1.00  0.00           C  
ATOM   3859  CG1 ILE   248      30.153  12.546 -16.526  1.00  0.00           C  
ATOM   3860  CG2 ILE   248      30.446  15.001 -17.120  1.00  0.00           C  
ATOM   3861  CD1 ILE   248      28.678  12.565 -16.244  1.00  0.00           C  
ATOM   3862  H   ILE   248      33.694  12.115 -15.710  1.00  0.00           H  
ATOM   3863  HA  ILE   248      32.587  13.285 -17.294  1.00  0.00           H  
ATOM   3864  HB  ILE   248      30.601  14.151 -15.165  1.00  0.00           H  
ATOM   3865 1HG1 ILE   248      30.304  12.342 -17.586  1.00  0.00           H  
ATOM   3866 2HG1 ILE   248      30.597  11.734 -15.954  1.00  0.00           H  
ATOM   3867 1HG2 ILE   248      29.372  15.154 -17.051  1.00  0.00           H  
ATOM   3868 2HG2 ILE   248      30.965  15.924 -16.845  1.00  0.00           H  
ATOM   3869 3HG2 ILE   248      30.709  14.738 -18.146  1.00  0.00           H  
ATOM   3870 1HD1 ILE   248      28.245  11.622 -16.521  1.00  0.00           H  
ATOM   3871 2HD1 ILE   248      28.519  12.740 -15.206  1.00  0.00           H  
ATOM   3872 3HD1 ILE   248      28.212  13.359 -16.825  1.00  0.00           H  
ATOM   3873  N   GLY   249      34.092  15.191 -17.091  1.00  0.00           N  
ATOM   3874  CA  GLY   249      34.944  16.371 -17.068  1.00  0.00           C  
ATOM   3875  C   GLY   249      34.161  17.617 -17.424  1.00  0.00           C  
ATOM   3876  O   GLY   249      33.115  17.555 -18.075  1.00  0.00           O  
ATOM   3877  H   GLY   249      34.254  14.466 -17.794  1.00  0.00           H  
ATOM   3878 1HA  GLY   249      35.390  16.483 -16.077  1.00  0.00           H  
ATOM   3879 2HA  GLY   249      35.762  16.232 -17.773  1.00  0.00           H  
ATOM   3880  N   MET   250      34.720  18.771 -17.093  1.00  0.00           N  
ATOM   3881  CA  MET   250      34.058  20.048 -17.346  1.00  0.00           C  
ATOM   3882  C   MET   250      33.858  20.349 -18.833  1.00  0.00           C  
ATOM   3883  O   MET   250      32.977  21.123 -19.204  1.00  0.00           O  
ATOM   3884  CB  MET   250      34.858  21.165 -16.694  1.00  0.00           C  
ATOM   3885  CG  MET   250      34.916  21.079 -15.173  1.00  0.00           C  
ATOM   3886  SD  MET   250      33.303  21.114 -14.370  1.00  0.00           S  
ATOM   3887  CE  MET   250      33.030  19.362 -14.080  1.00  0.00           C  
ATOM   3888  H   MET   250      35.600  18.759 -16.584  1.00  0.00           H  
ATOM   3889  HA  MET   250      33.070  20.012 -16.885  1.00  0.00           H  
ATOM   3890 1HB  MET   250      35.879  21.149 -17.070  1.00  0.00           H  
ATOM   3891 2HB  MET   250      34.423  22.128 -16.963  1.00  0.00           H  
ATOM   3892 1HG  MET   250      35.417  20.146 -14.896  1.00  0.00           H  
ATOM   3893 2HG  MET   250      35.508  21.909 -14.789  1.00  0.00           H  
ATOM   3894 1HE  MET   250      32.078  19.215 -13.573  1.00  0.00           H  
ATOM   3895 2HE  MET   250      33.018  18.825 -15.025  1.00  0.00           H  
ATOM   3896 3HE  MET   250      33.830  18.972 -13.462  1.00  0.00           H  
ATOM   3897  N   SER   251      34.696  19.753 -19.678  1.00  0.00           N  
ATOM   3898  CA  SER   251      34.638  19.957 -21.122  1.00  0.00           C  
ATOM   3899  C   SER   251      33.541  19.129 -21.803  1.00  0.00           C  
ATOM   3900  O   SER   251      33.303  19.289 -23.003  1.00  0.00           O  
ATOM   3901  CB  SER   251      35.957  19.571 -21.741  1.00  0.00           C  
ATOM   3902  OG  SER   251      36.116  18.189 -21.690  1.00  0.00           O  
ATOM   3903  H   SER   251      35.396  19.134 -19.299  1.00  0.00           H  
ATOM   3904  HA  SER   251      34.440  21.012 -21.312  1.00  0.00           H  
ATOM   3905 1HB  SER   251      36.009  19.914 -22.772  1.00  0.00           H  
ATOM   3906 2HB  SER   251      36.766  20.049 -21.190  1.00  0.00           H  
ATOM   3907  HG  SER   251      37.066  18.026 -21.655  1.00  0.00           H  
ATOM   3908  N   GLU   252      32.940  18.182 -21.064  1.00  0.00           N  
ATOM   3909  CA  GLU   252      31.865  17.283 -21.512  1.00  0.00           C  
ATOM   3910  C   GLU   252      32.213  16.284 -22.639  1.00  0.00           C  
ATOM   3911  O   GLU   252      32.042  15.076 -22.474  1.00  0.00           O  
ATOM   3912  CB  GLU   252      30.633  18.101 -21.944  1.00  0.00           C  
ATOM   3913  CG  GLU   252      29.932  18.853 -20.800  1.00  0.00           C  
ATOM   3914  CD  GLU   252      28.745  19.694 -21.261  1.00  0.00           C  
ATOM   3915  OE1 GLU   252      28.502  19.753 -22.443  1.00  0.00           O  
ATOM   3916  OE2 GLU   252      28.091  20.279 -20.425  1.00  0.00           O  
ATOM   3917  H   GLU   252      33.200  18.097 -20.081  1.00  0.00           H  
ATOM   3918  HA  GLU   252      31.573  16.692 -20.642  1.00  0.00           H  
ATOM   3919 1HB  GLU   252      30.899  18.825 -22.706  1.00  0.00           H  
ATOM   3920 2HB  GLU   252      29.900  17.429 -22.388  1.00  0.00           H  
ATOM   3921 1HG  GLU   252      29.584  18.127 -20.065  1.00  0.00           H  
ATOM   3922 2HG  GLU   252      30.662  19.500 -20.309  1.00  0.00           H  
ATOM   3923  N   GLU   253      32.667  16.790 -23.790  1.00  0.00           N  
ATOM   3924  CA  GLU   253      32.957  15.947 -24.955  1.00  0.00           C  
ATOM   3925  C   GLU   253      34.301  15.221 -24.907  1.00  0.00           C  
ATOM   3926  O   GLU   253      34.353  13.989 -24.928  1.00  0.00           O  
ATOM   3927  CB  GLU   253      32.904  16.798 -26.229  1.00  0.00           C  
ATOM   3928  CG  GLU   253      33.151  16.024 -27.524  1.00  0.00           C  
ATOM   3929  CD  GLU   253      33.032  16.883 -28.768  1.00  0.00           C  
ATOM   3930  OE1 GLU   253      32.760  18.054 -28.641  1.00  0.00           O  
ATOM   3931  OE2 GLU   253      33.217  16.360 -29.843  1.00  0.00           O  
ATOM   3932  H   GLU   253      32.796  17.795 -23.832  1.00  0.00           H  
ATOM   3933  HA  GLU   253      32.176  15.189 -25.016  1.00  0.00           H  
ATOM   3934 1HB  GLU   253      31.926  17.274 -26.305  1.00  0.00           H  
ATOM   3935 2HB  GLU   253      33.648  17.592 -26.166  1.00  0.00           H  
ATOM   3936 1HG  GLU   253      34.154  15.598 -27.490  1.00  0.00           H  
ATOM   3937 2HG  GLU   253      32.440  15.203 -27.584  1.00  0.00           H  
ATOM   3938  N   LYS   254      35.407  15.954 -24.783  1.00  0.00           N  
ATOM   3939  CA  LYS   254      36.722  15.300 -24.792  1.00  0.00           C  
ATOM   3940  C   LYS   254      37.062  14.834 -23.388  1.00  0.00           C  
ATOM   3941  O   LYS   254      38.031  15.287 -22.767  1.00  0.00           O  
ATOM   3942  CB  LYS   254      37.783  16.259 -25.324  1.00  0.00           C  
ATOM   3943  CG  LYS   254      37.578  16.657 -26.784  1.00  0.00           C  
ATOM   3944  CD  LYS   254      38.660  17.620 -27.261  1.00  0.00           C  
ATOM   3945  CE  LYS   254      38.455  18.004 -28.723  1.00  0.00           C  
ATOM   3946  NZ  LYS   254      39.494  18.961 -29.197  1.00  0.00           N  
ATOM   3947  H   LYS   254      35.336  16.959 -24.717  1.00  0.00           H  
ATOM   3948  HA  LYS   254      36.677  14.425 -25.442  1.00  0.00           H  
ATOM   3949 1HB  LYS   254      37.784  17.168 -24.721  1.00  0.00           H  
ATOM   3950 2HB  LYS   254      38.768  15.800 -25.233  1.00  0.00           H  
ATOM   3951 1HG  LYS   254      37.597  15.763 -27.409  1.00  0.00           H  
ATOM   3952 2HG  LYS   254      36.600  17.133 -26.898  1.00  0.00           H  
ATOM   3953 1HD  LYS   254      38.640  18.524 -26.652  1.00  0.00           H  
ATOM   3954 2HD  LYS   254      39.639  17.151 -27.153  1.00  0.00           H  
ATOM   3955 1HE  LYS   254      38.496  17.106 -29.336  1.00  0.00           H  
ATOM   3956 2HE  LYS   254      37.471  18.464 -28.836  1.00  0.00           H  
ATOM   3957 1HZ  LYS   254      39.324  19.190 -30.166  1.00  0.00           H  
ATOM   3958 2HZ  LYS   254      39.456  19.804 -28.641  1.00  0.00           H  
ATOM   3959 3HZ  LYS   254      40.407  18.539 -29.107  1.00  0.00           H  
ATOM   3960  N   ASP   255      36.264  13.886 -22.927  1.00  0.00           N  
ATOM   3961  CA  ASP   255      36.248  13.454 -21.547  1.00  0.00           C  
ATOM   3962  C   ASP   255      37.459  12.659 -21.096  1.00  0.00           C  
ATOM   3963  O   ASP   255      37.952  12.881 -19.995  1.00  0.00           O  
ATOM   3964  CB  ASP   255      34.960  12.670 -21.306  1.00  0.00           C  
ATOM   3965  CG  ASP   255      34.661  12.394 -19.848  1.00  0.00           C  
ATOM   3966  OD1 ASP   255      34.518  13.355 -19.113  1.00  0.00           O  
ATOM   3967  OD2 ASP   255      34.530  11.238 -19.480  1.00  0.00           O  
ATOM   3968  H   ASP   255      35.548  13.548 -23.572  1.00  0.00           H  
ATOM   3969  HA  ASP   255      36.196  14.351 -20.930  1.00  0.00           H  
ATOM   3970 1HB  ASP   255      34.119  13.228 -21.736  1.00  0.00           H  
ATOM   3971 2HB  ASP   255      35.017  11.718 -21.833  1.00  0.00           H  
ATOM   3972  N   GLU   256      37.961  11.728 -21.902  1.00  0.00           N  
ATOM   3973  CA  GLU   256      39.101  10.963 -21.401  1.00  0.00           C  
ATOM   3974  C   GLU   256      40.330  11.852 -21.244  1.00  0.00           C  
ATOM   3975  O   GLU   256      41.048  11.778 -20.242  1.00  0.00           O  
ATOM   3976  CB  GLU   256      39.422   9.800 -22.337  1.00  0.00           C  
ATOM   3977  CG  GLU   256      38.368   8.694 -22.348  1.00  0.00           C  
ATOM   3978  CD  GLU   256      38.671   7.585 -23.333  1.00  0.00           C  
ATOM   3979  OE1 GLU   256      39.612   7.716 -24.079  1.00  0.00           O  
ATOM   3980  OE2 GLU   256      37.958   6.608 -23.334  1.00  0.00           O  
ATOM   3981  H   GLU   256      37.556  11.551 -22.810  1.00  0.00           H  
ATOM   3982  HA  GLU   256      38.842  10.561 -20.421  1.00  0.00           H  
ATOM   3983 1HB  GLU   256      39.529  10.172 -23.355  1.00  0.00           H  
ATOM   3984 2HB  GLU   256      40.374   9.355 -22.049  1.00  0.00           H  
ATOM   3985 1HG  GLU   256      38.298   8.267 -21.348  1.00  0.00           H  
ATOM   3986 2HG  GLU   256      37.401   9.137 -22.590  1.00  0.00           H  
ATOM   3987  N   ALA   257      40.551  12.724 -22.232  1.00  0.00           N  
ATOM   3988  CA  ALA   257      41.684  13.635 -22.199  1.00  0.00           C  
ATOM   3989  C   ALA   257      41.539  14.625 -21.062  1.00  0.00           C  
ATOM   3990  O   ALA   257      42.504  14.912 -20.347  1.00  0.00           O  
ATOM   3991  CB  ALA   257      41.804  14.371 -23.514  1.00  0.00           C  
ATOM   3992  H   ALA   257      39.919  12.740 -23.018  1.00  0.00           H  
ATOM   3993  HA  ALA   257      42.588  13.050 -22.028  1.00  0.00           H  
ATOM   3994 1HB  ALA   257      42.665  15.036 -23.482  1.00  0.00           H  
ATOM   3995 2HB  ALA   257      41.928  13.653 -24.323  1.00  0.00           H  
ATOM   3996 3HB  ALA   257      40.898  14.956 -23.682  1.00  0.00           H  
ATOM   3997  N   THR   258      40.314  15.120 -20.871  1.00  0.00           N  
ATOM   3998  CA  THR   258      40.055  16.070 -19.819  1.00  0.00           C  
ATOM   3999  C   THR   258      40.269  15.425 -18.475  1.00  0.00           C  
ATOM   4000  O   THR   258      40.920  16.007 -17.616  1.00  0.00           O  
ATOM   4001  CB  THR   258      38.642  16.640 -19.944  1.00  0.00           C  
ATOM   4002  OG1 THR   258      38.546  17.325 -21.199  1.00  0.00           O  
ATOM   4003  CG2 THR   258      38.330  17.606 -18.795  1.00  0.00           C  
ATOM   4004  H   THR   258      39.542  14.869 -21.488  1.00  0.00           H  
ATOM   4005  HA  THR   258      40.759  16.894 -19.917  1.00  0.00           H  
ATOM   4006  HB  THR   258      37.922  15.822 -19.931  1.00  0.00           H  
ATOM   4007  HG1 THR   258      38.605  16.658 -21.920  1.00  0.00           H  
ATOM   4008 1HG2 THR   258      37.322  17.997 -18.916  1.00  0.00           H  
ATOM   4009 2HG2 THR   258      38.401  17.076 -17.843  1.00  0.00           H  
ATOM   4010 3HG2 THR   258      39.041  18.430 -18.804  1.00  0.00           H  
ATOM   4011  N   ALA   259      39.755  14.214 -18.284  1.00  0.00           N  
ATOM   4012  CA  ALA   259      39.928  13.542 -17.014  1.00  0.00           C  
ATOM   4013  C   ALA   259      41.404  13.352 -16.712  1.00  0.00           C  
ATOM   4014  O   ALA   259      41.841  13.550 -15.575  1.00  0.00           O  
ATOM   4015  CB  ALA   259      39.230  12.199 -17.043  1.00  0.00           C  
ATOM   4016  H   ALA   259      39.217  13.757 -19.016  1.00  0.00           H  
ATOM   4017  HA  ALA   259      39.492  14.165 -16.233  1.00  0.00           H  
ATOM   4018 1HB  ALA   259      39.348  11.703 -16.083  1.00  0.00           H  
ATOM   4019 2HB  ALA   259      38.168  12.349 -17.253  1.00  0.00           H  
ATOM   4020 3HB  ALA   259      39.669  11.584 -17.831  1.00  0.00           H  
ATOM   4021  N   ALA   260      42.194  13.008 -17.735  1.00  0.00           N  
ATOM   4022  CA  ALA   260      43.620  12.852 -17.526  1.00  0.00           C  
ATOM   4023  C   ALA   260      44.237  14.174 -17.087  1.00  0.00           C  
ATOM   4024  O   ALA   260      45.049  14.214 -16.155  1.00  0.00           O  
ATOM   4025  CB  ALA   260      44.275  12.366 -18.802  1.00  0.00           C  
ATOM   4026  H   ALA   260      41.798  12.824 -18.659  1.00  0.00           H  
ATOM   4027  HA  ALA   260      43.774  12.120 -16.735  1.00  0.00           H  
ATOM   4028 1HB  ALA   260      45.341  12.233 -18.637  1.00  0.00           H  
ATOM   4029 2HB  ALA   260      43.828  11.417 -19.098  1.00  0.00           H  
ATOM   4030 3HB  ALA   260      44.119  13.097 -19.591  1.00  0.00           H  
ATOM   4031  N   ALA   261      43.816  15.268 -17.732  1.00  0.00           N  
ATOM   4032  CA  ALA   261      44.316  16.586 -17.384  1.00  0.00           C  
ATOM   4033  C   ALA   261      43.938  16.952 -15.961  1.00  0.00           C  
ATOM   4034  O   ALA   261      44.752  17.504 -15.217  1.00  0.00           O  
ATOM   4035  CB  ALA   261      43.763  17.624 -18.341  1.00  0.00           C  
ATOM   4036  H   ALA   261      43.153  15.175 -18.502  1.00  0.00           H  
ATOM   4037  HA  ALA   261      45.402  16.567 -17.459  1.00  0.00           H  
ATOM   4038 1HB  ALA   261      44.162  18.603 -18.086  1.00  0.00           H  
ATOM   4039 2HB  ALA   261      44.049  17.364 -19.360  1.00  0.00           H  
ATOM   4040 3HB  ALA   261      42.681  17.648 -18.268  1.00  0.00           H  
ATOM   4041  N   GLU   262      42.711  16.623 -15.564  1.00  0.00           N  
ATOM   4042  CA  GLU   262      42.280  16.952 -14.225  1.00  0.00           C  
ATOM   4043  C   GLU   262      43.059  16.144 -13.208  1.00  0.00           C  
ATOM   4044  O   GLU   262      43.410  16.666 -12.151  1.00  0.00           O  
ATOM   4045  CB  GLU   262      40.771  16.798 -14.064  1.00  0.00           C  
ATOM   4046  CG  GLU   262      39.986  17.848 -14.869  1.00  0.00           C  
ATOM   4047  CD  GLU   262      38.525  17.817 -14.613  1.00  0.00           C  
ATOM   4048  OE1 GLU   262      38.103  16.969 -13.866  1.00  0.00           O  
ATOM   4049  OE2 GLU   262      37.815  18.693 -15.080  1.00  0.00           O  
ATOM   4050  H   GLU   262      42.073  16.169 -16.214  1.00  0.00           H  
ATOM   4051  HA  GLU   262      42.507  18.000 -14.050  1.00  0.00           H  
ATOM   4052 1HB  GLU   262      40.467  15.807 -14.408  1.00  0.00           H  
ATOM   4053 2HB  GLU   262      40.497  16.888 -13.013  1.00  0.00           H  
ATOM   4054 1HG  GLU   262      40.387  18.825 -14.645  1.00  0.00           H  
ATOM   4055 2HG  GLU   262      40.157  17.667 -15.923  1.00  0.00           H  
ATOM   4056  N   GLN   263      43.381  14.887 -13.520  1.00  0.00           N  
ATOM   4057  CA  GLN   263      44.179  14.125 -12.577  1.00  0.00           C  
ATOM   4058  C   GLN   263      45.547  14.773 -12.458  1.00  0.00           C  
ATOM   4059  O   GLN   263      46.101  14.856 -11.367  1.00  0.00           O  
ATOM   4060  CB  GLN   263      44.321  12.667 -12.997  1.00  0.00           C  
ATOM   4061  CG  GLN   263      45.085  11.792 -11.974  1.00  0.00           C  
ATOM   4062  CD  GLN   263      44.387  11.682 -10.611  1.00  0.00           C  
ATOM   4063  OE1 GLN   263      43.191  11.364 -10.551  1.00  0.00           O  
ATOM   4064  NE2 GLN   263      45.128  11.903  -9.514  1.00  0.00           N  
ATOM   4065  H   GLN   263      43.050  14.465 -14.390  1.00  0.00           H  
ATOM   4066  HA  GLN   263      43.696  14.157 -11.603  1.00  0.00           H  
ATOM   4067 1HB  GLN   263      43.332  12.237 -13.161  1.00  0.00           H  
ATOM   4068 2HB  GLN   263      44.855  12.622 -13.949  1.00  0.00           H  
ATOM   4069 1HG  GLN   263      45.195  10.791 -12.383  1.00  0.00           H  
ATOM   4070 2HG  GLN   263      46.076  12.236 -11.809  1.00  0.00           H  
ATOM   4071 1HE2 GLN   263      44.718  11.817  -8.612  1.00  0.00           H  
ATOM   4072 2HE2 GLN   263      46.137  12.139  -9.581  1.00  0.00           H  
ATOM   4073  N   ALA   264      46.088  15.278 -13.571  1.00  0.00           N  
ATOM   4074  CA  ALA   264      47.381  15.942 -13.505  1.00  0.00           C  
ATOM   4075  C   ALA   264      47.300  17.158 -12.577  1.00  0.00           C  
ATOM   4076  O   ALA   264      48.214  17.406 -11.781  1.00  0.00           O  
ATOM   4077  CB  ALA   264      47.837  16.358 -14.892  1.00  0.00           C  
ATOM   4078  H   ALA   264      45.614  15.168 -14.469  1.00  0.00           H  
ATOM   4079  HA  ALA   264      48.102  15.238 -13.090  1.00  0.00           H  
ATOM   4080 1HB  ALA   264      48.815  16.829 -14.827  1.00  0.00           H  
ATOM   4081 2HB  ALA   264      47.897  15.477 -15.531  1.00  0.00           H  
ATOM   4082 3HB  ALA   264      47.134  17.058 -15.317  1.00  0.00           H  
ATOM   4083  N   LEU   265      46.176  17.884 -12.630  1.00  0.00           N  
ATOM   4084  CA  LEU   265      46.023  19.039 -11.757  1.00  0.00           C  
ATOM   4085  C   LEU   265      46.019  18.596 -10.299  1.00  0.00           C  
ATOM   4086  O   LEU   265      46.708  19.195  -9.467  1.00  0.00           O  
ATOM   4087  CB  LEU   265      44.715  19.788 -12.055  1.00  0.00           C  
ATOM   4088  CG  LEU   265      44.629  20.511 -13.399  1.00  0.00           C  
ATOM   4089  CD1 LEU   265      43.211  21.094 -13.574  1.00  0.00           C  
ATOM   4090  CD2 LEU   265      45.687  21.582 -13.449  1.00  0.00           C  
ATOM   4091  H   LEU   265      45.457  17.650 -13.316  1.00  0.00           H  
ATOM   4092  HA  LEU   265      46.863  19.711 -11.915  1.00  0.00           H  
ATOM   4093 1HB  LEU   265      43.900  19.078 -12.020  1.00  0.00           H  
ATOM   4094 2HB  LEU   265      44.543  20.520 -11.272  1.00  0.00           H  
ATOM   4095  HG  LEU   265      44.799  19.801 -14.205  1.00  0.00           H  
ATOM   4096 1HD1 LEU   265      43.142  21.601 -14.536  1.00  0.00           H  
ATOM   4097 2HD1 LEU   265      42.475  20.296 -13.534  1.00  0.00           H  
ATOM   4098 3HD1 LEU   265      43.011  21.808 -12.771  1.00  0.00           H  
ATOM   4099 1HD2 LEU   265      45.639  22.100 -14.406  1.00  0.00           H  
ATOM   4100 2HD2 LEU   265      45.520  22.286 -12.650  1.00  0.00           H  
ATOM   4101 3HD2 LEU   265      46.670  21.127 -13.331  1.00  0.00           H  
ATOM   4102  N   VAL   266      45.349  17.474 -10.017  1.00  0.00           N  
ATOM   4103  CA  VAL   266      45.293  16.926  -8.665  1.00  0.00           C  
ATOM   4104  C   VAL   266      46.671  16.497  -8.192  1.00  0.00           C  
ATOM   4105  O   VAL   266      47.083  16.814  -7.076  1.00  0.00           O  
ATOM   4106  CB  VAL   266      44.336  15.727  -8.610  1.00  0.00           C  
ATOM   4107  CG1 VAL   266      44.425  15.036  -7.295  1.00  0.00           C  
ATOM   4108  CG2 VAL   266      42.963  16.205  -8.814  1.00  0.00           C  
ATOM   4109  H   VAL   266      44.815  17.023 -10.763  1.00  0.00           H  
ATOM   4110  HA  VAL   266      44.913  17.703  -7.995  1.00  0.00           H  
ATOM   4111  HB  VAL   266      44.605  15.014  -9.381  1.00  0.00           H  
ATOM   4112 1HG1 VAL   266      43.737  14.191  -7.284  1.00  0.00           H  
ATOM   4113 2HG1 VAL   266      45.444  14.677  -7.140  1.00  0.00           H  
ATOM   4114 3HG1 VAL   266      44.160  15.728  -6.511  1.00  0.00           H  
ATOM   4115 1HG2 VAL   266      42.290  15.354  -8.781  1.00  0.00           H  
ATOM   4116 2HG2 VAL   266      42.712  16.912  -8.023  1.00  0.00           H  
ATOM   4117 3HG2 VAL   266      42.886  16.698  -9.774  1.00  0.00           H  
ATOM   4118  N   ASP   267      47.419  15.813  -9.057  1.00  0.00           N  
ATOM   4119  CA  ASP   267      48.763  15.355  -8.719  1.00  0.00           C  
ATOM   4120  C   ASP   267      49.666  16.549  -8.384  1.00  0.00           C  
ATOM   4121  O   ASP   267      50.546  16.459  -7.525  1.00  0.00           O  
ATOM   4122  CB  ASP   267      49.361  14.534  -9.867  1.00  0.00           C  
ATOM   4123  CG  ASP   267      48.693  13.131 -10.040  1.00  0.00           C  
ATOM   4124  OD1 ASP   267      47.958  12.714  -9.162  1.00  0.00           O  
ATOM   4125  OD2 ASP   267      48.947  12.493 -11.036  1.00  0.00           O  
ATOM   4126  H   ASP   267      47.030  15.588  -9.969  1.00  0.00           H  
ATOM   4127  HA  ASP   267      48.700  14.718  -7.838  1.00  0.00           H  
ATOM   4128 1HB  ASP   267      49.241  15.092 -10.797  1.00  0.00           H  
ATOM   4129 2HB  ASP   267      50.428  14.401  -9.702  1.00  0.00           H  
ATOM   4130  N   ALA   268      49.406  17.684  -9.040  1.00  0.00           N  
ATOM   4131  CA  ALA   268      50.137  18.931  -8.837  1.00  0.00           C  
ATOM   4132  C   ALA   268      49.649  19.707  -7.598  1.00  0.00           C  
ATOM   4133  O   ALA   268      50.191  20.769  -7.282  1.00  0.00           O  
ATOM   4134  CB  ALA   268      50.000  19.816 -10.066  1.00  0.00           C  
ATOM   4135  H   ALA   268      48.687  17.671  -9.765  1.00  0.00           H  
ATOM   4136  HA  ALA   268      51.186  18.683  -8.690  1.00  0.00           H  
ATOM   4137 1HB  ALA   268      50.574  20.728  -9.922  1.00  0.00           H  
ATOM   4138 2HB  ALA   268      50.371  19.282 -10.940  1.00  0.00           H  
ATOM   4139 3HB  ALA   268      48.954  20.067 -10.215  1.00  0.00           H  
ATOM   4140  N   GLY   269      48.619  19.199  -6.910  1.00  0.00           N  
ATOM   4141  CA  GLY   269      48.049  19.842  -5.730  1.00  0.00           C  
ATOM   4142  C   GLY   269      46.905  20.825  -6.014  1.00  0.00           C  
ATOM   4143  O   GLY   269      46.465  21.538  -5.105  1.00  0.00           O  
ATOM   4144  H   GLY   269      48.209  18.312  -7.192  1.00  0.00           H  
ATOM   4145 1HA  GLY   269      47.687  19.062  -5.062  1.00  0.00           H  
ATOM   4146 2HA  GLY   269      48.842  20.362  -5.197  1.00  0.00           H  
ATOM   4147  N   GLN   270      46.421  20.882  -7.251  1.00  0.00           N  
ATOM   4148  CA  GLN   270      45.341  21.803  -7.589  1.00  0.00           C  
ATOM   4149  C   GLN   270      43.984  21.111  -7.638  1.00  0.00           C  
ATOM   4150  O   GLN   270      43.719  20.282  -8.506  1.00  0.00           O  
ATOM   4151  CB  GLN   270      45.617  22.492  -8.927  1.00  0.00           C  
ATOM   4152  CG  GLN   270      44.543  23.496  -9.342  1.00  0.00           C  
ATOM   4153  CD  GLN   270      44.839  24.185 -10.669  1.00  0.00           C  
ATOM   4154  OE1 GLN   270      46.002  24.313 -11.079  1.00  0.00           O  
ATOM   4155  NE2 GLN   270      43.785  24.638 -11.343  1.00  0.00           N  
ATOM   4156  H   GLN   270      46.780  20.264  -7.974  1.00  0.00           H  
ATOM   4157  HA  GLN   270      45.296  22.570  -6.818  1.00  0.00           H  
ATOM   4158 1HB  GLN   270      46.568  23.020  -8.866  1.00  0.00           H  
ATOM   4159 2HB  GLN   270      45.717  21.744  -9.704  1.00  0.00           H  
ATOM   4160 1HG  GLN   270      43.585  22.975  -9.446  1.00  0.00           H  
ATOM   4161 2HG  GLN   270      44.460  24.265  -8.575  1.00  0.00           H  
ATOM   4162 1HE2 GLN   270      43.903  25.102 -12.215  1.00  0.00           H  
ATOM   4163 2HE2 GLN   270      42.833  24.521 -10.949  1.00  0.00           H  
ATOM   4164  N   HIS   271      43.104  21.489  -6.712  1.00  0.00           N  
ATOM   4165  CA  HIS   271      41.777  20.884  -6.619  1.00  0.00           C  
ATOM   4166  C   HIS   271      40.690  21.945  -6.799  1.00  0.00           C  
ATOM   4167  O   HIS   271      39.524  21.713  -6.495  1.00  0.00           O  
ATOM   4168  CB  HIS   271      41.589  20.243  -5.242  1.00  0.00           C  
ATOM   4169  CG  HIS   271      42.600  19.179  -4.895  1.00  0.00           C  
ATOM   4170  ND1 HIS   271      43.861  19.492  -4.427  1.00  0.00           N  
ATOM   4171  CD2 HIS   271      42.527  17.827  -4.894  1.00  0.00           C  
ATOM   4172  CE1 HIS   271      44.519  18.380  -4.162  1.00  0.00           C  
ATOM   4173  NE2 HIS   271      43.732  17.358  -4.423  1.00  0.00           N  
ATOM   4174  H   HIS   271      43.386  22.180  -6.030  1.00  0.00           H  
ATOM   4175  HA  HIS   271      41.652  20.128  -7.391  1.00  0.00           H  
ATOM   4176 1HB  HIS   271      41.635  21.013  -4.476  1.00  0.00           H  
ATOM   4177 2HB  HIS   271      40.596  19.795  -5.198  1.00  0.00           H  
ATOM   4178  HD1 HIS   271      44.228  20.416  -4.266  1.00  0.00           H  
ATOM   4179  HD2 HIS   271      41.742  17.125  -5.161  1.00  0.00           H  
ATOM   4180  HE1 HIS   271      45.539  18.418  -3.783  1.00  0.00           H  
ATOM   4181  N   ASP   272      41.107  23.134  -7.217  1.00  0.00           N  
ATOM   4182  CA  ASP   272      40.247  24.311  -7.412  1.00  0.00           C  
ATOM   4183  C   ASP   272      39.387  24.699  -6.197  1.00  0.00           C  
ATOM   4184  O   ASP   272      38.294  25.244  -6.344  1.00  0.00           O  
ATOM   4185  CB  ASP   272      39.350  24.131  -8.645  1.00  0.00           C  
ATOM   4186  CG  ASP   272      40.155  24.120  -9.950  1.00  0.00           C  
ATOM   4187  OD1 ASP   272      41.306  24.504  -9.908  1.00  0.00           O  
ATOM   4188  OD2 ASP   272      39.602  23.789 -10.974  1.00  0.00           O  
ATOM   4189  H   ASP   272      42.087  23.216  -7.442  1.00  0.00           H  
ATOM   4190  HA  ASP   272      40.901  25.159  -7.622  1.00  0.00           H  
ATOM   4191 1HB  ASP   272      38.798  23.189  -8.563  1.00  0.00           H  
ATOM   4192 2HB  ASP   272      38.619  24.919  -8.688  1.00  0.00           H  
ATOM   4193  N   GLY   273      39.920  24.527  -4.988  1.00  0.00           N  
ATOM   4194  CA  GLY   273      39.197  24.911  -3.775  1.00  0.00           C  
ATOM   4195  C   GLY   273      38.926  26.412  -3.734  1.00  0.00           C  
ATOM   4196  O   GLY   273      37.899  26.870  -3.233  1.00  0.00           O  
ATOM   4197  H   GLY   273      40.823  24.088  -4.911  1.00  0.00           H  
ATOM   4198 1HA  GLY   273      38.252  24.372  -3.737  1.00  0.00           H  
ATOM   4199 2HA  GLY   273      39.771  24.613  -2.899  1.00  0.00           H  
ATOM   4200  N   GLY   274      39.842  27.176  -4.323  1.00  0.00           N  
ATOM   4201  CA  GLY   274      39.787  28.631  -4.357  1.00  0.00           C  
ATOM   4202  C   GLY   274      38.565  29.196  -5.077  1.00  0.00           C  
ATOM   4203  O   GLY   274      38.271  30.383  -4.938  1.00  0.00           O  
ATOM   4204  H   GLY   274      40.636  26.716  -4.738  1.00  0.00           H  
ATOM   4205 1HA  GLY   274      39.804  29.009  -3.335  1.00  0.00           H  
ATOM   4206 2HA  GLY   274      40.687  29.006  -4.840  1.00  0.00           H  
ATOM   4207  N   VAL   275      37.871  28.373  -5.867  1.00  0.00           N  
ATOM   4208  CA  VAL   275      36.693  28.853  -6.566  1.00  0.00           C  
ATOM   4209  C   VAL   275      35.421  28.109  -6.176  1.00  0.00           C  
ATOM   4210  O   VAL   275      34.425  28.177  -6.898  1.00  0.00           O  
ATOM   4211  CB  VAL   275      36.896  28.783  -8.088  1.00  0.00           C  
ATOM   4212  CG1 VAL   275      38.014  29.727  -8.512  1.00  0.00           C  
ATOM   4213  CG2 VAL   275      37.239  27.383  -8.472  1.00  0.00           C  
ATOM   4214  H   VAL   275      38.135  27.390  -5.963  1.00  0.00           H  
ATOM   4215  HA  VAL   275      36.548  29.900  -6.307  1.00  0.00           H  
ATOM   4216  HB  VAL   275      35.980  29.094  -8.587  1.00  0.00           H  
ATOM   4217 1HG1 VAL   275      38.143  29.675  -9.593  1.00  0.00           H  
ATOM   4218 2HG1 VAL   275      37.754  30.746  -8.225  1.00  0.00           H  
ATOM   4219 3HG1 VAL   275      38.943  29.439  -8.026  1.00  0.00           H  
ATOM   4220 1HG2 VAL   275      37.382  27.317  -9.550  1.00  0.00           H  
ATOM   4221 2HG2 VAL   275      38.158  27.104  -7.968  1.00  0.00           H  
ATOM   4222 3HG2 VAL   275      36.436  26.710  -8.168  1.00  0.00           H  
ATOM   4223  N   GLU   276      35.430  27.383  -5.054  1.00  0.00           N  
ATOM   4224  CA  GLU   276      34.184  26.728  -4.647  1.00  0.00           C  
ATOM   4225  C   GLU   276      33.095  27.782  -4.461  1.00  0.00           C  
ATOM   4226  O   GLU   276      33.305  28.760  -3.739  1.00  0.00           O  
ATOM   4227  CB  GLU   276      34.349  25.979  -3.317  1.00  0.00           C  
ATOM   4228  CG  GLU   276      33.078  25.241  -2.851  1.00  0.00           C  
ATOM   4229  CD  GLU   276      33.210  24.577  -1.514  1.00  0.00           C  
ATOM   4230  OE1 GLU   276      34.248  24.684  -0.901  1.00  0.00           O  
ATOM   4231  OE2 GLU   276      32.263  23.952  -1.098  1.00  0.00           O  
ATOM   4232  H   GLU   276      36.272  27.309  -4.479  1.00  0.00           H  
ATOM   4233  HA  GLU   276      33.874  26.030  -5.427  1.00  0.00           H  
ATOM   4234 1HB  GLU   276      35.155  25.249  -3.411  1.00  0.00           H  
ATOM   4235 2HB  GLU   276      34.638  26.684  -2.538  1.00  0.00           H  
ATOM   4236 1HG  GLU   276      32.255  25.952  -2.799  1.00  0.00           H  
ATOM   4237 2HG  GLU   276      32.821  24.493  -3.590  1.00  0.00           H  
ATOM   4238  N   GLU   277      31.928  27.591  -5.070  1.00  0.00           N  
ATOM   4239  CA  GLU   277      30.860  28.566  -4.876  1.00  0.00           C  
ATOM   4240  C   GLU   277      29.465  28.003  -5.099  1.00  0.00           C  
ATOM   4241  O   GLU   277      29.195  27.332  -6.096  1.00  0.00           O  
ATOM   4242  CB  GLU   277      31.063  29.788  -5.799  1.00  0.00           C  
ATOM   4243  CG  GLU   277      30.022  30.929  -5.611  1.00  0.00           C  
ATOM   4244  CD  GLU   277      30.289  32.173  -6.461  1.00  0.00           C  
ATOM   4245  OE1 GLU   277      31.230  32.176  -7.216  1.00  0.00           O  
ATOM   4246  OE2 GLU   277      29.546  33.120  -6.338  1.00  0.00           O  
ATOM   4247  H   GLU   277      31.792  26.784  -5.662  1.00  0.00           H  
ATOM   4248  HA  GLU   277      30.909  28.912  -3.844  1.00  0.00           H  
ATOM   4249 1HB  GLU   277      32.054  30.210  -5.632  1.00  0.00           H  
ATOM   4250 2HB  GLU   277      31.020  29.465  -6.838  1.00  0.00           H  
ATOM   4251 1HG  GLU   277      29.040  30.549  -5.880  1.00  0.00           H  
ATOM   4252 2HG  GLU   277      29.991  31.210  -4.558  1.00  0.00           H  
ATOM   4253  N   ILE   278      28.569  28.343  -4.188  1.00  0.00           N  
ATOM   4254  CA  ILE   278      27.158  28.035  -4.320  1.00  0.00           C  
ATOM   4255  C   ILE   278      26.531  29.349  -4.731  1.00  0.00           C  
ATOM   4256  O   ILE   278      26.623  30.325  -3.993  1.00  0.00           O  
ATOM   4257  CB  ILE   278      26.568  27.537  -2.991  1.00  0.00           C  
ATOM   4258  CG1 ILE   278      27.379  26.346  -2.472  1.00  0.00           C  
ATOM   4259  CG2 ILE   278      25.107  27.165  -3.174  1.00  0.00           C  
ATOM   4260  CD1 ILE   278      27.403  25.157  -3.410  1.00  0.00           C  
ATOM   4261  H   ILE   278      28.877  28.872  -3.385  1.00  0.00           H  
ATOM   4262  HA  ILE   278      27.000  27.295  -5.103  1.00  0.00           H  
ATOM   4263  HB  ILE   278      26.637  28.330  -2.247  1.00  0.00           H  
ATOM   4264 1HG1 ILE   278      28.407  26.669  -2.311  1.00  0.00           H  
ATOM   4265 2HG1 ILE   278      26.967  26.035  -1.521  1.00  0.00           H  
ATOM   4266 1HG2 ILE   278      24.690  26.832  -2.233  1.00  0.00           H  
ATOM   4267 2HG2 ILE   278      24.571  28.048  -3.517  1.00  0.00           H  
ATOM   4268 3HG2 ILE   278      25.013  26.377  -3.906  1.00  0.00           H  
ATOM   4269 1HD1 ILE   278      28.005  24.355  -2.977  1.00  0.00           H  
ATOM   4270 2HD1 ILE   278      26.386  24.797  -3.566  1.00  0.00           H  
ATOM   4271 3HD1 ILE   278      27.836  25.449  -4.367  1.00  0.00           H  
ATOM   4272  N   GLU   279      25.983  29.425  -5.930  1.00  0.00           N  
ATOM   4273  CA  GLU   279      25.473  30.714  -6.379  1.00  0.00           C  
ATOM   4274  C   GLU   279      24.371  31.234  -5.460  1.00  0.00           C  
ATOM   4275  O   GLU   279      23.414  30.524  -5.184  1.00  0.00           O  
ATOM   4276  CB  GLU   279      24.945  30.606  -7.814  1.00  0.00           C  
ATOM   4277  CG  GLU   279      24.489  31.936  -8.424  1.00  0.00           C  
ATOM   4278  CD  GLU   279      24.004  31.817  -9.854  1.00  0.00           C  
ATOM   4279  OE1 GLU   279      23.943  30.720 -10.361  1.00  0.00           O  
ATOM   4280  OE2 GLU   279      23.705  32.832 -10.439  1.00  0.00           O  
ATOM   4281  H   GLU   279      25.929  28.608  -6.520  1.00  0.00           H  
ATOM   4282  HA  GLU   279      26.297  31.431  -6.364  1.00  0.00           H  
ATOM   4283 1HB  GLU   279      25.722  30.190  -8.456  1.00  0.00           H  
ATOM   4284 2HB  GLU   279      24.096  29.921  -7.837  1.00  0.00           H  
ATOM   4285 1HG  GLU   279      23.678  32.339  -7.819  1.00  0.00           H  
ATOM   4286 2HG  GLU   279      25.319  32.642  -8.382  1.00  0.00           H  
ATOM   4287  N   GLY   280      24.467  32.489  -5.037  1.00  0.00           N  
ATOM   4288  CA  GLY   280      23.422  33.079  -4.205  1.00  0.00           C  
ATOM   4289  C   GLY   280      23.333  32.497  -2.793  1.00  0.00           C  
ATOM   4290  O   GLY   280      24.330  32.095  -2.196  1.00  0.00           O  
ATOM   4291  H   GLY   280      25.283  33.030  -5.283  1.00  0.00           H  
ATOM   4292 1HA  GLY   280      23.589  34.154  -4.138  1.00  0.00           H  
ATOM   4293 2HA  GLY   280      22.463  32.946  -4.704  1.00  0.00           H  
ATOM   4294  N   VAL   281      22.128  32.544  -2.242  1.00  0.00           N  
ATOM   4295  CA  VAL   281      21.843  32.109  -0.881  1.00  0.00           C  
ATOM   4296  C   VAL   281      20.890  30.898  -0.832  1.00  0.00           C  
ATOM   4297  O   VAL   281      19.858  30.919  -1.503  1.00  0.00           O  
ATOM   4298  CB  VAL   281      21.223  33.293  -0.117  1.00  0.00           C  
ATOM   4299  CG1 VAL   281      20.831  32.888   1.276  1.00  0.00           C  
ATOM   4300  CG2 VAL   281      22.224  34.420  -0.070  1.00  0.00           C  
ATOM   4301  H   VAL   281      21.368  32.897  -2.805  1.00  0.00           H  
ATOM   4302  HA  VAL   281      22.788  31.883  -0.402  1.00  0.00           H  
ATOM   4303  HB  VAL   281      20.342  33.629  -0.629  1.00  0.00           H  
ATOM   4304 1HG1 VAL   281      20.392  33.741   1.794  1.00  0.00           H  
ATOM   4305 2HG1 VAL   281      20.097  32.091   1.220  1.00  0.00           H  
ATOM   4306 3HG1 VAL   281      21.709  32.550   1.817  1.00  0.00           H  
ATOM   4307 1HG2 VAL   281      21.790  35.268   0.458  1.00  0.00           H  
ATOM   4308 2HG2 VAL   281      23.121  34.085   0.452  1.00  0.00           H  
ATOM   4309 3HG2 VAL   281      22.487  34.724  -1.080  1.00  0.00           H  
ATOM   4310  N   PRO   282      21.267  29.769  -0.201  1.00  0.00           N  
ATOM   4311  CA  PRO   282      20.406  28.613   0.032  1.00  0.00           C  
ATOM   4312  C   PRO   282      19.118  28.993   0.835  1.00  0.00           C  
ATOM   4313  O   PRO   282      18.029  28.980   0.262  1.00  0.00           O  
ATOM   4314  CB  PRO   282      21.357  27.595   0.703  1.00  0.00           C  
ATOM   4315  CG  PRO   282      22.732  27.982   0.205  1.00  0.00           C  
ATOM   4316  CD  PRO   282      22.702  29.519   0.109  1.00  0.00           C  
ATOM   4317  HA  PRO   282      20.106  28.218  -0.952  1.00  0.00           H  
ATOM   4318 1HB  PRO   282      21.253  27.474   1.739  1.00  0.00           H  
ATOM   4319 2HB  PRO   282      21.100  26.605   0.298  1.00  0.00           H  
ATOM   4320 1HG  PRO   282      23.503  27.620   0.901  1.00  0.00           H  
ATOM   4321 2HG  PRO   282      22.930  27.500  -0.756  1.00  0.00           H  
ATOM   4322 1HD  PRO   282      23.006  29.994   1.050  1.00  0.00           H  
ATOM   4323 2HD  PRO   282      23.345  29.811  -0.745  1.00  0.00           H  
ATOM   4324  N   PRO   283      19.163  29.407   2.137  1.00  0.00           N  
ATOM   4325  CA  PRO   283      17.978  29.647   2.960  1.00  0.00           C  
ATOM   4326  C   PRO   283      17.220  30.941   2.667  1.00  0.00           C  
ATOM   4327  O   PRO   283      17.086  31.794   3.541  1.00  0.00           O  
ATOM   4328  CB  PRO   283      18.575  29.741   4.365  1.00  0.00           C  
ATOM   4329  CG  PRO   283      19.938  30.342   4.142  1.00  0.00           C  
ATOM   4330  CD  PRO   283      20.435  29.691   2.886  1.00  0.00           C  
ATOM   4331  HA  PRO   283      17.304  28.780   2.878  1.00  0.00           H  
ATOM   4332 1HB  PRO   283      17.931  30.364   5.004  1.00  0.00           H  
ATOM   4333 2HB  PRO   283      18.617  28.742   4.826  1.00  0.00           H  
ATOM   4334 1HG  PRO   283      19.857  31.435   4.047  1.00  0.00           H  
ATOM   4335 2HG  PRO   283      20.587  30.145   5.007  1.00  0.00           H  
ATOM   4336 1HD  PRO   283      21.102  30.339   2.365  1.00  0.00           H  
ATOM   4337 2HD  PRO   283      20.919  28.799   3.245  1.00  0.00           H  
ATOM   4338  N   GLN   284      16.713  31.082   1.451  1.00  0.00           N  
ATOM   4339  CA  GLN   284      15.927  32.266   1.091  1.00  0.00           C  
ATOM   4340  C   GLN   284      14.425  32.099   1.236  1.00  0.00           C  
ATOM   4341  O   GLN   284      13.679  33.045   0.989  1.00  0.00           O  
ATOM   4342  CB  GLN   284      16.179  32.708  -0.344  1.00  0.00           C  
ATOM   4343  CG  GLN   284      17.538  33.206  -0.596  1.00  0.00           C  
ATOM   4344  CD  GLN   284      17.712  33.688  -2.030  1.00  0.00           C  
ATOM   4345  OE1 GLN   284      17.119  34.696  -2.433  1.00  0.00           O  
ATOM   4346  NE2 GLN   284      18.508  32.974  -2.799  1.00  0.00           N  
ATOM   4347  H   GLN   284      16.890  30.345   0.771  1.00  0.00           H  
ATOM   4348  HA  GLN   284      16.229  33.077   1.751  1.00  0.00           H  
ATOM   4349 1HB  GLN   284      16.007  31.860  -1.012  1.00  0.00           H  
ATOM   4350 2HB  GLN   284      15.470  33.488  -0.615  1.00  0.00           H  
ATOM   4351 1HG  GLN   284      17.750  34.032   0.080  1.00  0.00           H  
ATOM   4352 2HG  GLN   284      18.223  32.390  -0.413  1.00  0.00           H  
ATOM   4353 1HE2 GLN   284      18.649  33.231  -3.753  1.00  0.00           H  
ATOM   4354 2HE2 GLN   284      18.950  32.147  -2.401  1.00  0.00           H  
ATOM   4355  N   LEU   285      13.966  30.906   1.582  1.00  0.00           N  
ATOM   4356  CA  LEU   285      12.528  30.684   1.622  1.00  0.00           C  
ATOM   4357  C   LEU   285      11.953  30.700   3.028  1.00  0.00           C  
ATOM   4358  O   LEU   285      12.613  30.299   3.988  1.00  0.00           O  
ATOM   4359  CB  LEU   285      12.189  29.373   0.938  1.00  0.00           C  
ATOM   4360  CG  LEU   285      12.667  29.262  -0.490  1.00  0.00           C  
ATOM   4361  CD1 LEU   285      12.181  27.979  -1.044  1.00  0.00           C  
ATOM   4362  CD2 LEU   285      12.200  30.425  -1.287  1.00  0.00           C  
ATOM   4363  H   LEU   285      14.612  30.161   1.798  1.00  0.00           H  
ATOM   4364  HA  LEU   285      12.043  31.481   1.061  1.00  0.00           H  
ATOM   4365 1HB  LEU   285      12.639  28.560   1.504  1.00  0.00           H  
ATOM   4366 2HB  LEU   285      11.118  29.243   0.945  1.00  0.00           H  
ATOM   4367  HG  LEU   285      13.748  29.246  -0.506  1.00  0.00           H  
ATOM   4368 1HD1 LEU   285      12.529  27.891  -2.054  1.00  0.00           H  
ATOM   4369 2HD1 LEU   285      12.560  27.146  -0.446  1.00  0.00           H  
ATOM   4370 3HD1 LEU   285      11.099  27.970  -1.033  1.00  0.00           H  
ATOM   4371 1HD2 LEU   285      12.543  30.335  -2.319  1.00  0.00           H  
ATOM   4372 2HD2 LEU   285      11.155  30.434  -1.254  1.00  0.00           H  
ATOM   4373 3HD2 LEU   285      12.578  31.352  -0.864  1.00  0.00           H  
ATOM   4374  N   GLN   286      10.719  31.199   3.142  1.00  0.00           N  
ATOM   4375  CA  GLN   286      10.010  31.259   4.421  1.00  0.00           C  
ATOM   4376  C   GLN   286       8.649  30.575   4.356  1.00  0.00           C  
ATOM   4377  O   GLN   286       8.169  30.039   5.356  1.00  0.00           O  
ATOM   4378  CB  GLN   286       9.840  32.712   4.878  1.00  0.00           C  
ATOM   4379  CG  GLN   286      11.155  33.430   5.176  1.00  0.00           C  
ATOM   4380  CD  GLN   286      10.961  34.863   5.652  1.00  0.00           C  
ATOM   4381  OE1 GLN   286      10.049  35.569   5.211  1.00  0.00           O  
ATOM   4382  NE2 GLN   286      11.825  35.298   6.563  1.00  0.00           N  
ATOM   4383  H   GLN   286      10.240  31.495   2.294  1.00  0.00           H  
ATOM   4384  HA  GLN   286      10.604  30.735   5.169  1.00  0.00           H  
ATOM   4385 1HB  GLN   286       9.308  33.273   4.108  1.00  0.00           H  
ATOM   4386 2HB  GLN   286       9.226  32.735   5.778  1.00  0.00           H  
ATOM   4387 1HG  GLN   286      11.688  32.877   5.951  1.00  0.00           H  
ATOM   4388 2HG  GLN   286      11.753  33.456   4.264  1.00  0.00           H  
ATOM   4389 1HE2 GLN   286      11.753  36.231   6.919  1.00  0.00           H  
ATOM   4390 2HE2 GLN   286      12.549  34.691   6.893  1.00  0.00           H  
ATOM   4391  N   ALA   287       8.054  30.607   3.158  1.00  0.00           N  
ATOM   4392  CA  ALA   287       6.692  30.137   2.834  1.00  0.00           C  
ATOM   4393  C   ALA   287       5.641  31.110   3.334  1.00  0.00           C  
ATOM   4394  O   ALA   287       5.817  31.788   4.348  1.00  0.00           O  
ATOM   4395  CB  ALA   287       6.411  28.738   3.382  1.00  0.00           C  
ATOM   4396  H   ALA   287       8.575  31.037   2.397  1.00  0.00           H  
ATOM   4397  HA  ALA   287       6.593  30.092   1.753  1.00  0.00           H  
ATOM   4398 1HB  ALA   287       5.406  28.441   3.067  1.00  0.00           H  
ATOM   4399 2HB  ALA   287       7.138  28.037   2.978  1.00  0.00           H  
ATOM   4400 3HB  ALA   287       6.453  28.716   4.459  1.00  0.00           H  
ATOM   4401  N   THR   288       4.548  31.184   2.594  1.00  0.00           N  
ATOM   4402  CA  THR   288       3.427  32.036   2.956  1.00  0.00           C  
ATOM   4403  C   THR   288       2.893  31.676   4.363  1.00  0.00           C  
ATOM   4404  O   THR   288       2.653  30.505   4.644  1.00  0.00           O  
ATOM   4405  CB  THR   288       2.340  31.943   1.843  1.00  0.00           C  
ATOM   4406  OG1 THR   288       2.875  32.474   0.618  1.00  0.00           O  
ATOM   4407  CG2 THR   288       1.040  32.625   2.187  1.00  0.00           C  
ATOM   4408  H   THR   288       4.499  30.602   1.744  1.00  0.00           H  
ATOM   4409  HA  THR   288       3.806  33.050   2.946  1.00  0.00           H  
ATOM   4410  HB  THR   288       2.132  30.902   1.670  1.00  0.00           H  
ATOM   4411  HG1 THR   288       3.382  31.779   0.126  1.00  0.00           H  
ATOM   4412 1HG2 THR   288       0.343  32.488   1.363  1.00  0.00           H  
ATOM   4413 2HG2 THR   288       0.637  32.183   3.064  1.00  0.00           H  
ATOM   4414 3HG2 THR   288       1.196  33.682   2.341  1.00  0.00           H  
ATOM   4415  N   PRO   289       2.670  32.658   5.274  1.00  0.00           N  
ATOM   4416  CA  PRO   289       2.201  32.469   6.648  1.00  0.00           C  
ATOM   4417  C   PRO   289       0.816  31.840   6.729  1.00  0.00           C  
ATOM   4418  O   PRO   289       0.434  31.290   7.757  1.00  0.00           O  
ATOM   4419  CB  PRO   289       2.208  33.896   7.216  1.00  0.00           C  
ATOM   4420  CG  PRO   289       2.127  34.800   6.013  1.00  0.00           C  
ATOM   4421  CD  PRO   289       2.910  34.083   4.936  1.00  0.00           C  
ATOM   4422  HA  PRO   289       2.930  31.841   7.184  1.00  0.00           H  
ATOM   4423 1HB  PRO   289       1.357  34.026   7.903  1.00  0.00           H  
ATOM   4424 2HB  PRO   289       3.122  34.056   7.807  1.00  0.00           H  
ATOM   4425 1HG  PRO   289       1.073  34.961   5.736  1.00  0.00           H  
ATOM   4426 2HG  PRO   289       2.543  35.791   6.254  1.00  0.00           H  
ATOM   4427 1HD  PRO   289       2.486  34.377   3.987  1.00  0.00           H  
ATOM   4428 2HD  PRO   289       3.988  34.313   5.003  1.00  0.00           H  
ATOM   4429  N   GLY   290       0.071  31.914   5.633  1.00  0.00           N  
ATOM   4430  CA  GLY   290      -1.260  31.341   5.545  1.00  0.00           C  
ATOM   4431  C   GLY   290      -1.226  29.838   5.229  1.00  0.00           C  
ATOM   4432  O   GLY   290      -2.280  29.208   5.107  1.00  0.00           O  
ATOM   4433  H   GLY   290       0.439  32.388   4.828  1.00  0.00           H  
ATOM   4434 1HA  GLY   290      -1.784  31.504   6.486  1.00  0.00           H  
ATOM   4435 2HA  GLY   290      -1.823  31.862   4.772  1.00  0.00           H  
ATOM   4436  N   MET   291      -0.031  29.255   5.081  1.00  0.00           N  
ATOM   4437  CA  MET   291       0.064  27.837   4.777  1.00  0.00           C  
ATOM   4438  C   MET   291      -0.218  26.994   6.027  1.00  0.00           C  
ATOM   4439  O   MET   291       0.068  27.411   7.148  1.00  0.00           O  
ATOM   4440  CB  MET   291       1.446  27.502   4.213  1.00  0.00           C  
ATOM   4441  CG  MET   291       1.749  28.109   2.858  1.00  0.00           C  
ATOM   4442  SD  MET   291       0.698  27.469   1.546  1.00  0.00           S  
ATOM   4443  CE  MET   291      -0.456  28.810   1.353  1.00  0.00           C  
ATOM   4444  H   MET   291       0.828  29.800   5.167  1.00  0.00           H  
ATOM   4445  HA  MET   291      -0.678  27.628   4.015  1.00  0.00           H  
ATOM   4446 1HB  MET   291       2.202  27.886   4.897  1.00  0.00           H  
ATOM   4447 2HB  MET   291       1.584  26.438   4.163  1.00  0.00           H  
ATOM   4448 1HG  MET   291       1.575  29.160   2.923  1.00  0.00           H  
ATOM   4449 2HG  MET   291       2.795  27.952   2.585  1.00  0.00           H  
ATOM   4450 1HE  MET   291      -1.168  28.563   0.569  1.00  0.00           H  
ATOM   4451 2HE  MET   291      -0.990  28.972   2.290  1.00  0.00           H  
ATOM   4452 3HE  MET   291       0.081  29.713   1.077  1.00  0.00           H  
ATOM   4453  N   PRO   292      -0.785  25.793   5.868  1.00  0.00           N  
ATOM   4454  CA  PRO   292      -1.070  24.844   6.928  1.00  0.00           C  
ATOM   4455  C   PRO   292       0.166  24.143   7.462  1.00  0.00           C  
ATOM   4456  O   PRO   292       1.190  24.026   6.779  1.00  0.00           O  
ATOM   4457  CB  PRO   292      -2.003  23.846   6.233  1.00  0.00           C  
ATOM   4458  CG  PRO   292      -1.582  23.882   4.777  1.00  0.00           C  
ATOM   4459  CD  PRO   292      -1.204  25.323   4.513  1.00  0.00           C  
ATOM   4460  HA  PRO   292      -1.596  25.370   7.742  1.00  0.00           H  
ATOM   4461 1HB  PRO   292      -1.878  22.850   6.684  1.00  0.00           H  
ATOM   4462 2HB  PRO   292      -3.052  24.142   6.385  1.00  0.00           H  
ATOM   4463 1HG  PRO   292      -0.740  23.191   4.610  1.00  0.00           H  
ATOM   4464 2HG  PRO   292      -2.401  23.531   4.126  1.00  0.00           H  
ATOM   4465 1HD  PRO   292      -0.382  25.334   3.792  1.00  0.00           H  
ATOM   4466 2HD  PRO   292      -2.085  25.886   4.157  1.00  0.00           H  
ATOM   4467  N   GLU   293       0.043  23.562   8.648  1.00  0.00           N  
ATOM   4468  CA  GLU   293       1.118  22.727   9.178  1.00  0.00           C  
ATOM   4469  C   GLU   293       1.000  21.390   8.480  1.00  0.00           C  
ATOM   4470  O   GLU   293       0.410  20.433   8.981  1.00  0.00           O  
ATOM   4471  CB  GLU   293       1.001  22.598  10.684  1.00  0.00           C  
ATOM   4472  CG  GLU   293       1.160  23.914  11.342  1.00  0.00           C  
ATOM   4473  CD  GLU   293       1.026  23.909  12.822  1.00  0.00           C  
ATOM   4474  OE1 GLU   293       0.471  22.980  13.356  1.00  0.00           O  
ATOM   4475  OE2 GLU   293       1.457  24.880  13.434  1.00  0.00           O  
ATOM   4476  H   GLU   293      -0.800  23.689   9.187  1.00  0.00           H  
ATOM   4477  HA  GLU   293       2.081  23.171   8.929  1.00  0.00           H  
ATOM   4478 1HB  GLU   293       0.025  22.194  10.948  1.00  0.00           H  
ATOM   4479 2HB  GLU   293       1.759  21.915  11.062  1.00  0.00           H  
ATOM   4480 1HG  GLU   293       2.126  24.325  11.075  1.00  0.00           H  
ATOM   4481 2HG  GLU   293       0.404  24.546  10.906  1.00  0.00           H  
ATOM   4482  N   ARG   294       1.539  21.389   7.279  1.00  0.00           N  
ATOM   4483  CA  ARG   294       1.404  20.338   6.303  1.00  0.00           C  
ATOM   4484  C   ARG   294       1.839  18.945   6.740  1.00  0.00           C  
ATOM   4485  O   ARG   294       2.860  18.729   7.418  1.00  0.00           O  
ATOM   4486  CB  ARG   294       2.169  20.750   5.058  1.00  0.00           C  
ATOM   4487  CG  ARG   294       3.668  20.822   5.238  1.00  0.00           C  
ATOM   4488  CD  ARG   294       4.357  21.375   4.031  1.00  0.00           C  
ATOM   4489  NE  ARG   294       5.807  21.312   4.079  1.00  0.00           N  
ATOM   4490  CZ  ARG   294       6.608  22.208   4.683  1.00  0.00           C  
ATOM   4491  NH1 ARG   294       6.102  23.239   5.326  1.00  0.00           N  
ATOM   4492  NH2 ARG   294       7.914  22.050   4.623  1.00  0.00           N  
ATOM   4493  H   ARG   294       1.989  22.259   7.000  1.00  0.00           H  
ATOM   4494  HA  ARG   294       0.348  20.285   6.036  1.00  0.00           H  
ATOM   4495 1HB  ARG   294       1.960  20.058   4.243  1.00  0.00           H  
ATOM   4496 2HB  ARG   294       1.826  21.742   4.743  1.00  0.00           H  
ATOM   4497 1HG  ARG   294       3.879  21.484   6.078  1.00  0.00           H  
ATOM   4498 2HG  ARG   294       4.033  19.843   5.452  1.00  0.00           H  
ATOM   4499 1HD  ARG   294       4.032  20.834   3.143  1.00  0.00           H  
ATOM   4500 2HD  ARG   294       4.088  22.413   3.948  1.00  0.00           H  
ATOM   4501  HE  ARG   294       6.254  20.541   3.586  1.00  0.00           H  
ATOM   4502 1HH1 ARG   294       5.099  23.362   5.381  1.00  0.00           H  
ATOM   4503 2HH1 ARG   294       6.714  23.905   5.774  1.00  0.00           H  
ATOM   4504 1HH2 ARG   294       8.302  21.258   4.120  1.00  0.00           H  
ATOM   4505 2HH2 ARG   294       8.523  22.720   5.069  1.00  0.00           H  
ATOM   4506  N   LYS   295       1.091  17.973   6.216  1.00  0.00           N  
ATOM   4507  CA  LYS   295       1.336  16.561   6.450  1.00  0.00           C  
ATOM   4508  C   LYS   295       2.713  16.198   5.961  1.00  0.00           C  
ATOM   4509  O   LYS   295       3.363  15.339   6.537  1.00  0.00           O  
ATOM   4510  CB  LYS   295       0.291  15.711   5.736  1.00  0.00           C  
ATOM   4511  CG  LYS   295      -1.100  15.804   6.330  1.00  0.00           C  
ATOM   4512  CD  LYS   295      -2.089  14.954   5.549  1.00  0.00           C  
ATOM   4513  CE  LYS   295      -3.491  15.070   6.136  1.00  0.00           C  
ATOM   4514  NZ  LYS   295      -4.485  14.277   5.366  1.00  0.00           N  
ATOM   4515  H   LYS   295       0.289  18.229   5.659  1.00  0.00           H  
ATOM   4516  HA  LYS   295       1.288  16.366   7.522  1.00  0.00           H  
ATOM   4517 1HB  LYS   295       0.231  16.015   4.690  1.00  0.00           H  
ATOM   4518 2HB  LYS   295       0.600  14.666   5.748  1.00  0.00           H  
ATOM   4519 1HG  LYS   295      -1.075  15.462   7.364  1.00  0.00           H  
ATOM   4520 2HG  LYS   295      -1.431  16.842   6.316  1.00  0.00           H  
ATOM   4521 1HD  LYS   295      -2.101  15.280   4.504  1.00  0.00           H  
ATOM   4522 2HD  LYS   295      -1.773  13.910   5.579  1.00  0.00           H  
ATOM   4523 1HE  LYS   295      -3.477  14.716   7.166  1.00  0.00           H  
ATOM   4524 2HE  LYS   295      -3.793  16.117   6.127  1.00  0.00           H  
ATOM   4525 1HZ  LYS   295      -5.398  14.384   5.786  1.00  0.00           H  
ATOM   4526 2HZ  LYS   295      -4.511  14.608   4.411  1.00  0.00           H  
ATOM   4527 3HZ  LYS   295      -4.223  13.302   5.378  1.00  0.00           H  
ATOM   4528  N   ALA   296       3.193  16.917   4.954  1.00  0.00           N  
ATOM   4529  CA  ALA   296       4.505  16.695   4.388  1.00  0.00           C  
ATOM   4530  C   ALA   296       5.585  16.795   5.449  1.00  0.00           C  
ATOM   4531  O   ALA   296       6.599  16.109   5.364  1.00  0.00           O  
ATOM   4532  CB  ALA   296       4.783  17.702   3.311  1.00  0.00           C  
ATOM   4533  H   ALA   296       2.594  17.609   4.530  1.00  0.00           H  
ATOM   4534  HA  ALA   296       4.529  15.699   3.954  1.00  0.00           H  
ATOM   4535 1HB  ALA   296       5.767  17.511   2.907  1.00  0.00           H  
ATOM   4536 2HB  ALA   296       4.028  17.618   2.523  1.00  0.00           H  
ATOM   4537 3HB  ALA   296       4.768  18.663   3.715  1.00  0.00           H  
ATOM   4538  N   VAL   297       5.416  17.662   6.446  1.00  0.00           N  
ATOM   4539  CA  VAL   297       6.427  17.752   7.481  1.00  0.00           C  
ATOM   4540  C   VAL   297       6.389  16.481   8.290  1.00  0.00           C  
ATOM   4541  O   VAL   297       7.418  15.871   8.589  1.00  0.00           O  
ATOM   4542  CB  VAL   297       6.196  18.954   8.406  1.00  0.00           C  
ATOM   4543  CG1 VAL   297       7.142  18.880   9.575  1.00  0.00           C  
ATOM   4544  CG2 VAL   297       6.453  20.216   7.651  1.00  0.00           C  
ATOM   4545  H   VAL   297       4.557  18.197   6.539  1.00  0.00           H  
ATOM   4546  HA  VAL   297       7.406  17.851   7.013  1.00  0.00           H  
ATOM   4547  HB  VAL   297       5.169  18.939   8.778  1.00  0.00           H  
ATOM   4548 1HG1 VAL   297       6.977  19.735  10.229  1.00  0.00           H  
ATOM   4549 2HG1 VAL   297       6.958  17.958  10.125  1.00  0.00           H  
ATOM   4550 3HG1 VAL   297       8.162  18.890   9.209  1.00  0.00           H  
ATOM   4551 1HG2 VAL   297       6.289  21.074   8.300  1.00  0.00           H  
ATOM   4552 2HG2 VAL   297       7.478  20.220   7.289  1.00  0.00           H  
ATOM   4553 3HG2 VAL   297       5.792  20.258   6.831  1.00  0.00           H  
ATOM   4554  N   ALA   298       5.180  16.061   8.647  1.00  0.00           N  
ATOM   4555  CA  ALA   298       5.057  14.830   9.424  1.00  0.00           C  
ATOM   4556  C   ALA   298       5.592  13.616   8.649  1.00  0.00           C  
ATOM   4557  O   ALA   298       6.263  12.743   9.218  1.00  0.00           O  
ATOM   4558  CB  ALA   298       3.608  14.596   9.798  1.00  0.00           C  
ATOM   4559  H   ALA   298       4.362  16.612   8.353  1.00  0.00           H  
ATOM   4560  HA  ALA   298       5.652  14.940  10.331  1.00  0.00           H  
ATOM   4561 1HB  ALA   298       3.529  13.692  10.398  1.00  0.00           H  
ATOM   4562 2HB  ALA   298       3.241  15.448  10.369  1.00  0.00           H  
ATOM   4563 3HB  ALA   298       3.012  14.483   8.896  1.00  0.00           H  
ATOM   4564  N   ARG   299       5.304  13.580   7.342  1.00  0.00           N  
ATOM   4565  CA  ARG   299       5.707  12.478   6.483  1.00  0.00           C  
ATOM   4566  C   ARG   299       7.224  12.475   6.347  1.00  0.00           C  
ATOM   4567  O   ARG   299       7.866  11.423   6.441  1.00  0.00           O  
ATOM   4568  CB  ARG   299       5.095  12.635   5.092  1.00  0.00           C  
ATOM   4569  CG  ARG   299       3.545  12.478   4.944  1.00  0.00           C  
ATOM   4570  CD  ARG   299       3.184  12.678   3.519  1.00  0.00           C  
ATOM   4571  NE  ARG   299       1.759  12.833   3.242  1.00  0.00           N  
ATOM   4572  CZ  ARG   299       0.858  11.859   3.132  1.00  0.00           C  
ATOM   4573  NH1 ARG   299       1.169  10.592   3.325  1.00  0.00           N  
ATOM   4574  NH2 ARG   299      -0.355  12.216   2.812  1.00  0.00           N  
ATOM   4575  H   ARG   299       4.755  14.335   6.949  1.00  0.00           H  
ATOM   4576  HA  ARG   299       5.379  11.540   6.927  1.00  0.00           H  
ATOM   4577 1HB  ARG   299       5.349  13.618   4.707  1.00  0.00           H  
ATOM   4578 2HB  ARG   299       5.549  11.910   4.416  1.00  0.00           H  
ATOM   4579 1HG  ARG   299       3.244  11.472   5.232  1.00  0.00           H  
ATOM   4580 2HG  ARG   299       3.011  13.197   5.541  1.00  0.00           H  
ATOM   4581 1HD  ARG   299       3.694  13.570   3.156  1.00  0.00           H  
ATOM   4582 2HD  ARG   299       3.533  11.814   2.968  1.00  0.00           H  
ATOM   4583  HE  ARG   299       1.399  13.790   3.038  1.00  0.00           H  
ATOM   4584 1HH1 ARG   299       2.116  10.337   3.569  1.00  0.00           H  
ATOM   4585 2HH1 ARG   299       0.460   9.882   3.230  1.00  0.00           H  
ATOM   4586 1HH2 ARG   299      -0.519  13.224   2.645  1.00  0.00           H  
ATOM   4587 2HH2 ARG   299      -1.084  11.533   2.705  1.00  0.00           H  
ATOM   4588  N   ARG   300       7.796  13.675   6.177  1.00  0.00           N  
ATOM   4589  CA  ARG   300       9.229  13.863   6.044  1.00  0.00           C  
ATOM   4590  C   ARG   300       9.951  13.357   7.261  1.00  0.00           C  
ATOM   4591  O   ARG   300      10.910  12.600   7.147  1.00  0.00           O  
ATOM   4592  CB  ARG   300       9.561  15.328   5.838  1.00  0.00           C  
ATOM   4593  CG  ARG   300      11.015  15.643   5.686  1.00  0.00           C  
ATOM   4594  CD  ARG   300      11.223  17.100   5.579  1.00  0.00           C  
ATOM   4595  NE  ARG   300      10.958  17.828   6.806  1.00  0.00           N  
ATOM   4596  CZ  ARG   300      10.843  19.173   6.860  1.00  0.00           C  
ATOM   4597  NH1 ARG   300      10.962  19.883   5.751  1.00  0.00           N  
ATOM   4598  NH2 ARG   300      10.624  19.784   8.016  1.00  0.00           N  
ATOM   4599  H   ARG   300       7.214  14.506   6.100  1.00  0.00           H  
ATOM   4600  HA  ARG   300       9.571  13.304   5.175  1.00  0.00           H  
ATOM   4601 1HB  ARG   300       9.068  15.682   4.934  1.00  0.00           H  
ATOM   4602 2HB  ARG   300       9.178  15.914   6.669  1.00  0.00           H  
ATOM   4603 1HG  ARG   300      11.564  15.275   6.553  1.00  0.00           H  
ATOM   4604 2HG  ARG   300      11.396  15.170   4.780  1.00  0.00           H  
ATOM   4605 1HD  ARG   300      12.239  17.320   5.252  1.00  0.00           H  
ATOM   4606 2HD  ARG   300      10.517  17.464   4.843  1.00  0.00           H  
ATOM   4607  HE  ARG   300      10.864  17.302   7.662  1.00  0.00           H  
ATOM   4608 1HH1 ARG   300      11.139  19.411   4.835  1.00  0.00           H  
ATOM   4609 2HH1 ARG   300      10.898  20.884   5.786  1.00  0.00           H  
ATOM   4610 1HH2 ARG   300      10.551  19.245   8.865  1.00  0.00           H  
ATOM   4611 2HH2 ARG   300      10.547  20.789   8.049  1.00  0.00           H  
ATOM   4612  N   LYS   301       9.491  13.751   8.443  1.00  0.00           N  
ATOM   4613  CA  LYS   301      10.160  13.312   9.650  1.00  0.00           C  
ATOM   4614  C   LYS   301      10.103  11.798   9.770  1.00  0.00           C  
ATOM   4615  O   LYS   301      11.095  11.158  10.130  1.00  0.00           O  
ATOM   4616  CB  LYS   301       9.521  13.978  10.860  1.00  0.00           C  
ATOM   4617  CG  LYS   301       9.824  15.465  10.987  1.00  0.00           C  
ATOM   4618  CD  LYS   301       9.083  16.062  12.158  1.00  0.00           C  
ATOM   4619  CE  LYS   301       9.410  17.527  12.346  1.00  0.00           C  
ATOM   4620  NZ  LYS   301       8.594  18.123  13.430  1.00  0.00           N  
ATOM   4621  H   LYS   301       8.684  14.377   8.500  1.00  0.00           H  
ATOM   4622  HA  LYS   301      11.206  13.611   9.597  1.00  0.00           H  
ATOM   4623 1HB  LYS   301       8.434  13.869  10.793  1.00  0.00           H  
ATOM   4624 2HB  LYS   301       9.849  13.481  11.770  1.00  0.00           H  
ATOM   4625 1HG  LYS   301      10.892  15.614  11.121  1.00  0.00           H  
ATOM   4626 2HG  LYS   301       9.514  15.972  10.073  1.00  0.00           H  
ATOM   4627 1HD  LYS   301       8.009  15.963  11.980  1.00  0.00           H  
ATOM   4628 2HD  LYS   301       9.335  15.519  13.066  1.00  0.00           H  
ATOM   4629 1HE  LYS   301      10.465  17.625  12.604  1.00  0.00           H  
ATOM   4630 2HE  LYS   301       9.224  18.063  11.421  1.00  0.00           H  
ATOM   4631 1HZ  LYS   301       8.832  19.100  13.549  1.00  0.00           H  
ATOM   4632 2HZ  LYS   301       7.614  18.043  13.196  1.00  0.00           H  
ATOM   4633 3HZ  LYS   301       8.774  17.625  14.286  1.00  0.00           H  
ATOM   4634  N   ALA   302       8.965  11.191   9.416  1.00  0.00           N  
ATOM   4635  CA  ALA   302       8.883   9.741   9.487  1.00  0.00           C  
ATOM   4636  C   ALA   302       9.916   9.093   8.561  1.00  0.00           C  
ATOM   4637  O   ALA   302      10.601   8.139   8.952  1.00  0.00           O  
ATOM   4638  CB  ALA   302       7.488   9.282   9.112  1.00  0.00           C  
ATOM   4639  H   ALA   302       8.145  11.734   9.132  1.00  0.00           H  
ATOM   4640  HA  ALA   302       9.102   9.436  10.509  1.00  0.00           H  
ATOM   4641 1HB  ALA   302       7.427   8.199   9.186  1.00  0.00           H  
ATOM   4642 2HB  ALA   302       6.763   9.738   9.787  1.00  0.00           H  
ATOM   4643 3HB  ALA   302       7.269   9.587   8.092  1.00  0.00           H  
ATOM   4644  N   ARG   303      10.081   9.662   7.360  1.00  0.00           N  
ATOM   4645  CA  ARG   303      11.029   9.138   6.386  1.00  0.00           C  
ATOM   4646  C   ARG   303      12.453   9.333   6.857  1.00  0.00           C  
ATOM   4647  O   ARG   303      13.285   8.437   6.745  1.00  0.00           O  
ATOM   4648  CB  ARG   303      10.858   9.829   5.048  1.00  0.00           C  
ATOM   4649  CG  ARG   303      11.793   9.361   3.935  1.00  0.00           C  
ATOM   4650  CD  ARG   303      11.572   7.924   3.548  1.00  0.00           C  
ATOM   4651  NE  ARG   303      12.329   7.587   2.346  1.00  0.00           N  
ATOM   4652  CZ  ARG   303      12.569   6.339   1.886  1.00  0.00           C  
ATOM   4653  NH1 ARG   303      12.120   5.280   2.522  1.00  0.00           N  
ATOM   4654  NH2 ARG   303      13.274   6.180   0.779  1.00  0.00           N  
ATOM   4655  H   ARG   303       9.489  10.454   7.098  1.00  0.00           H  
ATOM   4656  HA  ARG   303      10.844   8.071   6.260  1.00  0.00           H  
ATOM   4657 1HB  ARG   303       9.834   9.698   4.699  1.00  0.00           H  
ATOM   4658 2HB  ARG   303      11.013  10.901   5.170  1.00  0.00           H  
ATOM   4659 1HG  ARG   303      11.657   9.997   3.062  1.00  0.00           H  
ATOM   4660 2HG  ARG   303      12.823   9.458   4.284  1.00  0.00           H  
ATOM   4661 1HD  ARG   303      11.905   7.267   4.358  1.00  0.00           H  
ATOM   4662 2HD  ARG   303      10.517   7.750   3.353  1.00  0.00           H  
ATOM   4663  HE  ARG   303      12.701   8.360   1.807  1.00  0.00           H  
ATOM   4664 1HH1 ARG   303      11.572   5.364   3.393  1.00  0.00           H  
ATOM   4665 2HH1 ARG   303      12.315   4.354   2.172  1.00  0.00           H  
ATOM   4666 1HH2 ARG   303      13.627   6.989   0.280  1.00  0.00           H  
ATOM   4667 2HH2 ARG   303      13.468   5.250   0.438  1.00  0.00           H  
ATOM   4668  N   VAL   304      12.751  10.494   7.415  1.00  0.00           N  
ATOM   4669  CA  VAL   304      14.102  10.734   7.869  1.00  0.00           C  
ATOM   4670  C   VAL   304      14.468   9.742   8.957  1.00  0.00           C  
ATOM   4671  O   VAL   304      15.568   9.185   8.933  1.00  0.00           O  
ATOM   4672  CB  VAL   304      14.279  12.165   8.381  1.00  0.00           C  
ATOM   4673  CG1 VAL   304      15.611  12.289   9.031  1.00  0.00           C  
ATOM   4674  CG2 VAL   304      14.195  13.152   7.212  1.00  0.00           C  
ATOM   4675  H   VAL   304      12.040  11.217   7.498  1.00  0.00           H  
ATOM   4676  HA  VAL   304      14.778  10.593   7.026  1.00  0.00           H  
ATOM   4677  HB  VAL   304      13.503  12.385   9.118  1.00  0.00           H  
ATOM   4678 1HG1 VAL   304      15.729  13.305   9.395  1.00  0.00           H  
ATOM   4679 2HG1 VAL   304      15.679  11.587   9.863  1.00  0.00           H  
ATOM   4680 3HG1 VAL   304      16.392  12.067   8.304  1.00  0.00           H  
ATOM   4681 1HG2 VAL   304      14.322  14.166   7.586  1.00  0.00           H  
ATOM   4682 2HG2 VAL   304      14.978  12.927   6.491  1.00  0.00           H  
ATOM   4683 3HG2 VAL   304      13.233  13.067   6.729  1.00  0.00           H  
ATOM   4684  N   ARG   305      13.542   9.502   9.895  1.00  0.00           N  
ATOM   4685  CA  ARG   305      13.795   8.558  10.971  1.00  0.00           C  
ATOM   4686  C   ARG   305      14.059   7.148  10.412  1.00  0.00           C  
ATOM   4687  O   ARG   305      14.929   6.435  10.914  1.00  0.00           O  
ATOM   4688  CB  ARG   305      12.613   8.541  11.938  1.00  0.00           C  
ATOM   4689  CG  ARG   305      12.387   9.856  12.752  1.00  0.00           C  
ATOM   4690  CD  ARG   305      13.273  10.004  13.959  1.00  0.00           C  
ATOM   4691  NE  ARG   305      12.968  11.255  14.687  1.00  0.00           N  
ATOM   4692  CZ  ARG   305      13.603  11.704  15.799  1.00  0.00           C  
ATOM   4693  NH1 ARG   305      14.536  10.988  16.361  1.00  0.00           N  
ATOM   4694  NH2 ARG   305      13.277  12.881  16.319  1.00  0.00           N  
ATOM   4695  H   ARG   305      12.648   9.998   9.864  1.00  0.00           H  
ATOM   4696  HA  ARG   305      14.668   8.895  11.509  1.00  0.00           H  
ATOM   4697 1HB  ARG   305      11.698   8.355  11.374  1.00  0.00           H  
ATOM   4698 2HB  ARG   305      12.732   7.724  12.645  1.00  0.00           H  
ATOM   4699 1HG  ARG   305      12.597  10.704  12.102  1.00  0.00           H  
ATOM   4700 2HG  ARG   305      11.347   9.905  13.076  1.00  0.00           H  
ATOM   4701 1HD  ARG   305      13.127   9.163  14.636  1.00  0.00           H  
ATOM   4702 2HD  ARG   305      14.313  10.042  13.639  1.00  0.00           H  
ATOM   4703  HE  ARG   305      12.252  11.850  14.292  1.00  0.00           H  
ATOM   4704 1HH1 ARG   305      14.782  10.088  15.981  1.00  0.00           H  
ATOM   4705 2HH1 ARG   305      15.004  11.338  17.193  1.00  0.00           H  
ATOM   4706 1HH2 ARG   305      12.559  13.442  15.890  1.00  0.00           H  
ATOM   4707 2HH2 ARG   305      13.777  13.256  17.155  1.00  0.00           H  
ATOM   4708  N   GLU   306      13.354   6.765   9.333  1.00  0.00           N  
ATOM   4709  CA  GLU   306      13.588   5.476   8.673  1.00  0.00           C  
ATOM   4710  C   GLU   306      15.012   5.413   8.117  1.00  0.00           C  
ATOM   4711  O   GLU   306      15.756   4.452   8.351  1.00  0.00           O  
ATOM   4712  CB  GLU   306      12.602   5.269   7.508  1.00  0.00           C  
ATOM   4713  CG  GLU   306      12.754   3.945   6.753  1.00  0.00           C  
ATOM   4714  CD  GLU   306      11.822   3.827   5.545  1.00  0.00           C  
ATOM   4715  OE1 GLU   306      11.084   4.752   5.271  1.00  0.00           O  
ATOM   4716  OE2 GLU   306      11.878   2.822   4.879  1.00  0.00           O  
ATOM   4717  H   GLU   306      12.613   7.375   8.981  1.00  0.00           H  
ATOM   4718  HA  GLU   306      13.462   4.678   9.405  1.00  0.00           H  
ATOM   4719 1HB  GLU   306      11.580   5.339   7.880  1.00  0.00           H  
ATOM   4720 2HB  GLU   306      12.730   6.056   6.779  1.00  0.00           H  
ATOM   4721 1HG  GLU   306      13.785   3.861   6.407  1.00  0.00           H  
ATOM   4722 2HG  GLU   306      12.562   3.122   7.440  1.00  0.00           H  
ATOM   4723  N   ILE   307      15.388   6.476   7.406  1.00  0.00           N  
ATOM   4724  CA  ILE   307      16.676   6.610   6.741  1.00  0.00           C  
ATOM   4725  C   ILE   307      17.838   6.586   7.702  1.00  0.00           C  
ATOM   4726  O   ILE   307      18.892   6.044   7.375  1.00  0.00           O  
ATOM   4727  CB  ILE   307      16.761   7.849   5.859  1.00  0.00           C  
ATOM   4728  CG1 ILE   307      15.766   7.720   4.683  1.00  0.00           C  
ATOM   4729  CG2 ILE   307      18.186   8.003   5.376  1.00  0.00           C  
ATOM   4730  CD1 ILE   307      16.027   6.533   3.802  1.00  0.00           C  
ATOM   4731  H   ILE   307      14.709   7.230   7.290  1.00  0.00           H  
ATOM   4732  HA  ILE   307      16.791   5.753   6.079  1.00  0.00           H  
ATOM   4733  HB  ILE   307      16.472   8.726   6.439  1.00  0.00           H  
ATOM   4734 1HG1 ILE   307      14.768   7.615   5.075  1.00  0.00           H  
ATOM   4735 2HG1 ILE   307      15.807   8.615   4.083  1.00  0.00           H  
ATOM   4736 1HG2 ILE   307      18.267   8.877   4.775  1.00  0.00           H  
ATOM   4737 2HG2 ILE   307      18.834   8.096   6.235  1.00  0.00           H  
ATOM   4738 3HG2 ILE   307      18.478   7.129   4.794  1.00  0.00           H  
ATOM   4739 1HD1 ILE   307      15.290   6.506   3.010  1.00  0.00           H  
ATOM   4740 2HD1 ILE   307      17.025   6.610   3.368  1.00  0.00           H  
ATOM   4741 3HD1 ILE   307      15.956   5.619   4.394  1.00  0.00           H  
ATOM   4742  N   LEU   308      17.667   7.132   8.900  1.00  0.00           N  
ATOM   4743  CA  LEU   308      18.751   7.133   9.873  1.00  0.00           C  
ATOM   4744  C   LEU   308      19.374   5.754  10.074  1.00  0.00           C  
ATOM   4745  O   LEU   308      20.572   5.649  10.332  1.00  0.00           O  
ATOM   4746  CB  LEU   308      18.246   7.562  11.254  1.00  0.00           C  
ATOM   4747  CG  LEU   308      17.843   8.994  11.447  1.00  0.00           C  
ATOM   4748  CD1 LEU   308      17.232   9.142  12.781  1.00  0.00           C  
ATOM   4749  CD2 LEU   308      19.028   9.846  11.375  1.00  0.00           C  
ATOM   4750  H   LEU   308      16.782   7.597   9.114  1.00  0.00           H  
ATOM   4751  HA  LEU   308      19.517   7.820   9.534  1.00  0.00           H  
ATOM   4752 1HB  LEU   308      17.378   6.947  11.496  1.00  0.00           H  
ATOM   4753 2HB  LEU   308      19.023   7.340  11.986  1.00  0.00           H  
ATOM   4754  HG  LEU   308      17.130   9.282  10.703  1.00  0.00           H  
ATOM   4755 1HD1 LEU   308      16.942  10.182  12.926  1.00  0.00           H  
ATOM   4756 2HD1 LEU   308      16.364   8.501  12.866  1.00  0.00           H  
ATOM   4757 3HD1 LEU   308      17.968   8.849  13.526  1.00  0.00           H  
ATOM   4758 1HD2 LEU   308      18.737  10.854  11.546  1.00  0.00           H  
ATOM   4759 2HD2 LEU   308      19.719   9.537  12.150  1.00  0.00           H  
ATOM   4760 3HD2 LEU   308      19.492   9.750  10.400  1.00  0.00           H  
ATOM   4761  N   HIS   309      18.625   4.676   9.851  1.00  0.00           N  
ATOM   4762  CA  HIS   309      19.160   3.349  10.109  1.00  0.00           C  
ATOM   4763  C   HIS   309      20.050   2.827   8.977  1.00  0.00           C  
ATOM   4764  O   HIS   309      20.544   1.699   9.039  1.00  0.00           O  
ATOM   4765  CB  HIS   309      18.004   2.386  10.334  1.00  0.00           C  
ATOM   4766  CG  HIS   309      17.235   2.680  11.588  1.00  0.00           C  
ATOM   4767  ND1 HIS   309      17.758   2.473  12.852  1.00  0.00           N  
ATOM   4768  CD2 HIS   309      15.991   3.183  11.774  1.00  0.00           C  
ATOM   4769  CE1 HIS   309      16.863   2.828  13.759  1.00  0.00           C  
ATOM   4770  NE2 HIS   309      15.784   3.261  13.132  1.00  0.00           N  
ATOM   4771  H   HIS   309      17.656   4.767   9.529  1.00  0.00           H  
ATOM   4772  HA  HIS   309      19.763   3.376  11.015  1.00  0.00           H  
ATOM   4773 1HB  HIS   309      17.313   2.450   9.488  1.00  0.00           H  
ATOM   4774 2HB  HIS   309      18.376   1.366  10.383  1.00  0.00           H  
ATOM   4775  HD2 HIS   309      15.287   3.475  10.991  1.00  0.00           H  
ATOM   4776  HE1 HIS   309      16.994   2.774  14.839  1.00  0.00           H  
ATOM   4777  HE2 HIS   309      14.941   3.600  13.571  1.00  0.00           H  
ATOM   4778  N   THR   310      20.272   3.657   7.958  1.00  0.00           N  
ATOM   4779  CA  THR   310      21.127   3.324   6.835  1.00  0.00           C  
ATOM   4780  C   THR   310      22.350   4.249   6.819  1.00  0.00           C  
ATOM   4781  O   THR   310      23.192   4.156   5.921  1.00  0.00           O  
ATOM   4782  CB  THR   310      20.372   3.499   5.498  1.00  0.00           C  
ATOM   4783  OG1 THR   310      20.030   4.871   5.308  1.00  0.00           O  
ATOM   4784  CG2 THR   310      19.074   2.711   5.548  1.00  0.00           C  
ATOM   4785  H   THR   310      19.815   4.565   7.947  1.00  0.00           H  
ATOM   4786  HA  THR   310      21.469   2.295   6.935  1.00  0.00           H  
ATOM   4787  HB  THR   310      20.989   3.152   4.672  1.00  0.00           H  
ATOM   4788  HG1 THR   310      19.715   5.237   6.159  1.00  0.00           H  
ATOM   4789 1HG2 THR   310      18.535   2.841   4.612  1.00  0.00           H  
ATOM   4790 2HG2 THR   310      19.295   1.655   5.700  1.00  0.00           H  
ATOM   4791 3HG2 THR   310      18.459   3.079   6.375  1.00  0.00           H  
ATOM   4792  N   LEU   311      22.422   5.186   7.776  1.00  0.00           N  
ATOM   4793  CA  LEU   311      23.468   6.204   7.743  1.00  0.00           C  
ATOM   4794  C   LEU   311      24.625   5.994   8.718  1.00  0.00           C  
ATOM   4795  O   LEU   311      24.455   5.345   9.753  1.00  0.00           O  
ATOM   4796  CB  LEU   311      22.856   7.559   8.041  1.00  0.00           C  
ATOM   4797  CG  LEU   311      21.788   7.938   7.146  1.00  0.00           C  
ATOM   4798  CD1 LEU   311      21.297   9.302   7.551  1.00  0.00           C  
ATOM   4799  CD2 LEU   311      22.281   7.848   5.729  1.00  0.00           C  
ATOM   4800  H   LEU   311      21.735   5.211   8.531  1.00  0.00           H  
ATOM   4801  HA  LEU   311      23.832   6.225   6.727  1.00  0.00           H  
ATOM   4802 1HB  LEU   311      22.435   7.528   9.037  1.00  0.00           H  
ATOM   4803 2HB  LEU   311      23.620   8.318   8.017  1.00  0.00           H  
ATOM   4804  HG  LEU   311      20.973   7.251   7.266  1.00  0.00           H  
ATOM   4805 1HD1 LEU   311      20.471   9.607   6.918  1.00  0.00           H  
ATOM   4806 2HD1 LEU   311      20.969   9.275   8.578  1.00  0.00           H  
ATOM   4807 3HD1 LEU   311      22.109  10.019   7.455  1.00  0.00           H  
ATOM   4808 1HD2 LEU   311      21.475   8.092   5.050  1.00  0.00           H  
ATOM   4809 2HD2 LEU   311      23.114   8.535   5.584  1.00  0.00           H  
ATOM   4810 3HD2 LEU   311      22.612   6.835   5.519  1.00  0.00           H  
ATOM   4811  N   PRO   312      25.835   6.512   8.418  1.00  0.00           N  
ATOM   4812  CA  PRO   312      26.943   6.568   9.343  1.00  0.00           C  
ATOM   4813  C   PRO   312      26.481   7.333  10.580  1.00  0.00           C  
ATOM   4814  O   PRO   312      25.782   8.344  10.422  1.00  0.00           O  
ATOM   4815  CB  PRO   312      28.010   7.339   8.565  1.00  0.00           C  
ATOM   4816  CG  PRO   312      27.665   7.105   7.107  1.00  0.00           C  
ATOM   4817  CD  PRO   312      26.148   7.033   7.066  1.00  0.00           C  
ATOM   4818  HA  PRO   312      27.270   5.537   9.542  1.00  0.00           H  
ATOM   4819 1HB  PRO   312      27.974   8.406   8.840  1.00  0.00           H  
ATOM   4820 2HB  PRO   312      29.014   6.976   8.832  1.00  0.00           H  
ATOM   4821 1HG  PRO   312      28.069   7.919   6.484  1.00  0.00           H  
ATOM   4822 2HG  PRO   312      28.141   6.174   6.759  1.00  0.00           H  
ATOM   4823 1HD  PRO   312      25.709   8.030   6.896  1.00  0.00           H  
ATOM   4824 2HD  PRO   312      25.885   6.311   6.279  1.00  0.00           H  
ATOM   4825  N   PRO   313      26.902   6.959  11.797  1.00  0.00           N  
ATOM   4826  CA  PRO   313      26.572   7.615  13.052  1.00  0.00           C  
ATOM   4827  C   PRO   313      26.796   9.126  13.031  1.00  0.00           C  
ATOM   4828  O   PRO   313      26.040   9.869  13.654  1.00  0.00           O  
ATOM   4829  CB  PRO   313      27.555   6.940  14.014  1.00  0.00           C  
ATOM   4830  CG  PRO   313      27.735   5.559  13.451  1.00  0.00           C  
ATOM   4831  CD  PRO   313      27.739   5.750  11.952  1.00  0.00           C  
ATOM   4832  HA  PRO   313      25.540   7.374  13.324  1.00  0.00           H  
ATOM   4833 1HB  PRO   313      28.492   7.512  14.070  1.00  0.00           H  
ATOM   4834 2HB  PRO   313      27.128   6.928  15.031  1.00  0.00           H  
ATOM   4835 1HG  PRO   313      28.675   5.119  13.823  1.00  0.00           H  
ATOM   4836 2HG  PRO   313      26.922   4.903  13.790  1.00  0.00           H  
ATOM   4837 1HD  PRO   313      28.752   5.907  11.557  1.00  0.00           H  
ATOM   4838 2HD  PRO   313      27.242   4.864  11.531  1.00  0.00           H  
ATOM   4839  N   ALA   314      27.807   9.600  12.299  1.00  0.00           N  
ATOM   4840  CA  ALA   314      28.054  11.039  12.243  1.00  0.00           C  
ATOM   4841  C   ALA   314      26.883  11.791  11.621  1.00  0.00           C  
ATOM   4842  O   ALA   314      26.528  12.895  12.054  1.00  0.00           O  
ATOM   4843  CB  ALA   314      29.311  11.318  11.445  1.00  0.00           C  
ATOM   4844  H   ALA   314      28.411   8.972  11.791  1.00  0.00           H  
ATOM   4845  HA  ALA   314      28.186  11.400  13.264  1.00  0.00           H  
ATOM   4846 1HB  ALA   314      29.502  12.392  11.432  1.00  0.00           H  
ATOM   4847 2HB  ALA   314      30.154  10.805  11.904  1.00  0.00           H  
ATOM   4848 3HB  ALA   314      29.177  10.961  10.426  1.00  0.00           H  
ATOM   4849  N   ALA   315      26.285  11.194  10.588  1.00  0.00           N  
ATOM   4850  CA  ALA   315      25.188  11.835   9.897  1.00  0.00           C  
ATOM   4851  C   ALA   315      23.950  11.620  10.715  1.00  0.00           C  
ATOM   4852  O   ALA   315      23.102  12.505  10.821  1.00  0.00           O  
ATOM   4853  CB  ALA   315      25.014  11.289   8.495  1.00  0.00           C  
ATOM   4854  H   ALA   315      26.558  10.255  10.313  1.00  0.00           H  
ATOM   4855  HA  ALA   315      25.383  12.905   9.839  1.00  0.00           H  
ATOM   4856 1HB  ALA   315      24.177  11.789   8.005  1.00  0.00           H  
ATOM   4857 2HB  ALA   315      25.925  11.460   7.919  1.00  0.00           H  
ATOM   4858 3HB  ALA   315      24.820  10.222   8.554  1.00  0.00           H  
ATOM   4859  N   GLN   316      23.857  10.455  11.363  1.00  0.00           N  
ATOM   4860  CA  GLN   316      22.662  10.221  12.143  1.00  0.00           C  
ATOM   4861  C   GLN   316      22.584  11.255  13.240  1.00  0.00           C  
ATOM   4862  O   GLN   316      21.536  11.853  13.465  1.00  0.00           O  
ATOM   4863  CB  GLN   316      22.674   8.858  12.836  1.00  0.00           C  
ATOM   4864  CG  GLN   316      22.558   7.651  11.956  1.00  0.00           C  
ATOM   4865  CD  GLN   316      22.597   6.374  12.795  1.00  0.00           C  
ATOM   4866  OE1 GLN   316      22.062   6.367  13.914  1.00  0.00           O  
ATOM   4867  NE2 GLN   316      23.218   5.311  12.300  1.00  0.00           N  
ATOM   4868  H   GLN   316      24.582   9.743  11.263  1.00  0.00           H  
ATOM   4869  HA  GLN   316      21.797  10.317  11.495  1.00  0.00           H  
ATOM   4870 1HB  GLN   316      23.590   8.761  13.408  1.00  0.00           H  
ATOM   4871 2HB  GLN   316      21.850   8.819  13.548  1.00  0.00           H  
ATOM   4872 1HG  GLN   316      21.621   7.690  11.413  1.00  0.00           H  
ATOM   4873 2HG  GLN   316      23.400   7.632  11.266  1.00  0.00           H  
ATOM   4874 1HE2 GLN   316      23.263   4.467  12.828  1.00  0.00           H  
ATOM   4875 2HE2 GLN   316      23.645   5.338  11.374  1.00  0.00           H  
ATOM   4876  N   ALA   317      23.720  11.511  13.891  1.00  0.00           N  
ATOM   4877  CA  ALA   317      23.774  12.475  14.968  1.00  0.00           C  
ATOM   4878  C   ALA   317      23.433  13.869  14.486  1.00  0.00           C  
ATOM   4879  O   ALA   317      22.660  14.576  15.134  1.00  0.00           O  
ATOM   4880  CB  ALA   317      25.156  12.477  15.582  1.00  0.00           C  
ATOM   4881  H   ALA   317      24.565  10.992  13.657  1.00  0.00           H  
ATOM   4882  HA  ALA   317      23.043  12.184  15.720  1.00  0.00           H  
ATOM   4883 1HB  ALA   317      25.190  13.184  16.407  1.00  0.00           H  
ATOM   4884 2HB  ALA   317      25.392  11.477  15.946  1.00  0.00           H  
ATOM   4885 3HB  ALA   317      25.887  12.764  14.823  1.00  0.00           H  
ATOM   4886  N   ALA   318      23.957  14.265  13.318  1.00  0.00           N  
ATOM   4887  CA  ALA   318      23.660  15.596  12.809  1.00  0.00           C  
ATOM   4888  C   ALA   318      22.167  15.767  12.577  1.00  0.00           C  
ATOM   4889  O   ALA   318      21.573  16.792  12.931  1.00  0.00           O  
ATOM   4890  CB  ALA   318      24.409  15.822  11.507  1.00  0.00           C  
ATOM   4891  H   ALA   318      24.603  13.662  12.804  1.00  0.00           H  
ATOM   4892  HA  ALA   318      23.980  16.327  13.552  1.00  0.00           H  
ATOM   4893 1HB  ALA   318      24.204  16.823  11.130  1.00  0.00           H  
ATOM   4894 2HB  ALA   318      25.479  15.708  11.681  1.00  0.00           H  
ATOM   4895 3HB  ALA   318      24.085  15.086  10.768  1.00  0.00           H  
ATOM   4896  N   ILE   319      21.552  14.731  12.020  1.00  0.00           N  
ATOM   4897  CA  ILE   319      20.137  14.754  11.727  1.00  0.00           C  
ATOM   4898  C   ILE   319      19.305  14.758  12.986  1.00  0.00           C  
ATOM   4899  O   ILE   319      18.380  15.555  13.117  1.00  0.00           O  
ATOM   4900  CB  ILE   319      19.757  13.557  10.872  1.00  0.00           C  
ATOM   4901  CG1 ILE   319      20.386  13.670   9.503  1.00  0.00           C  
ATOM   4902  CG2 ILE   319      18.282  13.457  10.785  1.00  0.00           C  
ATOM   4903  CD1 ILE   319      20.309  12.395   8.711  1.00  0.00           C  
ATOM   4904  H   ILE   319      22.097  13.906  11.759  1.00  0.00           H  
ATOM   4905  HA  ILE   319      19.918  15.664  11.171  1.00  0.00           H  
ATOM   4906  HB  ILE   319      20.164  12.660  11.329  1.00  0.00           H  
ATOM   4907 1HG1 ILE   319      19.890  14.462   8.944  1.00  0.00           H  
ATOM   4908 2HG1 ILE   319      21.426  13.938   9.629  1.00  0.00           H  
ATOM   4909 1HG2 ILE   319      18.040  12.595  10.192  1.00  0.00           H  
ATOM   4910 2HG2 ILE   319      17.877  13.344  11.780  1.00  0.00           H  
ATOM   4911 3HG2 ILE   319      17.875  14.353  10.322  1.00  0.00           H  
ATOM   4912 1HD1 ILE   319      20.788  12.529   7.746  1.00  0.00           H  
ATOM   4913 2HD1 ILE   319      20.828  11.619   9.269  1.00  0.00           H  
ATOM   4914 3HD1 ILE   319      19.268  12.111   8.566  1.00  0.00           H  
ATOM   4915  N   LEU   320      19.640  13.886  13.925  1.00  0.00           N  
ATOM   4916  CA  LEU   320      18.899  13.797  15.162  1.00  0.00           C  
ATOM   4917  C   LEU   320      18.952  15.082  15.950  1.00  0.00           C  
ATOM   4918  O   LEU   320      17.924  15.538  16.451  1.00  0.00           O  
ATOM   4919  CB  LEU   320      19.458  12.645  15.981  1.00  0.00           C  
ATOM   4920  CG  LEU   320      19.119  11.278  15.440  1.00  0.00           C  
ATOM   4921  CD1 LEU   320      19.941  10.220  16.133  1.00  0.00           C  
ATOM   4922  CD2 LEU   320      17.663  11.065  15.698  1.00  0.00           C  
ATOM   4923  H   LEU   320      20.423  13.256  13.770  1.00  0.00           H  
ATOM   4924  HA  LEU   320      17.860  13.585  14.924  1.00  0.00           H  
ATOM   4925 1HB  LEU   320      20.544  12.736  16.004  1.00  0.00           H  
ATOM   4926 2HB  LEU   320      19.079  12.717  17.001  1.00  0.00           H  
ATOM   4927  HG  LEU   320      19.319  11.229  14.371  1.00  0.00           H  
ATOM   4928 1HD1 LEU   320      19.672   9.239  15.743  1.00  0.00           H  
ATOM   4929 2HD1 LEU   320      21.000  10.407  15.940  1.00  0.00           H
[truncated: 502,618 more chars]
