# Supplementary material for: The transformative power of transformers in protein structure prediction
Source: Proc Natl Acad Sci U S A. 2023 Jul 31;120(32):e2303499120. doi: 10.1073/pnas.2303499120 (PMC10410766; doi:10.1073/pnas.2303499120)
Supplement: Supplementary file 2 — Dataset S01 (GZ) [file pnas.2303499120.sd01.gz › SI_Data/predicted_structures/RoseTTAFold/T1184.pdb]

HEADER                                            28-DEC-22   XXXX              
EXPDTA    THEORETICAL MODEL                                                     
REMARK 220                                                                      
REMARK 220 EXPERIMENTAL DETAILS                                                 
REMARK 220  EXPERIMENT TYPE                : THEORETICAL MODELLING              
REMARK 220  DATE OF DATA COLLECTION        : 28-DEC-22                          
REMARK 220                                                                      
REMARK 220 REMARK: MODEL GENERATED BY ROSETTA                                   
REMARK 220  VERSION 2022.39+release.d8d9982                                     
ATOM      1  N   MET A   1      -0.294  -0.372  -0.550  1.00  0.00           N  
ATOM      2  CA  MET A   1       0.915   0.360  -0.920  1.00  0.00           C  
ATOM      3  C   MET A   1       1.248   1.486   0.058  1.00  0.00           C  
ATOM      4  O   MET A   1       1.664   1.230   1.193  1.00  0.00           O  
ATOM      5  CB  MET A   1       0.812   0.896  -2.351  1.00  0.00           C  
ATOM      6  CG  MET A   1       0.855  -0.154  -3.431  1.00  0.00           C  
ATOM      7  SD  MET A   1       2.413  -1.076  -3.405  1.00  0.00           S  
ATOM      8  CE  MET A   1       3.636   0.181  -3.831  1.00  0.00           C  
ATOM      9 1H   MET A   1      -0.250  -1.311  -0.918  1.00  0.00           H  
ATOM     10 2H   MET A   1      -0.371  -0.408   0.456  1.00  0.00           H  
ATOM     11 3H   MET A   1      -1.102   0.100  -0.931  1.00  0.00           H  
ATOM     12  HA  MET A   1       1.747  -0.342  -0.894  1.00  0.00           H  
ATOM     13 1HB  MET A   1      -0.118   1.452  -2.472  1.00  0.00           H  
ATOM     14 2HB  MET A   1       1.645   1.575  -2.551  1.00  0.00           H  
ATOM     15 1HG  MET A   1       0.033  -0.856  -3.293  1.00  0.00           H  
ATOM     16 2HG  MET A   1       0.745   0.317  -4.407  1.00  0.00           H  
ATOM     17 1HE  MET A   1       4.631  -0.264  -3.841  1.00  0.00           H  
ATOM     18 2HE  MET A   1       3.411   0.593  -4.816  1.00  0.00           H  
ATOM     19 3HE  MET A   1       3.604   0.969  -3.092  1.00  0.00           H  
ATOM     20  N   ARG A   2       1.139   2.735  -0.415  1.00  0.00           N  
ATOM     21  CA  ARG A   2       1.451   3.973   0.324  1.00  0.00           C  
ATOM     22  C   ARG A   2       2.805   3.941   1.021  1.00  0.00           C  
ATOM     23  O   ARG A   2       3.764   4.537   0.533  1.00  0.00           O  
ATOM     24  CB  ARG A   2       0.374   4.309   1.349  1.00  0.00           C  
ATOM     25  CG  ARG A   2       0.602   5.642   2.089  1.00  0.00           C  
ATOM     26  CD  ARG A   2      -0.518   5.983   3.009  1.00  0.00           C  
ATOM     27  NE  ARG A   2      -0.274   7.243   3.708  1.00  0.00           N  
ATOM     28  CZ  ARG A   2      -1.110   7.807   4.604  1.00  0.00           C  
ATOM     29  NH1 ARG A   2      -2.247   7.220   4.909  1.00  0.00           N  
ATOM     30  NH2 ARG A   2      -0.787   8.955   5.176  1.00  0.00           N  
ATOM     31  H   ARG A   2       0.802   2.863  -1.356  1.00  0.00           H  
ATOM     32  HA  ARG A   2       1.472   4.790  -0.398  1.00  0.00           H  
ATOM     33 1HB  ARG A   2      -0.593   4.373   0.853  1.00  0.00           H  
ATOM     34 2HB  ARG A   2       0.304   3.522   2.099  1.00  0.00           H  
ATOM     35 1HG  ARG A   2       1.514   5.582   2.685  1.00  0.00           H  
ATOM     36 2HG  ARG A   2       0.704   6.446   1.361  1.00  0.00           H  
ATOM     37 1HD  ARG A   2      -1.442   6.081   2.441  1.00  0.00           H  
ATOM     38 2HD  ARG A   2      -0.628   5.195   3.754  1.00  0.00           H  
ATOM     39  HE  ARG A   2       0.589   7.729   3.503  1.00  0.00           H  
ATOM     40 1HH1 ARG A   2      -2.496   6.343   4.473  1.00  0.00           H  
ATOM     41 2HH1 ARG A   2      -2.871   7.645   5.579  1.00  0.00           H  
ATOM     42 1HH2 ARG A   2       0.086   9.408   4.942  1.00  0.00           H  
ATOM     43 2HH2 ARG A   2      -1.412   9.379   5.846  1.00  0.00           H  
ATOM     44  N   SER A   3       2.905   3.219   2.133  1.00  0.00           N  
ATOM     45  CA  SER A   3       4.161   3.133   2.852  1.00  0.00           C  
ATOM     46  C   SER A   3       5.178   2.448   1.974  1.00  0.00           C  
ATOM     47  O   SER A   3       6.332   2.864   1.910  1.00  0.00           O  
ATOM     48  CB  SER A   3       4.000   2.377   4.152  1.00  0.00           C  
ATOM     49  OG  SER A   3       3.182   3.079   5.056  1.00  0.00           O  
ATOM     50  H   SER A   3       2.103   2.682   2.439  1.00  0.00           H  
ATOM     51  HA  SER A   3       4.514   4.141   3.071  1.00  0.00           H  
ATOM     52 1HB  SER A   3       3.563   1.399   3.947  1.00  0.00           H  
ATOM     53 2HB  SER A   3       4.980   2.211   4.595  1.00  0.00           H  
ATOM     54  HG  SER A   3       3.267   2.621   5.897  1.00  0.00           H  
ATOM     55  N   LEU A   4       4.744   1.413   1.257  1.00  0.00           N  
ATOM     56  CA  LEU A   4       5.684   0.710   0.398  1.00  0.00           C  
ATOM     57  C   LEU A   4       6.161   1.627  -0.704  1.00  0.00           C  
ATOM     58  O   LEU A   4       7.336   1.620  -1.061  1.00  0.00           O  
ATOM     59  CB  LEU A   4       5.120  -0.578  -0.185  1.00  0.00           C  
ATOM     60  CG  LEU A   4       6.125  -1.318  -1.074  1.00  0.00           C  
ATOM     61  CD1 LEU A   4       7.378  -1.622  -0.264  1.00  0.00           C  
ATOM     62  CD2 LEU A   4       5.516  -2.606  -1.589  1.00  0.00           C  
ATOM     63  H   LEU A   4       3.762   1.143   1.326  1.00  0.00           H  
ATOM     64  HA  LEU A   4       6.547   0.434   0.993  1.00  0.00           H  
ATOM     65 1HB  LEU A   4       4.822  -1.238   0.626  1.00  0.00           H  
ATOM     66 2HB  LEU A   4       4.250  -0.339  -0.784  1.00  0.00           H  
ATOM     67  HG  LEU A   4       6.399  -0.685  -1.904  1.00  0.00           H  
ATOM     68 1HD1 LEU A   4       8.103  -2.136  -0.895  1.00  0.00           H  
ATOM     69 2HD1 LEU A   4       7.808  -0.696   0.094  1.00  0.00           H  
ATOM     70 3HD1 LEU A   4       7.121  -2.254   0.585  1.00  0.00           H  
ATOM     71 1HD2 LEU A   4       6.241  -3.122  -2.219  1.00  0.00           H  
ATOM     72 2HD2 LEU A   4       5.247  -3.243  -0.747  1.00  0.00           H  
ATOM     73 3HD2 LEU A   4       4.637  -2.389  -2.164  1.00  0.00           H  
ATOM     74  N   LYS A   5       5.247   2.403  -1.278  1.00  0.00           N  
ATOM     75  CA  LYS A   5       5.632   3.306  -2.348  1.00  0.00           C  
ATOM     76  C   LYS A   5       6.706   4.256  -1.835  1.00  0.00           C  
ATOM     77  O   LYS A   5       7.722   4.472  -2.497  1.00  0.00           O  
ATOM     78  CB  LYS A   5       4.423   4.081  -2.866  1.00  0.00           C  
ATOM     79  CG  LYS A   5       4.721   5.003  -4.026  1.00  0.00           C  
ATOM     80  CD  LYS A   5       3.450   5.670  -4.543  1.00  0.00           C  
ATOM     81  CE  LYS A   5       3.746   6.624  -5.696  1.00  0.00           C  
ATOM     82  NZ  LYS A   5       2.504   7.260  -6.225  1.00  0.00           N  
ATOM     83  H   LYS A   5       4.297   2.387  -0.945  1.00  0.00           H  
ATOM     84  HA  LYS A   5       6.056   2.726  -3.166  1.00  0.00           H  
ATOM     85 1HB  LYS A   5       3.645   3.390  -3.171  1.00  0.00           H  
ATOM     86 2HB  LYS A   5       4.019   4.694  -2.060  1.00  0.00           H  
ATOM     87 1HG  LYS A   5       5.411   5.769  -3.688  1.00  0.00           H  
ATOM     88 2HG  LYS A   5       5.191   4.442  -4.832  1.00  0.00           H  
ATOM     89 1HD  LYS A   5       2.750   4.906  -4.883  1.00  0.00           H  
ATOM     90 2HD  LYS A   5       2.984   6.230  -3.732  1.00  0.00           H  
ATOM     91 1HE  LYS A   5       4.419   7.405  -5.348  1.00  0.00           H  
ATOM     92 2HE  LYS A   5       4.231   6.072  -6.500  1.00  0.00           H  
ATOM     93 1HZ  LYS A   5       2.740   7.883  -6.985  1.00  0.00           H  
ATOM     94 2HZ  LYS A   5       1.876   6.543  -6.561  1.00  0.00           H  
ATOM     95 3HZ  LYS A   5       2.053   7.784  -5.489  1.00  0.00           H  
ATOM     96  N   LEU A   6       6.503   4.794  -0.630  1.00  0.00           N  
ATOM     97  CA  LEU A   6       7.460   5.711  -0.030  1.00  0.00           C  
ATOM     98  C   LEU A   6       8.804   5.030   0.226  1.00  0.00           C  
ATOM     99  O   LEU A   6       9.860   5.617  -0.013  1.00  0.00           O  
ATOM    100  CB  LEU A   6       6.864   6.280   1.253  1.00  0.00           C  
ATOM    101  CG  LEU A   6       5.671   7.217   1.018  1.00  0.00           C  
ATOM    102  CD1 LEU A   6       5.022   7.569   2.351  1.00  0.00           C  
ATOM    103  CD2 LEU A   6       6.157   8.454   0.283  1.00  0.00           C  
ATOM    104  H   LEU A   6       5.639   4.579  -0.127  1.00  0.00           H  
ATOM    105  HA  LEU A   6       7.624   6.533  -0.723  1.00  0.00           H  
ATOM    106 1HB  LEU A   6       6.524   5.454   1.874  1.00  0.00           H  
ATOM    107 2HB  LEU A   6       7.635   6.828   1.790  1.00  0.00           H  
ATOM    108  HG  LEU A   6       4.928   6.712   0.406  1.00  0.00           H  
ATOM    109 1HD1 LEU A   6       4.170   8.225   2.177  1.00  0.00           H  
ATOM    110 2HD1 LEU A   6       4.681   6.654   2.837  1.00  0.00           H  
ATOM    111 3HD1 LEU A   6       5.745   8.073   2.988  1.00  0.00           H  
ATOM    112 1HD2 LEU A   6       5.315   9.121   0.099  1.00  0.00           H  
ATOM    113 2HD2 LEU A   6       6.904   8.968   0.888  1.00  0.00           H  
ATOM    114 3HD2 LEU A   6       6.600   8.160  -0.664  1.00  0.00           H  
ATOM    115  N   ILE A   7       8.778   3.763   0.647  1.00  0.00           N  
ATOM    116  CA  ILE A   7      10.012   3.013   0.859  1.00  0.00           C  
ATOM    117  C   ILE A   7      10.773   2.865  -0.446  1.00  0.00           C  
ATOM    118  O   ILE A   7      11.987   3.082  -0.489  1.00  0.00           O  
ATOM    119  CB  ILE A   7       9.739   1.622   1.451  1.00  0.00           C  
ATOM    120  CG1 ILE A   7       9.231   1.752   2.889  1.00  0.00           C  
ATOM    121  CG2 ILE A   7      10.987   0.759   1.367  1.00  0.00           C  
ATOM    122  CD1 ILE A   7       8.651   0.470   3.449  1.00  0.00           C  
ATOM    123  H   ILE A   7       7.882   3.321   0.852  1.00  0.00           H  
ATOM    124  HA  ILE A   7      10.635   3.566   1.559  1.00  0.00           H  
ATOM    125  HB  ILE A   7       8.952   1.155   0.882  1.00  0.00           H  
ATOM    126 1HG1 ILE A   7      10.061   2.057   3.522  1.00  0.00           H  
ATOM    127 2HG1 ILE A   7       8.478   2.523   2.927  1.00  0.00           H  
ATOM    128 1HG2 ILE A   7      10.770  -0.230   1.769  1.00  0.00           H  
ATOM    129 2HG2 ILE A   7      11.297   0.667   0.327  1.00  0.00           H  
ATOM    130 3HG2 ILE A   7      11.787   1.220   1.945  1.00  0.00           H  
ATOM    131 1HD1 ILE A   7       8.319   0.642   4.471  1.00  0.00           H  
ATOM    132 2HD1 ILE A   7       7.808   0.157   2.848  1.00  0.00           H  
ATOM    133 3HD1 ILE A   7       9.411  -0.308   3.439  1.00  0.00           H  
ATOM    134  N   ILE A   8      10.056   2.528  -1.516  1.00  0.00           N  
ATOM    135  CA  ILE A   8      10.658   2.371  -2.829  1.00  0.00           C  
ATOM    136  C   ILE A   8      11.262   3.691  -3.293  1.00  0.00           C  
ATOM    137  O   ILE A   8      12.400   3.725  -3.762  1.00  0.00           O  
ATOM    138  CB  ILE A   8       9.617   1.877  -3.841  1.00  0.00           C  
ATOM    139  CG1 ILE A   8       9.200   0.426  -3.492  1.00  0.00           C  
ATOM    140  CG2 ILE A   8      10.195   1.971  -5.251  1.00  0.00           C  
ATOM    141  CD1 ILE A   8       7.960  -0.045  -4.224  1.00  0.00           C  
ATOM    142  H   ILE A   8       9.055   2.357  -1.404  1.00  0.00           H  
ATOM    143  HA  ILE A   8      11.452   1.631  -2.761  1.00  0.00           H  
ATOM    144  HB  ILE A   8       8.725   2.494  -3.774  1.00  0.00           H  
ATOM    145 1HG1 ILE A   8      10.021  -0.243  -3.740  1.00  0.00           H  
ATOM    146 2HG1 ILE A   8       9.015   0.361  -2.420  1.00  0.00           H  
ATOM    147 1HG2 ILE A   8       9.454   1.630  -5.969  1.00  0.00           H  
ATOM    148 2HG2 ILE A   8      10.458   3.006  -5.463  1.00  0.00           H  
ATOM    149 3HG2 ILE A   8      11.087   1.349  -5.324  1.00  0.00           H  
ATOM    150 1HD1 ILE A   8       7.731  -1.068  -3.929  1.00  0.00           H  
ATOM    151 2HD1 ILE A   8       7.124   0.605  -3.964  1.00  0.00           H  
ATOM    152 3HD1 ILE A   8       8.133  -0.006  -5.296  1.00  0.00           H  
ATOM    153  N   ILE A   9      10.530   4.787  -3.123  1.00  0.00           N  
ATOM    154  CA  ILE A   9      11.030   6.099  -3.502  1.00  0.00           C  
ATOM    155  C   ILE A   9      12.299   6.444  -2.737  1.00  0.00           C  
ATOM    156  O   ILE A   9      13.288   6.910  -3.320  1.00  0.00           O  
ATOM    157  CB  ILE A   9       9.960   7.171  -3.248  1.00  0.00           C  
ATOM    158  CG1 ILE A   9       8.796   6.984  -4.225  1.00  0.00           C  
ATOM    159  CG2 ILE A   9      10.559   8.564  -3.348  1.00  0.00           C  
ATOM    160  CD1 ILE A   9       7.569   7.776  -3.856  1.00  0.00           C  
ATOM    161  H   ILE A   9       9.589   4.703  -2.734  1.00  0.00           H  
ATOM    162  HA  ILE A   9      11.264   6.082  -4.568  1.00  0.00           H  
ATOM    163  HB  ILE A   9       9.560   7.032  -2.244  1.00  0.00           H  
ATOM    164 1HG1 ILE A   9       9.122   7.299  -5.214  1.00  0.00           H  
ATOM    165 2HG1 ILE A   9       8.534   5.932  -4.272  1.00  0.00           H  
ATOM    166 1HG2 ILE A   9       9.789   9.304  -3.143  1.00  0.00           H  
ATOM    167 2HG2 ILE A   9      11.365   8.670  -2.619  1.00  0.00           H  
ATOM    168 3HG2 ILE A   9      10.956   8.718  -4.350  1.00  0.00           H  
ATOM    169 1HD1 ILE A   9       6.795   7.602  -4.595  1.00  0.00           H  
ATOM    170 2HD1 ILE A   9       7.217   7.456  -2.882  1.00  0.00           H  
ATOM    171 3HD1 ILE A   9       7.812   8.835  -3.827  1.00  0.00           H  
ATOM    172  N   ASN A  10      12.286   6.210  -1.426  1.00  0.00           N  
ATOM    173  CA  ASN A  10      13.454   6.499  -0.619  1.00  0.00           C  
ATOM    174  C   ASN A  10      14.634   5.622  -1.038  1.00  0.00           C  
ATOM    175  O   ASN A  10      15.771   6.103  -1.127  1.00  0.00           O  
ATOM    176  CB  ASN A  10      13.119   6.297   0.842  1.00  0.00           C  
ATOM    177  CG  ASN A  10      12.203   7.377   1.379  1.00  0.00           C  
ATOM    178  OD1 ASN A  10      12.088   8.474   0.814  1.00  0.00           O  
ATOM    179  ND2 ASN A  10      11.542   7.080   2.467  1.00  0.00           N  
ATOM    180  H   ASN A  10      11.448   5.838  -0.980  1.00  0.00           H  
ATOM    181  HA  ASN A  10      13.737   7.539  -0.778  1.00  0.00           H  
ATOM    182 1HB  ASN A  10      12.628   5.329   0.965  1.00  0.00           H  
ATOM    183 2HB  ASN A  10      14.034   6.279   1.431  1.00  0.00           H  
ATOM    184 1HD2 ASN A  10      10.918   7.748   2.870  1.00  0.00           H  
ATOM    185 2HD2 ASN A  10      11.659   6.185   2.891  1.00  0.00           H  
ATOM    186  N   ALA A  11      14.370   4.346  -1.345  1.00  0.00           N  
ATOM    187  CA  ALA A  11      15.424   3.444  -1.781  1.00  0.00           C  
ATOM    188  C   ALA A  11      16.041   3.923  -3.080  1.00  0.00           C  
ATOM    189  O   ALA A  11      17.262   3.961  -3.215  1.00  0.00           O  
ATOM    190  CB  ALA A  11      14.875   2.043  -1.969  1.00  0.00           C  
ATOM    191  H   ALA A  11      13.422   3.981  -1.242  1.00  0.00           H  
ATOM    192  HA  ALA A  11      16.200   3.432  -1.015  1.00  0.00           H  
ATOM    193 1HB  ALA A  11      15.676   1.375  -2.278  1.00  0.00           H  
ATOM    194 2HB  ALA A  11      14.444   1.694  -1.030  1.00  0.00           H  
ATOM    195 3HB  ALA A  11      14.103   2.061  -2.735  1.00  0.00           H  
ATOM    196  N   LEU A  12      15.201   4.359  -4.017  1.00  0.00           N  
ATOM    197  CA  LEU A  12      15.699   4.842  -5.294  1.00  0.00           C  
ATOM    198  C   LEU A  12      16.507   6.110  -5.106  1.00  0.00           C  
ATOM    199  O   LEU A  12      17.548   6.297  -5.738  1.00  0.00           O  
ATOM    200  CB  LEU A  12      14.530   5.068  -6.246  1.00  0.00           C  
ATOM    201  CG  LEU A  12      13.830   3.782  -6.702  1.00  0.00           C  
ATOM    202  CD1 LEU A  12      12.580   4.143  -7.479  1.00  0.00           C  
ATOM    203  CD2 LEU A  12      14.794   2.960  -7.534  1.00  0.00           C  
ATOM    204  H   LEU A  12      14.195   4.313  -3.855  1.00  0.00           H  
ATOM    205  HA  LEU A  12      16.345   4.084  -5.721  1.00  0.00           H  
ATOM    206 1HB  LEU A  12      13.788   5.687  -5.739  1.00  0.00           H  
ATOM    207 2HB  LEU A  12      14.887   5.599  -7.127  1.00  0.00           H  
ATOM    208  HG  LEU A  12      13.533   3.202  -5.838  1.00  0.00           H  
ATOM    209 1HD1 LEU A  12      12.073   3.232  -7.794  1.00  0.00           H  
ATOM    210 2HD1 LEU A  12      11.918   4.725  -6.836  1.00  0.00           H  
ATOM    211 3HD1 LEU A  12      12.850   4.731  -8.353  1.00  0.00           H  
ATOM    212 1HD2 LEU A  12      14.303   2.040  -7.853  1.00  0.00           H  
ATOM    213 2HD2 LEU A  12      15.100   3.532  -8.409  1.00  0.00           H  
ATOM    214 3HD2 LEU A  12      15.669   2.715  -6.938  1.00  0.00           H  
ATOM    215  N   THR A  13      16.070   6.968  -4.188  1.00  0.00           N  
ATOM    216  CA  THR A  13      16.775   8.206  -3.921  1.00  0.00           C  
ATOM    217  C   THR A  13      18.182   7.885  -3.418  1.00  0.00           C  
ATOM    218  O   THR A  13      19.168   8.471  -3.879  1.00  0.00           O  
ATOM    219  CB  THR A  13      16.008   9.047  -2.890  1.00  0.00           C  
ATOM    220  OG1 THR A  13      14.699   9.352  -3.412  1.00  0.00           O  
ATOM    221  CG2 THR A  13      16.755  10.331  -2.593  1.00  0.00           C  
ATOM    222  H   THR A  13      15.196   6.780  -3.692  1.00  0.00           H  
ATOM    223  HA  THR A  13      16.861   8.771  -4.849  1.00  0.00           H  
ATOM    224  HB  THR A  13      15.898   8.480  -1.973  1.00  0.00           H  
ATOM    225  HG1 THR A  13      14.207   8.501  -3.537  1.00  0.00           H  
ATOM    226 1HG2 THR A  13      16.197  10.911  -1.860  1.00  0.00           H  
ATOM    227 2HG2 THR A  13      17.740  10.090  -2.193  1.00  0.00           H  
ATOM    228 3HG2 THR A  13      16.865  10.908  -3.509  1.00  0.00           H  
ATOM    229  N   LEU A  14      18.270   6.919  -2.494  1.00  0.00           N  
ATOM    230  CA  LEU A  14      19.550   6.478  -1.955  1.00  0.00           C  
ATOM    231  C   LEU A  14      20.448   5.933  -3.050  1.00  0.00           C  
ATOM    232  O   LEU A  14      21.617   6.310  -3.138  1.00  0.00           O  
ATOM    233  CB  LEU A  14      19.363   5.399  -0.889  1.00  0.00           C  
ATOM    234  CG  LEU A  14      20.670   4.824  -0.345  1.00  0.00           C  
ATOM    235  CD1 LEU A  14      21.482   5.931   0.307  1.00  0.00           C  
ATOM    236  CD2 LEU A  14      20.364   3.719   0.639  1.00  0.00           C  
ATOM    237  H   LEU A  14      17.412   6.490  -2.144  1.00  0.00           H  
ATOM    238  HA  LEU A  14      20.043   7.334  -1.500  1.00  0.00           H  
ATOM    239 1HB  LEU A  14      18.791   5.815  -0.062  1.00  0.00           H  
ATOM    240 2HB  LEU A  14      18.794   4.579  -1.318  1.00  0.00           H  
ATOM    241  HG  LEU A  14      21.248   4.420  -1.167  1.00  0.00           H  
ATOM    242 1HD1 LEU A  14      22.421   5.522   0.680  1.00  0.00           H  
ATOM    243 2HD1 LEU A  14      21.693   6.706  -0.430  1.00  0.00           H  
ATOM    244 3HD1 LEU A  14      20.918   6.359   1.133  1.00  0.00           H  
ATOM    245 1HD2 LEU A  14      21.297   3.301   1.018  1.00  0.00           H  
ATOM    246 2HD2 LEU A  14      19.780   4.121   1.467  1.00  0.00           H  
ATOM    247 3HD2 LEU A  14      19.792   2.938   0.136  1.00  0.00           H  
ATOM    248  N   ILE A  15      19.898   5.067  -3.898  1.00  0.00           N  
ATOM    249  CA  ILE A  15      20.655   4.442  -4.974  1.00  0.00           C  
ATOM    250  C   ILE A  15      21.220   5.484  -5.928  1.00  0.00           C  
ATOM    251  O   ILE A  15      22.401   5.420  -6.289  1.00  0.00           O  
ATOM    252  CB  ILE A  15      19.753   3.462  -5.738  1.00  0.00           C  
ATOM    253  CG1 ILE A  15      19.428   2.266  -4.833  1.00  0.00           C  
ATOM    254  CG2 ILE A  15      20.422   3.018  -7.025  1.00  0.00           C  
ATOM    255  CD1 ILE A  15      18.297   1.403  -5.343  1.00  0.00           C  
ATOM    256  H   ILE A  15      18.920   4.804  -3.765  1.00  0.00           H  
ATOM    257  HA  ILE A  15      21.481   3.889  -4.538  1.00  0.00           H  
ATOM    258  HB  ILE A  15      18.812   3.954  -5.975  1.00  0.00           H  
ATOM    259 1HG1 ILE A  15      20.318   1.646  -4.748  1.00  0.00           H  
ATOM    260 2HG1 ILE A  15      19.176   2.631  -3.844  1.00  0.00           H  
ATOM    261 1HG2 ILE A  15      19.765   2.332  -7.556  1.00  0.00           H  
ATOM    262 2HG2 ILE A  15      20.621   3.887  -7.651  1.00  0.00           H  
ATOM    263 3HG2 ILE A  15      21.361   2.516  -6.792  1.00  0.00           H  
ATOM    264 1HD1 ILE A  15      18.132   0.579  -4.652  1.00  0.00           H  
ATOM    265 2HD1 ILE A  15      17.394   1.999  -5.410  1.00  0.00           H  
ATOM    266 3HD1 ILE A  15      18.549   1.010  -6.325  1.00  0.00           H  
ATOM    267  N   ILE A  16      20.407   6.468  -6.303  1.00  0.00           N  
ATOM    268  CA  ILE A  16      20.870   7.533  -7.178  1.00  0.00           C  
ATOM    269  C   ILE A  16      21.999   8.299  -6.502  1.00  0.00           C  
ATOM    270  O   ILE A  16      23.031   8.559  -7.124  1.00  0.00           O  
ATOM    271  CB  ILE A  16      19.727   8.490  -7.533  1.00  0.00           C  
ATOM    272  CG1 ILE A  16      18.705   7.767  -8.421  1.00  0.00           C  
ATOM    273  CG2 ILE A  16      20.291   9.729  -8.230  1.00  0.00           C  
ATOM    274  CD1 ILE A  16      17.405   8.513  -8.562  1.00  0.00           C  
ATOM    275  H   ILE A  16      19.437   6.468  -5.983  1.00  0.00           H  
ATOM    276  HA  ILE A  16      21.252   7.089  -8.095  1.00  0.00           H  
ATOM    277  HB  ILE A  16      19.209   8.786  -6.616  1.00  0.00           H  
ATOM    278 1HG1 ILE A  16      19.135   7.628  -9.410  1.00  0.00           H  
ATOM    279 2HG1 ILE A  16      18.498   6.787  -7.994  1.00  0.00           H  
ATOM    280 1HG2 ILE A  16      19.479  10.412  -8.470  1.00  0.00           H  
ATOM    281 2HG2 ILE A  16      20.996  10.224  -7.566  1.00  0.00           H  
ATOM    282 3HG2 ILE A  16      20.803   9.435  -9.146  1.00  0.00           H  
ATOM    283 1HD1 ILE A  16      16.728   7.946  -9.200  1.00  0.00           H  
ATOM    284 2HD1 ILE A  16      16.955   8.638  -7.575  1.00  0.00           H  
ATOM    285 3HD1 ILE A  16      17.590   9.489  -9.006  1.00  0.00           H  
ATOM    286  N   GLY A  17      21.818   8.630  -5.221  1.00  0.00           N  
ATOM    287  CA  GLY A  17      22.829   9.334  -4.445  1.00  0.00           C  
ATOM    288  C   GLY A  17      24.152   8.576  -4.446  1.00  0.00           C  
ATOM    289  O   GLY A  17      25.201   9.141  -4.774  1.00  0.00           O  
ATOM    290  H   GLY A  17      20.935   8.396  -4.763  1.00  0.00           H  
ATOM    291 1HA  GLY A  17      22.971  10.334  -4.853  1.00  0.00           H  
ATOM    292 2HA  GLY A  17      22.471   9.445  -3.421  1.00  0.00           H  
ATOM    293  N   LEU A  18      24.106   7.289  -4.102  1.00  0.00           N  
ATOM    294  CA  LEU A  18      25.298   6.457  -4.043  1.00  0.00           C  
ATOM    295  C   LEU A  18      25.967   6.385  -5.409  1.00  0.00           C  
ATOM    296  O   LEU A  18      27.199   6.421  -5.520  1.00  0.00           O  
ATOM    297  CB  LEU A  18      24.916   5.054  -3.572  1.00  0.00           C  
ATOM    298  CG  LEU A  18      24.431   4.938  -2.111  1.00  0.00           C  
ATOM    299  CD1 LEU A  18      23.898   3.536  -1.876  1.00  0.00           C  
ATOM    300  CD2 LEU A  18      25.564   5.252  -1.169  1.00  0.00           C  
ATOM    301  H   LEU A  18      23.202   6.880  -3.858  1.00  0.00           H  
ATOM    302  HA  LEU A  18      25.998   6.896  -3.338  1.00  0.00           H  
ATOM    303 1HB  LEU A  18      24.105   4.697  -4.211  1.00  0.00           H  
ATOM    304 2HB  LEU A  18      25.771   4.394  -3.701  1.00  0.00           H  
ATOM    305  HG  LEU A  18      23.629   5.641  -1.939  1.00  0.00           H  
ATOM    306 1HD1 LEU A  18      23.542   3.448  -0.850  1.00  0.00           H  
ATOM    307 2HD1 LEU A  18      23.074   3.345  -2.564  1.00  0.00           H  
ATOM    308 3HD1 LEU A  18      24.691   2.811  -2.047  1.00  0.00           H  
ATOM    309 1HD2 LEU A  18      25.209   5.173  -0.141  1.00  0.00           H  
ATOM    310 2HD2 LEU A  18      26.378   4.546  -1.329  1.00  0.00           H  
ATOM    311 3HD2 LEU A  18      25.915   6.259  -1.354  1.00  0.00           H  
ATOM    312  N   GLY A  19      25.148   6.307  -6.460  1.00  0.00           N  
ATOM    313  CA  GLY A  19      25.633   6.271  -7.827  1.00  0.00           C  
ATOM    314  C   GLY A  19      26.421   7.535  -8.155  1.00  0.00           C  
ATOM    315  O   GLY A  19      27.569   7.463  -8.612  1.00  0.00           O  
ATOM    316  H   GLY A  19      24.141   6.250  -6.310  1.00  0.00           H  
ATOM    317 1HA  GLY A  19      26.257   5.391  -7.972  1.00  0.00           H  
ATOM    318 2HA  GLY A  19      24.780   6.185  -8.501  1.00  0.00           H  
ATOM    319  N   LEU A  20      25.811   8.694  -7.911  1.00  0.00           N  
ATOM    320  CA  LEU A  20      26.433   9.976  -8.207  1.00  0.00           C  
ATOM    321  C   LEU A  20      27.716  10.193  -7.411  1.00  0.00           C  
ATOM    322  O   LEU A  20      28.714  10.694  -7.947  1.00  0.00           O  
ATOM    323  CB  LEU A  20      25.442  11.099  -7.897  1.00  0.00           C  
ATOM    324  CG  LEU A  20      24.215  11.174  -8.818  1.00  0.00           C  
ATOM    325  CD1 LEU A  20      23.239  12.193  -8.264  1.00  0.00           C  
ATOM    326  CD2 LEU A  20      24.656  11.541 -10.216  1.00  0.00           C  
ATOM    327  H   LEU A  20      24.866   8.677  -7.518  1.00  0.00           H  
ATOM    328  HA  LEU A  20      26.678   9.997  -9.270  1.00  0.00           H  
ATOM    329 1HB  LEU A  20      25.074  10.950  -6.878  1.00  0.00           H  
ATOM    330 2HB  LEU A  20      25.963  12.052  -7.939  1.00  0.00           H  
ATOM    331  HG  LEU A  20      23.718  10.208  -8.844  1.00  0.00           H  
ATOM    332 1HD1 LEU A  20      22.361  12.241  -8.907  1.00  0.00           H  
ATOM    333 2HD1 LEU A  20      22.939  11.889  -7.260  1.00  0.00           H  
ATOM    334 3HD1 LEU A  20      23.714  13.170  -8.223  1.00  0.00           H  
ATOM    335 1HD2 LEU A  20      23.784  11.588 -10.868  1.00  0.00           H  
ATOM    336 2HD2 LEU A  20      25.152  12.512 -10.200  1.00  0.00           H  
ATOM    337 3HD2 LEU A  20      25.348  10.786 -10.586  1.00  0.00           H  
ATOM    338  N   MET A  21      27.712   9.787  -6.136  1.00  0.00           N  
ATOM    339  CA  MET A  21      28.904   9.951  -5.318  1.00  0.00           C  
ATOM    340  C   MET A  21      30.023   9.034  -5.793  1.00  0.00           C  
ATOM    341  O   MET A  21      31.179   9.457  -5.863  1.00  0.00           O  
ATOM    342  CB  MET A  21      28.570   9.706  -3.854  1.00  0.00           C  
ATOM    343  CG  MET A  21      27.708  10.805  -3.230  1.00  0.00           C  
ATOM    344  SD  MET A  21      27.502  10.618  -1.455  1.00  0.00           S  
ATOM    345  CE  MET A  21      26.384   9.233  -1.419  1.00  0.00           C  
ATOM    346  H   MET A  21      26.865   9.388  -5.727  1.00  0.00           H  
ATOM    347  HA  MET A  21      29.252  10.977  -5.421  1.00  0.00           H  
ATOM    348 1HB  MET A  21      28.021   8.765  -3.768  1.00  0.00           H  
ATOM    349 2HB  MET A  21      29.487   9.611  -3.277  1.00  0.00           H  
ATOM    350 1HG  MET A  21      28.169  11.773  -3.423  1.00  0.00           H  
ATOM    351 2HG  MET A  21      26.726  10.802  -3.694  1.00  0.00           H  
ATOM    352 1HE  MET A  21      26.147   8.978  -0.387  1.00  0.00           H  
ATOM    353 2HE  MET A  21      25.469   9.485  -1.953  1.00  0.00           H  
ATOM    354 3HE  MET A  21      26.865   8.392  -1.899  1.00  0.00           H  
ATOM    355  N   SER A  22      29.677   7.801  -6.189  1.00  0.00           N  
ATOM    356  CA  SER A  22      30.665   6.852  -6.685  1.00  0.00           C  
ATOM    357  C   SER A  22      31.279   7.415  -7.959  1.00  0.00           C  
ATOM    358  O   SER A  22      32.496   7.328  -8.178  1.00  0.00           O  
ATOM    359  CB  SER A  22      30.010   5.513  -6.962  1.00  0.00           C  
ATOM    360  OG  SER A  22      29.521   4.941  -5.777  1.00  0.00           O  
ATOM    361  H   SER A  22      28.709   7.487  -6.109  1.00  0.00           H  
ATOM    362  HA  SER A  22      31.448   6.727  -5.938  1.00  0.00           H  
ATOM    363 1HB  SER A  22      29.191   5.646  -7.667  1.00  0.00           H  
ATOM    364 2HB  SER A  22      30.733   4.845  -7.421  1.00  0.00           H  
ATOM    365  HG  SER A  22      28.743   5.495  -5.525  1.00  0.00           H  
ATOM    366  N   GLY A  23      30.421   8.030  -8.781  1.00  0.00           N  
ATOM    367  CA  GLY A  23      30.818   8.674 -10.018  1.00  0.00           C  
ATOM    368  C   GLY A  23      31.864   9.735  -9.725  1.00  0.00           C  
ATOM    369  O   GLY A  23      32.949   9.719 -10.310  1.00  0.00           O  
ATOM    370  H   GLY A  23      29.428   8.027  -8.544  1.00  0.00           H  
ATOM    371 1HA  GLY A  23      31.214   7.934 -10.712  1.00  0.00           H  
ATOM    372 2HA  GLY A  23      29.943   9.133 -10.480  1.00  0.00           H  
ATOM    373  N   SER A  24      31.554  10.637  -8.788  1.00  0.00           N  
ATOM    374  CA  SER A  24      32.471  11.714  -8.443  1.00  0.00           C  
ATOM    375  C   SER A  24      33.816  11.163  -7.973  1.00  0.00           C  
ATOM    376  O   SER A  24      34.874  11.655  -8.378  1.00  0.00           O  
ATOM    377  CB  SER A  24      31.865  12.570  -7.346  1.00  0.00           C  
ATOM    378  OG  SER A  24      30.706  13.225  -7.794  1.00  0.00           O  
ATOM    379  H   SER A  24      30.638  10.590  -8.339  1.00  0.00           H  
ATOM    380  HA  SER A  24      32.634  12.328  -9.329  1.00  0.00           H  
ATOM    381 1HB  SER A  24      31.621  11.941  -6.492  1.00  0.00           H  
ATOM    382 2HB  SER A  24      32.597  13.302  -7.012  1.00  0.00           H  
ATOM    383  HG  SER A  24      30.085  12.518  -8.046  1.00  0.00           H  
ATOM    384  N   VAL A  25      33.801  10.102  -7.171  1.00  0.00           N  
ATOM    385  CA  VAL A  25      35.059   9.533  -6.709  1.00  0.00           C  
ATOM    386  C   VAL A  25      35.883   9.000  -7.875  1.00  0.00           C  
ATOM    387  O   VAL A  25      37.089   9.263  -7.965  1.00  0.00           O  
ATOM    388  CB  VAL A  25      34.813   8.407  -5.700  1.00  0.00           C  
ATOM    389  CG1 VAL A  25      36.122   7.695  -5.389  1.00  0.00           C  
ATOM    390  CG2 VAL A  25      34.217   8.993  -4.438  1.00  0.00           C  
ATOM    391  H   VAL A  25      32.908   9.718  -6.851  1.00  0.00           H  
ATOM    392  HA  VAL A  25      35.627  10.320  -6.213  1.00  0.00           H  
ATOM    393  HB  VAL A  25      34.123   7.680  -6.131  1.00  0.00           H  
ATOM    394 1HG1 VAL A  25      35.938   6.891  -4.678  1.00  0.00           H  
ATOM    395 2HG1 VAL A  25      36.535   7.278  -6.308  1.00  0.00           H  
ATOM    396 3HG1 VAL A  25      36.830   8.404  -4.962  1.00  0.00           H  
ATOM    397 1HG2 VAL A  25      34.030   8.197  -3.720  1.00  0.00           H  
ATOM    398 2HG2 VAL A  25      34.912   9.714  -4.011  1.00  0.00           H  
ATOM    399 3HG2 VAL A  25      33.287   9.491  -4.674  1.00  0.00           H  
ATOM    400  N   SER A  26      35.224   8.278  -8.785  1.00  0.00           N  
ATOM    401  CA  SER A  26      35.895   7.715  -9.945  1.00  0.00           C  
ATOM    402  C   SER A  26      36.490   8.813 -10.822  1.00  0.00           C  
ATOM    403  O   SER A  26      37.586   8.655 -11.357  1.00  0.00           O  
ATOM    404  CB  SER A  26      34.918   6.881 -10.749  1.00  0.00           C  
ATOM    405  OG  SER A  26      34.487   5.766 -10.014  1.00  0.00           O  
ATOM    406  H   SER A  26      34.227   8.097  -8.654  1.00  0.00           H  
ATOM    407  HA  SER A  26      36.705   7.075  -9.597  1.00  0.00           H  
ATOM    408 1HB  SER A  26      34.059   7.493 -11.022  1.00  0.00           H  
ATOM    409 2HB  SER A  26      35.394   6.556 -11.669  1.00  0.00           H  
ATOM    410  HG  SER A  26      33.946   6.129  -9.287  1.00  0.00           H  
ATOM    411  N   GLN A  27      35.763   9.923 -10.980  1.00  0.00           N  
ATOM    412  CA  GLN A  27      36.227  11.058 -11.774  1.00  0.00           C  
ATOM    413  C   GLN A  27      37.452  11.732 -11.151  1.00  0.00           C  
ATOM    414  O   GLN A  27      38.354  12.180 -11.859  1.00  0.00           O  
ATOM    415  CB  GLN A  27      35.099  12.080 -11.940  1.00  0.00           C  
ATOM    416  CG  GLN A  27      33.954  11.608 -12.828  1.00  0.00           C  
ATOM    417  CD  GLN A  27      32.785  12.573 -12.830  1.00  0.00           C  
ATOM    418  OE1 GLN A  27      32.657  13.433 -11.952  1.00  0.00           O  
ATOM    419  NE2 GLN A  27      31.914  12.436 -13.825  1.00  0.00           N  
ATOM    420  H   GLN A  27      34.844   9.971 -10.537  1.00  0.00           H  
ATOM    421  HA  GLN A  27      36.514  10.689 -12.758  1.00  0.00           H  
ATOM    422 1HB  GLN A  27      34.684  12.311 -10.959  1.00  0.00           H  
ATOM    423 2HB  GLN A  27      35.500  13.002 -12.352  1.00  0.00           H  
ATOM    424 1HG  GLN A  27      34.323  11.522 -13.848  1.00  0.00           H  
ATOM    425 2HG  GLN A  27      33.607  10.643 -12.481  1.00  0.00           H  
ATOM    426 1HE2 GLN A  27      31.120  13.042 -13.883  1.00  0.00           H  
ATOM    427 2HE2 GLN A  27      32.054  11.727 -14.516  1.00  0.00           H  
ATOM    428  N   ARG A  28      37.470  11.819  -9.817  1.00  0.00           N  
ATOM    429  CA  ARG A  28      38.571  12.440  -9.087  1.00  0.00           C  
ATOM    430  C   ARG A  28      39.850  11.593  -9.080  1.00  0.00           C  
ATOM    431  O   ARG A  28      40.957  12.134  -9.150  1.00  0.00           O  
ATOM    432  CB  ARG A  28      38.129  12.710  -7.658  1.00  0.00           C  
ATOM    433  CG  ARG A  28      37.091  13.826  -7.514  1.00  0.00           C  
ATOM    434  CD  ARG A  28      36.555  13.903  -6.130  1.00  0.00           C  
ATOM    435  NE  ARG A  28      35.555  14.955  -5.986  1.00  0.00           N  
ATOM    436  CZ  ARG A  28      34.763  15.117  -4.906  1.00  0.00           C  
ATOM    437  NH1 ARG A  28      34.860  14.291  -3.887  1.00  0.00           N  
ATOM    438  NH2 ARG A  28      33.889  16.109  -4.870  1.00  0.00           N  
ATOM    439  H   ARG A  28      36.673  11.465  -9.289  1.00  0.00           H  
ATOM    440  HA  ARG A  28      38.795  13.392  -9.564  1.00  0.00           H  
ATOM    441 1HB  ARG A  28      37.692  11.802  -7.242  1.00  0.00           H  
ATOM    442 2HB  ARG A  28      38.994  12.969  -7.050  1.00  0.00           H  
ATOM    443 1HG  ARG A  28      37.562  14.781  -7.746  1.00  0.00           H  
ATOM    444 2HG  ARG A  28      36.269  13.660  -8.204  1.00  0.00           H  
ATOM    445 1HD  ARG A  28      36.084  12.950  -5.881  1.00  0.00           H  
ATOM    446 2HD  ARG A  28      37.366  14.102  -5.432  1.00  0.00           H  
ATOM    447  HE  ARG A  28      35.451  15.611  -6.749  1.00  0.00           H  
ATOM    448 1HH1 ARG A  28      35.526  13.532  -3.915  1.00  0.00           H  
ATOM    449 2HH1 ARG A  28      34.267  14.415  -3.078  1.00  0.00           H  
ATOM    450 1HH2 ARG A  28      33.812  16.744  -5.652  1.00  0.00           H  
ATOM    451 2HH2 ARG A  28      33.298  16.231  -4.061  1.00  0.00           H  
ATOM    452  N   SER A  29      39.705  10.271  -8.975  1.00  0.00           N  
ATOM    453  CA  SER A  29      40.862   9.380  -8.949  1.00  0.00           C  
ATOM    454  C   SER A  29      41.653   9.448 -10.256  1.00  0.00           C  
ATOM    455  O   SER A  29      41.077   9.466 -11.340  1.00  0.00           O  
ATOM    456  CB  SER A  29      40.412   7.958  -8.679  1.00  0.00           C  
ATOM    457  OG  SER A  29      41.497   7.056  -8.731  1.00  0.00           O  
ATOM    458  H   SER A  29      38.767   9.878  -8.890  1.00  0.00           H  
ATOM    459  HA  SER A  29      41.516   9.696  -8.137  1.00  0.00           H  
ATOM    460 1HB  SER A  29      39.943   7.915  -7.696  1.00  0.00           H  
ATOM    461 2HB  SER A  29      39.653   7.672  -9.412  1.00  0.00           H  
ATOM    462  HG  SER A  29      41.181   6.249  -8.319  1.00  0.00           H  
ATOM    463  N   ALA A  30      42.984   9.439 -10.166  1.00  0.00           N  
ATOM    464  CA  ALA A  30      43.795   9.472 -11.381  1.00  0.00           C  
ATOM    465  C   ALA A  30      45.102   8.697 -11.247  1.00  0.00           C  
ATOM    466  O   ALA A  30      46.158   9.195 -11.634  1.00  0.00           O  
ATOM    467  CB  ALA A  30      44.099  10.913 -11.751  1.00  0.00           C  
ATOM    468  H   ALA A  30      43.427   9.420  -9.259  1.00  0.00           H  
ATOM    469  HA  ALA A  30      43.218   9.011 -12.182  1.00  0.00           H  
ATOM    470 1HB  ALA A  30      44.670  10.937 -12.678  1.00  0.00           H  
ATOM    471 2HB  ALA A  30      43.159  11.456 -11.886  1.00  0.00           H  
ATOM    472 3HB  ALA A  30      44.678  11.379 -10.954  1.00  0.00           H  
ATOM    473  N   GLU A  31      45.030   7.479 -10.719  1.00  0.00           N  
ATOM    474  CA  GLU A  31      46.207   6.616 -10.550  1.00  0.00           C  
ATOM    475  C   GLU A  31      47.431   7.376 -10.013  1.00  0.00           C  
ATOM    476  O   GLU A  31      47.413   7.859  -8.872  1.00  0.00           O  
ATOM    477  CB  GLU A  31      46.545   5.925 -11.879  1.00  0.00           C  
ATOM    478  CG  GLU A  31      45.440   5.011 -12.402  1.00  0.00           C  
ATOM    479  CD  GLU A  31      45.816   4.273 -13.672  1.00  0.00           C  
ATOM    480  OE1 GLU A  31      46.374   4.881 -14.555  1.00  0.00           O  
ATOM    481  OE2 GLU A  31      45.546   3.098 -13.749  1.00  0.00           O  
ATOM    482  H   GLU A  31      44.123   7.137 -10.429  1.00  0.00           H  
ATOM    483  HA  GLU A  31      45.955   5.842  -9.825  1.00  0.00           H  
ATOM    484 1HB  GLU A  31      46.751   6.674 -12.646  1.00  0.00           H  
ATOM    485 2HB  GLU A  31      47.438   5.310 -11.760  1.00  0.00           H  
ATOM    486 1HG  GLU A  31      45.196   4.281 -11.632  1.00  0.00           H  
ATOM    487 2HG  GLU A  31      44.550   5.612 -12.588  1.00  0.00           H  
ATOM    488  N   ALA A  32      48.526   7.384 -10.791  1.00  0.00           N  
ATOM    489  CA  ALA A  32      49.752   8.090 -10.418  1.00  0.00           C  
ATOM    490  C   ALA A  32      50.716   8.231 -11.591  1.00  0.00           C  
ATOM    491  O   ALA A  32      50.737   7.401 -12.504  1.00  0.00           O  
ATOM    492  CB  ALA A  32      50.476   7.389  -9.292  1.00  0.00           C  
ATOM    493  H   ALA A  32      48.482   6.946 -11.698  1.00  0.00           H  
ATOM    494  HA  ALA A  32      49.468   9.089 -10.094  1.00  0.00           H  
ATOM    495 1HB  ALA A  32      51.364   7.964  -9.027  1.00  0.00           H  
ATOM    496 2HB  ALA A  32      49.831   7.338  -8.461  1.00  0.00           H  
ATOM    497 3HB  ALA A  32      50.767   6.390  -9.605  1.00  0.00           H  
ATOM    498  N   ALA A  33      51.588   9.229 -11.505  1.00  0.00           N  
ATOM    499  CA  ALA A  33      52.670   9.400 -12.482  1.00  0.00           C  
ATOM    500  C   ALA A  33      53.839  10.173 -11.886  1.00  0.00           C  
ATOM    501  O   ALA A  33      53.691  10.850 -10.879  1.00  0.00           O  
ATOM    502  CB  ALA A  33      52.167  10.121 -13.719  1.00  0.00           C  
ATOM    503  H   ALA A  33      51.456   9.910 -10.747  1.00  0.00           H  
ATOM    504  HA  ALA A  33      53.029   8.410 -12.765  1.00  0.00           H  
ATOM    505 1HB  ALA A  33      52.973  10.220 -14.441  1.00  0.00           H  
ATOM    506 2HB  ALA A  33      51.349   9.556 -14.165  1.00  0.00           H  
ATOM    507 3HB  ALA A  33      51.816  11.109 -13.444  1.00  0.00           H  
ATOM    508  N   ARG A  34      55.019  10.094 -12.513  1.00  0.00           N  
ATOM    509  CA  ARG A  34      56.151  10.909 -12.047  1.00  0.00           C  
ATOM    510  C   ARG A  34      55.775  12.390 -12.097  1.00  0.00           C  
ATOM    511  O   ARG A  34      56.098  13.165 -11.201  1.00  0.00           O  
ATOM    512  CB  ARG A  34      57.380  10.660 -12.903  1.00  0.00           C  
ATOM    513  CG  ARG A  34      58.607  11.497 -12.554  1.00  0.00           C  
ATOM    514  CD  ARG A  34      59.224  11.166 -11.257  1.00  0.00           C  
ATOM    515  NE  ARG A  34      60.398  12.010 -11.015  1.00  0.00           N  
ATOM    516  CZ  ARG A  34      61.657  11.698 -11.360  1.00  0.00           C  
ATOM    517  NH1 ARG A  34      61.939  10.546 -11.937  1.00  0.00           N  
ATOM    518  NH2 ARG A  34      62.607  12.573 -11.109  1.00  0.00           N  
ATOM    519  H   ARG A  34      55.124   9.493 -13.319  1.00  0.00           H  
ATOM    520  HA  ARG A  34      56.379  10.643 -11.013  1.00  0.00           H  
ATOM    521 1HB  ARG A  34      57.665   9.613 -12.834  1.00  0.00           H  
ATOM    522 2HB  ARG A  34      57.139  10.866 -13.945  1.00  0.00           H  
ATOM    523 1HG  ARG A  34      59.357  11.417 -13.337  1.00  0.00           H  
ATOM    524 2HG  ARG A  34      58.287  12.527 -12.454  1.00  0.00           H  
ATOM    525 1HD  ARG A  34      58.507  11.344 -10.459  1.00  0.00           H  
ATOM    526 2HD  ARG A  34      59.538  10.125 -11.246  1.00  0.00           H  
ATOM    527  HE  ARG A  34      60.269  12.939 -10.580  1.00  0.00           H  
ATOM    528 1HH1 ARG A  34      61.201   9.882 -12.125  1.00  0.00           H  
ATOM    529 2HH1 ARG A  34      62.891  10.328 -12.190  1.00  0.00           H  
ATOM    530 1HH2 ARG A  34      62.337  13.467 -10.671  1.00  0.00           H  
ATOM    531 2HH2 ARG A  34      63.564  12.378 -11.352  1.00  0.00           H  
ATOM    532  N   PHE A  35      55.081  12.785 -13.155  1.00  0.00           N  
ATOM    533  CA  PHE A  35      54.585  14.148 -13.244  1.00  0.00           C  
ATOM    534  C   PHE A  35      53.094  14.079 -13.478  1.00  0.00           C  
ATOM    535  O   PHE A  35      52.632  13.401 -14.401  1.00  0.00           O  
ATOM    536  CB  PHE A  35      55.259  14.971 -14.341  1.00  0.00           C  
ATOM    537  CG  PHE A  35      56.730  15.194 -14.133  1.00  0.00           C  
ATOM    538  CD1 PHE A  35      57.666  14.270 -14.565  1.00  0.00           C  
ATOM    539  CD2 PHE A  35      57.176  16.333 -13.478  1.00  0.00           C  
ATOM    540  CE1 PHE A  35      59.018  14.484 -14.353  1.00  0.00           C  
ATOM    541  CE2 PHE A  35      58.522  16.542 -13.268  1.00  0.00           C  
ATOM    542  CZ  PHE A  35      59.442  15.616 -13.703  1.00  0.00           C  
ATOM    543  H   PHE A  35      54.856  12.123 -13.880  1.00  0.00           H  
ATOM    544  HA  PHE A  35      54.747  14.654 -12.292  1.00  0.00           H  
ATOM    545 1HB  PHE A  35      55.120  14.479 -15.301  1.00  0.00           H  
ATOM    546 2HB  PHE A  35      54.775  15.946 -14.399  1.00  0.00           H  
ATOM    547  HD1 PHE A  35      57.330  13.368 -15.076  1.00  0.00           H  
ATOM    548  HD2 PHE A  35      56.447  17.067 -13.125  1.00  0.00           H  
ATOM    549  HE1 PHE A  35      59.749  13.751 -14.696  1.00  0.00           H  
ATOM    550  HE2 PHE A  35      58.863  17.437 -12.749  1.00  0.00           H  
ATOM    551  HZ  PHE A  35      60.504  15.785 -13.528  1.00  0.00           H  
ATOM    552  N   GLU A  36      52.345  14.774 -12.642  1.00  0.00           N  
ATOM    553  CA  GLU A  36      50.899  14.763 -12.742  1.00  0.00           C  
ATOM    554  C   GLU A  36      50.402  16.150 -13.066  1.00  0.00           C  
ATOM    555  O   GLU A  36      50.982  17.146 -12.627  1.00  0.00           O  
ATOM    556  CB  GLU A  36      50.286  14.246 -11.437  1.00  0.00           C  
ATOM    557  CG  GLU A  36      50.673  12.796 -11.137  1.00  0.00           C  
ATOM    558  CD  GLU A  36      50.097  12.233  -9.885  1.00  0.00           C  
ATOM    559  OE1 GLU A  36      49.328  12.900  -9.227  1.00  0.00           O  
ATOM    560  OE2 GLU A  36      50.480  11.128  -9.553  1.00  0.00           O  
ATOM    561  H   GLU A  36      52.798  15.320 -11.908  1.00  0.00           H  
ATOM    562  HA  GLU A  36      50.603  14.098 -13.553  1.00  0.00           H  
ATOM    563 1HB  GLU A  36      50.627  14.866 -10.604  1.00  0.00           H  
ATOM    564 2HB  GLU A  36      49.199  14.317 -11.484  1.00  0.00           H  
ATOM    565 1HG  GLU A  36      50.343  12.178 -11.967  1.00  0.00           H  
ATOM    566 2HG  GLU A  36      51.760  12.729 -11.084  1.00  0.00           H  
ATOM    567  N   THR A  37      49.326  16.228 -13.827  1.00  0.00           N  
ATOM    568  CA  THR A  37      48.776  17.528 -14.144  1.00  0.00           C  
ATOM    569  C   THR A  37      47.435  17.696 -13.467  1.00  0.00           C  
ATOM    570  O   THR A  37      46.554  16.843 -13.596  1.00  0.00           O  
ATOM    571  CB  THR A  37      48.618  17.723 -15.665  1.00  0.00           C  
ATOM    572  OG1 THR A  37      49.894  17.597 -16.312  1.00  0.00           O  
ATOM    573  CG2 THR A  37      48.073  19.117 -15.933  1.00  0.00           C  
ATOM    574  H   THR A  37      48.886  15.387 -14.176  1.00  0.00           H  
ATOM    575  HA  THR A  37      49.440  18.302 -13.767  1.00  0.00           H  
ATOM    576  HB  THR A  37      47.932  16.979 -16.070  1.00  0.00           H  
ATOM    577  HG1 THR A  37      50.135  16.668 -16.370  1.00  0.00           H  
ATOM    578 1HG2 THR A  37      47.965  19.269 -17.004  1.00  0.00           H  
ATOM    579 2HG2 THR A  37      47.102  19.226 -15.458  1.00  0.00           H  
ATOM    580 3HG2 THR A  37      48.762  19.863 -15.528  1.00  0.00           H  
ATOM    581  N   ILE A  38      47.274  18.803 -12.769  1.00  0.00           N  
ATOM    582  CA  ILE A  38      46.024  19.096 -12.112  1.00  0.00           C  
ATOM    583  C   ILE A  38      45.263  20.070 -13.013  1.00  0.00           C  
ATOM    584  O   ILE A  38      45.812  21.112 -13.368  1.00  0.00           O  
ATOM    585  CB  ILE A  38      46.250  19.712 -10.723  1.00  0.00           C  
ATOM    586  CG1 ILE A  38      46.946  18.703  -9.823  1.00  0.00           C  
ATOM    587  CG2 ILE A  38      44.918  20.144 -10.119  1.00  0.00           C  
ATOM    588  CD1 ILE A  38      48.440  18.741  -9.958  1.00  0.00           C  
ATOM    589  H   ILE A  38      48.061  19.446 -12.688  1.00  0.00           H  
ATOM    590  HA  ILE A  38      45.495  18.171 -11.949  1.00  0.00           H  
ATOM    591  HB  ILE A  38      46.910  20.578 -10.813  1.00  0.00           H  
ATOM    592 1HG1 ILE A  38      46.682  18.906  -8.787  1.00  0.00           H  
ATOM    593 2HG1 ILE A  38      46.605  17.701 -10.078  1.00  0.00           H  
ATOM    594 1HG2 ILE A  38      45.085  20.580  -9.146  1.00  0.00           H  
ATOM    595 2HG2 ILE A  38      44.444  20.881 -10.768  1.00  0.00           H  
ATOM    596 3HG2 ILE A  38      44.264  19.280 -10.018  1.00  0.00           H  
ATOM    597 1HD1 ILE A  38      48.891  18.006  -9.293  1.00  0.00           H  
ATOM    598 2HD1 ILE A  38      48.738  18.524 -10.982  1.00  0.00           H  
ATOM    599 3HD1 ILE A  38      48.779  19.734  -9.694  1.00  0.00           H  
ATOM    600  N   PRO A  39      44.039  19.749 -13.460  1.00  0.00           N  
ATOM    601  CA  PRO A  39      43.197  20.554 -14.334  1.00  0.00           C  
ATOM    602  C   PRO A  39      42.901  21.905 -13.730  1.00  0.00           C  
ATOM    603  O   PRO A  39      43.025  22.071 -12.523  1.00  0.00           O  
ATOM    604  CB  PRO A  39      41.909  19.737 -14.421  1.00  0.00           C  
ATOM    605  CG  PRO A  39      42.320  18.324 -14.134  1.00  0.00           C  
ATOM    606  CD  PRO A  39      43.442  18.426 -13.138  1.00  0.00           C  
ATOM    607  HA  PRO A  39      43.679  20.657 -15.317  1.00  0.00           H  
ATOM    608 1HB  PRO A  39      41.174  20.131 -13.696  1.00  0.00           H  
ATOM    609 2HB  PRO A  39      41.461  19.855 -15.418  1.00  0.00           H  
ATOM    610 1HG  PRO A  39      41.463  17.753 -13.747  1.00  0.00           H  
ATOM    611 2HG  PRO A  39      42.634  17.827 -15.064  1.00  0.00           H  
ATOM    612 1HD  PRO A  39      43.073  18.391 -12.104  1.00  0.00           H  
ATOM    613 2HD  PRO A  39      44.119  17.596 -13.388  1.00  0.00           H  
ATOM    614  N   SER A  40      42.560  22.878 -14.572  1.00  0.00           N  
ATOM    615  CA  SER A  40      42.196  24.193 -14.055  1.00  0.00           C  
ATOM    616  C   SER A  40      41.100  23.990 -13.025  1.00  0.00           C  
ATOM    617  O   SER A  40      40.185  23.189 -13.242  1.00  0.00           O  
ATOM    618  CB  SER A  40      41.723  25.095 -15.184  1.00  0.00           C  
ATOM    619  OG  SER A  40      41.241  26.321 -14.700  1.00  0.00           O  
ATOM    620  H   SER A  40      42.510  22.700 -15.563  1.00  0.00           H  
ATOM    621  HA  SER A  40      43.061  24.642 -13.563  1.00  0.00           H  
ATOM    622 1HB  SER A  40      42.561  25.279 -15.857  1.00  0.00           H  
ATOM    623 2HB  SER A  40      40.946  24.595 -15.756  1.00  0.00           H  
ATOM    624  HG  SER A  40      41.866  26.592 -14.003  1.00  0.00           H  
ATOM    625  N   LEU A  41      41.218  24.677 -11.896  1.00  0.00           N  
ATOM    626  CA  LEU A  41      40.255  24.497 -10.816  1.00  0.00           C  
ATOM    627  C   LEU A  41      39.395  25.724 -10.610  1.00  0.00           C  
ATOM    628  O   LEU A  41      39.834  26.854 -10.826  1.00  0.00           O  
ATOM    629  CB  LEU A  41      40.973  24.134  -9.496  1.00  0.00           C  
ATOM    630  CG  LEU A  41      41.888  22.864  -9.571  1.00  0.00           C  
ATOM    631  CD1 LEU A  41      42.574  22.620  -8.236  1.00  0.00           C  
ATOM    632  CD2 LEU A  41      41.061  21.654  -9.982  1.00  0.00           C  
ATOM    633  H   LEU A  41      41.973  25.354 -11.834  1.00  0.00           H  
ATOM    634  HA  LEU A  41      39.599  23.669 -11.078  1.00  0.00           H  
ATOM    635 1HB  LEU A  41      41.592  24.977  -9.195  1.00  0.00           H  
ATOM    636 2HB  LEU A  41      40.219  23.968  -8.723  1.00  0.00           H  
ATOM    637  HG  LEU A  41      42.666  23.038 -10.310  1.00  0.00           H  
ATOM    638 1HD1 LEU A  41      43.214  21.752  -8.313  1.00  0.00           H  
ATOM    639 2HD1 LEU A  41      43.171  23.483  -7.963  1.00  0.00           H  
ATOM    640 3HD1 LEU A  41      41.819  22.434  -7.478  1.00  0.00           H  
ATOM    641 1HD2 LEU A  41      41.711  20.781 -10.056  1.00  0.00           H  
ATOM    642 2HD2 LEU A  41      40.284  21.470  -9.242  1.00  0.00           H  
ATOM    643 3HD2 LEU A  41      40.601  21.838 -10.954  1.00  0.00           H  
ATOM    644  N   GLN A  42      38.163  25.504 -10.176  1.00  0.00           N  
ATOM    645  CA  GLN A  42      37.293  26.615  -9.825  1.00  0.00           C  
ATOM    646  C   GLN A  42      36.944  26.542  -8.357  1.00  0.00           C  
ATOM    647  O   GLN A  42      36.558  25.485  -7.850  1.00  0.00           O  
ATOM    648  CB  GLN A  42      36.024  26.653 -10.675  1.00  0.00           C  
ATOM    649  CG  GLN A  42      35.112  27.839 -10.327  1.00  0.00           C  
ATOM    650  CD  GLN A  42      33.937  27.981 -11.264  1.00  0.00           C  
ATOM    651  OE1 GLN A  42      34.043  27.677 -12.457  1.00  0.00           O  
ATOM    652  NE2 GLN A  42      32.797  28.439 -10.741  1.00  0.00           N  
ATOM    653  H   GLN A  42      37.836  24.556 -10.054  1.00  0.00           H  
ATOM    654  HA  GLN A  42      37.828  27.545  -9.987  1.00  0.00           H  
ATOM    655 1HB  GLN A  42      36.288  26.720 -11.730  1.00  0.00           H  
ATOM    656 2HB  GLN A  42      35.455  25.735 -10.530  1.00  0.00           H  
ATOM    657 1HG  GLN A  42      34.723  27.703  -9.315  1.00  0.00           H  
ATOM    658 2HG  GLN A  42      35.704  28.757 -10.374  1.00  0.00           H  
ATOM    659 1HE2 GLN A  42      31.991  28.551 -11.322  1.00  0.00           H  
ATOM    660 2HE2 GLN A  42      32.734  28.668  -9.748  1.00  0.00           H  
ATOM    661  N   VAL A  43      37.108  27.663  -7.676  1.00  0.00           N  
ATOM    662  CA  VAL A  43      36.834  27.742  -6.261  1.00  0.00           C  
ATOM    663  C   VAL A  43      35.696  28.702  -5.999  1.00  0.00           C  
ATOM    664  O   VAL A  43      35.748  29.874  -6.375  1.00  0.00           O  
ATOM    665  CB  VAL A  43      38.086  28.216  -5.531  1.00  0.00           C  
ATOM    666  CG1 VAL A  43      37.842  28.306  -4.048  1.00  0.00           C  
ATOM    667  CG2 VAL A  43      39.186  27.289  -5.841  1.00  0.00           C  
ATOM    668  H   VAL A  43      37.439  28.488  -8.169  1.00  0.00           H  
ATOM    669  HA  VAL A  43      36.556  26.752  -5.897  1.00  0.00           H  
ATOM    670  HB  VAL A  43      38.346  29.212  -5.884  1.00  0.00           H  
ATOM    671 1HG1 VAL A  43      38.743  28.652  -3.551  1.00  0.00           H  
ATOM    672 2HG1 VAL A  43      37.026  29.000  -3.854  1.00  0.00           H  
ATOM    673 3HG1 VAL A  43      37.575  27.323  -3.664  1.00  0.00           H  
ATOM    674 1HG2 VAL A  43      40.060  27.643  -5.356  1.00  0.00           H  
ATOM    675 2HG2 VAL A  43      38.938  26.288  -5.486  1.00  0.00           H  
ATOM    676 3HG2 VAL A  43      39.353  27.259  -6.912  1.00  0.00           H  
ATOM    677  N   ASN A  44      34.644  28.181  -5.394  1.00  0.00           N  
ATOM    678  CA  ASN A  44      33.454  28.954  -5.083  1.00  0.00           C  
ATOM    679  C   ASN A  44      33.414  29.291  -3.604  1.00  0.00           C  
ATOM    680  O   ASN A  44      34.154  28.708  -2.811  1.00  0.00           O  
ATOM    681  CB  ASN A  44      32.209  28.210  -5.527  1.00  0.00           C  
ATOM    682  CG  ASN A  44      32.137  28.055  -7.046  1.00  0.00           C  
ATOM    683  OD1 ASN A  44      32.405  28.997  -7.829  1.00  0.00           O  
ATOM    684  ND2 ASN A  44      31.770  26.866  -7.473  1.00  0.00           N  
ATOM    685  H   ASN A  44      34.677  27.205  -5.127  1.00  0.00           H  
ATOM    686  HA  ASN A  44      33.499  29.902  -5.621  1.00  0.00           H  
ATOM    687 1HB  ASN A  44      32.191  27.223  -5.066  1.00  0.00           H  
ATOM    688 2HB  ASN A  44      31.323  28.746  -5.187  1.00  0.00           H  
ATOM    689 1HD2 ASN A  44      31.687  26.678  -8.454  1.00  0.00           H  
ATOM    690 2HD2 ASN A  44      31.563  26.140  -6.816  1.00  0.00           H  
ATOM    691  N   LYS A  45      32.514  30.200  -3.236  1.00  0.00           N  
ATOM    692  CA  LYS A  45      32.281  30.599  -1.849  1.00  0.00           C  
ATOM    693  C   LYS A  45      33.489  31.252  -1.175  1.00  0.00           C  
ATOM    694  O   LYS A  45      33.808  30.970  -0.020  1.00  0.00           O  
ATOM    695  CB  LYS A  45      31.795  29.405  -1.023  1.00  0.00           C  
ATOM    696  CG  LYS A  45      30.488  28.788  -1.529  1.00  0.00           C  
ATOM    697  CD  LYS A  45      30.024  27.650  -0.632  1.00  0.00           C  
ATOM    698  CE  LYS A  45      28.741  27.013  -1.159  1.00  0.00           C  
ATOM    699  NZ  LYS A  45      28.299  25.870  -0.312  1.00  0.00           N  
ATOM    700  H   LYS A  45      31.971  30.649  -3.961  1.00  0.00           H  
ATOM    701  HA  LYS A  45      31.480  31.339  -1.851  1.00  0.00           H  
ATOM    702 1HB  LYS A  45      32.551  28.624  -0.986  1.00  0.00           H  
ATOM    703 2HB  LYS A  45      31.625  29.729   0.003  1.00  0.00           H  
ATOM    704 1HG  LYS A  45      29.713  29.554  -1.563  1.00  0.00           H  
ATOM    705 2HG  LYS A  45      30.633  28.401  -2.535  1.00  0.00           H  
ATOM    706 1HD  LYS A  45      30.804  26.889  -0.581  1.00  0.00           H  
ATOM    707 2HD  LYS A  45      29.844  28.030   0.372  1.00  0.00           H  
ATOM    708 1HE  LYS A  45      27.952  27.763  -1.179  1.00  0.00           H  
ATOM    709 2HE  LYS A  45      28.913  26.653  -2.174  1.00  0.00           H  
ATOM    710 1HZ  LYS A  45      27.451  25.477  -0.694  1.00  0.00           H  
ATOM    711 2HZ  LYS A  45      29.021  25.163  -0.297  1.00  0.00           H  
ATOM    712 3HZ  LYS A  45      28.126  26.195   0.628  1.00  0.00           H  
ATOM    713  N   LEU A  46      34.112  32.185  -1.894  1.00  0.00           N  
ATOM    714  CA  LEU A  46      35.235  32.976  -1.402  1.00  0.00           C  
ATOM    715  C   LEU A  46      34.750  34.311  -0.826  1.00  0.00           C  
ATOM    716  O   LEU A  46      35.531  35.240  -0.589  1.00  0.00           O  
ATOM    717  CB  LEU A  46      36.277  33.197  -2.502  1.00  0.00           C  
ATOM    718  CG  LEU A  46      36.985  31.938  -2.995  1.00  0.00           C  
ATOM    719  CD1 LEU A  46      37.885  32.271  -4.179  1.00  0.00           C  
ATOM    720  CD2 LEU A  46      37.824  31.377  -1.829  1.00  0.00           C  
ATOM    721  H   LEU A  46      33.806  32.363  -2.850  1.00  0.00           H  
ATOM    722  HA  LEU A  46      35.714  32.407  -0.610  1.00  0.00           H  
ATOM    723 1HB  LEU A  46      35.807  33.674  -3.352  1.00  0.00           H  
ATOM    724 2HB  LEU A  46      37.035  33.868  -2.118  1.00  0.00           H  
ATOM    725  HG  LEU A  46      36.243  31.202  -3.322  1.00  0.00           H  
ATOM    726 1HD1 LEU A  46      38.382  31.371  -4.522  1.00  0.00           H  
ATOM    727 2HD1 LEU A  46      37.273  32.679  -4.988  1.00  0.00           H  
ATOM    728 3HD1 LEU A  46      38.623  33.001  -3.880  1.00  0.00           H  
ATOM    729 1HD2 LEU A  46      38.342  30.481  -2.141  1.00  0.00           H  
ATOM    730 2HD2 LEU A  46      38.556  32.119  -1.515  1.00  0.00           H  
ATOM    731 3HD2 LEU A  46      37.165  31.140  -0.991  1.00  0.00           H  
ATOM    732  N   GLY A  47      33.443  34.418  -0.629  1.00  0.00           N  
ATOM    733  CA  GLY A  47      32.871  35.632  -0.092  1.00  0.00           C  
ATOM    734  C   GLY A  47      33.474  35.871   1.272  1.00  0.00           C  
ATOM    735  O   GLY A  47      33.841  34.932   1.973  1.00  0.00           O  
ATOM    736  H   GLY A  47      32.847  33.636  -0.842  1.00  0.00           H  
ATOM    737 1HA  GLY A  47      33.090  36.471  -0.752  1.00  0.00           H  
ATOM    738 2HA  GLY A  47      31.788  35.539  -0.020  1.00  0.00           H  
ATOM    739  N   ASN A  48      33.588  37.144   1.631  1.00  0.00           N  
ATOM    740  CA  ASN A  48      34.194  37.628   2.874  1.00  0.00           C  
ATOM    741  C   ASN A  48      35.718  37.429   2.914  1.00  0.00           C  
ATOM    742  O   ASN A  48      36.361  37.785   3.906  1.00  0.00           O  
ATOM    743  CB  ASN A  48      33.558  36.972   4.094  1.00  0.00           C  
ATOM    744  CG  ASN A  48      32.073  37.207   4.169  1.00  0.00           C  
ATOM    745  OD1 ASN A  48      31.585  38.303   3.871  1.00  0.00           O  
ATOM    746  ND2 ASN A  48      31.344  36.192   4.558  1.00  0.00           N  
ATOM    747  H   ASN A  48      33.233  37.834   0.984  1.00  0.00           H  
ATOM    748  HA  ASN A  48      34.015  38.702   2.940  1.00  0.00           H  
ATOM    749 1HB  ASN A  48      33.765  35.908   4.132  1.00  0.00           H  
ATOM    750 2HB  ASN A  48      34.009  37.401   4.988  1.00  0.00           H  
ATOM    751 1HD2 ASN A  48      30.351  36.285   4.626  1.00  0.00           H  
ATOM    752 2HD2 ASN A  48      31.783  35.321   4.785  1.00  0.00           H  
ATOM    753  N   TYR A  49      36.309  36.954   1.809  1.00  0.00           N  
ATOM    754  CA  TYR A  49      37.752  36.838   1.715  1.00  0.00           C  
ATOM    755  C   TYR A  49      38.300  37.750   0.629  1.00  0.00           C  
ATOM    756  O   TYR A  49      39.494  37.725   0.333  1.00  0.00           O  
ATOM    757  CB  TYR A  49      38.170  35.413   1.434  1.00  0.00           C  
ATOM    758  CG  TYR A  49      37.738  34.415   2.455  1.00  0.00           C  
ATOM    759  CD1 TYR A  49      36.899  33.427   2.069  1.00  0.00           C  
ATOM    760  CD2 TYR A  49      38.172  34.487   3.765  1.00  0.00           C  
ATOM    761  CE1 TYR A  49      36.472  32.484   2.951  1.00  0.00           C  
ATOM    762  CE2 TYR A  49      37.754  33.544   4.673  1.00  0.00           C  
ATOM    763  CZ  TYR A  49      36.902  32.539   4.265  1.00  0.00           C  
ATOM    764  OH  TYR A  49      36.472  31.586   5.158  1.00  0.00           O  
ATOM    765  H   TYR A  49      35.758  36.615   1.020  1.00  0.00           H  
ATOM    766  HA  TYR A  49      38.193  37.152   2.658  1.00  0.00           H  
ATOM    767 1HB  TYR A  49      37.769  35.103   0.475  1.00  0.00           H  
ATOM    768 2HB  TYR A  49      39.244  35.383   1.351  1.00  0.00           H  
ATOM    769  HD1 TYR A  49      36.578  33.398   1.062  1.00  0.00           H  
ATOM    770  HD2 TYR A  49      38.843  35.281   4.072  1.00  0.00           H  
ATOM    771  HE1 TYR A  49      35.793  31.695   2.618  1.00  0.00           H  
ATOM    772  HE2 TYR A  49      38.095  33.591   5.707  1.00  0.00           H  
ATOM    773  HH  TYR A  49      35.853  30.998   4.717  1.00  0.00           H  
ATOM    774  N   ARG A  50      37.436  38.548   0.021  1.00  0.00           N  
ATOM    775  CA  ARG A  50      37.918  39.420  -1.033  1.00  0.00           C  
ATOM    776  C   ARG A  50      38.954  40.326  -0.382  1.00  0.00           C  
ATOM    777  O   ARG A  50      38.733  40.825   0.724  1.00  0.00           O  
ATOM    778  CB  ARG A  50      36.794  40.249  -1.651  1.00  0.00           C  
ATOM    779  CG  ARG A  50      35.682  39.453  -2.404  1.00  0.00           C  
ATOM    780  CD  ARG A  50      34.740  40.401  -3.096  1.00  0.00           C  
ATOM    781  NE  ARG A  50      33.495  39.782  -3.600  1.00  0.00           N  
ATOM    782  CZ  ARG A  50      32.666  40.388  -4.485  1.00  0.00           C  
ATOM    783  NH1 ARG A  50      33.000  41.563  -4.991  1.00  0.00           N  
ATOM    784  NH2 ARG A  50      31.521  39.822  -4.844  1.00  0.00           N  
ATOM    785  H   ARG A  50      36.464  38.544   0.291  1.00  0.00           H  
ATOM    786  HA  ARG A  50      38.403  38.834  -1.807  1.00  0.00           H  
ATOM    787 1HB  ARG A  50      36.311  40.839  -0.876  1.00  0.00           H  
ATOM    788 2HB  ARG A  50      37.229  40.946  -2.369  1.00  0.00           H  
ATOM    789 1HG  ARG A  50      36.142  38.811  -3.158  1.00  0.00           H  
ATOM    790 2HG  ARG A  50      35.113  38.837  -1.704  1.00  0.00           H  
ATOM    791 1HD  ARG A  50      34.464  41.195  -2.406  1.00  0.00           H  
ATOM    792 2HD  ARG A  50      35.263  40.835  -3.950  1.00  0.00           H  
ATOM    793  HE  ARG A  50      33.197  38.860  -3.223  1.00  0.00           H  
ATOM    794 1HH1 ARG A  50      33.875  41.998  -4.724  1.00  0.00           H  
ATOM    795 2HH1 ARG A  50      32.389  42.024  -5.649  1.00  0.00           H  
ATOM    796 1HH2 ARG A  50      31.225  38.918  -4.429  1.00  0.00           H  
ATOM    797 2HH2 ARG A  50      30.912  40.283  -5.495  1.00  0.00           H  
ATOM    798  N   GLY A  51      40.080  40.531  -1.048  1.00  0.00           N  
ATOM    799  CA  GLY A  51      41.166  41.343  -0.505  1.00  0.00           C  
ATOM    800  C   GLY A  51      42.281  40.472   0.090  1.00  0.00           C  
ATOM    801  O   GLY A  51      43.395  40.945   0.332  1.00  0.00           O  
ATOM    802  H   GLY A  51      40.202  40.089  -1.959  1.00  0.00           H  
ATOM    803 1HA  GLY A  51      41.567  41.983  -1.281  1.00  0.00           H  
ATOM    804 2HA  GLY A  51      40.770  42.000   0.267  1.00  0.00           H  
ATOM    805  N   GLN A  52      41.982  39.196   0.308  1.00  0.00           N  
ATOM    806  CA  GLN A  52      42.936  38.228   0.831  1.00  0.00           C  
ATOM    807  C   GLN A  52      43.427  37.433  -0.358  1.00  0.00           C  
ATOM    808  O   GLN A  52      42.922  37.638  -1.463  1.00  0.00           O  
ATOM    809  CB  GLN A  52      42.300  37.318   1.884  1.00  0.00           C  
ATOM    810  CG  GLN A  52      41.778  38.087   3.103  1.00  0.00           C  
ATOM    811  CD  GLN A  52      41.230  37.208   4.222  1.00  0.00           C  
ATOM    812  OE1 GLN A  52      41.819  36.186   4.572  1.00  0.00           O  
ATOM    813  NE2 GLN A  52      40.100  37.612   4.790  1.00  0.00           N  
ATOM    814  H   GLN A  52      41.038  38.862   0.117  1.00  0.00           H  
ATOM    815  HA  GLN A  52      43.779  38.753   1.268  1.00  0.00           H  
ATOM    816 1HB  GLN A  52      41.478  36.766   1.444  1.00  0.00           H  
ATOM    817 2HB  GLN A  52      43.030  36.589   2.225  1.00  0.00           H  
ATOM    818 1HG  GLN A  52      42.587  38.687   3.503  1.00  0.00           H  
ATOM    819 2HG  GLN A  52      40.966  38.738   2.762  1.00  0.00           H  
ATOM    820 1HE2 GLN A  52      39.689  37.079   5.533  1.00  0.00           H  
ATOM    821 2HE2 GLN A  52      39.646  38.451   4.474  1.00  0.00           H  
ATOM    822  N   TYR A  53      44.420  36.574  -0.166  1.00  0.00           N  
ATOM    823  CA  TYR A  53      44.912  35.761  -1.263  1.00  0.00           C  
ATOM    824  C   TYR A  53      44.556  34.295  -1.048  1.00  0.00           C  
ATOM    825  O   TYR A  53      44.430  33.842   0.091  1.00  0.00           O  
ATOM    826  CB  TYR A  53      46.413  35.905  -1.326  1.00  0.00           C  
ATOM    827  CG  TYR A  53      46.885  37.289  -1.621  1.00  0.00           C  
ATOM    828  CD1 TYR A  53      46.928  38.219  -0.593  1.00  0.00           C  
ATOM    829  CD2 TYR A  53      47.313  37.628  -2.885  1.00  0.00           C  
ATOM    830  CE1 TYR A  53      47.379  39.492  -0.833  1.00  0.00           C  
ATOM    831  CE2 TYR A  53      47.772  38.903  -3.130  1.00  0.00           C  
ATOM    832  CZ  TYR A  53      47.804  39.836  -2.110  1.00  0.00           C  
ATOM    833  OH  TYR A  53      48.261  41.109  -2.359  1.00  0.00           O  
ATOM    834  H   TYR A  53      44.869  36.465   0.741  1.00  0.00           H  
ATOM    835  HA  TYR A  53      44.454  36.082  -2.193  1.00  0.00           H  
ATOM    836 1HB  TYR A  53      46.846  35.575  -0.388  1.00  0.00           H  
ATOM    837 2HB  TYR A  53      46.772  35.263  -2.100  1.00  0.00           H  
ATOM    838  HD1 TYR A  53      46.601  37.941   0.408  1.00  0.00           H  
ATOM    839  HD2 TYR A  53      47.289  36.891  -3.687  1.00  0.00           H  
ATOM    840  HE1 TYR A  53      47.407  40.220  -0.020  1.00  0.00           H  
ATOM    841  HE2 TYR A  53      48.111  39.178  -4.129  1.00  0.00           H  
ATOM    842  HH  TYR A  53      48.513  41.182  -3.284  1.00  0.00           H  
ATOM    843  N   LEU A  54      44.395  33.551  -2.138  1.00  0.00           N  
ATOM    844  CA  LEU A  54      44.137  32.122  -2.048  1.00  0.00           C  
ATOM    845  C   LEU A  54      45.404  31.351  -2.439  1.00  0.00           C  
ATOM    846  O   LEU A  54      45.944  31.553  -3.531  1.00  0.00           O  
ATOM    847  CB  LEU A  54      42.986  31.743  -2.995  1.00  0.00           C  
ATOM    848  CG  LEU A  54      42.529  30.286  -2.990  1.00  0.00           C  
ATOM    849  CD1 LEU A  54      41.926  29.987  -1.650  1.00  0.00           C  
ATOM    850  CD2 LEU A  54      41.508  30.074  -4.079  1.00  0.00           C  
ATOM    851  H   LEU A  54      44.467  33.976  -3.055  1.00  0.00           H  
ATOM    852  HA  LEU A  54      43.869  31.864  -1.025  1.00  0.00           H  
ATOM    853 1HB  LEU A  54      42.128  32.348  -2.758  1.00  0.00           H  
ATOM    854 2HB  LEU A  54      43.296  31.987  -4.015  1.00  0.00           H  
ATOM    855  HG  LEU A  54      43.382  29.617  -3.141  1.00  0.00           H  
ATOM    856 1HD1 LEU A  54      41.593  28.975  -1.626  1.00  0.00           H  
ATOM    857 2HD1 LEU A  54      42.670  30.145  -0.870  1.00  0.00           H  
ATOM    858 3HD1 LEU A  54      41.080  30.647  -1.487  1.00  0.00           H  
ATOM    859 1HD2 LEU A  54      41.167  29.066  -4.061  1.00  0.00           H  
ATOM    860 2HD2 LEU A  54      40.663  30.741  -3.923  1.00  0.00           H  
ATOM    861 3HD2 LEU A  54      41.960  30.274  -5.021  1.00  0.00           H  
ATOM    862  N   THR A  55      45.884  30.485  -1.552  1.00  0.00           N  
ATOM    863  CA  THR A  55      47.070  29.682  -1.824  1.00  0.00           C  
ATOM    864  C   THR A  55      46.702  28.236  -2.026  1.00  0.00           C  
ATOM    865  O   THR A  55      45.910  27.666  -1.272  1.00  0.00           O  
ATOM    866  CB  THR A  55      48.153  29.791  -0.725  1.00  0.00           C  
ATOM    867  OG1 THR A  55      48.626  31.147  -0.649  1.00  0.00           O  
ATOM    868  CG2 THR A  55      49.347  28.830  -1.013  1.00  0.00           C  
ATOM    869  H   THR A  55      45.410  30.374  -0.665  1.00  0.00           H  
ATOM    870  HA  THR A  55      47.510  30.040  -2.740  1.00  0.00           H  
ATOM    871  HB  THR A  55      47.710  29.533   0.230  1.00  0.00           H  
ATOM    872  HG1 THR A  55      49.297  31.278  -1.315  1.00  0.00           H  
ATOM    873 1HG2 THR A  55      50.092  28.922  -0.234  1.00  0.00           H  
ATOM    874 2HG2 THR A  55      49.001  27.802  -1.045  1.00  0.00           H  
ATOM    875 3HG2 THR A  55      49.799  29.090  -1.971  1.00  0.00           H  
ATOM    876  N   VAL A  56      47.262  27.653  -3.072  1.00  0.00           N  
ATOM    877  CA  VAL A  56      46.996  26.268  -3.362  1.00  0.00           C  
ATOM    878  C   VAL A  56      48.260  25.456  -3.251  1.00  0.00           C  
ATOM    879  O   VAL A  56      49.298  25.802  -3.818  1.00  0.00           O  
ATOM    880  CB  VAL A  56      46.393  26.108  -4.737  1.00  0.00           C  
ATOM    881  CG1 VAL A  56      46.112  24.663  -5.004  1.00  0.00           C  
ATOM    882  CG2 VAL A  56      45.197  26.912  -4.800  1.00  0.00           C  
ATOM    883  H   VAL A  56      47.892  28.197  -3.654  1.00  0.00           H  
ATOM    884  HA  VAL A  56      46.278  25.896  -2.644  1.00  0.00           H  
ATOM    885  HB  VAL A  56      47.078  26.417  -5.453  1.00  0.00           H  
ATOM    886 1HG1 VAL A  56      45.679  24.542  -5.992  1.00  0.00           H  
ATOM    887 2HG1 VAL A  56      47.032  24.084  -4.945  1.00  0.00           H  
ATOM    888 3HG1 VAL A  56      45.410  24.314  -4.249  1.00  0.00           H  
ATOM    889 1HG2 VAL A  56      44.745  26.790  -5.758  1.00  0.00           H  
ATOM    890 2HG2 VAL A  56      44.561  26.558  -4.033  1.00  0.00           H  
ATOM    891 3HG2 VAL A  56      45.428  27.961  -4.628  1.00  0.00           H  
ATOM    892  N   LEU A  57      48.158  24.403  -2.467  1.00  0.00           N  
ATOM    893  CA  LEU A  57      49.237  23.489  -2.156  1.00  0.00           C  
ATOM    894  C   LEU A  57      48.941  22.116  -2.757  1.00  0.00           C  
ATOM    895  O   LEU A  57      47.774  21.718  -2.800  1.00  0.00           O  
ATOM    896  CB  LEU A  57      49.228  23.348  -0.655  1.00  0.00           C  
ATOM    897  CG  LEU A  57      49.299  24.617   0.164  1.00  0.00           C  
ATOM    898  CD1 LEU A  57      49.057  24.237   1.569  1.00  0.00           C  
ATOM    899  CD2 LEU A  57      50.665  25.297   0.004  1.00  0.00           C  
ATOM    900  H   LEU A  57      47.248  24.237  -2.034  1.00  0.00           H  
ATOM    901  HA  LEU A  57      50.183  23.876  -2.539  1.00  0.00           H  
ATOM    902 1HB  LEU A  57      48.328  22.858  -0.393  1.00  0.00           H  
ATOM    903 2HB  LEU A  57      50.026  22.718  -0.365  1.00  0.00           H  
ATOM    904  HG  LEU A  57      48.507  25.307  -0.147  1.00  0.00           H  
ATOM    905 1HD1 LEU A  57      49.078  25.121   2.179  1.00  0.00           H  
ATOM    906 2HD1 LEU A  57      48.082  23.765   1.661  1.00  0.00           H  
ATOM    907 3HD1 LEU A  57      49.824  23.538   1.884  1.00  0.00           H  
ATOM    908 1HD2 LEU A  57      50.701  26.202   0.613  1.00  0.00           H  
ATOM    909 2HD2 LEU A  57      51.455  24.626   0.324  1.00  0.00           H  
ATOM    910 3HD2 LEU A  57      50.817  25.559  -1.042  1.00  0.00           H  
ATOM    911  N   TYR A  58      49.956  21.339  -3.148  1.00  0.00           N  
ATOM    912  CA  TYR A  58      49.661  19.977  -3.603  1.00  0.00           C  
ATOM    913  C   TYR A  58      50.263  18.992  -2.594  1.00  0.00           C  
ATOM    914  O   TYR A  58      51.450  18.664  -2.642  1.00  0.00           O  
ATOM    915  CB  TYR A  58      50.192  19.818  -5.023  1.00  0.00           C  
ATOM    916  CG  TYR A  58      49.543  20.848  -5.933  1.00  0.00           C  
ATOM    917  CD1 TYR A  58      50.084  22.134  -6.046  1.00  0.00           C  
ATOM    918  CD2 TYR A  58      48.409  20.527  -6.622  1.00  0.00           C  
ATOM    919  CE1 TYR A  58      49.453  23.075  -6.843  1.00  0.00           C  
ATOM    920  CE2 TYR A  58      47.789  21.462  -7.411  1.00  0.00           C  
ATOM    921  CZ  TYR A  58      48.293  22.718  -7.519  1.00  0.00           C  
ATOM    922  OH  TYR A  58      47.647  23.622  -8.296  1.00  0.00           O  
ATOM    923  H   TYR A  58      50.933  21.651  -3.160  1.00  0.00           H  
ATOM    924  HA  TYR A  58      48.584  19.817  -3.613  1.00  0.00           H  
ATOM    925 1HB  TYR A  58      51.270  19.949  -5.053  1.00  0.00           H  
ATOM    926 2HB  TYR A  58      49.959  18.824  -5.400  1.00  0.00           H  
ATOM    927  HD1 TYR A  58      50.995  22.399  -5.495  1.00  0.00           H  
ATOM    928  HD2 TYR A  58      47.998  19.525  -6.534  1.00  0.00           H  
ATOM    929  HE1 TYR A  58      49.861  24.084  -6.928  1.00  0.00           H  
ATOM    930  HE2 TYR A  58      46.888  21.203  -7.945  1.00  0.00           H  
ATOM    931  HH  TYR A  58      47.009  23.165  -8.853  1.00  0.00           H  
ATOM    932  N   ALA A  59      49.443  18.597  -1.622  1.00  0.00           N  
ATOM    933  CA  ALA A  59      49.926  17.878  -0.453  1.00  0.00           C  
ATOM    934  C   ALA A  59      49.897  16.372  -0.576  1.00  0.00           C  
ATOM    935  O   ALA A  59      49.035  15.784  -1.238  1.00  0.00           O  
ATOM    936  CB  ALA A  59      49.139  18.292   0.752  1.00  0.00           C  
ATOM    937  H   ALA A  59      48.447  18.807  -1.684  1.00  0.00           H  
ATOM    938  HA  ALA A  59      50.951  18.163  -0.298  1.00  0.00           H  
ATOM    939 1HB  ALA A  59      49.548  17.788   1.611  1.00  0.00           H  
ATOM    940 2HB  ALA A  59      49.204  19.372   0.887  1.00  0.00           H  
ATOM    941 3HB  ALA A  59      48.125  18.016   0.621  1.00  0.00           H  
ATOM    942  N   VAL A  60      50.843  15.753   0.119  1.00  0.00           N  
ATOM    943  CA  VAL A  60      50.970  14.314   0.181  1.00  0.00           C  
ATOM    944  C   VAL A  60      50.811  13.813   1.618  1.00  0.00           C  
ATOM    945  O   VAL A  60      51.555  14.239   2.514  1.00  0.00           O  
ATOM    946  CB  VAL A  60      52.360  13.924  -0.320  1.00  0.00           C  
ATOM    947  CG1 VAL A  60      52.496  12.474  -0.256  1.00  0.00           C  
ATOM    948  CG2 VAL A  60      52.587  14.465  -1.727  1.00  0.00           C  
ATOM    949  H   VAL A  60      51.530  16.309   0.620  1.00  0.00           H  
ATOM    950  HA  VAL A  60      50.204  13.858  -0.449  1.00  0.00           H  
ATOM    951  HB  VAL A  60      53.097  14.348   0.337  1.00  0.00           H  
ATOM    952 1HG1 VAL A  60      53.485  12.176  -0.595  1.00  0.00           H  
ATOM    953 2HG1 VAL A  60      52.341  12.131   0.768  1.00  0.00           H  
ATOM    954 3HG1 VAL A  60      51.735  12.061  -0.905  1.00  0.00           H  
ATOM    955 1HG2 VAL A  60      53.584  14.191  -2.067  1.00  0.00           H  
ATOM    956 2HG2 VAL A  60      51.843  14.040  -2.396  1.00  0.00           H  
ATOM    957 3HG2 VAL A  60      52.495  15.554  -1.722  1.00  0.00           H  
ATOM    958  N   GLY A  61      49.862  12.895   1.831  1.00  0.00           N  
ATOM    959  CA  GLY A  61      49.618  12.337   3.157  1.00  0.00           C  
ATOM    960  C   GLY A  61      49.558  10.808   3.164  1.00  0.00           C  
ATOM    961  O   GLY A  61      49.738  10.143   2.131  1.00  0.00           O  
ATOM    962  H   GLY A  61      49.302  12.573   1.045  1.00  0.00           H  
ATOM    963 1HA  GLY A  61      50.396  12.663   3.843  1.00  0.00           H  
ATOM    964 2HA  GLY A  61      48.679  12.734   3.540  1.00  0.00           H  
ATOM    965  N   SER A  62      49.268  10.258   4.350  1.00  0.00           N  
ATOM    966  CA  SER A  62      49.185   8.809   4.544  1.00  0.00           C  
ATOM    967  C   SER A  62      47.776   8.232   4.381  1.00  0.00           C  
ATOM    968  O   SER A  62      47.609   7.015   4.294  1.00  0.00           O  
ATOM    969  CB  SER A  62      49.734   8.442   5.914  1.00  0.00           C  
ATOM    970  OG  SER A  62      48.946   8.968   6.945  1.00  0.00           O  
ATOM    971  H   SER A  62      49.129  10.871   5.144  1.00  0.00           H  
ATOM    972  HA  SER A  62      49.826   8.339   3.798  1.00  0.00           H  
ATOM    973 1HB  SER A  62      49.769   7.357   6.003  1.00  0.00           H  
ATOM    974 2HB  SER A  62      50.756   8.810   6.008  1.00  0.00           H  
ATOM    975  HG  SER A  62      49.316   8.624   7.764  1.00  0.00           H  
ATOM    976  N   ARG A  63      46.767   9.092   4.403  1.00  0.00           N  
ATOM    977  CA  ARG A  63      45.378   8.650   4.318  1.00  0.00           C  
ATOM    978  C   ARG A  63      44.424   9.826   4.061  1.00  0.00           C  
ATOM    979  O   ARG A  63      44.782  10.957   4.355  1.00  0.00           O  
ATOM    980  CB  ARG A  63      45.010   7.932   5.623  1.00  0.00           C  
ATOM    981  CG  ARG A  63      45.087   8.785   6.877  1.00  0.00           C  
ATOM    982  CD  ARG A  63      44.784   7.964   8.097  1.00  0.00           C  
ATOM    983  NE  ARG A  63      44.824   8.751   9.331  1.00  0.00           N  
ATOM    984  CZ  ARG A  63      44.388   8.312  10.532  1.00  0.00           C  
ATOM    985  NH1 ARG A  63      43.871   7.110  10.643  1.00  0.00           N  
ATOM    986  NH2 ARG A  63      44.478   9.088  11.598  1.00  0.00           N  
ATOM    987  H   ARG A  63      46.980  10.075   4.478  1.00  0.00           H  
ATOM    988  HA  ARG A  63      45.320   7.940   3.495  1.00  0.00           H  
ATOM    989 1HB  ARG A  63      43.998   7.561   5.584  1.00  0.00           H  
ATOM    990 2HB  ARG A  63      45.652   7.071   5.780  1.00  0.00           H  
ATOM    991 1HG  ARG A  63      46.094   9.195   6.978  1.00  0.00           H  
ATOM    992 2HG  ARG A  63      44.372   9.602   6.808  1.00  0.00           H  
ATOM    993 1HD  ARG A  63      43.796   7.519   8.003  1.00  0.00           H  
ATOM    994 2HD  ARG A  63      45.525   7.170   8.180  1.00  0.00           H  
ATOM    995  HE  ARG A  63      45.220   9.683   9.283  1.00  0.00           H  
ATOM    996 1HH1 ARG A  63      43.799   6.515   9.831  1.00  0.00           H  
ATOM    997 2HH1 ARG A  63      43.541   6.784  11.539  1.00  0.00           H  
ATOM    998 1HH2 ARG A  63      44.875  10.013  11.518  1.00  0.00           H  
ATOM    999 2HH2 ARG A  63      44.149   8.755  12.493  1.00  0.00           H  
ATOM   1000  N   PRO A  64      43.211   9.590   3.513  1.00  0.00           N  
ATOM   1001  CA  PRO A  64      42.109  10.542   3.354  1.00  0.00           C  
ATOM   1002  C   PRO A  64      41.385  10.929   4.638  1.00  0.00           C  
ATOM   1003  O   PRO A  64      40.543  11.826   4.637  1.00  0.00           O  
ATOM   1004  CB  PRO A  64      41.160   9.794   2.412  1.00  0.00           C  
ATOM   1005  CG  PRO A  64      41.437   8.340   2.652  1.00  0.00           C  
ATOM   1006  CD  PRO A  64      42.923   8.263   2.908  1.00  0.00           C  
ATOM   1007  HA  PRO A  64      42.497  11.445   2.875  1.00  0.00           H  
ATOM   1008 1HB  PRO A  64      40.123  10.065   2.649  1.00  0.00           H  
ATOM   1009 2HB  PRO A  64      41.327  10.083   1.383  1.00  0.00           H  
ATOM   1010 1HG  PRO A  64      40.841   7.983   3.505  1.00  0.00           H  
ATOM   1011 2HG  PRO A  64      41.126   7.749   1.777  1.00  0.00           H  
ATOM   1012 1HD  PRO A  64      43.099   7.432   3.582  1.00  0.00           H  
ATOM   1013 2HD  PRO A  64      43.468   8.152   1.957  1.00  0.00           H  
ATOM   1014  N   PHE A  65      41.623  10.184   5.708  1.00  0.00           N  
ATOM   1015  CA  PHE A  65      40.915  10.401   6.961  1.00  0.00           C  
ATOM   1016  C   PHE A  65      41.127  11.778   7.560  1.00  0.00           C  
ATOM   1017  O   PHE A  65      42.259  12.255   7.676  1.00  0.00           O  
ATOM   1018  CB  PHE A  65      41.338   9.364   7.990  1.00  0.00           C  
ATOM   1019  CG  PHE A  65      40.660   9.497   9.322  1.00  0.00           C  
ATOM   1020  CD1 PHE A  65      39.384   9.013   9.532  1.00  0.00           C  
ATOM   1021  CD2 PHE A  65      41.316  10.115  10.376  1.00  0.00           C  
ATOM   1022  CE1 PHE A  65      38.780   9.144  10.768  1.00  0.00           C  
ATOM   1023  CE2 PHE A  65      40.721  10.243  11.606  1.00  0.00           C  
ATOM   1024  CZ  PHE A  65      39.450   9.758  11.805  1.00  0.00           C  
ATOM   1025  H   PHE A  65      42.313   9.457   5.662  1.00  0.00           H  
ATOM   1026  HA  PHE A  65      39.848  10.281   6.768  1.00  0.00           H  
ATOM   1027 1HB  PHE A  65      41.155   8.362   7.605  1.00  0.00           H  
ATOM   1028 2HB  PHE A  65      42.384   9.467   8.157  1.00  0.00           H  
ATOM   1029  HD1 PHE A  65      38.855   8.527   8.713  1.00  0.00           H  
ATOM   1030  HD2 PHE A  65      42.317  10.506  10.217  1.00  0.00           H  
ATOM   1031  HE1 PHE A  65      37.773   8.761  10.923  1.00  0.00           H  
ATOM   1032  HE2 PHE A  65      41.252  10.730  12.421  1.00  0.00           H  
ATOM   1033  HZ  PHE A  65      38.974   9.861  12.778  1.00  0.00           H  
ATOM   1034  N   ILE A  66      40.023  12.379   7.986  1.00  0.00           N  
ATOM   1035  CA  ILE A  66      40.023  13.680   8.629  1.00  0.00           C  
ATOM   1036  C   ILE A  66      39.862  13.522  10.127  1.00  0.00           C  
ATOM   1037  O   ILE A  66      38.880  12.941  10.594  1.00  0.00           O  
ATOM   1038  CB  ILE A  66      38.847  14.544   8.131  1.00  0.00           C  
ATOM   1039  CG1 ILE A  66      38.942  14.772   6.634  1.00  0.00           C  
ATOM   1040  CG2 ILE A  66      38.852  15.882   8.870  1.00  0.00           C  
ATOM   1041  CD1 ILE A  66      37.706  15.355   6.025  1.00  0.00           C  
ATOM   1042  H   ILE A  66      39.140  11.908   7.849  1.00  0.00           H  
ATOM   1043  HA  ILE A  66      40.968  14.182   8.426  1.00  0.00           H  
ATOM   1044  HB  ILE A  66      37.910  14.026   8.327  1.00  0.00           H  
ATOM   1045 1HG1 ILE A  66      39.732  15.462   6.452  1.00  0.00           H  
ATOM   1046 2HG1 ILE A  66      39.171  13.826   6.136  1.00  0.00           H  
ATOM   1047 1HG2 ILE A  66      38.018  16.493   8.533  1.00  0.00           H  
ATOM   1048 2HG2 ILE A  66      38.761  15.715   9.940  1.00  0.00           H  
ATOM   1049 3HG2 ILE A  66      39.785  16.393   8.661  1.00  0.00           H  
ATOM   1050 1HD1 ILE A  66      37.868  15.500   4.956  1.00  0.00           H  
ATOM   1051 2HD1 ILE A  66      36.869  14.674   6.177  1.00  0.00           H  
ATOM   1052 3HD1 ILE A  66      37.486  16.313   6.492  1.00  0.00           H  
ATOM   1053  N   SER A  67      40.795  14.050  10.894  1.00  0.00           N  
ATOM   1054  CA  SER A  67      40.669  13.954  12.328  1.00  0.00           C  
ATOM   1055  C   SER A  67      39.748  15.065  12.757  1.00  0.00           C  
ATOM   1056  O   SER A  67      40.115  16.244  12.696  1.00  0.00           O  
ATOM   1057  CB  SER A  67      42.016  14.088  13.000  1.00  0.00           C  
ATOM   1058  OG  SER A  67      41.876  14.102  14.396  1.00  0.00           O  
ATOM   1059  H   SER A  67      41.594  14.520  10.477  1.00  0.00           H  
ATOM   1060  HA  SER A  67      40.217  12.997  12.592  1.00  0.00           H  
ATOM   1061 1HB  SER A  67      42.649  13.252  12.701  1.00  0.00           H  
ATOM   1062 2HB  SER A  67      42.503  15.005  12.665  1.00  0.00           H  
ATOM   1063  HG  SER A  67      42.766  14.011  14.752  1.00  0.00           H  
ATOM   1064  N   THR A  68      38.556  14.702  13.219  1.00  0.00           N  
ATOM   1065  CA  THR A  68      37.528  15.684  13.541  1.00  0.00           C  
ATOM   1066  C   THR A  68      37.883  16.507  14.771  1.00  0.00           C  
ATOM   1067  O   THR A  68      37.353  17.596  14.971  1.00  0.00           O  
ATOM   1068  CB  THR A  68      36.170  14.987  13.714  1.00  0.00           C  
ATOM   1069  OG1 THR A  68      36.240  14.035  14.788  1.00  0.00           O  
ATOM   1070  CG2 THR A  68      35.822  14.260  12.415  1.00  0.00           C  
ATOM   1071  H   THR A  68      38.337  13.715  13.269  1.00  0.00           H  
ATOM   1072  HA  THR A  68      37.438  16.369  12.696  1.00  0.00           H  
ATOM   1073  HB  THR A  68      35.399  15.724  13.938  1.00  0.00           H  
ATOM   1074  HG1 THR A  68      36.281  14.502  15.628  1.00  0.00           H  
ATOM   1075 1HG2 THR A  68      34.862  13.759  12.521  1.00  0.00           H  
ATOM   1076 2HG2 THR A  68      35.769  14.981  11.598  1.00  0.00           H  
ATOM   1077 3HG2 THR A  68      36.597  13.521  12.192  1.00  0.00           H  
ATOM   1078  N   GLU A  69      38.823  16.010  15.566  1.00  0.00           N  
ATOM   1079  CA  GLU A  69      39.303  16.737  16.733  1.00  0.00           C  
ATOM   1080  C   GLU A  69      39.993  18.037  16.305  1.00  0.00           C  
ATOM   1081  O   GLU A  69      39.961  19.030  17.034  1.00  0.00           O  
ATOM   1082  CB  GLU A  69      40.255  15.871  17.567  1.00  0.00           C  
ATOM   1083  CG  GLU A  69      39.567  14.694  18.273  1.00  0.00           C  
ATOM   1084  CD  GLU A  69      40.505  13.827  19.095  1.00  0.00           C  
ATOM   1085  OE1 GLU A  69      41.694  14.035  19.041  1.00  0.00           O  
ATOM   1086  OE2 GLU A  69      40.019  12.954  19.778  1.00  0.00           O  
ATOM   1087  H   GLU A  69      39.215  15.105  15.342  1.00  0.00           H  
ATOM   1088  HA  GLU A  69      38.446  16.999  17.354  1.00  0.00           H  
ATOM   1089 1HB  GLU A  69      41.037  15.468  16.920  1.00  0.00           H  
ATOM   1090 2HB  GLU A  69      40.742  16.488  18.323  1.00  0.00           H  
ATOM   1091 1HG  GLU A  69      38.792  15.090  18.928  1.00  0.00           H  
ATOM   1092 2HG  GLU A  69      39.081  14.078  17.517  1.00  0.00           H  
ATOM   1093  N   ASN A  70      40.661  18.009  15.140  1.00  0.00           N  
ATOM   1094  CA  ASN A  70      41.375  19.173  14.629  1.00  0.00           C  
ATOM   1095  C   ASN A  70      40.944  19.536  13.206  1.00  0.00           C  
ATOM   1096  O   ASN A  70      41.490  20.462  12.608  1.00  0.00           O  
ATOM   1097  CB  ASN A  70      42.874  18.930  14.669  1.00  0.00           C  
ATOM   1098  CG  ASN A  70      43.416  18.808  16.076  1.00  0.00           C  
ATOM   1099  OD1 ASN A  70      43.575  19.810  16.782  1.00  0.00           O  
ATOM   1100  ND2 ASN A  70      43.702  17.602  16.495  1.00  0.00           N  
ATOM   1101  H   ASN A  70      40.631  17.175  14.561  1.00  0.00           H  
ATOM   1102  HA  ASN A  70      41.141  20.029  15.263  1.00  0.00           H  
ATOM   1103 1HB  ASN A  70      43.102  18.013  14.121  1.00  0.00           H  
ATOM   1104 2HB  ASN A  70      43.386  19.748  14.163  1.00  0.00           H  
ATOM   1105 1HD2 ASN A  70      44.061  17.464  17.419  1.00  0.00           H  
ATOM   1106 2HD2 ASN A  70      43.556  16.816  15.895  1.00  0.00           H  
ATOM   1107  N   SER A  71      39.940  18.826  12.680  1.00  0.00           N  
ATOM   1108  CA  SER A  71      39.425  19.023  11.323  1.00  0.00           C  
ATOM   1109  C   SER A  71      40.534  18.997  10.274  1.00  0.00           C  
ATOM   1110  O   SER A  71      40.611  19.888   9.423  1.00  0.00           O  
ATOM   1111  CB  SER A  71      38.650  20.320  11.223  1.00  0.00           C  
ATOM   1112  OG  SER A  71      37.533  20.316  12.079  1.00  0.00           O  
ATOM   1113  H   SER A  71      39.548  18.065  13.217  1.00  0.00           H  
ATOM   1114  HA  SER A  71      38.741  18.200  11.106  1.00  0.00           H  
ATOM   1115 1HB  SER A  71      39.299  21.159  11.470  1.00  0.00           H  
ATOM   1116 2HB  SER A  71      38.321  20.460  10.195  1.00  0.00           H  
ATOM   1117  HG  SER A  71      37.877  20.250  12.975  1.00  0.00           H  
ATOM   1118  N   SER A  72      41.383  17.967  10.318  1.00  0.00           N  
ATOM   1119  CA  SER A  72      42.517  17.925   9.390  1.00  0.00           C  
ATOM   1120  C   SER A  72      42.997  16.531   8.968  1.00  0.00           C  
ATOM   1121  O   SER A  72      42.882  15.553   9.711  1.00  0.00           O  
ATOM   1122  CB  SER A  72      43.679  18.685  10.003  1.00  0.00           C  
ATOM   1123  OG  SER A  72      44.779  18.723   9.129  1.00  0.00           O  
ATOM   1124  H   SER A  72      41.234  17.262  11.041  1.00  0.00           H  
ATOM   1125  HA  SER A  72      42.213  18.448   8.482  1.00  0.00           H  
ATOM   1126 1HB  SER A  72      43.364  19.703  10.244  1.00  0.00           H  
ATOM   1127 2HB  SER A  72      43.968  18.206  10.937  1.00  0.00           H  
ATOM   1128  HG  SER A  72      44.979  17.805   8.907  1.00  0.00           H  
ATOM   1129  N   ILE A  73      43.528  16.459   7.746  1.00  0.00           N  
ATOM   1130  CA  ILE A  73      44.107  15.239   7.177  1.00  0.00           C  
ATOM   1131  C   ILE A  73      45.622  15.311   7.324  1.00  0.00           C  
ATOM   1132  O   ILE A  73      46.213  16.342   7.009  1.00  0.00           O  
ATOM   1133  CB  ILE A  73      43.765  15.094   5.683  1.00  0.00           C  
ATOM   1134  CG1 ILE A  73      42.285  15.054   5.506  1.00  0.00           C  
ATOM   1135  CG2 ILE A  73      44.358  13.816   5.141  1.00  0.00           C  
ATOM   1136  CD1 ILE A  73      41.834  15.130   4.085  1.00  0.00           C  
ATOM   1137  H   ILE A  73      43.554  17.305   7.191  1.00  0.00           H  
ATOM   1138  HA  ILE A  73      43.737  14.369   7.720  1.00  0.00           H  
ATOM   1139  HB  ILE A  73      44.155  15.944   5.127  1.00  0.00           H  
ATOM   1140 1HG1 ILE A  73      41.908  14.129   5.933  1.00  0.00           H  
ATOM   1141 2HG1 ILE A  73      41.864  15.891   6.049  1.00  0.00           H  
ATOM   1142 1HG2 ILE A  73      44.108  13.708   4.101  1.00  0.00           H  
ATOM   1143 2HG2 ILE A  73      45.442  13.825   5.248  1.00  0.00           H  
ATOM   1144 3HG2 ILE A  73      43.948  12.969   5.699  1.00  0.00           H  
ATOM   1145 1HD1 ILE A  73      40.745  15.096   4.050  1.00  0.00           H  
ATOM   1146 2HD1 ILE A  73      42.186  16.055   3.637  1.00  0.00           H  
ATOM   1147 3HD1 ILE A  73      42.234  14.280   3.542  1.00  0.00           H  
ATOM   1148  N   SER A  74      46.247  14.275   7.872  1.00  0.00           N  
ATOM   1149  CA  SER A  74      47.693  14.323   8.064  1.00  0.00           C  
ATOM   1150  C   SER A  74      48.448  14.471   6.742  1.00  0.00           C  
ATOM   1151  O   SER A  74      48.122  13.816   5.751  1.00  0.00           O  
ATOM   1152  CB  SER A  74      48.162  13.074   8.783  1.00  0.00           C  
ATOM   1153  OG  SER A  74      47.632  13.009  10.078  1.00  0.00           O  
ATOM   1154  H   SER A  74      45.721  13.452   8.131  1.00  0.00           H  
ATOM   1155  HA  SER A  74      47.924  15.190   8.684  1.00  0.00           H  
ATOM   1156 1HB  SER A  74      47.857  12.192   8.214  1.00  0.00           H  
ATOM   1157 2HB  SER A  74      49.252  13.072   8.829  1.00  0.00           H  
ATOM   1158  HG  SER A  74      48.008  13.755  10.554  1.00  0.00           H  
ATOM   1159  N   ILE A  75      49.479  15.306   6.763  1.00  0.00           N  
ATOM   1160  CA  ILE A  75      50.361  15.558   5.622  1.00  0.00           C  
ATOM   1161  C   ILE A  75      51.817  15.253   5.944  1.00  0.00           C  
ATOM   1162  O   ILE A  75      52.357  15.707   6.955  1.00  0.00           O  
ATOM   1163  CB  ILE A  75      50.182  17.008   5.107  1.00  0.00           C  
ATOM   1164  CG1 ILE A  75      48.738  17.184   4.566  1.00  0.00           C  
ATOM   1165  CG2 ILE A  75      51.210  17.363   4.058  1.00  0.00           C  
ATOM   1166  CD1 ILE A  75      48.365  18.595   4.275  1.00  0.00           C  
ATOM   1167  H   ILE A  75      49.655  15.802   7.621  1.00  0.00           H  
ATOM   1168  HA  ILE A  75      50.063  14.901   4.808  1.00  0.00           H  
ATOM   1169  HB  ILE A  75      50.293  17.696   5.944  1.00  0.00           H  
ATOM   1170 1HG1 ILE A  75      48.645  16.603   3.647  1.00  0.00           H  
ATOM   1171 2HG1 ILE A  75      48.029  16.802   5.285  1.00  0.00           H  
ATOM   1172 1HG2 ILE A  75      51.058  18.388   3.733  1.00  0.00           H  
ATOM   1173 2HG2 ILE A  75      52.200  17.269   4.482  1.00  0.00           H  
ATOM   1174 3HG2 ILE A  75      51.111  16.694   3.206  1.00  0.00           H  
ATOM   1175 1HD1 ILE A  75      47.345  18.635   3.896  1.00  0.00           H  
ATOM   1176 2HD1 ILE A  75      48.432  19.137   5.193  1.00  0.00           H  
ATOM   1177 3HD1 ILE A  75      49.040  19.027   3.547  1.00  0.00           H  
ATOM   1178  N   SER A  76      52.452  14.464   5.084  1.00  0.00           N  
ATOM   1179  CA  SER A  76      53.862  14.128   5.237  1.00  0.00           C  
ATOM   1180  C   SER A  76      54.726  15.217   4.617  1.00  0.00           C  
ATOM   1181  O   SER A  76      55.810  15.545   5.113  1.00  0.00           O  
ATOM   1182  CB  SER A  76      54.148  12.804   4.563  1.00  0.00           C  
ATOM   1183  OG  SER A  76      53.475  11.758   5.209  1.00  0.00           O  
ATOM   1184  H   SER A  76      51.954  14.128   4.266  1.00  0.00           H  
ATOM   1185  HA  SER A  76      54.096  14.054   6.299  1.00  0.00           H  
ATOM   1186 1HB  SER A  76      53.823  12.858   3.521  1.00  0.00           H  
ATOM   1187 2HB  SER A  76      55.219  12.613   4.564  1.00  0.00           H  
ATOM   1188  HG  SER A  76      53.922  11.641   6.050  1.00  0.00           H  
ATOM   1189  N   GLN A  77      54.238  15.761   3.508  1.00  0.00           N  
ATOM   1190  CA  GLN A  77      54.955  16.790   2.768  1.00  0.00           C  
ATOM   1191  C   GLN A  77      54.053  17.515   1.791  1.00  0.00           C  
ATOM   1192  O   GLN A  77      52.994  17.008   1.424  1.00  0.00           O  
ATOM   1193  CB  GLN A  77      56.144  16.166   2.035  1.00  0.00           C  
ATOM   1194  CG  GLN A  77      55.766  15.122   1.014  1.00  0.00           C  
ATOM   1195  CD  GLN A  77      56.973  14.410   0.452  1.00  0.00           C  
ATOM   1196  OE1 GLN A  77      57.883  15.038  -0.109  1.00  0.00           O  
ATOM   1197  NE2 GLN A  77      57.004  13.087   0.600  1.00  0.00           N  
ATOM   1198  H   GLN A  77      53.341  15.417   3.161  1.00  0.00           H  
ATOM   1199  HA  GLN A  77      55.333  17.525   3.479  1.00  0.00           H  
ATOM   1200 1HB  GLN A  77      56.692  16.950   1.510  1.00  0.00           H  
ATOM   1201 2HB  GLN A  77      56.830  15.714   2.751  1.00  0.00           H  
ATOM   1202 1HG  GLN A  77      55.126  14.383   1.493  1.00  0.00           H  
ATOM   1203 2HG  GLN A  77      55.237  15.611   0.193  1.00  0.00           H  
ATOM   1204 1HE2 GLN A  77      57.781  12.557   0.255  1.00  0.00           H  
ATOM   1205 2HE2 GLN A  77      56.256  12.614   1.067  1.00  0.00           H  
ATOM   1206  N   VAL A  78      54.483  18.686   1.352  1.00  0.00           N  
ATOM   1207  CA  VAL A  78      53.757  19.418   0.326  1.00  0.00           C  
ATOM   1208  C   VAL A  78      54.631  19.709  -0.859  1.00  0.00           C  
ATOM   1209  O   VAL A  78      55.778  20.127  -0.705  1.00  0.00           O  
ATOM   1210  CB  VAL A  78      53.213  20.759   0.838  1.00  0.00           C  
ATOM   1211  CG1 VAL A  78      52.498  21.499  -0.270  1.00  0.00           C  
ATOM   1212  CG2 VAL A  78      52.274  20.541   1.966  1.00  0.00           C  
ATOM   1213  H   VAL A  78      55.346  19.062   1.714  1.00  0.00           H  
ATOM   1214  HA  VAL A  78      52.937  18.810  -0.020  1.00  0.00           H  
ATOM   1215  HB  VAL A  78      54.023  21.371   1.132  1.00  0.00           H  
ATOM   1216 1HG1 VAL A  78      52.156  22.435   0.127  1.00  0.00           H  
ATOM   1217 2HG1 VAL A  78      53.166  21.699  -1.096  1.00  0.00           H  
ATOM   1218 3HG1 VAL A  78      51.653  20.912  -0.626  1.00  0.00           H  
ATOM   1219 1HG2 VAL A  78      51.913  21.507   2.281  1.00  0.00           H  
ATOM   1220 2HG2 VAL A  78      51.443  19.932   1.634  1.00  0.00           H  
ATOM   1221 3HG2 VAL A  78      52.782  20.043   2.789  1.00  0.00           H  
ATOM   1222  N   LYS A  79      54.100  19.465  -2.039  1.00  0.00           N  
ATOM   1223  CA  LYS A  79      54.814  19.802  -3.233  1.00  0.00           C  
ATOM   1224  C   LYS A  79      54.218  21.075  -3.792  1.00  0.00           C  
ATOM   1225  O   LYS A  79      52.996  21.235  -3.833  1.00  0.00           O  
ATOM   1226  CB  LYS A  79      54.692  18.689  -4.275  1.00  0.00           C  
ATOM   1227  CG  LYS A  79      55.201  17.322  -3.830  1.00  0.00           C  
ATOM   1228  CD  LYS A  79      56.705  17.339  -3.566  1.00  0.00           C  
ATOM   1229  CE  LYS A  79      57.219  15.955  -3.196  1.00  0.00           C  
ATOM   1230  NZ  LYS A  79      58.680  15.970  -2.878  1.00  0.00           N  
ATOM   1231  H   LYS A  79      53.158  19.091  -2.122  1.00  0.00           H  
ATOM   1232  HA  LYS A  79      55.864  19.982  -3.001  1.00  0.00           H  
ATOM   1233 1HB  LYS A  79      53.642  18.578  -4.551  1.00  0.00           H  
ATOM   1234 2HB  LYS A  79      55.234  18.975  -5.180  1.00  0.00           H  
ATOM   1235 1HG  LYS A  79      54.676  17.011  -2.925  1.00  0.00           H  
ATOM   1236 2HG  LYS A  79      54.994  16.596  -4.621  1.00  0.00           H  
ATOM   1237 1HD  LYS A  79      57.229  17.679  -4.462  1.00  0.00           H  
ATOM   1238 2HD  LYS A  79      56.925  18.028  -2.749  1.00  0.00           H  
ATOM   1239 1HE  LYS A  79      56.670  15.610  -2.328  1.00  0.00           H  
ATOM   1240 2HE  LYS A  79      57.047  15.262  -4.023  1.00  0.00           H  
ATOM   1241 1HZ  LYS A  79      58.996  15.044  -2.624  1.00  0.00           H  
ATOM   1242 2HZ  LYS A  79      59.224  16.265  -3.703  1.00  0.00           H  
ATOM   1243 3HZ  LYS A  79      58.862  16.594  -2.112  1.00  0.00           H  
ATOM   1244  N   GLU A  80      55.097  21.929  -4.289  1.00  0.00           N  
ATOM   1245  CA  GLU A  80      54.741  23.136  -5.015  1.00  0.00           C  
ATOM   1246  C   GLU A  80      53.676  24.032  -4.374  1.00  0.00           C  
ATOM   1247  O   GLU A  80      53.080  23.705  -3.348  1.00  0.00           O  
ATOM   1248  CB  GLU A  80      54.322  22.666  -6.394  1.00  0.00           C  
ATOM   1249  CG  GLU A  80      55.509  22.020  -7.096  1.00  0.00           C  
ATOM   1250  CD  GLU A  80      55.248  21.592  -8.435  1.00  0.00           C  
ATOM   1251  OE1 GLU A  80      54.192  21.831  -8.908  1.00  0.00           O  
ATOM   1252  OE2 GLU A  80      56.100  20.980  -9.011  1.00  0.00           O  
ATOM   1253  H   GLU A  80      56.078  21.720  -4.166  1.00  0.00           H  
ATOM   1254  HA  GLU A  80      55.646  23.737  -5.120  1.00  0.00           H  
ATOM   1255 1HB  GLU A  80      53.530  21.920  -6.313  1.00  0.00           H  
ATOM   1256 2HB  GLU A  80      53.938  23.473  -6.977  1.00  0.00           H  
ATOM   1257 1HG  GLU A  80      56.328  22.739  -7.119  1.00  0.00           H  
ATOM   1258 2HG  GLU A  80      55.839  21.161  -6.514  1.00  0.00           H  
ATOM   1259  N   ALA A  81      53.497  25.223  -4.937  1.00  0.00           N  
ATOM   1260  CA  ALA A  81      52.456  26.105  -4.423  1.00  0.00           C  
ATOM   1261  C   ALA A  81      52.174  27.249  -5.387  1.00  0.00           C  
ATOM   1262  O   ALA A  81      53.052  27.699  -6.123  1.00  0.00           O  
ATOM   1263  CB  ALA A  81      52.824  26.672  -3.055  1.00  0.00           C  
ATOM   1264  H   ALA A  81      54.030  25.482  -5.772  1.00  0.00           H  
ATOM   1265  HA  ALA A  81      51.552  25.514  -4.327  1.00  0.00           H  
ATOM   1266 1HB  ALA A  81      52.004  27.300  -2.701  1.00  0.00           H  
ATOM   1267 2HB  ALA A  81      52.990  25.884  -2.341  1.00  0.00           H  
ATOM   1268 3HB  ALA A  81      53.728  27.271  -3.139  1.00  0.00           H  
ATOM   1269  N   ARG A  82      50.972  27.785  -5.319  1.00  0.00           N  
ATOM   1270  CA  ARG A  82      50.646  29.000  -6.064  1.00  0.00           C  
ATOM   1271  C   ARG A  82      49.754  29.921  -5.261  1.00  0.00           C  
ATOM   1272  O   ARG A  82      48.934  29.456  -4.473  1.00  0.00           O  
ATOM   1273  CB  ARG A  82      49.941  28.656  -7.356  1.00  0.00           C  
ATOM   1274  CG  ARG A  82      48.654  27.951  -7.119  1.00  0.00           C  
ATOM   1275  CD  ARG A  82      47.971  27.608  -8.345  1.00  0.00           C  
ATOM   1276  NE  ARG A  82      46.784  26.828  -8.090  1.00  0.00           N  
ATOM   1277  CZ  ARG A  82      46.094  26.265  -9.047  1.00  0.00           C  
ATOM   1278  NH1 ARG A  82      46.492  26.472 -10.235  1.00  0.00           N  
ATOM   1279  NH2 ARG A  82      45.046  25.514  -8.813  1.00  0.00           N  
ATOM   1280  H   ARG A  82      50.273  27.319  -4.738  1.00  0.00           H  
ATOM   1281  HA  ARG A  82      51.571  29.529  -6.291  1.00  0.00           H  
ATOM   1282 1HB  ARG A  82      49.733  29.566  -7.921  1.00  0.00           H  
ATOM   1283 2HB  ARG A  82      50.573  28.016  -7.971  1.00  0.00           H  
ATOM   1284 1HG  ARG A  82      48.883  27.024  -6.595  1.00  0.00           H  
ATOM   1285 2HG  ARG A  82      47.996  28.575  -6.508  1.00  0.00           H  
ATOM   1286 1HD  ARG A  82      47.674  28.516  -8.872  1.00  0.00           H  
ATOM   1287 2HD  ARG A  82      48.635  27.024  -8.978  1.00  0.00           H  
ATOM   1288  HE  ARG A  82      46.495  26.677  -7.143  1.00  0.00           H  
ATOM   1289 1HH1 ARG A  82      47.305  27.041 -10.394  1.00  0.00           H  
ATOM   1290 2HH1 ARG A  82      46.024  26.051 -11.025  1.00  0.00           H  
ATOM   1291 1HH2 ARG A  82      44.737  25.351  -7.864  1.00  0.00           H  
ATOM   1292 2HH2 ARG A  82      44.566  25.097  -9.598  1.00  0.00           H  
ATOM   1293  N   THR A  83      49.874  31.225  -5.493  1.00  0.00           N  
ATOM   1294  CA  THR A  83      49.016  32.191  -4.813  1.00  0.00           C  
ATOM   1295  C   THR A  83      48.293  33.124  -5.782  1.00  0.00           C  
ATOM   1296  O   THR A  83      48.916  33.730  -6.657  1.00  0.00           O  
ATOM   1297  CB  THR A  83      49.837  33.005  -3.793  1.00  0.00           C  
ATOM   1298  OG1 THR A  83      50.389  32.114  -2.804  1.00  0.00           O  
ATOM   1299  CG2 THR A  83      48.976  34.022  -3.111  1.00  0.00           C  
ATOM   1300  H   THR A  83      50.568  31.558  -6.149  1.00  0.00           H  
ATOM   1301  HA  THR A  83      48.256  31.649  -4.266  1.00  0.00           H  
ATOM   1302  HB  THR A  83      50.652  33.508  -4.310  1.00  0.00           H  
ATOM   1303  HG1 THR A  83      49.749  32.012  -2.097  1.00  0.00           H  
ATOM   1304 1HG2 THR A  83      49.574  34.577  -2.403  1.00  0.00           H  
ATOM   1305 2HG2 THR A  83      48.559  34.706  -3.845  1.00  0.00           H  
ATOM   1306 3HG2 THR A  83      48.169  33.502  -2.590  1.00  0.00           H  
ATOM   1307  N   VAL A  84      46.974  33.237  -5.610  1.00  0.00           N  
ATOM   1308  CA  VAL A  84      46.150  34.098  -6.448  1.00  0.00           C  
ATOM   1309  C   VAL A  84      45.278  35.047  -5.609  1.00  0.00           C  
ATOM   1310  O   VAL A  84      44.564  34.616  -4.708  1.00  0.00           O  
ATOM   1311  CB  VAL A  84      45.246  33.237  -7.349  1.00  0.00           C  
ATOM   1312  CG1 VAL A  84      44.389  34.141  -8.216  1.00  0.00           C  
ATOM   1313  CG2 VAL A  84      46.081  32.286  -8.218  1.00  0.00           C  
ATOM   1314  H   VAL A  84      46.535  32.688  -4.871  1.00  0.00           H  
ATOM   1315  HA  VAL A  84      46.805  34.698  -7.080  1.00  0.00           H  
ATOM   1316  HB  VAL A  84      44.584  32.652  -6.719  1.00  0.00           H  
ATOM   1317 1HG1 VAL A  84      43.731  33.533  -8.838  1.00  0.00           H  
ATOM   1318 2HG1 VAL A  84      43.789  34.793  -7.590  1.00  0.00           H  
ATOM   1319 3HG1 VAL A  84      45.031  34.746  -8.854  1.00  0.00           H  
ATOM   1320 1HG2 VAL A  84      45.411  31.687  -8.837  1.00  0.00           H  
ATOM   1321 2HG2 VAL A  84      46.748  32.867  -8.856  1.00  0.00           H  
ATOM   1322 3HG2 VAL A  84      46.671  31.624  -7.586  1.00  0.00           H  
ATOM   1323  N   TYR A  85      45.340  36.340  -5.889  1.00  0.00           N  
ATOM   1324  CA  TYR A  85      44.536  37.338  -5.168  1.00  0.00           C  
ATOM   1325  C   TYR A  85      43.026  37.137  -5.322  1.00  0.00           C  
ATOM   1326  O   TYR A  85      42.545  36.933  -6.438  1.00  0.00           O  
ATOM   1327  CB  TYR A  85      44.927  38.735  -5.634  1.00  0.00           C  
ATOM   1328  CG  TYR A  85      44.124  39.853  -5.022  1.00  0.00           C  
ATOM   1329  CD1 TYR A  85      44.344  40.259  -3.717  1.00  0.00           C  
ATOM   1330  CD2 TYR A  85      43.175  40.499  -5.799  1.00  0.00           C  
ATOM   1331  CE1 TYR A  85      43.622  41.307  -3.203  1.00  0.00           C  
ATOM   1332  CE2 TYR A  85      42.452  41.544  -5.283  1.00  0.00           C  
ATOM   1333  CZ  TYR A  85      42.666  41.954  -4.001  1.00  0.00           C  
ATOM   1334  OH  TYR A  85      41.942  43.019  -3.505  1.00  0.00           O  
ATOM   1335  H   TYR A  85      45.953  36.645  -6.634  1.00  0.00           H  
ATOM   1336  HA  TYR A  85      44.758  37.258  -4.109  1.00  0.00           H  
ATOM   1337 1HB  TYR A  85      45.972  38.911  -5.414  1.00  0.00           H  
ATOM   1338 2HB  TYR A  85      44.813  38.795  -6.715  1.00  0.00           H  
ATOM   1339  HD1 TYR A  85      45.081  39.762  -3.102  1.00  0.00           H  
ATOM   1340  HD2 TYR A  85      43.007  40.179  -6.827  1.00  0.00           H  
ATOM   1341  HE1 TYR A  85      43.800  41.631  -2.180  1.00  0.00           H  
ATOM   1342  HE2 TYR A  85      41.711  42.053  -5.897  1.00  0.00           H  
ATOM   1343  HH  TYR A  85      41.403  43.393  -4.207  1.00  0.00           H  
ATOM   1344  N   ILE A  86      42.269  37.218  -4.219  1.00  0.00           N  
ATOM   1345  CA  ILE A  86      40.821  37.055  -4.305  1.00  0.00           C  
ATOM   1346  C   ILE A  86      40.146  38.411  -4.524  1.00  0.00           C  
ATOM   1347  O   ILE A  86      40.178  39.295  -3.660  1.00  0.00           O  
ATOM   1348  CB  ILE A  86      40.244  36.443  -3.003  1.00  0.00           C  
ATOM   1349  CG1 ILE A  86      40.864  35.070  -2.695  1.00  0.00           C  
ATOM   1350  CG2 ILE A  86      38.721  36.278  -3.143  1.00  0.00           C  
ATOM   1351  CD1 ILE A  86      40.529  34.551  -1.321  1.00  0.00           C  
ATOM   1352  H   ILE A  86      42.685  37.384  -3.302  1.00  0.00           H  
ATOM   1353  HA  ILE A  86      40.580  36.414  -5.147  1.00  0.00           H  
ATOM   1354  HB  ILE A  86      40.460  37.111  -2.165  1.00  0.00           H  
ATOM   1355 1HG1 ILE A  86      40.507  34.354  -3.405  1.00  0.00           H  
ATOM   1356 2HG1 ILE A  86      41.949  35.147  -2.783  1.00  0.00           H  
ATOM   1357 1HG2 ILE A  86      38.313  35.871  -2.220  1.00  0.00           H  
ATOM   1358 2HG2 ILE A  86      38.254  37.229  -3.350  1.00  0.00           H  
ATOM   1359 3HG2 ILE A  86      38.504  35.597  -3.966  1.00  0.00           H  
ATOM   1360 1HD1 ILE A  86      40.995  33.586  -1.164  1.00  0.00           H  
ATOM   1361 2HD1 ILE A  86      40.897  35.258  -0.574  1.00  0.00           H  
ATOM   1362 3HD1 ILE A  86      39.453  34.451  -1.227  1.00  0.00           H  
ATOM   1363  N   SER A  87      39.522  38.568  -5.691  1.00  0.00           N  
ATOM   1364  CA  SER A  87      38.844  39.813  -6.059  1.00  0.00           C  
ATOM   1365  C   SER A  87      37.342  39.591  -6.200  1.00  0.00           C  
ATOM   1366  O   SER A  87      36.579  40.521  -6.464  1.00  0.00           O  
ATOM   1367  CB  SER A  87      39.390  40.344  -7.372  1.00  0.00           C  
ATOM   1368  OG  SER A  87      39.116  39.463  -8.428  1.00  0.00           O  
ATOM   1369  H   SER A  87      39.552  37.810  -6.359  1.00  0.00           H  
ATOM   1370  HA  SER A  87      39.015  40.553  -5.276  1.00  0.00           H  
ATOM   1371 1HB  SER A  87      38.955  41.319  -7.582  1.00  0.00           H  
ATOM   1372 2HB  SER A  87      40.462  40.476  -7.286  1.00  0.00           H  
ATOM   1373  HG  SER A  87      38.164  39.506  -8.567  1.00  0.00           H  
ATOM   1374  N   ALA A  88      36.934  38.340  -6.052  1.00  0.00           N  
ATOM   1375  CA  ALA A  88      35.555  37.927  -6.267  1.00  0.00           C  
ATOM   1376  C   ALA A  88      35.204  36.711  -5.435  1.00  0.00           C  
ATOM   1377  O   ALA A  88      36.074  36.020  -4.911  1.00  0.00           O  
ATOM   1378  CB  ALA A  88      35.313  37.613  -7.734  1.00  0.00           C  
ATOM   1379  H   ALA A  88      37.618  37.643  -5.805  1.00  0.00           H  
ATOM   1380  HA  ALA A  88      34.904  38.745  -5.962  1.00  0.00           H  
ATOM   1381 1HB  ALA A  88      34.274  37.329  -7.882  1.00  0.00           H  
ATOM   1382 2HB  ALA A  88      35.535  38.493  -8.335  1.00  0.00           H  
ATOM   1383 3HB  ALA A  88      35.960  36.789  -8.042  1.00  0.00           H  
ATOM   1384  N   ASP A  89      33.908  36.449  -5.345  1.00  0.00           N  
ATOM   1385  CA  ASP A  89      33.350  35.310  -4.620  1.00  0.00           C  
ATOM   1386  C   ASP A  89      33.706  33.958  -5.263  1.00  0.00           C  
ATOM   1387  O   ASP A  89      33.650  32.911  -4.608  1.00  0.00           O  
ATOM   1388  CB  ASP A  89      31.849  35.501  -4.535  1.00  0.00           C  
ATOM   1389  CG  ASP A  89      31.541  36.689  -3.656  1.00  0.00           C  
ATOM   1390  OD1 ASP A  89      32.438  37.134  -2.964  1.00  0.00           O  
ATOM   1391  OD2 ASP A  89      30.483  37.234  -3.757  1.00  0.00           O  
ATOM   1392  H   ASP A  89      33.265  37.074  -5.806  1.00  0.00           H  
ATOM   1393  HA  ASP A  89      33.760  35.323  -3.610  1.00  0.00           H  
ATOM   1394 1HB  ASP A  89      31.436  35.666  -5.531  1.00  0.00           H  
ATOM   1395 2HB  ASP A  89      31.382  34.608  -4.120  1.00  0.00           H  
ATOM   1396  N   SER A  90      34.064  33.988  -6.545  1.00  0.00           N  
ATOM   1397  CA  SER A  90      34.497  32.791  -7.261  1.00  0.00           C  
ATOM   1398  C   SER A  90      35.818  33.077  -7.970  1.00  0.00           C  
ATOM   1399  O   SER A  90      36.025  34.169  -8.506  1.00  0.00           O  
ATOM   1400  CB  SER A  90      33.456  32.323  -8.266  1.00  0.00           C  
ATOM   1401  OG  SER A  90      32.278  31.888  -7.636  1.00  0.00           O  
ATOM   1402  H   SER A  90      34.073  34.875  -7.022  1.00  0.00           H  
ATOM   1403  HA  SER A  90      34.663  31.998  -6.536  1.00  0.00           H  
ATOM   1404 1HB  SER A  90      33.223  33.146  -8.938  1.00  0.00           H  
ATOM   1405 2HB  SER A  90      33.867  31.512  -8.871  1.00  0.00           H  
ATOM   1406  HG  SER A  90      32.369  30.912  -7.558  1.00  0.00           H  
ATOM   1407  N   MET A  91      36.683  32.066  -8.022  1.00  0.00           N  
ATOM   1408  CA  MET A  91      37.990  32.174  -8.666  1.00  0.00           C  
ATOM   1409  C   MET A  91      38.320  30.994  -9.569  1.00  0.00           C  
ATOM   1410  O   MET A  91      38.033  29.845  -9.235  1.00  0.00           O  
ATOM   1411  CB  MET A  91      39.077  32.249  -7.594  1.00  0.00           C  
ATOM   1412  CG  MET A  91      40.493  32.365  -8.119  1.00  0.00           C  
ATOM   1413  SD  MET A  91      41.689  32.363  -6.824  1.00  0.00           S  
ATOM   1414  CE  MET A  91      41.381  33.870  -6.037  1.00  0.00           C  
ATOM   1415  H   MET A  91      36.427  31.203  -7.544  1.00  0.00           H  
ATOM   1416  HA  MET A  91      38.005  33.077  -9.274  1.00  0.00           H  
ATOM   1417 1HB  MET A  91      38.889  33.106  -6.948  1.00  0.00           H  
ATOM   1418 2HB  MET A  91      39.031  31.355  -6.975  1.00  0.00           H  
ATOM   1419 1HG  MET A  91      40.716  31.535  -8.765  1.00  0.00           H  
ATOM   1420 2HG  MET A  91      40.607  33.283  -8.696  1.00  0.00           H  
ATOM   1421 1HE  MET A  91      42.080  33.995  -5.212  1.00  0.00           H  
ATOM   1422 2HE  MET A  91      41.516  34.676  -6.749  1.00  0.00           H  
ATOM   1423 3HE  MET A  91      40.359  33.884  -5.669  1.00  0.00           H  
ATOM   1424  N   SER A  92      38.961  31.272 -10.701  1.00  0.00           N  
ATOM   1425  CA  SER A  92      39.468  30.197 -11.547  1.00  0.00           C  
ATOM   1426  C   SER A  92      40.987  30.199 -11.445  1.00  0.00           C  
ATOM   1427  O   SER A  92      41.608  31.263 -11.433  1.00  0.00           O  
ATOM   1428  CB  SER A  92      39.039  30.389 -12.982  1.00  0.00           C  
ATOM   1429  OG  SER A  92      37.645  30.306 -13.113  1.00  0.00           O  
ATOM   1430  H   SER A  92      39.137  32.234 -10.956  1.00  0.00           H  
ATOM   1431  HA  SER A  92      39.097  29.239 -11.188  1.00  0.00           H  
ATOM   1432 1HB  SER A  92      39.382  31.362 -13.329  1.00  0.00           H  
ATOM   1433 2HB  SER A  92      39.515  29.632 -13.607  1.00  0.00           H  
ATOM   1434  HG  SER A  92      37.431  29.370 -13.041  1.00  0.00           H  
ATOM   1435  N   LEU A  93      41.580  29.013 -11.385  1.00  0.00           N  
ATOM   1436  CA  LEU A  93      43.024  28.898 -11.266  1.00  0.00           C  
ATOM   1437  C   LEU A  93      43.582  27.995 -12.385  1.00  0.00           C  
ATOM   1438  O   LEU A  93      42.924  27.030 -12.772  1.00  0.00           O  
ATOM   1439  CB  LEU A  93      43.344  28.337  -9.874  1.00  0.00           C  
ATOM   1440  CG  LEU A  93      42.849  29.185  -8.682  1.00  0.00           C  
ATOM   1441  CD1 LEU A  93      41.454  28.696  -8.243  1.00  0.00           C  
ATOM   1442  CD2 LEU A  93      43.821  29.068  -7.557  1.00  0.00           C  
ATOM   1443  H   LEU A  93      40.999  28.177 -11.371  1.00  0.00           H  
ATOM   1444  HA  LEU A  93      43.443  29.895 -11.348  1.00  0.00           H  
ATOM   1445 1HB  LEU A  93      42.900  27.347  -9.786  1.00  0.00           H  
ATOM   1446 2HB  LEU A  93      44.394  28.256  -9.766  1.00  0.00           H  
ATOM   1447  HG  LEU A  93      42.772  30.228  -8.986  1.00  0.00           H  
ATOM   1448 1HD1 LEU A  93      41.103  29.296  -7.404  1.00  0.00           H  
ATOM   1449 2HD1 LEU A  93      40.743  28.779  -9.054  1.00  0.00           H  
ATOM   1450 3HD1 LEU A  93      41.521  27.655  -7.941  1.00  0.00           H  
ATOM   1451 1HD2 LEU A  93      43.488  29.663  -6.712  1.00  0.00           H  
ATOM   1452 2HD2 LEU A  93      43.872  28.039  -7.280  1.00  0.00           H  
ATOM   1453 3HD2 LEU A  93      44.801  29.415  -7.877  1.00  0.00           H  
ATOM   1454  N   PRO A  94      44.822  28.222 -12.867  1.00  0.00           N  
ATOM   1455  CA  PRO A  94      45.480  27.508 -13.967  1.00  0.00           C  
ATOM   1456  C   PRO A  94      45.800  26.040 -13.707  1.00  0.00           C  
ATOM   1457  O   PRO A  94      45.821  25.579 -12.564  1.00  0.00           O  
ATOM   1458  CB  PRO A  94      46.757  28.327 -14.173  1.00  0.00           C  
ATOM   1459  CG  PRO A  94      47.021  29.018 -12.864  1.00  0.00           C  
ATOM   1460  CD  PRO A  94      45.650  29.321 -12.299  1.00  0.00           C  
ATOM   1461  HA  PRO A  94      44.848  27.591 -14.867  1.00  0.00           H  
ATOM   1462 1HB  PRO A  94      47.577  27.648 -14.457  1.00  0.00           H  
ATOM   1463 2HB  PRO A  94      46.616  29.013 -15.004  1.00  0.00           H  
ATOM   1464 1HG  PRO A  94      47.624  28.372 -12.215  1.00  0.00           H  
ATOM   1465 2HG  PRO A  94      47.614  29.929 -13.042  1.00  0.00           H  
ATOM   1466 1HD  PRO A  94      45.707  29.290 -11.213  1.00  0.00           H  
ATOM   1467 2HD  PRO A  94      45.301  30.299 -12.671  1.00  0.00           H  
ATOM   1468  N   SER A  95      45.974  25.277 -14.779  1.00  0.00           N  
ATOM   1469  CA  SER A  95      46.363  23.877 -14.625  1.00  0.00           C  
ATOM   1470  C   SER A  95      47.795  23.821 -14.098  1.00  0.00           C  
ATOM   1471  O   SER A  95      48.601  24.681 -14.447  1.00  0.00           O  
ATOM   1472  CB  SER A  95      46.174  23.110 -15.924  1.00  0.00           C  
ATOM   1473  OG  SER A  95      46.680  21.821 -15.821  1.00  0.00           O  
ATOM   1474  H   SER A  95      45.957  25.708 -15.704  1.00  0.00           H  
ATOM   1475  HA  SER A  95      45.711  23.428 -13.877  1.00  0.00           H  
ATOM   1476 1HB  SER A  95      45.109  23.051 -16.129  1.00  0.00           H  
ATOM   1477 2HB  SER A  95      46.615  23.617 -16.749  1.00  0.00           H  
ATOM   1478  HG  SER A  95      46.358  21.481 -14.962  1.00  0.00           H  
ATOM   1479  N   VAL A  96      48.119  22.869 -13.229  1.00  0.00           N  
ATOM   1480  CA  VAL A  96      49.495  22.832 -12.709  1.00  0.00           C  
ATOM   1481  C   VAL A  96      50.178  21.490 -12.876  1.00  0.00           C  
ATOM   1482  O   VAL A  96      49.604  20.441 -12.581  1.00  0.00           O  
ATOM   1483  CB  VAL A  96      49.549  23.248 -11.216  1.00  0.00           C  
ATOM   1484  CG1 VAL A  96      50.993  23.189 -10.678  1.00  0.00           C  
ATOM   1485  CG2 VAL A  96      49.029  24.636 -11.071  1.00  0.00           C  
ATOM   1486  H   VAL A  96      47.413  22.180 -12.977  1.00  0.00           H  
ATOM   1487  HA  VAL A  96      50.081  23.562 -13.262  1.00  0.00           H  
ATOM   1488  HB  VAL A  96      48.947  22.557 -10.629  1.00  0.00           H  
ATOM   1489 1HG1 VAL A  96      51.004  23.481  -9.627  1.00  0.00           H  
ATOM   1490 2HG1 VAL A  96      51.394  22.199 -10.766  1.00  0.00           H  
ATOM   1491 3HG1 VAL A  96      51.620  23.876 -11.250  1.00  0.00           H  
ATOM   1492 1HG2 VAL A  96      49.065  24.922 -10.027  1.00  0.00           H  
ATOM   1493 2HG2 VAL A  96      49.641  25.317 -11.658  1.00  0.00           H  
ATOM   1494 3HG2 VAL A  96      48.012  24.666 -11.426  1.00  0.00           H  
ATOM   1495  N   GLN A  97      51.415  21.527 -13.363  1.00  0.00           N  
ATOM   1496  CA  GLN A  97      52.202  20.304 -13.507  1.00  0.00           C  
ATOM   1497  C   GLN A  97      53.073  20.150 -12.267  1.00  0.00           C  
ATOM   1498  O   GLN A  97      53.911  21.016 -11.986  1.00  0.00           O  
ATOM   1499  CB  GLN A  97      53.048  20.342 -14.773  1.00  0.00           C  
ATOM   1500  CG  GLN A  97      52.218  20.356 -16.047  1.00  0.00           C  
ATOM   1501  CD  GLN A  97      53.048  20.545 -17.308  1.00  0.00           C  
ATOM   1502  OE1 GLN A  97      54.226  20.905 -17.251  1.00  0.00           O  
ATOM   1503  NE2 GLN A  97      52.436  20.301 -18.461  1.00  0.00           N  
ATOM   1504  H   GLN A  97      51.819  22.436 -13.604  1.00  0.00           H  
ATOM   1505  HA  GLN A  97      51.533  19.448 -13.560  1.00  0.00           H  
ATOM   1506 1HB  GLN A  97      53.691  21.205 -14.752  1.00  0.00           H  
ATOM   1507 2HB  GLN A  97      53.688  19.460 -14.802  1.00  0.00           H  
ATOM   1508 1HG  GLN A  97      51.714  19.396 -16.127  1.00  0.00           H  
ATOM   1509 2HG  GLN A  97      51.481  21.140 -15.977  1.00  0.00           H  
ATOM   1510 1HE2 GLN A  97      52.931  20.405 -19.322  1.00  0.00           H  
ATOM   1511 2HE2 GLN A  97      51.478  20.007 -18.471  1.00  0.00           H  
ATOM   1512  N   VAL A  98      52.832  19.046 -11.531  1.00  0.00           N  
ATOM   1513  CA  VAL A  98      53.453  18.744 -10.231  1.00  0.00           C  
ATOM   1514  C   VAL A  98      54.272  17.445 -10.225  1.00  0.00           C  
ATOM   1515  O   VAL A  98      53.811  16.399 -10.692  1.00  0.00           O  
ATOM   1516  CB  VAL A  98      52.342  18.603  -9.149  1.00  0.00           C  
ATOM   1517  CG1 VAL A  98      52.949  18.259  -7.781  1.00  0.00           C  
ATOM   1518  CG2 VAL A  98      51.541  19.879  -9.050  1.00  0.00           C  
ATOM   1519  H   VAL A  98      52.139  18.391 -11.887  1.00  0.00           H  
ATOM   1520  HA  VAL A  98      54.110  19.570  -9.971  1.00  0.00           H  
ATOM   1521  HB  VAL A  98      51.680  17.783  -9.434  1.00  0.00           H  
ATOM   1522 1HG1 VAL A  98      52.152  18.154  -7.050  1.00  0.00           H  
ATOM   1523 2HG1 VAL A  98      53.507  17.327  -7.839  1.00  0.00           H  
ATOM   1524 3HG1 VAL A  98      53.619  19.067  -7.473  1.00  0.00           H  
ATOM   1525 1HG2 VAL A  98      50.768  19.758  -8.312  1.00  0.00           H  
ATOM   1526 2HG2 VAL A  98      52.179  20.697  -8.760  1.00  0.00           H  
ATOM   1527 3HG2 VAL A  98      51.095  20.087 -10.014  1.00  0.00           H  
ATOM   1528  N   GLU A  99      55.496  17.501  -9.700  1.00  0.00           N  
ATOM   1529  CA  GLU A  99      56.324  16.289  -9.627  1.00  0.00           C  
ATOM   1530  C   GLU A  99      56.045  15.467  -8.364  1.00  0.00           C  
ATOM   1531  O   GLU A  99      55.941  16.008  -7.260  1.00  0.00           O  
ATOM   1532  CB  GLU A  99      57.810  16.624  -9.690  1.00  0.00           C  
ATOM   1533  CG  GLU A  99      58.736  15.415  -9.788  1.00  0.00           C  
ATOM   1534  CD  GLU A  99      60.200  15.773  -9.928  1.00  0.00           C  
ATOM   1535  OE1 GLU A  99      60.546  16.936  -9.813  1.00  0.00           O  
ATOM   1536  OE2 GLU A  99      60.979  14.866 -10.160  1.00  0.00           O  
ATOM   1537  H   GLU A  99      55.842  18.389  -9.343  1.00  0.00           H  
ATOM   1538  HA  GLU A  99      56.088  15.660 -10.487  1.00  0.00           H  
ATOM   1539 1HB  GLU A  99      57.999  17.250 -10.543  1.00  0.00           H  
ATOM   1540 2HB  GLU A  99      58.087  17.178  -8.798  1.00  0.00           H  
ATOM   1541 1HG  GLU A  99      58.625  14.814  -8.886  1.00  0.00           H  
ATOM   1542 2HG  GLU A  99      58.428  14.798 -10.636  1.00  0.00           H  
ATOM   1543  N   LYS A 100      55.937  14.159  -8.542  1.00  0.00           N  
ATOM   1544  CA  LYS A 100      55.742  13.207  -7.457  1.00  0.00           C  
ATOM   1545  C   LYS A 100      57.022  12.400  -7.277  1.00  0.00           C  
ATOM   1546  O   LYS A 100      57.809  12.282  -8.217  1.00  0.00           O  
ATOM   1547  CB  LYS A 100      54.553  12.304  -7.767  1.00  0.00           C  
ATOM   1548  CG  LYS A 100      53.241  13.050  -7.991  1.00  0.00           C  
ATOM   1549  CD  LYS A 100      52.741  13.736  -6.715  1.00  0.00           C  
ATOM   1550  CE  LYS A 100      51.403  14.414  -6.955  1.00  0.00           C  
ATOM   1551  NZ  LYS A 100      50.850  15.008  -5.718  1.00  0.00           N  
ATOM   1552  H   LYS A 100      56.014  13.796  -9.491  1.00  0.00           H  
ATOM   1553  HA  LYS A 100      55.550  13.753  -6.534  1.00  0.00           H  
ATOM   1554 1HB  LYS A 100      54.760  11.732  -8.675  1.00  0.00           H  
ATOM   1555 2HB  LYS A 100      54.407  11.592  -6.956  1.00  0.00           H  
ATOM   1556 1HG  LYS A 100      53.373  13.800  -8.778  1.00  0.00           H  
ATOM   1557 2HG  LYS A 100      52.490  12.339  -8.326  1.00  0.00           H  
ATOM   1558 1HD  LYS A 100      52.622  12.996  -5.921  1.00  0.00           H  
ATOM   1559 2HD  LYS A 100      53.468  14.486  -6.391  1.00  0.00           H  
ATOM   1560 1HE  LYS A 100      51.543  15.202  -7.697  1.00  0.00           H  
ATOM   1561 2HE  LYS A 100      50.695  13.689  -7.339  1.00  0.00           H  
ATOM   1562 1HZ  LYS A 100      49.972  15.450  -5.925  1.00  0.00           H  
ATOM   1563 2HZ  LYS A 100      50.692  14.254  -5.028  1.00  0.00           H  
ATOM   1564 3HZ  LYS A 100      51.492  15.688  -5.343  1.00  0.00           H  
ATOM   1565  N   GLU A 101      57.249  11.865  -6.080  1.00  0.00           N  
ATOM   1566  CA  GLU A 101      58.470  11.103  -5.840  1.00  0.00           C  
ATOM   1567  C   GLU A 101      58.231   9.792  -5.094  1.00  0.00           C  
ATOM   1568  O   GLU A 101      57.388   9.723  -4.201  1.00  0.00           O  
ATOM   1569  CB  GLU A 101      59.449  11.960  -5.025  1.00  0.00           C  
ATOM   1570  CG  GLU A 101      59.904  13.265  -5.703  1.00  0.00           C  
ATOM   1571  CD  GLU A 101      60.861  14.065  -4.867  1.00  0.00           C  
ATOM   1572  OE1 GLU A 101      62.002  13.693  -4.753  1.00  0.00           O  
ATOM   1573  OE2 GLU A 101      60.428  15.064  -4.319  1.00  0.00           O  
ATOM   1574  H   GLU A 101      56.577  11.978  -5.337  1.00  0.00           H  
ATOM   1575  HA  GLU A 101      58.923  10.863  -6.802  1.00  0.00           H  
ATOM   1576 1HB  GLU A 101      58.988  12.224  -4.073  1.00  0.00           H  
ATOM   1577 2HB  GLU A 101      60.341  11.374  -4.802  1.00  0.00           H  
ATOM   1578 1HG  GLU A 101      60.374  13.026  -6.658  1.00  0.00           H  
ATOM   1579 2HG  GLU A 101      59.031  13.884  -5.909  1.00  0.00           H  
ATOM   1580  N   GLY A 102      59.033   8.778  -5.427  1.00  0.00           N  
ATOM   1581  CA  GLY A 102      59.020   7.494  -4.727  1.00  0.00           C  
ATOM   1582  C   GLY A 102      57.769   6.665  -5.001  1.00  0.00           C  
ATOM   1583  O   GLY A 102      57.081   6.854  -6.005  1.00  0.00           O  
ATOM   1584  H   GLY A 102      59.685   8.912  -6.187  1.00  0.00           H  
ATOM   1585 1HA  GLY A 102      59.902   6.921  -5.014  1.00  0.00           H  
ATOM   1586 2HA  GLY A 102      59.101   7.675  -3.657  1.00  0.00           H  
ATOM   1587  N   PHE A 103      57.518   5.702  -4.119  1.00  0.00           N  
ATOM   1588  CA  PHE A 103      56.376   4.805  -4.236  1.00  0.00           C  
ATOM   1589  C   PHE A 103      55.117   5.640  -4.136  1.00  0.00           C  
ATOM   1590  O   PHE A 103      55.070   6.567  -3.329  1.00  0.00           O  
ATOM   1591  CB  PHE A 103      56.374   3.736  -3.150  1.00  0.00           C  
ATOM   1592  CG  PHE A 103      55.273   2.723  -3.335  1.00  0.00           C  
ATOM   1593  CD1 PHE A 103      55.423   1.682  -4.244  1.00  0.00           C  
ATOM   1594  CD2 PHE A 103      54.088   2.813  -2.625  1.00  0.00           C  
ATOM   1595  CE1 PHE A 103      54.414   0.755  -4.432  1.00  0.00           C  
ATOM   1596  CE2 PHE A 103      53.078   1.891  -2.812  1.00  0.00           C  
ATOM   1597  CZ  PHE A 103      53.241   0.860  -3.715  1.00  0.00           C  
ATOM   1598  H   PHE A 103      58.133   5.603  -3.326  1.00  0.00           H  
ATOM   1599  HA  PHE A 103      56.398   4.321  -5.213  1.00  0.00           H  
ATOM   1600 1HB  PHE A 103      57.328   3.212  -3.142  1.00  0.00           H  
ATOM   1601 2HB  PHE A 103      56.243   4.206  -2.176  1.00  0.00           H  
ATOM   1602  HD1 PHE A 103      56.349   1.600  -4.813  1.00  0.00           H  
ATOM   1603  HD2 PHE A 103      53.953   3.632  -1.915  1.00  0.00           H  
ATOM   1604  HE1 PHE A 103      54.545  -0.058  -5.147  1.00  0.00           H  
ATOM   1605  HE2 PHE A 103      52.151   1.982  -2.246  1.00  0.00           H  
ATOM   1606  HZ  PHE A 103      52.443   0.133  -3.862  1.00  0.00           H  
ATOM   1607  N   ARG A 104      54.112   5.337  -4.951  1.00  0.00           N  
ATOM   1608  CA  ARG A 104      52.887   6.119  -4.916  1.00  0.00           C  
ATOM   1609  C   ARG A 104      52.397   6.332  -3.477  1.00  0.00           C  
ATOM   1610  O   ARG A 104      52.168   5.353  -2.764  1.00  0.00           O  
ATOM   1611  CB  ARG A 104      51.766   5.393  -5.635  1.00  0.00           C  
ATOM   1612  CG  ARG A 104      50.474   6.199  -5.731  1.00  0.00           C  
ATOM   1613  CD  ARG A 104      49.382   5.456  -6.417  1.00  0.00           C  
ATOM   1614  NE  ARG A 104      48.197   6.294  -6.633  1.00  0.00           N  
ATOM   1615  CZ  ARG A 104      47.182   6.479  -5.785  1.00  0.00           C  
ATOM   1616  NH1 ARG A 104      47.151   5.911  -4.597  1.00  0.00           N  
ATOM   1617  NH2 ARG A 104      46.207   7.259  -6.192  1.00  0.00           N  
ATOM   1618  H   ARG A 104      54.204   4.566  -5.597  1.00  0.00           H  
ATOM   1619  HA  ARG A 104      53.073   7.047  -5.439  1.00  0.00           H  
ATOM   1620 1HB  ARG A 104      52.080   5.139  -6.646  1.00  0.00           H  
ATOM   1621 2HB  ARG A 104      51.543   4.461  -5.113  1.00  0.00           H  
ATOM   1622 1HG  ARG A 104      50.129   6.425  -4.729  1.00  0.00           H  
ATOM   1623 2HG  ARG A 104      50.663   7.130  -6.256  1.00  0.00           H  
ATOM   1624 1HD  ARG A 104      49.728   5.097  -7.384  1.00  0.00           H  
ATOM   1625 2HD  ARG A 104      49.089   4.608  -5.803  1.00  0.00           H  
ATOM   1626  HE  ARG A 104      48.112   6.797  -7.525  1.00  0.00           H  
ATOM   1627 1HH1 ARG A 104      47.917   5.325  -4.296  1.00  0.00           H  
ATOM   1628 2HH1 ARG A 104      46.365   6.072  -3.982  1.00  0.00           H  
ATOM   1629 1HH2 ARG A 104      46.294   7.674  -7.138  1.00  0.00           H  
ATOM   1630 2HH2 ARG A 104      45.414   7.442  -5.599  1.00  0.00           H  
ATOM   1631  N   PRO A 105      52.225   7.586  -3.020  1.00  0.00           N  
ATOM   1632  CA  PRO A 105      51.701   7.939  -1.720  1.00  0.00           C  
ATOM   1633  C   PRO A 105      50.297   7.428  -1.551  1.00  0.00           C  
ATOM   1634  O   PRO A 105      49.533   7.381  -2.515  1.00  0.00           O  
ATOM   1635  CB  PRO A 105      51.702   9.454  -1.738  1.00  0.00           C  
ATOM   1636  CG  PRO A 105      52.744   9.836  -2.765  1.00  0.00           C  
ATOM   1637  CD  PRO A 105      52.685   8.754  -3.810  1.00  0.00           C  
ATOM   1638  HA  PRO A 105      52.362   7.541  -0.938  1.00  0.00           H  
ATOM   1639 1HB  PRO A 105      50.694   9.835  -1.953  1.00  0.00           H  
ATOM   1640 2HB  PRO A 105      51.955   9.793  -0.731  1.00  0.00           H  
ATOM   1641 1HG  PRO A 105      52.521  10.836  -3.174  1.00  0.00           H  
ATOM   1642 2HG  PRO A 105      53.735   9.900  -2.292  1.00  0.00           H  
ATOM   1643 1HD  PRO A 105      51.972   9.007  -4.608  1.00  0.00           H  
ATOM   1644 2HD  PRO A 105      53.721   8.617  -4.175  1.00  0.00           H  
ATOM   1645  N   SER A 106      49.925   7.116  -0.322  1.00  0.00           N  
ATOM   1646  CA  SER A 106      48.566   6.678  -0.057  1.00  0.00           C  
ATOM   1647  C   SER A 106      47.534   7.756  -0.393  1.00  0.00           C  
ATOM   1648  O   SER A 106      46.466   7.440  -0.927  1.00  0.00           O  
ATOM   1649  CB  SER A 106      48.426   6.275   1.386  1.00  0.00           C  
ATOM   1650  OG  SER A 106      49.187   5.130   1.673  1.00  0.00           O  
ATOM   1651  H   SER A 106      50.587   7.174   0.437  1.00  0.00           H  
ATOM   1652  HA  SER A 106      48.359   5.808  -0.680  1.00  0.00           H  
ATOM   1653 1HB  SER A 106      48.764   7.093   1.998  1.00  0.00           H  
ATOM   1654 2HB  SER A 106      47.379   6.098   1.623  1.00  0.00           H  
ATOM   1655  HG  SER A 106      48.995   4.912   2.594  1.00  0.00           H  
ATOM   1656  N   TYR A 107      47.843   9.029  -0.107  1.00  0.00           N  
ATOM   1657  CA  TYR A 107      46.861  10.069  -0.379  1.00  0.00           C  
ATOM   1658  C   TYR A 107      47.455  11.377  -0.923  1.00  0.00           C  
ATOM   1659  O   TYR A 107      48.435  11.918  -0.411  1.00  0.00           O  
ATOM   1660  CB  TYR A 107      46.052  10.306   0.887  1.00  0.00           C  
ATOM   1661  CG  TYR A 107      44.939  11.263   0.733  1.00  0.00           C  
ATOM   1662  CD1 TYR A 107      43.877  10.902  -0.062  1.00  0.00           C  
ATOM   1663  CD2 TYR A 107      44.933  12.465   1.400  1.00  0.00           C  
ATOM   1664  CE1 TYR A 107      42.809  11.737  -0.203  1.00  0.00           C  
ATOM   1665  CE2 TYR A 107      43.850  13.298   1.267  1.00  0.00           C  
ATOM   1666  CZ  TYR A 107      42.787  12.931   0.463  1.00  0.00           C  
ATOM   1667  OH  TYR A 107      41.688  13.737   0.336  1.00  0.00           O  
ATOM   1668  H   TYR A 107      48.717   9.266   0.361  1.00  0.00           H  
ATOM   1669  HA  TYR A 107      46.182   9.696  -1.143  1.00  0.00           H  
ATOM   1670 1HB  TYR A 107      45.638   9.359   1.228  1.00  0.00           H  
ATOM   1671 2HB  TYR A 107      46.710  10.673   1.676  1.00  0.00           H  
ATOM   1672  HD1 TYR A 107      43.890   9.940  -0.578  1.00  0.00           H  
ATOM   1673  HD2 TYR A 107      45.770  12.745   2.043  1.00  0.00           H  
ATOM   1674  HE1 TYR A 107      41.970  11.443  -0.833  1.00  0.00           H  
ATOM   1675  HE2 TYR A 107      43.828  14.247   1.798  1.00  0.00           H  
ATOM   1676  HH  TYR A 107      41.724  14.429   0.995  1.00  0.00           H  
ATOM   1677  N   ASN A 108      46.823  11.896  -1.973  1.00  0.00           N  
ATOM   1678  CA  ASN A 108      47.230  13.139  -2.636  1.00  0.00           C  
ATOM   1679  C   ASN A 108      46.054  14.114  -2.701  1.00  0.00           C  
ATOM   1680  O   ASN A 108      44.992  13.785  -3.237  1.00  0.00           O  
ATOM   1681  CB  ASN A 108      47.783  12.844  -4.025  1.00  0.00           C  
ATOM   1682  CG  ASN A 108      49.129  12.123  -4.018  1.00  0.00           C  
ATOM   1683  OD1 ASN A 108      50.206  12.755  -3.977  1.00  0.00           O  
ATOM   1684  ND2 ASN A 108      49.076  10.817  -4.059  1.00  0.00           N  
ATOM   1685  H   ASN A 108      46.020  11.400  -2.336  1.00  0.00           H  
ATOM   1686  HA  ASN A 108      48.010  13.617  -2.041  1.00  0.00           H  
ATOM   1687 1HB  ASN A 108      47.064  12.236  -4.574  1.00  0.00           H  
ATOM   1688 2HB  ASN A 108      47.895  13.780  -4.569  1.00  0.00           H  
ATOM   1689 1HD2 ASN A 108      49.919  10.277  -4.055  1.00  0.00           H  
ATOM   1690 2HD2 ASN A 108      48.194  10.349  -4.089  1.00  0.00           H  
ATOM   1691  N   ILE A 109      46.237  15.290  -2.105  1.00  0.00           N  
ATOM   1692  CA  ILE A 109      45.180  16.296  -2.003  1.00  0.00           C  
ATOM   1693  C   ILE A 109      45.583  17.727  -2.339  1.00  0.00           C  
ATOM   1694  O   ILE A 109      46.625  18.227  -1.905  1.00  0.00           O  
ATOM   1695  CB  ILE A 109      44.600  16.273  -0.579  1.00  0.00           C  
ATOM   1696  CG1 ILE A 109      43.456  17.278  -0.445  1.00  0.00           C  
ATOM   1697  CG2 ILE A 109      45.660  16.517   0.449  1.00  0.00           C  
ATOM   1698  CD1 ILE A 109      42.658  17.138   0.807  1.00  0.00           C  
ATOM   1699  H   ILE A 109      47.157  15.494  -1.709  1.00  0.00           H  
ATOM   1700  HA  ILE A 109      44.387  16.010  -2.694  1.00  0.00           H  
ATOM   1701  HB  ILE A 109      44.175  15.315  -0.428  1.00  0.00           H  
ATOM   1702 1HG1 ILE A 109      43.869  18.278  -0.454  1.00  0.00           H  
ATOM   1703 2HG1 ILE A 109      42.786  17.169  -1.294  1.00  0.00           H  
ATOM   1704 1HG2 ILE A 109      45.229  16.464   1.448  1.00  0.00           H  
ATOM   1705 2HG2 ILE A 109      46.452  15.769   0.352  1.00  0.00           H  
ATOM   1706 3HG2 ILE A 109      46.058  17.495   0.279  1.00  0.00           H  
ATOM   1707 1HD1 ILE A 109      41.877  17.897   0.820  1.00  0.00           H  
ATOM   1708 2HD1 ILE A 109      42.211  16.170   0.846  1.00  0.00           H  
ATOM   1709 3HD1 ILE A 109      43.311  17.273   1.667  1.00  0.00           H  
ATOM   1710  N   VAL A 110      44.714  18.412  -3.076  1.00  0.00           N  
ATOM   1711  CA  VAL A 110      44.947  19.816  -3.353  1.00  0.00           C  
ATOM   1712  C   VAL A 110      44.339  20.584  -2.184  1.00  0.00           C  
ATOM   1713  O   VAL A 110      43.169  20.376  -1.851  1.00  0.00           O  
ATOM   1714  CB  VAL A 110      44.294  20.255  -4.677  1.00  0.00           C  
ATOM   1715  CG1 VAL A 110      44.554  21.711  -4.877  1.00  0.00           C  
ATOM   1716  CG2 VAL A 110      44.841  19.446  -5.832  1.00  0.00           C  
ATOM   1717  H   VAL A 110      43.883  17.957  -3.428  1.00  0.00           H  
ATOM   1718  HA  VAL A 110      46.018  20.013  -3.398  1.00  0.00           H  
ATOM   1719  HB  VAL A 110      43.217  20.117  -4.610  1.00  0.00           H  
ATOM   1720 1HG1 VAL A 110      44.093  22.050  -5.795  1.00  0.00           H  
ATOM   1721 2HG1 VAL A 110      44.150  22.270  -4.038  1.00  0.00           H  
ATOM   1722 3HG1 VAL A 110      45.635  21.860  -4.932  1.00  0.00           H  
ATOM   1723 1HG2 VAL A 110      44.374  19.770  -6.762  1.00  0.00           H  
ATOM   1724 2HG2 VAL A 110      45.895  19.597  -5.886  1.00  0.00           H  
ATOM   1725 3HG2 VAL A 110      44.635  18.389  -5.670  1.00  0.00           H  
ATOM   1726  N   VAL A 111      45.132  21.433  -1.545  1.00  0.00           N  
ATOM   1727  CA  VAL A 111      44.668  22.159  -0.369  1.00  0.00           C  
ATOM   1728  C   VAL A 111      44.604  23.647  -0.634  1.00  0.00           C  
ATOM   1729  O   VAL A 111      45.553  24.240  -1.144  1.00  0.00           O  
ATOM   1730  CB  VAL A 111      45.588  21.883   0.843  1.00  0.00           C  
ATOM   1731  CG1 VAL A 111      45.141  22.678   2.065  1.00  0.00           C  
ATOM   1732  CG2 VAL A 111      45.609  20.388   1.137  1.00  0.00           C  
ATOM   1733  H   VAL A 111      46.082  21.565  -1.893  1.00  0.00           H  
ATOM   1734  HA  VAL A 111      43.665  21.812  -0.120  1.00  0.00           H  
ATOM   1735  HB  VAL A 111      46.569  22.197   0.608  1.00  0.00           H  
ATOM   1736 1HG1 VAL A 111      45.818  22.476   2.895  1.00  0.00           H  
ATOM   1737 2HG1 VAL A 111      45.158  23.740   1.839  1.00  0.00           H  
ATOM   1738 3HG1 VAL A 111      44.130  22.386   2.344  1.00  0.00           H  
ATOM   1739 1HG2 VAL A 111      46.278  20.192   1.974  1.00  0.00           H  
ATOM   1740 2HG2 VAL A 111      44.604  20.046   1.386  1.00  0.00           H  
ATOM   1741 3HG2 VAL A 111      45.966  19.854   0.257  1.00  0.00           H  
ATOM   1742  N   PHE A 112      43.462  24.234  -0.297  1.00  0.00           N  
ATOM   1743  CA  PHE A 112      43.206  25.653  -0.489  1.00  0.00           C  
ATOM   1744  C   PHE A 112      43.232  26.407   0.833  1.00  0.00           C  
ATOM   1745  O   PHE A 112      42.480  26.091   1.759  1.00  0.00           O  
ATOM   1746  CB  PHE A 112      41.857  25.834  -1.171  1.00  0.00           C  
ATOM   1747  CG  PHE A 112      41.835  25.356  -2.587  1.00  0.00           C  
ATOM   1748  CD1 PHE A 112      41.612  24.027  -2.913  1.00  0.00           C  
ATOM   1749  CD2 PHE A 112      42.027  26.244  -3.594  1.00  0.00           C  
ATOM   1750  CE1 PHE A 112      41.591  23.635  -4.234  1.00  0.00           C  
ATOM   1751  CE2 PHE A 112      42.013  25.854  -4.906  1.00  0.00           C  
ATOM   1752  CZ  PHE A 112      41.793  24.564  -5.223  1.00  0.00           C  
ATOM   1753  H   PHE A 112      42.735  23.664   0.114  1.00  0.00           H  
ATOM   1754  HA  PHE A 112      43.983  26.065  -1.135  1.00  0.00           H  
ATOM   1755 1HB  PHE A 112      41.097  25.287  -0.617  1.00  0.00           H  
ATOM   1756 2HB  PHE A 112      41.581  26.864  -1.152  1.00  0.00           H  
ATOM   1757  HD1 PHE A 112      41.451  23.293  -2.121  1.00  0.00           H  
ATOM   1758  HD2 PHE A 112      42.208  27.275  -3.338  1.00  0.00           H  
ATOM   1759  HE1 PHE A 112      41.415  22.589  -4.492  1.00  0.00           H  
ATOM   1760  HE2 PHE A 112      42.175  26.587  -5.696  1.00  0.00           H  
ATOM   1761  HZ  PHE A 112      41.775  24.277  -6.251  1.00  0.00           H  
ATOM   1762  N   VAL A 113      44.108  27.400   0.911  1.00  0.00           N  
ATOM   1763  CA  VAL A 113      44.306  28.195   2.111  1.00  0.00           C  
ATOM   1764  C   VAL A 113      44.049  29.672   1.840  1.00  0.00           C  
ATOM   1765  O   VAL A 113      44.570  30.222   0.877  1.00  0.00           O  
ATOM   1766  CB  VAL A 113      45.766  28.032   2.587  1.00  0.00           C  
ATOM   1767  CG1 VAL A 113      46.010  28.868   3.839  1.00  0.00           C  
ATOM   1768  CG2 VAL A 113      46.080  26.561   2.801  1.00  0.00           C  
ATOM   1769  H   VAL A 113      44.699  27.584   0.102  1.00  0.00           H  
ATOM   1770  HA  VAL A 113      43.622  27.847   2.885  1.00  0.00           H  
ATOM   1771  HB  VAL A 113      46.430  28.415   1.820  1.00  0.00           H  
ATOM   1772 1HG1 VAL A 113      47.036  28.767   4.145  1.00  0.00           H  
ATOM   1773 2HG1 VAL A 113      45.804  29.917   3.630  1.00  0.00           H  
ATOM   1774 3HG1 VAL A 113      45.360  28.523   4.640  1.00  0.00           H  
ATOM   1775 1HG2 VAL A 113      47.110  26.459   3.110  1.00  0.00           H  
ATOM   1776 2HG2 VAL A 113      45.425  26.154   3.567  1.00  0.00           H  
ATOM   1777 3HG2 VAL A 113      45.933  26.016   1.868  1.00  0.00           H  
ATOM   1778  N   VAL A 114      43.262  30.334   2.673  1.00  0.00           N  
ATOM   1779  CA  VAL A 114      43.055  31.764   2.454  1.00  0.00           C  
ATOM   1780  C   VAL A 114      43.893  32.576   3.440  1.00  0.00           C  
ATOM   1781  O   VAL A 114      43.897  32.281   4.638  1.00  0.00           O  
ATOM   1782  CB  VAL A 114      41.578  32.167   2.586  1.00  0.00           C  
ATOM   1783  CG1 VAL A 114      41.484  33.650   2.415  1.00  0.00           C  
ATOM   1784  CG2 VAL A 114      40.733  31.484   1.525  1.00  0.00           C  
ATOM   1785  H   VAL A 114      42.826  29.861   3.453  1.00  0.00           H  
ATOM   1786  HA  VAL A 114      43.372  32.017   1.444  1.00  0.00           H  
ATOM   1787  HB  VAL A 114      41.212  31.910   3.580  1.00  0.00           H  
ATOM   1788 1HG1 VAL A 114      40.488  33.943   2.510  1.00  0.00           H  
ATOM   1789 2HG1 VAL A 114      42.068  34.140   3.174  1.00  0.00           H  
ATOM   1790 3HG1 VAL A 114      41.857  33.932   1.430  1.00  0.00           H  
ATOM   1791 1HG2 VAL A 114      39.693  31.800   1.628  1.00  0.00           H  
ATOM   1792 2HG2 VAL A 114      41.105  31.773   0.551  1.00  0.00           H  
ATOM   1793 3HG2 VAL A 114      40.797  30.403   1.639  1.00  0.00           H  
ATOM   1794  N   SER A 115      44.626  33.572   2.926  1.00  0.00           N  
ATOM   1795  CA  SER A 115      45.452  34.414   3.778  1.00  0.00           C  
ATOM   1796  C   SER A 115      45.757  35.803   3.193  1.00  0.00           C  
ATOM   1797  O   SER A 115      46.185  35.914   2.045  1.00  0.00           O  
ATOM   1798  CB  SER A 115      46.785  33.723   4.024  1.00  0.00           C  
ATOM   1799  OG  SER A 115      47.644  34.546   4.789  1.00  0.00           O  
ATOM   1800  H   SER A 115      44.582  33.738   1.923  1.00  0.00           H  
ATOM   1801  HA  SER A 115      44.914  34.499   4.714  1.00  0.00           H  
ATOM   1802 1HB  SER A 115      46.617  32.781   4.550  1.00  0.00           H  
ATOM   1803 2HB  SER A 115      47.256  33.485   3.069  1.00  0.00           H  
ATOM   1804  HG  SER A 115      48.459  34.036   4.911  1.00  0.00           H  
ATOM   1805  N   PRO A 116      45.710  36.878   4.001  1.00  0.00           N  
ATOM   1806  CA  PRO A 116      46.043  38.239   3.628  1.00  0.00           C  
ATOM   1807  C   PRO A 116      47.540  38.406   3.392  1.00  0.00           C  
ATOM   1808  O   PRO A 116      47.977  39.430   2.872  1.00  0.00           O  
ATOM   1809  CB  PRO A 116      45.571  39.052   4.840  1.00  0.00           C  
ATOM   1810  CG  PRO A 116      45.642  38.094   5.998  1.00  0.00           C  
ATOM   1811  CD  PRO A 116      45.293  36.741   5.421  1.00  0.00           C  
ATOM   1812  HA  PRO A 116      45.484  38.517   2.729  1.00  0.00           H  
ATOM   1813 1HB  PRO A 116      46.226  39.925   4.977  1.00  0.00           H  
ATOM   1814 2HB  PRO A 116      44.558  39.440   4.664  1.00  0.00           H  
ATOM   1815 1HG  PRO A 116      46.650  38.115   6.438  1.00  0.00           H  
ATOM   1816 2HG  PRO A 116      44.945  38.407   6.790  1.00  0.00           H  
ATOM   1817 1HD  PRO A 116      45.895  35.992   5.955  1.00  0.00           H  
ATOM   1818 2HD  PRO A 116      44.211  36.556   5.502  1.00  0.00           H  
ATOM   1819  N   GLN A 117      48.330  37.403   3.797  1.00  0.00           N  
ATOM   1820  CA  GLN A 117      49.778  37.484   3.702  1.00  0.00           C  
ATOM   1821  C   GLN A 117      50.323  37.067   2.339  1.00  0.00           C  
ATOM   1822  O   GLN A 117      51.533  37.154   2.102  1.00  0.00           O  
ATOM   1823  CB  GLN A 117      50.408  36.611   4.787  1.00  0.00           C  
ATOM   1824  CG  GLN A 117      50.107  37.093   6.203  1.00  0.00           C  
ATOM   1825  CD  GLN A 117      50.681  36.193   7.296  1.00  0.00           C  
ATOM   1826  OE1 GLN A 117      50.919  34.998   7.099  1.00  0.00           O  
ATOM   1827  NE2 GLN A 117      50.907  36.775   8.469  1.00  0.00           N  
ATOM   1828  H   GLN A 117      47.945  36.549   4.196  1.00  0.00           H  
ATOM   1829  HA  GLN A 117      50.070  38.518   3.876  1.00  0.00           H  
ATOM   1830 1HB  GLN A 117      50.055  35.589   4.681  1.00  0.00           H  
ATOM   1831 2HB  GLN A 117      51.491  36.594   4.654  1.00  0.00           H  
ATOM   1832 1HG  GLN A 117      50.523  38.091   6.327  1.00  0.00           H  
ATOM   1833 2HG  GLN A 117      49.024  37.124   6.328  1.00  0.00           H  
ATOM   1834 1HE2 GLN A 117      51.281  36.242   9.230  1.00  0.00           H  
ATOM   1835 2HE2 GLN A 117      50.702  37.746   8.595  1.00  0.00           H  
ATOM   1836  N   ALA A 118      49.453  36.635   1.421  1.00  0.00           N  
ATOM   1837  CA  ALA A 118      49.948  36.203   0.114  1.00  0.00           C  
ATOM   1838  C   ALA A 118      50.872  35.004   0.269  1.00  0.00           C  
ATOM   1839  O   ALA A 118      50.413  33.862   0.272  1.00  0.00           O  
ATOM   1840  CB  ALA A 118      50.647  37.336  -0.654  1.00  0.00           C  
ATOM   1841  H   ALA A 118      48.456  36.572   1.641  1.00  0.00           H  
ATOM   1842  HA  ALA A 118      49.100  35.879  -0.471  1.00  0.00           H  
ATOM   1843 1HB  ALA A 118      50.951  36.959  -1.631  1.00  0.00           H  
ATOM   1844 2HB  ALA A 118      49.951  38.153  -0.787  1.00  0.00           H  
ATOM   1845 3HB  ALA A 118      51.516  37.717  -0.153  1.00  0.00           H  
ATOM   1846  N   ASN A 119      52.170  35.248   0.283  1.00  0.00           N  
ATOM   1847  CA  ASN A 119      53.140  34.167   0.353  1.00  0.00           C  
ATOM   1848  C   ASN A 119      52.824  33.263   1.540  1.00  0.00           C  
ATOM   1849  O   ASN A 119      52.626  33.735   2.660  1.00  0.00           O  
ATOM   1850  CB  ASN A 119      54.542  34.730   0.464  1.00  0.00           C  
ATOM   1851  CG  ASN A 119      55.003  35.405  -0.799  1.00  0.00           C  
ATOM   1852  OD1 ASN A 119      54.534  35.101  -1.901  1.00  0.00           O  
ATOM   1853  ND2 ASN A 119      55.922  36.325  -0.657  1.00  0.00           N  
ATOM   1854  H   ASN A 119      52.463  36.212   0.354  1.00  0.00           H  
ATOM   1855  HA  ASN A 119      53.059  33.562  -0.552  1.00  0.00           H  
ATOM   1856 1HB  ASN A 119      54.571  35.458   1.276  1.00  0.00           H  
ATOM   1857 2HB  ASN A 119      55.237  33.930   0.717  1.00  0.00           H  
ATOM   1858 1HD2 ASN A 119      56.274  36.811  -1.458  1.00  0.00           H  
ATOM   1859 2HD2 ASN A 119      56.274  36.543   0.254  1.00  0.00           H  
ATOM   1860  N   TYR A 120      52.797  31.960   1.287  1.00  0.00           N  
ATOM   1861  CA  TYR A 120      52.465  30.980   2.308  1.00  0.00           C  
ATOM   1862  C   TYR A 120      53.166  29.648   2.022  1.00  0.00           C  
ATOM   1863  O   TYR A 120      53.234  29.219   0.868  1.00  0.00           O  
ATOM   1864  CB  TYR A 120      50.946  30.839   2.361  1.00  0.00           C  
ATOM   1865  CG  TYR A 120      50.460  29.904   3.376  1.00  0.00           C  
ATOM   1866  CD1 TYR A 120      50.325  30.326   4.680  1.00  0.00           C  
ATOM   1867  CD2 TYR A 120      50.152  28.620   3.018  1.00  0.00           C  
ATOM   1868  CE1 TYR A 120      49.879  29.453   5.632  1.00  0.00           C  
ATOM   1869  CE2 TYR A 120      49.719  27.760   3.948  1.00  0.00           C  
ATOM   1870  CZ  TYR A 120      49.574  28.163   5.270  1.00  0.00           C  
ATOM   1871  OH  TYR A 120      49.135  27.292   6.235  1.00  0.00           O  
ATOM   1872  H   TYR A 120      52.976  31.643   0.346  1.00  0.00           H  
ATOM   1873  HA  TYR A 120      52.822  31.345   3.272  1.00  0.00           H  
ATOM   1874 1HB  TYR A 120      50.501  31.818   2.561  1.00  0.00           H  
ATOM   1875 2HB  TYR A 120      50.579  30.519   1.395  1.00  0.00           H  
ATOM   1876  HD1 TYR A 120      50.576  31.353   4.949  1.00  0.00           H  
ATOM   1877  HD2 TYR A 120      50.265  28.294   1.989  1.00  0.00           H  
ATOM   1878  HE1 TYR A 120      49.770  29.779   6.668  1.00  0.00           H  
ATOM   1879  HE2 TYR A 120      49.495  26.771   3.641  1.00  0.00           H  
ATOM   1880  HH  TYR A 120      48.906  27.784   7.028  1.00  0.00           H  
ATOM   1881  N   SER A 121      53.714  29.017   3.069  1.00  0.00           N  
ATOM   1882  CA  SER A 121      54.466  27.762   2.921  1.00  0.00           C  
ATOM   1883  C   SER A 121      53.802  26.493   3.447  1.00  0.00           C  
ATOM   1884  O   SER A 121      54.205  25.385   3.088  1.00  0.00           O  
ATOM   1885  CB  SER A 121      55.738  27.864   3.705  1.00  0.00           C  
ATOM   1886  OG  SER A 121      55.448  27.941   5.082  1.00  0.00           O  
ATOM   1887  H   SER A 121      53.624  29.430   3.986  1.00  0.00           H  
ATOM   1888  HA  SER A 121      54.683  27.623   1.863  1.00  0.00           H  
ATOM   1889 1HB  SER A 121      56.344  26.999   3.509  1.00  0.00           H  
ATOM   1890 2HB  SER A 121      56.298  28.742   3.393  1.00  0.00           H  
ATOM   1891  HG  SER A 121      55.086  27.031   5.339  1.00  0.00           H  
ATOM   1892  N   TRP A 122      52.805  26.651   4.310  1.00  0.00           N  
ATOM   1893  CA  TRP A 122      52.214  25.526   5.038  1.00  0.00           C  
ATOM   1894  C   TRP A 122      53.342  24.887   5.859  1.00  0.00           C  
ATOM   1895  O   TRP A 122      54.473  25.407   5.887  1.00  0.00           O  
ATOM   1896  CB  TRP A 122      51.605  24.504   4.041  1.00  0.00           C  
ATOM   1897  CG  TRP A 122      50.707  23.367   4.605  1.00  0.00           C  
ATOM   1898  CD1 TRP A 122      51.090  22.080   4.797  1.00  0.00           C  
ATOM   1899  CD2 TRP A 122      49.291  23.406   4.982  1.00  0.00           C  
ATOM   1900  NE1 TRP A 122      50.050  21.340   5.272  1.00  0.00           N  
ATOM   1901  CE2 TRP A 122      48.946  22.129   5.386  1.00  0.00           C  
ATOM   1902  CE3 TRP A 122      48.315  24.397   5.004  1.00  0.00           C  
ATOM   1903  CZ2 TRP A 122      47.657  21.817   5.813  1.00  0.00           C  
ATOM   1904  CZ3 TRP A 122      47.041  24.086   5.421  1.00  0.00           C  
ATOM   1905  CH2 TRP A 122      46.719  22.829   5.816  1.00  0.00           C  
ATOM   1906  H   TRP A 122      52.480  27.585   4.508  1.00  0.00           H  
ATOM   1907  HA  TRP A 122      51.444  25.888   5.718  1.00  0.00           H  
ATOM   1908 1HB  TRP A 122      51.064  25.046   3.297  1.00  0.00           H  
ATOM   1909 2HB  TRP A 122      52.399  23.985   3.525  1.00  0.00           H  
ATOM   1910  HD1 TRP A 122      52.088  21.695   4.608  1.00  0.00           H  
ATOM   1911  HE1 TRP A 122      50.092  20.361   5.499  1.00  0.00           H  
ATOM   1912  HE3 TRP A 122      48.533  25.377   4.710  1.00  0.00           H  
ATOM   1913  HZ2 TRP A 122      47.372  20.819   6.140  1.00  0.00           H  
ATOM   1914  HZ3 TRP A 122      46.294  24.879   5.432  1.00  0.00           H  
ATOM   1915  HH2 TRP A 122      45.701  22.617   6.146  1.00  0.00           H  
ATOM   1916  N   VAL A 123      53.006  23.832   6.601  1.00  0.00           N  
ATOM   1917  CA  VAL A 123      53.948  23.067   7.415  1.00  0.00           C  
ATOM   1918  C   VAL A 123      53.421  21.629   7.475  1.00  0.00           C  
ATOM   1919  O   VAL A 123      52.207  21.436   7.538  1.00  0.00           O  
ATOM   1920  CB  VAL A 123      54.036  23.675   8.816  1.00  0.00           C  
ATOM   1921  CG1 VAL A 123      52.700  23.519   9.501  1.00  0.00           C  
ATOM   1922  CG2 VAL A 123      55.134  23.032   9.587  1.00  0.00           C  
ATOM   1923  H   VAL A 123      52.048  23.510   6.568  1.00  0.00           H  
ATOM   1924  HA  VAL A 123      54.930  23.079   6.954  1.00  0.00           H  
ATOM   1925  HB  VAL A 123      54.243  24.741   8.730  1.00  0.00           H  
ATOM   1926 1HG1 VAL A 123      52.744  23.966  10.492  1.00  0.00           H  
ATOM   1927 2HG1 VAL A 123      51.926  24.011   8.912  1.00  0.00           H  
ATOM   1928 3HG1 VAL A 123      52.468  22.451   9.591  1.00  0.00           H  
ATOM   1929 1HG2 VAL A 123      55.199  23.479  10.574  1.00  0.00           H  
ATOM   1930 2HG2 VAL A 123      54.939  21.969   9.686  1.00  0.00           H  
ATOM   1931 3HG2 VAL A 123      56.069  23.185   9.063  1.00  0.00           H  
ATOM   1932  N   ASN A 124      54.290  20.620   7.503  1.00  0.00           N  
ATOM   1933  CA  ASN A 124      53.765  19.256   7.557  1.00  0.00           C  
ATOM   1934  C   ASN A 124      53.391  18.828   8.975  1.00  0.00           C  
ATOM   1935  O   ASN A 124      53.568  19.575   9.942  1.00  0.00           O  
ATOM   1936  CB  ASN A 124      54.746  18.246   6.981  1.00  0.00           C  
ATOM   1937  CG  ASN A 124      55.990  18.065   7.800  1.00  0.00           C  
ATOM   1938  OD1 ASN A 124      56.100  18.558   8.936  1.00  0.00           O  
ATOM   1939  ND2 ASN A 124      56.901  17.290   7.272  1.00  0.00           N  
ATOM   1940  H   ASN A 124      55.293  20.796   7.477  1.00  0.00           H  
ATOM   1941  HA  ASN A 124      52.852  19.214   6.959  1.00  0.00           H  
ATOM   1942 1HB  ASN A 124      54.269  17.283   6.870  1.00  0.00           H  
ATOM   1943 2HB  ASN A 124      55.040  18.567   5.980  1.00  0.00           H  
ATOM   1944 1HD2 ASN A 124      57.741  17.065   7.765  1.00  0.00           H  
ATOM   1945 2HD2 ASN A 124      56.714  16.851   6.375  1.00  0.00           H  
ATOM   1946  N   ALA A 125      52.948  17.571   9.098  1.00  0.00           N  
ATOM   1947  CA  ALA A 125      52.521  16.961  10.356  1.00  0.00           C  
ATOM   1948  C   ALA A 125      53.620  16.935  11.414  1.00  0.00           C  
ATOM   1949  O   ALA A 125      53.336  16.937  12.611  1.00  0.00           O  
ATOM   1950  CB  ALA A 125      52.043  15.542  10.095  1.00  0.00           C  
ATOM   1951  H   ALA A 125      52.836  17.000   8.261  1.00  0.00           H  
ATOM   1952  HA  ALA A 125      51.694  17.552  10.748  1.00  0.00           H  
ATOM   1953 1HB  ALA A 125      51.692  15.099  11.024  1.00  0.00           H  
ATOM   1954 2HB  ALA A 125      51.236  15.556   9.368  1.00  0.00           H  
ATOM   1955 3HB  ALA A 125      52.876  14.954   9.701  1.00  0.00           H  
ATOM   1956  N   ASP A 126      54.873  16.896  10.972  1.00  0.00           N  
ATOM   1957  CA  ASP A 126      56.017  16.821  11.866  1.00  0.00           C  
ATOM   1958  C   ASP A 126      56.570  18.202  12.241  1.00  0.00           C  
ATOM   1959  O   ASP A 126      57.583  18.297  12.936  1.00  0.00           O  
ATOM   1960  CB  ASP A 126      57.123  15.978  11.231  1.00  0.00           C  
ATOM   1961  CG  ASP A 126      56.722  14.508  11.066  1.00  0.00           C  
ATOM   1962  OD1 ASP A 126      56.066  13.986  11.935  1.00  0.00           O  
ATOM   1963  OD2 ASP A 126      57.083  13.922  10.075  1.00  0.00           O  
ATOM   1964  H   ASP A 126      55.033  16.922   9.973  1.00  0.00           H  
ATOM   1965  HA  ASP A 126      55.699  16.328  12.784  1.00  0.00           H  
ATOM   1966 1HB  ASP A 126      57.372  16.387  10.254  1.00  0.00           H  
ATOM   1967 2HB  ASP A 126      58.019  16.033  11.847  1.00  0.00           H  
ATOM   1968  N   GLY A 127      55.919  19.273  11.777  1.00  0.00           N  
ATOM   1969  CA  GLY A 127      56.347  20.636  12.082  1.00  0.00           C  
ATOM   1970  C   GLY A 127      57.411  21.210  11.141  1.00  0.00           C  
ATOM   1971  O   GLY A 127      57.929  22.302  11.388  1.00  0.00           O  
ATOM   1972  H   GLY A 127      55.086  19.162  11.197  1.00  0.00           H  
ATOM   1973 1HA  GLY A 127      55.470  21.281  12.065  1.00  0.00           H  
ATOM   1974 2HA  GLY A 127      56.724  20.662  13.102  1.00  0.00           H  
ATOM   1975  N   SER A 128      57.760  20.487  10.083  1.00  0.00           N  
ATOM   1976  CA  SER A 128      58.776  20.958   9.152  1.00  0.00           C  
ATOM   1977  C   SER A 128      58.152  21.642   7.947  1.00  0.00           C  
ATOM   1978  O   SER A 128      57.098  21.235   7.450  1.00  0.00           O  
ATOM   1979  CB  SER A 128      59.642  19.812   8.688  1.00  0.00           C  
ATOM   1980  OG  SER A 128      60.585  20.244   7.740  1.00  0.00           O  
ATOM   1981  H   SER A 128      57.290  19.607   9.900  1.00  0.00           H  
ATOM   1982  HA  SER A 128      59.408  21.684   9.664  1.00  0.00           H  
ATOM   1983 1HB  SER A 128      60.151  19.370   9.544  1.00  0.00           H  
ATOM   1984 2HB  SER A 128      59.012  19.046   8.252  1.00  0.00           H  
ATOM   1985  HG  SER A 128      60.087  20.706   7.048  1.00  0.00           H  
ATOM   1986  N   VAL A 129      58.807  22.679   7.457  1.00  0.00           N  
ATOM   1987  CA  VAL A 129      58.320  23.360   6.269  1.00  0.00           C  
ATOM   1988  C   VAL A 129      58.767  22.590   5.019  1.00  0.00           C  
ATOM   1989  O   VAL A 129      59.939  22.230   4.933  1.00  0.00           O  
ATOM   1990  CB  VAL A 129      58.811  24.802   6.232  1.00  0.00           C  
ATOM   1991  CG1 VAL A 129      58.375  25.465   4.940  1.00  0.00           C  
ATOM   1992  CG2 VAL A 129      58.217  25.529   7.421  1.00  0.00           C  
ATOM   1993  H   VAL A 129      59.657  22.992   7.909  1.00  0.00           H  
ATOM   1994  HA  VAL A 129      57.248  23.426   6.351  1.00  0.00           H  
ATOM   1995  HB  VAL A 129      59.901  24.824   6.275  1.00  0.00           H  
ATOM   1996 1HG1 VAL A 129      58.721  26.497   4.920  1.00  0.00           H  
ATOM   1997 2HG1 VAL A 129      58.793  24.926   4.089  1.00  0.00           H  
ATOM   1998 3HG1 VAL A 129      57.292  25.447   4.889  1.00  0.00           H  
ATOM   1999 1HG2 VAL A 129      58.550  26.567   7.416  1.00  0.00           H  
ATOM   2000 2HG2 VAL A 129      57.122  25.496   7.351  1.00  0.00           H  
ATOM   2001 3HG2 VAL A 129      58.537  25.048   8.345  1.00  0.00           H  
ATOM   2002  N   PRO A 130      57.861  22.253   4.085  1.00  0.00           N  
ATOM   2003  CA  PRO A 130      58.135  21.529   2.857  1.00  0.00           C  
ATOM   2004  C   PRO A 130      59.232  22.164   2.004  1.00  0.00           C  
ATOM   2005  O   PRO A 130      59.330  23.393   1.885  1.00  0.00           O  
ATOM   2006  CB  PRO A 130      56.780  21.587   2.156  1.00  0.00           C  
ATOM   2007  CG  PRO A 130      55.770  21.698   3.284  1.00  0.00           C  
ATOM   2008  CD  PRO A 130      56.418  22.527   4.305  1.00  0.00           C  
ATOM   2009  HA  PRO A 130      58.401  20.488   3.107  1.00  0.00           H  
ATOM   2010 1HB  PRO A 130      56.746  22.427   1.466  1.00  0.00           H  
ATOM   2011 2HB  PRO A 130      56.652  20.694   1.548  1.00  0.00           H  
ATOM   2012 1HG  PRO A 130      54.858  22.205   2.954  1.00  0.00           H  
ATOM   2013 2HG  PRO A 130      55.473  20.705   3.655  1.00  0.00           H  
ATOM   2014 1HD  PRO A 130      56.155  23.589   4.170  1.00  0.00           H  
ATOM   2015 2HD  PRO A 130      56.076  22.111   5.251  1.00  0.00           H  
ATOM   2016  N   GLN A 131      60.048  21.311   1.396  1.00  0.00           N  
ATOM   2017  CA  GLN A 131      61.156  21.774   0.574  1.00  0.00           C  
ATOM   2018  C   GLN A 131      60.633  22.517  -0.637  1.00  0.00           C  
ATOM   2019  O   GLN A 131      59.578  22.186  -1.177  1.00  0.00           O  
ATOM   2020  CB  GLN A 131      62.032  20.599   0.145  1.00  0.00           C  
ATOM   2021  CG  GLN A 131      62.788  19.950   1.293  1.00  0.00           C  
ATOM   2022  CD  GLN A 131      63.688  18.812   0.844  1.00  0.00           C  
ATOM   2023  OE1 GLN A 131      63.232  17.839   0.234  1.00  0.00           O  
ATOM   2024  NE2 GLN A 131      64.975  18.922   1.159  1.00  0.00           N  
ATOM   2025  H   GLN A 131      59.910  20.319   1.522  1.00  0.00           H  
ATOM   2026  HA  GLN A 131      61.765  22.466   1.159  1.00  0.00           H  
ATOM   2027 1HB  GLN A 131      61.421  19.840  -0.335  1.00  0.00           H  
ATOM   2028 2HB  GLN A 131      62.757  20.944  -0.589  1.00  0.00           H  
ATOM   2029 1HG  GLN A 131      63.414  20.713   1.759  1.00  0.00           H  
ATOM   2030 2HG  GLN A 131      62.070  19.562   2.015  1.00  0.00           H  
ATOM   2031 1HE2 GLN A 131      65.616  18.202   0.896  1.00  0.00           H  
ATOM   2032 2HE2 GLN A 131      65.297  19.724   1.666  1.00  0.00           H  
ATOM   2033  N   GLY A 132      61.365  23.544  -1.044  1.00  0.00           N  
ATOM   2034  CA  GLY A 132      60.993  24.366  -2.187  1.00  0.00           C  
ATOM   2035  C   GLY A 132      60.133  25.569  -1.778  1.00  0.00           C  
ATOM   2036  O   GLY A 132      59.957  26.515  -2.560  1.00  0.00           O  
ATOM   2037  H   GLY A 132      62.253  23.739  -0.570  1.00  0.00           H  
ATOM   2038 1HA  GLY A 132      61.899  24.716  -2.683  1.00  0.00           H  
ATOM   2039 2HA  GLY A 132      60.452  23.756  -2.908  1.00  0.00           H  
ATOM   2040  N   MET A 133      59.646  25.601  -0.529  1.00  0.00           N  
ATOM   2041  CA  MET A 133      58.813  26.724  -0.109  1.00  0.00           C  
ATOM   2042  C   MET A 133      59.663  27.946   0.222  1.00  0.00           C  
ATOM   2043  O   MET A 133      59.884  28.290   1.382  1.00  0.00           O  
ATOM   2044  CB  MET A 133      57.971  26.344   1.091  1.00  0.00           C  
ATOM   2045  CG  MET A 133      56.956  25.230   0.848  1.00  0.00           C  
ATOM   2046  SD  MET A 133      55.621  25.663  -0.289  1.00  0.00           S  
ATOM   2047  CE  MET A 133      54.691  24.133  -0.268  1.00  0.00           C  
ATOM   2048  H   MET A 133      59.796  24.824   0.122  1.00  0.00           H  
ATOM   2049  HA  MET A 133      58.151  26.989  -0.930  1.00  0.00           H  
ATOM   2050 1HB  MET A 133      58.623  26.015   1.897  1.00  0.00           H  
ATOM   2051 2HB  MET A 133      57.438  27.221   1.430  1.00  0.00           H  
ATOM   2052 1HG  MET A 133      57.487  24.378   0.427  1.00  0.00           H  
ATOM   2053 2HG  MET A 133      56.518  24.922   1.801  1.00  0.00           H  
ATOM   2054 1HE  MET A 133      53.826  24.221  -0.918  1.00  0.00           H  
ATOM   2055 2HE  MET A 133      55.322  23.311  -0.619  1.00  0.00           H  
ATOM   2056 3HE  MET A 133      54.359  23.928   0.752  1.00  0.00           H  
ATOM   2057  N   THR A 134      60.107  28.606  -0.836  1.00  0.00           N  
ATOM   2058  CA  THR A 134      61.018  29.743  -0.779  1.00  0.00           C  
ATOM   2059  C   THR A 134      60.346  31.099  -0.948  1.00  0.00           C  
ATOM   2060  O   THR A 134      61.014  32.130  -0.942  1.00  0.00           O  
ATOM   2061  CB  THR A 134      62.088  29.586  -1.868  1.00  0.00           C  
ATOM   2062  OG1 THR A 134      61.438  29.520  -3.162  1.00  0.00           O  
ATOM   2063  CG2 THR A 134      62.905  28.317  -1.637  1.00  0.00           C  
ATOM   2064  H   THR A 134      59.859  28.205  -1.739  1.00  0.00           H  
ATOM   2065  HA  THR A 134      61.509  29.734   0.195  1.00  0.00           H  
ATOM   2066  HB  THR A 134      62.748  30.451  -1.849  1.00  0.00           H  
ATOM   2067  HG1 THR A 134      60.983  28.657  -3.241  1.00  0.00           H  
ATOM   2068 1HG2 THR A 134      63.658  28.219  -2.419  1.00  0.00           H  
ATOM   2069 2HG2 THR A 134      63.395  28.370  -0.664  1.00  0.00           H  
ATOM   2070 3HG2 THR A 134      62.256  27.456  -1.661  1.00  0.00           H  
ATOM   2071  N   ALA A 135      59.030  31.102  -1.148  1.00  0.00           N  
ATOM   2072  CA  ALA A 135      58.274  32.333  -1.384  1.00  0.00           C  
ATOM   2073  C   ALA A 135      58.874  33.138  -2.538  1.00  0.00           C  
ATOM   2074  O   ALA A 135      58.938  34.373  -2.495  1.00  0.00           O  
ATOM   2075  CB  ALA A 135      58.229  33.186  -0.123  1.00  0.00           C  
ATOM   2076  H   ALA A 135      58.547  30.217  -1.126  1.00  0.00           H  
ATOM   2077  HA  ALA A 135      57.256  32.058  -1.661  1.00  0.00           H  
ATOM   2078 1HB  ALA A 135      57.646  34.075  -0.319  1.00  0.00           H  
ATOM   2079 2HB  ALA A 135      57.770  32.618   0.684  1.00  0.00           H  
ATOM   2080 3HB  ALA A 135      59.234  33.479   0.169  1.00  0.00           H  
ATOM   2081  N   THR A 136      59.270  32.450  -3.610  1.00  0.00           N  
ATOM   2082  CA  THR A 136      59.853  33.151  -4.739  1.00  0.00           C  
ATOM   2083  C   THR A 136      58.796  33.857  -5.565  1.00  0.00           C  
ATOM   2084  O   THR A 136      58.382  33.397  -6.633  1.00  0.00           O  
ATOM   2085  CB  THR A 136      60.674  32.227  -5.656  1.00  0.00           C  
ATOM   2086  OG1 THR A 136      61.774  31.639  -4.929  1.00  0.00           O  
ATOM   2087  CG2 THR A 136      61.214  33.044  -6.836  1.00  0.00           C  
ATOM   2088  H   THR A 136      59.197  31.444  -3.618  1.00  0.00           H  
ATOM   2089  HA  THR A 136      60.534  33.908  -4.350  1.00  0.00           H  
ATOM   2090  HB  THR A 136      60.036  31.431  -6.036  1.00  0.00           H  
ATOM   2091  HG1 THR A 136      61.468  30.950  -4.305  1.00  0.00           H  
ATOM   2092 1HG2 THR A 136      61.788  32.397  -7.495  1.00  0.00           H  
ATOM   2093 2HG2 THR A 136      60.387  33.474  -7.383  1.00  0.00           H  
ATOM   2094 3HG2 THR A 136      61.855  33.841  -6.462  1.00  0.00           H  
ATOM   2095  N   GLY A 137      58.448  35.048  -5.099  1.00  0.00           N  
ATOM   2096  CA  GLY A 137      57.412  35.892  -5.688  1.00  0.00           C  
ATOM   2097  C   GLY A 137      57.868  36.525  -6.998  1.00  0.00           C  
ATOM   2098  O   GLY A 137      57.097  37.199  -7.677  1.00  0.00           O  
ATOM   2099  H   GLY A 137      58.863  35.305  -4.203  1.00  0.00           H  
ATOM   2100 1HA  GLY A 137      56.516  35.296  -5.859  1.00  0.00           H  
ATOM   2101 2HA  GLY A 137      57.142  36.673  -4.979  1.00  0.00           H  
ATOM   2102  N   ASN A 138      59.126  36.284  -7.358  1.00  0.00           N  
ATOM   2103  CA  ASN A 138      59.698  36.785  -8.588  1.00  0.00           C  
ATOM   2104  C   ASN A 138      59.546  35.769  -9.718  1.00  0.00           C  
ATOM   2105  O   ASN A 138      59.968  36.022 -10.849  1.00  0.00           O  
ATOM   2106  CB  ASN A 138      61.157  37.127  -8.380  1.00  0.00           C  
ATOM   2107  CG  ASN A 138      61.341  38.314  -7.484  1.00  0.00           C  
ATOM   2108  OD1 ASN A 138      60.565  39.275  -7.534  1.00  0.00           O  
ATOM   2109  ND2 ASN A 138      62.356  38.269  -6.657  1.00  0.00           N  
ATOM   2110  H   ASN A 138      59.698  35.726  -6.745  1.00  0.00           H  
ATOM   2111  HA  ASN A 138      59.160  37.687  -8.885  1.00  0.00           H  
ATOM   2112 1HB  ASN A 138      61.671  36.270  -7.944  1.00  0.00           H  
ATOM   2113 2HB  ASN A 138      61.623  37.335  -9.344  1.00  0.00           H  
ATOM   2114 1HD2 ASN A 138      62.528  39.033  -6.035  1.00  0.00           H  
ATOM   2115 2HD2 ASN A 138      62.961  37.472  -6.649  1.00  0.00           H  
ATOM   2116  N   ARG A 139      58.897  34.626  -9.460  1.00  0.00           N  
ATOM   2117  CA  ARG A 139      58.730  33.661 -10.544  1.00  0.00           C  
ATOM   2118  C   ARG A 139      57.513  34.053 -11.371  1.00  0.00           C  
ATOM   2119  O   ARG A 139      56.439  33.457 -11.287  1.00  0.00           O  
ATOM   2120  CB  ARG A 139      58.583  32.236 -10.061  1.00  0.00           C  
ATOM   2121  CG  ARG A 139      58.613  31.243 -11.208  1.00  0.00           C  
ATOM   2122  CD  ARG A 139      59.990  31.213 -11.800  1.00  0.00           C  
ATOM   2123  NE  ARG A 139      60.135  30.302 -12.926  1.00  0.00           N  
ATOM   2124  CZ  ARG A 139      61.267  30.209 -13.666  1.00  0.00           C  
ATOM   2125  NH1 ARG A 139      62.314  30.943 -13.401  1.00  0.00           N  
ATOM   2126  NH2 ARG A 139      61.373  29.393 -14.669  1.00  0.00           N  
ATOM   2127  H   ARG A 139      58.552  34.407  -8.523  1.00  0.00           H  
ATOM   2128  HA  ARG A 139      59.611  33.699 -11.180  1.00  0.00           H  
ATOM   2129 1HB  ARG A 139      59.388  31.993  -9.366  1.00  0.00           H  
ATOM   2130 2HB  ARG A 139      57.639  32.122  -9.528  1.00  0.00           H  
ATOM   2131 1HG  ARG A 139      58.343  30.246 -10.862  1.00  0.00           H  
ATOM   2132 2HG  ARG A 139      57.921  31.571 -11.977  1.00  0.00           H  
ATOM   2133 1HD  ARG A 139      60.239  32.215 -12.150  1.00  0.00           H  
ATOM   2134 2HD  ARG A 139      60.703  30.917 -11.032  1.00  0.00           H  
ATOM   2135  HE  ARG A 139      59.350  29.711 -13.173  1.00  0.00           H  
ATOM   2136 1HH1 ARG A 139      62.311  31.601 -12.640  1.00  0.00           H  
ATOM   2137 2HH1 ARG A 139      63.149  30.818 -14.009  1.00  0.00           H  
ATOM   2138 1HH2 ARG A 139      60.611  28.794 -14.944  1.00  0.00           H  
ATOM   2139 2HH2 ARG A 139      62.284  29.395 -15.167  1.00  0.00           H  
ATOM   2140  N   LEU A 140      57.711  35.079 -12.170  1.00  0.00           N  
ATOM   2141  CA  LEU A 140      56.665  35.735 -12.932  1.00  0.00           C  
ATOM   2142  C   LEU A 140      56.163  34.881 -14.086  1.00  0.00           C  
ATOM   2143  O   LEU A 140      56.886  34.034 -14.619  1.00  0.00           O  
ATOM   2144  CB  LEU A 140      57.204  37.059 -13.479  1.00  0.00           C  
ATOM   2145  CG  LEU A 140      57.654  38.073 -12.416  1.00  0.00           C  
ATOM   2146  CD1 LEU A 140      58.233  39.284 -13.107  1.00  0.00           C  
ATOM   2147  CD2 LEU A 140      56.491  38.430 -11.511  1.00  0.00           C  
ATOM   2148  H   LEU A 140      58.650  35.478 -12.152  1.00  0.00           H  
ATOM   2149  HA  LEU A 140      55.831  35.938 -12.261  1.00  0.00           H  
ATOM   2150 1HB  LEU A 140      58.061  36.849 -14.117  1.00  0.00           H  
ATOM   2151 2HB  LEU A 140      56.433  37.529 -14.085  1.00  0.00           H  
ATOM   2152  HG  LEU A 140      58.437  37.639 -11.818  1.00  0.00           H  
ATOM   2153 1HD1 LEU A 140      58.577  39.999 -12.360  1.00  0.00           H  
ATOM   2154 2HD1 LEU A 140      59.075  38.976 -13.730  1.00  0.00           H  
ATOM   2155 3HD1 LEU A 140      57.471  39.747 -13.730  1.00  0.00           H  
ATOM   2156 1HD2 LEU A 140      56.828  39.139 -10.751  1.00  0.00           H  
ATOM   2157 2HD2 LEU A 140      55.692  38.877 -12.098  1.00  0.00           H  
ATOM   2158 3HD2 LEU A 140      56.123  37.526 -11.020  1.00  0.00           H  
ATOM   2159  N   SER A 141      54.930  35.150 -14.524  1.00  0.00           N  
ATOM   2160  CA  SER A 141      54.341  34.426 -15.653  1.00  0.00           C  
ATOM   2161  C   SER A 141      55.146  34.595 -16.949  1.00  0.00           C  
ATOM   2162  O   SER A 141      55.093  33.737 -17.835  1.00  0.00           O  
ATOM   2163  CB  SER A 141      52.914  34.898 -15.864  1.00  0.00           C  
ATOM   2164  OG  SER A 141      52.879  36.241 -16.270  1.00  0.00           O  
ATOM   2165  H   SER A 141      54.382  35.854 -14.050  1.00  0.00           H  
ATOM   2166  HA  SER A 141      54.313  33.372 -15.399  1.00  0.00           H  
ATOM   2167 1HB  SER A 141      52.434  34.274 -16.618  1.00  0.00           H  
ATOM   2168 2HB  SER A 141      52.353  34.782 -14.938  1.00  0.00           H  
ATOM   2169  HG  SER A 141      51.948  36.469 -16.356  1.00  0.00           H  
ATOM   2170  N   SER A 142      55.937  35.674 -17.019  1.00  0.00           N  
ATOM   2171  CA  SER A 142      56.798  35.982 -18.157  1.00  0.00           C  
ATOM   2172  C   SER A 142      58.031  35.075 -18.186  1.00  0.00           C  
ATOM   2173  O   SER A 142      58.769  35.041 -19.170  1.00  0.00           O  
ATOM   2174  CB  SER A 142      57.222  37.440 -18.108  1.00  0.00           C  
ATOM   2175  OG  SER A 142      58.068  37.690 -17.017  1.00  0.00           O  
ATOM   2176  H   SER A 142      55.909  36.320 -16.245  1.00  0.00           H  
ATOM   2177  HA  SER A 142      56.230  35.815 -19.072  1.00  0.00           H  
ATOM   2178 1HB  SER A 142      57.731  37.704 -19.035  1.00  0.00           H  
ATOM   2179 2HB  SER A 142      56.335  38.067 -18.033  1.00  0.00           H  
ATOM   2180  HG  SER A 142      58.899  37.253 -17.223  1.00  0.00           H  
ATOM   2181  N   LEU A 143      58.263  34.352 -17.094  1.00  0.00           N  
ATOM   2182  CA  LEU A 143      59.352  33.398 -17.003  1.00  0.00           C  
ATOM   2183  C   LEU A 143      58.774  32.006 -17.187  1.00  0.00           C  
ATOM   2184  O   LEU A 143      59.298  31.196 -17.937  1.00  0.00           O  
ATOM   2185  CB  LEU A 143      60.016  33.485 -15.631  1.00  0.00           C  
ATOM   2186  CG  LEU A 143      60.618  34.827 -15.290  1.00  0.00           C  
ATOM   2187  CD1 LEU A 143      61.133  34.783 -13.875  1.00  0.00           C  
ATOM   2188  CD2 LEU A 143      61.721  35.141 -16.279  1.00  0.00           C  
ATOM   2189  H   LEU A 143      57.641  34.434 -16.296  1.00  0.00           H  
ATOM   2190  HA  LEU A 143      60.079  33.592 -17.792  1.00  0.00           H  
ATOM   2191 1HB  LEU A 143      59.278  33.248 -14.864  1.00  0.00           H  
ATOM   2192 2HB  LEU A 143      60.809  32.740 -15.584  1.00  0.00           H  
ATOM   2193  HG  LEU A 143      59.849  35.597 -15.345  1.00  0.00           H  
ATOM   2194 1HD1 LEU A 143      61.558  35.751 -13.606  1.00  0.00           H  
ATOM   2195 2HD1 LEU A 143      60.314  34.558 -13.214  1.00  0.00           H  
ATOM   2196 3HD1 LEU A 143      61.897  34.013 -13.788  1.00  0.00           H  
ATOM   2197 1HD2 LEU A 143      62.159  36.111 -16.043  1.00  0.00           H  
ATOM   2198 2HD2 LEU A 143      62.492  34.369 -16.223  1.00  0.00           H  
ATOM   2199 3HD2 LEU A 143      61.305  35.166 -17.290  1.00  0.00           H  
ATOM   2200  N   ILE A 144      57.625  31.766 -16.558  1.00  0.00           N  
ATOM   2201  CA  ILE A 144      56.967  30.458 -16.564  1.00  0.00           C  
ATOM   2202  C   ILE A 144      56.578  30.025 -17.971  1.00  0.00           C  
ATOM   2203  O   ILE A 144      56.730  28.861 -18.338  1.00  0.00           O  
ATOM   2204  CB  ILE A 144      55.728  30.465 -15.669  1.00  0.00           C  
ATOM   2205  CG1 ILE A 144      56.173  30.619 -14.213  1.00  0.00           C  
ATOM   2206  CG2 ILE A 144      54.924  29.153 -15.867  1.00  0.00           C  
ATOM   2207  CD1 ILE A 144      55.054  30.940 -13.269  1.00  0.00           C  
ATOM   2208  H   ILE A 144      57.229  32.511 -15.985  1.00  0.00           H  
ATOM   2209  HA  ILE A 144      57.667  29.727 -16.166  1.00  0.00           H  
ATOM   2210  HB  ILE A 144      55.103  31.309 -15.925  1.00  0.00           H  
ATOM   2211 1HG1 ILE A 144      56.645  29.693 -13.887  1.00  0.00           H  
ATOM   2212 2HG1 ILE A 144      56.907  31.426 -14.158  1.00  0.00           H  
ATOM   2213 1HG2 ILE A 144      54.044  29.170 -15.232  1.00  0.00           H  
ATOM   2214 2HG2 ILE A 144      54.611  29.073 -16.912  1.00  0.00           H  
ATOM   2215 3HG2 ILE A 144      55.547  28.295 -15.608  1.00  0.00           H  
ATOM   2216 1HD1 ILE A 144      55.448  31.040 -12.255  1.00  0.00           H  
ATOM   2217 2HD1 ILE A 144      54.587  31.877 -13.561  1.00  0.00           H  
ATOM   2218 3HD1 ILE A 144      54.324  30.143 -13.298  1.00  0.00           H  
ATOM   2219  N   ASN A 145      56.082  30.963 -18.768  1.00  0.00           N  
ATOM   2220  CA  ASN A 145      55.677  30.651 -20.127  1.00  0.00           C  
ATOM   2221  C   ASN A 145      56.799  30.895 -21.152  1.00  0.00           C  
ATOM   2222  O   ASN A 145      56.555  30.889 -22.358  1.00  0.00           O  
ATOM   2223  CB  ASN A 145      54.448  31.461 -20.477  1.00  0.00           C  
ATOM   2224  CG  ASN A 145      53.239  31.002 -19.698  1.00  0.00           C  
ATOM   2225  OD1 ASN A 145      53.037  29.798 -19.496  1.00  0.00           O  
ATOM   2226  ND2 ASN A 145      52.441  31.939 -19.255  1.00  0.00           N  
ATOM   2227  H   ASN A 145      55.946  31.914 -18.418  1.00  0.00           H  
ATOM   2228  HA  ASN A 145      55.421  29.593 -20.175  1.00  0.00           H  
ATOM   2229 1HB  ASN A 145      54.634  32.515 -20.253  1.00  0.00           H  
ATOM   2230 2HB  ASN A 145      54.242  31.380 -21.542  1.00  0.00           H  
ATOM   2231 1HD2 ASN A 145      51.626  31.693 -18.729  1.00  0.00           H  
ATOM   2232 2HD2 ASN A 145      52.652  32.902 -19.438  1.00  0.00           H  
ATOM   2233  N   ALA A 146      58.022  31.135 -20.675  1.00  0.00           N  
ATOM   2234  CA  ALA A 146      59.175  31.373 -21.534  1.00  0.00           C  
ATOM   2235  C   ALA A 146      60.432  30.945 -20.793  1.00  0.00           C  
ATOM   2236  O   ALA A 146      61.347  31.744 -20.588  1.00  0.00           O  
ATOM   2237  CB  ALA A 146      59.249  32.833 -21.931  1.00  0.00           C  
ATOM   2238  H   ALA A 146      58.199  31.124 -19.672  1.00  0.00           H  
ATOM   2239  HA  ALA A 146      59.079  30.758 -22.426  1.00  0.00           H  
ATOM   2240 1HB  ALA A 146      60.113  32.992 -22.574  1.00  0.00           H  
ATOM   2241 2HB  ALA A 146      58.341  33.110 -22.466  1.00  0.00           H  
ATOM   2242 3HB  ALA A 146      59.346  33.442 -21.036  1.00  0.00           H  
ATOM   2243  N   ILE A 147      60.467  29.684 -20.381  1.00  0.00           N  
ATOM   2244  CA  ILE A 147      61.548  29.190 -19.539  1.00  0.00           C  
ATOM   2245  C   ILE A 147      62.836  28.865 -20.308  1.00  0.00           C  
ATOM   2246  O   ILE A 147      63.903  29.390 -20.005  1.00  0.00           O  
ATOM   2247  CB  ILE A 147      61.080  27.924 -18.803  1.00  0.00           C  
ATOM   2248  CG1 ILE A 147      59.925  28.241 -17.912  1.00  0.00           C  
ATOM   2249  CG2 ILE A 147      62.179  27.401 -17.986  1.00  0.00           C  
ATOM   2250  CD1 ILE A 147      59.232  27.053 -17.335  1.00  0.00           C  
ATOM   2251  H   ILE A 147      59.694  29.075 -20.613  1.00  0.00           H  
ATOM   2252  HA  ILE A 147      61.777  29.962 -18.798  1.00  0.00           H  
ATOM   2253  HB  ILE A 147      60.768  27.175 -19.526  1.00  0.00           H  
ATOM   2254 1HG1 ILE A 147      60.270  28.875 -17.113  1.00  0.00           H  
ATOM   2255 2HG1 ILE A 147      59.204  28.793 -18.494  1.00  0.00           H  
ATOM   2256 1HG2 ILE A 147      61.847  26.517 -17.489  1.00  0.00           H  
ATOM   2257 2HG2 ILE A 147      63.011  27.179 -18.617  1.00  0.00           H  
ATOM   2258 3HG2 ILE A 147      62.474  28.149 -17.250  1.00  0.00           H  
ATOM   2259 1HD1 ILE A 147      58.401  27.391 -16.717  1.00  0.00           H  
ATOM   2260 2HD1 ILE A 147      58.853  26.434 -18.146  1.00  0.00           H  
ATOM   2261 3HD1 ILE A 147      59.915  26.478 -16.735  1.00  0.00           H  
ATOM   2262  N   ASN A 148      62.710  28.030 -21.342  1.00  0.00           N  
ATOM   2263  CA  ASN A 148      63.835  27.537 -22.146  1.00  0.00           C  
ATOM   2264  C   ASN A 148      64.791  26.648 -21.335  1.00  0.00           C  
ATOM   2265  O   ASN A 148      64.918  26.770 -20.115  1.00  0.00           O  
ATOM   2266  CB  ASN A 148      64.600  28.687 -22.787  1.00  0.00           C  
ATOM   2267  CG  ASN A 148      63.751  29.456 -23.777  1.00  0.00           C  
ATOM   2268  OD1 ASN A 148      62.804  28.914 -24.364  1.00  0.00           O  
ATOM   2269  ND2 ASN A 148      64.074  30.710 -23.969  1.00  0.00           N  
ATOM   2270  H   ASN A 148      61.788  27.684 -21.554  1.00  0.00           H  
ATOM   2271  HA  ASN A 148      63.429  26.917 -22.947  1.00  0.00           H  
ATOM   2272 1HB  ASN A 148      65.006  29.372 -22.059  1.00  0.00           H  
ATOM   2273 2HB  ASN A 148      65.452  28.275 -23.326  1.00  0.00           H  
ATOM   2274 1HD2 ASN A 148      63.551  31.271 -24.610  1.00  0.00           H  
ATOM   2275 2HD2 ASN A 148      64.844  31.110 -23.471  1.00  0.00           H  
ATOM   2276  N   LYS A 149      65.490  25.749 -22.029  1.00  0.00           N  
ATOM   2277  CA  LYS A 149      66.366  24.787 -21.357  1.00  0.00           C  
ATOM   2278  C   LYS A 149      67.382  25.439 -20.424  1.00  0.00           C  
ATOM   2279  O   LYS A 149      67.646  24.921 -19.341  1.00  0.00           O  
ATOM   2280  CB  LYS A 149      67.109  23.923 -22.376  1.00  0.00           C  
ATOM   2281  CG  LYS A 149      67.997  22.827 -21.746  1.00  0.00           C  
ATOM   2282  CD  LYS A 149      68.627  21.934 -22.823  1.00  0.00           C  
ATOM   2283  CE  LYS A 149      69.360  20.707 -22.230  1.00  0.00           C  
ATOM   2284  NZ  LYS A 149      70.587  21.061 -21.437  1.00  0.00           N  
ATOM   2285  H   LYS A 149      65.379  25.700 -23.033  1.00  0.00           H  
ATOM   2286  HA  LYS A 149      65.741  24.130 -20.752  1.00  0.00           H  
ATOM   2287 1HB  LYS A 149      66.394  23.438 -23.040  1.00  0.00           H  
ATOM   2288 2HB  LYS A 149      67.753  24.555 -22.987  1.00  0.00           H  
ATOM   2289 1HG  LYS A 149      68.799  23.296 -21.163  1.00  0.00           H  
ATOM   2290 2HG  LYS A 149      67.404  22.211 -21.068  1.00  0.00           H  
ATOM   2291 1HD  LYS A 149      67.850  21.584 -23.503  1.00  0.00           H  
ATOM   2292 2HD  LYS A 149      69.345  22.522 -23.395  1.00  0.00           H  
ATOM   2293 1HE  LYS A 149      68.673  20.162 -21.585  1.00  0.00           H  
ATOM   2294 2HE  LYS A 149      69.657  20.061 -23.055  1.00  0.00           H  
ATOM   2295 1HZ  LYS A 149      71.013  20.221 -21.094  1.00  0.00           H  
ATOM   2296 2HZ  LYS A 149      71.240  21.552 -22.016  1.00  0.00           H  
ATOM   2297 3HZ  LYS A 149      70.368  21.650 -20.622  1.00  0.00           H  
ATOM   2298  N   THR A 150      67.965  26.567 -20.829  1.00  0.00           N  
ATOM   2299  CA  THR A 150      68.978  27.186 -19.986  1.00  0.00           C  
ATOM   2300  C   THR A 150      68.421  27.553 -18.612  1.00  0.00           C  
ATOM   2301  O   THR A 150      69.049  27.256 -17.591  1.00  0.00           O  
ATOM   2302  CB  THR A 150      69.563  28.449 -20.647  1.00  0.00           C  
ATOM   2303  OG1 THR A 150      70.213  28.098 -21.879  1.00  0.00           O  
ATOM   2304  CG2 THR A 150      70.565  29.108 -19.715  1.00  0.00           C  
ATOM   2305  H   THR A 150      67.710  26.978 -21.713  1.00  0.00           H  
ATOM   2306  HA  THR A 150      69.787  26.469 -19.840  1.00  0.00           H  
ATOM   2307  HB  THR A 150      68.757  29.152 -20.858  1.00  0.00           H  
ATOM   2308  HG1 THR A 150      70.599  28.886 -22.274  1.00  0.00           H  
ATOM   2309 1HG2 THR A 150      70.968  30.002 -20.189  1.00  0.00           H  
ATOM   2310 2HG2 THR A 150      70.069  29.382 -18.783  1.00  0.00           H  
ATOM   2311 3HG2 THR A 150      71.375  28.412 -19.503  1.00  0.00           H  
ATOM   2312  N   ASP A 151      67.247  28.190 -18.567  1.00  0.00           N  
ATOM   2313  CA  ASP A 151      66.668  28.552 -17.282  1.00  0.00           C  
ATOM   2314  C   ASP A 151      66.278  27.300 -16.499  1.00  0.00           C  
ATOM   2315  O   ASP A 151      66.375  27.284 -15.270  1.00  0.00           O  
ATOM   2316  CB  ASP A 151      65.471  29.481 -17.429  1.00  0.00           C  
ATOM   2317  CG  ASP A 151      65.071  30.186 -16.093  1.00  0.00           C  
ATOM   2318  OD1 ASP A 151      65.851  30.970 -15.596  1.00  0.00           O  
ATOM   2319  OD2 ASP A 151      63.993  29.923 -15.579  1.00  0.00           O  
ATOM   2320  H   ASP A 151      66.743  28.401 -19.420  1.00  0.00           H  
ATOM   2321  HA  ASP A 151      67.425  29.084 -16.707  1.00  0.00           H  
ATOM   2322 1HB  ASP A 151      65.669  30.229 -18.199  1.00  0.00           H  
ATOM   2323 2HB  ASP A 151      64.637  28.896 -17.762  1.00  0.00           H  
ATOM   2324  N   VAL A 152      65.865  26.227 -17.196  1.00  0.00           N  
ATOM   2325  CA  VAL A 152      65.497  25.008 -16.478  1.00  0.00           C  
ATOM   2326  C   VAL A 152      66.727  24.443 -15.772  1.00  0.00           C  
ATOM   2327  O   VAL A 152      66.692  24.144 -14.574  1.00  0.00           O  
ATOM   2328  CB  VAL A 152      64.978  23.900 -17.425  1.00  0.00           C  
ATOM   2329  CG1 VAL A 152      64.786  22.642 -16.636  1.00  0.00           C  
ATOM   2330  CG2 VAL A 152      63.706  24.294 -18.098  1.00  0.00           C  
ATOM   2331  H   VAL A 152      65.776  26.282 -18.214  1.00  0.00           H  
ATOM   2332  HA  VAL A 152      64.736  25.250 -15.739  1.00  0.00           H  
ATOM   2333  HB  VAL A 152      65.736  23.697 -18.179  1.00  0.00           H  
ATOM   2334 1HG1 VAL A 152      64.455  21.844 -17.297  1.00  0.00           H  
ATOM   2335 2HG1 VAL A 152      65.731  22.369 -16.185  1.00  0.00           H  
ATOM   2336 3HG1 VAL A 152      64.040  22.806 -15.858  1.00  0.00           H  
ATOM   2337 1HG2 VAL A 152      63.380  23.493 -18.757  1.00  0.00           H  
ATOM   2338 2HG2 VAL A 152      62.951  24.482 -17.365  1.00  0.00           H  
ATOM   2339 3HG2 VAL A 152      63.884  25.170 -18.671  1.00  0.00           H  
ATOM   2340  N   ASP A 153      67.838  24.336 -16.511  1.00  0.00           N  
ATOM   2341  CA  ASP A 153      69.084  23.819 -15.954  1.00  0.00           C  
ATOM   2342  C   ASP A 153      69.591  24.709 -14.819  1.00  0.00           C  
ATOM   2343  O   ASP A 153      70.090  24.214 -13.795  1.00  0.00           O  
ATOM   2344  CB  ASP A 153      70.150  23.715 -17.054  1.00  0.00           C  
ATOM   2345  CG  ASP A 153      69.917  22.551 -18.063  1.00  0.00           C  
ATOM   2346  OD1 ASP A 153      69.120  21.688 -17.783  1.00  0.00           O  
ATOM   2347  OD2 ASP A 153      70.566  22.539 -19.105  1.00  0.00           O  
ATOM   2348  H   ASP A 153      67.805  24.615 -17.492  1.00  0.00           H  
ATOM   2349  HA  ASP A 153      68.894  22.825 -15.553  1.00  0.00           H  
ATOM   2350 1HB  ASP A 153      70.158  24.654 -17.618  1.00  0.00           H  
ATOM   2351 2HB  ASP A 153      71.131  23.601 -16.599  1.00  0.00           H  
ATOM   2352  N   GLY A 154      69.434  26.028 -14.992  1.00  0.00           N  
ATOM   2353  CA  GLY A 154      69.827  27.012 -13.995  1.00  0.00           C  
ATOM   2354  C   GLY A 154      69.064  26.777 -12.702  1.00  0.00           C  
ATOM   2355  O   GLY A 154      69.664  26.612 -11.633  1.00  0.00           O  
ATOM   2356  H   GLY A 154      69.043  26.372 -15.869  1.00  0.00           H  
ATOM   2357 1HA  GLY A 154      70.900  26.950 -13.818  1.00  0.00           H  
ATOM   2358 2HA  GLY A 154      69.610  28.011 -14.377  1.00  0.00           H  
ATOM   2359  N   PHE A 155      67.736  26.744 -12.814  1.00  0.00           N  
ATOM   2360  CA  PHE A 155      66.840  26.523 -11.693  1.00  0.00           C  
ATOM   2361  C   PHE A 155      67.167  25.245 -10.951  1.00  0.00           C  
ATOM   2362  O   PHE A 155      67.360  25.268  -9.735  1.00  0.00           O  
ATOM   2363  CB  PHE A 155      65.399  26.423 -12.188  1.00  0.00           C  
ATOM   2364  CG  PHE A 155      64.397  26.079 -11.132  1.00  0.00           C  
ATOM   2365  CD1 PHE A 155      63.812  27.052 -10.338  1.00  0.00           C  
ATOM   2366  CD2 PHE A 155      64.048  24.762 -10.925  1.00  0.00           C  
ATOM   2367  CE1 PHE A 155      62.881  26.700  -9.374  1.00  0.00           C  
ATOM   2368  CE2 PHE A 155      63.142  24.413  -9.975  1.00  0.00           C  
ATOM   2369  CZ  PHE A 155      62.543  25.377  -9.197  1.00  0.00           C  
ATOM   2370  H   PHE A 155      67.318  26.892 -13.734  1.00  0.00           H  
ATOM   2371  HA  PHE A 155      66.933  27.362 -11.003  1.00  0.00           H  
ATOM   2372 1HB  PHE A 155      65.107  27.371 -12.645  1.00  0.00           H  
ATOM   2373 2HB  PHE A 155      65.338  25.667 -12.970  1.00  0.00           H  
ATOM   2374  HD1 PHE A 155      64.084  28.097 -10.488  1.00  0.00           H  
ATOM   2375  HD2 PHE A 155      64.508  23.991 -11.537  1.00  0.00           H  
ATOM   2376  HE1 PHE A 155      62.417  27.466  -8.755  1.00  0.00           H  
ATOM   2377  HE2 PHE A 155      62.897  23.369  -9.834  1.00  0.00           H  
ATOM   2378  HZ  PHE A 155      61.814  25.091  -8.438  1.00  0.00           H  
ATOM   2379  N   ILE A 156      67.281  24.139 -11.681  1.00  0.00           N  
ATOM   2380  CA  ILE A 156      67.531  22.863 -11.042  1.00  0.00           C  
ATOM   2381  C   ILE A 156      68.844  22.876 -10.286  1.00  0.00           C  
ATOM   2382  O   ILE A 156      68.920  22.359  -9.172  1.00  0.00           O  
ATOM   2383  CB  ILE A 156      67.532  21.714 -12.059  1.00  0.00           C  
ATOM   2384  CG1 ILE A 156      66.120  21.509 -12.614  1.00  0.00           C  
ATOM   2385  CG2 ILE A 156      68.049  20.442 -11.409  1.00  0.00           C  
ATOM   2386  CD1 ILE A 156      66.084  20.596 -13.800  1.00  0.00           C  
ATOM   2387  H   ILE A 156      67.153  24.180 -12.695  1.00  0.00           H  
ATOM   2388  HA  ILE A 156      66.730  22.680 -10.325  1.00  0.00           H  
ATOM   2389  HB  ILE A 156      68.176  21.986 -12.901  1.00  0.00           H  
ATOM   2390 1HG1 ILE A 156      65.481  21.101 -11.831  1.00  0.00           H  
ATOM   2391 2HG1 ILE A 156      65.722  22.475 -12.919  1.00  0.00           H  
ATOM   2392 1HG2 ILE A 156      68.057  19.638 -12.142  1.00  0.00           H  
ATOM   2393 2HG2 ILE A 156      69.062  20.609 -11.042  1.00  0.00           H  
ATOM   2394 3HG2 ILE A 156      67.400  20.171 -10.575  1.00  0.00           H  
ATOM   2395 1HD1 ILE A 156      65.060  20.500 -14.157  1.00  0.00           H  
ATOM   2396 2HD1 ILE A 156      66.711  21.011 -14.590  1.00  0.00           H  
ATOM   2397 3HD1 ILE A 156      66.462  19.616 -13.516  1.00  0.00           H  
ATOM   2398  N   SER A 157      69.889  23.440 -10.898  1.00  0.00           N  
ATOM   2399  CA  SER A 157      71.190  23.505 -10.259  1.00  0.00           C  
ATOM   2400  C   SER A 157      71.145  24.359  -8.987  1.00  0.00           C  
ATOM   2401  O   SER A 157      71.744  24.006  -7.969  1.00  0.00           O  
ATOM   2402  CB  SER A 157      72.184  24.113 -11.227  1.00  0.00           C  
ATOM   2403  OG  SER A 157      72.341  23.303 -12.362  1.00  0.00           O  
ATOM   2404  H   SER A 157      69.788  23.836 -11.833  1.00  0.00           H  
ATOM   2405  HA  SER A 157      71.500  22.494  -9.996  1.00  0.00           H  
ATOM   2406 1HB  SER A 157      71.841  25.103 -11.530  1.00  0.00           H  
ATOM   2407 2HB  SER A 157      73.142  24.236 -10.729  1.00  0.00           H  
ATOM   2408  HG  SER A 157      71.518  23.444 -12.894  1.00  0.00           H  
ATOM   2409  N   ALA A 158      70.445  25.499  -9.054  1.00  0.00           N  
ATOM   2410  CA  ALA A 158      70.300  26.414  -7.924  1.00  0.00           C  
ATOM   2411  C   ALA A 158      69.537  25.788  -6.758  1.00  0.00           C  
ATOM   2412  O   ALA A 158      69.869  25.985  -5.581  1.00  0.00           O  
ATOM   2413  CB  ALA A 158      69.584  27.671  -8.378  1.00  0.00           C  
ATOM   2414  H   ALA A 158      69.994  25.750  -9.935  1.00  0.00           H  
ATOM   2415  HA  ALA A 158      71.298  26.673  -7.572  1.00  0.00           H  
ATOM   2416 1HB  ALA A 158      69.503  28.366  -7.546  1.00  0.00           H  
ATOM   2417 2HB  ALA A 158      70.146  28.132  -9.191  1.00  0.00           H  
ATOM   2418 3HB  ALA A 158      68.589  27.406  -8.732  1.00  0.00           H  
ATOM   2419  N   GLN A 159      68.516  25.002  -7.075  1.00  0.00           N  
ATOM   2420  CA  GLN A 159      67.673  24.413  -6.049  1.00  0.00           C  
ATOM   2421  C   GLN A 159      68.293  23.192  -5.411  1.00  0.00           C  
ATOM   2422  O   GLN A 159      67.835  22.066  -5.634  1.00  0.00           O  
ATOM   2423  CB  GLN A 159      66.326  24.005  -6.615  1.00  0.00           C  
ATOM   2424  CG  GLN A 159      65.462  25.099  -7.159  1.00  0.00           C  
ATOM   2425  CD  GLN A 159      64.781  25.932  -6.112  1.00  0.00           C  
ATOM   2426  OE1 GLN A 159      63.953  25.417  -5.349  1.00  0.00           O  
ATOM   2427  NE2 GLN A 159      65.101  27.222  -6.066  1.00  0.00           N  
ATOM   2428  H   GLN A 159      68.281  24.858  -8.058  1.00  0.00           H  
ATOM   2429  HA  GLN A 159      67.516  25.160  -5.271  1.00  0.00           H  
ATOM   2430 1HB  GLN A 159      66.479  23.273  -7.416  1.00  0.00           H  
ATOM   2431 2HB  GLN A 159      65.767  23.529  -5.830  1.00  0.00           H  
ATOM   2432 1HG  GLN A 159      66.059  25.764  -7.771  1.00  0.00           H  
ATOM   2433 2HG  GLN A 159      64.720  24.622  -7.752  1.00  0.00           H  
ATOM   2434 1HE2 GLN A 159      64.671  27.826  -5.393  1.00  0.00           H  
ATOM   2435 2HE2 GLN A 159      65.770  27.590  -6.709  1.00  0.00           H  
ATOM   2436  N   GLY A 160      69.238  23.434  -4.500  1.00  0.00           N  
ATOM   2437  CA  GLY A 160      70.007  22.404  -3.778  1.00  0.00           C  
ATOM   2438  C   GLY A 160      69.128  21.411  -2.996  1.00  0.00           C  
ATOM   2439  O   GLY A 160      69.580  20.339  -2.602  1.00  0.00           O  
ATOM   2440  H   GLY A 160      69.506  24.416  -4.409  1.00  0.00           H  
ATOM   2441 1HA  GLY A 160      70.623  21.859  -4.494  1.00  0.00           H  
ATOM   2442 2HA  GLY A 160      70.694  22.895  -3.091  1.00  0.00           H  
ATOM   2443  N   GLU A 161      67.862  21.777  -2.809  1.00  0.00           N  
ATOM   2444  CA  GLU A 161      66.840  20.977  -2.145  1.00  0.00           C  
ATOM   2445  C   GLU A 161      66.154  20.027  -3.138  1.00  0.00           C  
ATOM   2446  O   GLU A 161      65.200  19.340  -2.781  1.00  0.00           O  
ATOM   2447  CB  GLU A 161      65.772  21.875  -1.508  1.00  0.00           C  
ATOM   2448  CG  GLU A 161      66.252  22.738  -0.345  1.00  0.00           C  
ATOM   2449  CD  GLU A 161      65.152  23.621   0.243  1.00  0.00           C  
ATOM   2450  OE1 GLU A 161      64.053  23.609  -0.276  1.00  0.00           O  
ATOM   2451  OE2 GLU A 161      65.414  24.297   1.208  1.00  0.00           O  
ATOM   2452  H   GLU A 161      67.596  22.682  -3.164  1.00  0.00           H  
ATOM   2453  HA  GLU A 161      67.313  20.378  -1.366  1.00  0.00           H  
ATOM   2454 1HB  GLU A 161      65.355  22.535  -2.271  1.00  0.00           H  
ATOM   2455 2HB  GLU A 161      64.966  21.252  -1.143  1.00  0.00           H  
ATOM   2456 1HG  GLU A 161      66.635  22.085   0.438  1.00  0.00           H  
ATOM   2457 2HG  GLU A 161      67.071  23.366  -0.691  1.00  0.00           H  
ATOM   2458  N   THR A 162      66.644  19.999  -4.386  1.00  0.00           N  
ATOM   2459  CA  THR A 162      66.057  19.228  -5.483  1.00  0.00           C  
ATOM   2460  C   THR A 162      64.661  19.746  -5.768  1.00  0.00           C  
ATOM   2461  O   THR A 162      63.683  19.000  -5.807  1.00  0.00           O  
ATOM   2462  CB  THR A 162      66.009  17.709  -5.196  1.00  0.00           C  
ATOM   2463  OG1 THR A 162      67.257  17.267  -4.630  1.00  0.00           O  
ATOM   2464  CG2 THR A 162      65.748  16.954  -6.485  1.00  0.00           C  
ATOM   2465  H   THR A 162      67.435  20.594  -4.609  1.00  0.00           H  
ATOM   2466  HA  THR A 162      66.662  19.388  -6.377  1.00  0.00           H  
ATOM   2467  HB  THR A 162      65.201  17.492  -4.495  1.00  0.00           H  
ATOM   2468  HG1 THR A 162      67.376  17.649  -3.759  1.00  0.00           H  
ATOM   2469 1HG2 THR A 162      65.707  15.885  -6.277  1.00  0.00           H  
ATOM   2470 2HG2 THR A 162      64.796  17.280  -6.908  1.00  0.00           H  
ATOM   2471 3HG2 THR A 162      66.548  17.157  -7.195  1.00  0.00           H  
ATOM   2472  N   GLY A 163      64.594  21.058  -5.954  1.00  0.00           N  
ATOM   2473  CA  GLY A 163      63.335  21.748  -6.226  1.00  0.00           C  
ATOM   2474  C   GLY A 163      62.756  21.354  -7.579  1.00  0.00           C  
ATOM   2475  O   GLY A 163      63.494  21.036  -8.515  1.00  0.00           O  
ATOM   2476  H   GLY A 163      65.477  21.566  -5.907  1.00  0.00           H  
ATOM   2477 1HA  GLY A 163      62.618  21.513  -5.439  1.00  0.00           H  
ATOM   2478 2HA  GLY A 163      63.490  22.826  -6.196  1.00  0.00           H  
ATOM   2479  N   THR A 164      61.432  21.438  -7.689  1.00  0.00           N  
ATOM   2480  CA  THR A 164      60.728  21.114  -8.927  1.00  0.00           C  
ATOM   2481  C   THR A 164      60.310  22.369  -9.664  1.00  0.00           C  
ATOM   2482  O   THR A 164      59.751  23.302  -9.077  1.00  0.00           O  
ATOM   2483  CB  THR A 164      59.473  20.264  -8.657  1.00  0.00           C  
ATOM   2484  OG1 THR A 164      59.852  19.021  -8.047  1.00  0.00           O  
ATOM   2485  CG2 THR A 164      58.718  19.993  -9.963  1.00  0.00           C  
ATOM   2486  H   THR A 164      60.896  21.715  -6.881  1.00  0.00           H  
ATOM   2487  HA  THR A 164      61.397  20.547  -9.572  1.00  0.00           H  
ATOM   2488  HB  THR A 164      58.813  20.805  -7.978  1.00  0.00           H  
ATOM   2489  HG1 THR A 164      60.112  18.363  -8.743  1.00  0.00           H  
ATOM   2490 1HG2 THR A 164      57.840  19.413  -9.746  1.00  0.00           H  
ATOM   2491 2HG2 THR A 164      58.407  20.926 -10.419  1.00  0.00           H  
ATOM   2492 3HG2 THR A 164      59.361  19.443 -10.651  1.00  0.00           H  
ATOM   2493  N   LEU A 165      60.567  22.407 -10.962  1.00  0.00           N  
ATOM   2494  CA  LEU A 165      60.182  23.583 -11.712  1.00  0.00           C  
ATOM   2495  C   LEU A 165      58.712  23.543 -12.060  1.00  0.00           C  
ATOM   2496  O   LEU A 165      58.306  23.125 -13.140  1.00  0.00           O  
ATOM   2497  CB  LEU A 165      61.037  23.741 -12.960  1.00  0.00           C  
ATOM   2498  CG  LEU A 165      60.787  25.015 -13.732  1.00  0.00           C  
ATOM   2499  CD1 LEU A 165      60.928  26.203 -12.831  1.00  0.00           C  
ATOM   2500  CD2 LEU A 165      61.802  25.109 -14.801  1.00  0.00           C  
ATOM   2501  H   LEU A 165      61.026  21.628 -11.414  1.00  0.00           H  
ATOM   2502  HA  LEU A 165      60.348  24.459 -11.090  1.00  0.00           H  
ATOM   2503 1HB  LEU A 165      62.084  23.711 -12.687  1.00  0.00           H  
ATOM   2504 2HB  LEU A 165      60.834  22.905 -13.628  1.00  0.00           H  
ATOM   2505  HG  LEU A 165      59.778  25.011 -14.148  1.00  0.00           H  
ATOM   2506 1HD1 LEU A 165      60.756  27.098 -13.397  1.00  0.00           H  
ATOM   2507 2HD1 LEU A 165      60.197  26.138 -12.023  1.00  0.00           H  
ATOM   2508 3HD1 LEU A 165      61.917  26.226 -12.419  1.00  0.00           H  
ATOM   2509 1HD2 LEU A 165      61.655  26.019 -15.343  1.00  0.00           H  
ATOM   2510 2HD2 LEU A 165      62.795  25.116 -14.350  1.00  0.00           H  
ATOM   2511 3HD2 LEU A 165      61.703  24.253 -15.462  1.00  0.00           H  
ATOM   2512  N   GLN A 166      57.926  23.992 -11.098  1.00  0.00           N  
ATOM   2513  CA  GLN A 166      56.472  24.044 -11.169  1.00  0.00           C  
ATOM   2514  C   GLN A 166      56.002  24.771 -12.408  1.00  0.00           C  
ATOM   2515  O   GLN A 166      56.445  25.899 -12.648  1.00  0.00           O  
ATOM   2516  CB  GLN A 166      55.962  24.818  -9.956  1.00  0.00           C  
ATOM   2517  CG  GLN A 166      54.473  24.993  -9.857  1.00  0.00           C  
ATOM   2518  CD  GLN A 166      54.118  25.756  -8.607  1.00  0.00           C  
ATOM   2519  OE1 GLN A 166      54.831  25.676  -7.582  1.00  0.00           O  
ATOM   2520  NE2 GLN A 166      53.064  26.541  -8.665  1.00  0.00           N  
ATOM   2521  H   GLN A 166      58.395  24.260 -10.233  1.00  0.00           H  
ATOM   2522  HA  GLN A 166      56.075  23.025 -11.177  1.00  0.00           H  
ATOM   2523 1HB  GLN A 166      56.297  24.313  -9.052  1.00  0.00           H  
ATOM   2524 2HB  GLN A 166      56.408  25.809  -9.953  1.00  0.00           H  
ATOM   2525 1HG  GLN A 166      54.116  25.556 -10.720  1.00  0.00           H  
ATOM   2526 2HG  GLN A 166      53.987  24.024  -9.826  1.00  0.00           H  
ATOM   2527 1HE2 GLN A 166      52.846  27.097  -7.844  1.00  0.00           H  
ATOM   2528 2HE2 GLN A 166      52.517  26.616  -9.527  1.00  0.00           H  
ATOM   2529  N   ILE A 167      55.098  24.161 -13.180  1.00  0.00           N  
ATOM   2530  CA  ILE A 167      54.603  24.861 -14.364  1.00  0.00           C  
ATOM   2531  C   ILE A 167      53.130  25.213 -14.191  1.00  0.00           C  
ATOM   2532  O   ILE A 167      52.306  24.340 -13.909  1.00  0.00           O  
ATOM   2533  CB  ILE A 167      54.774  24.038 -15.657  1.00  0.00           C  
ATOM   2534  CG1 ILE A 167      56.235  23.563 -15.829  1.00  0.00           C  
ATOM   2535  CG2 ILE A 167      54.388  24.898 -16.861  1.00  0.00           C  
ATOM   2536  CD1 ILE A 167      57.253  24.676 -15.948  1.00  0.00           C  
ATOM   2537  H   ILE A 167      54.768  23.219 -12.934  1.00  0.00           H  
ATOM   2538  HA  ILE A 167      55.157  25.792 -14.484  1.00  0.00           H  
ATOM   2539  HB  ILE A 167      54.138  23.176 -15.629  1.00  0.00           H  
ATOM   2540 1HG1 ILE A 167      56.502  22.946 -14.972  1.00  0.00           H  
ATOM   2541 2HG1 ILE A 167      56.294  22.945 -16.728  1.00  0.00           H  
ATOM   2542 1HG2 ILE A 167      54.499  24.312 -17.772  1.00  0.00           H  
ATOM   2543 2HG2 ILE A 167      53.367  25.230 -16.775  1.00  0.00           H  
ATOM   2544 3HG2 ILE A 167      55.040  25.771 -16.907  1.00  0.00           H  
ATOM   2545 1HD1 ILE A 167      58.247  24.245 -16.065  1.00  0.00           H  
ATOM   2546 2HD1 ILE A 167      57.009  25.282 -16.816  1.00  0.00           H  
ATOM   2547 3HD1 ILE A 167      57.235  25.295 -15.056  1.00  0.00           H  
ATOM   2548  N   ASN A 168      52.810  26.496 -14.359  1.00  0.00           N  
ATOM   2549  CA  ASN A 168      51.434  26.989 -14.264  1.00  0.00           C  
ATOM   2550  C   ASN A 168      50.902  27.232 -15.686  1.00  0.00           C  
ATOM   2551  O   ASN A 168      51.467  28.022 -16.441  1.00  0.00           O  
ATOM   2552  CB  ASN A 168      51.367  28.247 -13.414  1.00  0.00           C  
ATOM   2553  CG  ASN A 168      51.840  28.031 -11.948  1.00  0.00           C  
ATOM   2554  OD1 ASN A 168      51.615  26.998 -11.294  1.00  0.00           O  
ATOM   2555  ND2 ASN A 168      52.492  29.038 -11.426  1.00  0.00           N  
ATOM   2556  H   ASN A 168      53.551  27.149 -14.577  1.00  0.00           H  
ATOM   2557  HA  ASN A 168      50.803  26.220 -13.813  1.00  0.00           H  
ATOM   2558 1HB  ASN A 168      51.973  29.029 -13.871  1.00  0.00           H  
ATOM   2559 2HB  ASN A 168      50.336  28.607 -13.399  1.00  0.00           H  
ATOM   2560 1HD2 ASN A 168      52.830  28.991 -10.484  1.00  0.00           H  
ATOM   2561 2HD2 ASN A 168      52.657  29.863 -11.968  1.00  0.00           H  
ATOM   2562  N   LEU A 169      49.844  26.515 -16.055  1.00  0.00           N  
ATOM   2563  CA  LEU A 169      49.281  26.539 -17.400  1.00  0.00           C  
ATOM   2564  C   LEU A 169      48.031  27.416 -17.478  1.00  0.00           C  
ATOM   2565  O   LEU A 169      46.950  27.061 -16.987  1.00  0.00           O  
ATOM   2566  CB  LEU A 169      48.916  25.108 -17.802  1.00  0.00           C  
ATOM   2567  CG  LEU A 169      50.069  24.157 -18.143  1.00  0.00           C  
ATOM   2568  CD1 LEU A 169      50.815  23.788 -16.866  1.00  0.00           C  
ATOM   2569  CD2 LEU A 169      49.510  22.900 -18.784  1.00  0.00           C  
ATOM   2570  H   LEU A 169      49.417  25.895 -15.382  1.00  0.00           H  
ATOM   2571  HA  LEU A 169      50.030  26.931 -18.086  1.00  0.00           H  
ATOM   2572 1HB  LEU A 169      48.435  24.680 -16.963  1.00  0.00           H  
ATOM   2573 2HB  LEU A 169      48.220  25.131 -18.638  1.00  0.00           H  
ATOM   2574  HG  LEU A 169      50.765  24.652 -18.819  1.00  0.00           H  
ATOM   2575 1HD1 LEU A 169      51.634  23.129 -17.113  1.00  0.00           H  
ATOM   2576 2HD1 LEU A 169      51.201  24.656 -16.403  1.00  0.00           H  
ATOM   2577 3HD1 LEU A 169      50.136  23.291 -16.171  1.00  0.00           H  
ATOM   2578 1HD2 LEU A 169      50.324  22.221 -19.021  1.00  0.00           H  
ATOM   2579 2HD2 LEU A 169      48.821  22.413 -18.084  1.00  0.00           H  
ATOM   2580 3HD2 LEU A 169      48.976  23.160 -19.696  1.00  0.00           H  
ATOM   2581  N   VAL A 170      48.177  28.565 -18.128  1.00  0.00           N  
ATOM   2582  CA  VAL A 170      47.115  29.566 -18.183  1.00  0.00           C  
ATOM   2583  C   VAL A 170      46.329  29.558 -19.494  1.00  0.00           C  
ATOM   2584  O   VAL A 170      45.347  30.289 -19.619  1.00  0.00           O  
ATOM   2585  CB  VAL A 170      47.739  30.953 -17.985  1.00  0.00           C  
ATOM   2586  CG1 VAL A 170      48.468  31.012 -16.635  1.00  0.00           C  
ATOM   2587  CG2 VAL A 170      48.707  31.228 -19.132  1.00  0.00           C  
ATOM   2588  H   VAL A 170      49.077  28.781 -18.541  1.00  0.00           H  
ATOM   2589  HA  VAL A 170      46.419  29.373 -17.369  1.00  0.00           H  
ATOM   2590  HB  VAL A 170      46.952  31.706 -17.977  1.00  0.00           H  
ATOM   2591 1HG1 VAL A 170      48.905  32.002 -16.503  1.00  0.00           H  
ATOM   2592 2HG1 VAL A 170      47.766  30.821 -15.834  1.00  0.00           H  
ATOM   2593 3HG1 VAL A 170      49.262  30.260 -16.612  1.00  0.00           H  
ATOM   2594 1HG2 VAL A 170      49.151  32.214 -19.007  1.00  0.00           H  
ATOM   2595 2HG2 VAL A 170      49.494  30.471 -19.137  1.00  0.00           H  
ATOM   2596 3HG2 VAL A 170      48.168  31.192 -20.085  1.00  0.00           H  
ATOM   2597  N   LYS A 171      46.791  28.728 -20.436  1.00  0.00           N  
ATOM   2598  CA  LYS A 171      46.243  28.508 -21.784  1.00  0.00           C  
ATOM   2599  C   LYS A 171      47.341  28.733 -22.817  1.00  0.00           C  
ATOM   2600  O   LYS A 171      47.744  29.872 -23.053  1.00  0.00           O  
ATOM   2601  OXT LYS A 171      48.009  27.768 -23.185  1.00  0.00           O  
ATOM   2602  CB  LYS A 171      45.018  29.382 -22.105  1.00  0.00           C  
ATOM   2603  CG  LYS A 171      44.386  29.115 -23.470  1.00  0.00           C  
ATOM   2604  CD  LYS A 171      43.117  29.950 -23.661  1.00  0.00           C  
ATOM   2605  CE  LYS A 171      42.473  29.691 -25.017  1.00  0.00           C  
ATOM   2606  NZ  LYS A 171      41.231  30.495 -25.203  1.00  0.00           N  
ATOM   2607  H   LYS A 171      47.601  28.187 -20.179  1.00  0.00           H  
ATOM   2608  HA  LYS A 171      45.931  27.466 -21.863  1.00  0.00           H  
ATOM   2609 1HB  LYS A 171      44.223  29.195 -21.383  1.00  0.00           H  
ATOM   2610 2HB  LYS A 171      45.282  30.441 -22.068  1.00  0.00           H  
ATOM   2611 1HG  LYS A 171      45.098  29.360 -24.258  1.00  0.00           H  
ATOM   2612 2HG  LYS A 171      44.130  28.060 -23.549  1.00  0.00           H  
ATOM   2613 1HD  LYS A 171      42.402  29.704 -22.875  1.00  0.00           H  
ATOM   2614 2HD  LYS A 171      43.365  31.009 -23.581  1.00  0.00           H  
ATOM   2615 1HE  LYS A 171      43.181  29.948 -25.803  1.00  0.00           H  
ATOM   2616 2HE  LYS A 171      42.223  28.633 -25.097  1.00  0.00           H  
ATOM   2617 1HZ  LYS A 171      40.833  30.297 -26.110  1.00  0.00           H  
ATOM   2618 2HZ  LYS A 171      40.563  30.255 -24.483  1.00  0.00           H  
ATOM   2619 3HZ  LYS A 171      41.453  31.478 -25.141  1.00  0.00           H  
TER                                                                             
# All scores below are weighted scores, not raw scores.
#BEGIN_POSE_ENERGIES_TABLE /home/grads/bernardm/FoldingBenchMarks/RosettaFold/RoseTTAFold/results_pyrosetta_rerun/T1184.pdb/pdb-3track/model0_0_0.35.pdb
label fa_atr fa_rep fa_sol fa_intra_rep fa_intra_sol_xover4 lk_ball_wtd fa_elec hbond_sr_bb hbond_lr_bb hbond_bb_sc hbond_sc dslf_fa13 omega fa_dun p_aa_pp yhh_planarity ref rama_prepro cart_bonded total
weights 1 0.55 1 0.005 1 1 1 1 1 1 1 1.25 0.4 0.7 0.6 0.625 1 0.45 0.5 NA
pose -809.9 81.8065 491.702 2.06168 21.5425 -27.3915 -244.774 -59.1145 -45.8896 -14.3543 -19.8188 0 0.06948 146.201 -25.9283 0.09867 81.0025 47.7971 63.4969 -311.393
MET:NtermProteinFull_1 -3.61932 0.51069 1.26201 0.01384 0.12017 -0.10125 -0.88231 0 0 0 0 0 0.02908 1.0977 0 0 1.65735 0 0.17161 0.25957
ARG_2 -3.2861 0.38521 3.03099 0.01167 0.2082 -0.15877 -1.30252 0 0 0 0 0 0.04249 1.42979 0.22742 0 -0.09474 4.93756 0.39445 5.82565
SER_3 -3.7519 0.57726 3.49465 0.00141 0.02388 -0.05716 -1.45099 0 0 0 0 0 -0.01889 0.42416 0.28958 0 -0.28969 4.89991 0.33961 4.48183
LEU_4 -6.46326 0.6279 2.80984 0.03368 0.2369 -0.33499 -0.9084 0 0 0 0 0 -0.01145 0.80636 -0.25686 0 1.66147 -0.14729 0.35885 -1.58725
LYS_5 -6.00974 0.43039 4.15452 0.00843 0.1785 -0.23238 -0.80353 0 0 0 0 0 0.00011 1.034 0.0304 0 -0.71458 -0.234 0.29877 -1.85912
LEU_6 -5.93435 0.36322 4.58019 0.02494 0.07925 -0.34478 -1.8399 0 0 0 0 0 0.11928 0.19916 -0.28429 0 1.66147 -0.28309 0.17222 -1.48668
ILE_7 -5.76138 0.4203 4.02293 0.0299 0.07322 -0.14881 -1.97645 0 0 0 0 0 -0.03278 0.10375 -0.40055 0 2.30374 -0.17002 0.18172 -1.35444
ILE_8 -6.61004 0.45683 3.47095 0.0269 0.07209 -0.20319 -2.04289 0 0 0 0 0 -0.01017 0.09155 -0.40161 0 2.30374 -0.01651 0.14076 -2.7216
ILE_9 -6.35024 0.38919 4.38705 0.02854 0.07236 -0.16306 -2.55033 0 0 0 0 0 -0.02616 0.09064 -0.38975 0 2.30374 0.01891 0.14743 -2.04167
ASN_10 -4.91886 0.22753 4.93758 0.00591 0.25065 -0.41822 -2.06416 0 0 0 0 0 0.03602 1.02808 0.45102 0 -1.34026 0.08257 0.14256 -1.57959
ALA_11 -4.69615 0.36744 3.7066 0.00152 0 -0.03231 -2.18983 0 0 0 0 0 -0.00153 0 -0.14101 0 1.32468 -0.04691 0.13764 -1.56985
LEU_12 -5.96439 0.40962 4.02212 0.02259 0.07804 -0.30062 -2.0856 0 0 0 0 0 0.00717 0.18445 -0.29378 0 1.66147 -0.25623 0.15728 -2.3579
THR_13 -4.47883 0.21058 4.70885 0.00848 0.06013 -0.1774 -2.73358 0 0 0 0 0 0.07069 0.02284 -0.00216 0 1.15175 -0.1279 0.1883 -1.09825
LEU_14 -5.3363 0.35599 3.79366 0.02378 0.2015 -0.18368 -2.00355 0 0 0 0 0 -0.01705 0.48487 -0.20451 0 1.66147 0.00785 0.16273 -1.05323
ILE_15 -5.61174 0.34304 3.86709 0.02793 0.07304 -0.164 -1.81203 0 0 0 0 0 0.01126 0.12912 -0.36171 0 2.30374 -0.01426 0.14099 -1.06754
ILE_16 -5.21645 0.30237 3.7882 0.02777 0.07246 -0.27685 -1.99529 0 0 0 0 0 -0.00834 0.08412 -0.40472 0 2.30374 0.0034 0.14233 -1.17726
GLY_17 -4.24741 0.28205 3.77069 0.00014 0 -0.25615 -1.96658 0 0 0 0 0 -0.07122 0 0.2799 0 0.79816 0.47283 0.09214 -0.84545
LEU_18 -5.81867 0.36697 3.61956 0.01512 0.07062 -0.14305 -2.97243 0 0 0 0 0 0.0511 0.25766 -0.26643 0 1.66147 0.31783 0.0824 -2.75784
GLY_19 -3.37926 0.20391 3.77031 0.00013 0 -0.20344 -2.17719 0 0 0 0 0 -0.06871 0 0.23699 0 0.79816 0.34108 0.08251 -0.39552
LEU_20 -4.46637 0.1756 3.83604 0.01754 0.07463 -0.15611 -2.50233 0 0 0 0 0 -0.00029 0.25568 -0.26748 0 1.66147 0.3475 0.09855 -0.92558
MET_21 -5.24213 0.47845 4.08993 0.00738 0.0687 -0.27491 -2.01538 0 0 0 0 0 0.04476 1.35386 0.03041 0 1.65735 -0.15843 0.15806 0.19803
SER_22 -4.16384 0.17004 4.80151 0.00127 0.0228 -0.10212 -3.3442 0 0 0 0 0 0.09203 0.46063 0.28323 0 -0.28969 -0.06638 0.22746 -1.90726
GLY_23 -3.85701 0.34218 4.36288 0.00015 0 -0.31053 -2.17588 0 0 0 0 0 -0.07417 0 0.22558 0 0.79816 0.43812 0.19607 -0.05446
SER_24 -5.02721 0.26708 5.28356 0.00146 0.02312 -0.34303 -2.7162 0 0 0 0 0 0.00157 0.45993 0.29567 0 -0.28969 0.47944 0.14628 -1.41801
VAL_25 -4.72773 0.32152 4.17409 0.02239 0.05406 -0.19957 -1.9606 0 0 0 0 0 -0.04647 -0.02468 -0.29277 0 2.64269 -0.06146 0.13835 0.0398
SER_26 -3.54147 0.14856 3.87034 0.00142 0.02416 -0.24902 -1.14228 0 0 0 0 0 0.02109 0.46927 0.27644 0 -0.28969 -0.11472 0.09938 -0.42651
GLN_27 -3.5679 0.19416 3.53875 0.00717 0.19954 -0.28454 -0.72415 0 0 0 0 0 -0.01445 2.29214 -0.17533 0 -1.45095 -0.20474 0.09624 -0.09407
ARG_28 -3.5101 0.1612 3.38715 0.01114 0.20455 -0.19794 -1.23776 0 0 0 0 0 -0.00885 1.50484 -0.11811 0 -0.09474 -0.24232 0.12063 -0.02031
SER_29 -2.20411 0.06339 2.62522 0.00178 0.05294 -0.19502 -0.36624 0 0 0 0 0 -0.04991 0.37932 0.05993 0 -0.28969 -0.34379 0.16604 -0.10013
ALA_30 -1.31872 0.10889 1.34474 0.00397 0 0.00871 0.03664 0 0 0 0 0 -0.00605 0 -0.19532 0 1.32468 0.4053 0.15887 1.87171
GLU_31 -1.90571 0.23544 2.02016 0.00522 0.22699 0.02073 -1.64078 0 0 -0.9354 0 0 -0.02904 2.16979 0.54395 0 -2.72453 5.62281 0.2196 3.82924
ALA_32 -2.30932 0.48971 1.17657 0.00148 0 -0.02044 -0.76733 0 0 0 0 0 0.04449 0 -0.52655 0 1.32468 5.06694 0.33391 4.81414
ALA_33 -3.01038 0.27098 2.39053 0.00132 0 0.02404 -0.41247 0 0 -1.02628 0 0 0.01334 0 -0.50086 0 1.32468 0.07298 0.29751 -0.5546
ARG_34 -4.6606 0.33681 3.69935 0.02003 0.63608 0.29424 -2.6504 0 0 0 -1.12098 0 0.26819 3.1289 -0.13181 0 -0.09474 -0.20834 0.34291 -0.14038
PHE_35 -5.4223 0.55139 2.11787 0.02129 0.23513 -0.54311 -0.34401 0 0 0 0 0 -0.0367 1.52458 -0.06667 0 1.21829 -0.18001 0.36914 -0.55512
GLU_36 -5.58616 0.39753 5.95277 0.00629 0.26778 -0.10788 -3.52729 0 0 -1.02628 0 0 0.00096 2.42861 0.09655 0 -2.72453 0.04431 0.28075 -3.49659
THR_37 -3.75765 0.40309 1.46536 0.00957 0.05523 -0.33725 -0.43373 0 0 0 0 0 -0.01671 0.06745 -0.15395 0 1.15175 0.06929 0.24051 -1.23705
ILE_38 -6.87061 1.04915 1.94893 0.03401 0.11562 0.32417 -2.74338 0 0 0 0 0 -0.03923 2.35504 -0.67421 0 2.30374 -0.19199 0.9403 -1.44846
PRO_39 -3.50018 0.63157 1.80625 0.00373 0.07357 -0.10137 -0.59348 0 0 0 0 0 -0.03007 0.1037 -1.2078 0 -1.64321 -0.31891 1.06977 -3.70642
SER_40 -3.18892 0.21545 2.67872 0.00171 0.05127 -0.21952 -1.36234 0 0 0 0 0 0.04167 0.35234 0.09382 0 -0.28969 -0.24792 0.41782 -1.45558
LEU_41 -5.64519 0.50414 2.35545 0.01537 0.05039 -0.011 -1.29427 0 0 0 0 0 0.05323 0.14134 -0.27652 0 1.66147 -0.27358 0.30899 -2.41019
GLN_42 -3.32747 0.23562 2.35911 0.00848 0.17263 -0.06797 -0.89969 0 0 0 -1.1203 0 -0.04346 2.69439 0.28445 0 -1.45095 -0.06492 0.21662 -1.00345
VAL_43 -6.07783 0.78945 1.41808 0.0227 0.0465 -0.01377 -2.0587 0 0 0 0 0 -0.03491 0.0396 -0.69388 0 2.64269 -0.1085 0.24212 -3.78645
ASN_44 -3.83875 0.18081 3.13563 0.0044 0.21037 0.09802 -0.96295 0 0 0 -1.8146 0 -0.00927 1.66676 0.12038 0 -1.34026 -0.00675 0.22752 -2.3287
LYS_45 -2.0324 0.22886 1.74841 0.00958 0.17573 -0.10745 0.46252 0 0 0 0 0 -0.03892 0.83258 -0.15183 0 -0.71458 0.15196 0.20301 0.76748
LEU_46 -8.43007 0.6409 1.47174 0.02214 0.10077 -0.23568 -2.01325 0 0 0 0 0 -0.06071 0.12848 -0.05134 0 1.66147 -0.14821 0.23143 -6.68233
GLY_47 -2.81959 0.57745 2.78831 0.00014 0 -0.51734 0.0244 0 0 0 0 0 0.02758 0 0.54287 0 0.79816 -0.10165 0.2539 1.57425
ASN_48 -1.85128 0.20145 1.56806 0.00538 0.29239 -0.2274 -0.0878 0 0 0 0 0 0.09296 1.32866 -0.41788 0 -1.34026 0.06992 0.31901 -0.04678
TYR_49 -7.73654 1.03606 3.06518 0.02595 0.2976 -0.49137 -1.62895 0 0 0 0 0 -0.04197 1.7473 -0.29956 0.00173 0.58223 -0.06238 0.35281 -3.15192
ARG_50 -5.72907 0.3577 5.11011 0.01078 0.1856 -0.53504 -2.59296 0 0 0 -0.80755 0 0.00812 2.4618 -0.01606 0 -0.09474 -0.37071 0.58164 -1.43038
GLY_51 -2.36673 0.21877 2.08804 6e-05 0 0.05109 -1.42098 0 0 0 0 0 -0.10783 0 -1.50062 0 0.79816 -0.54238 0.44191 -2.34051
GLN_52 -8.10416 0.48141 4.67154 0.00636 0.17951 -0.46905 -2.60069 0 0 0 0 0 -0.02017 2.89638 0.04736 0 -1.45095 -0.08858 0.33109 -4.11995
TYR_53 -9.26912 0.82369 2.72676 0.02728 0.27377 -0.18924 -1.76053 0 0 0 0 0 0.01185 1.65019 -0.37886 2e-05 0.58223 0.05172 0.4546 -4.99565
LEU_54 -8.69078 0.90741 1.0995 0.01695 0.08717 0.003 -2.47819 0 0 0 0 0 -0.01463 0.58533 -0.33649 0 1.66147 -0.11576 0.28759 -6.98744
THR_55 -6.82815 0.83258 4.2697 0.009 0.05207 -0.05595 -2.65496 0 0 0 -1.21508 0 -0.03389 0.10264 -0.18309 0 1.15175 0.04585 0.32334 -4.18419
VAL_56 -8.41435 1.63692 1.40341 0.02602 0.04362 0.18177 -2.0418 0 0 0 0 0 -0.0287 0.12003 -0.77236 0 2.64269 -0.15289 0.62976 -4.72588
LEU_57 -8.8654 0.98097 0.46299 0.01783 0.07293 -0.13025 -2.50032 0 0 0 0 0 0.05194 0.34765 -0.24953 0 1.66147 -0.30478 1.15469 -7.29981
TYR_58 -9.65277 0.56825 2.77455 0.02795 0.33118 -0.17336 -2.19021 0 0 0 0 0 0.30016 1.76257 -0.24545 0.03706 0.58223 0.39907 1.1639 -4.31485
ALA_59 -5.2559 0.57498 1.47032 0.00176 0 0.14278 -2.09508 0 0 0 0 0 -0.01065 0 0.06992 0 1.32468 0.51274 0.70398 -2.56049
VAL_60 -6.42297 0.54985 3.33474 0.02522 0.04873 -0.04759 -3.17552 0 0 0 0 0 -0.0451 0.05457 -0.74696 0 2.64269 -0.18035 0.46429 -3.49841
GLY_61 -3.56093 0.15844 2.88359 6e-05 0 -0.00568 -2.25088 0 0 0 0 0 -0.10087 0 -0.11723 0 0.79816 0.19768 0.26852 -1.72913
SER_62 -2.12891 0.25659 2.15241 0.00161 0.05402 -0.26899 -0.16629 0 0 0 0 0 -0.03304 0.20643 -0.17039 0 -0.28969 0.26723 0.15126 0.03223
ARG_63 -5.57385 0.81698 3.55178 0.01364 0.33501 -0.39092 0.88008 0 0 0 0 0 0.10454 1.50119 -0.07514 0 -0.09474 0.19854 0.73244 1.99955
PRO_64 -4.05473 0.60274 0.78631 0.00312 0.05007 -0.19211 0.18703 0 0 0 0 0 -0.00501 0.09383 -0.21252 0 -1.64321 0.2755 0.89399 -3.215
PHE_65 -5.76567 0.43095 3.35323 0.0245 0.10085 -0.67677 0.30101 0 0 0 0 0 -0.04728 1.54249 0.1276 0 1.21829 -0.31869 0.364 0.65452
ILE_66 -5.43323 0.38906 1.68622 0.02827 0.08416 -0.40145 -0.0617 0 0 0 0 0 0.03095 0.27869 -0.7089 0 2.30374 -0.52747 0.28018 -2.05149
SER_67 -4.52204 0.38746 4.63446 0.00234 0.07065 0.03135 -3.00935 0 0 0 0 0 -0.01032 0.20709 0.43476 0 -0.28969 -0.06285 0.37036 -1.75579
THR_68 -2.53653 0.14102 2.15119 0.00818 0.05835 -0.2739 0.21477 0 0 0 0 0 0.1195 0.04044 0.07008 0 1.15175 0.05406 0.29051 1.48942
GLU_69 -2.14934 0.21787 2.39075 0.00503 0.24582 -0.38235 0.17693 0 0 0 0 0 -0.04427 2.53174 -0.3561 0 -2.72453 -0.42758 0.16124 -0.35479
ASN_70 -2.81997 0.24847 3.06563 0.00499 0.30237 -0.42526 0.10975 0 0 0 0 0 -0.05436 1.87298 -0.39719 0 -1.34026 -0.25971 0.15772 0.46517
SER_71 -2.46638 0.22175 2.29281 0.00387 0.03348 -0.17766 -0.17601 0 0 0 0 0 0.05787 0.15311 0.08686 0 -0.28969 0.16514 0.16789 0.07304
SER_72 -3.48027 0.17053 3.35112 0.00235 0.04573 -0.09606 -1.63235 0 0 0 0 0 -0.01277 0.5793 -0.38061 0 -0.28969 0.06759 0.32672 -1.3484
ILE_73 -5.95262 0.64843 1.41915 0.03013 0.07206 -0.12603 -0.93659 0 0 0 0 0 -0.0416 0.37407 -0.67441 0 2.30374 -0.30151 0.46311 -2.72207
SER_74 -2.03998 0.20325 1.59452 0.00135 0.02452 -0.22136 -0.63507 0 0 0 0 0 -0.05101 0.78231 0.06266 0 -0.28969 -0.49203 0.29112 -0.76941
ILE_75 -7.09755 0.78987 1.37741 0.02287 0.06685 0.032 -1.45425 0 0 0 0 0 -0.02485 0.30956 -0.72479 0 2.30374 -0.42099 0.23096 -4.58917
SER_76 -3.11291 0.12248 2.61277 0.00139 0.02405 -0.09069 -1.48614 0 0 -0.37852 0 0 -0.02626 0.52486 0.28153 0 -0.28969 -0.01857 0.22628 -1.60943
GLN_77 -5.49854 0.37766 3.92139 0.00954 0.34242 -0.32084 -2.26603 0 0 0 0 0 0.01248 2.35698 0.14722 0 -1.45095 0.36014 0.10835 -1.90016
VAL_78 -7.40747 1.26635 0.09177 0.01931 0.04285 -0.34269 -0.17268 0 0 0 0 0 0.06833 0.05252 -0.78238 0 2.64269 0.03165 0.29143 -4.19834
LYS_79 -6.16422 0.84907 6.18756 0.011 0.26839 0.06425 -4.81106 0 0 0 0 0 0.17225 1.46359 0.13787 0 -0.71458 -0.22023 0.49142 -2.26469
GLU_80 -6.92664 1.07689 6.26494 0.01296 0.3252 -0.37972 -1.78336 0 0 0 0 0 0.03174 2.54655 0.69217 0 -2.72453 4.93466 0.9011 4.97195
ALA_81 -3.43432 0.42544 1.36918 0.00122 0 0.22478 -1.43499 0 0 -1.31946 0 0 0.09536 0 -0.52203 0 1.32468 5.07301 0.80244 2.6053
ARG_82 -9.17103 1.11017 7.03976 0.03122 0.48184 -0.04485 -2.63501 0 0 -0.53916 0 0 -0.00456 2.16941 -0.2125 0 -0.09474 0.00972 0.50822 -1.35152
THR_83 -4.22849 0.70008 1.72742 0.01019 0.05498 -0.34725 -0.99132 0 0 0 -1.21508 0 -0.03558 0.07084 -0.14009 0 1.15175 -0.03069 0.52142 -2.75182
VAL_84 -5.45461 0.41582 2.03701 0.01741 0.04324 0.03917 -2.05631 0 0 0 0 0 -0.0646 0.06819 -0.72168 0 2.64269 -0.1154 0.24153 -2.90754
TYR_85 -6.40939 0.59922 2.11438 0.02283 0.123 -0.46527 -0.59175 0 0 0 0 0 -0.06004 1.52229 0.04967 0.00461 0.58223 -0.45571 0.23703 -2.7269
ILE_86 -10.2536 0.67657 2.2418 0.02513 0.08418 -0.24033 -1.7203 0 0 0 0 0 -0.01131 0.34142 -0.47857 0 2.30374 -0.47221 0.30275 -7.20071
SER_87 -2.43488 0.10034 1.52965 0.00204 0.06318 -0.16961 0.0732 0 0 0 0 0 0.01316 0.25264 -0.01509 0 -0.28969 -0.13813 0.19881 -0.81438
ALA_88 -3.77999 0.23857 2.44397 0.00138 0 -0.0888 0.24104 0 0 0 0 0 -0.00736 0 -0.41649 0 1.32468 0.08533 0.12241 0.16473
ASP_89 -4.6803 0.24398 5.5049 0.00718 0.35447 -0.08693 -4.8729 0 0 0 -0.80755 0 0.11181 1.56514 -0.0748 0 -2.14574 -0.13158 0.3327 -4.67963
SER_90 -3.18645 0.30247 2.67454 0.00121 0.02354 -0.10308 -0.85731 0 0 0 -0.6943 0 0.02832 0.65776 0.06365 0 -0.28969 -0.13156 0.54105 -0.96984
MET_91 -8.43735 1.07844 1.93521 0.01415 0.078 -0.0685 -2.36074 0 0 0 0 0 0.16318 1.58289 -0.07155 0 1.65735 0.12241 0.48269 -3.82383
SER_92 -2.54944 0.35736 1.4583 0.00131 0.02494 -0.30179 -0.73244 0 0 0 0 0 0.02533 0.5239 0.34062 0 -0.28969 0.16895 0.32849 -0.64416
LEU_93 -8.30788 1.01687 2.51064 0.01776 0.07882 -0.31019 -1.90984 0 0 0 0 0 0.20445 1.78104 0.02332 0 1.66147 0.03461 0.82904 -2.36989
PRO_94 -5.30539 0.59911 3.25247 0.00296 0.08831 -0.03649 -1.6488 0 0 -0.53916 0 0 -0.02398 0.46846 -1.08321 0 -1.64321 -0.24252 1.06468 -5.04679
SER_95 -6.0144 0.70529 4.98258 0.00157 0.04703 0.14318 -3.44653 0 0 0 0 0 0.03721 0.56936 0.01342 0 -0.28969 -0.38581 0.65342 -2.98336
VAL_96 -8.36279 0.80794 3.12867 0.01691 0.04088 -0.0151 -2.04116 0 0 0 0 0 -0.01532 0.0677 -0.76172 0 2.64269 -0.36503 0.48764 -4.36869
GLN_97 -5.66493 0.45124 3.4103 0.00754 0.23806 -0.08638 -1.30372 0 0 0 0 0 0.03974 3.17242 0.21538 0 -1.45095 -0.11087 0.41056 -0.67161
VAL_98 -7.07563 0.68675 2.58191 0.01751 0.04291 -0.21156 -2.50316 0 0 0 0 0 -0.04624 0.05244 -0.7948 0 2.64269 -0.12776 0.37633 -4.3586
GLU_99 -6.37127 0.4815 5.14177 0.00654 0.27381 -0.03296 -3.70049 0 0 0 -1.70801 0 -0.00861 2.64293 0.03587 0 -2.72453 -0.26249 0.25447 -5.97147
LYS_100 -6.11394 0.32883 6.40055 0.01201 0.2542 -0.43993 -2.53528 0 0 0 -0.71076 0 0.09556 1.35734 -0.03845 0 -0.71458 -0.12917 0.21547 -2.01815
GLU_101 -2.10126 0.31776 3.20687 0.00473 0.24953 -0.02182 -2.25621 0 0 0 0 0 0.04304 3.39801 -0.05337 0 -2.72453 -0.04909 0.21319 0.22685
GLY_102 -0.76012 0.02873 0.94548 4e-05 0 -0.10579 0.0341 0 0 0 0 0 -0.0377 0 -1.47073 0 0.79816 0.00561 0.1486 -0.41362
PHE_103 -2.17494 0.2483 1.6547 0.02208 0.02057 0.06224 0.15192 0 0 0 0 0 -0.00423 1.76143 0.11112 0 1.21829 -0.27966 0.17351 2.96533
ARG_104 -4.52196 0.77781 3.65865 0.01541 0.42661 -0.03327 -1.92662 0 0 -0.9354 0 0 0.05935 2.03335 0.1538 0 -0.09474 -0.05834 1.05129 0.60592
PRO_105 -4.23075 0.80244 2.83658 0.00365 0.07781 -0.02742 -0.63601 0 0 0 0 0 -0.03358 0.20398 -1.08342 0 -1.64321 -0.14293 1.15227 -2.7206
SER_106 -2.1728 0.2163 1.98915 0.00164 0.02483 -0.2356 -0.70227 0 0 0 0 0 -0.04721 0.48841 0.26924 0 -0.28969 -0.44441 0.36327 -0.53914
TYR_107 -9.0141 0.85913 3.68452 0.02468 0.08207 -0.49866 -1.22053 0 0 0 0 0 -0.0097 2.00604 -0.2309 0.02424 0.58223 -0.00343 0.41137 -3.30304
ASN_108 -4.22115 0.14873 3.74127 0.0039 0.26455 -0.29179 -1.19798 0 0 0 -0.71076 0 -0.00498 2.29064 0.1203 0 -1.34026 0.2374 0.32924 -0.63089
ILE_109 -5.83555 0.66094 1.65826 0.03045 0.10664 -0.03025 -1.76298 0 0 0 0 0 0.05746 1.01306 -0.38192 0 2.30374 0.11482 0.35393 -1.71139
VAL_110 -5.04794 0.694 -0.53215 0.01684 0.04284 -0.35751 -0.23075 0 0 0 0 0 -0.0221 0.05419 -0.45434 0 2.64269 -0.28125 0.51043 -2.96503
VAL_111 -6.38961 0.54301 1.28151 0.01613 0.04188 0.01807 -1.5407 0 0 0 0 0 -0.05218 0.04062 -0.77378 0 2.64269 -0.42289 0.30509 -4.29014
PHE_112 -6.21442 1.26578 -1.39447 0.02543 0.23999 -0.22336 -0.42071 0 0 0 0 0 -0.03916 1.62372 -0.14392 0 1.21829 -0.18637 0.20785 -4.04135
VAL_113 -5.73632 0.45844 1.58155 0.01848 0.04372 -0.02124 -1.87505 0 0 0 0 0 -0.02247 0.06869 -0.79397 0 2.64269 -0.19631 0.30806 -3.52374
VAL_114 -5.06974 0.76133 -0.75857 0.02142 0.04258 -0.30346 -0.4028 0 0 0 0 0 -0.04596 0.02347 -0.6164 0 2.64269 -0.35722 0.35458 -3.70809
SER_115 -4.76112 0.74796 4.64472 0.00235 0.06222 -0.04355 -2.23459 0 0 -1.08025 0 0 -0.00498 0.1212 -0.30344 0 -0.28969 0.04924 0.96256 -2.12738
PRO_116 -3.77774 0.53116 1.56295 0.00268 0.05055 -0.16383 0.49581 0 0 0 0 0 -0.01437 0.15306 -0.30822 0 -1.64321 0.17057 0.91011 -2.03046
GLN_117 -2.92633 0.52929 2.74084 0.00778 0.22203 -0.06886 -0.92145 0 0 -1.08025 0 0 -0.0641 2.33076 -0.20681 0 -1.45095 -0.32646 0.26085 -0.95364
ALA_118 -3.99541 0.6893 1.80269 0.001 0 -0.42935 -0.4193 0 0 0 0 0 -0.01439 0 0.46215 0 1.32468 1.52325 0.47827 1.42288
ASN_119 -2.55075 0.24629 1.93488 0.00539 0.24567 -0.24595 -0.31565 0 0 0 0 0 -0.05081 1.89918 0.07006 0 -1.34026 1.7625 0.37291 2.03346
TYR_120 -5.54124 0.69372 1.46168 0.02496 0.08652 -0.09721 0.17022 0 0 0 0 0 0.09955 1.2188 -0.26636 0.03101 0.58223 0.13954 0.2498 -1.14677
SER_121 -4.09111 0.54356 2.35882 0.00371 0.05812 -0.001 -1.25857 0 0 -0.6626 0 0 0.16503 0.28335 0.02348 0 -0.28969 0.25748 0.69682 -1.91259
TRP_122 -8.37397 1.82993 1.73822 0.0185 0.06202 0.12082 -1.18285 0 0 -0.6626 0 0 -0.00121 2.11672 2.31127 0 2.26099 5.10539 1.06777 6.41102
VAL_123 -5.02966 0.70955 1.50936 0.02861 0.06639 -0.25047 -0.23537 0 0 0 0 0 0.0025 0.12694 0.04104 0 2.64269 5.1382 0.90409 5.65387
ASN_124 -7.47978 0.41049 6.71942 0.01393 0.71645 -0.26581 -3.1915 0 0 -1.05794 0 0 -0.03198 1.1692 -0.32392 0 -1.34026 0.07443 0.60356 -3.98372
ALA_125 -2.47232 0.15328 2.09441 0.00156 0 -0.09306 -0.56834 0 0 0 0 0 -0.08395 0 -0.23847 0 1.32468 -0.37428 0.37957 0.12308
ASP_126 -2.40638 0.20054 2.6484 0.00455 0.33271 -0.42232 -0.18196 0 0 0 0 0 -0.04304 2.23167 -0.33404 0 -2.14574 -0.72014 0.14609 -0.68966
GLY_127 -2.22488 0.23386 1.88125 6e-05 0 -0.2592 -1.03269 0 0 0 0 0 -0.15546 0 -1.44769 0 0.79816 -0.83551 0.18717 -2.85492
SER_128 -3.90492 0.20334 3.70134 0.00259 0.05017 -0.16351 -1.90015 0 0 -0.67942 0 0 -0.02194 0.61367 0.14339 0 -0.28969 -0.41194 0.18002 -2.47703
VAL_129 -3.75771 0.6162 1.18027 0.01887 0.04186 -0.1195 -0.44865 0 0 0 0 0 -0.07106 0.00727 -0.43492 0 2.64269 -0.18837 0.79168 0.27862
PRO_130 -6.42871 1.00707 2.95648 0.00281 0.06648 0.02692 -1.26026 0 0 0 0 0 -0.07081 0.06325 -1.04234 0 -1.64321 -0.52938 1.02413 -5.82757
GLN_131 -2.78425 0.14822 2.64715 0.00598 0.17262 -0.39308 -0.16676 0 0 0 0 0 0.00885 2.75748 0.13888 0 -1.45095 -0.49954 0.32577 0.91038
GLY_132 -2.01622 0.22663 2.19862 6e-05 0 0.03464 -2.54021 0 0 -0.55606 0 0 -0.13223 0 -1.47706 0 0.79816 -0.60472 0.20873 -3.85966
MET_133 -6.88866 0.54489 1.77762 0.00811 0.1171 -0.11567 -0.62016 0 0 0 0 0 -0.01378 1.57096 -0.00785 0 1.65735 -0.09621 0.38975 -1.67655
THR_134 -2.60481 0.41374 2.77828 0.00733 0.07371 -0.04117 -1.43673 0 0 0 -0.76388 0 -0.03333 0.0236 -0.41341 0 1.15175 0.09342 0.37461 -0.37688
ALA_135 -1.93106 0.27415 1.55733 0.00304 0 -0.129 -0.6758 0 0 0 0 0 -0.07539 0 0.23844 0 1.32468 -0.13985 0.21783 0.66437
THR_136 -3.14303 0.41517 2.67783 0.02814 0.07545 -0.17107 -0.53717 0 0 0 -0.76388 0 -0.01365 0.37115 0.81967 0 1.15175 1.09031 0.44784 2.4485
GLY_137 -1.58825 0.18598 1.5558 5e-05 0 -0.07871 -0.48234 0 0 0 0 0 -0.0217 0 0.20488 0 0.79816 1.12922 0.39081 2.0939
ASN_138 -2.80412 0.55596 1.83578 0.00632 0.29275 -0.2565 -0.94444 0 0 0 0 0 -0.0276 1.51863 -0.31042 0 -1.34026 -0.23732 0.166 -1.54522
ARG_139 -6.37067 0.34305 4.42456 0.03818 0.41054 -0.10977 -2.76956 0 0 0 -1.11563 0 0.07099 3.71779 0.06559 0 -0.09474 -0.09898 0.75901 -0.72965
LEU_140 -5.17568 0.58185 4.13423 0.0187 0.04868 -0.16384 -2.78471 0 0 0 0 0 0.00316 0.11185 -0.01124 0 1.66147 0.14309 0.70002 -0.73242
SER_141 -3.03099 0.25191 2.87283 0.00152 0.04786 -0.2704 -0.73139 0 0 0 0 0 -0.03209 0.11089 -0.15529 0 -0.28969 -0.39518 0.16342 -1.45661
SER_142 -2.68305 0.30073 2.46676 0.00176 0.05745 -0.34091 0.20811 0 0 0 0 0 0.11894 0.12314 -0.32843 0 -0.28969 -0.59747 0.12027 -0.8424
LEU_143 -6.80751 0.55899 4.67766 0.01939 0.06803 -0.36158 -1.20961 0 0 0 0 0 -0.04425 0.20866 -0.24964 0 1.66147 -0.16257 0.25844 -1.38252
ILE_144 -7.28874 0.4067 3.13908 0.02874 0.07685 -0.21331 -0.25836 0 0 0 0 0 -0.05348 0.19412 -0.25869 0 2.30374 0.08243 0.30465 -1.53627
ASN_145 -3.04224 0.09895 2.53341 0.00727 0.30376 -0.24204 -0.96682 0 0 0 0 0 -0.06121 1.67897 -0.53031 0 -1.34026 -0.38838 0.17516 -1.77374
ALA_146 -2.61946 0.16537 2.23858 0.00315 0 -0.3362 -0.48606 0 0 0 0 0 0.13525 0 -0.28689 0 1.32468 0.43202 0.18011 0.75054
ILE_147 -6.67198 1.40029 2.50256 0.03856 0.06748 0.28632 -0.06192 0 0 0 0 0 0.04503 0.27473 -0.48698 0 2.30374 0.85643 0.36847 0.92274
ASN_148 -3.2596 0.56103 3.11874 0.00506 0.22348 -0.09336 -0.92495 0 0 0 0 0 0.15204 1.77689 0.60035 0 -1.34026 5.00643 0.38232 6.20818
LYS_149 -3.55516 0.18817 4.59041 0.00966 0.3538 0.02741 -3.66631 0 0 0 -0.6631 0 -0.04592 1.94122 -0.05236 0 -0.71458 4.77304 0.2955 3.48177
THR_150 -2.93477 0.23838 3.04367 0.01282 0.06446 -0.16231 -0.89364 0 0 0 0 0 0.01305 0.00474 -0.00053 0 1.15175 -0.07303 0.25517 0.71976
ASP_151 -4.95655 0.39807 5.33102 0.0029 0.67766 0.21311 -4.69979 0 0 0 -1.11563 0 0.0058 2.94594 0.00342 0 -2.14574 -0.10155 0.22734 -3.214
VAL_152 -6.72733 0.84321 3.53065 0.02806 0.05293 -0.25823 -1.78074 0 0 0 0 0 -0.04466 -0.0005 -0.34295 0 2.64269 -0.1467 0.37609 -1.82746
ASP_153 -4.99565 0.13994 6.4362 0.00332 0.27648 0.0055 -5.53147 0 0 0 -0.6631 0 0.04722 1.29728 0.17178 0 -2.14574 -0.12813 0.30217 -4.7842
GLY_154 -3.36602 0.16677 3.76533 0.00014 0 -0.12242 -2.07493 0 0 0 0 0 -0.06151 0 0.15464 0 0.79816 0.39099 0.13226 -0.21659
PHE_155 -8.8397 0.98309 4.08035 0.02655 0.25762 -0.42449 -2.63154 0 0 0 0 0 0.0004 1.43703 -0.51827 0 1.21829 0.60691 0.17557 -3.62818
ILE_156 -5.05994 0.3182 3.61144 0.03191 0.07625 -0.44617 -0.78482 0 0 0 0 0 -0.04111 0.0914 -0.35155 0 2.30374 0.04819 0.203 0.00054
SER_157 -2.96286 0.15867 3.38433 0.00142 0.02319 -0.21843 -1.46918 0 0 0 0 0 0.00756 0.4606 0.30404 0 -0.28969 -0.01194 0.19191 -0.42038
ALA_158 -2.69494 0.1456 2.33291 0.00151 0 0.03737 -1.7762 0 0 0 0 0 -0.03316 0 -0.21187 0 1.32468 -0.19983 0.22227 -0.85166
GLN_159 -6.00578 0.89789 4.65245 0.01105 0.50861 -0.24077 -2.5744 0 0 0 0 0 0.0077 1.90868 0.03418 0 -1.45095 0.0537 0.56087 -1.63677
GLY_160 -1.239 0.19773 1.64105 6e-05 0 -0.0729 -0.37508 0 0 0 0 0 -0.1409 0 0.28163 0 0.79816 0.50617 0.59233 2.18923
GLU_161 -3.6242 0.4881 3.97295 0.00631 0.3241 -0.3074 -1.74775 0 0 -0.55606 0 0 0.05649 2.37029 -0.03713 0 -2.72453 0.09114 0.24006 -1.44763
THR_162 -1.90459 0.23762 2.31776 0.01194 0.07647 -0.05703 -0.71211 0 0 0 0 0 -0.06337 0.19654 1.47327 0 1.15175 1.34818 0.24992 4.32633
GLY_163 -2.47085 0.18274 1.92611 5e-05 0 -0.21694 -0.5914 0 0 0 0 0 -0.07027 0 0.40794 0 0.79816 1.52884 0.19089 1.68526
THR_164 -4.06377 0.61338 2.86839 0.01061 0.05503 0.11069 -1.45701 0 0 0 -0.58703 0 -0.03127 0.07222 -0.12412 0 1.15175 0.07594 0.22926 -1.07592
LEU_165 -5.80406 0.81523 -0.32781 0.03483 0.16599 -0.27919 0.18371 0 0 0 0 0 0.05497 0.99133 -0.00654 0 1.66147 0.26019 0.52987 -1.72003
GLN_166 -6.68362 0.52968 5.70048 0.01085 0.27344 -0.13006 -3.10463 0 0 -1.31946 -1.11076 0 -0.06552 2.57533 0.10442 0 -1.45095 0.08049 0.68244 -3.90787
ILE_167 -6.50867 0.59561 2.23798 0.02972 0.08115 -0.01464 -1.41751 0 0 0 0 0 -0.00032 1.11744 -0.7715 0 2.30374 -0.35973 0.48165 -2.22508
ASN_168 -5.198 0.26031 2.29752 0.0036 0.24786 0.04816 -0.88974 0 0 0 -1.11076 0 0.01671 2.14513 0.03871 0 -1.34026 -0.18132 0.28874 -3.37332
LEU_169 -6.40045 0.76124 2.51892 0.02713 0.09308 -0.28246 -1.58232 0 0 0 0 0 -0.02363 2.07165 -0.26095 0 1.66147 0.11793 0.34517 -0.95322
VAL_170 -2.4681 0.44546 1.01931 0.02255 0.04525 -0.02353 -0.59299 0 0 0 0 0 -0.03917 0.03235 0.12782 0 2.64269 0.10219 0.47461 1.78844
LYS:CtermProteinFull_171 -0.93347 0.36788 0.80043 0.00821 0.30822 -0.08225 -0.3925 0 0 0 0 0 0 1.16852 0 0 -0.71458 0.03101 0.59413 1.1556
#END_POSE_ENERGIES_TABLE /home/grads/bernardm/FoldingBenchMarks/RosettaFold/RoseTTAFold/results_pyrosetta_rerun/T1184.pdb/pdb-3track/model0_0_0.35.pdb
