# Supplementary material for: The transformative power of transformers in protein structure prediction
Source: Proc Natl Acad Sci U S A. 2023 Jul 31;120(32):e2303499120. doi: 10.1073/pnas.2303499120 (PMC10410766; doi:10.1073/pnas.2303499120)
Supplement: Supplementary file 2 — Dataset S01 (GZ) [file pnas.2303499120.sd01.gz › SI_Data/predicted_structures/RoseTTAFold/T1153.pdb]

HEADER                                            26-DEC-22   XXXX              
EXPDTA    THEORETICAL MODEL                                                     
REMARK 220                                                                      
REMARK 220 EXPERIMENTAL DETAILS                                                 
REMARK 220  EXPERIMENT TYPE                : THEORETICAL MODELLING              
REMARK 220  DATE OF DATA COLLECTION        : 26-DEC-22                          
REMARK 220                                                                      
REMARK 220 REMARK: MODEL GENERATED BY ROSETTA                                   
REMARK 220  VERSION 2022.39+release.d8d9982                                     
ATOM      1  N   ARG A   1       1.425  -1.702   0.561  1.00  0.00           N  
ATOM      2  CA  ARG A   1       1.889  -1.610  -0.821  1.00  0.00           C  
ATOM      3  C   ARG A   1       2.134  -0.129  -1.186  1.00  0.00           C  
ATOM      4  O   ARG A   1       1.288   0.712  -0.880  1.00  0.00           O  
ATOM      5  CB  ARG A   1       0.870  -2.258  -1.765  1.00  0.00           C  
ATOM      6  CG  ARG A   1       1.288  -2.364  -3.242  1.00  0.00           C  
ATOM      7  CD  ARG A   1       0.302  -3.189  -4.072  1.00  0.00           C  
ATOM      8  NE  ARG A   1      -1.001  -2.561  -4.246  1.00  0.00           N  
ATOM      9  CZ  ARG A   1      -2.136  -2.935  -3.617  1.00  0.00           C  
ATOM     10  NH1 ARG A   1      -2.126  -3.936  -2.749  1.00  0.00           N  
ATOM     11  NH2 ARG A   1      -3.257  -2.286  -3.880  1.00  0.00           N  
ATOM     12 1H   ARG A   1       1.337  -2.673   0.825  1.00  0.00           H  
ATOM     13 2H   ARG A   1       2.087  -1.245   1.171  1.00  0.00           H  
ATOM     14 3H   ARG A   1       0.526  -1.249   0.643  1.00  0.00           H  
ATOM     15  HA  ARG A   1       2.790  -2.202  -0.901  1.00  0.00           H  
ATOM     16 1HB  ARG A   1       0.654  -3.270  -1.423  1.00  0.00           H  
ATOM     17 2HB  ARG A   1      -0.064  -1.696  -1.731  1.00  0.00           H  
ATOM     18 1HG  ARG A   1       1.364  -1.363  -3.680  1.00  0.00           H  
ATOM     19 2HG  ARG A   1       2.258  -2.857  -3.299  1.00  0.00           H  
ATOM     20 1HD  ARG A   1       0.724  -3.331  -5.062  1.00  0.00           H  
ATOM     21 2HD  ARG A   1       0.158  -4.166  -3.606  1.00  0.00           H  
ATOM     22  HE  ARG A   1      -1.081  -1.824  -4.962  1.00  0.00           H  
ATOM     23 1HH1 ARG A   1      -1.257  -4.428  -2.560  1.00  0.00           H  
ATOM     24 2HH1 ARG A   1      -2.980  -4.214  -2.288  1.00  0.00           H  
ATOM     25 1HH2 ARG A   1      -3.247  -1.509  -4.566  1.00  0.00           H  
ATOM     26 2HH2 ARG A   1      -4.115  -2.542  -3.422  1.00  0.00           H  
ATOM     27  N   PRO A   2       3.299   0.235  -1.770  1.00  0.00           N  
ATOM     28  CA  PRO A   2       3.648   1.576  -2.225  1.00  0.00           C  
ATOM     29  C   PRO A   2       2.653   2.085  -3.248  1.00  0.00           C  
ATOM     30  O   PRO A   2       1.992   1.295  -3.923  1.00  0.00           O  
ATOM     31  CB  PRO A   2       5.030   1.392  -2.850  1.00  0.00           C  
ATOM     32  CG  PRO A   2       5.599   0.172  -2.176  1.00  0.00           C  
ATOM     33  CD  PRO A   2       4.416  -0.738  -1.924  1.00  0.00           C  
ATOM     34  HA  PRO A   2       3.694   2.254  -1.358  1.00  0.00           H  
ATOM     35 1HB  PRO A   2       4.927   1.291  -3.940  1.00  0.00           H  
ATOM     36 2HB  PRO A   2       5.637   2.289  -2.679  1.00  0.00           H  
ATOM     37 1HG  PRO A   2       6.366  -0.289  -2.819  1.00  0.00           H  
ATOM     38 2HG  PRO A   2       6.108   0.466  -1.247  1.00  0.00           H  
ATOM     39 1HD  PRO A   2       4.249  -1.417  -2.771  1.00  0.00           H  
ATOM     40 2HD  PRO A   2       4.646  -1.259  -0.987  1.00  0.00           H  
ATOM     41  N   SER A   3       2.524   3.403  -3.341  1.00  0.00           N  
ATOM     42  CA  SER A   3       1.587   3.987  -4.287  1.00  0.00           C  
ATOM     43  C   SER A   3       1.982   3.684  -5.723  1.00  0.00           C  
ATOM     44  O   SER A   3       3.147   3.416  -6.024  1.00  0.00           O  
ATOM     45  CB  SER A   3       1.511   5.485  -4.081  1.00  0.00           C  
ATOM     46  OG  SER A   3       2.720   6.098  -4.434  1.00  0.00           O  
ATOM     47  H   SER A   3       3.082   4.006  -2.755  1.00  0.00           H  
ATOM     48  HA  SER A   3       0.601   3.555  -4.106  1.00  0.00           H  
ATOM     49 1HB  SER A   3       0.703   5.895  -4.686  1.00  0.00           H  
ATOM     50 2HB  SER A   3       1.283   5.698  -3.039  1.00  0.00           H  
ATOM     51  HG  SER A   3       2.842   5.923  -5.372  1.00  0.00           H  
ATOM     52  N   VAL A   4       0.991   3.756  -6.601  1.00  0.00           N  
ATOM     53  CA  VAL A   4       1.137   3.479  -8.023  1.00  0.00           C  
ATOM     54  C   VAL A   4       0.624   4.682  -8.830  1.00  0.00           C  
ATOM     55  O   VAL A   4      -0.424   5.235  -8.507  1.00  0.00           O  
ATOM     56  CB  VAL A   4       0.361   2.166  -8.351  1.00  0.00           C  
ATOM     57  CG1 VAL A   4       0.451   1.801  -9.808  1.00  0.00           C  
ATOM     58  CG2 VAL A   4       0.934   1.018  -7.512  1.00  0.00           C  
ATOM     59  H   VAL A   4       0.073   3.993  -6.256  1.00  0.00           H  
ATOM     60  HA  VAL A   4       2.193   3.327  -8.247  1.00  0.00           H  
ATOM     61  HB  VAL A   4      -0.695   2.305  -8.111  1.00  0.00           H  
ATOM     62 1HG1 VAL A   4      -0.099   0.880  -9.991  1.00  0.00           H  
ATOM     63 2HG1 VAL A   4       0.048   2.550 -10.401  1.00  0.00           H  
ATOM     64 3HG1 VAL A   4       1.485   1.650 -10.053  1.00  0.00           H  
ATOM     65 1HG2 VAL A   4       0.385   0.102  -7.730  1.00  0.00           H  
ATOM     66 2HG2 VAL A   4       1.987   0.875  -7.758  1.00  0.00           H  
ATOM     67 3HG2 VAL A   4       0.840   1.236  -6.451  1.00  0.00           H  
ATOM     68  N   GLU A   5       1.354   5.088  -9.886  1.00  0.00           N  
ATOM     69  CA  GLU A   5       0.961   6.236 -10.743  1.00  0.00           C  
ATOM     70  C   GLU A   5      -0.371   5.993 -11.446  1.00  0.00           C  
ATOM     71  O   GLU A   5      -1.036   6.909 -11.921  1.00  0.00           O  
ATOM     72  CB  GLU A   5       1.963   6.484 -11.883  1.00  0.00           C  
ATOM     73  CG  GLU A   5       3.353   6.971 -11.523  1.00  0.00           C  
ATOM     74  CD  GLU A   5       4.200   7.267 -12.790  1.00  0.00           C  
ATOM     75  OE1 GLU A   5       3.647   7.220 -13.889  1.00  0.00           O  
ATOM     76  OE2 GLU A   5       5.372   7.532 -12.650  1.00  0.00           O  
ATOM     77  H   GLU A   5       2.213   4.597 -10.097  1.00  0.00           H  
ATOM     78  HA  GLU A   5       0.870   7.126 -10.119  1.00  0.00           H  
ATOM     79 1HB  GLU A   5       2.082   5.563 -12.440  1.00  0.00           H  
ATOM     80 2HB  GLU A   5       1.539   7.211 -12.573  1.00  0.00           H  
ATOM     81 1HG  GLU A   5       3.275   7.877 -10.924  1.00  0.00           H  
ATOM     82 2HG  GLU A   5       3.850   6.208 -10.927  1.00  0.00           H  
ATOM     83  N   ALA A   6      -0.673   4.719 -11.580  1.00  0.00           N  
ATOM     84  CA  ALA A   6      -1.793   4.073 -12.251  1.00  0.00           C  
ATOM     85  C   ALA A   6      -1.639   4.107 -13.754  1.00  0.00           C  
ATOM     86  O   ALA A   6      -2.438   3.516 -14.471  1.00  0.00           O  
ATOM     87  CB  ALA A   6      -3.111   4.702 -11.849  1.00  0.00           C  
ATOM     88  H   ALA A   6      -0.017   4.102 -11.137  1.00  0.00           H  
ATOM     89  HA  ALA A   6      -1.797   3.034 -11.944  1.00  0.00           H  
ATOM     90 1HB  ALA A   6      -3.923   4.163 -12.333  1.00  0.00           H  
ATOM     91 2HB  ALA A   6      -3.224   4.637 -10.766  1.00  0.00           H  
ATOM     92 3HB  ALA A   6      -3.148   5.740 -12.153  1.00  0.00           H  
ATOM     93  N   PHE A   7      -0.575   4.745 -14.228  1.00  0.00           N  
ATOM     94  CA  PHE A   7      -0.150   4.680 -15.614  1.00  0.00           C  
ATOM     95  C   PHE A   7      -1.309   4.645 -16.597  1.00  0.00           C  
ATOM     96  O   PHE A   7      -1.416   3.707 -17.386  1.00  0.00           O  
ATOM     97  CB  PHE A   7       0.681   3.439 -15.771  1.00  0.00           C  
ATOM     98  CG  PHE A   7       1.807   3.351 -14.775  1.00  0.00           C  
ATOM     99  CD1 PHE A   7       1.681   2.580 -13.627  1.00  0.00           C  
ATOM    100  CD2 PHE A   7       2.992   4.021 -14.986  1.00  0.00           C  
ATOM    101  CE1 PHE A   7       2.723   2.488 -12.729  1.00  0.00           C  
ATOM    102  CE2 PHE A   7       4.029   3.933 -14.085  1.00  0.00           C  
ATOM    103  CZ  PHE A   7       3.893   3.164 -12.955  1.00  0.00           C  
ATOM    104  H   PHE A   7      -0.007   5.266 -13.578  1.00  0.00           H  
ATOM    105  HA  PHE A   7       0.462   5.557 -15.830  1.00  0.00           H  
ATOM    106 1HB  PHE A   7       0.049   2.554 -15.670  1.00  0.00           H  
ATOM    107 2HB  PHE A   7       1.110   3.440 -16.766  1.00  0.00           H  
ATOM    108  HD1 PHE A   7       0.759   2.036 -13.445  1.00  0.00           H  
ATOM    109  HD2 PHE A   7       3.103   4.628 -15.883  1.00  0.00           H  
ATOM    110  HE1 PHE A   7       2.627   1.878 -11.849  1.00  0.00           H  
ATOM    111  HE2 PHE A   7       4.958   4.478 -14.269  1.00  0.00           H  
ATOM    112  HZ  PHE A   7       4.713   3.093 -12.245  1.00  0.00           H  
ATOM    113  N   GLY A   8      -2.178   5.646 -16.549  1.00  0.00           N  
ATOM    114  CA  GLY A   8      -3.428   5.568 -17.285  1.00  0.00           C  
ATOM    115  C   GLY A   8      -3.251   5.537 -18.793  1.00  0.00           C  
ATOM    116  O   GLY A   8      -2.145   5.642 -19.319  1.00  0.00           O  
ATOM    117  H   GLY A   8      -2.005   6.420 -15.926  1.00  0.00           H  
ATOM    118 1HA  GLY A   8      -3.964   4.673 -16.966  1.00  0.00           H  
ATOM    119 2HA  GLY A   8      -4.052   6.417 -17.011  1.00  0.00           H  
ATOM    120  N   GLY A   9      -4.379   5.474 -19.496  1.00  0.00           N  
ATOM    121  CA  GLY A   9      -4.404   5.327 -20.948  1.00  0.00           C  
ATOM    122  C   GLY A   9      -4.091   6.596 -21.728  1.00  0.00           C  
ATOM    123  O   GLY A   9      -4.159   6.590 -22.957  1.00  0.00           O  
ATOM    124  H   GLY A   9      -5.256   5.457 -18.995  1.00  0.00           H  
ATOM    125 1HA  GLY A   9      -3.688   4.555 -21.233  1.00  0.00           H  
ATOM    126 2HA  GLY A   9      -5.386   4.964 -21.244  1.00  0.00           H  
ATOM    127  N   THR A  10      -3.809   7.683 -21.030  1.00  0.00           N  
ATOM    128  CA  THR A  10      -3.442   8.928 -21.676  1.00  0.00           C  
ATOM    129  C   THR A  10      -2.176   9.482 -21.018  1.00  0.00           C  
ATOM    130  O   THR A  10      -2.096   9.555 -19.789  1.00  0.00           O  
ATOM    131  CB  THR A  10      -4.584   9.952 -21.578  1.00  0.00           C  
ATOM    132  OG1 THR A  10      -5.768   9.408 -22.177  1.00  0.00           O  
ATOM    133  CG2 THR A  10      -4.210  11.228 -22.316  1.00  0.00           C  
ATOM    134  H   THR A  10      -3.793   7.622 -20.025  1.00  0.00           H  
ATOM    135  HA  THR A  10      -3.225   8.734 -22.721  1.00  0.00           H  
ATOM    136  HB  THR A  10      -4.780  10.180 -20.533  1.00  0.00           H  
ATOM    137  HG1 THR A  10      -5.575   9.151 -23.083  1.00  0.00           H  
ATOM    138 1HG2 THR A  10      -5.026  11.944 -22.248  1.00  0.00           H  
ATOM    139 2HG2 THR A  10      -3.316  11.660 -21.879  1.00  0.00           H  
ATOM    140 3HG2 THR A  10      -4.028  10.993 -23.355  1.00  0.00           H  
ATOM    141  N   ARG A  11      -1.203   9.901 -21.821  1.00  0.00           N  
ATOM    142  CA  ARG A  11       0.020  10.491 -21.282  1.00  0.00           C  
ATOM    143  C   ARG A  11       0.432  11.663 -22.152  1.00  0.00           C  
ATOM    144  O   ARG A  11       0.451  11.572 -23.378  1.00  0.00           O  
ATOM    145  CB  ARG A  11       1.157   9.476 -21.175  1.00  0.00           C  
ATOM    146  CG  ARG A  11       2.419  10.045 -20.502  1.00  0.00           C  
ATOM    147  CD  ARG A  11       3.546   9.069 -20.344  1.00  0.00           C  
ATOM    148  NE  ARG A  11       3.289   8.005 -19.360  1.00  0.00           N  
ATOM    149  CZ  ARG A  11       3.492   8.121 -18.019  1.00  0.00           C  
ATOM    150  NH1 ARG A  11       3.916   9.268 -17.518  1.00  0.00           N  
ATOM    151  NH2 ARG A  11       3.271   7.080 -17.214  1.00  0.00           N  
ATOM    152  H   ARG A  11      -1.333   9.815 -22.826  1.00  0.00           H  
ATOM    153  HA  ARG A  11      -0.184  10.867 -20.280  1.00  0.00           H  
ATOM    154 1HB  ARG A  11       0.828   8.599 -20.611  1.00  0.00           H  
ATOM    155 2HB  ARG A  11       1.441   9.144 -22.170  1.00  0.00           H  
ATOM    156 1HG  ARG A  11       2.799  10.862 -21.105  1.00  0.00           H  
ATOM    157 2HG  ARG A  11       2.161  10.425 -19.515  1.00  0.00           H  
ATOM    158 1HD  ARG A  11       3.756   8.596 -21.305  1.00  0.00           H  
ATOM    159 2HD  ARG A  11       4.423   9.618 -20.019  1.00  0.00           H  
ATOM    160  HE  ARG A  11       2.983   7.091 -19.715  1.00  0.00           H  
ATOM    161 1HH1 ARG A  11       4.087  10.051 -18.132  1.00  0.00           H  
ATOM    162 2HH1 ARG A  11       4.075   9.365 -16.523  1.00  0.00           H  
ATOM    163 1HH2 ARG A  11       2.958   6.177 -17.629  1.00  0.00           H  
ATOM    164 2HH2 ARG A  11       3.436   7.172 -16.190  1.00  0.00           H  
ATOM    165  N   ASP A  12       0.706  12.797 -21.511  1.00  0.00           N  
ATOM    166  CA  ASP A  12       1.065  14.048 -22.187  1.00  0.00           C  
ATOM    167  C   ASP A  12      -0.073  14.487 -23.125  1.00  0.00           C  
ATOM    168  O   ASP A  12       0.145  15.178 -24.119  1.00  0.00           O  
ATOM    169  CB  ASP A  12       2.359  13.872 -22.996  1.00  0.00           C  
ATOM    170  CG  ASP A  12       3.531  13.393 -22.142  1.00  0.00           C  
ATOM    171  OD1 ASP A  12       3.444  13.478 -20.936  1.00  0.00           O  
ATOM    172  OD2 ASP A  12       4.485  12.905 -22.700  1.00  0.00           O  
ATOM    173  H   ASP A  12       0.668  12.797 -20.501  1.00  0.00           H  
ATOM    174  HA  ASP A  12       1.213  14.825 -21.436  1.00  0.00           H  
ATOM    175 1HB  ASP A  12       2.209  13.177 -23.821  1.00  0.00           H  
ATOM    176 2HB  ASP A  12       2.631  14.828 -23.439  1.00  0.00           H  
ATOM    177  N   GLY A  13      -1.291  14.058 -22.789  1.00  0.00           N  
ATOM    178  CA  GLY A  13      -2.514  14.359 -23.524  1.00  0.00           C  
ATOM    179  C   GLY A  13      -2.785  13.364 -24.660  1.00  0.00           C  
ATOM    180  O   GLY A  13      -3.860  13.382 -25.260  1.00  0.00           O  
ATOM    181  H   GLY A  13      -1.366  13.491 -21.958  1.00  0.00           H  
ATOM    182 1HA  GLY A  13      -3.357  14.354 -22.834  1.00  0.00           H  
ATOM    183 2HA  GLY A  13      -2.448  15.365 -23.933  1.00  0.00           H  
ATOM    184  N   ARG A  14      -1.815  12.502 -24.960  1.00  0.00           N  
ATOM    185  CA  ARG A  14      -1.945  11.544 -26.048  1.00  0.00           C  
ATOM    186  C   ARG A  14      -2.423  10.174 -25.554  1.00  0.00           C  
ATOM    187  O   ARG A  14      -1.951   9.694 -24.527  1.00  0.00           O  
ATOM    188  CB  ARG A  14      -0.593  11.396 -26.708  1.00  0.00           C  
ATOM    189  CG  ARG A  14      -0.092  12.658 -27.389  1.00  0.00           C  
ATOM    190  CD  ARG A  14       1.290  12.502 -27.895  1.00  0.00           C  
ATOM    191  NE  ARG A  14       1.743  13.675 -28.610  1.00  0.00           N  
ATOM    192  CZ  ARG A  14       2.965  13.813 -29.158  1.00  0.00           C  
ATOM    193  NH1 ARG A  14       3.846  12.844 -29.061  1.00  0.00           N  
ATOM    194  NH2 ARG A  14       3.279  14.928 -29.795  1.00  0.00           N  
ATOM    195  H   ARG A  14      -0.950  12.500 -24.425  1.00  0.00           H  
ATOM    196  HA  ARG A  14      -2.624  11.961 -26.783  1.00  0.00           H  
ATOM    197 1HB  ARG A  14       0.133  11.115 -25.958  1.00  0.00           H  
ATOM    198 2HB  ARG A  14      -0.634  10.598 -27.455  1.00  0.00           H  
ATOM    199 1HG  ARG A  14      -0.749  12.900 -28.225  1.00  0.00           H  
ATOM    200 2HG  ARG A  14      -0.101  13.481 -26.670  1.00  0.00           H  
ATOM    201 1HD  ARG A  14       1.950  12.364 -27.047  1.00  0.00           H  
ATOM    202 2HD  ARG A  14       1.357  11.645 -28.549  1.00  0.00           H  
ATOM    203  HE  ARG A  14       1.091  14.442 -28.708  1.00  0.00           H  
ATOM    204 1HH1 ARG A  14       3.607  11.990 -28.573  1.00  0.00           H  
ATOM    205 2HH1 ARG A  14       4.761  12.951 -29.471  1.00  0.00           H  
ATOM    206 1HH2 ARG A  14       2.602  15.675 -29.871  1.00  0.00           H  
ATOM    207 2HH2 ARG A  14       4.195  15.034 -30.206  1.00  0.00           H  
ATOM    208  N   PRO A  15      -3.395   9.520 -26.197  1.00  0.00           N  
ATOM    209  CA  PRO A  15      -3.758   8.148 -25.900  1.00  0.00           C  
ATOM    210  C   PRO A  15      -2.553   7.216 -26.074  1.00  0.00           C  
ATOM    211  O   PRO A  15      -1.845   7.293 -27.098  1.00  0.00           O  
ATOM    212  CB  PRO A  15      -4.858   7.877 -26.935  1.00  0.00           C  
ATOM    213  CG  PRO A  15      -5.456   9.246 -27.218  1.00  0.00           C  
ATOM    214  CD  PRO A  15      -4.281  10.203 -27.151  1.00  0.00           C  
ATOM    215  HA  PRO A  15      -4.156   8.089 -24.883  1.00  0.00           H  
ATOM    216 1HB  PRO A  15      -4.429   7.416 -27.829  1.00  0.00           H  
ATOM    217 2HB  PRO A  15      -5.585   7.165 -26.525  1.00  0.00           H  
ATOM    218 1HG  PRO A  15      -5.942   9.245 -28.207  1.00  0.00           H  
ATOM    219 2HG  PRO A  15      -6.234   9.480 -26.476  1.00  0.00           H  
ATOM    220 1HD  PRO A  15      -3.806  10.306 -28.131  1.00  0.00           H  
ATOM    221 2HD  PRO A  15      -4.639  11.168 -26.744  1.00  0.00           H  
ATOM    222  N   VAL A  16      -2.373   6.304 -25.118  1.00  0.00           N  
ATOM    223  CA  VAL A  16      -1.275   5.341 -25.155  1.00  0.00           C  
ATOM    224  C   VAL A  16      -1.724   3.903 -24.906  1.00  0.00           C  
ATOM    225  O   VAL A  16      -2.770   3.646 -24.292  1.00  0.00           O  
ATOM    226  CB  VAL A  16      -0.168   5.686 -24.117  1.00  0.00           C  
ATOM    227  CG1 VAL A  16       0.448   7.048 -24.398  1.00  0.00           C  
ATOM    228  CG2 VAL A  16      -0.732   5.672 -22.714  1.00  0.00           C  
ATOM    229  H   VAL A  16      -3.003   6.314 -24.321  1.00  0.00           H  
ATOM    230  HA  VAL A  16      -0.830   5.385 -26.149  1.00  0.00           H  
ATOM    231  HB  VAL A  16       0.626   4.939 -24.197  1.00  0.00           H  
ATOM    232 1HG1 VAL A  16       1.235   7.242 -23.674  1.00  0.00           H  
ATOM    233 2HG1 VAL A  16       0.867   7.040 -25.383  1.00  0.00           H  
ATOM    234 3HG1 VAL A  16      -0.304   7.823 -24.325  1.00  0.00           H  
ATOM    235 1HG2 VAL A  16       0.062   5.895 -21.994  1.00  0.00           H  
ATOM    236 2HG2 VAL A  16      -1.499   6.425 -22.639  1.00  0.00           H  
ATOM    237 3HG2 VAL A  16      -1.152   4.691 -22.493  1.00  0.00           H  
ATOM    238  N   LEU A  17      -0.902   2.972 -25.361  1.00  0.00           N  
ATOM    239  CA  LEU A  17      -1.074   1.546 -25.144  1.00  0.00           C  
ATOM    240  C   LEU A  17      -0.055   1.018 -24.156  1.00  0.00           C  
ATOM    241  O   LEU A  17       1.144   1.152 -24.390  1.00  0.00           O  
ATOM    242  CB  LEU A  17      -0.939   0.811 -26.471  1.00  0.00           C  
ATOM    243  CG  LEU A  17      -0.972  -0.698 -26.441  1.00  0.00           C  
ATOM    244  CD1 LEU A  17      -2.304  -1.182 -25.933  1.00  0.00           C  
ATOM    245  CD2 LEU A  17      -0.697  -1.192 -27.852  1.00  0.00           C  
ATOM    246  H   LEU A  17      -0.089   3.290 -25.880  1.00  0.00           H  
ATOM    247  HA  LEU A  17      -2.066   1.373 -24.752  1.00  0.00           H  
ATOM    248 1HB  LEU A  17      -1.737   1.142 -27.121  1.00  0.00           H  
ATOM    249 2HB  LEU A  17       0.007   1.108 -26.927  1.00  0.00           H  
ATOM    250  HG  LEU A  17      -0.209  -1.073 -25.759  1.00  0.00           H  
ATOM    251 1HD1 LEU A  17      -2.293  -2.262 -25.907  1.00  0.00           H  
ATOM    252 2HD1 LEU A  17      -2.450  -0.799 -24.941  1.00  0.00           H  
ATOM    253 3HD1 LEU A  17      -3.106  -0.842 -26.569  1.00  0.00           H  
ATOM    254 1HD2 LEU A  17      -0.727  -2.270 -27.881  1.00  0.00           H  
ATOM    255 2HD2 LEU A  17      -1.442  -0.801 -28.521  1.00  0.00           H  
ATOM    256 3HD2 LEU A  17       0.286  -0.841 -28.173  1.00  0.00           H  
ATOM    257  N   ARG A  18      -0.516   0.465 -23.035  1.00  0.00           N  
ATOM    258  CA  ARG A  18       0.405  -0.078 -22.038  1.00  0.00           C  
ATOM    259  C   ARG A  18       0.469  -1.598 -22.165  1.00  0.00           C  
ATOM    260  O   ARG A  18      -0.522  -2.307 -21.902  1.00  0.00           O  
ATOM    261  CB  ARG A  18       0.021   0.380 -20.630  1.00  0.00           C  
ATOM    262  CG  ARG A  18       0.990  -0.017 -19.482  1.00  0.00           C  
ATOM    263  CD  ARG A  18       0.707   0.834 -18.247  1.00  0.00           C  
ATOM    264  NE  ARG A  18       1.454   0.414 -17.036  1.00  0.00           N  
ATOM    265  CZ  ARG A  18       2.729   0.796 -16.691  1.00  0.00           C  
ATOM    266  NH1 ARG A  18       3.420   1.622 -17.442  1.00  0.00           N  
ATOM    267  NH2 ARG A  18       3.283   0.361 -15.571  1.00  0.00           N  
ATOM    268  H   ARG A  18      -1.512   0.409 -22.879  1.00  0.00           H  
ATOM    269  HA  ARG A  18       1.404   0.311 -22.236  1.00  0.00           H  
ATOM    270 1HB  ARG A  18      -0.061   1.469 -20.615  1.00  0.00           H  
ATOM    271 2HB  ARG A  18      -0.964  -0.017 -20.371  1.00  0.00           H  
ATOM    272 1HG  ARG A  18       0.862  -1.071 -19.226  1.00  0.00           H  
ATOM    273 2HG  ARG A  18       2.020   0.158 -19.802  1.00  0.00           H  
ATOM    274 1HD  ARG A  18       0.982   1.863 -18.474  1.00  0.00           H  
ATOM    275 2HD  ARG A  18      -0.359   0.801 -18.018  1.00  0.00           H  
ATOM    276  HE  ARG A  18       0.926  -0.168 -16.378  1.00  0.00           H  
ATOM    277 1HH1 ARG A  18       3.005   2.059 -18.264  1.00  0.00           H  
ATOM    278 2HH1 ARG A  18       4.343   1.908 -17.161  1.00  0.00           H  
ATOM    279 1HH2 ARG A  18       2.769  -0.253 -14.954  1.00  0.00           H  
ATOM    280 2HH2 ARG A  18       4.215   0.652 -15.326  1.00  0.00           H  
ATOM    281  N   LEU A  19       1.635  -2.081 -22.597  1.00  0.00           N  
ATOM    282  CA  LEU A  19       1.850  -3.501 -22.814  1.00  0.00           C  
ATOM    283  C   LEU A  19       2.638  -4.052 -21.653  1.00  0.00           C  
ATOM    284  O   LEU A  19       3.467  -3.354 -21.064  1.00  0.00           O  
ATOM    285  CB  LEU A  19       2.694  -3.825 -24.060  1.00  0.00           C  
ATOM    286  CG  LEU A  19       2.274  -3.330 -25.459  1.00  0.00           C  
ATOM    287  CD1 LEU A  19       3.302  -3.814 -26.427  1.00  0.00           C  
ATOM    288  CD2 LEU A  19       0.961  -3.835 -25.862  1.00  0.00           C  
ATOM    289  H   LEU A  19       2.405  -1.429 -22.762  1.00  0.00           H  
ATOM    290  HA  LEU A  19       0.892  -4.013 -22.866  1.00  0.00           H  
ATOM    291 1HB  LEU A  19       3.698  -3.448 -23.880  1.00  0.00           H  
ATOM    292 2HB  LEU A  19       2.762  -4.907 -24.124  1.00  0.00           H  
ATOM    293  HG  LEU A  19       2.259  -2.242 -25.473  1.00  0.00           H  
ATOM    294 1HD1 LEU A  19       3.043  -3.461 -27.408  1.00  0.00           H  
ATOM    295 2HD1 LEU A  19       4.273  -3.441 -26.147  1.00  0.00           H  
ATOM    296 3HD1 LEU A  19       3.322  -4.899 -26.423  1.00  0.00           H  
ATOM    297 1HD2 LEU A  19       0.749  -3.485 -26.850  1.00  0.00           H  
ATOM    298 2HD2 LEU A  19       0.974  -4.908 -25.868  1.00  0.00           H  
ATOM    299 3HD2 LEU A  19       0.214  -3.469 -25.172  1.00  0.00           H  
ATOM    300  N   ALA A  20       2.456  -5.321 -21.373  1.00  0.00           N  
ATOM    301  CA  ALA A  20       3.254  -5.956 -20.354  1.00  0.00           C  
ATOM    302  C   ALA A  20       3.476  -7.405 -20.634  1.00  0.00           C  
ATOM    303  O   ALA A  20       2.788  -8.006 -21.462  1.00  0.00           O  
ATOM    304  CB  ALA A  20       2.599  -5.844 -18.998  1.00  0.00           C  
ATOM    305  H   ALA A  20       1.706  -5.830 -21.830  1.00  0.00           H  
ATOM    306  HA  ALA A  20       4.213  -5.461 -20.349  1.00  0.00           H  
ATOM    307 1HB  ALA A  20       3.234  -6.302 -18.240  1.00  0.00           H  
ATOM    308 2HB  ALA A  20       2.445  -4.811 -18.773  1.00  0.00           H  
ATOM    309 3HB  ALA A  20       1.645  -6.352 -19.025  1.00  0.00           H  
ATOM    310  N   THR A  21       4.437  -7.956 -19.919  1.00  0.00           N  
ATOM    311  CA  THR A  21       4.701  -9.371 -19.979  1.00  0.00           C  
ATOM    312  C   THR A  21       5.012  -9.932 -18.631  1.00  0.00           C  
ATOM    313  O   THR A  21       5.656  -9.281 -17.800  1.00  0.00           O  
ATOM    314  CB  THR A  21       5.867  -9.661 -20.890  1.00  0.00           C  
ATOM    315  OG1 THR A  21       6.067 -11.058 -20.948  1.00  0.00           O  
ATOM    316  CG2 THR A  21       7.144  -8.956 -20.436  1.00  0.00           C  
ATOM    317  H   THR A  21       5.001  -7.345 -19.327  1.00  0.00           H  
ATOM    318  HA  THR A  21       3.818  -9.878 -20.358  1.00  0.00           H  
ATOM    319  HB  THR A  21       5.588  -9.328 -21.841  1.00  0.00           H  
ATOM    320  HG1 THR A  21       6.120 -11.407 -20.050  1.00  0.00           H  
ATOM    321 1HG2 THR A  21       7.954  -9.172 -21.132  1.00  0.00           H  
ATOM    322 2HG2 THR A  21       6.967  -7.880 -20.412  1.00  0.00           H  
ATOM    323 3HG2 THR A  21       7.418  -9.305 -19.441  1.00  0.00           H  
ATOM    324  N   TRP A  22       4.605 -11.176 -18.429  1.00  0.00           N  
ATOM    325  CA  TRP A  22       4.879 -11.810 -17.161  1.00  0.00           C  
ATOM    326  C   TRP A  22       4.798 -13.342 -17.190  1.00  0.00           C  
ATOM    327  O   TRP A  22       3.916 -13.927 -17.827  1.00  0.00           O  
ATOM    328  CB  TRP A  22       3.852 -11.258 -16.175  1.00  0.00           C  
ATOM    329  CG  TRP A  22       4.034 -11.633 -14.820  1.00  0.00           C  
ATOM    330  CD1 TRP A  22       5.189 -11.826 -14.163  1.00  0.00           C  
ATOM    331  CD2 TRP A  22       2.994 -11.822 -13.876  1.00  0.00           C  
ATOM    332  NE1 TRP A  22       4.946 -12.147 -12.890  1.00  0.00           N  
ATOM    333  CE2 TRP A  22       3.594 -12.163 -12.688  1.00  0.00           C  
ATOM    334  CE3 TRP A  22       1.616 -11.716 -13.946  1.00  0.00           C  
ATOM    335  CZ2 TRP A  22       2.863 -12.428 -11.561  1.00  0.00           C  
ATOM    336  CZ3 TRP A  22       0.886 -11.957 -12.828  1.00  0.00           C  
ATOM    337  CH2 TRP A  22       1.484 -12.312 -11.663  1.00  0.00           C  
ATOM    338  H   TRP A  22       4.043 -11.637 -19.149  1.00  0.00           H  
ATOM    339  HA  TRP A  22       5.883 -11.523 -16.844  1.00  0.00           H  
ATOM    340 1HB  TRP A  22       3.838 -10.174 -16.218  1.00  0.00           H  
ATOM    341 2HB  TRP A  22       2.863 -11.603 -16.472  1.00  0.00           H  
ATOM    342  HD1 TRP A  22       6.185 -11.728 -14.597  1.00  0.00           H  
ATOM    343  HE1 TRP A  22       5.699 -12.321 -12.217  1.00  0.00           H  
ATOM    344  HE3 TRP A  22       1.131 -11.436 -14.876  1.00  0.00           H  
ATOM    345  HZ2 TRP A  22       3.324 -12.697 -10.615  1.00  0.00           H  
ATOM    346  HZ3 TRP A  22      -0.183 -11.858 -12.902  1.00  0.00           H  
ATOM    347  HH2 TRP A  22       0.869 -12.494 -10.791  1.00  0.00           H  
ATOM    348  N   ASN A  23       5.713 -13.950 -16.441  1.00  0.00           N  
ATOM    349  CA  ASN A  23       5.804 -15.379 -16.147  1.00  0.00           C  
ATOM    350  C   ASN A  23       5.014 -15.723 -14.890  1.00  0.00           C  
ATOM    351  O   ASN A  23       5.405 -15.313 -13.807  1.00  0.00           O  
ATOM    352  CB  ASN A  23       7.268 -15.765 -15.978  1.00  0.00           C  
ATOM    353  CG  ASN A  23       7.506 -17.249 -15.672  1.00  0.00           C  
ATOM    354  OD1 ASN A  23       6.699 -17.879 -14.987  1.00  0.00           O  
ATOM    355  ND2 ASN A  23       8.602 -17.808 -16.151  1.00  0.00           N  
ATOM    356  H   ASN A  23       6.413 -13.355 -16.010  1.00  0.00           H  
ATOM    357  HA  ASN A  23       5.361 -15.944 -16.965  1.00  0.00           H  
ATOM    358 1HB  ASN A  23       7.815 -15.508 -16.891  1.00  0.00           H  
ATOM    359 2HB  ASN A  23       7.702 -15.172 -15.171  1.00  0.00           H  
ATOM    360 1HD2 ASN A  23       8.790 -18.769 -15.955  1.00  0.00           H  
ATOM    361 2HD2 ASN A  23       9.290 -17.282 -16.704  1.00  0.00           H  
ATOM    362  N   LEU A  24       3.902 -16.434 -15.015  1.00  0.00           N  
ATOM    363  CA  LEU A  24       3.083 -16.746 -13.841  1.00  0.00           C  
ATOM    364  C   LEU A  24       3.497 -18.161 -13.430  1.00  0.00           C  
ATOM    365  O   LEU A  24       3.177 -19.125 -14.125  1.00  0.00           O  
ATOM    366  CB  LEU A  24       1.611 -16.663 -14.205  1.00  0.00           C  
ATOM    367  CG  LEU A  24       1.067 -15.243 -14.414  1.00  0.00           C  
ATOM    368  CD1 LEU A  24       1.488 -14.750 -15.816  1.00  0.00           C  
ATOM    369  CD2 LEU A  24      -0.449 -15.221 -14.247  1.00  0.00           C  
ATOM    370  H   LEU A  24       3.629 -16.788 -15.934  1.00  0.00           H  
ATOM    371  HA  LEU A  24       3.302 -16.052 -13.031  1.00  0.00           H  
ATOM    372 1HB  LEU A  24       1.469 -17.217 -15.124  1.00  0.00           H  
ATOM    373 2HB  LEU A  24       1.032 -17.126 -13.418  1.00  0.00           H  
ATOM    374  HG  LEU A  24       1.516 -14.590 -13.680  1.00  0.00           H  
ATOM    375 1HD1 LEU A  24       1.137 -13.737 -15.982  1.00  0.00           H  
ATOM    376 2HD1 LEU A  24       2.558 -14.766 -15.889  1.00  0.00           H  
ATOM    377 3HD1 LEU A  24       1.068 -15.402 -16.577  1.00  0.00           H  
ATOM    378 1HD2 LEU A  24      -0.816 -14.204 -14.387  1.00  0.00           H  
ATOM    379 2HD2 LEU A  24      -0.907 -15.869 -14.980  1.00  0.00           H  
ATOM    380 3HD2 LEU A  24      -0.708 -15.563 -13.244  1.00  0.00           H  
ATOM    381  N   GLN A  25       4.241 -18.281 -12.328  1.00  0.00           N  
ATOM    382  CA  GLN A  25       4.960 -19.537 -12.092  1.00  0.00           C  
ATOM    383  C   GLN A  25       4.120 -20.760 -11.771  1.00  0.00           C  
ATOM    384  O   GLN A  25       3.494 -20.878 -10.708  1.00  0.00           O  
ATOM    385  CB  GLN A  25       5.999 -19.338 -10.978  1.00  0.00           C  
ATOM    386  CG  GLN A  25       6.849 -20.574 -10.645  1.00  0.00           C  
ATOM    387  CD  GLN A  25       7.796 -20.983 -11.785  1.00  0.00           C  
ATOM    388  OE1 GLN A  25       8.613 -20.179 -12.250  1.00  0.00           O  
ATOM    389  NE2 GLN A  25       7.697 -22.237 -12.223  1.00  0.00           N  
ATOM    390  H   GLN A  25       4.342 -17.489 -11.694  1.00  0.00           H  
ATOM    391  HA  GLN A  25       5.510 -19.758 -13.007  1.00  0.00           H  
ATOM    392 1HB  GLN A  25       6.676 -18.533 -11.263  1.00  0.00           H  
ATOM    393 2HB  GLN A  25       5.490 -19.025 -10.066  1.00  0.00           H  
ATOM    394 1HG  GLN A  25       7.455 -20.350  -9.765  1.00  0.00           H  
ATOM    395 2HG  GLN A  25       6.185 -21.412 -10.438  1.00  0.00           H  
ATOM    396 1HE2 GLN A  25       8.287 -22.560 -12.967  1.00  0.00           H  
ATOM    397 2HE2 GLN A  25       7.031 -22.860 -11.812  1.00  0.00           H  
ATOM    398  N   GLY A  26       4.114 -21.685 -12.730  1.00  0.00           N  
ATOM    399  CA  GLY A  26       3.399 -22.943 -12.640  1.00  0.00           C  
ATOM    400  C   GLY A  26       1.912 -22.698 -12.575  1.00  0.00           C  
ATOM    401  O   GLY A  26       1.174 -23.472 -11.952  1.00  0.00           O  
ATOM    402  H   GLY A  26       4.634 -21.495 -13.579  1.00  0.00           H  
ATOM    403 1HA  GLY A  26       3.635 -23.547 -13.519  1.00  0.00           H  
ATOM    404 2HA  GLY A  26       3.728 -23.496 -11.763  1.00  0.00           H  
ATOM    405  N   CYS A  27       1.439 -21.603 -13.154  1.00  0.00           N  
ATOM    406  CA  CYS A  27       0.036 -21.364 -12.939  1.00  0.00           C  
ATOM    407  C   CYS A  27      -0.908 -22.358 -13.569  1.00  0.00           C  
ATOM    408  O   CYS A  27      -1.284 -22.273 -14.743  1.00  0.00           O  
ATOM    409  CB  CYS A  27      -0.379 -20.009 -13.422  1.00  0.00           C  
ATOM    410  SG  CYS A  27      -2.118 -19.685 -13.094  1.00  0.00           S  
ATOM    411  H   CYS A  27       2.044 -20.950 -13.666  1.00  0.00           H  
ATOM    412  HA  CYS A  27      -0.134 -21.390 -11.865  1.00  0.00           H  
ATOM    413 1HB  CYS A  27       0.223 -19.243 -12.951  1.00  0.00           H  
ATOM    414 2HB  CYS A  27      -0.217 -19.973 -14.459  1.00  0.00           H  
ATOM    415  HG  CYS A  27      -2.509 -20.979 -13.108  1.00  0.00           H  
ATOM    416  N   SER A  28      -1.379 -23.215 -12.699  1.00  0.00           N  
ATOM    417  CA  SER A  28      -2.385 -24.223 -12.926  1.00  0.00           C  
ATOM    418  C   SER A  28      -3.739 -23.611 -12.691  1.00  0.00           C  
ATOM    419  O   SER A  28      -3.830 -22.492 -12.175  1.00  0.00           O  
ATOM    420  CB  SER A  28      -2.180 -25.373 -11.975  1.00  0.00           C  
ATOM    421  OG  SER A  28      -2.417 -24.980 -10.627  1.00  0.00           O  
ATOM    422  H   SER A  28      -0.898 -23.199 -11.807  1.00  0.00           H  
ATOM    423  HA  SER A  28      -2.328 -24.570 -13.958  1.00  0.00           H  
ATOM    424 1HB  SER A  28      -2.840 -26.194 -12.241  1.00  0.00           H  
ATOM    425 2HB  SER A  28      -1.158 -25.733 -12.070  1.00  0.00           H  
ATOM    426  HG  SER A  28      -2.153 -25.739 -10.084  1.00  0.00           H  
ATOM    427  N   VAL A  29      -4.790 -24.351 -13.012  1.00  0.00           N  
ATOM    428  CA  VAL A  29      -6.128 -23.860 -12.746  1.00  0.00           C  
ATOM    429  C   VAL A  29      -6.311 -23.693 -11.256  1.00  0.00           C  
ATOM    430  O   VAL A  29      -6.923 -22.729 -10.808  1.00  0.00           O  
ATOM    431  CB  VAL A  29      -7.194 -24.817 -13.241  1.00  0.00           C  
ATOM    432  CG1 VAL A  29      -8.534 -24.316 -12.802  1.00  0.00           C  
ATOM    433  CG2 VAL A  29      -7.097 -24.927 -14.687  1.00  0.00           C  
ATOM    434  H   VAL A  29      -4.661 -25.255 -13.444  1.00  0.00           H  
ATOM    435  HA  VAL A  29      -6.256 -22.894 -13.236  1.00  0.00           H  
ATOM    436  HB  VAL A  29      -7.049 -25.798 -12.789  1.00  0.00           H  
ATOM    437 1HG1 VAL A  29      -9.315 -25.000 -13.145  1.00  0.00           H  
ATOM    438 2HG1 VAL A  29      -8.552 -24.255 -11.724  1.00  0.00           H  
ATOM    439 3HG1 VAL A  29      -8.713 -23.325 -13.226  1.00  0.00           H  
ATOM    440 1HG2 VAL A  29      -7.862 -25.617 -15.058  1.00  0.00           H  
ATOM    441 2HG2 VAL A  29      -7.238 -23.949 -15.129  1.00  0.00           H  
ATOM    442 3HG2 VAL A  29      -6.129 -25.305 -14.932  1.00  0.00           H  
ATOM    443  N   GLU A  30      -5.807 -24.657 -10.487  1.00  0.00           N  
ATOM    444  CA  GLU A  30      -5.938 -24.605  -9.044  1.00  0.00           C  
ATOM    445  C   GLU A  30      -5.267 -23.356  -8.485  1.00  0.00           C  
ATOM    446  O   GLU A  30      -5.797 -22.720  -7.576  1.00  0.00           O  
ATOM    447  CB  GLU A  30      -5.354 -25.863  -8.404  1.00  0.00           C  
ATOM    448  CG  GLU A  30      -6.169 -27.132  -8.667  1.00  0.00           C  
ATOM    449  CD  GLU A  30      -5.549 -28.383  -8.077  1.00  0.00           C  
ATOM    450  OE1 GLU A  30      -4.444 -28.309  -7.591  1.00  0.00           O  
ATOM    451  OE2 GLU A  30      -6.186 -29.410  -8.115  1.00  0.00           O  
ATOM    452  H   GLU A  30      -5.312 -25.423 -10.918  1.00  0.00           H  
ATOM    453  HA  GLU A  30      -7.001 -24.559  -8.800  1.00  0.00           H  
ATOM    454 1HB  GLU A  30      -4.345 -26.025  -8.784  1.00  0.00           H  
ATOM    455 2HB  GLU A  30      -5.280 -25.723  -7.326  1.00  0.00           H  
ATOM    456 1HG  GLU A  30      -7.165 -27.000  -8.243  1.00  0.00           H  
ATOM    457 2HG  GLU A  30      -6.279 -27.258  -9.744  1.00  0.00           H  
ATOM    458  N   LYS A  31      -4.115 -22.954  -9.042  1.00  0.00           N  
ATOM    459  CA  LYS A  31      -3.542 -21.708  -8.539  1.00  0.00           C  
ATOM    460  C   LYS A  31      -4.454 -20.541  -8.907  1.00  0.00           C  
ATOM    461  O   LYS A  31      -4.748 -19.691  -8.070  1.00  0.00           O  
ATOM    462  CB  LYS A  31      -2.124 -21.450  -9.048  1.00  0.00           C  
ATOM    463  CG  LYS A  31      -1.513 -20.175  -8.458  1.00  0.00           C  
ATOM    464  CD  LYS A  31      -0.019 -19.942  -8.819  1.00  0.00           C  
ATOM    465  CE  LYS A  31       0.904 -20.850  -7.998  1.00  0.00           C  
ATOM    466  NZ  LYS A  31       2.362 -20.514  -8.173  1.00  0.00           N  
ATOM    467  H   LYS A  31      -3.657 -23.505  -9.770  1.00  0.00           H  
ATOM    468  HA  LYS A  31      -3.499 -21.762  -7.452  1.00  0.00           H  
ATOM    469 1HB  LYS A  31      -1.483 -22.295  -8.801  1.00  0.00           H  
ATOM    470 2HB  LYS A  31      -2.142 -21.356 -10.139  1.00  0.00           H  
ATOM    471 1HG  LYS A  31      -2.100 -19.343  -8.821  1.00  0.00           H  
ATOM    472 2HG  LYS A  31      -1.608 -20.212  -7.374  1.00  0.00           H  
ATOM    473 1HD  LYS A  31       0.147 -20.133  -9.877  1.00  0.00           H  
ATOM    474 2HD  LYS A  31       0.249 -18.902  -8.616  1.00  0.00           H  
ATOM    475 1HE  LYS A  31       0.645 -20.747  -6.944  1.00  0.00           H  
ATOM    476 2HE  LYS A  31       0.745 -21.885  -8.305  1.00  0.00           H  
ATOM    477 1HZ  LYS A  31       2.919 -21.133  -7.616  1.00  0.00           H  
ATOM    478 2HZ  LYS A  31       2.656 -20.615  -9.158  1.00  0.00           H  
ATOM    479 3HZ  LYS A  31       2.537 -19.552  -7.879  1.00  0.00           H  
ATOM    480  N   ALA A  32      -4.953 -20.522 -10.147  1.00  0.00           N  
ATOM    481  CA  ALA A  32      -5.839 -19.451 -10.600  1.00  0.00           C  
ATOM    482  C   ALA A  32      -7.103 -19.371  -9.740  1.00  0.00           C  
ATOM    483  O   ALA A  32      -7.622 -18.285  -9.478  1.00  0.00           O  
ATOM    484  CB  ALA A  32      -6.212 -19.647 -12.056  1.00  0.00           C  
ATOM    485  H   ALA A  32      -4.695 -21.261 -10.804  1.00  0.00           H  
ATOM    486  HA  ALA A  32      -5.300 -18.512 -10.490  1.00  0.00           H  
ATOM    487 1HB  ALA A  32      -6.840 -18.823 -12.389  1.00  0.00           H  
ATOM    488 2HB  ALA A  32      -5.308 -19.676 -12.659  1.00  0.00           H  
ATOM    489 3HB  ALA A  32      -6.752 -20.580 -12.172  1.00  0.00           H  
ATOM    490  N   ASN A  33      -7.587 -20.532  -9.288  1.00  0.00           N  
ATOM    491  CA  ASN A  33      -8.769 -20.618  -8.446  1.00  0.00           C  
ATOM    492  C   ASN A  33      -8.563 -20.038  -7.040  1.00  0.00           C  
ATOM    493  O   ASN A  33      -9.547 -19.698  -6.375  1.00  0.00           O  
ATOM    494  CB  ASN A  33      -9.270 -22.046  -8.319  1.00  0.00           C  
ATOM    495  CG  ASN A  33      -9.978 -22.581  -9.549  1.00  0.00           C  
ATOM    496  OD1 ASN A  33     -10.383 -21.842 -10.454  1.00  0.00           O  
ATOM    497  ND2 ASN A  33     -10.177 -23.878  -9.561  1.00  0.00           N  
ATOM    498  H   ASN A  33      -7.126 -21.393  -9.571  1.00  0.00           H  
ATOM    499  HA  ASN A  33      -9.552 -20.033  -8.921  1.00  0.00           H  
ATOM    500 1HB  ASN A  33      -8.424 -22.693  -8.102  1.00  0.00           H  
ATOM    501 2HB  ASN A  33      -9.948 -22.109  -7.471  1.00  0.00           H  
ATOM    502 1HD2 ASN A  33     -10.679 -24.307 -10.315  1.00  0.00           H  
ATOM    503 2HD2 ASN A  33      -9.848 -24.437  -8.801  1.00  0.00           H  
ATOM    504  N   ASN A  34      -7.312 -19.898  -6.588  1.00  0.00           N  
ATOM    505  CA  ASN A  34      -7.018 -19.391  -5.252  1.00  0.00           C  
ATOM    506  C   ASN A  34      -7.213 -17.875  -5.243  1.00  0.00           C  
ATOM    507  O   ASN A  34      -6.498 -17.171  -5.962  1.00  0.00           O  
ATOM    508  CB  ASN A  34      -5.596 -19.744  -4.826  1.00  0.00           C  
ATOM    509  CG  ASN A  34      -5.237 -19.337  -3.353  1.00  0.00           C  
ATOM    510  OD1 ASN A  34      -5.567 -18.247  -2.841  1.00  0.00           O  
ATOM    511  ND2 ASN A  34      -4.544 -20.230  -2.674  1.00  0.00           N  
ATOM    512  H   ASN A  34      -6.523 -20.135  -7.191  1.00  0.00           H  
ATOM    513  HA  ASN A  34      -7.687 -19.880  -4.558  1.00  0.00           H  
ATOM    514 1HB  ASN A  34      -5.446 -20.821  -4.947  1.00  0.00           H  
ATOM    515 2HB  ASN A  34      -4.896 -19.249  -5.501  1.00  0.00           H  
ATOM    516 1HD2 ASN A  34      -4.260 -20.036  -1.703  1.00  0.00           H  
ATOM    517 2HD2 ASN A  34      -4.293 -21.098  -3.103  1.00  0.00           H  
ATOM    518  N   PRO A  35      -8.166 -17.326  -4.457  1.00  0.00           N  
ATOM    519  CA  PRO A  35      -8.465 -15.912  -4.357  1.00  0.00           C  
ATOM    520  C   PRO A  35      -7.235 -15.053  -4.135  1.00  0.00           C  
ATOM    521  O   PRO A  35      -7.176 -13.918  -4.595  1.00  0.00           O  
ATOM    522  CB  PRO A  35      -9.352 -15.859  -3.112  1.00  0.00           C  
ATOM    523  CG  PRO A  35     -10.043 -17.174  -3.084  1.00  0.00           C  
ATOM    524  CD  PRO A  35      -9.004 -18.163  -3.551  1.00  0.00           C  
ATOM    525  HA  PRO A  35      -9.014 -15.595  -5.254  1.00  0.00           H  
ATOM    526 1HB  PRO A  35      -8.725 -15.694  -2.222  1.00  0.00           H  
ATOM    527 2HB  PRO A  35     -10.023 -15.029  -3.162  1.00  0.00           H  
ATOM    528 1HG  PRO A  35     -10.408 -17.388  -2.068  1.00  0.00           H  
ATOM    529 2HG  PRO A  35     -10.927 -17.146  -3.739  1.00  0.00           H  
ATOM    530 1HD  PRO A  35      -8.415 -18.543  -2.701  1.00  0.00           H  
ATOM    531 2HD  PRO A  35      -9.539 -18.951  -4.087  1.00  0.00           H  
ATOM    532  N   GLY A  36      -6.238 -15.589  -3.422  1.00  0.00           N  
ATOM    533  CA  GLY A  36      -5.034 -14.832  -3.128  1.00  0.00           C  
ATOM    534  C   GLY A  36      -4.299 -14.456  -4.392  1.00  0.00           C  
ATOM    535  O   GLY A  36      -4.065 -13.277  -4.669  1.00  0.00           O  
ATOM    536  H   GLY A  36      -6.284 -16.549  -3.097  1.00  0.00           H  
ATOM    537 1HA  GLY A  36      -5.300 -13.931  -2.600  1.00  0.00           H  
ATOM    538 2HA  GLY A  36      -4.392 -15.417  -2.470  1.00  0.00           H  
ATOM    539  N   VAL A  37      -3.943 -15.465  -5.172  1.00  0.00           N  
ATOM    540  CA  VAL A  37      -3.226 -15.235  -6.405  1.00  0.00           C  
ATOM    541  C   VAL A  37      -4.091 -14.503  -7.398  1.00  0.00           C  
ATOM    542  O   VAL A  37      -3.620 -13.605  -8.094  1.00  0.00           O  
ATOM    543  CB  VAL A  37      -2.704 -16.538  -7.015  1.00  0.00           C  
ATOM    544  CG1 VAL A  37      -2.131 -16.240  -8.414  1.00  0.00           C  
ATOM    545  CG2 VAL A  37      -1.619 -17.105  -6.089  1.00  0.00           C  
ATOM    546  H   VAL A  37      -4.190 -16.409  -4.905  1.00  0.00           H  
ATOM    547  HA  VAL A  37      -2.359 -14.613  -6.180  1.00  0.00           H  
ATOM    548  HB  VAL A  37      -3.525 -17.261  -7.127  1.00  0.00           H  
ATOM    549 1HG1 VAL A  37      -1.749 -17.138  -8.866  1.00  0.00           H  
ATOM    550 2HG1 VAL A  37      -2.923 -15.830  -9.043  1.00  0.00           H  
ATOM    551 3HG1 VAL A  37      -1.325 -15.515  -8.322  1.00  0.00           H  
ATOM    552 1HG2 VAL A  37      -1.217 -18.019  -6.495  1.00  0.00           H  
ATOM    553 2HG2 VAL A  37      -0.812 -16.375  -5.988  1.00  0.00           H  
ATOM    554 3HG2 VAL A  37      -2.044 -17.307  -5.108  1.00  0.00           H  
ATOM    555  N   ARG A  38      -5.361 -14.883  -7.485  1.00  0.00           N  
ATOM    556  CA  ARG A  38      -6.230 -14.256  -8.455  1.00  0.00           C  
ATOM    557  C   ARG A  38      -6.346 -12.761  -8.178  1.00  0.00           C  
ATOM    558  O   ARG A  38      -6.252 -11.955  -9.109  1.00  0.00           O  
ATOM    559  CB  ARG A  38      -7.577 -14.949  -8.472  1.00  0.00           C  
ATOM    560  CG  ARG A  38      -8.485 -14.523  -9.575  1.00  0.00           C  
ATOM    561  CD  ARG A  38      -9.610 -15.496  -9.799  1.00  0.00           C  
ATOM    562  NE  ARG A  38     -10.694 -15.450  -8.809  1.00  0.00           N  
ATOM    563  CZ  ARG A  38     -10.897 -16.387  -7.858  1.00  0.00           C  
ATOM    564  NH1 ARG A  38     -10.051 -17.381  -7.752  1.00  0.00           N  
ATOM    565  NH2 ARG A  38     -11.952 -16.328  -7.046  1.00  0.00           N  
ATOM    566  H   ARG A  38      -5.725 -15.625  -6.882  1.00  0.00           H  
ATOM    567  HA  ARG A  38      -5.783 -14.377  -9.439  1.00  0.00           H  
ATOM    568 1HB  ARG A  38      -7.423 -16.020  -8.547  1.00  0.00           H  
ATOM    569 2HB  ARG A  38      -8.080 -14.767  -7.529  1.00  0.00           H  
ATOM    570 1HG  ARG A  38      -8.909 -13.583  -9.283  1.00  0.00           H  
ATOM    571 2HG  ARG A  38      -7.936 -14.398 -10.495  1.00  0.00           H  
ATOM    572 1HD  ARG A  38     -10.022 -15.370 -10.785  1.00  0.00           H  
ATOM    573 2HD  ARG A  38      -9.190 -16.485  -9.753  1.00  0.00           H  
ATOM    574  HE  ARG A  38     -11.381 -14.690  -8.897  1.00  0.00           H  
ATOM    575 1HH1 ARG A  38      -9.230 -17.450  -8.383  1.00  0.00           H  
ATOM    576 2HH1 ARG A  38     -10.187 -18.117  -7.051  1.00  0.00           H  
ATOM    577 1HH2 ARG A  38     -12.656 -15.579  -7.134  1.00  0.00           H  
ATOM    578 2HH2 ARG A  38     -12.096 -17.049  -6.359  1.00  0.00           H  
ATOM    579  N   GLU A  39      -6.498 -12.362  -6.902  1.00  0.00           N  
ATOM    580  CA  GLU A  39      -6.519 -10.938  -6.594  1.00  0.00           C  
ATOM    581  C   GLU A  39      -5.226 -10.269  -7.012  1.00  0.00           C  
ATOM    582  O   GLU A  39      -5.244  -9.197  -7.601  1.00  0.00           O  
ATOM    583  CB  GLU A  39      -6.745 -10.636  -5.112  1.00  0.00           C  
ATOM    584  CG  GLU A  39      -6.669  -9.129  -4.831  1.00  0.00           C  
ATOM    585  CD  GLU A  39      -6.992  -8.727  -3.443  1.00  0.00           C  
ATOM    586  OE1 GLU A  39      -8.003  -9.134  -2.973  1.00  0.00           O  
ATOM    587  OE2 GLU A  39      -6.246  -8.000  -2.835  1.00  0.00           O  
ATOM    588  H   GLU A  39      -6.597 -13.034  -6.142  1.00  0.00           H  
ATOM    589  HA  GLU A  39      -7.336 -10.485  -7.156  1.00  0.00           H  
ATOM    590 1HB  GLU A  39      -7.718 -10.997  -4.798  1.00  0.00           H  
ATOM    591 2HB  GLU A  39      -5.988 -11.145  -4.506  1.00  0.00           H  
ATOM    592 1HG  GLU A  39      -5.655  -8.794  -5.071  1.00  0.00           H  
ATOM    593 2HG  GLU A  39      -7.347  -8.624  -5.500  1.00  0.00           H  
ATOM    594  N   VAL A  40      -4.090 -10.904  -6.736  1.00  0.00           N  
ATOM    595  CA  VAL A  40      -2.806 -10.317  -7.090  1.00  0.00           C  
ATOM    596  C   VAL A  40      -2.634 -10.095  -8.591  1.00  0.00           C  
ATOM    597  O   VAL A  40      -2.232  -9.008  -9.036  1.00  0.00           O  
ATOM    598  CB  VAL A  40      -1.683 -11.223  -6.563  1.00  0.00           C  
ATOM    599  CG1 VAL A  40      -0.407 -10.811  -7.107  1.00  0.00           C  
ATOM    600  CG2 VAL A  40      -1.611 -11.091  -5.074  1.00  0.00           C  
ATOM    601  H   VAL A  40      -4.113 -11.796  -6.237  1.00  0.00           H  
ATOM    602  HA  VAL A  40      -2.732  -9.352  -6.590  1.00  0.00           H  
ATOM    603  HB  VAL A  40      -1.874 -12.253  -6.848  1.00  0.00           H  
ATOM    604 1HG1 VAL A  40       0.388 -11.441  -6.709  1.00  0.00           H  
ATOM    605 2HG1 VAL A  40      -0.419 -10.880  -8.192  1.00  0.00           H  
ATOM    606 3HG1 VAL A  40      -0.266  -9.792  -6.804  1.00  0.00           H  
ATOM    607 1HG2 VAL A  40      -0.812 -11.714  -4.693  1.00  0.00           H  
ATOM    608 2HG2 VAL A  40      -1.405 -10.060  -4.845  1.00  0.00           H  
ATOM    609 3HG2 VAL A  40      -2.553 -11.384  -4.625  1.00  0.00           H  
ATOM    610  N   VAL A  41      -2.994 -11.097  -9.383  1.00  0.00           N  
ATOM    611  CA  VAL A  41      -2.874 -10.983 -10.827  1.00  0.00           C  
ATOM    612  C   VAL A  41      -3.818  -9.920 -11.378  1.00  0.00           C  
ATOM    613  O   VAL A  41      -3.412  -9.045 -12.159  1.00  0.00           O  
ATOM    614  CB  VAL A  41      -3.227 -12.334 -11.474  1.00  0.00           C  
ATOM    615  CG1 VAL A  41      -3.303 -12.215 -13.011  1.00  0.00           C  
ATOM    616  CG2 VAL A  41      -2.203 -13.389 -11.068  1.00  0.00           C  
ATOM    617  H   VAL A  41      -3.332 -11.963  -8.962  1.00  0.00           H  
ATOM    618  HA  VAL A  41      -1.846 -10.715 -11.072  1.00  0.00           H  
ATOM    619  HB  VAL A  41      -4.215 -12.643 -11.116  1.00  0.00           H  
ATOM    620 1HG1 VAL A  41      -3.575 -13.181 -13.431  1.00  0.00           H  
ATOM    621 2HG1 VAL A  41      -4.059 -11.478 -13.282  1.00  0.00           H  
ATOM    622 3HG1 VAL A  41      -2.348 -11.909 -13.408  1.00  0.00           H  
ATOM    623 1HG2 VAL A  41      -2.478 -14.341 -11.502  1.00  0.00           H  
ATOM    624 2HG2 VAL A  41      -1.243 -13.115 -11.414  1.00  0.00           H  
ATOM    625 3HG2 VAL A  41      -2.176 -13.478  -9.995  1.00  0.00           H  
ATOM    626  N   CYS A  42      -5.081  -9.992 -10.967  1.00  0.00           N  
ATOM    627  CA  CYS A  42      -6.095  -9.091 -11.473  1.00  0.00           C  
ATOM    628  C   CYS A  42      -5.868  -7.666 -11.017  1.00  0.00           C  
ATOM    629  O   CYS A  42      -5.995  -6.724 -11.805  1.00  0.00           O  
ATOM    630  CB  CYS A  42      -7.452  -9.561 -10.998  1.00  0.00           C  
ATOM    631  SG  CYS A  42      -7.913 -11.130 -11.723  1.00  0.00           S  
ATOM    632  H   CYS A  42      -5.360 -10.711 -10.295  1.00  0.00           H  
ATOM    633  HA  CYS A  42      -6.061  -9.127 -12.557  1.00  0.00           H  
ATOM    634 1HB  CYS A  42      -7.441  -9.678  -9.911  1.00  0.00           H  
ATOM    635 2HB  CYS A  42      -8.214  -8.827 -11.244  1.00  0.00           H  
ATOM    636  HG  CYS A  42      -7.086 -11.843 -10.925  1.00  0.00           H  
ATOM    637  N   MET A  43      -5.502  -7.493  -9.753  1.00  0.00           N  
ATOM    638  CA  MET A  43      -5.260  -6.174  -9.226  1.00  0.00           C  
ATOM    639  C   MET A  43      -4.077  -5.557  -9.925  1.00  0.00           C  
ATOM    640  O   MET A  43      -4.119  -4.387 -10.265  1.00  0.00           O  
ATOM    641  CB  MET A  43      -5.076  -6.197  -7.718  1.00  0.00           C  
ATOM    642  CG  MET A  43      -4.948  -4.840  -7.087  1.00  0.00           C  
ATOM    643  SD  MET A  43      -4.927  -4.952  -5.309  1.00  0.00           S  
ATOM    644  CE  MET A  43      -6.651  -5.324  -5.004  1.00  0.00           C  
ATOM    645  H   MET A  43      -5.400  -8.285  -9.126  1.00  0.00           H  
ATOM    646  HA  MET A  43      -6.129  -5.555  -9.443  1.00  0.00           H  
ATOM    647 1HB  MET A  43      -5.914  -6.702  -7.252  1.00  0.00           H  
ATOM    648 2HB  MET A  43      -4.177  -6.774  -7.476  1.00  0.00           H  
ATOM    649 1HG  MET A  43      -4.020  -4.365  -7.419  1.00  0.00           H  
ATOM    650 2HG  MET A  43      -5.784  -4.207  -7.391  1.00  0.00           H  
ATOM    651 1HE  MET A  43      -6.803  -5.439  -3.934  1.00  0.00           H  
ATOM    652 2HE  MET A  43      -7.280  -4.514  -5.380  1.00  0.00           H  
ATOM    653 3HE  MET A  43      -6.921  -6.247  -5.506  1.00  0.00           H  
ATOM    654  N   THR A  44      -3.017  -6.327 -10.195  1.00  0.00           N  
ATOM    655  CA  THR A  44      -1.873  -5.748 -10.885  1.00  0.00           C  
ATOM    656  C   THR A  44      -2.306  -5.191 -12.243  1.00  0.00           C  
ATOM    657  O   THR A  44      -1.959  -4.058 -12.590  1.00  0.00           O  
ATOM    658  CB  THR A  44      -0.745  -6.778 -11.074  1.00  0.00           C  
ATOM    659  OG1 THR A  44      -0.288  -7.216  -9.802  1.00  0.00           O  
ATOM    660  CG2 THR A  44       0.429  -6.156 -11.842  1.00  0.00           C  
ATOM    661  H   THR A  44      -2.975  -7.306  -9.897  1.00  0.00           H  
ATOM    662  HA  THR A  44      -1.492  -4.921 -10.285  1.00  0.00           H  
ATOM    663  HB  THR A  44      -1.130  -7.639 -11.626  1.00  0.00           H  
ATOM    664  HG1 THR A  44      -1.011  -7.729  -9.356  1.00  0.00           H  
ATOM    665 1HG2 THR A  44       1.211  -6.900 -11.965  1.00  0.00           H  
ATOM    666 2HG2 THR A  44       0.083  -5.825 -12.823  1.00  0.00           H  
ATOM    667 3HG2 THR A  44       0.820  -5.306 -11.289  1.00  0.00           H  
ATOM    668  N   LEU A  45      -3.099  -5.968 -12.992  1.00  0.00           N  
ATOM    669  CA  LEU A  45      -3.589  -5.534 -14.299  1.00  0.00           C  
ATOM    670  C   LEU A  45      -4.449  -4.288 -14.249  1.00  0.00           C  
ATOM    671  O   LEU A  45      -4.328  -3.381 -15.080  1.00  0.00           O  
ATOM    672  CB  LEU A  45      -4.384  -6.668 -14.927  1.00  0.00           C  
ATOM    673  CG  LEU A  45      -3.565  -7.810 -15.401  1.00  0.00           C  
ATOM    674  CD1 LEU A  45      -4.431  -8.955 -15.767  1.00  0.00           C  
ATOM    675  CD2 LEU A  45      -2.822  -7.341 -16.600  1.00  0.00           C  
ATOM    676  H   LEU A  45      -3.348  -6.901 -12.651  1.00  0.00           H  
ATOM    677  HA  LEU A  45      -2.746  -5.326 -14.929  1.00  0.00           H  
ATOM    678 1HB  LEU A  45      -5.088  -7.048 -14.190  1.00  0.00           H  
ATOM    679 2HB  LEU A  45      -4.947  -6.277 -15.765  1.00  0.00           H  
ATOM    680  HG  LEU A  45      -2.874  -8.133 -14.620  1.00  0.00           H  
ATOM    681 1HD1 LEU A  45      -3.808  -9.768 -16.122  1.00  0.00           H  
ATOM    682 2HD1 LEU A  45      -4.983  -9.277 -14.885  1.00  0.00           H  
ATOM    683 3HD1 LEU A  45      -5.119  -8.643 -16.551  1.00  0.00           H  
ATOM    684 1HD2 LEU A  45      -2.241  -8.119 -16.968  1.00  0.00           H  
ATOM    685 2HD2 LEU A  45      -3.518  -7.022 -17.368  1.00  0.00           H  
ATOM    686 3HD2 LEU A  45      -2.194  -6.525 -16.327  1.00  0.00           H  
ATOM    687  N   LEU A  46      -5.278  -4.199 -13.234  1.00  0.00           N  
ATOM    688  CA  LEU A  46      -6.149  -3.055 -13.106  1.00  0.00           C  
ATOM    689  C   LEU A  46      -5.429  -1.823 -12.522  1.00  0.00           C  
ATOM    690  O   LEU A  46      -5.502  -0.728 -13.089  1.00  0.00           O  
ATOM    691  CB  LEU A  46      -7.316  -3.490 -12.236  1.00  0.00           C  
ATOM    692  CG  LEU A  46      -8.256  -4.551 -12.849  1.00  0.00           C  
ATOM    693  CD1 LEU A  46      -9.224  -5.027 -11.775  1.00  0.00           C  
ATOM    694  CD2 LEU A  46      -9.023  -3.945 -14.059  1.00  0.00           C  
ATOM    695  H   LEU A  46      -5.348  -4.968 -12.565  1.00  0.00           H  
ATOM    696  HA  LEU A  46      -6.523  -2.801 -14.095  1.00  0.00           H  
ATOM    697 1HB  LEU A  46      -6.912  -3.908 -11.314  1.00  0.00           H  
ATOM    698 2HB  LEU A  46      -7.876  -2.658 -11.991  1.00  0.00           H  
ATOM    699  HG  LEU A  46      -7.668  -5.402 -13.184  1.00  0.00           H  
ATOM    700 1HD1 LEU A  46      -9.881  -5.788 -12.185  1.00  0.00           H  
ATOM    701 2HD1 LEU A  46      -8.653  -5.449 -10.947  1.00  0.00           H  
ATOM    702 3HD1 LEU A  46      -9.816  -4.196 -11.416  1.00  0.00           H  
ATOM    703 1HD2 LEU A  46      -9.679  -4.700 -14.491  1.00  0.00           H  
ATOM    704 2HD2 LEU A  46      -9.621  -3.093 -13.737  1.00  0.00           H  
ATOM    705 3HD2 LEU A  46      -8.311  -3.616 -14.816  1.00  0.00           H  
ATOM    706  N   GLU A  47      -4.699  -2.006 -11.423  1.00  0.00           N  
ATOM    707  CA  GLU A  47      -3.997  -0.927 -10.726  1.00  0.00           C  
ATOM    708  C   GLU A  47      -2.940  -0.251 -11.583  1.00  0.00           C  
ATOM    709  O   GLU A  47      -2.718   0.945 -11.445  1.00  0.00           O  
ATOM    710  CB  GLU A  47      -3.396  -1.403  -9.398  1.00  0.00           C  
ATOM    711  CG  GLU A  47      -2.892  -0.257  -8.501  1.00  0.00           C  
ATOM    712  CD  GLU A  47      -2.477  -0.696  -7.095  1.00  0.00           C  
ATOM    713  OE1 GLU A  47      -1.538  -1.440  -6.947  1.00  0.00           O  
ATOM    714  OE2 GLU A  47      -3.124  -0.284  -6.156  1.00  0.00           O  
ATOM    715  H   GLU A  47      -4.637  -2.933 -11.032  1.00  0.00           H  
ATOM    716  HA  GLU A  47      -4.723  -0.167 -10.481  1.00  0.00           H  
ATOM    717 1HB  GLU A  47      -4.144  -1.970  -8.841  1.00  0.00           H  
ATOM    718 2HB  GLU A  47      -2.558  -2.075  -9.602  1.00  0.00           H  
ATOM    719 1HG  GLU A  47      -2.049   0.205  -8.987  1.00  0.00           H  
ATOM    720 2HG  GLU A  47      -3.678   0.490  -8.422  1.00  0.00           H  
ATOM    721  N   ASN A  48      -2.274  -1.002 -12.468  1.00  0.00           N  
ATOM    722  CA  ASN A  48      -1.247  -0.422 -13.331  1.00  0.00           C  
ATOM    723  C   ASN A  48      -1.780  -0.109 -14.732  1.00  0.00           C  
ATOM    724  O   ASN A  48      -0.996   0.089 -15.666  1.00  0.00           O  
ATOM    725  CB  ASN A  48      -0.035  -1.342 -13.405  1.00  0.00           C  
ATOM    726  CG  ASN A  48       0.736  -1.375 -12.114  1.00  0.00           C  
ATOM    727  OD1 ASN A  48       1.531  -0.479 -11.820  1.00  0.00           O  
ATOM    728  ND2 ASN A  48       0.479  -2.364 -11.320  1.00  0.00           N  
ATOM    729  H   ASN A  48      -2.450  -2.008 -12.531  1.00  0.00           H  
ATOM    730  HA  ASN A  48      -0.931   0.526 -12.894  1.00  0.00           H  
ATOM    731 1HB  ASN A  48      -0.362  -2.354 -13.643  1.00  0.00           H  
ATOM    732 2HB  ASN A  48       0.625  -1.016 -14.206  1.00  0.00           H  
ATOM    733 1HD2 ASN A  48       0.916  -2.413 -10.421  1.00  0.00           H  
ATOM    734 2HD2 ASN A  48      -0.199  -3.059 -11.596  1.00  0.00           H  
ATOM    735  N   SER A  49      -3.117  -0.144 -14.896  1.00  0.00           N  
ATOM    736  CA  SER A  49      -3.788   0.139 -16.170  1.00  0.00           C  
ATOM    737  C   SER A  49      -3.167  -0.582 -17.352  1.00  0.00           C  
ATOM    738  O   SER A  49      -2.884   0.031 -18.385  1.00  0.00           O  
ATOM    739  CB  SER A  49      -3.824   1.615 -16.469  1.00  0.00           C  
ATOM    740  OG  SER A  49      -4.533   2.326 -15.491  1.00  0.00           O  
ATOM    741  H   SER A  49      -3.725  -0.336 -14.102  1.00  0.00           H  
ATOM    742  HA  SER A  49      -4.818  -0.208 -16.076  1.00  0.00           H  
ATOM    743 1HB  SER A  49      -2.817   1.983 -16.525  1.00  0.00           H  
ATOM    744 2HB  SER A  49      -4.282   1.772 -17.440  1.00  0.00           H  
ATOM    745  HG  SER A  49      -3.850   2.646 -14.866  1.00  0.00           H  
ATOM    746  N   ILE A  50      -2.942  -1.877 -17.220  1.00  0.00           N  
ATOM    747  CA  ILE A  50      -2.301  -2.601 -18.294  1.00  0.00           C  
ATOM    748  C   ILE A  50      -3.361  -2.918 -19.322  1.00  0.00           C  
ATOM    749  O   ILE A  50      -4.437  -3.383 -18.962  1.00  0.00           O  
ATOM    750  CB  ILE A  50      -1.639  -3.870 -17.752  1.00  0.00           C  
ATOM    751  CG1 ILE A  50      -0.583  -3.458 -16.719  1.00  0.00           C  
ATOM    752  CG2 ILE A  50      -1.032  -4.704 -18.884  1.00  0.00           C  
ATOM    753  CD1 ILE A  50       0.030  -4.603 -15.896  1.00  0.00           C  
ATOM    754  H   ILE A  50      -3.238  -2.367 -16.373  1.00  0.00           H  
ATOM    755  HA  ILE A  50      -1.540  -1.972 -18.756  1.00  0.00           H  
ATOM    756  HB  ILE A  50      -2.391  -4.448 -17.231  1.00  0.00           H  
ATOM    757 1HG1 ILE A  50       0.191  -2.919 -17.232  1.00  0.00           H  
ATOM    758 2HG1 ILE A  50      -1.061  -2.776 -16.019  1.00  0.00           H  
ATOM    759 1HG2 ILE A  50      -0.578  -5.599 -18.473  1.00  0.00           H  
ATOM    760 2HG2 ILE A  50      -1.815  -4.988 -19.577  1.00  0.00           H  
ATOM    761 3HG2 ILE A  50      -0.272  -4.120 -19.414  1.00  0.00           H  
ATOM    762 1HD1 ILE A  50       0.725  -4.198 -15.180  1.00  0.00           H  
ATOM    763 2HD1 ILE A  50      -0.710  -5.121 -15.358  1.00  0.00           H  
ATOM    764 3HD1 ILE A  50       0.540  -5.299 -16.560  1.00  0.00           H  
ATOM    765  N   LYS A  51      -3.120  -2.592 -20.585  1.00  0.00           N  
ATOM    766  CA  LYS A  51      -4.097  -2.864 -21.626  1.00  0.00           C  
ATOM    767  C   LYS A  51      -3.854  -4.216 -22.267  1.00  0.00           C  
ATOM    768  O   LYS A  51      -4.788  -4.883 -22.714  1.00  0.00           O  
ATOM    769  CB  LYS A  51      -4.095  -1.743 -22.649  1.00  0.00           C  
ATOM    770  CG  LYS A  51      -4.709  -0.434 -22.126  1.00  0.00           C  
ATOM    771  CD  LYS A  51      -4.671   0.663 -23.176  1.00  0.00           C  
ATOM    772  CE  LYS A  51      -5.461   1.908 -22.753  1.00  0.00           C  
ATOM    773  NZ  LYS A  51      -5.370   2.996 -23.783  1.00  0.00           N  
ATOM    774  H   LYS A  51      -2.219  -2.200 -20.853  1.00  0.00           H  
ATOM    775  HA  LYS A  51      -5.086  -2.892 -21.166  1.00  0.00           H  
ATOM    776 1HB  LYS A  51      -3.063  -1.537 -22.917  1.00  0.00           H  
ATOM    777 2HB  LYS A  51      -4.624  -2.056 -23.553  1.00  0.00           H  
ATOM    778 1HG  LYS A  51      -5.751  -0.619 -21.838  1.00  0.00           H  
ATOM    779 2HG  LYS A  51      -4.161  -0.106 -21.237  1.00  0.00           H  
ATOM    780 1HD  LYS A  51      -3.650   0.968 -23.294  1.00  0.00           H  
ATOM    781 2HD  LYS A  51      -5.030   0.290 -24.133  1.00  0.00           H  
ATOM    782 1HE  LYS A  51      -6.499   1.636 -22.618  1.00  0.00           H  
ATOM    783 2HE  LYS A  51      -5.073   2.281 -21.808  1.00  0.00           H  
ATOM    784 1HZ  LYS A  51      -5.901   3.803 -23.498  1.00  0.00           H  
ATOM    785 2HZ  LYS A  51      -4.389   3.255 -23.887  1.00  0.00           H  
ATOM    786 3HZ  LYS A  51      -5.705   2.704 -24.684  1.00  0.00           H  
ATOM    787  N   LEU A  52      -2.591  -4.626 -22.293  1.00  0.00           N  
ATOM    788  CA  LEU A  52      -2.223  -5.921 -22.850  1.00  0.00           C  
ATOM    789  C   LEU A  52      -1.202  -6.639 -21.997  1.00  0.00           C  
ATOM    790  O   LEU A  52      -0.118  -6.108 -21.750  1.00  0.00           O  
ATOM    791  CB  LEU A  52      -1.636  -5.696 -24.237  1.00  0.00           C  
ATOM    792  CG  LEU A  52      -1.129  -6.910 -25.085  1.00  0.00           C  
ATOM    793  CD1 LEU A  52       0.234  -7.465 -24.509  1.00  0.00           C  
ATOM    794  CD2 LEU A  52      -2.193  -7.976 -25.170  1.00  0.00           C  
ATOM    795  H   LEU A  52      -1.863  -4.000 -21.951  1.00  0.00           H  
ATOM    796  HA  LEU A  52      -3.115  -6.542 -22.920  1.00  0.00           H  
ATOM    797 1HB  LEU A  52      -2.367  -5.175 -24.802  1.00  0.00           H  
ATOM    798 2HB  LEU A  52      -0.807  -5.054 -24.099  1.00  0.00           H  
ATOM    799  HG  LEU A  52      -0.942  -6.564 -26.060  1.00  0.00           H  
ATOM    800 1HD1 LEU A  52       0.591  -8.274 -25.129  1.00  0.00           H  
ATOM    801 2HD1 LEU A  52       0.979  -6.683 -24.494  1.00  0.00           H  
ATOM    802 3HD1 LEU A  52       0.111  -7.826 -23.529  1.00  0.00           H  
ATOM    803 1HD2 LEU A  52      -1.841  -8.779 -25.801  1.00  0.00           H  
ATOM    804 2HD2 LEU A  52      -2.430  -8.365 -24.184  1.00  0.00           H  
ATOM    805 3HD2 LEU A  52      -3.072  -7.537 -25.612  1.00  0.00           H  
ATOM    806  N   LEU A  53      -1.522  -7.860 -21.589  1.00  0.00           N  
ATOM    807  CA  LEU A  53      -0.569  -8.666 -20.857  1.00  0.00           C  
ATOM    808  C   LEU A  53      -0.258  -9.966 -21.572  1.00  0.00           C  
ATOM    809  O   LEU A  53      -1.142 -10.785 -21.852  1.00  0.00           O  
ATOM    810  CB  LEU A  53      -1.070  -9.012 -19.457  1.00  0.00           C  
ATOM    811  CG  LEU A  53      -0.110 -10.002 -18.654  1.00  0.00           C  
ATOM    812  CD1 LEU A  53       1.182  -9.301 -18.373  1.00  0.00           C  
ATOM    813  CD2 LEU A  53      -0.746 -10.534 -17.348  1.00  0.00           C  
ATOM    814  H   LEU A  53      -2.444  -8.235 -21.801  1.00  0.00           H  
ATOM    815  HA  LEU A  53       0.357  -8.106 -20.760  1.00  0.00           H  
ATOM    816 1HB  LEU A  53      -1.132  -8.088 -18.903  1.00  0.00           H  
ATOM    817 2HB  LEU A  53      -2.065  -9.456 -19.525  1.00  0.00           H  
ATOM    818  HG  LEU A  53       0.109 -10.847 -19.293  1.00  0.00           H  
ATOM    819 1HD1 LEU A  53       1.857  -9.981 -17.882  1.00  0.00           H  
ATOM    820 2HD1 LEU A  53       1.609  -8.985 -19.306  1.00  0.00           H  
ATOM    821 3HD1 LEU A  53       1.005  -8.436 -17.738  1.00  0.00           H  
ATOM    822 1HD2 LEU A  53      -0.048 -11.223 -16.878  1.00  0.00           H  
ATOM    823 2HD2 LEU A  53      -0.948  -9.737 -16.663  1.00  0.00           H  
ATOM    824 3HD2 LEU A  53      -1.670 -11.059 -17.580  1.00  0.00           H  
ATOM    825  N   ALA A  54       1.011 -10.159 -21.877  1.00  0.00           N  
ATOM    826  CA  ALA A  54       1.438 -11.405 -22.459  1.00  0.00           C  
ATOM    827  C   ALA A  54       1.705 -12.321 -21.287  1.00  0.00           C  
ATOM    828  O   ALA A  54       2.463 -11.955 -20.379  1.00  0.00           O  
ATOM    829  CB  ALA A  54       2.658 -11.214 -23.331  1.00  0.00           C  
ATOM    830  H   ALA A  54       1.693  -9.432 -21.678  1.00  0.00           H  
ATOM    831  HA  ALA A  54       0.628 -11.827 -23.054  1.00  0.00           H  
ATOM    832 1HB  ALA A  54       2.971 -12.152 -23.744  1.00  0.00           H  
ATOM    833 2HB  ALA A  54       2.423 -10.530 -24.133  1.00  0.00           H  
ATOM    834 3HB  ALA A  54       3.466 -10.797 -22.736  1.00  0.00           H  
ATOM    835  N   VAL A  55       1.122 -13.503 -21.300  1.00  0.00           N  
ATOM    836  CA  VAL A  55       1.307 -14.389 -20.168  1.00  0.00           C  
ATOM    837  C   VAL A  55       2.093 -15.606 -20.563  1.00  0.00           C  
ATOM    838  O   VAL A  55       1.894 -16.190 -21.637  1.00  0.00           O  
ATOM    839  CB  VAL A  55      -0.049 -14.844 -19.611  1.00  0.00           C  
ATOM    840  CG1 VAL A  55      -0.818 -13.685 -19.037  1.00  0.00           C  
ATOM    841  CG2 VAL A  55      -0.835 -15.448 -20.738  1.00  0.00           C  
ATOM    842  H   VAL A  55       0.539 -13.769 -22.094  1.00  0.00           H  
ATOM    843  HA  VAL A  55       1.849 -13.860 -19.384  1.00  0.00           H  
ATOM    844  HB  VAL A  55       0.113 -15.573 -18.822  1.00  0.00           H  
ATOM    845 1HG1 VAL A  55      -1.772 -14.031 -18.652  1.00  0.00           H  
ATOM    846 2HG1 VAL A  55      -0.236 -13.250 -18.233  1.00  0.00           H  
ATOM    847 3HG1 VAL A  55      -0.992 -12.940 -19.815  1.00  0.00           H  
ATOM    848 1HG2 VAL A  55      -1.783 -15.776 -20.381  1.00  0.00           H  
ATOM    849 2HG2 VAL A  55      -0.985 -14.691 -21.493  1.00  0.00           H  
ATOM    850 3HG2 VAL A  55      -0.292 -16.294 -21.156  1.00  0.00           H  
ATOM    851  N   GLN A  56       2.957 -16.020 -19.653  1.00  0.00           N  
ATOM    852  CA  GLN A  56       3.781 -17.186 -19.862  1.00  0.00           C  
ATOM    853  C   GLN A  56       3.698 -18.152 -18.701  1.00  0.00           C  
ATOM    854  O   GLN A  56       3.318 -17.773 -17.591  1.00  0.00           O  
ATOM    855  CB  GLN A  56       5.223 -16.766 -20.089  1.00  0.00           C  
ATOM    856  CG  GLN A  56       5.381 -15.865 -21.246  1.00  0.00           C  
ATOM    857  CD  GLN A  56       6.784 -15.542 -21.544  1.00  0.00           C  
ATOM    858  OE1 GLN A  56       7.648 -15.404 -20.690  1.00  0.00           O  
ATOM    859  NE2 GLN A  56       7.033 -15.435 -22.797  1.00  0.00           N  
ATOM    860  H   GLN A  56       3.097 -15.450 -18.817  1.00  0.00           H  
ATOM    861  HA  GLN A  56       3.430 -17.709 -20.752  1.00  0.00           H  
ATOM    862 1HB  GLN A  56       5.611 -16.265 -19.213  1.00  0.00           H  
ATOM    863 2HB  GLN A  56       5.824 -17.641 -20.256  1.00  0.00           H  
ATOM    864 1HG  GLN A  56       4.947 -16.355 -22.118  1.00  0.00           H  
ATOM    865 2HG  GLN A  56       4.863 -14.925 -21.042  1.00  0.00           H  
ATOM    866 1HE2 GLN A  56       7.969 -15.261 -23.169  1.00  0.00           H  
ATOM    867 2HE2 GLN A  56       6.286 -15.550 -23.441  1.00  0.00           H  
ATOM    868  N   GLU A  57       4.059 -19.401 -18.990  1.00  0.00           N  
ATOM    869  CA  GLU A  57       4.118 -20.501 -18.024  1.00  0.00           C  
ATOM    870  C   GLU A  57       2.779 -20.854 -17.432  1.00  0.00           C  
ATOM    871  O   GLU A  57       2.679 -21.240 -16.268  1.00  0.00           O  
ATOM    872  CB  GLU A  57       5.088 -20.180 -16.886  1.00  0.00           C  
ATOM    873  CG  GLU A  57       5.254 -21.288 -15.839  1.00  0.00           C  
ATOM    874  CD  GLU A  57       5.889 -22.577 -16.301  1.00  0.00           C  
ATOM    875  OE1 GLU A  57       6.547 -22.596 -17.314  1.00  0.00           O  
ATOM    876  OE2 GLU A  57       5.713 -23.553 -15.606  1.00  0.00           O  
ATOM    877  H   GLU A  57       4.317 -19.604 -19.948  1.00  0.00           H  
ATOM    878  HA  GLU A  57       4.473 -21.386 -18.546  1.00  0.00           H  
ATOM    879 1HB  GLU A  57       6.067 -19.930 -17.279  1.00  0.00           H  
ATOM    880 2HB  GLU A  57       4.737 -19.312 -16.336  1.00  0.00           H  
ATOM    881 1HG  GLU A  57       5.856 -20.884 -15.031  1.00  0.00           H  
ATOM    882 2HG  GLU A  57       4.271 -21.510 -15.449  1.00  0.00           H  
ATOM    883  N   LEU A  58       1.749 -20.796 -18.246  1.00  0.00           N  
ATOM    884  CA  LEU A  58       0.476 -21.195 -17.719  1.00  0.00           C  
ATOM    885  C   LEU A  58       0.410 -22.689 -17.992  1.00  0.00           C  
ATOM    886  O   LEU A  58       0.947 -23.152 -18.993  1.00  0.00           O  
ATOM    887  CB  LEU A  58      -0.634 -20.366 -18.361  1.00  0.00           C  
ATOM    888  CG  LEU A  58      -0.568 -18.841 -18.141  1.00  0.00           C  
ATOM    889  CD1 LEU A  58      -1.749 -18.219 -18.766  1.00  0.00           C  
ATOM    890  CD2 LEU A  58      -0.510 -18.525 -16.722  1.00  0.00           C  
ATOM    891  H   LEU A  58       1.850 -20.502 -19.220  1.00  0.00           H  
ATOM    892  HA  LEU A  58       0.451 -21.034 -16.640  1.00  0.00           H  
ATOM    893 1HB  LEU A  58      -0.506 -20.472 -19.414  1.00  0.00           H  
ATOM    894 2HB  LEU A  58      -1.607 -20.737 -18.051  1.00  0.00           H  
ATOM    895  HG  LEU A  58       0.325 -18.437 -18.628  1.00  0.00           H  
ATOM    896 1HD1 LEU A  58      -1.700 -17.160 -18.609  1.00  0.00           H  
ATOM    897 2HD1 LEU A  58      -1.764 -18.437 -19.830  1.00  0.00           H  
ATOM    898 3HD1 LEU A  58      -2.648 -18.614 -18.294  1.00  0.00           H  
ATOM    899 1HD2 LEU A  58      -0.463 -17.452 -16.602  1.00  0.00           H  
ATOM    900 2HD2 LEU A  58      -1.396 -18.912 -16.221  1.00  0.00           H  
ATOM    901 3HD2 LEU A  58       0.390 -18.981 -16.311  1.00  0.00           H  
ATOM    902  N   LEU A  59      -0.165 -23.473 -17.093  1.00  0.00           N  
ATOM    903  CA  LEU A  59      -0.179 -24.924 -17.321  1.00  0.00           C  
ATOM    904  C   LEU A  59      -1.488 -25.485 -17.866  1.00  0.00           C  
ATOM    905  O   LEU A  59      -1.592 -26.679 -18.109  1.00  0.00           O  
ATOM    906  CB  LEU A  59       0.162 -25.645 -16.022  1.00  0.00           C  
ATOM    907  CG  LEU A  59       1.533 -25.302 -15.411  1.00  0.00           C  
ATOM    908  CD1 LEU A  59       1.687 -26.040 -14.104  1.00  0.00           C  
ATOM    909  CD2 LEU A  59       2.639 -25.673 -16.383  1.00  0.00           C  
ATOM    910  H   LEU A  59      -0.587 -23.071 -16.256  1.00  0.00           H  
ATOM    911  HA  LEU A  59       0.602 -25.158 -18.042  1.00  0.00           H  
ATOM    912 1HB  LEU A  59      -0.594 -25.408 -15.285  1.00  0.00           H  
ATOM    913 2HB  LEU A  59       0.139 -26.721 -16.208  1.00  0.00           H  
ATOM    914  HG  LEU A  59       1.582 -24.229 -15.206  1.00  0.00           H  
ATOM    915 1HD1 LEU A  59       2.647 -25.798 -13.659  1.00  0.00           H  
ATOM    916 2HD1 LEU A  59       0.889 -25.745 -13.426  1.00  0.00           H  
ATOM    917 3HD1 LEU A  59       1.633 -27.115 -14.287  1.00  0.00           H  
ATOM    918 1HD2 LEU A  59       3.614 -25.422 -15.954  1.00  0.00           H  
ATOM    919 2HD2 LEU A  59       2.608 -26.748 -16.602  1.00  0.00           H  
ATOM    920 3HD2 LEU A  59       2.498 -25.119 -17.290  1.00  0.00           H  
ATOM    921  N   ASP A  60      -2.487 -24.636 -18.023  1.00  0.00           N  
ATOM    922  CA  ASP A  60      -3.821 -25.045 -18.476  1.00  0.00           C  
ATOM    923  C   ASP A  60      -4.623 -23.853 -18.960  1.00  0.00           C  
ATOM    924  O   ASP A  60      -4.771 -22.870 -18.239  1.00  0.00           O  
ATOM    925  CB  ASP A  60      -4.570 -25.783 -17.379  1.00  0.00           C  
ATOM    926  CG  ASP A  60      -5.942 -26.395 -17.826  1.00  0.00           C  
ATOM    927  OD1 ASP A  60      -6.642 -25.816 -18.664  1.00  0.00           O  
ATOM    928  OD2 ASP A  60      -6.265 -27.442 -17.310  1.00  0.00           O  
ATOM    929  H   ASP A  60      -2.314 -23.665 -17.812  1.00  0.00           H  
ATOM    930  HA  ASP A  60      -3.699 -25.728 -19.319  1.00  0.00           H  
ATOM    931 1HB  ASP A  60      -3.949 -26.597 -16.999  1.00  0.00           H  
ATOM    932 2HB  ASP A  60      -4.727 -25.094 -16.569  1.00  0.00           H  
ATOM    933  N   ARG A  61      -5.102 -23.900 -20.197  1.00  0.00           N  
ATOM    934  CA  ARG A  61      -5.855 -22.795 -20.796  1.00  0.00           C  
ATOM    935  C   ARG A  61      -6.917 -22.206 -19.862  1.00  0.00           C  
ATOM    936  O   ARG A  61      -7.106 -20.978 -19.812  1.00  0.00           O  
ATOM    937  CB  ARG A  61      -6.537 -23.283 -22.045  1.00  0.00           C  
ATOM    938  CG  ARG A  61      -5.585 -23.574 -23.167  1.00  0.00           C  
ATOM    939  CD  ARG A  61      -6.271 -24.076 -24.389  1.00  0.00           C  
ATOM    940  NE  ARG A  61      -6.812 -25.414 -24.197  1.00  0.00           N  
ATOM    941  CZ  ARG A  61      -7.625 -26.047 -25.069  1.00  0.00           C  
ATOM    942  NH1 ARG A  61      -7.977 -25.454 -26.191  1.00  0.00           N  
ATOM    943  NH2 ARG A  61      -8.068 -27.264 -24.800  1.00  0.00           N  
ATOM    944  H   ARG A  61      -4.953 -24.743 -20.740  1.00  0.00           H  
ATOM    945  HA  ARG A  61      -5.163 -22.016 -21.077  1.00  0.00           H  
ATOM    946 1HB  ARG A  61      -7.078 -24.204 -21.827  1.00  0.00           H  
ATOM    947 2HB  ARG A  61      -7.264 -22.547 -22.381  1.00  0.00           H  
ATOM    948 1HG  ARG A  61      -5.013 -22.696 -23.417  1.00  0.00           H  
ATOM    949 2HG  ARG A  61      -4.910 -24.322 -22.828  1.00  0.00           H  
ATOM    950 1HD  ARG A  61      -7.091 -23.416 -24.652  1.00  0.00           H  
ATOM    951 2HD  ARG A  61      -5.551 -24.108 -25.210  1.00  0.00           H  
ATOM    952  HE  ARG A  61      -6.560 -25.901 -23.342  1.00  0.00           H  
ATOM    953 1HH1 ARG A  61      -7.644 -24.521 -26.399  1.00  0.00           H  
ATOM    954 2HH1 ARG A  61      -8.589 -25.927 -26.841  1.00  0.00           H  
ATOM    955 1HH2 ARG A  61      -7.802 -27.720 -23.937  1.00  0.00           H  
ATOM    956 2HH2 ARG A  61      -8.679 -27.736 -25.450  1.00  0.00           H  
ATOM    957  N   GLU A  62      -7.569 -23.069 -19.076  1.00  0.00           N  
ATOM    958  CA  GLU A  62      -8.616 -22.619 -18.167  1.00  0.00           C  
ATOM    959  C   GLU A  62      -8.093 -21.578 -17.176  1.00  0.00           C  
ATOM    960  O   GLU A  62      -8.846 -20.717 -16.719  1.00  0.00           O  
ATOM    961  CB  GLU A  62      -9.273 -23.790 -17.435  1.00  0.00           C  
ATOM    962  CG  GLU A  62     -10.358 -23.339 -16.419  1.00  0.00           C  
ATOM    963  CD  GLU A  62     -11.134 -24.468 -15.742  1.00  0.00           C  
ATOM    964  OE1 GLU A  62     -10.896 -25.610 -16.036  1.00  0.00           O  
ATOM    965  OE2 GLU A  62     -11.971 -24.162 -14.923  1.00  0.00           O  
ATOM    966  H   GLU A  62      -7.315 -24.068 -19.099  1.00  0.00           H  
ATOM    967  HA  GLU A  62      -9.394 -22.146 -18.768  1.00  0.00           H  
ATOM    968 1HB  GLU A  62      -9.762 -24.432 -18.168  1.00  0.00           H  
ATOM    969 2HB  GLU A  62      -8.529 -24.386 -16.955  1.00  0.00           H  
ATOM    970 1HG  GLU A  62      -9.867 -22.748 -15.644  1.00  0.00           H  
ATOM    971 2HG  GLU A  62     -11.061 -22.685 -16.935  1.00  0.00           H  
ATOM    972  N   ALA A  63      -6.821 -21.673 -16.789  1.00  0.00           N  
ATOM    973  CA  ALA A  63      -6.246 -20.740 -15.832  1.00  0.00           C  
ATOM    974  C   ALA A  63      -6.315 -19.305 -16.352  1.00  0.00           C  
ATOM    975  O   ALA A  63      -6.512 -18.368 -15.572  1.00  0.00           O  
ATOM    976  CB  ALA A  63      -4.800 -21.102 -15.535  1.00  0.00           C  
ATOM    977  H   ALA A  63      -6.220 -22.373 -17.218  1.00  0.00           H  
ATOM    978  HA  ALA A  63      -6.830 -20.797 -14.913  1.00  0.00           H  
ATOM    979 1HB  ALA A  63      -4.401 -20.411 -14.808  1.00  0.00           H  
ATOM    980 2HB  ALA A  63      -4.746 -22.113 -15.143  1.00  0.00           H  
ATOM    981 3HB  ALA A  63      -4.212 -21.041 -16.450  1.00  0.00           H  
ATOM    982  N   LEU A  64      -6.125 -19.114 -17.672  1.00  0.00           N  
ATOM    983  CA  LEU A  64      -6.142 -17.757 -18.197  1.00  0.00           C  
ATOM    984  C   LEU A  64      -7.581 -17.308 -18.256  1.00  0.00           C  
ATOM    985  O   LEU A  64      -7.898 -16.151 -17.960  1.00  0.00           O  
ATOM    986  CB  LEU A  64      -5.489 -17.610 -19.575  1.00  0.00           C  
ATOM    987  CG  LEU A  64      -5.374 -16.098 -20.032  1.00  0.00           C  
ATOM    988  CD1 LEU A  64      -4.564 -15.355 -18.983  1.00  0.00           C  
ATOM    989  CD2 LEU A  64      -4.687 -15.976 -21.405  1.00  0.00           C  
ATOM    990  H   LEU A  64      -6.036 -19.906 -18.305  1.00  0.00           H  
ATOM    991  HA  LEU A  64      -5.607 -17.110 -17.508  1.00  0.00           H  
ATOM    992 1HB  LEU A  64      -4.507 -18.039 -19.557  1.00  0.00           H  
ATOM    993 2HB  LEU A  64      -6.092 -18.147 -20.308  1.00  0.00           H  
ATOM    994  HG  LEU A  64      -6.365 -15.645 -20.079  1.00  0.00           H  
ATOM    995 1HD1 LEU A  64      -4.472 -14.319 -19.262  1.00  0.00           H  
ATOM    996 2HD1 LEU A  64      -5.062 -15.428 -18.020  1.00  0.00           H  
ATOM    997 3HD1 LEU A  64      -3.583 -15.792 -18.910  1.00  0.00           H  
ATOM    998 1HD2 LEU A  64      -4.600 -14.922 -21.676  1.00  0.00           H  
ATOM    999 2HD2 LEU A  64      -3.703 -16.420 -21.370  1.00  0.00           H  
ATOM   1000 3HD2 LEU A  64      -5.277 -16.480 -22.149  1.00  0.00           H  
ATOM   1001  N   GLU A  65      -8.459 -18.231 -18.656  1.00  0.00           N  
ATOM   1002  CA  GLU A  65      -9.874 -17.918 -18.763  1.00  0.00           C  
ATOM   1003  C   GLU A  65     -10.421 -17.521 -17.387  1.00  0.00           C  
ATOM   1004  O   GLU A  65     -11.251 -16.615 -17.278  1.00  0.00           O  
ATOM   1005  CB  GLU A  65     -10.654 -19.098 -19.347  1.00  0.00           C  
ATOM   1006  CG  GLU A  65     -10.348 -19.383 -20.830  1.00  0.00           C  
ATOM   1007  CD  GLU A  65     -11.131 -20.552 -21.407  1.00  0.00           C  
ATOM   1008  OE1 GLU A  65     -11.840 -21.200 -20.672  1.00  0.00           O  
ATOM   1009  OE2 GLU A  65     -11.015 -20.789 -22.589  1.00  0.00           O  
ATOM   1010  H   GLU A  65      -8.123 -19.170 -18.892  1.00  0.00           H  
ATOM   1011  HA  GLU A  65      -9.989 -17.065 -19.434  1.00  0.00           H  
ATOM   1012 1HB  GLU A  65     -10.431 -19.995 -18.776  1.00  0.00           H  
ATOM   1013 2HB  GLU A  65     -11.722 -18.911 -19.253  1.00  0.00           H  
ATOM   1014 1HG  GLU A  65     -10.566 -18.489 -21.413  1.00  0.00           H  
ATOM   1015 2HG  GLU A  65      -9.279 -19.591 -20.924  1.00  0.00           H  
ATOM   1016  N   LYS A  66      -9.925 -18.170 -16.326  1.00  0.00           N  
ATOM   1017  CA  LYS A  66     -10.356 -17.852 -14.972  1.00  0.00           C  
ATOM   1018  C   LYS A  66      -9.895 -16.444 -14.595  1.00  0.00           C  
ATOM   1019  O   LYS A  66     -10.667 -15.666 -14.025  1.00  0.00           O  
ATOM   1020  CB  LYS A  66      -9.799 -18.871 -13.977  1.00  0.00           C  
ATOM   1021  CG  LYS A  66     -10.258 -18.686 -12.532  1.00  0.00           C  
ATOM   1022  CD  LYS A  66     -11.754 -18.979 -12.402  1.00  0.00           C  
ATOM   1023  CE  LYS A  66     -12.235 -18.904 -10.957  1.00  0.00           C  
ATOM   1024  NZ  LYS A  66     -13.700 -19.209 -10.849  1.00  0.00           N  
ATOM   1025  H   LYS A  66      -9.269 -18.935 -16.474  1.00  0.00           H  
ATOM   1026  HA  LYS A  66     -11.444 -17.880 -14.936  1.00  0.00           H  
ATOM   1027 1HB  LYS A  66     -10.073 -19.879 -14.299  1.00  0.00           H  
ATOM   1028 2HB  LYS A  66      -8.711 -18.818 -13.989  1.00  0.00           H  
ATOM   1029 1HG  LYS A  66      -9.697 -19.367 -11.883  1.00  0.00           H  
ATOM   1030 2HG  LYS A  66     -10.057 -17.664 -12.215  1.00  0.00           H  
ATOM   1031 1HD  LYS A  66     -12.318 -18.263 -13.002  1.00  0.00           H  
ATOM   1032 2HD  LYS A  66     -11.951 -19.983 -12.784  1.00  0.00           H  
ATOM   1033 1HE  LYS A  66     -11.682 -19.616 -10.355  1.00  0.00           H  
ATOM   1034 2HE  LYS A  66     -12.051 -17.901 -10.568  1.00  0.00           H  
ATOM   1035 1HZ  LYS A  66     -13.987 -19.152  -9.884  1.00  0.00           H  
ATOM   1036 2HZ  LYS A  66     -14.225 -18.544 -11.395  1.00  0.00           H  
ATOM   1037 3HZ  LYS A  66     -13.875 -20.142 -11.196  1.00  0.00           H  
ATOM   1038  N   PHE A  67      -8.653 -16.087 -14.945  1.00  0.00           N  
ATOM   1039  CA  PHE A  67      -8.163 -14.742 -14.651  1.00  0.00           C  
ATOM   1040  C   PHE A  67      -8.987 -13.699 -15.407  1.00  0.00           C  
ATOM   1041  O   PHE A  67      -9.378 -12.667 -14.853  1.00  0.00           O  
ATOM   1042  CB  PHE A  67      -6.699 -14.621 -15.063  1.00  0.00           C  
ATOM   1043  CG  PHE A  67      -5.729 -15.325 -14.140  1.00  0.00           C  
ATOM   1044  CD1 PHE A  67      -5.960 -15.381 -12.774  1.00  0.00           C  
ATOM   1045  CD2 PHE A  67      -4.590 -15.939 -14.642  1.00  0.00           C  
ATOM   1046  CE1 PHE A  67      -5.076 -16.024 -11.933  1.00  0.00           C  
ATOM   1047  CE2 PHE A  67      -3.715 -16.582 -13.807  1.00  0.00           C  
ATOM   1048  CZ  PHE A  67      -3.955 -16.624 -12.448  1.00  0.00           C  
ATOM   1049  H   PHE A  67      -8.029 -16.765 -15.393  1.00  0.00           H  
ATOM   1050  HA  PHE A  67      -8.262 -14.557 -13.580  1.00  0.00           H  
ATOM   1051 1HB  PHE A  67      -6.574 -15.038 -16.058  1.00  0.00           H  
ATOM   1052 2HB  PHE A  67      -6.422 -13.569 -15.116  1.00  0.00           H  
ATOM   1053  HD1 PHE A  67      -6.849 -14.909 -12.377  1.00  0.00           H  
ATOM   1054  HD2 PHE A  67      -4.395 -15.912 -15.711  1.00  0.00           H  
ATOM   1055  HE1 PHE A  67      -5.267 -16.064 -10.865  1.00  0.00           H  
ATOM   1056  HE2 PHE A  67      -2.833 -17.059 -14.220  1.00  0.00           H  
ATOM   1057  HZ  PHE A  67      -3.260 -17.133 -11.786  1.00  0.00           H  
ATOM   1058  N   CYS A  68      -9.306 -14.005 -16.665  1.00  0.00           N  
ATOM   1059  CA  CYS A  68     -10.096 -13.109 -17.493  1.00  0.00           C  
ATOM   1060  C   CYS A  68     -11.480 -12.946 -16.879  1.00  0.00           C  
ATOM   1061  O   CYS A  68     -12.011 -11.833 -16.796  1.00  0.00           O  
ATOM   1062  CB  CYS A  68     -10.217 -13.645 -18.913  1.00  0.00           C  
ATOM   1063  SG  CYS A  68     -10.982 -12.512 -20.066  1.00  0.00           S  
ATOM   1064  H   CYS A  68      -8.955 -14.874 -17.071  1.00  0.00           H  
ATOM   1065  HA  CYS A  68      -9.607 -12.137 -17.525  1.00  0.00           H  
ATOM   1066 1HB  CYS A  68      -9.227 -13.907 -19.290  1.00  0.00           H  
ATOM   1067 2HB  CYS A  68     -10.807 -14.561 -18.901  1.00  0.00           H  
ATOM   1068  HG  CYS A  68     -12.147 -12.420 -19.427  1.00  0.00           H  
ATOM   1069  N   THR A  69     -12.062 -14.069 -16.442  1.00  0.00           N  
ATOM   1070  CA  THR A  69     -13.384 -14.065 -15.854  1.00  0.00           C  
ATOM   1071  C   THR A  69     -13.410 -13.201 -14.609  1.00  0.00           C  
ATOM   1072  O   THR A  69     -14.318 -12.393 -14.475  1.00  0.00           O  
ATOM   1073  CB  THR A  69     -13.851 -15.484 -15.489  1.00  0.00           C  
ATOM   1074  OG1 THR A  69     -13.912 -16.288 -16.680  1.00  0.00           O  
ATOM   1075  CG2 THR A  69     -15.233 -15.419 -14.839  1.00  0.00           C  
ATOM   1076  H   THR A  69     -11.584 -14.959 -16.551  1.00  0.00           H  
ATOM   1077  HA  THR A  69     -14.083 -13.649 -16.574  1.00  0.00           H  
ATOM   1078  HB  THR A  69     -13.145 -15.932 -14.795  1.00  0.00           H  
ATOM   1079  HG1 THR A  69     -13.000 -16.377 -17.047  1.00  0.00           H  
ATOM   1080 1HG2 THR A  69     -15.558 -16.425 -14.582  1.00  0.00           H  
ATOM   1081 2HG2 THR A  69     -15.180 -14.810 -13.933  1.00  0.00           H  
ATOM   1082 3HG2 THR A  69     -15.944 -14.972 -15.532  1.00  0.00           H  
ATOM   1083  N   GLU A  70     -12.420 -13.326 -13.720  1.00  0.00           N  
ATOM   1084  CA  GLU A  70     -12.403 -12.482 -12.524  1.00  0.00           C  
ATOM   1085  C   GLU A  70     -12.328 -11.008 -12.877  1.00  0.00           C  
ATOM   1086  O   GLU A  70     -12.929 -10.177 -12.208  1.00  0.00           O  
ATOM   1087  CB  GLU A  70     -11.238 -12.804 -11.607  1.00  0.00           C  
ATOM   1088  CG  GLU A  70     -11.173 -11.883 -10.325  1.00  0.00           C  
ATOM   1089  CD  GLU A  70     -12.234 -12.176  -9.335  1.00  0.00           C  
ATOM   1090  OE1 GLU A  70     -12.655 -13.295  -9.280  1.00  0.00           O  
ATOM   1091  OE2 GLU A  70     -12.659 -11.294  -8.620  1.00  0.00           O  
ATOM   1092  H   GLU A  70     -11.689 -14.024 -13.873  1.00  0.00           H  
ATOM   1093  HA  GLU A  70     -13.332 -12.649 -11.978  1.00  0.00           H  
ATOM   1094 1HB  GLU A  70     -11.383 -13.801 -11.269  1.00  0.00           H  
ATOM   1095 2HB  GLU A  70     -10.303 -12.768 -12.160  1.00  0.00           H  
ATOM   1096 1HG  GLU A  70     -10.215 -11.947  -9.847  1.00  0.00           H  
ATOM   1097 2HG  GLU A  70     -11.292 -10.855 -10.660  1.00  0.00           H  
ATOM   1098  N   LEU A  71     -11.568 -10.661 -13.907  1.00  0.00           N  
ATOM   1099  CA  LEU A  71     -11.517  -9.261 -14.275  1.00  0.00           C  
ATOM   1100  C   LEU A  71     -12.888  -8.791 -14.758  1.00  0.00           C  
ATOM   1101  O   LEU A  71     -13.362  -7.730 -14.352  1.00  0.00           O  
ATOM   1102  CB  LEU A  71     -10.469  -9.070 -15.375  1.00  0.00           C  
ATOM   1103  CG  LEU A  71      -9.042  -9.238 -14.934  1.00  0.00           C  
ATOM   1104  CD1 LEU A  71      -8.152  -9.331 -16.104  1.00  0.00           C  
ATOM   1105  CD2 LEU A  71      -8.657  -8.028 -14.125  1.00  0.00           C  
ATOM   1106  H   LEU A  71     -11.028 -11.361 -14.419  1.00  0.00           H  
ATOM   1107  HA  LEU A  71     -11.231  -8.681 -13.400  1.00  0.00           H  
ATOM   1108 1HB  LEU A  71     -10.663  -9.775 -16.180  1.00  0.00           H  
ATOM   1109 2HB  LEU A  71     -10.576  -8.063 -15.769  1.00  0.00           H  
ATOM   1110  HG  LEU A  71      -8.944 -10.149 -14.348  1.00  0.00           H  
ATOM   1111 1HD1 LEU A  71      -7.152  -9.447 -15.756  1.00  0.00           H  
ATOM   1112 2HD1 LEU A  71      -8.433 -10.189 -16.707  1.00  0.00           H  
ATOM   1113 3HD1 LEU A  71      -8.235  -8.445 -16.672  1.00  0.00           H  
ATOM   1114 1HD2 LEU A  71      -7.631  -8.110 -13.809  1.00  0.00           H  
ATOM   1115 2HD2 LEU A  71      -8.768  -7.136 -14.746  1.00  0.00           H  
ATOM   1116 3HD2 LEU A  71      -9.305  -7.950 -13.257  1.00  0.00           H  
ATOM   1117  N   ASN A  72     -13.561  -9.620 -15.565  1.00  0.00           N  
ATOM   1118  CA  ASN A  72     -14.855  -9.245 -16.129  1.00  0.00           C  
ATOM   1119  C   ASN A  72     -16.042  -9.283 -15.173  1.00  0.00           C  
ATOM   1120  O   ASN A  72     -16.911  -8.405 -15.206  1.00  0.00           O  
ATOM   1121  CB  ASN A  72     -15.170 -10.104 -17.329  1.00  0.00           C  
ATOM   1122  CG  ASN A  72     -14.375  -9.731 -18.480  1.00  0.00           C  
ATOM   1123  OD1 ASN A  72     -13.860  -8.614 -18.495  1.00  0.00           O  
ATOM   1124  ND2 ASN A  72     -14.264 -10.604 -19.442  1.00  0.00           N  
ATOM   1125  H   ASN A  72     -13.125 -10.502 -15.842  1.00  0.00           H  
ATOM   1126  HA  ASN A  72     -14.748  -8.228 -16.468  1.00  0.00           H  
ATOM   1127 1HB  ASN A  72     -14.970 -11.152 -17.085  1.00  0.00           H  
ATOM   1128 2HB  ASN A  72     -16.226 -10.016 -17.575  1.00  0.00           H  
ATOM   1129 1HD2 ASN A  72     -13.726 -10.401 -20.282  1.00  0.00           H  
ATOM   1130 2HD2 ASN A  72     -14.712 -11.490 -19.360  1.00  0.00           H  
ATOM   1131  N   GLN A  73     -16.097 -10.325 -14.356  1.00  0.00           N  
ATOM   1132  CA  GLN A  73     -17.157 -10.575 -13.388  1.00  0.00           C  
ATOM   1133  C   GLN A  73     -16.556 -10.936 -12.032  1.00  0.00           C  
ATOM   1134  O   GLN A  73     -16.609 -12.103 -11.641  1.00  0.00           O  
ATOM   1135  CB  GLN A  73     -18.040 -11.730 -13.861  1.00  0.00           C  
ATOM   1136  CG  GLN A  73     -18.813 -11.456 -15.147  1.00  0.00           C  
ATOM   1137  CD  GLN A  73     -19.705 -12.621 -15.554  1.00  0.00           C  
ATOM   1138  OE1 GLN A  73     -20.277 -13.316 -14.708  1.00  0.00           O  
ATOM   1139  NE2 GLN A  73     -19.832 -12.837 -16.858  1.00  0.00           N  
ATOM   1140  H   GLN A  73     -15.343 -10.995 -14.399  1.00  0.00           H  
ATOM   1141  HA  GLN A  73     -17.767  -9.680 -13.285  1.00  0.00           H  
ATOM   1142 1HB  GLN A  73     -17.413 -12.608 -14.028  1.00  0.00           H  
ATOM   1143 2HB  GLN A  73     -18.757 -11.981 -13.081  1.00  0.00           H  
ATOM   1144 1HG  GLN A  73     -19.436 -10.573 -15.005  1.00  0.00           H  
ATOM   1145 2HG  GLN A  73     -18.102 -11.283 -15.953  1.00  0.00           H  
ATOM   1146 1HE2 GLN A  73     -20.407 -13.587 -17.187  1.00  0.00           H  
ATOM   1147 2HE2 GLN A  73     -19.356 -12.249 -17.510  1.00  0.00           H  
ATOM   1148  N   PRO A  74     -16.008  -9.970 -11.286  1.00  0.00           N  
ATOM   1149  CA  PRO A  74     -15.267 -10.167 -10.063  1.00  0.00           C  
ATOM   1150  C   PRO A  74     -16.055 -10.878  -8.972  1.00  0.00           C  
ATOM   1151  O   PRO A  74     -17.261 -10.656  -8.802  1.00  0.00           O  
ATOM   1152  CB  PRO A  74     -14.967  -8.742  -9.646  1.00  0.00           C  
ATOM   1153  CG  PRO A  74     -15.019  -7.942 -10.873  1.00  0.00           C  
ATOM   1154  CD  PRO A  74     -16.106  -8.554 -11.685  1.00  0.00           C  
ATOM   1155  HA  PRO A  74     -14.350 -10.712 -10.292  1.00  0.00           H  
ATOM   1156 1HB  PRO A  74     -15.687  -8.422  -8.956  1.00  0.00           H  
ATOM   1157 2HB  PRO A  74     -14.003  -8.711  -9.143  1.00  0.00           H  
ATOM   1158 1HG  PRO A  74     -15.231  -6.914 -10.595  1.00  0.00           H  
ATOM   1159 2HG  PRO A  74     -14.046  -7.956 -11.396  1.00  0.00           H  
ATOM   1160 1HD  PRO A  74     -17.088  -8.139 -11.427  1.00  0.00           H  
ATOM   1161 2HD  PRO A  74     -15.839  -8.377 -12.707  1.00  0.00           H  
ATOM   1162  N   THR A  75     -15.340 -11.700  -8.208  1.00  0.00           N  
ATOM   1163  CA  THR A  75     -15.887 -12.471  -7.109  1.00  0.00           C  
ATOM   1164  C   THR A  75     -15.196 -12.054  -5.829  1.00  0.00           C  
ATOM   1165  O   THR A  75     -15.672 -12.319  -4.723  1.00  0.00           O  
ATOM   1166  CB  THR A  75     -15.717 -13.989  -7.356  1.00  0.00           C  
ATOM   1167  OG1 THR A  75     -14.316 -14.339  -7.436  1.00  0.00           O  
ATOM   1168  CG2 THR A  75     -16.390 -14.360  -8.674  1.00  0.00           C  
ATOM   1169  H   THR A  75     -14.345 -11.777  -8.397  1.00  0.00           H  
ATOM   1170  HA  THR A  75     -16.946 -12.256  -7.021  1.00  0.00           H  
ATOM   1171  HB  THR A  75     -16.177 -14.545  -6.541  1.00  0.00           H  
ATOM   1172  HG1 THR A  75     -13.864 -13.770  -8.096  1.00  0.00           H  
ATOM   1173 1HG2 THR A  75     -16.280 -15.426  -8.852  1.00  0.00           H  
ATOM   1174 2HG2 THR A  75     -17.448 -14.105  -8.627  1.00  0.00           H  
ATOM   1175 3HG2 THR A  75     -15.921 -13.807  -9.493  1.00  0.00           H  
ATOM   1176  N   LEU A  76     -14.053 -11.403  -5.990  1.00  0.00           N  
ATOM   1177  CA  LEU A  76     -13.270 -10.985  -4.845  1.00  0.00           C  
ATOM   1178  C   LEU A  76     -13.603  -9.512  -4.557  1.00  0.00           C  
ATOM   1179  O   LEU A  76     -13.516  -8.696  -5.475  1.00  0.00           O  
ATOM   1180  CB  LEU A  76     -11.802 -11.186  -5.186  1.00  0.00           C  
ATOM   1181  CG  LEU A  76     -11.501 -12.611  -5.636  1.00  0.00           C  
ATOM   1182  CD1 LEU A  76     -10.037 -12.744  -6.026  1.00  0.00           C  
ATOM   1183  CD2 LEU A  76     -11.923 -13.554  -4.534  1.00  0.00           C  
ATOM   1184  H   LEU A  76     -13.702 -11.244  -6.939  1.00  0.00           H  
ATOM   1185  HA  LEU A  76     -13.508 -11.636  -4.017  1.00  0.00           H  
ATOM   1186 1HB  LEU A  76     -11.536 -10.519  -6.005  1.00  0.00           H  
ATOM   1187 2HB  LEU A  76     -11.183 -10.951  -4.319  1.00  0.00           H  
ATOM   1188  HG  LEU A  76     -12.083 -12.840  -6.526  1.00  0.00           H  
ATOM   1189 1HD1 LEU A  76      -9.851 -13.749  -6.365  1.00  0.00           H  
ATOM   1190 2HD1 LEU A  76      -9.815 -12.043  -6.836  1.00  0.00           H  
ATOM   1191 3HD1 LEU A  76      -9.402 -12.529  -5.190  1.00  0.00           H  
ATOM   1192 1HD2 LEU A  76     -11.735 -14.577  -4.840  1.00  0.00           H  
ATOM   1193 2HD2 LEU A  76     -11.376 -13.335  -3.640  1.00  0.00           H  
ATOM   1194 3HD2 LEU A  76     -12.986 -13.427  -4.335  1.00  0.00           H  
ATOM   1195  N   PRO A  77     -13.971  -9.128  -3.317  1.00  0.00           N  
ATOM   1196  CA  PRO A  77     -14.313  -7.772  -2.891  1.00  0.00           C  
ATOM   1197  C   PRO A  77     -13.309  -6.690  -3.278  1.00  0.00           C  
ATOM   1198  O   PRO A  77     -13.687  -5.556  -3.578  1.00  0.00           O  
ATOM   1199  CB  PRO A  77     -14.351  -7.922  -1.367  1.00  0.00           C  
ATOM   1200  CG  PRO A  77     -14.778  -9.345  -1.142  1.00  0.00           C  
ATOM   1201  CD  PRO A  77     -14.111 -10.136  -2.239  1.00  0.00           C  
ATOM   1202  HA  PRO A  77     -15.315  -7.522  -3.261  1.00  0.00           H  
ATOM   1203 1HB  PRO A  77     -13.357  -7.694  -0.946  1.00  0.00           H  
ATOM   1204 2HB  PRO A  77     -15.052  -7.195  -0.936  1.00  0.00           H  
ATOM   1205 1HG  PRO A  77     -14.471  -9.675  -0.137  1.00  0.00           H  
ATOM   1206 2HG  PRO A  77     -15.876  -9.419  -1.175  1.00  0.00           H  
ATOM   1207 1HD  PRO A  77     -13.139 -10.523  -1.920  1.00  0.00           H  
ATOM   1208 2HD  PRO A  77     -14.821 -10.929  -2.527  1.00  0.00           H  
ATOM   1209  N   ASN A  78     -12.033  -7.041  -3.328  1.00  0.00           N  
ATOM   1210  CA  ASN A  78     -11.009  -6.052  -3.624  1.00  0.00           C  
ATOM   1211  C   ASN A  78     -10.847  -5.776  -5.113  1.00  0.00           C  
ATOM   1212  O   ASN A  78     -10.169  -4.826  -5.513  1.00  0.00           O  
ATOM   1213  CB  ASN A  78      -9.740  -6.530  -3.017  1.00  0.00           C  
ATOM   1214  CG  ASN A  78      -9.836  -6.560  -1.506  1.00  0.00           C  
ATOM   1215  OD1 ASN A  78     -10.558  -5.763  -0.886  1.00  0.00           O  
ATOM   1216  ND2 ASN A  78      -9.141  -7.482  -0.912  1.00  0.00           N  
ATOM   1217  H   ASN A  78     -11.750  -7.987  -3.112  1.00  0.00           H  
ATOM   1218  HA  ASN A  78     -11.294  -5.113  -3.150  1.00  0.00           H  
ATOM   1219 1HB  ASN A  78      -9.561  -7.513  -3.393  1.00  0.00           H  
ATOM   1220 2HB  ASN A  78      -8.924  -5.900  -3.315  1.00  0.00           H  
ATOM   1221 1HD2 ASN A  78      -9.157  -7.576   0.080  1.00  0.00           H  
ATOM   1222 2HD2 ASN A  78      -8.579  -8.108  -1.488  1.00  0.00           H  
ATOM   1223  N   ILE A  79     -11.503  -6.594  -5.922  1.00  0.00           N  
ATOM   1224  CA  ILE A  79     -11.535  -6.429  -7.356  1.00  0.00           C  
ATOM   1225  C   ILE A  79     -12.895  -5.789  -7.646  1.00  0.00           C  
ATOM   1226  O   ILE A  79     -12.988  -4.833  -8.408  1.00  0.00           O  
ATOM   1227  CB  ILE A  79     -11.308  -7.752  -8.109  1.00  0.00           C  
ATOM   1228  CG1 ILE A  79      -9.946  -8.390  -7.707  1.00  0.00           C  
ATOM   1229  CG2 ILE A  79     -11.347  -7.520  -9.632  1.00  0.00           C  
ATOM   1230  CD1 ILE A  79      -8.738  -7.507  -7.977  1.00  0.00           C  
ATOM   1231  H   ILE A  79     -12.046  -7.360  -5.532  1.00  0.00           H  
ATOM   1232  HA  ILE A  79     -10.755  -5.732  -7.661  1.00  0.00           H  
ATOM   1233  HB  ILE A  79     -12.092  -8.461  -7.829  1.00  0.00           H  
ATOM   1234 1HG1 ILE A  79      -9.966  -8.625  -6.642  1.00  0.00           H  
ATOM   1235 2HG1 ILE A  79      -9.827  -9.324  -8.265  1.00  0.00           H  
ATOM   1236 1HG2 ILE A  79     -11.207  -8.468 -10.156  1.00  0.00           H  
ATOM   1237 2HG2 ILE A  79     -12.304  -7.098  -9.906  1.00  0.00           H  
ATOM   1238 3HG2 ILE A  79     -10.560  -6.833  -9.912  1.00  0.00           H  
ATOM   1239 1HD1 ILE A  79      -7.835  -8.032  -7.678  1.00  0.00           H  
ATOM   1240 2HD1 ILE A  79      -8.679  -7.276  -9.039  1.00  0.00           H  
ATOM   1241 3HD1 ILE A  79      -8.822  -6.579  -7.409  1.00  0.00           H  
ATOM   1242  N   ARG A  80     -13.949  -6.260  -6.949  1.00  0.00           N  
ATOM   1243  CA  ARG A  80     -15.317  -5.747  -7.125  1.00  0.00           C  
ATOM   1244  C   ARG A  80     -15.426  -4.249  -6.861  1.00  0.00           C  
ATOM   1245  O   ARG A  80     -16.237  -3.566  -7.487  1.00  0.00           O  
ATOM   1246  CB  ARG A  80     -16.307  -6.445  -6.187  1.00  0.00           C  
ATOM   1247  CG  ARG A  80     -16.701  -7.881  -6.551  1.00  0.00           C  
ATOM   1248  CD  ARG A  80     -17.591  -8.502  -5.560  1.00  0.00           C  
ATOM   1249  NE  ARG A  80     -18.146  -9.776  -6.033  1.00  0.00           N  
ATOM   1250  CZ  ARG A  80     -18.912 -10.588  -5.274  1.00  0.00           C  
ATOM   1251  NH1 ARG A  80     -19.165 -10.267  -4.021  1.00  0.00           N  
ATOM   1252  NH2 ARG A  80     -19.424 -11.700  -5.777  1.00  0.00           N  
ATOM   1253  H   ARG A  80     -13.803  -7.039  -6.313  1.00  0.00           H  
ATOM   1254  HA  ARG A  80     -15.621  -5.938  -8.154  1.00  0.00           H  
ATOM   1255 1HB  ARG A  80     -15.886  -6.461  -5.194  1.00  0.00           H  
ATOM   1256 2HB  ARG A  80     -17.222  -5.859  -6.136  1.00  0.00           H  
ATOM   1257 1HG  ARG A  80     -17.246  -7.873  -7.493  1.00  0.00           H  
ATOM   1258 2HG  ARG A  80     -15.807  -8.502  -6.637  1.00  0.00           H  
ATOM   1259 1HD  ARG A  80     -17.023  -8.702  -4.651  1.00  0.00           H  
ATOM   1260 2HD  ARG A  80     -18.415  -7.830  -5.334  1.00  0.00           H  
ATOM   1261  HE  ARG A  80     -17.954 -10.061  -7.013  1.00  0.00           H  
ATOM   1262 1HH1 ARG A  80     -18.783  -9.419  -3.628  1.00  0.00           H  
ATOM   1263 2HH1 ARG A  80     -19.740 -10.872  -3.454  1.00  0.00           H  
ATOM   1264 1HH2 ARG A  80     -19.264 -11.946  -6.745  1.00  0.00           H  
ATOM   1265 2HH2 ARG A  80     -19.999 -12.294  -5.198  1.00  0.00           H  
ATOM   1266  N   LYS A  81     -14.614  -3.741  -5.938  1.00  0.00           N  
ATOM   1267  CA  LYS A  81     -14.614  -2.326  -5.601  1.00  0.00           C  
ATOM   1268  C   LYS A  81     -13.748  -1.464  -6.535  1.00  0.00           C  
ATOM   1269  O   LYS A  81     -13.694  -0.243  -6.372  1.00  0.00           O  
ATOM   1270  CB  LYS A  81     -14.146  -2.143  -4.157  1.00  0.00           C  
ATOM   1271  CG  LYS A  81     -15.109  -2.691  -3.105  1.00  0.00           C  
ATOM   1272  CD  LYS A  81     -14.548  -2.515  -1.702  1.00  0.00           C  
ATOM   1273  CE  LYS A  81     -15.494  -3.066  -0.649  1.00  0.00           C  
ATOM   1274  NZ  LYS A  81     -14.938  -2.919   0.728  1.00  0.00           N  
ATOM   1275  H   LYS A  81     -14.009  -4.370  -5.410  1.00  0.00           H  
ATOM   1276  HA  LYS A  81     -15.638  -1.963  -5.678  1.00  0.00           H  
ATOM   1277 1HB  LYS A  81     -13.192  -2.662  -4.024  1.00  0.00           H  
ATOM   1278 2HB  LYS A  81     -13.980  -1.087  -3.954  1.00  0.00           H  
ATOM   1279 1HG  LYS A  81     -16.053  -2.152  -3.173  1.00  0.00           H  
ATOM   1280 2HG  LYS A  81     -15.307  -3.743  -3.287  1.00  0.00           H  
ATOM   1281 1HD  LYS A  81     -13.595  -3.047  -1.633  1.00  0.00           H  
ATOM   1282 2HD  LYS A  81     -14.371  -1.458  -1.508  1.00  0.00           H  
ATOM   1283 1HE  LYS A  81     -16.442  -2.535  -0.708  1.00  0.00           H  
ATOM   1284 2HE  LYS A  81     -15.668  -4.125  -0.850  1.00  0.00           H  
ATOM   1285 1HZ  LYS A  81     -15.590  -3.297   1.400  1.00  0.00           H  
ATOM   1286 2HZ  LYS A  81     -14.061  -3.421   0.788  1.00  0.00           H  
ATOM   1287 3HZ  LYS A  81     -14.781  -1.941   0.927  1.00  0.00           H  
ATOM   1288  N   TRP A  82     -13.037  -2.074  -7.485  1.00  0.00           N  
ATOM   1289  CA  TRP A  82     -12.176  -1.299  -8.372  1.00  0.00           C  
ATOM   1290  C   TRP A  82     -13.028  -0.446  -9.324  1.00  0.00           C  
ATOM   1291  O   TRP A  82     -13.950  -0.942  -9.974  1.00  0.00           O  
ATOM   1292  CB  TRP A  82     -11.217  -2.217  -9.140  1.00  0.00           C  
ATOM   1293  CG  TRP A  82     -10.215  -1.460  -9.931  1.00  0.00           C  
ATOM   1294  CD1 TRP A  82     -10.159  -1.293 -11.269  1.00  0.00           C  
ATOM   1295  CD2 TRP A  82      -9.102  -0.723  -9.393  1.00  0.00           C  
ATOM   1296  NE1 TRP A  82      -9.082  -0.497 -11.594  1.00  0.00           N  
ATOM   1297  CE2 TRP A  82      -8.437  -0.144 -10.467  1.00  0.00           C  
ATOM   1298  CE3 TRP A  82      -8.623  -0.509  -8.097  1.00  0.00           C  
ATOM   1299  CZ2 TRP A  82      -7.323   0.638 -10.299  1.00  0.00           C  
ATOM   1300  CZ3 TRP A  82      -7.496   0.278  -7.927  1.00  0.00           C  
ATOM   1301  CH2 TRP A  82      -6.867   0.839  -9.000  1.00  0.00           C  
ATOM   1302  H   TRP A  82     -13.101  -3.081  -7.619  1.00  0.00           H  
ATOM   1303  HA  TRP A  82     -11.572  -0.628  -7.762  1.00  0.00           H  
ATOM   1304 1HB  TRP A  82     -10.697  -2.879  -8.439  1.00  0.00           H  
ATOM   1305 2HB  TRP A  82     -11.778  -2.842  -9.813  1.00  0.00           H  
ATOM   1306  HD1 TRP A  82     -10.858  -1.721 -11.983  1.00  0.00           H  
ATOM   1307  HE1 TRP A  82      -8.789  -0.218 -12.518  1.00  0.00           H  
ATOM   1308  HE3 TRP A  82      -9.127  -0.955  -7.238  1.00  0.00           H  
ATOM   1309  HZ2 TRP A  82      -6.801   1.092 -11.146  1.00  0.00           H  
ATOM   1310  HZ3 TRP A  82      -7.122   0.443  -6.915  1.00  0.00           H  
ATOM   1311  HH2 TRP A  82      -5.981   1.454  -8.833  1.00  0.00           H  
ATOM   1312  N   LYS A  83     -12.698   0.840  -9.440  1.00  0.00           N  
ATOM   1313  CA  LYS A  83     -13.472   1.779 -10.270  1.00  0.00           C  
ATOM   1314  C   LYS A  83     -13.049   1.865 -11.746  1.00  0.00           C  
ATOM   1315  O   LYS A  83     -13.632   2.619 -12.526  1.00  0.00           O  
ATOM   1316  CB  LYS A  83     -13.393   3.167  -9.643  1.00  0.00           C  
ATOM   1317  CG  LYS A  83     -14.065   3.266  -8.275  1.00  0.00           C  
ATOM   1318  CD  LYS A  83     -13.957   4.673  -7.701  1.00  0.00           C  
ATOM   1319  CE  LYS A  83     -14.629   4.771  -6.337  1.00  0.00           C  
ATOM   1320  NZ  LYS A  83     -14.505   6.138  -5.756  1.00  0.00           N  
ATOM   1321  H   LYS A  83     -11.918   1.192  -8.899  1.00  0.00           H  
ATOM   1322  HA  LYS A  83     -14.513   1.456 -10.252  1.00  0.00           H  
ATOM   1323 1HB  LYS A  83     -12.349   3.453  -9.526  1.00  0.00           H  
ATOM   1324 2HB  LYS A  83     -13.862   3.894 -10.306  1.00  0.00           H  
ATOM   1325 1HG  LYS A  83     -15.119   3.003  -8.371  1.00  0.00           H  
ATOM   1326 2HG  LYS A  83     -13.597   2.557  -7.587  1.00  0.00           H  
ATOM   1327 1HD  LYS A  83     -12.904   4.940  -7.596  1.00  0.00           H  
ATOM   1328 2HD  LYS A  83     -14.428   5.382  -8.381  1.00  0.00           H  
ATOM   1329 1HE  LYS A  83     -15.685   4.525  -6.441  1.00  0.00           H  
ATOM   1330 2HE  LYS A  83     -14.165   4.054  -5.658  1.00  0.00           H  
ATOM   1331 1HZ  LYS A  83     -14.961   6.165  -4.855  1.00  0.00           H  
ATOM   1332 2HZ  LYS A  83     -13.528   6.371  -5.645  1.00  0.00           H  
ATOM   1333 3HZ  LYS A  83     -14.942   6.808  -6.373  1.00  0.00           H  
ATOM   1334  N   GLY A  84     -12.011   1.133 -12.100  1.00  0.00           N  
ATOM   1335  CA  GLY A  84     -11.432   1.128 -13.441  1.00  0.00           C  
ATOM   1336  C   GLY A  84     -12.041   0.088 -14.414  1.00  0.00           C  
ATOM   1337  O   GLY A  84     -13.111  -0.478 -14.168  1.00  0.00           O  
ATOM   1338  H   GLY A  84     -11.599   0.548 -11.389  1.00  0.00           H  
ATOM   1339 1HA  GLY A  84     -11.561   2.122 -13.870  1.00  0.00           H  
ATOM   1340 2HA  GLY A  84     -10.367   0.993 -13.339  1.00  0.00           H  
ATOM   1341  N   PRO A  85     -11.321  -0.244 -15.507  1.00  0.00           N  
ATOM   1342  CA  PRO A  85     -11.756  -1.058 -16.638  1.00  0.00           C  
ATOM   1343  C   PRO A  85     -11.826  -2.551 -16.363  1.00  0.00           C  
ATOM   1344  O   PRO A  85     -10.994  -3.327 -16.834  1.00  0.00           O  
ATOM   1345  CB  PRO A  85     -10.681  -0.744 -17.680  1.00  0.00           C  
ATOM   1346  CG  PRO A  85      -9.435  -0.498 -16.874  1.00  0.00           C  
ATOM   1347  CD  PRO A  85      -9.909   0.196 -15.611  1.00  0.00           C  
ATOM   1348  HA  PRO A  85     -12.735  -0.695 -16.981  1.00  0.00           H  
ATOM   1349 1HB  PRO A  85     -10.558  -1.588 -18.373  1.00  0.00           H  
ATOM   1350 2HB  PRO A  85     -10.982   0.120 -18.291  1.00  0.00           H  
ATOM   1351 1HG  PRO A  85      -8.926  -1.455 -16.671  1.00  0.00           H  
ATOM   1352 2HG  PRO A  85      -8.731   0.113 -17.464  1.00  0.00           H  
ATOM   1353 1HD  PRO A  85      -9.307  -0.200 -14.781  1.00  0.00           H  
ATOM   1354 2HD  PRO A  85      -9.835   1.290 -15.714  1.00  0.00           H  
ATOM   1355  N   ARG A  86     -12.771  -2.931 -15.520  1.00  0.00           N  
ATOM   1356  CA  ARG A  86     -12.993  -4.339 -15.215  1.00  0.00           C  
ATOM   1357  C   ARG A  86     -13.782  -5.150 -16.256  1.00  0.00           C  
ATOM   1358  O   ARG A  86     -13.279  -6.118 -16.802  1.00  0.00           O  
ATOM   1359  CB  ARG A  86     -13.695  -4.459 -13.894  1.00  0.00           C  
ATOM   1360  CG  ARG A  86     -12.833  -4.194 -12.738  1.00  0.00           C  
ATOM   1361  CD  ARG A  86     -13.515  -4.510 -11.514  1.00  0.00           C  
ATOM   1362  NE  ARG A  86     -14.411  -3.448 -11.054  1.00  0.00           N  
ATOM   1363  CZ  ARG A  86     -15.753  -3.434 -11.106  1.00  0.00           C  
ATOM   1364  NH1 ARG A  86     -16.450  -4.425 -11.621  1.00  0.00           N  
ATOM   1365  NH2 ARG A  86     -16.352  -2.377 -10.617  1.00  0.00           N  
ATOM   1366  H   ARG A  86     -13.356  -2.209 -15.100  1.00  0.00           H  
ATOM   1367  HA  ARG A  86     -12.017  -4.810 -15.110  1.00  0.00           H  
ATOM   1368 1HB  ARG A  86     -14.516  -3.748 -13.852  1.00  0.00           H  
ATOM   1369 2HB  ARG A  86     -14.120  -5.454 -13.782  1.00  0.00           H  
ATOM   1370 1HG  ARG A  86     -11.947  -4.805 -12.807  1.00  0.00           H  
ATOM   1371 2HG  ARG A  86     -12.559  -3.139 -12.720  1.00  0.00           H  
ATOM   1372 1HD  ARG A  86     -14.100  -5.385 -11.693  1.00  0.00           H  
ATOM   1373 2HD  ARG A  86     -12.784  -4.713 -10.757  1.00  0.00           H  
ATOM   1374  HE  ARG A  86     -13.994  -2.621 -10.618  1.00  0.00           H  
ATOM   1375 1HH1 ARG A  86     -15.972  -5.231 -11.998  1.00  0.00           H  
ATOM   1376 2HH1 ARG A  86     -17.458  -4.373 -11.641  1.00  0.00           H  
ATOM   1377 1HH2 ARG A  86     -15.748  -1.638 -10.232  1.00  0.00           H  
ATOM   1378 2HH2 ARG A  86     -17.355  -2.299 -10.619  1.00  0.00           H  
ATOM   1379  N   GLY A  87     -15.002  -4.725 -16.607  1.00  0.00           N  
ATOM   1380  CA  GLY A  87     -15.887  -5.546 -17.471  1.00  0.00           C  
ATOM   1381  C   GLY A  87     -15.591  -5.488 -18.970  1.00  0.00           C  
ATOM   1382  O   GLY A  87     -16.481  -5.205 -19.772  1.00  0.00           O  
ATOM   1383  H   GLY A  87     -15.358  -3.873 -16.206  1.00  0.00           H  
ATOM   1384 1HA  GLY A  87     -15.865  -6.573 -17.141  1.00  0.00           H  
ATOM   1385 2HA  GLY A  87     -16.912  -5.215 -17.313  1.00  0.00           H  
ATOM   1386  N   CYS A  88     -14.334  -5.688 -19.334  1.00  0.00           N  
ATOM   1387  CA  CYS A  88     -13.900  -5.552 -20.718  1.00  0.00           C  
ATOM   1388  C   CYS A  88     -12.770  -6.450 -21.224  1.00  0.00           C  
ATOM   1389  O   CYS A  88     -12.159  -6.133 -22.246  1.00  0.00           O  
ATOM   1390  CB  CYS A  88     -13.481  -4.132 -20.888  1.00  0.00           C  
ATOM   1391  SG  CYS A  88     -12.170  -3.691 -19.779  1.00  0.00           S  
ATOM   1392  H   CYS A  88     -13.682  -5.948 -18.598  1.00  0.00           H  
ATOM   1393  HA  CYS A  88     -14.771  -5.735 -21.347  1.00  0.00           H  
ATOM   1394 1HB  CYS A  88     -13.149  -3.959 -21.903  1.00  0.00           H  
ATOM   1395 2HB  CYS A  88     -14.334  -3.485 -20.687  1.00  0.00           H  
ATOM   1396  HG  CYS A  88     -11.186  -3.618 -20.694  1.00  0.00           H  
ATOM   1397  N   TRP A  89     -12.448  -7.530 -20.544  1.00  0.00           N  
ATOM   1398  CA  TRP A  89     -11.280  -8.286 -20.976  1.00  0.00           C  
ATOM   1399  C   TRP A  89     -11.581  -9.491 -21.845  1.00  0.00           C  
ATOM   1400  O   TRP A  89     -12.608 -10.165 -21.704  1.00  0.00           O  
ATOM   1401  CB  TRP A  89     -10.472  -8.712 -19.765  1.00  0.00           C  
ATOM   1402  CG  TRP A  89      -9.881  -7.555 -19.048  1.00  0.00           C  
ATOM   1403  CD1 TRP A  89     -10.565  -6.707 -18.276  1.00  0.00           C  
ATOM   1404  CD2 TRP A  89      -8.511  -7.136 -18.980  1.00  0.00           C  
ATOM   1405  NE1 TRP A  89      -9.740  -5.771 -17.734  1.00  0.00           N  
ATOM   1406  CE2 TRP A  89      -8.470  -6.026 -18.138  1.00  0.00           C  
ATOM   1407  CE3 TRP A  89      -7.350  -7.604 -19.537  1.00  0.00           C  
ATOM   1408  CZ2 TRP A  89      -7.293  -5.386 -17.837  1.00  0.00           C  
ATOM   1409  CZ3 TRP A  89      -6.157  -6.976 -19.241  1.00  0.00           C  
ATOM   1410  CH2 TRP A  89      -6.132  -5.901 -18.410  1.00  0.00           C  
ATOM   1411  H   TRP A  89     -12.976  -7.820 -19.733  1.00  0.00           H  
ATOM   1412  HA  TRP A  89     -10.660  -7.616 -21.553  1.00  0.00           H  
ATOM   1413 1HB  TRP A  89     -11.108  -9.266 -19.073  1.00  0.00           H  
ATOM   1414 2HB  TRP A  89      -9.668  -9.374 -20.082  1.00  0.00           H  
ATOM   1415  HD1 TRP A  89     -11.615  -6.770 -18.132  1.00  0.00           H  
ATOM   1416  HE1 TRP A  89     -10.069  -5.000 -17.127  1.00  0.00           H  
ATOM   1417  HE3 TRP A  89      -7.387  -8.457 -20.201  1.00  0.00           H  
ATOM   1418  HZ2 TRP A  89      -7.249  -4.519 -17.175  1.00  0.00           H  
ATOM   1419  HZ3 TRP A  89      -5.239  -7.361 -19.688  1.00  0.00           H  
ATOM   1420  HH2 TRP A  89      -5.181  -5.436 -18.192  1.00  0.00           H  
ATOM   1421  N   LYS A  90     -10.635  -9.764 -22.725  1.00  0.00           N  
ATOM   1422  CA  LYS A  90     -10.656 -10.905 -23.616  1.00  0.00           C  
ATOM   1423  C   LYS A  90      -9.334 -11.652 -23.535  1.00  0.00           C  
ATOM   1424  O   LYS A  90      -8.311 -11.082 -23.152  1.00  0.00           O  
ATOM   1425  CB  LYS A  90     -10.929 -10.435 -25.027  1.00  0.00           C  
ATOM   1426  CG  LYS A  90     -12.293  -9.792 -25.241  1.00  0.00           C  
ATOM   1427  CD  LYS A  90     -12.509  -9.412 -26.695  1.00  0.00           C  
ATOM   1428  CE  LYS A  90     -13.877  -8.763 -26.896  1.00  0.00           C  
ATOM   1429  NZ  LYS A  90     -14.112  -8.371 -28.316  1.00  0.00           N  
ATOM   1430  H   LYS A  90      -9.852  -9.114 -22.780  1.00  0.00           H  
ATOM   1431  HA  LYS A  90     -11.448 -11.585 -23.304  1.00  0.00           H  
ATOM   1432 1HB  LYS A  90     -10.219  -9.671 -25.251  1.00  0.00           H  
ATOM   1433 2HB  LYS A  90     -10.797 -11.254 -25.730  1.00  0.00           H  
ATOM   1434 1HG  LYS A  90     -13.080 -10.476 -24.918  1.00  0.00           H  
ATOM   1435 2HG  LYS A  90     -12.356  -8.884 -24.638  1.00  0.00           H  
ATOM   1436 1HD  LYS A  90     -11.731  -8.715 -27.007  1.00  0.00           H  
ATOM   1437 2HD  LYS A  90     -12.443 -10.305 -27.316  1.00  0.00           H  
ATOM   1438 1HE  LYS A  90     -14.650  -9.467 -26.591  1.00  0.00           H  
ATOM   1439 2HE  LYS A  90     -13.942  -7.876 -26.268  1.00  0.00           H  
ATOM   1440 1HZ  LYS A  90     -15.026  -7.948 -28.399  1.00  0.00           H  
ATOM   1441 2HZ  LYS A  90     -13.407  -7.707 -28.607  1.00  0.00           H  
ATOM   1442 3HZ  LYS A  90     -14.069  -9.190 -28.907  1.00  0.00           H  
ATOM   1443  N   ALA A  91      -9.319 -12.927 -23.909  1.00  0.00           N  
ATOM   1444  CA  ALA A  91      -8.043 -13.634 -23.875  1.00  0.00           C  
ATOM   1445  C   ALA A  91      -7.925 -14.693 -24.956  1.00  0.00           C  
ATOM   1446  O   ALA A  91      -8.925 -15.242 -25.425  1.00  0.00           O  
ATOM   1447  CB  ALA A  91      -7.838 -14.285 -22.526  1.00  0.00           C  
ATOM   1448  H   ALA A  91     -10.163 -13.392 -24.212  1.00  0.00           H  
ATOM   1449  HA  ALA A  91      -7.254 -12.908 -24.032  1.00  0.00           H  
ATOM   1450 1HB  ALA A  91      -6.878 -14.758 -22.526  1.00  0.00           H  
ATOM   1451 2HB  ALA A  91      -7.873 -13.532 -21.751  1.00  0.00           H  
ATOM   1452 3HB  ALA A  91      -8.612 -15.026 -22.346  1.00  0.00           H  
ATOM   1453  N   VAL A  92      -6.677 -14.979 -25.324  1.00  0.00           N  
ATOM   1454  CA  VAL A  92      -6.348 -16.003 -26.302  1.00  0.00           C  
ATOM   1455  C   VAL A  92      -5.218 -16.863 -25.765  1.00  0.00           C  
ATOM   1456  O   VAL A  92      -4.267 -16.358 -25.162  1.00  0.00           O  
ATOM   1457  CB  VAL A  92      -5.907 -15.344 -27.615  1.00  0.00           C  
ATOM   1458  CG1 VAL A  92      -4.626 -14.554 -27.389  1.00  0.00           C  
ATOM   1459  CG2 VAL A  92      -5.728 -16.370 -28.662  1.00  0.00           C  
ATOM   1460  H   VAL A  92      -5.926 -14.450 -24.883  1.00  0.00           H  
ATOM   1461  HA  VAL A  92      -7.223 -16.631 -26.478  1.00  0.00           H  
ATOM   1462  HB  VAL A  92      -6.675 -14.645 -27.926  1.00  0.00           H  
ATOM   1463 1HG1 VAL A  92      -4.324 -14.061 -28.314  1.00  0.00           H  
ATOM   1464 2HG1 VAL A  92      -4.796 -13.821 -26.626  1.00  0.00           H  
ATOM   1465 3HG1 VAL A  92      -3.841 -15.233 -27.066  1.00  0.00           H  
ATOM   1466 1HG2 VAL A  92      -5.430 -15.896 -29.589  1.00  0.00           H  
ATOM   1467 2HG2 VAL A  92      -4.967 -17.058 -28.352  1.00  0.00           H  
ATOM   1468 3HG2 VAL A  92      -6.662 -16.906 -28.813  1.00  0.00           H  
ATOM   1469  N   VAL A  93      -5.290 -18.161 -26.007  1.00  0.00           N  
ATOM   1470  CA  VAL A  93      -4.266 -19.065 -25.510  1.00  0.00           C  
ATOM   1471  C   VAL A  93      -3.718 -20.050 -26.534  1.00  0.00           C  
ATOM   1472  O   VAL A  93      -4.435 -20.500 -27.431  1.00  0.00           O  
ATOM   1473  CB  VAL A  93      -4.892 -19.886 -24.380  1.00  0.00           C  
ATOM   1474  CG1 VAL A  93      -5.303 -19.043 -23.187  1.00  0.00           C  
ATOM   1475  CG2 VAL A  93      -6.123 -20.523 -24.948  1.00  0.00           C  
ATOM   1476  H   VAL A  93      -6.077 -18.529 -26.524  1.00  0.00           H  
ATOM   1477  HA  VAL A  93      -3.437 -18.476 -25.127  1.00  0.00           H  
ATOM   1478  HB  VAL A  93      -4.189 -20.638 -24.052  1.00  0.00           H  
ATOM   1479 1HG1 VAL A  93      -5.756 -19.691 -22.429  1.00  0.00           H  
ATOM   1480 2HG1 VAL A  93      -4.431 -18.561 -22.769  1.00  0.00           H  
ATOM   1481 3HG1 VAL A  93      -6.024 -18.294 -23.489  1.00  0.00           H  
ATOM   1482 1HG2 VAL A  93      -6.606 -21.115 -24.195  1.00  0.00           H  
ATOM   1483 2HG2 VAL A  93      -6.810 -19.748 -25.282  1.00  0.00           H  
ATOM   1484 3HG2 VAL A  93      -5.838 -21.152 -25.794  1.00  0.00           H  
ATOM   1485  N   ALA A  94      -2.466 -20.456 -26.327  1.00  0.00           N  
ATOM   1486  CA  ALA A  94      -1.836 -21.522 -27.093  1.00  0.00           C  
ATOM   1487  C   ALA A  94      -2.531 -22.851 -26.824  1.00  0.00           C  
ATOM   1488  O   ALA A  94      -3.107 -23.079 -25.761  1.00  0.00           O  
ATOM   1489  CB  ALA A  94      -0.360 -21.613 -26.779  1.00  0.00           C  
ATOM   1490  H   ALA A  94      -1.893 -19.989 -25.627  1.00  0.00           H  
ATOM   1491  HA  ALA A  94      -1.957 -21.302 -28.148  1.00  0.00           H  
ATOM   1492 1HB  ALA A  94       0.098 -22.401 -27.372  1.00  0.00           H  
ATOM   1493 2HB  ALA A  94       0.125 -20.670 -27.003  1.00  0.00           H  
ATOM   1494 3HB  ALA A  94      -0.239 -21.823 -25.759  1.00  0.00           H  
ATOM   1495  N   GLU A  95      -2.451 -23.734 -27.806  1.00  0.00           N  
ATOM   1496  CA  GLU A  95      -3.074 -25.052 -27.784  1.00  0.00           C  
ATOM   1497  C   GLU A  95      -2.761 -25.961 -26.581  1.00  0.00           C  
ATOM   1498  O   GLU A  95      -1.607 -26.166 -26.201  1.00  0.00           O  
ATOM   1499  CB  GLU A  95      -2.692 -25.783 -29.080  1.00  0.00           C  
ATOM   1500  CG  GLU A  95      -3.330 -27.151 -29.243  1.00  0.00           C  
ATOM   1501  CD  GLU A  95      -3.033 -27.843 -30.576  1.00  0.00           C  
ATOM   1502  OE1 GLU A  95      -2.280 -27.306 -31.351  1.00  0.00           O  
ATOM   1503  OE2 GLU A  95      -3.582 -28.917 -30.812  1.00  0.00           O  
ATOM   1504  H   GLU A  95      -1.946 -23.469 -28.636  1.00  0.00           H  
ATOM   1505  HA  GLU A  95      -4.153 -24.893 -27.795  1.00  0.00           H  
ATOM   1506 1HB  GLU A  95      -2.972 -25.174 -29.941  1.00  0.00           H  
ATOM   1507 2HB  GLU A  95      -1.610 -25.913 -29.111  1.00  0.00           H  
ATOM   1508 1HG  GLU A  95      -2.942 -27.776 -28.447  1.00  0.00           H  
ATOM   1509 2HG  GLU A  95      -4.403 -27.050 -29.106  1.00  0.00           H  
ATOM   1510  N   LYS A  96      -3.841 -26.533 -26.040  1.00  0.00           N  
ATOM   1511  CA  LYS A  96      -3.896 -27.497 -24.933  1.00  0.00           C  
ATOM   1512  C   LYS A  96      -3.069 -27.060 -23.671  1.00  0.00           C  
ATOM   1513  O   LYS A  96      -3.595 -26.229 -22.936  1.00  0.00           O  
ATOM   1514  CB  LYS A  96      -3.618 -28.857 -25.541  1.00  0.00           C  
ATOM   1515  CG  LYS A  96      -4.673 -29.316 -26.532  1.00  0.00           C  
ATOM   1516  CD  LYS A  96      -4.237 -30.607 -27.207  1.00  0.00           C  
ATOM   1517  CE  LYS A  96      -5.283 -31.139 -28.193  1.00  0.00           C  
ATOM   1518  NZ  LYS A  96      -5.590 -30.157 -29.279  1.00  0.00           N  
ATOM   1519  H   LYS A  96      -4.723 -26.273 -26.453  1.00  0.00           H  
ATOM   1520  HA  LYS A  96      -4.929 -27.550 -24.604  1.00  0.00           H  
ATOM   1521 1HB  LYS A  96      -2.640 -28.906 -26.014  1.00  0.00           H  
ATOM   1522 2HB  LYS A  96      -3.721 -29.601 -24.783  1.00  0.00           H  
ATOM   1523 1HG  LYS A  96      -5.608 -29.488 -25.996  1.00  0.00           H  
ATOM   1524 2HG  LYS A  96      -4.847 -28.556 -27.277  1.00  0.00           H  
ATOM   1525 1HD  LYS A  96      -3.301 -30.430 -27.744  1.00  0.00           H  
ATOM   1526 2HD  LYS A  96      -4.058 -31.359 -26.445  1.00  0.00           H  
ATOM   1527 1HE  LYS A  96      -4.896 -32.052 -28.646  1.00  0.00           H  
ATOM   1528 2HE  LYS A  96      -6.201 -31.369 -27.662  1.00  0.00           H  
ATOM   1529 1HZ  LYS A  96      -6.266 -30.545 -29.909  1.00  0.00           H  
ATOM   1530 2HZ  LYS A  96      -5.961 -29.317 -28.871  1.00  0.00           H  
ATOM   1531 3HZ  LYS A  96      -4.750 -29.897 -29.815  1.00  0.00           H  
ATOM   1532  N   PRO A  97      -1.852 -27.566 -23.307  1.00  0.00           N  
ATOM   1533  CA  PRO A  97      -0.956 -28.668 -23.719  1.00  0.00           C  
ATOM   1534  C   PRO A  97      -1.573 -30.054 -23.578  1.00  0.00           C  
ATOM   1535  O   PRO A  97      -2.406 -30.275 -22.708  1.00  0.00           O  
ATOM   1536  CB  PRO A  97       0.215 -28.541 -22.737  1.00  0.00           C  
ATOM   1537  CG  PRO A  97       0.194 -27.124 -22.268  1.00  0.00           C  
ATOM   1538  CD  PRO A  97      -1.257 -26.760 -22.223  1.00  0.00           C  
ATOM   1539  HA  PRO A  97      -0.618 -28.489 -24.752  1.00  0.00           H  
ATOM   1540 1HB  PRO A  97       0.095 -29.263 -21.913  1.00  0.00           H  
ATOM   1541 2HB  PRO A  97       1.162 -28.793 -23.236  1.00  0.00           H  
ATOM   1542 1HG  PRO A  97       0.676 -27.057 -21.272  1.00  0.00           H  
ATOM   1543 2HG  PRO A  97       0.784 -26.488 -22.943  1.00  0.00           H  
ATOM   1544 1HD  PRO A  97      -1.699 -27.023 -21.255  1.00  0.00           H  
ATOM   1545 2HD  PRO A  97      -1.385 -25.689 -22.445  1.00  0.00           H  
ATOM   1546  N   SER A  98      -1.195 -30.982 -24.454  1.00  0.00           N  
ATOM   1547  CA  SER A  98      -1.770 -32.328 -24.409  1.00  0.00           C  
ATOM   1548  C   SER A  98      -1.449 -33.113 -23.133  1.00  0.00           C  
ATOM   1549  O   SER A  98      -2.328 -33.392 -22.320  1.00  0.00           O  
ATOM   1550  CB  SER A  98      -1.252 -33.091 -25.617  1.00  0.00           C  
ATOM   1551  OG  SER A  98       0.157 -33.213 -25.556  1.00  0.00           O  
ATOM   1552  H   SER A  98      -0.508 -30.756 -25.160  1.00  0.00           H  
ATOM   1553  HA  SER A  98      -2.853 -32.234 -24.481  1.00  0.00           H  
ATOM   1554 1HB  SER A  98      -1.707 -34.084 -25.643  1.00  0.00           H  
ATOM   1555 2HB  SER A  98      -1.540 -32.571 -26.529  1.00  0.00           H  
ATOM   1556  HG  SER A  98       0.414 -33.691 -26.356  1.00  0.00           H  
ATOM   1557  N   ASN A  99      -0.170 -33.415 -22.952  1.00  0.00           N  
ATOM   1558  CA  ASN A  99       0.304 -34.147 -21.783  1.00  0.00           C  
ATOM   1559  C   ASN A  99       1.134 -33.288 -20.839  1.00  0.00           C  
ATOM   1560  O   ASN A  99       1.138 -33.495 -19.622  1.00  0.00           O  
ATOM   1561  CB  ASN A  99       1.119 -35.354 -22.214  1.00  0.00           C  
ATOM   1562  CG  ASN A  99       0.311 -36.376 -22.985  1.00  0.00           C  
ATOM   1563  OD1 ASN A  99      -0.846 -36.662 -22.657  1.00  0.00           O  
ATOM   1564  ND2 ASN A  99       0.912 -36.940 -24.006  1.00  0.00           N  
ATOM   1565  H   ASN A  99       0.448 -33.178 -23.711  1.00  0.00           H  
ATOM   1566  HA  ASN A  99      -0.564 -34.493 -21.218  1.00  0.00           H  
ATOM   1567 1HB  ASN A  99       1.945 -35.017 -22.841  1.00  0.00           H  
ATOM   1568 2HB  ASN A  99       1.550 -35.832 -21.337  1.00  0.00           H  
ATOM   1569 1HD2 ASN A  99       0.432 -37.628 -24.552  1.00  0.00           H  
ATOM   1570 2HD2 ASN A  99       1.851 -36.685 -24.236  1.00  0.00           H  
ATOM   1571  N   GLN A 100       1.849 -32.307 -21.381  1.00  0.00           N  
ATOM   1572  CA  GLN A 100       2.768 -31.552 -20.537  1.00  0.00           C  
ATOM   1573  C   GLN A 100       2.062 -30.449 -19.768  1.00  0.00           C  
ATOM   1574  O   GLN A 100       2.146 -29.278 -20.106  1.00  0.00           O  
ATOM   1575  CB  GLN A 100       3.931 -30.950 -21.331  1.00  0.00           C  
ATOM   1576  CG  GLN A 100       4.870 -31.948 -21.989  1.00  0.00           C  
ATOM   1577  CD  GLN A 100       6.050 -31.231 -22.635  1.00  0.00           C  
ATOM   1578  OE1 GLN A 100       6.909 -30.720 -21.902  1.00  0.00           O  
ATOM   1579  NE2 GLN A 100       6.096 -31.180 -23.965  1.00  0.00           N  
ATOM   1580  H   GLN A 100       1.788 -32.121 -22.366  1.00  0.00           H  
ATOM   1581  HA  GLN A 100       3.196 -32.236 -19.806  1.00  0.00           H  
ATOM   1582 1HB  GLN A 100       3.536 -30.298 -22.110  1.00  0.00           H  
ATOM   1583 2HB  GLN A 100       4.527 -30.326 -20.662  1.00  0.00           H  
ATOM   1584 1HG  GLN A 100       5.254 -32.635 -21.238  1.00  0.00           H  
ATOM   1585 2HG  GLN A 100       4.324 -32.497 -22.761  1.00  0.00           H  
ATOM   1586 1HE2 GLN A 100       6.865 -30.674 -24.428  1.00  0.00           H  
ATOM   1587 2HE2 GLN A 100       5.378 -31.604 -24.517  1.00  0.00           H  
ATOM   1588  N   LEU A 101       1.350 -30.870 -18.736  1.00  0.00           N  
ATOM   1589  CA  LEU A 101       0.581 -29.996 -17.853  1.00  0.00           C  
ATOM   1590  C   LEU A 101       1.314 -29.826 -16.514  1.00  0.00           C  
ATOM   1591  O   LEU A 101       0.776 -29.310 -15.535  1.00  0.00           O  
ATOM   1592  CB  LEU A 101      -0.803 -30.622 -17.690  1.00  0.00           C  
ATOM   1593  CG  LEU A 101      -1.572 -30.750 -19.027  1.00  0.00           C  
ATOM   1594  CD1 LEU A 101      -2.852 -31.508 -18.841  1.00  0.00           C  
ATOM   1595  CD2 LEU A 101      -1.866 -29.373 -19.530  1.00  0.00           C  
ATOM   1596  H   LEU A 101       1.324 -31.879 -18.596  1.00  0.00           H  
ATOM   1597  HA  LEU A 101       0.479 -29.015 -18.321  1.00  0.00           H  
ATOM   1598 1HB  LEU A 101      -0.694 -31.616 -17.260  1.00  0.00           H  
ATOM   1599 2HB  LEU A 101      -1.394 -30.004 -17.014  1.00  0.00           H  
ATOM   1600  HG  LEU A 101      -0.961 -31.286 -19.756  1.00  0.00           H  
ATOM   1601 1HD1 LEU A 101      -3.367 -31.577 -19.806  1.00  0.00           H  
ATOM   1602 2HD1 LEU A 101      -2.632 -32.510 -18.476  1.00  0.00           H  
ATOM   1603 3HD1 LEU A 101      -3.484 -30.986 -18.124  1.00  0.00           H  
ATOM   1604 1HD2 LEU A 101      -2.400 -29.428 -20.465  1.00  0.00           H  
ATOM   1605 2HD2 LEU A 101      -2.484 -28.853 -18.801  1.00  0.00           H  
ATOM   1606 3HD2 LEU A 101      -0.937 -28.827 -19.672  1.00  0.00           H  
ATOM   1607  N   GLN A 102       2.540 -30.341 -16.486  1.00  0.00           N  
ATOM   1608  CA  GLN A 102       3.454 -30.340 -15.347  1.00  0.00           C  
ATOM   1609  C   GLN A 102       4.611 -29.369 -15.550  1.00  0.00           C  
ATOM   1610  O   GLN A 102       4.855 -28.916 -16.665  1.00  0.00           O  
ATOM   1611  CB  GLN A 102       3.980 -31.753 -15.086  1.00  0.00           C  
ATOM   1612  CG  GLN A 102       2.896 -32.762 -14.747  1.00  0.00           C  
ATOM   1613  CD  GLN A 102       2.214 -32.436 -13.421  1.00  0.00           C  
ATOM   1614  OE1 GLN A 102       2.877 -32.353 -12.381  1.00  0.00           O  
ATOM   1615  NE2 GLN A 102       0.899 -32.250 -13.446  1.00  0.00           N  
ATOM   1616  H   GLN A 102       2.876 -30.740 -17.348  1.00  0.00           H  
ATOM   1617  HA  GLN A 102       2.900 -30.014 -14.466  1.00  0.00           H  
ATOM   1618 1HB  GLN A 102       4.509 -32.113 -15.968  1.00  0.00           H  
ATOM   1619 2HB  GLN A 102       4.691 -31.736 -14.262  1.00  0.00           H  
ATOM   1620 1HG  GLN A 102       2.141 -32.755 -15.534  1.00  0.00           H  
ATOM   1621 2HG  GLN A 102       3.344 -33.752 -14.667  1.00  0.00           H  
ATOM   1622 1HE2 GLN A 102       0.409 -32.030 -12.601  1.00  0.00           H  
ATOM   1623 2HE2 GLN A 102       0.394 -32.327 -14.305  1.00  0.00           H  
ATOM   1624  N   LYS A 103       5.383 -29.146 -14.484  1.00  0.00           N  
ATOM   1625  CA  LYS A 103       6.526 -28.216 -14.438  1.00  0.00           C  
ATOM   1626  C   LYS A 103       7.455 -28.148 -15.658  1.00  0.00           C  
ATOM   1627  O   LYS A 103       8.055 -27.105 -15.906  1.00  0.00           O  
ATOM   1628  CB  LYS A 103       7.410 -28.561 -13.242  1.00  0.00           C  
ATOM   1629  CG  LYS A 103       8.632 -27.659 -13.095  1.00  0.00           C  
ATOM   1630  CD  LYS A 103       9.466 -28.041 -11.879  1.00  0.00           C  
ATOM   1631  CE  LYS A 103      10.726 -27.190 -11.783  1.00  0.00           C  
ATOM   1632  NZ  LYS A 103      11.564 -27.571 -10.614  1.00  0.00           N  
ATOM   1633  H   LYS A 103       5.124 -29.605 -13.620  1.00  0.00           H  
ATOM   1634  HA  LYS A 103       6.117 -27.214 -14.294  1.00  0.00           H  
ATOM   1635 1HB  LYS A 103       6.827 -28.495 -12.323  1.00  0.00           H  
ATOM   1636 2HB  LYS A 103       7.765 -29.587 -13.334  1.00  0.00           H  
ATOM   1637 1HG  LYS A 103       9.251 -27.747 -13.991  1.00  0.00           H  
ATOM   1638 2HG  LYS A 103       8.310 -26.623 -12.999  1.00  0.00           H  
ATOM   1639 1HD  LYS A 103       8.874 -27.907 -10.973  1.00  0.00           H  
ATOM   1640 2HD  LYS A 103       9.753 -29.090 -11.953  1.00  0.00           H  
ATOM   1641 1HE  LYS A 103      11.311 -27.318 -12.695  1.00  0.00           H  
ATOM   1642 2HE  LYS A 103      10.444 -26.142 -11.689  1.00  0.00           H  
ATOM   1643 1HZ  LYS A 103      12.388 -26.987 -10.587  1.00  0.00           H  
ATOM   1644 2HZ  LYS A 103      11.035 -27.446  -9.763  1.00  0.00           H  
ATOM   1645 3HZ  LYS A 103      11.841 -28.539 -10.699  1.00  0.00           H  
ATOM   1646  N   GLY A 104       7.656 -29.251 -16.368  1.00  0.00           N  
ATOM   1647  CA  GLY A 104       8.588 -29.253 -17.495  1.00  0.00           C  
ATOM   1648  C   GLY A 104       8.251 -28.200 -18.568  1.00  0.00           C  
ATOM   1649  O   GLY A 104       9.149 -27.704 -19.257  1.00  0.00           O  
ATOM   1650  H   GLY A 104       7.134 -30.083 -16.140  1.00  0.00           H  
ATOM   1651 1HA  GLY A 104       9.595 -29.078 -17.119  1.00  0.00           H  
ATOM   1652 2HA  GLY A 104       8.591 -30.242 -17.951  1.00  0.00           H  
ATOM   1653  N   ALA A 105       6.959 -27.891 -18.747  1.00  0.00           N  
ATOM   1654  CA  ALA A 105       6.554 -26.900 -19.747  1.00  0.00           C  
ATOM   1655  C   ALA A 105       5.132 -26.408 -19.526  1.00  0.00           C  
ATOM   1656  O   ALA A 105       4.266 -27.162 -19.100  1.00  0.00           O  
ATOM   1657  CB  ALA A 105       6.650 -27.486 -21.149  1.00  0.00           C  
ATOM   1658  H   ALA A 105       6.256 -28.311 -18.135  1.00  0.00           H  
ATOM   1659  HA  ALA A 105       7.223 -26.044 -19.661  1.00  0.00           H  
ATOM   1660 1HB  ALA A 105       6.365 -26.732 -21.875  1.00  0.00           H  
ATOM   1661 2HB  ALA A 105       7.662 -27.819 -21.349  1.00  0.00           H  
ATOM   1662 3HB  ALA A 105       5.975 -28.330 -21.230  1.00  0.00           H  
ATOM   1663  N   GLY A 106       4.877 -25.161 -19.894  1.00  0.00           N  
ATOM   1664  CA  GLY A 106       3.528 -24.612 -19.882  1.00  0.00           C  
ATOM   1665  C   GLY A 106       3.145 -24.146 -21.272  1.00  0.00           C  
ATOM   1666  O   GLY A 106       3.629 -24.683 -22.274  1.00  0.00           O  
ATOM   1667  H   GLY A 106       5.639 -24.575 -20.198  1.00  0.00           H  
ATOM   1668 1HA  GLY A 106       2.819 -25.369 -19.547  1.00  0.00           H  
ATOM   1669 2HA  GLY A 106       3.474 -23.777 -19.182  1.00  0.00           H  
ATOM   1670  N   TYR A 107       2.310 -23.118 -21.332  1.00  0.00           N  
ATOM   1671  CA  TYR A 107       1.867 -22.570 -22.599  1.00  0.00           C  
ATOM   1672  C   TYR A 107       1.880 -21.041 -22.476  1.00  0.00           C  
ATOM   1673  O   TYR A 107       1.955 -20.481 -21.371  1.00  0.00           O  
ATOM   1674  CB  TYR A 107       0.451 -23.036 -22.992  1.00  0.00           C  
ATOM   1675  CG  TYR A 107      -0.652 -22.384 -22.267  1.00  0.00           C  
ATOM   1676  CD1 TYR A 107      -1.160 -21.232 -22.816  1.00  0.00           C  
ATOM   1677  CD2 TYR A 107      -1.164 -22.869 -21.123  1.00  0.00           C  
ATOM   1678  CE1 TYR A 107      -2.121 -20.538 -22.218  1.00  0.00           C  
ATOM   1679  CE2 TYR A 107      -2.160 -22.165 -20.521  1.00  0.00           C  
ATOM   1680  CZ  TYR A 107      -2.626 -20.996 -21.062  1.00  0.00           C  
ATOM   1681  OH  TYR A 107      -3.576 -20.283 -20.416  1.00  0.00           O  
ATOM   1682  H   TYR A 107       1.933 -22.760 -20.462  1.00  0.00           H  
ATOM   1683  HA  TYR A 107       2.567 -22.850 -23.385  1.00  0.00           H  
ATOM   1684 1HB  TYR A 107       0.303 -22.908 -24.032  1.00  0.00           H  
ATOM   1685 2HB  TYR A 107       0.378 -24.097 -22.804  1.00  0.00           H  
ATOM   1686  HD1 TYR A 107      -0.752 -20.873 -23.732  1.00  0.00           H  
ATOM   1687  HD2 TYR A 107      -0.778 -23.786 -20.677  1.00  0.00           H  
ATOM   1688  HE1 TYR A 107      -2.474 -19.616 -22.660  1.00  0.00           H  
ATOM   1689  HE2 TYR A 107      -2.556 -22.502 -19.600  1.00  0.00           H  
ATOM   1690  HH  TYR A 107      -3.843 -20.766 -19.626  1.00  0.00           H  
ATOM   1691  N   ALA A 108       1.831 -20.363 -23.614  1.00  0.00           N  
ATOM   1692  CA  ALA A 108       1.811 -18.904 -23.646  1.00  0.00           C  
ATOM   1693  C   ALA A 108       0.530 -18.359 -24.298  1.00  0.00           C  
ATOM   1694  O   ALA A 108      -0.121 -19.059 -25.078  1.00  0.00           O  
ATOM   1695  CB  ALA A 108       3.034 -18.422 -24.377  1.00  0.00           C  
ATOM   1696  H   ALA A 108       1.805 -20.870 -24.488  1.00  0.00           H  
ATOM   1697  HA  ALA A 108       1.840 -18.535 -22.620  1.00  0.00           H  
ATOM   1698 1HB  ALA A 108       3.037 -17.367 -24.377  1.00  0.00           H  
ATOM   1699 2HB  ALA A 108       3.934 -18.790 -23.880  1.00  0.00           H  
ATOM   1700 3HB  ALA A 108       3.019 -18.786 -25.406  1.00  0.00           H  
ATOM   1701  N   GLY A 109       0.191 -17.103 -23.995  1.00  0.00           N  
ATOM   1702  CA  GLY A 109      -0.977 -16.451 -24.614  1.00  0.00           C  
ATOM   1703  C   GLY A 109      -1.101 -14.963 -24.264  1.00  0.00           C  
ATOM   1704  O   GLY A 109      -0.143 -14.339 -23.795  1.00  0.00           O  
ATOM   1705  H   GLY A 109       0.755 -16.607 -23.302  1.00  0.00           H  
ATOM   1706 1HA  GLY A 109      -0.929 -16.567 -25.695  1.00  0.00           H  
ATOM   1707 2HA  GLY A 109      -1.879 -16.962 -24.285  1.00  0.00           H  
ATOM   1708  N   PHE A 110      -2.265 -14.374 -24.555  1.00  0.00           N  
ATOM   1709  CA  PHE A 110      -2.472 -12.947 -24.279  1.00  0.00           C  
ATOM   1710  C   PHE A 110      -3.817 -12.641 -23.612  1.00  0.00           C  
ATOM   1711  O   PHE A 110      -4.843 -13.262 -23.900  1.00  0.00           O  
ATOM   1712  CB  PHE A 110      -2.374 -12.083 -25.547  1.00  0.00           C  
ATOM   1713  CG  PHE A 110      -1.057 -12.054 -26.283  1.00  0.00           C  
ATOM   1714  CD1 PHE A 110      -0.786 -12.941 -27.309  1.00  0.00           C  
ATOM   1715  CD2 PHE A 110      -0.101 -11.114 -25.959  1.00  0.00           C  
ATOM   1716  CE1 PHE A 110       0.421 -12.883 -27.987  1.00  0.00           C  
ATOM   1717  CE2 PHE A 110       1.095 -11.053 -26.636  1.00  0.00           C  
ATOM   1718  CZ  PHE A 110       1.352 -11.942 -27.649  1.00  0.00           C  
ATOM   1719  H   PHE A 110      -3.023 -14.945 -24.928  1.00  0.00           H  
ATOM   1720  HA  PHE A 110      -1.694 -12.620 -23.590  1.00  0.00           H  
ATOM   1721 1HB  PHE A 110      -3.127 -12.386 -26.244  1.00  0.00           H  
ATOM   1722 2HB  PHE A 110      -2.612 -11.056 -25.264  1.00  0.00           H  
ATOM   1723  HD1 PHE A 110      -1.534 -13.683 -27.581  1.00  0.00           H  
ATOM   1724  HD2 PHE A 110      -0.310 -10.413 -25.153  1.00  0.00           H  
ATOM   1725  HE1 PHE A 110       0.635 -13.583 -28.794  1.00  0.00           H  
ATOM   1726  HE2 PHE A 110       1.835 -10.303 -26.372  1.00  0.00           H  
ATOM   1727  HZ  PHE A 110       2.294 -11.900 -28.186  1.00  0.00           H  
ATOM   1728  N   LEU A 111      -3.806 -11.609 -22.779  1.00  0.00           N  
ATOM   1729  CA  LEU A 111      -4.984 -11.068 -22.095  1.00  0.00           C  
ATOM   1730  C   LEU A 111      -5.099  -9.563 -22.355  1.00  0.00           C  
ATOM   1731  O   LEU A 111      -4.138  -8.818 -22.143  1.00  0.00           O  
ATOM   1732  CB  LEU A 111      -4.841 -11.412 -20.607  1.00  0.00           C  
ATOM   1733  CG  LEU A 111      -5.819 -10.867 -19.584  1.00  0.00           C  
ATOM   1734  CD1 LEU A 111      -7.234 -11.372 -19.823  1.00  0.00           C  
ATOM   1735  CD2 LEU A 111      -5.353 -11.316 -18.219  1.00  0.00           C  
ATOM   1736  H   LEU A 111      -2.901 -11.188 -22.562  1.00  0.00           H  
ATOM   1737  HA  LEU A 111      -5.875 -11.555 -22.488  1.00  0.00           H  
ATOM   1738 1HB  LEU A 111      -4.896 -12.488 -20.535  1.00  0.00           H  
ATOM   1739 2HB  LEU A 111      -3.840 -11.112 -20.287  1.00  0.00           H  
ATOM   1740  HG  LEU A 111      -5.804  -9.812 -19.631  1.00  0.00           H  
ATOM   1741 1HD1 LEU A 111      -7.899 -10.964 -19.067  1.00  0.00           H  
ATOM   1742 2HD1 LEU A 111      -7.574 -11.057 -20.802  1.00  0.00           H  
ATOM   1743 3HD1 LEU A 111      -7.240 -12.455 -19.766  1.00  0.00           H  
ATOM   1744 1HD2 LEU A 111      -6.018 -10.920 -17.459  1.00  0.00           H  
ATOM   1745 2HD2 LEU A 111      -5.360 -12.401 -18.170  1.00  0.00           H  
ATOM   1746 3HD2 LEU A 111      -4.344 -10.950 -18.055  1.00  0.00           H  
ATOM   1747  N   TRP A 112      -6.252  -9.091 -22.844  1.00  0.00           N  
ATOM   1748  CA  TRP A 112      -6.309  -7.661 -23.162  1.00  0.00           C  
ATOM   1749  C   TRP A 112      -7.632  -6.973 -22.847  1.00  0.00           C  
ATOM   1750  O   TRP A 112      -8.692  -7.598 -22.787  1.00  0.00           O  
ATOM   1751  CB  TRP A 112      -5.999  -7.445 -24.666  1.00  0.00           C  
ATOM   1752  CG  TRP A 112      -7.027  -7.933 -25.627  1.00  0.00           C  
ATOM   1753  CD1 TRP A 112      -8.005  -7.187 -26.226  1.00  0.00           C  
ATOM   1754  CD2 TRP A 112      -7.196  -9.275 -26.108  1.00  0.00           C  
ATOM   1755  NE1 TRP A 112      -8.760  -7.976 -27.053  1.00  0.00           N  
ATOM   1756  CE2 TRP A 112      -8.281  -9.261 -26.988  1.00  0.00           C  
ATOM   1757  CE3 TRP A 112      -6.527 -10.472 -25.871  1.00  0.00           C  
ATOM   1758  CZ2 TRP A 112      -8.718 -10.403 -27.616  1.00  0.00           C  
ATOM   1759  CZ3 TRP A 112      -6.966 -11.595 -26.506  1.00  0.00           C  
ATOM   1760  CH2 TRP A 112      -8.033 -11.574 -27.346  1.00  0.00           C  
ATOM   1761  H   TRP A 112      -7.044  -9.716 -22.997  1.00  0.00           H  
ATOM   1762  HA  TRP A 112      -5.543  -7.163 -22.576  1.00  0.00           H  
ATOM   1763 1HB  TRP A 112      -5.828  -6.382 -24.854  1.00  0.00           H  
ATOM   1764 2HB  TRP A 112      -5.091  -7.962 -24.896  1.00  0.00           H  
ATOM   1765  HD1 TRP A 112      -8.158  -6.116 -26.069  1.00  0.00           H  
ATOM   1766  HE1 TRP A 112      -9.545  -7.656 -27.603  1.00  0.00           H  
ATOM   1767  HE3 TRP A 112      -5.675 -10.517 -25.196  1.00  0.00           H  
ATOM   1768  HZ2 TRP A 112      -9.568 -10.405 -28.294  1.00  0.00           H  
ATOM   1769  HZ3 TRP A 112      -6.448 -12.503 -26.313  1.00  0.00           H  
ATOM   1770  HH2 TRP A 112      -8.351 -12.503 -27.820  1.00  0.00           H  
ATOM   1771  N   ASP A 113      -7.541  -5.651 -22.678  1.00  0.00           N  
ATOM   1772  CA  ASP A 113      -8.660  -4.744 -22.418  1.00  0.00           C  
ATOM   1773  C   ASP A 113      -9.332  -4.206 -23.680  1.00  0.00           C  
ATOM   1774  O   ASP A 113      -8.851  -3.272 -24.326  1.00  0.00           O  
ATOM   1775  CB  ASP A 113      -8.165  -3.583 -21.567  1.00  0.00           C  
ATOM   1776  CG  ASP A 113      -9.213  -2.545 -21.243  1.00  0.00           C  
ATOM   1777  OD1 ASP A 113     -10.282  -2.602 -21.810  1.00  0.00           O  
ATOM   1778  OD2 ASP A 113      -8.941  -1.666 -20.468  1.00  0.00           O  
ATOM   1779  H   ASP A 113      -6.604  -5.246 -22.724  1.00  0.00           H  
ATOM   1780  HA  ASP A 113      -9.408  -5.294 -21.845  1.00  0.00           H  
ATOM   1781 1HB  ASP A 113      -7.761  -3.974 -20.628  1.00  0.00           H  
ATOM   1782 2HB  ASP A 113      -7.343  -3.090 -22.091  1.00  0.00           H  
ATOM   1783  N   ALA A 114     -10.489  -4.749 -24.013  1.00  0.00           N  
ATOM   1784  CA  ALA A 114     -11.157  -4.379 -25.247  1.00  0.00           C  
ATOM   1785  C   ALA A 114     -11.828  -3.002 -25.139  1.00  0.00           C  
ATOM   1786  O   ALA A 114     -12.217  -2.411 -26.148  1.00  0.00           O  
ATOM   1787  CB  ALA A 114     -12.166  -5.449 -25.616  1.00  0.00           C  
ATOM   1788  H   ALA A 114     -10.913  -5.454 -23.415  1.00  0.00           H  
ATOM   1789  HA  ALA A 114     -10.405  -4.322 -26.033  1.00  0.00           H  
ATOM   1790 1HB  ALA A 114     -12.644  -5.193 -26.557  1.00  0.00           H  
ATOM   1791 2HB  ALA A 114     -11.648  -6.403 -25.711  1.00  0.00           H  
ATOM   1792 3HB  ALA A 114     -12.915  -5.517 -24.827  1.00  0.00           H  
ATOM   1793  N   ALA A 115     -11.929  -2.445 -23.925  1.00  0.00           N  
ATOM   1794  CA  ALA A 115     -12.567  -1.139 -23.731  1.00  0.00           C  
ATOM   1795  C   ALA A 115     -11.649  -0.054 -24.235  1.00  0.00           C  
ATOM   1796  O   ALA A 115     -12.065   1.081 -24.470  1.00  0.00           O  
ATOM   1797  CB  ALA A 115     -12.893  -0.872 -22.276  1.00  0.00           C  
ATOM   1798  H   ALA A 115     -11.510  -2.901 -23.112  1.00  0.00           H  
ATOM   1799  HA  ALA A 115     -13.486  -1.115 -24.317  1.00  0.00           H  
ATOM   1800 1HB  ALA A 115     -13.362   0.105 -22.184  1.00  0.00           H  
ATOM   1801 2HB  ALA A 115     -13.566  -1.616 -21.914  1.00  0.00           H  
ATOM   1802 3HB  ALA A 115     -11.976  -0.888 -21.687  1.00  0.00           H  
ATOM   1803  N   ALA A 116     -10.386  -0.413 -24.421  1.00  0.00           N  
ATOM   1804  CA  ALA A 116      -9.381   0.493 -24.907  1.00  0.00           C  
ATOM   1805  C   ALA A 116      -9.442   0.597 -26.422  1.00  0.00           C  
ATOM   1806  O   ALA A 116      -8.671   1.337 -27.034  1.00  0.00           O  
ATOM   1807  CB  ALA A 116      -8.021   0.008 -24.479  1.00  0.00           C  
ATOM   1808  H   ALA A 116     -10.091  -1.372 -24.214  1.00  0.00           H  
ATOM   1809  HA  ALA A 116      -9.573   1.478 -24.485  1.00  0.00           H  
ATOM   1810 1HB  ALA A 116      -7.273   0.696 -24.838  1.00  0.00           H  
ATOM   1811 2HB  ALA A 116      -7.985  -0.060 -23.390  1.00  0.00           H  
ATOM   1812 3HB  ALA A 116      -7.842  -0.979 -24.904  1.00  0.00           H  
ATOM   1813  N   GLY A 117     -10.329  -0.191 -27.041  1.00  0.00           N  
ATOM   1814  CA  GLY A 117     -10.429  -0.243 -28.483  1.00  0.00           C  
ATOM   1815  C   GLY A 117      -9.454  -1.269 -29.035  1.00  0.00           C  
ATOM   1816  O   GLY A 117      -9.295  -1.394 -30.247  1.00  0.00           O  
ATOM   1817  H   GLY A 117     -10.964  -0.788 -26.510  1.00  0.00           H  
ATOM   1818 1HA  GLY A 117     -11.447  -0.510 -28.766  1.00  0.00           H  
ATOM   1819 2HA  GLY A 117     -10.218   0.739 -28.905  1.00  0.00           H  
ATOM   1820  N   MET A 118      -8.783  -1.991 -28.135  1.00  0.00           N  
ATOM   1821  CA  MET A 118      -7.825  -3.004 -28.543  1.00  0.00           C  
ATOM   1822  C   MET A 118      -8.538  -4.268 -28.960  1.00  0.00           C  
ATOM   1823  O   MET A 118      -9.313  -4.849 -28.196  1.00  0.00           O  
ATOM   1824  CB  MET A 118      -6.798  -3.262 -27.438  1.00  0.00           C  
ATOM   1825  CG  MET A 118      -5.697  -4.284 -27.804  1.00  0.00           C  
ATOM   1826  SD  MET A 118      -4.314  -4.177 -26.660  1.00  0.00           S  
ATOM   1827  CE  MET A 118      -2.959  -4.911 -27.592  1.00  0.00           C  
ATOM   1828  H   MET A 118      -8.957  -1.832 -27.154  1.00  0.00           H  
ATOM   1829  HA  MET A 118      -7.290  -2.636 -29.417  1.00  0.00           H  
ATOM   1830 1HB  MET A 118      -6.311  -2.325 -27.169  1.00  0.00           H  
ATOM   1831 2HB  MET A 118      -7.313  -3.630 -26.545  1.00  0.00           H  
ATOM   1832 1HG  MET A 118      -6.123  -5.284 -27.719  1.00  0.00           H  
ATOM   1833 2HG  MET A 118      -5.351  -4.176 -28.818  1.00  0.00           H  
ATOM   1834 1HE  MET A 118      -2.046  -4.838 -27.026  1.00  0.00           H  
ATOM   1835 2HE  MET A 118      -3.176  -5.942 -27.789  1.00  0.00           H  
ATOM   1836 3HE  MET A 118      -2.827  -4.377 -28.528  1.00  0.00           H  
ATOM   1837  N   GLU A 119      -8.233  -4.716 -30.164  1.00  0.00           N  
ATOM   1838  CA  GLU A 119      -8.861  -5.903 -30.712  1.00  0.00           C  
ATOM   1839  C   GLU A 119      -7.872  -6.904 -31.266  1.00  0.00           C  
ATOM   1840  O   GLU A 119      -6.990  -6.550 -32.045  1.00  0.00           O  
ATOM   1841  CB  GLU A 119      -9.807  -5.489 -31.845  1.00  0.00           C  
ATOM   1842  CG  GLU A 119     -10.528  -6.629 -32.540  1.00  0.00           C  
ATOM   1843  CD  GLU A 119     -11.412  -6.158 -33.664  1.00  0.00           C  
ATOM   1844  OE1 GLU A 119     -11.550  -4.973 -33.837  1.00  0.00           O  
ATOM   1845  OE2 GLU A 119     -11.907  -6.988 -34.391  1.00  0.00           O  
ATOM   1846  H   GLU A 119      -7.603  -4.153 -30.741  1.00  0.00           H  
ATOM   1847  HA  GLU A 119      -9.430  -6.391 -29.922  1.00  0.00           H  
ATOM   1848 1HB  GLU A 119     -10.558  -4.804 -31.452  1.00  0.00           H  
ATOM   1849 2HB  GLU A 119      -9.239  -4.947 -32.605  1.00  0.00           H  
ATOM   1850 1HG  GLU A 119      -9.789  -7.309 -32.954  1.00  0.00           H  
ATOM   1851 2HG  GLU A 119     -11.119  -7.178 -31.810  1.00  0.00           H  
ATOM   1852  N   LEU A 120      -8.040  -8.168 -30.894  1.00  0.00           N  
ATOM   1853  CA  LEU A 120      -7.214  -9.222 -31.465  1.00  0.00           C  
ATOM   1854  C   LEU A 120      -7.798  -9.555 -32.825  1.00  0.00           C  
ATOM   1855  O   LEU A 120      -8.976  -9.895 -32.930  1.00  0.00           O  
ATOM   1856  CB  LEU A 120      -7.224 -10.476 -30.595  1.00  0.00           C  
ATOM   1857  CG  LEU A 120      -6.369 -11.662 -31.115  1.00  0.00           C  
ATOM   1858  CD1 LEU A 120      -4.936 -11.301 -31.054  1.00  0.00           C  
ATOM   1859  CD2 LEU A 120      -6.617 -12.878 -30.292  1.00  0.00           C  
ATOM   1860  H   LEU A 120      -8.762  -8.403 -30.229  1.00  0.00           H  
ATOM   1861  HA  LEU A 120      -6.192  -8.867 -31.590  1.00  0.00           H  
ATOM   1862 1HB  LEU A 120      -6.825 -10.206 -29.629  1.00  0.00           H  
ATOM   1863 2HB  LEU A 120      -8.248 -10.820 -30.483  1.00  0.00           H  
ATOM   1864  HG  LEU A 120      -6.629 -11.860 -32.158  1.00  0.00           H  
ATOM   1865 1HD1 LEU A 120      -4.331 -12.102 -31.422  1.00  0.00           H  
ATOM   1866 2HD1 LEU A 120      -4.753 -10.420 -31.637  1.00  0.00           H  
ATOM   1867 3HD1 LEU A 120      -4.689 -11.121 -30.042  1.00  0.00           H  
ATOM   1868 1HD2 LEU A 120      -6.022 -13.700 -30.666  1.00  0.00           H  
ATOM   1869 2HD2 LEU A 120      -6.335 -12.669 -29.273  1.00  0.00           H  
ATOM   1870 3HD2 LEU A 120      -7.670 -13.145 -30.339  1.00  0.00           H  
ATOM   1871  N   ARG A 121      -6.987  -9.436 -33.859  1.00  0.00           N  
ATOM   1872  CA  ARG A 121      -7.427  -9.661 -35.224  1.00  0.00           C  
ATOM   1873  C   ARG A 121      -7.038 -11.056 -35.713  1.00  0.00           C  
ATOM   1874  O   ARG A 121      -7.739 -11.652 -36.531  1.00  0.00           O  
ATOM   1875  CB  ARG A 121      -6.834  -8.589 -36.121  1.00  0.00           C  
ATOM   1876  CG  ARG A 121      -7.294  -7.155 -35.786  1.00  0.00           C  
ATOM   1877  CD  ARG A 121      -8.767  -6.932 -36.067  1.00  0.00           C  
ATOM   1878  NE  ARG A 121      -9.065  -6.989 -37.502  1.00  0.00           N  
ATOM   1879  CZ  ARG A 121     -10.306  -6.998 -38.059  1.00  0.00           C  
ATOM   1880  NH1 ARG A 121     -11.404  -6.951 -37.322  1.00  0.00           N  
ATOM   1881  NH2 ARG A 121     -10.419  -7.055 -39.379  1.00  0.00           N  
ATOM   1882  H   ARG A 121      -6.031  -9.160 -33.689  1.00  0.00           H  
ATOM   1883  HA  ARG A 121      -8.513  -9.574 -35.255  1.00  0.00           H  
ATOM   1884 1HB  ARG A 121      -5.747  -8.613 -36.035  1.00  0.00           H  
ATOM   1885 2HB  ARG A 121      -7.088  -8.796 -37.160  1.00  0.00           H  
ATOM   1886 1HG  ARG A 121      -7.120  -6.958 -34.724  1.00  0.00           H  
ATOM   1887 2HG  ARG A 121      -6.719  -6.445 -36.380  1.00  0.00           H  
ATOM   1888 1HD  ARG A 121      -9.359  -7.699 -35.561  1.00  0.00           H  
ATOM   1889 2HD  ARG A 121      -9.062  -5.948 -35.694  1.00  0.00           H  
ATOM   1890  HE  ARG A 121      -8.277  -7.033 -38.132  1.00  0.00           H  
ATOM   1891 1HH1 ARG A 121     -11.369  -6.910 -36.289  1.00  0.00           H  
ATOM   1892 2HH1 ARG A 121     -12.306  -6.957 -37.767  1.00  0.00           H  
ATOM   1893 1HH2 ARG A 121      -9.591  -7.094 -39.957  1.00  0.00           H  
ATOM   1894 2HH2 ARG A 121     -11.333  -7.062 -39.806  1.00  0.00           H  
ATOM   1895  N   ASP A 122      -5.935 -11.582 -35.187  1.00  0.00           N  
ATOM   1896  CA  ASP A 122      -5.480 -12.933 -35.548  1.00  0.00           C  
ATOM   1897  C   ASP A 122      -4.514 -13.467 -34.509  1.00  0.00           C  
ATOM   1898  O   ASP A 122      -3.902 -12.701 -33.768  1.00  0.00           O  
ATOM   1899  CB  ASP A 122      -4.818 -12.967 -36.931  1.00  0.00           C  
ATOM   1900  CG  ASP A 122      -4.793 -14.371 -37.587  1.00  0.00           C  
ATOM   1901  OD1 ASP A 122      -5.236 -15.321 -36.965  1.00  0.00           O  
ATOM   1902  OD2 ASP A 122      -4.300 -14.472 -38.693  1.00  0.00           O  
ATOM   1903  H   ASP A 122      -5.400 -11.008 -34.537  1.00  0.00           H  
ATOM   1904  HA  ASP A 122      -6.348 -13.594 -35.569  1.00  0.00           H  
ATOM   1905 1HB  ASP A 122      -5.337 -12.284 -37.602  1.00  0.00           H  
ATOM   1906 2HB  ASP A 122      -3.798 -12.619 -36.838  1.00  0.00           H  
ATOM   1907  N   ALA A 123      -4.325 -14.781 -34.490  1.00  0.00           N  
ATOM   1908  CA  ALA A 123      -3.356 -15.366 -33.559  1.00  0.00           C  
ATOM   1909  C   ALA A 123      -3.000 -16.822 -33.863  1.00  0.00           C  
ATOM   1910  O   ALA A 123      -3.781 -17.563 -34.464  1.00  0.00           O  
ATOM   1911  CB  ALA A 123      -3.879 -15.286 -32.133  1.00  0.00           C  
ATOM   1912  H   ALA A 123      -4.836 -15.345 -35.177  1.00  0.00           H  
ATOM   1913  HA  ALA A 123      -2.443 -14.783 -33.640  1.00  0.00           H  
ATOM   1914 1HB  ALA A 123      -3.127 -15.675 -31.488  1.00  0.00           H  
ATOM   1915 2HB  ALA A 123      -4.084 -14.276 -31.865  1.00  0.00           H  
ATOM   1916 3HB  ALA A 123      -4.784 -15.877 -32.043  1.00  0.00           H  
ATOM   1917  N   GLY A 124      -1.853 -17.258 -33.342  1.00  0.00           N  
ATOM   1918  CA  GLY A 124      -1.490 -18.669 -33.428  1.00  0.00           C  
ATOM   1919  C   GLY A 124      -0.170 -19.028 -32.748  1.00  0.00           C  
ATOM   1920  O   GLY A 124       0.613 -18.167 -32.349  1.00  0.00           O  
ATOM   1921  H   GLY A 124      -1.245 -16.580 -32.881  1.00  0.00           H  
ATOM   1922 1HA  GLY A 124      -2.290 -19.262 -32.984  1.00  0.00           H  
ATOM   1923 2HA  GLY A 124      -1.442 -18.956 -34.478  1.00  0.00           H  
ATOM   1924  N   SER A 125       0.073 -20.338 -32.637  1.00  0.00           N  
ATOM   1925  CA  SER A 125       1.255 -20.891 -31.960  1.00  0.00           C  
ATOM   1926  C   SER A 125       2.543 -20.843 -32.756  1.00  0.00           C  
ATOM   1927  O   SER A 125       3.614 -21.111 -32.226  1.00  0.00           O  
ATOM   1928  CB  SER A 125       1.009 -22.342 -31.661  1.00  0.00           C  
ATOM   1929  OG  SER A 125       0.983 -23.081 -32.874  1.00  0.00           O  
ATOM   1930  H   SER A 125      -0.611 -20.982 -33.010  1.00  0.00           H  
ATOM   1931  HA  SER A 125       1.415 -20.339 -31.034  1.00  0.00           H  
ATOM   1932 1HB  SER A 125       1.798 -22.723 -31.008  1.00  0.00           H  
ATOM   1933 2HB  SER A 125       0.063 -22.457 -31.136  1.00  0.00           H  
ATOM   1934  HG  SER A 125       0.890 -24.013 -32.613  1.00  0.00           H  
ATOM   1935  N   GLN A 126       2.426 -20.603 -34.051  1.00  0.00           N  
ATOM   1936  CA  GLN A 126       3.562 -20.603 -34.968  1.00  0.00           C  
ATOM   1937  C   GLN A 126       4.262 -21.983 -35.074  1.00  0.00           C  
ATOM   1938  O   GLN A 126       5.338 -22.086 -35.663  1.00  0.00           O  
ATOM   1939  CB  GLN A 126       4.600 -19.575 -34.497  1.00  0.00           C  
ATOM   1940  CG  GLN A 126       4.098 -18.154 -34.304  1.00  0.00           C  
ATOM   1941  CD  GLN A 126       5.186 -17.301 -33.726  1.00  0.00           C  
ATOM   1942  OE1 GLN A 126       5.314 -17.230 -32.499  1.00  0.00           O  
ATOM   1943  NE2 GLN A 126       5.973 -16.646 -34.547  1.00  0.00           N  
ATOM   1944  H   GLN A 126       1.507 -20.401 -34.410  1.00  0.00           H  
ATOM   1945  HA  GLN A 126       3.202 -20.324 -35.958  1.00  0.00           H  
ATOM   1946 1HB  GLN A 126       5.123 -19.908 -33.604  1.00  0.00           H  
ATOM   1947 2HB  GLN A 126       5.333 -19.498 -35.275  1.00  0.00           H  
ATOM   1948 1HG  GLN A 126       3.806 -17.733 -35.265  1.00  0.00           H  
ATOM   1949 2HG  GLN A 126       3.253 -18.145 -33.613  1.00  0.00           H  
ATOM   1950 1HE2 GLN A 126       6.699 -16.085 -34.162  1.00  0.00           H  
ATOM   1951 2HE2 GLN A 126       5.870 -16.672 -35.558  1.00  0.00           H  
ATOM   1952  N   GLU A 127       3.614 -23.064 -34.604  1.00  0.00           N  
ATOM   1953  CA  GLU A 127       4.212 -24.408 -34.668  1.00  0.00           C  
ATOM   1954  C   GLU A 127       3.959 -25.128 -35.991  1.00  0.00           C  
ATOM   1955  O   GLU A 127       4.375 -26.270 -36.175  1.00  0.00           O  
ATOM   1956  CB  GLU A 127       3.688 -25.307 -33.538  1.00  0.00           C  
ATOM   1957  CG  GLU A 127       4.062 -24.904 -32.108  1.00  0.00           C  
ATOM   1958  CD  GLU A 127       3.464 -25.856 -31.090  1.00  0.00           C  
ATOM   1959  OE1 GLU A 127       3.003 -26.898 -31.487  1.00  0.00           O  
ATOM   1960  OE2 GLU A 127       3.453 -25.538 -29.931  1.00  0.00           O  
ATOM   1961  H   GLU A 127       2.716 -22.954 -34.126  1.00  0.00           H  
ATOM   1962  HA  GLU A 127       5.291 -24.301 -34.547  1.00  0.00           H  
ATOM   1963 1HB  GLU A 127       2.602 -25.345 -33.591  1.00  0.00           H  
ATOM   1964 2HB  GLU A 127       4.053 -26.322 -33.694  1.00  0.00           H  
ATOM   1965 1HG  GLU A 127       5.148 -24.911 -32.007  1.00  0.00           H  
ATOM   1966 2HG  GLU A 127       3.714 -23.894 -31.913  1.00  0.00           H  
ATOM   1967  N   SER A 128       3.251 -24.480 -36.903  1.00  0.00           N  
ATOM   1968  CA  SER A 128       2.892 -25.088 -38.181  1.00  0.00           C  
ATOM   1969  C   SER A 128       4.046 -25.313 -39.143  1.00  0.00           C  
ATOM   1970  O   SER A 128       3.915 -26.103 -40.081  1.00  0.00           O  
ATOM   1971  CB  SER A 128       1.920 -24.196 -38.919  1.00  0.00           C  
ATOM   1972  OG  SER A 128       2.558 -23.012 -39.370  1.00  0.00           O  
ATOM   1973  H   SER A 128       2.950 -23.541 -36.697  1.00  0.00           H  
ATOM   1974  HA  SER A 128       2.424 -26.051 -37.977  1.00  0.00           H  
ATOM   1975 1HB  SER A 128       1.508 -24.736 -39.771  1.00  0.00           H  
ATOM   1976 2HB  SER A 128       1.093 -23.940 -38.261  1.00  0.00           H  
ATOM   1977  HG  SER A 128       3.288 -23.286 -39.984  1.00  0.00           H  
ATOM   1978  N   SER A 129       5.158 -24.612 -38.953  1.00  0.00           N  
ATOM   1979  CA  SER A 129       6.212 -24.719 -39.942  1.00  0.00           C  
ATOM   1980  C   SER A 129       7.668 -24.862 -39.469  1.00  0.00           C  
ATOM   1981  O   SER A 129       8.458 -23.949 -39.707  1.00  0.00           O  
ATOM   1982  CB  SER A 129       6.086 -23.497 -40.811  1.00  0.00           C  
ATOM   1983  OG  SER A 129       4.793 -23.450 -41.378  1.00  0.00           O  
ATOM   1984  H   SER A 129       5.244 -23.997 -38.153  1.00  0.00           H  
ATOM   1985  HA  SER A 129       6.000 -25.595 -40.556  1.00  0.00           H  
ATOM   1986 1HB  SER A 129       6.262 -22.601 -40.213  1.00  0.00           H  
ATOM   1987 2HB  SER A 129       6.838 -23.525 -41.599  1.00  0.00           H  
ATOM   1988  HG  SER A 129       4.702 -24.265 -41.895  1.00  0.00           H  
ATOM   1989  N   PRO A 130       8.063 -25.941 -38.767  1.00  0.00           N  
ATOM   1990  CA  PRO A 130       9.449 -26.253 -38.472  1.00  0.00           C  
ATOM   1991  C   PRO A 130      10.195 -26.412 -39.787  1.00  0.00           C  
ATOM   1992  O   PRO A 130       9.647 -26.970 -40.739  1.00  0.00           O  
ATOM   1993  CB  PRO A 130       9.357 -27.592 -37.730  1.00  0.00           C  
ATOM   1994  CG  PRO A 130       7.958 -27.610 -37.154  1.00  0.00           C  
ATOM   1995  CD  PRO A 130       7.100 -26.879 -38.179  1.00  0.00           C  
ATOM   1996  HA  PRO A 130       9.890 -25.459 -37.848  1.00  0.00           H  
ATOM   1997 1HB  PRO A 130       9.541 -28.420 -38.431  1.00  0.00           H  
ATOM   1998 2HB  PRO A 130      10.142 -27.653 -36.957  1.00  0.00           H  
ATOM   1999 1HG  PRO A 130       7.628 -28.647 -36.992  1.00  0.00           H  
ATOM   2000 2HG  PRO A 130       7.945 -27.118 -36.169  1.00  0.00           H  
ATOM   2001 1HD  PRO A 130       6.680 -27.556 -38.937  1.00  0.00           H  
ATOM   2002 2HD  PRO A 130       6.344 -26.367 -37.617  1.00  0.00           H  
ATOM   2003  N   SER A 131      11.452 -25.994 -39.836  1.00  0.00           N  
ATOM   2004  CA  SER A 131      12.264 -26.184 -41.042  1.00  0.00           C  
ATOM   2005  C   SER A 131      12.923 -27.567 -41.074  1.00  0.00           C  
ATOM   2006  O   SER A 131      13.542 -27.960 -42.063  1.00  0.00           O  
ATOM   2007  CB  SER A 131      13.327 -25.118 -41.119  1.00  0.00           C  
ATOM   2008  OG  SER A 131      14.252 -25.276 -40.085  1.00  0.00           O  
ATOM   2009  H   SER A 131      11.855 -25.524 -39.038  1.00  0.00           H  
ATOM   2010  HA  SER A 131      11.613 -26.094 -41.914  1.00  0.00           H  
ATOM   2011 1HB  SER A 131      13.837 -25.185 -42.079  1.00  0.00           H  
ATOM   2012 2HB  SER A 131      12.866 -24.133 -41.057  1.00  0.00           H  
ATOM   2013  HG  SER A 131      14.557 -26.187 -40.147  1.00  0.00           H  
ATOM   2014  N   ASN A 132      12.820 -28.265 -39.950  1.00  0.00           N  
ATOM   2015  CA  ASN A 132      13.439 -29.562 -39.707  1.00  0.00           C  
ATOM   2016  C   ASN A 132      12.700 -30.253 -38.572  1.00  0.00           C  
ATOM   2017  O   ASN A 132      12.551 -29.679 -37.497  1.00  0.00           O  
ATOM   2018  CB  ASN A 132      14.925 -29.421 -39.397  1.00  0.00           C  
ATOM   2019  CG  ASN A 132      15.678 -30.770 -39.293  1.00  0.00           C  
ATOM   2020  OD1 ASN A 132      15.134 -31.813 -38.879  1.00  0.00           O  
ATOM   2021  ND2 ASN A 132      16.939 -30.745 -39.667  1.00  0.00           N  
ATOM   2022  H   ASN A 132      12.269 -27.857 -39.212  1.00  0.00           H  
ATOM   2023  HA  ASN A 132      13.325 -30.180 -40.599  1.00  0.00           H  
ATOM   2024 1HB  ASN A 132      15.398 -28.821 -40.176  1.00  0.00           H  
ATOM   2025 2HB  ASN A 132      15.045 -28.884 -38.456  1.00  0.00           H  
ATOM   2026 1HD2 ASN A 132      17.493 -31.578 -39.626  1.00  0.00           H  
ATOM   2027 2HD2 ASN A 132      17.349 -29.892 -39.994  1.00  0.00           H  
ATOM   2028  N   GLY A 133      12.207 -31.469 -38.800  1.00  0.00           N  
ATOM   2029  CA  GLY A 133      11.461 -32.213 -37.775  1.00  0.00           C  
ATOM   2030  C   GLY A 133      12.242 -32.405 -36.459  1.00  0.00           C  
ATOM   2031  O   GLY A 133      11.649 -32.561 -35.390  1.00  0.00           O  
ATOM   2032  H   GLY A 133      12.357 -31.895 -39.703  1.00  0.00           H  
ATOM   2033 1HA  GLY A 133      10.528 -31.689 -37.566  1.00  0.00           H  
ATOM   2034 2HA  GLY A 133      11.188 -33.189 -38.175  1.00  0.00           H  
ATOM   2035  N   HIS A 134      13.572 -32.293 -36.509  1.00  0.00           N  
ATOM   2036  CA  HIS A 134      14.395 -32.454 -35.312  1.00  0.00           C  
ATOM   2037  C   HIS A 134      14.386 -31.169 -34.483  1.00  0.00           C  
ATOM   2038  O   HIS A 134      14.967 -31.108 -33.399  1.00  0.00           O  
ATOM   2039  CB  HIS A 134      15.843 -32.784 -35.679  1.00  0.00           C  
ATOM   2040  CG  HIS A 134      16.018 -34.101 -36.365  1.00  0.00           C  
ATOM   2041  ND1 HIS A 134      15.906 -34.233 -37.726  1.00  0.00           N  
ATOM   2042  CD2 HIS A 134      16.297 -35.337 -35.885  1.00  0.00           C  
ATOM   2043  CE1 HIS A 134      16.107 -35.494 -38.065  1.00  0.00           C  
ATOM   2044  NE2 HIS A 134      16.348 -36.189 -36.964  1.00  0.00           N  
ATOM   2045  H   HIS A 134      14.024 -32.127 -37.406  1.00  0.00           H  
ATOM   2046  HA  HIS A 134      13.998 -33.260 -34.696  1.00  0.00           H  
ATOM   2047 1HB  HIS A 134      16.235 -32.004 -36.333  1.00  0.00           H  
ATOM   2048 2HB  HIS A 134      16.453 -32.788 -34.777  1.00  0.00           H  
ATOM   2049  HD1 HIS A 134      15.701 -33.466 -38.356  1.00  0.00           H  
ATOM   2050  HD2 HIS A 134      16.472 -35.718 -34.879  1.00  0.00           H  
ATOM   2051  HE1 HIS A 134      16.058 -35.801 -39.109  1.00  0.00           H  
ATOM   2052  N   GLY A 135      13.700 -30.151 -34.999  1.00  0.00           N  
ATOM   2053  CA  GLY A 135      13.519 -28.865 -34.359  1.00  0.00           C  
ATOM   2054  C   GLY A 135      12.235 -28.855 -33.526  1.00  0.00           C  
ATOM   2055  O   GLY A 135      11.832 -27.805 -33.016  1.00  0.00           O  
ATOM   2056  H   GLY A 135      13.258 -30.261 -35.906  1.00  0.00           H  
ATOM   2057 1HA  GLY A 135      14.377 -28.646 -33.726  1.00  0.00           H  
ATOM   2058 2HA  GLY A 135      13.468 -28.091 -35.124  1.00  0.00           H  
ATOM   2059  N   LYS A 136      11.596 -30.030 -33.378  1.00  0.00           N  
ATOM   2060  CA  LYS A 136      10.356 -30.148 -32.619  1.00  0.00           C  
ATOM   2061  C   LYS A 136      10.488 -29.395 -31.302  1.00  0.00           C  
ATOM   2062  O   LYS A 136      11.470 -29.556 -30.572  1.00  0.00           O  
ATOM   2063  CB  LYS A 136      10.011 -31.618 -32.374  1.00  0.00           C  
ATOM   2064  CG  LYS A 136       8.679 -31.859 -31.655  1.00  0.00           C  
ATOM   2065  CD  LYS A 136       8.373 -33.357 -31.542  1.00  0.00           C  
ATOM   2066  CE  LYS A 136       7.027 -33.606 -30.872  1.00  0.00           C  
ATOM   2067  NZ  LYS A 136       6.723 -35.059 -30.757  1.00  0.00           N  
ATOM   2068  H   LYS A 136      11.948 -30.863 -33.850  1.00  0.00           H  
ATOM   2069  HA  LYS A 136       9.550 -29.691 -33.195  1.00  0.00           H  
ATOM   2070 1HB  LYS A 136       9.980 -32.146 -33.330  1.00  0.00           H  
ATOM   2071 2HB  LYS A 136      10.799 -32.077 -31.779  1.00  0.00           H  
ATOM   2072 1HG  LYS A 136       8.724 -31.432 -30.653  1.00  0.00           H  
ATOM   2073 2HG  LYS A 136       7.876 -31.370 -32.203  1.00  0.00           H  
ATOM   2074 1HD  LYS A 136       8.362 -33.798 -32.541  1.00  0.00           H  
ATOM   2075 2HD  LYS A 136       9.154 -33.845 -30.960  1.00  0.00           H  
ATOM   2076 1HE  LYS A 136       7.039 -33.167 -29.875  1.00  0.00           H  
ATOM   2077 2HE  LYS A 136       6.242 -33.128 -31.459  1.00  0.00           H  
ATOM   2078 1HZ  LYS A 136       5.826 -35.181 -30.309  1.00  0.00           H  
ATOM   2079 2HZ  LYS A 136       6.699 -35.472 -31.679  1.00  0.00           H  
ATOM   2080 3HZ  LYS A 136       7.438 -35.509 -30.205  1.00  0.00           H  
ATOM   2081  N   LEU A 137       9.470 -28.588 -31.013  1.00  0.00           N  
ATOM   2082  CA  LEU A 137       9.387 -27.687 -29.865  1.00  0.00           C  
ATOM   2083  C   LEU A 137       9.802 -28.184 -28.474  1.00  0.00           C  
ATOM   2084  O   LEU A 137      10.472 -27.442 -27.747  1.00  0.00           O  
ATOM   2085  CB  LEU A 137       7.958 -27.191 -29.753  1.00  0.00           C  
ATOM   2086  CG  LEU A 137       7.723 -26.328 -28.589  1.00  0.00           C  
ATOM   2087  CD1 LEU A 137       8.551 -25.053 -28.691  1.00  0.00           C  
ATOM   2088  CD2 LEU A 137       6.272 -26.054 -28.487  1.00  0.00           C  
ATOM   2089  H   LEU A 137       8.709 -28.560 -31.674  1.00  0.00           H  
ATOM   2090  HA  LEU A 137      10.020 -26.833 -30.100  1.00  0.00           H  
ATOM   2091 1HB  LEU A 137       7.698 -26.629 -30.650  1.00  0.00           H  
ATOM   2092 2HB  LEU A 137       7.286 -28.046 -29.669  1.00  0.00           H  
ATOM   2093  HG  LEU A 137       8.047 -26.856 -27.709  1.00  0.00           H  
ATOM   2094 1HD1 LEU A 137       8.385 -24.449 -27.811  1.00  0.00           H  
ATOM   2095 2HD1 LEU A 137       9.606 -25.309 -28.753  1.00  0.00           H  
ATOM   2096 3HD1 LEU A 137       8.257 -24.495 -29.577  1.00  0.00           H  
ATOM   2097 1HD2 LEU A 137       6.097 -25.472 -27.615  1.00  0.00           H  
ATOM   2098 2HD2 LEU A 137       5.933 -25.520 -29.371  1.00  0.00           H  
ATOM   2099 3HD2 LEU A 137       5.730 -26.993 -28.401  1.00  0.00           H  
ATOM   2100  N   ALA A 138       9.407 -29.395 -28.073  1.00  0.00           N  
ATOM   2101  CA  ALA A 138       9.745 -29.871 -26.723  1.00  0.00           C  
ATOM   2102  C   ALA A 138       9.084 -29.024 -25.619  1.00  0.00           C  
ATOM   2103  O   ALA A 138       8.055 -29.420 -25.064  1.00  0.00           O  
ATOM   2104  CB  ALA A 138      11.256 -29.941 -26.505  1.00  0.00           C  
ATOM   2105  H   ALA A 138       8.873 -29.974 -28.698  1.00  0.00           H  
ATOM   2106  HA  ALA A 138       9.355 -30.883 -26.633  1.00  0.00           H  
ATOM   2107 1HB  ALA A 138      11.446 -30.357 -25.516  1.00  0.00           H  
ATOM   2108 2HB  ALA A 138      11.691 -30.593 -27.260  1.00  0.00           H  
ATOM   2109 3HB  ALA A 138      11.731 -28.980 -26.563  1.00  0.00           H  
ATOM   2110  N   GLY A 139       9.778 -27.968 -25.199  1.00  0.00           N  
ATOM   2111  CA  GLY A 139       9.372 -27.098 -24.094  1.00  0.00           C  
ATOM   2112  C   GLY A 139       8.170 -26.229 -24.502  1.00  0.00           C  
ATOM   2113  O   GLY A 139       7.479 -26.563 -25.454  1.00  0.00           O  
ATOM   2114  H   GLY A 139      10.578 -27.711 -25.766  1.00  0.00           H  
ATOM   2115 1HA  GLY A 139       9.116 -27.710 -23.230  1.00  0.00           H  
ATOM   2116 2HA  GLY A 139      10.224 -26.489 -23.817  1.00  0.00           H  
ATOM   2117  N   PRO A 140       7.847 -25.150 -23.771  1.00  0.00           N  
ATOM   2118  CA  PRO A 140       6.663 -24.333 -23.998  1.00  0.00           C  
ATOM   2119  C   PRO A 140       6.729 -23.600 -25.327  1.00  0.00           C  
ATOM   2120  O   PRO A 140       7.795 -23.176 -25.768  1.00  0.00           O  
ATOM   2121  CB  PRO A 140       6.709 -23.358 -22.829  1.00  0.00           C  
ATOM   2122  CG  PRO A 140       8.176 -23.308 -22.411  1.00  0.00           C  
ATOM   2123  CD  PRO A 140       8.732 -24.679 -22.705  1.00  0.00           C  
ATOM   2124  HA  PRO A 140       5.765 -24.963 -23.947  1.00  0.00           H  
ATOM   2125 1HB  PRO A 140       6.330 -22.378 -23.165  1.00  0.00           H  
ATOM   2126 2HB  PRO A 140       6.046 -23.692 -22.038  1.00  0.00           H  
ATOM   2127 1HG  PRO A 140       8.691 -22.508 -22.976  1.00  0.00           H  
ATOM   2128 2HG  PRO A 140       8.259 -23.034 -21.349  1.00  0.00           H  
ATOM   2129 1HD  PRO A 140       9.735 -24.530 -23.072  1.00  0.00           H  
ATOM   2130 2HD  PRO A 140       8.694 -25.337 -21.826  1.00  0.00           H  
ATOM   2131  N   SER A 141       5.573 -23.429 -25.956  1.00  0.00           N  
ATOM   2132  CA  SER A 141       5.532 -22.767 -27.251  1.00  0.00           C  
ATOM   2133  C   SER A 141       5.563 -21.271 -27.066  1.00  0.00           C  
ATOM   2134  O   SER A 141       5.280 -20.789 -25.964  1.00  0.00           O  
ATOM   2135  CB  SER A 141       4.224 -23.075 -27.966  1.00  0.00           C  
ATOM   2136  OG  SER A 141       3.182 -22.344 -27.387  1.00  0.00           O  
ATOM   2137  H   SER A 141       4.720 -23.786 -25.549  1.00  0.00           H  
ATOM   2138  HA  SER A 141       6.386 -23.100 -27.835  1.00  0.00           H  
ATOM   2139 1HB  SER A 141       4.269 -22.863 -29.023  1.00  0.00           H  
ATOM   2140 2HB  SER A 141       4.010 -24.136 -27.865  1.00  0.00           H  
ATOM   2141  HG  SER A 141       3.279 -21.421 -27.791  1.00  0.00           H  
ATOM   2142  N   PRO A 142       5.913 -20.522 -28.106  1.00  0.00           N  
ATOM   2143  CA  PRO A 142       5.721 -19.108 -28.254  1.00  0.00           C  
ATOM   2144  C   PRO A 142       4.261 -18.904 -28.590  1.00  0.00           C  
ATOM   2145  O   PRO A 142       3.526 -19.897 -28.763  1.00  0.00           O  
ATOM   2146  CB  PRO A 142       6.673 -18.740 -29.399  1.00  0.00           C  
ATOM   2147  CG  PRO A 142       6.681 -19.960 -30.273  1.00  0.00           C  
ATOM   2148  CD  PRO A 142       6.625 -21.130 -29.287  1.00  0.00           C  
ATOM   2149  HA  PRO A 142       5.988 -18.608 -27.302  1.00  0.00           H  
ATOM   2150 1HB  PRO A 142       6.296 -17.840 -29.925  1.00  0.00           H  
ATOM   2151 2HB  PRO A 142       7.660 -18.501 -29.004  1.00  0.00           H  
ATOM   2152 1HG  PRO A 142       5.814 -19.935 -30.960  1.00  0.00           H  
ATOM   2153 2HG  PRO A 142       7.584 -19.965 -30.903  1.00  0.00           H  
ATOM   2154 1HD  PRO A 142       6.067 -21.927 -29.769  1.00  0.00           H  
ATOM   2155 2HD  PRO A 142       7.625 -21.448 -28.997  1.00  0.00           H  
ATOM   2156  N   TYR A 143       3.817 -17.657 -28.654  1.00  0.00           N  
ATOM   2157  CA  TYR A 143       2.495 -17.398 -29.214  1.00  0.00           C  
ATOM   2158  C   TYR A 143       2.481 -16.021 -29.877  1.00  0.00           C  
ATOM   2159  O   TYR A 143       2.994 -15.043 -29.334  1.00  0.00           O  
ATOM   2160  CB  TYR A 143       1.409 -17.520 -28.147  1.00  0.00           C  
ATOM   2161  CG  TYR A 143       0.017 -17.596 -28.695  1.00  0.00           C  
ATOM   2162  CD1 TYR A 143      -0.413 -18.811 -29.171  1.00  0.00           C  
ATOM   2163  CD2 TYR A 143      -0.825 -16.524 -28.706  1.00  0.00           C  
ATOM   2164  CE1 TYR A 143      -1.670 -18.960 -29.673  1.00  0.00           C  
ATOM   2165  CE2 TYR A 143      -2.092 -16.670 -29.203  1.00  0.00           C  
ATOM   2166  CZ  TYR A 143      -2.512 -17.900 -29.694  1.00  0.00           C  
ATOM   2167  OH  TYR A 143      -3.775 -18.079 -30.206  1.00  0.00           O  
ATOM   2168  H   TYR A 143       4.441 -16.904 -28.375  1.00  0.00           H  
ATOM   2169  HA  TYR A 143       2.297 -18.134 -29.997  1.00  0.00           H  
ATOM   2170 1HB  TYR A 143       1.581 -18.417 -27.546  1.00  0.00           H  
ATOM   2171 2HB  TYR A 143       1.460 -16.664 -27.473  1.00  0.00           H  
ATOM   2172  HD1 TYR A 143       0.264 -19.660 -29.152  1.00  0.00           H  
ATOM   2173  HD2 TYR A 143      -0.491 -15.578 -28.325  1.00  0.00           H  
ATOM   2174  HE1 TYR A 143      -1.995 -19.926 -30.054  1.00  0.00           H  
ATOM   2175  HE2 TYR A 143      -2.760 -15.818 -29.213  1.00  0.00           H  
ATOM   2176  HH  TYR A 143      -3.857 -18.970 -30.554  1.00  0.00           H  
ATOM   2177  N   LEU A 144       1.908 -15.944 -31.066  1.00  0.00           N  
ATOM   2178  CA  LEU A 144       1.850 -14.682 -31.790  1.00  0.00           C  
ATOM   2179  C   LEU A 144       0.430 -14.165 -31.885  1.00  0.00           C  
ATOM   2180  O   LEU A 144      -0.493 -14.903 -32.237  1.00  0.00           O  
ATOM   2181  CB  LEU A 144       2.470 -14.866 -33.187  1.00  0.00           C  
ATOM   2182  CG  LEU A 144       2.607 -13.636 -34.083  1.00  0.00           C  
ATOM   2183  CD1 LEU A 144       3.808 -13.844 -35.026  1.00  0.00           C  
ATOM   2184  CD2 LEU A 144       1.346 -13.444 -34.889  1.00  0.00           C  
ATOM   2185  H   LEU A 144       1.496 -16.779 -31.485  1.00  0.00           H  
ATOM   2186  HA  LEU A 144       2.439 -13.942 -31.253  1.00  0.00           H  
ATOM   2187 1HB  LEU A 144       3.467 -15.243 -33.039  1.00  0.00           H  
ATOM   2188 2HB  LEU A 144       1.895 -15.621 -33.727  1.00  0.00           H  
ATOM   2189  HG  LEU A 144       2.788 -12.750 -33.468  1.00  0.00           H  
ATOM   2190 1HD1 LEU A 144       3.913 -12.977 -35.668  1.00  0.00           H  
ATOM   2191 2HD1 LEU A 144       4.716 -13.978 -34.442  1.00  0.00           H  
ATOM   2192 3HD1 LEU A 144       3.640 -14.728 -35.641  1.00  0.00           H  
ATOM   2193 1HD2 LEU A 144       1.464 -12.571 -35.525  1.00  0.00           H  
ATOM   2194 2HD2 LEU A 144       1.176 -14.325 -35.502  1.00  0.00           H  
ATOM   2195 3HD2 LEU A 144       0.501 -13.298 -34.229  1.00  0.00           H  
ATOM   2196  N   GLY A 145       0.244 -12.891 -31.557  1.00  0.00           N  
ATOM   2197  CA  GLY A 145      -1.073 -12.295 -31.693  1.00  0.00           C  
ATOM   2198  C   GLY A 145      -0.965 -11.009 -32.490  1.00  0.00           C  
ATOM   2199  O   GLY A 145       0.002 -10.258 -32.368  1.00  0.00           O  
ATOM   2200  H   GLY A 145       1.036 -12.328 -31.245  1.00  0.00           H  
ATOM   2201 1HA  GLY A 145      -1.752 -12.980 -32.193  1.00  0.00           H  
ATOM   2202 2HA  GLY A 145      -1.487 -12.087 -30.706  1.00  0.00           H  
ATOM   2203  N   ARG A 146      -1.982 -10.721 -33.273  1.00  0.00           N  
ATOM   2204  CA  ARG A 146      -2.002  -9.493 -34.048  1.00  0.00           C  
ATOM   2205  C   ARG A 146      -3.151  -8.664 -33.561  1.00  0.00           C  
ATOM   2206  O   ARG A 146      -4.299  -9.117 -33.591  1.00  0.00           O  
ATOM   2207  CB  ARG A 146      -2.139  -9.786 -35.529  1.00  0.00           C  
ATOM   2208  CG  ARG A 146      -0.968 -10.545 -36.124  1.00  0.00           C  
ATOM   2209  CD  ARG A 146      -1.122 -10.797 -37.585  1.00  0.00           C  
ATOM   2210  NE  ARG A 146       0.063 -11.421 -38.147  1.00  0.00           N  
ATOM   2211  CZ  ARG A 146       0.313 -12.731 -38.252  1.00  0.00           C  
ATOM   2212  NH1 ARG A 146      -0.552 -13.637 -37.853  1.00  0.00           N  
ATOM   2213  NH2 ARG A 146       1.464 -13.065 -38.774  1.00  0.00           N  
ATOM   2214  H   ARG A 146      -2.750 -11.381 -33.354  1.00  0.00           H  
ATOM   2215  HA  ARG A 146      -1.083  -8.938 -33.881  1.00  0.00           H  
ATOM   2216 1HB  ARG A 146      -3.041 -10.374 -35.699  1.00  0.00           H  
ATOM   2217 2HB  ARG A 146      -2.246  -8.850 -36.075  1.00  0.00           H  
ATOM   2218 1HG  ARG A 146      -0.055  -9.978 -35.968  1.00  0.00           H  
ATOM   2219 2HG  ARG A 146      -0.885 -11.508 -35.626  1.00  0.00           H  
ATOM   2220 1HD  ARG A 146      -1.968 -11.454 -37.762  1.00  0.00           H  
ATOM   2221 2HD  ARG A 146      -1.281  -9.851 -38.100  1.00  0.00           H  
ATOM   2222  HE  ARG A 146       0.806 -10.811 -38.503  1.00  0.00           H  
ATOM   2223 1HH1 ARG A 146      -1.437 -13.348 -37.462  1.00  0.00           H  
ATOM   2224 2HH1 ARG A 146      -0.341 -14.617 -37.951  1.00  0.00           H  
ATOM   2225 1HH2 ARG A 146       2.079 -12.291 -39.070  1.00  0.00           H  
ATOM   2226 2HH2 ARG A 146       1.735 -14.025 -38.890  1.00  0.00           H  
ATOM   2227  N   PHE A 147      -2.841  -7.453 -33.119  1.00  0.00           N  
ATOM   2228  CA  PHE A 147      -3.831  -6.578 -32.528  1.00  0.00           C  
ATOM   2229  C   PHE A 147      -3.963  -5.247 -33.250  1.00  0.00           C  
ATOM   2230  O   PHE A 147      -3.003  -4.729 -33.826  1.00  0.00           O  
ATOM   2231  CB  PHE A 147      -3.446  -6.286 -31.077  1.00  0.00           C  
ATOM   2232  CG  PHE A 147      -3.411  -7.474 -30.157  1.00  0.00           C  
ATOM   2233  CD1 PHE A 147      -2.271  -8.279 -30.059  1.00  0.00           C  
ATOM   2234  CD2 PHE A 147      -4.489  -7.762 -29.345  1.00  0.00           C  
ATOM   2235  CE1 PHE A 147      -2.231  -9.339 -29.168  1.00  0.00           C  
ATOM   2236  CE2 PHE A 147      -4.434  -8.801 -28.466  1.00  0.00           C  
ATOM   2237  CZ  PHE A 147      -3.311  -9.591 -28.368  1.00  0.00           C  
ATOM   2238  H   PHE A 147      -1.872  -7.134 -33.153  1.00  0.00           H  
ATOM   2239  HA  PHE A 147      -4.786  -7.085 -32.560  1.00  0.00           H  
ATOM   2240 1HB  PHE A 147      -2.459  -5.817 -31.061  1.00  0.00           H  
ATOM   2241 2HB  PHE A 147      -4.152  -5.564 -30.667  1.00  0.00           H  
ATOM   2242  HD1 PHE A 147      -1.403  -8.061 -30.692  1.00  0.00           H  
ATOM   2243  HD2 PHE A 147      -5.385  -7.141 -29.401  1.00  0.00           H  
ATOM   2244  HE1 PHE A 147      -1.337  -9.963 -29.096  1.00  0.00           H  
ATOM   2245  HE2 PHE A 147      -5.273  -9.001 -27.850  1.00  0.00           H  
ATOM   2246  HZ  PHE A 147      -3.291 -10.413 -27.665  1.00  0.00           H  
ATOM   2247  N   LYS A 148      -5.156  -4.678 -33.196  1.00  0.00           N  
ATOM   2248  CA  LYS A 148      -5.378  -3.344 -33.738  1.00  0.00           C  
ATOM   2249  C   LYS A 148      -5.706  -2.387 -32.603  1.00  0.00           C  
ATOM   2250  O   LYS A 148      -6.635  -2.636 -31.826  1.00  0.00           O  
ATOM   2251  CB  LYS A 148      -6.500  -3.355 -34.775  1.00  0.00           C  
ATOM   2252  CG  LYS A 148      -6.698  -2.022 -35.499  1.00  0.00           C  
ATOM   2253  CD  LYS A 148      -7.863  -2.080 -36.508  1.00  0.00           C  
ATOM   2254  CE  LYS A 148      -7.556  -2.970 -37.727  1.00  0.00           C  
ATOM   2255  NZ  LYS A 148      -6.518  -2.378 -38.620  1.00  0.00           N  
ATOM   2256  H   LYS A 148      -5.916  -5.189 -32.752  1.00  0.00           H  
ATOM   2257  HA  LYS A 148      -4.465  -2.994 -34.220  1.00  0.00           H  
ATOM   2258 1HB  LYS A 148      -6.278  -4.103 -35.533  1.00  0.00           H  
ATOM   2259 2HB  LYS A 148      -7.440  -3.634 -34.296  1.00  0.00           H  
ATOM   2260 1HG  LYS A 148      -6.891  -1.238 -34.767  1.00  0.00           H  
ATOM   2261 2HG  LYS A 148      -5.775  -1.769 -36.033  1.00  0.00           H  
ATOM   2262 1HD  LYS A 148      -8.752  -2.469 -36.007  1.00  0.00           H  
ATOM   2263 2HD  LYS A 148      -8.079  -1.072 -36.860  1.00  0.00           H  
ATOM   2264 1HE  LYS A 148      -7.208  -3.943 -37.382  1.00  0.00           H  
ATOM   2265 2HE  LYS A 148      -8.473  -3.108 -38.299  1.00  0.00           H  
ATOM   2266 1HZ  LYS A 148      -6.336  -2.985 -39.403  1.00  0.00           H  
ATOM   2267 2HZ  LYS A 148      -6.811  -1.484 -38.960  1.00  0.00           H  
ATOM   2268 3HZ  LYS A 148      -5.643  -2.268 -38.105  1.00  0.00           H  
ATOM   2269  N   VAL A 149      -4.883  -1.344 -32.442  1.00  0.00           N  
ATOM   2270  CA  VAL A 149      -5.087  -0.385 -31.355  1.00  0.00           C  
ATOM   2271  C   VAL A 149      -5.026   1.061 -31.806  1.00  0.00           C  
ATOM   2272  O   VAL A 149      -3.965   1.530 -32.202  1.00  0.00           O  
ATOM   2273  CB  VAL A 149      -3.994  -0.536 -30.293  1.00  0.00           C  
ATOM   2274  CG1 VAL A 149      -4.253   0.454 -29.192  1.00  0.00           C  
ATOM   2275  CG2 VAL A 149      -3.987  -1.921 -29.771  1.00  0.00           C  
ATOM   2276  H   VAL A 149      -4.116  -1.213 -33.106  1.00  0.00           H  
ATOM   2277  HA  VAL A 149      -6.064  -0.573 -30.904  1.00  0.00           H  
ATOM   2278  HB  VAL A 149      -3.023  -0.300 -30.733  1.00  0.00           H  
ATOM   2279 1HG1 VAL A 149      -3.488   0.380 -28.447  1.00  0.00           H  
ATOM   2280 2HG1 VAL A 149      -4.258   1.455 -29.605  1.00  0.00           H  
ATOM   2281 3HG1 VAL A 149      -5.224   0.244 -28.740  1.00  0.00           H  
ATOM   2282 1HG2 VAL A 149      -3.237  -2.034 -29.011  1.00  0.00           H  
ATOM   2283 2HG2 VAL A 149      -4.951  -2.090 -29.354  1.00  0.00           H  
ATOM   2284 3HG2 VAL A 149      -3.793  -2.632 -30.571  1.00  0.00           H  
ATOM   2285  N   GLY A 150      -6.131   1.795 -31.761  1.00  0.00           N  
ATOM   2286  CA  GLY A 150      -6.028   3.211 -32.119  1.00  0.00           C  
ATOM   2287  C   GLY A 150      -5.622   3.410 -33.577  1.00  0.00           C  
ATOM   2288  O   GLY A 150      -4.918   4.360 -33.893  1.00  0.00           O  
ATOM   2289  H   GLY A 150      -7.006   1.391 -31.447  1.00  0.00           H  
ATOM   2290 1HA  GLY A 150      -6.987   3.698 -31.941  1.00  0.00           H  
ATOM   2291 2HA  GLY A 150      -5.306   3.697 -31.467  1.00  0.00           H  
ATOM   2292  N   SER A 151      -6.028   2.480 -34.439  1.00  0.00           N  
ATOM   2293  CA  SER A 151      -5.685   2.436 -35.867  1.00  0.00           C  
ATOM   2294  C   SER A 151      -4.227   2.015 -36.143  1.00  0.00           C  
ATOM   2295  O   SER A 151      -3.793   2.027 -37.297  1.00  0.00           O  
ATOM   2296  CB  SER A 151      -5.957   3.776 -36.548  1.00  0.00           C  
ATOM   2297  OG  SER A 151      -7.289   4.176 -36.364  1.00  0.00           O  
ATOM   2298  H   SER A 151      -6.611   1.743 -34.075  1.00  0.00           H  
ATOM   2299  HA  SER A 151      -6.329   1.690 -36.336  1.00  0.00           H  
ATOM   2300 1HB  SER A 151      -5.278   4.544 -36.198  1.00  0.00           H  
ATOM   2301 2HB  SER A 151      -5.767   3.665 -37.613  1.00  0.00           H  
ATOM   2302  HG  SER A 151      -7.346   5.063 -36.733  1.00  0.00           H  
ATOM   2303  N   HIS A 152      -3.503   1.564 -35.115  1.00  0.00           N  
ATOM   2304  CA  HIS A 152      -2.166   1.012 -35.304  1.00  0.00           C  
ATOM   2305  C   HIS A 152      -2.212  -0.506 -35.330  1.00  0.00           C  
ATOM   2306  O   HIS A 152      -2.769  -1.136 -34.429  1.00  0.00           O  
ATOM   2307  CB  HIS A 152      -1.212   1.411 -34.167  1.00  0.00           C  
ATOM   2308  CG  HIS A 152      -0.788   2.816 -34.127  1.00  0.00           C  
ATOM   2309  ND1 HIS A 152       0.489   3.201 -34.482  1.00  0.00           N  
ATOM   2310  CD2 HIS A 152      -1.438   3.939 -33.785  1.00  0.00           C  
ATOM   2311  CE1 HIS A 152       0.609   4.496 -34.342  1.00  0.00           C  
ATOM   2312  NE2 HIS A 152      -0.541   4.978 -33.927  1.00  0.00           N  
ATOM   2313  H   HIS A 152      -3.867   1.615 -34.168  1.00  0.00           H  
ATOM   2314  HA  HIS A 152      -1.749   1.356 -36.250  1.00  0.00           H  
ATOM   2315 1HB  HIS A 152      -1.684   1.183 -33.213  1.00  0.00           H  
ATOM   2316 2HB  HIS A 152      -0.313   0.794 -34.232  1.00  0.00           H  
ATOM   2317  HD1 HIS A 152       1.224   2.593 -34.787  1.00  0.00           H  
ATOM   2318  HD2 HIS A 152      -2.454   4.133 -33.441  1.00  0.00           H  
ATOM   2319  HE1 HIS A 152       1.548   4.996 -34.574  1.00  0.00           H  
ATOM   2320  N   ASP A 153      -1.623  -1.103 -36.356  1.00  0.00           N  
ATOM   2321  CA  ASP A 153      -1.579  -2.557 -36.412  1.00  0.00           C  
ATOM   2322  C   ASP A 153      -0.281  -3.024 -35.772  1.00  0.00           C  
ATOM   2323  O   ASP A 153       0.805  -2.650 -36.209  1.00  0.00           O  
ATOM   2324  CB  ASP A 153      -1.722  -3.069 -37.837  1.00  0.00           C  
ATOM   2325  CG  ASP A 153      -3.118  -2.795 -38.403  1.00  0.00           C  
ATOM   2326  OD1 ASP A 153      -3.991  -2.438 -37.641  1.00  0.00           O  
ATOM   2327  OD2 ASP A 153      -3.320  -2.947 -39.579  1.00  0.00           O  
ATOM   2328  H   ASP A 153      -1.188  -0.550 -37.084  1.00  0.00           H  
ATOM   2329  HA  ASP A 153      -2.405  -2.964 -35.828  1.00  0.00           H  
ATOM   2330 1HB  ASP A 153      -0.976  -2.595 -38.476  1.00  0.00           H  
ATOM   2331 2HB  ASP A 153      -1.538  -4.144 -37.855  1.00  0.00           H  
ATOM   2332  N   LEU A 154      -0.413  -3.794 -34.705  1.00  0.00           N  
ATOM   2333  CA  LEU A 154       0.725  -4.232 -33.916  1.00  0.00           C  
ATOM   2334  C   LEU A 154       0.779  -5.725 -33.685  1.00  0.00           C  
ATOM   2335  O   LEU A 154      -0.156  -6.327 -33.146  1.00  0.00           O  
ATOM   2336  CB  LEU A 154       0.665  -3.510 -32.570  1.00  0.00           C  
ATOM   2337  CG  LEU A 154       1.644  -3.914 -31.517  1.00  0.00           C  
ATOM   2338  CD1 LEU A 154       3.022  -3.637 -31.974  1.00  0.00           C  
ATOM   2339  CD2 LEU A 154       1.314  -3.114 -30.247  1.00  0.00           C  
ATOM   2340  H   LEU A 154      -1.347  -4.075 -34.411  1.00  0.00           H  
ATOM   2341  HA  LEU A 154       1.638  -3.941 -34.437  1.00  0.00           H  
ATOM   2342 1HB  LEU A 154       0.810  -2.447 -32.756  1.00  0.00           H  
ATOM   2343 2HB  LEU A 154      -0.339  -3.647 -32.158  1.00  0.00           H  
ATOM   2344  HG  LEU A 154       1.562  -4.980 -31.330  1.00  0.00           H  
ATOM   2345 1HD1 LEU A 154       3.712  -3.938 -31.212  1.00  0.00           H  
ATOM   2346 2HD1 LEU A 154       3.236  -4.195 -32.882  1.00  0.00           H  
ATOM   2347 3HD1 LEU A 154       3.110  -2.577 -32.165  1.00  0.00           H  
ATOM   2348 1HD2 LEU A 154       1.993  -3.357 -29.458  1.00  0.00           H  
ATOM   2349 2HD2 LEU A 154       1.397  -2.049 -30.463  1.00  0.00           H  
ATOM   2350 3HD2 LEU A 154       0.297  -3.344 -29.934  1.00  0.00           H  
ATOM   2351  N   THR A 155       1.894  -6.325 -34.071  1.00  0.00           N  
ATOM   2352  CA  THR A 155       2.040  -7.739 -33.826  1.00  0.00           C  
ATOM   2353  C   THR A 155       2.823  -7.930 -32.561  1.00  0.00           C  
ATOM   2354  O   THR A 155       3.876  -7.312 -32.376  1.00  0.00           O  
ATOM   2355  CB  THR A 155       2.733  -8.460 -34.975  1.00  0.00           C  
ATOM   2356  OG1 THR A 155       1.953  -8.319 -36.157  1.00  0.00           O  
ATOM   2357  CG2 THR A 155       2.897  -9.935 -34.643  1.00  0.00           C  
ATOM   2358  H   THR A 155       2.644  -5.796 -34.528  1.00  0.00           H  
ATOM   2359  HA  THR A 155       1.062  -8.187 -33.684  1.00  0.00           H  
ATOM   2360  HB  THR A 155       3.690  -8.026 -35.140  1.00  0.00           H  
ATOM   2361  HG1 THR A 155       2.418  -8.769 -36.888  1.00  0.00           H  
ATOM   2362 1HG2 THR A 155       3.379 -10.434 -35.474  1.00  0.00           H  
ATOM   2363 2HG2 THR A 155       3.504 -10.052 -33.749  1.00  0.00           H  
ATOM   2364 3HG2 THR A 155       1.918 -10.376 -34.472  1.00  0.00           H  
ATOM   2365  N   LEU A 156       2.269  -8.734 -31.674  1.00  0.00           N  
ATOM   2366  CA  LEU A 156       2.923  -9.022 -30.433  1.00  0.00           C  
ATOM   2367  C   LEU A 156       3.365 -10.455 -30.432  1.00  0.00           C  
ATOM   2368  O   LEU A 156       2.599 -11.368 -30.755  1.00  0.00           O  
ATOM   2369  CB  LEU A 156       1.995  -8.753 -29.260  1.00  0.00           C  
ATOM   2370  CG  LEU A 156       1.490  -7.336 -29.191  1.00  0.00           C  
ATOM   2371  CD1 LEU A 156       0.621  -7.177 -28.066  1.00  0.00           C  
ATOM   2372  CD2 LEU A 156       2.621  -6.435 -29.058  1.00  0.00           C  
ATOM   2373  H   LEU A 156       1.392  -9.194 -31.896  1.00  0.00           H  
ATOM   2374  HA  LEU A 156       3.792  -8.385 -30.336  1.00  0.00           H  
ATOM   2375 1HB  LEU A 156       1.133  -9.413 -29.342  1.00  0.00           H  
ATOM   2376 2HB  LEU A 156       2.524  -8.974 -28.339  1.00  0.00           H  
ATOM   2377  HG  LEU A 156       0.925  -7.105 -30.097  1.00  0.00           H  
ATOM   2378 1HD1 LEU A 156       0.267  -6.147 -28.037  1.00  0.00           H  
ATOM   2379 2HD1 LEU A 156      -0.213  -7.842 -28.134  1.00  0.00           H  
ATOM   2380 3HD1 LEU A 156       1.188  -7.398 -27.175  1.00  0.00           H  
ATOM   2381 1HD2 LEU A 156       2.271  -5.442 -29.001  1.00  0.00           H  
ATOM   2382 2HD2 LEU A 156       3.157  -6.666 -28.165  1.00  0.00           H  
ATOM   2383 3HD2 LEU A 156       3.271  -6.552 -29.918  1.00  0.00           H  
ATOM   2384  N   VAL A 157       4.591 -10.666 -30.030  1.00  0.00           N  
ATOM   2385  CA  VAL A 157       5.081 -12.011 -29.967  1.00  0.00           C  
ATOM   2386  C   VAL A 157       5.473 -12.357 -28.564  1.00  0.00           C  
ATOM   2387  O   VAL A 157       6.242 -11.646 -27.928  1.00  0.00           O  
ATOM   2388  CB  VAL A 157       6.296 -12.180 -30.854  1.00  0.00           C  
ATOM   2389  CG1 VAL A 157       6.774 -13.585 -30.742  1.00  0.00           C  
ATOM   2390  CG2 VAL A 157       5.969 -11.766 -32.283  1.00  0.00           C  
ATOM   2391  H   VAL A 157       5.190  -9.871 -29.807  1.00  0.00           H  
ATOM   2392  HA  VAL A 157       4.302 -12.702 -30.290  1.00  0.00           H  
ATOM   2393  HB  VAL A 157       7.073 -11.559 -30.477  1.00  0.00           H  
ATOM   2394 1HG1 VAL A 157       7.658 -13.697 -31.319  1.00  0.00           H  
ATOM   2395 2HG1 VAL A 157       6.995 -13.806 -29.709  1.00  0.00           H  
ATOM   2396 3HG1 VAL A 157       6.004 -14.273 -31.100  1.00  0.00           H  
ATOM   2397 1HG2 VAL A 157       6.849 -11.865 -32.898  1.00  0.00           H  
ATOM   2398 2HG2 VAL A 157       5.176 -12.396 -32.668  1.00  0.00           H  
ATOM   2399 3HG2 VAL A 157       5.647 -10.725 -32.293  1.00  0.00           H  
ATOM   2400  N   ASN A 158       4.908 -13.427 -28.077  1.00  0.00           N  
ATOM   2401  CA  ASN A 158       5.189 -13.941 -26.769  1.00  0.00           C  
ATOM   2402  C   ASN A 158       6.184 -15.103 -26.865  1.00  0.00           C  
ATOM   2403  O   ASN A 158       5.843 -16.177 -27.361  1.00  0.00           O  
ATOM   2404  CB  ASN A 158       3.873 -14.298 -26.107  1.00  0.00           C  
ATOM   2405  CG  ASN A 158       4.021 -14.846 -24.812  1.00  0.00           C  
ATOM   2406  OD1 ASN A 158       5.084 -15.389 -24.564  1.00  0.00           O  
ATOM   2407  ND2 ASN A 158       3.017 -14.781 -23.981  1.00  0.00           N  
ATOM   2408  H   ASN A 158       4.249 -13.942 -28.651  1.00  0.00           H  
ATOM   2409  HA  ASN A 158       5.664 -13.157 -26.179  1.00  0.00           H  
ATOM   2410 1HB  ASN A 158       3.262 -13.404 -26.030  1.00  0.00           H  
ATOM   2411 2HB  ASN A 158       3.330 -15.007 -26.728  1.00  0.00           H  
ATOM   2412 1HD2 ASN A 158       3.089 -15.196 -23.063  1.00  0.00           H  
ATOM   2413 2HD2 ASN A 158       2.152 -14.349 -24.260  1.00  0.00           H  
ATOM   2414  N   LEU A 159       7.444 -14.858 -26.500  1.00  0.00           N  
ATOM   2415  CA  LEU A 159       8.477 -15.903 -26.594  1.00  0.00           C  
ATOM   2416  C   LEU A 159       8.820 -16.428 -25.216  1.00  0.00           C  
ATOM   2417  O   LEU A 159       9.296 -15.674 -24.372  1.00  0.00           O  
ATOM   2418  CB  LEU A 159       9.772 -15.421 -27.250  1.00  0.00           C  
ATOM   2419  CG  LEU A 159       9.680 -14.912 -28.698  1.00  0.00           C  
ATOM   2420  CD1 LEU A 159      11.090 -14.548 -29.197  1.00  0.00           C  
ATOM   2421  CD2 LEU A 159       9.026 -15.971 -29.560  1.00  0.00           C  
ATOM   2422  H   LEU A 159       7.652 -13.940 -26.097  1.00  0.00           H  
ATOM   2423  HA  LEU A 159       8.087 -16.732 -27.181  1.00  0.00           H  
ATOM   2424 1HB  LEU A 159      10.171 -14.604 -26.646  1.00  0.00           H  
ATOM   2425 2HB  LEU A 159      10.488 -16.237 -27.229  1.00  0.00           H  
ATOM   2426  HG  LEU A 159       9.083 -14.016 -28.726  1.00  0.00           H  
ATOM   2427 1HD1 LEU A 159      11.038 -14.170 -30.210  1.00  0.00           H  
ATOM   2428 2HD1 LEU A 159      11.513 -13.793 -28.563  1.00  0.00           H  
ATOM   2429 3HD1 LEU A 159      11.725 -15.432 -29.176  1.00  0.00           H  
ATOM   2430 1HD2 LEU A 159       8.951 -15.630 -30.588  1.00  0.00           H  
ATOM   2431 2HD2 LEU A 159       9.605 -16.875 -29.528  1.00  0.00           H  
ATOM   2432 3HD2 LEU A 159       8.032 -16.167 -29.174  1.00  0.00           H  
ATOM   2433  N   HIS A 160       8.524 -17.695 -24.948  1.00  0.00           N  
ATOM   2434  CA  HIS A 160       8.775 -18.237 -23.615  1.00  0.00           C  
ATOM   2435  C   HIS A 160      10.063 -19.045 -23.536  1.00  0.00           C  
ATOM   2436  O   HIS A 160      10.038 -20.263 -23.367  1.00  0.00           O  
ATOM   2437  CB  HIS A 160       7.590 -19.085 -23.177  1.00  0.00           C  
ATOM   2438  CG  HIS A 160       7.616 -19.454 -21.760  1.00  0.00           C  
ATOM   2439  ND1 HIS A 160       6.831 -20.446 -21.240  1.00  0.00           N  
ATOM   2440  CD2 HIS A 160       8.323 -18.963 -20.738  1.00  0.00           C  
ATOM   2441  CE1 HIS A 160       7.075 -20.565 -19.960  1.00  0.00           C  
ATOM   2442  NE2 HIS A 160       7.962 -19.670 -19.622  1.00  0.00           N  
ATOM   2443  H   HIS A 160       8.126 -18.286 -25.667  1.00  0.00           H  
ATOM   2444  HA  HIS A 160       8.883 -17.424 -22.900  1.00  0.00           H  
ATOM   2445 1HB  HIS A 160       6.664 -18.540 -23.370  1.00  0.00           H  
ATOM   2446 2HB  HIS A 160       7.558 -20.002 -23.774  1.00  0.00           H  
ATOM   2447  HD2 HIS A 160       9.045 -18.159 -20.794  1.00  0.00           H  
ATOM   2448  HE1 HIS A 160       6.618 -21.277 -19.301  1.00  0.00           H  
ATOM   2449  HE2 HIS A 160       8.330 -19.532 -18.687  1.00  0.00           H  
ATOM   2450  N   LEU A 161      11.209 -18.388 -23.632  1.00  0.00           N  
ATOM   2451  CA  LEU A 161      12.447 -19.143 -23.644  1.00  0.00           C  
ATOM   2452  C   LEU A 161      12.956 -19.313 -22.235  1.00  0.00           C  
ATOM   2453  O   LEU A 161      14.053 -18.884 -21.893  1.00  0.00           O  
ATOM   2454  CB  LEU A 161      13.513 -18.416 -24.436  1.00  0.00           C  
ATOM   2455  CG  LEU A 161      14.741 -19.177 -24.686  1.00  0.00           C  
ATOM   2456  CD1 LEU A 161      14.453 -20.318 -25.610  1.00  0.00           C  
ATOM   2457  CD2 LEU A 161      15.733 -18.263 -25.248  1.00  0.00           C  
ATOM   2458  H   LEU A 161      11.226 -17.368 -23.653  1.00  0.00           H  
ATOM   2459  HA  LEU A 161      12.265 -20.119 -24.085  1.00  0.00           H  
ATOM   2460 1HB  LEU A 161      13.105 -18.095 -25.387  1.00  0.00           H  
ATOM   2461 2HB  LEU A 161      13.799 -17.556 -23.888  1.00  0.00           H  
ATOM   2462  HG  LEU A 161      15.114 -19.590 -23.750  1.00  0.00           H  
ATOM   2463 1HD1 LEU A 161      15.376 -20.847 -25.758  1.00  0.00           H  
ATOM   2464 2HD1 LEU A 161      13.715 -20.976 -25.176  1.00  0.00           H  
ATOM   2465 3HD1 LEU A 161      14.085 -19.941 -26.563  1.00  0.00           H  
ATOM   2466 1HD2 LEU A 161      16.662 -18.803 -25.442  1.00  0.00           H  
ATOM   2467 2HD2 LEU A 161      15.326 -17.865 -26.165  1.00  0.00           H  
ATOM   2468 3HD2 LEU A 161      15.927 -17.451 -24.552  1.00  0.00           H  
ATOM   2469  N   ALA A 162      12.205 -20.022 -21.424  1.00  0.00           N  
ATOM   2470  CA  ALA A 162      12.546 -20.107 -20.010  1.00  0.00           C  
ATOM   2471  C   ALA A 162      13.631 -21.102 -19.714  1.00  0.00           C  
ATOM   2472  O   ALA A 162      13.394 -22.070 -19.006  1.00  0.00           O  
ATOM   2473  CB  ALA A 162      11.339 -20.493 -19.202  1.00  0.00           C  
ATOM   2474  H   ALA A 162      11.346 -20.415 -21.810  1.00  0.00           H  
ATOM   2475  HA  ALA A 162      12.890 -19.121 -19.689  1.00  0.00           H  
ATOM   2476 1HB  ALA A 162      11.601 -20.513 -18.146  1.00  0.00           H  
ATOM   2477 2HB  ALA A 162      10.587 -19.757 -19.364  1.00  0.00           H  
ATOM   2478 3HB  ALA A 162      10.979 -21.474 -19.511  1.00  0.00           H  
ATOM   2479  N   ALA A 163      14.826 -20.868 -20.234  1.00  0.00           N  
ATOM   2480  CA  ALA A 163      15.929 -21.794 -20.012  1.00  0.00           C  
ATOM   2481  C   ALA A 163      15.475 -23.221 -20.300  1.00  0.00           C  
ATOM   2482  O   ALA A 163      15.490 -24.077 -19.417  1.00  0.00           O  
ATOM   2483  CB  ALA A 163      16.456 -21.671 -18.593  1.00  0.00           C  
ATOM   2484  H   ALA A 163      14.929 -20.035 -20.803  1.00  0.00           H  
ATOM   2485  HA  ALA A 163      16.730 -21.545 -20.710  1.00  0.00           H  
ATOM   2486 1HB  ALA A 163      17.293 -22.360 -18.466  1.00  0.00           H  
ATOM   2487 2HB  ALA A 163      16.794 -20.648 -18.418  1.00  0.00           H  
ATOM   2488 3HB  ALA A 163      15.672 -21.922 -17.882  1.00  0.00           H  
ATOM   2489  N   LEU A 164      15.059 -23.490 -21.538  1.00  0.00           N  
ATOM   2490  CA  LEU A 164      14.452 -24.774 -21.890  1.00  0.00           C  
ATOM   2491  C   LEU A 164      15.287 -26.003 -21.521  1.00  0.00           C  
ATOM   2492  O   LEU A 164      14.717 -27.073 -21.268  1.00  0.00           O  
ATOM   2493  CB  LEU A 164      14.085 -24.770 -23.375  1.00  0.00           C  
ATOM   2494  CG  LEU A 164      12.658 -24.258 -23.639  1.00  0.00           C  
ATOM   2495  CD1 LEU A 164      12.495 -22.914 -22.949  1.00  0.00           C  
ATOM   2496  CD2 LEU A 164      12.393 -24.131 -25.145  1.00  0.00           C  
ATOM   2497  H   LEU A 164      15.130 -22.765 -22.235  1.00  0.00           H  
ATOM   2498  HA  LEU A 164      13.518 -24.847 -21.333  1.00  0.00           H  
ATOM   2499 1HB  LEU A 164      14.788 -24.133 -23.916  1.00  0.00           H  
ATOM   2500 2HB  LEU A 164      14.164 -25.787 -23.762  1.00  0.00           H  
ATOM   2501  HG  LEU A 164      11.952 -24.949 -23.210  1.00  0.00           H  
ATOM   2502 1HD1 LEU A 164      11.481 -22.536 -23.110  1.00  0.00           H  
ATOM   2503 2HD1 LEU A 164      12.670 -23.031 -21.879  1.00  0.00           H  
ATOM   2504 3HD1 LEU A 164      13.211 -22.219 -23.350  1.00  0.00           H  
ATOM   2505 1HD2 LEU A 164      11.373 -23.768 -25.308  1.00  0.00           H  
ATOM   2506 2HD2 LEU A 164      13.096 -23.429 -25.577  1.00  0.00           H  
ATOM   2507 3HD2 LEU A 164      12.508 -25.106 -25.622  1.00  0.00           H  
ATOM   2508  N   THR A 165      16.611 -25.846 -21.382  1.00  0.00           N  
ATOM   2509  CA  THR A 165      17.474 -26.951 -20.985  1.00  0.00           C  
ATOM   2510  C   THR A 165      17.271 -27.334 -19.515  1.00  0.00           C  
ATOM   2511  O   THR A 165      17.925 -28.248 -19.022  1.00  0.00           O  
ATOM   2512  CB  THR A 165      18.961 -26.649 -21.219  1.00  0.00           C  
ATOM   2513  OG1 THR A 165      19.303 -25.463 -20.536  1.00  0.00           O  
ATOM   2514  CG2 THR A 165      19.275 -26.520 -22.684  1.00  0.00           C  
ATOM   2515  H   THR A 165      17.053 -24.938 -21.587  1.00  0.00           H  
ATOM   2516  HA  THR A 165      17.214 -27.815 -21.594  1.00  0.00           H  
ATOM   2517  HB  THR A 165      19.554 -27.465 -20.805  1.00  0.00           H  
ATOM   2518  HG1 THR A 165      18.874 -24.702 -21.010  1.00  0.00           H  
ATOM   2519 1HG2 THR A 165      20.335 -26.318 -22.819  1.00  0.00           H  
ATOM   2520 2HG2 THR A 165      19.018 -27.457 -23.169  1.00  0.00           H  
ATOM   2521 3HG2 THR A 165      18.697 -25.717 -23.120  1.00  0.00           H  
ATOM   2522  N   LEU A 166      16.298 -26.712 -18.827  1.00  0.00           N  
ATOM   2523  CA  LEU A 166      15.920 -27.073 -17.463  1.00  0.00           C  
ATOM   2524  C   LEU A 166      15.507 -28.544 -17.397  1.00  0.00           C  
ATOM   2525  O   LEU A 166      15.643 -29.201 -16.362  1.00  0.00           O  
ATOM   2526  CB  LEU A 166      14.734 -26.197 -17.002  1.00  0.00           C  
ATOM   2527  CG  LEU A 166      13.354 -26.445 -17.734  1.00  0.00           C  
ATOM   2528  CD1 LEU A 166      12.545 -27.533 -17.007  1.00  0.00           C  
ATOM   2529  CD2 LEU A 166      12.570 -25.151 -17.794  1.00  0.00           C  
ATOM   2530  H   LEU A 166      15.822 -25.923 -19.261  1.00  0.00           H  
ATOM   2531  HA  LEU A 166      16.775 -26.906 -16.813  1.00  0.00           H  
ATOM   2532 1HB  LEU A 166      14.580 -26.355 -15.938  1.00  0.00           H  
ATOM   2533 2HB  LEU A 166      14.998 -25.150 -17.158  1.00  0.00           H  
ATOM   2534  HG  LEU A 166      13.547 -26.785 -18.751  1.00  0.00           H  
ATOM   2535 1HD1 LEU A 166      11.608 -27.691 -17.545  1.00  0.00           H  
ATOM   2536 2HD1 LEU A 166      13.095 -28.457 -16.974  1.00  0.00           H  
ATOM   2537 3HD1 LEU A 166      12.332 -27.210 -15.992  1.00  0.00           H  
ATOM   2538 1HD2 LEU A 166      11.628 -25.322 -18.317  1.00  0.00           H  
ATOM   2539 2HD2 LEU A 166      12.365 -24.795 -16.787  1.00  0.00           H  
ATOM   2540 3HD2 LEU A 166      13.151 -24.410 -18.330  1.00  0.00           H  
ATOM   2541  N   LEU A 167      15.114 -29.109 -18.540  1.00  0.00           N  
ATOM   2542  CA  LEU A 167      14.722 -30.507 -18.605  1.00  0.00           C  
ATOM   2543  C   LEU A 167      15.929 -31.397 -18.263  1.00  0.00           C  
ATOM   2544  O   LEU A 167      15.780 -32.539 -17.825  1.00  0.00           O  
ATOM   2545  CB  LEU A 167      14.180 -30.811 -20.004  1.00  0.00           C  
ATOM   2546  CG  LEU A 167      12.854 -30.086 -20.358  1.00  0.00           C  
ATOM   2547  CD1 LEU A 167      12.490 -30.365 -21.822  1.00  0.00           C  
ATOM   2548  CD2 LEU A 167      11.749 -30.545 -19.413  1.00  0.00           C  
ATOM   2549  H   LEU A 167      15.044 -28.524 -19.378  1.00  0.00           H  
ATOM   2550  HA  LEU A 167      13.937 -30.687 -17.874  1.00  0.00           H  
ATOM   2551 1HB  LEU A 167      14.928 -30.507 -20.735  1.00  0.00           H  
ATOM   2552 2HB  LEU A 167      14.019 -31.883 -20.094  1.00  0.00           H  
ATOM   2553  HG  LEU A 167      12.995 -29.005 -20.248  1.00  0.00           H  
ATOM   2554 1HD1 LEU A 167      11.566 -29.839 -22.074  1.00  0.00           H  
ATOM   2555 2HD1 LEU A 167      13.295 -30.011 -22.467  1.00  0.00           H  
ATOM   2556 3HD1 LEU A 167      12.350 -31.434 -21.967  1.00  0.00           H  
ATOM   2557 1HD2 LEU A 167      10.823 -30.019 -19.661  1.00  0.00           H  
ATOM   2558 2HD2 LEU A 167      11.599 -31.619 -19.518  1.00  0.00           H  
ATOM   2559 3HD2 LEU A 167      12.032 -30.317 -18.387  1.00  0.00           H  
ATOM   2560  N   GLY A 168      17.128 -30.853 -18.494  1.00  0.00           N  
ATOM   2561  CA  GLY A 168      18.419 -31.467 -18.246  1.00  0.00           C  
ATOM   2562  C   GLY A 168      19.177 -30.734 -17.121  1.00  0.00           C  
ATOM   2563  O   GLY A 168      20.410 -30.815 -17.055  1.00  0.00           O  
ATOM   2564  H   GLY A 168      17.166 -29.900 -18.837  1.00  0.00           H  
ATOM   2565 1HA  GLY A 168      18.281 -32.513 -17.979  1.00  0.00           H  
ATOM   2566 2HA  GLY A 168      19.010 -31.440 -19.161  1.00  0.00           H  
ATOM   2567  N   SER A 169      18.445 -30.073 -16.198  1.00  0.00           N  
ATOM   2568  CA  SER A 169      19.015 -29.253 -15.104  1.00  0.00           C  
ATOM   2569  C   SER A 169      20.011 -29.951 -14.183  1.00  0.00           C  
ATOM   2570  O   SER A 169      20.670 -29.302 -13.375  1.00  0.00           O  
ATOM   2571  CB  SER A 169      17.911 -28.663 -14.244  1.00  0.00           C  
ATOM   2572  OG  SER A 169      17.169 -29.660 -13.603  1.00  0.00           O  
ATOM   2573  H   SER A 169      17.429 -30.063 -16.293  1.00  0.00           H  
ATOM   2574  HA  SER A 169      19.538 -28.419 -15.575  1.00  0.00           H  
ATOM   2575 1HB  SER A 169      18.364 -28.016 -13.493  1.00  0.00           H  
ATOM   2576 2HB  SER A 169      17.261 -28.048 -14.840  1.00  0.00           H  
ATOM   2577  HG  SER A 169      16.624 -30.063 -14.298  1.00  0.00           H  
ATOM   2578  N   GLU A 170      20.123 -31.268 -14.296  1.00  0.00           N  
ATOM   2579  CA  GLU A 170      21.076 -32.051 -13.523  1.00  0.00           C  
ATOM   2580  C   GLU A 170      22.510 -31.643 -13.886  1.00  0.00           C  
ATOM   2581  O   GLU A 170      23.437 -31.843 -13.099  1.00  0.00           O  
ATOM   2582  CB  GLU A 170      20.879 -33.543 -13.793  1.00  0.00           C  
ATOM   2583  CG  GLU A 170      19.564 -34.107 -13.251  1.00  0.00           C  
ATOM   2584  CD  GLU A 170      19.370 -35.583 -13.533  1.00  0.00           C  
ATOM   2585  OE1 GLU A 170      20.186 -36.156 -14.216  1.00  0.00           O  
ATOM   2586  OE2 GLU A 170      18.402 -36.133 -13.061  1.00  0.00           O  
ATOM   2587  H   GLU A 170      19.534 -31.735 -14.968  1.00  0.00           H  
ATOM   2588  HA  GLU A 170      20.916 -31.852 -12.464  1.00  0.00           H  
ATOM   2589 1HB  GLU A 170      20.906 -33.718 -14.870  1.00  0.00           H  
ATOM   2590 2HB  GLU A 170      21.703 -34.104 -13.351  1.00  0.00           H  
ATOM   2591 1HG  GLU A 170      19.535 -33.947 -12.174  1.00  0.00           H  
ATOM   2592 2HG  GLU A 170      18.741 -33.545 -13.695  1.00  0.00           H  
ATOM   2593  N   ASN A 171      22.679 -31.073 -15.089  1.00  0.00           N  
ATOM   2594  CA  ASN A 171      23.977 -30.648 -15.596  1.00  0.00           C  
ATOM   2595  C   ASN A 171      24.007 -29.190 -16.121  1.00  0.00           C  
ATOM   2596  O   ASN A 171      23.932 -28.960 -17.332  1.00  0.00           O  
ATOM   2597  CB  ASN A 171      24.443 -31.593 -16.686  1.00  0.00           C  
ATOM   2598  CG  ASN A 171      24.672 -33.000 -16.205  1.00  0.00           C  
ATOM   2599  OD1 ASN A 171      25.694 -33.282 -15.571  1.00  0.00           O  
ATOM   2600  ND2 ASN A 171      23.757 -33.890 -16.499  1.00  0.00           N  
ATOM   2601  H   ASN A 171      21.858 -30.937 -15.681  1.00  0.00           H  
ATOM   2602  HA  ASN A 171      24.696 -30.713 -14.780  1.00  0.00           H  
ATOM   2603 1HB  ASN A 171      23.699 -31.613 -17.483  1.00  0.00           H  
ATOM   2604 2HB  ASN A 171      25.372 -31.217 -17.112  1.00  0.00           H  
ATOM   2605 1HD2 ASN A 171      23.867 -34.840 -16.201  1.00  0.00           H  
ATOM   2606 2HD2 ASN A 171      22.945 -33.626 -17.019  1.00  0.00           H  
ATOM   2607  N   PRO A 172      24.068 -28.179 -15.237  1.00  0.00           N  
ATOM   2608  CA  PRO A 172      24.125 -26.774 -15.584  1.00  0.00           C  
ATOM   2609  C   PRO A 172      25.362 -26.594 -16.438  1.00  0.00           C  
ATOM   2610  O   PRO A 172      26.304 -27.374 -16.298  1.00  0.00           O  
ATOM   2611  CB  PRO A 172      24.271 -26.081 -14.226  1.00  0.00           C  
ATOM   2612  CG  PRO A 172      23.687 -27.064 -13.236  1.00  0.00           C  
ATOM   2613  CD  PRO A 172      24.053 -28.426 -13.782  1.00  0.00           C  
ATOM   2614  HA  PRO A 172      23.212 -26.471 -16.116  1.00  0.00           H  
ATOM   2615 1HB  PRO A 172      25.329 -25.849 -14.038  1.00  0.00           H  
ATOM   2616 2HB  PRO A 172      23.730 -25.124 -14.240  1.00  0.00           H  
ATOM   2617 1HG  PRO A 172      24.097 -26.884 -12.231  1.00  0.00           H  
ATOM   2618 2HG  PRO A 172      22.593 -26.933 -13.158  1.00  0.00           H  
ATOM   2619 1HD  PRO A 172      25.042 -28.748 -13.423  1.00  0.00           H  
ATOM   2620 2HD  PRO A 172      23.268 -29.100 -13.489  1.00  0.00           H  
ATOM   2621  N   SER A 173      25.355 -25.585 -17.317  1.00  0.00           N  
ATOM   2622  CA  SER A 173      26.453 -25.281 -18.255  1.00  0.00           C  
ATOM   2623  C   SER A 173      26.291 -26.081 -19.549  1.00  0.00           C  
ATOM   2624  O   SER A 173      27.004 -25.857 -20.524  1.00  0.00           O  
ATOM   2625  CB  SER A 173      27.846 -25.507 -17.667  1.00  0.00           C  
ATOM   2626  OG  SER A 173      28.267 -26.834 -17.790  1.00  0.00           O  
ATOM   2627  H   SER A 173      24.520 -24.997 -17.383  1.00  0.00           H  
ATOM   2628  HA  SER A 173      26.387 -24.222 -18.514  1.00  0.00           H  
ATOM   2629 1HB  SER A 173      28.555 -24.858 -18.176  1.00  0.00           H  
ATOM   2630 2HB  SER A 173      27.847 -25.220 -16.615  1.00  0.00           H  
ATOM   2631  HG  SER A 173      27.648 -27.342 -17.262  1.00  0.00           H  
ATOM   2632  N   LYS A 174      25.237 -26.909 -19.603  1.00  0.00           N  
ATOM   2633  CA  LYS A 174      24.820 -27.594 -20.827  1.00  0.00           C  
ATOM   2634  C   LYS A 174      23.743 -26.729 -21.495  1.00  0.00           C  
ATOM   2635  O   LYS A 174      23.051 -27.131 -22.431  1.00  0.00           O  
ATOM   2636  CB  LYS A 174      24.299 -28.997 -20.543  1.00  0.00           C  
ATOM   2637  CG  LYS A 174      25.332 -29.929 -19.906  1.00  0.00           C  
ATOM   2638  CD  LYS A 174      26.503 -30.207 -20.828  1.00  0.00           C  
ATOM   2639  CE  LYS A 174      27.460 -31.213 -20.200  1.00  0.00           C  
ATOM   2640  NZ  LYS A 174      28.648 -31.466 -21.064  1.00  0.00           N  
ATOM   2641  H   LYS A 174      24.717 -27.126 -18.751  1.00  0.00           H  
ATOM   2642  HA  LYS A 174      25.670 -27.667 -21.505  1.00  0.00           H  
ATOM   2643 1HB  LYS A 174      23.446 -28.935 -19.865  1.00  0.00           H  
ATOM   2644 2HB  LYS A 174      23.952 -29.454 -21.468  1.00  0.00           H  
ATOM   2645 1HG  LYS A 174      25.720 -29.462 -18.999  1.00  0.00           H  
ATOM   2646 2HG  LYS A 174      24.855 -30.868 -19.634  1.00  0.00           H  
ATOM   2647 1HD  LYS A 174      26.140 -30.599 -21.778  1.00  0.00           H  
ATOM   2648 2HD  LYS A 174      27.040 -29.273 -21.017  1.00  0.00           H  
ATOM   2649 1HE  LYS A 174      27.796 -30.826 -19.238  1.00  0.00           H  
ATOM   2650 2HE  LYS A 174      26.934 -32.154 -20.036  1.00  0.00           H  
ATOM   2651 1HZ  LYS A 174      29.259 -32.133 -20.614  1.00  0.00           H  
ATOM   2652 2HZ  LYS A 174      28.346 -31.834 -21.956  1.00  0.00           H  
ATOM   2653 3HZ  LYS A 174      29.145 -30.597 -21.209  1.00  0.00           H  
ATOM   2654  N   ASN A 175      23.664 -25.485 -21.027  1.00  0.00           N  
ATOM   2655  CA  ASN A 175      22.725 -24.449 -21.446  1.00  0.00           C  
ATOM   2656  C   ASN A 175      23.148 -23.843 -22.788  1.00  0.00           C  
ATOM   2657  O   ASN A 175      23.398 -22.646 -22.911  1.00  0.00           O  
ATOM   2658  CB  ASN A 175      22.730 -23.371 -20.362  1.00  0.00           C  
ATOM   2659  CG  ASN A 175      22.093 -23.823 -19.055  1.00  0.00           C  
ATOM   2660  OD1 ASN A 175      22.761 -24.183 -18.041  1.00  0.00           O  
ATOM   2661  ND2 ASN A 175      20.784 -23.748 -19.038  1.00  0.00           N  
ATOM   2662  H   ASN A 175      24.303 -25.250 -20.291  1.00  0.00           H  
ATOM   2663  HA  ASN A 175      21.728 -24.877 -21.555  1.00  0.00           H  
ATOM   2664 1HB  ASN A 175      23.755 -23.058 -20.167  1.00  0.00           H  
ATOM   2665 2HB  ASN A 175      22.182 -22.499 -20.727  1.00  0.00           H  
ATOM   2666 1HD2 ASN A 175      20.270 -24.006 -18.224  1.00  0.00           H  
ATOM   2667 2HD2 ASN A 175      20.285 -23.376 -19.861  1.00  0.00           H  
ATOM   2668  N   HIS A 176      23.221 -24.716 -23.792  1.00  0.00           N  
ATOM   2669  CA  HIS A 176      23.586 -24.403 -25.168  1.00  0.00           C  
ATOM   2670  C   HIS A 176      22.328 -24.376 -26.023  1.00  0.00           C  
ATOM   2671  O   HIS A 176      22.047 -23.412 -26.751  1.00  0.00           O  
ATOM   2672  CB  HIS A 176      24.585 -25.442 -25.699  1.00  0.00           C  
ATOM   2673  CG  HIS A 176      25.117 -25.164 -27.082  1.00  0.00           C  
ATOM   2674  ND1 HIS A 176      25.848 -24.030 -27.386  1.00  0.00           N  
ATOM   2675  CD2 HIS A 176      25.031 -25.877 -28.230  1.00  0.00           C  
ATOM   2676  CE1 HIS A 176      26.186 -24.054 -28.667  1.00  0.00           C  
ATOM   2677  NE2 HIS A 176      25.696 -25.161 -29.210  1.00  0.00           N  
ATOM   2678  H   HIS A 176      23.015 -25.681 -23.548  1.00  0.00           H  
ATOM   2679  HA  HIS A 176      24.052 -23.419 -25.216  1.00  0.00           H  
ATOM   2680 1HB  HIS A 176      25.433 -25.505 -25.015  1.00  0.00           H  
ATOM   2681 2HB  HIS A 176      24.109 -26.422 -25.712  1.00  0.00           H  
ATOM   2682  HD1 HIS A 176      26.095 -23.298 -26.751  1.00  0.00           H  
ATOM   2683  HD2 HIS A 176      24.557 -26.828 -28.474  1.00  0.00           H  
ATOM   2684  HE1 HIS A 176      26.768 -23.242 -29.101  1.00  0.00           H  
ATOM   2685  N   SER A 177      21.516 -25.426 -25.874  1.00  0.00           N  
ATOM   2686  CA  SER A 177      20.291 -25.544 -26.648  1.00  0.00           C  
ATOM   2687  C   SER A 177      19.355 -24.367 -26.388  1.00  0.00           C  
ATOM   2688  O   SER A 177      18.527 -24.056 -27.234  1.00  0.00           O  
ATOM   2689  CB  SER A 177      19.595 -26.862 -26.379  1.00  0.00           C  
ATOM   2690  OG  SER A 177      20.361 -27.943 -26.845  1.00  0.00           O  
ATOM   2691  H   SER A 177      21.776 -26.170 -25.241  1.00  0.00           H  
ATOM   2692  HA  SER A 177      20.552 -25.536 -27.701  1.00  0.00           H  
ATOM   2693 1HB  SER A 177      19.423 -26.969 -25.340  1.00  0.00           H  
ATOM   2694 2HB  SER A 177      18.622 -26.861 -26.871  1.00  0.00           H  
ATOM   2695  HG  SER A 177      19.833 -28.732 -26.690  1.00  0.00           H  
ATOM   2696  N   ASP A 178      19.497 -23.683 -25.241  1.00  0.00           N  
ATOM   2697  CA  ASP A 178      18.644 -22.536 -24.941  1.00  0.00           C  
ATOM   2698  C   ASP A 178      18.799 -21.500 -26.066  1.00  0.00           C  
ATOM   2699  O   ASP A 178      17.814 -20.923 -26.537  1.00  0.00           O  
ATOM   2700  CB  ASP A 178      19.103 -21.835 -23.644  1.00  0.00           C  
ATOM   2701  CG  ASP A 178      18.907 -22.608 -22.303  1.00  0.00           C  
ATOM   2702  OD1 ASP A 178      18.181 -23.582 -22.244  1.00  0.00           O  
ATOM   2703  OD2 ASP A 178      19.520 -22.201 -21.338  1.00  0.00           O  
ATOM   2704  H   ASP A 178      20.205 -23.974 -24.582  1.00  0.00           H  
ATOM   2705  HA  ASP A 178      17.604 -22.854 -24.877  1.00  0.00           H  
ATOM   2706 1HB  ASP A 178      20.170 -21.599 -23.735  1.00  0.00           H  
ATOM   2707 2HB  ASP A 178      18.585 -20.876 -23.564  1.00  0.00           H  
ATOM   2708  N   GLY A 179      20.048 -21.313 -26.523  1.00  0.00           N  
ATOM   2709  CA  GLY A 179      20.385 -20.354 -27.565  1.00  0.00           C  
ATOM   2710  C   GLY A 179      19.817 -20.782 -28.893  1.00  0.00           C  
ATOM   2711  O   GLY A 179      19.335 -19.956 -29.673  1.00  0.00           O  
ATOM   2712  H   GLY A 179      20.805 -21.879 -26.148  1.00  0.00           H  
ATOM   2713 1HA  GLY A 179      19.987 -19.379 -27.297  1.00  0.00           H  
ATOM   2714 2HA  GLY A 179      21.469 -20.253 -27.632  1.00  0.00           H  
ATOM   2715  N   HIS A 180      19.831 -22.091 -29.130  1.00  0.00           N  
ATOM   2716  CA  HIS A 180      19.315 -22.625 -30.382  1.00  0.00           C  
ATOM   2717  C   HIS A 180      17.796 -22.519 -30.395  1.00  0.00           C  
ATOM   2718  O   HIS A 180      17.193 -22.292 -31.447  1.00  0.00           O  
ATOM   2719  CB  HIS A 180      19.761 -24.068 -30.591  1.00  0.00           C  
ATOM   2720  CG  HIS A 180      21.229 -24.196 -30.884  1.00  0.00           C  
ATOM   2721  ND1 HIS A 180      21.787 -23.818 -32.093  1.00  0.00           N  
ATOM   2722  CD2 HIS A 180      22.252 -24.634 -30.123  1.00  0.00           C  
ATOM   2723  CE1 HIS A 180      23.095 -24.034 -32.052  1.00  0.00           C  
ATOM   2724  NE2 HIS A 180      23.393 -24.526 -30.868  1.00  0.00           N  
ATOM   2725  H   HIS A 180      20.257 -22.698 -28.425  1.00  0.00           H  
ATOM   2726  HA  HIS A 180      19.698 -22.039 -31.214  1.00  0.00           H  
ATOM   2727 1HB  HIS A 180      19.528 -24.651 -29.703  1.00  0.00           H  
ATOM   2728 2HB  HIS A 180      19.206 -24.503 -31.421  1.00  0.00           H  
ATOM   2729  HD2 HIS A 180      22.200 -25.002 -29.108  1.00  0.00           H  
ATOM   2730  HE1 HIS A 180      23.802 -23.833 -32.856  1.00  0.00           H  
ATOM   2731  HE2 HIS A 180      24.319 -24.794 -30.507  1.00  0.00           H  
ATOM   2732  N   ARG A 181      17.170 -22.656 -29.224  1.00  0.00           N  
ATOM   2733  CA  ARG A 181      15.728 -22.496 -29.140  1.00  0.00           C  
ATOM   2734  C   ARG A 181      15.375 -21.030 -29.406  1.00  0.00           C  
ATOM   2735  O   ARG A 181      14.411 -20.752 -30.120  1.00  0.00           O  
ATOM   2736  CB  ARG A 181      15.211 -22.960 -27.794  1.00  0.00           C  
ATOM   2737  CG  ARG A 181      15.304 -24.467 -27.541  1.00  0.00           C  
ATOM   2738  CD  ARG A 181      14.361 -25.269 -28.353  1.00  0.00           C  
ATOM   2739  NE  ARG A 181      14.468 -26.681 -28.013  1.00  0.00           N  
ATOM   2740  CZ  ARG A 181      13.833 -27.685 -28.641  1.00  0.00           C  
ATOM   2741  NH1 ARG A 181      13.025 -27.452 -29.626  1.00  0.00           N  
ATOM   2742  NH2 ARG A 181      14.028 -28.932 -28.263  1.00  0.00           N  
ATOM   2743  H   ARG A 181      17.702 -22.888 -28.388  1.00  0.00           H  
ATOM   2744  HA  ARG A 181      15.264 -23.112 -29.907  1.00  0.00           H  
ATOM   2745 1HB  ARG A 181      15.825 -22.522 -27.033  1.00  0.00           H  
ATOM   2746 2HB  ARG A 181      14.185 -22.628 -27.645  1.00  0.00           H  
ATOM   2747 1HG  ARG A 181      16.298 -24.804 -27.798  1.00  0.00           H  
ATOM   2748 2HG  ARG A 181      15.122 -24.672 -26.489  1.00  0.00           H  
ATOM   2749 1HD  ARG A 181      13.338 -24.946 -28.161  1.00  0.00           H  
ATOM   2750 2HD  ARG A 181      14.590 -25.152 -29.412  1.00  0.00           H  
ATOM   2751  HE  ARG A 181      15.084 -26.927 -27.253  1.00  0.00           H  
ATOM   2752 1HH1 ARG A 181      12.849 -26.514 -29.945  1.00  0.00           H  
ATOM   2753 2HH1 ARG A 181      12.547 -28.251 -30.059  1.00  0.00           H  
ATOM   2754 1HH2 ARG A 181      14.653 -29.142 -27.502  1.00  0.00           H  
ATOM   2755 2HH2 ARG A 181      13.542 -29.679 -28.752  1.00  0.00           H  
ATOM   2756  N   LEU A 182      16.197 -20.083 -28.917  1.00  0.00           N  
ATOM   2757  CA  LEU A 182      15.923 -18.680 -29.222  1.00  0.00           C  
ATOM   2758  C   LEU A 182      16.053 -18.496 -30.721  1.00  0.00           C  
ATOM   2759  O   LEU A 182      15.212 -17.858 -31.350  1.00  0.00           O  
ATOM   2760  CB  LEU A 182      16.865 -17.668 -28.564  1.00  0.00           C  
ATOM   2761  CG  LEU A 182      16.351 -16.169 -28.718  1.00  0.00           C  
ATOM   2762  CD1 LEU A 182      16.888 -15.263 -27.577  1.00  0.00           C  
ATOM   2763  CD2 LEU A 182      16.789 -15.663 -30.063  1.00  0.00           C  
ATOM   2764  H   LEU A 182      16.971 -20.342 -28.303  1.00  0.00           H  
ATOM   2765  HA  LEU A 182      14.901 -18.449 -28.926  1.00  0.00           H  
ATOM   2766 1HB  LEU A 182      17.048 -17.914 -27.552  1.00  0.00           H  
ATOM   2767 2HB  LEU A 182      17.825 -17.725 -29.082  1.00  0.00           H  
ATOM   2768  HG  LEU A 182      15.264 -16.152 -28.665  1.00  0.00           H  
ATOM   2769 1HD1 LEU A 182      16.520 -14.245 -27.715  1.00  0.00           H  
ATOM   2770 2HD1 LEU A 182      16.554 -15.639 -26.611  1.00  0.00           H  
ATOM   2771 3HD1 LEU A 182      17.950 -15.259 -27.605  1.00  0.00           H  
ATOM   2772 1HD2 LEU A 182      16.447 -14.648 -30.216  1.00  0.00           H  
ATOM   2773 2HD2 LEU A 182      17.869 -15.701 -30.084  1.00  0.00           H  
ATOM   2774 3HD2 LEU A 182      16.387 -16.295 -30.847  1.00  0.00           H  
ATOM   2775  N   ALA A 183      17.150 -19.010 -31.295  1.00  0.00           N  
ATOM   2776  CA  ALA A 183      17.373 -18.869 -32.723  1.00  0.00           C  
ATOM   2777  C   ALA A 183      16.225 -19.499 -33.506  1.00  0.00           C  
ATOM   2778  O   ALA A 183      15.794 -18.947 -34.515  1.00  0.00           O  
ATOM   2779  CB  ALA A 183      18.692 -19.508 -33.116  1.00  0.00           C  
ATOM   2780  H   ALA A 183      17.839 -19.501 -30.726  1.00  0.00           H  
ATOM   2781  HA  ALA A 183      17.409 -17.813 -32.956  1.00  0.00           H  
ATOM   2782 1HB  ALA A 183      18.856 -19.373 -34.183  1.00  0.00           H  
ATOM   2783 2HB  ALA A 183      19.503 -19.039 -32.557  1.00  0.00           H  
ATOM   2784 3HB  ALA A 183      18.659 -20.569 -32.885  1.00  0.00           H  
ATOM   2785  N   SER A 184      15.691 -20.625 -33.031  1.00  0.00           N  
ATOM   2786  CA  SER A 184      14.574 -21.269 -33.697  1.00  0.00           C  
ATOM   2787  C   SER A 184      13.364 -20.341 -33.644  1.00  0.00           C  
ATOM   2788  O   SER A 184      12.633 -20.185 -34.632  1.00  0.00           O  
ATOM   2789  CB  SER A 184      14.245 -22.587 -33.021  1.00  0.00           C  
ATOM   2790  OG  SER A 184      15.311 -23.496 -33.137  1.00  0.00           O  
ATOM   2791  H   SER A 184      16.092 -21.068 -32.211  1.00  0.00           H  
ATOM   2792  HA  SER A 184      14.840 -21.450 -34.740  1.00  0.00           H  
ATOM   2793 1HB  SER A 184      14.026 -22.412 -31.975  1.00  0.00           H  
ATOM   2794 2HB  SER A 184      13.353 -23.011 -33.475  1.00  0.00           H  
ATOM   2795  HG  SER A 184      16.081 -23.057 -32.704  1.00  0.00           H  
ATOM   2796  N   PHE A 185      13.160 -19.688 -32.489  1.00  0.00           N  
ATOM   2797  CA  PHE A 185      12.051 -18.759 -32.358  1.00  0.00           C  
ATOM   2798  C   PHE A 185      12.246 -17.613 -33.342  1.00  0.00           C  
ATOM   2799  O   PHE A 185      11.307 -17.203 -34.019  1.00  0.00           O  
ATOM   2800  CB  PHE A 185      11.977 -18.159 -30.944  1.00  0.00           C  
ATOM   2801  CG  PHE A 185      11.498 -19.075 -29.820  1.00  0.00           C  
ATOM   2802  CD1 PHE A 185      10.873 -20.280 -30.077  1.00  0.00           C  
ATOM   2803  CD2 PHE A 185      11.665 -18.692 -28.481  1.00  0.00           C  
ATOM   2804  CE1 PHE A 185      10.435 -21.085 -29.031  1.00  0.00           C  
ATOM   2805  CE2 PHE A 185      11.218 -19.488 -27.446  1.00  0.00           C  
ATOM   2806  CZ  PHE A 185      10.605 -20.685 -27.716  1.00  0.00           C  
ATOM   2807  H   PHE A 185      13.770 -19.863 -31.691  1.00  0.00           H  
ATOM   2808  HA  PHE A 185      11.120 -19.276 -32.589  1.00  0.00           H  
ATOM   2809 1HB  PHE A 185      12.942 -17.786 -30.661  1.00  0.00           H  
ATOM   2810 2HB  PHE A 185      11.324 -17.301 -30.980  1.00  0.00           H  
ATOM   2811  HD1 PHE A 185      10.732 -20.596 -31.111  1.00  0.00           H  
ATOM   2812  HD2 PHE A 185      12.155 -17.743 -28.264  1.00  0.00           H  
ATOM   2813  HE1 PHE A 185       9.951 -22.035 -29.248  1.00  0.00           H  
ATOM   2814  HE2 PHE A 185      11.348 -19.173 -26.420  1.00  0.00           H  
ATOM   2815  HZ  PHE A 185      10.252 -21.318 -26.896  1.00  0.00           H  
ATOM   2816  N   ALA A 186      13.489 -17.133 -33.458  1.00  0.00           N  
ATOM   2817  CA  ALA A 186      13.815 -16.043 -34.369  1.00  0.00           C  
ATOM   2818  C   ALA A 186      13.581 -16.425 -35.815  1.00  0.00           C  
ATOM   2819  O   ALA A 186      13.023 -15.645 -36.580  1.00  0.00           O  
ATOM   2820  CB  ALA A 186      15.256 -15.652 -34.197  1.00  0.00           C  
ATOM   2821  H   ALA A 186      14.220 -17.514 -32.863  1.00  0.00           H  
ATOM   2822  HA  ALA A 186      13.182 -15.193 -34.128  1.00  0.00           H  
ATOM   2823 1HB  ALA A 186      15.490 -14.827 -34.859  1.00  0.00           H  
ATOM   2824 2HB  ALA A 186      15.417 -15.351 -33.162  1.00  0.00           H  
ATOM   2825 3HB  ALA A 186      15.888 -16.487 -34.437  1.00  0.00           H  
ATOM   2826  N   GLN A 187      13.956 -17.639 -36.194  1.00  0.00           N  
ATOM   2827  CA  GLN A 187      13.765 -18.110 -37.556  1.00  0.00           C  
ATOM   2828  C   GLN A 187      12.281 -18.211 -37.853  1.00  0.00           C  
ATOM   2829  O   GLN A 187      11.809 -17.850 -38.934  1.00  0.00           O  
ATOM   2830  CB  GLN A 187      14.496 -19.433 -37.739  1.00  0.00           C  
ATOM   2831  CG  GLN A 187      16.014 -19.251 -37.712  1.00  0.00           C  
ATOM   2832  CD  GLN A 187      16.774 -20.547 -37.643  1.00  0.00           C  
ATOM   2833  OE1 GLN A 187      16.229 -21.598 -37.294  1.00  0.00           O  
ATOM   2834  NE2 GLN A 187      18.059 -20.485 -37.971  1.00  0.00           N  
ATOM   2835  H   GLN A 187      14.427 -18.245 -35.521  1.00  0.00           H  
ATOM   2836  HA  GLN A 187      14.200 -17.380 -38.238  1.00  0.00           H  
ATOM   2837 1HB  GLN A 187      14.220 -20.114 -36.933  1.00  0.00           H  
ATOM   2838 2HB  GLN A 187      14.208 -19.891 -38.683  1.00  0.00           H  
ATOM   2839 1HG  GLN A 187      16.304 -18.741 -38.633  1.00  0.00           H  
ATOM   2840 2HG  GLN A 187      16.287 -18.637 -36.862  1.00  0.00           H  
ATOM   2841 1HE2 GLN A 187      18.623 -21.310 -37.942  1.00  0.00           H  
ATOM   2842 2HE2 GLN A 187      18.460 -19.610 -38.244  1.00  0.00           H  
ATOM   2843  N   THR A 188      11.524 -18.654 -36.855  1.00  0.00           N  
ATOM   2844  CA  THR A 188      10.094 -18.762 -36.995  1.00  0.00           C  
ATOM   2845  C   THR A 188       9.533 -17.363 -37.239  1.00  0.00           C  
ATOM   2846  O   THR A 188       8.711 -17.157 -38.136  1.00  0.00           O  
ATOM   2847  CB  THR A 188       9.481 -19.393 -35.739  1.00  0.00           C  
ATOM   2848  OG1 THR A 188      10.039 -20.707 -35.544  1.00  0.00           O  
ATOM   2849  CG2 THR A 188       7.994 -19.487 -35.887  1.00  0.00           C  
ATOM   2850  H   THR A 188      11.958 -18.958 -35.983  1.00  0.00           H  
ATOM   2851  HA  THR A 188       9.865 -19.387 -37.859  1.00  0.00           H  
ATOM   2852  HB  THR A 188       9.704 -18.785 -34.879  1.00  0.00           H  
ATOM   2853  HG1 THR A 188      11.005 -20.617 -35.351  1.00  0.00           H  
ATOM   2854 1HG2 THR A 188       7.580 -19.937 -34.986  1.00  0.00           H  
ATOM   2855 2HG2 THR A 188       7.583 -18.490 -36.027  1.00  0.00           H  
ATOM   2856 3HG2 THR A 188       7.748 -20.107 -36.749  1.00  0.00           H  
ATOM   2857  N   LEU A 189      10.013 -16.387 -36.467  1.00  0.00           N  
ATOM   2858  CA  LEU A 189       9.606 -15.002 -36.634  1.00  0.00           C  
ATOM   2859  C   LEU A 189      10.043 -14.427 -37.981  1.00  0.00           C  
ATOM   2860  O   LEU A 189       9.276 -13.739 -38.646  1.00  0.00           O  
ATOM   2861  CB  LEU A 189      10.155 -14.169 -35.479  1.00  0.00           C  
ATOM   2862  CG  LEU A 189       9.498 -14.472 -34.166  1.00  0.00           C  
ATOM   2863  CD1 LEU A 189      10.195 -13.703 -33.053  1.00  0.00           C  
ATOM   2864  CD2 LEU A 189       8.044 -14.132 -34.296  1.00  0.00           C  
ATOM   2865  H   LEU A 189      10.671 -16.621 -35.724  1.00  0.00           H  
ATOM   2866  HA  LEU A 189       8.524 -14.958 -36.587  1.00  0.00           H  
ATOM   2867 1HB  LEU A 189      11.218 -14.365 -35.375  1.00  0.00           H  
ATOM   2868 2HB  LEU A 189      10.033 -13.130 -35.697  1.00  0.00           H  
ATOM   2869  HG  LEU A 189       9.587 -15.528 -33.955  1.00  0.00           H  
ATOM   2870 1HD1 LEU A 189       9.735 -13.921 -32.111  1.00  0.00           H  
ATOM   2871 2HD1 LEU A 189      11.248 -13.994 -33.018  1.00  0.00           H  
ATOM   2872 3HD1 LEU A 189      10.122 -12.639 -33.256  1.00  0.00           H  
ATOM   2873 1HD2 LEU A 189       7.521 -14.371 -33.395  1.00  0.00           H  
ATOM   2874 2HD2 LEU A 189       7.937 -13.099 -34.502  1.00  0.00           H  
ATOM   2875 3HD2 LEU A 189       7.629 -14.695 -35.116  1.00  0.00           H  
ATOM   2876  N   GLN A 190      11.221 -14.782 -38.472  1.00  0.00           N  
ATOM   2877  CA  GLN A 190      11.628 -14.261 -39.770  1.00  0.00           C  
ATOM   2878  C   GLN A 190      10.646 -14.725 -40.852  1.00  0.00           C  
ATOM   2879  O   GLN A 190      10.290 -13.956 -41.750  1.00  0.00           O  
ATOM   2880  CB  GLN A 190      13.056 -14.712 -40.094  1.00  0.00           C  
ATOM   2881  CG  GLN A 190      14.133 -14.025 -39.240  1.00  0.00           C  
ATOM   2882  CD  GLN A 190      15.523 -14.632 -39.411  1.00  0.00           C  
ATOM   2883  OE1 GLN A 190      15.686 -15.838 -39.638  1.00  0.00           O  
ATOM   2884  NE2 GLN A 190      16.544 -13.785 -39.312  1.00  0.00           N  
ATOM   2885  H   GLN A 190      11.854 -15.354 -37.921  1.00  0.00           H  
ATOM   2886  HA  GLN A 190      11.604 -13.174 -39.729  1.00  0.00           H  
ATOM   2887 1HB  GLN A 190      13.134 -15.787 -39.936  1.00  0.00           H  
ATOM   2888 2HB  GLN A 190      13.268 -14.521 -41.144  1.00  0.00           H  
ATOM   2889 1HG  GLN A 190      14.188 -12.981 -39.543  1.00  0.00           H  
ATOM   2890 2HG  GLN A 190      13.856 -14.080 -38.193  1.00  0.00           H  
ATOM   2891 1HE2 GLN A 190      17.482 -14.116 -39.419  1.00  0.00           H  
ATOM   2892 2HE2 GLN A 190      16.373 -12.814 -39.142  1.00  0.00           H  
ATOM   2893  N   GLU A 191      10.174 -15.970 -40.739  1.00  0.00           N  
ATOM   2894  CA  GLU A 191       9.203 -16.508 -41.686  1.00  0.00           C  
ATOM   2895  C   GLU A 191       7.756 -16.018 -41.453  1.00  0.00           C  
ATOM   2896  O   GLU A 191       7.023 -15.777 -42.417  1.00  0.00           O  
ATOM   2897  CB  GLU A 191       9.237 -18.040 -41.647  1.00  0.00           C  
ATOM   2898  CG  GLU A 191      10.543 -18.677 -42.173  1.00  0.00           C  
ATOM   2899  CD  GLU A 191      10.792 -18.432 -43.652  1.00  0.00           C  
ATOM   2900  OE1 GLU A 191       9.904 -18.685 -44.431  1.00  0.00           O  
ATOM   2901  OE2 GLU A 191      11.871 -18.005 -43.997  1.00  0.00           O  
ATOM   2902  H   GLU A 191      10.527 -16.566 -39.987  1.00  0.00           H  
ATOM   2903  HA  GLU A 191       9.501 -16.188 -42.684  1.00  0.00           H  
ATOM   2904 1HB  GLU A 191       9.104 -18.371 -40.613  1.00  0.00           H  
ATOM   2905 2HB  GLU A 191       8.407 -18.438 -42.227  1.00  0.00           H  
ATOM   2906 1HG  GLU A 191      11.379 -18.265 -41.604  1.00  0.00           H  
ATOM   2907 2HG  GLU A 191      10.510 -19.749 -41.986  1.00  0.00           H  
ATOM   2908  N   THR A 192       7.348 -15.839 -40.187  1.00  0.00           N  
ATOM   2909  CA  THR A 192       5.965 -15.454 -39.882  1.00  0.00           C  
ATOM   2910  C   THR A 192       5.705 -13.935 -39.774  1.00  0.00           C  
ATOM   2911  O   THR A 192       4.563 -13.508 -39.935  1.00  0.00           O  
ATOM   2912  CB  THR A 192       5.463 -16.206 -38.608  1.00  0.00           C  
ATOM   2913  OG1 THR A 192       6.305 -15.917 -37.495  1.00  0.00           O  
ATOM   2914  CG2 THR A 192       5.460 -17.705 -38.826  1.00  0.00           C  
ATOM   2915  H   THR A 192       7.987 -16.048 -39.424  1.00  0.00           H  
ATOM   2916  HA  THR A 192       5.347 -15.814 -40.703  1.00  0.00           H  
ATOM   2917  HB  THR A 192       4.452 -15.876 -38.379  1.00  0.00           H  
ATOM   2918  HG1 THR A 192       7.201 -16.286 -37.694  1.00  0.00           H  
ATOM   2919 1HG2 THR A 192       5.101 -18.203 -37.925  1.00  0.00           H  
ATOM   2920 2HG2 THR A 192       4.810 -17.951 -39.664  1.00  0.00           H  
ATOM   2921 3HG2 THR A 192       6.474 -18.040 -39.045  1.00  0.00           H  
ATOM   2922  N   LEU A 193       6.756 -13.126 -39.577  1.00  0.00           N  
ATOM   2923  CA  LEU A 193       6.674 -11.657 -39.502  1.00  0.00           C  
ATOM   2924  C   LEU A 193       7.203 -11.015 -40.785  1.00  0.00           C  
ATOM   2925  O   LEU A 193       7.465  -9.814 -40.821  1.00  0.00           O  
ATOM   2926  CB  LEU A 193       7.568 -11.078 -38.401  1.00  0.00           C  
ATOM   2927  CG  LEU A 193       7.353 -11.485 -36.969  1.00  0.00           C  
ATOM   2928  CD1 LEU A 193       8.450 -10.802 -36.153  1.00  0.00           C  
ATOM   2929  CD2 LEU A 193       5.979 -11.085 -36.509  1.00  0.00           C  
ATOM   2930  H   LEU A 193       7.667 -13.541 -39.426  1.00  0.00           H  
ATOM   2931  HA  LEU A 193       5.637 -11.359 -39.348  1.00  0.00           H  
ATOM   2932 1HB  LEU A 193       8.600 -11.313 -38.650  1.00  0.00           H  
ATOM   2933 2HB  LEU A 193       7.462  -9.992 -38.433  1.00  0.00           H  
ATOM   2934  HG  LEU A 193       7.462 -12.564 -36.871  1.00  0.00           H  
ATOM   2935 1HD1 LEU A 193       8.371 -11.050 -35.105  1.00  0.00           H  
ATOM   2936 2HD1 LEU A 193       9.421 -11.116 -36.526  1.00  0.00           H  
ATOM   2937 3HD1 LEU A 193       8.363  -9.737 -36.274  1.00  0.00           H  
ATOM   2938 1HD2 LEU A 193       5.847 -11.375 -35.467  1.00  0.00           H  
ATOM   2939 2HD2 LEU A 193       5.853 -10.012 -36.603  1.00  0.00           H  
ATOM   2940 3HD2 LEU A 193       5.231 -11.583 -37.128  1.00  0.00           H  
ATOM   2941  N   LYS A 194       7.412 -11.806 -41.831  1.00  0.00           N  
ATOM   2942  CA  LYS A 194       8.070 -11.318 -43.048  1.00  0.00           C  
ATOM   2943  C   LYS A 194       7.543  -9.984 -43.592  1.00  0.00           C  
ATOM   2944  O   LYS A 194       8.323  -9.148 -44.048  1.00  0.00           O  
ATOM   2945  CB  LYS A 194       7.984 -12.383 -44.145  1.00  0.00           C  
ATOM   2946  CG  LYS A 194       8.673 -11.991 -45.454  1.00  0.00           C  
ATOM   2947  CD  LYS A 194       8.612 -13.119 -46.484  1.00  0.00           C  
ATOM   2948  CE  LYS A 194       9.261 -12.703 -47.800  1.00  0.00           C  
ATOM   2949  NZ  LYS A 194       9.217 -13.794 -48.812  1.00  0.00           N  
ATOM   2950  H   LYS A 194       7.152 -12.781 -41.767  1.00  0.00           H  
ATOM   2951  HA  LYS A 194       9.126 -11.178 -42.810  1.00  0.00           H  
ATOM   2952 1HB  LYS A 194       8.444 -13.309 -43.782  1.00  0.00           H  
ATOM   2953 2HB  LYS A 194       6.940 -12.602 -44.361  1.00  0.00           H  
ATOM   2954 1HG  LYS A 194       8.189 -11.104 -45.866  1.00  0.00           H  
ATOM   2955 2HG  LYS A 194       9.717 -11.752 -45.252  1.00  0.00           H  
ATOM   2956 1HD  LYS A 194       9.128 -13.999 -46.090  1.00  0.00           H  
ATOM   2957 2HD  LYS A 194       7.571 -13.384 -46.669  1.00  0.00           H  
ATOM   2958 1HE  LYS A 194       8.737 -11.834 -48.196  1.00  0.00           H  
ATOM   2959 2HE  LYS A 194      10.301 -12.434 -47.616  1.00  0.00           H  
ATOM   2960 1HZ  LYS A 194       9.655 -13.479 -49.666  1.00  0.00           H  
ATOM   2961 2HZ  LYS A 194       9.711 -14.601 -48.458  1.00  0.00           H  
ATOM   2962 3HZ  LYS A 194       8.257 -14.042 -48.998  1.00  0.00           H  
ATOM   2963  N   GLY A 195       6.229  -9.791 -43.572  1.00  0.00           N  
ATOM   2964  CA  GLY A 195       5.610  -8.574 -44.091  1.00  0.00           C  
ATOM   2965  C   GLY A 195       5.211  -7.566 -43.004  1.00  0.00           C  
ATOM   2966  O   GLY A 195       4.411  -6.665 -43.270  1.00  0.00           O  
ATOM   2967  H   GLY A 195       5.640 -10.507 -43.174  1.00  0.00           H  
ATOM   2968 1HA  GLY A 195       6.295  -8.096 -44.792  1.00  0.00           H  
ATOM   2969 2HA  GLY A 195       4.725  -8.848 -44.663  1.00  0.00           H  
ATOM   2970  N   GLU A 196       5.713  -7.736 -41.776  1.00  0.00           N  
ATOM   2971  CA  GLU A 196       5.262  -6.901 -40.662  1.00  0.00           C  
ATOM   2972  C   GLU A 196       6.336  -6.025 -40.036  1.00  0.00           C  
ATOM   2973  O   GLU A 196       7.215  -6.500 -39.320  1.00  0.00           O  
ATOM   2974  CB  GLU A 196       4.692  -7.810 -39.593  1.00  0.00           C  
ATOM   2975  CG  GLU A 196       3.576  -8.644 -40.125  1.00  0.00           C  
ATOM   2976  CD  GLU A 196       3.022  -9.564 -39.170  1.00  0.00           C  
ATOM   2977  OE1 GLU A 196       3.425  -9.555 -38.041  1.00  0.00           O  
ATOM   2978  OE2 GLU A 196       2.190 -10.326 -39.570  1.00  0.00           O  
ATOM   2979  H   GLU A 196       6.398  -8.470 -41.599  1.00  0.00           H  
ATOM   2980  HA  GLU A 196       4.472  -6.248 -41.027  1.00  0.00           H  
ATOM   2981 1HB  GLU A 196       5.473  -8.473 -39.214  1.00  0.00           H  
ATOM   2982 2HB  GLU A 196       4.321  -7.216 -38.755  1.00  0.00           H  
ATOM   2983 1HG  GLU A 196       2.786  -7.987 -40.486  1.00  0.00           H  
ATOM   2984 2HG  GLU A 196       3.949  -9.218 -40.972  1.00  0.00           H  
ATOM   2985  N   LYS A 197       6.250  -4.726 -40.296  1.00  0.00           N  
ATOM   2986  CA  LYS A 197       7.236  -3.783 -39.780  1.00  0.00           C  
ATOM   2987  C   LYS A 197       7.050  -3.472 -38.290  1.00  0.00           C  
ATOM   2988  O   LYS A 197       8.033  -3.298 -37.564  1.00  0.00           O  
ATOM   2989  CB  LYS A 197       7.170  -2.480 -40.571  1.00  0.00           C  
ATOM   2990  CG  LYS A 197       7.657  -2.589 -42.013  1.00  0.00           C  
ATOM   2991  CD  LYS A 197       7.560  -1.248 -42.736  1.00  0.00           C  
ATOM   2992  CE  LYS A 197       8.046  -1.352 -44.178  1.00  0.00           C  
ATOM   2993  NZ  LYS A 197       7.918  -0.056 -44.902  1.00  0.00           N  
ATOM   2994  H   LYS A 197       5.503  -4.397 -40.893  1.00  0.00           H  
ATOM   2995  HA  LYS A 197       8.226  -4.222 -39.907  1.00  0.00           H  
ATOM   2996 1HB  LYS A 197       6.142  -2.114 -40.583  1.00  0.00           H  
ATOM   2997 2HB  LYS A 197       7.772  -1.723 -40.066  1.00  0.00           H  
ATOM   2998 1HG  LYS A 197       8.696  -2.923 -42.019  1.00  0.00           H  
ATOM   2999 2HG  LYS A 197       7.054  -3.327 -42.544  1.00  0.00           H  
ATOM   3000 1HD  LYS A 197       6.522  -0.910 -42.736  1.00  0.00           H  
ATOM   3001 2HD  LYS A 197       8.164  -0.507 -42.211  1.00  0.00           H  
ATOM   3002 1HE  LYS A 197       9.092  -1.656 -44.180  1.00  0.00           H  
ATOM   3003 2HE  LYS A 197       7.457  -2.107 -44.699  1.00  0.00           H  
ATOM   3004 1HZ  LYS A 197       8.249  -0.165 -45.850  1.00  0.00           H  
ATOM   3005 2HZ  LYS A 197       6.949   0.229 -44.915  1.00  0.00           H  
ATOM   3006 3HZ  LYS A 197       8.469   0.649 -44.433  1.00  0.00           H  
ATOM   3007  N   ASP A 198       5.789  -3.381 -37.856  1.00  0.00           N  
ATOM   3008  CA  ASP A 198       5.437  -3.005 -36.485  1.00  0.00           C  
ATOM   3009  C   ASP A 198       5.278  -4.180 -35.531  1.00  0.00           C  
ATOM   3010  O   ASP A 198       4.180  -4.745 -35.414  1.00  0.00           O  
ATOM   3011  CB  ASP A 198       4.162  -2.162 -36.488  1.00  0.00           C  
ATOM   3012  CG  ASP A 198       4.411  -0.757 -37.082  1.00  0.00           C  
ATOM   3013  OD1 ASP A 198       5.566  -0.379 -37.167  1.00  0.00           O  
ATOM   3014  OD2 ASP A 198       3.477  -0.090 -37.439  1.00  0.00           O  
ATOM   3015  H   ASP A 198       5.045  -3.571 -38.510  1.00  0.00           H  
ATOM   3016  HA  ASP A 198       6.245  -2.390 -36.105  1.00  0.00           H  
ATOM   3017 1HB  ASP A 198       3.398  -2.661 -37.087  1.00  0.00           H  
ATOM   3018 2HB  ASP A 198       3.763  -2.079 -35.484  1.00  0.00           H  
ATOM   3019  N   VAL A 199       6.385  -4.566 -34.885  1.00  0.00           N  
ATOM   3020  CA  VAL A 199       6.363  -5.752 -34.039  1.00  0.00           C  
ATOM   3021  C   VAL A 199       7.020  -5.542 -32.663  1.00  0.00           C  
ATOM   3022  O   VAL A 199       8.098  -4.944 -32.549  1.00  0.00           O  
ATOM   3023  CB  VAL A 199       7.082  -6.926 -34.742  1.00  0.00           C  
ATOM   3024  CG1 VAL A 199       6.980  -8.200 -33.846  1.00  0.00           C  
ATOM   3025  CG2 VAL A 199       6.518  -7.135 -36.163  1.00  0.00           C  
ATOM   3026  H   VAL A 199       7.249  -4.032 -35.001  1.00  0.00           H  
ATOM   3027  HA  VAL A 199       5.324  -6.032 -33.877  1.00  0.00           H  
ATOM   3028  HB  VAL A 199       8.127  -6.682 -34.842  1.00  0.00           H  
ATOM   3029 1HG1 VAL A 199       7.494  -9.009 -34.300  1.00  0.00           H  
ATOM   3030 2HG1 VAL A 199       7.419  -8.027 -32.875  1.00  0.00           H  
ATOM   3031 3HG1 VAL A 199       5.931  -8.469 -33.720  1.00  0.00           H  
ATOM   3032 1HG2 VAL A 199       7.045  -7.934 -36.657  1.00  0.00           H  
ATOM   3033 2HG2 VAL A 199       5.477  -7.375 -36.132  1.00  0.00           H  
ATOM   3034 3HG2 VAL A 199       6.651  -6.235 -36.749  1.00  0.00           H  
ATOM   3035  N   ILE A 200       6.359  -6.035 -31.621  1.00  0.00           N  
ATOM   3036  CA  ILE A 200       6.909  -6.038 -30.265  1.00  0.00           C  
ATOM   3037  C   ILE A 200       7.027  -7.475 -29.748  1.00  0.00           C  
ATOM   3038  O   ILE A 200       6.093  -8.264 -29.889  1.00  0.00           O  
ATOM   3039  CB  ILE A 200       6.109  -5.125 -29.304  1.00  0.00           C  
ATOM   3040  CG1 ILE A 200       6.231  -3.693 -29.779  1.00  0.00           C  
ATOM   3041  CG2 ILE A 200       6.624  -5.237 -27.903  1.00  0.00           C  
ATOM   3042  CD1 ILE A 200       5.358  -2.709 -29.089  1.00  0.00           C  
ATOM   3043  H   ILE A 200       5.457  -6.477 -31.798  1.00  0.00           H  
ATOM   3044  HA  ILE A 200       7.917  -5.631 -30.306  1.00  0.00           H  
ATOM   3045  HB  ILE A 200       5.087  -5.391 -29.329  1.00  0.00           H  
ATOM   3046 1HG1 ILE A 200       7.255  -3.391 -29.625  1.00  0.00           H  
ATOM   3047 2HG1 ILE A 200       6.020  -3.667 -30.823  1.00  0.00           H  
ATOM   3048 1HG2 ILE A 200       6.058  -4.590 -27.248  1.00  0.00           H  
ATOM   3049 2HG2 ILE A 200       6.531  -6.253 -27.574  1.00  0.00           H  
ATOM   3050 3HG2 ILE A 200       7.670  -4.945 -27.882  1.00  0.00           H  
ATOM   3051 1HD1 ILE A 200       5.539  -1.713 -29.492  1.00  0.00           H  
ATOM   3052 2HD1 ILE A 200       4.325  -2.966 -29.231  1.00  0.00           H  
ATOM   3053 3HD1 ILE A 200       5.592  -2.719 -28.040  1.00  0.00           H  
ATOM   3054  N   ILE A 201       8.198  -7.814 -29.211  1.00  0.00           N  
ATOM   3055  CA  ILE A 201       8.471  -9.149 -28.684  1.00  0.00           C  
ATOM   3056  C   ILE A 201       8.595  -9.078 -27.168  1.00  0.00           C  
ATOM   3057  O   ILE A 201       9.374  -8.294 -26.629  1.00  0.00           O  
ATOM   3058  CB  ILE A 201       9.755  -9.766 -29.276  1.00  0.00           C  
ATOM   3059  CG1 ILE A 201       9.659  -9.899 -30.809  1.00  0.00           C  
ATOM   3060  CG2 ILE A 201       9.971 -11.133 -28.675  1.00  0.00           C  
ATOM   3061  CD1 ILE A 201      10.949 -10.322 -31.445  1.00  0.00           C  
ATOM   3062  H   ILE A 201       8.907  -7.091 -29.127  1.00  0.00           H  
ATOM   3063  HA  ILE A 201       7.636  -9.801 -28.925  1.00  0.00           H  
ATOM   3064  HB  ILE A 201      10.599  -9.132 -29.053  1.00  0.00           H  
ATOM   3065 1HG1 ILE A 201       8.922 -10.627 -31.066  1.00  0.00           H  
ATOM   3066 2HG1 ILE A 201       9.362  -8.945 -31.227  1.00  0.00           H  
ATOM   3067 1HG2 ILE A 201      10.876 -11.564 -29.084  1.00  0.00           H  
ATOM   3068 2HG2 ILE A 201      10.060 -11.057 -27.600  1.00  0.00           H  
ATOM   3069 3HG2 ILE A 201       9.116 -11.757 -28.920  1.00  0.00           H  
ATOM   3070 1HD1 ILE A 201      10.818 -10.396 -32.523  1.00  0.00           H  
ATOM   3071 2HD1 ILE A 201      11.727  -9.589 -31.226  1.00  0.00           H  
ATOM   3072 3HD1 ILE A 201      11.247 -11.292 -31.053  1.00  0.00           H  
ATOM   3073  N   LEU A 202       7.798  -9.865 -26.471  1.00  0.00           N  
ATOM   3074  CA  LEU A 202       7.767  -9.779 -25.025  1.00  0.00           C  
ATOM   3075  C   LEU A 202       7.996 -11.138 -24.361  1.00  0.00           C  
ATOM   3076  O   LEU A 202       7.558 -12.171 -24.883  1.00  0.00           O  
ATOM   3077  CB  LEU A 202       6.381  -9.286 -24.595  1.00  0.00           C  
ATOM   3078  CG  LEU A 202       5.794  -8.098 -25.322  1.00  0.00           C  
ATOM   3079  CD1 LEU A 202       5.046  -8.604 -26.565  1.00  0.00           C  
ATOM   3080  CD2 LEU A 202       4.829  -7.324 -24.392  1.00  0.00           C  
ATOM   3081  H   LEU A 202       7.191 -10.511 -26.959  1.00  0.00           H  
ATOM   3082  HA  LEU A 202       8.537  -9.092 -24.686  1.00  0.00           H  
ATOM   3083 1HB  LEU A 202       5.671 -10.114 -24.595  1.00  0.00           H  
ATOM   3084 2HB  LEU A 202       6.520  -8.941 -23.617  1.00  0.00           H  
ATOM   3085  HG  LEU A 202       6.587  -7.459 -25.641  1.00  0.00           H  
ATOM   3086 1HD1 LEU A 202       4.650  -7.767 -27.093  1.00  0.00           H  
ATOM   3087 2HD1 LEU A 202       5.718  -9.148 -27.217  1.00  0.00           H  
ATOM   3088 3HD1 LEU A 202       4.237  -9.265 -26.261  1.00  0.00           H  
ATOM   3089 1HD2 LEU A 202       4.419  -6.478 -24.929  1.00  0.00           H  
ATOM   3090 2HD2 LEU A 202       4.015  -7.983 -24.072  1.00  0.00           H  
ATOM   3091 3HD2 LEU A 202       5.359  -6.969 -23.513  1.00  0.00           H  
ATOM   3092  N   GLY A 203       8.640 -11.140 -23.188  1.00  0.00           N  
ATOM   3093  CA  GLY A 203       8.699 -12.388 -22.424  1.00  0.00           C  
ATOM   3094  C   GLY A 203       9.963 -12.697 -21.642  1.00  0.00           C  
ATOM   3095  O   GLY A 203      10.881 -11.883 -21.527  1.00  0.00           O  
ATOM   3096  H   GLY A 203       9.055 -10.278 -22.837  1.00  0.00           H  
ATOM   3097 1HA  GLY A 203       7.857 -12.430 -21.744  1.00  0.00           H  
ATOM   3098 2HA  GLY A 203       8.548 -13.206 -23.122  1.00  0.00           H  
ATOM   3099  N   ASP A 204       9.951 -13.911 -21.073  1.00  0.00           N  
ATOM   3100  CA  ASP A 204      11.019 -14.543 -20.312  1.00  0.00           C  
ATOM   3101  C   ASP A 204      11.971 -15.162 -21.298  1.00  0.00           C  
ATOM   3102  O   ASP A 204      11.616 -16.103 -22.014  1.00  0.00           O  
ATOM   3103  CB  ASP A 204      10.464 -15.609 -19.364  1.00  0.00           C  
ATOM   3104  CG  ASP A 204      11.535 -16.387 -18.491  1.00  0.00           C  
ATOM   3105  OD1 ASP A 204      12.732 -16.360 -18.786  1.00  0.00           O  
ATOM   3106  OD2 ASP A 204      11.118 -17.024 -17.533  1.00  0.00           O  
ATOM   3107  H   ASP A 204       9.110 -14.470 -21.172  1.00  0.00           H  
ATOM   3108  HA  ASP A 204      11.549 -13.790 -19.729  1.00  0.00           H  
ATOM   3109 1HB  ASP A 204       9.759 -15.124 -18.679  1.00  0.00           H  
ATOM   3110 2HB  ASP A 204       9.907 -16.324 -19.935  1.00  0.00           H  
ATOM   3111  N   PHE A 205      13.155 -14.597 -21.382  1.00  0.00           N  
ATOM   3112  CA  PHE A 205      14.116 -15.040 -22.358  1.00  0.00           C  
ATOM   3113  C   PHE A 205      15.187 -15.968 -21.775  1.00  0.00           C  
ATOM   3114  O   PHE A 205      16.224 -16.192 -22.407  1.00  0.00           O  
ATOM   3115  CB  PHE A 205      14.767 -13.832 -22.967  1.00  0.00           C  
ATOM   3116  CG  PHE A 205      13.865 -12.951 -23.816  1.00  0.00           C  
ATOM   3117  CD1 PHE A 205      13.391 -11.744 -23.317  1.00  0.00           C  
ATOM   3118  CD2 PHE A 205      13.507 -13.313 -25.111  1.00  0.00           C  
ATOM   3119  CE1 PHE A 205      12.581 -10.928 -24.082  1.00  0.00           C  
ATOM   3120  CE2 PHE A 205      12.697 -12.484 -25.870  1.00  0.00           C  
ATOM   3121  CZ  PHE A 205      12.237 -11.291 -25.351  1.00  0.00           C  
ATOM   3122  H   PHE A 205      13.394 -13.826 -20.752  1.00  0.00           H  
ATOM   3123  HA  PHE A 205      13.578 -15.559 -23.141  1.00  0.00           H  
ATOM   3124 1HB  PHE A 205      15.086 -13.255 -22.133  1.00  0.00           H  
ATOM   3125 2HB  PHE A 205      15.641 -14.117 -23.547  1.00  0.00           H  
ATOM   3126  HD1 PHE A 205      13.661 -11.445 -22.297  1.00  0.00           H  
ATOM   3127  HD2 PHE A 205      13.869 -14.255 -25.526  1.00  0.00           H  
ATOM   3128  HE1 PHE A 205      12.212  -9.998 -23.673  1.00  0.00           H  
ATOM   3129  HE2 PHE A 205      12.426 -12.768 -26.872  1.00  0.00           H  
ATOM   3130  HZ  PHE A 205      11.601 -10.637 -25.943  1.00  0.00           H  
ATOM   3131  N   GLY A 206      15.004 -16.440 -20.533  1.00  0.00           N  
ATOM   3132  CA  GLY A 206      15.957 -17.376 -19.911  1.00  0.00           C  
ATOM   3133  C   GLY A 206      17.238 -16.728 -19.372  1.00  0.00           C  
ATOM   3134  O   GLY A 206      17.587 -16.869 -18.200  1.00  0.00           O  
ATOM   3135  H   GLY A 206      14.140 -16.221 -20.020  1.00  0.00           H  
ATOM   3136 1HA  GLY A 206      15.446 -17.892 -19.098  1.00  0.00           H  
ATOM   3137 2HA  GLY A 206      16.222 -18.137 -20.641  1.00  0.00           H  
ATOM   3138  N   GLN A 207      17.950 -16.056 -20.273  1.00  0.00           N  
ATOM   3139  CA  GLN A 207      19.184 -15.311 -20.023  1.00  0.00           C  
ATOM   3140  C   GLN A 207      18.868 -13.809 -20.088  1.00  0.00           C  
ATOM   3141  O   GLN A 207      17.811 -13.453 -20.604  1.00  0.00           O  
ATOM   3142  CB  GLN A 207      20.212 -15.657 -21.098  1.00  0.00           C  
ATOM   3143  CG  GLN A 207      20.509 -17.158 -21.272  1.00  0.00           C  
ATOM   3144  CD  GLN A 207      21.104 -17.836 -20.052  1.00  0.00           C  
ATOM   3145  OE1 GLN A 207      22.137 -17.417 -19.517  1.00  0.00           O  
ATOM   3146  NE2 GLN A 207      20.453 -18.910 -19.610  1.00  0.00           N  
ATOM   3147  H   GLN A 207      17.571 -16.059 -21.214  1.00  0.00           H  
ATOM   3148  HA  GLN A 207      19.564 -15.552 -19.031  1.00  0.00           H  
ATOM   3149 1HB  GLN A 207      19.857 -15.283 -22.059  1.00  0.00           H  
ATOM   3150 2HB  GLN A 207      21.149 -15.150 -20.881  1.00  0.00           H  
ATOM   3151 1HG  GLN A 207      19.576 -17.667 -21.516  1.00  0.00           H  
ATOM   3152 2HG  GLN A 207      21.210 -17.276 -22.104  1.00  0.00           H  
ATOM   3153 1HE2 GLN A 207      20.792 -19.410 -18.813  1.00  0.00           H  
ATOM   3154 2HE2 GLN A 207      19.626 -19.222 -20.083  1.00  0.00           H  
ATOM   3155  N   GLY A 208      19.748 -12.930 -19.576  1.00  0.00           N  
ATOM   3156  CA  GLY A 208      19.494 -11.485 -19.743  1.00  0.00           C  
ATOM   3157  C   GLY A 208      20.076 -10.981 -21.089  1.00  0.00           C  
ATOM   3158  O   GLY A 208      20.904 -11.687 -21.674  1.00  0.00           O  
ATOM   3159  H   GLY A 208      20.584 -13.251 -19.110  1.00  0.00           H  
ATOM   3160 1HA  GLY A 208      18.417 -11.338 -19.715  1.00  0.00           H  
ATOM   3161 2HA  GLY A 208      19.921 -10.931 -18.907  1.00  0.00           H  
ATOM   3162  N   PRO A 209      19.817  -9.711 -21.499  1.00  0.00           N  
ATOM   3163  CA  PRO A 209      20.171  -9.055 -22.775  1.00  0.00           C  
ATOM   3164  C   PRO A 209      21.628  -9.031 -23.207  1.00  0.00           C  
ATOM   3165  O   PRO A 209      21.926  -8.807 -24.384  1.00  0.00           O  
ATOM   3166  CB  PRO A 209      19.687  -7.631 -22.567  1.00  0.00           C  
ATOM   3167  CG  PRO A 209      18.591  -7.745 -21.566  1.00  0.00           C  
ATOM   3168  CD  PRO A 209      19.047  -8.822 -20.613  1.00  0.00           C  
ATOM   3169  HA  PRO A 209      19.571  -9.500 -23.568  1.00  0.00           H  
ATOM   3170 1HB  PRO A 209      20.531  -7.027 -22.228  1.00  0.00           H  
ATOM   3171 2HB  PRO A 209      19.361  -7.201 -23.516  1.00  0.00           H  
ATOM   3172 1HG  PRO A 209      18.403  -6.782 -21.093  1.00  0.00           H  
ATOM   3173 2HG  PRO A 209      17.656  -8.023 -22.079  1.00  0.00           H  
ATOM   3174 1HD  PRO A 209      19.684  -8.410 -19.817  1.00  0.00           H  
ATOM   3175 2HD  PRO A 209      18.155  -9.296 -20.222  1.00  0.00           H  
ATOM   3176  N   ASP A 210      22.551  -9.231 -22.281  1.00  0.00           N  
ATOM   3177  CA  ASP A 210      23.958  -9.197 -22.652  1.00  0.00           C  
ATOM   3178  C   ASP A 210      24.405 -10.510 -23.311  1.00  0.00           C  
ATOM   3179  O   ASP A 210      25.506 -10.592 -23.857  1.00  0.00           O  
ATOM   3180  CB  ASP A 210      24.810  -8.904 -21.418  1.00  0.00           C  
ATOM   3181  CG  ASP A 210      24.647  -7.466 -20.899  1.00  0.00           C  
ATOM   3182  OD1 ASP A 210      24.305  -6.596 -21.667  1.00  0.00           O  
ATOM   3183  OD2 ASP A 210      24.850  -7.263 -19.730  1.00  0.00           O  
ATOM   3184  H   ASP A 210      22.292  -9.417 -21.325  1.00  0.00           H  
ATOM   3185  HA  ASP A 210      24.106  -8.391 -23.368  1.00  0.00           H  
ATOM   3186 1HB  ASP A 210      24.541  -9.597 -20.619  1.00  0.00           H  
ATOM   3187 2HB  ASP A 210      25.860  -9.074 -21.657  1.00  0.00           H  
ATOM   3188  N   SER A 211      23.560 -11.540 -23.239  1.00  0.00           N  
ATOM   3189  CA  SER A 211      23.861 -12.842 -23.827  1.00  0.00           C  
ATOM   3190  C   SER A 211      23.903 -12.862 -25.343  1.00  0.00           C  
ATOM   3191  O   SER A 211      23.101 -12.225 -26.025  1.00  0.00           O  
ATOM   3192  CB  SER A 211      22.890 -13.897 -23.368  1.00  0.00           C  
ATOM   3193  OG  SER A 211      23.117 -15.111 -24.060  1.00  0.00           O  
ATOM   3194  H   SER A 211      22.660 -11.421 -22.767  1.00  0.00           H  
ATOM   3195  HA  SER A 211      24.851 -13.131 -23.480  1.00  0.00           H  
ATOM   3196 1HB  SER A 211      23.022 -14.055 -22.303  1.00  0.00           H  
ATOM   3197 2HB  SER A 211      21.879 -13.570 -23.513  1.00  0.00           H  
ATOM   3198  HG  SER A 211      22.535 -15.770 -23.644  1.00  0.00           H  
ATOM   3199  N   ASN A 212      24.767 -13.721 -25.880  1.00  0.00           N  
ATOM   3200  CA  ASN A 212      24.867 -13.947 -27.324  1.00  0.00           C  
ATOM   3201  C   ASN A 212      23.531 -14.427 -27.903  1.00  0.00           C  
ATOM   3202  O   ASN A 212      23.250 -14.234 -29.086  1.00  0.00           O  
ATOM   3203  CB  ASN A 212      25.951 -14.969 -27.625  1.00  0.00           C  
ATOM   3204  CG  ASN A 212      27.346 -14.432 -27.446  1.00  0.00           C  
ATOM   3205  OD1 ASN A 212      27.567 -13.216 -27.435  1.00  0.00           O  
ATOM   3206  ND2 ASN A 212      28.297 -15.322 -27.302  1.00  0.00           N  
ATOM   3207  H   ASN A 212      25.387 -14.224 -25.263  1.00  0.00           H  
ATOM   3208  HA  ASN A 212      25.117 -13.003 -27.811  1.00  0.00           H  
ATOM   3209 1HB  ASN A 212      25.820 -15.836 -26.976  1.00  0.00           H  
ATOM   3210 2HB  ASN A 212      25.842 -15.316 -28.652  1.00  0.00           H  
ATOM   3211 1HD2 ASN A 212      29.245 -15.026 -27.178  1.00  0.00           H  
ATOM   3212 2HD2 ASN A 212      28.077 -16.297 -27.316  1.00  0.00           H  
ATOM   3213  N   ASP A 213      22.696 -15.043 -27.066  1.00  0.00           N  
ATOM   3214  CA  ASP A 213      21.400 -15.543 -27.496  1.00  0.00           C  
ATOM   3215  C   ASP A 213      20.530 -14.393 -28.014  1.00  0.00           C  
ATOM   3216  O   ASP A 213      19.854 -14.506 -29.036  1.00  0.00           O  
ATOM   3217  CB  ASP A 213      20.685 -16.178 -26.299  1.00  0.00           C  
ATOM   3218  CG  ASP A 213      21.306 -17.465 -25.808  1.00  0.00           C  
ATOM   3219  OD1 ASP A 213      22.112 -18.042 -26.501  1.00  0.00           O  
ATOM   3220  OD2 ASP A 213      20.972 -17.863 -24.719  1.00  0.00           O  
ATOM   3221  H   ASP A 213      22.963 -15.145 -26.089  1.00  0.00           H  
ATOM   3222  HA  ASP A 213      21.540 -16.273 -28.294  1.00  0.00           H  
ATOM   3223 1HB  ASP A 213      20.660 -15.465 -25.476  1.00  0.00           H  
ATOM   3224 2HB  ASP A 213      19.658 -16.393 -26.570  1.00  0.00           H  
ATOM   3225  N   TYR A 214      20.615 -13.239 -27.350  1.00  0.00           N  
ATOM   3226  CA  TYR A 214      19.816 -12.069 -27.686  1.00  0.00           C  
ATOM   3227  C   TYR A 214      20.311 -11.384 -28.911  1.00  0.00           C  
ATOM   3228  O   TYR A 214      19.568 -10.662 -29.576  1.00  0.00           O  
ATOM   3229  CB  TYR A 214      19.823 -11.075 -26.574  1.00  0.00           C  
ATOM   3230  CG  TYR A 214      18.961 -11.367 -25.496  1.00  0.00           C  
ATOM   3231  CD1 TYR A 214      19.343 -12.203 -24.542  1.00  0.00           C  
ATOM   3232  CD2 TYR A 214      17.800 -10.696 -25.418  1.00  0.00           C  
ATOM   3233  CE1 TYR A 214      18.566 -12.354 -23.468  1.00  0.00           C  
ATOM   3234  CE2 TYR A 214      17.017 -10.812 -24.338  1.00  0.00           C  
ATOM   3235  CZ  TYR A 214      17.408 -11.614 -23.350  1.00  0.00           C  
ATOM   3236  OH  TYR A 214      16.682 -11.658 -22.220  1.00  0.00           O  
ATOM   3237  H   TYR A 214      21.275 -13.157 -26.579  1.00  0.00           H  
ATOM   3238  HA  TYR A 214      18.790 -12.387 -27.875  1.00  0.00           H  
ATOM   3239 1HB  TYR A 214      20.837 -10.987 -26.175  1.00  0.00           H  
ATOM   3240 2HB  TYR A 214      19.550 -10.094 -26.966  1.00  0.00           H  
ATOM   3241  HD1 TYR A 214      20.280 -12.726 -24.632  1.00  0.00           H  
ATOM   3242  HD2 TYR A 214      17.534 -10.032 -26.217  1.00  0.00           H  
ATOM   3243  HE1 TYR A 214      18.888 -13.008 -22.685  1.00  0.00           H  
ATOM   3244  HE2 TYR A 214      16.101 -10.241 -24.252  1.00  0.00           H  
ATOM   3245  HH  TYR A 214      17.091 -12.281 -21.594  1.00  0.00           H  
ATOM   3246  N   ASP A 215      21.556 -11.660 -29.261  1.00  0.00           N  
ATOM   3247  CA  ASP A 215      22.143 -11.024 -30.410  1.00  0.00           C  
ATOM   3248  C   ASP A 215      21.315 -11.408 -31.622  1.00  0.00           C  
ATOM   3249  O   ASP A 215      21.270 -10.656 -32.596  1.00  0.00           O  
ATOM   3250  CB  ASP A 215      23.605 -11.421 -30.603  1.00  0.00           C  
ATOM   3251  CG  ASP A 215      24.339 -10.407 -31.478  1.00  0.00           C  
ATOM   3252  OD1 ASP A 215      24.485  -9.274 -31.024  1.00  0.00           O  
ATOM   3253  OD2 ASP A 215      24.728 -10.747 -32.591  1.00  0.00           O  
ATOM   3254  H   ASP A 215      22.109 -12.295 -28.700  1.00  0.00           H  
ATOM   3255  HA  ASP A 215      22.093  -9.954 -30.287  1.00  0.00           H  
ATOM   3256 1HB  ASP A 215      24.101 -11.494 -29.631  1.00  0.00           H  
ATOM   3257 2HB  ASP A 215      23.654 -12.411 -31.062  1.00  0.00           H  
ATOM   3258  N   ILE A 216      20.647 -12.562 -31.582  1.00  0.00           N  
ATOM   3259  CA  ILE A 216      19.818 -12.951 -32.690  1.00  0.00           C  
ATOM   3260  C   ILE A 216      18.641 -11.974 -32.832  1.00  0.00           C  
ATOM   3261  O   ILE A 216      18.261 -11.620 -33.946  1.00  0.00           O  
ATOM   3262  CB  ILE A 216      19.283 -14.352 -32.493  1.00  0.00           C  
ATOM   3263  CG1 ILE A 216      20.414 -15.366 -32.443  1.00  0.00           C  
ATOM   3264  CG2 ILE A 216      18.339 -14.672 -33.582  1.00  0.00           C  
ATOM   3265  CD1 ILE A 216      21.247 -15.395 -33.695  1.00  0.00           C  
ATOM   3266  H   ILE A 216      20.671 -13.165 -30.752  1.00  0.00           H  
ATOM   3267  HA  ILE A 216      20.417 -12.921 -33.600  1.00  0.00           H  
ATOM   3268  HB  ILE A 216      18.779 -14.388 -31.555  1.00  0.00           H  
ATOM   3269 1HG1 ILE A 216      21.059 -15.128 -31.588  1.00  0.00           H  
ATOM   3270 2HG1 ILE A 216      19.988 -16.358 -32.284  1.00  0.00           H  
ATOM   3271 1HG2 ILE A 216      17.951 -15.657 -33.416  1.00  0.00           H  
ATOM   3272 2HG2 ILE A 216      17.525 -13.942 -33.573  1.00  0.00           H  
ATOM   3273 3HG2 ILE A 216      18.849 -14.635 -34.541  1.00  0.00           H  
ATOM   3274 1HD1 ILE A 216      22.036 -16.142 -33.589  1.00  0.00           H  
ATOM   3275 2HD1 ILE A 216      20.617 -15.650 -34.548  1.00  0.00           H  
ATOM   3276 3HD1 ILE A 216      21.693 -14.416 -33.848  1.00  0.00           H  
ATOM   3277  N   LEU A 217      18.043 -11.551 -31.704  1.00  0.00           N  
ATOM   3278  CA  LEU A 217      16.898 -10.642 -31.749  1.00  0.00           C  
ATOM   3279  C   LEU A 217      17.373  -9.312 -32.325  1.00  0.00           C  
ATOM   3280  O   LEU A 217      16.659  -8.642 -33.084  1.00  0.00           O  
ATOM   3281  CB  LEU A 217      16.324 -10.412 -30.340  1.00  0.00           C  
ATOM   3282  CG  LEU A 217      15.680 -11.629 -29.645  1.00  0.00           C  
ATOM   3283  CD1 LEU A 217      15.311 -11.247 -28.220  1.00  0.00           C  
ATOM   3284  CD2 LEU A 217      14.456 -12.099 -30.420  1.00  0.00           C  
ATOM   3285  H   LEU A 217      18.422 -11.810 -30.803  1.00  0.00           H  
ATOM   3286  HA  LEU A 217      16.128 -11.066 -32.396  1.00  0.00           H  
ATOM   3287 1HB  LEU A 217      17.123 -10.044 -29.696  1.00  0.00           H  
ATOM   3288 2HB  LEU A 217      15.566  -9.632 -30.408  1.00  0.00           H  
ATOM   3289  HG  LEU A 217      16.411 -12.430 -29.596  1.00  0.00           H  
ATOM   3290 1HD1 LEU A 217      14.889 -12.106 -27.713  1.00  0.00           H  
ATOM   3291 2HD1 LEU A 217      16.199 -10.933 -27.712  1.00  0.00           H  
ATOM   3292 3HD1 LEU A 217      14.587 -10.432 -28.225  1.00  0.00           H  
ATOM   3293 1HD2 LEU A 217      14.016 -12.964 -29.921  1.00  0.00           H  
ATOM   3294 2HD2 LEU A 217      13.723 -11.295 -30.466  1.00  0.00           H  
ATOM   3295 3HD2 LEU A 217      14.752 -12.377 -31.433  1.00  0.00           H  
ATOM   3296  N   ARG A 218      18.609  -8.942 -31.975  1.00  0.00           N  
ATOM   3297  CA  ARG A 218      19.206  -7.729 -32.510  1.00  0.00           C  
ATOM   3298  C   ARG A 218      19.383  -7.864 -34.034  1.00  0.00           C  
ATOM   3299  O   ARG A 218      19.083  -6.935 -34.784  1.00  0.00           O  
ATOM   3300  CB  ARG A 218      20.514  -7.420 -31.792  1.00  0.00           C  
ATOM   3301  CG  ARG A 218      20.317  -6.916 -30.357  1.00  0.00           C  
ATOM   3302  CD  ARG A 218      21.572  -6.362 -29.752  1.00  0.00           C  
ATOM   3303  NE  ARG A 218      22.552  -7.400 -29.400  1.00  0.00           N  
ATOM   3304  CZ  ARG A 218      22.634  -8.010 -28.195  1.00  0.00           C  
ATOM   3305  NH1 ARG A 218      21.820  -7.689 -27.198  1.00  0.00           N  
ATOM   3306  NH2 ARG A 218      23.554  -8.925 -28.061  1.00  0.00           N  
ATOM   3307  H   ARG A 218      19.130  -9.526 -31.317  1.00  0.00           H  
ATOM   3308  HA  ARG A 218      18.523  -6.899 -32.315  1.00  0.00           H  
ATOM   3309 1HB  ARG A 218      21.136  -8.302 -31.761  1.00  0.00           H  
ATOM   3310 2HB  ARG A 218      21.062  -6.656 -32.341  1.00  0.00           H  
ATOM   3311 1HG  ARG A 218      19.562  -6.130 -30.367  1.00  0.00           H  
ATOM   3312 2HG  ARG A 218      19.971  -7.749 -29.736  1.00  0.00           H  
ATOM   3313 1HD  ARG A 218      22.042  -5.682 -30.461  1.00  0.00           H  
ATOM   3314 2HD  ARG A 218      21.318  -5.818 -28.845  1.00  0.00           H  
ATOM   3315  HE  ARG A 218      23.216  -7.746 -30.121  1.00  0.00           H  
ATOM   3316 1HH1 ARG A 218      21.124  -6.977 -27.335  1.00  0.00           H  
ATOM   3317 2HH1 ARG A 218      21.894  -8.159 -26.275  1.00  0.00           H  
ATOM   3318 1HH2 ARG A 218      24.143  -9.123 -28.890  1.00  0.00           H  
ATOM   3319 2HH2 ARG A 218      23.671  -9.432 -27.192  1.00  0.00           H  
ATOM   3320  N   LYS A 219      19.804  -9.053 -34.503  1.00  0.00           N  
ATOM   3321  CA  LYS A 219      19.956  -9.324 -35.941  1.00  0.00           C  
ATOM   3322  C   LYS A 219      18.613  -9.267 -36.682  1.00  0.00           C  
ATOM   3323  O   LYS A 219      18.562  -8.928 -37.867  1.00  0.00           O  
ATOM   3324  CB  LYS A 219      20.655 -10.664 -36.190  1.00  0.00           C  
ATOM   3325  CG  LYS A 219      22.162 -10.662 -35.877  1.00  0.00           C  
ATOM   3326  CD  LYS A 219      22.804 -11.996 -36.219  1.00  0.00           C  
ATOM   3327  CE  LYS A 219      24.330 -11.916 -36.140  1.00  0.00           C  
ATOM   3328  NZ  LYS A 219      24.821 -11.728 -34.749  1.00  0.00           N  
ATOM   3329  H   LYS A 219      20.070  -9.779 -33.839  1.00  0.00           H  
ATOM   3330  HA  LYS A 219      20.591  -8.546 -36.362  1.00  0.00           H  
ATOM   3331 1HB  LYS A 219      20.191 -11.433 -35.582  1.00  0.00           H  
ATOM   3332 2HB  LYS A 219      20.527 -10.952 -37.232  1.00  0.00           H  
ATOM   3333 1HG  LYS A 219      22.653  -9.876 -36.447  1.00  0.00           H  
ATOM   3334 2HG  LYS A 219      22.318 -10.461 -34.818  1.00  0.00           H  
ATOM   3335 1HD  LYS A 219      22.452 -12.747 -35.513  1.00  0.00           H  
ATOM   3336 2HD  LYS A 219      22.511 -12.299 -37.223  1.00  0.00           H  
ATOM   3337 1HE  LYS A 219      24.756 -12.833 -36.543  1.00  0.00           H  
ATOM   3338 2HE  LYS A 219      24.667 -11.075 -36.745  1.00  0.00           H  
ATOM   3339 1HZ  LYS A 219      25.817 -11.669 -34.727  1.00  0.00           H  
ATOM   3340 2HZ  LYS A 219      24.451 -10.863 -34.322  1.00  0.00           H  
ATOM   3341 3HZ  LYS A 219      24.540 -12.483 -34.157  1.00  0.00           H  
ATOM   3342  N   GLU A 220      17.519  -9.523 -35.957  1.00  0.00           N  
ATOM   3343  CA  GLU A 220      16.159  -9.449 -36.499  1.00  0.00           C  
ATOM   3344  C   GLU A 220      15.631  -8.003 -36.507  1.00  0.00           C  
ATOM   3345  O   GLU A 220      14.481  -7.771 -36.883  1.00  0.00           O  
ATOM   3346  CB  GLU A 220      15.146 -10.286 -35.703  1.00  0.00           C  
ATOM   3347  CG  GLU A 220      15.253 -11.779 -35.705  1.00  0.00           C  
ATOM   3348  CD  GLU A 220      14.107 -12.336 -34.900  1.00  0.00           C  
ATOM   3349  OE1 GLU A 220      13.003 -12.229 -35.362  1.00  0.00           O  
ATOM   3350  OE2 GLU A 220      14.320 -12.828 -33.820  1.00  0.00           O  
ATOM   3351  H   GLU A 220      17.648  -9.845 -34.997  1.00  0.00           H  
ATOM   3352  HA  GLU A 220      16.179  -9.809 -37.527  1.00  0.00           H  
ATOM   3353 1HB  GLU A 220      15.209 -10.004 -34.663  1.00  0.00           H  
ATOM   3354 2HB  GLU A 220      14.149 -10.043 -36.044  1.00  0.00           H  
ATOM   3355 1HG  GLU A 220      15.196 -12.155 -36.724  1.00  0.00           H  
ATOM   3356 2HG  GLU A 220      16.198 -12.090 -35.274  1.00  0.00           H  
ATOM   3357  N   LYS A 221      16.477  -7.048 -36.089  1.00  0.00           N  
ATOM   3358  CA  LYS A 221      16.196  -5.615 -35.990  1.00  0.00           C  
ATOM   3359  C   LYS A 221      15.265  -5.219 -34.847  1.00  0.00           C  
ATOM   3360  O   LYS A 221      14.460  -4.293 -34.992  1.00  0.00           O  
ATOM   3361  CB  LYS A 221      15.624  -5.078 -37.310  1.00  0.00           C  
ATOM   3362  CG  LYS A 221      16.507  -5.344 -38.542  1.00  0.00           C  
ATOM   3363  CD  LYS A 221      15.903  -4.741 -39.803  1.00  0.00           C  
ATOM   3364  CE  LYS A 221      16.745  -5.066 -41.031  1.00  0.00           C  
ATOM   3365  NZ  LYS A 221      16.132  -4.536 -42.282  1.00  0.00           N  
ATOM   3366  H   LYS A 221      17.410  -7.321 -35.791  1.00  0.00           H  
ATOM   3367  HA  LYS A 221      17.148  -5.114 -35.809  1.00  0.00           H  
ATOM   3368 1HB  LYS A 221      14.630  -5.473 -37.493  1.00  0.00           H  
ATOM   3369 2HB  LYS A 221      15.519  -3.996 -37.228  1.00  0.00           H  
ATOM   3370 1HG  LYS A 221      17.494  -4.913 -38.377  1.00  0.00           H  
ATOM   3371 2HG  LYS A 221      16.627  -6.417 -38.689  1.00  0.00           H  
ATOM   3372 1HD  LYS A 221      14.898  -5.142 -39.947  1.00  0.00           H  
ATOM   3373 2HD  LYS A 221      15.832  -3.660 -39.695  1.00  0.00           H  
ATOM   3374 1HE  LYS A 221      17.734  -4.627 -40.910  1.00  0.00           H  
ATOM   3375 2HE  LYS A 221      16.846  -6.148 -41.117  1.00  0.00           H  
ATOM   3376 1HZ  LYS A 221      16.720  -4.773 -43.069  1.00  0.00           H  
ATOM   3377 2HZ  LYS A 221      15.217  -4.947 -42.410  1.00  0.00           H  
ATOM   3378 3HZ  LYS A 221      16.043  -3.533 -42.220  1.00  0.00           H  
ATOM   3379  N   PHE A 222      15.411  -5.886 -33.699  1.00  0.00           N  
ATOM   3380  CA  PHE A 222      14.682  -5.509 -32.495  1.00  0.00           C  
ATOM   3381  C   PHE A 222      15.620  -4.960 -31.428  1.00  0.00           C  
ATOM   3382  O   PHE A 222      16.691  -5.517 -31.175  1.00  0.00           O  
ATOM   3383  CB  PHE A 222      13.931  -6.707 -31.931  1.00  0.00           C  
ATOM   3384  CG  PHE A 222      12.812  -7.146 -32.763  1.00  0.00           C  
ATOM   3385  CD1 PHE A 222      13.022  -7.970 -33.825  1.00  0.00           C  
ATOM   3386  CD2 PHE A 222      11.530  -6.762 -32.464  1.00  0.00           C  
ATOM   3387  CE1 PHE A 222      11.974  -8.397 -34.608  1.00  0.00           C  
ATOM   3388  CE2 PHE A 222      10.486  -7.179 -33.228  1.00  0.00           C  
ATOM   3389  CZ  PHE A 222      10.702  -7.997 -34.311  1.00  0.00           C  
ATOM   3390  H   PHE A 222      16.046  -6.685 -33.648  1.00  0.00           H  
ATOM   3391  HA  PHE A 222      13.967  -4.734 -32.755  1.00  0.00           H  
ATOM   3392 1HB  PHE A 222      14.614  -7.545 -31.793  1.00  0.00           H  
ATOM   3393 2HB  PHE A 222      13.536  -6.438 -30.971  1.00  0.00           H  
ATOM   3394  HD1 PHE A 222      14.036  -8.273 -34.046  1.00  0.00           H  
ATOM   3395  HD2 PHE A 222      11.356  -6.123 -31.606  1.00  0.00           H  
ATOM   3396  HE1 PHE A 222      12.162  -9.052 -35.460  1.00  0.00           H  
ATOM   3397  HE2 PHE A 222       9.494  -6.866 -32.972  1.00  0.00           H  
ATOM   3398  HZ  PHE A 222       9.874  -8.332 -34.921  1.00  0.00           H  
ATOM   3399  N   HIS A 223      15.201  -3.881 -30.780  1.00  0.00           N  
ATOM   3400  CA  HIS A 223      15.972  -3.259 -29.706  1.00  0.00           C  
ATOM   3401  C   HIS A 223      15.266  -3.416 -28.379  1.00  0.00           C  
ATOM   3402  O   HIS A 223      14.047  -3.511 -28.337  1.00  0.00           O  
ATOM   3403  CB  HIS A 223      16.210  -1.779 -30.008  1.00  0.00           C  
ATOM   3404  CG  HIS A 223      17.187  -1.543 -31.154  1.00  0.00           C  
ATOM   3405  ND1 HIS A 223      17.424  -0.287 -31.695  1.00  0.00           N  
ATOM   3406  CD2 HIS A 223      18.000  -2.399 -31.832  1.00  0.00           C  
ATOM   3407  CE1 HIS A 223      18.336  -0.398 -32.660  1.00  0.00           C  
ATOM   3408  NE2 HIS A 223      18.693  -1.662 -32.754  1.00  0.00           N  
ATOM   3409  H   HIS A 223      14.308  -3.471 -31.057  1.00  0.00           H  
ATOM   3410  HA  HIS A 223      16.942  -3.744 -29.620  1.00  0.00           H  
ATOM   3411 1HB  HIS A 223      15.256  -1.312 -30.264  1.00  0.00           H  
ATOM   3412 2HB  HIS A 223      16.588  -1.281 -29.115  1.00  0.00           H  
ATOM   3413  HD2 HIS A 223      18.097  -3.469 -31.675  1.00  0.00           H  
ATOM   3414  HE1 HIS A 223      18.726   0.417 -33.266  1.00  0.00           H  
ATOM   3415  HE2 HIS A 223      19.375  -2.041 -33.398  1.00  0.00           H  
ATOM   3416  N   HIS A 224      16.000  -3.467 -27.280  1.00  0.00           N  
ATOM   3417  CA  HIS A 224      15.291  -3.579 -26.011  1.00  0.00           C  
ATOM   3418  C   HIS A 224      14.643  -2.262 -25.647  1.00  0.00           C  
ATOM   3419  O   HIS A 224      15.152  -1.199 -26.013  1.00  0.00           O  
ATOM   3420  CB  HIS A 224      16.227  -3.999 -24.869  1.00  0.00           C  
ATOM   3421  CG  HIS A 224      17.249  -2.974 -24.490  1.00  0.00           C  
ATOM   3422  ND1 HIS A 224      16.941  -1.863 -23.745  1.00  0.00           N  
ATOM   3423  CD2 HIS A 224      18.577  -2.907 -24.732  1.00  0.00           C  
ATOM   3424  CE1 HIS A 224      18.026  -1.143 -23.552  1.00  0.00           C  
ATOM   3425  NE2 HIS A 224      19.042  -1.754 -24.137  1.00  0.00           N  
ATOM   3426  H   HIS A 224      17.009  -3.412 -27.313  1.00  0.00           H  
ATOM   3427  HA  HIS A 224      14.505  -4.326 -26.083  1.00  0.00           H  
ATOM   3428 1HB  HIS A 224      15.632  -4.232 -23.980  1.00  0.00           H  
ATOM   3429 2HB  HIS A 224      16.750  -4.884 -25.143  1.00  0.00           H  
ATOM   3430  HD1 HIS A 224      16.031  -1.628 -23.397  1.00  0.00           H  
ATOM   3431  HD2 HIS A 224      19.264  -3.562 -25.269  1.00  0.00           H  
ATOM   3432  HE1 HIS A 224      17.976  -0.216 -22.980  1.00  0.00           H  
ATOM   3433  N   LEU A 225      13.588  -2.326 -24.847  1.00  0.00           N  
ATOM   3434  CA  LEU A 225      13.000  -1.130 -24.268  1.00  0.00           C  
ATOM   3435  C   LEU A 225      13.462  -0.969 -22.813  1.00  0.00           C  
ATOM   3436  O   LEU A 225      13.702   0.138 -22.342  1.00  0.00           O  
ATOM   3437  CB  LEU A 225      11.484  -1.196 -24.364  1.00  0.00           C  
ATOM   3438  CG  LEU A 225      10.911  -1.248 -25.732  1.00  0.00           C  
ATOM   3439  CD1 LEU A 225       9.472  -1.381 -25.622  1.00  0.00           C  
ATOM   3440  CD2 LEU A 225      11.233  -0.016 -26.433  1.00  0.00           C  
ATOM   3441  H   LEU A 225      13.161  -3.234 -24.661  1.00  0.00           H  
ATOM   3442  HA  LEU A 225      13.341  -0.264 -24.834  1.00  0.00           H  
ATOM   3443 1HB  LEU A 225      11.155  -2.103 -23.893  1.00  0.00           H  
ATOM   3444 2HB  LEU A 225      11.051  -0.346 -23.836  1.00  0.00           H  
ATOM   3445  HG  LEU A 225      11.301  -2.117 -26.273  1.00  0.00           H  
ATOM   3446 1HD1 LEU A 225       9.045  -1.430 -26.614  1.00  0.00           H  
ATOM   3447 2HD1 LEU A 225       9.241  -2.266 -25.082  1.00  0.00           H  
ATOM   3448 3HD1 LEU A 225       9.080  -0.522 -25.091  1.00  0.00           H  
ATOM   3449 1HD2 LEU A 225      10.788  -0.030 -27.388  1.00  0.00           H  
ATOM   3450 2HD2 LEU A 225      10.834   0.791 -25.875  1.00  0.00           H  
ATOM   3451 3HD2 LEU A 225      12.313   0.092 -26.520  1.00  0.00           H  
ATOM   3452  N   ILE A 226      13.619  -2.096 -22.114  1.00  0.00           N  
ATOM   3453  CA  ILE A 226      14.045  -2.092 -20.713  1.00  0.00           C  
ATOM   3454  C   ILE A 226      15.542  -2.472 -20.632  1.00  0.00           C  
ATOM   3455  O   ILE A 226      15.936  -3.516 -21.152  1.00  0.00           O  
ATOM   3456  CB  ILE A 226      13.202  -3.051 -19.848  1.00  0.00           C  
ATOM   3457  CG1 ILE A 226      11.776  -2.565 -19.804  1.00  0.00           C  
ATOM   3458  CG2 ILE A 226      13.783  -3.168 -18.455  1.00  0.00           C  
ATOM   3459  CD1 ILE A 226      10.918  -3.044 -20.956  1.00  0.00           C  
ATOM   3460  H   ILE A 226      13.416  -2.980 -22.560  1.00  0.00           H  
ATOM   3461  HA  ILE A 226      13.847  -1.114 -20.313  1.00  0.00           H  
ATOM   3462  HB  ILE A 226      13.195  -4.014 -20.279  1.00  0.00           H  
ATOM   3463 1HG1 ILE A 226      11.329  -2.875 -18.866  1.00  0.00           H  
ATOM   3464 2HG1 ILE A 226      11.795  -1.494 -19.833  1.00  0.00           H  
ATOM   3465 1HG2 ILE A 226      13.180  -3.856 -17.863  1.00  0.00           H  
ATOM   3466 2HG2 ILE A 226      14.805  -3.545 -18.519  1.00  0.00           H  
ATOM   3467 3HG2 ILE A 226      13.793  -2.203 -17.984  1.00  0.00           H  
ATOM   3468 1HD1 ILE A 226       9.908  -2.638 -20.859  1.00  0.00           H  
ATOM   3469 2HD1 ILE A 226      11.350  -2.715 -21.859  1.00  0.00           H  
ATOM   3470 3HD1 ILE A 226      10.876  -4.123 -20.967  1.00  0.00           H  
ATOM   3471  N   PRO A 227      16.409  -1.643 -20.022  1.00  0.00           N  
ATOM   3472  CA  PRO A 227      17.842  -1.862 -19.878  1.00  0.00           C  
ATOM   3473  C   PRO A 227      18.187  -3.169 -19.176  1.00  0.00           C  
ATOM   3474  O   PRO A 227      17.502  -3.615 -18.255  1.00  0.00           O  
ATOM   3475  CB  PRO A 227      18.275  -0.666 -19.022  1.00  0.00           C  
ATOM   3476  CG  PRO A 227      17.263   0.395 -19.317  1.00  0.00           C  
ATOM   3477  CD  PRO A 227      15.966  -0.342 -19.512  1.00  0.00           C  
ATOM   3478  HA  PRO A 227      18.318  -1.827 -20.865  1.00  0.00           H  
ATOM   3479 1HB  PRO A 227      18.297  -0.951 -17.961  1.00  0.00           H  
ATOM   3480 2HB  PRO A 227      19.296  -0.363 -19.295  1.00  0.00           H  
ATOM   3481 1HG  PRO A 227      17.216   1.120 -18.488  1.00  0.00           H  
ATOM   3482 2HG  PRO A 227      17.558   0.959 -20.213  1.00  0.00           H  
ATOM   3483 1HD  PRO A 227      15.437  -0.477 -18.574  1.00  0.00           H  
ATOM   3484 2HD  PRO A 227      15.402   0.237 -20.259  1.00  0.00           H  
ATOM   3485  N   ALA A 228      19.323  -3.731 -19.575  1.00  0.00           N  
ATOM   3486  CA  ALA A 228      19.872  -4.992 -19.066  1.00  0.00           C  
ATOM   3487  C   ALA A 228      20.151  -4.987 -17.575  1.00  0.00           C  
ATOM   3488  O   ALA A 228      20.257  -6.047 -16.955  1.00  0.00           O  
ATOM   3489  CB  ALA A 228      21.165  -5.306 -19.787  1.00  0.00           C  
ATOM   3490  H   ALA A 228      19.829  -3.278 -20.324  1.00  0.00           H  
ATOM   3491  HA  ALA A 228      19.139  -5.771 -19.257  1.00  0.00           H  
ATOM   3492 1HB  ALA A 228      21.559  -6.265 -19.444  1.00  0.00           H  
ATOM   3493 2HB  ALA A 228      20.989  -5.348 -20.849  1.00  0.00           H  
ATOM   3494 3HB  ALA A 228      21.899  -4.527 -19.580  1.00  0.00           H  
ATOM   3495  N   HIS A 229      20.292  -3.803 -17.002  1.00  0.00           N  
ATOM   3496  CA  HIS A 229      20.614  -3.685 -15.596  1.00  0.00           C  
ATOM   3497  C   HIS A 229      19.373  -3.512 -14.718  1.00  0.00           C  
ATOM   3498  O   HIS A 229      19.491  -3.335 -13.504  1.00  0.00           O  
ATOM   3499  CB  HIS A 229      21.573  -2.522 -15.425  1.00  0.00           C  
ATOM   3500  CG  HIS A 229      22.846  -2.772 -16.173  1.00  0.00           C  
ATOM   3501  ND1 HIS A 229      23.775  -3.712 -15.778  1.00  0.00           N  
ATOM   3502  CD2 HIS A 229      23.320  -2.233 -17.321  1.00  0.00           C  
ATOM   3503  CE1 HIS A 229      24.770  -3.735 -16.650  1.00  0.00           C  
ATOM   3504  NE2 HIS A 229      24.517  -2.847 -17.593  1.00  0.00           N  
ATOM   3505  H   HIS A 229      20.178  -2.970 -17.560  1.00  0.00           H  
ATOM   3506  HA  HIS A 229      21.121  -4.589 -15.265  1.00  0.00           H  
ATOM   3507 1HB  HIS A 229      21.114  -1.606 -15.796  1.00  0.00           H  
ATOM   3508 2HB  HIS A 229      21.803  -2.383 -14.369  1.00  0.00           H  
ATOM   3509  HD2 HIS A 229      22.836  -1.463 -17.921  1.00  0.00           H  
ATOM   3510  HE1 HIS A 229      25.648  -4.381 -16.602  1.00  0.00           H  
ATOM   3511  HE2 HIS A 229      25.105  -2.656 -18.393  1.00  0.00           H  
ATOM   3512  N   THR A 230      18.180  -3.584 -15.320  1.00  0.00           N  
ATOM   3513  CA  THR A 230      16.964  -3.540 -14.525  1.00  0.00           C  
ATOM   3514  C   THR A 230      16.556  -4.971 -14.270  1.00  0.00           C  
ATOM   3515  O   THR A 230      16.298  -5.737 -15.193  1.00  0.00           O  
ATOM   3516  CB  THR A 230      15.811  -2.803 -15.205  1.00  0.00           C  
ATOM   3517  OG1 THR A 230      16.176  -1.438 -15.439  1.00  0.00           O  
ATOM   3518  CG2 THR A 230      14.615  -2.858 -14.297  1.00  0.00           C  
ATOM   3519  H   THR A 230      18.106  -3.700 -16.331  1.00  0.00           H  
ATOM   3520  HA  THR A 230      17.169  -3.065 -13.566  1.00  0.00           H  
ATOM   3521  HB  THR A 230      15.585  -3.280 -16.155  1.00  0.00           H  
ATOM   3522  HG1 THR A 230      16.979  -1.408 -15.958  1.00  0.00           H  
ATOM   3523 1HG2 THR A 230      13.793  -2.355 -14.749  1.00  0.00           H  
ATOM   3524 2HG2 THR A 230      14.351  -3.899 -14.115  1.00  0.00           H  
ATOM   3525 3HG2 THR A 230      14.857  -2.380 -13.351  1.00  0.00           H  
ATOM   3526  N   PHE A 231      16.509  -5.349 -13.014  1.00  0.00           N  
ATOM   3527  CA  PHE A 231      16.277  -6.743 -12.699  1.00  0.00           C  
ATOM   3528  C   PHE A 231      14.801  -7.055 -12.573  1.00  0.00           C  
ATOM   3529  O   PHE A 231      14.032  -6.239 -12.060  1.00  0.00           O  
ATOM   3530  CB  PHE A 231      17.073  -7.061 -11.452  1.00  0.00           C  
ATOM   3531  CG  PHE A 231      18.558  -6.929 -11.760  1.00  0.00           C  
ATOM   3532  CD1 PHE A 231      19.004  -7.071 -13.060  1.00  0.00           C  
ATOM   3533  CD2 PHE A 231      19.490  -6.626 -10.790  1.00  0.00           C  
ATOM   3534  CE1 PHE A 231      20.324  -6.932 -13.390  1.00  0.00           C  
ATOM   3535  CE2 PHE A 231      20.825  -6.485 -11.113  1.00  0.00           C  
ATOM   3536  CZ  PHE A 231      21.241  -6.640 -12.418  1.00  0.00           C  
ATOM   3537  H   PHE A 231      16.693  -4.682 -12.277  1.00  0.00           H  
ATOM   3538  HA  PHE A 231      16.675  -7.347 -13.509  1.00  0.00           H  
ATOM   3539 1HB  PHE A 231      16.816  -6.384 -10.641  1.00  0.00           H  
ATOM   3540 2HB  PHE A 231      16.869  -8.080 -11.127  1.00  0.00           H  
ATOM   3541  HD1 PHE A 231      18.288  -7.290 -13.828  1.00  0.00           H  
ATOM   3542  HD2 PHE A 231      19.167  -6.492  -9.761  1.00  0.00           H  
ATOM   3543  HE1 PHE A 231      20.643  -7.049 -14.429  1.00  0.00           H  
ATOM   3544  HE2 PHE A 231      21.549  -6.246 -10.338  1.00  0.00           H  
ATOM   3545  HZ  PHE A 231      22.292  -6.526 -12.675  1.00  0.00           H  
ATOM   3546  N   THR A 232      14.407  -8.234 -13.064  1.00  0.00           N  
ATOM   3547  CA  THR A 232      13.018  -8.657 -13.021  1.00  0.00           C  
ATOM   3548  C   THR A 232      12.848  -9.926 -12.160  1.00  0.00           C  
ATOM   3549  O   THR A 232      11.791 -10.167 -11.582  1.00  0.00           O  
ATOM   3550  CB  THR A 232      12.538  -8.922 -14.473  1.00  0.00           C  
ATOM   3551  OG1 THR A 232      13.295 -10.012 -15.050  1.00  0.00           O  
ATOM   3552  CG2 THR A 232      12.780  -7.694 -15.337  1.00  0.00           C  
ATOM   3553  H   THR A 232      15.094  -8.862 -13.462  1.00  0.00           H  
ATOM   3554  HA  THR A 232      12.421  -7.863 -12.581  1.00  0.00           H  
ATOM   3555  HB  THR A 232      11.472  -9.175 -14.469  1.00  0.00           H  
ATOM   3556  HG1 THR A 232      12.758 -10.427 -15.743  1.00  0.00           H  
ATOM   3557 1HG2 THR A 232      12.454  -7.898 -16.342  1.00  0.00           H  
ATOM   3558 2HG2 THR A 232      12.229  -6.860 -14.944  1.00  0.00           H  
ATOM   3559 3HG2 THR A 232      13.842  -7.452 -15.350  1.00  0.00           H  
ATOM   3560  N   ASN A 233      13.917 -10.721 -12.040  1.00  0.00           N  
ATOM   3561  CA  ASN A 233      13.922 -11.971 -11.271  1.00  0.00           C  
ATOM   3562  C   ASN A 233      14.256 -11.690  -9.821  1.00  0.00           C  
ATOM   3563  O   ASN A 233      15.406 -11.342  -9.503  1.00  0.00           O  
ATOM   3564  CB  ASN A 233      14.885 -12.967 -11.861  1.00  0.00           C  
ATOM   3565  CG  ASN A 233      14.919 -14.307 -11.129  1.00  0.00           C  
ATOM   3566  OD1 ASN A 233      14.674 -14.382  -9.923  1.00  0.00           O  
ATOM   3567  ND2 ASN A 233      15.229 -15.359 -11.835  1.00  0.00           N  
ATOM   3568  H   ASN A 233      14.761 -10.479 -12.542  1.00  0.00           H  
ATOM   3569  HA  ASN A 233      12.921 -12.402 -11.292  1.00  0.00           H  
ATOM   3570 1HB  ASN A 233      14.636 -13.133 -12.912  1.00  0.00           H  
ATOM   3571 2HB  ASN A 233      15.870 -12.536 -11.831  1.00  0.00           H  
ATOM   3572 1HD2 ASN A 233      15.265 -16.258 -11.400  1.00  0.00           H  
ATOM   3573 2HD2 ASN A 233      15.418 -15.268 -12.807  1.00  0.00           H  
ATOM   3574  N   ILE A 234      13.218 -11.800  -8.979  1.00  0.00           N  
ATOM   3575  CA  ILE A 234      13.187 -11.454  -7.556  1.00  0.00           C  
ATOM   3576  C   ILE A 234      12.487 -12.530  -6.742  1.00  0.00           C  
ATOM   3577  O   ILE A 234      11.452 -13.044  -7.145  1.00  0.00           O  
ATOM   3578  CB  ILE A 234      12.402 -10.149  -7.353  1.00  0.00           C  
ATOM   3579  CG1 ILE A 234      12.483  -9.676  -5.893  1.00  0.00           C  
ATOM   3580  CG2 ILE A 234      10.955 -10.421  -7.718  1.00  0.00           C  
ATOM   3581  CD1 ILE A 234      12.034  -8.233  -5.700  1.00  0.00           C  
ATOM   3582  H   ILE A 234      12.358 -12.178  -9.372  1.00  0.00           H  
ATOM   3583  HA  ILE A 234      14.199 -11.361  -7.182  1.00  0.00           H  
ATOM   3584  HB  ILE A 234      12.797  -9.362  -7.990  1.00  0.00           H  
ATOM   3585 1HG1 ILE A 234      11.840 -10.313  -5.280  1.00  0.00           H  
ATOM   3586 2HG1 ILE A 234      13.507  -9.789  -5.538  1.00  0.00           H  
ATOM   3587 1HG2 ILE A 234      10.374  -9.522  -7.574  1.00  0.00           H  
ATOM   3588 2HG2 ILE A 234      10.894 -10.745  -8.763  1.00  0.00           H  
ATOM   3589 3HG2 ILE A 234      10.560 -11.207  -7.075  1.00  0.00           H  
ATOM   3590 1HD1 ILE A 234      12.099  -7.973  -4.647  1.00  0.00           H  
ATOM   3591 2HD1 ILE A 234      12.666  -7.567  -6.284  1.00  0.00           H  
ATOM   3592 3HD1 ILE A 234      11.000  -8.131  -6.031  1.00  0.00           H  
ATOM   3593  N   SER A 235      12.992 -12.817  -5.560  1.00  0.00           N  
ATOM   3594  CA  SER A 235      12.371 -13.843  -4.737  1.00  0.00           C  
ATOM   3595  C   SER A 235      12.169 -13.430  -3.296  1.00  0.00           C  
ATOM   3596  O   SER A 235      12.376 -12.282  -2.915  1.00  0.00           O  
ATOM   3597  CB  SER A 235      13.225 -15.105  -4.789  1.00  0.00           C  
ATOM   3598  OG  SER A 235      12.610 -16.167  -4.112  1.00  0.00           O  
ATOM   3599  H   SER A 235      13.837 -12.346  -5.233  1.00  0.00           H  
ATOM   3600  HA  SER A 235      11.392 -14.079  -5.158  1.00  0.00           H  
ATOM   3601 1HB  SER A 235      13.387 -15.387  -5.832  1.00  0.00           H  
ATOM   3602 2HB  SER A 235      14.194 -14.906  -4.356  1.00  0.00           H  
ATOM   3603  HG  SER A 235      11.944 -16.525  -4.755  1.00  0.00           H  
ATOM   3604  N   THR A 236      11.732 -14.399  -2.498  1.00  0.00           N  
ATOM   3605  CA  THR A 236      11.552 -14.223  -1.069  1.00  0.00           C  
ATOM   3606  C   THR A 236      12.865 -14.680  -0.440  1.00  0.00           C  
ATOM   3607  O   THR A 236      13.237 -14.288   0.663  1.00  0.00           O  
ATOM   3608  CB  THR A 236      10.349 -15.038  -0.553  1.00  0.00           C  
ATOM   3609  OG1 THR A 236      10.586 -16.440  -0.757  1.00  0.00           O  
ATOM   3610  CG2 THR A 236       9.076 -14.631  -1.307  1.00  0.00           C  
ATOM   3611  H   THR A 236      11.567 -15.300  -2.916  1.00  0.00           H  
ATOM   3612  HA  THR A 236      11.394 -13.168  -0.837  1.00  0.00           H  
ATOM   3613  HB  THR A 236      10.210 -14.847   0.513  1.00  0.00           H  
ATOM   3614  HG1 THR A 236      11.192 -16.750  -0.078  1.00  0.00           H  
ATOM   3615 1HG2 THR A 236       8.232 -15.207  -0.927  1.00  0.00           H  
ATOM   3616 2HG2 THR A 236       8.891 -13.567  -1.145  1.00  0.00           H  
ATOM   3617 3HG2 THR A 236       9.202 -14.823  -2.372  1.00  0.00           H  
ATOM   3618  N   LYS A 237      13.619 -15.468  -1.224  1.00  0.00           N  
ATOM   3619  CA  LYS A 237      14.941 -15.937  -0.817  1.00  0.00           C  
ATOM   3620  C   LYS A 237      15.995 -14.909  -1.233  1.00  0.00           C  
ATOM   3621  O   LYS A 237      17.136 -14.938  -0.776  1.00  0.00           O  
ATOM   3622  CB  LYS A 237      15.267 -17.284  -1.456  1.00  0.00           C  
ATOM   3623  CG  LYS A 237      14.395 -18.445  -0.990  1.00  0.00           C  
ATOM   3624  CD  LYS A 237      14.808 -19.750  -1.671  1.00  0.00           C  
ATOM   3625  CE  LYS A 237      13.955 -20.924  -1.206  1.00  0.00           C  
ATOM   3626  NZ  LYS A 237      14.335 -22.191  -1.893  1.00  0.00           N  
ATOM   3627  H   LYS A 237      13.245 -15.763  -2.129  1.00  0.00           H  
ATOM   3628  HA  LYS A 237      14.967 -16.036   0.269  1.00  0.00           H  
ATOM   3629 1HB  LYS A 237      15.157 -17.201  -2.538  1.00  0.00           H  
ATOM   3630 2HB  LYS A 237      16.306 -17.540  -1.252  1.00  0.00           H  
ATOM   3631 1HG  LYS A 237      14.484 -18.558   0.090  1.00  0.00           H  
ATOM   3632 2HG  LYS A 237      13.353 -18.229  -1.233  1.00  0.00           H  
ATOM   3633 1HD  LYS A 237      14.705 -19.642  -2.752  1.00  0.00           H  
ATOM   3634 2HD  LYS A 237      15.853 -19.961  -1.444  1.00  0.00           H  
ATOM   3635 1HE  LYS A 237      14.081 -21.053  -0.132  1.00  0.00           H  
ATOM   3636 2HE  LYS A 237      12.907 -20.709  -1.416  1.00  0.00           H  
ATOM   3637 1HZ  LYS A 237      13.751 -22.944  -1.561  1.00  0.00           H  
ATOM   3638 2HZ  LYS A 237      14.211 -22.083  -2.890  1.00  0.00           H  
ATOM   3639 3HZ  LYS A 237      15.303 -22.404  -1.696  1.00  0.00           H  
ATOM   3640  N   ASN A 238      15.587 -14.025  -2.138  1.00  0.00           N  
ATOM   3641  CA  ASN A 238      16.425 -12.980  -2.713  1.00  0.00           C  
ATOM   3642  C   ASN A 238      15.620 -11.726  -3.105  1.00  0.00           C  
ATOM   3643  O   ASN A 238      15.334 -11.536  -4.296  1.00  0.00           O  
ATOM   3644  CB  ASN A 238      17.185 -13.512  -3.920  1.00  0.00           C  
ATOM   3645  CG  ASN A 238      18.257 -12.570  -4.441  1.00  0.00           C  
ATOM   3646  OD1 ASN A 238      18.805 -11.748  -3.701  1.00  0.00           O  
ATOM   3647  ND2 ASN A 238      18.559 -12.698  -5.715  1.00  0.00           N  
ATOM   3648  H   ASN A 238      14.626 -14.079  -2.427  1.00  0.00           H  
ATOM   3649  HA  ASN A 238      17.158 -12.675  -1.964  1.00  0.00           H  
ATOM   3650 1HB  ASN A 238      17.653 -14.463  -3.657  1.00  0.00           H  
ATOM   3651 2HB  ASN A 238      16.479 -13.711  -4.724  1.00  0.00           H  
ATOM   3652 1HD2 ASN A 238      19.264 -12.104  -6.139  1.00  0.00           H  
ATOM   3653 2HD2 ASN A 238      18.092 -13.385  -6.271  1.00  0.00           H  
ATOM   3654  N   PRO A 239      15.144 -10.920  -2.133  1.00  0.00           N  
ATOM   3655  CA  PRO A 239      14.443  -9.660  -2.330  1.00  0.00           C  
ATOM   3656  C   PRO A 239      15.403  -8.768  -3.083  1.00  0.00           C  
ATOM   3657  O   PRO A 239      16.604  -8.990  -2.980  1.00  0.00           O  
ATOM   3658  CB  PRO A 239      14.190  -9.157  -0.910  1.00  0.00           C  
ATOM   3659  CG  PRO A 239      14.239 -10.397  -0.049  1.00  0.00           C  
ATOM   3660  CD  PRO A 239      15.287 -11.282  -0.696  1.00  0.00           C  
ATOM   3661  HA  PRO A 239      13.511  -9.831  -2.891  1.00  0.00           H  
ATOM   3662 1HB  PRO A 239      14.952  -8.411  -0.638  1.00  0.00           H  
ATOM   3663 2HB  PRO A 239      13.217  -8.651  -0.868  1.00  0.00           H  
ATOM   3664 1HG  PRO A 239      14.484 -10.134   0.989  1.00  0.00           H  
ATOM   3665 2HG  PRO A 239      13.246 -10.886  -0.028  1.00  0.00           H  
ATOM   3666 1HD  PRO A 239      16.294 -11.046  -0.327  1.00  0.00           H  
ATOM   3667 2HD  PRO A 239      14.991 -12.294  -0.472  1.00  0.00           H  
ATOM   3668  N   GLN A 240      14.915  -7.758  -3.810  1.00  0.00           N  
ATOM   3669  CA  GLN A 240      15.820  -6.903  -4.594  1.00  0.00           C  
ATOM   3670  C   GLN A 240      16.535  -7.791  -5.603  1.00  0.00           C  
ATOM   3671  O   GLN A 240      17.742  -8.013  -5.536  1.00  0.00           O  
ATOM   3672  CB  GLN A 240      16.835  -6.152  -3.719  1.00  0.00           C  
ATOM   3673  CG  GLN A 240      16.208  -5.230  -2.674  1.00  0.00           C  
ATOM   3674  CD  GLN A 240      17.251  -4.455  -1.863  1.00  0.00           C  
ATOM   3675  OE1 GLN A 240      18.245  -3.963  -2.406  1.00  0.00           O  
ATOM   3676  NE2 GLN A 240      17.021  -4.340  -0.557  1.00  0.00           N  
ATOM   3677  H   GLN A 240      13.920  -7.601  -3.841  1.00  0.00           H  
ATOM   3678  HA  GLN A 240      15.231  -6.171  -5.146  1.00  0.00           H  
ATOM   3679 1HB  GLN A 240      17.513  -6.835  -3.219  1.00  0.00           H  
ATOM   3680 2HB  GLN A 240      17.450  -5.525  -4.365  1.00  0.00           H  
ATOM   3681 1HG  GLN A 240      15.564  -4.512  -3.178  1.00  0.00           H  
ATOM   3682 2HG  GLN A 240      15.624  -5.836  -1.982  1.00  0.00           H  
ATOM   3683 1HE2 GLN A 240      17.667  -3.842   0.023  1.00  0.00           H  
ATOM   3684 2HE2 GLN A 240      16.203  -4.749  -0.154  1.00  0.00           H  
ATOM   3685  N   GLY A 241      15.730  -8.315  -6.519  1.00  0.00           N  
ATOM   3686  CA  GLY A 241      16.110  -9.314  -7.503  1.00  0.00           C  
ATOM   3687  C   GLY A 241      17.380  -9.031  -8.267  1.00  0.00           C  
ATOM   3688  O   GLY A 241      17.751  -7.880  -8.484  1.00  0.00           O  
ATOM   3689  H   GLY A 241      14.765  -8.029  -6.499  1.00  0.00           H  
ATOM   3690 1HA  GLY A 241      16.205 -10.279  -7.007  1.00  0.00           H  
ATOM   3691 2HA  GLY A 241      15.294  -9.393  -8.212  1.00  0.00           H  
ATOM   3692  N   SER A 242      18.049 -10.122  -8.658  1.00  0.00           N  
ATOM   3693  CA  SER A 242      19.345 -10.081  -9.323  1.00  0.00           C  
ATOM   3694  C   SER A 242      19.392 -10.226 -10.849  1.00  0.00           C  
ATOM   3695  O   SER A 242      20.451  -9.973 -11.425  1.00  0.00           O  
ATOM   3696  CB  SER A 242      20.214 -11.178  -8.749  1.00  0.00           C  
ATOM   3697  OG  SER A 242      20.440 -10.986  -7.375  1.00  0.00           O  
ATOM   3698  H   SER A 242      17.624 -11.020  -8.464  1.00  0.00           H  
ATOM   3699  HA  SER A 242      19.797  -9.121  -9.077  1.00  0.00           H  
ATOM   3700 1HB  SER A 242      19.734 -12.142  -8.913  1.00  0.00           H  
ATOM   3701 2HB  SER A 242      21.165 -11.192  -9.278  1.00  0.00           H  
ATOM   3702  HG  SER A 242      20.831 -10.108  -7.291  1.00  0.00           H  
ATOM   3703  N   LYS A 243      18.313 -10.671 -11.518  1.00  0.00           N  
ATOM   3704  CA  LYS A 243      18.487 -10.857 -12.978  1.00  0.00           C  
ATOM   3705  C   LYS A 243      17.422 -10.231 -13.883  1.00  0.00           C  
ATOM   3706  O   LYS A 243      16.213 -10.329 -13.655  1.00  0.00           O  
ATOM   3707  CB  LYS A 243      18.595 -12.344 -13.336  1.00  0.00           C  
ATOM   3708  CG  LYS A 243      19.778 -13.086 -12.758  1.00  0.00           C  
ATOM   3709  CD  LYS A 243      19.784 -14.533 -13.239  1.00  0.00           C  
ATOM   3710  CE  LYS A 243      20.968 -15.304 -12.676  1.00  0.00           C  
ATOM   3711  NZ  LYS A 243      20.982 -16.720 -13.143  1.00  0.00           N  
ATOM   3712  H   LYS A 243      17.441 -10.879 -11.020  1.00  0.00           H  
ATOM   3713  HA  LYS A 243      19.429 -10.390 -13.264  1.00  0.00           H  
ATOM   3714 1HB  LYS A 243      17.702 -12.871 -13.046  1.00  0.00           H  
ATOM   3715 2HB  LYS A 243      18.682 -12.428 -14.418  1.00  0.00           H  
ATOM   3716 1HG  LYS A 243      20.705 -12.595 -13.061  1.00  0.00           H  
ATOM   3717 2HG  LYS A 243      19.719 -13.077 -11.670  1.00  0.00           H  
ATOM   3718 1HD  LYS A 243      18.860 -15.021 -12.924  1.00  0.00           H  
ATOM   3719 2HD  LYS A 243      19.830 -14.555 -14.327  1.00  0.00           H  
ATOM   3720 1HE  LYS A 243      21.891 -14.818 -12.991  1.00  0.00           H  
ATOM   3721 2HE  LYS A 243      20.917 -15.291 -11.587  1.00  0.00           H  
ATOM   3722 1HZ  LYS A 243      21.781 -17.197 -12.750  1.00  0.00           H  
ATOM   3723 2HZ  LYS A 243      20.135 -17.182 -12.846  1.00  0.00           H  
ATOM   3724 3HZ  LYS A 243      21.040 -16.741 -14.152  1.00  0.00           H  
ATOM   3725  N   SER A 244      17.891  -9.659 -14.990  1.00  0.00           N  
ATOM   3726  CA  SER A 244      17.062  -9.038 -16.035  1.00  0.00           C  
ATOM   3727  C   SER A 244      16.550 -10.046 -17.054  1.00  0.00           C  
ATOM   3728  O   SER A 244      16.949 -10.011 -18.214  1.00  0.00           O  
ATOM   3729  CB  SER A 244      17.860  -7.962 -16.747  1.00  0.00           C  
ATOM   3730  OG  SER A 244      19.085  -8.454 -17.228  1.00  0.00           O  
ATOM   3731  H   SER A 244      18.895  -9.623 -15.111  1.00  0.00           H  
ATOM   3732  HA  SER A 244      16.197  -8.569 -15.563  1.00  0.00           H  
ATOM   3733 1HB  SER A 244      17.280  -7.543 -17.568  1.00  0.00           H  
ATOM   3734 2HB  SER A 244      18.062  -7.154 -16.063  1.00  0.00           H  
ATOM   3735  HG  SER A 244      19.666  -7.655 -17.277  1.00  0.00           H  
ATOM   3736  N   LEU A 245      15.709 -10.977 -16.621  1.00  0.00           N  
ATOM   3737  CA  LEU A 245      15.315 -12.053 -17.536  1.00  0.00           C  
ATOM   3738  C   LEU A 245      14.067 -11.771 -18.367  1.00  0.00           C  
ATOM   3739  O   LEU A 245      13.953 -12.266 -19.494  1.00  0.00           O  
ATOM   3740  CB  LEU A 245      15.102 -13.331 -16.763  1.00  0.00           C  
ATOM   3741  CG  LEU A 245      16.307 -13.737 -15.982  1.00  0.00           C  
ATOM   3742  CD1 LEU A 245      16.031 -15.028 -15.293  1.00  0.00           C  
ATOM   3743  CD2 LEU A 245      17.491 -13.779 -16.888  1.00  0.00           C  
ATOM   3744  H   LEU A 245      15.407 -10.938 -15.648  1.00  0.00           H  
ATOM   3745  HA  LEU A 245      16.139 -12.218 -18.231  1.00  0.00           H  
ATOM   3746 1HB  LEU A 245      14.272 -13.189 -16.065  1.00  0.00           H  
ATOM   3747 2HB  LEU A 245      14.843 -14.139 -17.455  1.00  0.00           H  
ATOM   3748  HG  LEU A 245      16.483 -13.003 -15.209  1.00  0.00           H  
ATOM   3749 1HD1 LEU A 245      16.891 -15.314 -14.695  1.00  0.00           H  
ATOM   3750 2HD1 LEU A 245      15.163 -14.910 -14.659  1.00  0.00           H  
ATOM   3751 3HD1 LEU A 245      15.833 -15.799 -16.043  1.00  0.00           H  
ATOM   3752 1HD2 LEU A 245      18.376 -14.060 -16.332  1.00  0.00           H  
ATOM   3753 2HD2 LEU A 245      17.310 -14.497 -17.661  1.00  0.00           H  
ATOM   3754 3HD2 LEU A 245      17.643 -12.799 -17.337  1.00  0.00           H  
ATOM   3755  N   ASP A 246      13.117 -11.002 -17.824  1.00  0.00           N  
ATOM   3756  CA  ASP A 246      11.935 -10.719 -18.628  1.00  0.00           C  
ATOM   3757  C   ASP A 246      12.204  -9.404 -19.342  1.00  0.00           C  
ATOM   3758  O   ASP A 246      12.821  -8.503 -18.768  1.00  0.00           O  
ATOM   3759  CB  ASP A 246      10.630 -10.596 -17.818  1.00  0.00           C  
ATOM   3760  CG  ASP A 246      10.160 -11.861 -17.087  1.00  0.00           C  
ATOM   3761  OD1 ASP A 246      10.820 -12.861 -17.175  1.00  0.00           O  
ATOM   3762  OD2 ASP A 246       9.111 -11.831 -16.485  1.00  0.00           O  
ATOM   3763  H   ASP A 246      13.229 -10.608 -16.897  1.00  0.00           H  
ATOM   3764  HA  ASP A 246      11.808 -11.497 -19.372  1.00  0.00           H  
ATOM   3765 1HB  ASP A 246      10.763  -9.832 -17.068  1.00  0.00           H  
ATOM   3766 2HB  ASP A 246       9.830 -10.259 -18.482  1.00  0.00           H  
ATOM   3767  N   ASN A 247      11.701  -9.252 -20.550  1.00  0.00           N  
ATOM   3768  CA  ASN A 247      11.886  -7.974 -21.222  1.00  0.00           C  
ATOM   3769  C   ASN A 247      10.902  -7.757 -22.366  1.00  0.00           C  
ATOM   3770  O   ASN A 247      10.107  -8.635 -22.716  1.00  0.00           O  
ATOM   3771  CB  ASN A 247      13.340  -7.864 -21.715  1.00  0.00           C  
ATOM   3772  CG  ASN A 247      13.891  -6.418 -21.776  1.00  0.00           C  
ATOM   3773  OD1 ASN A 247      13.187  -5.477 -22.133  1.00  0.00           O  
ATOM   3774  ND2 ASN A 247      15.119  -6.247 -21.410  1.00  0.00           N  
ATOM   3775  H   ASN A 247      11.235 -10.042 -20.995  1.00  0.00           H  
ATOM   3776  HA  ASN A 247      11.715  -7.184 -20.496  1.00  0.00           H  
ATOM   3777 1HB  ASN A 247      14.000  -8.461 -21.085  1.00  0.00           H  
ATOM   3778 2HB  ASN A 247      13.396  -8.283 -22.702  1.00  0.00           H  
ATOM   3779 1HD2 ASN A 247      15.504  -5.309 -21.408  1.00  0.00           H  
ATOM   3780 2HD2 ASN A 247      15.672  -7.022 -21.107  1.00  0.00           H  
ATOM   3781  N   ILE A 248      10.952  -6.553 -22.919  1.00  0.00           N  
ATOM   3782  CA  ILE A 248      10.169  -6.153 -24.066  1.00  0.00           C  
ATOM   3783  C   ILE A 248      11.111  -5.548 -25.111  1.00  0.00           C  
ATOM   3784  O   ILE A 248      11.884  -4.632 -24.798  1.00  0.00           O  
ATOM   3785  CB  ILE A 248       9.079  -5.139 -23.675  1.00  0.00           C  
ATOM   3786  CG1 ILE A 248       8.136  -5.725 -22.600  1.00  0.00           C  
ATOM   3787  CG2 ILE A 248       8.267  -4.805 -24.912  1.00  0.00           C  
ATOM   3788  CD1 ILE A 248       7.148  -4.730 -22.049  1.00  0.00           C  
ATOM   3789  H   ILE A 248      11.622  -5.898 -22.554  1.00  0.00           H  
ATOM   3790  HA  ILE A 248       9.693  -7.027 -24.500  1.00  0.00           H  
ATOM   3791  HB  ILE A 248       9.534  -4.234 -23.281  1.00  0.00           H  
ATOM   3792 1HG1 ILE A 248       7.597  -6.560 -23.033  1.00  0.00           H  
ATOM   3793 2HG1 ILE A 248       8.722  -6.093 -21.766  1.00  0.00           H  
ATOM   3794 1HG2 ILE A 248       7.486  -4.088 -24.664  1.00  0.00           H  
ATOM   3795 2HG2 ILE A 248       8.914  -4.391 -25.682  1.00  0.00           H  
ATOM   3796 3HG2 ILE A 248       7.825  -5.706 -25.280  1.00  0.00           H  
ATOM   3797 1HD1 ILE A 248       6.524  -5.216 -21.308  1.00  0.00           H  
ATOM   3798 2HD1 ILE A 248       7.685  -3.906 -21.587  1.00  0.00           H  
ATOM   3799 3HD1 ILE A 248       6.517  -4.348 -22.850  1.00  0.00           H  
ATOM   3800  N   TRP A 249      11.069  -6.102 -26.321  1.00  0.00           N  
ATOM   3801  CA  TRP A 249      11.900  -5.691 -27.444  1.00  0.00           C  
ATOM   3802  C   TRP A 249      11.036  -5.142 -28.567  1.00  0.00           C  
ATOM   3803  O   TRP A 249       9.909  -5.593 -28.765  1.00  0.00           O  
ATOM   3804  CB  TRP A 249      12.738  -6.885 -27.895  1.00  0.00           C  
ATOM   3805  CG  TRP A 249      13.769  -7.261 -26.902  1.00  0.00           C  
ATOM   3806  CD1 TRP A 249      13.579  -7.822 -25.683  1.00  0.00           C  
ATOM   3807  CD2 TRP A 249      15.181  -7.130 -27.061  1.00  0.00           C  
ATOM   3808  NE1 TRP A 249      14.776  -7.994 -25.060  1.00  0.00           N  
ATOM   3809  CE2 TRP A 249      15.766  -7.570 -25.887  1.00  0.00           C  
ATOM   3810  CE3 TRP A 249      15.980  -6.674 -28.087  1.00  0.00           C  
ATOM   3811  CZ2 TRP A 249      17.128  -7.542 -25.701  1.00  0.00           C  
ATOM   3812  CZ3 TRP A 249      17.345  -6.656 -27.916  1.00  0.00           C  
ATOM   3813  CH2 TRP A 249      17.910  -7.075 -26.749  1.00  0.00           C  
ATOM   3814  H   TRP A 249      10.419  -6.865 -26.469  1.00  0.00           H  
ATOM   3815  HA  TRP A 249      12.558  -4.902 -27.108  1.00  0.00           H  
ATOM   3816 1HB  TRP A 249      12.096  -7.739 -28.068  1.00  0.00           H  
ATOM   3817 2HB  TRP A 249      13.233  -6.644 -28.813  1.00  0.00           H  
ATOM   3818  HD1 TRP A 249      12.611  -8.075 -25.257  1.00  0.00           H  
ATOM   3819  HE1 TRP A 249      14.906  -8.379 -24.138  1.00  0.00           H  
ATOM   3820  HE3 TRP A 249      15.531  -6.335 -29.012  1.00  0.00           H  
ATOM   3821  HZ2 TRP A 249      17.585  -7.882 -24.778  1.00  0.00           H  
ATOM   3822  HZ3 TRP A 249      17.949  -6.291 -28.737  1.00  0.00           H  
ATOM   3823  HH2 TRP A 249      18.991  -7.046 -26.640  1.00  0.00           H  
ATOM   3824  N   ILE A 250      11.563  -4.200 -29.330  1.00  0.00           N  
ATOM   3825  CA  ILE A 250      10.742  -3.537 -30.332  1.00  0.00           C  
ATOM   3826  C   ILE A 250      11.427  -3.307 -31.671  1.00  0.00           C  
ATOM   3827  O   ILE A 250      12.623  -2.990 -31.733  1.00  0.00           O  
ATOM   3828  CB  ILE A 250      10.357  -2.182 -29.744  1.00  0.00           C  
ATOM   3829  CG1 ILE A 250       9.380  -1.469 -30.524  1.00  0.00           C  
ATOM   3830  CG2 ILE A 250      11.625  -1.362 -29.748  1.00  0.00           C  
ATOM   3831  CD1 ILE A 250       8.795  -0.410 -29.704  1.00  0.00           C  
ATOM   3832  H   ILE A 250      12.512  -3.888 -29.144  1.00  0.00           H  
ATOM   3833  HA  ILE A 250       9.849  -4.134 -30.509  1.00  0.00           H  
ATOM   3834  HB  ILE A 250       9.971  -2.291 -28.734  1.00  0.00           H  
ATOM   3835 1HG1 ILE A 250       9.857  -1.016 -31.379  1.00  0.00           H  
ATOM   3836 2HG1 ILE A 250       8.612  -2.142 -30.876  1.00  0.00           H  
ATOM   3837 1HG2 ILE A 250      11.437  -0.380 -29.365  1.00  0.00           H  
ATOM   3838 2HG2 ILE A 250      12.380  -1.849 -29.143  1.00  0.00           H  
ATOM   3839 3HG2 ILE A 250      11.978  -1.279 -30.773  1.00  0.00           H  
ATOM   3840 1HD1 ILE A 250       8.068   0.149 -30.222  1.00  0.00           H  
ATOM   3841 2HD1 ILE A 250       8.342  -0.913 -28.881  1.00  0.00           H  
ATOM   3842 3HD1 ILE A 250       9.575   0.262 -29.365  1.00  0.00           H  
ATOM   3843  N   SER A 251      10.655  -3.442 -32.752  1.00  0.00           N  
ATOM   3844  CA  SER A 251      11.183  -3.162 -34.074  1.00  0.00           C  
ATOM   3845  C   SER A 251      11.511  -1.679 -34.206  1.00  0.00           C  
ATOM   3846  O   SER A 251      10.885  -0.829 -33.561  1.00  0.00           O  
ATOM   3847  CB  SER A 251      10.188  -3.602 -35.140  1.00  0.00           C  
ATOM   3848  OG  SER A 251       8.996  -2.845 -35.121  1.00  0.00           O  
ATOM   3849  H   SER A 251       9.693  -3.768 -32.653  1.00  0.00           H  
ATOM   3850  HA  SER A 251      12.103  -3.733 -34.208  1.00  0.00           H  
ATOM   3851 1HB  SER A 251      10.656  -3.504 -36.117  1.00  0.00           H  
ATOM   3852 2HB  SER A 251       9.950  -4.657 -35.003  1.00  0.00           H  
ATOM   3853  HG  SER A 251       8.598  -2.973 -36.011  1.00  0.00           H  
ATOM   3854  N   LYS A 252      12.409  -1.352 -35.128  1.00  0.00           N  
ATOM   3855  CA  LYS A 252      12.821   0.037 -35.303  1.00  0.00           C  
ATOM   3856  C   LYS A 252      11.674   0.988 -35.651  1.00  0.00           C  
ATOM   3857  O   LYS A 252      11.690   2.153 -35.260  1.00  0.00           O  
ATOM   3858  CB  LYS A 252      13.918   0.128 -36.355  1.00  0.00           C  
ATOM   3859  CG  LYS A 252      15.266  -0.452 -35.909  1.00  0.00           C  
ATOM   3860  CD  LYS A 252      16.312  -0.311 -37.011  1.00  0.00           C  
ATOM   3861  CE  LYS A 252      17.663  -0.861 -36.583  1.00  0.00           C  
ATOM   3862  NZ  LYS A 252      18.690  -0.706 -37.663  1.00  0.00           N  
ATOM   3863  H   LYS A 252      12.869  -2.089 -35.653  1.00  0.00           H  
ATOM   3864  HA  LYS A 252      13.243   0.371 -34.361  1.00  0.00           H  
ATOM   3865 1HB  LYS A 252      13.606  -0.405 -37.253  1.00  0.00           H  
ATOM   3866 2HB  LYS A 252      14.072   1.171 -36.629  1.00  0.00           H  
ATOM   3867 1HG  LYS A 252      15.610   0.068 -35.013  1.00  0.00           H  
ATOM   3868 2HG  LYS A 252      15.143  -1.513 -35.664  1.00  0.00           H  
ATOM   3869 1HD  LYS A 252      15.977  -0.853 -37.897  1.00  0.00           H  
ATOM   3870 2HD  LYS A 252      16.425   0.741 -37.272  1.00  0.00           H  
ATOM   3871 1HE  LYS A 252      17.998  -0.329 -35.698  1.00  0.00           H  
ATOM   3872 2HE  LYS A 252      17.557  -1.922 -36.340  1.00  0.00           H  
ATOM   3873 1HZ  LYS A 252      19.575  -1.077 -37.349  1.00  0.00           H  
ATOM   3874 2HZ  LYS A 252      18.393  -1.203 -38.488  1.00  0.00           H  
ATOM   3875 3HZ  LYS A 252      18.799   0.275 -37.886  1.00  0.00           H  
ATOM   3876  N   SER A 253      10.676   0.502 -36.381  1.00  0.00           N  
ATOM   3877  CA  SER A 253       9.541   1.340 -36.751  1.00  0.00           C  
ATOM   3878  C   SER A 253       8.783   1.815 -35.512  1.00  0.00           C  
ATOM   3879  O   SER A 253       8.497   3.003 -35.365  1.00  0.00           O  
ATOM   3880  CB  SER A 253       8.618   0.576 -37.682  1.00  0.00           C  
ATOM   3881  OG  SER A 253       7.506   1.346 -38.056  1.00  0.00           O  
ATOM   3882  H   SER A 253      10.703  -0.462 -36.672  1.00  0.00           H  
ATOM   3883  HA  SER A 253       9.916   2.217 -37.276  1.00  0.00           H  
ATOM   3884 1HB  SER A 253       9.177   0.297 -38.571  1.00  0.00           H  
ATOM   3885 2HB  SER A 253       8.278  -0.349 -37.207  1.00  0.00           H  
ATOM   3886  HG  SER A 253       6.722   0.904 -37.629  1.00  0.00           H  
ATOM   3887  N   LEU A 254       8.506   0.899 -34.585  1.00  0.00           N  
ATOM   3888  CA  LEU A 254       7.734   1.234 -33.396  1.00  0.00           C  
ATOM   3889  C   LEU A 254       8.543   1.984 -32.354  1.00  0.00           C  
ATOM   3890  O   LEU A 254       7.982   2.602 -31.444  1.00  0.00           O  
ATOM   3891  CB  LEU A 254       7.118  -0.004 -32.800  1.00  0.00           C  
ATOM   3892  CG  LEU A 254       6.093  -0.634 -33.578  1.00  0.00           C  
ATOM   3893  CD1 LEU A 254       5.765  -1.891 -32.932  1.00  0.00           C  
ATOM   3894  CD2 LEU A 254       4.878   0.256 -33.624  1.00  0.00           C  
ATOM   3895  H   LEU A 254       8.811  -0.057 -34.723  1.00  0.00           H  
ATOM   3896  HA  LEU A 254       6.918   1.881 -33.713  1.00  0.00           H  
ATOM   3897 1HB  LEU A 254       7.893  -0.734 -32.669  1.00  0.00           H  
ATOM   3898 2HB  LEU A 254       6.670   0.249 -31.851  1.00  0.00           H  
ATOM   3899  HG  LEU A 254       6.454  -0.820 -34.579  1.00  0.00           H  
ATOM   3900 1HD1 LEU A 254       5.001  -2.382 -33.489  1.00  0.00           H  
ATOM   3901 2HD1 LEU A 254       6.656  -2.517 -32.895  1.00  0.00           H  
ATOM   3902 3HD1 LEU A 254       5.415  -1.686 -31.931  1.00  0.00           H  
ATOM   3903 1HD2 LEU A 254       4.089  -0.219 -34.193  1.00  0.00           H  
ATOM   3904 2HD2 LEU A 254       4.528   0.431 -32.611  1.00  0.00           H  
ATOM   3905 3HD2 LEU A 254       5.136   1.207 -34.096  1.00  0.00           H  
ATOM   3906  N   LYS A 255       9.853   2.048 -32.523  1.00  0.00           N  
ATOM   3907  CA  LYS A 255      10.629   2.871 -31.609  1.00  0.00           C  
ATOM   3908  C   LYS A 255      10.164   4.335 -31.726  1.00  0.00           C  
ATOM   3909  O   LYS A 255      10.403   5.138 -30.829  1.00  0.00           O  
ATOM   3910  CB  LYS A 255      12.125   2.798 -31.877  1.00  0.00           C  
ATOM   3911  CG  LYS A 255      12.776   1.495 -31.522  1.00  0.00           C  
ATOM   3912  CD  LYS A 255      14.239   1.512 -31.907  1.00  0.00           C  
ATOM   3913  CE  LYS A 255      15.056   2.366 -30.948  1.00  0.00           C  
ATOM   3914  NZ  LYS A 255      16.488   2.382 -31.321  1.00  0.00           N  
ATOM   3915  H   LYS A 255      10.310   1.484 -33.246  1.00  0.00           H  
ATOM   3916  HA  LYS A 255      10.441   2.534 -30.589  1.00  0.00           H  
ATOM   3917 1HB  LYS A 255      12.309   2.984 -32.935  1.00  0.00           H  
ATOM   3918 2HB  LYS A 255      12.629   3.583 -31.319  1.00  0.00           H  
ATOM   3919 1HG  LYS A 255      12.692   1.335 -30.453  1.00  0.00           H  
ATOM   3920 2HG  LYS A 255      12.273   0.687 -32.043  1.00  0.00           H  
ATOM   3921 1HD  LYS A 255      14.625   0.491 -31.907  1.00  0.00           H  
ATOM   3922 2HD  LYS A 255      14.347   1.920 -32.910  1.00  0.00           H  
ATOM   3923 1HE  LYS A 255      14.676   3.385 -30.945  1.00  0.00           H  
ATOM   3924 2HE  LYS A 255      14.964   1.948 -29.946  1.00  0.00           H  
ATOM   3925 1HZ  LYS A 255      17.010   2.937 -30.663  1.00  0.00           H  
ATOM   3926 2HZ  LYS A 255      16.851   1.413 -31.326  1.00  0.00           H  
ATOM   3927 3HZ  LYS A 255      16.589   2.772 -32.243  1.00  0.00           H  
ATOM   3928  N   LYS A 256       9.506   4.682 -32.853  1.00  0.00           N  
ATOM   3929  CA  LYS A 256       9.011   6.022 -33.116  1.00  0.00           C  
ATOM   3930  C   LYS A 256       7.695   6.319 -32.389  1.00  0.00           C  
ATOM   3931  O   LYS A 256       7.243   7.467 -32.385  1.00  0.00           O  
ATOM   3932  CB  LYS A 256       8.797   6.199 -34.614  1.00  0.00           C  
ATOM   3933  CG  LYS A 256      10.073   6.105 -35.436  1.00  0.00           C  
ATOM   3934  CD  LYS A 256       9.783   6.232 -36.919  1.00  0.00           C  
ATOM   3935  CE  LYS A 256      11.058   6.110 -37.735  1.00  0.00           C  
ATOM   3936  NZ  LYS A 256      10.789   6.192 -39.196  1.00  0.00           N  
ATOM   3937  H   LYS A 256       9.324   3.980 -33.573  1.00  0.00           H  
ATOM   3938  HA  LYS A 256       9.757   6.738 -32.770  1.00  0.00           H  
ATOM   3939 1HB  LYS A 256       8.104   5.439 -34.970  1.00  0.00           H  
ATOM   3940 2HB  LYS A 256       8.342   7.168 -34.803  1.00  0.00           H  
ATOM   3941 1HG  LYS A 256      10.770   6.882 -35.132  1.00  0.00           H  
ATOM   3942 2HG  LYS A 256      10.536   5.127 -35.256  1.00  0.00           H  
ATOM   3943 1HD  LYS A 256       9.098   5.432 -37.212  1.00  0.00           H  
ATOM   3944 2HD  LYS A 256       9.312   7.192 -37.125  1.00  0.00           H  
ATOM   3945 1HE  LYS A 256      11.740   6.910 -37.455  1.00  0.00           H  
ATOM   3946 2HE  LYS A 256      11.528   5.149 -37.515  1.00  0.00           H  
ATOM   3947 1HZ  LYS A 256      11.657   6.104 -39.705  1.00  0.00           H  
ATOM   3948 2HZ  LYS A 256      10.162   5.442 -39.462  1.00  0.00           H  
ATOM   3949 3HZ  LYS A 256      10.361   7.081 -39.411  1.00  0.00           H  
ATOM   3950  N   VAL A 257       7.051   5.295 -31.805  1.00  0.00           N  
ATOM   3951  CA  VAL A 257       5.814   5.527 -31.066  1.00  0.00           C  
ATOM   3952  C   VAL A 257       6.073   5.233 -29.589  1.00  0.00           C  
ATOM   3953  O   VAL A 257       5.317   5.646 -28.713  1.00  0.00           O  
ATOM   3954  CB  VAL A 257       4.634   4.669 -31.583  1.00  0.00           C  
ATOM   3955  CG1 VAL A 257       4.365   4.994 -33.036  1.00  0.00           C  
ATOM   3956  CG2 VAL A 257       4.891   3.210 -31.394  1.00  0.00           C  
ATOM   3957  H   VAL A 257       7.442   4.359 -31.837  1.00  0.00           H  
ATOM   3958  HA  VAL A 257       5.532   6.574 -31.162  1.00  0.00           H  
ATOM   3959  HB  VAL A 257       3.745   4.939 -31.019  1.00  0.00           H  
ATOM   3960 1HG1 VAL A 257       3.516   4.413 -33.378  1.00  0.00           H  
ATOM   3961 2HG1 VAL A 257       4.150   6.057 -33.138  1.00  0.00           H  
ATOM   3962 3HG1 VAL A 257       5.243   4.738 -33.632  1.00  0.00           H  
ATOM   3963 1HG2 VAL A 257       4.026   2.649 -31.740  1.00  0.00           H  
ATOM   3964 2HG2 VAL A 257       5.737   2.936 -31.960  1.00  0.00           H  
ATOM   3965 3HG2 VAL A 257       5.063   2.994 -30.349  1.00  0.00           H  
ATOM   3966  N   PHE A 258       7.162   4.537 -29.291  1.00  0.00           N  
ATOM   3967  CA  PHE A 258       7.484   4.287 -27.896  1.00  0.00           C  
ATOM   3968  C   PHE A 258       7.587   5.617 -27.174  1.00  0.00           C  
ATOM   3969  O   PHE A 258       8.236   6.546 -27.651  1.00  0.00           O  
ATOM   3970  CB  PHE A 258       8.738   3.425 -27.763  1.00  0.00           C  
ATOM   3971  CG  PHE A 258       9.167   3.188 -26.335  1.00  0.00           C  
ATOM   3972  CD1 PHE A 258       8.328   2.585 -25.416  1.00  0.00           C  
ATOM   3973  CD2 PHE A 258      10.445   3.534 -25.921  1.00  0.00           C  
ATOM   3974  CE1 PHE A 258       8.736   2.357 -24.130  1.00  0.00           C  
ATOM   3975  CE2 PHE A 258      10.855   3.286 -24.624  1.00  0.00           C  
ATOM   3976  CZ  PHE A 258       9.993   2.702 -23.736  1.00  0.00           C  
ATOM   3977  H   PHE A 258       7.751   4.157 -30.028  1.00  0.00           H  
ATOM   3978  HA  PHE A 258       6.668   3.738 -27.440  1.00  0.00           H  
ATOM   3979 1HB  PHE A 258       8.567   2.460 -28.240  1.00  0.00           H  
ATOM   3980 2HB  PHE A 258       9.561   3.906 -28.294  1.00  0.00           H  
ATOM   3981  HD1 PHE A 258       7.329   2.311 -25.708  1.00  0.00           H  
ATOM   3982  HD2 PHE A 258      11.130   3.998 -26.634  1.00  0.00           H  
ATOM   3983  HE1 PHE A 258       8.057   1.905 -23.421  1.00  0.00           H  
ATOM   3984  HE2 PHE A 258      11.863   3.557 -24.303  1.00  0.00           H  
ATOM   3985  HZ  PHE A 258      10.306   2.516 -22.724  1.00  0.00           H  
ATOM   3986  N   THR A 259       6.930   5.708 -26.019  1.00  0.00           N  
ATOM   3987  CA  THR A 259       6.863   6.948 -25.254  1.00  0.00           C  
ATOM   3988  C   THR A 259       8.114   7.275 -24.463  1.00  0.00           C  
ATOM   3989  O   THR A 259       8.243   8.368 -23.918  1.00  0.00           O  
ATOM   3990  CB  THR A 259       5.755   6.850 -24.219  1.00  0.00           C  
ATOM   3991  OG1 THR A 259       6.090   5.779 -23.342  1.00  0.00           O  
ATOM   3992  CG2 THR A 259       4.410   6.561 -24.852  1.00  0.00           C  
ATOM   3993  H   THR A 259       6.420   4.894 -25.664  1.00  0.00           H  
ATOM   3994  HA  THR A 259       6.671   7.763 -25.944  1.00  0.00           H  
ATOM   3995  HB  THR A 259       5.695   7.776 -23.656  1.00  0.00           H  
ATOM   3996  HG1 THR A 259       5.927   4.925 -23.813  1.00  0.00           H  
ATOM   3997 1HG2 THR A 259       3.652   6.471 -24.075  1.00  0.00           H  
ATOM   3998 2HG2 THR A 259       4.145   7.341 -25.509  1.00  0.00           H  
ATOM   3999 3HG2 THR A 259       4.468   5.654 -25.404  1.00  0.00           H  
ATOM   4000  N   GLY A 260       9.000   6.309 -24.326  1.00  0.00           N  
ATOM   4001  CA  GLY A 260      10.177   6.472 -23.490  1.00  0.00           C  
ATOM   4002  C   GLY A 260       9.919   5.942 -22.079  1.00  0.00           C  
ATOM   4003  O   GLY A 260      10.848   5.805 -21.280  1.00  0.00           O  
ATOM   4004  H   GLY A 260       8.848   5.437 -24.815  1.00  0.00           H  
ATOM   4005 1HA  GLY A 260      11.026   5.961 -23.937  1.00  0.00           H  
ATOM   4006 2HA  GLY A 260      10.437   7.527 -23.438  1.00  0.00           H  
ATOM   4007  N   HIS A 261       8.658   5.617 -21.777  1.00  0.00           N  
ATOM   4008  CA  HIS A 261       8.293   5.113 -20.468  1.00  0.00           C  
ATOM   4009  C   HIS A 261       8.152   3.601 -20.448  1.00  0.00           C  
ATOM   4010  O   HIS A 261       7.455   2.994 -21.270  1.00  0.00           O  
ATOM   4011  CB  HIS A 261       6.992   5.760 -19.987  1.00  0.00           C  
ATOM   4012  CG  HIS A 261       7.124   7.243 -19.753  1.00  0.00           C  
ATOM   4013  ND1 HIS A 261       7.350   7.785 -18.502  1.00  0.00           N  
ATOM   4014  CD2 HIS A 261       7.083   8.287 -20.612  1.00  0.00           C  
ATOM   4015  CE1 HIS A 261       7.435   9.100 -18.605  1.00  0.00           C  
ATOM   4016  NE2 HIS A 261       7.276   9.430 -19.872  1.00  0.00           N  
ATOM   4017  H   HIS A 261       7.914   5.741 -22.459  1.00  0.00           H  
ATOM   4018  HA  HIS A 261       9.072   5.370 -19.753  1.00  0.00           H  
ATOM   4019 1HB  HIS A 261       6.205   5.599 -20.725  1.00  0.00           H  
ATOM   4020 2HB  HIS A 261       6.667   5.290 -19.059  1.00  0.00           H  
ATOM   4021  HD2 HIS A 261       6.928   8.233 -21.682  1.00  0.00           H  
ATOM   4022  HE1 HIS A 261       7.607   9.793 -17.783  1.00  0.00           H  
ATOM   4023  HE2 HIS A 261       7.296  10.371 -20.251  1.00  0.00           H  
ATOM   4024  N   TRP A 262       8.833   3.014 -19.481  1.00  0.00           N  
ATOM   4025  CA  TRP A 262       8.851   1.586 -19.226  1.00  0.00           C  
ATOM   4026  C   TRP A 262       9.035   1.380 -17.735  1.00  0.00           C  
ATOM   4027  O   TRP A 262       9.491   2.285 -17.033  1.00  0.00           O  
ATOM   4028  CB  TRP A 262       9.988   0.908 -19.992  1.00  0.00           C  
ATOM   4029  CG  TRP A 262      11.327   1.466 -19.597  1.00  0.00           C  
ATOM   4030  CD1 TRP A 262      11.997   2.492 -20.198  1.00  0.00           C  
ATOM   4031  CD2 TRP A 262      12.143   1.068 -18.470  1.00  0.00           C  
ATOM   4032  NE1 TRP A 262      13.160   2.754 -19.522  1.00  0.00           N  
ATOM   4033  CE2 TRP A 262      13.256   1.900 -18.457  1.00  0.00           C  
ATOM   4034  CE3 TRP A 262      12.009   0.101 -17.480  1.00  0.00           C  
ATOM   4035  CZ2 TRP A 262      14.229   1.798 -17.479  1.00  0.00           C  
ATOM   4036  CZ3 TRP A 262      12.965   0.003 -16.511  1.00  0.00           C  
ATOM   4037  CH2 TRP A 262      14.048   0.825 -16.500  1.00  0.00           C  
ATOM   4038  H   TRP A 262       9.382   3.607 -18.872  1.00  0.00           H  
ATOM   4039  HA  TRP A 262       7.898   1.157 -19.513  1.00  0.00           H  
ATOM   4040 1HB  TRP A 262       9.966  -0.152 -19.774  1.00  0.00           H  
ATOM   4041 2HB  TRP A 262       9.842   1.022 -21.060  1.00  0.00           H  
ATOM   4042  HD1 TRP A 262      11.659   3.038 -21.074  1.00  0.00           H  
ATOM   4043  HE1 TRP A 262      13.826   3.474 -19.763  1.00  0.00           H  
ATOM   4044  HE3 TRP A 262      11.157  -0.565 -17.475  1.00  0.00           H  
ATOM   4045  HZ2 TRP A 262      15.103   2.447 -17.457  1.00  0.00           H  
ATOM   4046  HZ3 TRP A 262      12.830  -0.745 -15.752  1.00  0.00           H  
ATOM   4047  HH2 TRP A 262      14.788   0.714 -15.707  1.00  0.00           H  
ATOM   4048  N   ALA A 263       8.674   0.207 -17.242  1.00  0.00           N  
ATOM   4049  CA  ALA A 263       8.892  -0.080 -15.827  1.00  0.00           C  
ATOM   4050  C   ALA A 263       8.867  -1.555 -15.523  1.00  0.00           C  
ATOM   4051  O   ALA A 263       8.321  -2.359 -16.272  1.00  0.00           O  
ATOM   4052  CB  ALA A 263       7.851   0.602 -14.962  1.00  0.00           C  
ATOM   4053  H   ALA A 263       8.280  -0.486 -17.878  1.00  0.00           H  
ATOM   4054  HA  ALA A 263       9.874   0.304 -15.555  1.00  0.00           H  
ATOM   4055 1HB  ALA A 263       8.058   0.394 -13.911  1.00  0.00           H  
ATOM   4056 2HB  ALA A 263       7.875   1.677 -15.128  1.00  0.00           H  
ATOM   4057 3HB  ALA A 263       6.866   0.216 -15.218  1.00  0.00           H  
ATOM   4058  N   VAL A 264       9.445  -1.902 -14.395  1.00  0.00           N  
ATOM   4059  CA  VAL A 264       9.329  -3.248 -13.880  1.00  0.00           C  
ATOM   4060  C   VAL A 264       8.579  -3.117 -12.563  1.00  0.00           C  
ATOM   4061  O   VAL A 264       8.936  -2.280 -11.731  1.00  0.00           O  
ATOM   4062  CB  VAL A 264      10.711  -3.896 -13.733  1.00  0.00           C  
ATOM   4063  CG1 VAL A 264      10.565  -5.271 -13.164  1.00  0.00           C  
ATOM   4064  CG2 VAL A 264      11.373  -3.933 -15.121  1.00  0.00           C  
ATOM   4065  H   VAL A 264       9.932  -1.204 -13.849  1.00  0.00           H  
ATOM   4066  HA  VAL A 264       8.733  -3.855 -14.560  1.00  0.00           H  
ATOM   4067  HB  VAL A 264      11.323  -3.320 -13.040  1.00  0.00           H  
ATOM   4068 1HG1 VAL A 264      11.547  -5.716 -13.056  1.00  0.00           H  
ATOM   4069 2HG1 VAL A 264      10.093  -5.199 -12.189  1.00  0.00           H  
ATOM   4070 3HG1 VAL A 264       9.947  -5.885 -13.830  1.00  0.00           H  
ATOM   4071 1HG2 VAL A 264      12.344  -4.402 -15.054  1.00  0.00           H  
ATOM   4072 2HG2 VAL A 264      10.754  -4.496 -15.786  1.00  0.00           H  
ATOM   4073 3HG2 VAL A 264      11.484  -2.924 -15.509  1.00  0.00           H  
ATOM   4074  N   VAL A 265       7.502  -3.878 -12.413  1.00  0.00           N  
ATOM   4075  CA  VAL A 265       6.632  -3.764 -11.241  1.00  0.00           C  
ATOM   4076  C   VAL A 265       6.724  -4.910 -10.260  1.00  0.00           C  
ATOM   4077  O   VAL A 265       6.582  -6.064 -10.621  1.00  0.00           O  
ATOM   4078  CB  VAL A 265       5.172  -3.575 -11.712  1.00  0.00           C  
ATOM   4079  CG1 VAL A 265       4.217  -3.589 -10.520  1.00  0.00           C  
ATOM   4080  CG2 VAL A 265       5.070  -2.208 -12.396  1.00  0.00           C  
ATOM   4081  H   VAL A 265       7.288  -4.565 -13.140  1.00  0.00           H  
ATOM   4082  HA  VAL A 265       6.918  -2.856 -10.707  1.00  0.00           H  
ATOM   4083  HB  VAL A 265       4.902  -4.378 -12.403  1.00  0.00           H  
ATOM   4084 1HG1 VAL A 265       3.199  -3.435 -10.871  1.00  0.00           H  
ATOM   4085 2HG1 VAL A 265       4.285  -4.551 -10.014  1.00  0.00           H  
ATOM   4086 3HG1 VAL A 265       4.489  -2.788  -9.825  1.00  0.00           H  
ATOM   4087 1HG2 VAL A 265       4.051  -2.043 -12.746  1.00  0.00           H  
ATOM   4088 2HG2 VAL A 265       5.338  -1.429 -11.682  1.00  0.00           H  
ATOM   4089 3HG2 VAL A 265       5.755  -2.170 -13.223  1.00  0.00           H  
ATOM   4090  N   ARG A 266       6.960  -4.589  -8.995  1.00  0.00           N  
ATOM   4091  CA  ARG A 266       7.097  -5.609  -7.967  1.00  0.00           C  
ATOM   4092  C   ARG A 266       5.993  -5.459  -6.939  1.00  0.00           C  
ATOM   4093  O   ARG A 266       5.530  -6.430  -6.337  1.00  0.00           O  
ATOM   4094  CB  ARG A 266       8.468  -5.493  -7.308  1.00  0.00           C  
ATOM   4095  CG  ARG A 266       8.690  -4.191  -6.597  1.00  0.00           C  
ATOM   4096  CD  ARG A 266      10.025  -4.009  -6.029  1.00  0.00           C  
ATOM   4097  NE  ARG A 266      10.113  -2.678  -5.438  1.00  0.00           N  
ATOM   4098  CZ  ARG A 266      11.159  -2.186  -4.748  1.00  0.00           C  
ATOM   4099  NH1 ARG A 266      12.228  -2.923  -4.536  1.00  0.00           N  
ATOM   4100  NH2 ARG A 266      11.106  -0.951  -4.282  1.00  0.00           N  
ATOM   4101  H   ARG A 266       7.031  -3.604  -8.716  1.00  0.00           H  
ATOM   4102  HA  ARG A 266       7.012  -6.592  -8.430  1.00  0.00           H  
ATOM   4103 1HB  ARG A 266       8.611  -6.306  -6.599  1.00  0.00           H  
ATOM   4104 2HB  ARG A 266       9.243  -5.570  -8.062  1.00  0.00           H  
ATOM   4105 1HG  ARG A 266       8.542  -3.390  -7.315  1.00  0.00           H  
ATOM   4106 2HG  ARG A 266       7.989  -4.083  -5.775  1.00  0.00           H  
ATOM   4107 1HD  ARG A 266      10.204  -4.748  -5.251  1.00  0.00           H  
ATOM   4108 2HD  ARG A 266      10.778  -4.095  -6.809  1.00  0.00           H  
ATOM   4109  HE  ARG A 266       9.302  -2.055  -5.593  1.00  0.00           H  
ATOM   4110 1HH1 ARG A 266      12.271  -3.865  -4.892  1.00  0.00           H  
ATOM   4111 2HH1 ARG A 266      13.004  -2.540  -4.018  1.00  0.00           H  
ATOM   4112 1HH2 ARG A 266      10.281  -0.381  -4.445  1.00  0.00           H  
ATOM   4113 2HH2 ARG A 266      11.883  -0.573  -3.765  1.00  0.00           H  
ATOM   4114  N   GLU A 267       5.543  -4.227  -6.772  1.00  0.00           N  
ATOM   4115  CA  GLU A 267       4.557  -3.862  -5.776  1.00  0.00           C  
ATOM   4116  C   GLU A 267       3.250  -4.594  -5.978  1.00  0.00           C  
ATOM   4117  O   GLU A 267       2.618  -5.051  -5.028  1.00  0.00           O  
ATOM   4118  CB  GLU A 267       4.344  -2.359  -5.874  1.00  0.00           C  
ATOM   4119  CG  GLU A 267       5.570  -1.575  -5.472  1.00  0.00           C  
ATOM   4120  CD  GLU A 267       6.642  -1.520  -6.538  1.00  0.00           C  
ATOM   4121  OE1 GLU A 267       6.433  -2.021  -7.634  1.00  0.00           O  
ATOM   4122  OE2 GLU A 267       7.708  -1.021  -6.237  1.00  0.00           O  
ATOM   4123  H   GLU A 267       5.937  -3.497  -7.337  1.00  0.00           H  
ATOM   4124  HA  GLU A 267       4.947  -4.118  -4.788  1.00  0.00           H  
ATOM   4125 1HB  GLU A 267       4.089  -2.090  -6.899  1.00  0.00           H  
ATOM   4126 2HB  GLU A 267       3.518  -2.053  -5.239  1.00  0.00           H  
ATOM   4127 1HG  GLU A 267       5.261  -0.565  -5.241  1.00  0.00           H  
ATOM   4128 2HG  GLU A 267       5.989  -2.019  -4.571  1.00  0.00           H  
ATOM   4129  N   GLY A 268       2.889  -4.776  -7.241  1.00  0.00           N  
ATOM   4130  CA  GLY A 268       1.649  -5.430  -7.613  1.00  0.00           C  
ATOM   4131  C   GLY A 268       1.599  -6.895  -7.209  1.00  0.00           C  
ATOM   4132  O   GLY A 268       0.515  -7.468  -7.108  1.00  0.00           O  
ATOM   4133  H   GLY A 268       3.485  -4.408  -7.965  1.00  0.00           H  
ATOM   4134 1HA  GLY A 268       0.811  -4.902  -7.158  1.00  0.00           H  
ATOM   4135 2HA  GLY A 268       1.516  -5.354  -8.691  1.00  0.00           H  
ATOM   4136  N   LEU A 269       2.754  -7.513  -6.930  1.00  0.00           N  
ATOM   4137  CA  LEU A 269       2.702  -8.911  -6.579  1.00  0.00           C  
ATOM   4138  C   LEU A 269       2.702  -9.151  -5.076  1.00  0.00           C  
ATOM   4139  O   LEU A 269       2.707 -10.305  -4.641  1.00  0.00           O  
ATOM   4140  CB  LEU A 269       3.827  -9.702  -7.227  1.00  0.00           C  
ATOM   4141  CG  LEU A 269       3.849  -9.664  -8.738  1.00  0.00           C  
ATOM   4142  CD1 LEU A 269       4.975 -10.592  -9.225  1.00  0.00           C  
ATOM   4143  CD2 LEU A 269       2.479 -10.015  -9.276  1.00  0.00           C  
ATOM   4144  H   LEU A 269       3.650  -7.029  -6.949  1.00  0.00           H  
ATOM   4145  HA  LEU A 269       1.798  -9.309  -6.986  1.00  0.00           H  
ATOM   4146 1HB  LEU A 269       4.774  -9.292  -6.873  1.00  0.00           H  
ATOM   4147 2HB  LEU A 269       3.758 -10.745  -6.915  1.00  0.00           H  
ATOM   4148  HG  LEU A 269       4.098  -8.653  -9.073  1.00  0.00           H  
ATOM   4149 1HD1 LEU A 269       5.030 -10.581 -10.288  1.00  0.00           H  
ATOM   4150 2HD1 LEU A 269       5.930 -10.259  -8.812  1.00  0.00           H  
ATOM   4151 3HD1 LEU A 269       4.776 -11.614  -8.895  1.00  0.00           H  
ATOM   4152 1HD2 LEU A 269       2.501  -9.955 -10.360  1.00  0.00           H  
ATOM   4153 2HD2 LEU A 269       2.203 -11.014  -8.962  1.00  0.00           H  
ATOM   4154 3HD2 LEU A 269       1.743  -9.307  -8.900  1.00  0.00           H  
ATOM   4155  N   THR A 270       2.689  -8.072  -4.285  1.00  0.00           N  
ATOM   4156  CA  THR A 270       2.668  -8.204  -2.834  1.00  0.00           C  
ATOM   4157  C   THR A 270       1.309  -7.752  -2.324  1.00  0.00           C  
ATOM   4158  O   THR A 270       0.876  -6.626  -2.580  1.00  0.00           O  
ATOM   4159  CB  THR A 270       3.775  -7.373  -2.173  1.00  0.00           C  
ATOM   4160  OG1 THR A 270       5.059  -7.813  -2.641  1.00  0.00           O  
ATOM   4161  CG2 THR A 270       3.708  -7.540  -0.655  1.00  0.00           C  
ATOM   4162  H   THR A 270       2.680  -7.134  -4.691  1.00  0.00           H  
ATOM   4163  HA  THR A 270       2.803  -9.252  -2.562  1.00  0.00           H  
ATOM   4164  HB  THR A 270       3.644  -6.320  -2.433  1.00  0.00           H  
ATOM   4165  HG1 THR A 270       5.166  -7.561  -3.567  1.00  0.00           H  
ATOM   4166 1HG2 THR A 270       4.497  -6.952  -0.188  1.00  0.00           H  
ATOM   4167 2HG2 THR A 270       2.739  -7.202  -0.291  1.00  0.00           H  
ATOM   4168 3HG2 THR A 270       3.841  -8.594  -0.401  1.00  0.00           H  
ATOM   4169  N   ASN A 271       0.627  -8.633  -1.616  1.00  0.00           N  
ATOM   4170  CA  ASN A 271      -0.725  -8.343  -1.178  1.00  0.00           C  
ATOM   4171  C   ASN A 271      -0.962  -8.971   0.178  1.00  0.00           C  
ATOM   4172  O   ASN A 271      -0.447 -10.044   0.420  1.00  0.00           O  
ATOM   4173  CB  ASN A 271      -1.666  -8.912  -2.218  1.00  0.00           C  
ATOM   4174  CG  ASN A 271      -3.070  -8.571  -2.104  1.00  0.00           C  
ATOM   4175  OD1 ASN A 271      -3.784  -9.031  -1.201  1.00  0.00           O  
ATOM   4176  ND2 ASN A 271      -3.527  -7.787  -3.035  1.00  0.00           N  
ATOM   4177  H   ASN A 271       1.037  -9.550  -1.405  1.00  0.00           H  
ATOM   4178  HA  ASN A 271      -0.839  -7.266  -1.115  1.00  0.00           H  
ATOM   4179 1HB  ASN A 271      -1.332  -8.558  -3.186  1.00  0.00           H  
ATOM   4180 2HB  ASN A 271      -1.577 -10.000  -2.223  1.00  0.00           H  
ATOM   4181 1HD2 ASN A 271      -4.511  -7.560  -3.039  1.00  0.00           H  
ATOM   4182 2HD2 ASN A 271      -2.927  -7.452  -3.761  1.00  0.00           H  
ATOM   4183  N   PRO A 272      -1.753  -8.396   1.085  1.00  0.00           N  
ATOM   4184  CA  PRO A 272      -2.133  -9.036   2.333  1.00  0.00           C  
ATOM   4185  C   PRO A 272      -2.629 -10.479   2.132  1.00  0.00           C  
ATOM   4186  O   PRO A 272      -2.442 -11.322   3.009  1.00  0.00           O  
ATOM   4187  CB  PRO A 272      -3.239  -8.107   2.832  1.00  0.00           C  
ATOM   4188  CG  PRO A 272      -2.846  -6.743   2.291  1.00  0.00           C  
ATOM   4189  CD  PRO A 272      -2.261  -7.014   0.923  1.00  0.00           C  
ATOM   4190  HA  PRO A 272      -1.273  -9.021   3.019  1.00  0.00           H  
ATOM   4191 1HB  PRO A 272      -4.213  -8.454   2.457  1.00  0.00           H  
ATOM   4192 2HB  PRO A 272      -3.284  -8.138   3.929  1.00  0.00           H  
ATOM   4193 1HG  PRO A 272      -3.729  -6.087   2.256  1.00  0.00           H  
ATOM   4194 2HG  PRO A 272      -2.124  -6.265   2.970  1.00  0.00           H  
ATOM   4195 1HD  PRO A 272      -3.042  -6.949   0.159  1.00  0.00           H  
ATOM   4196 2HD  PRO A 272      -1.438  -6.305   0.753  1.00  0.00           H  
ATOM   4197  N   TRP A 273      -3.251 -10.780   0.978  1.00  0.00           N  
ATOM   4198  CA  TRP A 273      -3.723 -12.136   0.730  1.00  0.00           C  
ATOM   4199  C   TRP A 273      -2.586 -13.084   0.323  1.00  0.00           C  
ATOM   4200  O   TRP A 273      -2.740 -14.299   0.428  1.00  0.00           O  
ATOM   4201  CB  TRP A 273      -4.815 -12.155  -0.328  1.00  0.00           C  
ATOM   4202  CG  TRP A 273      -6.127 -11.572   0.137  1.00  0.00           C  
ATOM   4203  CD1 TRP A 273      -6.364 -10.890   1.299  1.00  0.00           C  
ATOM   4204  CD2 TRP A 273      -7.404 -11.660  -0.543  1.00  0.00           C  
ATOM   4205  NE1 TRP A 273      -7.697 -10.546   1.384  1.00  0.00           N  
ATOM   4206  CE2 TRP A 273      -8.347 -11.014   0.262  1.00  0.00           C  
ATOM   4207  CE3 TRP A 273      -7.816 -12.231  -1.744  1.00  0.00           C  
ATOM   4208  CZ2 TRP A 273      -9.689 -10.926  -0.106  1.00  0.00           C  
ATOM   4209  CZ3 TRP A 273      -9.133 -12.149  -2.104  1.00  0.00           C  
ATOM   4210  CH2 TRP A 273     -10.055 -11.518  -1.318  1.00  0.00           C  
ATOM   4211  H   TRP A 273      -3.407 -10.076   0.264  1.00  0.00           H  
ATOM   4212  HA  TRP A 273      -4.156 -12.516   1.654  1.00  0.00           H  
ATOM   4213 1HB  TRP A 273      -4.483 -11.631  -1.228  1.00  0.00           H  
ATOM   4214 2HB  TRP A 273      -4.997 -13.181  -0.591  1.00  0.00           H  
ATOM   4215  HD1 TRP A 273      -5.613 -10.659   2.051  1.00  0.00           H  
ATOM   4216  HE1 TRP A 273      -8.128 -10.041   2.143  1.00  0.00           H  
ATOM   4217  HE3 TRP A 273      -7.112 -12.725  -2.387  1.00  0.00           H  
ATOM   4218  HZ2 TRP A 273     -10.431 -10.424   0.513  1.00  0.00           H  
ATOM   4219  HZ3 TRP A 273      -9.410 -12.599  -3.032  1.00  0.00           H  
ATOM   4220  HH2 TRP A 273     -11.085 -11.480  -1.649  1.00  0.00           H  
ATOM   4221  N   ILE A 274      -1.479 -12.526  -0.189  1.00  0.00           N  
ATOM   4222  CA  ILE A 274      -0.255 -13.253  -0.555  1.00  0.00           C  
ATOM   4223  C   ILE A 274       0.953 -12.552   0.106  1.00  0.00           C  
ATOM   4224  O   ILE A 274       1.628 -11.741  -0.548  1.00  0.00           O  
ATOM   4225  CB  ILE A 274      -0.001 -13.345  -2.077  1.00  0.00           C  
ATOM   4226  CG1 ILE A 274      -1.173 -13.992  -2.820  1.00  0.00           C  
ATOM   4227  CG2 ILE A 274       1.255 -14.175  -2.319  1.00  0.00           C  
ATOM   4228  CD1 ILE A 274      -1.370 -15.443  -2.439  1.00  0.00           C  
ATOM   4229  H   ILE A 274      -1.429 -11.518  -0.223  1.00  0.00           H  
ATOM   4230  HA  ILE A 274      -0.336 -14.277  -0.213  1.00  0.00           H  
ATOM   4231  HB  ILE A 274       0.143 -12.342  -2.479  1.00  0.00           H  
ATOM   4232 1HG1 ILE A 274      -2.084 -13.440  -2.605  1.00  0.00           H  
ATOM   4233 2HG1 ILE A 274      -0.990 -13.955  -3.896  1.00  0.00           H  
ATOM   4234 1HG2 ILE A 274       1.433 -14.216  -3.386  1.00  0.00           H  
ATOM   4235 2HG2 ILE A 274       2.106 -13.712  -1.818  1.00  0.00           H  
ATOM   4236 3HG2 ILE A 274       1.113 -15.191  -1.930  1.00  0.00           H  
ATOM   4237 1HD1 ILE A 274      -2.187 -15.871  -2.985  1.00  0.00           H  
ATOM   4238 2HD1 ILE A 274      -0.462 -15.988  -2.683  1.00  0.00           H  
ATOM   4239 3HD1 ILE A 274      -1.566 -15.536  -1.375  1.00  0.00           H  
ATOM   4240  N   PRO A 275       1.206 -12.817   1.401  1.00  0.00           N  
ATOM   4241  CA  PRO A 275       2.274 -12.294   2.241  1.00  0.00           C  
ATOM   4242  C   PRO A 275       3.620 -12.976   1.992  1.00  0.00           C  
ATOM   4243  O   PRO A 275       3.806 -13.669   0.991  1.00  0.00           O  
ATOM   4244  CB  PRO A 275       1.714 -12.534   3.652  1.00  0.00           C  
ATOM   4245  CG  PRO A 275       0.872 -13.757   3.527  1.00  0.00           C  
ATOM   4246  CD  PRO A 275       0.234 -13.645   2.178  1.00  0.00           C  
ATOM   4247  HA  PRO A 275       2.361 -11.214   2.052  1.00  0.00           H  
ATOM   4248 1HB  PRO A 275       2.531 -12.676   4.370  1.00  0.00           H  
ATOM   4249 2HB  PRO A 275       1.137 -11.657   3.980  1.00  0.00           H  
ATOM   4250 1HG  PRO A 275       1.469 -14.650   3.621  1.00  0.00           H  
ATOM   4251 2HG  PRO A 275       0.130 -13.793   4.339  1.00  0.00           H  
ATOM   4252 1HD  PRO A 275       0.108 -14.641   1.778  1.00  0.00           H  
ATOM   4253 2HD  PRO A 275      -0.712 -13.121   2.307  1.00  0.00           H  
ATOM   4254  N   ASP A 276       4.579 -12.715   2.878  1.00  0.00           N  
ATOM   4255  CA  ASP A 276       5.903 -13.339   2.832  1.00  0.00           C  
ATOM   4256  C   ASP A 276       6.348 -13.651   4.283  1.00  0.00           C  
ATOM   4257  O   ASP A 276       6.750 -12.727   4.992  1.00  0.00           O  
ATOM   4258  CB  ASP A 276       6.902 -12.388   2.152  1.00  0.00           C  
ATOM   4259  CG  ASP A 276       8.313 -12.966   1.951  1.00  0.00           C  
ATOM   4260  OD1 ASP A 276       8.570 -14.063   2.392  1.00  0.00           O  
ATOM   4261  OD2 ASP A 276       9.118 -12.288   1.350  1.00  0.00           O  
ATOM   4262  H   ASP A 276       4.377 -12.099   3.650  1.00  0.00           H  
ATOM   4263  HA  ASP A 276       5.854 -14.245   2.241  1.00  0.00           H  
ATOM   4264 1HB  ASP A 276       6.510 -12.101   1.174  1.00  0.00           H  
ATOM   4265 2HB  ASP A 276       6.991 -11.477   2.745  1.00  0.00           H  
ATOM   4266  N   ASN A 277       6.274 -14.924   4.763  1.00  0.00           N  
ATOM   4267  CA  ASN A 277       5.844 -16.151   4.056  1.00  0.00           C  
ATOM   4268  C   ASN A 277       4.422 -16.090   3.550  1.00  0.00           C  
ATOM   4269  O   ASN A 277       3.533 -15.601   4.238  1.00  0.00           O  
ATOM   4270  CB  ASN A 277       5.972 -17.377   4.942  1.00  0.00           C  
ATOM   4271  CG  ASN A 277       5.747 -18.707   4.182  1.00  0.00           C  
ATOM   4272  OD1 ASN A 277       4.615 -19.168   3.928  1.00  0.00           O  
ATOM   4273  ND2 ASN A 277       6.844 -19.328   3.816  1.00  0.00           N  
ATOM   4274  H   ASN A 277       6.563 -15.050   5.721  1.00  0.00           H  
ATOM   4275  HA  ASN A 277       6.494 -16.285   3.187  1.00  0.00           H  
ATOM   4276 1HB  ASN A 277       6.965 -17.394   5.393  1.00  0.00           H  
ATOM   4277 2HB  ASN A 277       5.246 -17.312   5.752  1.00  0.00           H  
ATOM   4278 1HD2 ASN A 277       6.789 -20.198   3.325  1.00  0.00           H  
ATOM   4279 2HD2 ASN A 277       7.739 -18.933   4.032  1.00  0.00           H  
ATOM   4280  N   TRP A 278       4.231 -16.608   2.347  1.00  0.00           N  
ATOM   4281  CA  TRP A 278       2.959 -16.628   1.641  1.00  0.00           C  
ATOM   4282  C   TRP A 278       1.749 -17.293   2.320  1.00  0.00           C  
ATOM   4283  O   TRP A 278       0.606 -16.961   1.979  1.00  0.00           O  
ATOM   4284  CB  TRP A 278       3.223 -17.171   0.259  1.00  0.00           C  
ATOM   4285  CG  TRP A 278       3.825 -18.543   0.219  1.00  0.00           C  
ATOM   4286  CD1 TRP A 278       5.155 -18.821   0.117  1.00  0.00           C  
ATOM   4287  CD2 TRP A 278       3.158 -19.820   0.304  1.00  0.00           C  
ATOM   4288  NE1 TRP A 278       5.355 -20.176   0.103  1.00  0.00           N  
ATOM   4289  CE2 TRP A 278       4.141 -20.801   0.218  1.00  0.00           C  
ATOM   4290  CE3 TRP A 278       1.837 -20.201   0.445  1.00  0.00           C  
ATOM   4291  CZ2 TRP A 278       3.831 -22.151   0.255  1.00  0.00           C  
ATOM   4292  CZ3 TRP A 278       1.516 -21.540   0.482  1.00  0.00           C  
ATOM   4293  CH2 TRP A 278       2.485 -22.495   0.388  1.00  0.00           C  
ATOM   4294  H   TRP A 278       5.029 -17.003   1.871  1.00  0.00           H  
ATOM   4295  HA  TRP A 278       2.661 -15.602   1.493  1.00  0.00           H  
ATOM   4296 1HB  TRP A 278       2.344 -17.149  -0.290  1.00  0.00           H  
ATOM   4297 2HB  TRP A 278       3.910 -16.494  -0.241  1.00  0.00           H  
ATOM   4298  HD1 TRP A 278       5.945 -18.070   0.043  1.00  0.00           H  
ATOM   4299  HE1 TRP A 278       6.248 -20.641   0.027  1.00  0.00           H  
ATOM   4300  HE3 TRP A 278       1.068 -19.452   0.529  1.00  0.00           H  
ATOM   4301  HZ2 TRP A 278       4.597 -22.924   0.186  1.00  0.00           H  
ATOM   4302  HZ3 TRP A 278       0.464 -21.812   0.595  1.00  0.00           H  
ATOM   4303  HH2 TRP A 278       2.197 -23.545   0.423  1.00  0.00           H  
ATOM   4304  N   SER A 279       1.943 -18.213   3.265  1.00  0.00           N  
ATOM   4305  CA  SER A 279       0.771 -18.759   3.955  1.00  0.00           C  
ATOM   4306  C   SER A 279      -0.394 -19.275   3.071  1.00  0.00           C  
ATOM   4307  O   SER A 279      -0.509 -20.470   2.801  1.00  0.00           O  
ATOM   4308  CB  SER A 279       0.253 -17.734   4.955  1.00  0.00           C  
ATOM   4309  OG  SER A 279      -0.795 -18.267   5.720  1.00  0.00           O  
ATOM   4310  H   SER A 279       2.885 -18.496   3.531  1.00  0.00           H  
ATOM   4311  HA  SER A 279       1.124 -19.612   4.536  1.00  0.00           H  
ATOM   4312 1HB  SER A 279       1.071 -17.441   5.614  1.00  0.00           H  
ATOM   4313 2HB  SER A 279      -0.081 -16.831   4.451  1.00  0.00           H  
ATOM   4314  HG  SER A 279      -1.482 -18.520   5.091  1.00  0.00           H  
ATOM   4315  N   TRP A 280      -1.343 -18.363   2.818  1.00  0.00           N  
ATOM   4316  CA  TRP A 280      -2.667 -18.534   2.197  1.00  0.00           C  
ATOM   4317  C   TRP A 280      -2.663 -18.995   0.736  1.00  0.00           C  
ATOM   4318  O   TRP A 280      -3.645 -19.570   0.249  1.00  0.00           O  
ATOM   4319  CB  TRP A 280      -3.398 -17.194   2.232  1.00  0.00           C  
ATOM   4320  CG  TRP A 280      -3.716 -16.704   3.603  1.00  0.00           C  
ATOM   4321  CD1 TRP A 280      -3.170 -15.614   4.220  1.00  0.00           C  
ATOM   4322  CD2 TRP A 280      -4.645 -17.278   4.550  1.00  0.00           C  
ATOM   4323  NE1 TRP A 280      -3.701 -15.471   5.481  1.00  0.00           N  
ATOM   4324  CE2 TRP A 280      -4.603 -16.482   5.700  1.00  0.00           C  
ATOM   4325  CE3 TRP A 280      -5.496 -18.388   4.516  1.00  0.00           C  
ATOM   4326  CZ2 TRP A 280      -5.382 -16.758   6.811  1.00  0.00           C  
ATOM   4327  CZ3 TRP A 280      -6.277 -18.665   5.631  1.00  0.00           C  
ATOM   4328  CH2 TRP A 280      -6.221 -17.870   6.749  1.00  0.00           C  
ATOM   4329  H   TRP A 280      -1.052 -17.417   3.020  1.00  0.00           H  
ATOM   4330  HA  TRP A 280      -3.220 -19.266   2.785  1.00  0.00           H  
ATOM   4331 1HB  TRP A 280      -2.774 -16.443   1.744  1.00  0.00           H  
ATOM   4332 2HB  TRP A 280      -4.323 -17.267   1.662  1.00  0.00           H  
ATOM   4333  HD1 TRP A 280      -2.424 -14.952   3.773  1.00  0.00           H  
ATOM   4334  HE1 TRP A 280      -3.463 -14.741   6.138  1.00  0.00           H  
ATOM   4335  HE3 TRP A 280      -5.545 -19.022   3.631  1.00  0.00           H  
ATOM   4336  HZ2 TRP A 280      -5.353 -16.139   7.708  1.00  0.00           H  
ATOM   4337  HZ3 TRP A 280      -6.938 -19.531   5.597  1.00  0.00           H  
ATOM   4338  HH2 TRP A 280      -6.849 -18.116   7.606  1.00  0.00           H  
ATOM   4339  N   GLY A 281      -1.572 -18.744   0.044  1.00  0.00           N  
ATOM   4340  CA  GLY A 281      -1.463 -19.143  -1.355  1.00  0.00           C  
ATOM   4341  C   GLY A 281      -0.093 -18.809  -1.876  1.00  0.00           C  
ATOM   4342  O   GLY A 281       0.549 -17.902  -1.380  1.00  0.00           O  
ATOM   4343  H   GLY A 281      -0.812 -18.256   0.520  1.00  0.00           H  
ATOM   4344 1HA  GLY A 281      -1.647 -20.213  -1.449  1.00  0.00           H  
ATOM   4345 2HA  GLY A 281      -2.217 -18.622  -1.943  1.00  0.00           H  
ATOM   4346  N   GLY A 282       0.355 -19.520  -2.891  1.00  0.00           N  
ATOM   4347  CA  GLY A 282       1.713 -19.325  -3.375  1.00  0.00           C  
ATOM   4348  C   GLY A 282       1.958 -17.965  -3.984  1.00  0.00           C  
ATOM   4349  O   GLY A 282       1.043 -17.311  -4.480  1.00  0.00           O  
ATOM   4350  H   GLY A 282      -0.228 -20.235  -3.299  1.00  0.00           H  
ATOM   4351 1HA  GLY A 282       2.409 -19.475  -2.550  1.00  0.00           H  
ATOM   4352 2HA  GLY A 282       1.941 -20.093  -4.111  1.00  0.00           H  
ATOM   4353  N   VAL A 283       3.222 -17.571  -3.992  1.00  0.00           N  
ATOM   4354  CA  VAL A 283       3.626 -16.322  -4.595  1.00  0.00           C  
ATOM   4355  C   VAL A 283       3.284 -16.428  -6.070  1.00  0.00           C  
ATOM   4356  O   VAL A 283       3.546 -17.459  -6.695  1.00  0.00           O  
ATOM   4357  CB  VAL A 283       5.126 -16.071  -4.348  1.00  0.00           C  
ATOM   4358  CG1 VAL A 283       5.595 -14.842  -5.087  1.00  0.00           C  
ATOM   4359  CG2 VAL A 283       5.347 -15.925  -2.847  1.00  0.00           C  
ATOM   4360  H   VAL A 283       3.920 -18.157  -3.557  1.00  0.00           H  
ATOM   4361  HA  VAL A 283       3.061 -15.509  -4.156  1.00  0.00           H  
ATOM   4362  HB  VAL A 283       5.704 -16.918  -4.724  1.00  0.00           H  
ATOM   4363 1HG1 VAL A 283       6.660 -14.690  -4.902  1.00  0.00           H  
ATOM   4364 2HG1 VAL A 283       5.442 -14.976  -6.137  1.00  0.00           H  
ATOM   4365 3HG1 VAL A 283       5.038 -13.969  -4.744  1.00  0.00           H  
ATOM   4366 1HG2 VAL A 283       6.405 -15.765  -2.649  1.00  0.00           H  
ATOM   4367 2HG2 VAL A 283       4.770 -15.076  -2.469  1.00  0.00           H  
ATOM   4368 3HG2 VAL A 283       5.018 -16.836  -2.349  1.00  0.00           H  
ATOM   4369  N   ALA A 284       2.652 -15.395  -6.623  1.00  0.00           N  
ATOM   4370  CA  ALA A 284       2.212 -15.455  -8.013  1.00  0.00           C  
ATOM   4371  C   ALA A 284       3.367 -15.738  -8.977  1.00  0.00           C  
ATOM   4372  O   ALA A 284       3.196 -16.440  -9.983  1.00  0.00           O  
ATOM   4373  CB  ALA A 284       1.550 -14.146  -8.387  1.00  0.00           C  
ATOM   4374  H   ALA A 284       2.460 -14.574  -6.066  1.00  0.00           H  
ATOM   4375  HA  ALA A 284       1.488 -16.266  -8.100  1.00  0.00           H  
ATOM   4376 1HB  ALA A 284       1.190 -14.216  -9.405  1.00  0.00           H  
ATOM   4377 2HB  ALA A 284       0.710 -13.958  -7.718  1.00  0.00           H  
ATOM   4378 3HB  ALA A 284       2.272 -13.337  -8.302  1.00  0.00           H  
ATOM   4379  N   SER A 285       4.529 -15.174  -8.681  1.00  0.00           N  
ATOM   4380  CA  SER A 285       5.687 -15.369  -9.531  1.00  0.00           C  
ATOM   4381  C   SER A 285       6.978 -14.910  -8.899  1.00  0.00           C  
ATOM   4382  O   SER A 285       6.993 -13.972  -8.105  1.00  0.00           O  
ATOM   4383  CB  SER A 285       5.557 -14.663 -10.835  1.00  0.00           C  
ATOM   4384  OG  SER A 285       6.688 -14.924 -11.608  1.00  0.00           O  
ATOM   4385  H   SER A 285       4.605 -14.618  -7.844  1.00  0.00           H  
ATOM   4386  HA  SER A 285       5.779 -16.437  -9.727  1.00  0.00           H  
ATOM   4387 1HB  SER A 285       4.668 -14.984 -11.363  1.00  0.00           H  
ATOM   4388 2HB  SER A 285       5.478 -13.602 -10.656  1.00  0.00           H  
ATOM   4389  HG  SER A 285       6.375 -14.921 -12.528  1.00  0.00           H  
ATOM   4390  N   GLU A 286       8.070 -15.526  -9.348  1.00  0.00           N  
ATOM   4391  CA  GLU A 286       9.424 -15.139  -8.957  1.00  0.00           C  
ATOM   4392  C   GLU A 286       9.941 -14.014  -9.882  1.00  0.00           C  
ATOM   4393  O   GLU A 286      11.053 -13.512  -9.728  1.00  0.00           O  
ATOM   4394  CB  GLU A 286      10.352 -16.354  -9.061  1.00  0.00           C  
ATOM   4395  CG  GLU A 286       9.966 -17.567  -8.173  1.00  0.00           C  
ATOM   4396  CD  GLU A 286      10.094 -17.354  -6.680  1.00  0.00           C  
ATOM   4397  OE1 GLU A 286      11.141 -16.938  -6.247  1.00  0.00           O  
ATOM   4398  OE2 GLU A 286       9.150 -17.623  -5.975  1.00  0.00           O  
ATOM   4399  H   GLU A 286       7.948 -16.282 -10.008  1.00  0.00           H  
ATOM   4400  HA  GLU A 286       9.412 -14.765  -7.931  1.00  0.00           H  
ATOM   4401 1HB  GLU A 286      10.381 -16.695 -10.096  1.00  0.00           H  
ATOM   4402 2HB  GLU A 286      11.367 -16.051  -8.791  1.00  0.00           H  
ATOM   4403 1HG  GLU A 286       8.930 -17.831  -8.396  1.00  0.00           H  
ATOM   4404 2HG  GLU A 286      10.589 -18.413  -8.461  1.00  0.00           H  
ATOM   4405  N   HIS A 287       9.155 -13.654 -10.892  1.00  0.00           N  
ATOM   4406  CA  HIS A 287       9.544 -12.582 -11.793  1.00  0.00           C  
ATOM   4407  C   HIS A 287       8.526 -11.445 -11.737  1.00  0.00           C  
ATOM   4408  O   HIS A 287       7.315 -11.660 -11.655  1.00  0.00           O  
ATOM   4409  CB  HIS A 287       9.698 -13.035 -13.258  1.00  0.00           C  
ATOM   4410  CG  HIS A 287      10.822 -14.055 -13.573  1.00  0.00           C  
ATOM   4411  ND1 HIS A 287      11.160 -14.389 -14.878  1.00  0.00           N  
ATOM   4412  CD2 HIS A 287      11.660 -14.783 -12.782  1.00  0.00           C  
ATOM   4413  CE1 HIS A 287      12.144 -15.265 -14.869  1.00  0.00           C  
ATOM   4414  NE2 HIS A 287      12.463 -15.524 -13.611  1.00  0.00           N  
ATOM   4415  H   HIS A 287       8.265 -14.112 -11.021  1.00  0.00           H  
ATOM   4416  HA  HIS A 287      10.496 -12.175 -11.479  1.00  0.00           H  
ATOM   4417 1HB  HIS A 287       8.754 -13.466 -13.594  1.00  0.00           H  
ATOM   4418 2HB  HIS A 287       9.872 -12.150 -13.879  1.00  0.00           H  
ATOM   4419  HD1 HIS A 287      10.776 -13.978 -15.744  1.00  0.00           H  
ATOM   4420  HD2 HIS A 287      11.800 -14.876 -11.714  1.00  0.00           H  
ATOM   4421  HE1 HIS A 287      12.549 -15.648 -15.809  1.00  0.00           H  
ATOM   4422  N   CYS A 288       9.029 -10.230 -11.792  1.00  0.00           N  
ATOM   4423  CA  CYS A 288       8.224  -9.030 -11.836  1.00  0.00           C  
ATOM   4424  C   CYS A 288       7.737  -8.782 -13.262  1.00  0.00           C  
ATOM   4425  O   CYS A 288       8.523  -8.982 -14.187  1.00  0.00           O  
ATOM   4426  CB  CYS A 288       9.092  -7.860 -11.448  1.00  0.00           C  
ATOM   4427  SG  CYS A 288       9.718  -7.892  -9.809  1.00  0.00           S  
ATOM   4428  H   CYS A 288      10.038 -10.131 -11.817  1.00  0.00           H  
ATOM   4429  HA  CYS A 288       7.404  -9.133 -11.132  1.00  0.00           H  
ATOM   4430 1HB  CYS A 288       9.948  -7.846 -12.114  1.00  0.00           H  
ATOM   4431 2HB  CYS A 288       8.556  -6.941 -11.600  1.00  0.00           H  
ATOM   4432  HG  CYS A 288      10.535  -8.938 -10.009  1.00  0.00           H  
ATOM   4433  N   PRO A 289       6.478  -8.373 -13.489  1.00  0.00           N  
ATOM   4434  CA  PRO A 289       5.979  -7.956 -14.776  1.00  0.00           C  
ATOM   4435  C   PRO A 289       6.809  -6.820 -15.334  1.00  0.00           C  
ATOM   4436  O   PRO A 289       7.209  -5.897 -14.610  1.00  0.00           O  
ATOM   4437  CB  PRO A 289       4.563  -7.485 -14.454  1.00  0.00           C  
ATOM   4438  CG  PRO A 289       4.166  -8.278 -13.237  1.00  0.00           C  
ATOM   4439  CD  PRO A 289       5.442  -8.475 -12.454  1.00  0.00           C  
ATOM   4440  HA  PRO A 289       5.979  -8.817 -15.455  1.00  0.00           H  
ATOM   4441 1HB  PRO A 289       4.560  -6.402 -14.282  1.00  0.00           H  
ATOM   4442 2HB  PRO A 289       3.910  -7.674 -15.321  1.00  0.00           H  
ATOM   4443 1HG  PRO A 289       3.415  -7.725 -12.657  1.00  0.00           H  
ATOM   4444 2HG  PRO A 289       3.699  -9.199 -13.527  1.00  0.00           H  
ATOM   4445 1HD  PRO A 289       5.532  -7.742 -11.693  1.00  0.00           H  
ATOM   4446 2HD  PRO A 289       5.434  -9.480 -12.067  1.00  0.00           H  
ATOM   4447  N   VAL A 290       7.010  -6.857 -16.639  1.00  0.00           N  
ATOM   4448  CA  VAL A 290       7.761  -5.811 -17.319  1.00  0.00           C  
ATOM   4449  C   VAL A 290       6.802  -5.083 -18.220  1.00  0.00           C  
ATOM   4450  O   VAL A 290       6.002  -5.717 -18.908  1.00  0.00           O  
ATOM   4451  CB  VAL A 290       8.923  -6.379 -18.113  1.00  0.00           C  
ATOM   4452  CG1 VAL A 290       9.642  -5.296 -18.779  1.00  0.00           C  
ATOM   4453  CG2 VAL A 290       9.808  -7.139 -17.204  1.00  0.00           C  
ATOM   4454  H   VAL A 290       6.640  -7.656 -17.161  1.00  0.00           H  
ATOM   4455  HA  VAL A 290       8.154  -5.107 -16.585  1.00  0.00           H  
ATOM   4456  HB  VAL A 290       8.554  -7.038 -18.880  1.00  0.00           H  
ATOM   4457 1HG1 VAL A 290      10.462  -5.709 -19.340  1.00  0.00           H  
ATOM   4458 2HG1 VAL A 290       8.973  -4.771 -19.452  1.00  0.00           H  
ATOM   4459 3HG1 VAL A 290      10.021  -4.608 -18.033  1.00  0.00           H  
ATOM   4460 1HG2 VAL A 290      10.627  -7.539 -17.777  1.00  0.00           H  
ATOM   4461 2HG2 VAL A 290      10.186  -6.496 -16.436  1.00  0.00           H  
ATOM   4462 3HG2 VAL A 290       9.248  -7.955 -16.740  1.00  0.00           H  
ATOM   4463  N   LEU A 291       6.825  -3.752 -18.162  1.00  0.00           N  
ATOM   4464  CA  LEU A 291       5.868  -2.950 -18.899  1.00  0.00           C  
ATOM   4465  C   LEU A 291       6.482  -1.873 -19.775  1.00  0.00           C  
ATOM   4466  O   LEU A 291       7.561  -1.344 -19.490  1.00  0.00           O  
ATOM   4467  CB  LEU A 291       4.932  -2.300 -17.893  1.00  0.00           C  
ATOM   4468  CG  LEU A 291       4.319  -3.303 -16.964  1.00  0.00           C  
ATOM   4469  CD1 LEU A 291       5.135  -3.371 -15.716  1.00  0.00           C  
ATOM   4470  CD2 LEU A 291       2.980  -2.961 -16.666  1.00  0.00           C  
ATOM   4471  H   LEU A 291       7.498  -3.289 -17.563  1.00  0.00           H  
ATOM   4472  HA  LEU A 291       5.298  -3.611 -19.537  1.00  0.00           H  
ATOM   4473 1HB  LEU A 291       5.492  -1.576 -17.298  1.00  0.00           H  
ATOM   4474 2HB  LEU A 291       4.134  -1.786 -18.430  1.00  0.00           H  
ATOM   4475  HG  LEU A 291       4.330  -4.267 -17.429  1.00  0.00           H  
ATOM   4476 1HD1 LEU A 291       4.709  -4.102 -15.035  1.00  0.00           H  
ATOM   4477 2HD1 LEU A 291       6.156  -3.641 -15.928  1.00  0.00           H  
ATOM   4478 3HD1 LEU A 291       5.116  -2.394 -15.272  1.00  0.00           H  
ATOM   4479 1HD2 LEU A 291       2.619  -3.718 -16.019  1.00  0.00           H  
ATOM   4480 2HD2 LEU A 291       2.933  -2.039 -16.186  1.00  0.00           H  
ATOM   4481 3HD2 LEU A 291       2.404  -2.923 -17.582  1.00  0.00           H  
ATOM   4482  N   ALA A 292       5.742  -1.503 -20.820  1.00  0.00           N  
ATOM   4483  CA  ALA A 292       6.137  -0.409 -21.708  1.00  0.00           C  
ATOM   4484  C   ALA A 292       4.923   0.309 -22.283  1.00  0.00           C  
ATOM   4485  O   ALA A 292       3.896  -0.314 -22.571  1.00  0.00           O  
ATOM   4486  CB  ALA A 292       6.998  -0.956 -22.817  1.00  0.00           C  
ATOM   4487  H   ALA A 292       4.875  -2.018 -20.992  1.00  0.00           H  
ATOM   4488  HA  ALA A 292       6.704   0.319 -21.140  1.00  0.00           H  
ATOM   4489 1HB  ALA A 292       7.301  -0.155 -23.467  1.00  0.00           H  
ATOM   4490 2HB  ALA A 292       7.880  -1.433 -22.391  1.00  0.00           H  
ATOM   4491 3HB  ALA A 292       6.431  -1.686 -23.379  1.00  0.00           H  
ATOM   4492  N   GLU A 293       5.054   1.621 -22.500  1.00  0.00           N  
ATOM   4493  CA  GLU A 293       3.946   2.388 -23.076  1.00  0.00           C  
ATOM   4494  C   GLU A 293       4.266   2.930 -24.460  1.00  0.00           C  
ATOM   4495  O   GLU A 293       5.360   3.476 -24.676  1.00  0.00           O  
ATOM   4496  CB  GLU A 293       3.603   3.560 -22.165  1.00  0.00           C  
ATOM   4497  CG  GLU A 293       3.160   3.180 -20.778  1.00  0.00           C  
ATOM   4498  CD  GLU A 293       2.875   4.382 -19.938  1.00  0.00           C  
ATOM   4499  OE1 GLU A 293       2.884   5.464 -20.463  1.00  0.00           O  
ATOM   4500  OE2 GLU A 293       2.723   4.230 -18.754  1.00  0.00           O  
ATOM   4501  H   GLU A 293       5.918   2.094 -22.220  1.00  0.00           H  
ATOM   4502  HA  GLU A 293       3.085   1.738 -23.158  1.00  0.00           H  
ATOM   4503 1HB  GLU A 293       4.474   4.202 -22.060  1.00  0.00           H  
ATOM   4504 2HB  GLU A 293       2.810   4.154 -22.622  1.00  0.00           H  
ATOM   4505 1HG  GLU A 293       2.263   2.572 -20.850  1.00  0.00           H  
ATOM   4506 2HG  GLU A 293       3.941   2.584 -20.308  1.00  0.00           H  
ATOM   4507  N   PHE A 294       3.279   2.848 -25.363  1.00  0.00           N  
ATOM   4508  CA  PHE A 294       3.449   3.310 -26.740  1.00  0.00           C  
ATOM   4509  C   PHE A 294       2.360   4.319 -27.130  1.00  0.00           C  
ATOM   4510  O   PHE A 294       1.209   4.184 -26.722  1.00  0.00           O  
ATOM   4511  CB  PHE A 294       3.371   2.068 -27.631  1.00  0.00           C  
ATOM   4512  CG  PHE A 294       4.343   1.075 -27.180  1.00  0.00           C  
ATOM   4513  CD1 PHE A 294       3.952   0.155 -26.223  1.00  0.00           C  
ATOM   4514  CD2 PHE A 294       5.630   1.071 -27.600  1.00  0.00           C  
ATOM   4515  CE1 PHE A 294       4.830  -0.732 -25.720  1.00  0.00           C  
ATOM   4516  CE2 PHE A 294       6.503   0.176 -27.075  1.00  0.00           C  
ATOM   4517  CZ  PHE A 294       6.101  -0.726 -26.142  1.00  0.00           C  
ATOM   4518  H   PHE A 294       2.418   2.374 -25.086  1.00  0.00           H  
ATOM   4519  HA  PHE A 294       4.420   3.787 -26.847  1.00  0.00           H  
ATOM   4520 1HB  PHE A 294       2.374   1.632 -27.583  1.00  0.00           H  
ATOM   4521 2HB  PHE A 294       3.579   2.330 -28.663  1.00  0.00           H  
ATOM   4522  HD1 PHE A 294       2.918   0.162 -25.861  1.00  0.00           H  
ATOM   4523  HD2 PHE A 294       5.962   1.796 -28.337  1.00  0.00           H  
ATOM   4524  HE1 PHE A 294       4.510  -1.440 -24.962  1.00  0.00           H  
ATOM   4525  HE2 PHE A 294       7.519   0.201 -27.380  1.00  0.00           H  
ATOM   4526  HZ  PHE A 294       6.797  -1.434 -25.728  1.00  0.00           H  
ATOM   4527  N   TYR A 295       2.682   5.305 -27.959  1.00  0.00           N  
ATOM   4528  CA  TYR A 295       1.656   6.246 -28.396  1.00  0.00           C  
ATOM   4529  C   TYR A 295       0.818   5.622 -29.496  1.00  0.00           C  
ATOM   4530  O   TYR A 295       1.323   4.829 -30.288  1.00  0.00           O  
ATOM   4531  CB  TYR A 295       2.240   7.560 -28.916  1.00  0.00           C  
ATOM   4532  CG  TYR A 295       2.916   8.478 -27.906  1.00  0.00           C  
ATOM   4533  CD1 TYR A 295       4.277   8.705 -28.012  1.00  0.00           C  
ATOM   4534  CD2 TYR A 295       2.190   9.085 -26.882  1.00  0.00           C  
ATOM   4535  CE1 TYR A 295       4.914   9.542 -27.124  1.00  0.00           C  
ATOM   4536  CE2 TYR A 295       2.839   9.923 -25.967  1.00  0.00           C  
ATOM   4537  CZ  TYR A 295       4.202  10.152 -26.098  1.00  0.00           C  
ATOM   4538  OH  TYR A 295       4.883  10.979 -25.224  1.00  0.00           O  
ATOM   4539  H   TYR A 295       3.634   5.419 -28.283  1.00  0.00           H  
ATOM   4540  HA  TYR A 295       0.991   6.465 -27.564  1.00  0.00           H  
ATOM   4541 1HB  TYR A 295       2.977   7.328 -29.693  1.00  0.00           H  
ATOM   4542 2HB  TYR A 295       1.451   8.123 -29.394  1.00  0.00           H  
ATOM   4543  HD1 TYR A 295       4.850   8.227 -28.810  1.00  0.00           H  
ATOM   4544  HD2 TYR A 295       1.117   8.901 -26.794  1.00  0.00           H  
ATOM   4545  HE1 TYR A 295       5.985   9.717 -27.224  1.00  0.00           H  
ATOM   4546  HE2 TYR A 295       2.278  10.401 -25.158  1.00  0.00           H  
ATOM   4547  HH  TYR A 295       4.287  11.332 -24.538  1.00  0.00           H  
ATOM   4548  N   THR A 296      -0.450   6.016 -29.568  1.00  0.00           N  
ATOM   4549  CA  THR A 296      -1.367   5.537 -30.601  1.00  0.00           C  
ATOM   4550  C   THR A 296      -1.898   6.690 -31.483  1.00  0.00           C  
ATOM   4551  O   THR A 296      -3.094   6.779 -31.759  1.00  0.00           O  
ATOM   4552  CB  THR A 296      -2.515   4.760 -29.956  1.00  0.00           C  
ATOM   4553  OG1 THR A 296      -3.169   5.606 -28.998  1.00  0.00           O  
ATOM   4554  CG2 THR A 296      -1.967   3.518 -29.237  1.00  0.00           C  
ATOM   4555  H   THR A 296      -0.817   6.639 -28.844  1.00  0.00           H  
ATOM   4556  HA  THR A 296      -0.820   4.846 -31.233  1.00  0.00           H  
ATOM   4557  HB  THR A 296      -3.227   4.453 -30.717  1.00  0.00           H  
ATOM   4558  HG1 THR A 296      -2.500   6.165 -28.534  1.00  0.00           H  
ATOM   4559 1HG2 THR A 296      -2.780   2.984 -28.773  1.00  0.00           H  
ATOM   4560 2HG2 THR A 296      -1.468   2.871 -29.962  1.00  0.00           H  
ATOM   4561 3HG2 THR A 296      -1.256   3.816 -28.467  1.00  0.00           H  
ATOM   4562  N   GLU A 297      -0.984   7.592 -31.859  1.00  0.00           N  
ATOM   4563  CA  GLU A 297      -1.237   8.834 -32.615  1.00  0.00           C  
ATOM   4564  C   GLU A 297      -1.289   8.819 -34.161  1.00  0.00           C  
ATOM   4565  O   GLU A 297      -1.449   9.883 -34.761  1.00  0.00           O  
ATOM   4566  CB  GLU A 297      -0.159   9.854 -32.234  1.00  0.00           C  
ATOM   4567  CG  GLU A 297      -0.203  10.325 -30.811  1.00  0.00           C  
ATOM   4568  CD  GLU A 297      -1.376  11.216 -30.538  1.00  0.00           C  
ATOM   4569  OE1 GLU A 297      -1.539  12.195 -31.225  1.00  0.00           O  
ATOM   4570  OE2 GLU A 297      -2.127  10.898 -29.668  1.00  0.00           O  
ATOM   4571  H   GLU A 297      -0.033   7.391 -31.587  1.00  0.00           H  
ATOM   4572  HA  GLU A 297      -2.201   9.211 -32.276  1.00  0.00           H  
ATOM   4573 1HB  GLU A 297       0.824   9.419 -32.407  1.00  0.00           H  
ATOM   4574 2HB  GLU A 297      -0.248  10.729 -32.876  1.00  0.00           H  
ATOM   4575 1HG  GLU A 297      -0.273   9.463 -30.153  1.00  0.00           H  
ATOM   4576 2HG  GLU A 297       0.722  10.849 -30.591  1.00  0.00           H  
ATOM   4577  N   LYS A 298      -1.108   7.683 -34.829  1.00  0.00           N  
ATOM   4578  CA  LYS A 298      -1.104   7.724 -36.300  1.00  0.00           C  
ATOM   4579  C   LYS A 298      -2.384   8.273 -36.920  1.00  0.00           C  
ATOM   4580  O   LYS A 298      -3.494   7.842 -36.600  1.00  0.00           O  
ATOM   4581  CB  LYS A 298      -0.814   6.345 -36.910  1.00  0.00           C  
ATOM   4582  CG  LYS A 298      -0.828   6.298 -38.461  1.00  0.00           C  
ATOM   4583  CD  LYS A 298       0.353   7.065 -39.078  1.00  0.00           C  
ATOM   4584  CE  LYS A 298       0.306   7.038 -40.617  1.00  0.00           C  
ATOM   4585  NZ  LYS A 298      -0.858   7.806 -41.166  1.00  0.00           N  
ATOM   4586  H   LYS A 298      -0.978   6.798 -34.345  1.00  0.00           H  
ATOM   4587  HA  LYS A 298      -0.297   8.389 -36.606  1.00  0.00           H  
ATOM   4588 1HB  LYS A 298       0.170   6.022 -36.605  1.00  0.00           H  
ATOM   4589 2HB  LYS A 298      -1.540   5.616 -36.540  1.00  0.00           H  
ATOM   4590 1HG  LYS A 298      -0.770   5.258 -38.781  1.00  0.00           H  
ATOM   4591 2HG  LYS A 298      -1.760   6.715 -38.841  1.00  0.00           H  
ATOM   4592 1HD  LYS A 298       0.320   8.105 -38.754  1.00  0.00           H  
ATOM   4593 2HD  LYS A 298       1.290   6.627 -38.740  1.00  0.00           H  
ATOM   4594 1HE  LYS A 298       1.224   7.473 -41.004  1.00  0.00           H  
ATOM   4595 2HE  LYS A 298       0.233   6.006 -40.954  1.00  0.00           H  
ATOM   4596 1HZ  LYS A 298      -0.862   7.772 -42.166  1.00  0.00           H  
ATOM   4597 2HZ  LYS A 298      -1.722   7.409 -40.820  1.00  0.00           H  
ATOM   4598 3HZ  LYS A 298      -0.830   8.801 -40.876  1.00  0.00           H  
ATOM   4599  N   ASP A 299      -2.191   9.204 -37.846  1.00  0.00           N  
ATOM   4600  CA  ASP A 299      -3.254   9.833 -38.605  1.00  0.00           C  
ATOM   4601  C   ASP A 299      -2.746  10.023 -40.034  1.00  0.00           C  
ATOM   4602  O   ASP A 299      -3.289   9.394 -40.941  1.00  0.00           O  
ATOM   4603  OXT ASP A 299      -1.531  10.220 -40.136  1.00  0.00           O  
ATOM   4604  CB  ASP A 299      -3.651  11.177 -37.980  1.00  0.00           C  
ATOM   4605  CG  ASP A 299      -4.905  11.811 -38.611  1.00  0.00           C  
ATOM   4606  OD1 ASP A 299      -4.894  12.056 -39.794  1.00  0.00           O  
ATOM   4607  OD2 ASP A 299      -5.852  12.050 -37.896  1.00  0.00           O  
ATOM   4608  H   ASP A 299      -1.243   9.507 -38.004  1.00  0.00           H  
ATOM   4609  HA  ASP A 299      -4.124   9.175 -38.622  1.00  0.00           H  
ATOM   4610 1HB  ASP A 299      -3.835  11.034 -36.911  1.00  0.00           H  
ATOM   4611 2HB  ASP A 299      -2.822  11.880 -38.073  1.00  0.00           H  
TER                                                                             
# All scores below are weighted scores, not raw scores.
#BEGIN_POSE_ENERGIES_TABLE /home/grads/bernardm/FoldingBenchMarks/RosettaFold/RoseTTAFold/results_pyrosetta_rerun/T1153.pdb/pdb-3track/model0_1_0.05.pdb
label fa_atr fa_rep fa_sol fa_intra_rep fa_intra_sol_xover4 lk_ball_wtd fa_elec hbond_sr_bb hbond_lr_bb hbond_bb_sc hbond_sc dslf_fa13 omega fa_dun p_aa_pp yhh_planarity ref rama_prepro cart_bonded total
weights 1 0.55 1 0.005 1 1 1 1 1 1 1 1.25 0.4 0.7 0.6 0.625 1 0.45 0.5 NA
pose -1717.2 193.896 996.217 3.80546 57.9437 -46.633 -503.363 -90.1201 -82.8653 -72.1336 -44.6112 0 13.5302 335.702 -62.6936 0.00579 75.0178 16.3461 180.458 -746.694
ARG:NtermProteinFull_1 -4.20196 0.50976 4.1188 0.01543 0.80729 0.0755 -2.53842 0 0 0 -1.47783 0 0.03128 3.29438 0 0 -0.09474 0 0.92897 1.46845
PRO_2 -2.53457 0.47934 1.76338 0.00327 0.07209 -0.02905 -0.24047 0 0 0 0 0 -0.01774 0.07709 -1.19973 0 -1.64321 -0.18386 1.07622 -2.37722
SER_3 -1.16612 0.10872 0.93959 0.00196 0.07768 -0.15151 -0.25294 0 0 0 0 0 0.06704 0.17469 -0.27214 0 -0.28969 -0.44573 0.20468 -1.00377
VAL_4 -4.3204 0.81683 0.94286 0.01264 0.03632 -0.42019 0.65489 0 0 0 0 0 -0.06041 0.14027 -0.74438 0 2.64269 -0.41367 0.32195 -0.39061
GLU_5 -3.15627 0.47162 2.18814 0.00572 0.28535 -0.08761 -1.01322 0 0 0 -0.48924 0 -0.01446 2.91342 -0.29285 0 -2.72453 -0.47955 1.08782 -1.30566
ALA_6 -3.9374 1.04145 2.72299 0.0018 0 -0.03592 -0.83231 0 0 -0.4148 0 0 0.69118 0 0.96536 0 1.32468 0.31689 1.01038 2.85431
PHE_7 -8.36587 1.19462 5.05111 0.02796 0.35551 -1.06881 -0.1598 0 0 0 0 0 0.50408 1.60699 0.22605 0 1.21829 1.20628 0.43211 2.22851
GLY_8 -1.86731 0.2659 2.06313 6e-05 0 -0.01686 0.52764 0 0 0 0 0 0.02063 0 -0.46198 0 0.79816 0.92517 0.3985 2.65302
GLY_9 -2.51053 0.21871 2.42218 7e-05 0 -0.13047 -1.27816 0 0 0 0 0 0.04498 0 0.15594 0 0.79816 0.47679 0.28336 0.48103
THR_10 -4.02814 0.4569 1.72124 0.0071 0.05232 -0.41563 -0.2619 0 0 0 0 0 -0.00198 0.08302 -0.13687 0 1.15175 0.17341 0.19304 -1.00574
ARG_11 -7.07493 0.65305 7.39528 0.01371 0.41853 -0.17029 -4.57715 0 0 0 -1.99477 0 0.04355 2.25758 -0.17588 0 -0.09474 0.10106 0.35135 -2.85363
ASP_12 -2.33028 0.29284 2.62673 0.00472 0.35715 -0.28287 -1.22684 0 0 0 0 0 -0.04122 2.15105 -0.32199 0 -2.14574 -0.01687 0.39445 -0.53887
GLY_13 -1.95577 0.35271 1.21434 6e-05 0 -0.20271 -0.01896 0 0 0 0 0 -0.11148 0 -1.45616 0 0.79816 -0.45113 0.14672 -1.68421
ARG_14 -6.88556 0.83361 5.47725 0.01259 0.22539 -0.21398 -2.76939 0 0 0 0 0 0.42854 1.92224 0.02158 0 -0.09474 -0.32618 0.93043 -0.43822
PRO_15 -4.07524 0.53497 2.82891 0.00266 0.07161 -0.10994 -2.44386 0 0 0 0 0 -0.084 0.14838 -0.76638 0 -1.64321 -0.23155 1.08087 -4.68677
VAL_16 -7.35327 0.53937 2.99065 0.01471 0.04966 0.03926 -3.07614 0 0 -0.40219 0 0 0.01125 -0.00385 -0.33659 0 2.64269 -0.51295 0.37968 -5.01772
LEU_17 -7.74616 0.96085 1.22436 0.01711 0.10839 0.19114 -1.49722 0 0 0 0 0 -0.01585 0.4507 -0.31383 0 1.66147 -0.1768 0.34205 -4.79379
ARG_18 -11.2419 0.85095 8.25451 0.00886 0.31059 -0.40471 -3.93521 0 0 -0.29516 -0.42726 0 -0.06046 2.54291 0.2035 0 -0.09474 0.20017 0.60728 -3.4807
LEU_19 -8.86757 1.1958 0.02081 0.01222 0.049 0.21536 -2.45875 0 0 0 0 0 0.02727 0.16251 -0.36255 0 1.66147 0.03535 1.15867 -7.15041
ALA_20 -6.22981 0.77227 1.47867 0.00175 0 0.22206 -2.4188 0 0 0 0 0 0.04616 0 -0.39781 0 1.32468 -0.07655 0.94835 -4.32905
THR_21 -7.05707 0.84263 3.3267 0.01476 0.09441 -0.02601 -2.15005 0 0 0 0 0 0.01414 0.63981 -0.07459 0 1.15175 0.02879 0.56053 -2.63421
TRP_22 -12.3731 1.70068 3.11977 0.02777 0.19834 -0.20181 -2.95933 0 0 -0.23554 0 0 0.11376 2.37259 -0.17877 0 2.26099 0.52443 1.04536 -4.58485
ASN_23 -6.43823 0.38279 5.72208 0.01228 0.58822 -0.19378 -1.78646 0 0 -0.34354 -0.85599 0 -0.05934 1.63154 -0.45135 0 -1.34026 0.46194 0.94595 -1.72416
LEU_24 -8.75529 0.62153 1.89117 0.02567 0.09256 -0.10445 -1.1646 0 0 0 0 0 1.17804 2.29156 -0.23814 0 1.66147 -0.01536 0.7527 -1.76313
GLN_25 -4.13541 0.21231 4.75845 0.01152 0.52531 -0.18871 -2.11228 0 0 -0.45507 0 0 0.06991 2.18551 0.19076 0 -1.45095 0.35494 0.82971 0.79599
GLY_26 -3.29603 0.33644 3.01968 0.00011 0 0.03372 -1.59659 0 0 0 0 0 0.10291 0 -0.82083 0 0.79816 0.02367 0.58853 -0.81024
CYS_27 -7.13554 0.68524 3.01942 0.00822 0.05652 -0.17197 -2.59986 0 0 0 0 0 0.57041 0.18126 0.15207 0 3.25479 0.33501 1.27786 -0.36656
SER_28 -5.10372 0.26695 4.5195 0.00198 0.07064 0.05521 -2.23121 0 0 -0.8845 0 0 0.00449 0.10293 -0.40786 0 -0.28969 0.49929 1.12162 -2.27437
VAL_29 -6.36057 0.63705 3.05941 0.033 0.05703 -0.52038 -0.82766 0 0 0 0 0 -0.05733 0.04793 -0.20282 0 2.64269 -0.19821 0.33357 -1.35628
GLU_30 -3.49798 0.23657 3.35778 0.00557 0.2521 -0.2556 -0.03432 0 0 0 0 0 0.17641 2.51211 -0.27106 0 -2.72453 -0.38693 0.38152 -0.24835
LYS_31 -6.78961 0.46585 6.67908 0.01107 0.21721 -0.38524 -3.46566 0 0 -1.33958 0 0 0.00372 2.68725 0.00713 0 -0.71458 -0.40304 0.45424 -2.57216
ALA_32 -6.16014 0.48328 2.69448 0.00136 0 0.1312 -1.59728 0 0 -0.65557 0 0 -0.01047 0 -0.36801 0 1.32468 -0.42203 0.32623 -4.25228
ASN_33 -5.2943 0.56579 4.79844 0.00548 0.27713 -0.33747 -2.24578 0 0 -0.22285 0 0 -0.05243 1.26351 0.03338 0 -1.34026 -0.38042 0.26606 -2.66372
ASN_34 -5.9583 0.66688 6.15979 0.00606 0.46322 -0.02694 -2.98579 0 0 -1.75139 0 0 -0.03245 1.56183 -0.36575 0 -1.34026 -0.30321 1.06285 -2.84346
PRO_35 -5.77337 0.76484 2.7823 0.00273 0.0366 -0.17408 -0.75173 0 0 0 0 0 -0.15202 0.0657 -0.53884 0 -1.64321 -0.12897 1.08061 -4.42944
GLY_36 -4.6915 0.72857 3.24317 0.00018 0 -0.07499 -1.28115 0 0 -0.85813 0 0 -0.05761 0 0.05277 0 0.79816 0.73724 0.26811 -1.13518
VAL_37 -7.42731 0.53092 2.61324 0.02336 0.05633 -0.38822 -1.36283 0 0 0 0 0 -0.04265 0.00901 -0.24848 0 2.64269 0.556 0.17656 -2.86138
ARG_38 -11.7094 1.07891 9.20174 0.02419 0.73072 -0.44009 -5.13625 0 0 -0.87841 -1.01797 0 0.21247 3.46552 -0.07108 0 -0.09474 -0.23971 0.59585 -4.27826
GLU_39 -9.25686 0.69556 8.3286 0.0145 0.39418 0.10385 -3.98154 0 0 0 -1.6697 0 -0.02486 3.60072 -0.14139 0 -2.72453 -0.34088 0.69744 -4.30492
VAL_40 -7.76503 0.8409 3.58612 0.0289 0.05361 -0.29894 -2.28072 0 0 0 0 0 -0.03568 0.05758 -0.27008 0 2.64269 -0.21931 0.48458 -3.17537
VAL_41 -7.39958 0.56234 1.70467 0.01811 0.05006 -0.26699 -1.70774 0 0 0 0 0 -0.00839 -0.00335 -0.36143 0 2.64269 -0.00349 0.37296 -4.40014
CYS_42 -8.48219 0.55111 3.48647 0.00287 0.01203 -0.05512 -2.21868 0 0 0 0 0 0.00528 0.18725 0.29237 0 3.25479 0.21317 0.27514 -2.47552
MET_43 -7.79886 0.57579 5.41593 0.01212 0.10428 -0.54356 -2.81703 0 0 0 0 0 0.01662 2.11619 0.02057 0 1.65735 0.15261 0.37917 -0.70882
THR_44 -6.28518 0.26111 5.31519 0.00914 0.06254 -0.14957 -3.17219 0 0 0 0 0 0.01847 0.00767 0.016 0 1.15175 0.01082 0.31548 -2.43878
LEU_45 -8.65602 1.1353 1.88539 0.02981 0.0854 -0.11313 -1.63261 0 0 0 0 0 -0.03451 0.38163 -0.26917 0 1.66147 -0.11387 0.41211 -5.2282
LEU_46 -8.76096 0.71624 2.69932 0.01494 0.06639 -0.51331 -1.45632 0 0 0 0 0 -0.02954 0.47949 -0.17996 0 1.66147 -0.03845 0.60114 -4.73954
GLU_47 -6.16732 0.56106 5.48041 0.00583 0.31756 -0.10344 -3.35867 0 0 0 -1.47783 0 -0.02664 4.09297 -0.3455 0 -2.72453 -0.20269 0.48183 -3.46698
ASN_48 -7.57624 0.42915 5.07372 0.00635 0.32381 -0.32715 -1.98798 0 0 -0.29516 0 0 -0.05435 1.84933 -0.56484 0 -1.34026 -0.66707 0.35623 -4.77446
SER_49 -4.44406 0.33825 4.9882 0.00508 0.03479 -0.36248 -2.18231 0 0 -0.4148 0 0 0.02296 0.13522 0.07858 0 -0.28969 -0.20102 0.50673 -1.78455
ILE_50 -8.51191 1.15466 1.42256 0.02238 0.06834 -0.20608 -0.6223 0 0 0 0 0 -0.07243 0.2982 -0.49036 0 2.30374 -0.11742 0.73058 -4.02002
LYS_51 -7.33189 0.56659 5.7649 0.0072 0.1152 0.22601 -3.18664 0 0 -0.40219 0 0 0.12988 1.35265 -0.16691 0 -0.71458 -0.31087 0.55527 -3.39539
LEU_52 -9.78453 1.7597 0.84497 0.03495 0.24167 0.18702 -1.37671 0 0 0 0 0 0.17423 2.97582 -0.1686 0 1.66147 0.13365 0.61616 -2.7002
LEU_53 -8.82824 1.13824 1.47877 0.02179 0.10481 -0.06932 -2.10274 0 0 0 0 0 0.24611 0.44741 -0.18061 0 1.66147 0.26566 0.76602 -5.05064
ALA_54 -6.04602 0.43547 2.28438 0.00141 0 0.00897 -2.2433 0 0 0 0 0 -0.00874 0 0.42131 0 1.32468 0.19782 0.62024 -3.00379
VAL_55 -7.52476 0.77305 1.60063 0.03082 0.05657 -0.15426 -2.16148 0 0 0 0 0 -0.0573 1.07354 -0.58623 0 2.64269 0.04607 0.51829 -3.74236
GLN_56 -10.1847 0.84439 8.30882 0.01017 0.2246 -0.1235 -3.81098 0 0 -1.39832 -0.63964 0 -0.00489 2.48475 0.01113 0 -1.45095 -0.10597 0.5741 -5.26098
GLU_57 -7.18698 0.63117 6.62406 0.11619 1.07752 -0.49217 -1.85799 0 0 0 0 0 -0.05785 4.42797 0.13849 0 -2.72453 0.0248 0.6512 1.37188
LEU_58 -9.47924 1.67708 2.20511 0.02 0.0555 -0.23346 -1.84473 0 0 0 0 0 0.15008 0.31844 -0.32712 0 1.66147 -0.08608 1.02456 -4.85839
LEU_59 -7.48381 0.44275 2.77874 0.0196 0.10487 -0.49946 -1.053 0 0 0 0 0 -0.02958 0.05663 -0.13874 0 1.66147 -0.32437 0.88251 -3.5824
ASP_60 -5.08571 0.85053 4.92209 0.00539 0.51554 -0.01987 -2.81478 0 0 -0.75257 0 0 -0.06354 2.00717 -0.44131 0 -2.14574 0.23397 0.2998 -2.48906
ARG_61 -7.12901 0.9413 5.4544 0.01422 0.39373 -0.12566 -1.88916 0 0 0 0 0 -0.07384 2.1436 -0.2011 0 -0.09474 0.52463 0.34286 0.30125
GLU_62 -5.12214 0.5968 4.43727 0.00955 0.40405 -0.28858 -2.29917 0 0 -0.75257 0 0 -0.07724 3.2592 -0.32806 0 -2.72453 -0.17976 0.43821 -2.62698
ALA_63 -6.27256 0.41102 2.66412 0.00142 0 -0.13171 -1.2816 0 0 0 0 0 -0.05718 0 -0.34668 0 1.32468 -0.5817 0.39123 -3.87896
LEU_64 -8.45816 0.97721 2.03515 0.03641 0.19816 -0.34964 -1.7432 0 0 0 0 0 -0.00019 1.05585 -0.23307 0 1.66147 -0.31591 0.49166 -4.64425
GLU_65 -4.91934 0.18308 4.97429 0.00491 0.23559 -0.14375 -2.35149 0 0 0 0 0 0.0187 2.54241 -0.31703 0 -2.72453 -0.33808 0.42879 -2.40645
LYS_66 -6.84473 0.31831 5.90158 0.01291 0.42507 -0.44317 -2.14493 0 0 0 0 0 0.07643 1.97921 -0.00622 0 -0.71458 -0.44242 0.1841 -1.69844
PHE_67 -9.78362 0.62204 2.13853 0.03643 0.20879 -0.0894 -0.88735 0 0 0 0 0 0.00712 2.77771 0.00628 0 1.21829 -0.23222 0.15764 -3.81976
CYS_68 -7.30262 0.30038 4.4153 0.00231 0.04327 -0.39632 -2.16209 0 0 0 0 0 -0.02192 1.18677 0.25822 0 3.25479 0.10662 0.1229 -0.19239
THR_69 -5.1932 0.26396 5.24495 0.01223 0.06544 -0.16584 -2.98914 0 0 0 0 0 0.04431 0.00584 -0.00091 0 1.15175 0.23483 0.1986 -1.12719
GLU_70 -9.77281 1.00416 9.46267 0.01845 1.06717 0.01868 -6.78151 0 0 -1.69794 -1.28344 0 0.03836 3.463 -0.27938 0 -2.72453 -0.25622 0.46401 -7.25931
LEU_71 -9.78179 0.93005 2.31488 0.01972 0.07217 -0.24382 -1.0774 0 0 0 0 0 -0.03276 0.50831 -0.25169 0 1.66147 -0.39224 0.55842 -5.71467
ASN_72 -7.10899 0.51768 6.09405 0.01333 0.30311 0.00912 -2.47486 0 0 -2.0553 0 0 -0.0247 1.28612 0.35425 0 -1.34026 0.05911 0.53319 -3.83415
GLN_73 -3.13452 0.33846 2.83615 0.00919 0.27559 -0.1521 -0.93307 0 0 0 0 0 0.092 2.38308 -0.03535 0 -1.45095 0.09928 0.86916 1.19693
PRO_74 -7.0244 1.27482 3.84011 0.00369 0.07389 -0.21386 -1.36986 0 0 -0.56125 0 0 -0.06271 0.09905 -1.02487 0 -1.64321 -0.43439 0.95269 -6.09029
THR_75 -4.4743 0.22865 4.64743 0.00714 0.06182 0.24104 -2.17448 0 0 -0.70558 -1.1801 0 -0.02605 0.01377 -0.66802 0 1.15175 -0.44905 0.50741 -2.81856
LEU_76 -9.08085 1.05787 4.56769 0.03803 0.08096 -0.24397 -2.23569 0 0 -0.99236 0 0 -0.04512 0.78934 -0.37809 0 1.66147 -0.00312 1.06767 -3.71617
PRO_77 -4.32043 0.61122 2.61703 0.00242 0.03473 -0.2663 -0.60536 0 0 0 0 0 -0.10284 0.10721 -0.50474 0 -1.64321 0.15204 1.19606 -2.72218
ASN_78 -4.55824 0.47978 3.65446 0.00766 0.29601 -0.35562 -1.17249 0 0 0 -0.90019 0 0.21905 1.4808 -0.01679 0 -1.34026 -0.13272 0.48037 -1.85818
ILE_79 -8.93842 0.71014 3.21378 0.02356 0.09807 -0.21 -1.57022 0 0 0 0 0 0.0098 0.63758 -0.42164 0 2.30374 -0.12578 0.64771 -3.62167
ARG_80 -7.16958 0.48894 5.68175 0.01049 0.19015 -0.56113 -1.34641 0 0 -0.56125 0 0 -0.03852 1.92625 -0.18907 0 -0.09474 -0.1396 0.63324 -1.16947
LYS_81 -2.91583 0.22244 2.94649 0.00826 0.15304 -0.20924 -1.03013 0 0 0 0 0 -0.06209 0.85379 -0.06961 0 -0.71458 -0.4612 0.3495 -0.92917
TRP_82 -8.30089 1.14064 5.01164 0.02078 0.1718 -0.27256 -1.66587 0 0 -0.91138 0 0 0.03118 1.9188 -0.07923 0 2.26099 -0.47576 0.30254 -0.84731
LYS_83 -1.52112 0.03065 1.2542 0.00878 0.15752 0.0067 0.15067 0 0 0 0 0 -0.05024 0.82056 -0.08567 0 -0.71458 -0.4966 0.34048 -0.09866
GLY_84 -2.36127 0.67894 2.14895 2e-05 0 -0.14483 -0.4916 0 0 0 0 0 0.23953 0 -1.07817 0 0.79816 -0.2632 0.79775 0.32427
PRO_85 -3.36717 0.36016 1.70315 0.00662 0.10377 -0.05725 -0.06326 0 0 -0.49075 0 0 0.14402 0.05167 -0.84535 0 -1.64321 0.33521 0.87793 -2.88445
ARG_86 -8.7057 1.05169 6.8226 0.02065 0.72086 0.27721 -3.79821 0 0 -0.91138 0 0 0.15929 3.43553 -0.02028 0 -0.09474 0.69091 0.95126 0.59967
GLY_87 -1.87874 0.20751 1.17595 0.00018 0 -0.03828 0.0768 0 0 0 0 0 0.11048 0 0.04956 0 0.79816 1.10283 0.88588 2.49035
CYS_88 -6.70954 0.74384 3.68898 0.00827 0.04418 -0.26801 -2.62882 0 0 0 0 0 0.14116 0.13047 -0.21592 0 3.25479 2.16244 1.12147 1.47332
TRP_89 -13.0714 1.50961 3.46824 0.02635 0.29423 -0.02795 -2.65533 0 0 -2.54604 0 0 -0.00964 1.75286 -0.39147 0 2.26099 1.46003 1.35701 -6.5725
LYS_90 -5.82112 0.54023 3.26969 0.00789 0.11832 -0.17828 -1.91544 0 0 0 0 0 0.00264 0.927 0.04045 0 -0.71458 0.01036 0.62412 -3.08873
ALA_91 -3.89383 0.48294 -0.0952 0.0015 0 -0.08327 -0.4624 0 0 0 0 0 -0.00397 0 -0.47989 0 1.32468 -0.03173 0.31428 -2.9269
VAL_92 -6.31037 0.90743 0.67559 0.03028 0.0691 0.05009 -2.00252 0 0 0 0 0 0.0185 1.1305 -0.58217 0 2.64269 -0.08885 0.2486 -3.21113
VAL_93 -5.70244 0.92322 0.42355 0.03975 0.05578 -0.22451 -0.5191 0 0 0 0 0 0.20087 0.07788 -0.34877 0 2.64269 -0.2455 0.5665 -2.11008
ALA_94 -4.52353 0.48864 1.8734 0.00134 0 0.04856 -0.83525 0 0 0 0 0 0.10654 0 -0.16979 0 1.32468 -0.44281 0.57051 -1.55771
GLU_95 -2.97372 0.1776 2.93889 0.00845 0.30874 0.27405 -1.78984 0 0 0 -0.74932 0 -0.01887 2.37886 -0.07359 0 -2.72453 -0.53626 0.63981 -2.13973
LYS_96 -5.31904 1.22902 5.10903 0.01181 0.3321 0.07464 -2.11962 0 0 0 -0.74932 0 0.2784 1.90849 0.19886 0 -0.71458 4.87556 3.26867 8.38403
PRO_97 -5.20253 1.05266 2.37821 0.00313 0.07396 -0.2913 0.02597 0 0 0 0 0 0.02937 0.1608 -1.06152 0 -1.64321 4.74279 2.90932 3.17765
SER_98 -2.45437 0.10318 2.15433 0.00149 0.03359 -0.28107 -0.13409 0 0 -0.34127 0 0 0.03958 1.12802 0.29517 0 -0.28969 0.45908 0.35467 1.06863
ASN_99 -2.29652 0.15471 2.15083 0.00477 0.25522 -0.20765 -0.88457 0 0 -0.34127 0 0 0.00835 1.45594 0.07866 0 -1.34026 1.14376 0.33752 0.51949
GLN_100 -3.8391 0.13391 3.14176 0.00683 0.2319 -0.40034 0.09222 0 0 -0.59988 0 0 0.06918 3.13893 0.0087 0 -1.45095 0.52137 0.38456 1.4391
LEU_101 -5.22184 0.46882 2.30219 0.02527 0.09469 -0.30524 -1.12746 0 0 0 0 0 -0.04846 0.07907 -0.02555 0 1.66147 0.02127 0.60478 -1.471
GLN_102 -2.94924 0.24868 2.91794 0.00895 0.55519 -0.08657 -0.03569 0 0 0 0 0 0.07616 1.53007 0.0251 0 -1.45095 -0.07863 0.53722 1.29821
LYS_103 -1.52541 0.20246 1.38693 0.02018 0.29115 -0.09179 0.41219 0 0 0 0 0 -0.14813 0.9399 -0.00377 0 -0.71458 0.49926 0.59544 1.86385
GLY_104 -1.99557 0.21734 1.14479 9e-05 0 0.11308 -0.31421 0 0 0 0 0 -0.12797 0 0.38829 0 0.79816 0.50083 0.51314 1.23797
ALA_105 -3.97267 0.30021 1.99856 0.00143 0 -0.27689 -0.23782 0 0 0 0 0 0.06172 0 -0.45965 0 1.32468 0.21586 0.19906 -0.84551
GLY_106 -3.24099 0.28024 1.7252 9e-05 0 -0.26464 -0.65916 0 0 0 0 0 0.00952 0 -0.98292 0 0.79816 0.42415 0.15845 -1.7519
TYR_107 -10.9159 2.14989 4.89713 0.0346 0.46689 -0.39121 -2.0877 0 0 0 0 0 0.00531 2.05254 -0.42544 0.00196 0.58223 0.22823 0.59531 -2.80615
ALA_108 -5.05734 0.65893 1.69158 0.00141 0 -0.30226 -1.85293 0 0 0 0 0 -0.00012 0 0.24662 0 1.32468 0.12176 0.64609 -2.52156
GLY_109 -4.63158 0.27272 2.6133 5e-05 0 0.0905 -2.18014 0 0 0 0 0 -0.0694 0 -1.32619 0 0.79816 0.51042 0.21404 -3.70811
PHE_110 -11.1572 0.82622 1.53736 0.02096 0.19731 -0.05754 -2.1654 0 0 0 0 0 0.00778 1.31694 -0.196 0 1.21829 0.1704 0.43862 -7.84223
LEU_111 -8.49579 0.80256 0.72967 0.01142 0.08412 0.0673 -2.44767 0 0 0 0 0 0.02707 0.42454 -0.12736 0 1.66147 -0.04068 0.84457 -6.45879
TRP_112 -13.8052 1.82013 3.98456 0.0232 0.92324 -0.43287 -2.53567 0 0 0 0 0 0.00137 1.68225 -0.2651 0 2.26099 0.16221 0.88123 -5.29965
ASP_113 -7.48222 0.51903 6.78589 0.01301 0.81584 -0.20985 -4.56132 0 0 -0.37537 0 0 -0.05594 1.67169 -0.77622 0 -2.14574 -0.09979 0.59564 -5.30535
ALA_114 -4.34563 0.34013 3.31633 0.0015 0 0.00918 -1.55976 0 0 0 0 0 -0.03239 0 -0.07661 0 1.32468 -0.41165 0.42088 -1.01334
ALA_115 -2.81983 0.63783 2.26605 0.00157 0 0.01377 -1.12563 0 0 -0.37537 0 0 -0.00074 0 -0.08583 0 1.32468 -0.45749 0.29712 -0.32386
ALA_116 -3.27426 0.54462 2.24933 0.00209 0 -0.39534 -0.36871 0 0 0 0 0 -0.02093 0 0.02174 0 1.32468 -0.50829 0.20653 -0.21855
GLY_117 -1.87798 0.21427 2.06551 5e-05 0 -0.13151 -0.43038 0 0 0 0 0 -0.14231 0 -1.45476 0 0.79816 -0.73451 0.14859 -1.54489
MET_118 -8.7582 1.20631 1.00036 0.00442 0.07332 -0.29488 -0.56507 0 0 0 0 0 -0.04681 2.82702 0.15427 0 1.65735 -0.51147 0.2758 -2.97758
GLU_119 -5.20283 0.3133 5.00355 0.00974 0.381 0.10803 -3.0989 0 0 0 -0.49769 0 0.12352 2.63763 0.11416 0 -2.72453 0.04556 0.36295 -2.42452
LEU_120 -7.86555 1.12158 0.45395 0.01806 0.0909 -0.41308 0.23599 0 0 0 0 0 -0.04255 0.34738 -0.22286 0 1.66147 0.042 0.36319 -4.20951
ARG_121 -4.74959 0.11616 4.31533 0.01666 0.48845 -0.04403 -1.96462 0 0 0 -0.49769 0 0.17029 2.29577 -0.11169 0 -0.09474 -0.00686 0.37085 0.30429
ASP_122 -3.93168 0.30195 4.09022 0.00388 0.31213 0.15487 -2.49841 0 0 -0.58915 0 0 0.00544 1.81175 0.23682 0 -2.14574 0.28261 0.2751 -1.69021
ALA_123 -3.26521 0.60324 0.64999 0.00144 0 0.06342 -1.59589 0 0 -0.58915 0 0 0.06183 0 -0.51517 0 1.32468 0.3077 0.37851 -2.57461
GLY_124 -3.12103 0.13167 2.78352 4e-05 0 -0.10726 -1.53194 0 0 0 0 0 -0.01428 0 -1.11609 0 0.79816 0.31703 0.36522 -1.49496
SER_125 -3.92868 0.46216 3.48201 0.00309 0.06475 -0.34091 -0.28161 0 0 -1.08309 0 0 -0.02071 0.1588 -0.2692 0 -0.28969 -0.08085 0.40202 -1.7219
GLN_126 -6.02219 0.80696 3.78809 0.00775 0.24988 -0.36882 -0.35983 0 0 0 -0.8424 0 -0.01748 3.2219 0.10058 0 -1.45095 -0.204 0.68874 -0.40176
GLU_127 -3.51023 0.45597 3.70145 0.00692 0.34887 -0.38914 -0.54617 0 0 -1.08309 0 0 -0.04532 2.66879 -0.07797 0 -2.72453 -0.1259 0.54758 -0.77276
SER_128 -1.64741 0.20801 1.95294 0.00338 0.05925 -0.10736 -0.44447 0 0 0 -0.7046 0 0.09997 0.13004 -0.18822 0 -0.28969 -0.54479 0.43893 -1.03403
SER_129 -1.67727 0.44424 2.22897 0.00442 0.03435 -0.13851 -0.78735 0 0 0 -0.7046 0 0.7876 0.54867 0.07243 0 -0.28969 -0.11215 1.46023 1.87134
PRO_130 -2.38988 0.48617 1.64098 0.00341 0.08143 -0.34284 -0.10624 0 0 0 0 0 -0.01113 0.141 -1.00037 0 -1.64321 -0.18423 1.39507 -1.92984
SER_131 -0.91362 0.04144 1.01356 0.00259 0.0615 -0.07607 -0.02763 0 0 0 0 0 -0.01514 0.21265 -0.26118 0 -0.28969 -0.68013 0.34806 -0.58366
ASN_132 -3.83219 0.42366 4.10767 0.00641 0.406 0.0491 -1.75164 0 0 -0.93406 -0.8745 0 -0.0693 1.8862 -0.3981 0 -1.34026 0.14533 0.22001 -1.95568
GLY_133 -1.89132 0.27012 2.01704 8e-05 0 -0.17134 -0.3544 0 0 0 0 0 -0.17039 0 0.37481 0 0.79816 0.60417 0.24504 1.72197
HIS_D_134 -2.62013 0.39507 2.6759 0.00432 0.41354 -0.07473 -0.4745 0 0 -0.93406 -0.8745 0 0.03258 2.36026 -0.07748 0 -0.30065 -0.03688 0.22572 0.71445
GLY_135 -1.98921 0.36796 2.4199 5e-05 0 -0.15614 -1.34946 0 0 0 0 0 -0.05773 0 0.26688 0 0.79816 -0.19062 0.19012 0.29992
LYS_136 -2.58158 0.26769 3.14022 0.00738 0.13656 0.23882 -0.91985 0 0 -0.52012 0 0 0.10749 0.86402 -0.03428 0 -0.71458 -0.00362 0.25914 0.24728
LEU_137 -5.67809 0.91854 2.80288 0.04346 0.26174 -0.39848 -0.81353 0 0 0 0 0 -0.04467 0.25487 -0.09204 0 1.66147 0.22612 0.81947 -0.03826
ALA_138 -2.65823 0.39301 1.9156 0.00109 0 0.09276 -0.18303 0 0 -0.59988 0 0 0.13434 0 0.54556 0 1.32468 2.6735 1.10226 4.74167
GLY_139 -2.95411 0.56994 1.91361 0.00011 0 0.03733 -0.14092 0 0 0 0 0 0.0075 0 -0.99874 0 0.79816 2.52179 1.03561 2.79029
PRO_140 -5.47261 0.58359 2.07753 0.00323 0.10971 -0.22735 -0.61665 0 0 0 0 0 0.06101 0.50293 -0.85452 0 -1.64321 -0.20948 0.77829 -4.90753
SER_141 -3.82386 0.68137 3.11381 0.00396 0.09079 -0.01503 -1.51633 0 0 -0.47142 0 0 0.89849 0.55521 -0.30045 0 -0.28969 -0.49236 1.00327 -0.56223
PRO_142 -5.51614 0.72843 2.32784 0.00532 0.11184 -0.02492 -1.58395 0 0 -0.47142 0 0 0.3177 0.04051 -0.80039 0 -1.64321 -0.05694 1.29875 -5.26659
TYR_143 -11.1268 0.96822 4.32176 0.02351 0.04934 -0.33898 -2.33218 0 0 0 0 0 -0.00665 1.78665 -0.28117 0.00351 0.58223 0.32626 0.67365 -5.35065
LEU_144 -8.21672 0.61841 2.58058 0.01891 0.14903 -0.3685 -2.25193 0 0 0 0 0 0.03121 2.29327 -0.2432 0 1.66147 0.15496 0.31629 -3.25623
GLY_145 -4.84206 0.23343 2.7135 6e-05 0 0.09516 -2.2377 0 0 0 0 0 -0.06479 0 0.90485 0 0.79816 0.77583 0.18968 -1.43386
ARG_146 -7.88519 0.44704 6.67727 0.01164 0.33521 0.02901 -5.67344 0 0 0 -1.15088 0 0.0275 2.07914 0.17599 0 -0.09474 0.91069 0.41005 -3.70071
PHE_147 -10.9143 1.19239 1.23557 0.02278 0.23076 -0.03954 -2.17114 0 0 0 0 0 0.04726 1.3435 -0.3217 0 1.21829 -0.05196 0.54755 -7.66051
LYS_148 -5.34917 0.32333 5.71176 0.01461 0.30918 0.41134 -5.17831 0 0 0 -0.69129 0 -0.05943 2.97626 0.35731 0 -0.71458 -0.04273 0.34874 -1.58299
VAL_149 -6.18505 0.96307 1.53941 0.03125 0.05772 -0.22862 -1.46331 0 0 0 0 0 0.1856 0.02977 -0.36231 0 2.64269 0.15529 0.50457 -2.12992
GLY_150 -1.94206 0.40787 1.82947 0.00012 0 -0.22286 0.23821 0 0 0 0 0 -0.07017 0 -0.7425 0 0.79816 -0.20623 0.46785 0.55786
SER_151 -1.78959 0.32731 1.7839 0.00194 0.03 -0.3068 -0.19479 0 0 0 0 0 0.1265 0.14794 0.60191 0 -0.28969 0.18528 0.3153 0.93921
HIS_D_152 -6.87201 0.74809 6.11171 0.0042 0.32641 -0.0493 -2.92493 0 0 -1.10468 0 0 0.01039 2.44371 0.07774 0 -0.30065 0.48627 0.37625 -0.66681
ASP_153 -2.61511 0.15142 4.15513 0.00417 0.29984 0.29903 -4.01765 0 0 0 -0.69129 0 0.00015 2.77658 -0.27501 0 -2.14574 0.00827 0.28557 -1.76466
LEU_154 -7.01018 0.81175 1.47352 0.01961 0.1158 -0.03445 -2.43802 0 0 0 0 0 0.04442 0.40461 -0.14098 0 1.66147 0.06415 0.37776 -4.65054
THR_155 -7.39154 0.60602 3.46807 0.01016 0.05541 0.00042 -3.23624 0 0 0 -0.37749 0 -0.03551 0.05564 -0.02524 0 1.15175 0.14389 0.45349 -5.12117
LEU_156 -9.64102 1.62449 0.24624 0.03272 0.0706 0.09599 -2.21826 0 0 0 0 0 -0.03124 0.49702 -0.2482 0 1.66147 -0.00938 0.59474 -7.32483
VAL_157 -8.37413 0.91884 0.97576 0.02663 0.04743 0.00728 -2.19325 0 0 0 0 0 -0.00662 0.05049 -0.761 0 2.64269 -0.23621 0.71147 -6.19063
ASN_158 -8.32916 0.8008 6.37487 0.02769 0.64485 0.25953 -3.27871 0 0 0 -0.63964 0 -0.02308 1.69128 -0.41864 0 -1.34026 -0.24247 0.71154 -3.76141
LEU_159 -7.56487 0.87975 1.42293 0.01743 0.06952 -0.04231 -1.00629 0 0 -0.29103 0 0 -0.06592 0.88808 -0.30448 0 1.66147 0.00383 0.62578 -3.70611
HIS_160 -8.57787 1.04942 5.66721 0.01412 0.70576 -0.72542 -1.39908 0 0 0 0 0 0.01425 2.79605 -0.40094 0 -0.30065 0.47624 0.5031 -0.17782
LEU_161 -8.37381 1.22936 2.52288 0.03791 0.23017 -0.05206 -1.84102 0 0 0 0 0 0.1506 1.65809 -0.07318 0 1.66147 0.56627 0.71697 -1.56633
ALA_162 -4.07376 0.64134 2.22935 0.00591 0 -0.32671 -0.63956 0 0 0 0 0 0.00048 0 -0.10372 0 1.32468 0.31993 0.6515 0.02945
ALA_163 -4.03857 0.65027 3.31963 0.00304 0 -0.04572 -2.09272 0 0 0 0 0 0.23561 0 0.21862 0 1.32468 0.61674 0.31896 0.51054
LEU_164 -6.9565 0.80123 2.21498 0.03291 0.0887 -0.33032 -0.26413 0 0 0 0 0 -0.00363 2.63996 0.02265 0 1.66147 0.5243 0.40778 0.83939
THR_165 -5.48624 0.96346 5.54028 0.00565 0.07413 0.01359 -3.29416 0 0 -0.64802 -0.59396 0 0.08978 0.07787 0.02502 0 1.15175 0.41867 0.57933 -1.08286
LEU_166 -5.75666 1.16018 3.51953 0.02165 0.15775 -0.06893 -1.94038 0 0 0 0 0 -0.07123 2.79949 -0.04411 0 1.66147 0.29622 0.45957 2.19457
LEU_167 -3.48812 0.61033 1.69545 0.0179 0.07929 -0.10023 -0.25648 0 0 0 0 0 -0.02307 0.13281 -0.23584 0 1.66147 -0.20954 0.38137 0.26534
GLY_168 -2.48031 0.58211 2.89473 8e-05 0 -0.05338 -1.66296 0 0 0 0 0 0.00044 0 0.59154 0 0.79816 0.27194 0.41077 1.35312
SER_169 -2.94169 0.42872 3.15086 0.00209 0.05532 -0.1153 -0.87564 0 0 0 0 0 -0.08917 0.10174 -0.40285 0 -0.28969 0.71002 0.48369 0.2181
GLU_170 -2.19646 0.4601 1.98521 0.00553 0.27058 -0.24114 0.03256 0 0 0 0 0 -0.06968 2.69478 -0.28981 0 -2.72453 -0.06205 0.31196 0.17705
ASN_171 -3.61499 0.71136 3.64372 0.00574 0.31698 -0.28371 -1.26969 0 0 0 0 0 0.15567 1.48944 -0.55854 0 -1.34026 -0.5182 0.71844 -0.54405
PRO_172 -2.68417 0.60993 2.06879 0.00429 0.08398 -0.18985 -0.90386 0 0 -0.62898 0 0 0.03213 0.07913 -1.17955 0 -1.64321 -0.43 0.99337 -3.78801
SER_173 -2.1502 0.35082 2.34177 0.00231 0.07633 -0.02029 -0.6749 0 0 -1.45763 0 0 0.41911 0.57802 1.05067 0 -0.28969 0.51422 0.67339 1.41395
LYS_174 -3.4187 0.53654 3.08377 0.01267 0.30167 -0.11042 -1.86396 0 0 0 0 0 -0.0402 1.25719 0.05872 0 -0.71458 0.74329 0.6835 0.52949
ASN_175 -4.04382 0.32489 4.23606 0.00623 0.30958 -0.31126 -1.40788 0 0 -0.82865 -0.84146 0 -0.00303 3.44318 -0.52778 0 -1.34026 0.16706 0.76318 -0.05397
HIS_D_176 -3.7382 0.59373 3.90999 0.00346 0.52841 -0.00998 -2.40731 0 0 0 -0.6642 0 -0.01201 1.59376 -0.17285 0 -0.30065 0.67254 0.54926 0.54594
SER_177 -3.98331 0.60076 3.38833 0.00144 0.0272 -0.16445 -1.23716 0 0 0 0 0 -0.06383 1.33476 -0.15185 0 -0.28969 0.21959 0.22696 -0.09126
ASP_178 -6.83116 0.59011 8.08518 0.00239 0.23973 -0.24511 -6.55061 0 0 -0.64802 -1.43542 0 -0.041 1.35078 0.18428 0 -2.14574 -0.3448 0.51319 -7.27621
GLY_179 -3.82347 0.38367 3.91296 0.00014 0 -0.23667 -2.37863 0 0 0 0 0 0.0244 0 0.64119 0 0.79816 0.17637 0.46093 -0.04095
HIS_180 -5.71245 0.37634 5.03114 0.00366 0.40007 -0.00023 -2.61136 0 0 0 -0.6642 0 0.2002 1.72465 -0.01905 0 -0.30065 0.16559 0.1894 -1.21688
ARG_181 -8.54678 0.6729 7.1554 0.01279 0.30093 -0.36941 -3.57264 0 0 -0.52012 0 0 0.18787 2.636 -0.1147 0 -0.09474 -0.24657 0.45293 -2.04614
LEU_182 -8.9375 1.17576 2.98965 0.0712 0.24836 -0.21057 -1.80234 0 0 0 0 0 -0.00767 2.42131 -0.20204 0 1.66147 -0.15962 0.8625 -1.88948
ALA_183 -5.52674 0.48897 3.67007 0.00143 0 -0.14144 -2.10694 0 0 0 0 0 0.02916 0 -0.35846 0 1.32468 -0.25749 0.61617 -2.26058
[truncated: 16,183 more chars]
