# Supplementary material for: The transformative power of transformers in protein structure prediction
Source: Proc Natl Acad Sci U S A. 2023 Jul 31;120(32):e2303499120. doi: 10.1073/pnas.2303499120 (PMC10410766; doi:10.1073/pnas.2303499120)
Supplement: Supplementary file 2 — Dataset S01 (GZ) [file pnas.2303499120.sd01.gz › SI_Data/predicted_structures/RoseTTAFold/T1147.pdb]

HEADER                                            26-DEC-22   XXXX              
EXPDTA    THEORETICAL MODEL                                                     
REMARK 220                                                                      
REMARK 220 EXPERIMENTAL DETAILS                                                 
REMARK 220  EXPERIMENT TYPE                : THEORETICAL MODELLING              
REMARK 220  DATE OF DATA COLLECTION        : 26-DEC-22                          
REMARK 220                                                                      
REMARK 220 REMARK: MODEL GENERATED BY ROSETTA                                   
REMARK 220  VERSION 2022.39+release.d8d9982                                     
SSBOND     CYS A   75    CYS A   98                                       2.03  
ATOM      1  N   GLY A   1       2.463  -1.654  -2.199  1.00  0.00           N  
ATOM      2  CA  GLY A   1       3.497  -0.964  -1.439  1.00  0.00           C  
ATOM      3  C   GLY A   1       2.896   0.189  -0.627  1.00  0.00           C  
ATOM      4  O   GLY A   1       1.744   0.104  -0.202  1.00  0.00           O  
ATOM      5  H   GLY A   1       1.951  -1.145  -2.907  1.00  0.00           H  
ATOM      6 1HA  GLY A   1       3.993  -1.670  -0.772  1.00  0.00           H  
ATOM      7 2HA  GLY A   1       4.240  -0.597  -2.142  1.00  0.00           H  
ATOM      8  N   PRO A   2       3.664   1.259  -0.367  1.00  0.00           N  
ATOM      9  CA  PRO A   2       3.249   2.461   0.336  1.00  0.00           C  
ATOM     10  C   PRO A   2       2.084   3.125  -0.372  1.00  0.00           C  
ATOM     11  O   PRO A   2       2.045   3.179  -1.604  1.00  0.00           O  
ATOM     12  CB  PRO A   2       4.507   3.338   0.275  1.00  0.00           C  
ATOM     13  CG  PRO A   2       5.649   2.356   0.117  1.00  0.00           C  
ATOM     14  CD  PRO A   2       5.088   1.250  -0.748  1.00  0.00           C  
ATOM     15  HA  PRO A   2       2.986   2.206   1.373  1.00  0.00           H  
ATOM     16 1HB  PRO A   2       4.430   4.045  -0.565  1.00  0.00           H  
ATOM     17 2HB  PRO A   2       4.589   3.939   1.192  1.00  0.00           H  
ATOM     18 1HG  PRO A   2       6.519   2.855  -0.341  1.00  0.00           H  
ATOM     19 2HG  PRO A   2       5.975   1.997   1.104  1.00  0.00           H  
ATOM     20 1HD  PRO A   2       5.208   1.502  -1.814  1.00  0.00           H  
ATOM     21 2HD  PRO A   2       5.572   0.299  -0.477  1.00  0.00           H  
ATOM     22  N   LEU A   3       1.187   3.736   0.398  1.00  0.00           N  
ATOM     23  CA  LEU A   3       0.034   4.422  -0.183  1.00  0.00           C  
ATOM     24  C   LEU A   3       0.468   5.577  -1.075  1.00  0.00           C  
ATOM     25  O   LEU A   3      -0.201   5.901  -2.056  1.00  0.00           O  
ATOM     26  CB  LEU A   3      -0.885   4.939   0.925  1.00  0.00           C  
ATOM     27  CG  LEU A   3      -1.599   3.857   1.735  1.00  0.00           C  
ATOM     28  CD1 LEU A   3      -2.361   4.505   2.882  1.00  0.00           C  
ATOM     29  CD2 LEU A   3      -2.533   3.084   0.817  1.00  0.00           C  
ATOM     30  H   LEU A   3       1.274   3.682   1.403  1.00  0.00           H  
ATOM     31  HA  LEU A   3      -0.520   3.708  -0.794  1.00  0.00           H  
ATOM     32 1HB  LEU A   3      -0.298   5.544   1.614  1.00  0.00           H  
ATOM     33 2HB  LEU A   3      -1.647   5.577   0.475  1.00  0.00           H  
ATOM     34  HG  LEU A   3      -0.864   3.172   2.160  1.00  0.00           H  
ATOM     35 1HD1 LEU A   3      -2.865   3.735   3.466  1.00  0.00           H  
ATOM     36 2HD1 LEU A   3      -1.665   5.047   3.522  1.00  0.00           H  
ATOM     37 3HD1 LEU A   3      -3.100   5.198   2.482  1.00  0.00           H  
ATOM     38 1HD2 LEU A   3      -3.042   2.306   1.387  1.00  0.00           H  
ATOM     39 2HD2 LEU A   3      -3.272   3.764   0.391  1.00  0.00           H  
ATOM     40 3HD2 LEU A   3      -1.956   2.625   0.011  1.00  0.00           H  
ATOM     41  N   GLY A   4       1.613   6.176  -0.744  1.00  0.00           N  
ATOM     42  CA  GLY A   4       2.166   7.305  -1.486  1.00  0.00           C  
ATOM     43  C   GLY A   4       2.518   6.939  -2.930  1.00  0.00           C  
ATOM     44  O   GLY A   4       2.689   7.813  -3.782  1.00  0.00           O  
ATOM     45  H   GLY A   4       2.111   5.836   0.064  1.00  0.00           H  
ATOM     46 1HA  GLY A   4       1.442   8.124  -1.483  1.00  0.00           H  
ATOM     47 2HA  GLY A   4       3.053   7.676  -0.976  1.00  0.00           H  
ATOM     48  N   SER A   5       2.607   5.642  -3.241  1.00  0.00           N  
ATOM     49  CA  SER A   5       2.918   5.225  -4.598  1.00  0.00           C  
ATOM     50  C   SER A   5       1.803   5.622  -5.578  1.00  0.00           C  
ATOM     51  O   SER A   5       2.033   5.678  -6.787  1.00  0.00           O  
ATOM     52  CB  SER A   5       3.202   3.729  -4.644  1.00  0.00           C  
ATOM     53  OG  SER A   5       2.067   2.970  -4.347  1.00  0.00           O  
ATOM     54  H   SER A   5       2.440   4.920  -2.541  1.00  0.00           H  
ATOM     55  HA  SER A   5       3.828   5.739  -4.908  1.00  0.00           H  
ATOM     56 1HB  SER A   5       3.564   3.465  -5.635  1.00  0.00           H  
ATOM     57 2HB  SER A   5       3.991   3.491  -3.931  1.00  0.00           H  
ATOM     58  HG  SER A   5       1.899   3.096  -3.384  1.00  0.00           H  
ATOM     59  N   ASP A   6       0.607   5.934  -5.055  1.00  0.00           N  
ATOM     60  CA  ASP A   6      -0.518   6.355  -5.875  1.00  0.00           C  
ATOM     61  C   ASP A   6      -0.682   7.880  -5.905  1.00  0.00           C  
ATOM     62  O   ASP A   6      -1.661   8.383  -6.454  1.00  0.00           O  
ATOM     63  CB  ASP A   6      -1.822   5.729  -5.370  1.00  0.00           C  
ATOM     64  CG  ASP A   6      -1.900   4.206  -5.550  1.00  0.00           C  
ATOM     65  OD1 ASP A   6      -1.521   3.723  -6.594  1.00  0.00           O  
ATOM     66  OD2 ASP A   6      -2.353   3.545  -4.642  1.00  0.00           O  
ATOM     67  H   ASP A   6       0.466   5.881  -4.043  1.00  0.00           H  
ATOM     68  HA  ASP A   6      -0.344   6.015  -6.896  1.00  0.00           H  
ATOM     69 1HB  ASP A   6      -1.926   5.955  -4.303  1.00  0.00           H  
ATOM     70 2HB  ASP A   6      -2.667   6.186  -5.883  1.00  0.00           H  
ATOM     71  N   ASP A   7       0.268   8.626  -5.330  1.00  0.00           N  
ATOM     72  CA  ASP A   7       0.150  10.083  -5.326  1.00  0.00           C  
ATOM     73  C   ASP A   7       0.320  10.807  -6.677  1.00  0.00           C  
ATOM     74  O   ASP A   7      -0.340  11.825  -6.874  1.00  0.00           O  
ATOM     75  CB  ASP A   7       1.104  10.727  -4.308  1.00  0.00           C  
ATOM     76  CG  ASP A   7       0.674  10.550  -2.849  1.00  0.00           C  
ATOM     77  OD1 ASP A   7      -0.443  10.156  -2.611  1.00  0.00           O  
ATOM     78  OD2 ASP A   7       1.470  10.838  -1.981  1.00  0.00           O  
ATOM     79  H   ASP A   7       1.078   8.196  -4.882  1.00  0.00           H  
ATOM     80  HA  ASP A   7      -0.860  10.309  -4.981  1.00  0.00           H  
ATOM     81 1HB  ASP A   7       2.097  10.299  -4.412  1.00  0.00           H  
ATOM     82 2HB  ASP A   7       1.188  11.793  -4.517  1.00  0.00           H  
ATOM     83  N   PRO A   8       1.222  10.402  -7.600  1.00  0.00           N  
ATOM     84  CA  PRO A   8       1.424  11.092  -8.868  1.00  0.00           C  
ATOM     85  C   PRO A   8       0.124  11.201  -9.659  1.00  0.00           C  
ATOM     86  O   PRO A   8      -0.594  10.215  -9.822  1.00  0.00           O  
ATOM     87  CB  PRO A   8       2.435  10.182  -9.578  1.00  0.00           C  
ATOM     88  CG  PRO A   8       3.184   9.494  -8.448  1.00  0.00           C  
ATOM     89  CD  PRO A   8       2.129   9.246  -7.392  1.00  0.00           C  
ATOM     90  HA  PRO A   8       1.849  12.086  -8.675  1.00  0.00           H  
ATOM     91 1HB  PRO A   8       1.904   9.473 -10.230  1.00  0.00           H  
ATOM     92 2HB  PRO A   8       3.090  10.784 -10.225  1.00  0.00           H  
ATOM     93 1HG  PRO A   8       3.646   8.561  -8.809  1.00  0.00           H  
ATOM     94 2HG  PRO A   8       4.000  10.131  -8.082  1.00  0.00           H  
ATOM     95 1HD  PRO A   8       1.620   8.296  -7.614  1.00  0.00           H  
ATOM     96 2HD  PRO A   8       2.600   9.253  -6.403  1.00  0.00           H  
ATOM     97  N   GLU A   9      -0.138  12.380 -10.218  1.00  0.00           N  
ATOM     98  CA  GLU A   9      -1.353  12.582 -11.002  1.00  0.00           C  
ATOM     99  C   GLU A   9      -1.157  13.543 -12.182  1.00  0.00           C  
ATOM    100  O   GLU A   9      -1.604  14.678 -12.110  1.00  0.00           O  
ATOM    101  CB  GLU A   9      -2.476  13.108 -10.101  1.00  0.00           C  
ATOM    102  CG  GLU A   9      -3.854  13.154 -10.776  1.00  0.00           C  
ATOM    103  CD  GLU A   9      -4.984  13.578  -9.831  1.00  0.00           C  
ATOM    104  OE1 GLU A   9      -4.714  13.875  -8.693  1.00  0.00           O  
ATOM    105  OE2 GLU A   9      -6.114  13.587 -10.261  1.00  0.00           O  
ATOM    106  H   GLU A   9       0.492  13.154 -10.064  1.00  0.00           H  
ATOM    107  HA  GLU A   9      -1.682  11.617 -11.377  1.00  0.00           H  
ATOM    108 1HB  GLU A   9      -2.555  12.475  -9.213  1.00  0.00           H  
ATOM    109 2HB  GLU A   9      -2.231  14.113  -9.764  1.00  0.00           H  
ATOM    110 1HG  GLU A   9      -3.811  13.856 -11.612  1.00  0.00           H  
ATOM    111 2HG  GLU A   9      -4.076  12.168 -11.183  1.00  0.00           H  
ATOM    112  N   PRO A  10      -0.486  13.131 -13.273  1.00  0.00           N  
ATOM    113  CA  PRO A  10      -0.212  13.926 -14.471  1.00  0.00           C  
ATOM    114  C   PRO A  10      -1.421  14.043 -15.410  1.00  0.00           C  
ATOM    115  O   PRO A  10      -1.382  14.729 -16.435  1.00  0.00           O  
ATOM    116  CB  PRO A  10       0.923  13.136 -15.128  1.00  0.00           C  
ATOM    117  CG  PRO A  10       0.668  11.706 -14.728  1.00  0.00           C  
ATOM    118  CD  PRO A  10       0.131  11.784 -13.302  1.00  0.00           C  
ATOM    119  HA  PRO A  10       0.130  14.925 -14.166  1.00  0.00           H  
ATOM    120 1HB  PRO A  10       0.894  13.279 -16.217  1.00  0.00           H  
ATOM    121 2HB  PRO A  10       1.894  13.514 -14.778  1.00  0.00           H  
ATOM    122 1HG  PRO A  10      -0.046  11.261 -15.433  1.00  0.00           H  
ATOM    123 2HG  PRO A  10       1.593  11.117 -14.805  1.00  0.00           H  
ATOM    124 1HD  PRO A  10      -0.597  10.994 -13.145  1.00  0.00           H  
ATOM    125 2HD  PRO A  10       0.965  11.720 -12.594  1.00  0.00           H  
ATOM    126  N   PHE A  11      -2.494  13.345 -15.089  1.00  0.00           N  
ATOM    127  CA  PHE A  11      -3.627  13.238 -15.992  1.00  0.00           C  
ATOM    128  C   PHE A  11      -4.596  14.404 -15.847  1.00  0.00           C  
ATOM    129  O   PHE A  11      -5.723  14.245 -15.372  1.00  0.00           O  
ATOM    130  CB  PHE A  11      -4.342  11.939 -15.698  1.00  0.00           C  
ATOM    131  CG  PHE A  11      -3.451  10.775 -15.908  1.00  0.00           C  
ATOM    132  CD1 PHE A  11      -2.799  10.201 -14.832  1.00  0.00           C  
ATOM    133  CD2 PHE A  11      -3.224  10.278 -17.162  1.00  0.00           C  
ATOM    134  CE1 PHE A  11      -1.945   9.133 -15.015  1.00  0.00           C  
ATOM    135  CE2 PHE A  11      -2.370   9.215 -17.360  1.00  0.00           C  
ATOM    136  CZ  PHE A  11      -1.728   8.640 -16.282  1.00  0.00           C  
ATOM    137  H   PHE A  11      -2.523  12.845 -14.216  1.00  0.00           H  
ATOM    138  HA  PHE A  11      -3.252  13.212 -17.010  1.00  0.00           H  
ATOM    139 1HB  PHE A  11      -4.687  11.930 -14.665  1.00  0.00           H  
ATOM    140 2HB  PHE A  11      -5.207  11.839 -16.344  1.00  0.00           H  
ATOM    141  HD1 PHE A  11      -2.968  10.602 -13.830  1.00  0.00           H  
ATOM    142  HD2 PHE A  11      -3.732  10.742 -17.999  1.00  0.00           H  
ATOM    143  HE1 PHE A  11      -1.437   8.685 -14.161  1.00  0.00           H  
ATOM    144  HE2 PHE A  11      -2.198   8.829 -18.363  1.00  0.00           H  
ATOM    145  HZ  PHE A  11      -1.052   7.799 -16.433  1.00  0.00           H  
ATOM    146  N   ASP A  12      -4.159  15.584 -16.261  1.00  0.00           N  
ATOM    147  CA  ASP A  12      -4.970  16.779 -16.041  1.00  0.00           C  
ATOM    148  C   ASP A  12      -6.269  16.920 -16.869  1.00  0.00           C  
ATOM    149  O   ASP A  12      -7.332  16.963 -16.243  1.00  0.00           O  
ATOM    150  CB  ASP A  12      -4.122  18.061 -16.093  1.00  0.00           C  
ATOM    151  CG  ASP A  12      -3.274  18.227 -14.853  1.00  0.00           C  
ATOM    152  OD1 ASP A  12      -3.520  17.537 -13.895  1.00  0.00           O  
ATOM    153  OD2 ASP A  12      -2.392  19.052 -14.868  1.00  0.00           O  
ATOM    154  H   ASP A  12      -3.214  15.623 -16.651  1.00  0.00           H  
ATOM    155  HA  ASP A  12      -5.294  16.728 -15.001  1.00  0.00           H  
ATOM    156 1HB  ASP A  12      -3.428  18.046 -16.913  1.00  0.00           H  
ATOM    157 2HB  ASP A  12      -4.770  18.934 -16.213  1.00  0.00           H  
ATOM    158  N   PRO A  13      -6.257  16.960 -18.226  1.00  0.00           N  
ATOM    159  CA  PRO A  13      -7.430  17.222 -19.063  1.00  0.00           C  
ATOM    160  C   PRO A  13      -8.566  16.254 -18.785  1.00  0.00           C  
ATOM    161  O   PRO A  13      -8.344  15.051 -18.628  1.00  0.00           O  
ATOM    162  CB  PRO A  13      -6.890  17.008 -20.486  1.00  0.00           C  
ATOM    163  CG  PRO A  13      -5.430  17.280 -20.362  1.00  0.00           C  
ATOM    164  CD  PRO A  13      -5.045  16.702 -19.012  1.00  0.00           C  
ATOM    165  HA  PRO A  13      -7.759  18.260 -18.917  1.00  0.00           H  
ATOM    166 1HB  PRO A  13      -7.097  15.974 -20.818  1.00  0.00           H  
ATOM    167 2HB  PRO A  13      -7.400  17.684 -21.187  1.00  0.00           H  
ATOM    168 1HG  PRO A  13      -4.893  16.822 -21.181  1.00  0.00           H  
ATOM    169 2HG  PRO A  13      -5.242  18.363 -20.424  1.00  0.00           H  
ATOM    170 1HD  PRO A  13      -4.886  15.627 -19.087  1.00  0.00           H  
ATOM    171 2HD  PRO A  13      -4.176  17.214 -18.676  1.00  0.00           H  
ATOM    172  N   LYS A  14      -9.791  16.774 -18.758  1.00  0.00           N  
ATOM    173  CA  LYS A  14     -10.956  15.933 -18.521  1.00  0.00           C  
ATOM    174  C   LYS A  14     -11.993  16.076 -19.614  1.00  0.00           C  
ATOM    175  O   LYS A  14     -12.506  15.084 -20.134  1.00  0.00           O  
ATOM    176  CB  LYS A  14     -11.591  16.283 -17.178  1.00  0.00           C  
ATOM    177  CG  LYS A  14     -10.702  16.020 -15.981  1.00  0.00           C  
ATOM    178  CD  LYS A  14     -10.474  14.534 -15.771  1.00  0.00           C  
ATOM    179  CE  LYS A  14      -9.553  14.287 -14.594  1.00  0.00           C  
ATOM    180  NZ  LYS A  14      -8.130  14.561 -14.946  1.00  0.00           N  
ATOM    181  H   LYS A  14      -9.932  17.786 -18.872  1.00  0.00           H  
ATOM    182  HA  LYS A  14     -10.637  14.890 -18.500  1.00  0.00           H  
ATOM    183 1HB  LYS A  14     -11.849  17.345 -17.172  1.00  0.00           H  
ATOM    184 2HB  LYS A  14     -12.511  15.717 -17.053  1.00  0.00           H  
ATOM    185 1HG  LYS A  14      -9.747  16.508 -16.126  1.00  0.00           H  
ATOM    186 2HG  LYS A  14     -11.164  16.437 -15.091  1.00  0.00           H  
ATOM    187 1HD  LYS A  14     -11.427  14.036 -15.592  1.00  0.00           H  
ATOM    188 2HD  LYS A  14     -10.021  14.103 -16.671  1.00  0.00           H  
ATOM    189 1HE  LYS A  14      -9.842  14.939 -13.775  1.00  0.00           H  
ATOM    190 2HE  LYS A  14      -9.642  13.251 -14.275  1.00  0.00           H  
ATOM    191 1HZ  LYS A  14      -7.528  14.388 -14.151  1.00  0.00           H  
ATOM    192 2HZ  LYS A  14      -7.847  13.942 -15.702  1.00  0.00           H  
ATOM    193 3HZ  LYS A  14      -7.966  15.535 -15.261  1.00  0.00           H  
ATOM    194  N   VAL A  15     -12.339  17.316 -19.943  1.00  0.00           N  
ATOM    195  CA  VAL A  15     -13.423  17.531 -20.896  1.00  0.00           C  
ATOM    196  C   VAL A  15     -13.022  18.392 -22.072  1.00  0.00           C  
ATOM    197  O   VAL A  15     -12.524  19.511 -21.898  1.00  0.00           O  
ATOM    198  CB  VAL A  15     -14.628  18.176 -20.195  1.00  0.00           C  
ATOM    199  CG1 VAL A  15     -15.709  18.422 -21.199  1.00  0.00           C  
ATOM    200  CG2 VAL A  15     -15.140  17.253 -19.093  1.00  0.00           C  
ATOM    201  H   VAL A  15     -11.848  18.115 -19.520  1.00  0.00           H  
ATOM    202  HA  VAL A  15     -13.738  16.564 -21.288  1.00  0.00           H  
ATOM    203  HB  VAL A  15     -14.333  19.136 -19.770  1.00  0.00           H  
ATOM    204 1HG1 VAL A  15     -16.569  18.878 -20.714  1.00  0.00           H  
ATOM    205 2HG1 VAL A  15     -15.348  19.085 -21.988  1.00  0.00           H  
ATOM    206 3HG1 VAL A  15     -15.992  17.465 -21.627  1.00  0.00           H  
ATOM    207 1HG2 VAL A  15     -15.999  17.713 -18.607  1.00  0.00           H  
ATOM    208 2HG2 VAL A  15     -15.436  16.299 -19.530  1.00  0.00           H  
ATOM    209 3HG2 VAL A  15     -14.361  17.087 -18.357  1.00  0.00           H  
ATOM    210  N   VAL A  16     -13.249  17.891 -23.284  1.00  0.00           N  
ATOM    211  CA  VAL A  16     -12.887  18.693 -24.432  1.00  0.00           C  
ATOM    212  C   VAL A  16     -14.096  18.892 -25.348  1.00  0.00           C  
ATOM    213  O   VAL A  16     -14.786  17.938 -25.725  1.00  0.00           O  
ATOM    214  CB  VAL A  16     -11.720  18.066 -25.208  1.00  0.00           C  
ATOM    215  CG1 VAL A  16     -11.356  19.005 -26.358  1.00  0.00           C  
ATOM    216  CG2 VAL A  16     -10.545  17.820 -24.272  1.00  0.00           C  
ATOM    217  H   VAL A  16     -13.669  16.967 -23.396  1.00  0.00           H  
ATOM    218  HA  VAL A  16     -12.562  19.668 -24.087  1.00  0.00           H  
ATOM    219  HB  VAL A  16     -12.037  17.118 -25.649  1.00  0.00           H  
ATOM    220 1HG1 VAL A  16     -10.536  18.591 -26.930  1.00  0.00           H  
ATOM    221 2HG1 VAL A  16     -12.210  19.158 -26.999  1.00  0.00           H  
ATOM    222 3HG1 VAL A  16     -11.058  19.964 -25.958  1.00  0.00           H  
ATOM    223 1HG2 VAL A  16      -9.719  17.386 -24.829  1.00  0.00           H  
ATOM    224 2HG2 VAL A  16     -10.244  18.755 -23.844  1.00  0.00           H  
ATOM    225 3HG2 VAL A  16     -10.838  17.138 -23.476  1.00  0.00           H  
ATOM    226  N   THR A  17     -14.360  20.148 -25.684  1.00  0.00           N  
ATOM    227  CA  THR A  17     -15.482  20.499 -26.544  1.00  0.00           C  
ATOM    228  C   THR A  17     -15.015  21.041 -27.875  1.00  0.00           C  
ATOM    229  O   THR A  17     -14.118  21.884 -27.945  1.00  0.00           O  
ATOM    230  CB  THR A  17     -16.434  21.511 -25.873  1.00  0.00           C  
ATOM    231  OG1 THR A  17     -17.004  20.935 -24.685  1.00  0.00           O  
ATOM    232  CG2 THR A  17     -17.565  21.912 -26.838  1.00  0.00           C  
ATOM    233  H   THR A  17     -13.737  20.879 -25.340  1.00  0.00           H  
ATOM    234  HA  THR A  17     -16.054  19.599 -26.749  1.00  0.00           H  
ATOM    235  HB  THR A  17     -15.873  22.395 -25.592  1.00  0.00           H  
ATOM    236  HG1 THR A  17     -17.719  20.366 -24.919  1.00  0.00           H  
ATOM    237 1HG2 THR A  17     -18.224  22.625 -26.347  1.00  0.00           H  
ATOM    238 2HG2 THR A  17     -17.150  22.376 -27.732  1.00  0.00           H  
ATOM    239 3HG2 THR A  17     -18.135  21.024 -27.120  1.00  0.00           H  
ATOM    240  N   TYR A  18     -15.636  20.552 -28.938  1.00  0.00           N  
ATOM    241  CA  TYR A  18     -15.292  20.985 -30.275  1.00  0.00           C  
ATOM    242  C   TYR A  18     -16.542  21.630 -30.858  1.00  0.00           C  
ATOM    243  O   TYR A  18     -17.597  20.990 -30.938  1.00  0.00           O  
ATOM    244  CB  TYR A  18     -14.891  19.773 -31.092  1.00  0.00           C  
ATOM    245  CG  TYR A  18     -13.832  18.929 -30.376  1.00  0.00           C  
ATOM    246  CD1 TYR A  18     -14.238  18.014 -29.424  1.00  0.00           C  
ATOM    247  CD2 TYR A  18     -12.524  19.055 -30.641  1.00  0.00           C  
ATOM    248  CE1 TYR A  18     -13.335  17.236 -28.782  1.00  0.00           C  
ATOM    249  CE2 TYR A  18     -11.604  18.281 -29.994  1.00  0.00           C  
ATOM    250  CZ  TYR A  18     -12.001  17.360 -29.081  1.00  0.00           C  
ATOM    251  OH  TYR A  18     -11.074  16.569 -28.435  1.00  0.00           O  
ATOM    252  H   TYR A  18     -16.360  19.846 -28.801  1.00  0.00           H  
ATOM    253  HA  TYR A  18     -14.491  21.724 -30.246  1.00  0.00           H  
ATOM    254 1HB  TYR A  18     -15.749  19.159 -31.288  1.00  0.00           H  
ATOM    255 2HB  TYR A  18     -14.483  20.096 -32.052  1.00  0.00           H  
ATOM    256  HD1 TYR A  18     -15.279  17.917 -29.179  1.00  0.00           H  
ATOM    257  HD2 TYR A  18     -12.203  19.763 -31.365  1.00  0.00           H  
ATOM    258  HE1 TYR A  18     -13.668  16.530 -28.034  1.00  0.00           H  
ATOM    259  HE2 TYR A  18     -10.558  18.403 -30.213  1.00  0.00           H  
ATOM    260  HH  TYR A  18     -10.188  16.915 -28.584  1.00  0.00           H  
ATOM    261  N   GLU A  19     -16.434  22.906 -31.221  1.00  0.00           N  
ATOM    262  CA  GLU A  19     -17.573  23.673 -31.716  1.00  0.00           C  
ATOM    263  C   GLU A  19     -17.366  24.248 -33.109  1.00  0.00           C  
ATOM    264  O   GLU A  19     -16.366  24.913 -33.383  1.00  0.00           O  
ATOM    265  CB  GLU A  19     -17.875  24.829 -30.743  1.00  0.00           C  
ATOM    266  CG  GLU A  19     -19.065  25.714 -31.127  1.00  0.00           C  
ATOM    267  CD  GLU A  19     -19.318  26.817 -30.115  1.00  0.00           C  
ATOM    268  OE1 GLU A  19     -18.618  26.861 -29.129  1.00  0.00           O  
ATOM    269  OE2 GLU A  19     -20.204  27.612 -30.327  1.00  0.00           O  
ATOM    270  H   GLU A  19     -15.534  23.371 -31.122  1.00  0.00           H  
ATOM    271  HA  GLU A  19     -18.440  23.016 -31.756  1.00  0.00           H  
ATOM    272 1HB  GLU A  19     -18.076  24.418 -29.753  1.00  0.00           H  
ATOM    273 2HB  GLU A  19     -16.994  25.465 -30.657  1.00  0.00           H  
ATOM    274 1HG  GLU A  19     -18.871  26.170 -32.101  1.00  0.00           H  
ATOM    275 2HG  GLU A  19     -19.955  25.089 -31.224  1.00  0.00           H  
ATOM    276  N   ILE A  20     -18.340  23.997 -33.974  1.00  0.00           N  
ATOM    277  CA  ILE A  20     -18.360  24.493 -35.342  1.00  0.00           C  
ATOM    278  C   ILE A  20     -19.419  25.583 -35.449  1.00  0.00           C  
ATOM    279  O   ILE A  20     -20.548  25.436 -34.962  1.00  0.00           O  
ATOM    280  CB  ILE A  20     -18.581  23.361 -36.359  1.00  0.00           C  
ATOM    281  CG1 ILE A  20     -17.472  22.294 -36.204  1.00  0.00           C  
ATOM    282  CG2 ILE A  20     -18.575  23.904 -37.784  1.00  0.00           C  
ATOM    283  CD1 ILE A  20     -16.112  22.838 -36.436  1.00  0.00           C  
ATOM    284  H   ILE A  20     -19.128  23.439 -33.655  1.00  0.00           H  
ATOM    285  HA  ILE A  20     -17.396  24.945 -35.565  1.00  0.00           H  
ATOM    286  HB  ILE A  20     -19.537  22.883 -36.160  1.00  0.00           H  
ATOM    287 1HG1 ILE A  20     -17.501  21.882 -35.203  1.00  0.00           H  
ATOM    288 2HG1 ILE A  20     -17.628  21.499 -36.919  1.00  0.00           H  
ATOM    289 1HG2 ILE A  20     -18.740  23.094 -38.482  1.00  0.00           H  
ATOM    290 2HG2 ILE A  20     -19.353  24.637 -37.897  1.00  0.00           H  
ATOM    291 3HG2 ILE A  20     -17.611  24.375 -37.990  1.00  0.00           H  
ATOM    292 1HD1 ILE A  20     -15.370  22.062 -36.316  1.00  0.00           H  
ATOM    293 2HD1 ILE A  20     -16.044  23.250 -37.440  1.00  0.00           H  
ATOM    294 3HD1 ILE A  20     -15.928  23.623 -35.718  1.00  0.00           H  
ATOM    295  N   PHE A  21     -19.039  26.690 -36.064  1.00  0.00           N  
ATOM    296  CA  PHE A  21     -19.906  27.857 -36.172  1.00  0.00           C  
ATOM    297  C   PHE A  21     -19.698  28.574 -37.491  1.00  0.00           C  
ATOM    298  O   PHE A  21     -18.801  28.233 -38.251  1.00  0.00           O  
ATOM    299  CB  PHE A  21     -19.634  28.817 -35.017  1.00  0.00           C  
ATOM    300  CG  PHE A  21     -18.247  29.389 -35.040  1.00  0.00           C  
ATOM    301  CD1 PHE A  21     -17.984  30.622 -35.637  1.00  0.00           C  
ATOM    302  CD2 PHE A  21     -17.198  28.697 -34.470  1.00  0.00           C  
ATOM    303  CE1 PHE A  21     -16.700  31.140 -35.654  1.00  0.00           C  
ATOM    304  CE2 PHE A  21     -15.934  29.216 -34.494  1.00  0.00           C  
ATOM    305  CZ  PHE A  21     -15.675  30.430 -35.076  1.00  0.00           C  
ATOM    306  H   PHE A  21     -18.096  26.712 -36.459  1.00  0.00           H  
ATOM    307  HA  PHE A  21     -20.942  27.527 -36.118  1.00  0.00           H  
ATOM    308 1HB  PHE A  21     -20.346  29.640 -35.043  1.00  0.00           H  
ATOM    309 2HB  PHE A  21     -19.771  28.294 -34.066  1.00  0.00           H  
ATOM    310  HD1 PHE A  21     -18.804  31.179 -36.094  1.00  0.00           H  
ATOM    311  HD2 PHE A  21     -17.380  27.725 -34.000  1.00  0.00           H  
ATOM    312  HE1 PHE A  21     -16.504  32.104 -36.123  1.00  0.00           H  
ATOM    313  HE2 PHE A  21     -15.136  28.663 -34.063  1.00  0.00           H  
ATOM    314  HZ  PHE A  21     -14.656  30.822 -35.082  1.00  0.00           H  
ATOM    315  N   GLY A  22     -20.564  29.520 -37.803  1.00  0.00           N  
ATOM    316  CA  GLY A  22     -20.442  30.240 -39.061  1.00  0.00           C  
ATOM    317  C   GLY A  22     -21.694  31.047 -39.311  1.00  0.00           C  
ATOM    318  O   GLY A  22     -22.449  31.333 -38.379  1.00  0.00           O  
ATOM    319  H   GLY A  22     -21.309  29.759 -37.166  1.00  0.00           H  
ATOM    320 1HA  GLY A  22     -19.569  30.892 -39.041  1.00  0.00           H  
ATOM    321 2HA  GLY A  22     -20.303  29.527 -39.873  1.00  0.00           H  
ATOM    322  N   THR A  23     -21.919  31.410 -40.565  1.00  0.00           N  
ATOM    323  CA  THR A  23     -23.110  32.186 -40.902  1.00  0.00           C  
ATOM    324  C   THR A  23     -24.310  31.445 -40.277  1.00  0.00           C  
ATOM    325  O   THR A  23     -24.427  30.243 -40.478  1.00  0.00           O  
ATOM    326  CB  THR A  23     -23.292  32.291 -42.433  1.00  0.00           C  
ATOM    327  OG1 THR A  23     -22.148  32.932 -43.021  1.00  0.00           O  
ATOM    328  CG2 THR A  23     -24.541  33.042 -42.795  1.00  0.00           C  
ATOM    329  H   THR A  23     -21.221  31.149 -41.266  1.00  0.00           H  
ATOM    330  HA  THR A  23     -22.995  33.185 -40.503  1.00  0.00           H  
ATOM    331  HB  THR A  23     -23.370  31.289 -42.843  1.00  0.00           H  
ATOM    332  HG1 THR A  23     -22.039  33.799 -42.621  1.00  0.00           H  
ATOM    333 1HG2 THR A  23     -24.641  33.076 -43.879  1.00  0.00           H  
ATOM    334 2HG2 THR A  23     -25.403  32.541 -42.371  1.00  0.00           H  
ATOM    335 3HG2 THR A  23     -24.481  34.055 -42.407  1.00  0.00           H  
ATOM    336  N   PRO A  24     -25.220  32.102 -39.525  1.00  0.00           N  
ATOM    337  CA  PRO A  24     -26.361  31.492 -38.841  1.00  0.00           C  
ATOM    338  C   PRO A  24     -27.219  30.528 -39.664  1.00  0.00           C  
ATOM    339  O   PRO A  24     -27.833  29.626 -39.103  1.00  0.00           O  
ATOM    340  CB  PRO A  24     -27.181  32.724 -38.444  1.00  0.00           C  
ATOM    341  CG  PRO A  24     -26.151  33.805 -38.237  1.00  0.00           C  
ATOM    342  CD  PRO A  24     -25.101  33.564 -39.291  1.00  0.00           C  
ATOM    343  HA  PRO A  24     -25.988  30.980 -37.941  1.00  0.00           H  
ATOM    344 1HB  PRO A  24     -27.905  32.964 -39.237  1.00  0.00           H  
ATOM    345 2HB  PRO A  24     -27.762  32.509 -37.536  1.00  0.00           H  
ATOM    346 1HG  PRO A  24     -26.623  34.795 -38.327  1.00  0.00           H  
ATOM    347 2HG  PRO A  24     -25.742  33.741 -37.217  1.00  0.00           H  
ATOM    348 1HD  PRO A  24     -25.317  34.143 -40.192  1.00  0.00           H  
ATOM    349 2HD  PRO A  24     -24.133  33.817 -38.835  1.00  0.00           H  
ATOM    350  N   GLY A  25     -27.324  30.738 -40.974  1.00  0.00           N  
ATOM    351  CA  GLY A  25     -28.141  29.851 -41.804  1.00  0.00           C  
ATOM    352  C   GLY A  25     -27.334  28.714 -42.447  1.00  0.00           C  
ATOM    353  O   GLY A  25     -27.867  27.936 -43.238  1.00  0.00           O  
ATOM    354  H   GLY A  25     -26.822  31.494 -41.409  1.00  0.00           H  
ATOM    355 1HA  GLY A  25     -28.941  29.426 -41.197  1.00  0.00           H  
ATOM    356 2HA  GLY A  25     -28.620  30.439 -42.585  1.00  0.00           H  
ATOM    357  N   ALA A  26     -26.042  28.646 -42.138  1.00  0.00           N  
ATOM    358  CA  ALA A  26     -25.134  27.674 -42.737  1.00  0.00           C  
ATOM    359  C   ALA A  26     -25.465  26.239 -42.408  1.00  0.00           C  
ATOM    360  O   ALA A  26     -25.819  25.913 -41.271  1.00  0.00           O  
ATOM    361  CB  ALA A  26     -23.722  27.930 -42.263  1.00  0.00           C  
ATOM    362  H   ALA A  26     -25.655  29.293 -41.455  1.00  0.00           H  
ATOM    363  HA  ALA A  26     -25.181  27.795 -43.821  1.00  0.00           H  
ATOM    364 1HB  ALA A  26     -23.041  27.222 -42.741  1.00  0.00           H  
ATOM    365 2HB  ALA A  26     -23.433  28.940 -42.513  1.00  0.00           H  
ATOM    366 3HB  ALA A  26     -23.680  27.805 -41.184  1.00  0.00           H  
ATOM    367  N   VAL A  27     -25.269  25.383 -43.403  1.00  0.00           N  
ATOM    368  CA  VAL A  27     -25.396  23.945 -43.290  1.00  0.00           C  
ATOM    369  C   VAL A  27     -24.080  23.317 -43.726  1.00  0.00           C  
ATOM    370  O   VAL A  27     -23.589  23.570 -44.838  1.00  0.00           O  
ATOM    371  CB  VAL A  27     -26.549  23.423 -44.147  1.00  0.00           C  
ATOM    372  CG1 VAL A  27     -26.626  21.942 -44.027  1.00  0.00           C  
ATOM    373  CG2 VAL A  27     -27.839  24.060 -43.677  1.00  0.00           C  
ATOM    374  H   VAL A  27     -25.009  25.752 -44.308  1.00  0.00           H  
ATOM    375  HA  VAL A  27     -25.584  23.690 -42.256  1.00  0.00           H  
ATOM    376  HB  VAL A  27     -26.367  23.670 -45.192  1.00  0.00           H  
ATOM    377 1HG1 VAL A  27     -27.442  21.556 -44.637  1.00  0.00           H  
ATOM    378 2HG1 VAL A  27     -25.685  21.510 -44.363  1.00  0.00           H  
ATOM    379 3HG1 VAL A  27     -26.799  21.688 -42.986  1.00  0.00           H  
ATOM    380 1HG2 VAL A  27     -28.669  23.693 -44.277  1.00  0.00           H  
ATOM    381 2HG2 VAL A  27     -27.994  23.796 -42.640  1.00  0.00           H  
ATOM    382 3HG2 VAL A  27     -27.778  25.145 -43.773  1.00  0.00           H  
ATOM    383  N   VAL A  28     -23.495  22.518 -42.848  1.00  0.00           N  
ATOM    384  CA  VAL A  28     -22.191  21.966 -43.148  1.00  0.00           C  
ATOM    385  C   VAL A  28     -22.060  20.469 -42.965  1.00  0.00           C  
ATOM    386  O   VAL A  28     -22.849  19.819 -42.280  1.00  0.00           O  
ATOM    387  CB  VAL A  28     -21.133  22.613 -42.236  1.00  0.00           C  
ATOM    388  CG1 VAL A  28     -21.076  24.109 -42.417  1.00  0.00           C  
ATOM    389  CG2 VAL A  28     -21.442  22.289 -40.854  1.00  0.00           C  
ATOM    390  H   VAL A  28     -23.955  22.327 -41.958  1.00  0.00           H  
ATOM    391  HA  VAL A  28     -21.957  22.191 -44.184  1.00  0.00           H  
ATOM    392  HB  VAL A  28     -20.154  22.208 -42.499  1.00  0.00           H  
ATOM    393 1HG1 VAL A  28     -20.305  24.506 -41.778  1.00  0.00           H  
ATOM    394 2HG1 VAL A  28     -20.845  24.342 -43.417  1.00  0.00           H  
ATOM    395 3HG1 VAL A  28     -22.033  24.556 -42.155  1.00  0.00           H  
ATOM    396 1HG2 VAL A  28     -20.676  22.711 -40.216  1.00  0.00           H  
ATOM    397 2HG2 VAL A  28     -22.420  22.697 -40.594  1.00  0.00           H  
ATOM    398 3HG2 VAL A  28     -21.465  21.222 -40.750  1.00  0.00           H  
ATOM    399  N   ASP A  29     -21.024  19.933 -43.579  1.00  0.00           N  
ATOM    400  CA  ASP A  29     -20.619  18.560 -43.374  1.00  0.00           C  
ATOM    401  C   ASP A  29     -19.421  18.576 -42.437  1.00  0.00           C  
ATOM    402  O   ASP A  29     -18.490  19.370 -42.628  1.00  0.00           O  
ATOM    403  CB  ASP A  29     -20.300  17.852 -44.687  1.00  0.00           C  
ATOM    404  CG  ASP A  29     -21.560  17.611 -45.548  1.00  0.00           C  
ATOM    405  OD1 ASP A  29     -22.663  17.740 -45.021  1.00  0.00           O  
ATOM    406  OD2 ASP A  29     -21.412  17.299 -46.706  1.00  0.00           O  
ATOM    407  H   ASP A  29     -20.459  20.535 -44.175  1.00  0.00           H  
ATOM    408  HA  ASP A  29     -21.425  18.017 -42.881  1.00  0.00           H  
ATOM    409 1HB  ASP A  29     -19.585  18.448 -45.259  1.00  0.00           H  
ATOM    410 2HB  ASP A  29     -19.835  16.889 -44.470  1.00  0.00           H  
ATOM    411  N   ILE A  30     -19.482  17.779 -41.372  1.00  0.00           N  
ATOM    412  CA  ILE A  30     -18.401  17.767 -40.396  1.00  0.00           C  
ATOM    413  C   ILE A  30     -17.787  16.384 -40.233  1.00  0.00           C  
ATOM    414  O   ILE A  30     -18.479  15.388 -40.013  1.00  0.00           O  
ATOM    415  CB  ILE A  30     -18.877  18.281 -39.022  1.00  0.00           C  
ATOM    416  CG1 ILE A  30     -19.413  19.690 -39.169  1.00  0.00           C  
ATOM    417  CG2 ILE A  30     -17.716  18.272 -38.026  1.00  0.00           C  
ATOM    418  CD1 ILE A  30     -20.114  20.184 -37.961  1.00  0.00           C  
ATOM    419  H   ILE A  30     -20.280  17.156 -41.259  1.00  0.00           H  
ATOM    420  HA  ILE A  30     -17.622  18.435 -40.744  1.00  0.00           H  
ATOM    421  HB  ILE A  30     -19.671  17.657 -38.648  1.00  0.00           H  
ATOM    422 1HG1 ILE A  30     -18.592  20.366 -39.405  1.00  0.00           H  
ATOM    423 2HG1 ILE A  30     -20.108  19.697 -39.982  1.00  0.00           H  
ATOM    424 1HG2 ILE A  30     -18.058  18.642 -37.070  1.00  0.00           H  
ATOM    425 2HG2 ILE A  30     -17.336  17.263 -37.904  1.00  0.00           H  
ATOM    426 3HG2 ILE A  30     -16.918  18.915 -38.402  1.00  0.00           H  
ATOM    427 1HD1 ILE A  30     -20.488  21.188 -38.128  1.00  0.00           H  
ATOM    428 2HD1 ILE A  30     -20.938  19.525 -37.726  1.00  0.00           H  
ATOM    429 3HD1 ILE A  30     -19.427  20.189 -37.154  1.00  0.00           H  
ATOM    430  N   ASN A  31     -16.472  16.336 -40.341  1.00  0.00           N  
ATOM    431  CA  ASN A  31     -15.699  15.115 -40.161  1.00  0.00           C  
ATOM    432  C   ASN A  31     -14.804  15.283 -38.956  1.00  0.00           C  
ATOM    433  O   ASN A  31     -14.061  16.256 -38.864  1.00  0.00           O  
ATOM    434  CB  ASN A  31     -14.911  14.762 -41.405  1.00  0.00           C  
ATOM    435  CG  ASN A  31     -15.783  14.289 -42.522  1.00  0.00           C  
ATOM    436  OD1 ASN A  31     -16.169  13.115 -42.506  1.00  0.00           O  
ATOM    437  ND2 ASN A  31     -16.100  15.142 -43.468  1.00  0.00           N  
ATOM    438  H   ASN A  31     -15.980  17.208 -40.548  1.00  0.00           H  
ATOM    439  HA  ASN A  31     -16.378  14.292 -39.943  1.00  0.00           H  
ATOM    440 1HB  ASN A  31     -14.354  15.638 -41.739  1.00  0.00           H  
ATOM    441 2HB  ASN A  31     -14.189  13.983 -41.164  1.00  0.00           H  
ATOM    442 1HD2 ASN A  31     -16.681  14.864 -44.233  1.00  0.00           H  
ATOM    443 2HD2 ASN A  31     -15.760  16.081 -43.432  1.00  0.00           H  
ATOM    444  N   TYR A  32     -14.907  14.385 -37.991  1.00  0.00           N  
ATOM    445  CA  TYR A  32     -14.120  14.569 -36.777  1.00  0.00           C  
ATOM    446  C   TYR A  32     -13.595  13.286 -36.201  1.00  0.00           C  
ATOM    447  O   TYR A  32     -14.057  12.197 -36.537  1.00  0.00           O  
ATOM    448  CB  TYR A  32     -14.950  15.295 -35.709  1.00  0.00           C  
ATOM    449  CG  TYR A  32     -16.145  14.542 -35.188  1.00  0.00           C  
ATOM    450  CD1 TYR A  32     -16.025  13.765 -34.045  1.00  0.00           C  
ATOM    451  CD2 TYR A  32     -17.365  14.635 -35.837  1.00  0.00           C  
ATOM    452  CE1 TYR A  32     -17.112  13.082 -33.562  1.00  0.00           C  
ATOM    453  CE2 TYR A  32     -18.450  13.953 -35.339  1.00  0.00           C  
ATOM    454  CZ  TYR A  32     -18.336  13.183 -34.217  1.00  0.00           C  
ATOM    455  OH  TYR A  32     -19.441  12.500 -33.748  1.00  0.00           O  
ATOM    456  H   TYR A  32     -15.530  13.585 -38.111  1.00  0.00           H  
ATOM    457  HA  TYR A  32     -13.253  15.180 -37.017  1.00  0.00           H  
ATOM    458 1HB  TYR A  32     -14.312  15.522 -34.858  1.00  0.00           H  
ATOM    459 2HB  TYR A  32     -15.303  16.233 -36.108  1.00  0.00           H  
ATOM    460  HD1 TYR A  32     -15.067  13.694 -33.533  1.00  0.00           H  
ATOM    461  HD2 TYR A  32     -17.469  15.242 -36.734  1.00  0.00           H  
ATOM    462  HE1 TYR A  32     -17.012  12.466 -32.667  1.00  0.00           H  
ATOM    463  HE2 TYR A  32     -19.394  14.014 -35.829  1.00  0.00           H  
ATOM    464  HH  TYR A  32     -19.178  11.911 -33.035  1.00  0.00           H  
ATOM    465  N   LEU A  33     -12.611  13.412 -35.328  1.00  0.00           N  
ATOM    466  CA  LEU A  33     -12.078  12.242 -34.670  1.00  0.00           C  
ATOM    467  C   LEU A  33     -12.640  12.070 -33.276  1.00  0.00           C  
ATOM    468  O   LEU A  33     -12.783  13.041 -32.527  1.00  0.00           O  
ATOM    469  CB  LEU A  33     -10.557  12.327 -34.583  1.00  0.00           C  
ATOM    470  CG  LEU A  33      -9.827  12.410 -35.898  1.00  0.00           C  
ATOM    471  CD1 LEU A  33      -8.339  12.529 -35.625  1.00  0.00           C  
ATOM    472  CD2 LEU A  33     -10.156  11.171 -36.717  1.00  0.00           C  
ATOM    473  H   LEU A  33     -12.245  14.331 -35.119  1.00  0.00           H  
ATOM    474  HA  LEU A  33     -12.340  11.371 -35.256  1.00  0.00           H  
ATOM    475 1HB  LEU A  33     -10.292  13.203 -33.996  1.00  0.00           H  
ATOM    476 2HB  LEU A  33     -10.204  11.449 -34.056  1.00  0.00           H  
ATOM    477  HG  LEU A  33     -10.146  13.302 -36.446  1.00  0.00           H  
ATOM    478 1HD1 LEU A  33      -7.800  12.592 -36.570  1.00  0.00           H  
ATOM    479 2HD1 LEU A  33      -8.142  13.420 -35.037  1.00  0.00           H  
ATOM    480 3HD1 LEU A  33      -8.004  11.648 -35.072  1.00  0.00           H  
ATOM    481 1HD2 LEU A  33      -9.639  11.213 -37.674  1.00  0.00           H  
ATOM    482 2HD2 LEU A  33      -9.844  10.281 -36.177  1.00  0.00           H  
ATOM    483 3HD2 LEU A  33     -11.224  11.134 -36.882  1.00  0.00           H  
ATOM    484  N   ASP A  34     -12.934  10.827 -32.932  1.00  0.00           N  
ATOM    485  CA  ASP A  34     -13.376  10.490 -31.585  1.00  0.00           C  
ATOM    486  C   ASP A  34     -12.135  10.220 -30.726  1.00  0.00           C  
ATOM    487  O   ASP A  34     -11.009  10.373 -31.205  1.00  0.00           O  
ATOM    488  CB  ASP A  34     -14.350   9.306 -31.621  1.00  0.00           C  
ATOM    489  CG  ASP A  34     -13.702   8.010 -32.034  1.00  0.00           C  
ATOM    490  OD1 ASP A  34     -12.488   7.955 -31.992  1.00  0.00           O  
ATOM    491  OD2 ASP A  34     -14.396   7.092 -32.434  1.00  0.00           O  
ATOM    492  H   ASP A  34     -12.836  10.103 -33.648  1.00  0.00           H  
ATOM    493  HA  ASP A  34     -13.904  11.346 -31.162  1.00  0.00           H  
ATOM    494 1HB  ASP A  34     -14.810   9.179 -30.641  1.00  0.00           H  
ATOM    495 2HB  ASP A  34     -15.149   9.528 -32.325  1.00  0.00           H  
ATOM    496  N   LEU A  35     -12.303   9.747 -29.491  1.00  0.00           N  
ATOM    497  CA  LEU A  35     -11.143   9.564 -28.613  1.00  0.00           C  
ATOM    498  C   LEU A  35     -10.302   8.322 -28.940  1.00  0.00           C  
ATOM    499  O   LEU A  35      -9.243   8.116 -28.345  1.00  0.00           O  
ATOM    500  CB  LEU A  35     -11.592   9.492 -27.153  1.00  0.00           C  
ATOM    501  CG  LEU A  35     -12.221  10.772 -26.596  1.00  0.00           C  
ATOM    502  CD1 LEU A  35     -12.710  10.523 -25.211  1.00  0.00           C  
ATOM    503  CD2 LEU A  35     -11.192  11.904 -26.604  1.00  0.00           C  
ATOM    504  H   LEU A  35     -13.231   9.574 -29.137  1.00  0.00           H  
ATOM    505  HA  LEU A  35     -10.501  10.437 -28.727  1.00  0.00           H  
ATOM    506 1HB  LEU A  35     -12.320   8.686 -27.055  1.00  0.00           H  
ATOM    507 2HB  LEU A  35     -10.727   9.247 -26.535  1.00  0.00           H  
ATOM    508  HG  LEU A  35     -13.072  11.039 -27.200  1.00  0.00           H  
ATOM    509 1HD1 LEU A  35     -13.163  11.423 -24.821  1.00  0.00           H  
ATOM    510 2HD1 LEU A  35     -13.447   9.723 -25.215  1.00  0.00           H  
ATOM    511 3HD1 LEU A  35     -11.876  10.239 -24.570  1.00  0.00           H  
ATOM    512 1HD2 LEU A  35     -11.643  12.814 -26.207  1.00  0.00           H  
ATOM    513 2HD2 LEU A  35     -10.342  11.625 -25.983  1.00  0.00           H  
ATOM    514 3HD2 LEU A  35     -10.854  12.084 -27.627  1.00  0.00           H  
ATOM    515  N   ASP A  36     -10.782   7.497 -29.875  1.00  0.00           N  
ATOM    516  CA  ASP A  36     -10.084   6.308 -30.333  1.00  0.00           C  
ATOM    517  C   ASP A  36      -9.480   6.604 -31.708  1.00  0.00           C  
ATOM    518  O   ASP A  36      -8.989   5.708 -32.397  1.00  0.00           O  
ATOM    519  CB  ASP A  36     -11.033   5.104 -30.393  1.00  0.00           C  
ATOM    520  CG  ASP A  36     -11.523   4.654 -28.995  1.00  0.00           C  
ATOM    521  OD1 ASP A  36     -10.713   4.582 -28.103  1.00  0.00           O  
ATOM    522  OD2 ASP A  36     -12.693   4.390 -28.839  1.00  0.00           O  
ATOM    523  H   ASP A  36     -11.644   7.734 -30.368  1.00  0.00           H  
ATOM    524  HA  ASP A  36      -9.273   6.081 -29.643  1.00  0.00           H  
ATOM    525 1HB  ASP A  36     -11.906   5.373 -30.999  1.00  0.00           H  
ATOM    526 2HB  ASP A  36     -10.536   4.270 -30.885  1.00  0.00           H  
ATOM    527  N   ALA A  37      -9.512   7.892 -32.085  1.00  0.00           N  
ATOM    528  CA  ALA A  37      -9.026   8.440 -33.346  1.00  0.00           C  
ATOM    529  C   ALA A  37      -9.734   7.855 -34.563  1.00  0.00           C  
ATOM    530  O   ALA A  37      -9.147   7.781 -35.645  1.00  0.00           O  
ATOM    531  CB  ALA A  37      -7.526   8.216 -33.483  1.00  0.00           C  
ATOM    532  H   ALA A  37      -9.955   8.571 -31.469  1.00  0.00           H  
ATOM    533  HA  ALA A  37      -9.222   9.510 -33.328  1.00  0.00           H  
ATOM    534 1HB  ALA A  37      -7.181   8.677 -34.408  1.00  0.00           H  
ATOM    535 2HB  ALA A  37      -7.015   8.672 -32.636  1.00  0.00           H  
ATOM    536 3HB  ALA A  37      -7.304   7.152 -33.509  1.00  0.00           H  
ATOM    537  N   ARG A  38     -10.998   7.462 -34.413  1.00  0.00           N  
ATOM    538  CA  ARG A  38     -11.744   6.959 -35.557  1.00  0.00           C  
ATOM    539  C   ARG A  38     -12.453   8.130 -36.204  1.00  0.00           C  
ATOM    540  O   ARG A  38     -12.848   9.077 -35.520  1.00  0.00           O  
ATOM    541  CB  ARG A  38     -12.756   5.910 -35.148  1.00  0.00           C  
ATOM    542  CG  ARG A  38     -12.162   4.683 -34.491  1.00  0.00           C  
ATOM    543  CD  ARG A  38     -13.212   3.709 -34.098  1.00  0.00           C  
ATOM    544  NE  ARG A  38     -14.109   4.258 -33.087  1.00  0.00           N  
ATOM    545  CZ  ARG A  38     -15.130   3.589 -32.514  1.00  0.00           C  
ATOM    546  NH1 ARG A  38     -15.375   2.331 -32.840  1.00  0.00           N  
ATOM    547  NH2 ARG A  38     -15.884   4.204 -31.622  1.00  0.00           N  
ATOM    548  H   ARG A  38     -11.456   7.527 -33.496  1.00  0.00           H  
ATOM    549  HA  ARG A  38     -11.051   6.521 -36.274  1.00  0.00           H  
ATOM    550 1HB  ARG A  38     -13.468   6.343 -34.470  1.00  0.00           H  
ATOM    551 2HB  ARG A  38     -13.309   5.583 -36.027  1.00  0.00           H  
ATOM    552 1HG  ARG A  38     -11.469   4.200 -35.176  1.00  0.00           H  
ATOM    553 2HG  ARG A  38     -11.625   4.992 -33.590  1.00  0.00           H  
ATOM    554 1HD  ARG A  38     -13.806   3.439 -34.970  1.00  0.00           H  
ATOM    555 2HD  ARG A  38     -12.741   2.819 -33.686  1.00  0.00           H  
ATOM    556  HE  ARG A  38     -13.980   5.249 -32.805  1.00  0.00           H  
ATOM    557 1HH1 ARG A  38     -14.794   1.864 -33.523  1.00  0.00           H  
ATOM    558 2HH1 ARG A  38     -16.141   1.835 -32.406  1.00  0.00           H  
ATOM    559 1HH2 ARG A  38     -15.674   5.176 -31.384  1.00  0.00           H  
ATOM    560 2HH2 ARG A  38     -16.647   3.723 -31.179  1.00  0.00           H  
ATOM    561  N   THR A  39     -12.641   8.083 -37.517  1.00  0.00           N  
ATOM    562  CA  THR A  39     -13.350   9.184 -38.155  1.00  0.00           C  
ATOM    563  C   THR A  39     -14.856   9.006 -38.079  1.00  0.00           C  
ATOM    564  O   THR A  39     -15.396   7.961 -38.446  1.00  0.00           O  
ATOM    565  CB  THR A  39     -12.925   9.368 -39.622  1.00  0.00           C  
ATOM    566  OG1 THR A  39     -11.518   9.642 -39.680  1.00  0.00           O  
ATOM    567  CG2 THR A  39     -13.691  10.566 -40.242  1.00  0.00           C  
ATOM    568  H   THR A  39     -12.300   7.305 -38.062  1.00  0.00           H  
ATOM    569  HA  THR A  39     -13.111  10.104 -37.627  1.00  0.00           H  
ATOM    570  HB  THR A  39     -13.140   8.464 -40.188  1.00  0.00           H  
ATOM    571  HG1 THR A  39     -11.319  10.405 -39.128  1.00  0.00           H  
ATOM    572 1HG2 THR A  39     -13.380  10.704 -41.276  1.00  0.00           H  
ATOM    573 2HG2 THR A  39     -14.763  10.377 -40.215  1.00  0.00           H  
ATOM    574 3HG2 THR A  39     -13.472  11.472 -39.672  1.00  0.00           H  
ATOM    575  N   GLN A  40     -15.512  10.053 -37.607  1.00  0.00           N  
ATOM    576  CA  GLN A  40     -16.950  10.130 -37.472  1.00  0.00           C  
ATOM    577  C   GLN A  40     -17.448  11.199 -38.437  1.00  0.00           C  
ATOM    578  O   GLN A  40     -16.730  12.165 -38.709  1.00  0.00           O  
ATOM    579  CB  GLN A  40     -17.303  10.524 -36.049  1.00  0.00           C  
ATOM    580  CG  GLN A  40     -16.780   9.599 -34.924  1.00  0.00           C  
ATOM    581  CD  GLN A  40     -17.409   8.215 -34.937  1.00  0.00           C  
ATOM    582  OE1 GLN A  40     -18.488   8.032 -35.512  1.00  0.00           O  
ATOM    583  NE2 GLN A  40     -16.777   7.235 -34.274  1.00  0.00           N  
ATOM    584  H   GLN A  40     -14.966  10.851 -37.305  1.00  0.00           H  
ATOM    585  HA  GLN A  40     -17.399   9.171 -37.730  1.00  0.00           H  
ATOM    586 1HB  GLN A  40     -16.854  11.486 -35.878  1.00  0.00           H  
ATOM    587 2HB  GLN A  40     -18.382  10.634 -35.948  1.00  0.00           H  
ATOM    588 1HG  GLN A  40     -15.694   9.487 -35.032  1.00  0.00           H  
ATOM    589 2HG  GLN A  40     -17.005  10.058 -33.967  1.00  0.00           H  
ATOM    590 1HE2 GLN A  40     -17.172   6.321 -34.254  1.00  0.00           H  
ATOM    591 2HE2 GLN A  40     -15.901   7.400 -33.753  1.00  0.00           H  
ATOM    592  N   ARG A  41     -18.689  11.086 -38.911  1.00  0.00           N  
ATOM    593  CA  ARG A  41     -19.182  12.095 -39.850  1.00  0.00           C  
ATOM    594  C   ARG A  41     -20.621  12.530 -39.604  1.00  0.00           C  
ATOM    595  O   ARG A  41     -21.506  11.707 -39.355  1.00  0.00           O  
ATOM    596  CB  ARG A  41     -19.070  11.572 -41.281  1.00  0.00           C  
ATOM    597  CG  ARG A  41     -19.500  12.545 -42.381  1.00  0.00           C  
ATOM    598  CD  ARG A  41     -19.329  11.950 -43.750  1.00  0.00           C  
ATOM    599  NE  ARG A  41     -17.936  11.715 -44.103  1.00  0.00           N  
ATOM    600  CZ  ARG A  41     -17.530  10.954 -45.146  1.00  0.00           C  
ATOM    601  NH1 ARG A  41     -18.427  10.369 -45.914  1.00  0.00           N  
ATOM    602  NH2 ARG A  41     -16.241  10.787 -45.408  1.00  0.00           N  
ATOM    603  H   ARG A  41     -19.268  10.299 -38.653  1.00  0.00           H  
ATOM    604  HA  ARG A  41     -18.550  12.975 -39.765  1.00  0.00           H  
ATOM    605 1HB  ARG A  41     -18.033  11.300 -41.480  1.00  0.00           H  
ATOM    606 2HB  ARG A  41     -19.672  10.672 -41.388  1.00  0.00           H  
ATOM    607 1HG  ARG A  41     -20.554  12.790 -42.260  1.00  0.00           H  
ATOM    608 2HG  ARG A  41     -18.908  13.461 -42.314  1.00  0.00           H  
ATOM    609 1HD  ARG A  41     -19.858  11.000 -43.797  1.00  0.00           H  
ATOM    610 2HD  ARG A  41     -19.748  12.631 -44.486  1.00  0.00           H  
ATOM    611  HE  ARG A  41     -17.225  12.168 -43.532  1.00  0.00           H  
ATOM    612 1HH1 ARG A  41     -19.411  10.492 -45.722  1.00  0.00           H  
ATOM    613 2HH1 ARG A  41     -18.130   9.800 -46.693  1.00  0.00           H  
ATOM    614 1HH2 ARG A  41     -15.533  11.221 -44.828  1.00  0.00           H  
ATOM    615 2HH2 ARG A  41     -15.960  10.215 -46.189  1.00  0.00           H  
ATOM    616  N   VAL A  42     -20.839  13.839 -39.707  1.00  0.00           N  
ATOM    617  CA  VAL A  42     -22.151  14.455 -39.596  1.00  0.00           C  
ATOM    618  C   VAL A  42     -22.479  15.145 -40.910  1.00  0.00           C  
ATOM    619  O   VAL A  42     -21.735  16.024 -41.347  1.00  0.00           O  
ATOM    620  CB  VAL A  42     -22.134  15.527 -38.499  1.00  0.00           C  
ATOM    621  CG1 VAL A  42     -23.491  16.173 -38.369  1.00  0.00           C  
ATOM    622  CG2 VAL A  42     -21.670  14.940 -37.233  1.00  0.00           C  
ATOM    623  H   VAL A  42     -20.037  14.441 -39.876  1.00  0.00           H  
ATOM    624  HA  VAL A  42     -22.900  13.692 -39.383  1.00  0.00           H  
ATOM    625  HB  VAL A  42     -21.449  16.307 -38.795  1.00  0.00           H  
ATOM    626 1HG1 VAL A  42     -23.450  16.953 -37.608  1.00  0.00           H  
ATOM    627 2HG1 VAL A  42     -23.772  16.609 -39.328  1.00  0.00           H  
ATOM    628 3HG1 VAL A  42     -24.227  15.425 -38.081  1.00  0.00           H  
ATOM    629 1HG2 VAL A  42     -21.623  15.706 -36.470  1.00  0.00           H  
ATOM    630 2HG2 VAL A  42     -22.349  14.148 -36.919  1.00  0.00           H  
ATOM    631 3HG2 VAL A  42     -20.688  14.534 -37.405  1.00  0.00           H  
ATOM    632  N   ASN A  43     -23.571  14.758 -41.552  1.00  0.00           N  
ATOM    633  CA  ASN A  43     -23.917  15.392 -42.820  1.00  0.00           C  
ATOM    634  C   ASN A  43     -25.057  16.380 -42.647  1.00  0.00           C  
ATOM    635  O   ASN A  43     -25.946  16.159 -41.817  1.00  0.00           O  
ATOM    636  CB  ASN A  43     -24.304  14.363 -43.854  1.00  0.00           C  
ATOM    637  CG  ASN A  43     -23.193  13.427 -44.221  1.00  0.00           C  
ATOM    638  OD1 ASN A  43     -22.031  13.814 -44.358  1.00  0.00           O  
ATOM    639  ND2 ASN A  43     -23.547  12.174 -44.398  1.00  0.00           N  
ATOM    640  H   ASN A  43     -24.156  14.028 -41.166  1.00  0.00           H  
ATOM    641  HA  ASN A  43     -23.058  15.955 -43.190  1.00  0.00           H  
ATOM    642 1HB  ASN A  43     -25.149  13.782 -43.486  1.00  0.00           H  
ATOM    643 2HB  ASN A  43     -24.638  14.882 -44.758  1.00  0.00           H  
ATOM    644 1HD2 ASN A  43     -22.874  11.482 -44.660  1.00  0.00           H  
ATOM    645 2HD2 ASN A  43     -24.504  11.907 -44.283  1.00  0.00           H  
ATOM    646  N   ASP A  44     -25.055  17.430 -43.466  1.00  0.00           N  
ATOM    647  CA  ASP A  44     -26.145  18.403 -43.510  1.00  0.00           C  
ATOM    648  C   ASP A  44     -26.556  18.997 -42.161  1.00  0.00           C  
ATOM    649  O   ASP A  44     -27.749  19.038 -41.854  1.00  0.00           O  
ATOM    650  CB  ASP A  44     -27.396  17.791 -44.150  1.00  0.00           C  
ATOM    651  CG  ASP A  44     -27.241  17.438 -45.634  1.00  0.00           C  
ATOM    652  OD1 ASP A  44     -26.640  18.196 -46.356  1.00  0.00           O  
ATOM    653  OD2 ASP A  44     -27.731  16.404 -46.027  1.00  0.00           O  
ATOM    654  H   ASP A  44     -24.247  17.557 -44.094  1.00  0.00           H  
ATOM    655  HA  ASP A  44     -25.810  19.216 -44.145  1.00  0.00           H  
ATOM    656 1HB  ASP A  44     -27.680  16.890 -43.607  1.00  0.00           H  
ATOM    657 2HB  ASP A  44     -28.222  18.496 -44.051  1.00  0.00           H  
ATOM    658  N   VAL A  45     -25.608  19.467 -41.353  1.00  0.00           N  
ATOM    659  CA  VAL A  45     -26.003  20.012 -40.060  1.00  0.00           C  
ATOM    660  C   VAL A  45     -26.008  21.527 -40.033  1.00  0.00           C  
ATOM    661  O   VAL A  45     -25.069  22.183 -40.485  1.00  0.00           O  
ATOM    662  CB  VAL A  45     -25.103  19.458 -38.928  1.00  0.00           C  
ATOM    663  CG1 VAL A  45     -23.655  19.704 -39.186  1.00  0.00           C  
ATOM    664  CG2 VAL A  45     -25.451  20.130 -37.641  1.00  0.00           C  
ATOM    665  H   VAL A  45     -24.629  19.455 -41.638  1.00  0.00           H  
ATOM    666  HA  VAL A  45     -27.016  19.674 -39.847  1.00  0.00           H  
ATOM    667  HB  VAL A  45     -25.269  18.392 -38.845  1.00  0.00           H  
ATOM    668 1HG1 VAL A  45     -23.083  19.301 -38.363  1.00  0.00           H  
ATOM    669 2HG1 VAL A  45     -23.368  19.207 -40.093  1.00  0.00           H  
ATOM    670 3HG1 VAL A  45     -23.474  20.772 -39.268  1.00  0.00           H  
ATOM    671 1HG2 VAL A  45     -24.842  19.728 -36.870  1.00  0.00           H  
ATOM    672 2HG2 VAL A  45     -25.265  21.199 -37.717  1.00  0.00           H  
ATOM    673 3HG2 VAL A  45     -26.498  19.959 -37.404  1.00  0.00           H  
ATOM    674  N   THR A  46     -27.090  22.085 -39.497  1.00  0.00           N  
ATOM    675  CA  THR A  46     -27.216  23.527 -39.398  1.00  0.00           C  
ATOM    676  C   THR A  46     -26.402  24.002 -38.218  1.00  0.00           C  
ATOM    677  O   THR A  46     -26.529  23.464 -37.120  1.00  0.00           O  
ATOM    678  CB  THR A  46     -28.673  23.976 -39.235  1.00  0.00           C  
ATOM    679  OG1 THR A  46     -29.445  23.534 -40.355  1.00  0.00           O  
ATOM    680  CG2 THR A  46     -28.734  25.503 -39.185  1.00  0.00           C  
ATOM    681  H   THR A  46     -27.833  21.493 -39.154  1.00  0.00           H  
ATOM    682  HA  THR A  46     -26.817  23.979 -40.297  1.00  0.00           H  
ATOM    683  HB  THR A  46     -29.090  23.559 -38.320  1.00  0.00           H  
ATOM    684  HG1 THR A  46     -29.138  23.985 -41.146  1.00  0.00           H  
ATOM    685 1HG2 THR A  46     -29.767  25.825 -39.081  1.00  0.00           H  
ATOM    686 2HG2 THR A  46     -28.161  25.871 -38.337  1.00  0.00           H  
ATOM    687 3HG2 THR A  46     -28.316  25.917 -40.108  1.00  0.00           H  
ATOM    688  N   LEU A  47     -25.586  25.012 -38.439  1.00  0.00           N  
ATOM    689  CA  LEU A  47     -24.738  25.520 -37.380  1.00  0.00           C  
ATOM    690  C   LEU A  47     -25.466  26.445 -36.407  1.00  0.00           C  
ATOM    691  O   LEU A  47     -26.442  27.091 -36.775  1.00  0.00           O  
ATOM    692  CB  LEU A  47     -23.520  26.202 -37.988  1.00  0.00           C  
ATOM    693  CG  LEU A  47     -22.654  25.258 -38.751  1.00  0.00           C  
ATOM    694  CD1 LEU A  47     -21.468  26.013 -39.305  1.00  0.00           C  
ATOM    695  CD2 LEU A  47     -22.255  24.116 -37.796  1.00  0.00           C  
ATOM    696  H   LEU A  47     -25.560  25.418 -39.378  1.00  0.00           H  
ATOM    697  HA  LEU A  47     -24.381  24.656 -36.840  1.00  0.00           H  
ATOM    698 1HB  LEU A  47     -23.867  26.967 -38.688  1.00  0.00           H  
ATOM    699 2HB  LEU A  47     -22.929  26.681 -37.230  1.00  0.00           H  
ATOM    700  HG  LEU A  47     -23.209  24.842 -39.599  1.00  0.00           H  
ATOM    701 1HD1 LEU A  47     -20.837  25.344 -39.842  1.00  0.00           H  
ATOM    702 2HD1 LEU A  47     -21.802  26.811 -39.966  1.00  0.00           H  
ATOM    703 3HD1 LEU A  47     -20.920  26.425 -38.496  1.00  0.00           H  
ATOM    704 1HD2 LEU A  47     -21.630  23.405 -38.293  1.00  0.00           H  
ATOM    705 2HD2 LEU A  47     -21.720  24.527 -36.956  1.00  0.00           H  
ATOM    706 3HD2 LEU A  47     -23.153  23.610 -37.439  1.00  0.00           H  
ATOM    707  N   PRO A  48     -24.994  26.517 -35.152  1.00  0.00           N  
ATOM    708  CA  PRO A  48     -23.852  25.850 -34.518  1.00  0.00           C  
ATOM    709  C   PRO A  48     -24.028  24.356 -34.263  1.00  0.00           C  
ATOM    710  O   PRO A  48     -25.139  23.861 -34.078  1.00  0.00           O  
ATOM    711  CB  PRO A  48     -23.728  26.605 -33.194  1.00  0.00           C  
ATOM    712  CG  PRO A  48     -25.132  27.098 -32.903  1.00  0.00           C  
ATOM    713  CD  PRO A  48     -25.730  27.408 -34.261  1.00  0.00           C  
ATOM    714  HA  PRO A  48     -22.949  26.020 -35.112  1.00  0.00           H  
ATOM    715 1HB  PRO A  48     -23.343  25.924 -32.415  1.00  0.00           H  
ATOM    716 2HB  PRO A  48     -22.990  27.416 -33.294  1.00  0.00           H  
ATOM    717 1HG  PRO A  48     -25.697  26.325 -32.359  1.00  0.00           H  
ATOM    718 2HG  PRO A  48     -25.092  27.980 -32.246  1.00  0.00           H  
ATOM    719 1HD  PRO A  48     -26.799  27.152 -34.283  1.00  0.00           H  
ATOM    720 2HD  PRO A  48     -25.555  28.456 -34.545  1.00  0.00           H  
ATOM    721  N   TRP A  49     -22.896  23.669 -34.193  1.00  0.00           N  
ATOM    722  CA  TRP A  49     -22.818  22.245 -33.875  1.00  0.00           C  
ATOM    723  C   TRP A  49     -21.682  21.983 -32.923  1.00  0.00           C  
ATOM    724  O   TRP A  49     -20.612  22.580 -33.033  1.00  0.00           O  
ATOM    725  CB  TRP A  49     -22.574  21.405 -35.133  1.00  0.00           C  
ATOM    726  CG  TRP A  49     -22.264  19.902 -34.871  1.00  0.00           C  
ATOM    727  CD1 TRP A  49     -23.142  18.861 -34.808  1.00  0.00           C  
ATOM    728  CD2 TRP A  49     -20.941  19.315 -34.614  1.00  0.00           C  
ATOM    729  NE1 TRP A  49     -22.468  17.681 -34.567  1.00  0.00           N  
ATOM    730  CE2 TRP A  49     -21.124  17.946 -34.450  1.00  0.00           C  
ATOM    731  CE3 TRP A  49     -19.644  19.846 -34.512  1.00  0.00           C  
ATOM    732  CZ2 TRP A  49     -20.058  17.087 -34.207  1.00  0.00           C  
ATOM    733  CZ3 TRP A  49     -18.578  18.989 -34.266  1.00  0.00           C  
ATOM    734  CH2 TRP A  49     -18.782  17.643 -34.125  1.00  0.00           C  
ATOM    735  H   TRP A  49     -22.026  24.174 -34.379  1.00  0.00           H  
ATOM    736  HA  TRP A  49     -23.752  21.935 -33.406  1.00  0.00           H  
ATOM    737 1HB  TRP A  49     -23.447  21.471 -35.780  1.00  0.00           H  
ATOM    738 2HB  TRP A  49     -21.737  21.827 -35.685  1.00  0.00           H  
ATOM    739  HD1 TRP A  49     -24.213  18.940 -34.933  1.00  0.00           H  
ATOM    740  HE1 TRP A  49     -22.896  16.768 -34.483  1.00  0.00           H  
ATOM    741  HE3 TRP A  49     -19.490  20.910 -34.626  1.00  0.00           H  
ATOM    742  HZ2 TRP A  49     -20.198  16.013 -34.079  1.00  0.00           H  
ATOM    743  HZ3 TRP A  49     -17.575  19.414 -34.192  1.00  0.00           H  
ATOM    744  HH2 TRP A  49     -17.927  16.993 -33.935  1.00  0.00           H  
ATOM    745  N   SER A  50     -21.882  21.070 -31.995  1.00  0.00           N  
ATOM    746  CA  SER A  50     -20.774  20.746 -31.129  1.00  0.00           C  
ATOM    747  C   SER A  50     -20.816  19.332 -30.621  1.00  0.00           C  
ATOM    748  O   SER A  50     -21.872  18.693 -30.572  1.00  0.00           O  
ATOM    749  CB  SER A  50     -20.747  21.688 -29.940  1.00  0.00           C  
ATOM    750  OG  SER A  50     -21.867  21.494 -29.123  1.00  0.00           O  
ATOM    751  H   SER A  50     -22.768  20.595 -31.907  1.00  0.00           H  
ATOM    752  HA  SER A  50     -19.856  20.863 -31.699  1.00  0.00           H  
ATOM    753 1HB  SER A  50     -19.836  21.515 -29.364  1.00  0.00           H  
ATOM    754 2HB  SER A  50     -20.718  22.720 -30.290  1.00  0.00           H  
ATOM    755  HG  SER A  50     -21.768  20.609 -28.756  1.00  0.00           H  
ATOM    756  N   ILE A  51     -19.652  18.887 -30.187  1.00  0.00           N  
ATOM    757  CA  ILE A  51     -19.494  17.600 -29.547  1.00  0.00           C  
ATOM    758  C   ILE A  51     -18.578  17.721 -28.346  1.00  0.00           C  
ATOM    759  O   ILE A  51     -17.588  18.455 -28.373  1.00  0.00           O  
ATOM    760  CB  ILE A  51     -18.924  16.550 -30.513  1.00  0.00           C  
ATOM    761  CG1 ILE A  51     -18.917  15.187 -29.826  1.00  0.00           C  
ATOM    762  CG2 ILE A  51     -17.551  16.902 -30.936  1.00  0.00           C  
ATOM    763  CD1 ILE A  51     -18.670  14.090 -30.744  1.00  0.00           C  
ATOM    764  H   ILE A  51     -18.843  19.494 -30.320  1.00  0.00           H  
ATOM    765  HA  ILE A  51     -20.468  17.258 -29.200  1.00  0.00           H  
ATOM    766  HB  ILE A  51     -19.570  16.481 -31.383  1.00  0.00           H  
ATOM    767 1HG1 ILE A  51     -18.135  15.161 -29.068  1.00  0.00           H  
ATOM    768 2HG1 ILE A  51     -19.880  15.025 -29.344  1.00  0.00           H  
ATOM    769 1HG2 ILE A  51     -17.168  16.146 -31.621  1.00  0.00           H  
ATOM    770 2HG2 ILE A  51     -17.571  17.867 -31.428  1.00  0.00           H  
ATOM    771 3HG2 ILE A  51     -16.933  16.941 -30.062  1.00  0.00           H  
ATOM    772 1HD1 ILE A  51     -18.675  13.147 -30.200  1.00  0.00           H  
ATOM    773 2HD1 ILE A  51     -19.443  14.077 -31.511  1.00  0.00           H  
ATOM    774 3HD1 ILE A  51     -17.701  14.250 -31.192  1.00  0.00           H  
ATOM    775  N   THR A  52     -18.913  17.003 -27.285  1.00  0.00           N  
ATOM    776  CA  THR A  52     -18.059  16.990 -26.114  1.00  0.00           C  
ATOM    777  C   THR A  52     -17.563  15.588 -25.821  1.00  0.00           C  
ATOM    778  O   THR A  52     -18.347  14.637 -25.763  1.00  0.00           O  
ATOM    779  CB  THR A  52     -18.787  17.552 -24.881  1.00  0.00           C  
ATOM    780  OG1 THR A  52     -19.171  18.913 -25.123  1.00  0.00           O  
ATOM    781  CG2 THR A  52     -17.864  17.518 -23.689  1.00  0.00           C  
ATOM    782  H   THR A  52     -19.749  16.435 -27.304  1.00  0.00           H  
ATOM    783  HA  THR A  52     -17.188  17.607 -26.305  1.00  0.00           H  
ATOM    784  HB  THR A  52     -19.675  16.959 -24.676  1.00  0.00           H  
ATOM    785  HG1 THR A  52     -18.407  19.461 -25.044  1.00  0.00           H  
ATOM    786 1HG2 THR A  52     -18.375  17.925 -22.820  1.00  0.00           H  
ATOM    787 2HG2 THR A  52     -17.562  16.493 -23.479  1.00  0.00           H  
ATOM    788 3HG2 THR A  52     -16.978  18.118 -23.909  1.00  0.00           H  
ATOM    789  N   LEU A  53     -16.253  15.472 -25.654  1.00  0.00           N  
ATOM    790  CA  LEU A  53     -15.628  14.204 -25.352  1.00  0.00           C  
ATOM    791  C   LEU A  53     -15.059  14.243 -23.931  1.00  0.00           C  
ATOM    792  O   LEU A  53     -14.513  15.264 -23.502  1.00  0.00           O  
ATOM    793  CB  LEU A  53     -14.530  13.927 -26.391  1.00  0.00           C  
ATOM    794  CG  LEU A  53     -15.005  13.902 -27.903  1.00  0.00           C  
ATOM    795  CD1 LEU A  53     -13.811  13.676 -28.847  1.00  0.00           C  
ATOM    796  CD2 LEU A  53     -16.017  12.810 -28.099  1.00  0.00           C  
ATOM    797  H   LEU A  53     -15.678  16.310 -25.724  1.00  0.00           H  
ATOM    798  HA  LEU A  53     -16.376  13.414 -25.404  1.00  0.00           H  
ATOM    799 1HB  LEU A  53     -13.752  14.685 -26.293  1.00  0.00           H  
ATOM    800 2HB  LEU A  53     -14.105  12.975 -26.176  1.00  0.00           H  
ATOM    801  HG  LEU A  53     -15.454  14.866 -28.151  1.00  0.00           H  
ATOM    802 1HD1 LEU A  53     -14.157  13.682 -29.884  1.00  0.00           H  
ATOM    803 2HD1 LEU A  53     -13.074  14.453 -28.717  1.00  0.00           H  
ATOM    804 3HD1 LEU A  53     -13.350  12.729 -28.641  1.00  0.00           H  
ATOM    805 1HD2 LEU A  53     -16.346  12.808 -29.137  1.00  0.00           H  
ATOM    806 2HD2 LEU A  53     -15.566  11.849 -27.857  1.00  0.00           H  
ATOM    807 3HD2 LEU A  53     -16.875  12.983 -27.446  1.00  0.00           H  
ATOM    808  N   SER A  54     -15.151  13.134 -23.200  1.00  0.00           N  
ATOM    809  CA  SER A  54     -14.563  13.096 -21.860  1.00  0.00           C  
ATOM    810  C   SER A  54     -13.429  12.094 -21.833  1.00  0.00           C  
ATOM    811  O   SER A  54     -13.555  10.999 -22.382  1.00  0.00           O  
ATOM    812  CB  SER A  54     -15.603  12.736 -20.819  1.00  0.00           C  
ATOM    813  OG  SER A  54     -16.599  13.716 -20.746  1.00  0.00           O  
ATOM    814  H   SER A  54     -15.619  12.319 -23.572  1.00  0.00           H  
ATOM    815  HA  SER A  54     -14.159  14.076 -21.620  1.00  0.00           H  
ATOM    816 1HB  SER A  54     -16.047  11.772 -21.059  1.00  0.00           H  
ATOM    817 2HB  SER A  54     -15.114  12.641 -19.849  1.00  0.00           H  
ATOM    818  HG  SER A  54     -16.135  14.549 -20.619  1.00  0.00           H  
ATOM    819  N   THR A  55     -12.338  12.448 -21.168  1.00  0.00           N  
ATOM    820  CA  THR A  55     -11.176  11.583 -21.156  1.00  0.00           C  
ATOM    821  C   THR A  55     -10.477  11.482 -19.799  1.00  0.00           C  
ATOM    822  O   THR A  55     -10.974  11.946 -18.772  1.00  0.00           O  
ATOM    823  CB  THR A  55     -10.178  12.071 -22.246  1.00  0.00           C  
ATOM    824  OG1 THR A  55      -9.143  11.093 -22.425  1.00  0.00           O  
ATOM    825  CG2 THR A  55      -9.549  13.430 -21.855  1.00  0.00           C  
ATOM    826  H   THR A  55     -12.312  13.355 -20.705  1.00  0.00           H  
ATOM    827  HA  THR A  55     -11.500  10.579 -21.427  1.00  0.00           H  
ATOM    828  HB  THR A  55     -10.715  12.188 -23.188  1.00  0.00           H  
ATOM    829  HG1 THR A  55      -8.687  11.273 -23.263  1.00  0.00           H  
ATOM    830 1HG2 THR A  55      -8.863  13.756 -22.637  1.00  0.00           H  
ATOM    831 2HG2 THR A  55     -10.339  14.173 -21.735  1.00  0.00           H  
ATOM    832 3HG2 THR A  55      -8.999  13.342 -20.914  1.00  0.00           H  
ATOM    833  N   THR A  56      -9.353  10.775 -19.821  1.00  0.00           N  
ATOM    834  CA  THR A  56      -8.495  10.521 -18.684  1.00  0.00           C  
ATOM    835  C   THR A  56      -7.087  10.830 -19.137  1.00  0.00           C  
ATOM    836  O   THR A  56      -6.131  10.785 -18.370  1.00  0.00           O  
ATOM    837  CB  THR A  56      -8.594   9.060 -18.205  1.00  0.00           C  
ATOM    838  OG1 THR A  56      -8.151   8.187 -19.251  1.00  0.00           O  
ATOM    839  CG2 THR A  56     -10.029   8.700 -17.830  1.00  0.00           C  
ATOM    840  H   THR A  56      -9.037  10.475 -20.729  1.00  0.00           H  
ATOM    841  HA  THR A  56      -8.755  11.195 -17.867  1.00  0.00           H  
ATOM    842  HB  THR A  56      -7.952   8.928 -17.335  1.00  0.00           H  
ATOM    843  HG1 THR A  56      -7.272   8.454 -19.534  1.00  0.00           H  
ATOM    844 1HG2 THR A  56     -10.065   7.665 -17.491  1.00  0.00           H  
ATOM    845 2HG2 THR A  56     -10.371   9.358 -17.030  1.00  0.00           H  
ATOM    846 3HG2 THR A  56     -10.677   8.817 -18.695  1.00  0.00           H  
ATOM    847  N   ALA A  57      -6.973  11.068 -20.434  1.00  0.00           N  
ATOM    848  CA  ALA A  57      -5.694  11.287 -21.084  1.00  0.00           C  
ATOM    849  C   ALA A  57      -4.989  12.526 -20.529  1.00  0.00           C  
ATOM    850  O   ALA A  57      -5.646  13.508 -20.205  1.00  0.00           O  
ATOM    851  CB  ALA A  57      -5.907  11.455 -22.581  1.00  0.00           C  
ATOM    852  H   ALA A  57      -7.823  11.086 -20.995  1.00  0.00           H  
ATOM    853  HA  ALA A  57      -5.090  10.405 -20.900  1.00  0.00           H  
ATOM    854 1HB  ALA A  57      -4.958  11.586 -23.087  1.00  0.00           H  
ATOM    855 2HB  ALA A  57      -6.400  10.570 -22.975  1.00  0.00           H  
ATOM    856 3HB  ALA A  57      -6.530  12.331 -22.762  1.00  0.00           H  
ATOM    857  N   PRO A  58      -3.641  12.532 -20.461  1.00  0.00           N  
ATOM    858  CA  PRO A  58      -2.801  13.647 -20.044  1.00  0.00           C  
ATOM    859  C   PRO A  58      -2.792  14.772 -21.077  1.00  0.00           C  
ATOM    860  O   PRO A  58      -2.310  15.864 -20.802  1.00  0.00           O  
ATOM    861  CB  PRO A  58      -1.427  13.000 -19.893  1.00  0.00           C  
ATOM    862  CG  PRO A  58      -1.441  11.832 -20.855  1.00  0.00           C  
ATOM    863  CD  PRO A  58      -2.864  11.323 -20.847  1.00  0.00           C  
ATOM    864  HA  PRO A  58      -3.159  14.024 -19.080  1.00  0.00           H  
ATOM    865 1HB  PRO A  58      -0.645  13.735 -20.134  1.00  0.00           H  
ATOM    866 2HB  PRO A  58      -1.267  12.695 -18.843  1.00  0.00           H  
ATOM    867 1HG  PRO A  58      -1.125  12.174 -21.856  1.00  0.00           H  
ATOM    868 2HG  PRO A  58      -0.713  11.070 -20.536  1.00  0.00           H  
ATOM    869 1HD  PRO A  58      -3.108  10.991 -21.859  1.00  0.00           H  
ATOM    870 2HD  PRO A  58      -2.972  10.524 -20.111  1.00  0.00           H  
ATOM    871  N   SER A  59      -3.295  14.483 -22.276  1.00  0.00           N  
ATOM    872  CA  SER A  59      -3.374  15.425 -23.389  1.00  0.00           C  
ATOM    873  C   SER A  59      -4.460  14.941 -24.328  1.00  0.00           C  
ATOM    874  O   SER A  59      -4.863  13.782 -24.257  1.00  0.00           O  
ATOM    875  CB  SER A  59      -2.072  15.483 -24.152  1.00  0.00           C  
ATOM    876  OG  SER A  59      -1.852  14.278 -24.831  1.00  0.00           O  
ATOM    877  H   SER A  59      -3.663  13.561 -22.433  1.00  0.00           H  
ATOM    878  HA  SER A  59      -3.637  16.415 -23.028  1.00  0.00           H  
ATOM    879 1HB  SER A  59      -2.109  16.311 -24.870  1.00  0.00           H  
ATOM    880 2HB  SER A  59      -1.249  15.674 -23.468  1.00  0.00           H  
ATOM    881  HG  SER A  59      -2.654  14.131 -25.343  1.00  0.00           H  
ATOM    882  N   ALA A  60      -4.903  15.774 -25.253  1.00  0.00           N  
ATOM    883  CA  ALA A  60      -5.867  15.260 -26.218  1.00  0.00           C  
ATOM    884  C   ALA A  60      -5.596  15.817 -27.594  1.00  0.00           C  
ATOM    885  O   ALA A  60      -5.338  17.000 -27.767  1.00  0.00           O  
ATOM    886  CB  ALA A  60      -7.291  15.596 -25.786  1.00  0.00           C  
ATOM    887  H   ALA A  60      -4.582  16.748 -25.282  1.00  0.00           H  
ATOM    888  HA  ALA A  60      -5.758  14.177 -26.275  1.00  0.00           H  
ATOM    889 1HB  ALA A  60      -7.998  15.187 -26.511  1.00  0.00           H  
ATOM    890 2HB  ALA A  60      -7.486  15.164 -24.802  1.00  0.00           H  
ATOM    891 3HB  ALA A  60      -7.407  16.679 -25.738  1.00  0.00           H  
ATOM    892  N   LEU A  61      -5.670  14.939 -28.580  1.00  0.00           N  
ATOM    893  CA  LEU A  61      -5.495  15.319 -29.969  1.00  0.00           C  
ATOM    894  C   LEU A  61      -6.802  15.216 -30.726  1.00  0.00           C  
ATOM    895  O   LEU A  61      -7.628  14.349 -30.431  1.00  0.00           O  
ATOM    896  CB  LEU A  61      -4.434  14.441 -30.648  1.00  0.00           C  
ATOM    897  CG  LEU A  61      -2.940  14.852 -30.470  1.00  0.00           C  
ATOM    898  CD1 LEU A  61      -2.508  14.809 -28.992  1.00  0.00           C  
ATOM    899  CD2 LEU A  61      -2.083  13.919 -31.292  1.00  0.00           C  
ATOM    900  H   LEU A  61      -5.868  13.973 -28.361  1.00  0.00           H  
ATOM    901  HA  LEU A  61      -5.163  16.348 -29.997  1.00  0.00           H  
ATOM    902 1HB  LEU A  61      -4.541  13.424 -30.281  1.00  0.00           H  
ATOM    903 2HB  LEU A  61      -4.641  14.436 -31.719  1.00  0.00           H  
ATOM    904  HG  LEU A  61      -2.808  15.851 -30.834  1.00  0.00           H  
ATOM    905 1HD1 LEU A  61      -1.461  15.105 -28.919  1.00  0.00           H  
ATOM    906 2HD1 LEU A  61      -3.093  15.495 -28.411  1.00  0.00           H  
ATOM    907 3HD1 LEU A  61      -2.628  13.801 -28.601  1.00  0.00           H  
ATOM    908 1HD2 LEU A  61      -1.036  14.210 -31.198  1.00  0.00           H  
ATOM    909 2HD2 LEU A  61      -2.210  12.897 -30.934  1.00  0.00           H  
ATOM    910 3HD2 LEU A  61      -2.385  13.978 -32.338  1.00  0.00           H  
ATOM    911  N   ALA A  62      -6.988  16.078 -31.712  1.00  0.00           N  
ATOM    912  CA  ALA A  62      -8.179  15.985 -32.554  1.00  0.00           C  
ATOM    913  C   ALA A  62      -7.986  16.673 -33.877  1.00  0.00           C  
ATOM    914  O   ALA A  62      -7.203  17.610 -33.995  1.00  0.00           O  
ATOM    915  CB  ALA A  62      -9.381  16.597 -31.877  1.00  0.00           C  
ATOM    916  H   ALA A  62      -6.271  16.790 -31.868  1.00  0.00           H  
ATOM    917  HA  ALA A  62      -8.374  14.928 -32.741  1.00  0.00           H  
ATOM    918 1HB  ALA A  62     -10.250  16.482 -32.519  1.00  0.00           H  
ATOM    919 2HB  ALA A  62      -9.567  16.098 -30.925  1.00  0.00           H  
ATOM    920 3HB  ALA A  62      -9.182  17.647 -31.716  1.00  0.00           H  
ATOM    921  N   HIS A  63      -8.768  16.257 -34.857  1.00  0.00           N  
ATOM    922  CA  HIS A  63      -8.798  16.924 -36.145  1.00  0.00           C  
ATOM    923  C   HIS A  63     -10.230  16.969 -36.653  1.00  0.00           C  
ATOM    924  O   HIS A  63     -10.841  15.928 -36.901  1.00  0.00           O  
ATOM    925  CB  HIS A  63      -7.896  16.208 -37.151  1.00  0.00           C  
ATOM    926  CG  HIS A  63      -7.747  16.928 -38.476  1.00  0.00           C  
ATOM    927  ND1 HIS A  63      -7.133  16.349 -39.571  1.00  0.00           N  
ATOM    928  CD2 HIS A  63      -8.120  18.172 -38.874  1.00  0.00           C  
ATOM    929  CE1 HIS A  63      -7.130  17.209 -40.575  1.00  0.00           C  
ATOM    930  NE2 HIS A  63      -7.714  18.314 -40.173  1.00  0.00           N  
ATOM    931  H   HIS A  63      -9.372  15.465 -34.702  1.00  0.00           H  
ATOM    932  HA  HIS A  63      -8.450  17.950 -36.044  1.00  0.00           H  
ATOM    933 1HB  HIS A  63      -6.900  16.088 -36.720  1.00  0.00           H  
ATOM    934 2HB  HIS A  63      -8.290  15.212 -37.347  1.00  0.00           H  
ATOM    935  HD1 HIS A  63      -6.734  15.432 -39.610  1.00  0.00           H  
ATOM    936  HD2 HIS A  63      -8.627  18.999 -38.372  1.00  0.00           H  
ATOM    937  HE1 HIS A  63      -6.686  16.944 -41.533  1.00  0.00           H  
ATOM    938  N   ILE A  64     -10.771  18.182 -36.764  1.00  0.00           N  
ATOM    939  CA  ILE A  64     -12.139  18.392 -37.210  1.00  0.00           C  
ATOM    940  C   ILE A  64     -12.172  19.213 -38.483  1.00  0.00           C  
ATOM    941  O   ILE A  64     -11.570  20.285 -38.569  1.00  0.00           O  
ATOM    942  CB  ILE A  64     -12.982  19.093 -36.137  1.00  0.00           C  
ATOM    943  CG1 ILE A  64     -12.929  18.274 -34.880  1.00  0.00           C  
ATOM    944  CG2 ILE A  64     -14.428  19.285 -36.623  1.00  0.00           C  
ATOM    945  CD1 ILE A  64     -11.850  18.735 -33.959  1.00  0.00           C  
ATOM    946  H   ILE A  64     -10.207  18.990 -36.513  1.00  0.00           H  
ATOM    947  HA  ILE A  64     -12.586  17.431 -37.416  1.00  0.00           H  
ATOM    948  HB  ILE A  64     -12.555  20.055 -35.904  1.00  0.00           H  
ATOM    949 1HG1 ILE A  64     -13.887  18.328 -34.363  1.00  0.00           H  
ATOM    950 2HG1 ILE A  64     -12.731  17.241 -35.141  1.00  0.00           H  
ATOM    951 1HG2 ILE A  64     -15.012  19.769 -35.846  1.00  0.00           H  
ATOM    952 2HG2 ILE A  64     -14.437  19.901 -37.521  1.00  0.00           H  
ATOM    953 3HG2 ILE A  64     -14.862  18.322 -36.852  1.00  0.00           H  
ATOM    954 1HD1 ILE A  64     -11.847  18.104 -33.090  1.00  0.00           H  
ATOM    955 2HD1 ILE A  64     -10.878  18.682 -34.444  1.00  0.00           H  
ATOM    956 3HD1 ILE A  64     -12.048  19.766 -33.677  1.00  0.00           H  
ATOM    957  N   VAL A  65     -12.854  18.700 -39.487  1.00  0.00           N  
ATOM    958  CA  VAL A  65     -12.948  19.425 -40.733  1.00  0.00           C  
ATOM    959  C   VAL A  65     -14.392  19.791 -40.985  1.00  0.00           C  
ATOM    960  O   VAL A  65     -15.284  18.944 -40.901  1.00  0.00           O  
ATOM    961  CB  VAL A  65     -12.389  18.603 -41.900  1.00  0.00           C  
ATOM    962  CG1 VAL A  65     -12.506  19.417 -43.216  1.00  0.00           C  
ATOM    963  CG2 VAL A  65     -10.971  18.235 -41.568  1.00  0.00           C  
ATOM    964  H   VAL A  65     -13.317  17.805 -39.369  1.00  0.00           H  
ATOM    965  HA  VAL A  65     -12.367  20.335 -40.654  1.00  0.00           H  
ATOM    966  HB  VAL A  65     -12.977  17.699 -42.032  1.00  0.00           H  
ATOM    967 1HG1 VAL A  65     -12.110  18.832 -44.043  1.00  0.00           H  
ATOM    968 2HG1 VAL A  65     -13.551  19.657 -43.412  1.00  0.00           H  
ATOM    969 3HG1 VAL A  65     -11.934  20.345 -43.120  1.00  0.00           H  
ATOM    970 1HG2 VAL A  65     -10.537  17.651 -42.377  1.00  0.00           H  
ATOM    971 2HG2 VAL A  65     -10.409  19.139 -41.421  1.00  0.00           H  
ATOM    972 3HG2 VAL A  65     -10.944  17.649 -40.650  1.00  0.00           H  
ATOM    973  N   ALA A  66     -14.627  21.066 -41.271  1.00  0.00           N  
ATOM    974  CA  ALA A  66     -15.982  21.528 -41.529  1.00  0.00           C  
ATOM    975  C   ALA A  66     -16.057  22.201 -42.885  1.00  0.00           C  
ATOM    976  O   ALA A  66     -15.194  23.010 -43.237  1.00  0.00           O  
ATOM    977  CB  ALA A  66     -16.417  22.481 -40.438  1.00  0.00           C  
ATOM    978  H   ALA A  66     -13.833  21.706 -41.316  1.00  0.00           H  
ATOM    979  HA  ALA A  66     -16.650  20.669 -41.542  1.00  0.00           H  
ATOM    980 1HB  ALA A  66     -17.440  22.806 -40.632  1.00  0.00           H  
ATOM    981 2HB  ALA A  66     -16.376  21.967 -39.479  1.00  0.00           H  
ATOM    982 3HB  ALA A  66     -15.762  23.342 -40.416  1.00  0.00           H  
ATOM    983  N   GLN A  67     -17.122  21.900 -43.630  1.00  0.00           N  
ATOM    984  CA  GLN A  67     -17.300  22.471 -44.969  1.00  0.00           C  
ATOM    985  C   GLN A  67     -18.755  22.711 -45.331  1.00  0.00           C  
ATOM    986  O   GLN A  67     -19.613  21.874 -45.054  1.00  0.00           O  
ATOM    987  CB  GLN A  67     -16.690  21.518 -45.999  1.00  0.00           C  
ATOM    988  CG  GLN A  67     -16.720  22.023 -47.426  1.00  0.00           C  
ATOM    989  CD  GLN A  67     -15.958  21.111 -48.361  1.00  0.00           C  
ATOM    990  OE1 GLN A  67     -15.805  19.913 -48.094  1.00  0.00           O  
ATOM    991  NE2 GLN A  67     -15.468  21.665 -49.461  1.00  0.00           N  
ATOM    992  H   GLN A  67     -17.779  21.196 -43.283  1.00  0.00           H  
ATOM    993  HA  GLN A  67     -16.786  23.431 -45.010  1.00  0.00           H  
ATOM    994 1HB  GLN A  67     -15.667  21.302 -45.736  1.00  0.00           H  
ATOM    995 2HB  GLN A  67     -17.235  20.574 -45.974  1.00  0.00           H  
ATOM    996 1HG  GLN A  67     -17.752  22.067 -47.766  1.00  0.00           H  
ATOM    997 2HG  GLN A  67     -16.275  23.019 -47.462  1.00  0.00           H  
ATOM    998 1HE2 GLN A  67     -14.950  21.111 -50.114  1.00  0.00           H  
ATOM    999 2HE2 GLN A  67     -15.610  22.640 -49.637  1.00  0.00           H  
ATOM   1000  N   GLY A  68     -19.061  23.828 -45.986  1.00  0.00           N  
ATOM   1001  CA  GLY A  68     -20.471  23.991 -46.356  1.00  0.00           C  
ATOM   1002  C   GLY A  68     -20.863  25.248 -47.110  1.00  0.00           C  
ATOM   1003  O   GLY A  68     -20.031  25.996 -47.618  1.00  0.00           O  
ATOM   1004  H   GLY A  68     -18.340  24.527 -46.207  1.00  0.00           H  
ATOM   1005 1HA  GLY A  68     -20.760  23.133 -46.960  1.00  0.00           H  
ATOM   1006 2HA  GLY A  68     -21.085  23.926 -45.473  1.00  0.00           H  
ATOM   1007  N   ASN A  69     -22.180  25.454 -47.188  1.00  0.00           N  
ATOM   1008  CA  ASN A  69     -22.799  26.525 -47.990  1.00  0.00           C  
ATOM   1009  C   ASN A  69     -22.753  27.882 -47.310  1.00  0.00           C  
ATOM   1010  O   ASN A  69     -23.795  28.472 -47.021  1.00  0.00           O  
ATOM   1011  CB  ASN A  69     -24.249  26.211 -48.282  1.00  0.00           C  
ATOM   1012  CG  ASN A  69     -25.050  26.134 -47.027  1.00  0.00           C  
ATOM   1013  OD1 ASN A  69     -24.471  25.947 -45.962  1.00  0.00           O  
ATOM   1014  ND2 ASN A  69     -26.355  26.272 -47.131  1.00  0.00           N  
ATOM   1015  H   ASN A  69     -22.777  24.813 -46.657  1.00  0.00           H  
ATOM   1016  HA  ASN A  69     -22.250  26.614 -48.930  1.00  0.00           H  
ATOM   1017 1HB  ASN A  69     -24.668  26.983 -48.929  1.00  0.00           H  
ATOM   1018 2HB  ASN A  69     -24.321  25.260 -48.809  1.00  0.00           H  
ATOM   1019 1HD2 ASN A  69     -26.943  26.236 -46.319  1.00  0.00           H  
ATOM   1020 2HD2 ASN A  69     -26.770  26.422 -48.027  1.00  0.00           H  
ATOM   1021  N   ALA A  70     -21.565  28.363 -47.011  1.00  0.00           N  
ATOM   1022  CA  ALA A  70     -21.478  29.621 -46.296  1.00  0.00           C  
ATOM   1023  C   ALA A  70     -20.247  30.403 -46.638  1.00  0.00           C  
ATOM   1024  O   ALA A  70     -19.203  29.843 -46.957  1.00  0.00           O  
ATOM   1025  CB  ALA A  70     -21.486  29.360 -44.811  1.00  0.00           C  
ATOM   1026  H   ALA A  70     -20.741  27.827 -47.287  1.00  0.00           H  
ATOM   1027  HA  ALA A  70     -22.343  30.225 -46.566  1.00  0.00           H  
ATOM   1028 1HB  ALA A  70     -21.453  30.302 -44.264  1.00  0.00           H  
ATOM   1029 2HB  ALA A  70     -22.390  28.829 -44.570  1.00  0.00           H  
ATOM   1030 3HB  ALA A  70     -20.628  28.761 -44.546  1.00  0.00           H  
ATOM   1031  N   ASP A  71     -20.368  31.723 -46.488  1.00  0.00           N  
ATOM   1032  CA  ASP A  71     -19.248  32.620 -46.684  1.00  0.00           C  
ATOM   1033  C   ASP A  71     -18.247  32.494 -45.551  1.00  0.00           C  
ATOM   1034  O   ASP A  71     -17.069  32.794 -45.726  1.00  0.00           O  
ATOM   1035  CB  ASP A  71     -19.707  34.069 -46.782  1.00  0.00           C  
ATOM   1036  CG  ASP A  71     -20.492  34.377 -48.060  1.00  0.00           C  
ATOM   1037  OD1 ASP A  71     -20.521  33.556 -48.945  1.00  0.00           O  
ATOM   1038  OD2 ASP A  71     -21.060  35.437 -48.130  1.00  0.00           O  
ATOM   1039  H   ASP A  71     -21.268  32.108 -46.242  1.00  0.00           H  
ATOM   1040  HA  ASP A  71     -18.763  32.357 -47.615  1.00  0.00           H  
ATOM   1041 1HB  ASP A  71     -20.331  34.307 -45.921  1.00  0.00           H  
ATOM   1042 2HB  ASP A  71     -18.835  34.723 -46.739  1.00  0.00           H  
ATOM   1043  N   HIS A  72     -18.731  32.100 -44.368  1.00  0.00           N  
ATOM   1044  CA  HIS A  72     -17.864  31.968 -43.205  1.00  0.00           C  
ATOM   1045  C   HIS A  72     -18.165  30.703 -42.392  1.00  0.00           C  
ATOM   1046  O   HIS A  72     -19.306  30.492 -41.946  1.00  0.00           O  
ATOM   1047  CB  HIS A  72     -18.058  33.161 -42.259  1.00  0.00           C  
ATOM   1048  CG  HIS A  72     -17.848  34.527 -42.876  1.00  0.00           C  
ATOM   1049  ND1 HIS A  72     -16.604  35.116 -43.028  1.00  0.00           N  
ATOM   1050  CD2 HIS A  72     -18.747  35.411 -43.370  1.00  0.00           C  
ATOM   1051  CE1 HIS A  72     -16.760  36.313 -43.580  1.00  0.00           C  
ATOM   1052  NE2 HIS A  72     -18.047  36.508 -43.800  1.00  0.00           N  
ATOM   1053  H   HIS A  72     -19.711  31.875 -44.293  1.00  0.00           H  
ATOM   1054  HA  HIS A  72     -16.824  31.927 -43.521  1.00  0.00           H  
ATOM   1055 1HB  HIS A  72     -19.070  33.130 -41.849  1.00  0.00           H  
ATOM   1056 2HB  HIS A  72     -17.367  33.062 -41.421  1.00  0.00           H  
ATOM   1057  HD2 HIS A  72     -19.828  35.276 -43.414  1.00  0.00           H  
ATOM   1058  HE1 HIS A  72     -15.960  37.013 -43.818  1.00  0.00           H  
ATOM   1059  HE2 HIS A  72     -18.457  37.334 -44.216  1.00  0.00           H  
ATOM   1060  N   ILE A  73     -17.126  29.887 -42.175  1.00  0.00           N  
ATOM   1061  CA  ILE A  73     -17.180  28.701 -41.300  1.00  0.00           C  
ATOM   1062  C   ILE A  73     -15.966  28.654 -40.391  1.00  0.00           C  
ATOM   1063  O   ILE A  73     -14.833  28.786 -40.859  1.00  0.00           O  
ATOM   1064  CB  ILE A  73     -17.290  27.361 -42.058  1.00  0.00           C  
ATOM   1065  CG1 ILE A  73     -18.566  27.328 -42.884  1.00  0.00           C  
ATOM   1066  CG2 ILE A  73     -17.295  26.168 -41.076  1.00  0.00           C  
ATOM   1067  CD1 ILE A  73     -18.636  26.168 -43.801  1.00  0.00           C  
ATOM   1068  H   ILE A  73     -16.236  30.134 -42.618  1.00  0.00           H  
ATOM   1069  HA  ILE A  73     -18.060  28.782 -40.664  1.00  0.00           H  
ATOM   1070  HB  ILE A  73     -16.444  27.260 -42.740  1.00  0.00           H  
ATOM   1071 1HG1 ILE A  73     -19.420  27.289 -42.206  1.00  0.00           H  
ATOM   1072 2HG1 ILE A  73     -18.638  28.221 -43.471  1.00  0.00           H  
ATOM   1073 1HG2 ILE A  73     -17.371  25.239 -41.639  1.00  0.00           H  
ATOM   1074 2HG2 ILE A  73     -16.379  26.156 -40.493  1.00  0.00           H  
ATOM   1075 3HG2 ILE A  73     -18.150  26.256 -40.398  1.00  0.00           H  
ATOM   1076 1HD1 ILE A  73     -19.571  26.204 -44.357  1.00  0.00           H  
ATOM   1077 2HD1 ILE A  73     -17.815  26.206 -44.486  1.00  0.00           H  
ATOM   1078 3HD1 ILE A  73     -18.577  25.248 -43.236  1.00  0.00           H  
ATOM   1079  N   GLY A  74     -16.180  28.463 -39.106  1.00  0.00           N  
ATOM   1080  CA  GLY A  74     -15.057  28.352 -38.205  1.00  0.00           C  
ATOM   1081  C   GLY A  74     -15.177  27.200 -37.228  1.00  0.00           C  
ATOM   1082  O   GLY A  74     -16.161  26.454 -37.224  1.00  0.00           O  
ATOM   1083  H   GLY A  74     -17.127  28.376 -38.763  1.00  0.00           H  
ATOM   1084 1HA  GLY A  74     -14.150  28.213 -38.786  1.00  0.00           H  
ATOM   1085 2HA  GLY A  74     -14.942  29.281 -37.657  1.00  0.00           H  
ATOM   1086  N   CYS A  75     -14.169  27.113 -36.374  1.00  0.00           N  
ATOM   1087  CA  CYS A  75     -14.042  26.085 -35.355  1.00  0.00           C  
ATOM   1088  C   CYS A  75     -13.329  26.573 -34.108  1.00  0.00           C  
ATOM   1089  O   CYS A  75     -12.358  27.325 -34.180  1.00  0.00           O  
ATOM   1090  CB  CYS A  75     -13.259  24.900 -35.895  1.00  0.00           C  
ATOM   1091  SG  CYS A  75     -12.999  23.566 -34.669  1.00  0.00           S  
ATOM   1092  H   CYS A  75     -13.417  27.780 -36.493  1.00  0.00           H  
ATOM   1093  HA  CYS A  75     -15.037  25.756 -35.087  1.00  0.00           H  
ATOM   1094 1HB  CYS A  75     -13.775  24.479 -36.757  1.00  0.00           H  
ATOM   1095 2HB  CYS A  75     -12.290  25.253 -36.234  1.00  0.00           H  
ATOM   1096  N   ARG A  76     -13.832  26.123 -32.962  1.00  0.00           N  
ATOM   1097  CA  ARG A  76     -13.217  26.353 -31.664  1.00  0.00           C  
ATOM   1098  C   ARG A  76     -13.055  25.075 -30.846  1.00  0.00           C  
ATOM   1099  O   ARG A  76     -13.978  24.260 -30.755  1.00  0.00           O  
ATOM   1100  CB  ARG A  76     -14.031  27.346 -30.850  1.00  0.00           C  
ATOM   1101  CG  ARG A  76     -13.897  28.795 -31.255  1.00  0.00           C  
ATOM   1102  CD  ARG A  76     -14.796  29.676 -30.485  1.00  0.00           C  
ATOM   1103  NE  ARG A  76     -14.611  31.065 -30.847  1.00  0.00           N  
ATOM   1104  CZ  ARG A  76     -15.320  32.092 -30.380  1.00  0.00           C  
ATOM   1105  NH1 ARG A  76     -16.312  31.909 -29.530  1.00  0.00           N  
ATOM   1106  NH2 ARG A  76     -14.991  33.298 -30.794  1.00  0.00           N  
ATOM   1107  H   ARG A  76     -14.678  25.561 -33.010  1.00  0.00           H  
ATOM   1108  HA  ARG A  76     -12.238  26.779 -31.835  1.00  0.00           H  
ATOM   1109 1HB  ARG A  76     -15.087  27.090 -30.948  1.00  0.00           H  
ATOM   1110 2HB  ARG A  76     -13.783  27.248 -29.802  1.00  0.00           H  
ATOM   1111 1HG  ARG A  76     -12.879  29.115 -31.043  1.00  0.00           H  
ATOM   1112 2HG  ARG A  76     -14.077  28.924 -32.289  1.00  0.00           H  
ATOM   1113 1HD  ARG A  76     -15.835  29.403 -30.686  1.00  0.00           H  
ATOM   1114 2HD  ARG A  76     -14.588  29.570 -29.421  1.00  0.00           H  
ATOM   1115  HE  ARG A  76     -13.859  31.308 -31.504  1.00  0.00           H  
ATOM   1116 1HH1 ARG A  76     -16.551  30.974 -29.226  1.00  0.00           H  
ATOM   1117 2HH1 ARG A  76     -16.835  32.701 -29.187  1.00  0.00           H  
ATOM   1118 1HH2 ARG A  76     -14.195  33.381 -31.449  1.00  0.00           H  
ATOM   1119 2HH2 ARG A  76     -15.489  34.109 -30.472  1.00  0.00           H  
ATOM   1120  N   ILE A  77     -11.892  24.916 -30.206  1.00  0.00           N  
ATOM   1121  CA  ILE A  77     -11.699  23.763 -29.326  1.00  0.00           C  
ATOM   1122  C   ILE A  77     -11.364  24.249 -27.936  1.00  0.00           C  
ATOM   1123  O   ILE A  77     -10.416  25.028 -27.742  1.00  0.00           O  
ATOM   1124  CB  ILE A  77     -10.623  22.789 -29.805  1.00  0.00           C  
ATOM   1125  CG1 ILE A  77     -10.999  22.331 -31.222  1.00  0.00           C  
ATOM   1126  CG2 ILE A  77     -10.552  21.601 -28.844  1.00  0.00           C  
ATOM   1127  CD1 ILE A  77      -9.975  21.450 -31.928  1.00  0.00           C  
ATOM   1128  H   ILE A  77     -11.156  25.606 -30.348  1.00  0.00           H  
ATOM   1129  HA  ILE A  77     -12.629  23.209 -29.269  1.00  0.00           H  
ATOM   1130  HB  ILE A  77      -9.666  23.244 -29.810  1.00  0.00           H  
ATOM   1131 1HG1 ILE A  77     -11.951  21.841 -31.172  1.00  0.00           H  
ATOM   1132 2HG1 ILE A  77     -11.124  23.218 -31.819  1.00  0.00           H  
ATOM   1133 1HG2 ILE A  77      -9.804  20.897 -29.183  1.00  0.00           H  
ATOM   1134 2HG2 ILE A  77     -10.283  21.949 -27.846  1.00  0.00           H  
ATOM   1135 3HG2 ILE A  77     -11.523  21.111 -28.803  1.00  0.00           H  
ATOM   1136 1HD1 ILE A  77     -10.318  21.197 -32.922  1.00  0.00           H  
ATOM   1137 2HD1 ILE A  77      -9.029  21.976 -32.007  1.00  0.00           H  
ATOM   1138 3HD1 ILE A  77      -9.843  20.539 -31.367  1.00  0.00           H  
ATOM   1139  N   ILE A  78     -12.177  23.801 -26.987  1.00  0.00           N  
ATOM   1140  CA  ILE A  78     -12.097  24.189 -25.594  1.00  0.00           C  
ATOM   1141  C   ILE A  78     -11.734  23.019 -24.684  1.00  0.00           C  
ATOM   1142  O   ILE A  78     -12.359  21.960 -24.750  1.00  0.00           O  
ATOM   1143  CB  ILE A  78     -13.449  24.786 -25.177  1.00  0.00           C  
ATOM   1144  CG1 ILE A  78     -13.744  26.030 -26.033  1.00  0.00           C  
ATOM   1145  CG2 ILE A  78     -13.442  25.134 -23.734  1.00  0.00           C  
ATOM   1146  CD1 ILE A  78     -15.138  26.537 -25.907  1.00  0.00           C  
ATOM   1147  H   ILE A  78     -12.911  23.148 -27.268  1.00  0.00           H  
ATOM   1148  HA  ILE A  78     -11.329  24.945 -25.496  1.00  0.00           H  
ATOM   1149  HB  ILE A  78     -14.231  24.063 -25.372  1.00  0.00           H  
ATOM   1150 1HG1 ILE A  78     -13.072  26.825 -25.732  1.00  0.00           H  
ATOM   1151 2HG1 ILE A  78     -13.569  25.800 -27.079  1.00  0.00           H  
ATOM   1152 1HG2 ILE A  78     -14.404  25.553 -23.450  1.00  0.00           H  
ATOM   1153 2HG2 ILE A  78     -13.245  24.244 -23.146  1.00  0.00           H  
ATOM   1154 3HG2 ILE A  78     -12.671  25.860 -23.566  1.00  0.00           H  
ATOM   1155 1HD1 ILE A  78     -15.263  27.418 -26.537  1.00  0.00           H  
ATOM   1156 2HD1 ILE A  78     -15.839  25.760 -26.225  1.00  0.00           H  
ATOM   1157 3HD1 ILE A  78     -15.335  26.802 -24.869  1.00  0.00           H  
ATOM   1158  N   VAL A  79     -10.719  23.200 -23.844  1.00  0.00           N  
ATOM   1159  CA  VAL A  79     -10.287  22.137 -22.938  1.00  0.00           C  
ATOM   1160  C   VAL A  79     -10.475  22.565 -21.494  1.00  0.00           C  
ATOM   1161  O   VAL A  79      -9.929  23.580 -21.061  1.00  0.00           O  
ATOM   1162  CB  VAL A  79      -8.804  21.796 -23.175  1.00  0.00           C  
ATOM   1163  CG1 VAL A  79      -8.350  20.697 -22.196  1.00  0.00           C  
ATOM   1164  CG2 VAL A  79      -8.592  21.365 -24.636  1.00  0.00           C  
ATOM   1165  H   VAL A  79     -10.257  24.110 -23.825  1.00  0.00           H  
ATOM   1166  HA  VAL A  79     -10.888  21.246 -23.117  1.00  0.00           H  
ATOM   1167  HB  VAL A  79      -8.211  22.679 -22.975  1.00  0.00           H  
ATOM   1168 1HG1 VAL A  79      -7.290  20.479 -22.355  1.00  0.00           H  
ATOM   1169 2HG1 VAL A  79      -8.493  21.039 -21.170  1.00  0.00           H  
ATOM   1170 3HG1 VAL A  79      -8.929  19.798 -22.348  1.00  0.00           H  
ATOM   1171 1HG2 VAL A  79      -7.536  21.144 -24.803  1.00  0.00           H  
ATOM   1172 2HG2 VAL A  79      -9.168  20.489 -24.841  1.00  0.00           H  
ATOM   1173 3HG2 VAL A  79      -8.900  22.165 -25.312  1.00  0.00           H  
ATOM   1174  N   ASP A  80     -11.300  21.826 -20.762  1.00  0.00           N  
ATOM   1175  CA  ASP A  80     -11.615  22.127 -19.371  1.00  0.00           C  
ATOM   1176  C   ASP A  80     -12.070  23.585 -19.196  1.00  0.00           C  
ATOM   1177  O   ASP A  80     -11.751  24.229 -18.197  1.00  0.00           O  
ATOM   1178  CB  ASP A  80     -10.396  21.869 -18.480  1.00  0.00           C  
ATOM   1179  CG  ASP A  80      -9.914  20.401 -18.463  1.00  0.00           C  
ATOM   1180  OD1 ASP A  80     -10.628  19.485 -18.895  1.00  0.00           O  
ATOM   1181  OD2 ASP A  80      -8.817  20.206 -18.023  1.00  0.00           O  
ATOM   1182  H   ASP A  80     -11.727  21.005 -21.188  1.00  0.00           H  
ATOM   1183  HA  ASP A  80     -12.428  21.473 -19.055  1.00  0.00           H  
ATOM   1184 1HB  ASP A  80      -9.567  22.503 -18.799  1.00  0.00           H  
ATOM   1185 2HB  ASP A  80     -10.639  22.162 -17.457  1.00  0.00           H  
ATOM   1186  N   GLY A  81     -12.831  24.094 -20.163  1.00  0.00           N  
ATOM   1187  CA  GLY A  81     -13.346  25.461 -20.137  1.00  0.00           C  
ATOM   1188  C   GLY A  81     -12.436  26.520 -20.797  1.00  0.00           C  
ATOM   1189  O   GLY A  81     -12.870  27.657 -20.992  1.00  0.00           O  
ATOM   1190  H   GLY A  81     -13.053  23.503 -20.950  1.00  0.00           H  
ATOM   1191 1HA  GLY A  81     -14.319  25.475 -20.627  1.00  0.00           H  
ATOM   1192 2HA  GLY A  81     -13.523  25.745 -19.101  1.00  0.00           H  
ATOM   1193  N   GLU A  82     -11.198  26.166 -21.162  1.00  0.00           N  
ATOM   1194  CA  GLU A  82     -10.284  27.142 -21.769  1.00  0.00           C  
ATOM   1195  C   GLU A  82     -10.164  27.011 -23.290  1.00  0.00           C  
ATOM   1196  O   GLU A  82      -9.910  25.931 -23.825  1.00  0.00           O  
ATOM   1197  CB  GLU A  82      -8.894  27.028 -21.130  1.00  0.00           C  
ATOM   1198  CG  GLU A  82      -7.864  28.046 -21.649  1.00  0.00           C  
ATOM   1199  CD  GLU A  82      -6.537  27.972 -20.930  1.00  0.00           C  
ATOM   1200  OE1 GLU A  82      -5.861  26.976 -21.053  1.00  0.00           O  
ATOM   1201  OE2 GLU A  82      -6.201  28.915 -20.253  1.00  0.00           O  
ATOM   1202  H   GLU A  82     -10.866  25.218 -20.996  1.00  0.00           H  
ATOM   1203  HA  GLU A  82     -10.666  28.139 -21.555  1.00  0.00           H  
ATOM   1204 1HB  GLU A  82      -8.980  27.151 -20.051  1.00  0.00           H  
ATOM   1205 2HB  GLU A  82      -8.497  26.026 -21.315  1.00  0.00           H  
ATOM   1206 1HG  GLU A  82      -7.693  27.858 -22.711  1.00  0.00           H  
ATOM   1207 2HG  GLU A  82      -8.276  29.049 -21.549  1.00  0.00           H  
ATOM   1208  N   LEU A  83     -10.355  28.113 -24.012  1.00  0.00           N  
ATOM   1209  CA  LEU A  83     -10.221  28.042 -25.467  1.00  0.00           C  
ATOM   1210  C   LEU A  83      -8.760  27.836 -25.852  1.00  0.00           C  
ATOM   1211  O   LEU A  83      -7.888  28.598 -25.434  1.00  0.00           O  
ATOM   1212  CB  LEU A  83     -10.787  29.304 -26.140  1.00  0.00           C  
ATOM   1213  CG  LEU A  83     -10.742  29.296 -27.698  1.00  0.00           C  
ATOM   1214  CD1 LEU A  83     -11.617  28.189 -28.209  1.00  0.00           C  
ATOM   1215  CD2 LEU A  83     -11.237  30.640 -28.246  1.00  0.00           C  
ATOM   1216  H   LEU A  83     -10.580  28.986 -23.557  1.00  0.00           H  
ATOM   1217  HA  LEU A  83     -10.781  27.187 -25.831  1.00  0.00           H  
ATOM   1218 1HB  LEU A  83     -11.825  29.425 -25.837  1.00  0.00           H  
ATOM   1219 2HB  LEU A  83     -10.220  30.168 -25.795  1.00  0.00           H  
ATOM   1220  HG  LEU A  83      -9.719  29.111 -28.035  1.00  0.00           H  
ATOM   1221 1HD1 LEU A  83     -11.569  28.171 -29.293  1.00  0.00           H  
ATOM   1222 2HD1 LEU A  83     -11.266  27.257 -27.823  1.00  0.00           H  
ATOM   1223 3HD1 LEU A  83     -12.640  28.352 -27.885  1.00  0.00           H  
ATOM   1224 1HD2 LEU A  83     -11.209  30.627 -29.337  1.00  0.00           H  
ATOM   1225 2HD2 LEU A  83     -12.260  30.816 -27.918  1.00  0.00           H  
ATOM   1226 3HD2 LEU A  83     -10.598  31.442 -27.883  1.00  0.00           H  
ATOM   1227  N   ARG A  84      -8.500  26.793 -26.638  1.00  0.00           N  
ATOM   1228  CA  ARG A  84      -7.149  26.438 -27.056  1.00  0.00           C  
ATOM   1229  C   ARG A  84      -6.917  26.610 -28.556  1.00  0.00           C  
ATOM   1230  O   ARG A  84      -5.858  27.075 -28.982  1.00  0.00           O  
ATOM   1231  CB  ARG A  84      -6.885  24.985 -26.701  1.00  0.00           C  
ATOM   1232  CG  ARG A  84      -6.905  24.653 -25.215  1.00  0.00           C  
ATOM   1233  CD  ARG A  84      -5.747  25.201 -24.479  1.00  0.00           C  
ATOM   1234  NE  ARG A  84      -5.839  24.912 -23.056  1.00  0.00           N  
ATOM   1235  CZ  ARG A  84      -5.575  23.716 -22.494  1.00  0.00           C  
ATOM   1236  NH1 ARG A  84      -5.237  22.675 -23.198  1.00  0.00           N  
ATOM   1237  NH2 ARG A  84      -5.653  23.546 -21.195  1.00  0.00           N  
ATOM   1238  H   ARG A  84      -9.268  26.202 -26.940  1.00  0.00           H  
ATOM   1239  HA  ARG A  84      -6.444  27.071 -26.519  1.00  0.00           H  
ATOM   1240 1HB  ARG A  84      -7.652  24.368 -27.169  1.00  0.00           H  
ATOM   1241 2HB  ARG A  84      -5.925  24.667 -27.108  1.00  0.00           H  
ATOM   1242 1HG  ARG A  84      -7.816  25.019 -24.762  1.00  0.00           H  
ATOM   1243 2HG  ARG A  84      -6.857  23.576 -25.115  1.00  0.00           H  
ATOM   1244 1HD  ARG A  84      -4.827  24.761 -24.862  1.00  0.00           H  
ATOM   1245 2HD  ARG A  84      -5.720  26.286 -24.602  1.00  0.00           H  
ATOM   1246  HE  ARG A  84      -6.075  25.684 -22.417  1.00  0.00           H  
ATOM   1247 1HH1 ARG A  84      -5.126  22.702 -24.206  1.00  0.00           H  
ATOM   1248 2HH1 ARG A  84      -5.073  21.804 -22.680  1.00  0.00           H  
ATOM   1249 1HH2 ARG A  84      -5.900  24.319 -20.586  1.00  0.00           H  
ATOM   1250 2HH2 ARG A  84      -5.423  22.606 -20.825  1.00  0.00           H  
ATOM   1251  N   VAL A  85      -7.911  26.232 -29.356  1.00  0.00           N  
ATOM   1252  CA  VAL A  85      -7.779  26.281 -30.815  1.00  0.00           C  
ATOM   1253  C   VAL A  85      -8.886  27.103 -31.416  1.00  0.00           C  
ATOM   1254  O   VAL A  85     -10.047  26.929 -31.050  1.00  0.00           O  
ATOM   1255  CB  VAL A  85      -7.865  24.873 -31.436  1.00  0.00           C  
ATOM   1256  CG1 VAL A  85      -7.741  24.904 -32.965  1.00  0.00           C  
ATOM   1257  CG2 VAL A  85      -6.829  23.981 -30.814  1.00  0.00           C  
ATOM   1258  H   VAL A  85      -8.762  25.868 -28.930  1.00  0.00           H  
ATOM   1259  HA  VAL A  85      -6.822  26.734 -31.073  1.00  0.00           H  
ATOM   1260  HB  VAL A  85      -8.829  24.496 -31.251  1.00  0.00           H  
ATOM   1261 1HG1 VAL A  85      -7.844  23.887 -33.349  1.00  0.00           H  
ATOM   1262 2HG1 VAL A  85      -8.525  25.524 -33.393  1.00  0.00           H  
ATOM   1263 3HG1 VAL A  85      -6.766  25.299 -33.243  1.00  0.00           H  
ATOM   1264 1HG2 VAL A  85      -6.932  22.994 -31.227  1.00  0.00           H  
ATOM   1265 2HG2 VAL A  85      -5.832  24.362 -31.024  1.00  0.00           H  
ATOM   1266 3HG2 VAL A  85      -6.980  23.932 -29.742  1.00  0.00           H  
ATOM   1267  N   GLU A  86      -8.545  27.983 -32.347  1.00  0.00           N  
ATOM   1268  CA  GLU A  86      -9.582  28.719 -33.049  1.00  0.00           C  
ATOM   1269  C   GLU A  86      -9.161  28.965 -34.492  1.00  0.00           C  
ATOM   1270  O   GLU A  86      -8.029  29.377 -34.759  1.00  0.00           O  
ATOM   1271  CB  GLU A  86      -9.923  30.030 -32.345  1.00  0.00           C  
ATOM   1272  CG  GLU A  86     -11.102  30.776 -32.976  1.00  0.00           C  
ATOM   1273  CD  GLU A  86     -11.526  31.996 -32.214  1.00  0.00           C  
ATOM   1274  OE1 GLU A  86     -10.814  32.424 -31.342  1.00  0.00           O  
ATOM   1275  OE2 GLU A  86     -12.621  32.458 -32.461  1.00  0.00           O  
ATOM   1276  H   GLU A  86      -7.575  28.115 -32.592  1.00  0.00           H  
ATOM   1277  HA  GLU A  86     -10.476  28.111 -33.060  1.00  0.00           H  
ATOM   1278 1HB  GLU A  86     -10.172  29.825 -31.307  1.00  0.00           H  
ATOM   1279 2HB  GLU A  86      -9.057  30.690 -32.355  1.00  0.00           H  
ATOM   1280 1HG  GLU A  86     -10.816  31.086 -33.981  1.00  0.00           H  
ATOM   1281 2HG  GLU A  86     -11.942  30.093 -33.074  1.00  0.00           H  
ATOM   1282  N   SER A  87     -10.091  28.722 -35.414  1.00  0.00           N  
ATOM   1283  CA  SER A  87      -9.847  28.913 -36.842  1.00  0.00           C  
ATOM   1284  C   SER A  87     -11.104  29.308 -37.610  1.00  0.00           C  
ATOM   1285  O   SER A  87     -12.183  28.760 -37.382  1.00  0.00           O  
ATOM   1286  CB  SER A  87      -9.276  27.626 -37.423  1.00  0.00           C  
ATOM   1287  OG  SER A  87      -9.083  27.723 -38.815  1.00  0.00           O  
ATOM   1288  H   SER A  87     -10.987  28.356 -35.092  1.00  0.00           H  
ATOM   1289  HA  SER A  87      -9.114  29.712 -36.959  1.00  0.00           H  
ATOM   1290 1HB  SER A  87      -8.319  27.422 -36.942  1.00  0.00           H  
ATOM   1291 2HB  SER A  87      -9.938  26.785 -37.200  1.00  0.00           H  
ATOM   1292  HG  SER A  87      -9.889  27.351 -39.241  1.00  0.00           H  
ATOM   1293  N   VAL A  88     -10.966  30.294 -38.500  1.00  0.00           N  
ATOM   1294  CA  VAL A  88     -12.085  30.746 -39.328  1.00  0.00           C  
ATOM   1295  C   VAL A  88     -11.694  30.822 -40.806  1.00  0.00           C  
ATOM   1296  O   VAL A  88     -10.656  31.394 -41.152  1.00  0.00           O  
ATOM   1297  CB  VAL A  88     -12.611  32.118 -38.848  1.00  0.00           C  
ATOM   1298  CG1 VAL A  88     -13.781  32.563 -39.743  1.00  0.00           C  
ATOM   1299  CG2 VAL A  88     -13.057  32.034 -37.382  1.00  0.00           C  
ATOM   1300  H   VAL A  88     -10.055  30.712 -38.628  1.00  0.00           H  
ATOM   1301  HA  VAL A  88     -12.895  30.030 -39.241  1.00  0.00           H  
ATOM   1302  HB  VAL A  88     -11.820  32.861 -38.946  1.00  0.00           H  
ATOM   1303 1HG1 VAL A  88     -14.143  33.535 -39.413  1.00  0.00           H  
ATOM   1304 2HG1 VAL A  88     -13.453  32.641 -40.780  1.00  0.00           H  
ATOM   1305 3HG1 VAL A  88     -14.590  31.832 -39.676  1.00  0.00           H  
ATOM   1306 1HG2 VAL A  88     -13.426  33.007 -37.057  1.00  0.00           H  
ATOM   1307 2HG2 VAL A  88     -13.848  31.304 -37.297  1.00  0.00           H  
ATOM   1308 3HG2 VAL A  88     -12.225  31.742 -36.746  1.00  0.00           H  
ATOM   1309  N   SER A  89     -12.533  30.244 -41.662  1.00  0.00           N  
ATOM   1310  CA  SER A  89     -12.350  30.226 -43.109  1.00  0.00           C  
ATOM   1311  C   SER A  89     -13.394  31.059 -43.826  1.00  0.00           C  
ATOM   1312  O   SER A  89     -14.600  30.888 -43.612  1.00  0.00           O  
ATOM   1313  CB  SER A  89     -12.416  28.806 -43.587  1.00  0.00           C  
ATOM   1314  OG  SER A  89     -12.377  28.679 -44.994  1.00  0.00           O  
ATOM   1315  H   SER A  89     -13.353  29.774 -41.288  1.00  0.00           H  
ATOM   1316  HA  SER A  89     -11.365  30.634 -43.339  1.00  0.00           H  
ATOM   1317 1HB  SER A  89     -11.568  28.274 -43.161  1.00  0.00           H  
ATOM   1318 2HB  SER A  89     -13.322  28.332 -43.201  1.00  0.00           H  
ATOM   1319  HG  SER A  89     -11.986  27.793 -45.141  1.00  0.00           H  
ATOM   1320  N   THR A  90     -12.920  31.959 -44.686  1.00  0.00           N  
ATOM   1321  CA  THR A  90     -13.802  32.844 -45.436  1.00  0.00           C  
ATOM   1322  C   THR A  90     -13.710  32.628 -46.948  1.00  0.00           C  
ATOM   1323  O   THR A  90     -12.620  32.532 -47.517  1.00  0.00           O  
ATOM   1324  CB  THR A  90     -13.524  34.322 -45.098  1.00  0.00           C  
ATOM   1325  OG1 THR A  90     -13.769  34.555 -43.694  1.00  0.00           O  
ATOM   1326  CG2 THR A  90     -14.409  35.237 -45.930  1.00  0.00           C  
ATOM   1327  H   THR A  90     -11.921  32.033 -44.815  1.00  0.00           H  
ATOM   1328  HA  THR A  90     -14.818  32.629 -45.132  1.00  0.00           H  
ATOM   1329  HB  THR A  90     -12.482  34.548 -45.309  1.00  0.00           H  
ATOM   1330  HG1 THR A  90     -14.740  34.614 -43.521  1.00  0.00           H  
ATOM   1331 1HG2 THR A  90     -14.201  36.271 -45.673  1.00  0.00           H  
ATOM   1332 2HG2 THR A  90     -14.210  35.085 -46.985  1.00  0.00           H  
ATOM   1333 3HG2 THR A  90     -15.454  35.010 -45.725  1.00  0.00           H  
ATOM   1334  N   GLY A  91     -14.876  32.562 -47.579  1.00  0.00           N  
ATOM   1335  CA  GLY A  91     -15.044  32.379 -49.016  1.00  0.00           C  
ATOM   1336  C   GLY A  91     -16.406  31.749 -49.233  1.00  0.00           C  
ATOM   1337  O   GLY A  91     -16.903  31.076 -48.345  1.00  0.00           O  
ATOM   1338  H   GLY A  91     -15.713  32.656 -47.003  1.00  0.00           H  
ATOM   1339 1HA  GLY A  91     -14.981  33.339 -49.529  1.00  0.00           H  
ATOM   1340 2HA  GLY A  91     -14.260  31.731 -49.405  1.00  0.00           H  
ATOM   1341  N   VAL A  92     -16.961  31.840 -50.441  1.00  0.00           N  
ATOM   1342  CA  VAL A  92     -18.304  31.282 -50.670  1.00  0.00           C  
ATOM   1343  C   VAL A  92     -18.391  29.810 -50.299  1.00  0.00           C  
ATOM   1344  O   VAL A  92     -19.400  29.346 -49.770  1.00  0.00           O  
ATOM   1345  CB  VAL A  92     -18.712  31.459 -52.136  1.00  0.00           C  
ATOM   1346  CG1 VAL A  92     -19.989  30.685 -52.411  1.00  0.00           C  
ATOM   1347  CG2 VAL A  92     -18.909  32.939 -52.409  1.00  0.00           C  
ATOM   1348  H   VAL A  92     -16.500  32.360 -51.174  1.00  0.00           H  
ATOM   1349  HA  VAL A  92     -19.013  31.836 -50.049  1.00  0.00           H  
ATOM   1350  HB  VAL A  92     -17.935  31.060 -52.784  1.00  0.00           H  
ATOM   1351 1HG1 VAL A  92     -20.274  30.810 -53.453  1.00  0.00           H  
ATOM   1352 2HG1 VAL A  92     -19.824  29.626 -52.206  1.00  0.00           H  
ATOM   1353 3HG1 VAL A  92     -20.783  31.061 -51.765  1.00  0.00           H  
ATOM   1354 1HG2 VAL A  92     -19.200  33.084 -53.448  1.00  0.00           H  
ATOM   1355 2HG2 VAL A  92     -19.696  33.325 -51.749  1.00  0.00           H  
ATOM   1356 3HG2 VAL A  92     -17.981  33.472 -52.214  1.00  0.00           H  
ATOM   1357  N   ASN A  93     -17.373  29.056 -50.681  1.00  0.00           N  
ATOM   1358  CA  ASN A  93     -17.281  27.663 -50.294  1.00  0.00           C  
ATOM   1359  C   ASN A  93     -16.365  27.558 -49.070  1.00  0.00           C  
ATOM   1360  O   ASN A  93     -15.278  26.982 -49.162  1.00  0.00           O  
ATOM   1361  CB  ASN A  93     -16.762  26.822 -51.442  1.00  0.00           C  
ATOM   1362  CG  ASN A  93     -17.690  26.838 -52.642  1.00  0.00           C  
ATOM   1363  OD1 ASN A  93     -18.918  26.766 -52.515  1.00  0.00           O  
ATOM   1364  ND2 ASN A  93     -17.112  26.932 -53.814  1.00  0.00           N  
ATOM   1365  H   ASN A  93     -16.604  29.489 -51.164  1.00  0.00           H  
ATOM   1366  HA  ASN A  93     -18.268  27.302 -49.995  1.00  0.00           H  
ATOM   1367 1HB  ASN A  93     -15.783  27.191 -51.747  1.00  0.00           H  
ATOM   1368 2HB  ASN A  93     -16.637  25.793 -51.105  1.00  0.00           H  
ATOM   1369 1HD2 ASN A  93     -17.667  26.947 -54.647  1.00  0.00           H  
ATOM   1370 2HD2 ASN A  93     -16.115  26.986 -53.878  1.00  0.00           H  
ATOM   1371  N   ALA A  94     -16.762  28.134 -47.935  1.00  0.00           N  
ATOM   1372  CA  ALA A  94     -15.891  28.124 -46.767  1.00  0.00           C  
ATOM   1373  C   ALA A  94     -15.590  26.696 -46.324  1.00  0.00           C  
ATOM   1374  O   ALA A  94     -16.433  25.792 -46.446  1.00  0.00           O  
ATOM   1375  CB  ALA A  94     -16.518  28.908 -45.638  1.00  0.00           C  
ATOM   1376  H   ALA A  94     -17.661  28.627 -47.862  1.00  0.00           H  
ATOM   1377  HA  ALA A  94     -14.948  28.600 -47.039  1.00  0.00           H  
ATOM   1378 1HB  ALA A  94     -15.850  28.910 -44.779  1.00  0.00           H  
ATOM   1379 2HB  ALA A  94     -16.696  29.934 -45.964  1.00  0.00           H  
ATOM   1380 3HB  ALA A  94     -17.453  28.455 -45.376  1.00  0.00           H  
ATOM   1381  N   GLN A  95     -14.359  26.500 -45.836  1.00  0.00           N  
ATOM   1382  CA  GLN A  95     -13.896  25.210 -45.318  1.00  0.00           C  
ATOM   1383  C   GLN A  95     -12.768  25.405 -44.316  1.00  0.00           C  
ATOM   1384  O   GLN A  95     -11.844  26.180 -44.578  1.00  0.00           O  
ATOM   1385  CB  GLN A  95     -13.399  24.282 -46.439  1.00  0.00           C  
ATOM   1386  CG  GLN A  95     -12.947  22.908 -45.918  1.00  0.00           C  
ATOM   1387  CD  GLN A  95     -12.562  21.938 -46.994  1.00  0.00           C  
ATOM   1388  OE1 GLN A  95     -12.000  22.310 -48.030  1.00  0.00           O  
ATOM   1389  NE2 GLN A  95     -12.857  20.668 -46.764  1.00  0.00           N  
ATOM   1390  H   GLN A  95     -13.729  27.296 -45.767  1.00  0.00           H  
ATOM   1391  HA  GLN A  95     -14.725  24.734 -44.807  1.00  0.00           H  
ATOM   1392 1HB  GLN A  95     -14.191  24.135 -47.170  1.00  0.00           H  
ATOM   1393 2HB  GLN A  95     -12.559  24.745 -46.952  1.00  0.00           H  
ATOM   1394 1HG  GLN A  95     -12.076  23.049 -45.287  1.00  0.00           H  
ATOM   1395 2HG  GLN A  95     -13.743  22.473 -45.331  1.00  0.00           H  
ATOM   1396 1HE2 GLN A  95     -12.633  19.966 -47.441  1.00  0.00           H  
ATOM   1397 2HE2 GLN A  95     -13.310  20.408 -45.911  1.00  0.00           H  
ATOM   1398  N   THR A  96     -12.794  24.669 -43.208  1.00  0.00           N  
ATOM   1399  CA  THR A  96     -11.722  24.805 -42.223  1.00  0.00           C  
ATOM   1400  C   THR A  96     -11.291  23.491 -41.595  1.00  0.00           C  
ATOM   1401  O   THR A  96     -12.081  22.566 -41.404  1.00  0.00           O  
ATOM   1402  CB  THR A  96     -12.125  25.771 -41.079  1.00  0.00           C  
ATOM   1403  OG1 THR A  96     -10.998  25.939 -40.174  1.00  0.00           O  
ATOM   1404  CG2 THR A  96     -13.322  25.211 -40.305  1.00  0.00           C  
ATOM   1405  H   THR A  96     -13.583  24.039 -43.054  1.00  0.00           H  
ATOM   1406  HA  THR A  96     -10.851  25.223 -42.725  1.00  0.00           H  
ATOM   1407  HB  THR A  96     -12.398  26.736 -41.491  1.00  0.00           H  
ATOM   1408  HG1 THR A  96     -10.708  25.068 -39.865  1.00  0.00           H  
ATOM   1409 1HG2 THR A  96     -13.594  25.897 -39.507  1.00  0.00           H  
ATOM   1410 2HG2 THR A  96     -14.165  25.093 -40.987  1.00  0.00           H  
ATOM   1411 3HG2 THR A  96     -13.062  24.244 -39.876  1.00  0.00           H  
ATOM   1412  N   TYR A  97     -10.004  23.447 -41.250  1.00  0.00           N  
ATOM   1413  CA  TYR A  97      -9.364  22.307 -40.597  1.00  0.00           C  
ATOM   1414  C   TYR A  97      -8.909  22.748 -39.202  1.00  0.00           C  
ATOM   1415  O   TYR A  97      -8.051  23.622 -39.064  1.00  0.00           O  
ATOM   1416  CB  TYR A  97      -8.189  21.873 -41.462  1.00  0.00           C  
ATOM   1417  CG  TYR A  97      -8.619  21.438 -42.888  1.00  0.00           C  
ATOM   1418  CD1 TYR A  97      -8.915  22.409 -43.846  1.00  0.00           C  
ATOM   1419  CD2 TYR A  97      -8.676  20.109 -43.247  1.00  0.00           C  
ATOM   1420  CE1 TYR A  97      -9.293  22.037 -45.124  1.00  0.00           C  
ATOM   1421  CE2 TYR A  97      -9.050  19.737 -44.524  1.00  0.00           C  
ATOM   1422  CZ  TYR A  97      -9.362  20.693 -45.456  1.00  0.00           C  
ATOM   1423  OH  TYR A  97      -9.734  20.316 -46.728  1.00  0.00           O  
ATOM   1424  H   TYR A  97      -9.434  24.258 -41.457  1.00  0.00           H  
ATOM   1425  HA  TYR A  97     -10.079  21.492 -40.487  1.00  0.00           H  
ATOM   1426 1HB  TYR A  97      -7.473  22.689 -41.551  1.00  0.00           H  
ATOM   1427 2HB  TYR A  97      -7.679  21.035 -40.987  1.00  0.00           H  
ATOM   1428  HD1 TYR A  97      -8.858  23.466 -43.586  1.00  0.00           H  
ATOM   1429  HD2 TYR A  97      -8.428  19.347 -42.522  1.00  0.00           H  
ATOM   1430  HE1 TYR A  97      -9.533  22.800 -45.866  1.00  0.00           H  
ATOM   1431  HE2 TYR A  97      -9.096  18.681 -44.789  1.00  0.00           H  
ATOM   1432  HH  TYR A  97      -9.979  21.100 -47.240  1.00  0.00           H  
ATOM   1433  N   CYS A  98      -9.535  22.178 -38.188  1.00  0.00           N  
ATOM   1434  CA  CYS A  98      -9.361  22.545 -36.789  1.00  0.00           C  
ATOM   1435  C   CYS A  98      -8.629  21.452 -36.014  1.00  0.00           C  
ATOM   1436  O   CYS A  98      -9.135  20.337 -35.890  1.00  0.00           O  
ATOM   1437  CB  CYS A  98     -10.757  22.766 -36.265  1.00  0.00           C  
ATOM   1438  SG  CYS A  98     -10.973  23.410 -34.666  1.00  0.00           S  
ATOM   1439  H   CYS A  98     -10.223  21.462 -38.395  1.00  0.00           H  
ATOM   1440  HA  CYS A  98      -8.791  23.472 -36.733  1.00  0.00           H  
ATOM   1441 1HB  CYS A  98     -11.260  23.401 -36.974  1.00  0.00           H  
ATOM   1442 2HB  CYS A  98     -11.271  21.822 -36.298  1.00  0.00           H  
ATOM   1443  N   ILE A  99      -7.402  21.739 -35.577  1.00  0.00           N  
ATOM   1444  CA  ILE A  99      -6.566  20.721 -34.938  1.00  0.00           C  
ATOM   1445  C   ILE A  99      -6.133  21.033 -33.512  1.00  0.00           C  
ATOM   1446  O   ILE A  99      -5.639  22.127 -33.234  1.00  0.00           O  
ATOM   1447  CB  ILE A  99      -5.313  20.446 -35.792  1.00  0.00           C  
ATOM   1448  CG1 ILE A  99      -5.739  19.904 -37.150  1.00  0.00           C  
ATOM   1449  CG2 ILE A  99      -4.382  19.448 -35.082  1.00  0.00           C  
ATOM   1450  CD1 ILE A  99      -4.640  19.820 -38.161  1.00  0.00           C  
ATOM   1451  H   ILE A  99      -7.041  22.675 -35.701  1.00  0.00           H  
ATOM   1452  HA  ILE A  99      -7.142  19.805 -34.903  1.00  0.00           H  
ATOM   1453  HB  ILE A  99      -4.780  21.377 -35.962  1.00  0.00           H  
ATOM   1454 1HG1 ILE A  99      -6.138  18.911 -36.996  1.00  0.00           H  
ATOM   1455 2HG1 ILE A  99      -6.516  20.535 -37.566  1.00  0.00           H  
ATOM   1456 1HG2 ILE A  99      -3.509  19.267 -35.701  1.00  0.00           H  
ATOM   1457 2HG2 ILE A  99      -4.065  19.854 -34.126  1.00  0.00           H  
ATOM   1458 3HG2 ILE A  99      -4.912  18.506 -34.916  1.00  0.00           H  
ATOM   1459 1HD1 ILE A  99      -5.039  19.412 -39.092  1.00  0.00           H  
ATOM   1460 2HD1 ILE A  99      -4.235  20.815 -38.345  1.00  0.00           H  
ATOM   1461 3HD1 ILE A  99      -3.854  19.169 -37.788  1.00  0.00           H  
ATOM   1462  N   GLU A 100      -6.315  20.047 -32.626  1.00  0.00           N  
ATOM   1463  CA  GLU A 100      -5.912  20.148 -31.225  1.00  0.00           C  
ATOM   1464  C   GLU A 100      -4.786  19.176 -30.922  1.00  0.00           C  
ATOM   1465  O   GLU A 100      -4.712  18.095 -31.516  1.00  0.00           O  
ATOM   1466  CB  GLU A 100      -7.093  19.897 -30.294  1.00  0.00           C  
ATOM   1467  CG  GLU A 100      -6.800  19.982 -28.808  1.00  0.00           C  
ATOM   1468  CD  GLU A 100      -6.382  21.339 -28.411  1.00  0.00           C  
ATOM   1469  OE1 GLU A 100      -7.219  22.088 -27.996  1.00  0.00           O  
ATOM   1470  OE2 GLU A 100      -5.189  21.647 -28.498  1.00  0.00           O  
ATOM   1471  H   GLU A 100      -6.721  19.179 -32.974  1.00  0.00           H  
ATOM   1472  HA  GLU A 100      -5.534  21.152 -31.043  1.00  0.00           H  
ATOM   1473 1HB  GLU A 100      -7.817  20.644 -30.473  1.00  0.00           H  
ATOM   1474 2HB  GLU A 100      -7.539  18.928 -30.508  1.00  0.00           H  
ATOM   1475 1HG  GLU A 100      -7.707  19.725 -28.261  1.00  0.00           H  
ATOM   1476 2HG  GLU A 100      -6.045  19.265 -28.529  1.00  0.00           H  
ATOM   1477  N   LYS A 101      -3.885  19.596 -30.029  1.00  0.00           N  
ATOM   1478  CA  LYS A 101      -2.785  18.760 -29.556  1.00  0.00           C  
ATOM   1479  C   LYS A 101      -2.489  18.945 -28.062  1.00  0.00           C  
ATOM   1480  O   LYS A 101      -1.672  18.221 -27.487  1.00  0.00           O  
ATOM   1481  CB  LYS A 101      -1.509  19.023 -30.364  1.00  0.00           C  
ATOM   1482  CG  LYS A 101      -1.595  18.657 -31.853  1.00  0.00           C  
ATOM   1483  CD  LYS A 101      -0.277  18.873 -32.561  1.00  0.00           C  
ATOM   1484  CE  LYS A 101      -0.381  18.496 -34.030  1.00  0.00           C  
ATOM   1485  NZ  LYS A 101       0.907  18.712 -34.749  1.00  0.00           N  
ATOM   1486  H   LYS A 101      -4.056  20.499 -29.582  1.00  0.00           H  
ATOM   1487  HA  LYS A 101      -3.076  17.727 -29.687  1.00  0.00           H  
ATOM   1488 1HB  LYS A 101      -1.245  20.077 -30.290  1.00  0.00           H  
ATOM   1489 2HB  LYS A 101      -0.690  18.449 -29.931  1.00  0.00           H  
ATOM   1490 1HG  LYS A 101      -1.895  17.623 -31.969  1.00  0.00           H  
ATOM   1491 2HG  LYS A 101      -2.335  19.284 -32.340  1.00  0.00           H  
ATOM   1492 1HD  LYS A 101       0.015  19.921 -32.482  1.00  0.00           H  
ATOM   1493 2HD  LYS A 101       0.492  18.261 -32.091  1.00  0.00           H  
ATOM   1494 1HE  LYS A 101      -0.661  17.445 -34.108  1.00  0.00           H  
ATOM   1495 2HE  LYS A 101      -1.155  19.103 -34.499  1.00  0.00           H  
ATOM   1496 1HZ  LYS A 101       0.800  18.451 -35.719  1.00  0.00           H  
ATOM   1497 2HZ  LYS A 101       1.169  19.686 -34.690  1.00  0.00           H  
ATOM   1498 3HZ  LYS A 101       1.628  18.144 -34.326  1.00  0.00           H  
ATOM   1499  N   SER A 102      -3.042  20.008 -27.477  1.00  0.00           N  
ATOM   1500  CA  SER A 102      -2.636  20.457 -26.140  1.00  0.00           C  
ATOM   1501  C   SER A 102      -3.181  19.679 -24.938  1.00  0.00           C  
ATOM   1502  O   SER A 102      -4.049  18.802 -25.049  1.00  0.00           O  
ATOM   1503  CB  SER A 102      -2.948  21.938 -25.969  1.00  0.00           C  
ATOM   1504  OG  SER A 102      -4.327  22.195 -25.949  1.00  0.00           O  
ATOM   1505  H   SER A 102      -3.758  20.539 -27.980  1.00  0.00           H  
ATOM   1506  HA  SER A 102      -1.550  20.366 -26.098  1.00  0.00           H  
ATOM   1507 1HB  SER A 102      -2.500  22.300 -25.044  1.00  0.00           H  
ATOM   1508 2HB  SER A 102      -2.493  22.494 -26.788  1.00  0.00           H  
ATOM   1509  HG  SER A 102      -4.652  21.989 -26.851  1.00  0.00           H  
ATOM   1510  N   ALA A 103      -2.612  20.010 -23.774  1.00  0.00           N  
ATOM   1511  CA  ALA A 103      -2.981  19.430 -22.488  1.00  0.00           C  
ATOM   1512  C   ALA A 103      -3.399  20.503 -21.492  1.00  0.00           C  
ATOM   1513  O   ALA A 103      -4.590  20.784 -21.349  1.00  0.00           O  
ATOM   1514  OXT ALA A 103      -2.544  21.314 -21.144  1.00  0.00           O  
ATOM   1515  CB  ALA A 103      -1.814  18.664 -21.912  1.00  0.00           C  
ATOM   1516  H   ALA A 103      -1.890  20.717 -23.786  1.00  0.00           H  
ATOM   1517  HA  ALA A 103      -3.825  18.762 -22.642  1.00  0.00           H  
ATOM   1518 1HB  ALA A 103      -2.111  18.238 -20.960  1.00  0.00           H  
ATOM   1519 2HB  ALA A 103      -1.515  17.879 -22.588  1.00  0.00           H  
ATOM   1520 3HB  ALA A 103      -0.976  19.340 -21.754  1.00  0.00           H  
TER                                                                             
# All scores below are weighted scores, not raw scores.
#BEGIN_POSE_ENERGIES_TABLE /home/grads/bernardm/FoldingBenchMarks/RosettaFold/RoseTTAFold/results_pyrosetta_rerun/T1147.pdb/pdb-3track/model0_0_0.25.pdb
label fa_atr fa_rep fa_sol fa_intra_rep fa_intra_sol_xover4 lk_ball_wtd fa_elec hbond_sr_bb hbond_lr_bb hbond_bb_sc hbond_sc dslf_fa13 omega fa_dun p_aa_pp yhh_planarity ref rama_prepro cart_bonded total
weights 1 0.55 1 0.005 1 1 1 1 1 1 1 1.25 0.4 0.7 0.6 0.625 1 0.45 0.5 NA
pose -498.748 55.2877 278.034 1.20454 16.6607 -10.4276 -174.893 -11.0796 -56.195 -21.1008 -15.3896 -0.65324 0.24434 89.8546 -32.9658 0.04507 42.1689 28.1297 46.7945 -263.028
GLY_1 -0.58079 0.20351 0.64233 7e-05 0 -0.08183 0.09427 0 0 0 0 0 0.03956 0 -0.84034 0 0.79816 5.0511 0.4675 5.79353
PRO_2 -2.15492 0.39152 2.13909 0.00301 0.07589 -0.11764 -1.28002 0 0 0 0 0 -0.06052 0.09419 -1.0584 0 -1.64321 4.68611 0.62443 1.69953
LEU_3 -1.92409 0.27094 2.305 0.0209 0.08329 -0.00608 -0.41467 0 0 0 0 0 -0.05454 0.14172 -0.27924 0 1.66147 -0.54189 0.18327 1.44609
GLY_4 -2.67756 0.49447 2.86805 6e-05 0 -0.28541 -0.83932 0 0 0 0 0 -0.12098 0 0.36617 0 0.79816 -0.08505 0.10423 0.62283
SER_5 -2.83346 0.31334 3.62789 0.0013 0.04975 -0.30186 -1.3718 0 0 0 0 0 -0.0277 0.0973 -0.28749 0 -0.28969 -0.20014 0.19751 -1.02505
ASP_6 -2.52 0.35148 2.9001 0.00447 0.32627 -0.23331 -0.26759 0 0 0 0 0 -0.05302 2.13662 -0.33335 0 -2.14574 -0.63139 0.22416 -0.24131
ASP_7 -2.70864 0.48343 3.35359 0.00458 0.32957 -0.17617 -0.58839 0 0 0 0 0 -0.03571 1.50609 0.04466 0 -2.14574 4.80969 1.33822 6.21519
PRO_8 -2.46624 0.49717 1.42833 0.003 0.07297 -0.24206 -0.14688 0 0 0 0 0 -0.08775 0.07639 -0.81046 0 -1.64321 4.84901 1.378 2.90826
GLU_9 -1.88188 0.35359 1.58784 0.01169 0.51499 -0.09411 0.96281 0 0 0 0 0 0.09098 2.93149 0.27868 0 -2.72453 0.02971 0.7532 2.81445
PRO_10 -3.26204 0.47803 1.41944 0.00288 0.05349 -0.15754 -0.51564 0 0 0 0 0 0.13386 0.07778 -0.07455 0 -1.64321 0.41541 0.78228 -2.28981
PHE_11 -5.60166 0.77929 2.83511 0.02784 0.34422 -0.25491 -1.52056 0 0 0 0 0 0.05144 1.74839 -0.00058 0 1.21829 0.21369 0.36911 0.20967
ASP_12 -2.78299 0.54507 4.26008 0.00771 0.32645 0.03512 -1.19709 0 0 -0.42122 0 0 0.12039 1.99616 0.08594 0 -2.14574 5.27718 1.65714 7.7642
PRO_13 -5.84097 0.76912 3.81149 0.00326 0.07621 -0.40098 -1.31718 0 0 0 0 0 -0.08058 0.07798 -0.92129 0 -1.64321 4.8039 1.6514 0.98914
LYS_14 -5.08621 0.56473 6.59525 0.01584 0.69297 0.10208 -7.18669 0 0 -1.55013 0 0 0.05038 2.84047 -0.09937 0 -0.71458 0.13408 0.35198 -3.2892
VAL_15 -4.44537 0.46319 2.62377 0.02226 0.04698 0.04371 -2.52826 0 0 -0.57017 0 0 -0.06488 0.04658 -0.74736 0 2.64269 0.2942 0.31368 -1.85896
VAL_16 -7.05618 1.03259 1.65759 0.01739 0.04025 -0.00768 -2.42479 0 0 0 0 0 -0.06691 0.27576 -0.77035 0 2.64269 -0.37955 0.28411 -4.75508
THR_17 -6.00308 0.77246 3.80124 0.00969 0.05266 0.08121 -2.67836 0 0 0 -1.26745 0 -0.03492 0.07563 -0.20401 0 1.15175 -0.15059 0.25016 -4.14362
TYR_18 -9.74071 1.87396 1.70871 0.03396 0.36091 -0.1085 -2.32057 0 0 0 0 0 -0.02053 2.38813 -0.06059 0.03004 0.58223 0.15363 0.51725 -4.60207
GLU_19 -5.26969 0.32519 3.84365 0.00813 0.34867 0.05556 -2.79216 0 0 0 0 0 -0.01204 2.52548 0.27864 0 -2.72453 0.23213 0.49536 -2.68562
ILE_20 -9.01358 0.84076 0.68533 0.03926 0.0748 0.10626 -2.472 0 0 0 0 0 0.07513 0.8682 -0.70975 0 2.30374 -0.07803 0.26883 -7.01102
PHE_21 -7.52158 0.70132 2.84161 0.02704 0.46983 -0.20064 -1.67582 0 0 0 0 0 0.02334 1.10597 -0.58076 0 1.21829 -0.23582 0.27798 -3.54923
GLY_22 -2.69385 0.26268 1.33576 0.00017 0 -0.11076 -0.61 0 0 0 0 0 -0.00232 0 -1.50855 0 0.79816 0.32125 0.15294 -2.05451
THR_23 -3.91239 0.74411 3.19677 0.00691 0.05476 -0.02694 -1.9045 0 0 0 0 0 -0.02979 0.04648 0.04843 0 1.15175 0.3897 0.97318 0.73847
PRO_24 -2.00185 0.43679 1.0084 0.00231 0.03557 -0.02017 0.71198 0 0 0 0 0 -0.17734 0.11178 -0.77552 0 -1.64321 0.22721 1.24978 -0.83427
GLY_25 -1.57176 0.16021 1.31408 5e-05 0 0.01733 0.05256 0 0 0 0 0 -0.07798 0 0.37647 0 0.79816 0.1965 0.37334 1.63896
ALA_26 -4.92631 0.50509 1.98 0.00183 0 -0.19107 -2.33499 0 0 0 0 0 0.07656 0 -0.06781 0 1.32468 -0.40677 0.27245 -3.76634
VAL_27 -5.97087 0.63078 2.7036 0.01893 0.04398 -0.08291 -1.33637 0 0 -1.14137 0 0 0.06134 0.0334 -0.73215 0 2.64269 -0.58429 0.37888 -3.33435
VAL_28 -8.37275 1.30921 1.70855 0.0293 0.05272 -0.05608 -2.36992 0 0 0 0 0 0.19949 0.02586 -0.40815 0 2.64269 -0.39205 0.52941 -5.10173
ASP_29 -4.6653 0.26543 5.08937 0.00355 0.27301 0.04806 -4.19625 0 0 -0.57958 0 0 -0.00507 2.00451 0.45246 0 -2.14574 -0.09103 0.5578 -2.98879
ILE_30 -9.04393 1.08819 1.13715 0.02874 0.07065 -0.06018 -2.5609 0 0 0 0 0 -0.01256 0.20213 -0.73237 0 2.30374 -0.04688 0.32073 -7.3055
ASN_31 -5.58111 0.36297 4.43489 0.00401 0.26569 0.03028 -3.03382 0 0 0 -0.91942 0 0.01038 2.13484 0.40161 0 -1.34026 -0.03388 0.28955 -2.97428
TYR_32 -9.08391 1.03229 2.69279 0.02428 0.46859 -0.22748 -2.27614 0 0 0 0 0 -0.01049 1.25811 -0.43041 0.01208 0.58223 0.0291 0.32084 -5.60812
LEU_33 -5.99944 0.38377 1.94726 0.02291 0.05891 -0.30857 -0.70824 0 0 0 0 0 0.0533 0.1873 -0.36027 0 1.66147 -0.20951 0.26619 -3.00491
ASP_34 -6.48412 0.3091 8.69587 0.01309 0.81962 0.42806 -7.67705 0 0 -1.13911 -1.51331 0 -0.03025 1.18206 -0.60796 0 -2.14574 -0.14924 0.38647 -7.9125
LEU_35 -3.93314 0.47037 1.3586 0.01961 0.10223 -0.29999 0.43122 0 0 0 0 0 0.04442 0.04523 -0.08742 0 1.66147 -0.22667 0.4578 0.04373
ASP_36 -3.0318 0.34102 3.76551 0.0035 0.30831 -0.25407 -1.41663 0 0 -0.3992 0 0 -0.05032 2.07378 -0.3151 0 -2.14574 -0.45631 0.38401 -1.19305
ALA_37 -2.90678 0.26074 2.11487 0.0035 0 -0.27723 -1.05947 0 0 0 0 0 -0.03029 0 0.25142 0 1.32468 -0.13129 0.38001 -0.06983
ARG_38 -5.4325 0.37476 6.64018 0.01366 0.39703 -0.13498 -3.84678 0 0 -0.73991 -0.79313 0 -0.00402 1.59271 -0.10652 0 -0.09474 0.06157 0.36313 -1.70952
THR_39 -3.0171 0.19541 1.31563 0.00908 0.05458 -0.31012 -0.40402 0 0 0 0 0 -0.02202 0.04805 0.00647 0 1.15175 -0.08666 0.32111 -0.73784
GLN_40 -5.94169 0.47362 4.76885 0.00794 0.49079 -0.058 -2.63717 0 0 0 -0.72018 0 0.0709 2.57041 0.01654 0 -1.45095 -0.06111 0.50892 -1.96113
ARG_41 -4.15204 0.30694 3.07834 0.01481 0.38638 -0.14333 -1.5256 0 0 0 -0.91942 0 0.02409 1.95499 -0.20841 0 -0.09474 -0.11116 0.52998 -0.85915
VAL_42 -5.45337 0.55163 2.31274 0.023 0.04899 -0.06754 -1.99983 0 0 0 0 0 -0.03295 0.04181 -0.70989 0 2.64269 -0.21283 0.38621 -2.46934
ASN_43 -3.47909 0.20781 3.07195 0.0048 0.24241 -0.35168 -1.03501 0 0 0 0 0 0.04505 1.41366 0.32125 0 -1.34026 -0.04939 0.33023 -0.61828
ASP_44 -2.67214 0.2965 2.35822 0.00875 0.35575 -0.14507 -1.60808 0 0 -0.57958 0 0 -0.04691 1.96837 -0.58443 0 -2.14574 -0.07249 0.35738 -2.50947
VAL_45 -6.57046 0.89457 1.87454 0.02518 0.07464 0.05542 -2.3041 0 0 0 0 0 -0.05196 2.20404 -0.6013 0 2.64269 -0.32968 0.46072 -1.62572
THR_46 -3.81928 0.3935 1.5011 0.00841 0.05427 -0.12818 -0.38487 0 0 0 0 0 -0.01205 0.05856 0.01614 0 1.15175 -0.16851 0.29135 -1.0378
LEU_47 -8.08632 1.1302 0.36404 0.07121 0.0535 -0.42889 -0.48961 0 0 0 0 0 0.00126 0.16889 -0.21092 0 1.66147 -0.27681 0.75483 -5.28714
PRO_48 -2.47915 0.41619 0.92275 0.00298 0.1039 -0.09196 0.11294 0 0 0 0 0 -0.00937 0.11489 -0.91345 0 -1.64321 -0.45249 0.87011 -3.04588
TRP_49 -10.0577 0.90944 1.51243 0.02277 0.27735 -0.12671 -1.94041 0 0 0 0 0 0.00332 2.27791 -0.01028 0 2.26099 -0.05246 0.48252 -4.44077
SER_50 -3.54284 0.34136 1.69117 0.00193 0.0772 -0.27046 -0.82782 0 0 0 0 0 0.03333 0.12662 -0.50329 0 -0.28969 0.00486 0.43672 -2.72091
ILE_51 -6.27943 0.81604 1.73036 0.03687 0.09209 -0.02927 -1.90663 0 0 0 0 0 -0.01221 0.57779 -0.24665 0 2.30374 -0.14222 0.34414 -2.71537
THR_52 -4.00437 0.75127 1.59497 0.01059 0.05496 -0.23943 -0.78418 0 0 0 -1.26745 0 -0.04555 0.05203 -0.16009 0 1.15175 0.04295 0.26248 -2.58007
LEU_53 -6.3471 0.56412 1.58745 0.01335 0.05332 0.02299 -2.20461 0 0 0 0 0 -0.00746 0.1702 -0.24888 0 1.66147 -0.04538 0.26743 -4.51311
SER_54 -2.21753 0.31904 1.35488 0.00132 0.02525 -0.27318 -0.77102 0 0 0 0 0 0.13547 0.51751 0.38227 0 -0.28969 -0.00485 0.25451 -0.56603
THR_55 -4.59393 0.15172 2.31085 0.008 0.05738 -0.19563 -2.09991 0 0 -1.54433 0 0 -0.02737 0.46406 -0.61934 0 1.15175 0.18523 0.46638 -4.28515
THR_56 -2.31576 0.32777 1.61854 0.00587 0.07428 -0.18331 -0.8104 0 0 -0.39199 0 0 -0.05156 0.0002 -0.66591 0 1.15175 0.21957 0.60396 -0.41699
ALA_57 -3.909 0.753 2.51649 0.00143 0 0.0285 0.23406 0 0 -1.15233 0 0 -0.00707 0 -0.15378 0 1.32468 -0.24544 0.78495 0.17548
PRO_58 -4.17477 0.748 1.37791 0.00263 0.05054 -0.0536 0.00574 0 0 0 0 0 -0.02253 0.14024 -0.27341 0 -1.64321 -0.41097 0.70067 -3.55277
SER_59 -3.6958 0.5058 1.89013 0.00373 0.08062 -0.164 -0.82129 0 0 0 0 0 0.01419 0.05552 -0.5422 0 -0.28969 -0.20058 0.39397 -2.7696
ALA_60 -3.00509 0.31135 1.8883 0.00132 0 -0.19658 -0.70237 0 0 0 0 0 -0.00703 0 0.01939 0 1.32468 0.07091 0.3443 0.04917
LEU_61 -3.3795 0.53779 0.96746 0.01218 0.05954 -0.17516 -0.58833 0 0 0 0 0 0.01706 2.06243 -0.29363 0 1.66147 0.10342 0.21027 1.195
ALA_62 -4.20573 0.47954 1.58755 0.00165 0 0.18559 -1.46482 0 0 0 0 0 0.04857 0 -0.55897 0 1.32468 -0.14185 0.27665 -2.46715
HIS_D_63 -6.46182 0.53139 2.87273 0.00708 0.3692 -0.17585 -1.02612 0 0 0 0 0 -0.04946 2.09075 -0.4667 0 -0.30065 0.26246 0.20497 -2.14202
ILE_64 -8.48699 1.04348 1.83259 0.03243 0.11467 0.01437 -2.51785 0 0 0 0 0 -0.05262 2.35345 -0.75834 0 2.30374 0.09621 0.19684 -3.82801
VAL_65 -6.39579 0.72046 2.18852 0.0176 0.04106 0.08275 -2.30785 0 0 0 0 0 -0.0568 0.09803 -0.78125 0 2.64269 -0.38303 0.27987 -3.85374
ALA_66 -4.99907 0.38334 1.18593 0.00143 0 0.19992 -2.24216 0 0 0 0 0 0.00348 0 0.45244 0 1.32468 0.11144 0.24575 -3.33281
GLN_67 -5.45961 0.26792 3.7989 0.00839 0.19554 -0.3468 -2.74116 0 0 0 0 0 -0.02594 2.50535 -0.15034 0 -1.45095 0.40466 0.34897 -2.64506
GLY_68 -3.13616 0.48401 2.20937 1e-05 0 0.02329 -1.37866 0 0 0 0 0 0.12063 0 -1.42712 0 0.79816 0.36333 0.66444 -1.27871
ASN_69 -2.92384 0.10803 2.7583 0.02552 1.0876 -0.01779 -1.31085 0 0 -1.14137 0 0 0.02608 2.54454 -0.54062 0 -1.34026 0.39877 0.58694 0.26104
ALA_70 -4.66386 0.46571 2.73463 0.00172 0 -0.25387 -0.48125 0 0 0 0 0 0.00244 0 -0.4869 0 1.32468 0.13758 0.36567 -0.85345
ASP_71 -4.58602 0.43107 3.82743 0.00392 0.31596 -0.27142 -1.40446 0 0 0 0 0 -0.03212 1.58349 -0.16565 0 -2.14574 -0.13001 0.24496 -2.3286
HIS_72 -5.57362 0.49833 3.90617 0.0042 0.39957 -0.22814 -1.82865 0 0 0 -0.73756 0 0.31669 1.72019 -0.35627 0 -0.30065 -0.01532 0.22727 -1.96777
ILE_73 -8.44322 0.83131 1.19359 0.02754 0.06736 -0.04395 -2.17161 0 0 0 0 0 -0.02806 0.18385 -0.41998 0 2.30374 0.05084 0.40083 -6.04776
GLY_74 -4.94483 0.53684 2.3656 7e-05 0 0.08983 -2.14024 0 0 0 0 0 -0.07531 0 -0.06924 0 0.79816 0.36069 0.40679 -2.67164
CYS:disulfide_75 -6.6829 0.97222 2.95293 0.00364 0.03141 0.18702 -2.12517 0 0 0 0 -0.32662 0.10113 0.22117 -0.21312 0 3.25479 0.69674 0.35794 -0.56881
ARG_76 -7.56615 0.72029 4.84107 0.01012 0.19569 0.16949 -4.29287 0 0 0 -0.85198 0 0.03781 2.33804 -0.11063 0 -0.09474 0.21416 0.35471 -4.03497
ILE_77 -10.3916 1.57792 1.95555 0.02315 0.06867 -0.00028 -3.23801 0 0 0 0 0 -0.00103 0.32906 -0.71189 0 2.30374 -0.21098 0.61355 -7.68213
ILE_78 -7.2278 0.74822 3.07911 0.02977 0.07461 -0.15119 -2.14143 0 0 0 0 0 -0.05434 0.2382 -0.77228 0 2.30374 -0.36788 0.52071 -3.72058
VAL_79 -7.32593 0.69256 3.44585 0.01607 0.04617 -0.60421 -2.05269 0 0 0 0 0 -0.03418 0.00371 -0.67679 0 2.64269 -0.35337 0.22314 -3.97697
ASP_80 -3.66815 0.23564 4.7793 0.00516 0.34146 0.28903 -5.05898 0 0 -1.69908 0 0 -0.05911 2.02164 -0.55646 0 -2.14574 -0.3408 0.20421 -5.65188
GLY_81 -1.65358 0.3091 1.15258 7e-05 0 -0.18791 -0.10653 0 0 0 0 0 -0.12985 0 -1.47405 0 0.79816 -0.62174 0.29044 -1.62331
GLU_82 -4.86355 0.37395 5.03323 0.00619 0.29239 0.06863 -3.29015 0 0 0 -0.77986 0 -0.02069 3.12452 0.25721 0 -2.72453 -0.35947 0.28301 -2.59909
LEU_83 -5.89589 0.44959 1.59241 0.01788 0.07639 -0.44187 0.02125 0 0 0 0 0 -0.04227 0.28863 -0.17976 0 1.66147 -0.03011 0.19375 -2.28852
ARG_84 -7.6317 0.43381 7.91429 0.01726 0.46604 0.27471 -5.67362 0 0 -0.80663 -1.58974 0 -0.02258 2.40535 -0.10637 0 -0.09474 0.1397 0.41934 -3.85488
VAL_85 -6.62965 0.80982 2.39358 0.01665 0.04258 -0.07012 -1.50893 0 0 0 0 0 0.12156 0.08304 -0.77165 0 2.64269 0.06284 0.58769 -2.2199
GLU_86 -4.02617 0.42216 2.96865 0.00627 0.26828 -0.10354 -2.21789 0 0 0 -0.85198 0 -0.0189 2.59927 -0.15027 0 -2.72453 -0.00787 0.37679 -3.45972
SER_87 -3.34102 0.27704 3.45445 0.00178 0.0533 0.1266 -2.17261 0 0 0 -0.40448 0 -0.03004 0.15814 -0.20669 0 -0.28969 0.2458 0.35981 -1.76759
VAL_88 -3.22283 0.32756 0.78528 0.01491 0.0406 -0.21625 -0.18055 0 0 0 0 0 -0.06571 0.06347 -0.70248 0 2.64269 -0.07035 0.316 -0.26764
SER_89 -4.45061 0.50757 4.46043 0.00213 0.06056 -0.00018 -3.0099 0 0 -1.40292 0 0 -0.04627 0.39767 0.52956 0 -0.28969 -0.00388 0.30817 -2.93736
THR_90 -2.76892 0.40873 1.8303 0.01029 0.05249 -0.07392 -1.22127 0 0 0 -0.73756 0 -0.04082 0.05106 -0.21666 0 1.15175 0.19173 0.40084 -0.96198
GLY_91 -3.13615 0.41818 3.03416 0.00025 0 0.02003 -0.29071 0 0 0 0 0 -0.01581 0 -1.49961 0 0.79816 0.42365 0.47403 0.22617
VAL_92 -3.00683 0.18519 2.62747 0.02632 0.05672 -0.49035 0.19113 0 0 0 0 0 0.19396 0.02285 -0.11303 0 2.64269 0.36204 0.48283 3.181
ASN_93 -2.2852 0.16527 1.92706 0.00626 0.31013 -0.37639 -0.41714 0 0 0 0 0 0.02773 1.82413 -0.57487 0 -1.34026 0.20272 0.32392 -0.20664
ALA_94 -5.63507 0.40405 2.70373 0.00139 0 -0.15298 -2.45724 0 0 0 0 0 -0.04198 0 -0.13436 0 1.32468 -0.20111 0.2497 -3.93921
GLN_95 -6.07102 0.64226 4.36105 0.00859 0.17904 -0.49023 -1.80731 0 0 -1.40292 0 0 -0.02351 2.27567 -0.12148 0 -1.45095 -0.15447 0.2439 -3.81139
THR_96 -6.08923 0.42163 3.59341 0.01214 0.08878 -0.02836 -2.05899 0 0 0 -0.40448 0 0.00206 0.5273 -0.0839 0 1.15175 0.22386 0.30885 -2.33518
TYR_97 -5.18323 0.47422 1.48055 0.02698 0.28745 -0.28142 -0.71245 0 0 0 0 0 0.04917 2.00831 -0.11113 0.00295 0.58223 0.17068 0.43781 -0.76788
CYS:disulfide_98 -6.10094 0.7867 2.63737 0.00342 0.03319 0.01249 -2.17383 0 0 0 0 -0.32662 0.00351 0.49496 0.05022 0 3.25479 0.51617 0.83377 0.0252
ILE_99 -5.00857 0.55607 1.41872 0.02839 0.07121 -0.27148 -0.38389 0 0 0 0 0 -0.02736 0.18749 -0.7349 0 2.30374 0.1299 0.71316 -1.01752
GLU_100 -8.22029 0.96178 7.07829 0.00812 0.67437 0.23542 -5.02916 0 0 -1.81616 -0.41087 0 0.00852 5.12486 0.10926 0 -2.72453 -0.13678 0.44661 -3.69056
LYS_101 -3.69904 0.39361 2.50771 0.00745 0.14357 -0.00655 -0.76369 0 0 -0.94316 0 0 0.33237 1.02578 0.03997 0 -0.71458 0.74461 0.43026 -0.50168
SER_102 -3.44992 0.08172 4.96209 0.00125 0.05565 -0.03047 -2.79786 0 0 -0.873 -1.22075 0 -0.0253 0.06395 -0.49122 0 -0.28969 0.50504 0.55115 -2.95736
ALA:CtermProteinFull_103 -3.05877 0.40369 2.93425 0.00221 0 0.20547 -2.79803 0 0 -0.80663 0 0 0 0 0 0 1.32468 -0.20559 0.52903 -1.4697
#END_POSE_ENERGIES_TABLE /home/grads/bernardm/FoldingBenchMarks/RosettaFold/RoseTTAFold/results_pyrosetta_rerun/T1147.pdb/pdb-3track/model0_0_0.25.pdb
