# Supplementary material for: The transformative power of transformers in protein structure prediction
Source: Proc Natl Acad Sci U S A. 2023 Jul 31;120(32):e2303499120. doi: 10.1073/pnas.2303499120 (PMC10410766; doi:10.1073/pnas.2303499120)
Supplement: Supplementary file 2 — Dataset S01 (GZ) [file pnas.2303499120.sd01.gz › SI_Data/predicted_structures/RoseTTAFold/T1145.pdb]

HEADER                                            26-DEC-22   XXXX              
EXPDTA    THEORETICAL MODEL                                                     
REMARK 220                                                                      
REMARK 220 EXPERIMENTAL DETAILS                                                 
REMARK 220  EXPERIMENT TYPE                : THEORETICAL MODELLING              
REMARK 220  DATE OF DATA COLLECTION        : 26-DEC-22                          
REMARK 220                                                                      
REMARK 220 REMARK: MODEL GENERATED BY ROSETTA                                   
REMARK 220  VERSION 2022.39+release.d8d9982                                     
ATOM      1  N   ALA A   1       3.986  -0.945  -2.302  1.00  0.00           N  
ATOM      2  CA  ALA A   1       4.670   0.340  -2.344  1.00  0.00           C  
ATOM      3  C   ALA A   1       3.875   1.381  -1.584  1.00  0.00           C  
ATOM      4  O   ALA A   1       2.705   1.627  -1.881  1.00  0.00           O  
ATOM      5  CB  ALA A   1       4.874   0.793  -3.778  1.00  0.00           C  
ATOM      6 1H   ALA A   1       4.625  -1.679  -2.571  1.00  0.00           H  
ATOM      7 2H   ALA A   1       3.654  -1.112  -1.363  1.00  0.00           H  
ATOM      8 3H   ALA A   1       3.202  -0.929  -2.939  1.00  0.00           H  
ATOM      9  HA  ALA A   1       5.639   0.228  -1.858  1.00  0.00           H  
ATOM     10 1HB  ALA A   1       5.400   1.749  -3.782  1.00  0.00           H  
ATOM     11 2HB  ALA A   1       5.462   0.050  -4.316  1.00  0.00           H  
ATOM     12 3HB  ALA A   1       3.906   0.910  -4.262  1.00  0.00           H  
ATOM     13  N   THR A   2       4.506   1.995  -0.597  1.00  0.00           N  
ATOM     14  CA  THR A   2       3.833   3.024   0.187  1.00  0.00           C  
ATOM     15  C   THR A   2       3.406   4.174  -0.733  1.00  0.00           C  
ATOM     16  O   THR A   2       4.238   4.768  -1.435  1.00  0.00           O  
ATOM     17  CB  THR A   2       4.762   3.512   1.319  1.00  0.00           C  
ATOM     18  OG1 THR A   2       5.142   2.388   2.124  1.00  0.00           O  
ATOM     19  CG2 THR A   2       4.063   4.521   2.205  1.00  0.00           C  
ATOM     20  H   THR A   2       5.465   1.763  -0.381  1.00  0.00           H  
ATOM     21  HA  THR A   2       2.936   2.595   0.635  1.00  0.00           H  
ATOM     22  HB  THR A   2       5.655   3.966   0.889  1.00  0.00           H  
ATOM     23  HG1 THR A   2       5.705   2.685   2.849  1.00  0.00           H  
ATOM     24 1HG2 THR A   2       4.740   4.834   2.999  1.00  0.00           H  
ATOM     25 2HG2 THR A   2       3.783   5.368   1.635  1.00  0.00           H  
ATOM     26 3HG2 THR A   2       3.174   4.067   2.644  1.00  0.00           H  
ATOM     27  N   SER A   3       2.125   4.573  -0.637  1.00  0.00           N  
ATOM     28  CA  SER A   3       1.544   5.628  -1.486  1.00  0.00           C  
ATOM     29  C   SER A   3       2.258   6.945  -1.336  1.00  0.00           C  
ATOM     30  O   SER A   3       2.228   7.812  -2.213  1.00  0.00           O  
ATOM     31  CB  SER A   3       0.116   5.895  -1.069  1.00  0.00           C  
ATOM     32  OG  SER A   3       0.073   6.495   0.230  1.00  0.00           O  
ATOM     33  H   SER A   3       1.516   4.064  -0.010  1.00  0.00           H  
ATOM     34  HA  SER A   3       1.592   5.309  -2.530  1.00  0.00           H  
ATOM     35 1HB  SER A   3      -0.344   6.570  -1.795  1.00  0.00           H  
ATOM     36 2HB  SER A   3      -0.457   4.972  -1.071  1.00  0.00           H  
ATOM     37  HG  SER A   3      -0.782   6.996   0.248  1.00  0.00           H  
ATOM     38  N   SER A   4       2.900   7.079  -0.194  1.00  0.00           N  
ATOM     39  CA  SER A   4       3.651   8.232   0.197  1.00  0.00           C  
ATOM     40  C   SER A   4       2.734   9.449   0.210  1.00  0.00           C  
ATOM     41  O   SER A   4       3.161  10.591  -0.005  1.00  0.00           O  
ATOM     42  CB  SER A   4       4.823   8.370  -0.753  1.00  0.00           C  
ATOM     43  OG  SER A   4       5.606   7.171  -0.753  1.00  0.00           O  
ATOM     44  H   SER A   4       2.843   6.301   0.439  1.00  0.00           H  
ATOM     45  HA  SER A   4       4.032   8.078   1.207  1.00  0.00           H  
ATOM     46 1HB  SER A   4       4.485   8.591  -1.759  1.00  0.00           H  
ATOM     47 2HB  SER A   4       5.442   9.203  -0.435  1.00  0.00           H  
ATOM     48  HG  SER A   4       5.013   6.409  -1.050  1.00  0.00           H  
ATOM     49  N   GLY A   5       1.467   9.212   0.559  1.00  0.00           N  
ATOM     50  CA  GLY A   5       0.527  10.301   0.660  1.00  0.00           C  
ATOM     51  C   GLY A   5       1.109  11.319   1.617  1.00  0.00           C  
ATOM     52  O   GLY A   5       1.736  10.956   2.618  1.00  0.00           O  
ATOM     53  H   GLY A   5       1.134   8.256   0.674  1.00  0.00           H  
ATOM     54 1HA  GLY A   5       0.344  10.748  -0.318  1.00  0.00           H  
ATOM     55 2HA  GLY A   5      -0.419   9.925   1.038  1.00  0.00           H  
ATOM     56  N   SER A   6       0.922  12.586   1.293  1.00  0.00           N  
ATOM     57  CA  SER A   6       1.491  13.686   2.059  1.00  0.00           C  
ATOM     58  C   SER A   6       0.766  13.943   3.372  1.00  0.00           C  
ATOM     59  O   SER A   6      -0.391  13.539   3.552  1.00  0.00           O  
ATOM     60  CB  SER A   6       1.416  14.930   1.225  1.00  0.00           C  
ATOM     61  OG  SER A   6       0.068  15.286   1.084  1.00  0.00           O  
ATOM     62  H   SER A   6       0.366  12.791   0.472  1.00  0.00           H  
ATOM     63  HA  SER A   6       2.537  13.454   2.280  1.00  0.00           H  
ATOM     64 1HB  SER A   6       1.979  15.703   1.697  1.00  0.00           H  
ATOM     65 2HB  SER A   6       1.855  14.756   0.249  1.00  0.00           H  
ATOM     66  HG  SER A   6       0.002  16.077   0.513  1.00  0.00           H  
ATOM     67  N   GLU A   7       1.420  14.686   4.268  1.00  0.00           N  
ATOM     68  CA  GLU A   7       0.767  15.078   5.521  1.00  0.00           C  
ATOM     69  C   GLU A   7       0.922  16.556   5.843  1.00  0.00           C  
ATOM     70  O   GLU A   7       1.914  17.204   5.479  1.00  0.00           O  
ATOM     71  CB  GLU A   7       1.279  14.259   6.710  1.00  0.00           C  
ATOM     72  CG  GLU A   7       0.985  12.768   6.649  1.00  0.00           C  
ATOM     73  CD  GLU A   7       1.480  12.008   7.858  1.00  0.00           C  
ATOM     74  OE1 GLU A   7       2.008  12.612   8.758  1.00  0.00           O  
ATOM     75  OE2 GLU A   7       1.383  10.800   7.853  1.00  0.00           O  
ATOM     76  H   GLU A   7       2.385  14.961   4.064  1.00  0.00           H  
ATOM     77  HA  GLU A   7      -0.298  14.887   5.423  1.00  0.00           H  
ATOM     78 1HB  GLU A   7       2.344  14.368   6.777  1.00  0.00           H  
ATOM     79 2HB  GLU A   7       0.839  14.648   7.628  1.00  0.00           H  
ATOM     80 1HG  GLU A   7      -0.086  12.629   6.556  1.00  0.00           H  
ATOM     81 2HG  GLU A   7       1.454  12.351   5.757  1.00  0.00           H  
ATOM     82  N   ALA A   8      -0.055  17.080   6.570  1.00  0.00           N  
ATOM     83  CA  ALA A   8       0.035  18.459   6.998  1.00  0.00           C  
ATOM     84  C   ALA A   8      -0.433  18.603   8.435  1.00  0.00           C  
ATOM     85  O   ALA A   8      -1.392  17.969   8.887  1.00  0.00           O  
ATOM     86  CB  ALA A   8      -0.765  19.356   6.077  1.00  0.00           C  
ATOM     87  H   ALA A   8      -0.854  16.502   6.832  1.00  0.00           H  
ATOM     88  HA  ALA A   8       1.076  18.755   6.951  1.00  0.00           H  
ATOM     89 1HB  ALA A   8      -0.638  20.375   6.386  1.00  0.00           H  
ATOM     90 2HB  ALA A   8      -0.393  19.244   5.062  1.00  0.00           H  
ATOM     91 3HB  ALA A   8      -1.818  19.084   6.113  1.00  0.00           H  
ATOM     92  N   TYR A   9       0.268  19.463   9.151  1.00  0.00           N  
ATOM     93  CA  TYR A   9       0.006  19.720  10.554  1.00  0.00           C  
ATOM     94  C   TYR A   9      -0.264  21.192  10.845  1.00  0.00           C  
ATOM     95  O   TYR A   9       0.154  22.078  10.092  1.00  0.00           O  
ATOM     96  CB  TYR A   9       1.183  19.171  11.350  1.00  0.00           C  
ATOM     97  CG  TYR A   9       1.313  17.685  11.251  1.00  0.00           C  
ATOM     98  CD1 TYR A   9       1.930  17.053  10.185  1.00  0.00           C  
ATOM     99  CD2 TYR A   9       0.815  16.974  12.234  1.00  0.00           C  
ATOM    100  CE1 TYR A   9       1.971  15.670  10.180  1.00  0.00           C  
ATOM    101  CE2 TYR A   9       0.876  15.608  12.252  1.00  0.00           C  
ATOM    102  CZ  TYR A   9       1.445  14.956  11.217  1.00  0.00           C  
ATOM    103  OH  TYR A   9       1.491  13.575  11.203  1.00  0.00           O  
ATOM    104  H   TYR A   9       1.066  19.917   8.706  1.00  0.00           H  
ATOM    105  HA  TYR A   9      -0.883  19.170  10.837  1.00  0.00           H  
ATOM    106 1HB  TYR A   9       2.067  19.580  10.961  1.00  0.00           H  
ATOM    107 2HB  TYR A   9       1.098  19.454  12.399  1.00  0.00           H  
ATOM    108  HD1 TYR A   9       2.354  17.628   9.356  1.00  0.00           H  
ATOM    109  HD2 TYR A   9       0.357  17.521  13.011  1.00  0.00           H  
ATOM    110  HE1 TYR A   9       2.410  15.133   9.370  1.00  0.00           H  
ATOM    111  HE2 TYR A   9       0.451  15.046  13.085  1.00  0.00           H  
ATOM    112  HH  TYR A   9       1.769  13.257  10.313  1.00  0.00           H  
ATOM    113  N   PHE A  10      -0.974  21.454  11.936  1.00  0.00           N  
ATOM    114  CA  PHE A  10      -1.303  22.829  12.299  1.00  0.00           C  
ATOM    115  C   PHE A  10      -1.450  23.076  13.799  1.00  0.00           C  
ATOM    116  O   PHE A  10      -2.248  22.435  14.485  1.00  0.00           O  
ATOM    117  CB  PHE A  10      -2.589  23.221  11.573  1.00  0.00           C  
ATOM    118  CG  PHE A  10      -3.056  24.647  11.707  1.00  0.00           C  
ATOM    119  CD1 PHE A  10      -2.235  25.685  12.098  1.00  0.00           C  
ATOM    120  CD2 PHE A  10      -4.346  24.937  11.402  1.00  0.00           C  
ATOM    121  CE1 PHE A  10      -2.717  26.961  12.201  1.00  0.00           C  
ATOM    122  CE2 PHE A  10      -4.838  26.212  11.494  1.00  0.00           C  
ATOM    123  CZ  PHE A  10      -4.020  27.234  11.902  1.00  0.00           C  
ATOM    124  H   PHE A  10      -1.319  20.671  12.490  1.00  0.00           H  
ATOM    125  HA  PHE A  10      -0.496  23.473  11.944  1.00  0.00           H  
ATOM    126 1HB  PHE A  10      -2.478  22.999  10.550  1.00  0.00           H  
ATOM    127 2HB  PHE A  10      -3.395  22.584  11.935  1.00  0.00           H  
ATOM    128  HD1 PHE A  10      -1.197  25.497  12.331  1.00  0.00           H  
ATOM    129  HD2 PHE A  10      -4.984  24.124  11.076  1.00  0.00           H  
ATOM    130  HE1 PHE A  10      -2.051  27.748  12.516  1.00  0.00           H  
ATOM    131  HE2 PHE A  10      -5.873  26.399  11.250  1.00  0.00           H  
ATOM    132  HZ  PHE A  10      -4.401  28.250  11.989  1.00  0.00           H  
ATOM    133  N   ASP A  11      -0.633  23.983  14.317  1.00  0.00           N  
ATOM    134  CA  ASP A  11      -0.676  24.376  15.715  1.00  0.00           C  
ATOM    135  C   ASP A  11      -1.784  25.378  15.968  1.00  0.00           C  
ATOM    136  O   ASP A  11      -1.683  26.527  15.553  1.00  0.00           O  
ATOM    137  CB  ASP A  11       0.637  25.031  16.117  1.00  0.00           C  
ATOM    138  CG  ASP A  11       0.716  25.476  17.594  1.00  0.00           C  
ATOM    139  OD1 ASP A  11      -0.301  25.553  18.290  1.00  0.00           O  
ATOM    140  OD2 ASP A  11       1.812  25.738  18.013  1.00  0.00           O  
ATOM    141  H   ASP A  11       0.040  24.449  13.704  1.00  0.00           H  
ATOM    142  HA  ASP A  11      -0.854  23.493  16.327  1.00  0.00           H  
ATOM    143 1HB  ASP A  11       1.442  24.371  15.937  1.00  0.00           H  
ATOM    144 2HB  ASP A  11       0.801  25.908  15.484  1.00  0.00           H  
ATOM    145  N   ASN A  12      -2.851  24.952  16.641  1.00  0.00           N  
ATOM    146  CA  ASN A  12      -3.964  25.851  16.892  1.00  0.00           C  
ATOM    147  C   ASN A  12      -4.018  26.358  18.325  1.00  0.00           C  
ATOM    148  O   ASN A  12      -5.029  26.945  18.738  1.00  0.00           O  
ATOM    149  CB  ASN A  12      -5.271  25.226  16.487  1.00  0.00           C  
ATOM    150  CG  ASN A  12      -5.416  25.214  15.036  1.00  0.00           C  
ATOM    151  OD1 ASN A  12      -5.743  26.264  14.473  1.00  0.00           O  
ATOM    152  ND2 ASN A  12      -5.215  24.108  14.415  1.00  0.00           N  
ATOM    153  H   ASN A  12      -2.893  23.993  16.996  1.00  0.00           H  
ATOM    154  HA  ASN A  12      -3.838  26.712  16.251  1.00  0.00           H  
ATOM    155 1HB  ASN A  12      -5.309  24.210  16.858  1.00  0.00           H  
ATOM    156 2HB  ASN A  12      -6.102  25.776  16.927  1.00  0.00           H  
ATOM    157 1HD2 ASN A  12      -5.328  24.068  13.426  1.00  0.00           H  
ATOM    158 2HD2 ASN A  12      -4.976  23.292  14.930  1.00  0.00           H  
ATOM    159  N   SER A  13      -2.931  26.169  19.087  1.00  0.00           N  
ATOM    160  CA  SER A  13      -2.930  26.591  20.488  1.00  0.00           C  
ATOM    161  C   SER A  13      -2.882  28.109  20.642  1.00  0.00           C  
ATOM    162  O   SER A  13      -3.257  28.647  21.682  1.00  0.00           O  
ATOM    163  CB  SER A  13      -1.762  25.969  21.234  1.00  0.00           C  
ATOM    164  OG  SER A  13      -0.538  26.512  20.827  1.00  0.00           O  
ATOM    165  H   SER A  13      -2.082  25.735  18.693  1.00  0.00           H  
ATOM    166  HA  SER A  13      -3.856  26.237  20.946  1.00  0.00           H  
ATOM    167 1HB  SER A  13      -1.893  26.125  22.301  1.00  0.00           H  
ATOM    168 2HB  SER A  13      -1.753  24.898  21.058  1.00  0.00           H  
ATOM    169  HG  SER A  13      -0.366  26.162  19.919  1.00  0.00           H  
ATOM    170  N   LYS A  14      -2.439  28.798  19.591  1.00  0.00           N  
ATOM    171  CA  LYS A  14      -2.371  30.254  19.584  1.00  0.00           C  
ATOM    172  C   LYS A  14      -3.655  30.866  19.040  1.00  0.00           C  
ATOM    173  O   LYS A  14      -4.048  31.971  19.412  1.00  0.00           O  
ATOM    174  CB  LYS A  14      -1.208  30.768  18.745  1.00  0.00           C  
ATOM    175  CG  LYS A  14      -1.059  32.281  18.846  1.00  0.00           C  
ATOM    176  CD  LYS A  14       0.143  32.800  18.105  1.00  0.00           C  
ATOM    177  CE  LYS A  14       0.310  34.291  18.308  1.00  0.00           C  
ATOM    178  NZ  LYS A  14       1.465  34.823  17.560  1.00  0.00           N  
ATOM    179  H   LYS A  14      -2.123  28.274  18.787  1.00  0.00           H  
ATOM    180  HA  LYS A  14      -2.243  30.602  20.610  1.00  0.00           H  
ATOM    181 1HB  LYS A  14      -0.281  30.299  19.073  1.00  0.00           H  
ATOM    182 2HB  LYS A  14      -1.360  30.508  17.697  1.00  0.00           H  
ATOM    183 1HG  LYS A  14      -1.951  32.748  18.427  1.00  0.00           H  
ATOM    184 2HG  LYS A  14      -0.979  32.569  19.893  1.00  0.00           H  
ATOM    185 1HD  LYS A  14       1.053  32.288  18.414  1.00  0.00           H  
ATOM    186 2HD  LYS A  14      -0.015  32.625  17.048  1.00  0.00           H  
ATOM    187 1HE  LYS A  14      -0.592  34.802  17.978  1.00  0.00           H  
ATOM    188 2HE  LYS A  14       0.461  34.487  19.368  1.00  0.00           H  
ATOM    189 1HZ  LYS A  14       1.558  35.808  17.717  1.00  0.00           H  
ATOM    190 2HZ  LYS A  14       2.338  34.358  17.857  1.00  0.00           H  
ATOM    191 3HZ  LYS A  14       1.339  34.657  16.575  1.00  0.00           H  
ATOM    192  N   TYR A  15      -4.257  30.161  18.091  1.00  0.00           N  
ATOM    193  CA  TYR A  15      -5.406  30.642  17.339  1.00  0.00           C  
ATOM    194  C   TYR A  15      -6.716  30.442  18.100  1.00  0.00           C  
ATOM    195  O   TYR A  15      -7.587  31.313  18.086  1.00  0.00           O  
ATOM    196  CB  TYR A  15      -5.440  29.875  16.024  1.00  0.00           C  
ATOM    197  CG  TYR A  15      -4.254  30.124  15.141  1.00  0.00           C  
ATOM    198  CD1 TYR A  15      -3.102  29.397  15.367  1.00  0.00           C  
ATOM    199  CD2 TYR A  15      -4.310  31.015  14.085  1.00  0.00           C  
ATOM    200  CE1 TYR A  15      -2.005  29.555  14.577  1.00  0.00           C  
ATOM    201  CE2 TYR A  15      -3.197  31.176  13.271  1.00  0.00           C  
ATOM    202  CZ  TYR A  15      -2.046  30.439  13.526  1.00  0.00           C  
ATOM    203  OH  TYR A  15      -0.940  30.577  12.743  1.00  0.00           O  
ATOM    204  H   TYR A  15      -3.888  29.249  17.876  1.00  0.00           H  
ATOM    205  HA  TYR A  15      -5.279  31.707  17.149  1.00  0.00           H  
ATOM    206 1HB  TYR A  15      -5.500  28.801  16.223  1.00  0.00           H  
ATOM    207 2HB  TYR A  15      -6.319  30.150  15.478  1.00  0.00           H  
ATOM    208  HD1 TYR A  15      -3.060  28.701  16.190  1.00  0.00           H  
ATOM    209  HD2 TYR A  15      -5.219  31.582  13.892  1.00  0.00           H  
ATOM    210  HE1 TYR A  15      -1.100  28.975  14.777  1.00  0.00           H  
ATOM    211  HE2 TYR A  15      -3.228  31.873  12.434  1.00  0.00           H  
ATOM    212  HH  TYR A  15      -0.350  29.822  12.892  1.00  0.00           H  
ATOM    213  N   GLY A  16      -6.876  29.279  18.746  1.00  0.00           N  
ATOM    214  CA  GLY A  16      -8.095  28.985  19.499  1.00  0.00           C  
ATOM    215  C   GLY A  16      -9.274  28.601  18.607  1.00  0.00           C  
ATOM    216  O   GLY A  16     -10.416  28.562  19.062  1.00  0.00           O  
ATOM    217  H   GLY A  16      -6.140  28.574  18.730  1.00  0.00           H  
ATOM    218 1HA  GLY A  16      -7.890  28.173  20.197  1.00  0.00           H  
ATOM    219 2HA  GLY A  16      -8.361  29.854  20.100  1.00  0.00           H  
ATOM    220  N   TRP A  17      -8.999  28.323  17.337  1.00  0.00           N  
ATOM    221  CA  TRP A  17     -10.037  28.005  16.364  1.00  0.00           C  
ATOM    222  C   TRP A  17     -10.859  26.764  16.707  1.00  0.00           C  
ATOM    223  O   TRP A  17     -12.073  26.729  16.496  1.00  0.00           O  
ATOM    224  CB  TRP A  17      -9.413  27.820  14.986  1.00  0.00           C  
ATOM    225  CG  TRP A  17      -8.921  29.089  14.379  1.00  0.00           C  
ATOM    226  CD1 TRP A  17      -9.075  30.343  14.892  1.00  0.00           C  
ATOM    227  CD2 TRP A  17      -8.246  29.258  13.104  1.00  0.00           C  
ATOM    228  NE1 TRP A  17      -8.522  31.271  14.046  1.00  0.00           N  
ATOM    229  CE2 TRP A  17      -8.014  30.627  12.947  1.00  0.00           C  
ATOM    230  CE3 TRP A  17      -7.836  28.375  12.095  1.00  0.00           C  
ATOM    231  CZ2 TRP A  17      -7.385  31.139  11.833  1.00  0.00           C  
ATOM    232  CZ3 TRP A  17      -7.213  28.902  10.967  1.00  0.00           C  
ATOM    233  CH2 TRP A  17      -6.996  30.250  10.850  1.00  0.00           C  
ATOM    234  H   TRP A  17      -8.038  28.369  17.039  1.00  0.00           H  
ATOM    235  HA  TRP A  17     -10.716  28.853  16.324  1.00  0.00           H  
ATOM    236 1HB  TRP A  17      -8.566  27.139  15.064  1.00  0.00           H  
ATOM    237 2HB  TRP A  17     -10.143  27.369  14.313  1.00  0.00           H  
ATOM    238  HD1 TRP A  17      -9.561  30.575  15.841  1.00  0.00           H  
ATOM    239  HE1 TRP A  17      -8.502  32.270  14.204  1.00  0.00           H  
ATOM    240  HE3 TRP A  17      -8.009  27.305  12.186  1.00  0.00           H  
ATOM    241  HZ2 TRP A  17      -7.206  32.207  11.708  1.00  0.00           H  
ATOM    242  HZ3 TRP A  17      -6.903  28.220  10.173  1.00  0.00           H  
ATOM    243  HH2 TRP A  17      -6.517  30.640   9.963  1.00  0.00           H  
ATOM    244  N   LYS A  18     -10.180  25.736  17.213  1.00  0.00           N  
ATOM    245  CA  LYS A  18     -10.750  24.450  17.638  1.00  0.00           C  
ATOM    246  C   LYS A  18     -11.384  23.616  16.516  1.00  0.00           C  
ATOM    247  O   LYS A  18     -10.917  22.515  16.208  1.00  0.00           O  
ATOM    248  CB  LYS A  18     -11.780  24.678  18.755  1.00  0.00           C  
ATOM    249  CG  LYS A  18     -11.166  25.184  20.053  1.00  0.00           C  
ATOM    250  CD  LYS A  18     -12.215  25.436  21.114  1.00  0.00           C  
ATOM    251  CE  LYS A  18     -11.583  25.976  22.387  1.00  0.00           C  
ATOM    252  NZ  LYS A  18     -12.603  26.277  23.426  1.00  0.00           N  
ATOM    253  H   LYS A  18      -9.187  25.865  17.334  1.00  0.00           H  
ATOM    254  HA  LYS A  18      -9.936  23.861  18.058  1.00  0.00           H  
ATOM    255 1HB  LYS A  18     -12.546  25.381  18.447  1.00  0.00           H  
ATOM    256 2HB  LYS A  18     -12.281  23.735  18.972  1.00  0.00           H  
ATOM    257 1HG  LYS A  18     -10.453  24.450  20.424  1.00  0.00           H  
ATOM    258 2HG  LYS A  18     -10.634  26.111  19.860  1.00  0.00           H  
ATOM    259 1HD  LYS A  18     -12.937  26.165  20.741  1.00  0.00           H  
ATOM    260 2HD  LYS A  18     -12.740  24.510  21.339  1.00  0.00           H  
ATOM    261 1HE  LYS A  18     -10.885  25.238  22.779  1.00  0.00           H  
ATOM    262 2HE  LYS A  18     -11.036  26.891  22.152  1.00  0.00           H  
ATOM    263 1HZ  LYS A  18     -12.147  26.634  24.254  1.00  0.00           H  
ATOM    264 2HZ  LYS A  18     -13.246  26.971  23.069  1.00  0.00           H  
ATOM    265 3HZ  LYS A  18     -13.110  25.435  23.658  1.00  0.00           H  
ATOM    266  N   ASP A  19     -12.429  24.138  15.876  1.00  0.00           N  
ATOM    267  CA  ASP A  19     -13.112  23.396  14.811  1.00  0.00           C  
ATOM    268  C   ASP A  19     -12.384  23.655  13.488  1.00  0.00           C  
ATOM    269  O   ASP A  19     -12.875  24.392  12.624  1.00  0.00           O  
ATOM    270  CB  ASP A  19     -14.584  23.817  14.683  1.00  0.00           C  
ATOM    271  CG  ASP A  19     -15.411  22.822  13.853  1.00  0.00           C  
ATOM    272  OD1 ASP A  19     -15.009  21.701  13.792  1.00  0.00           O  
ATOM    273  OD2 ASP A  19     -16.410  23.182  13.255  1.00  0.00           O  
ATOM    274  H   ASP A  19     -12.729  25.072  16.143  1.00  0.00           H  
ATOM    275  HA  ASP A  19     -13.064  22.329  15.031  1.00  0.00           H  
ATOM    276 1HB  ASP A  19     -15.026  23.901  15.677  1.00  0.00           H  
ATOM    277 2HB  ASP A  19     -14.642  24.804  14.217  1.00  0.00           H  
ATOM    278  N   VAL A  20     -11.198  23.073  13.362  1.00  0.00           N  
ATOM    279  CA  VAL A  20     -10.328  23.352  12.225  1.00  0.00           C  
ATOM    280  C   VAL A  20     -10.426  22.334  11.108  1.00  0.00           C  
ATOM    281  O   VAL A  20     -10.298  21.131  11.337  1.00  0.00           O  
ATOM    282  CB  VAL A  20      -8.884  23.448  12.700  1.00  0.00           C  
ATOM    283  CG1 VAL A  20      -7.966  23.698  11.529  1.00  0.00           C  
ATOM    284  CG2 VAL A  20      -8.807  24.547  13.700  1.00  0.00           C  
ATOM    285  H   VAL A  20     -10.893  22.479  14.135  1.00  0.00           H  
ATOM    286  HA  VAL A  20     -10.611  24.323  11.818  1.00  0.00           H  
ATOM    287  HB  VAL A  20      -8.586  22.504  13.159  1.00  0.00           H  
ATOM    288 1HG1 VAL A  20      -6.962  23.753  11.893  1.00  0.00           H  
ATOM    289 2HG1 VAL A  20      -8.056  22.887  10.823  1.00  0.00           H  
ATOM    290 3HG1 VAL A  20      -8.238  24.637  11.038  1.00  0.00           H  
ATOM    291 1HG2 VAL A  20      -7.823  24.636  14.056  1.00  0.00           H  
ATOM    292 2HG2 VAL A  20      -9.109  25.472  13.220  1.00  0.00           H  
ATOM    293 3HG2 VAL A  20      -9.468  24.334  14.530  1.00  0.00           H  
ATOM    294  N   TYR A  21     -10.629  22.844   9.899  1.00  0.00           N  
ATOM    295  CA  TYR A  21     -10.782  22.040   8.703  1.00  0.00           C  
ATOM    296  C   TYR A  21      -9.681  22.319   7.710  1.00  0.00           C  
ATOM    297  O   TYR A  21      -9.131  23.425   7.663  1.00  0.00           O  
ATOM    298  CB  TYR A  21     -12.097  22.367   8.026  1.00  0.00           C  
ATOM    299  CG  TYR A  21     -13.306  22.051   8.835  1.00  0.00           C  
ATOM    300  CD1 TYR A  21     -13.684  22.919   9.792  1.00  0.00           C  
ATOM    301  CD2 TYR A  21     -14.058  20.928   8.597  1.00  0.00           C  
ATOM    302  CE1 TYR A  21     -14.789  22.676  10.528  1.00  0.00           C  
ATOM    303  CE2 TYR A  21     -15.196  20.681   9.332  1.00  0.00           C  
ATOM    304  CZ  TYR A  21     -15.560  21.572  10.310  1.00  0.00           C  
ATOM    305  OH  TYR A  21     -16.697  21.376  11.087  1.00  0.00           O  
ATOM    306  H   TYR A  21     -10.711  23.858   9.814  1.00  0.00           H  
ATOM    307  HA  TYR A  21     -10.738  20.990   8.975  1.00  0.00           H  
ATOM    308 1HB  TYR A  21     -12.120  23.431   7.781  1.00  0.00           H  
ATOM    309 2HB  TYR A  21     -12.162  21.812   7.092  1.00  0.00           H  
ATOM    310  HD1 TYR A  21     -13.089  23.816   9.983  1.00  0.00           H  
ATOM    311  HD2 TYR A  21     -13.758  20.246   7.839  1.00  0.00           H  
ATOM    312  HE1 TYR A  21     -15.063  23.369  11.294  1.00  0.00           H  
ATOM    313  HE2 TYR A  21     -15.793  19.792   9.142  1.00  0.00           H  
ATOM    314  HH  TYR A  21     -16.677  22.007  11.868  1.00  0.00           H  
ATOM    315  N   VAL A  22      -9.402  21.341   6.865  1.00  0.00           N  
ATOM    316  CA  VAL A  22      -8.410  21.527   5.833  1.00  0.00           C  
ATOM    317  C   VAL A  22      -8.960  21.332   4.432  1.00  0.00           C  
ATOM    318  O   VAL A  22      -9.689  20.376   4.138  1.00  0.00           O  
ATOM    319  CB  VAL A  22      -7.249  20.561   6.057  1.00  0.00           C  
ATOM    320  CG1 VAL A  22      -7.739  19.160   6.029  1.00  0.00           C  
ATOM    321  CG2 VAL A  22      -6.210  20.768   5.018  1.00  0.00           C  
ATOM    322  H   VAL A  22      -9.881  20.448   6.962  1.00  0.00           H  
ATOM    323  HA  VAL A  22      -8.024  22.541   5.904  1.00  0.00           H  
ATOM    324  HB  VAL A  22      -6.824  20.748   7.030  1.00  0.00           H  
ATOM    325 1HG1 VAL A  22      -6.925  18.497   6.191  1.00  0.00           H  
ATOM    326 2HG1 VAL A  22      -8.479  19.016   6.805  1.00  0.00           H  
ATOM    327 3HG1 VAL A  22      -8.182  18.955   5.058  1.00  0.00           H  
ATOM    328 1HG2 VAL A  22      -5.387  20.106   5.218  1.00  0.00           H  
ATOM    329 2HG2 VAL A  22      -6.604  20.562   4.027  1.00  0.00           H  
ATOM    330 3HG2 VAL A  22      -5.875  21.799   5.066  1.00  0.00           H  
ATOM    331  N   TYR A  23      -8.560  22.240   3.559  1.00  0.00           N  
ATOM    332  CA  TYR A  23      -8.926  22.195   2.164  1.00  0.00           C  
ATOM    333  C   TYR A  23      -7.680  22.229   1.312  1.00  0.00           C  
ATOM    334  O   TYR A  23      -6.834  23.113   1.449  1.00  0.00           O  
ATOM    335  CB  TYR A  23      -9.845  23.360   1.795  1.00  0.00           C  
ATOM    336  CG  TYR A  23     -10.120  23.461   0.292  1.00  0.00           C  
ATOM    337  CD1 TYR A  23     -10.970  22.575  -0.350  1.00  0.00           C  
ATOM    338  CD2 TYR A  23      -9.499  24.462  -0.438  1.00  0.00           C  
ATOM    339  CE1 TYR A  23     -11.194  22.700  -1.720  1.00  0.00           C  
ATOM    340  CE2 TYR A  23      -9.729  24.578  -1.787  1.00  0.00           C  
ATOM    341  CZ  TYR A  23     -10.576  23.704  -2.430  1.00  0.00           C  
ATOM    342  OH  TYR A  23     -10.800  23.859  -3.788  1.00  0.00           O  
ATOM    343  H   TYR A  23      -7.964  23.001   3.887  1.00  0.00           H  
ATOM    344  HA  TYR A  23      -9.453  21.263   1.963  1.00  0.00           H  
ATOM    345 1HB  TYR A  23     -10.805  23.246   2.307  1.00  0.00           H  
ATOM    346 2HB  TYR A  23      -9.399  24.300   2.127  1.00  0.00           H  
ATOM    347  HD1 TYR A  23     -11.463  21.783   0.220  1.00  0.00           H  
ATOM    348  HD2 TYR A  23      -8.829  25.162   0.061  1.00  0.00           H  
ATOM    349  HE1 TYR A  23     -11.857  22.011  -2.226  1.00  0.00           H  
ATOM    350  HE2 TYR A  23      -9.244  25.372  -2.351  1.00  0.00           H  
ATOM    351  HH  TYR A  23     -11.448  23.203  -4.137  1.00  0.00           H  
ATOM    352  N   ALA A  24      -7.539  21.239   0.459  1.00  0.00           N  
ATOM    353  CA  ALA A  24      -6.406  21.206  -0.435  1.00  0.00           C  
ATOM    354  C   ALA A  24      -6.893  21.697  -1.776  1.00  0.00           C  
ATOM    355  O   ALA A  24      -8.053  21.474  -2.094  1.00  0.00           O  
ATOM    356  CB  ALA A  24      -5.804  19.817  -0.547  1.00  0.00           C  
ATOM    357  H   ALA A  24      -8.245  20.524   0.408  1.00  0.00           H  
ATOM    358  HA  ALA A  24      -5.655  21.879  -0.060  1.00  0.00           H  
ATOM    359 1HB  ALA A  24      -4.956  19.852  -1.231  1.00  0.00           H  
ATOM    360 2HB  ALA A  24      -5.466  19.479   0.426  1.00  0.00           H  
ATOM    361 3HB  ALA A  24      -6.536  19.130  -0.942  1.00  0.00           H  
ATOM    362  N   TYR A  25      -6.023  22.314  -2.562  1.00  0.00           N  
ATOM    363  CA  TYR A  25      -6.338  22.706  -3.929  1.00  0.00           C  
ATOM    364  C   TYR A  25      -5.204  22.181  -4.817  1.00  0.00           C  
ATOM    365  O   TYR A  25      -4.396  21.380  -4.355  1.00  0.00           O  
ATOM    366  CB  TYR A  25      -6.534  24.234  -3.974  1.00  0.00           C  
ATOM    367  CG  TYR A  25      -6.934  24.835  -5.298  1.00  0.00           C  
ATOM    368  CD1 TYR A  25      -8.188  24.583  -5.809  1.00  0.00           C  
ATOM    369  CD2 TYR A  25      -6.053  25.667  -5.988  1.00  0.00           C  
ATOM    370  CE1 TYR A  25      -8.573  25.133  -7.009  1.00  0.00           C  
ATOM    371  CE2 TYR A  25      -6.435  26.220  -7.192  1.00  0.00           C  
ATOM    372  CZ  TYR A  25      -7.691  25.954  -7.705  1.00  0.00           C  
ATOM    373  OH  TYR A  25      -8.074  26.504  -8.906  1.00  0.00           O  
ATOM    374  H   TYR A  25      -5.114  22.533  -2.180  1.00  0.00           H  
ATOM    375  HA  TYR A  25      -7.263  22.218  -4.240  1.00  0.00           H  
ATOM    376 1HB  TYR A  25      -7.283  24.507  -3.247  1.00  0.00           H  
ATOM    377 2HB  TYR A  25      -5.608  24.711  -3.659  1.00  0.00           H  
ATOM    378  HD1 TYR A  25      -8.870  23.941  -5.266  1.00  0.00           H  
ATOM    379  HD2 TYR A  25      -5.064  25.874  -5.579  1.00  0.00           H  
ATOM    380  HE1 TYR A  25      -9.566  24.921  -7.408  1.00  0.00           H  
ATOM    381  HE2 TYR A  25      -5.747  26.866  -7.738  1.00  0.00           H  
ATOM    382  HH  TYR A  25      -8.975  26.239  -9.106  1.00  0.00           H  
ATOM    383  N   GLY A  26      -5.069  22.654  -6.049  1.00  0.00           N  
ATOM    384  CA  GLY A  26      -4.039  22.123  -6.936  1.00  0.00           C  
ATOM    385  C   GLY A  26      -4.505  20.795  -7.523  1.00  0.00           C  
ATOM    386  O   GLY A  26      -5.598  20.733  -8.086  1.00  0.00           O  
ATOM    387  H   GLY A  26      -5.720  23.335  -6.406  1.00  0.00           H  
ATOM    388 1HA  GLY A  26      -3.841  22.834  -7.738  1.00  0.00           H  
ATOM    389 2HA  GLY A  26      -3.107  21.983  -6.388  1.00  0.00           H  
ATOM    390  N   THR A  27      -3.705  19.732  -7.403  1.00  0.00           N  
ATOM    391  CA  THR A  27      -4.092  18.441  -7.983  1.00  0.00           C  
ATOM    392  C   THR A  27      -5.370  17.832  -7.384  1.00  0.00           C  
ATOM    393  O   THR A  27      -6.010  16.997  -8.026  1.00  0.00           O  
ATOM    394  CB  THR A  27      -2.945  17.409  -7.891  1.00  0.00           C  
ATOM    395  OG1 THR A  27      -3.240  16.303  -8.764  1.00  0.00           O  
ATOM    396  CG2 THR A  27      -2.770  16.886  -6.473  1.00  0.00           C  
ATOM    397  H   THR A  27      -2.800  19.802  -6.933  1.00  0.00           H  
ATOM    398  HA  THR A  27      -4.286  18.605  -9.042  1.00  0.00           H  
ATOM    399  HB  THR A  27      -2.020  17.883  -8.214  1.00  0.00           H  
ATOM    400  HG1 THR A  27      -3.482  16.639  -9.632  1.00  0.00           H  
ATOM    401 1HG2 THR A  27      -1.953  16.174  -6.460  1.00  0.00           H  
ATOM    402 2HG2 THR A  27      -2.549  17.704  -5.807  1.00  0.00           H  
ATOM    403 3HG2 THR A  27      -3.678  16.401  -6.145  1.00  0.00           H  
ATOM    404  N   LYS A  28      -5.724  18.203  -6.151  1.00  0.00           N  
ATOM    405  CA  LYS A  28      -6.897  17.629  -5.500  1.00  0.00           C  
ATOM    406  C   LYS A  28      -7.654  18.587  -4.600  1.00  0.00           C  
ATOM    407  O   LYS A  28      -7.083  19.167  -3.687  1.00  0.00           O  
ATOM    408  CB  LYS A  28      -6.472  16.421  -4.670  1.00  0.00           C  
ATOM    409  CG  LYS A  28      -7.589  15.792  -3.821  1.00  0.00           C  
ATOM    410  CD  LYS A  28      -8.594  15.016  -4.663  1.00  0.00           C  
ATOM    411  CE  LYS A  28      -9.655  14.368  -3.781  1.00  0.00           C  
ATOM    412  NZ  LYS A  28     -10.686  13.641  -4.581  1.00  0.00           N  
ATOM    413  H   LYS A  28      -5.168  18.896  -5.668  1.00  0.00           H  
ATOM    414  HA  LYS A  28      -7.586  17.300  -6.278  1.00  0.00           H  
ATOM    415 1HB  LYS A  28      -6.101  15.666  -5.347  1.00  0.00           H  
ATOM    416 2HB  LYS A  28      -5.649  16.700  -4.004  1.00  0.00           H  
ATOM    417 1HG  LYS A  28      -7.149  15.123  -3.087  1.00  0.00           H  
ATOM    418 2HG  LYS A  28      -8.116  16.574  -3.280  1.00  0.00           H  
ATOM    419 1HD  LYS A  28      -9.082  15.696  -5.361  1.00  0.00           H  
ATOM    420 2HD  LYS A  28      -8.082  14.245  -5.232  1.00  0.00           H  
ATOM    421 1HE  LYS A  28      -9.174  13.666  -3.102  1.00  0.00           H  
ATOM    422 2HE  LYS A  28     -10.149  15.148  -3.193  1.00  0.00           H  
ATOM    423 1HZ  LYS A  28     -11.368  13.236  -3.958  1.00  0.00           H  
ATOM    424 2HZ  LYS A  28     -11.144  14.293  -5.203  1.00  0.00           H  
ATOM    425 3HZ  LYS A  28     -10.246  12.911  -5.122  1.00  0.00           H  
ATOM    426  N   GLU A  29      -8.967  18.701  -4.821  1.00  0.00           N  
ATOM    427  CA  GLU A  29      -9.794  19.536  -3.959  1.00  0.00           C  
ATOM    428  C   GLU A  29     -10.265  18.759  -2.730  1.00  0.00           C  
ATOM    429  O   GLU A  29     -11.082  17.836  -2.839  1.00  0.00           O  
ATOM    430  CB  GLU A  29     -10.989  20.106  -4.706  1.00  0.00           C  
ATOM    431  CG  GLU A  29     -10.615  21.076  -5.805  1.00  0.00           C  
ATOM    432  CD  GLU A  29     -11.800  21.812  -6.323  1.00  0.00           C  
ATOM    433  OE1 GLU A  29     -12.376  22.544  -5.541  1.00  0.00           O  
ATOM    434  OE2 GLU A  29     -12.141  21.663  -7.473  1.00  0.00           O  
ATOM    435  H   GLU A  29      -9.383  18.211  -5.596  1.00  0.00           H  
ATOM    436  HA  GLU A  29      -9.204  20.374  -3.647  1.00  0.00           H  
ATOM    437 1HB  GLU A  29     -11.556  19.294  -5.156  1.00  0.00           H  
ATOM    438 2HB  GLU A  29     -11.647  20.614  -4.011  1.00  0.00           H  
ATOM    439 1HG  GLU A  29      -9.895  21.788  -5.405  1.00  0.00           H  
ATOM    440 2HG  GLU A  29     -10.133  20.533  -6.618  1.00  0.00           H  
ATOM    441  N   ASN A  30      -9.772  19.115  -1.547  1.00  0.00           N  
ATOM    442  CA  ASN A  30     -10.117  18.281  -0.388  1.00  0.00           C  
ATOM    443  C   ASN A  30     -11.440  18.665   0.262  1.00  0.00           C  
ATOM    444  O   ASN A  30     -11.481  19.315   1.301  1.00  0.00           O  
ATOM    445  CB  ASN A  30      -9.039  18.193   0.675  1.00  0.00           C  
ATOM    446  CG  ASN A  30      -9.308  17.056   1.638  1.00  0.00           C  
ATOM    447  OD1 ASN A  30      -9.942  16.066   1.246  1.00  0.00           O  
ATOM    448  ND2 ASN A  30      -8.840  17.159   2.852  1.00  0.00           N  
ATOM    449  H   ASN A  30      -9.139  19.916  -1.510  1.00  0.00           H  
ATOM    450  HA  ASN A  30     -10.249  17.262  -0.751  1.00  0.00           H  
ATOM    451 1HB  ASN A  30      -8.075  18.038   0.222  1.00  0.00           H  
ATOM    452 2HB  ASN A  30      -9.011  19.095   1.255  1.00  0.00           H  
ATOM    453 1HD2 ASN A  30      -9.001  16.401   3.530  1.00  0.00           H  
ATOM    454 2HD2 ASN A  30      -8.338  17.972   3.134  1.00  0.00           H  
ATOM    455  N   ALA A  31     -12.515  18.225  -0.372  1.00  0.00           N  
ATOM    456  CA  ALA A  31     -13.907  18.409   0.061  1.00  0.00           C  
ATOM    457  C   ALA A  31     -14.449  19.844   0.150  1.00  0.00           C  
ATOM    458  O   ALA A  31     -15.332  20.098   0.961  1.00  0.00           O  
ATOM    459  CB  ALA A  31     -14.069  17.776   1.446  1.00  0.00           C  
ATOM    460  H   ALA A  31     -12.323  17.730  -1.244  1.00  0.00           H  
ATOM    461  HA  ALA A  31     -14.531  17.872  -0.653  1.00  0.00           H  
ATOM    462 1HB  ALA A  31     -15.114  17.839   1.745  1.00  0.00           H  
ATOM    463 2HB  ALA A  31     -13.763  16.731   1.404  1.00  0.00           H  
ATOM    464 3HB  ALA A  31     -13.466  18.292   2.183  1.00  0.00           H  
ATOM    465  N   GLU A  32     -14.024  20.736  -0.737  1.00  0.00           N  
ATOM    466  CA  GLU A  32     -14.551  22.113  -0.776  1.00  0.00           C  
ATOM    467  C   GLU A  32     -14.607  22.802   0.608  1.00  0.00           C  
ATOM    468  O   GLU A  32     -13.779  22.538   1.477  1.00  0.00           O  
ATOM    469  CB  GLU A  32     -15.942  22.094  -1.434  1.00  0.00           C  
ATOM    470  CG  GLU A  32     -15.931  21.634  -2.894  1.00  0.00           C  
ATOM    471  CD  GLU A  32     -17.308  21.660  -3.558  1.00  0.00           C  
ATOM    472  OE1 GLU A  32     -18.265  22.003  -2.904  1.00  0.00           O  
ATOM    473  OE2 GLU A  32     -17.391  21.329  -4.718  1.00  0.00           O  
ATOM    474  H   GLU A  32     -13.305  20.461  -1.389  1.00  0.00           H  
ATOM    475  HA  GLU A  32     -13.905  22.710  -1.411  1.00  0.00           H  
ATOM    476 1HB  GLU A  32     -16.618  21.455  -0.868  1.00  0.00           H  
ATOM    477 2HB  GLU A  32     -16.369  23.083  -1.458  1.00  0.00           H  
ATOM    478 1HG  GLU A  32     -15.256  22.281  -3.460  1.00  0.00           H  
ATOM    479 2HG  GLU A  32     -15.533  20.621  -2.936  1.00  0.00           H  
ATOM    480  N   TRP A  33     -15.501  23.792   0.748  1.00  0.00           N  
ATOM    481  CA  TRP A  33     -15.685  24.549   1.987  1.00  0.00           C  
ATOM    482  C   TRP A  33     -16.954  24.166   2.783  1.00  0.00           C  
ATOM    483  O   TRP A  33     -18.055  24.255   2.238  1.00  0.00           O  
ATOM    484  CB  TRP A  33     -15.754  26.024   1.659  1.00  0.00           C  
ATOM    485  CG  TRP A  33     -14.474  26.583   1.189  1.00  0.00           C  
ATOM    486  CD1 TRP A  33     -13.599  27.316   1.918  1.00  0.00           C  
ATOM    487  CD2 TRP A  33     -13.899  26.463  -0.131  1.00  0.00           C  
ATOM    488  NE1 TRP A  33     -12.535  27.682   1.150  1.00  0.00           N  
ATOM    489  CE2 TRP A  33     -12.697  27.166  -0.110  1.00  0.00           C  
ATOM    490  CE3 TRP A  33     -14.308  25.834  -1.312  1.00  0.00           C  
ATOM    491  CZ2 TRP A  33     -11.895  27.271  -1.224  1.00  0.00           C  
ATOM    492  CZ3 TRP A  33     -13.503  25.933  -2.430  1.00  0.00           C  
ATOM    493  CH2 TRP A  33     -12.330  26.637  -2.389  1.00  0.00           C  
ATOM    494  H   TRP A  33     -16.121  23.993  -0.018  1.00  0.00           H  
ATOM    495  HA  TRP A  33     -14.804  24.381   2.592  1.00  0.00           H  
ATOM    496 1HB  TRP A  33     -16.506  26.191   0.888  1.00  0.00           H  
ATOM    497 2HB  TRP A  33     -16.065  26.578   2.545  1.00  0.00           H  
ATOM    498  HD1 TRP A  33     -13.735  27.596   2.960  1.00  0.00           H  
ATOM    499  HE1 TRP A  33     -11.755  28.280   1.476  1.00  0.00           H  
ATOM    500  HE3 TRP A  33     -15.245  25.282  -1.351  1.00  0.00           H  
ATOM    501  HZ2 TRP A  33     -10.957  27.825  -1.211  1.00  0.00           H  
ATOM    502  HZ3 TRP A  33     -13.825  25.441  -3.350  1.00  0.00           H  
ATOM    503  HH2 TRP A  33     -11.719  26.695  -3.291  1.00  0.00           H  
ATOM    504  N   PRO A  34     -16.836  23.811   4.073  1.00  0.00           N  
ATOM    505  CA  PRO A  34     -15.661  23.549   4.887  1.00  0.00           C  
ATOM    506  C   PRO A  34     -15.044  22.273   4.375  1.00  0.00           C  
ATOM    507  O   PRO A  34     -15.768  21.439   3.834  1.00  0.00           O  
ATOM    508  CB  PRO A  34     -16.233  23.426   6.300  1.00  0.00           C  
ATOM    509  CG  PRO A  34     -17.649  22.961   6.090  1.00  0.00           C  
ATOM    510  CD  PRO A  34     -18.093  23.628   4.792  1.00  0.00           C  
ATOM    511  HA  PRO A  34     -14.953  24.395   4.824  1.00  0.00           H  
ATOM    512 1HB  PRO A  34     -15.639  22.699   6.873  1.00  0.00           H  
ATOM    513 2HB  PRO A  34     -16.166  24.385   6.833  1.00  0.00           H  
ATOM    514 1HG  PRO A  34     -17.677  21.861   6.039  1.00  0.00           H  
ATOM    515 2HG  PRO A  34     -18.262  23.254   6.951  1.00  0.00           H  
ATOM    516 1HD  PRO A  34     -18.760  22.963   4.225  1.00  0.00           H  
ATOM    517 2HD  PRO A  34     -18.556  24.605   4.982  1.00  0.00           H  
ATOM    518  N   GLY A  35     -13.750  22.101   4.563  1.00  0.00           N  
ATOM    519  CA  GLY A  35     -13.065  20.914   4.061  1.00  0.00           C  
ATOM    520  C   GLY A  35     -13.107  19.758   5.037  1.00  0.00           C  
ATOM    521  O   GLY A  35     -14.114  19.522   5.708  1.00  0.00           O  
ATOM    522  H   GLY A  35     -13.209  22.813   5.030  1.00  0.00           H  
ATOM    523 1HA  GLY A  35     -13.523  20.608   3.118  1.00  0.00           H  
ATOM    524 2HA  GLY A  35     -12.034  21.163   3.827  1.00  0.00           H  
ATOM    525  N   GLU A  36     -12.035  18.990   5.078  1.00  0.00           N  
ATOM    526  CA  GLU A  36     -12.007  17.819   5.933  1.00  0.00           C  
ATOM    527  C   GLU A  36     -11.682  18.240   7.355  1.00  0.00           C  
ATOM    528  O   GLU A  36     -10.765  19.020   7.578  1.00  0.00           O  
ATOM    529  CB  GLU A  36     -10.977  16.812   5.420  1.00  0.00           C  
ATOM    530  CG  GLU A  36     -10.942  15.500   6.186  1.00  0.00           C  
ATOM    531  CD  GLU A  36      -9.948  14.505   5.643  1.00  0.00           C  
ATOM    532  OE1 GLU A  36      -9.215  14.840   4.738  1.00  0.00           O  
ATOM    533  OE2 GLU A  36      -9.929  13.394   6.129  1.00  0.00           O  
ATOM    534  H   GLU A  36     -11.217  19.254   4.528  1.00  0.00           H  
ATOM    535  HA  GLU A  36     -12.993  17.354   5.925  1.00  0.00           H  
ATOM    536 1HB  GLU A  36     -11.190  16.584   4.374  1.00  0.00           H  
ATOM    537 2HB  GLU A  36      -9.989  17.253   5.468  1.00  0.00           H  
ATOM    538 1HG  GLU A  36     -10.687  15.711   7.224  1.00  0.00           H  
ATOM    539 2HG  GLU A  36     -11.937  15.060   6.171  1.00  0.00           H  
ATOM    540  N   LEU A  37     -12.434  17.771   8.334  1.00  0.00           N  
ATOM    541  CA  LEU A  37     -12.096  18.152   9.702  1.00  0.00           C  
ATOM    542  C   LEU A  37     -10.724  17.602  10.057  1.00  0.00           C  
ATOM    543  O   LEU A  37     -10.474  16.414   9.856  1.00  0.00           O  
ATOM    544  CB  LEU A  37     -13.135  17.635  10.687  1.00  0.00           C  
ATOM    545  CG  LEU A  37     -12.921  18.081  12.130  1.00  0.00           C  
ATOM    546  CD1 LEU A  37     -13.122  19.582  12.219  1.00  0.00           C  
ATOM    547  CD2 LEU A  37     -13.884  17.350  13.037  1.00  0.00           C  
ATOM    548  H   LEU A  37     -13.206  17.150   8.140  1.00  0.00           H  
ATOM    549  HA  LEU A  37     -12.059  19.235   9.776  1.00  0.00           H  
ATOM    550 1HB  LEU A  37     -14.116  17.983  10.373  1.00  0.00           H  
ATOM    551 2HB  LEU A  37     -13.128  16.546  10.668  1.00  0.00           H  
ATOM    552  HG  LEU A  37     -11.899  17.861  12.429  1.00  0.00           H  
ATOM    553 1HD1 LEU A  37     -12.953  19.926  13.240  1.00  0.00           H  
ATOM    554 2HD1 LEU A  37     -12.437  20.079  11.557  1.00  0.00           H  
ATOM    555 3HD1 LEU A  37     -14.133  19.825  11.933  1.00  0.00           H  
ATOM    556 1HD2 LEU A  37     -13.724  17.671  14.067  1.00  0.00           H  
ATOM    557 2HD2 LEU A  37     -14.907  17.579  12.739  1.00  0.00           H  
ATOM    558 3HD2 LEU A  37     -13.710  16.277  12.959  1.00  0.00           H  
ATOM    559  N   MET A  38      -9.834  18.439  10.585  1.00  0.00           N  
ATOM    560  CA  MET A  38      -8.510  17.953  10.955  1.00  0.00           C  
ATOM    561  C   MET A  38      -8.605  17.195  12.273  1.00  0.00           C  
ATOM    562  O   MET A  38      -9.449  17.502  13.117  1.00  0.00           O  
ATOM    563  CB  MET A  38      -7.508  19.087  11.077  1.00  0.00           C  
ATOM    564  CG  MET A  38      -7.208  19.816   9.803  1.00  0.00           C  
ATOM    565  SD  MET A  38      -5.969  21.083  10.027  1.00  0.00           S  
ATOM    566  CE  MET A  38      -4.492  20.096  10.067  1.00  0.00           C  
ATOM    567  H   MET A  38     -10.073  19.417  10.738  1.00  0.00           H  
ATOM    568  HA  MET A  38      -8.159  17.258  10.191  1.00  0.00           H  
ATOM    569 1HB  MET A  38      -7.882  19.822  11.784  1.00  0.00           H  
ATOM    570 2HB  MET A  38      -6.573  18.686  11.460  1.00  0.00           H  
ATOM    571 1HG  MET A  38      -6.864  19.122   9.057  1.00  0.00           H  
ATOM    572 2HG  MET A  38      -8.120  20.285   9.438  1.00  0.00           H  
ATOM    573 1HE  MET A  38      -3.622  20.733  10.212  1.00  0.00           H  
ATOM    574 2HE  MET A  38      -4.566  19.401  10.871  1.00  0.00           H  
ATOM    575 3HE  MET A  38      -4.385  19.550   9.129  1.00  0.00           H  
ATOM    576  N   THR A  39      -7.740  16.208  12.458  1.00  0.00           N  
ATOM    577  CA  THR A  39      -7.743  15.426  13.687  1.00  0.00           C  
ATOM    578  C   THR A  39      -6.892  16.070  14.757  1.00  0.00           C  
ATOM    579  O   THR A  39      -5.764  16.472  14.490  1.00  0.00           O  
ATOM    580  CB  THR A  39      -7.251  13.987  13.427  1.00  0.00           C  
ATOM    581  OG1 THR A  39      -8.149  13.328  12.523  1.00  0.00           O  
ATOM    582  CG2 THR A  39      -7.153  13.195  14.727  1.00  0.00           C  
ATOM    583  H   THR A  39      -7.041  16.016  11.741  1.00  0.00           H  
ATOM    584  HA  THR A  39      -8.767  15.373  14.058  1.00  0.00           H  
ATOM    585  HB  THR A  39      -6.272  14.030  12.965  1.00  0.00           H  
ATOM    586  HG1 THR A  39      -8.187  13.813  11.694  1.00  0.00           H  
ATOM    587 1HG2 THR A  39      -6.801  12.189  14.511  1.00  0.00           H  
ATOM    588 2HG2 THR A  39      -6.452  13.681  15.404  1.00  0.00           H  
ATOM    589 3HG2 THR A  39      -8.133  13.143  15.198  1.00  0.00           H  
ATOM    590  N   LYS A  40      -7.421  16.195  15.968  1.00  0.00           N  
ATOM    591  CA  LYS A  40      -6.615  16.779  17.031  1.00  0.00           C  
ATOM    592  C   LYS A  40      -5.779  15.702  17.715  1.00  0.00           C  
ATOM    593  O   LYS A  40      -6.303  14.663  18.121  1.00  0.00           O  
ATOM    594  CB  LYS A  40      -7.473  17.498  18.068  1.00  0.00           C  
ATOM    595  CG  LYS A  40      -6.644  18.250  19.113  1.00  0.00           C  
ATOM    596  CD  LYS A  40      -7.513  19.019  20.094  1.00  0.00           C  
ATOM    597  CE  LYS A  40      -6.659  19.762  21.114  1.00  0.00           C  
ATOM    598  NZ  LYS A  40      -7.495  20.501  22.108  1.00  0.00           N  
ATOM    599  H   LYS A  40      -8.361  15.872  16.149  1.00  0.00           H  
ATOM    600  HA  LYS A  40      -5.932  17.508  16.601  1.00  0.00           H  
ATOM    601 1HB  LYS A  40      -8.133  18.203  17.579  1.00  0.00           H  
ATOM    602 2HB  LYS A  40      -8.095  16.776  18.593  1.00  0.00           H  
ATOM    603 1HG  LYS A  40      -6.031  17.537  19.668  1.00  0.00           H  
ATOM    604 2HG  LYS A  40      -5.971  18.947  18.603  1.00  0.00           H  
ATOM    605 1HD  LYS A  40      -8.126  19.738  19.553  1.00  0.00           H  
ATOM    606 2HD  LYS A  40      -8.169  18.327  20.618  1.00  0.00           H  
ATOM    607 1HE  LYS A  40      -6.028  19.046  21.642  1.00  0.00           H  
ATOM    608 2HE  LYS A  40      -6.019  20.475  20.589  1.00  0.00           H  
ATOM    609 1HZ  LYS A  40      -6.894  20.981  22.765  1.00  0.00           H  
ATOM    610 2HZ  LYS A  40      -8.074  21.175  21.626  1.00  0.00           H  
ATOM    611 3HZ  LYS A  40      -8.083  19.848  22.605  1.00  0.00           H  
ATOM    612  N   GLU A  41      -4.481  15.949  17.810  1.00  0.00           N  
ATOM    613  CA  GLU A  41      -3.531  15.066  18.477  1.00  0.00           C  
ATOM    614  C   GLU A  41      -3.222  15.705  19.826  1.00  0.00           C  
ATOM    615  O   GLU A  41      -3.237  16.930  19.946  1.00  0.00           O  
ATOM    616  CB  GLU A  41      -2.271  14.838  17.623  1.00  0.00           C  
ATOM    617  CG  GLU A  41      -1.209  13.836  18.222  1.00  0.00           C  
ATOM    618  CD  GLU A  41      -0.044  13.512  17.253  1.00  0.00           C  
ATOM    619  OE1 GLU A  41      -0.115  13.971  16.149  1.00  0.00           O  
ATOM    620  OE2 GLU A  41       0.912  12.819  17.626  1.00  0.00           O  
ATOM    621  H   GLU A  41      -4.124  16.823  17.423  1.00  0.00           H  
ATOM    622  HA  GLU A  41      -4.004  14.102  18.657  1.00  0.00           H  
ATOM    623 1HB  GLU A  41      -2.553  14.505  16.625  1.00  0.00           H  
ATOM    624 2HB  GLU A  41      -1.783  15.781  17.528  1.00  0.00           H  
ATOM    625 1HG  GLU A  41      -0.793  14.269  19.132  1.00  0.00           H  
ATOM    626 2HG  GLU A  41      -1.716  12.913  18.489  1.00  0.00           H  
ATOM    627  N   ASP A  42      -2.988  14.902  20.857  1.00  0.00           N  
ATOM    628  CA  ASP A  42      -2.697  15.498  22.156  1.00  0.00           C  
ATOM    629  C   ASP A  42      -1.580  16.538  22.022  1.00  0.00           C  
ATOM    630  O   ASP A  42      -0.566  16.280  21.366  1.00  0.00           O  
ATOM    631  CB  ASP A  42      -2.281  14.425  23.163  1.00  0.00           C  
ATOM    632  CG  ASP A  42      -3.426  13.485  23.560  1.00  0.00           C  
ATOM    633  OD1 ASP A  42      -4.547  13.741  23.184  1.00  0.00           O  
ATOM    634  OD2 ASP A  42      -3.162  12.521  24.237  1.00  0.00           O  
ATOM    635  H   ASP A  42      -2.997  13.899  20.736  1.00  0.00           H  
ATOM    636  HA  ASP A  42      -3.594  16.001  22.519  1.00  0.00           H  
ATOM    637 1HB  ASP A  42      -1.471  13.829  22.744  1.00  0.00           H  
ATOM    638 2HB  ASP A  42      -1.898  14.906  24.064  1.00  0.00           H  
ATOM    639  N   SER A  43      -1.810  17.710  22.643  1.00  0.00           N  
ATOM    640  CA  SER A  43      -0.937  18.900  22.694  1.00  0.00           C  
ATOM    641  C   SER A  43      -1.706  20.187  22.354  1.00  0.00           C  
ATOM    642  O   SER A  43      -2.147  20.920  23.240  1.00  0.00           O  
ATOM    643  CB  SER A  43       0.278  18.777  21.771  1.00  0.00           C  
ATOM    644  OG  SER A  43      -0.115  18.602  20.431  1.00  0.00           O  
ATOM    645  H   SER A  43      -2.692  17.782  23.128  1.00  0.00           H  
ATOM    646  HA  SER A  43      -0.564  18.995  23.715  1.00  0.00           H  
ATOM    647 1HB  SER A  43       0.844  19.703  21.846  1.00  0.00           H  
ATOM    648 2HB  SER A  43       0.945  17.977  22.092  1.00  0.00           H  
ATOM    649  HG  SER A  43      -0.191  17.624  20.349  1.00  0.00           H  
ATOM    650  N   GLY A  44      -1.881  20.423  21.059  1.00  0.00           N  
ATOM    651  CA  GLY A  44      -2.581  21.570  20.498  1.00  0.00           C  
ATOM    652  C   GLY A  44      -2.517  21.452  18.984  1.00  0.00           C  
ATOM    653  O   GLY A  44      -3.152  22.219  18.248  1.00  0.00           O  
ATOM    654  H   GLY A  44      -1.479  19.751  20.425  1.00  0.00           H  
ATOM    655 1HA  GLY A  44      -3.616  21.576  20.834  1.00  0.00           H  
ATOM    656 2HA  GLY A  44      -2.108  22.493  20.826  1.00  0.00           H  
ATOM    657  N   LEU A  45      -1.715  20.485  18.545  1.00  0.00           N  
ATOM    658  CA  LEU A  45      -1.530  20.163  17.131  1.00  0.00           C  
ATOM    659  C   LEU A  45      -2.690  19.399  16.484  1.00  0.00           C  
ATOM    660  O   LEU A  45      -3.199  18.425  17.035  1.00  0.00           O  
ATOM    661  CB  LEU A  45      -0.235  19.354  16.996  1.00  0.00           C  
ATOM    662  CG  LEU A  45       0.113  18.745  15.665  1.00  0.00           C  
ATOM    663  CD1 LEU A  45       1.626  18.613  15.551  1.00  0.00           C  
ATOM    664  CD2 LEU A  45      -0.538  17.368  15.644  1.00  0.00           C  
ATOM    665  H   LEU A  45      -1.214  19.923  19.236  1.00  0.00           H  
ATOM    666  HA  LEU A  45      -1.410  21.099  16.588  1.00  0.00           H  
ATOM    667 1HB  LEU A  45       0.580  20.019  17.241  1.00  0.00           H  
ATOM    668 2HB  LEU A  45      -0.254  18.546  17.733  1.00  0.00           H  
ATOM    669  HG  LEU A  45      -0.249  19.369  14.843  1.00  0.00           H  
ATOM    670 1HD1 LEU A  45       1.896  18.159  14.608  1.00  0.00           H  
ATOM    671 2HD1 LEU A  45       2.061  19.583  15.619  1.00  0.00           H  
ATOM    672 3HD1 LEU A  45       1.995  17.994  16.362  1.00  0.00           H  
ATOM    673 1HD2 LEU A  45      -0.346  16.818  14.764  1.00  0.00           H  
ATOM    674 2HD2 LEU A  45      -0.139  16.804  16.482  1.00  0.00           H  
ATOM    675 3HD2 LEU A  45      -1.612  17.469  15.751  1.00  0.00           H  
ATOM    676  N   TYR A  46      -3.044  19.840  15.290  1.00  0.00           N  
ATOM    677  CA  TYR A  46      -4.019  19.202  14.427  1.00  0.00           C  
ATOM    678  C   TYR A  46      -3.318  18.572  13.243  1.00  0.00           C  
ATOM    679  O   TYR A  46      -2.281  19.071  12.798  1.00  0.00           O  
ATOM    680  CB  TYR A  46      -5.056  20.214  13.985  1.00  0.00           C  
ATOM    681  CG  TYR A  46      -6.067  20.540  15.018  1.00  0.00           C  
ATOM    682  CD1 TYR A  46      -5.757  21.361  16.078  1.00  0.00           C  
ATOM    683  CD2 TYR A  46      -7.342  20.052  14.865  1.00  0.00           C  
ATOM    684  CE1 TYR A  46      -6.726  21.677  17.001  1.00  0.00           C  
ATOM    685  CE2 TYR A  46      -8.313  20.375  15.768  1.00  0.00           C  
ATOM    686  CZ  TYR A  46      -8.010  21.180  16.837  1.00  0.00           C  
ATOM    687  OH  TYR A  46      -8.986  21.505  17.733  1.00  0.00           O  
ATOM    688  H   TYR A  46      -2.620  20.698  14.954  1.00  0.00           H  
ATOM    689  HA  TYR A  46      -4.506  18.413  14.988  1.00  0.00           H  
ATOM    690 1HB  TYR A  46      -4.556  21.142  13.693  1.00  0.00           H  
ATOM    691 2HB  TYR A  46      -5.569  19.844  13.121  1.00  0.00           H  
ATOM    692  HD1 TYR A  46      -4.742  21.754  16.190  1.00  0.00           H  
ATOM    693  HD2 TYR A  46      -7.585  19.415  14.023  1.00  0.00           H  
ATOM    694  HE1 TYR A  46      -6.483  22.323  17.848  1.00  0.00           H  
ATOM    695  HE2 TYR A  46      -9.327  19.994  15.642  1.00  0.00           H  
ATOM    696  HH  TYR A  46      -9.851  21.482  17.273  1.00  0.00           H  
ATOM    697  N   LYS A  47      -3.888  17.495  12.710  1.00  0.00           N  
ATOM    698  CA  LYS A  47      -3.284  16.856  11.549  1.00  0.00           C  
ATOM    699  C   LYS A  47      -4.258  16.414  10.468  1.00  0.00           C  
ATOM    700  O   LYS A  47      -5.438  16.121  10.706  1.00  0.00           O  
ATOM    701  CB  LYS A  47      -2.504  15.635  11.997  1.00  0.00           C  
ATOM    702  CG  LYS A  47      -3.364  14.543  12.590  1.00  0.00           C  
ATOM    703  CD  LYS A  47      -2.538  13.347  13.041  1.00  0.00           C  
ATOM    704  CE  LYS A  47      -3.437  12.234  13.565  1.00  0.00           C  
ATOM    705  NZ  LYS A  47      -2.663  11.027  13.962  1.00  0.00           N  
ATOM    706  H   LYS A  47      -4.717  17.104  13.147  1.00  0.00           H  
ATOM    707  HA  LYS A  47      -2.597  17.563  11.092  1.00  0.00           H  
ATOM    708 1HB  LYS A  47      -1.922  15.234  11.163  1.00  0.00           H  
ATOM    709 2HB  LYS A  47      -1.823  15.934  12.778  1.00  0.00           H  
ATOM    710 1HG  LYS A  47      -3.901  14.944  13.453  1.00  0.00           H  
ATOM    711 2HG  LYS A  47      -4.091  14.218  11.847  1.00  0.00           H  
ATOM    712 1HD  LYS A  47      -1.935  12.976  12.210  1.00  0.00           H  
ATOM    713 2HD  LYS A  47      -1.865  13.657  13.849  1.00  0.00           H  
ATOM    714 1HE  LYS A  47      -3.983  12.606  14.432  1.00  0.00           H  
ATOM    715 2HE  LYS A  47      -4.152  11.958  12.790  1.00  0.00           H  
ATOM    716 1HZ  LYS A  47      -3.297  10.321  14.305  1.00  0.00           H  
ATOM    717 2HZ  LYS A  47      -2.162  10.672  13.161  1.00  0.00           H  
ATOM    718 3HZ  LYS A  47      -2.002  11.267  14.691  1.00  0.00           H  
ATOM    719  N   ALA A  48      -3.720  16.289   9.262  1.00  0.00           N  
ATOM    720  CA  ALA A  48      -4.457  15.771   8.126  1.00  0.00           C  
ATOM    721  C   ALA A  48      -3.536  15.001   7.204  1.00  0.00           C  
ATOM    722  O   ALA A  48      -2.331  15.257   7.142  1.00  0.00           O  
ATOM    723  CB  ALA A  48      -5.109  16.899   7.365  1.00  0.00           C  
ATOM    724  H   ALA A  48      -2.762  16.615   9.126  1.00  0.00           H  
ATOM    725  HA  ALA A  48      -5.223  15.087   8.494  1.00  0.00           H  
ATOM    726 1HB  ALA A  48      -5.667  16.483   6.522  1.00  0.00           H  
ATOM    727 2HB  ALA A  48      -5.781  17.427   8.026  1.00  0.00           H  
ATOM    728 3HB  ALA A  48      -4.344  17.583   6.994  1.00  0.00           H  
ATOM    729  N   SER A  49      -4.111  14.085   6.438  1.00  0.00           N  
ATOM    730  CA  SER A  49      -3.301  13.349   5.482  1.00  0.00           C  
ATOM    731  C   SER A  49      -4.022  13.217   4.167  1.00  0.00           C  
ATOM    732  O   SER A  49      -5.250  13.191   4.106  1.00  0.00           O  
ATOM    733  CB  SER A  49      -2.977  11.975   6.027  1.00  0.00           C  
ATOM    734  OG  SER A  49      -4.141  11.212   6.192  1.00  0.00           O  
ATOM    735  H   SER A  49      -5.101  13.897   6.514  1.00  0.00           H  
ATOM    736  HA  SER A  49      -2.377  13.890   5.302  1.00  0.00           H  
ATOM    737 1HB  SER A  49      -2.295  11.469   5.341  1.00  0.00           H  
ATOM    738 2HB  SER A  49      -2.463  12.074   6.984  1.00  0.00           H  
ATOM    739  HG  SER A  49      -4.539  11.150   5.321  1.00  0.00           H  
ATOM    740  N   PHE A  50      -3.236  13.100   3.115  1.00  0.00           N  
ATOM    741  CA  PHE A  50      -3.758  12.993   1.777  1.00  0.00           C  
ATOM    742  C   PHE A  50      -3.188  11.690   1.231  1.00  0.00           C  
ATOM    743  O   PHE A  50      -2.084  11.658   0.709  1.00  0.00           O  
ATOM    744  CB  PHE A  50      -3.287  14.247   1.047  1.00  0.00           C  
ATOM    745  CG  PHE A  50      -3.700  15.496   1.834  1.00  0.00           C  
ATOM    746  CD1 PHE A  50      -2.835  15.989   2.834  1.00  0.00           C  
ATOM    747  CD2 PHE A  50      -4.906  16.150   1.635  1.00  0.00           C  
ATOM    748  CE1 PHE A  50      -3.173  17.072   3.597  1.00  0.00           C  
ATOM    749  CE2 PHE A  50      -5.232  17.255   2.407  1.00  0.00           C  
ATOM    750  CZ  PHE A  50      -4.367  17.705   3.382  1.00  0.00           C  
ATOM    751  H   PHE A  50      -2.223  13.131   3.248  1.00  0.00           H  
ATOM    752  HA  PHE A  50      -4.845  12.942   1.797  1.00  0.00           H  
ATOM    753 1HB  PHE A  50      -2.208  14.240   0.936  1.00  0.00           H  
ATOM    754 2HB  PHE A  50      -3.729  14.310   0.069  1.00  0.00           H  
ATOM    755  HD1 PHE A  50      -1.883  15.484   3.002  1.00  0.00           H  
ATOM    756  HD2 PHE A  50      -5.593  15.789   0.871  1.00  0.00           H  
ATOM    757  HE1 PHE A  50      -2.488  17.426   4.365  1.00  0.00           H  
ATOM    758  HE2 PHE A  50      -6.174  17.768   2.249  1.00  0.00           H  
ATOM    759  HZ  PHE A  50      -4.626  18.555   3.974  1.00  0.00           H  
ATOM    760  N   ALA A  51      -3.950  10.607   1.403  1.00  0.00           N  
ATOM    761  CA  ALA A  51      -3.487   9.225   1.199  1.00  0.00           C  
ATOM    762  C   ALA A  51      -2.955   8.862  -0.189  1.00  0.00           C  
ATOM    763  O   ALA A  51      -2.031   8.045  -0.291  1.00  0.00           O  
ATOM    764  CB  ALA A  51      -4.638   8.285   1.506  1.00  0.00           C  
ATOM    765  H   ALA A  51      -4.876  10.745   1.781  1.00  0.00           H  
ATOM    766  HA  ALA A  51      -2.686   9.049   1.911  1.00  0.00           H  
ATOM    767 1HB  ALA A  51      -4.292   7.254   1.425  1.00  0.00           H  
ATOM    768 2HB  ALA A  51      -4.998   8.470   2.519  1.00  0.00           H  
ATOM    769 3HB  ALA A  51      -5.447   8.451   0.796  1.00  0.00           H  
ATOM    770  N   SER A  52      -3.505   9.424  -1.250  1.00  0.00           N  
ATOM    771  CA  SER A  52      -3.042   9.042  -2.580  1.00  0.00           C  
ATOM    772  C   SER A  52      -1.731   9.729  -2.924  1.00  0.00           C  
ATOM    773  O   SER A  52      -1.344  10.727  -2.310  1.00  0.00           O  
ATOM    774  CB  SER A  52      -4.074   9.336  -3.646  1.00  0.00           C  
ATOM    775  OG  SER A  52      -5.248   8.597  -3.441  1.00  0.00           O  
ATOM    776  H   SER A  52      -4.241  10.105  -1.140  1.00  0.00           H  
ATOM    777  HA  SER A  52      -2.864   7.966  -2.582  1.00  0.00           H  
ATOM    778 1HB  SER A  52      -4.289  10.365  -3.664  1.00  0.00           H  
ATOM    779 2HB  SER A  52      -3.656   9.086  -4.619  1.00  0.00           H  
ATOM    780  HG  SER A  52      -5.811   8.781  -4.200  1.00  0.00           H  
ATOM    781  N   SER A  53      -1.046   9.209  -3.932  1.00  0.00           N  
ATOM    782  CA  SER A  53       0.232   9.768  -4.356  1.00  0.00           C  
ATOM    783  C   SER A  53       0.028  11.089  -5.092  1.00  0.00           C  
ATOM    784  O   SER A  53       0.159  11.161  -6.313  1.00  0.00           O  
ATOM    785  CB  SER A  53       0.927   8.797  -5.287  1.00  0.00           C  
ATOM    786  OG  SER A  53       1.157   7.572  -4.658  1.00  0.00           O  
ATOM    787  H   SER A  53      -1.410   8.398  -4.409  1.00  0.00           H  
ATOM    788  HA  SER A  53       0.853   9.941  -3.472  1.00  0.00           H  
ATOM    789 1HB  SER A  53       0.322   8.646  -6.178  1.00  0.00           H  
ATOM    790 2HB  SER A  53       1.876   9.226  -5.603  1.00  0.00           H  
ATOM    791  HG  SER A  53       1.603   7.777  -3.807  1.00  0.00           H  
ATOM    792  N   PHE A  54      -0.312  12.133  -4.345  1.00  0.00           N  
ATOM    793  CA  PHE A  54      -0.637  13.418  -4.951  1.00  0.00           C  
ATOM    794  C   PHE A  54       0.633  14.187  -5.303  1.00  0.00           C  
ATOM    795  O   PHE A  54       1.403  14.579  -4.424  1.00  0.00           O  
ATOM    796  CB  PHE A  54      -1.486  14.262  -3.989  1.00  0.00           C  
ATOM    797  CG  PHE A  54      -2.879  13.729  -3.726  1.00  0.00           C  
ATOM    798  CD1 PHE A  54      -3.210  13.212  -2.486  1.00  0.00           C  
ATOM    799  CD2 PHE A  54      -3.840  13.715  -4.715  1.00  0.00           C  
ATOM    800  CE1 PHE A  54      -4.482  12.731  -2.230  1.00  0.00           C  
ATOM    801  CE2 PHE A  54      -5.102  13.223  -4.469  1.00  0.00           C  
ATOM    802  CZ  PHE A  54      -5.429  12.741  -3.221  1.00  0.00           C  
ATOM    803  H   PHE A  54      -0.404  11.978  -3.343  1.00  0.00           H  
ATOM    804  HA  PHE A  54      -1.204  13.242  -5.866  1.00  0.00           H  
ATOM    805 1HB  PHE A  54      -0.973  14.325  -3.026  1.00  0.00           H  
ATOM    806 2HB  PHE A  54      -1.574  15.274  -4.361  1.00  0.00           H  
ATOM    807  HD1 PHE A  54      -2.452  13.199  -1.697  1.00  0.00           H  
ATOM    808  HD2 PHE A  54      -3.594  14.099  -5.702  1.00  0.00           H  
ATOM    809  HE1 PHE A  54      -4.726  12.342  -1.246  1.00  0.00           H  
ATOM    810  HE2 PHE A  54      -5.843  13.222  -5.264  1.00  0.00           H  
ATOM    811  HZ  PHE A  54      -6.430  12.358  -3.026  1.00  0.00           H  
ATOM    812  N   LYS A  55       0.808  14.468  -6.592  1.00  0.00           N  
ATOM    813  CA  LYS A  55       2.003  15.148  -7.088  1.00  0.00           C  
ATOM    814  C   LYS A  55       2.230  16.532  -6.496  1.00  0.00           C  
ATOM    815  O   LYS A  55       3.331  16.851  -6.054  1.00  0.00           O  
ATOM    816  CB  LYS A  55       1.930  15.281  -8.608  1.00  0.00           C  
ATOM    817  CG  LYS A  55       3.143  15.957  -9.240  1.00  0.00           C  
ATOM    818  CD  LYS A  55       3.026  16.009 -10.761  1.00  0.00           C  
ATOM    819  CE  LYS A  55       4.221  16.718 -11.385  1.00  0.00           C  
ATOM    820  NZ  LYS A  55       4.122  16.770 -12.871  1.00  0.00           N  
ATOM    821  H   LYS A  55       0.119  14.137  -7.255  1.00  0.00           H  
ATOM    822  HA  LYS A  55       2.867  14.534  -6.833  1.00  0.00           H  
ATOM    823 1HB  LYS A  55       1.829  14.291  -9.054  1.00  0.00           H  
ATOM    824 2HB  LYS A  55       1.047  15.857  -8.883  1.00  0.00           H  
ATOM    825 1HG  LYS A  55       3.232  16.974  -8.855  1.00  0.00           H  
ATOM    826 2HG  LYS A  55       4.044  15.408  -8.972  1.00  0.00           H  
ATOM    827 1HD  LYS A  55       2.967  14.994 -11.156  1.00  0.00           H  
ATOM    828 2HD  LYS A  55       2.116  16.541 -11.036  1.00  0.00           H  
ATOM    829 1HE  LYS A  55       4.273  17.735 -10.997  1.00  0.00           H  
ATOM    830 2HE  LYS A  55       5.133  16.189 -11.110  1.00  0.00           H  
ATOM    831 1HZ  LYS A  55       4.930  17.247 -13.247  1.00  0.00           H  
ATOM    832 2HZ  LYS A  55       4.084  15.830 -13.240  1.00  0.00           H  
ATOM    833 3HZ  LYS A  55       3.285  17.269 -13.136  1.00  0.00           H  
ATOM    834  N   SER A  56       1.198  17.367  -6.505  1.00  0.00           N  
ATOM    835  CA  SER A  56       1.331  18.717  -5.977  1.00  0.00           C  
ATOM    836  C   SER A  56      -0.012  19.312  -5.612  1.00  0.00           C  
ATOM    837  O   SER A  56      -0.899  19.445  -6.468  1.00  0.00           O  
ATOM    838  CB  SER A  56       2.026  19.603  -6.988  1.00  0.00           C  
ATOM    839  OG  SER A  56       2.101  20.923  -6.534  1.00  0.00           O  
ATOM    840  H   SER A  56       0.312  17.060  -6.873  1.00  0.00           H  
ATOM    841  HA  SER A  56       1.936  18.674  -5.069  1.00  0.00           H  
ATOM    842 1HB  SER A  56       3.033  19.225  -7.166  1.00  0.00           H  
ATOM    843 2HB  SER A  56       1.490  19.568  -7.935  1.00  0.00           H  
ATOM    844  HG  SER A  56       2.436  20.874  -5.634  1.00  0.00           H  
ATOM    845  N   GLU A  57      -0.116  19.754  -4.368  1.00  0.00           N  
ATOM    846  CA  GLU A  57      -1.344  20.327  -3.847  1.00  0.00           C  
ATOM    847  C   GLU A  57      -1.073  21.569  -3.014  1.00  0.00           C  
ATOM    848  O   GLU A  57       0.044  21.785  -2.530  1.00  0.00           O  
ATOM    849  CB  GLU A  57      -2.052  19.267  -3.003  1.00  0.00           C  
ATOM    850  CG  GLU A  57      -1.236  18.810  -1.819  1.00  0.00           C  
ATOM    851  CD  GLU A  57      -1.820  17.689  -1.057  1.00  0.00           C  
ATOM    852  OE1 GLU A  57      -2.900  17.259  -1.375  1.00  0.00           O  
ATOM    853  OE2 GLU A  57      -1.151  17.233  -0.164  1.00  0.00           O  
ATOM    854  H   GLU A  57       0.670  19.612  -3.730  1.00  0.00           H  
ATOM    855  HA  GLU A  57      -1.984  20.608  -4.681  1.00  0.00           H  
ATOM    856 1HB  GLU A  57      -2.994  19.668  -2.636  1.00  0.00           H  
ATOM    857 2HB  GLU A  57      -2.278  18.398  -3.611  1.00  0.00           H  
ATOM    858 1HG  GLU A  57      -0.276  18.487  -2.185  1.00  0.00           H  
ATOM    859 2HG  GLU A  57      -1.074  19.658  -1.155  1.00  0.00           H  
ATOM    860  N   LYS A  58      -2.095  22.397  -2.854  1.00  0.00           N  
ATOM    861  CA  LYS A  58      -1.958  23.581  -2.006  1.00  0.00           C  
ATOM    862  C   LYS A  58      -2.873  23.462  -0.800  1.00  0.00           C  
ATOM    863  O   LYS A  58      -4.072  23.295  -0.959  1.00  0.00           O  
ATOM    864  CB  LYS A  58      -2.248  24.858  -2.791  1.00  0.00           C  
ATOM    865  CG  LYS A  58      -1.257  25.133  -3.913  1.00  0.00           C  
ATOM    866  CD  LYS A  58      -1.577  26.438  -4.641  1.00  0.00           C  
ATOM    867  CE  LYS A  58      -0.596  26.691  -5.781  1.00  0.00           C  
ATOM    868  NZ  LYS A  58      -0.879  27.974  -6.487  1.00  0.00           N  
ATOM    869  H   LYS A  58      -2.973  22.160  -3.309  1.00  0.00           H  
ATOM    870  HA  LYS A  58      -0.939  23.634  -1.662  1.00  0.00           H  
ATOM    871 1HB  LYS A  58      -3.241  24.800  -3.226  1.00  0.00           H  
ATOM    872 2HB  LYS A  58      -2.232  25.708  -2.109  1.00  0.00           H  
ATOM    873 1HG  LYS A  58      -0.250  25.192  -3.492  1.00  0.00           H  
ATOM    874 2HG  LYS A  58      -1.284  24.311  -4.628  1.00  0.00           H  
ATOM    875 1HD  LYS A  58      -2.588  26.385  -5.050  1.00  0.00           H  
ATOM    876 2HD  LYS A  58      -1.530  27.273  -3.940  1.00  0.00           H  
ATOM    877 1HE  LYS A  58       0.417  26.721  -5.381  1.00  0.00           H  
ATOM    878 2HE  LYS A  58      -0.669  25.872  -6.497  1.00  0.00           H  
ATOM    879 1HZ  LYS A  58      -0.211  28.100  -7.234  1.00  0.00           H  
ATOM    880 2HZ  LYS A  58      -1.813  27.953  -6.870  1.00  0.00           H  
ATOM    881 3HZ  LYS A  58      -0.802  28.744  -5.835  1.00  0.00           H  
ATOM    882  N   ILE A  59      -2.322  23.547   0.406  1.00  0.00           N  
ATOM    883  CA  ILE A  59      -3.142  23.335   1.602  1.00  0.00           C  
ATOM    884  C   ILE A  59      -3.449  24.552   2.463  1.00  0.00           C  
ATOM    885  O   ILE A  59      -2.565  25.297   2.899  1.00  0.00           O  
ATOM    886  CB  ILE A  59      -2.518  22.240   2.456  1.00  0.00           C  
ATOM    887  CG1 ILE A  59      -2.498  20.957   1.665  1.00  0.00           C  
ATOM    888  CG2 ILE A  59      -3.279  22.060   3.715  1.00  0.00           C  
ATOM    889  CD1 ILE A  59      -1.706  19.931   2.298  1.00  0.00           C  
ATOM    890  H   ILE A  59      -1.318  23.693   0.478  1.00  0.00           H  
ATOM    891  HA  ILE A  59      -4.103  22.951   1.273  1.00  0.00           H  
ATOM    892  HB  ILE A  59      -1.496  22.492   2.686  1.00  0.00           H  
ATOM    893 1HG1 ILE A  59      -3.517  20.590   1.555  1.00  0.00           H  
ATOM    894 2HG1 ILE A  59      -2.082  21.135   0.675  1.00  0.00           H  
ATOM    895 1HG2 ILE A  59      -2.833  21.266   4.309  1.00  0.00           H  
ATOM    896 2HG2 ILE A  59      -3.282  22.984   4.292  1.00  0.00           H  
ATOM    897 3HG2 ILE A  59      -4.283  21.797   3.438  1.00  0.00           H  
ATOM    898 1HD1 ILE A  59      -1.730  19.025   1.687  1.00  0.00           H  
ATOM    899 2HD1 ILE A  59      -0.690  20.292   2.386  1.00  0.00           H  
ATOM    900 3HD1 ILE A  59      -2.105  19.723   3.278  1.00  0.00           H  
ATOM    901  N   ILE A  60      -4.744  24.733   2.683  1.00  0.00           N  
ATOM    902  CA  ILE A  60      -5.325  25.809   3.457  1.00  0.00           C  
ATOM    903  C   ILE A  60      -6.099  25.322   4.682  1.00  0.00           C  
ATOM    904  O   ILE A  60      -6.902  24.389   4.596  1.00  0.00           O  
ATOM    905  CB  ILE A  60      -6.249  26.636   2.557  1.00  0.00           C  
ATOM    906  CG1 ILE A  60      -5.431  27.323   1.456  1.00  0.00           C  
ATOM    907  CG2 ILE A  60      -7.010  27.566   3.365  1.00  0.00           C  
ATOM    908  CD1 ILE A  60      -6.259  27.964   0.384  1.00  0.00           C  
ATOM    909  H   ILE A  60      -5.396  24.074   2.258  1.00  0.00           H  
ATOM    910  HA  ILE A  60      -4.519  26.451   3.804  1.00  0.00           H  
ATOM    911  HB  ILE A  60      -6.944  25.961   2.044  1.00  0.00           H  
ATOM    912 1HG1 ILE A  60      -4.808  28.092   1.913  1.00  0.00           H  
ATOM    913 2HG1 ILE A  60      -4.792  26.588   0.979  1.00  0.00           H  
ATOM    914 1HG2 ILE A  60      -7.685  28.147   2.736  1.00  0.00           H  
ATOM    915 2HG2 ILE A  60      -7.576  26.995   4.083  1.00  0.00           H  
ATOM    916 3HG2 ILE A  60      -6.342  28.203   3.868  1.00  0.00           H  
ATOM    917 1HD1 ILE A  60      -5.599  28.429  -0.352  1.00  0.00           H  
ATOM    918 2HD1 ILE A  60      -6.876  27.206  -0.104  1.00  0.00           H  
ATOM    919 3HD1 ILE A  60      -6.900  28.728   0.826  1.00  0.00           H  
ATOM    920  N   PHE A  61      -5.862  25.946   5.833  1.00  0.00           N  
ATOM    921  CA  PHE A  61      -6.597  25.551   7.025  1.00  0.00           C  
ATOM    922  C   PHE A  61      -7.554  26.675   7.409  1.00  0.00           C  
ATOM    923  O   PHE A  61      -7.190  27.838   7.306  1.00  0.00           O  
ATOM    924  CB  PHE A  61      -5.640  25.343   8.181  1.00  0.00           C  
ATOM    925  CG  PHE A  61      -4.585  24.304   7.955  1.00  0.00           C  
ATOM    926  CD1 PHE A  61      -3.256  24.592   8.203  1.00  0.00           C  
ATOM    927  CD2 PHE A  61      -4.895  23.068   7.503  1.00  0.00           C  
ATOM    928  CE1 PHE A  61      -2.289  23.661   8.026  1.00  0.00           C  
ATOM    929  CE2 PHE A  61      -3.905  22.115   7.320  1.00  0.00           C  
ATOM    930  CZ  PHE A  61      -2.607  22.426   7.593  1.00  0.00           C  
ATOM    931  H   PHE A  61      -5.189  26.699   5.875  1.00  0.00           H  
ATOM    932  HA  PHE A  61      -7.162  24.645   6.830  1.00  0.00           H  
ATOM    933 1HB  PHE A  61      -5.168  26.265   8.434  1.00  0.00           H  
ATOM    934 2HB  PHE A  61      -6.225  25.036   9.045  1.00  0.00           H  
ATOM    935  HD1 PHE A  61      -2.980  25.566   8.568  1.00  0.00           H  
ATOM    936  HD2 PHE A  61      -5.937  22.840   7.303  1.00  0.00           H  
ATOM    937  HE1 PHE A  61      -1.258  23.905   8.259  1.00  0.00           H  
ATOM    938  HE2 PHE A  61      -4.156  21.118   6.976  1.00  0.00           H  
ATOM    939  HZ  PHE A  61      -1.837  21.697   7.477  1.00  0.00           H  
ATOM    940  N   ASN A  62      -8.758  26.350   7.871  1.00  0.00           N  
ATOM    941  CA  ASN A  62      -9.678  27.401   8.336  1.00  0.00           C  
ATOM    942  C   ASN A  62     -10.595  26.958   9.491  1.00  0.00           C  
ATOM    943  O   ASN A  62     -10.869  25.769   9.693  1.00  0.00           O  
ATOM    944  CB  ASN A  62     -10.541  27.984   7.202  1.00  0.00           C  
ATOM    945  CG  ASN A  62      -9.775  28.811   6.070  1.00  0.00           C  
ATOM    946  OD1 ASN A  62      -9.313  29.983   6.209  1.00  0.00           O  
ATOM    947  ND2 ASN A  62      -9.715  28.191   4.937  1.00  0.00           N  
ATOM    948  H   ASN A  62      -9.022  25.364   7.903  1.00  0.00           H  
ATOM    949  HA  ASN A  62      -9.079  28.224   8.728  1.00  0.00           H  
ATOM    950 1HB  ASN A  62     -11.083  27.169   6.722  1.00  0.00           H  
ATOM    951 2HB  ASN A  62     -11.293  28.643   7.647  1.00  0.00           H  
ATOM    952 1HD2 ASN A  62      -9.271  28.625   4.150  1.00  0.00           H  
ATOM    953 2HD2 ASN A  62     -10.109  27.274   4.846  1.00  0.00           H  
ATOM    954  N   ASN A  63     -11.106  27.945  10.223  1.00  0.00           N  
ATOM    955  CA  ASN A  63     -12.115  27.757  11.264  1.00  0.00           C  
ATOM    956  C   ASN A  63     -13.489  27.590  10.620  1.00  0.00           C  
ATOM    957  O   ASN A  63     -13.976  28.500   9.944  1.00  0.00           O  
ATOM    958  CB  ASN A  63     -12.152  28.933  12.207  1.00  0.00           C  
ATOM    959  CG  ASN A  63     -13.066  28.713  13.406  1.00  0.00           C  
ATOM    960  OD1 ASN A  63     -14.069  27.989  13.367  1.00  0.00           O  
ATOM    961  ND2 ASN A  63     -12.743  29.368  14.491  1.00  0.00           N  
ATOM    962  H   ASN A  63     -10.786  28.895  10.048  1.00  0.00           H  
ATOM    963  HA  ASN A  63     -11.891  26.844  11.821  1.00  0.00           H  
ATOM    964 1HB  ASN A  63     -11.151  29.149  12.555  1.00  0.00           H  
ATOM    965 2HB  ASN A  63     -12.499  29.811  11.663  1.00  0.00           H  
ATOM    966 1HD2 ASN A  63     -13.299  29.268  15.319  1.00  0.00           H  
ATOM    967 2HD2 ASN A  63     -11.942  29.964  14.500  1.00  0.00           H  
ATOM    968  N   GLY A  64     -14.122  26.435  10.808  1.00  0.00           N  
ATOM    969  CA  GLY A  64     -15.412  26.146  10.170  1.00  0.00           C  
ATOM    970  C   GLY A  64     -16.515  27.146  10.488  1.00  0.00           C  
ATOM    971  O   GLY A  64     -17.471  27.274   9.729  1.00  0.00           O  
ATOM    972  H   GLY A  64     -13.690  25.723  11.404  1.00  0.00           H  
ATOM    973 1HA  GLY A  64     -15.270  26.087   9.091  1.00  0.00           H  
ATOM    974 2HA  GLY A  64     -15.757  25.176  10.488  1.00  0.00           H  
ATOM    975  N   LEU A  65     -16.378  27.902  11.570  1.00  0.00           N  
ATOM    976  CA  LEU A  65     -17.385  28.888  11.943  1.00  0.00           C  
ATOM    977  C   LEU A  65     -17.520  29.992  10.896  1.00  0.00           C  
ATOM    978  O   LEU A  65     -18.566  30.637  10.794  1.00  0.00           O  
ATOM    979  CB  LEU A  65     -17.046  29.506  13.295  1.00  0.00           C  
ATOM    980  CG  LEU A  65     -17.142  28.545  14.490  1.00  0.00           C  
ATOM    981  CD1 LEU A  65     -16.645  29.247  15.740  1.00  0.00           C  
ATOM    982  CD2 LEU A  65     -18.581  28.082  14.646  1.00  0.00           C  
ATOM    983  H   LEU A  65     -15.551  27.785  12.154  1.00  0.00           H  
ATOM    984  HA  LEU A  65     -18.345  28.380  12.026  1.00  0.00           H  
ATOM    985 1HB  LEU A  65     -16.028  29.892  13.252  1.00  0.00           H  
ATOM    986 2HB  LEU A  65     -17.720  30.341  13.477  1.00  0.00           H  
ATOM    987  HG  LEU A  65     -16.503  27.677  14.312  1.00  0.00           H  
ATOM    988 1HD1 LEU A  65     -16.700  28.564  16.588  1.00  0.00           H  
ATOM    989 2HD1 LEU A  65     -15.611  29.557  15.592  1.00  0.00           H  
ATOM    990 3HD1 LEU A  65     -17.263  30.121  15.936  1.00  0.00           H  
ATOM    991 1HD2 LEU A  65     -18.651  27.393  15.489  1.00  0.00           H  
ATOM    992 2HD2 LEU A  65     -19.224  28.943  14.827  1.00  0.00           H  
ATOM    993 3HD2 LEU A  65     -18.899  27.574  13.735  1.00  0.00           H  
ATOM    994  N   GLU A  66     -16.467  30.199  10.106  1.00  0.00           N  
ATOM    995  CA  GLU A  66     -16.451  31.241   9.097  1.00  0.00           C  
ATOM    996  C   GLU A  66     -17.032  30.768   7.766  1.00  0.00           C  
ATOM    997  O   GLU A  66     -17.100  31.540   6.814  1.00  0.00           O  
ATOM    998  CB  GLU A  66     -15.018  31.753   8.888  1.00  0.00           C  
ATOM    999  CG  GLU A  66     -14.406  32.435  10.114  1.00  0.00           C  
ATOM   1000  CD  GLU A  66     -15.140  33.701  10.490  1.00  0.00           C  
ATOM   1001  OE1 GLU A  66     -15.660  34.332   9.595  1.00  0.00           O  
ATOM   1002  OE2 GLU A  66     -15.165  34.044  11.650  1.00  0.00           O  
ATOM   1003  H   GLU A  66     -15.641  29.605  10.199  1.00  0.00           H  
ATOM   1004  HA  GLU A  66     -17.061  32.071   9.454  1.00  0.00           H  
ATOM   1005 1HB  GLU A  66     -14.369  30.917   8.617  1.00  0.00           H  
ATOM   1006 2HB  GLU A  66     -15.001  32.465   8.060  1.00  0.00           H  
ATOM   1007 1HG  GLU A  66     -14.427  31.738  10.956  1.00  0.00           H  
ATOM   1008 2HG  GLU A  66     -13.369  32.671   9.896  1.00  0.00           H  
ATOM   1009  N   LYS A  67     -17.496  29.513   7.688  1.00  0.00           N  
ATOM   1010  CA  LYS A  67     -18.040  28.982   6.436  1.00  0.00           C  
ATOM   1011  C   LYS A  67     -19.250  29.767   5.918  1.00  0.00           C  
ATOM   1012  O   LYS A  67     -19.560  29.712   4.728  1.00  0.00           O  
ATOM   1013  CB  LYS A  67     -18.453  27.518   6.614  1.00  0.00           C  
ATOM   1014  CG  LYS A  67     -19.679  27.319   7.520  1.00  0.00           C  
ATOM   1015  CD  LYS A  67     -19.989  25.847   7.756  1.00  0.00           C  
ATOM   1016  CE  LYS A  67     -21.223  25.692   8.642  1.00  0.00           C  
ATOM   1017  NZ  LYS A  67     -21.535  24.264   8.933  1.00  0.00           N  
ATOM   1018  H   LYS A  67     -17.453  28.894   8.499  1.00  0.00           H  
ATOM   1019  HA  LYS A  67     -17.260  29.038   5.676  1.00  0.00           H  
ATOM   1020 1HB  LYS A  67     -18.672  27.079   5.642  1.00  0.00           H  
ATOM   1021 2HB  LYS A  67     -17.624  26.958   7.053  1.00  0.00           H  
ATOM   1022 1HG  LYS A  67     -19.522  27.816   8.476  1.00  0.00           H  
ATOM   1023 2HG  LYS A  67     -20.547  27.767   7.045  1.00  0.00           H  
ATOM   1024 1HD  LYS A  67     -20.163  25.350   6.803  1.00  0.00           H  
ATOM   1025 2HD  LYS A  67     -19.134  25.377   8.247  1.00  0.00           H  
ATOM   1026 1HE  LYS A  67     -21.047  26.215   9.582  1.00  0.00           H  
ATOM   1027 2HE  LYS A  67     -22.078  26.145   8.140  1.00  0.00           H  
ATOM   1028 1HZ  LYS A  67     -22.355  24.210   9.521  1.00  0.00           H  
ATOM   1029 2HZ  LYS A  67     -21.710  23.772   8.068  1.00  0.00           H  
ATOM   1030 3HZ  LYS A  67     -20.750  23.843   9.409  1.00  0.00           H  
ATOM   1031  N   GLY A  68     -19.949  30.482   6.804  1.00  0.00           N  
ATOM   1032  CA  GLY A  68     -21.118  31.251   6.403  1.00  0.00           C  
ATOM   1033  C   GLY A  68     -20.785  32.670   5.933  1.00  0.00           C  
ATOM   1034  O   GLY A  68     -21.684  33.406   5.521  1.00  0.00           O  
ATOM   1035  H   GLY A  68     -19.650  30.493   7.769  1.00  0.00           H  
ATOM   1036 1HA  GLY A  68     -21.637  30.719   5.606  1.00  0.00           H  
ATOM   1037 2HA  GLY A  68     -21.807  31.306   7.244  1.00  0.00           H  
ATOM   1038  N   ASN A  69     -19.510  33.065   6.010  1.00  0.00           N  
ATOM   1039  CA  ASN A  69     -19.099  34.407   5.612  1.00  0.00           C  
ATOM   1040  C   ASN A  69     -18.296  34.390   4.317  1.00  0.00           C  
ATOM   1041  O   ASN A  69     -17.559  33.447   4.034  1.00  0.00           O  
ATOM   1042  CB  ASN A  69     -18.289  35.084   6.713  1.00  0.00           C  
ATOM   1043  CG  ASN A  69     -19.097  35.380   7.964  1.00  0.00           C  
ATOM   1044  OD1 ASN A  69     -20.272  35.760   7.880  1.00  0.00           O  
ATOM   1045  ND2 ASN A  69     -18.484  35.240   9.121  1.00  0.00           N  
ATOM   1046  H   ASN A  69     -18.789  32.421   6.338  1.00  0.00           H  
ATOM   1047  HA  ASN A  69     -19.993  35.003   5.427  1.00  0.00           H  
ATOM   1048 1HB  ASN A  69     -17.450  34.432   6.991  1.00  0.00           H  
ATOM   1049 2HB  ASN A  69     -17.862  36.013   6.335  1.00  0.00           H  
ATOM   1050 1HD2 ASN A  69     -18.971  35.431   9.972  1.00  0.00           H  
ATOM   1051 2HD2 ASN A  69     -17.504  34.950   9.170  1.00  0.00           H  
ATOM   1052  N   GLY A  70     -18.339  35.482   3.558  1.00  0.00           N  
ATOM   1053  CA  GLY A  70     -17.516  35.594   2.346  1.00  0.00           C  
ATOM   1054  C   GLY A  70     -16.072  35.963   2.702  1.00  0.00           C  
ATOM   1055  O   GLY A  70     -15.577  37.023   2.317  1.00  0.00           O  
ATOM   1056  H   GLY A  70     -18.952  36.241   3.816  1.00  0.00           H  
ATOM   1057 1HA  GLY A  70     -17.533  34.650   1.802  1.00  0.00           H  
ATOM   1058 2HA  GLY A  70     -17.938  36.353   1.688  1.00  0.00           H  
ATOM   1059  N   LYS A  71     -15.431  35.102   3.489  1.00  0.00           N  
ATOM   1060  CA  LYS A  71     -14.105  35.358   4.028  1.00  0.00           C  
ATOM   1061  C   LYS A  71     -13.261  34.116   4.289  1.00  0.00           C  
ATOM   1062  O   LYS A  71     -13.679  33.197   4.993  1.00  0.00           O  
ATOM   1063  CB  LYS A  71     -14.258  36.111   5.356  1.00  0.00           C  
ATOM   1064  CG  LYS A  71     -12.955  36.498   6.034  1.00  0.00           C  
ATOM   1065  CD  LYS A  71     -13.207  37.306   7.292  1.00  0.00           C  
ATOM   1066  CE  LYS A  71     -11.904  37.653   7.992  1.00  0.00           C  
ATOM   1067  NZ  LYS A  71     -12.140  38.438   9.238  1.00  0.00           N  
ATOM   1068  H   LYS A  71     -15.924  34.242   3.726  1.00  0.00           H  
ATOM   1069  HA  LYS A  71     -13.563  35.981   3.316  1.00  0.00           H  
ATOM   1070 1HB  LYS A  71     -14.827  37.026   5.190  1.00  0.00           H  
ATOM   1071 2HB  LYS A  71     -14.826  35.494   6.057  1.00  0.00           H  
ATOM   1072 1HG  LYS A  71     -12.416  35.591   6.312  1.00  0.00           H  
ATOM   1073 2HG  LYS A  71     -12.331  37.069   5.347  1.00  0.00           H  
ATOM   1074 1HD  LYS A  71     -13.735  38.225   7.037  1.00  0.00           H  
ATOM   1075 2HD  LYS A  71     -13.832  36.722   7.974  1.00  0.00           H  
ATOM   1076 1HE  LYS A  71     -11.381  36.729   8.246  1.00  0.00           H  
ATOM   1077 2HE  LYS A  71     -11.279  38.238   7.318  1.00  0.00           H  
ATOM   1078 1HZ  LYS A  71     -11.256  38.649   9.677  1.00  0.00           H  
ATOM   1079 2HZ  LYS A  71     -12.616  39.299   9.008  1.00  0.00           H  
ATOM   1080 3HZ  LYS A  71     -12.713  37.895   9.873  1.00  0.00           H  
ATOM   1081  N   GLU A  72     -12.035  34.134   3.783  1.00  0.00           N  
ATOM   1082  CA  GLU A  72     -11.066  33.088   4.080  1.00  0.00           C  
ATOM   1083  C   GLU A  72     -10.214  33.653   5.208  1.00  0.00           C  
ATOM   1084  O   GLU A  72     -10.055  34.873   5.284  1.00  0.00           O  
ATOM   1085  CB  GLU A  72     -10.191  32.780   2.858  1.00  0.00           C  
ATOM   1086  CG  GLU A  72     -10.949  32.328   1.601  1.00  0.00           C  
ATOM   1087  CD  GLU A  72     -11.593  30.975   1.682  1.00  0.00           C  
ATOM   1088  OE1 GLU A  72     -10.916  30.003   1.961  1.00  0.00           O  
ATOM   1089  OE2 GLU A  72     -12.775  30.909   1.457  1.00  0.00           O  
ATOM   1090  H   GLU A  72     -11.756  34.904   3.191  1.00  0.00           H  
ATOM   1091  HA  GLU A  72     -11.571  32.186   4.427  1.00  0.00           H  
ATOM   1092 1HB  GLU A  72      -9.618  33.670   2.590  1.00  0.00           H  
ATOM   1093 2HB  GLU A  72      -9.468  32.002   3.116  1.00  0.00           H  
ATOM   1094 1HG  GLU A  72     -11.716  33.069   1.375  1.00  0.00           H  
ATOM   1095 2HG  GLU A  72     -10.243  32.322   0.774  1.00  0.00           H  
ATOM   1096  N   GLN A  73      -9.629  32.809   6.053  1.00  0.00           N  
ATOM   1097  CA  GLN A  73      -8.695  33.333   7.042  1.00  0.00           C  
ATOM   1098  C   GLN A  73      -7.322  33.338   6.390  1.00  0.00           C  
ATOM   1099  O   GLN A  73      -6.537  34.275   6.542  1.00  0.00           O  
ATOM   1100  CB  GLN A  73      -8.774  32.509   8.324  1.00  0.00           C  
ATOM   1101  CG  GLN A  73     -10.136  32.666   8.994  1.00  0.00           C  
ATOM   1102  CD  GLN A  73     -10.378  31.741  10.139  1.00  0.00           C  
ATOM   1103  OE1 GLN A  73     -10.144  30.538   9.997  1.00  0.00           O  
ATOM   1104  NE2 GLN A  73     -10.841  32.278  11.263  1.00  0.00           N  
ATOM   1105  H   GLN A  73      -9.775  31.806   5.997  1.00  0.00           H  
ATOM   1106  HA  GLN A  73      -8.961  34.362   7.280  1.00  0.00           H  
ATOM   1107 1HB  GLN A  73      -8.591  31.457   8.117  1.00  0.00           H  
ATOM   1108 2HB  GLN A  73      -8.007  32.845   9.020  1.00  0.00           H  
ATOM   1109 1HG  GLN A  73     -10.222  33.687   9.363  1.00  0.00           H  
ATOM   1110 2HG  GLN A  73     -10.912  32.479   8.248  1.00  0.00           H  
ATOM   1111 1HE2 GLN A  73     -11.039  31.702  12.056  1.00  0.00           H  
ATOM   1112 2HE2 GLN A  73     -11.018  33.263  11.313  1.00  0.00           H  
ATOM   1113  N   TYR A  74      -7.049  32.284   5.629  1.00  0.00           N  
ATOM   1114  CA  TYR A  74      -5.811  32.228   4.858  1.00  0.00           C  
ATOM   1115  C   TYR A  74      -5.909  33.183   3.676  1.00  0.00           C  
ATOM   1116  O   TYR A  74      -7.012  33.420   3.196  1.00  0.00           O  
ATOM   1117  CB  TYR A  74      -5.501  30.827   4.389  1.00  0.00           C  
ATOM   1118  CG  TYR A  74      -4.919  29.995   5.474  1.00  0.00           C  
ATOM   1119  CD1 TYR A  74      -5.330  30.190   6.769  1.00  0.00           C  
ATOM   1120  CD2 TYR A  74      -3.937  29.054   5.184  1.00  0.00           C  
ATOM   1121  CE1 TYR A  74      -4.769  29.466   7.767  1.00  0.00           C  
ATOM   1122  CE2 TYR A  74      -3.385  28.326   6.207  1.00  0.00           C  
ATOM   1123  CZ  TYR A  74      -3.814  28.553   7.492  1.00  0.00           C  
ATOM   1124  OH  TYR A  74      -3.298  27.882   8.514  1.00  0.00           O  
ATOM   1125  H   TYR A  74      -7.734  31.517   5.590  1.00  0.00           H  
ATOM   1126  HA  TYR A  74      -5.011  32.539   5.516  1.00  0.00           H  
ATOM   1127 1HB  TYR A  74      -6.424  30.376   4.051  1.00  0.00           H  
ATOM   1128 2HB  TYR A  74      -4.809  30.847   3.543  1.00  0.00           H  
ATOM   1129  HD1 TYR A  74      -6.094  30.917   7.003  1.00  0.00           H  
ATOM   1130  HD2 TYR A  74      -3.609  28.902   4.155  1.00  0.00           H  
ATOM   1131  HE1 TYR A  74      -5.078  29.610   8.784  1.00  0.00           H  
ATOM   1132  HE2 TYR A  74      -2.615  27.584   6.005  1.00  0.00           H  
ATOM   1133  HH  TYR A  74      -3.782  28.099   9.316  1.00  0.00           H  
ATOM   1134  N   PRO A  75      -4.812  33.762   3.179  1.00  0.00           N  
ATOM   1135  CA  PRO A  75      -4.826  34.581   1.990  1.00  0.00           C  
ATOM   1136  C   PRO A  75      -5.501  33.808   0.885  1.00  0.00           C  
ATOM   1137  O   PRO A  75      -5.149  32.655   0.640  1.00  0.00           O  
ATOM   1138  CB  PRO A  75      -3.332  34.767   1.702  1.00  0.00           C  
ATOM   1139  CG  PRO A  75      -2.678  34.673   3.069  1.00  0.00           C  
ATOM   1140  CD  PRO A  75      -3.481  33.609   3.809  1.00  0.00           C  
ATOM   1141  HA  PRO A  75      -5.344  35.535   2.199  1.00  0.00           H  
ATOM   1142 1HB  PRO A  75      -2.987  33.974   1.017  1.00  0.00           H  
ATOM   1143 2HB  PRO A  75      -3.155  35.728   1.200  1.00  0.00           H  
ATOM   1144 1HG  PRO A  75      -1.615  34.404   2.962  1.00  0.00           H  
ATOM   1145 2HG  PRO A  75      -2.708  35.653   3.572  1.00  0.00           H  
ATOM   1146 1HD  PRO A  75      -3.069  32.600   3.626  1.00  0.00           H  
ATOM   1147 2HD  PRO A  75      -3.498  33.880   4.870  1.00  0.00           H  
ATOM   1148  N   GLU A  76      -6.377  34.454   0.129  1.00  0.00           N  
ATOM   1149  CA  GLU A  76      -7.081  33.759  -0.948  1.00  0.00           C  
ATOM   1150  C   GLU A  76      -6.085  33.213  -1.961  1.00  0.00           C  
ATOM   1151  O   GLU A  76      -6.278  32.155  -2.556  1.00  0.00           O  
ATOM   1152  CB  GLU A  76      -8.053  34.712  -1.652  1.00  0.00           C  
ATOM   1153  CG  GLU A  76      -9.261  35.143  -0.813  1.00  0.00           C  
ATOM   1154  CD  GLU A  76     -10.149  36.153  -1.520  1.00  0.00           C  
ATOM   1155  OE1 GLU A  76      -9.787  36.589  -2.587  1.00  0.00           O  
ATOM   1156  OE2 GLU A  76     -11.180  36.494  -0.983  1.00  0.00           O  
ATOM   1157  H   GLU A  76      -6.614  35.412   0.344  1.00  0.00           H  
ATOM   1158  HA  GLU A  76      -7.639  32.922  -0.518  1.00  0.00           H  
ATOM   1159 1HB  GLU A  76      -7.518  35.612  -1.954  1.00  0.00           H  
ATOM   1160 2HB  GLU A  76      -8.428  34.239  -2.559  1.00  0.00           H  
ATOM   1161 1HG  GLU A  76      -9.855  34.261  -0.587  1.00  0.00           H  
ATOM   1162 2HG  GLU A  76      -8.910  35.559   0.130  1.00  0.00           H  
ATOM   1163  N   ALA A  77      -5.018  33.976  -2.153  1.00  0.00           N  
ATOM   1164  CA  ALA A  77      -3.955  33.673  -3.089  1.00  0.00           C  
ATOM   1165  C   ALA A  77      -3.209  32.366  -2.823  1.00  0.00           C  
ATOM   1166  O   ALA A  77      -2.689  31.768  -3.770  1.00  0.00           O  
ATOM   1167  CB  ALA A  77      -2.934  34.794  -3.057  1.00  0.00           C  
ATOM   1168  H   ALA A  77      -4.956  34.819  -1.608  1.00  0.00           H  
ATOM   1169  HA  ALA A  77      -4.397  33.610  -4.080  1.00  0.00           H  
ATOM   1170 1HB  ALA A  77      -2.155  34.591  -3.793  1.00  0.00           H  
ATOM   1171 2HB  ALA A  77      -3.420  35.739  -3.292  1.00  0.00           H  
ATOM   1172 3HB  ALA A  77      -2.490  34.848  -2.063  1.00  0.00           H  
ATOM   1173  N   ALA A  78      -3.041  31.963  -1.556  1.00  0.00           N  
ATOM   1174  CA  ALA A  78      -2.209  30.784  -1.329  1.00  0.00           C  
ATOM   1175  C   ALA A  78      -2.280  30.166   0.060  1.00  0.00           C  
ATOM   1176  O   ALA A  78      -2.448  30.846   1.074  1.00  0.00           O  
ATOM   1177  CB  ALA A  78      -0.746  31.133  -1.576  1.00  0.00           C  
ATOM   1178  H   ALA A  78      -3.537  32.412  -0.786  1.00  0.00           H  
ATOM   1179  HA  ALA A  78      -2.528  30.024  -2.042  1.00  0.00           H  
ATOM   1180 1HB  ALA A  78      -0.141  30.232  -1.449  1.00  0.00           H  
ATOM   1181 2HB  ALA A  78      -0.596  31.521  -2.577  1.00  0.00           H  
ATOM   1182 3HB  ALA A  78      -0.435  31.882  -0.852  1.00  0.00           H  
ATOM   1183  N   GLY A  79      -1.985  28.870   0.081  1.00  0.00           N  
ATOM   1184  CA  GLY A  79      -1.748  28.082   1.281  1.00  0.00           C  
ATOM   1185  C   GLY A  79      -0.351  27.470   1.170  1.00  0.00           C  
ATOM   1186  O   GLY A  79       0.563  28.080   0.610  1.00  0.00           O  
ATOM   1187  H   GLY A  79      -1.894  28.401  -0.806  1.00  0.00           H  
ATOM   1188 1HA  GLY A  79      -1.824  28.705   2.171  1.00  0.00           H  
ATOM   1189 2HA  GLY A  79      -2.490  27.293   1.360  1.00  0.00           H  
ATOM   1190  N   LEU A  80      -0.209  26.249   1.664  1.00  0.00           N  
ATOM   1191  CA  LEU A  80       1.047  25.508   1.657  1.00  0.00           C  
ATOM   1192  C   LEU A  80       1.277  24.641   0.441  1.00  0.00           C  
ATOM   1193  O   LEU A  80       0.465  23.778   0.145  1.00  0.00           O  
ATOM   1194  CB  LEU A  80       1.072  24.526   2.815  1.00  0.00           C  
ATOM   1195  CG  LEU A  80       2.193  23.544   2.774  1.00  0.00           C  
ATOM   1196  CD1 LEU A  80       3.488  24.276   2.989  1.00  0.00           C  
ATOM   1197  CD2 LEU A  80       1.937  22.414   3.747  1.00  0.00           C  
ATOM   1198  H   LEU A  80      -1.018  25.822   2.108  1.00  0.00           H  
ATOM   1199  HA  LEU A  80       1.865  26.220   1.747  1.00  0.00           H  
ATOM   1200 1HB  LEU A  80       1.228  25.079   3.674  1.00  0.00           H  
ATOM   1201 2HB  LEU A  80       0.129  24.015   2.891  1.00  0.00           H  
ATOM   1202  HG  LEU A  80       2.231  23.111   1.792  1.00  0.00           H  
ATOM   1203 1HD1 LEU A  80       4.291  23.600   2.906  1.00  0.00           H  
ATOM   1204 2HD1 LEU A  80       3.600  25.048   2.237  1.00  0.00           H  
ATOM   1205 3HD1 LEU A  80       3.499  24.725   3.959  1.00  0.00           H  
ATOM   1206 1HD2 LEU A  80       2.730  21.711   3.653  1.00  0.00           H  
ATOM   1207 2HD2 LEU A  80       1.895  22.773   4.749  1.00  0.00           H  
ATOM   1208 3HD2 LEU A  80       0.994  21.928   3.497  1.00  0.00           H  
ATOM   1209  N   SER A  81       2.396  24.824  -0.251  1.00  0.00           N  
ATOM   1210  CA  SER A  81       2.690  23.934  -1.369  1.00  0.00           C  
ATOM   1211  C   SER A  81       3.254  22.633  -0.805  1.00  0.00           C  
ATOM   1212  O   SER A  81       4.276  22.655  -0.112  1.00  0.00           O  
ATOM   1213  CB  SER A  81       3.683  24.556  -2.316  1.00  0.00           C  
ATOM   1214  OG  SER A  81       4.068  23.642  -3.302  1.00  0.00           O  
ATOM   1215  H   SER A  81       3.040  25.559   0.003  1.00  0.00           H  
ATOM   1216  HA  SER A  81       1.766  23.709  -1.908  1.00  0.00           H  
ATOM   1217 1HB  SER A  81       3.245  25.438  -2.782  1.00  0.00           H  
ATOM   1218 2HB  SER A  81       4.559  24.878  -1.757  1.00  0.00           H  
ATOM   1219  HG  SER A  81       4.270  22.824  -2.832  1.00  0.00           H  
ATOM   1220  N   LEU A  82       2.593  21.515  -1.087  1.00  0.00           N  
ATOM   1221  CA  LEU A  82       2.999  20.235  -0.509  1.00  0.00           C  
ATOM   1222  C   LEU A  82       2.982  19.123  -1.573  1.00  0.00           C  
ATOM   1223  O   LEU A  82       2.070  19.046  -2.399  1.00  0.00           O  
ATOM   1224  CB  LEU A  82       2.054  19.880   0.661  1.00  0.00           C  
ATOM   1225  CG  LEU A  82       2.440  18.634   1.496  1.00  0.00           C  
ATOM   1226  CD1 LEU A  82       3.716  18.926   2.254  1.00  0.00           C  
ATOM   1227  CD2 LEU A  82       1.349  18.296   2.484  1.00  0.00           C  
ATOM   1228  H   LEU A  82       1.752  21.570  -1.668  1.00  0.00           H  
ATOM   1229  HA  LEU A  82       4.019  20.325  -0.130  1.00  0.00           H  
ATOM   1230 1HB  LEU A  82       2.004  20.725   1.330  1.00  0.00           H  
ATOM   1231 2HB  LEU A  82       1.052  19.707   0.255  1.00  0.00           H  
ATOM   1232  HG  LEU A  82       2.621  17.792   0.829  1.00  0.00           H  
ATOM   1233 1HD1 LEU A  82       3.997  18.052   2.835  1.00  0.00           H  
ATOM   1234 2HD1 LEU A  82       4.512  19.174   1.551  1.00  0.00           H  
ATOM   1235 3HD1 LEU A  82       3.559  19.752   2.918  1.00  0.00           H  
ATOM   1236 1HD2 LEU A  82       1.646  17.437   3.058  1.00  0.00           H  
ATOM   1237 2HD2 LEU A  82       1.192  19.133   3.156  1.00  0.00           H  
ATOM   1238 3HD2 LEU A  82       0.432  18.066   1.946  1.00  0.00           H  
ATOM   1239  N   LYS A  83       4.023  18.297  -1.602  1.00  0.00           N  
ATOM   1240  CA  LYS A  83       4.089  17.186  -2.563  1.00  0.00           C  
ATOM   1241  C   LYS A  83       4.030  15.815  -1.885  1.00  0.00           C  
ATOM   1242  O   LYS A  83       4.334  15.689  -0.699  1.00  0.00           O  
ATOM   1243  CB  LYS A  83       5.385  17.266  -3.365  1.00  0.00           C  
ATOM   1244  CG  LYS A  83       5.534  18.512  -4.219  1.00  0.00           C  
ATOM   1245  CD  LYS A  83       6.826  18.468  -5.009  1.00  0.00           C  
ATOM   1246  CE  LYS A  83       6.987  19.696  -5.881  1.00  0.00           C  
ATOM   1247  NZ  LYS A  83       8.271  19.673  -6.632  1.00  0.00           N  
ATOM   1248  H   LYS A  83       4.798  18.439  -0.944  1.00  0.00           H  
ATOM   1249  HA  LYS A  83       3.243  17.254  -3.248  1.00  0.00           H  
ATOM   1250 1HB  LYS A  83       6.236  17.198  -2.697  1.00  0.00           H  
ATOM   1251 2HB  LYS A  83       5.434  16.407  -4.036  1.00  0.00           H  
ATOM   1252 1HG  LYS A  83       4.691  18.605  -4.897  1.00  0.00           H  
ATOM   1253 2HG  LYS A  83       5.555  19.385  -3.566  1.00  0.00           H  
ATOM   1254 1HD  LYS A  83       7.667  18.408  -4.312  1.00  0.00           H  
ATOM   1255 2HD  LYS A  83       6.832  17.578  -5.638  1.00  0.00           H  
ATOM   1256 1HE  LYS A  83       6.160  19.739  -6.590  1.00  0.00           H  
ATOM   1257 2HE  LYS A  83       6.960  20.586  -5.252  1.00  0.00           H  
ATOM   1258 1HZ  LYS A  83       8.346  20.504  -7.202  1.00  0.00           H  
ATOM   1259 2HZ  LYS A  83       9.040  19.643  -5.976  1.00  0.00           H  
ATOM   1260 3HZ  LYS A  83       8.301  18.856  -7.225  1.00  0.00           H  
ATOM   1261  N   ALA A  84       3.677  14.769  -2.640  1.00  0.00           N  
ATOM   1262  CA  ALA A  84       3.724  13.415  -2.082  1.00  0.00           C  
ATOM   1263  C   ALA A  84       5.118  13.162  -1.538  1.00  0.00           C  
ATOM   1264  O   ALA A  84       6.115  13.618  -2.103  1.00  0.00           O  
ATOM   1265  CB  ALA A  84       3.375  12.366  -3.123  1.00  0.00           C  
ATOM   1266  H   ALA A  84       3.335  14.904  -3.593  1.00  0.00           H  
ATOM   1267  HA  ALA A  84       3.015  13.346  -1.259  1.00  0.00           H  
ATOM   1268 1HB  ALA A  84       3.423  11.373  -2.664  1.00  0.00           H  
ATOM   1269 2HB  ALA A  84       2.380  12.534  -3.491  1.00  0.00           H  
ATOM   1270 3HB  ALA A  84       4.081  12.421  -3.947  1.00  0.00           H  
ATOM   1271  N   GLY A  85       5.172  12.486  -0.397  1.00  0.00           N  
ATOM   1272  CA  GLY A  85       6.408  12.181   0.307  1.00  0.00           C  
ATOM   1273  C   GLY A  85       6.811  13.268   1.321  1.00  0.00           C  
ATOM   1274  O   GLY A  85       7.686  13.034   2.158  1.00  0.00           O  
ATOM   1275  H   GLY A  85       4.311  12.089  -0.029  1.00  0.00           H  
ATOM   1276 1HA  GLY A  85       6.290  11.231   0.826  1.00  0.00           H  
ATOM   1277 2HA  GLY A  85       7.208  12.048  -0.419  1.00  0.00           H  
ATOM   1278  N   GLU A  86       6.161  14.437   1.268  1.00  0.00           N  
ATOM   1279  CA  GLU A  86       6.476  15.551   2.165  1.00  0.00           C  
ATOM   1280  C   GLU A  86       5.548  15.638   3.366  1.00  0.00           C  
ATOM   1281  O   GLU A  86       4.418  15.131   3.344  1.00  0.00           O  
ATOM   1282  CB  GLU A  86       6.443  16.884   1.422  1.00  0.00           C  
ATOM   1283  CG  GLU A  86       7.487  17.029   0.318  1.00  0.00           C  
ATOM   1284  CD  GLU A  86       7.385  18.343  -0.398  1.00  0.00           C  
ATOM   1285  OE1 GLU A  86       6.404  19.016  -0.189  1.00  0.00           O  
ATOM   1286  OE2 GLU A  86       8.266  18.678  -1.153  1.00  0.00           O  
ATOM   1287  H   GLU A  86       5.448  14.590   0.552  1.00  0.00           H  
ATOM   1288  HA  GLU A  86       7.489  15.404   2.540  1.00  0.00           H  
ATOM   1289 1HB  GLU A  86       5.472  17.022   0.976  1.00  0.00           H  
ATOM   1290 2HB  GLU A  86       6.595  17.699   2.130  1.00  0.00           H  
ATOM   1291 1HG  GLU A  86       8.482  16.927   0.745  1.00  0.00           H  
ATOM   1292 2HG  GLU A  86       7.339  16.219  -0.402  1.00  0.00           H  
ATOM   1293  N   CYS A  87       6.041  16.302   4.408  1.00  0.00           N  
ATOM   1294  CA  CYS A  87       5.284  16.510   5.626  1.00  0.00           C  
ATOM   1295  C   CYS A  87       5.654  17.824   6.288  1.00  0.00           C  
ATOM   1296  O   CYS A  87       6.811  18.025   6.673  1.00  0.00           O  
ATOM   1297  CB  CYS A  87       5.590  15.395   6.580  1.00  0.00           C  
ATOM   1298  SG  CYS A  87       4.700  15.453   8.043  1.00  0.00           S  
ATOM   1299  H   CYS A  87       6.977  16.677   4.347  1.00  0.00           H  
ATOM   1300  HA  CYS A  87       4.226  16.515   5.385  1.00  0.00           H  
ATOM   1301 1HB  CYS A  87       5.380  14.462   6.099  1.00  0.00           H  
ATOM   1302 2HB  CYS A  87       6.652  15.421   6.834  1.00  0.00           H  
ATOM   1303  HG  CYS A  87       3.504  15.279   7.491  1.00  0.00           H  
ATOM   1304  N   LYS A  88       4.675  18.718   6.386  1.00  0.00           N  
ATOM   1305  CA  LYS A  88       4.929  20.068   6.902  1.00  0.00           C  
ATOM   1306  C   LYS A  88       3.913  20.523   7.947  1.00  0.00           C  
ATOM   1307  O   LYS A  88       2.752  20.114   7.913  1.00  0.00           O  
ATOM   1308  CB  LYS A  88       4.971  21.041   5.726  1.00  0.00           C  
ATOM   1309  CG  LYS A  88       6.152  20.767   4.734  1.00  0.00           C  
ATOM   1310  CD  LYS A  88       6.152  21.701   3.545  1.00  0.00           C  
ATOM   1311  CE  LYS A  88       7.270  21.375   2.533  1.00  0.00           C  
ATOM   1312  NZ  LYS A  88       8.643  21.792   3.010  1.00  0.00           N  
ATOM   1313  H   LYS A  88       3.740  18.439   6.071  1.00  0.00           H  
ATOM   1314  HA  LYS A  88       5.905  20.075   7.385  1.00  0.00           H  
ATOM   1315 1HB  LYS A  88       4.055  20.959   5.188  1.00  0.00           H  
ATOM   1316 2HB  LYS A  88       5.059  22.065   6.096  1.00  0.00           H  
ATOM   1317 1HG  LYS A  88       7.098  20.873   5.267  1.00  0.00           H  
ATOM   1318 2HG  LYS A  88       6.089  19.757   4.348  1.00  0.00           H  
ATOM   1319 1HD  LYS A  88       5.206  21.596   3.021  1.00  0.00           H  
ATOM   1320 2HD  LYS A  88       6.264  22.728   3.886  1.00  0.00           H  
ATOM   1321 1HE  LYS A  88       7.272  20.299   2.353  1.00  0.00           H  
ATOM   1322 2HE  LYS A  88       7.050  21.885   1.593  1.00  0.00           H  
ATOM   1323 1HZ  LYS A  88       9.325  21.549   2.312  1.00  0.00           H  
ATOM   1324 2HZ  LYS A  88       8.664  22.781   3.166  1.00  0.00           H  
ATOM   1325 3HZ  LYS A  88       8.903  21.328   3.888  1.00  0.00           H  
ATOM   1326  N   MET A  89       4.357  21.395   8.850  1.00  0.00           N  
ATOM   1327  CA  MET A  89       3.517  21.947   9.904  1.00  0.00           C  
ATOM   1328  C   MET A  89       3.450  23.459   9.930  1.00  0.00           C  
ATOM   1329  O   MET A  89       4.451  24.141   9.722  1.00  0.00           O  
ATOM   1330  CB  MET A  89       4.016  21.473  11.267  1.00  0.00           C  
ATOM   1331  CG  MET A  89       3.227  22.014  12.432  1.00  0.00           C  
ATOM   1332  SD  MET A  89       3.659  21.231  13.920  1.00  0.00           S  
ATOM   1333  CE  MET A  89       2.856  22.259  15.094  1.00  0.00           C  
ATOM   1334  H   MET A  89       5.333  21.670   8.820  1.00  0.00           H  
ATOM   1335  HA  MET A  89       2.510  21.588   9.748  1.00  0.00           H  
ATOM   1336 1HB  MET A  89       4.033  20.399  11.316  1.00  0.00           H  
ATOM   1337 2HB  MET A  89       5.045  21.802  11.400  1.00  0.00           H  
ATOM   1338 1HG  MET A  89       3.442  23.074  12.541  1.00  0.00           H  
ATOM   1339 2HG  MET A  89       2.162  21.900  12.271  1.00  0.00           H  
ATOM   1340 1HE  MET A  89       3.045  21.893  16.098  1.00  0.00           H  
ATOM   1341 2HE  MET A  89       3.242  23.276  15.001  1.00  0.00           H  
ATOM   1342 3HE  MET A  89       1.783  22.252  14.899  1.00  0.00           H  
ATOM   1343  N   LEU A  90       2.265  23.995  10.197  1.00  0.00           N  
ATOM   1344  CA  LEU A  90       2.161  25.431  10.395  1.00  0.00           C  
ATOM   1345  C   LEU A  90       2.261  25.741  11.885  1.00  0.00           C  
ATOM   1346  O   LEU A  90       1.445  25.284  12.699  1.00  0.00           O  
ATOM   1347  CB  LEU A  90       0.876  25.988   9.827  1.00  0.00           C  
ATOM   1348  CG  LEU A  90       0.725  27.458   9.958  1.00  0.00           C  
ATOM   1349  CD1 LEU A  90       1.825  28.111   9.191  1.00  0.00           C  
ATOM   1350  CD2 LEU A  90      -0.560  27.849   9.380  1.00  0.00           C  
ATOM   1351  H   LEU A  90       1.447  23.393  10.281  1.00  0.00           H  
ATOM   1352  HA  LEU A  90       2.992  25.921   9.890  1.00  0.00           H  
ATOM   1353 1HB  LEU A  90       0.828  25.776   8.814  1.00  0.00           H  
ATOM   1354 2HB  LEU A  90       0.036  25.508  10.310  1.00  0.00           H  
ATOM   1355  HG  LEU A  90       0.779  27.765  11.009  1.00  0.00           H  
ATOM   1356 1HD1 LEU A  90       1.712  29.168   9.231  1.00  0.00           H  
ATOM   1357 2HD1 LEU A  90       2.788  27.823   9.601  1.00  0.00           H  
ATOM   1358 3HD1 LEU A  90       1.767  27.809   8.184  1.00  0.00           H  
ATOM   1359 1HD2 LEU A  90      -0.681  28.930   9.450  1.00  0.00           H  
ATOM   1360 2HD2 LEU A  90      -0.594  27.546   8.335  1.00  0.00           H  
ATOM   1361 3HD2 LEU A  90      -1.341  27.363   9.912  1.00  0.00           H  
ATOM   1362  N   THR A  91       3.292  26.492  12.236  1.00  0.00           N  
ATOM   1363  CA  THR A  91       3.603  26.839  13.614  1.00  0.00           C  
ATOM   1364  C   THR A  91       2.817  28.036  14.144  1.00  0.00           C  
ATOM   1365  O   THR A  91       2.121  28.734  13.397  1.00  0.00           O  
ATOM   1366  CB  THR A  91       5.099  27.076  13.750  1.00  0.00           C  
ATOM   1367  OG1 THR A  91       5.474  28.187  12.942  1.00  0.00           O  
ATOM   1368  CG2 THR A  91       5.854  25.847  13.285  1.00  0.00           C  
ATOM   1369  H   THR A  91       3.929  26.834  11.510  1.00  0.00           H  
ATOM   1370  HA  THR A  91       3.351  25.982  14.241  1.00  0.00           H  
ATOM   1371  HB  THR A  91       5.339  27.283  14.764  1.00  0.00           H  
ATOM   1372  HG1 THR A  91       5.388  27.906  12.002  1.00  0.00           H  
ATOM   1373 1HG2 THR A  91       6.927  26.017  13.374  1.00  0.00           H  
ATOM   1374 2HG2 THR A  91       5.571  24.991  13.895  1.00  0.00           H  
ATOM   1375 3HG2 THR A  91       5.602  25.651  12.241  1.00  0.00           H  
ATOM   1376  N   ALA A  92       2.963  28.292  15.446  1.00  0.00           N  
ATOM   1377  CA  ALA A  92       2.250  29.361  16.150  1.00  0.00           C  
ATOM   1378  C   ALA A  92       2.494  30.751  15.555  1.00  0.00           C  
ATOM   1379  O   ALA A  92       1.627  31.616  15.617  1.00  0.00           O  
ATOM   1380  CB  ALA A  92       2.660  29.364  17.614  1.00  0.00           C  
ATOM   1381  H   ALA A  92       3.584  27.694  15.999  1.00  0.00           H  
ATOM   1382  HA  ALA A  92       1.183  29.147  16.083  1.00  0.00           H  
ATOM   1383 1HB  ALA A  92       2.102  30.122  18.147  1.00  0.00           H  
ATOM   1384 2HB  ALA A  92       2.450  28.378  18.049  1.00  0.00           H  
ATOM   1385 3HB  ALA A  92       3.722  29.575  17.697  1.00  0.00           H  
ATOM   1386  N   GLU A  93       3.669  30.972  14.982  1.00  0.00           N  
ATOM   1387  CA  GLU A  93       4.024  32.274  14.423  1.00  0.00           C  
ATOM   1388  C   GLU A  93       3.806  32.360  12.908  1.00  0.00           C  
ATOM   1389  O   GLU A  93       4.342  33.247  12.243  1.00  0.00           O  
ATOM   1390  CB  GLU A  93       5.450  32.636  14.819  1.00  0.00           C  
ATOM   1391  CG  GLU A  93       5.605  32.794  16.345  1.00  0.00           C  
ATOM   1392  CD  GLU A  93       4.750  33.911  16.900  1.00  0.00           C  
ATOM   1393  OE1 GLU A  93       4.764  34.987  16.342  1.00  0.00           O  
ATOM   1394  OE2 GLU A  93       4.045  33.677  17.870  1.00  0.00           O  
ATOM   1395  H   GLU A  93       4.334  30.215  14.939  1.00  0.00           H  
ATOM   1396  HA  GLU A  93       3.373  33.018  14.878  1.00  0.00           H  
ATOM   1397 1HB  GLU A  93       6.137  31.866  14.472  1.00  0.00           H  
ATOM   1398 2HB  GLU A  93       5.737  33.575  14.348  1.00  0.00           H  
ATOM   1399 1HG  GLU A  93       5.289  31.873  16.821  1.00  0.00           H  
ATOM   1400 2HG  GLU A  93       6.645  32.965  16.600  1.00  0.00           H  
ATOM   1401  N   LYS A  94       3.013  31.423  12.380  1.00  0.00           N  
ATOM   1402  CA  LYS A  94       2.622  31.298  10.972  1.00  0.00           C  
ATOM   1403  C   LYS A  94       3.748  30.903  10.017  1.00  0.00           C  
ATOM   1404  O   LYS A  94       3.617  31.035   8.800  1.00  0.00           O  
ATOM   1405  CB  LYS A  94       1.978  32.594  10.451  1.00  0.00           C  
ATOM   1406  CG  LYS A  94       0.730  33.039  11.202  1.00  0.00           C  
ATOM   1407  CD  LYS A  94       0.117  34.287  10.579  1.00  0.00           C  
ATOM   1408  CE  LYS A  94      -1.116  34.745  11.352  1.00  0.00           C  
ATOM   1409  NZ  LYS A  94      -1.698  35.996  10.782  1.00  0.00           N  
ATOM   1410  H   LYS A  94       2.636  30.709  13.003  1.00  0.00           H  
ATOM   1411  HA  LYS A  94       1.863  30.523  10.936  1.00  0.00           H  
ATOM   1412 1HB  LYS A  94       2.696  33.410  10.463  1.00  0.00           H  
ATOM   1413 2HB  LYS A  94       1.687  32.446   9.412  1.00  0.00           H  
ATOM   1414 1HG  LYS A  94      -0.002  32.242  11.155  1.00  0.00           H  
ATOM   1415 2HG  LYS A  94       0.967  33.230  12.249  1.00  0.00           H  
ATOM   1416 1HD  LYS A  94       0.853  35.091  10.575  1.00  0.00           H  
ATOM   1417 2HD  LYS A  94      -0.170  34.074   9.550  1.00  0.00           H  
ATOM   1418 1HE  LYS A  94      -1.868  33.957  11.322  1.00  0.00           H  
ATOM   1419 2HE  LYS A  94      -0.837  34.925  12.390  1.00  0.00           H  
ATOM   1420 1HZ  LYS A  94      -2.509  36.267  11.320  1.00  0.00           H  
ATOM   1421 2HZ  LYS A  94      -1.009  36.735  10.817  1.00  0.00           H  
ATOM   1422 3HZ  LYS A  94      -1.969  35.836   9.822  1.00  0.00           H  
ATOM   1423  N   GLN A  95       4.824  30.366  10.556  1.00  0.00           N  
ATOM   1424  CA  GLN A  95       5.913  29.848   9.743  1.00  0.00           C  
ATOM   1425  C   GLN A  95       5.688  28.374   9.434  1.00  0.00           C  
ATOM   1426  O   GLN A  95       5.395  27.589  10.342  1.00  0.00           O  
ATOM   1427  CB  GLN A  95       7.260  30.062  10.446  1.00  0.00           C  
ATOM   1428  CG  GLN A  95       8.470  29.465   9.728  1.00  0.00           C  
ATOM   1429  CD  GLN A  95       8.817  30.163   8.416  1.00  0.00           C  
ATOM   1430  OE1 GLN A  95       9.021  31.385   8.370  1.00  0.00           O  
ATOM   1431  NE2 GLN A  95       8.889  29.379   7.336  1.00  0.00           N  
ATOM   1432  H   GLN A  95       4.881  30.310  11.563  1.00  0.00           H  
ATOM   1433  HA  GLN A  95       5.932  30.391   8.798  1.00  0.00           H  
ATOM   1434 1HB  GLN A  95       7.435  31.131  10.568  1.00  0.00           H  
ATOM   1435 2HB  GLN A  95       7.218  29.627  11.445  1.00  0.00           H  
ATOM   1436 1HG  GLN A  95       9.334  29.543  10.384  1.00  0.00           H  
ATOM   1437 2HG  GLN A  95       8.271  28.417   9.513  1.00  0.00           H  
ATOM   1438 1HE2 GLN A  95       9.117  29.768   6.446  1.00  0.00           H  
ATOM   1439 2HE2 GLN A  95       8.713  28.367   7.424  1.00  0.00           H  
ATOM   1440  N   TRP A  96       5.792  27.995   8.161  1.00  0.00           N  
ATOM   1441  CA  TRP A  96       5.664  26.584   7.810  1.00  0.00           C  
ATOM   1442  C   TRP A  96       7.023  25.931   8.091  1.00  0.00           C  
ATOM   1443  O   TRP A  96       8.071  26.509   7.766  1.00  0.00           O  
ATOM   1444  CB  TRP A  96       5.285  26.415   6.334  1.00  0.00           C  
ATOM   1445  CG  TRP A  96       3.885  26.901   5.978  1.00  0.00           C  
ATOM   1446  CD1 TRP A  96       3.594  28.112   5.428  1.00  0.00           C  
ATOM   1447  CD2 TRP A  96       2.611  26.205   6.095  1.00  0.00           C  
ATOM   1448  NE1 TRP A  96       2.245  28.229   5.205  1.00  0.00           N  
ATOM   1449  CE2 TRP A  96       1.624  27.080   5.601  1.00  0.00           C  
ATOM   1450  CE3 TRP A  96       2.233  24.941   6.558  1.00  0.00           C  
ATOM   1451  CZ2 TRP A  96       0.284  26.737   5.562  1.00  0.00           C  
ATOM   1452  CZ3 TRP A  96       0.879  24.591   6.506  1.00  0.00           C  
ATOM   1453  CH2 TRP A  96      -0.072  25.474   6.020  1.00  0.00           C  
ATOM   1454  H   TRP A  96       5.988  28.682   7.445  1.00  0.00           H  
ATOM   1455  HA  TRP A  96       4.905  26.124   8.433  1.00  0.00           H  
ATOM   1456 1HB  TRP A  96       6.002  26.947   5.712  1.00  0.00           H  
ATOM   1457 2HB  TRP A  96       5.349  25.356   6.071  1.00  0.00           H  
ATOM   1458  HD1 TRP A  96       4.329  28.882   5.198  1.00  0.00           H  
ATOM   1459  HE1 TRP A  96       1.788  29.037   4.809  1.00  0.00           H  
ATOM   1460  HE3 TRP A  96       2.979  24.242   6.944  1.00  0.00           H  
ATOM   1461  HZ2 TRP A  96      -0.471  27.419   5.177  1.00  0.00           H  
ATOM   1462  HZ3 TRP A  96       0.595  23.601   6.861  1.00  0.00           H  
ATOM   1463  HH2 TRP A  96      -1.119  25.177   5.986  1.00  0.00           H  
ATOM   1464  N   ILE A  97       7.011  24.734   8.669  1.00  0.00           N  
ATOM   1465  CA  ILE A  97       8.248  24.039   9.018  1.00  0.00           C  
ATOM   1466  C   ILE A  97       8.158  22.548   8.715  1.00  0.00           C  
ATOM   1467  O   ILE A  97       7.102  21.936   8.854  1.00  0.00           O  
ATOM   1468  CB  ILE A  97       8.507  24.228  10.526  1.00  0.00           C  
ATOM   1469  CG1 ILE A  97       9.877  23.729  10.958  1.00  0.00           C  
ATOM   1470  CG2 ILE A  97       7.478  23.463  11.284  1.00  0.00           C  
ATOM   1471  CD1 ILE A  97      10.251  24.205  12.364  1.00  0.00           C  
ATOM   1472  H   ILE A  97       6.113  24.333   8.930  1.00  0.00           H  
ATOM   1473  HA  ILE A  97       9.069  24.464   8.444  1.00  0.00           H  
ATOM   1474  HB  ILE A  97       8.434  25.286  10.779  1.00  0.00           H  
ATOM   1475 1HG1 ILE A  97       9.881  22.639  10.952  1.00  0.00           H  
ATOM   1476 2HG1 ILE A  97      10.628  24.086  10.254  1.00  0.00           H  
ATOM   1477 1HG2 ILE A  97       7.647  23.614  12.335  1.00  0.00           H  
ATOM   1478 2HG2 ILE A  97       6.499  23.818  11.019  1.00  0.00           H  
ATOM   1479 3HG2 ILE A  97       7.558  22.399  11.047  1.00  0.00           H  
ATOM   1480 1HD1 ILE A  97      11.235  23.819  12.629  1.00  0.00           H  
ATOM   1481 2HD1 ILE A  97      10.269  25.297  12.391  1.00  0.00           H  
ATOM   1482 3HD1 ILE A  97       9.515  23.838  13.079  1.00  0.00           H  
ATOM   1483  N   ASP A  98       9.252  21.942   8.280  1.00  0.00           N  
ATOM   1484  CA  ASP A  98       9.192  20.501   8.059  1.00  0.00           C  
ATOM   1485  C   ASP A  98       8.866  19.774   9.360  1.00  0.00           C  
ATOM   1486  O   ASP A  98       9.381  20.125  10.424  1.00  0.00           O  
ATOM   1487  CB  ASP A  98      10.483  19.986   7.426  1.00  0.00           C  
ATOM   1488  CG  ASP A  98      10.573  20.393   5.953  1.00  0.00           C  
ATOM   1489  OD1 ASP A  98       9.574  20.872   5.433  1.00  0.00           O  
ATOM   1490  OD2 ASP A  98      11.605  20.238   5.358  1.00  0.00           O  
ATOM   1491  H   ASP A  98      10.112  22.455   8.143  1.00  0.00           H  
ATOM   1492  HA  ASP A  98       8.384  20.292   7.358  1.00  0.00           H  
ATOM   1493 1HB  ASP A  98      11.343  20.384   7.963  1.00  0.00           H  
ATOM   1494 2HB  ASP A  98      10.516  18.897   7.502  1.00  0.00           H  
ATOM   1495  N   TYR A  99       8.028  18.751   9.260  1.00  0.00           N  
ATOM   1496  CA  TYR A  99       7.621  17.952  10.413  1.00  0.00           C  
ATOM   1497  C   TYR A  99       8.295  16.574  10.285  1.00  0.00           C  
ATOM   1498  O   TYR A  99       8.446  16.049   9.181  1.00  0.00           O  
ATOM   1499  CB  TYR A  99       6.102  17.887  10.483  1.00  0.00           C  
ATOM   1500  CG  TYR A  99       5.509  17.234  11.711  1.00  0.00           C  
ATOM   1501  CD1 TYR A  99       5.323  18.009  12.842  1.00  0.00           C  
ATOM   1502  CD2 TYR A  99       5.158  15.896  11.729  1.00  0.00           C  
ATOM   1503  CE1 TYR A  99       4.773  17.463  13.979  1.00  0.00           C  
ATOM   1504  CE2 TYR A  99       4.614  15.348  12.870  1.00  0.00           C  
ATOM   1505  CZ  TYR A  99       4.417  16.130  13.991  1.00  0.00           C  
ATOM   1506  OH  TYR A  99       3.870  15.580  15.122  1.00  0.00           O  
ATOM   1507  H   TYR A  99       7.637  18.527   8.342  1.00  0.00           H  
ATOM   1508  HA  TYR A  99       7.989  18.426  11.324  1.00  0.00           H  
ATOM   1509 1HB  TYR A  99       5.717  18.903  10.435  1.00  0.00           H  
ATOM   1510 2HB  TYR A  99       5.740  17.395   9.628  1.00  0.00           H  
ATOM   1511  HD1 TYR A  99       5.607  19.063  12.827  1.00  0.00           H  
ATOM   1512  HD2 TYR A  99       5.307  15.275  10.853  1.00  0.00           H  
ATOM   1513  HE1 TYR A  99       4.619  18.080  14.863  1.00  0.00           H  
ATOM   1514  HE2 TYR A  99       4.334  14.295  12.882  1.00  0.00           H  
ATOM   1515  HH  TYR A  99       3.784  16.258  15.797  1.00  0.00           H  
ATOM   1516  N   GLY A 100       8.745  15.999  11.400  1.00  0.00           N  
ATOM   1517  CA  GLY A 100       9.563  14.767  11.408  1.00  0.00           C  
ATOM   1518  C   GLY A 100       8.950  13.415  10.967  1.00  0.00           C  
ATOM   1519  O   GLY A 100       9.000  12.433  11.701  1.00  0.00           O  
ATOM   1520  H   GLY A 100       8.555  16.455  12.282  1.00  0.00           H  
ATOM   1521 1HA  GLY A 100      10.450  14.950  10.801  1.00  0.00           H  
ATOM   1522 2HA  GLY A 100       9.932  14.646  12.423  1.00  0.00           H  
ATOM   1523  N   LYS A 101       8.432  13.374   9.748  1.00  0.00           N  
ATOM   1524  CA  LYS A 101       7.919  12.163   9.088  1.00  0.00           C  
ATOM   1525  C   LYS A 101       8.876  11.386   8.146  1.00  0.00           C  
ATOM   1526  O   LYS A 101       9.013  10.183   8.303  1.00  0.00           O  
ATOM   1527  CB  LYS A 101       6.694  12.449   8.239  1.00  0.00           C  
ATOM   1528  CG  LYS A 101       6.110  11.202   7.541  1.00  0.00           C  
ATOM   1529  CD  LYS A 101       4.915  11.558   6.651  1.00  0.00           C  
ATOM   1530  CE  LYS A 101       4.336  10.340   5.907  1.00  0.00           C  
ATOM   1531  NZ  LYS A 101       3.624   9.400   6.817  1.00  0.00           N  
ATOM   1532  H   LYS A 101       8.409  14.260   9.254  1.00  0.00           H  
ATOM   1533  HA  LYS A 101       7.626  11.469   9.878  1.00  0.00           H  
ATOM   1534 1HB  LYS A 101       5.914  12.886   8.860  1.00  0.00           H  
ATOM   1535 2HB  LYS A 101       6.950  13.153   7.473  1.00  0.00           H  
ATOM   1536 1HG  LYS A 101       6.885  10.738   6.926  1.00  0.00           H  
ATOM   1537 2HG  LYS A 101       5.788  10.485   8.293  1.00  0.00           H  
ATOM   1538 1HD  LYS A 101       4.146  12.032   7.247  1.00  0.00           H  
ATOM   1539 2HD  LYS A 101       5.237  12.256   5.893  1.00  0.00           H  
ATOM   1540 1HE  LYS A 101       3.634  10.690   5.144  1.00  0.00           H  
ATOM   1541 2HE  LYS A 101       5.152   9.808   5.420  1.00  0.00           H  
ATOM   1542 1HZ  LYS A 101       3.262   8.629   6.285  1.00  0.00           H  
ATOM   1543 2HZ  LYS A 101       4.248   9.061   7.527  1.00  0.00           H  
ATOM   1544 3HZ  LYS A 101       2.840   9.901   7.256  1.00  0.00           H  
ATOM   1545  N   PRO A 102       9.641  12.040   7.233  1.00  0.00           N  
ATOM   1546  CA  PRO A 102      10.315  11.487   6.035  1.00  0.00           C  
ATOM   1547  C   PRO A 102      11.052  10.131   6.026  1.00  0.00           C  
ATOM   1548  O   PRO A 102      11.496   9.717   4.955  1.00  0.00           O  
ATOM   1549  CB  PRO A 102      11.347  12.578   5.729  1.00  0.00           C  
ATOM   1550  CG  PRO A 102      10.749  13.839   6.244  1.00  0.00           C  
ATOM   1551  CD  PRO A 102       9.993  13.466   7.459  1.00  0.00           C  
ATOM   1552  HA  PRO A 102       9.568  11.476   5.227  1.00  0.00           H  
ATOM   1553 1HB  PRO A 102      12.304  12.332   6.219  1.00  0.00           H  
ATOM   1554 2HB  PRO A 102      11.541  12.612   4.648  1.00  0.00           H  
ATOM   1555 1HG  PRO A 102      11.541  14.571   6.458  1.00  0.00           H  
ATOM   1556 2HG  PRO A 102      10.102  14.290   5.475  1.00  0.00           H  
ATOM   1557 1HD  PRO A 102      10.637  13.589   8.348  1.00  0.00           H  
ATOM   1558 2HD  PRO A 102       9.113  14.118   7.452  1.00  0.00           H  
ATOM   1559  N   ASP A 103      11.264   9.475   7.154  1.00  0.00           N  
ATOM   1560  CA  ASP A 103      12.006   8.214   7.131  1.00  0.00           C  
ATOM   1561  C   ASP A 103      11.750   7.407   8.408  1.00  0.00           C  
ATOM   1562  O   ASP A 103      11.029   7.854   9.300  1.00  0.00           O  
ATOM   1563  CB  ASP A 103      13.515   8.506   6.949  1.00  0.00           C  
ATOM   1564  CG  ASP A 103      14.327   7.410   6.215  1.00  0.00           C  
ATOM   1565  OD1 ASP A 103      14.083   6.252   6.449  1.00  0.00           O  
ATOM   1566  OD2 ASP A 103      15.177   7.759   5.434  1.00  0.00           O  
ATOM   1567  H   ASP A 103      10.834   9.800   8.009  1.00  0.00           H  
ATOM   1568  HA  ASP A 103      11.658   7.623   6.283  1.00  0.00           H  
ATOM   1569 1HB  ASP A 103      13.638   9.432   6.389  1.00  0.00           H  
ATOM   1570 2HB  ASP A 103      13.969   8.659   7.925  1.00  0.00           H  
ATOM   1571  N   ASP A 104      12.377   6.230   8.495  1.00  0.00           N  
ATOM   1572  CA  ASP A 104      12.266   5.350   9.660  1.00  0.00           C  
ATOM   1573  C   ASP A 104      13.239   5.757  10.762  1.00  0.00           C  
ATOM   1574  O   ASP A 104      13.216   5.200  11.863  1.00  0.00           O  
ATOM   1575  CB  ASP A 104      12.496   3.886   9.272  1.00  0.00           C  
ATOM   1576  CG  ASP A 104      11.358   3.281   8.418  1.00  0.00           C  
ATOM   1577  OD1 ASP A 104      10.246   3.760   8.493  1.00  0.00           O  
ATOM   1578  OD2 ASP A 104      11.615   2.327   7.722  1.00  0.00           O  
ATOM   1579  H   ASP A 104      12.963   5.946   7.710  1.00  0.00           H  
ATOM   1580  HA  ASP A 104      11.256   5.437  10.060  1.00  0.00           H  
ATOM   1581 1HB  ASP A 104      13.430   3.813   8.709  1.00  0.00           H  
ATOM   1582 2HB  ASP A 104      12.613   3.288  10.173  1.00  0.00           H  
ATOM   1583  N   HIS A 105      14.103   6.720  10.460  1.00  0.00           N  
ATOM   1584  CA  HIS A 105      15.038   7.218  11.449  1.00  0.00           C  
ATOM   1585  C   HIS A 105      14.196   7.961  12.465  1.00  0.00           C  
ATOM   1586  O   HIS A 105      13.140   8.484  12.121  1.00  0.00           O  
ATOM   1587  CB  HIS A 105      16.055   8.207  10.871  1.00  0.00           C  
ATOM   1588  CG  HIS A 105      16.992   7.655   9.838  1.00  0.00           C  
ATOM   1589  ND1 HIS A 105      17.672   6.466   9.993  1.00  0.00           N  
ATOM   1590  CD2 HIS A 105      17.381   8.156   8.639  1.00  0.00           C  
ATOM   1591  CE1 HIS A 105      18.427   6.254   8.935  1.00  0.00           C  
ATOM   1592  NE2 HIS A 105      18.281   7.269   8.101  1.00  0.00           N  
ATOM   1593  H   HIS A 105      14.090   7.115   9.532  1.00  0.00           H  
ATOM   1594  HA  HIS A 105      15.564   6.398  11.946  1.00  0.00           H  
ATOM   1595 1HB  HIS A 105      15.518   9.047  10.425  1.00  0.00           H  
ATOM   1596 2HB  HIS A 105      16.657   8.612  11.688  1.00  0.00           H  
ATOM   1597  HD1 HIS A 105      17.594   5.777  10.750  1.00  0.00           H  
ATOM   1598  HD2 HIS A 105      17.120   9.067   8.097  1.00  0.00           H  
ATOM   1599  HE1 HIS A 105      19.039   5.354   8.878  1.00  0.00           H  
ATOM   1600  N   ALA A 106      14.619   8.017  13.707  1.00  0.00           N  
ATOM   1601  CA  ALA A 106      13.835   8.799  14.646  1.00  0.00           C  
ATOM   1602  C   ALA A 106      13.856  10.270  14.302  1.00  0.00           C  
ATOM   1603  O   ALA A 106      14.885  10.801  13.874  1.00  0.00           O  
ATOM   1604  CB  ALA A 106      14.351   8.656  16.042  1.00  0.00           C  
ATOM   1605  H   ALA A 106      15.473   7.559  13.991  1.00  0.00           H  
ATOM   1606  HA  ALA A 106      12.803   8.451  14.600  1.00  0.00           H  
ATOM   1607 1HB  ALA A 106      13.725   9.249  16.677  1.00  0.00           H  
ATOM   1608 2HB  ALA A 106      14.301   7.645  16.337  1.00  0.00           H  
ATOM   1609 3HB  ALA A 106      15.381   9.012  16.099  1.00  0.00           H  
ATOM   1610  N   TYR A 107      12.745  10.951  14.552  1.00  0.00           N  
ATOM   1611  CA  TYR A 107      12.753  12.401  14.445  1.00  0.00           C  
ATOM   1612  C   TYR A 107      12.047  13.056  15.618  1.00  0.00           C  
ATOM   1613  O   TYR A 107      10.907  12.713  15.952  1.00  0.00           O  
ATOM   1614  CB  TYR A 107      12.096  12.906  13.165  1.00  0.00           C  
ATOM   1615  CG  TYR A 107      12.734  12.503  11.853  1.00  0.00           C  
ATOM   1616  CD1 TYR A 107      12.356  11.341  11.197  1.00  0.00           C  
ATOM   1617  CD2 TYR A 107      13.711  13.314  11.309  1.00  0.00           C  
ATOM   1618  CE1 TYR A 107      12.954  10.998  10.004  1.00  0.00           C  
ATOM   1619  CE2 TYR A 107      14.310  12.970  10.119  1.00  0.00           C  
ATOM   1620  CZ  TYR A 107      13.934  11.820   9.465  1.00  0.00           C  
ATOM   1621  OH  TYR A 107      14.541  11.490   8.278  1.00  0.00           O  
ATOM   1622  H   TYR A 107      11.903  10.446  14.836  1.00  0.00           H  
ATOM   1623  HA  TYR A 107      13.785  12.743  14.461  1.00  0.00           H  
ATOM   1624 1HB  TYR A 107      11.067  12.556  13.154  1.00  0.00           H  
ATOM   1625 2HB  TYR A 107      12.067  13.995  13.202  1.00  0.00           H  
ATOM   1626  HD1 TYR A 107      11.584  10.694  11.624  1.00  0.00           H  
ATOM   1627  HD2 TYR A 107      14.009  14.227  11.828  1.00  0.00           H  
ATOM   1628  HE1 TYR A 107      12.655  10.087   9.501  1.00  0.00           H  
ATOM   1629  HE2 TYR A 107      15.083  13.611   9.695  1.00  0.00           H  
ATOM   1630  HH  TYR A 107      14.083  10.741   7.887  1.00  0.00           H  
ATOM   1631  N   GLY A 108      12.712  14.029  16.226  1.00  0.00           N  
ATOM   1632  CA  GLY A 108      12.098  14.794  17.299  1.00  0.00           C  
ATOM   1633  C   GLY A 108      11.493  16.051  16.700  1.00  0.00           C  
ATOM   1634  O   GLY A 108      11.980  16.544  15.679  1.00  0.00           O  
ATOM   1635  H   GLY A 108      13.651  14.254  15.926  1.00  0.00           H  
ATOM   1636 1HA  GLY A 108      11.327  14.206  17.796  1.00  0.00           H  
ATOM   1637 2HA  GLY A 108      12.847  15.056  18.046  1.00  0.00           H  
ATOM   1638  N   TYR A 109      10.473  16.592  17.345  1.00  0.00           N  
ATOM   1639  CA  TYR A 109       9.887  17.846  16.887  1.00  0.00           C  
ATOM   1640  C   TYR A 109       9.269  18.652  18.041  1.00  0.00           C  
ATOM   1641  O   TYR A 109       8.636  18.097  18.937  1.00  0.00           O  
ATOM   1642  CB  TYR A 109       8.866  17.590  15.766  1.00  0.00           C  
ATOM   1643  CG  TYR A 109       8.279  18.856  15.274  1.00  0.00           C  
ATOM   1644  CD1 TYR A 109       8.932  19.639  14.335  1.00  0.00           C  
ATOM   1645  CD2 TYR A 109       7.115  19.257  15.804  1.00  0.00           C  
ATOM   1646  CE1 TYR A 109       8.384  20.842  13.964  1.00  0.00           C  
ATOM   1647  CE2 TYR A 109       6.571  20.440  15.456  1.00  0.00           C  
ATOM   1648  CZ  TYR A 109       7.196  21.245  14.546  1.00  0.00           C  
ATOM   1649  OH  TYR A 109       6.652  22.454  14.230  1.00  0.00           O  
ATOM   1650  H   TYR A 109      10.085  16.105  18.154  1.00  0.00           H  
ATOM   1651  HA  TYR A 109      10.688  18.456  16.470  1.00  0.00           H  
ATOM   1652 1HB  TYR A 109       9.349  17.084  14.929  1.00  0.00           H  
ATOM   1653 2HB  TYR A 109       8.065  16.951  16.127  1.00  0.00           H  
ATOM   1654  HD1 TYR A 109       9.879  19.312  13.908  1.00  0.00           H  
ATOM   1655  HD2 TYR A 109       6.635  18.624  16.527  1.00  0.00           H  
ATOM   1656  HE1 TYR A 109       8.893  21.471  13.237  1.00  0.00           H  
ATOM   1657  HE2 TYR A 109       5.645  20.750  15.914  1.00  0.00           H  
ATOM   1658  HH  TYR A 109       5.802  22.541  14.667  1.00  0.00           H  
ATOM   1659  N   THR A 110       9.450  19.967  18.018  1.00  0.00           N  
ATOM   1660  CA  THR A 110       8.860  20.813  19.066  1.00  0.00           C  
ATOM   1661  C   THR A 110       7.681  21.656  18.567  1.00  0.00           C  
ATOM   1662  O   THR A 110       7.786  22.463  17.640  1.00  0.00           O  
ATOM   1663  CB  THR A 110       9.910  21.717  19.693  1.00  0.00           C  
ATOM   1664  OG1 THR A 110      10.934  20.920  20.281  1.00  0.00           O  
ATOM   1665  CG2 THR A 110       9.312  22.518  20.714  1.00  0.00           C  
ATOM   1666  H   THR A 110      10.001  20.360  17.262  1.00  0.00           H  
ATOM   1667  HA  THR A 110       8.479  20.167  19.857  1.00  0.00           H  
ATOM   1668  HB  THR A 110      10.324  22.362  18.956  1.00  0.00           H  
ATOM   1669  HG1 THR A 110      11.706  21.473  20.436  1.00  0.00           H  
ATOM   1670 1HG2 THR A 110      10.073  23.146  21.160  1.00  0.00           H  
ATOM   1671 2HG2 THR A 110       8.525  23.141  20.296  1.00  0.00           H  
ATOM   1672 3HG2 THR A 110       8.895  21.841  21.446  1.00  0.00           H  
ATOM   1673  N   LEU A 111       6.538  21.476  19.224  1.00  0.00           N  
ATOM   1674  CA  LEU A 111       5.270  22.078  18.817  1.00  0.00           C  
ATOM   1675  C   LEU A 111       5.037  23.504  19.267  1.00  0.00           C  
ATOM   1676  O   LEU A 111       4.092  23.771  20.011  1.00  0.00           O  
ATOM   1677  CB  LEU A 111       4.137  21.227  19.358  1.00  0.00           C  
ATOM   1678  CG  LEU A 111       3.885  19.956  18.615  1.00  0.00           C  
ATOM   1679  CD1 LEU A 111       5.074  19.088  18.734  1.00  0.00           C  
ATOM   1680  CD2 LEU A 111       2.708  19.270  19.203  1.00  0.00           C  
ATOM   1681  H   LEU A 111       6.545  20.863  20.039  1.00  0.00           H  
ATOM   1682  HA  LEU A 111       5.231  22.069  17.732  1.00  0.00           H  
ATOM   1683 1HB  LEU A 111       4.371  20.964  20.384  1.00  0.00           H  
ATOM   1684 2HB  LEU A 111       3.218  21.815  19.348  1.00  0.00           H  
ATOM   1685  HG  LEU A 111       3.714  20.172  17.566  1.00  0.00           H  
ATOM   1686 1HD1 LEU A 111       4.890  18.186  18.181  1.00  0.00           H  
ATOM   1687 2HD1 LEU A 111       5.919  19.584  18.332  1.00  0.00           H  
ATOM   1688 3HD1 LEU A 111       5.266  18.855  19.783  1.00  0.00           H  
ATOM   1689 1HD2 LEU A 111       2.518  18.337  18.678  1.00  0.00           H  
ATOM   1690 2HD2 LEU A 111       2.909  19.056  20.250  1.00  0.00           H  
ATOM   1691 3HD2 LEU A 111       1.842  19.913  19.130  1.00  0.00           H  
ATOM   1692  N   THR A 112       5.903  24.405  18.838  1.00  0.00           N  
ATOM   1693  CA  THR A 112       5.740  25.814  19.175  1.00  0.00           C  
ATOM   1694  C   THR A 112       5.907  26.717  17.952  1.00  0.00           C  
ATOM   1695  O   THR A 112       5.010  26.826  17.109  1.00  0.00           O  
ATOM   1696  CB  THR A 112       6.743  26.225  20.279  1.00  0.00           C  
ATOM   1697  OG1 THR A 112       8.084  25.931  19.844  1.00  0.00           O  
ATOM   1698  CG2 THR A 112       6.470  25.497  21.579  1.00  0.00           C  
ATOM   1699  H   THR A 112       6.660  24.073  18.240  1.00  0.00           H  
ATOM   1700  HA  THR A 112       4.728  25.964  19.555  1.00  0.00           H  
ATOM   1701  HB  THR A 112       6.650  27.298  20.454  1.00  0.00           H  
ATOM   1702  HG1 THR A 112       8.148  26.008  18.892  1.00  0.00           H  
ATOM   1703 1HG2 THR A 112       7.176  25.818  22.322  1.00  0.00           H  
ATOM   1704 2HG2 THR A 112       5.459  25.726  21.917  1.00  0.00           H  
ATOM   1705 3HG2 THR A 112       6.565  24.427  21.433  1.00  0.00           H  
ATOM   1706  N   ALA A 113       7.078  27.343  17.868  1.00  0.00           N  
ATOM   1707  CA  ALA A 113       7.518  28.157  16.729  1.00  0.00           C  
ATOM   1708  C   ALA A 113       8.966  28.577  16.946  1.00  0.00           C  
ATOM   1709  O   ALA A 113       9.356  28.858  18.081  1.00  0.00           O  
ATOM   1710  CB  ALA A 113       6.647  29.387  16.539  1.00  0.00           C  
ATOM   1711  H   ALA A 113       7.723  27.190  18.641  1.00  0.00           H  
ATOM   1712  HA  ALA A 113       7.475  27.543  15.830  1.00  0.00           H  
ATOM   1713 1HB  ALA A 113       7.013  29.950  15.685  1.00  0.00           H  
ATOM   1714 2HB  ALA A 113       5.627  29.103  16.362  1.00  0.00           H  
ATOM   1715 3HB  ALA A 113       6.697  30.009  17.432  1.00  0.00           H  
ATOM   1716  N   ASN A 114       9.720  28.771  15.866  1.00  0.00           N  
ATOM   1717  CA  ASN A 114      11.108  29.241  15.969  1.00  0.00           C  
ATOM   1718  C   ASN A 114      11.259  30.642  16.569  1.00  0.00           C  
ATOM   1719  O   ASN A 114      12.334  31.006  17.036  1.00  0.00           O  
ATOM   1720  CB  ASN A 114      11.796  29.189  14.621  1.00  0.00           C  
ATOM   1721  CG  ASN A 114      12.205  27.792  14.191  1.00  0.00           C  
ATOM   1722  OD1 ASN A 114      12.291  26.860  15.002  1.00  0.00           O  
ATOM   1723  ND2 ASN A 114      12.482  27.646  12.917  1.00  0.00           N  
ATOM   1724  H   ASN A 114       9.348  28.550  14.952  1.00  0.00           H  
ATOM   1725  HA  ASN A 114      11.640  28.562  16.638  1.00  0.00           H  
ATOM   1726 1HB  ASN A 114      11.131  29.607  13.863  1.00  0.00           H  
ATOM   1727 2HB  ASN A 114      12.684  29.820  14.652  1.00  0.00           H  
ATOM   1728 1HD2 ASN A 114      12.794  26.764  12.565  1.00  0.00           H  
ATOM   1729 2HD2 ASN A 114      12.408  28.428  12.299  1.00  0.00           H  
ATOM   1730  N   ASN A 115      10.198  31.440  16.521  1.00  0.00           N  
ATOM   1731  CA  ASN A 115      10.243  32.796  17.052  1.00  0.00           C  
ATOM   1732  C   ASN A 115       9.486  32.942  18.376  1.00  0.00           C  
ATOM   1733  O   ASN A 115       9.173  34.059  18.793  1.00  0.00           O  
ATOM   1734  CB  ASN A 115       9.710  33.776  16.026  1.00  0.00           C  
ATOM   1735  CG  ASN A 115      10.603  33.892  14.817  1.00  0.00           C  
ATOM   1736  OD1 ASN A 115      11.659  34.532  14.868  1.00  0.00           O  
ATOM   1737  ND2 ASN A 115      10.195  33.287  13.726  1.00  0.00           N  
ATOM   1738  H   ASN A 115       9.340  31.095  16.122  1.00  0.00           H  
ATOM   1739  HA  ASN A 115      11.284  33.048  17.257  1.00  0.00           H  
ATOM   1740 1HB  ASN A 115       8.726  33.457  15.696  1.00  0.00           H  
ATOM   1741 2HB  ASN A 115       9.601  34.760  16.482  1.00  0.00           H  
ATOM   1742 1HD2 ASN A 115      10.748  33.336  12.892  1.00  0.00           H  
ATOM   1743 2HD2 ASN A 115       9.330  32.785  13.726  1.00  0.00           H  
ATOM   1744  N   THR A 116       9.195  31.830  19.050  1.00  0.00           N  
ATOM   1745  CA  THR A 116       8.465  31.893  20.314  1.00  0.00           C  
ATOM   1746  C   THR A 116       9.157  32.733  21.381  1.00  0.00           C  
ATOM   1747  O   THR A 116      10.339  32.531  21.688  1.00  0.00           O  
ATOM   1748  CB  THR A 116       8.273  30.488  20.896  1.00  0.00           C  
ATOM   1749  OG1 THR A 116       7.566  29.689  19.971  1.00  0.00           O  
ATOM   1750  CG2 THR A 116       7.524  30.519  22.241  1.00  0.00           C  
ATOM   1751  H   THR A 116       9.461  30.913  18.683  1.00  0.00           H  
ATOM   1752  HA  THR A 116       7.486  32.333  20.118  1.00  0.00           H  
ATOM   1753  HB  THR A 116       9.246  30.047  21.030  1.00  0.00           H  
ATOM   1754  HG1 THR A 116       8.199  29.432  19.266  1.00  0.00           H  
ATOM   1755 1HG2 THR A 116       7.420  29.502  22.612  1.00  0.00           H  
ATOM   1756 2HG2 THR A 116       8.081  31.110  22.966  1.00  0.00           H  
ATOM   1757 3HG2 THR A 116       6.537  30.956  22.105  1.00  0.00           H  
ATOM   1758  N   ALA A 117       8.387  33.634  21.982  1.00  0.00           N  
ATOM   1759  CA  ALA A 117       8.886  34.467  23.059  1.00  0.00           C  
ATOM   1760  C   ALA A 117       8.036  34.224  24.294  1.00  0.00           C  
ATOM   1761  O   ALA A 117       6.856  33.881  24.183  1.00  0.00           O  
ATOM   1762  CB  ALA A 117       8.879  35.935  22.672  1.00  0.00           C  
ATOM   1763  H   ALA A 117       7.433  33.747  21.667  1.00  0.00           H  
ATOM   1764  HA  ALA A 117       9.900  34.161  23.275  1.00  0.00           H  
ATOM   1765 1HB  ALA A 117       9.276  36.525  23.503  1.00  0.00           H  
ATOM   1766 2HB  ALA A 117       9.507  36.076  21.792  1.00  0.00           H  
ATOM   1767 3HB  ALA A 117       7.864  36.251  22.451  1.00  0.00           H  
ATOM   1768  N   PHE A 118       8.629  34.386  25.472  1.00  0.00           N  
ATOM   1769  CA  PHE A 118       7.892  34.154  26.710  1.00  0.00           C  
ATOM   1770  C   PHE A 118       7.445  35.479  27.311  1.00  0.00           C  
ATOM   1771  O   PHE A 118       8.231  36.135  28.002  1.00  0.00           O  
ATOM   1772  CB  PHE A 118       8.793  33.492  27.743  1.00  0.00           C  
ATOM   1773  CG  PHE A 118       9.426  32.204  27.301  1.00  0.00           C  
ATOM   1774  CD1 PHE A 118      10.507  31.677  27.988  1.00  0.00           C  
ATOM   1775  CD2 PHE A 118       8.981  31.537  26.190  1.00  0.00           C  
ATOM   1776  CE1 PHE A 118      11.104  30.512  27.567  1.00  0.00           C  
ATOM   1777  CE2 PHE A 118       9.570  30.381  25.785  1.00  0.00           C  
ATOM   1778  CZ  PHE A 118      10.627  29.865  26.475  1.00  0.00           C  
ATOM   1779  H   PHE A 118       9.614  34.646  25.484  1.00  0.00           H  
ATOM   1780  HA  PHE A 118       7.018  33.530  26.507  1.00  0.00           H  
ATOM   1781 1HB  PHE A 118       9.534  34.168  28.068  1.00  0.00           H  
ATOM   1782 2HB  PHE A 118       8.189  33.263  28.612  1.00  0.00           H  
ATOM   1783  HD1 PHE A 118      10.882  32.193  28.861  1.00  0.00           H  
ATOM   1784  HD2 PHE A 118       8.135  31.924  25.636  1.00  0.00           H  
ATOM   1785  HE1 PHE A 118      11.952  30.108  28.100  1.00  0.00           H  
ATOM   1786  HE2 PHE A 118       9.185  29.868  24.917  1.00  0.00           H  
ATOM   1787  HZ  PHE A 118      11.086  28.943  26.141  1.00  0.00           H  
ATOM   1788  N   SER A 119       6.202  35.897  27.040  1.00  0.00           N  
ATOM   1789  CA  SER A 119       5.688  37.193  27.525  1.00  0.00           C  
ATOM   1790  C   SER A 119       5.131  37.096  28.952  1.00  0.00           C  
ATOM   1791  O   SER A 119       4.814  38.096  29.594  1.00  0.00           O  
ATOM   1792  CB  SER A 119       4.621  37.721  26.589  1.00  0.00           C  
ATOM   1793  OG  SER A 119       3.463  36.932  26.637  1.00  0.00           O  
ATOM   1794  H   SER A 119       5.611  35.312  26.457  1.00  0.00           H  
ATOM   1795  HA  SER A 119       6.517  37.906  27.536  1.00  0.00           H  
ATOM   1796 1HB  SER A 119       4.378  38.752  26.855  1.00  0.00           H  
ATOM   1797 2HB  SER A 119       5.014  37.731  25.574  1.00  0.00           H  
ATOM   1798  HG  SER A 119       3.013  37.181  27.450  1.00  0.00           H  
ATOM   1799  N   THR A 120       5.014  35.857  29.420  1.00  0.00           N  
ATOM   1800  CA  THR A 120       4.479  35.489  30.733  1.00  0.00           C  
ATOM   1801  C   THR A 120       5.604  35.020  31.618  1.00  0.00           C  
ATOM   1802  O   THR A 120       5.373  34.475  32.696  1.00  0.00           O  
ATOM   1803  CB  THR A 120       3.546  34.281  30.628  1.00  0.00           C  
ATOM   1804  OG1 THR A 120       4.329  33.146  30.164  1.00  0.00           O  
ATOM   1805  CG2 THR A 120       2.427  34.568  29.638  1.00  0.00           C  
ATOM   1806  H   THR A 120       5.300  35.116  28.799  1.00  0.00           H  
ATOM   1807  HA  THR A 120       3.986  36.347  31.191  1.00  0.00           H  
ATOM   1808  HB  THR A 120       3.124  34.052  31.607  1.00  0.00           H  
ATOM   1809  HG1 THR A 120       3.739  32.455  29.820  1.00  0.00           H  
ATOM   1810 1HG2 THR A 120       1.778  33.695  29.562  1.00  0.00           H  
ATOM   1811 2HG2 THR A 120       1.847  35.424  29.984  1.00  0.00           H  
ATOM   1812 3HG2 THR A 120       2.854  34.788  28.661  1.00  0.00           H  
ATOM   1813  N   GLU A 121       6.808  35.107  31.070  1.00  0.00           N  
ATOM   1814  CA  GLU A 121       8.038  34.569  31.625  1.00  0.00           C  
ATOM   1815  C   GLU A 121       8.058  33.048  31.723  1.00  0.00           C  
ATOM   1816  O   GLU A 121       8.986  32.487  32.309  1.00  0.00           O  
ATOM   1817  CB  GLU A 121       8.314  35.101  33.035  1.00  0.00           C  
ATOM   1818  CG  GLU A 121       8.553  36.582  33.162  1.00  0.00           C  
ATOM   1819  CD  GLU A 121       8.996  36.900  34.557  1.00  0.00           C  
ATOM   1820  OE1 GLU A 121       9.975  36.295  35.013  1.00  0.00           O  
ATOM   1821  OE2 GLU A 121       8.345  37.698  35.207  1.00  0.00           O  
ATOM   1822  H   GLU A 121       6.876  35.602  30.190  1.00  0.00           H  
ATOM   1823  HA  GLU A 121       8.845  34.874  30.960  1.00  0.00           H  
ATOM   1824 1HB  GLU A 121       7.484  34.874  33.685  1.00  0.00           H  
ATOM   1825 2HB  GLU A 121       9.149  34.577  33.466  1.00  0.00           H  
ATOM   1826 1HG  GLU A 121       9.319  36.897  32.453  1.00  0.00           H  
ATOM   1827 2HG  GLU A 121       7.633  37.119  32.933  1.00  0.00           H  
ATOM   1828  N   SER A 122       7.119  32.378  31.059  1.00  0.00           N  
ATOM   1829  CA  SER A 122       7.087  30.934  31.043  1.00  0.00           C  
ATOM   1830  C   SER A 122       6.487  30.448  29.744  1.00  0.00           C  
ATOM   1831  O   SER A 122       5.830  31.206  29.029  1.00  0.00           O  
ATOM   1832  CB  SER A 122       6.232  30.435  32.183  1.00  0.00           C  
ATOM   1833  OG  SER A 122       4.869  30.784  31.976  1.00  0.00           O  
ATOM   1834  H   SER A 122       6.343  32.871  30.623  1.00  0.00           H  
ATOM   1835  HA  SER A 122       8.103  30.550  31.135  1.00  0.00           H  
ATOM   1836 1HB  SER A 122       6.330  29.354  32.282  1.00  0.00           H  
ATOM   1837 2HB  SER A 122       6.588  30.882  33.114  1.00  0.00           H  
ATOM   1838  HG  SER A 122       4.858  31.637  31.483  1.00  0.00           H  
ATOM   1839  N   LEU A 123       6.712  29.184  29.438  1.00  0.00           N  
ATOM   1840  CA  LEU A 123       6.125  28.590  28.258  1.00  0.00           C  
ATOM   1841  C   LEU A 123       6.261  27.087  28.328  1.00  0.00           C  
ATOM   1842  O   LEU A 123       7.369  26.556  28.509  1.00  0.00           O  
ATOM   1843  CB  LEU A 123       6.804  29.166  27.016  1.00  0.00           C  
ATOM   1844  CG  LEU A 123       6.129  29.024  25.635  1.00  0.00           C  
ATOM   1845  CD1 LEU A 123       6.485  27.727  25.023  1.00  0.00           C  
ATOM   1846  CD2 LEU A 123       4.641  29.148  25.795  1.00  0.00           C  
ATOM   1847  H   LEU A 123       7.270  28.617  30.056  1.00  0.00           H  
ATOM   1848  HA  LEU A 123       5.066  28.841  28.230  1.00  0.00           H  
ATOM   1849 1HB  LEU A 123       6.938  30.209  27.171  1.00  0.00           H  
ATOM   1850 2HB  LEU A 123       7.775  28.690  26.943  1.00  0.00           H  
ATOM   1851  HG  LEU A 123       6.481  29.820  24.982  1.00  0.00           H  
ATOM   1852 1HD1 LEU A 123       6.019  27.632  24.044  1.00  0.00           H  
ATOM   1853 2HD1 LEU A 123       7.564  27.696  24.917  1.00  0.00           H  
ATOM   1854 3HD1 LEU A 123       6.150  26.921  25.656  1.00  0.00           H  
ATOM   1855 1HD2 LEU A 123       4.164  29.067  24.819  1.00  0.00           H  
ATOM   1856 2HD2 LEU A 123       4.272  28.359  26.439  1.00  0.00           H  
ATOM   1857 3HD2 LEU A 123       4.406  30.119  26.238  1.00  0.00           H  
ATOM   1858  N   ASP A 124       5.122  26.411  28.229  1.00  0.00           N  
ATOM   1859  CA  ASP A 124       5.098  24.965  28.250  1.00  0.00           C  
ATOM   1860  C   ASP A 124       5.292  24.475  26.827  1.00  0.00           C  
ATOM   1861  O   ASP A 124       4.439  24.699  25.963  1.00  0.00           O  
ATOM   1862  CB  ASP A 124       3.767  24.443  28.793  1.00  0.00           C  
ATOM   1863  CG  ASP A 124       3.539  24.745  30.278  1.00  0.00           C  
ATOM   1864  OD1 ASP A 124       4.462  25.165  30.931  1.00  0.00           O  
ATOM   1865  OD2 ASP A 124       2.452  24.550  30.752  1.00  0.00           O  
ATOM   1866  H   ASP A 124       4.259  26.921  28.107  1.00  0.00           H  
ATOM   1867  HA  ASP A 124       5.920  24.591  28.864  1.00  0.00           H  
ATOM   1868 1HB  ASP A 124       2.949  24.878  28.221  1.00  0.00           H  
ATOM   1869 2HB  ASP A 124       3.728  23.362  28.653  1.00  0.00           H  
ATOM   1870  N   VAL A 125       6.403  23.816  26.586  1.00  0.00           N  
ATOM   1871  CA  VAL A 125       6.754  23.376  25.256  1.00  0.00           C  
ATOM   1872  C   VAL A 125       6.438  21.911  25.069  1.00  0.00           C  
ATOM   1873  O   VAL A 125       6.877  21.088  25.864  1.00  0.00           O  
ATOM   1874  CB  VAL A 125       8.248  23.609  25.050  1.00  0.00           C  
ATOM   1875  CG1 VAL A 125       8.639  23.135  23.786  1.00  0.00           C  
ATOM   1876  CG2 VAL A 125       8.556  25.040  25.173  1.00  0.00           C  
ATOM   1877  H   VAL A 125       7.062  23.647  27.345  1.00  0.00           H  
ATOM   1878  HA  VAL A 125       6.190  23.963  24.530  1.00  0.00           H  
ATOM   1879  HB  VAL A 125       8.788  23.075  25.786  1.00  0.00           H  
ATOM   1880 1HG1 VAL A 125       9.686  23.303  23.657  1.00  0.00           H  
ATOM   1881 2HG1 VAL A 125       8.423  22.075  23.719  1.00  0.00           H  
ATOM   1882 3HG1 VAL A 125       8.093  23.667  23.030  1.00  0.00           H  
ATOM   1883 1HG2 VAL A 125       9.602  25.196  25.028  1.00  0.00           H  
ATOM   1884 2HG2 VAL A 125       8.013  25.555  24.416  1.00  0.00           H  
ATOM   1885 3HG2 VAL A 125       8.266  25.401  26.164  1.00  0.00           H  
ATOM   1886  N   LYS A 126       5.657  21.570  24.042  1.00  0.00           N  
ATOM   1887  CA  LYS A 126       5.330  20.159  23.829  1.00  0.00           C  
ATOM   1888  C   LYS A 126       6.316  19.511  22.869  1.00  0.00           C  
ATOM   1889  O   LYS A 126       6.630  20.054  21.803  1.00  0.00           O  
ATOM   1890  CB  LYS A 126       3.903  19.983  23.320  1.00  0.00           C  
ATOM   1891  CG  LYS A 126       2.830  19.948  24.407  1.00  0.00           C  
ATOM   1892  CD  LYS A 126       2.459  21.351  24.902  1.00  0.00           C  
ATOM   1893  CE  LYS A 126       1.200  21.304  25.772  1.00  0.00           C  
ATOM   1894  NZ  LYS A 126       0.819  22.648  26.296  1.00  0.00           N  
ATOM   1895  H   LYS A 126       5.300  22.282  23.417  1.00  0.00           H  
ATOM   1896  HA  LYS A 126       5.407  19.630  24.777  1.00  0.00           H  
ATOM   1897 1HB  LYS A 126       3.653  20.797  22.642  1.00  0.00           H  
ATOM   1898 2HB  LYS A 126       3.834  19.050  22.754  1.00  0.00           H  
ATOM   1899 1HG  LYS A 126       1.945  19.453  24.039  1.00  0.00           H  
ATOM   1900 2HG  LYS A 126       3.213  19.364  25.250  1.00  0.00           H  
ATOM   1901 1HD  LYS A 126       3.282  21.762  25.494  1.00  0.00           H  
ATOM   1902 2HD  LYS A 126       2.283  22.009  24.049  1.00  0.00           H  
ATOM   1903 1HE  LYS A 126       0.376  20.918  25.170  1.00  0.00           H  
ATOM   1904 2HE  LYS A 126       1.370  20.631  26.613  1.00  0.00           H  
ATOM   1905 1HZ  LYS A 126      -0.017  22.568  26.853  1.00  0.00           H  
ATOM   1906 2HZ  LYS A 126       1.565  23.013  26.873  1.00  0.00           H  
ATOM   1907 3HZ  LYS A 126       0.649  23.278  25.524  1.00  0.00           H  
ATOM   1908  N   LEU A 127       6.797  18.336  23.255  1.00  0.00           N  
ATOM   1909  CA  LEU A 127       7.755  17.593  22.460  1.00  0.00           C  
ATOM   1910  C   LEU A 127       7.101  16.383  21.806  1.00  0.00           C  
ATOM   1911  O   LEU A 127       6.427  15.593  22.470  1.00  0.00           O  
ATOM   1912  CB  LEU A 127       8.904  17.117  23.358  1.00  0.00           C  
ATOM   1913  CG  LEU A 127       9.979  18.146  23.760  1.00  0.00           C  
ATOM   1914  CD1 LEU A 127       9.409  19.209  24.608  1.00  0.00           C  
ATOM   1915  CD2 LEU A 127      11.065  17.445  24.522  1.00  0.00           C  
ATOM   1916  H   LEU A 127       6.504  17.943  24.151  1.00  0.00           H  
ATOM   1917  HA  LEU A 127       8.149  18.240  21.677  1.00  0.00           H  
ATOM   1918 1HB  LEU A 127       8.484  16.685  24.270  1.00  0.00           H  
ATOM   1919 2HB  LEU A 127       9.420  16.348  22.822  1.00  0.00           H  
ATOM   1920  HG  LEU A 127      10.380  18.608  22.880  1.00  0.00           H  
ATOM   1921 1HD1 LEU A 127      10.198  19.888  24.855  1.00  0.00           H  
ATOM   1922 2HD1 LEU A 127       8.650  19.737  24.084  1.00  0.00           H  
ATOM   1923 3HD1 LEU A 127       8.989  18.776  25.522  1.00  0.00           H  
ATOM   1924 1HD2 LEU A 127      11.828  18.171  24.796  1.00  0.00           H  
ATOM   1925 2HD2 LEU A 127      10.647  16.995  25.421  1.00  0.00           H  
ATOM   1926 3HD2 LEU A 127      11.501  16.671  23.908  1.00  0.00           H  
ATOM   1927  N   ALA A 128       7.313  16.233  20.514  1.00  0.00           N  
ATOM   1928  CA  ALA A 128       6.808  15.102  19.765  1.00  0.00           C  
ATOM   1929  C   ALA A 128       7.963  14.216  19.368  1.00  0.00           C  
ATOM   1930  O   ALA A 128       9.108  14.672  19.241  1.00  0.00           O  
ATOM   1931  CB  ALA A 128       6.028  15.549  18.550  1.00  0.00           C  
ATOM   1932  H   ALA A 128       7.852  16.932  20.016  1.00  0.00           H  
ATOM   1933  HA  ALA A 128       6.149  14.526  20.407  1.00  0.00           H  
ATOM   1934 1HB  ALA A 128       5.657  14.678  18.011  1.00  0.00           H  
ATOM   1935 2HB  ALA A 128       5.194  16.142  18.885  1.00  0.00           H  
ATOM   1936 3HB  ALA A 128       6.669  16.134  17.898  1.00  0.00           H  
ATOM   1937  N   LEU A 129       7.664  12.944  19.183  1.00  0.00           N  
ATOM   1938  CA  LEU A 129       8.688  12.013  18.744  1.00  0.00           C  
ATOM   1939  C   LEU A 129       8.136  10.908  17.857  1.00  0.00           C  
ATOM   1940  O   LEU A 129       7.244  10.159  18.265  1.00  0.00           O  
ATOM   1941  CB  LEU A 129       9.392  11.453  19.971  1.00  0.00           C  
ATOM   1942  CG  LEU A 129      10.423  10.495  19.715  1.00  0.00           C  
ATOM   1943  CD1 LEU A 129      11.464  11.159  18.923  1.00  0.00           C  
ATOM   1944  CD2 LEU A 129      10.979  10.010  21.043  1.00  0.00           C  
ATOM   1945  H   LEU A 129       6.699  12.643  19.313  1.00  0.00           H  
ATOM   1946  HA  LEU A 129       9.420  12.568  18.157  1.00  0.00           H  
ATOM   1947 1HB  LEU A 129       9.864  12.265  20.466  1.00  0.00           H  
ATOM   1948 2HB  LEU A 129       8.657  11.009  20.644  1.00  0.00           H  
ATOM   1949  HG  LEU A 129      10.027   9.667  19.138  1.00  0.00           H  
ATOM   1950 1HD1 LEU A 129      12.217  10.463  18.716  1.00  0.00           H  
ATOM   1951 2HD1 LEU A 129      11.036  11.499  18.005  1.00  0.00           H  
ATOM   1952 3HD1 LEU A 129      11.869  12.004  19.475  1.00  0.00           H  
ATOM   1953 1HD2 LEU A 129      11.785   9.300  20.873  1.00  0.00           H  
ATOM   1954 2HD2 LEU A 129      11.359  10.868  21.593  1.00  0.00           H  
ATOM   1955 3HD2 LEU A 129      10.191   9.532  21.623  1.00  0.00           H  
ATOM   1956  N   LYS A 130       8.665  10.816  16.634  1.00  0.00           N  
ATOM   1957  CA  LYS A 130       8.178   9.841  15.670  1.00  0.00           C  
ATOM   1958  C   LYS A 130       9.253   8.822  15.285  1.00  0.00           C  
ATOM   1959  O   LYS A 130      10.442   9.141  15.191  1.00  0.00           O  
ATOM   1960  CB  LYS A 130       7.648  10.595  14.443  1.00  0.00           C  
ATOM   1961  CG  LYS A 130       6.527  11.624  14.800  1.00  0.00           C  
ATOM   1962  CD  LYS A 130       5.240  10.930  15.278  1.00  0.00           C  
ATOM   1963  CE  LYS A 130       4.172  11.938  15.754  1.00  0.00           C  
ATOM   1964  NZ  LYS A 130       2.897  11.247  16.160  1.00  0.00           N  
ATOM   1965  H   LYS A 130       9.411  11.458  16.362  1.00  0.00           H  
ATOM   1966  HA  LYS A 130       7.351   9.293  16.120  1.00  0.00           H  
ATOM   1967 1HB  LYS A 130       8.469  11.136  13.960  1.00  0.00           H  
ATOM   1968 2HB  LYS A 130       7.251   9.885  13.717  1.00  0.00           H  
ATOM   1969 1HG  LYS A 130       6.877  12.296  15.583  1.00  0.00           H  
ATOM   1970 2HG  LYS A 130       6.304  12.224  13.914  1.00  0.00           H  
ATOM   1971 1HD  LYS A 130       4.828  10.328  14.467  1.00  0.00           H  
ATOM   1972 2HD  LYS A 130       5.480  10.266  16.111  1.00  0.00           H  
ATOM   1973 1HE  LYS A 130       4.576  12.454  16.624  1.00  0.00           H  
ATOM   1974 2HE  LYS A 130       3.954  12.671  14.979  1.00  0.00           H  
ATOM   1975 1HZ  LYS A 130       2.202  11.933  16.534  1.00  0.00           H  
ATOM   1976 2HZ  LYS A 130       2.504  10.780  15.365  1.00  0.00           H  
ATOM   1977 3HZ  LYS A 130       3.094  10.566  16.872  1.00  0.00           H  
ATOM   1978  N   ASN A 131       8.811   7.580  15.053  1.00  0.00           N  
ATOM   1979  CA  ASN A 131       9.666   6.458  14.627  1.00  0.00           C  
ATOM   1980  C   ASN A 131      10.895   6.253  15.516  1.00  0.00           C  
ATOM   1981  O   ASN A 131      11.981   5.938  15.032  1.00  0.00           O  
ATOM   1982  CB  ASN A 131      10.062   6.595  13.163  1.00  0.00           C  
ATOM   1983  CG  ASN A 131       8.845   6.473  12.257  1.00  0.00           C  
ATOM   1984  OD1 ASN A 131       7.861   5.837  12.663  1.00  0.00           O  
ATOM   1985  ND2 ASN A 131       8.881   7.024  11.070  1.00  0.00           N  
ATOM   1986  H   ASN A 131       7.823   7.403  15.165  1.00  0.00           H  
ATOM   1987  HA  ASN A 131       9.077   5.544  14.712  1.00  0.00           H  
ATOM   1988 1HB  ASN A 131      10.551   7.559  12.987  1.00  0.00           H  
ATOM   1989 2HB  ASN A 131      10.779   5.817  12.901  1.00  0.00           H  
ATOM   1990 1HD2 ASN A 131       8.096   6.940  10.457  1.00  0.00           H  
ATOM   1991 2HD2 ASN A 131       9.705   7.516  10.737  1.00  0.00           H  
ATOM   1992  N   ALA A 132      10.712   6.384  16.826  1.00  0.00           N  
ATOM   1993  CA  ALA A 132      11.832   6.245  17.738  1.00  0.00           C  
ATOM   1994  C   ALA A 132      11.697   5.086  18.687  1.00  0.00           C  
ATOM   1995  O   ALA A 132      10.598   4.708  19.092  1.00  0.00           O  
ATOM   1996  CB  ALA A 132      11.992   7.498  18.558  1.00  0.00           C  
ATOM   1997  H   ALA A 132       9.796   6.614  17.181  1.00  0.00           H  
ATOM   1998  HA  ALA A 132      12.726   6.092  17.150  1.00  0.00           H  
ATOM   1999 1HB  ALA A 132      12.863   7.400  19.208  1.00  0.00           H  
ATOM   2000 2HB  ALA A 132      12.115   8.333  17.902  1.00  0.00           H  
ATOM   2001 3HB  ALA A 132      11.104   7.628  19.156  1.00  0.00           H  
ATOM   2002  N   ASP A 133      12.849   4.564  19.071  1.00  0.00           N  
ATOM   2003  CA  ASP A 133      12.982   3.584  20.128  1.00  0.00           C  
ATOM   2004  C   ASP A 133      13.040   4.359  21.443  1.00  0.00           C  
ATOM   2005  O   ASP A 133      12.355   4.027  22.413  1.00  0.00           O  
ATOM   2006  CB  ASP A 133      14.253   2.743  19.914  1.00  0.00           C  
ATOM   2007  CG  ASP A 133      14.451   1.610  20.937  1.00  0.00           C  
ATOM   2008  OD1 ASP A 133      13.612   0.749  21.024  1.00  0.00           O  
ATOM   2009  OD2 ASP A 133      15.483   1.604  21.603  1.00  0.00           O  
ATOM   2010  H   ASP A 133      13.699   4.918  18.642  1.00  0.00           H  
ATOM   2011  HA  ASP A 133      12.108   2.933  20.136  1.00  0.00           H  
ATOM   2012 1HB  ASP A 133      14.232   2.307  18.916  1.00  0.00           H  
ATOM   2013 2HB  ASP A 133      15.127   3.401  19.949  1.00  0.00           H  
ATOM   2014  N   LYS A 134      13.892   5.393  21.456  1.00  0.00           N  
ATOM   2015  CA  LYS A 134      14.115   6.215  22.647  1.00  0.00           C  
ATOM   2016  C   LYS A 134      14.194   7.697  22.288  1.00  0.00           C  
ATOM   2017  O   LYS A 134      14.506   8.054  21.149  1.00  0.00           O  
ATOM   2018  CB  LYS A 134      15.401   5.796  23.376  1.00  0.00           C  
ATOM   2019  CG  LYS A 134      15.442   4.327  23.828  1.00  0.00           C  
ATOM   2020  CD  LYS A 134      16.727   3.995  24.575  1.00  0.00           C  
ATOM   2021  CE  LYS A 134      16.761   2.518  25.022  1.00  0.00           C  
ATOM   2022  NZ  LYS A 134      17.017   1.562  23.880  1.00  0.00           N  
ATOM   2023  H   LYS A 134      14.402   5.596  20.597  1.00  0.00           H  
ATOM   2024  HA  LYS A 134      13.272   6.082  23.325  1.00  0.00           H  
ATOM   2025 1HB  LYS A 134      16.262   5.975  22.731  1.00  0.00           H  
ATOM   2026 2HB  LYS A 134      15.525   6.415  24.266  1.00  0.00           H  
ATOM   2027 1HG  LYS A 134      14.583   4.113  24.466  1.00  0.00           H  
ATOM   2028 2HG  LYS A 134      15.389   3.680  22.959  1.00  0.00           H  
ATOM   2029 1HD  LYS A 134      17.582   4.188  23.925  1.00  0.00           H  
ATOM   2030 2HD  LYS A 134      16.809   4.635  25.453  1.00  0.00           H  
ATOM   2031 1HE  LYS A 134      17.544   2.393  25.767  1.00  0.00           H  
ATOM   2032 2HE  LYS A 134      15.801   2.269  25.473  1.00  0.00           H  
ATOM   2033 1HZ  LYS A 134      17.025   0.619  24.221  1.00  0.00           H  
ATOM   2034 2HZ  LYS A 134      16.297   1.631  23.149  1.00  0.00           H  
ATOM   2035 3HZ  LYS A 134      17.903   1.769  23.458  1.00  0.00           H  
ATOM   2036  N   GLY A 135      13.986   8.567  23.272  1.00  0.00           N  
ATOM   2037  CA  GLY A 135      14.186   9.994  23.030  1.00  0.00           C  
ATOM   2038  C   GLY A 135      14.295  10.786  24.311  1.00  0.00           C  
ATOM   2039  O   GLY A 135      13.684  10.447  25.331  1.00  0.00           O  
ATOM   2040  H   GLY A 135      13.707   8.247  24.192  1.00  0.00           H  
ATOM   2041 1HA  GLY A 135      15.106  10.122  22.479  1.00  0.00           H  
ATOM   2042 2HA  GLY A 135      13.392  10.395  22.416  1.00  0.00           H  
ATOM   2043  N   TYR A 136      15.140  11.814  24.230  1.00  0.00           N  
ATOM   2044  CA  TYR A 136      15.519  12.647  25.356  1.00  0.00           C  
ATOM   2045  C   TYR A 136      15.564  14.139  25.026  1.00  0.00           C  
ATOM   2046  O   TYR A 136      15.586  14.534  23.863  1.00  0.00           O  
ATOM   2047  CB  TYR A 136      16.902  12.218  25.840  1.00  0.00           C  
ATOM   2048  CG  TYR A 136      17.021  10.752  26.206  1.00  0.00           C  
ATOM   2049  CD1 TYR A 136      17.310   9.816  25.211  1.00  0.00           C  
ATOM   2050  CD2 TYR A 136      16.858  10.336  27.505  1.00  0.00           C  
ATOM   2051  CE1 TYR A 136      17.406   8.478  25.526  1.00  0.00           C  
ATOM   2052  CE2 TYR A 136      16.952   8.998  27.821  1.00  0.00           C  
ATOM   2053  CZ  TYR A 136      17.221   8.071  26.839  1.00  0.00           C  
ATOM   2054  OH  TYR A 136      17.308   6.738  27.161  1.00  0.00           O  
ATOM   2055  H   TYR A 136      15.536  12.015  23.313  1.00  0.00           H  
ATOM   2056  HA  TYR A 136      14.782  12.493  26.129  1.00  0.00           H  
ATOM   2057 1HB  TYR A 136      17.649  12.450  25.079  1.00  0.00           H  
ATOM   2058 2HB  TYR A 136      17.140  12.800  26.717  1.00  0.00           H  
ATOM   2059  HD1 TYR A 136      17.450  10.141  24.177  1.00  0.00           H  
ATOM   2060  HD2 TYR A 136      16.647  11.060  28.281  1.00  0.00           H  
ATOM   2061  HE1 TYR A 136      17.623   7.747  24.746  1.00  0.00           H  
ATOM   2062  HE2 TYR A 136      16.812   8.673  28.852  1.00  0.00           H  
ATOM   2063  HH  TYR A 136      17.078   6.620  28.089  1.00  0.00           H  
ATOM   2064  N   TYR A 137      15.605  14.987  26.039  1.00  0.00           N  
ATOM   2065  CA  TYR A 137      15.780  16.405  25.761  1.00  0.00           C  
ATOM   2066  C   TYR A 137      16.620  17.098  26.814  1.00  0.00           C  
ATOM   2067  O   TYR A 137      16.792  16.600  27.926  1.00  0.00           O  
ATOM   2068  CB  TYR A 137      14.438  17.134  25.678  1.00  0.00           C  
ATOM   2069  CG  TYR A 137      13.721  17.211  27.005  1.00  0.00           C  
ATOM   2070  CD1 TYR A 137      13.911  18.306  27.828  1.00  0.00           C  
ATOM   2071  CD2 TYR A 137      12.889  16.197  27.401  1.00  0.00           C  
ATOM   2072  CE1 TYR A 137      13.275  18.367  29.038  1.00  0.00           C  
ATOM   2073  CE2 TYR A 137      12.237  16.261  28.610  1.00  0.00           C  
ATOM   2074  CZ  TYR A 137      12.428  17.343  29.429  1.00  0.00           C  
ATOM   2075  OH  TYR A 137      11.783  17.409  30.644  1.00  0.00           O  
ATOM   2076  H   TYR A 137      15.518  14.636  26.984  1.00  0.00           H  
ATOM   2077  HA  TYR A 137      16.301  16.494  24.815  1.00  0.00           H  
ATOM   2078 1HB  TYR A 137      14.593  18.149  25.306  1.00  0.00           H  
ATOM   2079 2HB  TYR A 137      13.800  16.618  24.966  1.00  0.00           H  
ATOM   2080  HD1 TYR A 137      14.575  19.115  27.520  1.00  0.00           H  
ATOM   2081  HD2 TYR A 137      12.755  15.351  26.762  1.00  0.00           H  
ATOM   2082  HE1 TYR A 137      13.438  19.218  29.689  1.00  0.00           H  
ATOM   2083  HE2 TYR A 137      11.578  15.450  28.922  1.00  0.00           H  
ATOM   2084  HH  TYR A 137      11.266  16.607  30.774  1.00  0.00           H  
ATOM   2085  N   SER A 138      17.113  18.277  26.471  1.00  0.00           N  
ATOM   2086  CA  SER A 138      17.869  19.082  27.425  1.00  0.00           C  
ATOM   2087  C   SER A 138      17.677  20.571  27.201  1.00  0.00           C  
ATOM   2088  O   SER A 138      17.355  20.999  26.091  1.00  0.00           O  
ATOM   2089  CB  SER A 138      19.336  18.740  27.305  1.00  0.00           C  
ATOM   2090  OG  SER A 138      19.827  19.044  26.032  1.00  0.00           O  
ATOM   2091  H   SER A 138      16.965  18.594  25.513  1.00  0.00           H  
ATOM   2092  HA  SER A 138      17.529  18.841  28.435  1.00  0.00           H  
ATOM   2093 1HB  SER A 138      19.875  19.325  28.036  1.00  0.00           H  
ATOM   2094 2HB  SER A 138      19.504  17.688  27.534  1.00  0.00           H  
ATOM   2095  HG  SER A 138      20.777  18.899  26.077  1.00  0.00           H  
ATOM   2096  N   VAL A 139      17.911  21.377  28.240  1.00  0.00           N  
ATOM   2097  CA  VAL A 139      17.799  22.827  28.075  1.00  0.00           C  
ATOM   2098  C   VAL A 139      19.139  23.470  28.406  1.00  0.00           C  
ATOM   2099  O   VAL A 139      19.721  23.206  29.458  1.00  0.00           O  
ATOM   2100  CB  VAL A 139      16.632  23.405  28.930  1.00  0.00           C  
ATOM   2101  CG1 VAL A 139      16.556  24.924  28.777  1.00  0.00           C  
ATOM   2102  CG2 VAL A 139      15.293  22.804  28.460  1.00  0.00           C  
ATOM   2103  H   VAL A 139      18.191  20.984  29.140  1.00  0.00           H  
ATOM   2104  HA  VAL A 139      17.569  23.033  27.038  1.00  0.00           H  
ATOM   2105  HB  VAL A 139      16.808  23.175  29.978  1.00  0.00           H  
ATOM   2106 1HG1 VAL A 139      15.732  25.319  29.381  1.00  0.00           H  
ATOM   2107 2HG1 VAL A 139      17.492  25.379  29.102  1.00  0.00           H  
ATOM   2108 3HG1 VAL A 139      16.383  25.164  27.732  1.00  0.00           H  
ATOM   2109 1HG2 VAL A 139      14.474  23.213  29.056  1.00  0.00           H  
ATOM   2110 2HG2 VAL A 139      15.152  23.071  27.417  1.00  0.00           H  
ATOM   2111 3HG2 VAL A 139      15.307  21.722  28.566  1.00  0.00           H  
ATOM   2112  N   ASP A 140      19.684  24.216  27.452  1.00  0.00           N  
ATOM   2113  CA  ASP A 140      21.008  24.838  27.572  1.00  0.00           C  
ATOM   2114  C   ASP A 140      22.114  23.889  28.012  1.00  0.00           C  
ATOM   2115  O   ASP A 140      22.986  24.266  28.793  1.00  0.00           O  
ATOM   2116  CB  ASP A 140      20.998  26.039  28.505  1.00  0.00           C  
ATOM   2117  CG  ASP A 140      20.268  27.223  27.947  1.00  0.00           C  
ATOM   2118  OD1 ASP A 140      19.988  27.246  26.761  1.00  0.00           O  
ATOM   2119  OD2 ASP A 140      20.026  28.139  28.694  1.00  0.00           O  
ATOM   2120  H   ASP A 140      19.119  24.393  26.622  1.00  0.00           H  
ATOM   2121  HA  ASP A 140      21.284  25.207  26.587  1.00  0.00           H  
ATOM   2122 1HB  ASP A 140      20.543  25.753  29.454  1.00  0.00           H  
ATOM   2123 2HB  ASP A 140      22.030  26.330  28.715  1.00  0.00           H  
ATOM   2124  N   GLY A 141      22.105  22.665  27.497  1.00  0.00           N  
ATOM   2125  CA  GLY A 141      23.140  21.703  27.850  1.00  0.00           C  
ATOM   2126  C   GLY A 141      22.894  20.945  29.162  1.00  0.00           C  
ATOM   2127  O   GLY A 141      23.774  20.208  29.613  1.00  0.00           O  
ATOM   2128  H   GLY A 141      21.365  22.407  26.860  1.00  0.00           H  
ATOM   2129 1HA  GLY A 141      23.235  20.982  27.039  1.00  0.00           H  
ATOM   2130 2HA  GLY A 141      24.096  22.222  27.913  1.00  0.00           H  
ATOM   2131  N   SER A 142      21.715  21.101  29.772  1.00  0.00           N  
ATOM   2132  CA  SER A 142      21.431  20.415  31.029  1.00  0.00           C  
ATOM   2133  C   SER A 142      21.441  18.917  30.787  1.00  0.00           C  
ATOM   2134  O   SER A 142      21.450  18.464  29.642  1.00  0.00           O  
ATOM   2135  CB  SER A 142      20.065  20.792  31.582  1.00  0.00           C  
ATOM   2136  OG  SER A 142      19.016  20.208  30.810  1.00  0.00           O  
ATOM   2137  H   SER A 142      21.027  21.754  29.406  1.00  0.00           H  
ATOM   2138  HA  SER A 142      22.205  20.664  31.755  1.00  0.00           H  
ATOM   2139 1HB  SER A 142      19.985  20.459  32.614  1.00  0.00           H  
ATOM   2140 2HB  SER A 142      19.963  21.873  31.580  1.00  0.00           H  
ATOM   2141  HG  SER A 142      19.057  19.247  31.003  1.00  0.00           H  
ATOM   2142  N   ALA A 143      21.452  18.132  31.854  1.00  0.00           N  
ATOM   2143  CA  ALA A 143      21.451  16.689  31.679  1.00  0.00           C  
ATOM   2144  C   ALA A 143      20.230  16.264  30.887  1.00  0.00           C  
ATOM   2145  O   ALA A 143      19.145  16.820  31.074  1.00  0.00           O  
ATOM   2146  CB  ALA A 143      21.464  15.989  33.022  1.00  0.00           C  
ATOM   2147  H   ALA A 143      21.460  18.532  32.781  1.00  0.00           H  
ATOM   2148  HA  ALA A 143      22.340  16.410  31.113  1.00  0.00           H  
ATOM   2149 1HB  ALA A 143      21.473  14.909  32.865  1.00  0.00           H  
ATOM   2150 2HB  ALA A 143      22.353  16.282  33.582  1.00  0.00           H  
ATOM   2151 3HB  ALA A 143      20.574  16.265  33.585  1.00  0.00           H  
ATOM   2152  N   LYS A 144      20.415  15.274  30.015  1.00  0.00           N  
ATOM   2153  CA  LYS A 144      19.328  14.747  29.202  1.00  0.00           C  
ATOM   2154  C   LYS A 144      18.219  14.126  30.044  1.00  0.00           C  
ATOM   2155  O   LYS A 144      18.484  13.347  30.961  1.00  0.00           O  
ATOM   2156  CB  LYS A 144      19.859  13.692  28.227  1.00  0.00           C  
ATOM   2157  CG  LYS A 144      20.753  14.189  27.076  1.00  0.00           C  
ATOM   2158  CD  LYS A 144      21.169  12.998  26.170  1.00  0.00           C  
ATOM   2159  CE  LYS A 144      22.065  13.429  25.005  1.00  0.00           C  
ATOM   2160  NZ  LYS A 144      22.506  12.257  24.159  1.00  0.00           N  
ATOM   2161  H   LYS A 144      21.338  14.879  29.910  1.00  0.00           H  
ATOM   2162  HA  LYS A 144      18.899  15.569  28.636  1.00  0.00           H  
ATOM   2163 1HB  LYS A 144      20.440  12.958  28.787  1.00  0.00           H  
ATOM   2164 2HB  LYS A 144      19.029  13.162  27.797  1.00  0.00           H  
ATOM   2165 1HG  LYS A 144      20.205  14.923  26.478  1.00  0.00           H  
ATOM   2166 2HG  LYS A 144      21.644  14.667  27.481  1.00  0.00           H  
ATOM   2167 1HD  LYS A 144      21.699  12.256  26.767  1.00  0.00           H  
ATOM   2168 2HD  LYS A 144      20.272  12.530  25.761  1.00  0.00           H  
ATOM   2169 1HE  LYS A 144      21.518  14.112  24.387  1.00  0.00           H  
ATOM   2170 2HE  LYS A 144      22.947  13.935  25.397  1.00  0.00           H  
ATOM   2171 1HZ  LYS A 144      23.086  12.586  23.395  1.00  0.00           H  
ATOM   2172 2HZ  LYS A 144      23.034  11.611  24.725  1.00  0.00           H  
ATOM   2173 3HZ  LYS A 144      21.702  11.779  23.772  1.00  0.00           H  
ATOM   2174  N   LYS A 145      16.978  14.434  29.686  1.00  0.00           N  
ATOM   2175  CA  LYS A 145      15.799  13.891  30.345  1.00  0.00           C  
ATOM   2176  C   LYS A 145      14.992  13.102  29.334  1.00  0.00           C  
ATOM   2177  O   LYS A 145      14.899  13.497  28.185  1.00  0.00           O  
ATOM   2178  CB  LYS A 145      14.976  15.033  30.933  1.00  0.00           C  
ATOM   2179  CG  LYS A 145      15.703  15.797  32.038  1.00  0.00           C  
ATOM   2180  CD  LYS A 145      14.842  16.896  32.641  1.00  0.00           C  
ATOM   2181  CE  LYS A 145      15.606  17.650  33.730  1.00  0.00           C  
ATOM   2182  NZ  LYS A 145      14.781  18.732  34.347  1.00  0.00           N  
ATOM   2183  H   LYS A 145      16.852  15.115  28.945  1.00  0.00           H  
ATOM   2184  HA  LYS A 145      16.109  13.214  31.140  1.00  0.00           H  
ATOM   2185 1HB  LYS A 145      14.760  15.748  30.143  1.00  0.00           H  
ATOM   2186 2HB  LYS A 145      14.027  14.658  31.315  1.00  0.00           H  
ATOM   2187 1HG  LYS A 145      16.004  15.100  32.820  1.00  0.00           H  
ATOM   2188 2HG  LYS A 145      16.604  16.253  31.621  1.00  0.00           H  
ATOM   2189 1HD  LYS A 145      14.556  17.598  31.856  1.00  0.00           H  
ATOM   2190 2HD  LYS A 145      13.937  16.464  33.066  1.00  0.00           H  
ATOM   2191 1HE  LYS A 145      15.905  16.947  34.505  1.00  0.00           H  
ATOM   2192 2HE  LYS A 145      16.503  18.095  33.292  1.00  0.00           H  
ATOM   2193 1HZ  LYS A 145      15.320  19.204  35.059  1.00  0.00           H  
ATOM   2194 2HZ  LYS A 145      14.509  19.395  33.636  1.00  0.00           H  
ATOM   2195 3HZ  LYS A 145      13.954  18.328  34.763  1.00  0.00           H  
ATOM   2196  N   GLU A 146      14.434  11.976  29.740  1.00  0.00           N  
ATOM   2197  CA  GLU A 146      13.664  11.125  28.825  1.00  0.00           C  
ATOM   2198  C   GLU A 146      12.277  11.689  28.561  1.00  0.00           C  
ATOM   2199  O   GLU A 146      11.680  12.273  29.468  1.00  0.00           O  
ATOM   2200  CB  GLU A 146      13.587   9.701  29.383  1.00  0.00           C  
ATOM   2201  CG  GLU A 146      13.023   8.660  28.418  1.00  0.00           C  
ATOM   2202  CD  GLU A 146      13.094   7.249  28.956  1.00  0.00           C  
ATOM   2203  OE1 GLU A 146      13.603   7.067  30.039  1.00  0.00           O  
ATOM   2204  OE2 GLU A 146      12.644   6.352  28.278  1.00  0.00           O  
ATOM   2205  H   GLU A 146      14.541  11.692  30.705  1.00  0.00           H  
ATOM   2206  HA  GLU A 146      14.176  11.081  27.866  1.00  0.00           H  
ATOM   2207 1HB  GLU A 146      14.577   9.376  29.685  1.00  0.00           H  
ATOM   2208 2HB  GLU A 146      12.958   9.698  30.271  1.00  0.00           H  
ATOM   2209 1HG  GLU A 146      11.981   8.892  28.206  1.00  0.00           H  
ATOM   2210 2HG  GLU A 146      13.578   8.716  27.480  1.00  0.00           H  
ATOM   2211  N   PHE A 147      11.757  11.533  27.332  1.00  0.00           N  
ATOM   2212  CA  PHE A 147      10.376  11.988  27.111  1.00  0.00           C  
ATOM   2213  C   PHE A 147       9.600  11.101  26.136  1.00  0.00           C  
ATOM   2214  O   PHE A 147      10.174  10.395  25.308  1.00  0.00           O  
ATOM   2215  CB  PHE A 147      10.354  13.410  26.533  1.00  0.00           C  
ATOM   2216  CG  PHE A 147      10.768  13.572  25.061  1.00  0.00           C  
ATOM   2217  CD1 PHE A 147       9.787  13.606  24.087  1.00  0.00           C  
ATOM   2218  CD2 PHE A 147      12.072  13.677  24.652  1.00  0.00           C  
ATOM   2219  CE1 PHE A 147      10.091  13.755  22.761  1.00  0.00           C  
ATOM   2220  CE2 PHE A 147      12.391  13.828  23.298  1.00  0.00           C  
ATOM   2221  CZ  PHE A 147      11.396  13.871  22.359  1.00  0.00           C  
ATOM   2222  H   PHE A 147      12.313  11.087  26.603  1.00  0.00           H  
ATOM   2223  HA  PHE A 147       9.848  11.981  28.066  1.00  0.00           H  
ATOM   2224 1HB  PHE A 147       9.346  13.804  26.632  1.00  0.00           H  
ATOM   2225 2HB  PHE A 147      10.988  14.025  27.130  1.00  0.00           H  
ATOM   2226  HD1 PHE A 147       8.751  13.528  24.389  1.00  0.00           H  
ATOM   2227  HD2 PHE A 147      12.848  13.640  25.397  1.00  0.00           H  
ATOM   2228  HE1 PHE A 147       9.286  13.790  22.033  1.00  0.00           H  
ATOM   2229  HE2 PHE A 147      13.426  13.912  22.980  1.00  0.00           H  
ATOM   2230  HZ  PHE A 147      11.636  13.992  21.302  1.00  0.00           H  
ATOM   2231  N   ALA A 148       8.274  11.198  26.205  1.00  0.00           N  
ATOM   2232  CA  ALA A 148       7.368  10.513  25.288  1.00  0.00           C  
ATOM   2233  C   ALA A 148       6.645  11.508  24.388  1.00  0.00           C  
ATOM   2234  O   ALA A 148       6.532  12.690  24.703  1.00  0.00           O  
ATOM   2235  CB  ALA A 148       6.351   9.696  26.059  1.00  0.00           C  
ATOM   2236  H   ALA A 148       7.855  11.760  26.954  1.00  0.00           H  
ATOM   2237  HA  ALA A 148       7.958   9.848  24.657  1.00  0.00           H  
ATOM   2238 1HB  ALA A 148       5.694   9.181  25.362  1.00  0.00           H  
ATOM   2239 2HB  ALA A 148       6.863   8.969  26.685  1.00  0.00           H  
ATOM   2240 3HB  ALA A 148       5.757  10.366  26.690  1.00  0.00           H  
ATOM   2241  N   ASN A 149       6.145  11.030  23.254  1.00  0.00           N  
ATOM   2242  CA  ASN A 149       5.372  11.890  22.362  1.00  0.00           C  
ATOM   2243  C   ASN A 149       4.258  12.614  23.134  1.00  0.00           C  
ATOM   2244  O   ASN A 149       3.399  11.965  23.734  1.00  0.00           O  
ATOM   2245  CB  ASN A 149       4.732  11.048  21.263  1.00  0.00           C  
ATOM   2246  CG  ASN A 149       4.054  11.864  20.152  1.00  0.00           C  
ATOM   2247  OD1 ASN A 149       4.724  12.620  19.436  1.00  0.00           O  
ATOM   2248  ND2 ASN A 149       2.725  11.721  20.024  1.00  0.00           N  
ATOM   2249  H   ASN A 149       6.286  10.060  23.010  1.00  0.00           H  
ATOM   2250  HA  ASN A 149       6.037  12.641  21.935  1.00  0.00           H  
ATOM   2251 1HB  ASN A 149       5.505  10.425  20.799  1.00  0.00           H  
ATOM   2252 2HB  ASN A 149       3.999  10.372  21.710  1.00  0.00           H  
ATOM   2253 1HD2 ASN A 149       2.179  12.237  19.310  1.00  0.00           H  
ATOM   2254 2HD2 ASN A 149       2.237  11.101  20.637  1.00  0.00           H  
ATOM   2255  N   GLY A 150       4.251  13.947  23.081  1.00  0.00           N  
ATOM   2256  CA  GLY A 150       3.236  14.776  23.743  1.00  0.00           C  
ATOM   2257  C   GLY A 150       3.663  15.355  25.103  1.00  0.00           C  
ATOM   2258  O   GLY A 150       3.001  16.256  25.629  1.00  0.00           O  
ATOM   2259  H   GLY A 150       5.012  14.426  22.605  1.00  0.00           H  
ATOM   2260 1HA  GLY A 150       2.969  15.597  23.077  1.00  0.00           H  
ATOM   2261 2HA  GLY A 150       2.334  14.184  23.879  1.00  0.00           H  
ATOM   2262  N   ASP A 151       4.749  14.842  25.681  1.00  0.00           N  
ATOM   2263  CA  ASP A 151       5.251  15.346  26.958  1.00  0.00           C  
ATOM   2264  C   ASP A 151       5.688  16.790  26.858  1.00  0.00           C  
ATOM   2265  O   ASP A 151       6.193  17.228  25.822  1.00  0.00           O  
ATOM   2266  CB  ASP A 151       6.397  14.498  27.482  1.00  0.00           C  
ATOM   2267  CG  ASP A 151       5.936  13.178  28.118  1.00  0.00           C  
ATOM   2268  OD1 ASP A 151       4.769  13.029  28.396  1.00  0.00           O  
ATOM   2269  OD2 ASP A 151       6.766  12.307  28.287  1.00  0.00           O  
ATOM   2270  H   ASP A 151       5.261  14.093  25.212  1.00  0.00           H  
ATOM   2271  HA  ASP A 151       4.440  15.295  27.684  1.00  0.00           H  
ATOM   2272 1HB  ASP A 151       7.057  14.265  26.651  1.00  0.00           H  
ATOM   2273 2HB  ASP A 151       6.972  15.070  28.212  1.00  0.00           H  
ATOM   2274  N   SER A 152       5.503  17.535  27.939  1.00  0.00           N  
ATOM   2275  CA  SER A 152       5.910  18.926  27.930  1.00  0.00           C  
ATOM   2276  C   SER A 152       7.123  19.229  28.806  1.00  0.00           C  
ATOM   2277  O   SER A 152       7.408  18.505  29.764  1.00  0.00           O  
ATOM   2278  CB  SER A 152       4.743  19.781  28.366  1.00  0.00           C  
ATOM   2279  OG  SER A 152       4.392  19.512  29.695  1.00  0.00           O  
ATOM   2280  H   SER A 152       5.077  17.133  28.763  1.00  0.00           H  
ATOM   2281  HA  SER A 152       6.165  19.177  26.913  1.00  0.00           H  
ATOM   2282 1HB  SER A 152       5.012  20.837  28.261  1.00  0.00           H  
ATOM   2283 2HB  SER A 152       3.894  19.594  27.714  1.00  0.00           H  
ATOM   2284  HG  SER A 152       5.177  19.703  30.217  1.00  0.00           H  
ATOM   2285  N   VAL A 153       7.786  20.344  28.496  1.00  0.00           N  
ATOM   2286  CA  VAL A 153       8.905  20.863  29.282  1.00  0.00           C  
ATOM   2287  C   VAL A 153       8.751  22.359  29.503  1.00  0.00           C  
ATOM   2288  O   VAL A 153       8.332  23.089  28.604  1.00  0.00           O  
ATOM   2289  CB  VAL A 153      10.242  20.620  28.538  1.00  0.00           C  
ATOM   2290  CG1 VAL A 153      10.215  21.316  27.263  1.00  0.00           C  
ATOM   2291  CG2 VAL A 153      11.424  21.166  29.320  1.00  0.00           C  
ATOM   2292  H   VAL A 153       7.498  20.834  27.650  1.00  0.00           H  
ATOM   2293  HA  VAL A 153       8.926  20.358  30.247  1.00  0.00           H  
ATOM   2294  HB  VAL A 153      10.356  19.548  28.357  1.00  0.00           H  
ATOM   2295 1HG1 VAL A 153      11.141  21.139  26.722  1.00  0.00           H  
ATOM   2296 2HG1 VAL A 153       9.374  20.961  26.692  1.00  0.00           H  
ATOM   2297 3HG1 VAL A 153      10.104  22.372  27.456  1.00  0.00           H  
ATOM   2298 1HG2 VAL A 153      12.333  20.994  28.758  1.00  0.00           H  
ATOM   2299 2HG2 VAL A 153      11.318  22.226  29.466  1.00  0.00           H  
ATOM   2300 3HG2 VAL A 153      11.487  20.669  30.287  1.00  0.00           H  
ATOM   2301  N   LYS A 154       9.084  22.821  30.700  1.00  0.00           N  
ATOM   2302  CA  LYS A 154       9.084  24.255  30.955  1.00  0.00           C  
ATOM   2303  C   LYS A 154      10.485  24.766  30.637  1.00  0.00           C  
ATOM   2304  O   LYS A 154      11.470  24.204  31.117  1.00  0.00           O  
ATOM   2305  CB  LYS A 154       8.650  24.549  32.386  1.00  0.00           C  
ATOM   2306  CG  LYS A 154       7.202  24.190  32.695  1.00  0.00           C  
ATOM   2307  CD  LYS A 154       6.826  24.544  34.130  1.00  0.00           C  
ATOM   2308  CE  LYS A 154       5.356  24.212  34.427  1.00  0.00           C  
ATOM   2309  NZ  LYS A 154       4.405  25.137  33.715  1.00  0.00           N  
ATOM   2310  H   LYS A 154       9.386  22.178  31.419  1.00  0.00           H  
ATOM   2311  HA  LYS A 154       8.382  24.744  30.276  1.00  0.00           H  
ATOM   2312 1HB  LYS A 154       9.286  24.018  33.082  1.00  0.00           H  
ATOM   2313 2HB  LYS A 154       8.759  25.610  32.576  1.00  0.00           H  
ATOM   2314 1HG  LYS A 154       6.556  24.748  32.021  1.00  0.00           H  
ATOM   2315 2HG  LYS A 154       7.037  23.128  32.528  1.00  0.00           H  
ATOM   2316 1HD  LYS A 154       7.464  23.990  34.820  1.00  0.00           H  
ATOM   2317 2HD  LYS A 154       6.991  25.612  34.296  1.00  0.00           H  
ATOM   2318 1HE  LYS A 154       5.155  23.191  34.108  1.00  0.00           H  
ATOM   2319 2HE  LYS A 154       5.185  24.287  35.500  1.00  0.00           H  
ATOM   2320 1HZ  LYS A 154       3.454  24.885  33.925  1.00  0.00           H  
ATOM   2321 2HZ  LYS A 154       4.569  26.085  34.003  1.00  0.00           H  
ATOM   2322 3HZ  LYS A 154       4.527  25.085  32.694  1.00  0.00           H  
ATOM   2323  N   VAL A 155      10.576  25.815  29.824  1.00  0.00           N  
ATOM   2324  CA  VAL A 155      11.894  26.286  29.363  1.00  0.00           C  
ATOM   2325  C   VAL A 155      12.566  27.505  30.069  1.00  0.00           C  
ATOM   2326  O   VAL A 155      13.763  27.465  30.347  1.00  0.00           O  
ATOM   2327  CB  VAL A 155      11.790  26.493  27.834  1.00  0.00           C  
ATOM   2328  CG1 VAL A 155      13.027  27.095  27.273  1.00  0.00           C  
ATOM   2329  CG2 VAL A 155      11.600  25.127  27.167  1.00  0.00           C  
ATOM   2330  H   VAL A 155       9.709  26.226  29.462  1.00  0.00           H  
ATOM   2331  HA  VAL A 155      12.578  25.447  29.495  1.00  0.00           H  
ATOM   2332  HB  VAL A 155      10.949  27.143  27.611  1.00  0.00           H  
ATOM   2333 1HG1 VAL A 155      12.925  27.213  26.197  1.00  0.00           H  
ATOM   2334 2HG1 VAL A 155      13.183  28.066  27.726  1.00  0.00           H  
ATOM   2335 3HG1 VAL A 155      13.868  26.439  27.485  1.00  0.00           H  
ATOM   2336 1HG2 VAL A 155      11.536  25.259  26.094  1.00  0.00           H  
ATOM   2337 2HG2 VAL A 155      12.452  24.485  27.397  1.00  0.00           H  
ATOM   2338 3HG2 VAL A 155      10.685  24.663  27.537  1.00  0.00           H  
ATOM   2339  N   GLY A 156      11.833  28.588  30.338  1.00  0.00           N  
ATOM   2340  CA  GLY A 156      12.428  29.831  30.891  1.00  0.00           C  
ATOM   2341  C   GLY A 156      12.430  29.998  32.425  1.00  0.00           C  
ATOM   2342  O   GLY A 156      12.734  31.083  32.930  1.00  0.00           O  
ATOM   2343  H   GLY A 156      10.847  28.574  30.129  1.00  0.00           H  
ATOM   2344 1HA  GLY A 156      13.454  29.912  30.529  1.00  0.00           H  
ATOM   2345 2HA  GLY A 156      11.902  30.681  30.464  1.00  0.00           H  
ATOM   2346  N   GLU A 157      12.128  28.937  33.158  1.00  0.00           N  
ATOM   2347  CA  GLU A 157      11.955  28.969  34.619  1.00  0.00           C  
ATOM   2348  C   GLU A 157      13.201  29.370  35.432  1.00  0.00           C  
ATOM   2349  O   GLU A 157      13.084  29.808  36.580  1.00  0.00           O  
ATOM   2350  CB  GLU A 157      11.430  27.619  35.062  1.00  0.00           C  
ATOM   2351  CG  GLU A 157      10.008  27.333  34.542  1.00  0.00           C  
ATOM   2352  CD  GLU A 157       8.939  28.277  35.014  1.00  0.00           C  
ATOM   2353  OE1 GLU A 157       8.818  28.501  36.187  1.00  0.00           O  
ATOM   2354  OE2 GLU A 157       8.215  28.746  34.174  1.00  0.00           O  
ATOM   2355  H   GLU A 157      11.956  28.069  32.672  1.00  0.00           H  
ATOM   2356  HA  GLU A 157      11.181  29.706  34.836  1.00  0.00           H  
ATOM   2357 1HB  GLU A 157      12.080  26.842  34.659  1.00  0.00           H  
ATOM   2358 2HB  GLU A 157      11.460  27.518  36.125  1.00  0.00           H  
ATOM   2359 1HG  GLU A 157      10.043  27.374  33.454  1.00  0.00           H  
ATOM   2360 2HG  GLU A 157       9.719  26.337  34.824  1.00  0.00           H  
ATOM   2361  N   GLY A 158      14.385  29.144  34.877  1.00  0.00           N  
ATOM   2362  CA  GLY A 158      15.645  29.508  35.526  1.00  0.00           C  
ATOM   2363  C   GLY A 158      16.337  30.691  34.835  1.00  0.00           C  
ATOM   2364  O   GLY A 158      17.541  30.890  35.007  1.00  0.00           O  
ATOM   2365  H   GLY A 158      14.408  28.748  33.948  1.00  0.00           H  
ATOM   2366 1HA  GLY A 158      15.453  29.779  36.561  1.00  0.00           H  
ATOM   2367 2HA  GLY A 158      16.312  28.649  35.534  1.00  0.00           H  
ATOM   2368  N   LYS A 159      15.602  31.426  33.994  1.00  0.00           N  
ATOM   2369  CA  LYS A 159      16.187  32.509  33.194  1.00  0.00           C  
ATOM   2370  C   LYS A 159      15.708  33.937  33.481  1.00  0.00           C  
ATOM   2371  O   LYS A 159      14.628  34.152  34.039  1.00  0.00           O  
ATOM   2372  CB  LYS A 159      15.931  32.192  31.733  1.00  0.00           C  
ATOM   2373  CG  LYS A 159      16.508  30.886  31.292  1.00  0.00           C  
ATOM   2374  CD  LYS A 159      18.015  30.928  31.317  1.00  0.00           C  
ATOM   2375  CE  LYS A 159      18.588  29.694  30.699  1.00  0.00           C  
ATOM   2376  NZ  LYS A 159      20.060  29.666  30.755  1.00  0.00           N  
ATOM   2377  H   LYS A 159      14.609  31.228  33.875  1.00  0.00           H  
ATOM   2378  HA  LYS A 159      17.263  32.499  33.364  1.00  0.00           H  
ATOM   2379 1HB  LYS A 159      14.858  32.146  31.558  1.00  0.00           H  
ATOM   2380 2HB  LYS A 159      16.333  32.988  31.100  1.00  0.00           H  
ATOM   2381 1HG  LYS A 159      16.175  30.105  31.970  1.00  0.00           H  
ATOM   2382 2HG  LYS A 159      16.160  30.632  30.330  1.00  0.00           H  
ATOM   2383 1HD  LYS A 159      18.367  31.799  30.757  1.00  0.00           H  
ATOM   2384 2HD  LYS A 159      18.371  31.007  32.346  1.00  0.00           H  
ATOM   2385 1HE  LYS A 159      18.195  28.812  31.201  1.00  0.00           H  
ATOM   2386 2HE  LYS A 159      18.286  29.670  29.659  1.00  0.00           H  
ATOM   2387 1HZ  LYS A 159      20.345  28.817  30.275  1.00  0.00           H  
ATOM   2388 2HZ  LYS A 159      20.429  30.459  30.258  1.00  0.00           H  
ATOM   2389 3HZ  LYS A 159      20.388  29.668  31.702  1.00  0.00           H  
ATOM   2390  N   ILE A 160      16.531  34.908  33.060  1.00  0.00           N  
ATOM   2391  CA  ILE A 160      16.226  36.348  33.074  1.00  0.00           C  
ATOM   2392  C   ILE A 160      15.442  36.725  31.818  1.00  0.00           C  
ATOM   2393  O   ILE A 160      15.737  36.201  30.746  1.00  0.00           O  
ATOM   2394  CB  ILE A 160      17.520  37.190  33.093  1.00  0.00           C  
ATOM   2395  CG1 ILE A 160      17.182  38.647  33.400  1.00  0.00           C  
ATOM   2396  CG2 ILE A 160      18.232  37.065  31.754  1.00  0.00           C  
ATOM   2397  CD1 ILE A 160      18.366  39.502  33.779  1.00  0.00           C  
ATOM   2398  H   ILE A 160      17.417  34.624  32.667  1.00  0.00           H  
ATOM   2399  HA  ILE A 160      15.625  36.579  33.955  1.00  0.00           H  
ATOM   2400  HB  ILE A 160      18.173  36.842  33.862  1.00  0.00           H  
ATOM   2401 1HG1 ILE A 160      16.729  39.098  32.518  1.00  0.00           H  
ATOM   2402 2HG1 ILE A 160      16.459  38.667  34.216  1.00  0.00           H  
ATOM   2403 1HG2 ILE A 160      19.147  37.655  31.766  1.00  0.00           H  
ATOM   2404 2HG2 ILE A 160      18.478  36.020  31.572  1.00  0.00           H  
ATOM   2405 3HG2 ILE A 160      17.594  37.422  30.967  1.00  0.00           H  
ATOM   2406 1HD1 ILE A 160      18.028  40.525  33.976  1.00  0.00           H  
ATOM   2407 2HD1 ILE A 160      18.841  39.102  34.675  1.00  0.00           H  
ATOM   2408 3HD1 ILE A 160      19.085  39.514  32.962  1.00  0.00           H  
ATOM   2409  N   GLY A 161      14.506  37.685  31.891  1.00  0.00           N  
ATOM   2410  CA  GLY A 161      13.733  38.117  30.704  1.00  0.00           C  
ATOM   2411  C   GLY A 161      14.481  39.035  29.733  1.00  0.00           C  
ATOM   2412  O   GLY A 161      13.977  40.074  29.285  1.00  0.00           O  
ATOM   2413  H   GLY A 161      14.277  38.128  32.783  1.00  0.00           H  
ATOM   2414 1HA  GLY A 161      13.451  37.240  30.153  1.00  0.00           H  
ATOM   2415 2HA  GLY A 161      12.813  38.601  31.034  1.00  0.00           H  
ATOM   2416  N   ASN A 162      15.679  38.608  29.396  1.00  0.00           N  
ATOM   2417  CA  ASN A 162      16.583  39.243  28.478  1.00  0.00           C  
ATOM   2418  C   ASN A 162      17.507  38.169  27.936  1.00  0.00           C  
ATOM   2419  O   ASN A 162      18.723  38.364  27.896  1.00  0.00           O  
ATOM   2420  CB  ASN A 162      17.363  40.335  29.178  1.00  0.00           C  
ATOM   2421  CG  ASN A 162      18.098  41.248  28.235  1.00  0.00           C  
ATOM   2422  OD1 ASN A 162      17.652  41.505  27.110  1.00  0.00           O  
ATOM   2423  ND2 ASN A 162      19.226  41.745  28.678  1.00  0.00           N  
ATOM   2424  H   ASN A 162      15.956  37.722  29.797  1.00  0.00           H  
ATOM   2425  HA  ASN A 162      16.019  39.659  27.643  1.00  0.00           H  
ATOM   2426 1HB  ASN A 162      16.682  40.936  29.783  1.00  0.00           H  
ATOM   2427 2HB  ASN A 162      18.084  39.882  29.861  1.00  0.00           H  
ATOM   2428 1HD2 ASN A 162      19.764  42.361  28.104  1.00  0.00           H  
ATOM   2429 2HD2 ASN A 162      19.553  41.501  29.594  1.00  0.00           H  
ATOM   2430  N   SER A 163      16.953  37.013  27.559  1.00  0.00           N  
ATOM   2431  CA  SER A 163      17.845  35.943  27.109  1.00  0.00           C  
ATOM   2432  C   SER A 163      17.219  34.888  26.226  1.00  0.00           C  
ATOM   2433  O   SER A 163      16.062  34.490  26.387  1.00  0.00           O  
ATOM   2434  CB  SER A 163      18.448  35.211  28.304  1.00  0.00           C  
ATOM   2435  OG  SER A 163      19.383  34.207  27.890  1.00  0.00           O  
ATOM   2436  H   SER A 163      15.935  36.901  27.582  1.00  0.00           H  
ATOM   2437  HA  SER A 163      18.655  36.406  26.543  1.00  0.00           H  
ATOM   2438 1HB  SER A 163      18.947  35.925  28.955  1.00  0.00           H  
ATOM   2439 2HB  SER A 163      17.646  34.749  28.883  1.00  0.00           H  
ATOM   2440  HG  SER A 163      18.915  33.554  27.294  1.00  0.00           H  
ATOM   2441  N   LYS A 164      18.035  34.393  25.314  1.00  0.00           N  
ATOM   2442  CA  LYS A 164      17.650  33.261  24.506  1.00  0.00           C  
ATOM   2443  C   LYS A 164      17.825  32.036  25.373  1.00  0.00           C  
ATOM   2444  O   LYS A 164      18.653  32.074  26.291  1.00  0.00           O  
ATOM   2445  CB  LYS A 164      18.498  33.170  23.245  1.00  0.00           C  
ATOM   2446  CG  LYS A 164      18.263  34.295  22.252  1.00  0.00           C  
ATOM   2447  CD  LYS A 164      19.139  34.123  21.018  1.00  0.00           C  
ATOM   2448  CE  LYS A 164      18.895  35.215  19.997  1.00  0.00           C  
ATOM   2449  NZ  LYS A 164      19.749  35.037  18.790  1.00  0.00           N  
ATOM   2450  H   LYS A 164      18.960  34.791  25.211  1.00  0.00           H  
ATOM   2451  HA  LYS A 164      16.610  33.351  24.229  1.00  0.00           H  
ATOM   2452 1HB  LYS A 164      19.552  33.173  23.514  1.00  0.00           H  
ATOM   2453 2HB  LYS A 164      18.294  32.229  22.748  1.00  0.00           H  
ATOM   2454 1HG  LYS A 164      17.211  34.289  21.949  1.00  0.00           H  
ATOM   2455 2HG  LYS A 164      18.482  35.252  22.721  1.00  0.00           H  
ATOM   2456 1HD  LYS A 164      20.187  34.147  21.317  1.00  0.00           H  
ATOM   2457 2HD  LYS A 164      18.940  33.165  20.557  1.00  0.00           H  
ATOM   2458 1HE  LYS A 164      17.848  35.196  19.697  1.00  0.00           H  
ATOM   2459 2HE  LYS A 164      19.117  36.183  20.448  1.00  0.00           H  
ATOM   2460 1HZ  LYS A 164      19.563  35.776  18.131  1.00  0.00           H  
ATOM   2461 2HZ  LYS A 164      20.723  35.062  19.059  1.00  0.00           H  
ATOM   2462 3HZ  LYS A 164      19.542  34.146  18.361  1.00  0.00           H  
ATOM   2463  N   VAL A 165      17.013  31.004  25.137  1.00  0.00           N  
ATOM   2464  CA  VAL A 165      17.116  29.733  25.847  1.00  0.00           C  
ATOM   2465  C   VAL A 165      17.080  28.619  24.808  1.00  0.00           C  
ATOM   2466  O   VAL A 165      16.237  28.653  23.905  1.00  0.00           O  
ATOM   2467  CB  VAL A 165      15.933  29.536  26.815  1.00  0.00           C  
ATOM   2468  CG1 VAL A 165      16.170  28.254  27.625  1.00  0.00           C  
ATOM   2469  CG2 VAL A 165      15.741  30.786  27.645  1.00  0.00           C  
ATOM   2470  H   VAL A 165      16.308  31.114  24.420  1.00  0.00           H  
ATOM   2471  HA  VAL A 165      18.062  29.688  26.395  1.00  0.00           H  
ATOM   2472  HB  VAL A 165      15.019  29.374  26.247  1.00  0.00           H  
ATOM   2473 1HG1 VAL A 165      15.364  28.085  28.314  1.00  0.00           H  
ATOM   2474 2HG1 VAL A 165      16.259  27.406  26.954  1.00  0.00           H  
ATOM   2475 3HG1 VAL A 165      17.089  28.352  28.192  1.00  0.00           H  
ATOM   2476 1HG2 VAL A 165      14.894  30.648  28.317  1.00  0.00           H  
ATOM   2477 2HG2 VAL A 165      16.647  30.976  28.209  1.00  0.00           H  
ATOM   2478 3HG2 VAL A 165      15.541  31.636  26.994  1.00  0.00           H  
ATOM   2479  N   THR A 166      17.957  27.628  24.904  1.00  0.00           N  
ATOM   2480  CA  THR A 166      17.898  26.570  23.899  1.00  0.00           C  
ATOM   2481  C   THR A 166      17.332  25.258  24.433  1.00  0.00           C  
ATOM   2482  O   THR A 166      17.635  24.836  25.544  1.00  0.00           O  
ATOM   2483  CB  THR A 166      19.298  26.312  23.329  1.00  0.00           C  
ATOM   2484  OG1 THR A 166      20.181  25.882  24.385  1.00  0.00           O  
ATOM   2485  CG2 THR A 166      19.833  27.585  22.711  1.00  0.00           C  
ATOM   2486  H   THR A 166      18.662  27.610  25.651  1.00  0.00           H  
ATOM   2487  HA  THR A 166      17.258  26.895  23.084  1.00  0.00           H  
ATOM   2488  HB  THR A 166      19.242  25.532  22.570  1.00  0.00           H  
ATOM   2489  HG1 THR A 166      20.113  26.494  25.162  1.00  0.00           H  
ATOM   2490 1HG2 THR A 166      20.824  27.403  22.303  1.00  0.00           H  
ATOM   2491 2HG2 THR A 166      19.165  27.905  21.920  1.00  0.00           H  
ATOM   2492 3HG2 THR A 166      19.890  28.362  23.475  1.00  0.00           H  
ATOM   2493  N   LEU A 167      16.579  24.576  23.578  1.00  0.00           N  
ATOM   2494  CA  LEU A 167      16.008  23.261  23.864  1.00  0.00           C  
ATOM   2495  C   LEU A 167      16.420  22.282  22.794  1.00  0.00           C  
ATOM   2496  O   LEU A 167      16.195  22.517  21.603  1.00  0.00           O  
ATOM   2497  CB  LEU A 167      14.476  23.336  23.909  1.00  0.00           C  
ATOM   2498  CG  LEU A 167      13.669  22.000  24.046  1.00  0.00           C  
ATOM   2499  CD1 LEU A 167      13.919  21.298  25.372  1.00  0.00           C  
ATOM   2500  CD2 LEU A 167      12.199  22.317  23.898  1.00  0.00           C  
ATOM   2501  H   LEU A 167      16.387  25.003  22.672  1.00  0.00           H  
ATOM   2502  HA  LEU A 167      16.383  22.910  24.822  1.00  0.00           H  
ATOM   2503 1HB  LEU A 167      14.185  23.990  24.733  1.00  0.00           H  
ATOM   2504 2HB  LEU A 167      14.163  23.791  22.981  1.00  0.00           H  
ATOM   2505  HG  LEU A 167      13.981  21.331  23.259  1.00  0.00           H  
ATOM   2506 1HD1 LEU A 167      13.342  20.375  25.403  1.00  0.00           H  
ATOM   2507 2HD1 LEU A 167      14.972  21.065  25.469  1.00  0.00           H  
ATOM   2508 3HD1 LEU A 167      13.608  21.940  26.183  1.00  0.00           H  
ATOM   2509 1HD2 LEU A 167      11.623  21.403  23.953  1.00  0.00           H  
ATOM   2510 2HD2 LEU A 167      11.889  22.994  24.697  1.00  0.00           H  
ATOM   2511 3HD2 LEU A 167      12.026  22.789  22.931  1.00  0.00           H  
ATOM   2512  N   THR A 168      17.038  21.192  23.207  1.00  0.00           N  
ATOM   2513  CA  THR A 168      17.474  20.220  22.230  1.00  0.00           C  
ATOM   2514  C   THR A 168      16.781  18.900  22.443  1.00  0.00           C  
ATOM   2515  O   THR A 168      16.676  18.411  23.566  1.00  0.00           O  
ATOM   2516  CB  THR A 168      19.003  20.034  22.244  1.00  0.00           C  
ATOM   2517  OG1 THR A 168      19.645  21.289  21.950  1.00  0.00           O  
ATOM   2518  CG2 THR A 168      19.389  19.052  21.147  1.00  0.00           C  
ATOM   2519  H   THR A 168      17.196  21.046  24.206  1.00  0.00           H  
ATOM   2520  HA  THR A 168      17.196  20.565  21.240  1.00  0.00           H  
ATOM   2521  HB  THR A 168      19.330  19.669  23.218  1.00  0.00           H  
ATOM   2522  HG1 THR A 168      19.606  21.431  21.015  1.00  0.00           H  
ATOM   2523 1HG2 THR A 168      20.468  18.935  21.137  1.00  0.00           H  
ATOM   2524 2HG2 THR A 168      18.928  18.090  21.318  1.00  0.00           H  
ATOM   2525 3HG2 THR A 168      19.063  19.433  20.183  1.00  0.00           H  
ATOM   2526  N   LEU A 169      16.273  18.352  21.347  1.00  0.00           N  
ATOM   2527  CA  LEU A 169      15.610  17.063  21.320  1.00  0.00           C  
ATOM   2528  C   LEU A 169      16.526  16.043  20.672  1.00  0.00           C  
ATOM   2529  O   LEU A 169      17.108  16.297  19.614  1.00  0.00           O  
ATOM   2530  CB  LEU A 169      14.296  17.132  20.528  1.00  0.00           C  
ATOM   2531  CG  LEU A 169      13.050  17.666  21.269  1.00  0.00           C  
ATOM   2532  CD1 LEU A 169      13.264  19.120  21.656  1.00  0.00           C  
ATOM   2533  CD2 LEU A 169      11.825  17.515  20.352  1.00  0.00           C  
ATOM   2534  H   LEU A 169      16.382  18.858  20.468  1.00  0.00           H  
ATOM   2535  HA  LEU A 169      15.398  16.743  22.341  1.00  0.00           H  
ATOM   2536 1HB  LEU A 169      14.456  17.771  19.655  1.00  0.00           H  
ATOM   2537 2HB  LEU A 169      14.062  16.127  20.175  1.00  0.00           H  
ATOM   2538  HG  LEU A 169      12.897  17.095  22.174  1.00  0.00           H  
ATOM   2539 1HD1 LEU A 169      12.391  19.496  22.175  1.00  0.00           H  
ATOM   2540 2HD1 LEU A 169      14.112  19.192  22.304  1.00  0.00           H  
ATOM   2541 3HD1 LEU A 169      13.433  19.715  20.760  1.00  0.00           H  
ATOM   2542 1HD2 LEU A 169      10.931  17.879  20.843  1.00  0.00           H  
ATOM   2543 2HD2 LEU A 169      11.986  18.093  19.442  1.00  0.00           H  
ATOM   2544 3HD2 LEU A 169      11.685  16.465  20.097  1.00  0.00           H  
ATOM   2545  N   TYR A 170      16.649  14.893  21.307  1.00  0.00           N  
ATOM   2546  CA  TYR A 170      17.467  13.809  20.800  1.00  0.00           C  
ATOM   2547  C   TYR A 170      16.612  12.581  20.624  1.00  0.00           C  
ATOM   2548  O   TYR A 170      15.759  12.282  21.463  1.00  0.00           O  
ATOM   2549  CB  TYR A 170      18.559  13.453  21.798  1.00  0.00           C  
ATOM   2550  CG  TYR A 170      19.509  14.528  22.090  1.00  0.00           C  
ATOM   2551  CD1 TYR A 170      19.219  15.491  23.063  1.00  0.00           C  
ATOM   2552  CD2 TYR A 170      20.685  14.555  21.409  1.00  0.00           C  
ATOM   2553  CE1 TYR A 170      20.138  16.488  23.314  1.00  0.00           C  
ATOM   2554  CE2 TYR A 170      21.586  15.526  21.659  1.00  0.00           C  
ATOM   2555  CZ  TYR A 170      21.336  16.496  22.586  1.00  0.00           C  
ATOM   2556  OH  TYR A 170      22.273  17.485  22.756  1.00  0.00           O  
ATOM   2557  H   TYR A 170      16.161  14.762  22.185  1.00  0.00           H  
ATOM   2558  HA  TYR A 170      17.895  14.085  19.840  1.00  0.00           H  
ATOM   2559 1HB  TYR A 170      18.099  13.146  22.737  1.00  0.00           H  
ATOM   2560 2HB  TYR A 170      19.123  12.598  21.418  1.00  0.00           H  
ATOM   2561  HD1 TYR A 170      18.273  15.462  23.608  1.00  0.00           H  
ATOM   2562  HD2 TYR A 170      20.901  13.791  20.655  1.00  0.00           H  
ATOM   2563  HE1 TYR A 170      19.925  17.259  24.055  1.00  0.00           H  
ATOM   2564  HE2 TYR A 170      22.523  15.541  21.103  1.00  0.00           H  
ATOM   2565  HH  TYR A 170      22.612  17.741  21.857  1.00  0.00           H  
ATOM   2566  N   ALA A 171      16.889  11.796  19.602  1.00  0.00           N  
ATOM   2567  CA  ALA A 171      16.150  10.555  19.492  1.00  0.00           C  
ATOM   2568  C   ALA A 171      16.920   9.475  18.779  1.00  0.00           C  
ATOM   2569  O   ALA A 171      17.741   9.745  17.907  1.00  0.00           O  
ATOM   2570  CB  ALA A 171      14.851  10.815  18.795  1.00  0.00           C  
ATOM   2571  H   ALA A 171      17.567  12.094  18.900  1.00  0.00           H  
ATOM   2572  HA  ALA A 171      15.952  10.191  20.490  1.00  0.00           H  
ATOM   2573 1HB  ALA A 171      14.316   9.875  18.776  1.00  0.00           H  
ATOM   2574 2HB  ALA A 171      14.290  11.558  19.351  1.00  0.00           H  
ATOM   2575 3HB  ALA A 171      15.030  11.172  17.781  1.00  0.00           H  
ATOM   2576  N   THR A 172      16.623   8.233  19.132  1.00  0.00           N  
ATOM   2577  CA  THR A 172      17.273   7.102  18.491  1.00  0.00           C  
ATOM   2578  C   THR A 172      16.230   6.235  17.805  1.00  0.00           C  
ATOM   2579  O   THR A 172      15.234   5.835  18.426  1.00  0.00           O  
ATOM   2580  CB  THR A 172      18.074   6.277  19.512  1.00  0.00           C  
ATOM   2581  OG1 THR A 172      19.066   7.106  20.138  1.00  0.00           O  
ATOM   2582  CG2 THR A 172      18.778   5.142  18.798  1.00  0.00           C  
ATOM   2583  H   THR A 172      15.925   8.079  19.859  1.00  0.00           H  
ATOM   2584  HA  THR A 172      17.960   7.468  17.733  1.00  0.00           H  
ATOM   2585  HB  THR A 172      17.404   5.873  20.273  1.00  0.00           H  
ATOM   2586  HG1 THR A 172      19.597   7.544  19.461  1.00  0.00           H  
ATOM   2587 1HG2 THR A 172      19.354   4.559  19.511  1.00  0.00           H  
ATOM   2588 2HG2 THR A 172      18.047   4.501  18.322  1.00  0.00           H  
ATOM   2589 3HG2 THR A 172      19.445   5.558  18.041  1.00  0.00           H  
ATOM   2590  N   GLY A 173      16.461   5.938  16.525  1.00  0.00           N  
ATOM   2591  CA  GLY A 173      15.512   5.141  15.751  1.00  0.00           C  
ATOM   2592  C   GLY A 173      15.662   3.668  16.032  1.00  0.00           C  
ATOM   2593  O   GLY A 173      16.578   3.247  16.734  1.00  0.00           O  
ATOM   2594  H   GLY A 173      17.313   6.298  16.083  1.00  0.00           H  
ATOM   2595 1HA  GLY A 173      14.494   5.448  15.955  1.00  0.00           H  
ATOM   2596 2HA  GLY A 173      15.685   5.317  14.688  1.00  0.00           H  
ATOM   2597  N   ALA A 174      14.779   2.860  15.452  1.00  0.00           N  
ATOM   2598  CA  ALA A 174      14.828   1.406  15.623  1.00  0.00           C  
ATOM   2599  C   ALA A 174      16.153   0.858  15.103  1.00  0.00           C  
ATOM   2600  O   ALA A 174      16.661  -0.161  15.567  1.00  0.00           O  
ATOM   2601  CB  ALA A 174      13.666   0.754  14.904  1.00  0.00           C  
ATOM   2602  H   ALA A 174      14.048   3.267  14.882  1.00  0.00           H  
ATOM   2603  HA  ALA A 174      14.763   1.183  16.689  1.00  0.00           H  
ATOM   2604 1HB  ALA A 174      13.704  -0.325  15.055  1.00  0.00           H  
ATOM   2605 2HB  ALA A 174      12.728   1.145  15.301  1.00  0.00           H  
ATOM   2606 3HB  ALA A 174      13.729   0.975  13.839  1.00  0.00           H  
ATOM   2607  N   ASP A 175      16.691   1.561  14.115  1.00  0.00           N  
ATOM   2608  CA  ASP A 175      17.933   1.250  13.436  1.00  0.00           C  
ATOM   2609  C   ASP A 175      19.199   1.715  14.171  1.00  0.00           C  
ATOM   2610  O   ASP A 175      20.309   1.537  13.668  1.00  0.00           O  
ATOM   2611  CB  ASP A 175      17.865   1.904  12.058  1.00  0.00           C  
ATOM   2612  CG  ASP A 175      17.726   3.444  12.159  1.00  0.00           C  
ATOM   2613  OD1 ASP A 175      17.773   3.971  13.255  1.00  0.00           O  
ATOM   2614  OD2 ASP A 175      17.541   4.070  11.146  1.00  0.00           O  
ATOM   2615  H   ASP A 175      16.184   2.377  13.814  1.00  0.00           H  
ATOM   2616  HA  ASP A 175      17.990   0.168  13.317  1.00  0.00           H  
ATOM   2617 1HB  ASP A 175      18.771   1.670  11.498  1.00  0.00           H  
ATOM   2618 2HB  ASP A 175      17.017   1.504  11.500  1.00  0.00           H  
ATOM   2619  N   GLY A 176      19.042   2.308  15.358  1.00  0.00           N  
ATOM   2620  CA  GLY A 176      20.172   2.770  16.152  1.00  0.00           C  
ATOM   2621  C   GLY A 176      20.715   4.146  15.744  1.00  0.00           C  
ATOM   2622  O   GLY A 176      21.690   4.625  16.330  1.00  0.00           O  
ATOM   2623  H   GLY A 176      18.106   2.459  15.730  1.00  0.00           H  
ATOM   2624 1HA  GLY A 176      19.868   2.802  17.197  1.00  0.00           H  
ATOM   2625 2HA  GLY A 176      20.971   2.035  16.086  1.00  0.00           H  
ATOM   2626  N   VAL A 177      20.099   4.792  14.758  1.00  0.00           N  
ATOM   2627  CA  VAL A 177      20.583   6.087  14.294  1.00  0.00           C  
ATOM   2628  C   VAL A 177      20.089   7.230  15.164  1.00  0.00           C  
ATOM   2629  O   VAL A 177      18.895   7.323  15.465  1.00  0.00           O  
ATOM   2630  CB  VAL A 177      20.155   6.310  12.836  1.00  0.00           C  
ATOM   2631  CG1 VAL A 177      20.556   7.703  12.354  1.00  0.00           C  
ATOM   2632  CG2 VAL A 177      20.810   5.237  11.974  1.00  0.00           C  
ATOM   2633  H   VAL A 177      19.285   4.369  14.293  1.00  0.00           H  
ATOM   2634  HA  VAL A 177      21.673   6.073  14.328  1.00  0.00           H  
ATOM   2635  HB  VAL A 177      19.067   6.226  12.762  1.00  0.00           H  
ATOM   2636 1HG1 VAL A 177      20.235   7.831  11.319  1.00  0.00           H  
ATOM   2637 2HG1 VAL A 177      20.075   8.461  12.975  1.00  0.00           H  
ATOM   2638 3HG1 VAL A 177      21.637   7.816  12.417  1.00  0.00           H  
ATOM   2639 1HG2 VAL A 177      20.505   5.365  10.941  1.00  0.00           H  
ATOM   2640 2HG2 VAL A 177      21.891   5.321  12.048  1.00  0.00           H  
ATOM   2641 3HG2 VAL A 177      20.498   4.251  12.325  1.00  0.00           H  
ATOM   2642  N   GLU A 178      21.020   8.076  15.617  1.00  0.00           N  
ATOM   2643  CA  GLU A 178      20.652   9.204  16.469  1.00  0.00           C  
ATOM   2644  C   GLU A 178      20.391  10.485  15.665  1.00  0.00           C  
ATOM   2645  O   GLU A 178      21.178  10.858  14.789  1.00  0.00           O  
ATOM   2646  CB  GLU A 178      21.707   9.444  17.559  1.00  0.00           C  
ATOM   2647  CG  GLU A 178      21.336  10.544  18.599  1.00  0.00           C  
ATOM   2648  CD  GLU A 178      22.369  10.702  19.720  1.00  0.00           C  
ATOM   2649  OE1 GLU A 178      23.390  10.063  19.653  1.00  0.00           O  
ATOM   2650  OE2 GLU A 178      22.119  11.447  20.650  1.00  0.00           O  
ATOM   2651  H   GLU A 178      21.985   7.938  15.354  1.00  0.00           H  
ATOM   2652  HA  GLU A 178      19.734   8.943  16.976  1.00  0.00           H  
ATOM   2653 1HB  GLU A 178      21.875   8.514  18.105  1.00  0.00           H  
ATOM   2654 2HB  GLU A 178      22.650   9.726  17.094  1.00  0.00           H  
ATOM   2655 1HG  GLU A 178      21.237  11.500  18.082  1.00  0.00           H  
ATOM   2656 2HG  GLU A 178      20.363  10.300  19.032  1.00  0.00           H  
ATOM   2657  N   THR A 179      19.287  11.144  15.999  1.00  0.00           N  
ATOM   2658  CA  THR A 179      18.837  12.396  15.399  1.00  0.00           C  
ATOM   2659  C   THR A 179      18.788  13.491  16.464  1.00  0.00           C  
ATOM   2660  O   THR A 179      18.329  13.253  17.582  1.00  0.00           O  
ATOM   2661  CB  THR A 179      17.440  12.228  14.766  1.00  0.00           C  
ATOM   2662  OG1 THR A 179      17.490  11.221  13.752  1.00  0.00           O  
ATOM   2663  CG2 THR A 179      16.931  13.536  14.154  1.00  0.00           C  
ATOM   2664  H   THR A 179      18.707  10.728  16.722  1.00  0.00           H  
ATOM   2665  HA  THR A 179      19.547  12.695  14.627  1.00  0.00           H  
ATOM   2666  HB  THR A 179      16.742  11.900  15.540  1.00  0.00           H  
ATOM   2667  HG1 THR A 179      16.567  10.943  13.567  1.00  0.00           H  
ATOM   2668 1HG2 THR A 179      15.949  13.368  13.720  1.00  0.00           H  
ATOM   2669 2HG2 THR A 179      16.860  14.304  14.921  1.00  0.00           H  
ATOM   2670 3HG2 THR A 179      17.617  13.861  13.375  1.00  0.00           H  
ATOM   2671  N   GLU A 180      19.279  14.686  16.131  1.00  0.00           N  
ATOM   2672  CA  GLU A 180      19.284  15.806  17.078  1.00  0.00           C  
ATOM   2673  C   GLU A 180      18.740  17.091  16.450  1.00  0.00           C  
ATOM   2674  O   GLU A 180      19.135  17.460  15.341  1.00  0.00           O  
ATOM   2675  CB  GLU A 180      20.711  16.044  17.587  1.00  0.00           C  
ATOM   2676  CG  GLU A 180      20.889  17.158  18.608  1.00  0.00           C  
ATOM   2677  CD  GLU A 180      22.355  17.305  19.075  1.00  0.00           C  
ATOM   2678  OE1 GLU A 180      23.188  16.612  18.544  1.00  0.00           O  
ATOM   2679  OE2 GLU A 180      22.621  18.069  19.993  1.00  0.00           O  
ATOM   2680  H   GLU A 180      19.650  14.821  15.201  1.00  0.00           H  
ATOM   2681  HA  GLU A 180      18.651  15.548  17.922  1.00  0.00           H  
ATOM   2682 1HB  GLU A 180      21.079  15.125  18.051  1.00  0.00           H  
ATOM   2683 2HB  GLU A 180      21.361  16.265  16.745  1.00  0.00           H  
ATOM   2684 1HG  GLU A 180      20.559  18.101  18.177  1.00  0.00           H  
ATOM   2685 2HG  GLU A 180      20.248  16.935  19.455  1.00  0.00           H  
ATOM   2686  N   GLN A 181      17.843  17.770  17.175  1.00  0.00           N  
ATOM   2687  CA  GLN A 181      17.260  19.038  16.720  1.00  0.00           C  
ATOM   2688  C   GLN A 181      17.177  20.080  17.832  1.00  0.00           C  
ATOM   2689  O   GLN A 181      16.644  19.823  18.916  1.00  0.00           O  
ATOM   2690  CB  GLN A 181      15.857  18.845  16.134  1.00  0.00           C  
ATOM   2691  CG  GLN A 181      15.188  20.171  15.658  1.00  0.00           C  
ATOM   2692  CD  GLN A 181      15.812  20.775  14.389  1.00  0.00           C  
ATOM   2693  OE1 GLN A 181      15.850  20.109  13.345  1.00  0.00           O  
ATOM   2694  NE2 GLN A 181      16.300  22.032  14.458  1.00  0.00           N  
ATOM   2695  H   GLN A 181      17.560  17.375  18.072  1.00  0.00           H  
ATOM   2696  HA  GLN A 181      17.903  19.445  15.940  1.00  0.00           H  
ATOM   2697 1HB  GLN A 181      15.906  18.166  15.283  1.00  0.00           H  
ATOM   2698 2HB  GLN A 181      15.204  18.389  16.883  1.00  0.00           H  
ATOM   2699 1HG  GLN A 181      14.140  19.963  15.445  1.00  0.00           H  
ATOM   2700 2HG  GLN A 181      15.261  20.915  16.444  1.00  0.00           H  
ATOM   2701 1HE2 GLN A 181      16.707  22.449  13.647  1.00  0.00           H  
ATOM   2702 2HE2 GLN A 181      16.267  22.582  15.330  1.00  0.00           H  
ATOM   2703  N   THR A 182      17.709  21.263  17.547  1.00  0.00           N  
ATOM   2704  CA  THR A 182      17.720  22.366  18.501  1.00  0.00           C  
ATOM   2705  C   THR A 182      16.732  23.470  18.136  1.00  0.00           C  
ATOM   2706  O   THR A 182      16.590  23.840  16.963  1.00  0.00           O  
ATOM   2707  CB  THR A 182      19.132  22.976  18.637  1.00  0.00           C  
ATOM   2708  OG1 THR A 182      20.041  21.973  19.107  1.00  0.00           O  
ATOM   2709  CG2 THR A 182      19.128  24.144  19.655  1.00  0.00           C  
ATOM   2710  H   THR A 182      18.131  21.399  16.637  1.00  0.00           H  
ATOM   2711  HA  THR A 182      17.428  21.982  19.472  1.00  0.00           H  
ATOM   2712  HB  THR A 182      19.467  23.334  17.667  1.00  0.00           H  
ATOM   2713  HG1 THR A 182      20.002  21.921  20.052  1.00  0.00           H  
ATOM   2714 1HG2 THR A 182      20.133  24.548  19.747  1.00  0.00           H  
ATOM   2715 2HG2 THR A 182      18.463  24.934  19.323  1.00  0.00           H  
ATOM   2716 3HG2 THR A 182      18.794  23.775  20.629  1.00  0.00           H  
ATOM   2717  N   TYR A 183      16.025  23.952  19.156  1.00  0.00           N  
ATOM   2718  CA  TYR A 183      15.101  25.065  19.049  1.00  0.00           C  
ATOM   2719  C   TYR A 183      15.550  26.180  19.982  1.00  0.00           C  
ATOM   2720  O   TYR A 183      16.115  25.922  21.049  1.00  0.00           O  
ATOM   2721  CB  TYR A 183      13.697  24.626  19.422  1.00  0.00           C  
ATOM   2722  CG  TYR A 183      13.129  23.607  18.501  1.00  0.00           C  
ATOM   2723  CD1 TYR A 183      13.393  22.255  18.707  1.00  0.00           C  
ATOM   2724  CD2 TYR A 183      12.326  24.017  17.447  1.00  0.00           C  
ATOM   2725  CE1 TYR A 183      12.832  21.327  17.860  1.00  0.00           C  
ATOM   2726  CE2 TYR A 183      11.774  23.090  16.604  1.00  0.00           C  
ATOM   2727  CZ  TYR A 183      12.019  21.761  16.808  1.00  0.00           C  
ATOM   2728  OH  TYR A 183      11.426  20.856  16.009  1.00  0.00           O  
ATOM   2729  H   TYR A 183      16.159  23.526  20.069  1.00  0.00           H  
ATOM   2730  HA  TYR A 183      15.112  25.446  18.028  1.00  0.00           H  
ATOM   2731 1HB  TYR A 183      13.708  24.204  20.431  1.00  0.00           H  
ATOM   2732 2HB  TYR A 183      13.031  25.491  19.436  1.00  0.00           H  
ATOM   2733  HD1 TYR A 183      14.026  21.932  19.540  1.00  0.00           H  
ATOM   2734  HD2 TYR A 183      12.124  25.080  17.295  1.00  0.00           H  
ATOM   2735  HE1 TYR A 183      13.015  20.262  18.022  1.00  0.00           H  
ATOM   2736  HE2 TYR A 183      11.128  23.409  15.783  1.00  0.00           H  
ATOM   2737  HH  TYR A 183      11.005  21.312  15.267  1.00  0.00           H  
ATOM   2738  N   THR A 184      15.291  27.420  19.600  1.00  0.00           N  
ATOM   2739  CA  THR A 184      15.661  28.538  20.456  1.00  0.00           C  
ATOM   2740  C   THR A 184      14.439  29.367  20.802  1.00  0.00           C  
ATOM   2741  O   THR A 184      13.637  29.675  19.928  1.00  0.00           O  
ATOM   2742  CB  THR A 184      16.727  29.417  19.780  1.00  0.00           C  
ATOM   2743  OG1 THR A 184      17.887  28.621  19.496  1.00  0.00           O  
ATOM   2744  CG2 THR A 184      17.136  30.552  20.711  1.00  0.00           C  
ATOM   2745  H   THR A 184      14.832  27.594  18.716  1.00  0.00           H  
ATOM   2746  HA  THR A 184      16.073  28.157  21.387  1.00  0.00           H  
ATOM   2747  HB  THR A 184      16.335  29.829  18.851  1.00  0.00           H  
ATOM   2748  HG1 THR A 184      18.145  28.144  20.288  1.00  0.00           H  
ATOM   2749 1HG2 THR A 184      17.896  31.145  20.226  1.00  0.00           H  
ATOM   2750 2HG2 THR A 184      16.279  31.183  20.939  1.00  0.00           H  
ATOM   2751 3HG2 THR A 184      17.534  30.133  21.639  1.00  0.00           H  
ATOM   2752  N   PHE A 185      14.314  29.712  22.076  1.00  0.00           N  
ATOM   2753  CA  PHE A 185      13.209  30.507  22.593  1.00  0.00           C  
ATOM   2754  C   PHE A 185      13.732  31.799  23.190  1.00  0.00           C  
ATOM   2755  O   PHE A 185      14.862  31.834  23.668  1.00  0.00           O  
ATOM   2756  CB  PHE A 185      12.508  29.748  23.695  1.00  0.00           C  
ATOM   2757  CG  PHE A 185      11.880  28.457  23.281  1.00  0.00           C  
ATOM   2758  CD1 PHE A 185      12.601  27.269  23.251  1.00  0.00           C  
ATOM   2759  CD2 PHE A 185      10.569  28.428  22.933  1.00  0.00           C  
ATOM   2760  CE1 PHE A 185      11.979  26.099  22.862  1.00  0.00           C  
ATOM   2761  CE2 PHE A 185       9.952  27.277  22.549  1.00  0.00           C  
ATOM   2762  CZ  PHE A 185      10.656  26.109  22.509  1.00  0.00           C  
ATOM   2763  H   PHE A 185      15.023  29.389  22.730  1.00  0.00           H  
ATOM   2764  HA  PHE A 185      12.511  30.740  21.785  1.00  0.00           H  
ATOM   2765 1HB  PHE A 185      13.206  29.549  24.507  1.00  0.00           H  
ATOM   2766 2HB  PHE A 185      11.741  30.394  24.068  1.00  0.00           H  
ATOM   2767  HD1 PHE A 185      13.661  27.267  23.532  1.00  0.00           H  
ATOM   2768  HD2 PHE A 185      10.020  29.353  22.963  1.00  0.00           H  
ATOM   2769  HE1 PHE A 185      12.527  25.184  22.831  1.00  0.00           H  
ATOM   2770  HE2 PHE A 185       8.903  27.295  22.269  1.00  0.00           H  
ATOM   2771  HZ  PHE A 185      10.163  25.196  22.197  1.00  0.00           H  
ATOM   2772  N   LYS A 186      12.933  32.864  23.207  1.00  0.00           N  
ATOM   2773  CA  LYS A 186      13.424  34.077  23.872  1.00  0.00           C  
ATOM   2774  C   LYS A 186      12.572  34.499  25.071  1.00  0.00           C  
ATOM   2775  O   LYS A 186      11.381  34.782  24.935  1.00  0.00           O  
ATOM   2776  CB  LYS A 186      13.512  35.246  22.889  1.00  0.00           C  
ATOM   2777  CG  LYS A 186      14.070  36.513  23.536  1.00  0.00           C  
ATOM   2778  CD  LYS A 186      14.074  37.707  22.598  1.00  0.00           C  
ATOM   2779  CE  LYS A 186      14.606  38.951  23.324  1.00  0.00           C  
ATOM   2780  NZ  LYS A 186      14.535  40.169  22.474  1.00  0.00           N  
ATOM   2781  H   LYS A 186      12.007  32.828  22.771  1.00  0.00           H  
ATOM   2782  HA  LYS A 186      14.421  33.888  24.258  1.00  0.00           H  
ATOM   2783 1HB  LYS A 186      14.159  34.975  22.056  1.00  0.00           H  
ATOM   2784 2HB  LYS A 186      12.520  35.467  22.489  1.00  0.00           H  
ATOM   2785 1HG  LYS A 186      13.490  36.761  24.419  1.00  0.00           H  
ATOM   2786 2HG  LYS A 186      15.094  36.318  23.860  1.00  0.00           H  
ATOM   2787 1HD  LYS A 186      14.701  37.496  21.732  1.00  0.00           H  
ATOM   2788 2HD  LYS A 186      13.057  37.904  22.259  1.00  0.00           H  
ATOM   2789 1HE  LYS A 186      14.024  39.116  24.229  1.00  0.00           H  
ATOM   2790 2HE  LYS A 186      15.645  38.777  23.605  1.00  0.00           H  
ATOM   2791 1HZ  LYS A 186      14.897  40.963  22.988  1.00  0.00           H  
ATOM   2792 2HZ  LYS A 186      15.081  40.028  21.642  1.00  0.00           H  
ATOM   2793 3HZ  LYS A 186      13.572  40.346  22.219  1.00  0.00           H  
ATOM   2794  N   LYS A 187      13.192  34.588  26.244  1.00  0.00           N  
ATOM   2795  CA  LYS A 187      12.446  35.022  27.414  1.00  0.00           C  
ATOM   2796  C   LYS A 187      12.481  36.545  27.416  1.00  0.00           C  
ATOM   2797  O   LYS A 187      13.571  37.127  27.343  1.00  0.00           O  
ATOM   2798  CB  LYS A 187      13.016  34.464  28.717  1.00  0.00           C  
ATOM   2799  CG  LYS A 187      12.122  34.807  29.918  1.00  0.00           C  
ATOM   2800  CD  LYS A 187      12.621  34.292  31.255  1.00  0.00           C  
ATOM   2801  CE  LYS A 187      11.814  34.985  32.327  1.00  0.00           C  
ATOM   2802  NZ  LYS A 187      12.018  34.493  33.705  1.00  0.00           N  
ATOM   2803  H   LYS A 187      14.188  34.377  26.319  1.00  0.00           H  
ATOM   2804  HA  LYS A 187      11.423  34.709  27.309  1.00  0.00           H  
ATOM   2805 1HB  LYS A 187      13.118  33.379  28.651  1.00  0.00           H  
ATOM   2806 2HB  LYS A 187      14.012  34.881  28.896  1.00  0.00           H  
ATOM   2807 1HG  LYS A 187      11.896  35.851  29.974  1.00  0.00           H  
ATOM   2808 2HG  LYS A 187      11.176  34.311  29.759  1.00  0.00           H  
ATOM   2809 1HD  LYS A 187      12.472  33.216  31.334  1.00  0.00           H  
ATOM   2810 2HD  LYS A 187      13.671  34.512  31.384  1.00  0.00           H  
ATOM   2811 1HE  LYS A 187      12.071  36.039  32.306  1.00  0.00           H  
ATOM   2812 2HE  LYS A 187      10.817  34.882  32.063  1.00  0.00           H  
ATOM   2813 1HZ  LYS A 187      11.421  35.060  34.351  1.00  0.00           H  
ATOM   2814 2HZ  LYS A 187      11.771  33.513  33.767  1.00  0.00           H  
ATOM   2815 3HZ  LYS A 187      12.992  34.594  33.956  1.00  0.00           H  
ATOM   2816  N   THR A 188      11.307  37.206  27.445  1.00  0.00           N  
ATOM   2817  CA  THR A 188      11.318  38.668  27.334  1.00  0.00           C  
ATOM   2818  C   THR A 188      10.491  39.435  28.368  1.00  0.00           C  
ATOM   2819  O   THR A 188       9.288  39.218  28.521  1.00  0.00           O  
ATOM   2820  CB  THR A 188      10.808  39.082  25.925  1.00  0.00           C  
ATOM   2821  OG1 THR A 188      11.638  38.497  24.930  1.00  0.00           O  
ATOM   2822  CG2 THR A 188      10.832  40.576  25.748  1.00  0.00           C  
ATOM   2823  H   THR A 188      10.413  36.716  27.540  1.00  0.00           H  
ATOM   2824  HA  THR A 188      12.349  39.007  27.437  1.00  0.00           H  
ATOM   2825  HB  THR A 188       9.787  38.720  25.793  1.00  0.00           H  
ATOM   2826  HG1 THR A 188      11.521  37.542  24.964  1.00  0.00           H  
ATOM   2827 1HG2 THR A 188      10.473  40.829  24.753  1.00  0.00           H  
ATOM   2828 2HG2 THR A 188      10.190  41.031  26.481  1.00  0.00           H  
ATOM   2829 3HG2 THR A 188      11.848  40.943  25.874  1.00  0.00           H  
ATOM   2830  N   PHE A 189      11.124  40.414  29.002  1.00  0.00           N  
ATOM   2831  CA  PHE A 189      10.438  41.340  29.890  1.00  0.00           C  
ATOM   2832  C   PHE A 189       9.379  42.179  29.180  1.00  0.00           C  
ATOM   2833  O   PHE A 189       9.642  42.756  28.123  1.00  0.00           O  
ATOM   2834  CB  PHE A 189      11.439  42.295  30.524  1.00  0.00           C  
ATOM   2835  CG  PHE A 189      10.770  43.364  31.296  1.00  0.00           C  
ATOM   2836  CD1 PHE A 189      10.275  43.157  32.561  1.00  0.00           C  
ATOM   2837  CD2 PHE A 189      10.614  44.607  30.708  1.00  0.00           C  
ATOM   2838  CE1 PHE A 189       9.639  44.167  33.214  1.00  0.00           C  
ATOM   2839  CE2 PHE A 189       9.988  45.605  31.354  1.00  0.00           C  
ATOM   2840  CZ  PHE A 189       9.494  45.387  32.605  1.00  0.00           C  
ATOM   2841  H   PHE A 189      12.135  40.497  28.895  1.00  0.00           H  
ATOM   2842  HA  PHE A 189       9.952  40.762  30.677  1.00  0.00           H  
ATOM   2843 1HB  PHE A 189      12.104  41.743  31.195  1.00  0.00           H  
ATOM   2844 2HB  PHE A 189      12.055  42.756  29.751  1.00  0.00           H  
ATOM   2845  HD1 PHE A 189      10.389  42.184  33.035  1.00  0.00           H  
ATOM   2846  HD2 PHE A 189      11.004  44.771  29.707  1.00  0.00           H  
ATOM   2847  HE1 PHE A 189       9.248  44.005  34.215  1.00  0.00           H  
ATOM   2848  HE2 PHE A 189       9.880  46.566  30.872  1.00  0.00           H  
ATOM   2849  HZ  PHE A 189       8.992  46.180  33.130  1.00  0.00           H  
ATOM   2850  N   THR A 190       8.200  42.285  29.785  1.00  0.00           N  
ATOM   2851  CA  THR A 190       7.132  43.108  29.239  1.00  0.00           C  
ATOM   2852  C   THR A 190       6.769  44.212  30.237  1.00  0.00           C  
ATOM   2853  O   THR A 190       6.468  43.930  31.398  1.00  0.00           O  
ATOM   2854  CB  THR A 190       5.902  42.242  28.888  1.00  0.00           C  
ATOM   2855  OG1 THR A 190       6.270  41.252  27.910  1.00  0.00           O  
ATOM   2856  CG2 THR A 190       4.789  43.097  28.324  1.00  0.00           C  
ATOM   2857  H   THR A 190       8.043  41.777  30.645  1.00  0.00           H  
ATOM   2858  HA  THR A 190       7.490  43.584  28.324  1.00  0.00           H  
ATOM   2859  HB  THR A 190       5.544  41.735  29.785  1.00  0.00           H  
ATOM   2860  HG1 THR A 190       6.831  40.578  28.320  1.00  0.00           H  
ATOM   2861 1HG2 THR A 190       3.936  42.464  28.083  1.00  0.00           H  
ATOM   2862 2HG2 THR A 190       4.496  43.820  29.052  1.00  0.00           H  
ATOM   2863 3HG2 THR A 190       5.136  43.601  27.422  1.00  0.00           H  
ATOM   2864  N   ALA A 191       6.770  45.471  29.776  1.00  0.00           N  
ATOM   2865  CA  ALA A 191       6.482  46.638  30.624  1.00  0.00           C  
ATOM   2866  C   ALA A 191       5.104  46.577  31.274  1.00  0.00           C  
ATOM   2867  O   ALA A 191       4.905  47.058  32.382  1.00  0.00           O  
ATOM   2868  CB  ALA A 191       6.609  47.916  29.829  1.00  0.00           C  
ATOM   2869  H   ALA A 191       7.012  45.621  28.803  1.00  0.00           H  
ATOM   2870  HA  ALA A 191       7.220  46.648  31.424  1.00  0.00           H  
ATOM   2871 1HB  ALA A 191       6.436  48.767  30.488  1.00  0.00           H  
ATOM   2872 2HB  ALA A 191       7.610  47.984  29.403  1.00  0.00           H  
ATOM   2873 3HB  ALA A 191       5.874  47.924  29.026  1.00  0.00           H  
ATOM   2874  N   SER A 192       4.150  46.010  30.544  1.00  0.00           N  
ATOM   2875  CA  SER A 192       2.770  45.832  30.983  1.00  0.00           C  
ATOM   2876  C   SER A 192       2.029  47.091  31.460  1.00  0.00           C  
ATOM   2877  O   SER A 192       1.299  47.018  32.448  1.00  0.00           O  
ATOM   2878  CB  SER A 192       2.736  44.801  32.095  1.00  0.00           C  
ATOM   2879  OG  SER A 192       3.253  43.566  31.661  1.00  0.00           O  
ATOM   2880  H   SER A 192       4.413  45.653  29.642  1.00  0.00           H  
ATOM   2881  HA  SER A 192       2.214  45.430  30.135  1.00  0.00           H  
ATOM   2882 1HB  SER A 192       3.300  45.154  32.958  1.00  0.00           H  
ATOM   2883 2HB  SER A 192       1.706  44.668  32.414  1.00  0.00           H  
ATOM   2884  HG  SER A 192       4.220  43.621  31.776  1.00  0.00           H  
ATOM   2885  N   LYS A 193       2.179  48.207  30.718  1.00  0.00           N  
ATOM   2886  CA  LYS A 193       1.513  49.511  30.949  1.00  0.00           C  
ATOM   2887  C   LYS A 193       2.490  50.644  31.246  1.00  0.00           C  
ATOM   2888  O   LYS A 193       3.194  50.649  32.259  1.00  0.00           O  
ATOM   2889  CB  LYS A 193       0.436  49.490  32.041  1.00  0.00           C  
ATOM   2890  CG  LYS A 193      -0.312  50.815  32.163  1.00  0.00           C  
ATOM   2891  CD  LYS A 193      -1.447  50.730  33.168  1.00  0.00           C  
ATOM   2892  CE  LYS A 193      -2.192  52.053  33.258  1.00  0.00           C  
ATOM   2893  NZ  LYS A 193      -3.325  51.989  34.218  1.00  0.00           N  
ATOM   2894  H   LYS A 193       2.814  48.146  29.938  1.00  0.00           H  
ATOM   2895  HA  LYS A 193       1.003  49.782  30.025  1.00  0.00           H  
ATOM   2896 1HB  LYS A 193      -0.308  48.721  31.832  1.00  0.00           H  
ATOM   2897 2HB  LYS A 193       0.885  49.297  33.015  1.00  0.00           H  
ATOM   2898 1HG  LYS A 193       0.383  51.597  32.474  1.00  0.00           H  
ATOM   2899 2HG  LYS A 193      -0.720  51.087  31.191  1.00  0.00           H  
ATOM   2900 1HD  LYS A 193      -2.144  49.945  32.867  1.00  0.00           H  
ATOM   2901 2HD  LYS A 193      -1.045  50.477  34.149  1.00  0.00           H  
ATOM   2902 1HE  LYS A 193      -1.498  52.830  33.577  1.00  0.00           H  
ATOM   2903 2HE  LYS A 193      -2.579  52.311  32.271  1.00  0.00           H  
ATOM   2904 1HZ  LYS A 193      -3.794  52.883  34.249  1.00  0.00           H  
ATOM   2905 2HZ  LYS A 193      -3.977  51.277  33.919  1.00  0.00           H  
ATOM   2906 3HZ  LYS A 193      -2.975  51.760  35.137  1.00  0.00           H  
ATOM   2907  N   THR A 194       2.529  51.600  30.326  1.00  0.00           N  
ATOM   2908  CA  THR A 194       3.405  52.763  30.389  1.00  0.00           C  
ATOM   2909  C   THR A 194       2.628  54.088  30.264  1.00  0.00           C  
ATOM   2910  O   THR A 194       1.438  54.066  29.964  1.00  0.00           O  
ATOM   2911  CB  THR A 194       4.463  52.635  29.290  1.00  0.00           C  
ATOM   2912  OG1 THR A 194       3.827  52.575  28.009  1.00  0.00           O  
ATOM   2913  CG2 THR A 194       5.344  51.412  29.491  1.00  0.00           C  
ATOM   2914  H   THR A 194       1.914  51.522  29.528  1.00  0.00           H  
ATOM   2915  HA  THR A 194       3.913  52.765  31.353  1.00  0.00           H  
ATOM   2916  HB  THR A 194       5.047  53.495  29.315  1.00  0.00           H  
ATOM   2917  HG1 THR A 194       4.460  52.870  27.312  1.00  0.00           H  
ATOM   2918 1HG2 THR A 194       6.094  51.381  28.699  1.00  0.00           H  
ATOM   2919 2HG2 THR A 194       5.840  51.483  30.460  1.00  0.00           H  
ATOM   2920 3HG2 THR A 194       4.743  50.510  29.454  1.00  0.00           H  
ATOM   2921  N   THR A 195       3.308  55.224  30.521  1.00  0.00           N  
ATOM   2922  CA  THR A 195       2.747  56.595  30.387  1.00  0.00           C  
ATOM   2923  C   THR A 195       3.729  57.530  29.626  1.00  0.00           C  
ATOM   2924  O   THR A 195       4.948  57.418  29.769  1.00  0.00           O  
ATOM   2925  CB  THR A 195       2.344  57.182  31.759  1.00  0.00           C  
ATOM   2926  OG1 THR A 195       1.384  56.311  32.369  1.00  0.00           O  
ATOM   2927  CG2 THR A 195       1.718  58.558  31.590  1.00  0.00           C  
ATOM   2928  H   THR A 195       4.275  55.128  30.788  1.00  0.00           H  
ATOM   2929  HA  THR A 195       1.833  56.534  29.797  1.00  0.00           H  
ATOM   2930  HB  THR A 195       3.198  57.281  32.403  1.00  0.00           H  
ATOM   2931  HG1 THR A 195       0.665  56.141  31.740  1.00  0.00           H  
ATOM   2932 1HG2 THR A 195       1.423  58.942  32.564  1.00  0.00           H  
ATOM   2933 2HG2 THR A 195       2.430  59.240  31.145  1.00  0.00           H  
ATOM   2934 3HG2 THR A 195       0.839  58.478  30.947  1.00  0.00           H  
ATOM   2935  N   PHE A 196       3.237  58.411  28.758  1.00  0.00           N  
ATOM   2936  CA  PHE A 196       4.167  59.286  28.027  1.00  0.00           C  
ATOM   2937  C   PHE A 196       4.569  60.484  28.868  1.00  0.00           C  
ATOM   2938  O   PHE A 196       3.860  60.866  29.797  1.00  0.00           O  
ATOM   2939  CB  PHE A 196       3.568  59.832  26.720  1.00  0.00           C  
ATOM   2940  CG  PHE A 196       2.520  60.889  26.897  1.00  0.00           C  
ATOM   2941  CD1 PHE A 196       2.902  62.230  26.993  1.00  0.00           C  
ATOM   2942  CD2 PHE A 196       1.172  60.579  26.960  1.00  0.00           C  
ATOM   2943  CE1 PHE A 196       1.969  63.227  27.149  1.00  0.00           C  
ATOM   2944  CE2 PHE A 196       0.229  61.582  27.118  1.00  0.00           C  
ATOM   2945  CZ  PHE A 196       0.629  62.907  27.213  1.00  0.00           C  
ATOM   2946  H   PHE A 196       2.233  58.480  28.614  1.00  0.00           H  
ATOM   2947  HA  PHE A 196       5.069  58.725  27.786  1.00  0.00           H  
ATOM   2948 1HB  PHE A 196       4.370  60.249  26.109  1.00  0.00           H  
ATOM   2949 2HB  PHE A 196       3.124  59.030  26.139  1.00  0.00           H  
ATOM   2950  HD1 PHE A 196       3.959  62.486  26.937  1.00  0.00           H  
ATOM   2951  HD2 PHE A 196       0.846  59.537  26.877  1.00  0.00           H  
ATOM   2952  HE1 PHE A 196       2.290  64.267  27.220  1.00  0.00           H  
ATOM   2953  HE2 PHE A 196      -0.828  61.323  27.161  1.00  0.00           H  
ATOM   2954  HZ  PHE A 196      -0.113  63.696  27.335  1.00  0.00           H  
ATOM   2955  N   SER A 197       5.692  61.094  28.507  1.00  0.00           N  
ATOM   2956  CA  SER A 197       6.129  62.342  29.121  1.00  0.00           C  
ATOM   2957  C   SER A 197       7.031  63.126  28.198  1.00  0.00           C  
ATOM   2958  O   SER A 197       7.896  62.563  27.542  1.00  0.00           O  
ATOM   2959  CB  SER A 197       6.868  62.100  30.416  1.00  0.00           C  
ATOM   2960  OG  SER A 197       7.344  63.322  30.950  1.00  0.00           O  
ATOM   2961  H   SER A 197       6.239  60.693  27.759  1.00  0.00           H  
ATOM   2962  HA  SER A 197       5.245  62.947  29.329  1.00  0.00           H  
ATOM   2963 1HB  SER A 197       6.192  61.629  31.130  1.00  0.00           H  
ATOM   2964 2HB  SER A 197       7.699  61.417  30.251  1.00  0.00           H  
ATOM   2965  HG  SER A 197       7.533  63.144  31.880  1.00  0.00           H  
ATOM   2966  N   ALA A 198       6.832  64.439  28.182  1.00  0.00           N  
ATOM   2967  CA  ALA A 198       7.633  65.385  27.400  1.00  0.00           C  
ATOM   2968  C   ALA A 198       8.832  65.914  28.192  1.00  0.00           C  
ATOM   2969  O   ALA A 198       9.576  66.784  27.721  1.00  0.00           O  
ATOM   2970  CB  ALA A 198       6.755  66.525  26.928  1.00  0.00           C  
ATOM   2971  H   ALA A 198       6.088  64.808  28.759  1.00  0.00           H  
ATOM   2972  HA  ALA A 198       8.023  64.863  26.535  1.00  0.00           H  
ATOM   2973 1HB  ALA A 198       7.331  67.193  26.318  1.00  0.00           H  
ATOM   2974 2HB  ALA A 198       5.929  66.130  26.341  1.00  0.00           H  
ATOM   2975 3HB  ALA A 198       6.367  67.063  27.790  1.00  0.00           H  
ATOM   2976  N   LYS A 199       9.011  65.399  29.414  1.00  0.00           N  
ATOM   2977  CA  LYS A 199      10.076  65.853  30.304  1.00  0.00           C  
ATOM   2978  C   LYS A 199       9.929  67.350  30.620  1.00  0.00           C  
ATOM   2979  O   LYS A 199       8.905  67.764  31.167  1.00  0.00           O  
ATOM   2980  CB  LYS A 199      11.453  65.553  29.683  1.00  0.00           C  
ATOM   2981  CG  LYS A 199      11.704  64.080  29.394  1.00  0.00           C  
ATOM   2982  CD  LYS A 199      13.093  63.867  28.808  1.00  0.00           C  
ATOM   2983  CE  LYS A 199      13.332  62.401  28.460  1.00  0.00           C  
ATOM   2984  NZ  LYS A 199      14.659  62.191  27.812  1.00  0.00           N  
ATOM   2985  H   LYS A 199       8.384  64.671  29.756  1.00  0.00           H  
ATOM   2986  HA  LYS A 199       9.994  65.305  31.244  1.00  0.00           H  
ATOM   2987 1HB  LYS A 199      11.599  66.095  28.755  1.00  0.00           H  
ATOM   2988 2HB  LYS A 199      12.234  65.872  30.374  1.00  0.00           H  
ATOM   2989 1HG  LYS A 199      11.604  63.504  30.312  1.00  0.00           H  
ATOM   2990 2HG  LYS A 199      10.962  63.720  28.675  1.00  0.00           H  
ATOM   2991 1HD  LYS A 199      13.195  64.466  27.900  1.00  0.00           H  
ATOM   2992 2HD  LYS A 199      13.846  64.193  29.525  1.00  0.00           H  
ATOM   2993 1HE  LYS A 199      13.285  61.806  29.370  1.00  0.00           H  
ATOM   2994 2HE  LYS A 199      12.548  62.065  27.777  1.00  0.00           H  
ATOM   2995 1HZ  LYS A 199      14.778  61.209  27.593  1.00  0.00           H  
ATOM   2996 2HZ  LYS A 199      14.703  62.731  26.958  1.00  0.00           H  
ATOM   2997 3HZ  LYS A 199      15.394  62.487  28.436  1.00  0.00           H  
ATOM   2998  N   SER A 200      10.953  68.154  30.317  1.00  0.00           N  
ATOM   2999  CA  SER A 200      10.933  69.590  30.620  1.00  0.00           C  
ATOM   3000  C   SER A 200      10.815  70.501  29.390  1.00  0.00           C  
ATOM   3001  O   SER A 200      11.023  71.709  29.497  1.00  0.00           O  
ATOM   3002  CB  SER A 200      12.177  69.960  31.405  1.00  0.00           C  
ATOM   3003  OG  SER A 200      13.338  69.698  30.665  1.00  0.00           O  
ATOM   3004  H   SER A 200      11.765  67.772  29.862  1.00  0.00           H  
ATOM   3005  HA  SER A 200      10.066  69.784  31.252  1.00  0.00           H  
ATOM   3006 1HB  SER A 200      12.139  71.017  31.666  1.00  0.00           H  
ATOM   3007 2HB  SER A 200      12.199  69.394  32.335  1.00  0.00           H  
ATOM   3008  HG  SER A 200      13.309  70.292  29.909  1.00  0.00           H  
ATOM   3009  N   ASP A 201      10.524  69.921  28.229  1.00  0.00           N  
ATOM   3010  CA  ASP A 201      10.429  70.665  26.964  1.00  0.00           C  
ATOM   3011  C   ASP A 201       9.531  69.895  26.017  1.00  0.00           C  
ATOM   3012  O   ASP A 201       9.020  68.857  26.369  1.00  0.00           O  
ATOM   3013  CB  ASP A 201      11.831  70.895  26.366  1.00  0.00           C  
ATOM   3014  CG  ASP A 201      11.944  72.119  25.396  1.00  0.00           C  
ATOM   3015  OD1 ASP A 201      10.947  72.490  24.801  1.00  0.00           O  
ATOM   3016  OD2 ASP A 201      13.023  72.648  25.270  1.00  0.00           O  
ATOM   3017  H   ASP A 201      10.338  68.913  28.209  1.00  0.00           H  
ATOM   3018  HA  ASP A 201       9.971  71.634  27.159  1.00  0.00           H  
ATOM   3019 1HB  ASP A 201      12.542  71.048  27.178  1.00  0.00           H  
ATOM   3020 2HB  ASP A 201      12.138  69.997  25.839  1.00  0.00           H  
ATOM   3021  N   GLY A 202       9.308  70.362  24.813  1.00  0.00           N  
ATOM   3022  CA  GLY A 202       8.417  69.602  23.922  1.00  0.00           C  
ATOM   3023  C   GLY A 202       9.070  68.349  23.300  1.00  0.00           C  
ATOM   3024  O   GLY A 202       9.099  68.220  22.076  1.00  0.00           O  
ATOM   3025  H   GLY A 202       9.749  71.240  24.536  1.00  0.00           H  
ATOM   3026 1HA  GLY A 202       7.526  69.308  24.477  1.00  0.00           H  
ATOM   3027 2HA  GLY A 202       8.080  70.260  23.123  1.00  0.00           H  
ATOM   3028  N   HIS A 203       9.616  67.441  24.130  1.00  0.00           N  
ATOM   3029  CA  HIS A 203      10.337  66.271  23.616  1.00  0.00           C  
ATOM   3030  C   HIS A 203      10.030  64.967  24.345  1.00  0.00           C  
ATOM   3031  O   HIS A 203      10.562  64.704  25.424  1.00  0.00           O  
ATOM   3032  CB  HIS A 203      11.859  66.527  23.628  1.00  0.00           C  
ATOM   3033  CG  HIS A 203      12.347  67.590  22.628  1.00  0.00           C  
ATOM   3034  ND1 HIS A 203      12.639  67.277  21.308  1.00  0.00           N  
ATOM   3035  CD2 HIS A 203      12.584  68.922  22.753  1.00  0.00           C  
ATOM   3036  CE1 HIS A 203      13.038  68.367  20.672  1.00  0.00           C  
ATOM   3037  NE2 HIS A 203      13.012  69.377  21.519  1.00  0.00           N  
ATOM   3038  H   HIS A 203       9.516  67.564  25.150  1.00  0.00           H  
ATOM   3039  HA  HIS A 203      10.051  66.116  22.579  1.00  0.00           H  
ATOM   3040 1HB  HIS A 203      12.161  66.842  24.627  1.00  0.00           H  
ATOM   3041 2HB  HIS A 203      12.381  65.595  23.409  1.00  0.00           H  
ATOM   3042  HD1 HIS A 203      12.589  66.367  20.887  1.00  0.00           H  
ATOM   3043  HD2 HIS A 203      12.499  69.617  23.580  1.00  0.00           H  
ATOM   3044  HE1 HIS A 203      13.315  68.322  19.617  1.00  0.00           H  
ATOM   3045  N   THR A 204       9.167  64.153  23.737  1.00  0.00           N  
ATOM   3046  CA  THR A 204       8.744  62.884  24.326  1.00  0.00           C  
ATOM   3047  C   THR A 204       9.672  61.727  23.967  1.00  0.00           C  
ATOM   3048  O   THR A 204      10.476  61.820  23.034  1.00  0.00           O  
ATOM   3049  CB  THR A 204       7.300  62.532  23.891  1.00  0.00           C  
ATOM   3050  OG1 THR A 204       7.252  62.381  22.463  1.00  0.00           O  
ATOM   3051  CG2 THR A 204       6.315  63.606  24.319  1.00  0.00           C  
ATOM   3052  H   THR A 204       8.783  64.433  22.848  1.00  0.00           H  
ATOM   3053  HA  THR A 204       8.766  62.987  25.402  1.00  0.00           H  
ATOM   3054  HB  THR A 204       7.010  61.585  24.352  1.00  0.00           H  
ATOM   3055  HG1 THR A 204       7.759  61.606  22.205  1.00  0.00           H  
ATOM   3056 1HG2 THR A 204       5.311  63.322  24.003  1.00  0.00           H  
ATOM   3057 2HG2 THR A 204       6.332  63.700  25.390  1.00  0.00           H  
ATOM   3058 3HG2 THR A 204       6.587  64.556  23.862  1.00  0.00           H  
ATOM   3059  N   THR A 205       9.512  60.618  24.687  1.00  0.00           N  
ATOM   3060  CA  THR A 205      10.244  59.383  24.421  1.00  0.00           C  
ATOM   3061  C   THR A 205       9.221  58.304  24.103  1.00  0.00           C  
ATOM   3062  O   THR A 205       8.183  58.230  24.745  1.00  0.00           O  
ATOM   3063  CB  THR A 205      11.127  58.966  25.613  1.00  0.00           C  
ATOM   3064  OG1 THR A 205      12.063  60.012  25.894  1.00  0.00           O  
ATOM   3065  CG2 THR A 205      11.916  57.701  25.262  1.00  0.00           C  
ATOM   3066  H   THR A 205       8.848  60.637  25.448  1.00  0.00           H  
ATOM   3067  HA  THR A 205      10.881  59.521  23.548  1.00  0.00           H  
ATOM   3068  HB  THR A 205      10.506  58.783  26.491  1.00  0.00           H  
ATOM   3069  HG1 THR A 205      12.523  60.247  25.077  1.00  0.00           H  
ATOM   3070 1HG2 THR A 205      12.548  57.422  26.105  1.00  0.00           H  
ATOM   3071 2HG2 THR A 205      11.249  56.884  25.040  1.00  0.00           H  
ATOM   3072 3HG2 THR A 205      12.541  57.900  24.391  1.00  0.00           H  
ATOM   3073  N   ALA A 206       9.478  57.530  23.062  1.00  0.00           N  
ATOM   3074  CA  ALA A 206       8.586  56.459  22.625  1.00  0.00           C  
ATOM   3075  C   ALA A 206       8.866  55.128  23.393  1.00  0.00           C  
ATOM   3076  O   ALA A 206       9.965  54.969  23.922  1.00  0.00           O  
ATOM   3077  CB  ALA A 206       8.728  56.369  21.134  1.00  0.00           C  
ATOM   3078  H   ALA A 206      10.346  57.672  22.566  1.00  0.00           H  
ATOM   3079  HA  ALA A 206       7.576  56.770  22.872  1.00  0.00           H  
ATOM   3080 1HB  ALA A 206       8.083  55.643  20.684  1.00  0.00           H  
ATOM   3081 2HB  ALA A 206       8.499  57.344  20.708  1.00  0.00           H  
ATOM   3082 3HB  ALA A 206       9.731  56.127  20.938  1.00  0.00           H  
ATOM   3083  N   PRO A 207       7.910  54.153  23.432  1.00  0.00           N  
ATOM   3084  CA  PRO A 207       7.866  52.917  24.227  1.00  0.00           C  
ATOM   3085  C   PRO A 207       9.045  51.961  24.308  1.00  0.00           C  
ATOM   3086  O   PRO A 207       9.151  51.251  25.310  1.00  0.00           O  
ATOM   3087  CB  PRO A 207       6.718  52.161  23.555  1.00  0.00           C  
ATOM   3088  CG  PRO A 207       5.839  53.211  23.042  1.00  0.00           C  
ATOM   3089  CD  PRO A 207       6.749  54.248  22.539  1.00  0.00           C  
ATOM   3090  HA  PRO A 207       7.541  53.179  25.239  1.00  0.00           H  
ATOM   3091 1HB  PRO A 207       7.109  51.505  22.770  1.00  0.00           H  
ATOM   3092 2HB  PRO A 207       6.214  51.521  24.296  1.00  0.00           H  
ATOM   3093 1HG  PRO A 207       5.182  52.818  22.267  1.00  0.00           H  
ATOM   3094 2HG  PRO A 207       5.188  53.577  23.849  1.00  0.00           H  
ATOM   3095 1HD  PRO A 207       7.004  53.997  21.516  1.00  0.00           H  
ATOM   3096 2HD  PRO A 207       6.266  55.158  22.642  1.00  0.00           H  
ATOM   3097  N   GLU A 208       9.877  51.847  23.264  1.00  0.00           N  
ATOM   3098  CA  GLU A 208      11.024  50.898  23.219  1.00  0.00           C  
ATOM   3099  C   GLU A 208      10.601  49.418  23.143  1.00  0.00           C  
ATOM   3100  O   GLU A 208      10.950  48.711  22.201  1.00  0.00           O  
ATOM   3101  CB  GLU A 208      11.971  51.086  24.410  1.00  0.00           C  
ATOM   3102  CG  GLU A 208      13.184  50.166  24.385  1.00  0.00           C  
ATOM   3103  CD  GLU A 208      14.176  50.484  25.454  1.00  0.00           C  
ATOM   3104  OE1 GLU A 208      14.637  51.600  25.490  1.00  0.00           O  
ATOM   3105  OE2 GLU A 208      14.473  49.619  26.244  1.00  0.00           O  
ATOM   3106  H   GLU A 208       9.742  52.464  22.475  1.00  0.00           H  
ATOM   3107  HA  GLU A 208      11.585  51.114  22.312  1.00  0.00           H  
ATOM   3108 1HB  GLU A 208      12.304  52.112  24.463  1.00  0.00           H  
ATOM   3109 2HB  GLU A 208      11.472  50.863  25.340  1.00  0.00           H  
ATOM   3110 1HG  GLU A 208      12.833  49.149  24.537  1.00  0.00           H  
ATOM   3111 2HG  GLU A 208      13.662  50.209  23.415  1.00  0.00           H  
ATOM   3112  N   SER A 209       9.811  48.979  24.132  1.00  0.00           N  
ATOM   3113  CA  SER A 209       9.226  47.641  24.248  1.00  0.00           C  
ATOM   3114  C   SER A 209       8.188  47.372  23.150  1.00  0.00           C  
ATOM   3115  O   SER A 209       7.786  46.233  22.917  1.00  0.00           O  
ATOM   3116  CB  SER A 209       8.594  47.493  25.620  1.00  0.00           C  
ATOM   3117  OG  SER A 209       7.522  48.382  25.778  1.00  0.00           O  
ATOM   3118  H   SER A 209       9.610  49.645  24.864  1.00  0.00           H  
ATOM   3119  HA  SER A 209      10.025  46.909  24.149  1.00  0.00           H  
ATOM   3120 1HB  SER A 209       8.247  46.470  25.751  1.00  0.00           H  
ATOM   3121 2HB  SER A 209       9.344  47.685  26.389  1.00  0.00           H  
ATOM   3122  HG  SER A 209       7.916  49.271  25.774  1.00  0.00           H  
ATOM   3123  N   GLY A 210       7.758  48.451  22.503  1.00  0.00           N  
ATOM   3124  CA  GLY A 210       6.825  48.457  21.390  1.00  0.00           C  
ATOM   3125  C   GLY A 210       7.659  48.876  20.192  1.00  0.00           C  
ATOM   3126  O   GLY A 210       8.276  48.038  19.536  1.00  0.00           O  
ATOM   3127  H   GLY A 210       8.146  49.332  22.802  1.00  0.00           H  
ATOM   3128 1HA  GLY A 210       6.393  47.468  21.239  1.00  0.00           H  
ATOM   3129 2HA  GLY A 210       6.018  49.169  21.568  1.00  0.00           H  
ATOM   3130  N   TYR A 211       7.698  50.173  19.911  1.00  0.00           N  
ATOM   3131  CA  TYR A 211       8.606  50.650  18.883  1.00  0.00           C  
ATOM   3132  C   TYR A 211       8.849  52.162  19.070  1.00  0.00           C  
ATOM   3133  O   TYR A 211       7.949  52.896  19.492  1.00  0.00           O  
ATOM   3134  CB  TYR A 211       8.105  50.317  17.466  1.00  0.00           C  
ATOM   3135  CG  TYR A 211       9.270  50.312  16.528  1.00  0.00           C  
ATOM   3136  CD1 TYR A 211      10.041  49.166  16.394  1.00  0.00           C  
ATOM   3137  CD2 TYR A 211       9.619  51.438  15.884  1.00  0.00           C  
ATOM   3138  CE1 TYR A 211      11.169  49.196  15.611  1.00  0.00           C  
ATOM   3139  CE2 TYR A 211      10.728  51.482  15.120  1.00  0.00           C  
ATOM   3140  CZ  TYR A 211      11.501  50.385  14.990  1.00  0.00           C  
ATOM   3141  OH  TYR A 211      12.608  50.486  14.262  1.00  0.00           O  
ATOM   3142  H   TYR A 211       7.137  50.822  20.439  1.00  0.00           H  
ATOM   3143  HA  TYR A 211       9.568  50.152  19.017  1.00  0.00           H  
ATOM   3144 1HB  TYR A 211       7.621  49.341  17.431  1.00  0.00           H  
ATOM   3145 2HB  TYR A 211       7.388  51.066  17.128  1.00  0.00           H  
ATOM   3146  HD1 TYR A 211       9.758  48.257  16.918  1.00  0.00           H  
ATOM   3147  HD2 TYR A 211       9.020  52.313  16.008  1.00  0.00           H  
ATOM   3148  HE1 TYR A 211      11.800  48.309  15.504  1.00  0.00           H  
ATOM   3149  HE2 TYR A 211      11.009  52.408  14.625  1.00  0.00           H  
ATOM   3150  HH  TYR A 211      13.049  49.623  14.196  1.00  0.00           H  
ATOM   3151  N   TYR A 212      10.053  52.630  18.730  1.00  0.00           N  
ATOM   3152  CA  TYR A 212      10.387  54.054  18.811  1.00  0.00           C  
ATOM   3153  C   TYR A 212       9.786  54.929  17.699  1.00  0.00           C  
ATOM   3154  O   TYR A 212       9.685  54.491  16.566  1.00  0.00           O  
ATOM   3155  CB  TYR A 212      11.892  54.235  18.862  1.00  0.00           C  
ATOM   3156  CG  TYR A 212      12.542  54.032  20.246  1.00  0.00           C  
ATOM   3157  CD1 TYR A 212      13.257  52.897  20.581  1.00  0.00           C  
ATOM   3158  CD2 TYR A 212      12.424  55.050  21.172  1.00  0.00           C  
ATOM   3159  CE1 TYR A 212      13.852  52.817  21.850  1.00  0.00           C  
ATOM   3160  CE2 TYR A 212      13.001  54.976  22.398  1.00  0.00           C  
ATOM   3161  CZ  TYR A 212      13.717  53.876  22.753  1.00  0.00           C  
ATOM   3162  OH  TYR A 212      14.312  53.844  24.009  1.00  0.00           O  
ATOM   3163  H   TYR A 212      10.753  51.982  18.394  1.00  0.00           H  
ATOM   3164  HA  TYR A 212       9.998  54.398  19.749  1.00  0.00           H  
ATOM   3165 1HB  TYR A 212      12.353  53.522  18.175  1.00  0.00           H  
ATOM   3166 2HB  TYR A 212      12.140  55.198  18.494  1.00  0.00           H  
ATOM   3167  HD1 TYR A 212      13.367  52.080  19.865  1.00  0.00           H  
ATOM   3168  HD2 TYR A 212      11.877  55.931  20.917  1.00  0.00           H  
ATOM   3169  HE1 TYR A 212      14.430  51.935  22.131  1.00  0.00           H  
ATOM   3170  HE2 TYR A 212      12.895  55.802  23.094  1.00  0.00           H  
ATOM   3171  HH  TYR A 212      14.406  52.919  24.338  1.00  0.00           H  
ATOM   3172  N   GLY A 213       9.374  56.167  18.050  1.00  0.00           N  
ATOM   3173  CA  GLY A 213       8.703  57.115  17.139  1.00  0.00           C  
ATOM   3174  C   GLY A 213       9.547  58.221  16.513  1.00  0.00           C  
ATOM   3175  O   GLY A 213      10.761  58.255  16.672  1.00  0.00           O  
ATOM   3176  H   GLY A 213       9.519  56.458  19.001  1.00  0.00           H  
ATOM   3177 1HA  GLY A 213       8.203  56.575  16.362  1.00  0.00           H  
ATOM   3178 2HA  GLY A 213       7.903  57.592  17.703  1.00  0.00           H  
ATOM   3179  N   THR A 214       8.861  59.119  15.777  1.00  0.00           N  
ATOM   3180  CA  THR A 214       9.445  60.286  15.109  1.00  0.00           C  
ATOM   3181  C   THR A 214       8.575  61.478  15.438  1.00  0.00           C  
ATOM   3182  O   THR A 214       9.026  62.620  15.533  1.00  0.00           O  
ATOM   3183  CB  THR A 214       9.503  60.111  13.561  1.00  0.00           C  
ATOM   3184  OG1 THR A 214      10.229  61.232  12.983  1.00  0.00           O  
ATOM   3185  CG2 THR A 214       8.160  59.983  12.915  1.00  0.00           C  
ATOM   3186  H   THR A 214       7.859  59.020  15.702  1.00  0.00           H  
ATOM   3187  HA  THR A 214      10.448  60.467  15.496  1.00  0.00           H  
ATOM   3188  HB  THR A 214       9.990  59.209  13.344  1.00  0.00           H  
ATOM   3189  HG1 THR A 214       9.882  61.495  12.082  1.00  0.00           H  
ATOM   3190 1HG2 THR A 214       8.296  59.838  11.843  1.00  0.00           H  
ATOM   3191 2HG2 THR A 214       7.627  59.131  13.331  1.00  0.00           H  
ATOM   3192 3HG2 THR A 214       7.588  60.872  13.071  1.00  0.00           H  
ATOM   3193  N   ASN A 215       7.300  61.164  15.580  1.00  0.00           N  
ATOM   3194  CA  ASN A 215       6.242  62.134  15.764  1.00  0.00           C  
ATOM   3195  C   ASN A 215       5.004  61.405  16.284  1.00  0.00           C  
ATOM   3196  O   ASN A 215       4.327  60.737  15.506  1.00  0.00           O  
ATOM   3197  CB  ASN A 215       5.947  62.880  14.475  1.00  0.00           C  
ATOM   3198  CG  ASN A 215       4.951  63.992  14.677  1.00  0.00           C  
ATOM   3199  OD1 ASN A 215       3.967  63.884  15.433  1.00  0.00           O  
ATOM   3200  ND2 ASN A 215       5.212  65.105  14.033  1.00  0.00           N  
ATOM   3201  H   ASN A 215       7.071  60.183  15.520  1.00  0.00           H  
ATOM   3202  HA  ASN A 215       6.598  62.863  16.479  1.00  0.00           H  
ATOM   3203 1HB  ASN A 215       6.867  63.307  14.069  1.00  0.00           H  
ATOM   3204 2HB  ASN A 215       5.551  62.183  13.731  1.00  0.00           H  
ATOM   3205 1HD2 ASN A 215       4.610  65.900  14.143  1.00  0.00           H  
ATOM   3206 2HD2 ASN A 215       6.022  65.170  13.447  1.00  0.00           H  
ATOM   3207  N   PRO A 216       4.613  61.569  17.556  1.00  0.00           N  
ATOM   3208  CA  PRO A 216       3.557  60.822  18.222  1.00  0.00           C  
ATOM   3209  C   PRO A 216       2.177  61.036  17.604  1.00  0.00           C  
ATOM   3210  O   PRO A 216       1.239  60.303  17.916  1.00  0.00           O  
ATOM   3211  CB  PRO A 216       3.615  61.367  19.654  1.00  0.00           C  
ATOM   3212  CG  PRO A 216       4.211  62.745  19.531  1.00  0.00           C  
ATOM   3213  CD  PRO A 216       5.200  62.645  18.395  1.00  0.00           C  
ATOM   3214  HA  PRO A 216       3.815  59.752  18.212  1.00  0.00           H  
ATOM   3215 1HB  PRO A 216       2.605  61.375  20.091  1.00  0.00           H  
ATOM   3216 2HB  PRO A 216       4.225  60.710  20.278  1.00  0.00           H  
ATOM   3217 1HG  PRO A 216       3.415  63.482  19.337  1.00  0.00           H  
ATOM   3218 2HG  PRO A 216       4.686  63.034  20.484  1.00  0.00           H  
ATOM   3219 1HD  PRO A 216       5.186  63.617  17.881  1.00  0.00           H  
ATOM   3220 2HD  PRO A 216       6.200  62.363  18.766  1.00  0.00           H  
ATOM   3221  N   GLU A 217       2.026  62.071  16.780  1.00  0.00           N  
ATOM   3222  CA  GLU A 217       0.736  62.350  16.180  1.00  0.00           C  
ATOM   3223  C   GLU A 217       0.530  61.705  14.802  1.00  0.00           C  
ATOM   3224  O   GLU A 217      -0.606  61.657  14.322  1.00  0.00           O  
ATOM   3225  CB  GLU A 217       0.542  63.867  16.054  1.00  0.00           C  
ATOM   3226  CG  GLU A 217       0.524  64.612  17.391  1.00  0.00           C  
ATOM   3227  CD  GLU A 217       0.326  66.114  17.253  1.00  0.00           C  
ATOM   3228  OE1 GLU A 217       0.197  66.587  16.148  1.00  0.00           O  
ATOM   3229  OE2 GLU A 217       0.308  66.780  18.262  1.00  0.00           O  
ATOM   3230  H   GLU A 217       2.813  62.661  16.514  1.00  0.00           H  
ATOM   3231  HA  GLU A 217      -0.034  61.961  16.844  1.00  0.00           H  
ATOM   3232 1HB  GLU A 217       1.350  64.283  15.453  1.00  0.00           H  
ATOM   3233 2HB  GLU A 217      -0.390  64.076  15.533  1.00  0.00           H  
ATOM   3234 1HG  GLU A 217      -0.275  64.207  18.009  1.00  0.00           H  
ATOM   3235 2HG  GLU A 217       1.469  64.425  17.901  1.00  0.00           H  
ATOM   3236  N   MET A 218       1.613  61.287  14.123  1.00  0.00           N  
ATOM   3237  CA  MET A 218       1.441  60.841  12.734  1.00  0.00           C  
ATOM   3238  C   MET A 218       2.238  59.630  12.250  1.00  0.00           C  
ATOM   3239  O   MET A 218       3.434  59.470  12.506  1.00  0.00           O  
ATOM   3240  CB  MET A 218       1.781  61.997  11.792  1.00  0.00           C  
ATOM   3241  CG  MET A 218       0.876  63.219  11.876  1.00  0.00           C  
ATOM   3242  SD  MET A 218       1.457  64.542  10.858  1.00  0.00           S  
ATOM   3243  CE  MET A 218       2.821  65.034  11.878  1.00  0.00           C  
ATOM   3244  H   MET A 218       2.530  61.272  14.572  1.00  0.00           H  
ATOM   3245  HA  MET A 218       0.392  60.589  12.601  1.00  0.00           H  
ATOM   3246 1HB  MET A 218       2.788  62.340  12.012  1.00  0.00           H  
ATOM   3247 2HB  MET A 218       1.777  61.637  10.761  1.00  0.00           H  
ATOM   3248 1HG  MET A 218      -0.135  62.955  11.569  1.00  0.00           H  
ATOM   3249 2HG  MET A 218       0.837  63.592  12.890  1.00  0.00           H  
ATOM   3250 1HE  MET A 218       3.344  65.872  11.417  1.00  0.00           H  
ATOM   3251 2HE  MET A 218       2.448  65.332  12.864  1.00  0.00           H  
ATOM   3252 3HE  MET A 218       3.506  64.195  11.991  1.00  0.00           H  
ATOM   3253  N   GLN A 219       1.595  58.852  11.383  1.00  0.00           N  
ATOM   3254  CA  GLN A 219       2.264  57.756  10.691  1.00  0.00           C  
ATOM   3255  C   GLN A 219       2.883  58.364   9.440  1.00  0.00           C  
ATOM   3256  O   GLN A 219       2.303  58.335   8.351  1.00  0.00           O  
ATOM   3257  CB  GLN A 219       1.277  56.635  10.349  1.00  0.00           C  
ATOM   3258  CG  GLN A 219       1.925  55.398   9.796  1.00  0.00           C  
ATOM   3259  CD  GLN A 219       1.009  54.202   9.797  1.00  0.00           C  
ATOM   3260  OE1 GLN A 219       0.447  53.838  10.847  1.00  0.00           O  
ATOM   3261  NE2 GLN A 219       0.861  53.563   8.645  1.00  0.00           N  
ATOM   3262  H   GLN A 219       0.614  59.021  11.209  1.00  0.00           H  
ATOM   3263  HA  GLN A 219       3.063  57.353  11.317  1.00  0.00           H  
ATOM   3264 1HB  GLN A 219       0.692  56.362  11.213  1.00  0.00           H  
ATOM   3265 2HB  GLN A 219       0.581  56.995   9.596  1.00  0.00           H  
ATOM   3266 1HG  GLN A 219       2.253  55.587   8.772  1.00  0.00           H  
ATOM   3267 2HG  GLN A 219       2.772  55.175  10.412  1.00  0.00           H  
ATOM   3268 1HE2 GLN A 219       0.271  52.752   8.588  1.00  0.00           H  
ATOM   3269 2HE2 GLN A 219       1.341  53.886   7.825  1.00  0.00           H  
ATOM   3270  N   LEU A 220       4.018  59.019   9.644  1.00  0.00           N  
ATOM   3271  CA  LEU A 220       4.643  59.824   8.601  1.00  0.00           C  
ATOM   3272  C   LEU A 220       5.195  59.179   7.326  1.00  0.00           C  
ATOM   3273  O   LEU A 220       5.080  59.796   6.272  1.00  0.00           O  
ATOM   3274  CB  LEU A 220       5.753  60.682   9.193  1.00  0.00           C  
ATOM   3275  CG  LEU A 220       5.293  61.850  10.056  1.00  0.00           C  
ATOM   3276  CD1 LEU A 220       6.483  62.570  10.630  1.00  0.00           C  
ATOM   3277  CD2 LEU A 220       4.489  62.788   9.191  1.00  0.00           C  
ATOM   3278  H   LEU A 220       4.396  58.995  10.591  1.00  0.00           H  
ATOM   3279  HA  LEU A 220       3.877  60.521   8.268  1.00  0.00           H  
ATOM   3280 1HB  LEU A 220       6.398  60.049   9.801  1.00  0.00           H  
ATOM   3281 2HB  LEU A 220       6.322  61.056   8.397  1.00  0.00           H  
ATOM   3282  HG  LEU A 220       4.690  61.480  10.884  1.00  0.00           H  
ATOM   3283 1HD1 LEU A 220       6.142  63.402  11.244  1.00  0.00           H  
ATOM   3284 2HD1 LEU A 220       7.061  61.908  11.221  1.00  0.00           H  
ATOM   3285 3HD1 LEU A 220       7.104  62.948   9.813  1.00  0.00           H  
ATOM   3286 1HD2 LEU A 220       4.160  63.629   9.772  1.00  0.00           H  
ATOM   3287 2HD2 LEU A 220       5.120  63.142   8.370  1.00  0.00           H  
ATOM   3288 3HD2 LEU A 220       3.626  62.265   8.785  1.00  0.00           H  
ATOM   3289  N   GLY A 221       5.798  57.993   7.362  1.00  0.00           N  
ATOM   3290  CA  GLY A 221       6.337  57.494   6.098  1.00  0.00           C  
ATOM   3291  C   GLY A 221       5.224  56.899   5.279  1.00  0.00           C  
ATOM   3292  O   GLY A 221       4.146  56.643   5.819  1.00  0.00           O  
ATOM   3293  H   GLY A 221       5.905  57.431   8.201  1.00  0.00           H  
ATOM   3294 1HA  GLY A 221       6.797  58.310   5.539  1.00  0.00           H  
ATOM   3295 2HA  GLY A 221       7.103  56.756   6.292  1.00  0.00           H  
ATOM   3296  N   LYS A 222       5.470  56.627   3.992  1.00  0.00           N  
ATOM   3297  CA  LYS A 222       4.371  56.077   3.197  1.00  0.00           C  
ATOM   3298  C   LYS A 222       4.733  54.864   2.357  1.00  0.00           C  
ATOM   3299  O   LYS A 222       5.821  54.777   1.792  1.00  0.00           O  
ATOM   3300  CB  LYS A 222       3.828  57.162   2.251  1.00  0.00           C  
ATOM   3301  CG  LYS A 222       3.338  58.448   2.957  1.00  0.00           C  
ATOM   3302  CD  LYS A 222       2.095  58.229   3.800  1.00  0.00           C  
ATOM   3303  CE  LYS A 222       1.694  59.516   4.496  1.00  0.00           C  
ATOM   3304  NZ  LYS A 222       0.649  59.285   5.530  1.00  0.00           N  
ATOM   3305  H   LYS A 222       6.391  56.836   3.596  1.00  0.00           H  
ATOM   3306  HA  LYS A 222       3.574  55.771   3.874  1.00  0.00           H  
ATOM   3307 1HB  LYS A 222       4.612  57.451   1.550  1.00  0.00           H  
ATOM   3308 2HB  LYS A 222       3.003  56.752   1.663  1.00  0.00           H  
ATOM   3309 1HG  LYS A 222       4.125  58.855   3.595  1.00  0.00           H  
ATOM   3310 2HG  LYS A 222       3.110  59.203   2.202  1.00  0.00           H  
ATOM   3311 1HD  LYS A 222       1.280  57.908   3.157  1.00  0.00           H  
ATOM   3312 2HD  LYS A 222       2.261  57.465   4.544  1.00  0.00           H  
ATOM   3313 1HE  LYS A 222       2.575  59.957   4.973  1.00  0.00           H  
ATOM   3314 2HE  LYS A 222       1.312  60.213   3.753  1.00  0.00           H  
ATOM   3315 1HZ  LYS A 222       0.417  60.161   5.965  1.00  0.00           H  
ATOM   3316 2HZ  LYS A 222      -0.173  58.882   5.113  1.00  0.00           H  
ATOM   3317 3HZ  LYS A 222       1.033  58.645   6.237  1.00  0.00           H  
ATOM   3318  N   HIS A 223       3.781  53.963   2.187  1.00  0.00           N  
ATOM   3319  CA  HIS A 223       4.009  52.913   1.216  1.00  0.00           C  
ATOM   3320  C   HIS A 223       3.904  53.635  -0.126  1.00  0.00           C  
ATOM   3321  O   HIS A 223       2.954  54.395  -0.335  1.00  0.00           O  
ATOM   3322  CB  HIS A 223       2.943  51.800   1.367  1.00  0.00           C  
ATOM   3323  CG  HIS A 223       3.155  50.496   0.563  1.00  0.00           C  
ATOM   3324  ND1 HIS A 223       2.982  50.415  -0.808  1.00  0.00           N  
ATOM   3325  CD2 HIS A 223       3.479  49.240   0.970  1.00  0.00           C  
ATOM   3326  CE1 HIS A 223       3.223  49.169  -1.207  1.00  0.00           C  
ATOM   3327  NE2 HIS A 223       3.521  48.438  -0.148  1.00  0.00           N  
ATOM   3328  H   HIS A 223       2.908  54.022   2.693  1.00  0.00           H  
ATOM   3329  HA  HIS A 223       5.002  52.480   1.322  1.00  0.00           H  
ATOM   3330 1HB  HIS A 223       2.876  51.521   2.423  1.00  0.00           H  
ATOM   3331 2HB  HIS A 223       1.975  52.203   1.086  1.00  0.00           H  
ATOM   3332  HD2 HIS A 223       3.668  48.924   1.986  1.00  0.00           H  
ATOM   3333  HE1 HIS A 223       3.175  48.806  -2.232  1.00  0.00           H  
ATOM   3334  HE2 HIS A 223       3.750  47.419  -0.156  1.00  0.00           H  
ATOM   3335  N   LYS A 224       4.873  53.454  -1.006  1.00  0.00           N  
ATOM   3336  CA  LYS A 224       4.831  54.069  -2.326  1.00  0.00           C  
ATOM   3337  C   LYS A 224       5.826  53.348  -3.229  1.00  0.00           C  
ATOM   3338  O   LYS A 224       6.990  53.172  -2.858  1.00  0.00           O  
ATOM   3339  CB  LYS A 224       5.169  55.575  -2.268  1.00  0.00           C  
ATOM   3340  CG  LYS A 224       4.859  56.355  -3.567  1.00  0.00           C  
ATOM   3341  CD  LYS A 224       5.202  57.866  -3.451  1.00  0.00           C  
ATOM   3342  CE  LYS A 224       4.718  58.642  -4.673  1.00  0.00           C  
ATOM   3343  NZ  LYS A 224       5.134  60.095  -4.661  1.00  0.00           N  
ATOM   3344  H   LYS A 224       5.619  52.819  -0.766  1.00  0.00           H  
ATOM   3345  HA  LYS A 224       3.833  53.940  -2.745  1.00  0.00           H  
ATOM   3346 1HB  LYS A 224       4.626  56.049  -1.452  1.00  0.00           H  
ATOM   3347 2HB  LYS A 224       6.231  55.694  -2.068  1.00  0.00           H  
ATOM   3348 1HG  LYS A 224       5.421  55.927  -4.397  1.00  0.00           H  
ATOM   3349 2HG  LYS A 224       3.801  56.252  -3.793  1.00  0.00           H  
ATOM   3350 1HD  LYS A 224       4.768  58.296  -2.544  1.00  0.00           H  
ATOM   3351 2HD  LYS A 224       6.276  57.983  -3.409  1.00  0.00           H  
ATOM   3352 1HE  LYS A 224       5.110  58.168  -5.576  1.00  0.00           H  
ATOM   3353 2HE  LYS A 224       3.632  58.598  -4.692  1.00  0.00           H  
ATOM   3354 1HZ  LYS A 224       4.782  60.549  -5.479  1.00  0.00           H  
ATOM   3355 2HZ  LYS A 224       4.799  60.631  -3.841  1.00  0.00           H  
ATOM   3356 3HZ  LYS A 224       6.158  60.156  -4.678  1.00  0.00           H  
ATOM   3357  N   THR A 225       5.419  53.014  -4.448  1.00  0.00           N  
ATOM   3358  CA  THR A 225       6.379  52.401  -5.352  1.00  0.00           C  
ATOM   3359  C   THR A 225       7.121  53.498  -6.088  1.00  0.00           C  
ATOM   3360  O   THR A 225       6.517  54.285  -6.817  1.00  0.00           O  
ATOM   3361  CB  THR A 225       5.695  51.461  -6.358  1.00  0.00           C  
ATOM   3362  OG1 THR A 225       5.017  50.410  -5.649  1.00  0.00           O  
ATOM   3363  CG2 THR A 225       6.730  50.855  -7.288  1.00  0.00           C  
ATOM   3364  H   THR A 225       4.463  53.172  -4.730  1.00  0.00           H  
ATOM   3365  HA  THR A 225       7.104  51.828  -4.775  1.00  0.00           H  
ATOM   3366  HB  THR A 225       4.969  52.023  -6.944  1.00  0.00           H  
ATOM   3367  HG1 THR A 225       4.585  49.827  -6.282  1.00  0.00           H  
ATOM   3368 1HG2 THR A 225       6.238  50.191  -7.997  1.00  0.00           H  
ATOM   3369 2HG2 THR A 225       7.243  51.650  -7.831  1.00  0.00           H  
ATOM   3370 3HG2 THR A 225       7.456  50.290  -6.701  1.00  0.00           H  
ATOM   3371  N   ILE A 226       8.421  53.559  -5.840  1.00  0.00           N  
ATOM   3372  CA  ILE A 226       9.309  54.581  -6.369  1.00  0.00           C  
ATOM   3373  C   ILE A 226      10.576  53.972  -6.948  1.00  0.00           C  
ATOM   3374  O   ILE A 226      10.851  52.793  -6.721  1.00  0.00           O  
ATOM   3375  CB  ILE A 226       9.648  55.601  -5.273  1.00  0.00           C  
ATOM   3376  CG1 ILE A 226      10.355  54.969  -4.132  1.00  0.00           C  
ATOM   3377  CG2 ILE A 226       8.387  56.256  -4.752  1.00  0.00           C  
ATOM   3378  CD1 ILE A 226      10.835  55.992  -3.177  1.00  0.00           C  
ATOM   3379  H   ILE A 226       8.813  52.859  -5.226  1.00  0.00           H  
ATOM   3380  HA  ILE A 226       8.796  55.110  -7.174  1.00  0.00           H  
ATOM   3381  HB  ILE A 226      10.311  56.348  -5.695  1.00  0.00           H  
ATOM   3382 1HG1 ILE A 226       9.673  54.291  -3.609  1.00  0.00           H  
ATOM   3383 2HG1 ILE A 226      11.206  54.398  -4.498  1.00  0.00           H  
ATOM   3384 1HG2 ILE A 226       8.650  56.984  -4.010  1.00  0.00           H  
ATOM   3385 2HG2 ILE A 226       7.861  56.746  -5.575  1.00  0.00           H  
ATOM   3386 3HG2 ILE A 226       7.749  55.512  -4.306  1.00  0.00           H  
ATOM   3387 1HD1 ILE A 226      11.329  55.529  -2.369  1.00  0.00           H  
ATOM   3388 2HD1 ILE A 226      11.526  56.656  -3.698  1.00  0.00           H  
ATOM   3389 3HD1 ILE A 226       9.997  56.560  -2.798  1.00  0.00           H  
ATOM   3390  N   SER A 227      11.381  54.773  -7.642  1.00  0.00           N  
ATOM   3391  CA  SER A 227      12.658  54.265  -8.130  1.00  0.00           C  
ATOM   3392  C   SER A 227      13.840  55.150  -7.817  1.00  0.00           C  
ATOM   3393  O   SER A 227      13.904  56.323  -8.181  1.00  0.00           O  
ATOM   3394  CB  SER A 227      12.651  54.048  -9.624  1.00  0.00           C  
ATOM   3395  OG  SER A 227      13.939  53.622 -10.071  1.00  0.00           O  
ATOM   3396  H   SER A 227      11.088  55.736  -7.840  1.00  0.00           H  
ATOM   3397  HA  SER A 227      12.838  53.302  -7.651  1.00  0.00           H  
ATOM   3398 1HB  SER A 227      11.906  53.294  -9.876  1.00  0.00           H  
ATOM   3399 2HB  SER A 227      12.369  54.974 -10.129  1.00  0.00           H  
ATOM   3400  HG  SER A 227      13.816  53.321 -10.981  1.00  0.00           H  
ATOM   3401  N   VAL A 228      14.819  54.516  -7.203  1.00  0.00           N  
ATOM   3402  CA  VAL A 228      16.099  55.090  -6.824  1.00  0.00           C  
ATOM   3403  C   VAL A 228      16.899  55.606  -8.027  1.00  0.00           C  
ATOM   3404  O   VAL A 228      17.767  56.470  -7.888  1.00  0.00           O  
ATOM   3405  CB  VAL A 228      16.907  54.034  -6.020  1.00  0.00           C  
ATOM   3406  CG1 VAL A 228      17.372  52.905  -6.924  1.00  0.00           C  
ATOM   3407  CG2 VAL A 228      18.122  54.672  -5.354  1.00  0.00           C  
ATOM   3408  H   VAL A 228      14.653  53.548  -6.964  1.00  0.00           H  
ATOM   3409  HA  VAL A 228      15.901  55.933  -6.163  1.00  0.00           H  
ATOM   3410  HB  VAL A 228      16.255  53.614  -5.265  1.00  0.00           H  
ATOM   3411 1HG1 VAL A 228      17.912  52.168  -6.333  1.00  0.00           H  
ATOM   3412 2HG1 VAL A 228      16.509  52.432  -7.394  1.00  0.00           H  
ATOM   3413 3HG1 VAL A 228      18.034  53.296  -7.697  1.00  0.00           H  
ATOM   3414 1HG2 VAL A 228      18.668  53.921  -4.779  1.00  0.00           H  
ATOM   3415 2HG2 VAL A 228      18.759  55.076  -6.112  1.00  0.00           H  
ATOM   3416 3HG2 VAL A 228      17.810  55.460  -4.701  1.00  0.00           H  
ATOM   3417  N   ASP A 229      16.627  55.087  -9.230  1.00  0.00           N  
ATOM   3418  CA  ASP A 229      17.459  55.443 -10.378  1.00  0.00           C  
ATOM   3419  C   ASP A 229      17.192  56.782 -11.068  1.00  0.00           C  
ATOM   3420  O   ASP A 229      16.862  56.845 -12.254  1.00  0.00           O  
ATOM   3421  CB  ASP A 229      17.412  54.311 -11.398  1.00  0.00           C  
ATOM   3422  CG  ASP A 229      18.158  53.077 -10.890  1.00  0.00           C  
ATOM   3423  OD1 ASP A 229      19.220  53.256 -10.308  1.00  0.00           O  
ATOM   3424  OD2 ASP A 229      17.685  51.991 -11.062  1.00  0.00           O  
ATOM   3425  H   ASP A 229      15.832  54.456  -9.355  1.00  0.00           H  
ATOM   3426  HA  ASP A 229      18.483  55.487 -10.017  1.00  0.00           H  
ATOM   3427 1HB  ASP A 229      16.376  54.042 -11.597  1.00  0.00           H  
ATOM   3428 2HB  ASP A 229      17.857  54.641 -12.337  1.00  0.00           H  
ATOM   3429  N   GLY A 230      17.391  57.850 -10.306  1.00  0.00           N  
ATOM   3430  CA  GLY A 230      17.343  59.229 -10.784  1.00  0.00           C  
ATOM   3431  C   GLY A 230      15.975  59.896 -10.943  1.00  0.00           C  
ATOM   3432  O   GLY A 230      15.909  61.047 -11.383  1.00  0.00           O  
ATOM   3433  H   GLY A 230      17.634  57.656  -9.334  1.00  0.00           H  
ATOM   3434 1HA  GLY A 230      17.945  59.838 -10.110  1.00  0.00           H  
ATOM   3435 2HA  GLY A 230      17.855  59.268 -11.745  1.00  0.00           H  
ATOM   3436  N   ASP A 231      14.871  59.228 -10.626  1.00  0.00           N  
ATOM   3437  CA  ASP A 231      13.619  59.929 -10.878  1.00  0.00           C  
ATOM   3438  C   ASP A 231      13.212  60.768  -9.682  1.00  0.00           C  
ATOM   3439  O   ASP A 231      12.493  60.335  -8.779  1.00  0.00           O  
ATOM   3440  CB  ASP A 231      12.499  58.999 -11.309  1.00  0.00           C  
ATOM   3441  CG  ASP A 231      11.239  59.800 -11.772  1.00  0.00           C  
ATOM   3442  OD1 ASP A 231      11.109  60.999 -11.448  1.00  0.00           O  
ATOM   3443  OD2 ASP A 231      10.460  59.231 -12.507  1.00  0.00           O  
ATOM   3444  H   ASP A 231      14.900  58.288 -10.251  1.00  0.00           H  
ATOM   3445  HA  ASP A 231      13.774  60.610 -11.714  1.00  0.00           H  
ATOM   3446 1HB  ASP A 231      12.843  58.357 -12.121  1.00  0.00           H  
ATOM   3447 2HB  ASP A 231      12.215  58.350 -10.468  1.00  0.00           H  
ATOM   3448  N   LEU A 232      13.620  62.020  -9.735  1.00  0.00           N  
ATOM   3449  CA  LEU A 232      13.418  62.967  -8.647  1.00  0.00           C  
ATOM   3450  C   LEU A 232      11.931  63.225  -8.345  1.00  0.00           C  
ATOM   3451  O   LEU A 232      11.588  63.630  -7.230  1.00  0.00           O  
ATOM   3452  CB  LEU A 232      14.047  64.330  -9.020  1.00  0.00           C  
ATOM   3453  CG  LEU A 232      15.556  64.538  -8.747  1.00  0.00           C  
ATOM   3454  CD1 LEU A 232      16.332  63.501  -9.520  1.00  0.00           C  
ATOM   3455  CD2 LEU A 232      15.953  65.959  -9.117  1.00  0.00           C  
ATOM   3456  H   LEU A 232      14.198  62.260 -10.540  1.00  0.00           H  
ATOM   3457  HA  LEU A 232      13.890  62.568  -7.754  1.00  0.00           H  
ATOM   3458 1HB  LEU A 232      13.885  64.496 -10.083  1.00  0.00           H  
ATOM   3459 2HB  LEU A 232      13.513  65.110  -8.473  1.00  0.00           H  
ATOM   3460  HG  LEU A 232      15.766  64.408  -7.737  1.00  0.00           H  
ATOM   3461 1HD1 LEU A 232      17.390  63.619  -9.343  1.00  0.00           H  
ATOM   3462 2HD1 LEU A 232      16.025  62.508  -9.203  1.00  0.00           H  
ATOM   3463 3HD1 LEU A 232      16.134  63.616 -10.587  1.00  0.00           H  
ATOM   3464 1HD2 LEU A 232      17.013  66.108  -8.918  1.00  0.00           H  
ATOM   3465 2HD2 LEU A 232      15.754  66.131 -10.175  1.00  0.00           H  
ATOM   3466 3HD2 LEU A 232      15.374  66.667  -8.516  1.00  0.00           H  
ATOM   3467  N   SER A 233      11.035  62.982  -9.322  1.00  0.00           N  
ATOM   3468  CA  SER A 233       9.624  63.327  -9.132  1.00  0.00           C  
ATOM   3469  C   SER A 233       8.889  62.348  -8.227  1.00  0.00           C  
ATOM   3470  O   SER A 233       7.760  62.609  -7.808  1.00  0.00           O  
ATOM   3471  CB  SER A 233       8.893  63.472 -10.464  1.00  0.00           C  
ATOM   3472  OG  SER A 233       8.708  62.252 -11.129  1.00  0.00           O  
ATOM   3473  H   SER A 233      11.320  62.522 -10.198  1.00  0.00           H  
ATOM   3474  HA  SER A 233       9.587  64.302  -8.645  1.00  0.00           H  
ATOM   3475 1HB  SER A 233       7.926  63.938 -10.290  1.00  0.00           H  
ATOM   3476 2HB  SER A 233       9.463  64.142 -11.103  1.00  0.00           H  
ATOM   3477  HG  SER A 233       9.597  61.842 -11.237  1.00  0.00           H  
ATOM   3478  N   ASP A 234       9.520  61.220  -7.908  1.00  0.00           N  
ATOM   3479  CA  ASP A 234       8.907  60.260  -7.005  1.00  0.00           C  
ATOM   3480  C   ASP A 234       8.773  60.770  -5.575  1.00  0.00           C  
ATOM   3481  O   ASP A 234       7.896  60.318  -4.832  1.00  0.00           O  
ATOM   3482  CB  ASP A 234       9.682  58.951  -6.983  1.00  0.00           C  
ATOM   3483  CG  ASP A 234       9.415  58.039  -8.188  1.00  0.00           C  
ATOM   3484  OD1 ASP A 234       8.421  58.234  -8.842  1.00  0.00           O  
ATOM   3485  OD2 ASP A 234      10.190  57.127  -8.424  1.00  0.00           O  
ATOM   3486  H   ASP A 234      10.453  61.031  -8.284  1.00  0.00           H  
ATOM   3487  HA  ASP A 234       7.907  60.046  -7.380  1.00  0.00           H  
ATOM   3488 1HB  ASP A 234      10.754  59.177  -6.963  1.00  0.00           H  
ATOM   3489 2HB  ASP A 234       9.454  58.442  -6.072  1.00  0.00           H  
ATOM   3490  N   TRP A 235       9.639  61.692  -5.170  1.00  0.00           N  
ATOM   3491  CA  TRP A 235       9.611  62.152  -3.792  1.00  0.00           C  
ATOM   3492  C   TRP A 235       8.734  63.373  -3.584  1.00  0.00           C  
ATOM   3493  O   TRP A 235       8.654  64.252  -4.441  1.00  0.00           O  
ATOM   3494  CB  TRP A 235      11.026  62.372  -3.317  1.00  0.00           C  
ATOM   3495  CG  TRP A 235      11.718  61.068  -3.177  1.00  0.00           C  
ATOM   3496  CD1 TRP A 235      12.429  60.429  -4.127  1.00  0.00           C  
ATOM   3497  CD2 TRP A 235      11.775  60.221  -2.007  1.00  0.00           C  
ATOM   3498  NE1 TRP A 235      12.909  59.255  -3.636  1.00  0.00           N  
ATOM   3499  CE2 TRP A 235      12.531  59.119  -2.345  1.00  0.00           C  
ATOM   3500  CE3 TRP A 235      11.256  60.311  -0.728  1.00  0.00           C  
ATOM   3501  CZ2 TRP A 235      12.794  58.105  -1.451  1.00  0.00           C  
ATOM   3502  CZ3 TRP A 235      11.514  59.277   0.161  1.00  0.00           C  
ATOM   3503  CH2 TRP A 235      12.264  58.206  -0.189  1.00  0.00           C  
ATOM   3504  H   TRP A 235      10.308  62.103  -5.827  1.00  0.00           H  
ATOM   3505  HA  TRP A 235       9.210  61.351  -3.192  1.00  0.00           H  
ATOM   3506 1HB  TRP A 235      11.566  62.987  -4.034  1.00  0.00           H  
ATOM   3507 2HB  TRP A 235      11.025  62.885  -2.356  1.00  0.00           H  
ATOM   3508  HD1 TRP A 235      12.585  60.794  -5.143  1.00  0.00           H  
ATOM   3509  HE1 TRP A 235      13.481  58.547  -4.134  1.00  0.00           H  
ATOM   3510  HE3 TRP A 235      10.651  61.169  -0.432  1.00  0.00           H  
ATOM   3511  HZ2 TRP A 235      13.398  57.249  -1.737  1.00  0.00           H  
ATOM   3512  HZ3 TRP A 235      11.093  59.347   1.139  1.00  0.00           H  
ATOM   3513  HH2 TRP A 235      12.449  57.415   0.537  1.00  0.00           H  
ATOM   3514  N   ASP A 236       8.092  63.443  -2.422  1.00  0.00           N  
ATOM   3515  CA  ASP A 236       7.255  64.586  -2.105  1.00  0.00           C  
ATOM   3516  C   ASP A 236       7.151  64.805  -0.595  1.00  0.00           C  
ATOM   3517  O   ASP A 236       7.616  63.993   0.206  1.00  0.00           O  
ATOM   3518  CB  ASP A 236       5.865  64.393  -2.741  1.00  0.00           C  
ATOM   3519  CG  ASP A 236       5.067  63.185  -2.187  1.00  0.00           C  
ATOM   3520  OD1 ASP A 236       4.774  63.214  -1.004  1.00  0.00           O  
ATOM   3521  OD2 ASP A 236       4.771  62.239  -2.930  1.00  0.00           O  
ATOM   3522  H   ASP A 236       8.186  62.688  -1.759  1.00  0.00           H  
ATOM   3523  HA  ASP A 236       7.709  65.476  -2.543  1.00  0.00           H  
ATOM   3524 1HB  ASP A 236       5.271  65.294  -2.601  1.00  0.00           H  
ATOM   3525 2HB  ASP A 236       5.987  64.260  -3.822  1.00  0.00           H  
ATOM   3526  N   SER A 237       6.493  65.884  -0.193  1.00  0.00           N  
ATOM   3527  CA  SER A 237       6.384  66.222   1.220  1.00  0.00           C  
ATOM   3528  C   SER A 237       5.616  65.219   2.091  1.00  0.00           C  
ATOM   3529  O   SER A 237       5.801  65.206   3.305  1.00  0.00           O  
ATOM   3530  CB  SER A 237       5.762  67.598   1.371  1.00  0.00           C  
ATOM   3531  OG  SER A 237       4.430  67.605   0.939  1.00  0.00           O  
ATOM   3532  H   SER A 237       6.092  66.506  -0.880  1.00  0.00           H  
ATOM   3533  HA  SER A 237       7.398  66.279   1.616  1.00  0.00           H  
ATOM   3534 1HB  SER A 237       5.808  67.902   2.415  1.00  0.00           H  
ATOM   3535 2HB  SER A 237       6.337  68.323   0.796  1.00  0.00           H  
ATOM   3536  HG  SER A 237       3.995  66.896   1.422  1.00  0.00           H  
ATOM   3537  N   SER A 238       4.780  64.345   1.513  1.00  0.00           N  
ATOM   3538  CA  SER A 238       4.010  63.438   2.371  1.00  0.00           C  
ATOM   3539  C   SER A 238       4.878  62.292   2.851  1.00  0.00           C  
ATOM   3540  O   SER A 238       4.480  61.521   3.719  1.00  0.00           O  
ATOM   3541  CB  SER A 238       2.773  62.881   1.666  1.00  0.00           C  
ATOM   3542  OG  SER A 238       3.087  61.941   0.669  1.00  0.00           O  
ATOM   3543  H   SER A 238       4.694  64.274   0.493  1.00  0.00           H  
ATOM   3544  HA  SER A 238       3.673  63.994   3.246  1.00  0.00           H  
ATOM   3545 1HB  SER A 238       2.117  62.419   2.403  1.00  0.00           H  
ATOM   3546 2HB  SER A 238       2.226  63.709   1.215  1.00  0.00           H  
ATOM   3547  HG  SER A 238       3.739  62.369   0.070  1.00  0.00           H  
ATOM   3548  N   MET A 239       6.064  62.170   2.261  1.00  0.00           N  
ATOM   3549  CA  MET A 239       7.003  61.115   2.569  1.00  0.00           C  
ATOM   3550  C   MET A 239       7.961  61.565   3.683  1.00  0.00           C  
ATOM   3551  O   MET A 239       8.866  60.828   4.081  1.00  0.00           O  
ATOM   3552  CB  MET A 239       7.722  60.777   1.269  1.00  0.00           C  
ATOM   3553  CG  MET A 239       6.731  60.279   0.202  1.00  0.00           C  
ATOM   3554  SD  MET A 239       7.429  60.150  -1.428  1.00  0.00           S  
ATOM   3555  CE  MET A 239       8.321  58.663  -1.509  1.00  0.00           C  
ATOM   3556  H   MET A 239       6.344  62.849   1.547  1.00  0.00           H  
ATOM   3557  HA  MET A 239       6.452  60.242   2.928  1.00  0.00           H  
ATOM   3558 1HB  MET A 239       8.237  61.657   0.894  1.00  0.00           H  
ATOM   3559 2HB  MET A 239       8.466  59.999   1.446  1.00  0.00           H  
ATOM   3560 1HG  MET A 239       6.343  59.304   0.492  1.00  0.00           H  
ATOM   3561 2HG  MET A 239       5.888  60.978   0.148  1.00  0.00           H  
ATOM   3562 1HE  MET A 239       8.803  58.601  -2.476  1.00  0.00           H  
ATOM   3563 2HE  MET A 239       9.056  58.635  -0.738  1.00  0.00           H  
ATOM   3564 3HE  MET A 239       7.634  57.834  -1.388  1.00  0.00           H  
ATOM   3565  N   ILE A 240       7.802  62.808   4.167  1.00  0.00           N  
ATOM   3566  CA  ILE A 240       8.717  63.305   5.192  1.00  0.00           C  
ATOM   3567  C   ILE A 240       8.639  62.551   6.492  1.00  0.00           C  
ATOM   3568  O   ILE A 240       7.564  62.347   7.023  1.00  0.00           O  
ATOM   3569  CB  ILE A 240       8.443  64.776   5.510  1.00  0.00           C  
ATOM   3570  CG1 ILE A 240       9.547  65.272   6.397  1.00  0.00           C  
ATOM   3571  CG2 ILE A 240       7.108  64.881   6.240  1.00  0.00           C  
ATOM   3572  CD1 ILE A 240      10.859  65.255   5.728  1.00  0.00           C  
ATOM   3573  H   ILE A 240       7.053  63.415   3.837  1.00  0.00           H  
ATOM   3574  HA  ILE A 240       9.729  63.215   4.827  1.00  0.00           H  
ATOM   3575  HB  ILE A 240       8.427  65.366   4.593  1.00  0.00           H  
ATOM   3576 1HG1 ILE A 240       9.320  66.276   6.712  1.00  0.00           H  
ATOM   3577 2HG1 ILE A 240       9.589  64.666   7.275  1.00  0.00           H  
ATOM   3578 1HG2 ILE A 240       6.906  65.921   6.489  1.00  0.00           H  
ATOM   3579 2HG2 ILE A 240       6.311  64.499   5.608  1.00  0.00           H  
ATOM   3580 3HG2 ILE A 240       7.149  64.290   7.155  1.00  0.00           H  
ATOM   3581 1HD1 ILE A 240      11.632  65.571   6.387  1.00  0.00           H  
ATOM   3582 2HD1 ILE A 240      11.078  64.261   5.397  1.00  0.00           H  
ATOM   3583 3HD1 ILE A 240      10.810  65.903   4.901  1.00  0.00           H  
ATOM   3584  N   ILE A 241       9.802  62.190   7.034  1.00  0.00           N  
ATOM   3585  CA  ILE A 241       9.879  61.481   8.294  1.00  0.00           C  
ATOM   3586  C   ILE A 241      10.340  62.414   9.397  1.00  0.00           C  
ATOM   3587  O   ILE A 241       9.833  62.377  10.530  1.00  0.00           O  
ATOM   3588  CB  ILE A 241      10.895  60.371   8.201  1.00  0.00           C  
ATOM   3589  CG1 ILE A 241      10.555  59.551   7.054  1.00  0.00           C  
ATOM   3590  CG2 ILE A 241      10.928  59.587   9.466  1.00  0.00           C  
ATOM   3591  CD1 ILE A 241       9.196  58.991   7.072  1.00  0.00           C  
ATOM   3592  H   ILE A 241      10.670  62.389   6.544  1.00  0.00           H  
ATOM   3593  HA  ILE A 241       8.900  61.084   8.548  1.00  0.00           H  
ATOM   3594  HB  ILE A 241      11.873  60.800   8.022  1.00  0.00           H  
ATOM   3595 1HG1 ILE A 241      10.638  60.155   6.189  1.00  0.00           H  
ATOM   3596 2HG1 ILE A 241      11.283  58.763   6.986  1.00  0.00           H  
ATOM   3597 1HG2 ILE A 241      11.678  58.805   9.392  1.00  0.00           H  
ATOM   3598 2HG2 ILE A 241      11.188  60.269  10.260  1.00  0.00           H  
ATOM   3599 3HG2 ILE A 241       9.951  59.147   9.660  1.00  0.00           H  
ATOM   3600 1HD1 ILE A 241       9.047  58.413   6.170  1.00  0.00           H  
ATOM   3601 2HD1 ILE A 241       9.078  58.392   7.908  1.00  0.00           H  
ATOM   3602 3HD1 ILE A 241       8.464  59.790   7.108  1.00  0.00           H  
ATOM   3603  N   ALA A 242      11.384  63.191   9.073  1.00  0.00           N  
ATOM   3604  CA  ALA A 242      12.017  64.073  10.043  1.00  0.00           C  
ATOM   3605  C   ALA A 242      12.676  65.318   9.387  1.00  0.00           C  
ATOM   3606  O   ALA A 242      13.316  65.221   8.332  1.00  0.00           O  
ATOM   3607  CB  ALA A 242      13.036  63.227  10.798  1.00  0.00           C  
ATOM   3608  H   ALA A 242      11.754  63.140   8.124  1.00  0.00           H  
ATOM   3609  HA  ALA A 242      11.254  64.431  10.734  1.00  0.00           H  
ATOM   3610 1HB  ALA A 242      13.508  63.780  11.548  1.00  0.00           H  
ATOM   3611 2HB  ALA A 242      12.526  62.378  11.260  1.00  0.00           H  
ATOM   3612 3HB  ALA A 242      13.785  62.863  10.111  1.00  0.00           H  
ATOM   3613  N   GLN A 243      12.521  66.496  10.029  1.00  0.00           N  
ATOM   3614  CA  GLN A 243      13.128  67.761   9.552  1.00  0.00           C  
ATOM   3615  C   GLN A 243      13.688  68.671  10.652  1.00  0.00           C  
ATOM   3616  O   GLN A 243      13.241  68.671  11.806  1.00  0.00           O  
ATOM   3617  CB  GLN A 243      12.169  68.652   8.715  1.00  0.00           C  
ATOM   3618  CG  GLN A 243      11.701  68.055   7.419  1.00  0.00           C  
ATOM   3619  CD  GLN A 243      10.921  69.023   6.478  1.00  0.00           C  
ATOM   3620  OE1 GLN A 243      10.469  70.063   6.952  1.00  0.00           O  
ATOM   3621  NE2 GLN A 243      10.770  68.756   5.147  1.00  0.00           N  
ATOM   3622  H   GLN A 243      11.998  66.508  10.896  1.00  0.00           H  
ATOM   3623  HA  GLN A 243      13.963  67.496   8.910  1.00  0.00           H  
ATOM   3624 1HB  GLN A 243      11.296  68.901   9.310  1.00  0.00           H  
ATOM   3625 2HB  GLN A 243      12.678  69.587   8.470  1.00  0.00           H  
ATOM   3626 1HG  GLN A 243      12.530  67.654   6.914  1.00  0.00           H  
ATOM   3627 2HG  GLN A 243      11.034  67.283   7.720  1.00  0.00           H  
ATOM   3628 1HE2 GLN A 243      10.262  69.409   4.583  1.00  0.00           H  
ATOM   3629 2HE2 GLN A 243      11.156  67.952   4.646  1.00  0.00           H  
ATOM   3630  N   GLY A 244      14.614  69.522  10.237  1.00  0.00           N  
ATOM   3631  CA  GLY A 244      15.132  70.611  11.060  1.00  0.00           C  
ATOM   3632  C   GLY A 244      16.081  71.392  10.196  1.00  0.00           C  
ATOM   3633  O   GLY A 244      16.267  71.023   9.059  1.00  0.00           O  
ATOM   3634  H   GLY A 244      14.992  69.390   9.293  1.00  0.00           H  
ATOM   3635 1HA  GLY A 244      14.316  71.248  11.398  1.00  0.00           H  
ATOM   3636 2HA  GLY A 244      15.640  70.225  11.922  1.00  0.00           H  
ATOM   3637  N   VAL A 245      16.686  72.452  10.695  1.00  0.00           N  
ATOM   3638  CA  VAL A 245      17.559  73.231   9.814  1.00  0.00           C  
ATOM   3639  C   VAL A 245      18.930  73.467  10.408  1.00  0.00           C  
ATOM   3640  O   VAL A 245      19.061  73.705  11.617  1.00  0.00           O  
ATOM   3641  CB  VAL A 245      16.878  74.573   9.496  1.00  0.00           C  
ATOM   3642  CG1 VAL A 245      16.642  75.333  10.767  1.00  0.00           C  
ATOM   3643  CG2 VAL A 245      17.750  75.394   8.563  1.00  0.00           C  
ATOM   3644  H   VAL A 245      16.533  72.729  11.654  1.00  0.00           H  
ATOM   3645  HA  VAL A 245      17.697  72.690   8.876  1.00  0.00           H  
ATOM   3646  HB  VAL A 245      15.910  74.375   9.025  1.00  0.00           H  
ATOM   3647 1HG1 VAL A 245      16.142  76.250  10.526  1.00  0.00           H  
ATOM   3648 2HG1 VAL A 245      16.023  74.748  11.435  1.00  0.00           H  
ATOM   3649 3HG1 VAL A 245      17.599  75.540  11.245  1.00  0.00           H  
ATOM   3650 1HG2 VAL A 245      17.303  76.319   8.343  1.00  0.00           H  
ATOM   3651 2HG2 VAL A 245      18.684  75.593   9.030  1.00  0.00           H  
ATOM   3652 3HG2 VAL A 245      17.917  74.834   7.631  1.00  0.00           H  
ATOM   3653  N   ALA A 246      19.965  73.393   9.565  1.00  0.00           N  
ATOM   3654  CA  ALA A 246      21.304  73.661  10.049  1.00  0.00           C  
ATOM   3655  C   ALA A 246      21.505  75.153  10.195  1.00  0.00           C  
ATOM   3656  O   ALA A 246      21.002  75.940   9.395  1.00  0.00           O  
ATOM   3657  CB  ALA A 246      22.350  73.104   9.115  1.00  0.00           C  
ATOM   3658  H   ALA A 246      19.820  73.196   8.562  1.00  0.00           H  
ATOM   3659  HA  ALA A 246      21.413  73.192  11.028  1.00  0.00           H  
ATOM   3660 1HB  ALA A 246      23.347  73.302   9.505  1.00  0.00           H  
ATOM   3661 2HB  ALA A 246      22.214  72.023   9.004  1.00  0.00           H  
ATOM   3662 3HB  ALA A 246      22.232  73.590   8.178  1.00  0.00           H  
ATOM   3663  N   ASN A 247      22.300  75.540  11.170  1.00  0.00           N  
ATOM   3664  CA  ASN A 247      22.626  76.941  11.392  1.00  0.00           C  
ATOM   3665  C   ASN A 247      24.115  77.101  11.413  1.00  0.00           C  
ATOM   3666  O   ASN A 247      24.677  77.823  12.225  1.00  0.00           O  
ATOM   3667  CB  ASN A 247      21.991  77.428  12.659  1.00  0.00           C  
ATOM   3668  CG  ASN A 247      20.527  77.442  12.514  1.00  0.00           C  
ATOM   3669  OD1 ASN A 247      19.933  78.371  11.961  1.00  0.00           O  
ATOM   3670  ND2 ASN A 247      19.923  76.405  12.951  1.00  0.00           N  
ATOM   3671  H   ASN A 247      22.683  74.835  11.788  1.00  0.00           H  
ATOM   3672  HA  ASN A 247      22.244  77.530  10.557  1.00  0.00           H  
ATOM   3673 1HB  ASN A 247      22.264  76.774  13.475  1.00  0.00           H  
ATOM   3674 2HB  ASN A 247      22.348  78.432  12.892  1.00  0.00           H  
ATOM   3675 1HD2 ASN A 247      18.937  76.330  12.832  1.00  0.00           H  
ATOM   3676 2HD2 ASN A 247      20.432  75.656  13.379  1.00  0.00           H  
ATOM   3677  N   ASP A 248      24.752  76.405  10.496  1.00  0.00           N  
ATOM   3678  CA  ASP A 248      26.195  76.404  10.413  1.00  0.00           C  
ATOM   3679  C   ASP A 248      26.778  77.470   9.516  1.00  0.00           C  
ATOM   3680  O   ASP A 248      27.948  77.408   9.164  1.00  0.00           O  
ATOM   3681  CB  ASP A 248      26.711  75.019  10.090  1.00  0.00           C  
ATOM   3682  CG  ASP A 248      26.293  74.400   8.740  1.00  0.00           C  
ATOM   3683  OD1 ASP A 248      25.533  75.003   7.992  1.00  0.00           O  
ATOM   3684  OD2 ASP A 248      26.772  73.287   8.474  1.00  0.00           O  
ATOM   3685  H   ASP A 248      24.213  75.841   9.853  1.00  0.00           H  
ATOM   3686  HA  ASP A 248      26.571  76.621  11.409  1.00  0.00           H  
ATOM   3687 1HB  ASP A 248      27.809  75.014  10.163  1.00  0.00           H  
ATOM   3688 2HB  ASP A 248      26.340  74.398  10.880  1.00  0.00           H  
ATOM   3689  N   ASP A 249      25.962  78.468   9.166  1.00  0.00           N  
ATOM   3690  CA  ASP A 249      26.449  79.618   8.427  1.00  0.00           C  
ATOM   3691  C   ASP A 249      27.734  79.960   9.165  1.00  0.00           C  
ATOM   3692  O   ASP A 249      27.656  80.250  10.360  1.00  0.00           O  
ATOM   3693  CB  ASP A 249      25.436  80.754   8.488  1.00  0.00           C  
ATOM   3694  CG  ASP A 249      25.840  81.931   7.695  1.00  0.00           C  
ATOM   3695  OD1 ASP A 249      25.907  81.822   6.495  1.00  0.00           O  
ATOM   3696  OD2 ASP A 249      26.061  82.966   8.286  1.00  0.00           O  
ATOM   3697  H   ASP A 249      24.996  78.433   9.457  1.00  0.00           H  
ATOM   3698  HA  ASP A 249      26.621  79.332   7.395  1.00  0.00           H  
ATOM   3699 1HB  ASP A 249      24.473  80.397   8.124  1.00  0.00           H  
ATOM   3700 2HB  ASP A 249      25.295  81.063   9.520  1.00  0.00           H  
ATOM   3701  N   PRO A 250      28.913  79.981   8.511  1.00  0.00           N  
ATOM   3702  CA  PRO A 250      30.222  79.949   9.145  1.00  0.00           C  
ATOM   3703  C   PRO A 250      30.667  81.216   9.835  1.00  0.00           C  
ATOM   3704  O   PRO A 250      31.765  81.702   9.591  1.00  0.00           O  
ATOM   3705  CB  PRO A 250      31.121  79.656   7.938  1.00  0.00           C  
ATOM   3706  CG  PRO A 250      30.438  80.381   6.790  1.00  0.00           C  
ATOM   3707  CD  PRO A 250      28.948  80.221   7.061  1.00  0.00           C  
ATOM   3708  HA  PRO A 250      30.245  79.101   9.847  1.00  0.00           H  
ATOM   3709 1HB  PRO A 250      32.139  80.009   8.134  1.00  0.00           H  
ATOM   3710 2HB  PRO A 250      31.197  78.565   7.783  1.00  0.00           H  
ATOM   3711 1HG  PRO A 250      30.750  81.441   6.758  1.00  0.00           H  
ATOM   3712 2HG  PRO A 250      30.738  79.930   5.828  1.00  0.00           H  
ATOM   3713 1HD  PRO A 250      28.427  81.159   6.815  1.00  0.00           H  
ATOM   3714 2HD  PRO A 250      28.554  79.404   6.518  1.00  0.00           H  
ATOM   3715  N   ARG A 251      29.820  81.723  10.719  1.00  0.00           N  
ATOM   3716  CA  ARG A 251      30.059  82.847  11.585  1.00  0.00           C  
ATOM   3717  C   ARG A 251      29.477  82.460  12.944  1.00  0.00           C  
ATOM   3718  O   ARG A 251      29.871  82.965  13.994  1.00  0.00           O  
ATOM   3719  CB  ARG A 251      29.379  84.100  11.038  1.00  0.00           C  
ATOM   3720  CG  ARG A 251      29.860  84.567   9.632  1.00  0.00           C  
ATOM   3721  CD  ARG A 251      31.278  85.061   9.650  1.00  0.00           C  
ATOM   3722  NE  ARG A 251      31.737  85.499   8.327  1.00  0.00           N  
ATOM   3723  CZ  ARG A 251      32.975  85.978   8.066  1.00  0.00           C  
ATOM   3724  NH1 ARG A 251      33.870  86.085   9.036  1.00  0.00           N  
ATOM   3725  NH2 ARG A 251      33.286  86.344   6.837  1.00  0.00           N  
ATOM   3726  H   ARG A 251      28.936  81.260  10.842  1.00  0.00           H  
ATOM   3727  HA  ARG A 251      31.132  83.019  11.684  1.00  0.00           H  
ATOM   3728 1HB  ARG A 251      28.304  83.918  10.969  1.00  0.00           H  
ATOM   3729 2HB  ARG A 251      29.527  84.924  11.733  1.00  0.00           H  
ATOM   3730 1HG  ARG A 251      29.785  83.752   8.911  1.00  0.00           H  
ATOM   3731 2HG  ARG A 251      29.227  85.389   9.294  1.00  0.00           H  
ATOM   3732 1HD  ARG A 251      31.357  85.904  10.332  1.00  0.00           H  
ATOM   3733 2HD  ARG A 251      31.935  84.262   9.988  1.00  0.00           H  
ATOM   3734  HE  ARG A 251      31.081  85.415   7.522  1.00  0.00           H  
ATOM   3735 1HH1 ARG A 251      33.630  85.802   9.977  1.00  0.00           H  
ATOM   3736 2HH1 ARG A 251      34.792  86.444   8.834  1.00  0.00           H  
ATOM   3737 1HH2 ARG A 251      32.572  86.264   6.082  1.00  0.00           H  
ATOM   3738 2HH2 ARG A 251      34.199  86.701   6.629  1.00  0.00           H  
ATOM   3739  N   VAL A 252      28.477  81.568  12.870  1.00  0.00           N  
ATOM   3740  CA  VAL A 252      27.598  81.187  13.993  1.00  0.00           C  
ATOM   3741  C   VAL A 252      28.190  80.404  15.172  1.00  0.00           C  
ATOM   3742  O   VAL A 252      27.893  80.706  16.325  1.00  0.00           O  
ATOM   3743  CB  VAL A 252      26.410  80.373  13.445  1.00  0.00           C  
ATOM   3744  CG1 VAL A 252      25.614  79.813  14.579  1.00  0.00           C  
ATOM   3745  CG2 VAL A 252      25.524  81.274  12.589  1.00  0.00           C  
ATOM   3746  H   VAL A 252      28.279  81.166  11.950  1.00  0.00           H  
ATOM   3747  HA  VAL A 252      27.193  82.116  14.400  1.00  0.00           H  
ATOM   3748  HB  VAL A 252      26.780  79.539  12.840  1.00  0.00           H  
ATOM   3749 1HG1 VAL A 252      24.781  79.244  14.189  1.00  0.00           H  
ATOM   3750 2HG1 VAL A 252      26.247  79.168  15.171  1.00  0.00           H  
ATOM   3751 3HG1 VAL A 252      25.257  80.611  15.178  1.00  0.00           H  
ATOM   3752 1HG2 VAL A 252      24.688  80.691  12.201  1.00  0.00           H  
ATOM   3753 2HG2 VAL A 252      25.149  82.096  13.195  1.00  0.00           H  
ATOM   3754 3HG2 VAL A 252      26.104  81.673  11.760  1.00  0.00           H  
ATOM   3755  N   TYR A 253      28.985  79.376  14.910  1.00  0.00           N  
ATOM   3756  CA  TYR A 253      29.519  78.557  15.999  1.00  0.00           C  
ATOM   3757  C   TYR A 253      30.701  79.149  16.777  1.00  0.00           C  
ATOM   3758  O   TYR A 253      30.785  78.967  17.990  1.00  0.00           O  
ATOM   3759  CB  TYR A 253      29.904  77.178  15.450  1.00  0.00           C  
ATOM   3760  CG  TYR A 253      28.748  76.178  15.254  1.00  0.00           C  
ATOM   3761  CD1 TYR A 253      27.736  76.403  14.323  1.00  0.00           C  
ATOM   3762  CD2 TYR A 253      28.760  74.974  15.981  1.00  0.00           C  
ATOM   3763  CE1 TYR A 253      26.732  75.453  14.153  1.00  0.00           C  
ATOM   3764  CE2 TYR A 253      27.763  74.027  15.789  1.00  0.00           C  
ATOM   3765  CZ  TYR A 253      26.755  74.270  14.889  1.00  0.00           C  
ATOM   3766  OH  TYR A 253      25.770  73.342  14.712  1.00  0.00           O  
ATOM   3767  H   TYR A 253      29.212  79.153  13.954  1.00  0.00           H  
ATOM   3768  HA  TYR A 253      28.715  78.411  16.718  1.00  0.00           H  
ATOM   3769 1HB  TYR A 253      30.418  77.295  14.493  1.00  0.00           H  
ATOM   3770 2HB  TYR A 253      30.609  76.726  16.138  1.00  0.00           H  
ATOM   3771  HD1 TYR A 253      27.720  77.324  13.737  1.00  0.00           H  
ATOM   3772  HD2 TYR A 253      29.561  74.779  16.697  1.00  0.00           H  
ATOM   3773  HE1 TYR A 253      25.933  75.633  13.439  1.00  0.00           H  
ATOM   3774  HE2 TYR A 253      27.777  73.091  16.352  1.00  0.00           H  
ATOM   3775  HH  TYR A 253      25.935  72.587  15.289  1.00  0.00           H  
ATOM   3776  N   MET A 254      31.598  79.879  16.117  1.00  0.00           N  
ATOM   3777  CA  MET A 254      32.822  80.317  16.799  1.00  0.00           C  
ATOM   3778  C   MET A 254      33.686  81.279  15.956  1.00  0.00           C  
ATOM   3779  O   MET A 254      33.556  81.301  14.738  1.00  0.00           O  
ATOM   3780  CB  MET A 254      33.638  79.057  17.146  1.00  0.00           C  
ATOM   3781  CG  MET A 254      34.049  78.263  15.938  1.00  0.00           C  
ATOM   3782  SD  MET A 254      34.793  76.719  16.366  1.00  0.00           S  
ATOM   3783  CE  MET A 254      33.400  75.787  17.016  1.00  0.00           C  
ATOM   3784  H   MET A 254      31.459  80.081  15.139  1.00  0.00           H  
ATOM   3785  HA  MET A 254      32.504  80.808  17.711  1.00  0.00           H  
ATOM   3786 1HB  MET A 254      34.540  79.305  17.674  1.00  0.00           H  
ATOM   3787 2HB  MET A 254      33.082  78.393  17.798  1.00  0.00           H  
ATOM   3788 1HG  MET A 254      33.185  78.065  15.305  1.00  0.00           H  
ATOM   3789 2HG  MET A 254      34.756  78.826  15.374  1.00  0.00           H  
ATOM   3790 1HE  MET A 254      33.740  74.804  17.340  1.00  0.00           H  
ATOM   3791 2HE  MET A 254      32.975  76.316  17.863  1.00  0.00           H  
ATOM   3792 3HE  MET A 254      32.647  75.670  16.243  1.00  0.00           H  
ATOM   3793  N   PRO A 255      34.637  82.030  16.559  1.00  0.00           N  
ATOM   3794  CA  PRO A 255      35.606  82.905  15.891  1.00  0.00           C  
ATOM   3795  C   PRO A 255      36.470  82.211  14.831  1.00  0.00           C  
ATOM   3796  O   PRO A 255      37.030  82.871  13.956  1.00  0.00           O  
ATOM   3797  CB  PRO A 255      36.476  83.392  17.055  1.00  0.00           C  
ATOM   3798  CG  PRO A 255      35.589  83.309  18.271  1.00  0.00           C  
ATOM   3799  CD  PRO A 255      34.734  82.088  18.053  1.00  0.00           C  
ATOM   3800  HA  PRO A 255      35.061  83.749  15.438  1.00  0.00           H  
ATOM   3801 1HB  PRO A 255      37.374  82.754  17.138  1.00  0.00           H  
ATOM   3802 2HB  PRO A 255      36.830  84.413  16.854  1.00  0.00           H  
ATOM   3803 1HG  PRO A 255      36.207  83.233  19.181  1.00  0.00           H  
ATOM   3804 2HG  PRO A 255      34.996  84.232  18.369  1.00  0.00           H  
ATOM   3805 1HD  PRO A 255      35.246  81.213  18.471  1.00  0.00           H  
ATOM   3806 2HD  PRO A 255      33.772  82.282  18.528  1.00  0.00           H  
ATOM   3807  N   SER A 256      36.581  80.886  14.916  1.00  0.00           N  
ATOM   3808  CA  SER A 256      37.373  80.092  13.983  1.00  0.00           C  
ATOM   3809  C   SER A 256      36.496  79.301  13.003  1.00  0.00           C  
ATOM   3810  O   SER A 256      36.966  78.358  12.356  1.00  0.00           O  
ATOM   3811  CB  SER A 256      38.282  79.160  14.745  1.00  0.00           C  
ATOM   3812  OG  SER A 256      39.209  79.894  15.504  1.00  0.00           O  
ATOM   3813  H   SER A 256      36.104  80.398  15.657  1.00  0.00           H  
ATOM   3814  HA  SER A 256      37.995  80.772  13.400  1.00  0.00           H  
ATOM   3815 1HB  SER A 256      37.681  78.528  15.403  1.00  0.00           H  
ATOM   3816 2HB  SER A 256      38.807  78.507  14.050  1.00  0.00           H  
ATOM   3817  HG  SER A 256      39.784  79.248  15.926  1.00  0.00           H  
ATOM   3818  N   SER A 257      35.245  79.746  12.834  1.00  0.00           N  
ATOM   3819  CA  SER A 257      34.237  79.134  11.960  1.00  0.00           C  
ATOM   3820  C   SER A 257      34.618  79.033  10.485  1.00  0.00           C  
ATOM   3821  O   SER A 257      34.028  78.253   9.747  1.00  0.00           O  
ATOM   3822  CB  SER A 257      32.958  79.905  12.095  1.00  0.00           C  
ATOM   3823  OG  SER A 257      33.148  81.238  11.682  1.00  0.00           O  
ATOM   3824  H   SER A 257      34.928  80.532  13.404  1.00  0.00           H  
ATOM   3825  HA  SER A 257      34.057  78.122  12.328  1.00  0.00           H  
ATOM   3826 1HB  SER A 257      32.189  79.437  11.492  1.00  0.00           H  
ATOM   3827 2HB  SER A 257      32.619  79.867  13.115  1.00  0.00           H  
ATOM   3828  HG  SER A 257      32.902  81.285  10.749  1.00  0.00           H  
ATOM   3829  N   MET A 258      35.657  79.749  10.066  1.00  0.00           N  
ATOM   3830  CA  MET A 258      36.164  79.690   8.693  1.00  0.00           C  
ATOM   3831  C   MET A 258      36.619  78.254   8.377  1.00  0.00           C  
ATOM   3832  O   MET A 258      36.698  77.848   7.219  1.00  0.00           O  
ATOM   3833  CB  MET A 258      37.323  80.670   8.541  1.00  0.00           C  
ATOM   3834  CG  MET A 258      36.921  82.130   8.679  1.00  0.00           C  
ATOM   3835  SD  MET A 258      35.774  82.659   7.400  1.00  0.00           S  
ATOM   3836  CE  MET A 258      34.200  82.462   8.164  1.00  0.00           C  
ATOM   3837  H   MET A 258      36.094  80.372  10.729  1.00  0.00           H  
ATOM   3838  HA  MET A 258      35.361  79.954   8.005  1.00  0.00           H  
ATOM   3839 1HB  MET A 258      38.083  80.454   9.293  1.00  0.00           H  
ATOM   3840 2HB  MET A 258      37.783  80.538   7.562  1.00  0.00           H  
ATOM   3841 1HG  MET A 258      36.446  82.280   9.651  1.00  0.00           H  
ATOM   3842 2HG  MET A 258      37.809  82.762   8.631  1.00  0.00           H  
ATOM   3843 1HE  MET A 258      33.411  82.759   7.467  1.00  0.00           H  
ATOM   3844 2HE  MET A 258      34.063  81.419   8.436  1.00  0.00           H  
ATOM   3845 3HE  MET A 258      34.141  83.075   9.059  1.00  0.00           H  
ATOM   3846  N   HIS A 259      36.944  77.502   9.436  1.00  0.00           N  
ATOM   3847  CA  HIS A 259      37.334  76.100   9.392  1.00  0.00           C  
ATOM   3848  C   HIS A 259      36.241  75.205   8.796  1.00  0.00           C  
ATOM   3849  O   HIS A 259      36.533  74.181   8.171  1.00  0.00           O  
ATOM   3850  CB  HIS A 259      37.637  75.612  10.814  1.00  0.00           C  
ATOM   3851  CG  HIS A 259      38.106  74.187  10.912  1.00  0.00           C  
ATOM   3852  ND1 HIS A 259      39.350  73.773  10.478  1.00  0.00           N  
ATOM   3853  CD2 HIS A 259      37.490  73.084  11.401  1.00  0.00           C  
ATOM   3854  CE1 HIS A 259      39.480  72.473  10.698  1.00  0.00           C  
ATOM   3855  NE2 HIS A 259      38.366  72.031  11.258  1.00  0.00           N  
ATOM   3856  H   HIS A 259      36.877  77.918  10.363  1.00  0.00           H  
ATOM   3857  HA  HIS A 259      38.230  75.990   8.783  1.00  0.00           H  
ATOM   3858 1HB  HIS A 259      38.396  76.255  11.260  1.00  0.00           H  
ATOM   3859 2HB  HIS A 259      36.735  75.715  11.422  1.00  0.00           H  
ATOM   3860  HD1 HIS A 259      40.054  74.349  10.064  1.00  0.00           H  
ATOM   3861  HD2 HIS A 259      36.505  72.924  11.845  1.00  0.00           H  
ATOM   3862  HE1 HIS A 259      40.397  71.953  10.423  1.00  0.00           H  
ATOM   3863  N   GLU A 260      34.980  75.539   9.078  1.00  0.00           N  
ATOM   3864  CA  GLU A 260      33.848  74.718   8.682  1.00  0.00           C  
ATOM   3865  C   GLU A 260      33.524  74.900   7.216  1.00  0.00           C  
ATOM   3866  O   GLU A 260      33.810  75.938   6.626  1.00  0.00           O  
ATOM   3867  CB  GLU A 260      32.619  75.053   9.539  1.00  0.00           C  
ATOM   3868  CG  GLU A 260      32.797  74.731  11.027  1.00  0.00           C  
ATOM   3869  CD  GLU A 260      31.581  75.047  11.886  1.00  0.00           C  
ATOM   3870  OE1 GLU A 260      30.555  75.400  11.352  1.00  0.00           O  
ATOM   3871  OE2 GLU A 260      31.699  74.937  13.083  1.00  0.00           O  
ATOM   3872  H   GLU A 260      34.790  76.425   9.540  1.00  0.00           H  
ATOM   3873  HA  GLU A 260      34.109  73.673   8.844  1.00  0.00           H  
ATOM   3874 1HB  GLU A 260      32.387  76.117   9.444  1.00  0.00           H  
ATOM   3875 2HB  GLU A 260      31.754  74.496   9.170  1.00  0.00           H  
ATOM   3876 1HG  GLU A 260      33.031  73.671  11.126  1.00  0.00           H  
ATOM   3877 2HG  GLU A 260      33.653  75.300  11.399  1.00  0.00           H  
ATOM   3878  N   GLN A 261      32.897  73.883   6.637  1.00  0.00           N  
ATOM   3879  CA  GLN A 261      32.443  73.896   5.250  1.00  0.00           C  
ATOM   3880  C   GLN A 261      30.964  73.488   5.264  1.00  0.00           C  
ATOM   3881  O   GLN A 261      30.654  72.335   5.001  1.00  0.00           O  
ATOM   3882  CB  GLN A 261      33.268  72.934   4.405  1.00  0.00           C  
ATOM   3883  CG  GLN A 261      34.784  73.227   4.457  1.00  0.00           C  
ATOM   3884  CD  GLN A 261      35.159  74.588   3.898  1.00  0.00           C  
ATOM   3885  OE1 GLN A 261      34.381  75.206   3.184  1.00  0.00           O  
ATOM   3886  NE2 GLN A 261      36.362  75.054   4.218  1.00  0.00           N  
ATOM   3887  H   GLN A 261      32.710  73.065   7.197  1.00  0.00           H  
ATOM   3888  HA  GLN A 261      32.565  74.888   4.824  1.00  0.00           H  
ATOM   3889 1HB  GLN A 261      33.096  71.906   4.728  1.00  0.00           H  
ATOM   3890 2HB  GLN A 261      32.948  73.005   3.366  1.00  0.00           H  
ATOM   3891 1HG  GLN A 261      35.120  73.185   5.493  1.00  0.00           H  
ATOM   3892 2HG  GLN A 261      35.307  72.470   3.873  1.00  0.00           H  
ATOM   3893 1HE2 GLN A 261      36.658  75.952   3.886  1.00  0.00           H  
ATOM   3894 2HE2 GLN A 261      36.965  74.518   4.811  1.00  0.00           H  
ATOM   3895  N   PRO A 262      30.062  74.419   5.617  1.00  0.00           N  
ATOM   3896  CA  PRO A 262      28.654  74.244   5.967  1.00  0.00           C  
ATOM   3897  C   PRO A 262      27.753  73.533   4.963  1.00  0.00           C  
ATOM   3898  O   PRO A 262      27.869  73.746   3.752  1.00  0.00           O  
ATOM   3899  CB  PRO A 262      28.195  75.699   6.041  1.00  0.00           C  
ATOM   3900  CG  PRO A 262      29.403  76.479   6.355  1.00  0.00           C  
ATOM   3901  CD  PRO A 262      30.477  75.842   5.630  1.00  0.00           C  
ATOM   3902  HA  PRO A 262      28.589  73.759   6.954  1.00  0.00           H  
ATOM   3903 1HB  PRO A 262      27.740  75.966   5.098  1.00  0.00           H  
ATOM   3904 2HB  PRO A 262      27.429  75.831   6.790  1.00  0.00           H  
ATOM   3905 1HG  PRO A 262      29.281  77.480   6.023  1.00  0.00           H  
ATOM   3906 2HG  PRO A 262      29.574  76.515   7.444  1.00  0.00           H  
ATOM   3907 1HD  PRO A 262      30.565  76.249   4.604  1.00  0.00           H  
ATOM   3908 2HD  PRO A 262      31.346  76.037   6.220  1.00  0.00           H  
ATOM   3909  N   TRP A 263      26.836  72.701   5.486  1.00  0.00           N  
ATOM   3910  CA  TRP A 263      25.830  71.996   4.661  1.00  0.00           C  
ATOM   3911  C   TRP A 263      24.470  71.987   5.363  1.00  0.00           C  
ATOM   3912  O   TRP A 263      24.390  71.770   6.571  1.00  0.00           O  
ATOM   3913  CB  TRP A 263      26.285  70.580   4.260  1.00  0.00           C  
ATOM   3914  CG  TRP A 263      27.460  70.629   3.307  1.00  0.00           C  
ATOM   3915  CD1 TRP A 263      28.789  70.484   3.584  1.00  0.00           C  
ATOM   3916  CD2 TRP A 263      27.378  70.953   1.893  1.00  0.00           C  
ATOM   3917  NE1 TRP A 263      29.533  70.684   2.438  1.00  0.00           N  
ATOM   3918  CE2 TRP A 263      28.682  70.988   1.401  1.00  0.00           C  
ATOM   3919  CE3 TRP A 263      26.315  71.233   1.028  1.00  0.00           C  
ATOM   3920  CZ2 TRP A 263      28.956  71.305   0.077  1.00  0.00           C  
ATOM   3921  CZ3 TRP A 263      26.592  71.544  -0.294  1.00  0.00           C  
ATOM   3922  CH2 TRP A 263      27.875  71.586  -0.753  1.00  0.00           C  
ATOM   3923  H   TRP A 263      26.803  72.627   6.516  1.00  0.00           H  
ATOM   3924  HA  TRP A 263      25.708  72.552   3.735  1.00  0.00           H  
ATOM   3925 1HB  TRP A 263      26.574  70.020   5.150  1.00  0.00           H  
ATOM   3926 2HB  TRP A 263      25.463  70.051   3.782  1.00  0.00           H  
ATOM   3927  HD1 TRP A 263      29.207  70.259   4.566  1.00  0.00           H  
ATOM   3928  HE1 TRP A 263      30.535  70.646   2.386  1.00  0.00           H  
ATOM   3929  HE3 TRP A 263      25.284  71.216   1.391  1.00  0.00           H  
ATOM   3930  HZ2 TRP A 263      29.971  71.347  -0.311  1.00  0.00           H  
ATOM   3931  HZ3 TRP A 263      25.750  71.769  -0.956  1.00  0.00           H  
ATOM   3932  HH2 TRP A 263      28.044  71.845  -1.788  1.00  0.00           H  
ATOM   3933  N   ASP A 264      23.374  72.174   4.631  1.00  0.00           N  
ATOM   3934  CA  ASP A 264      22.098  72.262   5.326  1.00  0.00           C  
ATOM   3935  C   ASP A 264      21.498  70.913   5.563  1.00  0.00           C  
ATOM   3936  O   ASP A 264      20.509  70.551   4.932  1.00  0.00           O  
ATOM   3937  CB  ASP A 264      21.069  73.095   4.578  1.00  0.00           C  
ATOM   3938  CG  ASP A 264      19.811  73.480   5.429  1.00  0.00           C  
ATOM   3939  OD1 ASP A 264      19.826  73.297   6.641  1.00  0.00           O  
ATOM   3940  OD2 ASP A 264      18.858  73.968   4.848  1.00  0.00           O  
ATOM   3941  H   ASP A 264      23.395  72.235   3.616  1.00  0.00           H  
ATOM   3942  HA  ASP A 264      22.273  72.719   6.279  1.00  0.00           H  
ATOM   3943 1HB  ASP A 264      21.511  73.967   4.118  1.00  0.00           H  
ATOM   3944 2HB  ASP A 264      20.717  72.469   3.796  1.00  0.00           H  
ATOM   3945  N   ALA A 265      22.031  70.176   6.516  1.00  0.00           N  
ATOM   3946  CA  ALA A 265      21.467  68.858   6.755  1.00  0.00           C  
ATOM   3947  C   ALA A 265      20.054  69.092   7.271  1.00  0.00           C  
ATOM   3948  O   ALA A 265      19.843  69.415   8.432  1.00  0.00           O  
ATOM   3949  CB  ALA A 265      22.311  68.059   7.720  1.00  0.00           C  
ATOM   3950  H   ALA A 265      22.845  70.543   7.014  1.00  0.00           H  
ATOM   3951  HA  ALA A 265      21.398  68.320   5.813  1.00  0.00           H  
ATOM   3952 1HB  ALA A 265      21.851  67.086   7.871  1.00  0.00           H  
ATOM   3953 2HB  ALA A 265      23.308  67.933   7.300  1.00  0.00           H  
ATOM   3954 3HB  ALA A 265      22.385  68.584   8.678  1.00  0.00           H  
ATOM   3955  N   TYR A 266      19.110  69.027   6.330  1.00  0.00           N  
ATOM   3956  CA  TYR A 266      17.725  69.415   6.517  1.00  0.00           C  
ATOM   3957  C   TYR A 266      16.743  68.281   6.748  1.00  0.00           C  
ATOM   3958  O   TYR A 266      15.898  68.347   7.650  1.00  0.00           O  
ATOM   3959  CB  TYR A 266      17.254  70.224   5.294  1.00  0.00           C  
ATOM   3960  CG  TYR A 266      15.822  70.651   5.384  1.00  0.00           C  
ATOM   3961  CD1 TYR A 266      15.496  71.573   6.310  1.00  0.00           C  
ATOM   3962  CD2 TYR A 266      14.846  70.141   4.541  1.00  0.00           C  
ATOM   3963  CE1 TYR A 266      14.218  71.997   6.461  1.00  0.00           C  
ATOM   3964  CE2 TYR A 266      13.543  70.577   4.677  1.00  0.00           C  
ATOM   3965  CZ  TYR A 266      13.233  71.520   5.654  1.00  0.00           C  
ATOM   3966  OH  TYR A 266      11.934  72.018   5.825  1.00  0.00           O  
ATOM   3967  H   TYR A 266      19.403  68.761   5.392  1.00  0.00           H  
ATOM   3968  HA  TYR A 266      17.691  70.066   7.384  1.00  0.00           H  
ATOM   3969 1HB  TYR A 266      17.876  71.117   5.176  1.00  0.00           H  
ATOM   3970 2HB  TYR A 266      17.376  69.621   4.392  1.00  0.00           H  
ATOM   3971  HD1 TYR A 266      16.272  71.970   6.952  1.00  0.00           H  
ATOM   3972  HD2 TYR A 266      15.108  69.403   3.783  1.00  0.00           H  
ATOM   3973  HE1 TYR A 266      13.985  72.729   7.228  1.00  0.00           H  
ATOM   3974  HE2 TYR A 266      12.768  70.192   4.019  1.00  0.00           H  
ATOM   3975  HH  TYR A 266      11.309  71.286   6.012  1.00  0.00           H  
ATOM   3976  N   ALA A 267      16.768  67.257   5.901  1.00  0.00           N  
ATOM   3977  CA  ALA A 267      15.672  66.305   6.056  1.00  0.00           C  
ATOM   3978  C   ALA A 267      15.898  64.871   5.641  1.00  0.00           C  
ATOM   3979  O   ALA A 267      16.727  64.547   4.789  1.00  0.00           O  
ATOM   3980  CB  ALA A 267      14.507  66.812   5.258  1.00  0.00           C  
ATOM   3981  H   ALA A 267      17.484  67.197   5.169  1.00  0.00           H  
ATOM   3982  HA  ALA A 267      15.400  66.278   7.113  1.00  0.00           H  
ATOM   3983 1HB  ALA A 267      13.662  66.153   5.400  1.00  0.00           H  
ATOM   3984 2HB  ALA A 267      14.258  67.789   5.591  1.00  0.00           H  
ATOM   3985 3HB  ALA A 267      14.782  66.843   4.215  1.00  0.00           H  
ATOM   3986  N   LEU A 268      15.051  64.030   6.250  1.00  0.00           N  
ATOM   3987  CA  LEU A 268      14.887  62.607   5.985  1.00  0.00           C  
ATOM   3988  C   LEU A 268      13.466  62.275   5.535  1.00  0.00           C  
ATOM   3989  O   LEU A 268      12.491  62.575   6.239  1.00  0.00           O  
ATOM   3990  CB  LEU A 268      15.177  61.789   7.246  1.00  0.00           C  
ATOM   3991  CG  LEU A 268      14.821  60.247   7.182  1.00  0.00           C  
ATOM   3992  CD1 LEU A 268      15.716  59.470   6.196  1.00  0.00           C  
ATOM   3993  CD2 LEU A 268      14.917  59.678   8.577  1.00  0.00           C  
ATOM   3994  H   LEU A 268      14.442  64.433   6.964  1.00  0.00           H  
ATOM   3995  HA  LEU A 268      15.583  62.322   5.211  1.00  0.00           H  
ATOM   3996 1HB  LEU A 268      16.239  61.877   7.480  1.00  0.00           H  
ATOM   3997 2HB  LEU A 268      14.610  62.221   8.059  1.00  0.00           H  
ATOM   3998  HG  LEU A 268      13.801  60.143   6.823  1.00  0.00           H  
ATOM   3999 1HD1 LEU A 268      15.412  58.424   6.178  1.00  0.00           H  
ATOM   4000 2HD1 LEU A 268      15.619  59.890   5.190  1.00  0.00           H  
ATOM   4001 3HD1 LEU A 268      16.738  59.539   6.519  1.00  0.00           H  
ATOM   4002 1HD2 LEU A 268      14.631  58.653   8.539  1.00  0.00           H  
ATOM   4003 2HD2 LEU A 268      15.939  59.764   8.952  1.00  0.00           H  
ATOM   4004 3HD2 LEU A 268      14.241  60.216   9.244  1.00  0.00           H  
ATOM   4005  N   TYR A 269      13.362  61.614   4.387  1.00  0.00           N  
ATOM   4006  CA  TYR A 269      12.077  61.180   3.835  1.00  0.00           C  
ATOM   4007  C   TYR A 269      12.132  59.668   3.694  1.00  0.00           C  
ATOM   4008  O   TYR A 269      13.211  59.107   3.489  1.00  0.00           O  
ATOM   4009  CB  TYR A 269      11.823  61.797   2.468  1.00  0.00           C  
ATOM   4010  CG  TYR A 269      11.800  63.250   2.455  1.00  0.00           C  
ATOM   4011  CD1 TYR A 269      12.993  63.916   2.519  1.00  0.00           C  
ATOM   4012  CD2 TYR A 269      10.618  63.941   2.320  1.00  0.00           C  
ATOM   4013  CE1 TYR A 269      13.013  65.253   2.501  1.00  0.00           C  
ATOM   4014  CE2 TYR A 269      10.635  65.309   2.304  1.00  0.00           C  
ATOM   4015  CZ  TYR A 269      11.847  65.965   2.410  1.00  0.00           C  
ATOM   4016  OH  TYR A 269      11.908  67.327   2.445  1.00  0.00           O  
ATOM   4017  H   TYR A 269      14.228  61.430   3.873  1.00  0.00           H  
ATOM   4018  HA  TYR A 269      11.275  61.444   4.511  1.00  0.00           H  
ATOM   4019 1HB  TYR A 269      12.510  61.452   1.765  1.00  0.00           H  
ATOM   4020 2HB  TYR A 269      10.842  61.468   2.136  1.00  0.00           H  
ATOM   4021  HD1 TYR A 269      13.935  63.364   2.600  1.00  0.00           H  
ATOM   4022  HD2 TYR A 269       9.678  63.407   2.240  1.00  0.00           H  
ATOM   4023  HE1 TYR A 269      13.956  65.765   2.567  1.00  0.00           H  
ATOM   4024  HE2 TYR A 269       9.707  65.870   2.218  1.00  0.00           H  
ATOM   4025  HH  TYR A 269      12.806  67.595   2.108  1.00  0.00           H  
ATOM   4026  N   SER A 270      10.991  58.992   3.742  1.00  0.00           N  
ATOM   4027  CA  SER A 270      11.041  57.549   3.533  1.00  0.00           C  
ATOM   4028  C   SER A 270       9.754  56.948   3.008  1.00  0.00           C  
ATOM   4029  O   SER A 270       8.638  57.418   3.285  1.00  0.00           O  
ATOM   4030  CB  SER A 270      11.462  56.808   4.781  1.00  0.00           C  
ATOM   4031  OG  SER A 270      11.533  55.431   4.528  1.00  0.00           O  
ATOM   4032  H   SER A 270      10.114  59.486   3.904  1.00  0.00           H  
ATOM   4033  HA  SER A 270      11.804  57.356   2.786  1.00  0.00           H  
ATOM   4034 1HB  SER A 270      12.432  57.169   5.121  1.00  0.00           H  
ATOM   4035 2HB  SER A 270      10.755  56.983   5.557  1.00  0.00           H  
ATOM   4036  HG  SER A 270      12.139  55.334   3.761  1.00  0.00           H  
ATOM   4037  N   ALA A 271       9.947  55.895   2.233  1.00  0.00           N  
ATOM   4038  CA  ALA A 271       8.851  55.169   1.639  1.00  0.00           C  
ATOM   4039  C   ALA A 271       9.203  53.727   1.413  1.00  0.00           C  
ATOM   4040  O   ALA A 271      10.370  53.335   1.467  1.00  0.00           O  
ATOM   4041  CB  ALA A 271       8.446  55.797   0.333  1.00  0.00           C  
ATOM   4042  H   ALA A 271      10.907  55.590   2.079  1.00  0.00           H  
ATOM   4043  HA  ALA A 271       8.025  55.204   2.337  1.00  0.00           H  
ATOM   4044 1HB  ALA A 271       7.596  55.255  -0.086  1.00  0.00           H  
ATOM   4045 2HB  ALA A 271       8.163  56.814   0.546  1.00  0.00           H  
ATOM   4046 3HB  ALA A 271       9.277  55.769  -0.369  1.00  0.00           H  
ATOM   4047  N   TRP A 272       8.192  52.921   1.174  1.00  0.00           N  
ATOM   4048  CA  TRP A 272       8.466  51.514   0.930  1.00  0.00           C  
ATOM   4049  C   TRP A 272       7.538  50.850  -0.056  1.00  0.00           C  
ATOM   4050  O   TRP A 272       6.465  51.345  -0.376  1.00  0.00           O  
ATOM   4051  CB  TRP A 272       8.452  50.755   2.265  1.00  0.00           C  
ATOM   4052  CG  TRP A 272       7.163  50.810   3.042  1.00  0.00           C  
ATOM   4053  CD1 TRP A 272       6.154  49.908   3.048  1.00  0.00           C  
ATOM   4054  CD2 TRP A 272       6.766  51.849   3.958  1.00  0.00           C  
ATOM   4055  NE1 TRP A 272       5.147  50.331   3.917  1.00  0.00           N  
ATOM   4056  CE2 TRP A 272       5.512  51.501   4.466  1.00  0.00           C  
ATOM   4057  CE3 TRP A 272       7.359  53.015   4.387  1.00  0.00           C  
ATOM   4058  CZ2 TRP A 272       4.848  52.294   5.375  1.00  0.00           C  
ATOM   4059  CZ3 TRP A 272       6.694  53.792   5.284  1.00  0.00           C  
ATOM   4060  CH2 TRP A 272       5.472  53.451   5.771  1.00  0.00           C  
ATOM   4061  H   TRP A 272       7.248  53.312   1.188  1.00  0.00           H  
ATOM   4062  HA  TRP A 272       9.472  51.433   0.519  1.00  0.00           H  
ATOM   4063 1HB  TRP A 272       8.694  49.702   2.081  1.00  0.00           H  
ATOM   4064 2HB  TRP A 272       9.226  51.167   2.898  1.00  0.00           H  
ATOM   4065  HD1 TRP A 272       6.143  48.991   2.458  1.00  0.00           H  
ATOM   4066  HE1 TRP A 272       4.243  49.876   4.151  1.00  0.00           H  
ATOM   4067  HE3 TRP A 272       8.335  53.313   4.024  1.00  0.00           H  
ATOM   4068  HZ2 TRP A 272       3.866  52.023   5.770  1.00  0.00           H  
ATOM   4069  HZ3 TRP A 272       7.170  54.694   5.596  1.00  0.00           H  
ATOM   4070  HH2 TRP A 272       4.980  54.113   6.489  1.00  0.00           H  
ATOM   4071  N   ASP A 273       7.956  49.698  -0.523  1.00  0.00           N  
ATOM   4072  CA  ASP A 273       7.145  48.915  -1.433  1.00  0.00           C  
ATOM   4073  C   ASP A 273       7.202  47.497  -0.862  1.00  0.00           C  
ATOM   4074  O   ASP A 273       7.615  47.334   0.287  1.00  0.00           O  
ATOM   4075  CB  ASP A 273       7.692  49.058  -2.882  1.00  0.00           C  
ATOM   4076  CG  ASP A 273       9.075  48.486  -3.030  1.00  0.00           C  
ATOM   4077  OD1 ASP A 273       9.331  47.685  -2.216  1.00  0.00           O  
ATOM   4078  OD2 ASP A 273       9.885  48.842  -3.879  1.00  0.00           O  
ATOM   4079  H   ASP A 273       8.880  49.365  -0.240  1.00  0.00           H  
ATOM   4080  HA  ASP A 273       6.115  49.266  -1.409  1.00  0.00           H  
ATOM   4081 1HB  ASP A 273       7.015  48.573  -3.585  1.00  0.00           H  
ATOM   4082 2HB  ASP A 273       7.721  50.119  -3.142  1.00  0.00           H  
ATOM   4083  N   ASP A 274       6.798  46.473  -1.605  1.00  0.00           N  
ATOM   4084  CA  ASP A 274       6.828  45.138  -1.009  1.00  0.00           C  
ATOM   4085  C   ASP A 274       8.184  44.422  -1.084  1.00  0.00           C  
ATOM   4086  O   ASP A 274       8.332  43.319  -0.550  1.00  0.00           O  
ATOM   4087  CB  ASP A 274       5.706  44.278  -1.569  1.00  0.00           C  
ATOM   4088  CG  ASP A 274       4.382  44.830  -1.074  1.00  0.00           C  
ATOM   4089  OD1 ASP A 274       4.462  45.688  -0.222  1.00  0.00           O  
ATOM   4090  OD2 ASP A 274       3.329  44.404  -1.464  1.00  0.00           O  
ATOM   4091  H   ASP A 274       6.482  46.609  -2.553  1.00  0.00           H  
ATOM   4092  HA  ASP A 274       6.604  45.257   0.050  1.00  0.00           H  
ATOM   4093 1HB  ASP A 274       5.734  44.291  -2.661  1.00  0.00           H  
ATOM   4094 2HB  ASP A 274       5.823  43.245  -1.237  1.00  0.00           H  
ATOM   4095  N   ASP A 275       9.145  45.029  -1.782  1.00  0.00           N  
ATOM   4096  CA  ASP A 275      10.491  44.494  -1.955  1.00  0.00           C  
ATOM   4097  C   ASP A 275      11.590  45.285  -1.215  1.00  0.00           C  
ATOM   4098  O   ASP A 275      12.566  44.691  -0.752  1.00  0.00           O  
ATOM   4099  CB  ASP A 275      10.849  44.435  -3.443  1.00  0.00           C  
ATOM   4100  CG  ASP A 275       9.962  43.479  -4.258  1.00  0.00           C  
ATOM   4101  OD1 ASP A 275       9.845  42.342  -3.877  1.00  0.00           O  
ATOM   4102  OD2 ASP A 275       9.425  43.896  -5.262  1.00  0.00           O  
ATOM   4103  H   ASP A 275       8.956  45.956  -2.154  1.00  0.00           H  
ATOM   4104  HA  ASP A 275      10.498  43.478  -1.563  1.00  0.00           H  
ATOM   4105 1HB  ASP A 275      10.747  45.439  -3.863  1.00  0.00           H  
ATOM   4106 2HB  ASP A 275      11.890  44.140  -3.556  1.00  0.00           H  
ATOM   4107  N   ASN A 276      11.435  46.614  -1.128  1.00  0.00           N  
ATOM   4108  CA  ASN A 276      12.456  47.558  -0.644  1.00  0.00           C  
ATOM   4109  C   ASN A 276      11.995  48.667   0.302  1.00  0.00           C  
ATOM   4110  O   ASN A 276      10.850  49.133   0.288  1.00  0.00           O  
ATOM   4111  CB  ASN A 276      13.025  48.332  -1.827  1.00  0.00           C  
ATOM   4112  CG  ASN A 276      13.675  47.553  -2.876  1.00  0.00           C  
ATOM   4113  OD1 ASN A 276      14.829  47.128  -2.779  1.00  0.00           O  
ATOM   4114  ND2 ASN A 276      12.921  47.359  -3.937  1.00  0.00           N  
ATOM   4115  H   ASN A 276      10.585  47.007  -1.503  1.00  0.00           H  
ATOM   4116  HA  ASN A 276      13.220  47.007  -0.116  1.00  0.00           H  
ATOM   4117 1HB  ASN A 276      12.201  48.858  -2.288  1.00  0.00           H  
ATOM   4118 2HB  ASN A 276      13.728  49.086  -1.463  1.00  0.00           H  
ATOM   4119 1HD2 ASN A 276      13.270  46.846  -4.718  1.00  0.00           H  
ATOM   4120 2HD2 ASN A 276      11.955  47.745  -3.956  1.00  0.00           H  
ATOM   4121  N   LEU A 277      12.959  49.168   1.068  1.00  0.00           N  
ATOM   4122  CA  LEU A 277      12.778  50.406   1.809  1.00  0.00           C  
ATOM   4123  C   LEU A 277      13.592  51.486   1.116  1.00  0.00           C  
ATOM   4124  O   LEU A 277      14.696  51.222   0.626  1.00  0.00           O  
ATOM   4125  CB  LEU A 277      13.270  50.293   3.247  1.00  0.00           C  
ATOM   4126  CG  LEU A 277      12.647  49.243   4.063  1.00  0.00           C  
ATOM   4127  CD1 LEU A 277      13.237  49.235   5.405  1.00  0.00           C  
ATOM   4128  CD2 LEU A 277      11.215  49.495   4.151  1.00  0.00           C  
ATOM   4129  H   LEU A 277      13.861  48.698   1.104  1.00  0.00           H  
ATOM   4130  HA  LEU A 277      11.728  50.696   1.798  1.00  0.00           H  
ATOM   4131 1HB  LEU A 277      14.339  50.095   3.224  1.00  0.00           H  
ATOM   4132 2HB  LEU A 277      13.099  51.248   3.740  1.00  0.00           H  
ATOM   4133  HG  LEU A 277      12.843  48.286   3.603  1.00  0.00           H  
ATOM   4134 1HD1 LEU A 277      12.787  48.442   6.006  1.00  0.00           H  
ATOM   4135 2HD1 LEU A 277      14.293  49.079   5.324  1.00  0.00           H  
ATOM   4136 3HD1 LEU A 277      13.046  50.191   5.861  1.00  0.00           H  
ATOM   4137 1HD2 LEU A 277      10.780  48.733   4.743  1.00  0.00           H  
ATOM   4138 2HD2 LEU A 277      11.034  50.466   4.613  1.00  0.00           H  
ATOM   4139 3HD2 LEU A 277      10.803  49.474   3.153  1.00  0.00           H  
ATOM   4140  N   TYR A 278      13.088  52.710   1.104  1.00  0.00           N  
ATOM   4141  CA  TYR A 278      13.852  53.794   0.515  1.00  0.00           C  
ATOM   4142  C   TYR A 278      14.010  54.932   1.510  1.00  0.00           C  
ATOM   4143  O   TYR A 278      13.052  55.315   2.202  1.00  0.00           O  
ATOM   4144  CB  TYR A 278      13.134  54.314  -0.716  1.00  0.00           C  
ATOM   4145  CG  TYR A 278      12.876  53.283  -1.788  1.00  0.00           C  
ATOM   4146  CD1 TYR A 278      11.738  52.497  -1.686  1.00  0.00           C  
ATOM   4147  CD2 TYR A 278      13.731  53.137  -2.873  1.00  0.00           C  
ATOM   4148  CE1 TYR A 278      11.452  51.569  -2.640  1.00  0.00           C  
ATOM   4149  CE2 TYR A 278      13.441  52.191  -3.846  1.00  0.00           C  
ATOM   4150  CZ  TYR A 278      12.301  51.406  -3.725  1.00  0.00           C  
ATOM   4151  OH  TYR A 278      12.000  50.459  -4.682  1.00  0.00           O  
ATOM   4152  H   TYR A 278      12.158  52.891   1.471  1.00  0.00           H  
ATOM   4153  HA  TYR A 278      14.842  53.437   0.248  1.00  0.00           H  
ATOM   4154 1HB  TYR A 278      12.179  54.739  -0.408  1.00  0.00           H  
ATOM   4155 2HB  TYR A 278      13.727  55.108  -1.155  1.00  0.00           H  
ATOM   4156  HD1 TYR A 278      11.068  52.622  -0.841  1.00  0.00           H  
ATOM   4157  HD2 TYR A 278      14.621  53.764  -2.958  1.00  0.00           H  
ATOM   4158  HE1 TYR A 278      10.554  50.956  -2.546  1.00  0.00           H  
ATOM   4159  HE2 TYR A 278      14.104  52.065  -4.702  1.00  0.00           H  
ATOM   4160  HH  TYR A 278      11.212  49.925  -4.391  1.00  0.00           H  
ATOM   4161  N   PHE A 279      15.207  55.521   1.535  1.00  0.00           N  
ATOM   4162  CA  PHE A 279      15.464  56.629   2.446  1.00  0.00           C  
ATOM   4163  C   PHE A 279      16.120  57.785   1.695  1.00  0.00           C  
ATOM   4164  O   PHE A 279      17.107  57.585   0.982  1.00  0.00           O  
ATOM   4165  CB  PHE A 279      16.409  56.159   3.545  1.00  0.00           C  
ATOM   4166  CG  PHE A 279      15.934  54.917   4.259  1.00  0.00           C  
ATOM   4167  CD1 PHE A 279      16.270  53.663   3.723  1.00  0.00           C  
ATOM   4168  CD2 PHE A 279      15.169  54.961   5.408  1.00  0.00           C  
ATOM   4169  CE1 PHE A 279      15.857  52.505   4.324  1.00  0.00           C  
ATOM   4170  CE2 PHE A 279      14.749  53.781   6.005  1.00  0.00           C  
ATOM   4171  CZ  PHE A 279      15.097  52.564   5.464  1.00  0.00           C  
ATOM   4172  H   PHE A 279      15.955  55.148   0.950  1.00  0.00           H  
ATOM   4173  HA  PHE A 279      14.526  56.975   2.877  1.00  0.00           H  
ATOM   4174 1HB  PHE A 279      17.386  55.952   3.112  1.00  0.00           H  
ATOM   4175 2HB  PHE A 279      16.536  56.953   4.281  1.00  0.00           H  
ATOM   4176  HD1 PHE A 279      16.873  53.616   2.808  1.00  0.00           H  
ATOM   4177  HD2 PHE A 279      14.892  55.924   5.838  1.00  0.00           H  
ATOM   4178  HE1 PHE A 279      16.133  51.543   3.895  1.00  0.00           H  
ATOM   4179  HE2 PHE A 279      14.152  53.802   6.907  1.00  0.00           H  
ATOM   4180  HZ  PHE A 279      14.774  51.654   5.944  1.00  0.00           H  
ATOM   4181  N   LEU A 280      15.559  58.984   1.832  1.00  0.00           N  
ATOM   4182  CA  LEU A 280      16.105  60.144   1.127  1.00  0.00           C  
ATOM   4183  C   LEU A 280      16.703  61.126   2.118  1.00  0.00           C  
ATOM   4184  O   LEU A 280      16.051  61.469   3.105  1.00  0.00           O  
ATOM   4185  CB  LEU A 280      15.009  60.911   0.419  1.00  0.00           C  
ATOM   4186  CG  LEU A 280      15.424  61.962  -0.521  1.00  0.00           C  
ATOM   4187  CD1 LEU A 280      15.964  61.240  -1.686  1.00  0.00           C  
ATOM   4188  CD2 LEU A 280      14.268  62.891  -0.855  1.00  0.00           C  
ATOM   4189  H   LEU A 280      14.739  59.088   2.427  1.00  0.00           H  
ATOM   4190  HA  LEU A 280      16.870  59.821   0.428  1.00  0.00           H  
ATOM   4191 1HB  LEU A 280      14.370  60.222  -0.100  1.00  0.00           H  
ATOM   4192 2HB  LEU A 280      14.468  61.404   1.167  1.00  0.00           H  
ATOM   4193  HG  LEU A 280      16.227  62.559  -0.091  1.00  0.00           H  
ATOM   4194 1HD1 LEU A 280      16.307  61.905  -2.414  1.00  0.00           H  
ATOM   4195 2HD1 LEU A 280      16.778  60.613  -1.357  1.00  0.00           H  
ATOM   4196 3HD1 LEU A 280      15.179  60.618  -2.113  1.00  0.00           H  
ATOM   4197 1HD2 LEU A 280      14.605  63.649  -1.551  1.00  0.00           H  
ATOM   4198 2HD2 LEU A 280      13.467  62.331  -1.287  1.00  0.00           H  
ATOM   4199 3HD2 LEU A 280      13.924  63.373   0.037  1.00  0.00           H  
ATOM   4200  N   LEU A 281      17.901  61.625   1.838  1.00  0.00           N  
ATOM   4201  CA  LEU A 281      18.515  62.642   2.684  1.00  0.00           C  
ATOM   4202  C   LEU A 281      18.770  63.935   1.884  1.00  0.00           C  
ATOM   4203  O   LEU A 281      19.371  63.889   0.805  1.00  0.00           O  
ATOM   4204  CB  LEU A 281      19.826  62.092   3.266  1.00  0.00           C  
ATOM   4205  CG  LEU A 281      19.690  60.794   4.129  1.00  0.00           C  
ATOM   4206  CD1 LEU A 281      21.072  60.257   4.514  1.00  0.00           C  
ATOM   4207  CD2 LEU A 281      18.891  61.119   5.357  1.00  0.00           C  
ATOM   4208  H   LEU A 281      18.393  61.287   1.017  1.00  0.00           H  
ATOM   4209  HA  LEU A 281      17.841  62.868   3.502  1.00  0.00           H  
ATOM   4210 1HB  LEU A 281      20.506  61.878   2.446  1.00  0.00           H  
ATOM   4211 2HB  LEU A 281      20.269  62.862   3.887  1.00  0.00           H  
ATOM   4212  HG  LEU A 281      19.181  60.018   3.555  1.00  0.00           H  
ATOM   4213 1HD1 LEU A 281      20.953  59.355   5.112  1.00  0.00           H  
ATOM   4214 2HD1 LEU A 281      21.635  60.021   3.610  1.00  0.00           H  
ATOM   4215 3HD1 LEU A 281      21.611  60.999   5.089  1.00  0.00           H  
ATOM   4216 1HD2 LEU A 281      18.794  60.233   5.965  1.00  0.00           H  
ATOM   4217 2HD2 LEU A 281      19.396  61.887   5.915  1.00  0.00           H  
ATOM   4218 3HD2 LEU A 281      17.906  61.481   5.067  1.00  0.00           H  
ATOM   4219  N   GLU A 282      18.365  65.099   2.426  1.00  0.00           N  
ATOM   4220  CA  GLU A 282      18.588  66.373   1.705  1.00  0.00           C  
ATOM   4221  C   GLU A 282      19.478  67.344   2.496  1.00  0.00           C  
ATOM   4222  O   GLU A 282      19.189  67.634   3.672  1.00  0.00           O  
ATOM   4223  CB  GLU A 282      17.257  67.111   1.411  1.00  0.00           C  
ATOM   4224  CG  GLU A 282      16.209  66.358   0.565  1.00  0.00           C  
ATOM   4225  CD  GLU A 282      15.040  67.255   0.135  1.00  0.00           C  
ATOM   4226  OE1 GLU A 282      14.280  67.687   0.990  1.00  0.00           O  
ATOM   4227  OE2 GLU A 282      14.937  67.530  -1.071  1.00  0.00           O  
ATOM   4228  H   GLU A 282      17.869  65.074   3.321  1.00  0.00           H  
ATOM   4229  HA  GLU A 282      19.090  66.159   0.761  1.00  0.00           H  
ATOM   4230 1HB  GLU A 282      16.778  67.377   2.358  1.00  0.00           H  
ATOM   4231 2HB  GLU A 282      17.478  68.043   0.891  1.00  0.00           H  
ATOM   4232 1HG  GLU A 282      16.643  65.916  -0.296  1.00  0.00           H  
ATOM   4233 2HG  GLU A 282      15.821  65.537   1.169  1.00  0.00           H  
ATOM   4234  N   MET A 283      20.552  67.852   1.838  1.00  0.00           N  
ATOM   4235  CA  MET A 283      21.495  68.793   2.468  1.00  0.00           C  
ATOM   4236  C   MET A 283      21.557  70.257   1.947  1.00  0.00           C  
ATOM   4237  O   MET A 283      22.343  71.051   2.471  1.00  0.00           O  
ATOM   4238  CB  MET A 283      22.911  68.222   2.415  1.00  0.00           C  
ATOM   4239  CG  MET A 283      23.149  66.977   3.271  1.00  0.00           C  
ATOM   4240  SD  MET A 283      24.876  66.429   3.231  1.00  0.00           S  
ATOM   4241  CE  MET A 283      24.843  65.071   4.396  1.00  0.00           C  
ATOM   4242  H   MET A 283      20.737  67.559   0.876  1.00  0.00           H  
ATOM   4243  HA  MET A 283      21.220  68.838   3.507  1.00  0.00           H  
ATOM   4244 1HB  MET A 283      23.153  67.965   1.382  1.00  0.00           H  
ATOM   4245 2HB  MET A 283      23.614  68.990   2.731  1.00  0.00           H  
ATOM   4246 1HG  MET A 283      22.877  67.186   4.301  1.00  0.00           H  
ATOM   4247 2HG  MET A 283      22.522  66.163   2.907  1.00  0.00           H  
ATOM   4248 1HE  MET A 283      25.839  64.630   4.478  1.00  0.00           H  
ATOM   4249 2HE  MET A 283      24.531  65.439   5.370  1.00  0.00           H  
ATOM   4250 3HE  MET A 283      24.141  64.321   4.051  1.00  0.00           H  
ATOM   4251  N   ALA A 284      20.801  70.606   0.895  1.00  0.00           N  
ATOM   4252  CA  ALA A 284      20.807  71.981   0.317  1.00  0.00           C  
ATOM   4253  C   ALA A 284      22.223  72.627   0.452  1.00  0.00           C  
ATOM   4254  O   ALA A 284      23.221  71.963   0.170  1.00  0.00           O  
ATOM   4255  CB  ALA A 284      19.702  72.852   0.927  1.00  0.00           C  
ATOM   4256  H   ALA A 284      20.179  69.911   0.508  1.00  0.00           H  
ATOM   4257  HA  ALA A 284      20.576  71.897  -0.738  1.00  0.00           H  
ATOM   4258 1HB  ALA A 284      19.695  73.826   0.442  1.00  0.00           H  
ATOM   4259 2HB  ALA A 284      18.739  72.369   0.766  1.00  0.00           H  
ATOM   4260 3HB  ALA A 284      19.846  72.989   1.965  1.00  0.00           H  
ATOM   4261  N   ASN A 285      22.299  73.913   0.878  1.00  0.00           N  
ATOM   4262  CA  ASN A 285      23.561  74.600   1.253  1.00  0.00           C  
ATOM   4263  C   ASN A 285      23.266  75.953   1.940  1.00  0.00           C  
ATOM   4264  O   ASN A 285      22.863  76.916   1.281  1.00  0.00           O  
ATOM   4265  CB  ASN A 285      24.538  74.788   0.092  1.00  0.00           C  
ATOM   4266  CG  ASN A 285      25.954  75.373   0.573  1.00  0.00           C  
ATOM   4267  OD1 ASN A 285      26.021  76.163   1.532  1.00  0.00           O  
ATOM   4268  ND2 ASN A 285      27.044  74.963  -0.065  1.00  0.00           N  
ATOM   4269  H   ASN A 285      21.439  74.417   1.020  1.00  0.00           H  
ATOM   4270  HA  ASN A 285      24.070  73.978   1.993  1.00  0.00           H  
ATOM   4271 1HB  ASN A 285      24.709  73.846  -0.416  1.00  0.00           H  
ATOM   4272 2HB  ASN A 285      24.101  75.462  -0.636  1.00  0.00           H  
ATOM   4273 1HD2 ASN A 285      27.985  75.276   0.231  1.00  0.00           H  
ATOM   4274 2HD2 ASN A 285      26.965  74.310  -0.817  1.00  0.00           H  
ATOM   4275  N   THR A 286      23.517  76.045   3.247  1.00  0.00           N  
ATOM   4276  CA  THR A 286      23.164  77.225   4.055  1.00  0.00           C  
ATOM   4277  C   THR A 286      23.880  78.527   3.666  1.00  0.00           C  
ATOM   4278  O   THR A 286      23.386  79.630   3.927  1.00  0.00           O  
ATOM   4279  CB  THR A 286      23.483  76.962   5.552  1.00  0.00           C  
ATOM   4280  OG1 THR A 286      24.888  76.660   5.699  1.00  0.00           O  
ATOM   4281  CG2 THR A 286      22.703  75.814   6.083  1.00  0.00           C  
ATOM   4282  H   THR A 286      23.914  75.244   3.719  1.00  0.00           H  
ATOM   4283  HA  THR A 286      22.092  77.389   3.956  1.00  0.00           H  
ATOM   4284  HB  THR A 286      23.242  77.855   6.135  1.00  0.00           H  
ATOM   4285  HG1 THR A 286      25.035  76.070   6.502  1.00  0.00           H  
ATOM   4286 1HG2 THR A 286      22.957  75.659   7.133  1.00  0.00           H  
ATOM   4287 2HG2 THR A 286      21.632  76.006   5.993  1.00  0.00           H  
ATOM   4288 3HG2 THR A 286      22.976  74.948   5.522  1.00  0.00           H  
ATOM   4289  N   THR A 287      25.021  78.425   2.998  1.00  0.00           N  
ATOM   4290  CA  THR A 287      25.819  79.615   2.709  1.00  0.00           C  
ATOM   4291  C   THR A 287      25.280  80.427   1.546  1.00  0.00           C  
ATOM   4292  O   THR A 287      25.701  81.557   1.317  1.00  0.00           O  
ATOM   4293  CB  THR A 287      27.253  79.227   2.421  1.00  0.00           C  
ATOM   4294  OG1 THR A 287      27.288  78.434   1.249  1.00  0.00           O  
ATOM   4295  CG2 THR A 287      27.748  78.408   3.574  1.00  0.00           C  
ATOM   4296  H   THR A 287      25.356  77.508   2.709  1.00  0.00           H  
ATOM   4297  HA  THR A 287      25.810  80.251   3.597  1.00  0.00           H  
ATOM   4298  HB  THR A 287      27.870  80.116   2.287  1.00  0.00           H  
ATOM   4299  HG1 THR A 287      26.929  77.555   1.445  1.00  0.00           H  
ATOM   4300 1HG2 THR A 287      28.762  78.083   3.421  1.00  0.00           H  
ATOM   4301 2HG2 THR A 287      27.696  78.999   4.473  1.00  0.00           H  
ATOM   4302 3HG2 THR A 287      27.103  77.540   3.669  1.00  0.00           H  
ATOM   4303  N   TYR A 288      24.338  79.857   0.808  1.00  0.00           N  
ATOM   4304  CA  TYR A 288      23.726  80.574  -0.294  1.00  0.00           C  
ATOM   4305  C   TYR A 288      22.368  81.066   0.146  1.00  0.00           C  
ATOM   4306  O   TYR A 288      21.573  81.538  -0.667  1.00  0.00           O  
ATOM   4307  CB  TYR A 288      23.598  79.686  -1.532  1.00  0.00           C  
ATOM   4308  CG  TYR A 288      24.906  79.352  -2.173  1.00  0.00           C  
ATOM   4309  CD1 TYR A 288      25.494  78.127  -1.977  1.00  0.00           C  
ATOM   4310  CD2 TYR A 288      25.519  80.298  -2.971  1.00  0.00           C  
ATOM   4311  CE1 TYR A 288      26.697  77.848  -2.579  1.00  0.00           C  
ATOM   4312  CE2 TYR A 288      26.717  80.024  -3.572  1.00  0.00           C  
ATOM   4313  CZ  TYR A 288      27.311  78.813  -3.383  1.00  0.00           C  
ATOM   4314  OH  TYR A 288      28.515  78.565  -3.992  1.00  0.00           O  
ATOM   4315  H   TYR A 288      24.012  78.911   1.026  1.00  0.00           H  
ATOM   4316  HA  TYR A 288      24.335  81.443  -0.543  1.00  0.00           H  
ATOM   4317 1HB  TYR A 288      23.116  78.755  -1.246  1.00  0.00           H  
ATOM   4318 2HB  TYR A 288      22.963  80.172  -2.271  1.00  0.00           H  
ATOM   4319  HD1 TYR A 288      25.010  77.392  -1.351  1.00  0.00           H  
ATOM   4320  HD2 TYR A 288      25.045  81.268  -3.122  1.00  0.00           H  
ATOM   4321  HE1 TYR A 288      27.157  76.885  -2.421  1.00  0.00           H  
ATOM   4322  HE2 TYR A 288      27.196  80.774  -4.199  1.00  0.00           H  
ATOM   4323  HH  TYR A 288      28.754  79.317  -4.540  1.00  0.00           H  
ATOM   4324  N   ILE A 289      22.094  80.912   1.446  1.00  0.00           N  
ATOM   4325  CA  ILE A 289      20.809  81.266   1.987  1.00  0.00           C  
ATOM   4326  C   ILE A 289      20.878  82.284   3.132  1.00  0.00           C  
ATOM   4327  O   ILE A 289      20.295  83.366   3.042  1.00  0.00           O  
ATOM   4328  CB  ILE A 289      20.152  79.990   2.504  1.00  0.00           C  
ATOM   4329  CG1 ILE A 289      20.018  78.988   1.387  1.00  0.00           C  
ATOM   4330  CG2 ILE A 289      18.840  80.296   3.033  1.00  0.00           C  
ATOM   4331  CD1 ILE A 289      19.523  77.655   1.826  1.00  0.00           C  
ATOM   4332  H   ILE A 289      22.782  80.527   2.084  1.00  0.00           H  
ATOM   4333  HA  ILE A 289      20.200  81.688   1.191  1.00  0.00           H  
ATOM   4334  HB  ILE A 289      20.763  79.545   3.284  1.00  0.00           H  
ATOM   4335 1HG1 ILE A 289      19.349  79.393   0.638  1.00  0.00           H  
ATOM   4336 2HG1 ILE A 289      20.992  78.824   0.943  1.00  0.00           H  
ATOM   4337 1HG2 ILE A 289      18.438  79.378   3.370  1.00  0.00           H  
ATOM   4338 2HG2 ILE A 289      18.920  80.998   3.863  1.00  0.00           H  
ATOM   4339 3HG2 ILE A 289      18.209  80.723   2.252  1.00  0.00           H  
ATOM   4340 1HD1 ILE A 289      19.452  76.976   0.987  1.00  0.00           H  
ATOM   4341 2HD1 ILE A 289      20.197  77.236   2.567  1.00  0.00           H  
ATOM   4342 3HD1 ILE A 289      18.570  77.795   2.245  1.00  0.00           H  
ATOM   4343  N   THR A 290      21.563  81.913   4.223  1.00  0.00           N  
ATOM   4344  CA  THR A 290      21.567  82.719   5.456  1.00  0.00           C  
ATOM   4345  C   THR A 290      22.353  84.032   5.354  1.00  0.00           C  
ATOM   4346  O   THR A 290      21.853  85.096   5.728  1.00  0.00           O  
ATOM   4347  CB  THR A 290      22.126  81.887   6.632  1.00  0.00           C  
ATOM   4348  OG1 THR A 290      21.290  80.730   6.851  1.00  0.00           O  
ATOM   4349  CG2 THR A 290      22.175  82.726   7.920  1.00  0.00           C  
ATOM   4350  H   THR A 290      22.074  81.031   4.206  1.00  0.00           H  
ATOM   4351  HA  THR A 290      20.532  82.975   5.694  1.00  0.00           H  
ATOM   4352  HB  THR A 290      23.132  81.553   6.379  1.00  0.00           H  
ATOM   4353  HG1 THR A 290      20.385  81.014   7.063  1.00  0.00           H  
ATOM   4354 1HG2 THR A 290      22.576  82.123   8.732  1.00  0.00           H  
ATOM   4355 2HG2 THR A 290      22.816  83.595   7.767  1.00  0.00           H  
ATOM   4356 3HG2 THR A 290      21.172  83.053   8.177  1.00  0.00           H  
ATOM   4357  N   SER A 291      23.569  83.957   4.821  1.00  0.00           N  
ATOM   4358  CA  SER A 291      24.451  85.116   4.694  1.00  0.00           C  
ATOM   4359  C   SER A 291      25.123  85.220   3.324  1.00  0.00           C  
ATOM   4360  O   SER A 291      26.333  85.022   3.244  1.00  0.00           O  
ATOM   4361  CB  SER A 291      25.534  85.063   5.746  1.00  0.00           C  
ATOM   4362  OG  SER A 291      24.992  85.114   7.031  1.00  0.00           O  
ATOM   4363  H   SER A 291      23.912  83.048   4.534  1.00  0.00           H  
ATOM   4364  HA  SER A 291      23.861  86.014   4.871  1.00  0.00           H  
ATOM   4365 1HB  SER A 291      26.087  84.133   5.626  1.00  0.00           H  
ATOM   4366 2HB  SER A 291      26.241  85.879   5.608  1.00  0.00           H  
ATOM   4367  HG  SER A 291      25.548  84.496   7.568  1.00  0.00           H  
ATOM   4368  N   PRO A 292      24.407  85.630   2.254  1.00  0.00           N  
ATOM   4369  CA  PRO A 292      24.837  85.635   0.853  1.00  0.00           C  
ATOM   4370  C   PRO A 292      26.137  86.415   0.617  1.00  0.00           C  
ATOM   4371  O   PRO A 292      26.791  86.243  -0.409  1.00  0.00           O  
ATOM   4372  CB  PRO A 292      23.668  86.345   0.152  1.00  0.00           C  
ATOM   4373  CG  PRO A 292      22.478  86.096   1.044  1.00  0.00           C  
ATOM   4374  CD  PRO A 292      23.031  86.152   2.444  1.00  0.00           C  
ATOM   4375  HA  PRO A 292      24.941  84.597   0.506  1.00  0.00           H  
ATOM   4376 1HB  PRO A 292      23.896  87.415   0.032  1.00  0.00           H  
ATOM   4377 2HB  PRO A 292      23.534  85.932  -0.860  1.00  0.00           H  
ATOM   4378 1HG  PRO A 292      21.700  86.854   0.866  1.00  0.00           H  
ATOM   4379 2HG  PRO A 292      22.022  85.115   0.819  1.00  0.00           H  
ATOM   4380 1HD  PRO A 292      23.058  87.186   2.823  1.00  0.00           H  
ATOM   4381 2HD  PRO A 292      22.414  85.506   3.055  1.00  0.00           H  
ATOM   4382  N   GLU A 293      26.483  87.302   1.546  1.00  0.00           N  
ATOM   4383  CA  GLU A 293      27.695  88.108   1.463  1.00  0.00           C  
ATOM   4384  C   GLU A 293      28.970  87.244   1.482  1.00  0.00           C  
ATOM   4385  O   GLU A 293      29.993  87.632   0.914  1.00  0.00           O  
ATOM   4386  CB  GLU A 293      27.734  89.099   2.630  1.00  0.00           C  
ATOM   4387  CG  GLU A 293      26.681  90.205   2.559  1.00  0.00           C  
ATOM   4388  CD  GLU A 293      26.724  91.147   3.746  1.00  0.00           C  
ATOM   4389  OE1 GLU A 293      27.444  90.873   4.677  1.00  0.00           O  
ATOM   4390  OE2 GLU A 293      26.036  92.141   3.714  1.00  0.00           O  
ATOM   4391  H   GLU A 293      25.901  87.413   2.357  1.00  0.00           H  
ATOM   4392  HA  GLU A 293      27.674  88.663   0.527  1.00  0.00           H  
ATOM   4393 1HB  GLU A 293      27.592  88.557   3.567  1.00  0.00           H  
ATOM   4394 2HB  GLU A 293      28.716  89.570   2.671  1.00  0.00           H  
ATOM   4395 1HG  GLU A 293      26.835  90.781   1.647  1.00  0.00           H  
ATOM   4396 2HG  GLU A 293      25.695  89.743   2.502  1.00  0.00           H  
ATOM   4397  N   ASP A 294      28.928  86.117   2.195  1.00  0.00           N  
ATOM   4398  CA  ASP A 294      30.085  85.230   2.297  1.00  0.00           C  
ATOM   4399  C   ASP A 294      30.278  84.307   1.113  1.00  0.00           C  
ATOM   4400  O   ASP A 294      29.334  83.728   0.586  1.00  0.00           O  
ATOM   4401  CB  ASP A 294      30.048  84.402   3.578  1.00  0.00           C  
ATOM   4402  CG  ASP A 294      30.557  85.161   4.812  1.00  0.00           C  
ATOM   4403  OD1 ASP A 294      31.393  86.022   4.663  1.00  0.00           O  
ATOM   4404  OD2 ASP A 294      30.139  84.864   5.895  1.00  0.00           O  
ATOM   4405  H   ASP A 294      28.045  85.836   2.622  1.00  0.00           H  
ATOM   4406  HA  ASP A 294      30.969  85.863   2.355  1.00  0.00           H  
ATOM   4407 1HB  ASP A 294      29.009  84.104   3.768  1.00  0.00           H  
ATOM   4408 2HB  ASP A 294      30.613  83.492   3.445  1.00  0.00           H  
ATOM   4409  N   ASN A 295      31.542  84.098   0.761  1.00  0.00           N  
ATOM   4410  CA  ASN A 295      31.905  83.175  -0.304  1.00  0.00           C  
ATOM   4411  C   ASN A 295      32.336  81.823   0.257  1.00  0.00           C  
ATOM   4412  O   ASN A 295      32.753  80.930  -0.479  1.00  0.00           O  
ATOM   4413  CB  ASN A 295      33.021  83.767  -1.143  1.00  0.00           C  
ATOM   4414  CG  ASN A 295      32.583  84.973  -1.931  1.00  0.00           C  
ATOM   4415  OD1 ASN A 295      31.476  85.007  -2.476  1.00  0.00           O  
ATOM   4416  ND2 ASN A 295      33.435  85.966  -1.999  1.00  0.00           N  
ATOM   4417  H   ASN A 295      32.271  84.615   1.234  1.00  0.00           H  
ATOM   4418  HA  ASN A 295      31.032  83.009  -0.937  1.00  0.00           H  
ATOM   4419 1HB  ASN A 295      33.852  84.052  -0.494  1.00  0.00           H  
ATOM   4420 2HB  ASN A 295      33.392  83.012  -1.835  1.00  0.00           H  
ATOM   4421 1HD2 ASN A 295      33.196  86.795  -2.506  1.00  0.00           H  
ATOM   4422 2HD2 ASN A 295      34.322  85.898  -1.543  1.00  0.00           H  
ATOM   4423  N   PHE A 296      32.172  81.634   1.561  1.00  0.00           N  
ATOM   4424  CA  PHE A 296      32.635  80.412   2.220  1.00  0.00           C  
ATOM   4425  C   PHE A 296      31.612  79.284   2.135  1.00  0.00           C  
ATOM   4426  O   PHE A 296      31.107  78.806   3.147  1.00  0.00           O  
ATOM   4427  CB  PHE A 296      32.937  80.726   3.685  1.00  0.00           C  
ATOM   4428  CG  PHE A 296      34.048  81.720   3.831  1.00  0.00           C  
ATOM   4429  CD1 PHE A 296      33.764  83.067   4.008  1.00  0.00           C  
ATOM   4430  CD2 PHE A 296      35.370  81.326   3.764  1.00  0.00           C  
ATOM   4431  CE1 PHE A 296      34.768  83.997   4.114  1.00  0.00           C  
ATOM   4432  CE2 PHE A 296      36.387  82.255   3.871  1.00  0.00           C  
ATOM   4433  CZ  PHE A 296      36.085  83.596   4.043  1.00  0.00           C  
ATOM   4434  H   PHE A 296      31.766  82.375   2.110  1.00  0.00           H  
ATOM   4435  HA  PHE A 296      33.554  80.082   1.731  1.00  0.00           H  
ATOM   4436 1HB  PHE A 296      32.049  81.137   4.161  1.00  0.00           H  
ATOM   4437 2HB  PHE A 296      33.212  79.811   4.214  1.00  0.00           H  
ATOM   4438  HD1 PHE A 296      32.738  83.390   4.065  1.00  0.00           H  
ATOM   4439  HD2 PHE A 296      35.607  80.268   3.623  1.00  0.00           H  
ATOM   4440  HE1 PHE A 296      34.517  85.048   4.254  1.00  0.00           H  
ATOM   4441  HE2 PHE A 296      37.427  81.933   3.818  1.00  0.00           H  
ATOM   4442  HZ  PHE A 296      36.885  84.329   4.127  1.00  0.00           H  
ATOM   4443  N   ALA A 297      31.319  78.873   0.902  1.00  0.00           N  
ATOM   4444  CA  ALA A 297      30.343  77.821   0.609  1.00  0.00           C  
ATOM   4445  C   ALA A 297      30.937  76.426   0.623  1.00  0.00           C  
ATOM   4446  O   ALA A 297      30.211  75.430   0.712  1.00  0.00           O  
ATOM   4447  CB  ALA A 297      29.706  78.069  -0.740  1.00  0.00           C  
ATOM   4448  H   ALA A 297      31.803  79.354   0.144  1.00  0.00           H  
ATOM   4449  HA  ALA A 297      29.591  77.851   1.374  1.00  0.00           H  
ATOM   4450 1HB  ALA A 297      28.964  77.302  -0.915  1.00  0.00           H  
ATOM   4451 2HB  ALA A 297      29.228  79.050  -0.746  1.00  0.00           H  
ATOM   4452 3HB  ALA A 297      30.466  78.025  -1.515  1.00  0.00           H  
ATOM   4453  N   ALA A 298      32.242  76.356   0.399  1.00  0.00           N  
ATOM   4454  CA  ALA A 298      32.988  75.105   0.291  1.00  0.00           C  
ATOM   4455  C   ALA A 298      34.467  75.387   0.237  1.00  0.00           C  
ATOM   4456  O   ALA A 298      34.863  76.522  -0.022  1.00  0.00           O  
ATOM   4457  CB  ALA A 298      32.595  74.346  -0.934  1.00  0.00           C  
ATOM   4458  H   ALA A 298      32.751  77.225   0.329  1.00  0.00           H  
ATOM   4459  HA  ALA A 298      32.789  74.506   1.180  1.00  0.00           H  
ATOM   4460 1HB  ALA A 298      33.173  73.425  -0.991  1.00  0.00           H  
ATOM   4461 2HB  ALA A 298      31.542  74.105  -0.906  1.00  0.00           H  
ATOM   4462 3HB  ALA A 298      32.812  74.963  -1.790  1.00  0.00           H  
ATOM   4463  N   SER A 299      35.288  74.347   0.385  1.00  0.00           N  
ATOM   4464  CA  SER A 299      36.732  74.511   0.235  1.00  0.00           C  
ATOM   4465  C   SER A 299      37.073  75.291  -1.045  1.00  0.00           C  
ATOM   4466  O   SER A 299      37.674  76.367  -0.983  1.00  0.00           O  
ATOM   4467  CB  SER A 299      37.355  73.131   0.179  1.00  0.00           C  
ATOM   4468  OG  SER A 299      36.864  72.431  -0.940  1.00  0.00           O  
ATOM   4469  H   SER A 299      34.912  73.432   0.634  1.00  0.00           H  
ATOM   4470  HA  SER A 299      37.111  75.060   1.097  1.00  0.00           H  
ATOM   4471 1HB  SER A 299      38.442  73.205   0.120  1.00  0.00           H  
ATOM   4472 2HB  SER A 299      37.105  72.581   1.093  1.00  0.00           H  
ATOM   4473  HG  SER A 299      37.029  71.470  -0.747  1.00  0.00           H  
ATOM   4474  N   ASN A 300      36.648  74.767  -2.200  1.00  0.00           N  
ATOM   4475  CA  ASN A 300      36.817  75.508  -3.456  1.00  0.00           C  
ATOM   4476  C   ASN A 300      35.719  75.322  -4.531  1.00  0.00           C  
ATOM   4477  O   ASN A 300      35.837  75.878  -5.624  1.00  0.00           O  
ATOM   4478  CB  ASN A 300      38.206  75.265  -4.032  1.00  0.00           C  
ATOM   4479  CG  ASN A 300      38.513  73.835  -4.375  1.00  0.00           C  
ATOM   4480  OD1 ASN A 300      37.647  72.969  -4.411  1.00  0.00           O  
ATOM   4481  ND2 ASN A 300      39.772  73.571  -4.633  1.00  0.00           N  
ATOM   4482  H   ASN A 300      36.248  73.840  -2.152  1.00  0.00           H  
ATOM   4483  HA  ASN A 300      36.789  76.569  -3.198  1.00  0.00           H  
ATOM   4484 1HB  ASN A 300      38.321  75.861  -4.935  1.00  0.00           H  
ATOM   4485 2HB  ASN A 300      38.951  75.619  -3.319  1.00  0.00           H  
ATOM   4486 1HD2 ASN A 300      40.049  72.639  -4.868  1.00  0.00           H  
ATOM   4487 2HD2 ASN A 300      40.454  74.300  -4.593  1.00  0.00           H  
ATOM   4488  N   GLU A 301      34.654  74.575  -4.235  1.00  0.00           N  
ATOM   4489  CA  GLU A 301      33.529  74.407  -5.171  1.00  0.00           C  
ATOM   4490  C   GLU A 301      32.323  73.968  -4.368  1.00  0.00           C  
ATOM   4491  O   GLU A 301      32.441  73.083  -3.527  1.00  0.00           O  
ATOM   4492  CB  GLU A 301      33.817  73.379  -6.270  1.00  0.00           C  
ATOM   4493  CG  GLU A 301      32.782  73.307  -7.385  1.00  0.00           C  
ATOM   4494  CD  GLU A 301      33.162  72.323  -8.483  1.00  0.00           C  
ATOM   4495  OE1 GLU A 301      34.160  71.631  -8.341  1.00  0.00           O  
ATOM   4496  OE2 GLU A 301      32.457  72.268  -9.461  1.00  0.00           O  
ATOM   4497  H   GLU A 301      34.603  74.136  -3.331  1.00  0.00           H  
ATOM   4498  HA  GLU A 301      33.305  75.368  -5.637  1.00  0.00           H  
ATOM   4499 1HB  GLU A 301      34.810  73.533  -6.696  1.00  0.00           H  
ATOM   4500 2HB  GLU A 301      33.780  72.405  -5.845  1.00  0.00           H  
ATOM   4501 1HG  GLU A 301      31.826  72.994  -6.960  1.00  0.00           H  
ATOM   4502 2HG  GLU A 301      32.652  74.298  -7.814  1.00  0.00           H  
ATOM   4503  N   ALA A 302      31.147  74.515  -4.638  1.00  0.00           N  
ATOM   4504  CA  ALA A 302      29.968  74.197  -3.818  1.00  0.00           C  
ATOM   4505  C   ALA A 302      29.351  72.828  -4.086  1.00  0.00           C  
ATOM   4506  O   ALA A 302      28.226  72.728  -4.585  1.00  0.00           O  
ATOM   4507  CB  ALA A 302      28.919  75.251  -4.025  1.00  0.00           C  
ATOM   4508  H   ALA A 302      31.076  75.198  -5.378  1.00  0.00           H  
ATOM   4509  HA  ALA A 302      30.271  74.215  -2.776  1.00  0.00           H  
ATOM   4510 1HB  ALA A 302      28.062  75.039  -3.390  1.00  0.00           H  
ATOM   4511 2HB  ALA A 302      29.333  76.220  -3.773  1.00  0.00           H  
ATOM   4512 3HB  ALA A 302      28.628  75.238  -5.057  1.00  0.00           H  
ATOM   4513  N   ARG A 303      30.104  71.795  -3.730  1.00  0.00           N  
ATOM   4514  CA  ARG A 303      29.722  70.399  -3.821  1.00  0.00           C  
ATOM   4515  C   ARG A 303      30.459  69.639  -2.701  1.00  0.00           C  
ATOM   4516  O   ARG A 303      31.646  69.897  -2.488  1.00  0.00           O  
ATOM   4517  CB  ARG A 303      30.051  69.860  -5.209  1.00  0.00           C  
ATOM   4518  CG  ARG A 303      29.588  68.444  -5.483  1.00  0.00           C  
ATOM   4519  CD  ARG A 303      29.703  68.063  -6.909  1.00  0.00           C  
ATOM   4520  NE  ARG A 303      28.737  68.803  -7.728  1.00  0.00           N  
ATOM   4521  CZ  ARG A 303      28.537  68.612  -9.049  1.00  0.00           C  
ATOM   4522  NH1 ARG A 303      29.235  67.702  -9.698  1.00  0.00           N  
ATOM   4523  NH2 ARG A 303      27.635  69.335  -9.697  1.00  0.00           N  
ATOM   4524  H   ARG A 303      31.021  72.029  -3.368  1.00  0.00           H  
ATOM   4525  HA  ARG A 303      28.659  70.340  -3.691  1.00  0.00           H  
ATOM   4526 1HB  ARG A 303      29.611  70.504  -5.967  1.00  0.00           H  
ATOM   4527 2HB  ARG A 303      31.133  69.888  -5.355  1.00  0.00           H  
ATOM   4528 1HG  ARG A 303      30.147  67.758  -4.898  1.00  0.00           H  
ATOM   4529 2HG  ARG A 303      28.558  68.358  -5.219  1.00  0.00           H  
ATOM   4530 1HD  ARG A 303      30.707  68.288  -7.271  1.00  0.00           H  
ATOM   4531 2HD  ARG A 303      29.502  66.998  -7.018  1.00  0.00           H  
ATOM   4532  HE  ARG A 303      28.170  69.518  -7.255  1.00  0.00           H  
ATOM   4533 1HH1 ARG A 303      29.921  67.146  -9.208  1.00  0.00           H  
ATOM   4534 2HH1 ARG A 303      29.083  67.560 -10.686  1.00  0.00           H  
ATOM   4535 1HH2 ARG A 303      27.093  70.039  -9.207  1.00  0.00           H  
ATOM   4536 2HH2 ARG A 303      27.489  69.188 -10.683  1.00  0.00           H  
ATOM   4537  N   PRO A 304      29.846  68.651  -1.997  1.00  0.00           N  
ATOM   4538  CA  PRO A 304      30.490  67.848  -0.956  1.00  0.00           C  
ATOM   4539  C   PRO A 304      31.751  67.153  -1.476  1.00  0.00           C  
ATOM   4540  O   PRO A 304      32.668  66.857  -0.704  1.00  0.00           O  
ATOM   4541  CB  PRO A 304      29.393  66.849  -0.578  1.00  0.00           C  
ATOM   4542  CG  PRO A 304      28.098  67.559  -0.918  1.00  0.00           C  
ATOM   4543  CD  PRO A 304      28.404  68.348  -2.163  1.00  0.00           C  
ATOM   4544  HA  PRO A 304      30.729  68.497  -0.101  1.00  0.00           H  
ATOM   4545 1HB  PRO A 304      29.529  65.906  -1.134  1.00  0.00           H  
ATOM   4546 2HB  PRO A 304      29.467  66.600   0.492  1.00  0.00           H  
ATOM   4547 1HG  PRO A 304      27.282  66.833  -1.068  1.00  0.00           H  
ATOM   4548 2HG  PRO A 304      27.791  68.204  -0.079  1.00  0.00           H  
ATOM   4549 1HD  PRO A 304      28.204  67.745  -3.050  1.00  0.00           H  
ATOM   4550 2HD  PRO A 304      27.800  69.228  -2.116  1.00  0.00           H  
ATOM   4551  N   TRP A 305      31.813  66.966  -2.793  1.00  0.00           N  
ATOM   4552  CA  TRP A 305      32.930  66.372  -3.511  1.00  0.00           C  
ATOM   4553  C   TRP A 305      34.256  67.016  -3.079  1.00  0.00           C  
ATOM   4554  O   TRP A 305      35.296  66.366  -3.003  1.00  0.00           O  
ATOM   4555  CB  TRP A 305      32.739  66.570  -5.027  1.00  0.00           C  
ATOM   4556  CG  TRP A 305      33.796  65.934  -5.906  1.00  0.00           C  
ATOM   4557  CD1 TRP A 305      34.844  66.562  -6.505  1.00  0.00           C  
ATOM   4558  CD2 TRP A 305      33.873  64.548  -6.327  1.00  0.00           C  
ATOM   4559  NE1 TRP A 305      35.584  65.661  -7.237  1.00  0.00           N  
ATOM   4560  CE2 TRP A 305      35.004  64.427  -7.133  1.00  0.00           C  
ATOM   4561  CE3 TRP A 305      33.086  63.421  -6.089  1.00  0.00           C  
ATOM   4562  CZ2 TRP A 305      35.378  63.217  -7.690  1.00  0.00           C  
ATOM   4563  CZ3 TRP A 305      33.462  62.211  -6.644  1.00  0.00           C  
ATOM   4564  CH2 TRP A 305      34.577  62.110  -7.419  1.00  0.00           C  
ATOM   4565  H   TRP A 305      31.020  67.243  -3.341  1.00  0.00           H  
ATOM   4566  HA  TRP A 305      32.954  65.313  -3.281  1.00  0.00           H  
ATOM   4567 1HB  TRP A 305      31.783  66.145  -5.318  1.00  0.00           H  
ATOM   4568 2HB  TRP A 305      32.709  67.636  -5.247  1.00  0.00           H  
ATOM   4569  HD1 TRP A 305      35.060  67.614  -6.413  1.00  0.00           H  
ATOM   4570  HE1 TRP A 305      36.415  65.858  -7.776  1.00  0.00           H  
ATOM   4571  HE3 TRP A 305      32.195  63.486  -5.466  1.00  0.00           H  
ATOM   4572  HZ2 TRP A 305      36.263  63.120  -8.318  1.00  0.00           H  
ATOM   4573  HZ3 TRP A 305      32.839  61.339  -6.440  1.00  0.00           H  
ATOM   4574  HH2 TRP A 305      34.839  61.137  -7.837  1.00  0.00           H  
ATOM   4575  N   ARG A 306      34.254  68.331  -2.864  1.00  0.00           N  
ATOM   4576  CA  ARG A 306      35.505  69.001  -2.539  1.00  0.00           C  
ATOM   4577  C   ARG A 306      35.772  69.109  -1.036  1.00  0.00           C  
ATOM   4578  O   ARG A 306      36.765  69.725  -0.623  1.00  0.00           O  
ATOM   4579  CB  ARG A 306      35.522  70.399  -3.099  1.00  0.00           C  
ATOM   4580  CG  ARG A 306      35.370  70.515  -4.566  1.00  0.00           C  
ATOM   4581  CD  ARG A 306      36.473  69.941  -5.355  1.00  0.00           C  
ATOM   4582  NE  ARG A 306      36.219  70.141  -6.783  1.00  0.00           N  
ATOM   4583  CZ  ARG A 306      36.944  69.640  -7.796  1.00  0.00           C  
ATOM   4584  NH1 ARG A 306      38.007  68.895  -7.571  1.00  0.00           N  
ATOM   4585  NH2 ARG A 306      36.555  69.915  -9.024  1.00  0.00           N  
ATOM   4586  H   ARG A 306      33.381  68.860  -2.893  1.00  0.00           H  
ATOM   4587  HA  ARG A 306      36.318  68.438  -2.997  1.00  0.00           H  
ATOM   4588 1HB  ARG A 306      34.721  70.989  -2.635  1.00  0.00           H  
ATOM   4589 2HB  ARG A 306      36.462  70.869  -2.853  1.00  0.00           H  
ATOM   4590 1HG  ARG A 306      34.419  70.097  -4.894  1.00  0.00           H  
ATOM   4591 2HG  ARG A 306      35.403  71.568  -4.768  1.00  0.00           H  
ATOM   4592 1HD  ARG A 306      37.405  70.438  -5.100  1.00  0.00           H  
ATOM   4593 2HD  ARG A 306      36.561  68.873  -5.158  1.00  0.00           H  
ATOM   4594  HE  ARG A 306      35.409  70.724  -7.056  1.00  0.00           H  
ATOM   4595 1HH1 ARG A 306      38.290  68.696  -6.621  1.00  0.00           H  
ATOM   4596 2HH1 ARG A 306      38.540  68.528  -8.346  1.00  0.00           H  
ATOM   4597 1HH2 ARG A 306      35.708  70.500  -9.143  1.00  0.00           H  
ATOM   4598 2HH2 ARG A 306      37.063  69.562  -9.818  1.00  0.00           H  
ATOM   4599  N   ASN A 307      34.871  68.566  -0.214  1.00  0.00           N  
ATOM   4600  CA  ASN A 307      35.029  68.666   1.226  1.00  0.00           C  
ATOM   4601  C   ASN A 307      35.148  67.296   1.917  1.00  0.00           C  
ATOM   4602  O   ASN A 307      35.634  67.212   3.045  1.00  0.00           O  
ATOM   4603  CB  ASN A 307      33.857  69.430   1.795  1.00  0.00           C  
ATOM   4604  CG  ASN A 307      33.750  70.815   1.251  1.00  0.00           C  
ATOM   4605  OD1 ASN A 307      34.591  71.709   1.446  1.00  0.00           O  
ATOM   4606  ND2 ASN A 307      32.681  70.994   0.547  1.00  0.00           N  
ATOM   4607  H   ASN A 307      34.076  68.062  -0.586  1.00  0.00           H  
ATOM   4608  HA  ASN A 307      35.947  69.212   1.432  1.00  0.00           H  
ATOM   4609 1HB  ASN A 307      32.934  68.897   1.558  1.00  0.00           H  
ATOM   4610 2HB  ASN A 307      33.941  69.487   2.879  1.00  0.00           H  
ATOM   4611 1HD2 ASN A 307      32.483  71.872   0.126  1.00  0.00           H  
ATOM   4612 2HD2 ASN A 307      32.060  70.221   0.424  1.00  0.00           H  
ATOM   4613  N   SER A 308      34.710  66.226   1.235  1.00  0.00           N  
ATOM   4614  CA  SER A 308      34.678  64.867   1.806  1.00  0.00           C  
ATOM   4615  C   SER A 308      33.956  64.786   3.142  1.00  0.00           C  
ATOM   4616  O   SER A 308      34.497  64.247   4.107  1.00  0.00           O  
ATOM   4617  CB  SER A 308      36.068  64.256   1.982  1.00  0.00           C  
ATOM   4618  OG  SER A 308      36.719  64.038   0.757  1.00  0.00           O  
ATOM   4619  H   SER A 308      34.307  66.370   0.314  1.00  0.00           H  
ATOM   4620  HA  SER A 308      34.133  64.229   1.102  1.00  0.00           H  
ATOM   4621 1HB  SER A 308      36.679  64.900   2.610  1.00  0.00           H  
ATOM   4622 2HB  SER A 308      35.966  63.304   2.502  1.00  0.00           H  
ATOM   4623  HG  SER A 308      36.108  63.439   0.247  1.00  0.00           H  
ATOM   4624  N   ILE A 309      32.743  65.325   3.213  1.00  0.00           N  
ATOM   4625  CA  ILE A 309      31.990  65.273   4.457  1.00  0.00           C  
ATOM   4626  C   ILE A 309      31.170  63.978   4.498  1.00  0.00           C  
ATOM   4627  O   ILE A 309      30.291  63.801   3.655  1.00  0.00           O  
ATOM   4628  CB  ILE A 309      31.049  66.484   4.564  1.00  0.00           C  
ATOM   4629  CG1 ILE A 309      31.848  67.731   4.418  1.00  0.00           C  
ATOM   4630  CG2 ILE A 309      30.308  66.487   5.864  1.00  0.00           C  
ATOM   4631  CD1 ILE A 309      32.941  67.867   5.432  1.00  0.00           C  
ATOM   4632  H   ILE A 309      32.351  65.763   2.391  1.00  0.00           H  
ATOM   4633  HA  ILE A 309      32.697  65.330   5.274  1.00  0.00           H  
ATOM   4634  HB  ILE A 309      30.331  66.457   3.743  1.00  0.00           H  
ATOM   4635 1HG1 ILE A 309      32.284  67.736   3.439  1.00  0.00           H  
ATOM   4636 2HG1 ILE A 309      31.183  68.590   4.513  1.00  0.00           H  
ATOM   4637 1HG2 ILE A 309      29.648  67.354   5.913  1.00  0.00           H  
ATOM   4638 2HG2 ILE A 309      29.713  65.576   5.927  1.00  0.00           H  
ATOM   4639 3HG2 ILE A 309      31.017  66.526   6.690  1.00  0.00           H  
ATOM   4640 1HD1 ILE A 309      33.476  68.799   5.257  1.00  0.00           H  
ATOM   4641 2HD1 ILE A 309      32.511  67.872   6.431  1.00  0.00           H  
ATOM   4642 3HD1 ILE A 309      33.637  67.029   5.342  1.00  0.00           H  
ATOM   4643  N   PRO A 310      31.444  63.049   5.433  1.00  0.00           N  
ATOM   4644  CA  PRO A 310      30.814  61.753   5.551  1.00  0.00           C  
ATOM   4645  C   PRO A 310      29.425  61.832   6.124  1.00  0.00           C  
ATOM   4646  O   PRO A 310      29.098  62.779   6.832  1.00  0.00           O  
ATOM   4647  CB  PRO A 310      31.748  61.001   6.494  1.00  0.00           C  
ATOM   4648  CG  PRO A 310      32.311  62.061   7.367  1.00  0.00           C  
ATOM   4649  CD  PRO A 310      32.458  63.293   6.479  1.00  0.00           C  
ATOM   4650  HA  PRO A 310      30.797  61.284   4.565  1.00  0.00           H  
ATOM   4651 1HB  PRO A 310      31.172  60.244   7.056  1.00  0.00           H  
ATOM   4652 2HB  PRO A 310      32.511  60.461   5.917  1.00  0.00           H  
ATOM   4653 1HG  PRO A 310      31.616  62.210   8.181  1.00  0.00           H  
ATOM   4654 2HG  PRO A 310      33.264  61.733   7.809  1.00  0.00           H  
ATOM   4655 1HD  PRO A 310      32.219  64.187   7.068  1.00  0.00           H  
ATOM   4656 2HD  PRO A 310      33.466  63.320   6.061  1.00  0.00           H  
ATOM   4657  N   MET A 311      28.636  60.801   5.902  1.00  0.00           N  
ATOM   4658  CA  MET A 311      27.364  60.717   6.592  1.00  0.00           C  
ATOM   4659  C   MET A 311      26.974  59.290   6.912  1.00  0.00           C  
ATOM   4660  O   MET A 311      27.281  58.359   6.165  1.00  0.00           O  
ATOM   4661  CB  MET A 311      26.257  61.345   5.750  1.00  0.00           C  
ATOM   4662  CG  MET A 311      25.989  60.652   4.452  1.00  0.00           C  
ATOM   4663  SD  MET A 311      24.687  61.450   3.494  1.00  0.00           S  
ATOM   4664  CE  MET A 311      24.476  60.303   2.153  1.00  0.00           C  
ATOM   4665  H   MET A 311      28.939  60.076   5.255  1.00  0.00           H  
ATOM   4666  HA  MET A 311      27.453  61.239   7.540  1.00  0.00           H  
ATOM   4667 1HB  MET A 311      25.327  61.347   6.320  1.00  0.00           H  
ATOM   4668 2HB  MET A 311      26.520  62.376   5.520  1.00  0.00           H  
ATOM   4669 1HG  MET A 311      26.907  60.658   3.863  1.00  0.00           H  
ATOM   4670 2HG  MET A 311      25.702  59.619   4.646  1.00  0.00           H  
ATOM   4671 1HE  MET A 311      23.713  60.661   1.521  1.00  0.00           H  
ATOM   4672 2HE  MET A 311      25.404  60.210   1.591  1.00  0.00           H  
ATOM   4673 3HE  MET A 311      24.178  59.344   2.543  1.00  0.00           H  
ATOM   4674  N   TYR A 312      26.232  59.125   8.003  1.00  0.00           N  
ATOM   4675  CA  TYR A 312      25.675  57.827   8.349  1.00  0.00           C  
ATOM   4676  C   TYR A 312      24.154  57.830   8.408  1.00  0.00           C  
ATOM   4677  O   TYR A 312      23.534  58.788   8.881  1.00  0.00           O  
ATOM   4678  CB  TYR A 312      26.199  57.397   9.709  1.00  0.00           C  
ATOM   4679  CG  TYR A 312      27.628  56.986   9.820  1.00  0.00           C  
ATOM   4680  CD1 TYR A 312      28.638  57.926   9.837  1.00  0.00           C  
ATOM   4681  CD2 TYR A 312      27.916  55.654  10.021  1.00  0.00           C  
ATOM   4682  CE1 TYR A 312      29.943  57.520  10.022  1.00  0.00           C  
ATOM   4683  CE2 TYR A 312      29.200  55.247  10.222  1.00  0.00           C  
ATOM   4684  CZ  TYR A 312      30.223  56.172  10.217  1.00  0.00           C  
ATOM   4685  OH  TYR A 312      31.524  55.774  10.415  1.00  0.00           O  
ATOM   4686  H   TYR A 312      26.053  59.909   8.635  1.00  0.00           H  
ATOM   4687  HA  TYR A 312      25.980  57.106   7.598  1.00  0.00           H  
ATOM   4688 1HB  TYR A 312      26.061  58.225  10.385  1.00  0.00           H  
ATOM   4689 2HB  TYR A 312      25.585  56.576  10.078  1.00  0.00           H  
ATOM   4690  HD1 TYR A 312      28.407  58.985   9.705  1.00  0.00           H  
ATOM   4691  HD2 TYR A 312      27.116  54.933  10.032  1.00  0.00           H  
ATOM   4692  HE1 TYR A 312      30.746  58.258  10.033  1.00  0.00           H  
ATOM   4693  HE2 TYR A 312      29.406  54.199  10.389  1.00  0.00           H  
ATOM   4694  HH  TYR A 312      31.551  54.839  10.627  1.00  0.00           H  
ATOM   4695  N   LEU A 313      23.560  56.716   7.997  1.00  0.00           N  
ATOM   4696  CA  LEU A 313      22.129  56.491   8.167  1.00  0.00           C  
ATOM   4697  C   LEU A 313      21.927  55.264   9.050  1.00  0.00           C  
ATOM   4698  O   LEU A 313      22.368  54.156   8.730  1.00  0.00           O  
ATOM   4699  CB  LEU A 313      21.433  56.330   6.811  1.00  0.00           C  
ATOM   4700  CG  LEU A 313      19.920  55.993   6.833  1.00  0.00           C  
ATOM   4701  CD1 LEU A 313      19.103  57.142   7.467  1.00  0.00           C  
ATOM   4702  CD2 LEU A 313      19.464  55.726   5.406  1.00  0.00           C  
ATOM   4703  H   LEU A 313      24.131  56.001   7.551  1.00  0.00           H  
ATOM   4704  HA  LEU A 313      21.694  57.350   8.671  1.00  0.00           H  
ATOM   4705 1HB  LEU A 313      21.550  57.260   6.261  1.00  0.00           H  
ATOM   4706 2HB  LEU A 313      21.933  55.555   6.261  1.00  0.00           H  
ATOM   4707  HG  LEU A 313      19.765  55.104   7.438  1.00  0.00           H  
ATOM   4708 1HD1 LEU A 313      18.050  56.876   7.474  1.00  0.00           H  
ATOM   4709 2HD1 LEU A 313      19.439  57.305   8.483  1.00  0.00           H  
ATOM   4710 3HD1 LEU A 313      19.242  58.050   6.889  1.00  0.00           H  
ATOM   4711 1HD2 LEU A 313      18.423  55.467   5.422  1.00  0.00           H  
ATOM   4712 2HD2 LEU A 313      19.613  56.619   4.802  1.00  0.00           H  
ATOM   4713 3HD2 LEU A 313      20.037  54.899   4.984  1.00  0.00           H  
ATOM   4714  N   ALA A 314      21.314  55.494  10.201  1.00  0.00           N  
ATOM   4715  CA  ALA A 314      21.084  54.465  11.212  1.00  0.00           C  
ATOM   4716  C   ALA A 314      19.698  53.895  11.109  1.00  0.00           C  
ATOM   4717  O   ALA A 314      18.753  54.647  11.279  1.00  0.00           O  
ATOM   4718  CB  ALA A 314      21.318  55.092  12.571  1.00  0.00           C  
ATOM   4719  H   ALA A 314      20.992  56.446  10.386  1.00  0.00           H  
ATOM   4720  HA  ALA A 314      21.751  53.634  11.042  1.00  0.00           H  
ATOM   4721 1HB  ALA A 314      21.163  54.394  13.338  1.00  0.00           H  
ATOM   4722 2HB  ALA A 314      22.328  55.455  12.615  1.00  0.00           H  
ATOM   4723 3HB  ALA A 314      20.631  55.916  12.704  1.00  0.00           H  
ATOM   4724  N   LEU A 315      19.573  52.590  10.782  1.00  0.00           N  
ATOM   4725  CA  LEU A 315      18.246  51.978  10.578  1.00  0.00           C  
ATOM   4726  C   LEU A 315      17.865  50.929  11.636  1.00  0.00           C  
ATOM   4727  O   LEU A 315      18.314  49.788  11.564  1.00  0.00           O  
ATOM   4728  CB  LEU A 315      18.151  51.322   9.210  1.00  0.00           C  
ATOM   4729  CG  LEU A 315      18.437  52.203   8.021  1.00  0.00           C  
ATOM   4730  CD1 LEU A 315      18.364  51.350   6.731  1.00  0.00           C  
ATOM   4731  CD2 LEU A 315      17.447  53.330   8.039  1.00  0.00           C  
ATOM   4732  H   LEU A 315      20.412  52.012  10.683  1.00  0.00           H  
ATOM   4733  HA  LEU A 315      17.535  52.774  10.598  1.00  0.00           H  
ATOM   4734 1HB  LEU A 315      18.783  50.502   9.178  1.00  0.00           H  
ATOM   4735 2HB  LEU A 315      17.134  50.962   9.096  1.00  0.00           H  
ATOM   4736  HG  LEU A 315      19.449  52.610   8.086  1.00  0.00           H  
ATOM   4737 1HD1 LEU A 315      18.572  51.982   5.865  1.00  0.00           H  
ATOM   4738 2HD1 LEU A 315      19.103  50.548   6.781  1.00  0.00           H  
ATOM   4739 3HD1 LEU A 315      17.368  50.917   6.634  1.00  0.00           H  
ATOM   4740 1HD2 LEU A 315      17.612  53.985   7.193  1.00  0.00           H  
ATOM   4741 2HD2 LEU A 315      16.449  52.917   7.997  1.00  0.00           H  
ATOM   4742 3HD2 LEU A 315      17.557  53.892   8.960  1.00  0.00           H  
ATOM   4743  N   SER A 316      17.002  51.300  12.581  1.00  0.00           N  
ATOM   4744  CA  SER A 316      16.683  50.441  13.739  1.00  0.00           C  
ATOM   4745  C   SER A 316      15.591  49.441  13.439  1.00  0.00           C  
ATOM   4746  O   SER A 316      14.449  49.807  13.186  1.00  0.00           O  
ATOM   4747  CB  SER A 316      16.264  51.272  14.917  1.00  0.00           C  
ATOM   4748  OG  SER A 316      15.875  50.477  15.991  1.00  0.00           O  
ATOM   4749  H   SER A 316      16.575  52.215  12.479  1.00  0.00           H  
ATOM   4750  HA  SER A 316      17.577  49.888  14.014  1.00  0.00           H  
ATOM   4751 1HB  SER A 316      17.070  51.892  15.205  1.00  0.00           H  
ATOM   4752 2HB  SER A 316      15.454  51.902  14.635  1.00  0.00           H  
ATOM   4753  HG  SER A 316      16.704  50.297  16.479  1.00  0.00           H  
ATOM   4754  N   ILE A 317      15.935  48.172  13.461  1.00  0.00           N  
ATOM   4755  CA  ILE A 317      15.003  47.132  13.070  1.00  0.00           C  
ATOM   4756  C   ILE A 317      14.359  46.376  14.233  1.00  0.00           C  
ATOM   4757  O   ILE A 317      13.137  46.281  14.304  1.00  0.00           O  
ATOM   4758  CB  ILE A 317      15.774  46.208  12.144  1.00  0.00           C  
ATOM   4759  CG1 ILE A 317      16.181  47.035  10.953  1.00  0.00           C  
ATOM   4760  CG2 ILE A 317      14.939  45.037  11.714  1.00  0.00           C  
ATOM   4761  CD1 ILE A 317      17.177  46.429  10.136  1.00  0.00           C  
ATOM   4762  H   ILE A 317      16.886  47.933  13.699  1.00  0.00           H  
ATOM   4763  HA  ILE A 317      14.203  47.595  12.493  1.00  0.00           H  
ATOM   4764  HB  ILE A 317      16.679  45.850  12.639  1.00  0.00           H  
ATOM   4765 1HG1 ILE A 317      15.302  47.200  10.342  1.00  0.00           H  
ATOM   4766 2HG1 ILE A 317      16.565  47.987  11.276  1.00  0.00           H  
ATOM   4767 1HG2 ILE A 317      15.512  44.405  11.030  1.00  0.00           H  
ATOM   4768 2HG2 ILE A 317      14.645  44.450  12.585  1.00  0.00           H  
ATOM   4769 3HG2 ILE A 317      14.069  45.406  11.219  1.00  0.00           H  
ATOM   4770 1HD1 ILE A 317      17.380  47.090   9.314  1.00  0.00           H  
ATOM   4771 2HD1 ILE A 317      18.089  46.271  10.715  1.00  0.00           H  
ATOM   4772 3HD1 ILE A 317      16.812  45.486   9.789  1.00  0.00           H  
ATOM   4773  N   ASP A 318      15.168  45.845  15.143  1.00  0.00           N  
ATOM   4774  CA  ASP A 318      14.626  45.043  16.231  1.00  0.00           C  
ATOM   4775  C   ASP A 318      14.388  45.797  17.567  1.00  0.00           C  
ATOM   4776  O   ASP A 318      15.349  46.245  18.214  1.00  0.00           O  
ATOM   4777  CB  ASP A 318      15.536  43.871  16.490  1.00  0.00           C  
ATOM   4778  CG  ASP A 318      15.519  42.829  15.393  1.00  0.00           C  
ATOM   4779  OD1 ASP A 318      14.630  42.837  14.582  1.00  0.00           O  
ATOM   4780  OD2 ASP A 318      16.407  42.000  15.402  1.00  0.00           O  
ATOM   4781  H   ASP A 318      16.165  45.969  15.056  1.00  0.00           H  
ATOM   4782  HA  ASP A 318      13.703  44.630  15.855  1.00  0.00           H  
ATOM   4783 1HB  ASP A 318      16.544  44.252  16.557  1.00  0.00           H  
ATOM   4784 2HB  ASP A 318      15.275  43.410  17.444  1.00  0.00           H  
ATOM   4785  N   PRO A 319      13.133  45.900  18.035  1.00  0.00           N  
ATOM   4786  CA  PRO A 319      12.753  46.626  19.218  1.00  0.00           C  
ATOM   4787  C   PRO A 319      13.289  45.955  20.457  1.00  0.00           C  
ATOM   4788  O   PRO A 319      13.527  44.742  20.476  1.00  0.00           O  
ATOM   4789  CB  PRO A 319      11.227  46.613  19.165  1.00  0.00           C  
ATOM   4790  CG  PRO A 319      10.870  45.384  18.371  1.00  0.00           C  
ATOM   4791  CD  PRO A 319      11.994  45.217  17.365  1.00  0.00           C  
ATOM   4792  HA  PRO A 319      13.135  47.657  19.143  1.00  0.00           H  
ATOM   4793 1HB  PRO A 319      10.815  46.590  20.194  1.00  0.00           H  
ATOM   4794 2HB  PRO A 319      10.863  47.536  18.721  1.00  0.00           H  
ATOM   4795 1HG  PRO A 319      10.760  44.525  19.046  1.00  0.00           H  
ATOM   4796 2HG  PRO A 319       9.889  45.535  17.884  1.00  0.00           H  
ATOM   4797 1HD  PRO A 319      12.178  44.136  17.254  1.00  0.00           H  
ATOM   4798 2HD  PRO A 319      11.733  45.711  16.412  1.00  0.00           H  
ATOM   4799  N   ALA A 320      13.462  46.762  21.489  1.00  0.00           N  
ATOM   4800  CA  ALA A 320      13.924  46.378  22.818  1.00  0.00           C  
ATOM   4801  C   ALA A 320      15.374  45.864  22.872  1.00  0.00           C  
ATOM   4802  O   ALA A 320      15.819  45.412  23.928  1.00  0.00           O  
ATOM   4803  CB  ALA A 320      12.996  45.319  23.393  1.00  0.00           C  
ATOM   4804  H   ALA A 320      13.225  47.739  21.359  1.00  0.00           H  
ATOM   4805  HA  ALA A 320      13.868  47.266  23.447  1.00  0.00           H  
ATOM   4806 1HB  ALA A 320      13.307  45.087  24.409  1.00  0.00           H  
ATOM   4807 2HB  ALA A 320      11.980  45.706  23.404  1.00  0.00           H  
ATOM   4808 3HB  ALA A 320      13.028  44.415  22.799  1.00  0.00           H  
ATOM   4809  N   LYS A 321      16.142  45.992  21.786  1.00  0.00           N  
ATOM   4810  CA  LYS A 321      17.574  45.686  21.854  1.00  0.00           C  
ATOM   4811  C   LYS A 321      18.339  46.962  22.190  1.00  0.00           C  
ATOM   4812  O   LYS A 321      17.753  48.047  22.150  1.00  0.00           O  
ATOM   4813  CB  LYS A 321      18.084  45.046  20.562  1.00  0.00           C  
ATOM   4814  CG  LYS A 321      17.537  43.664  20.280  1.00  0.00           C  
ATOM   4815  CD  LYS A 321      18.134  43.078  18.994  1.00  0.00           C  
ATOM   4816  CE  LYS A 321      17.643  41.644  18.751  1.00  0.00           C  
ATOM   4817  NZ  LYS A 321      18.025  41.104  17.399  1.00  0.00           N  
ATOM   4818  H   LYS A 321      15.743  46.289  20.888  1.00  0.00           H  
ATOM   4819  HA  LYS A 321      17.743  44.976  22.662  1.00  0.00           H  
ATOM   4820 1HB  LYS A 321      17.774  45.665  19.728  1.00  0.00           H  
ATOM   4821 2HB  LYS A 321      19.174  45.009  20.561  1.00  0.00           H  
ATOM   4822 1HG  LYS A 321      17.761  43.005  21.116  1.00  0.00           H  
ATOM   4823 2HG  LYS A 321      16.450  43.732  20.166  1.00  0.00           H  
ATOM   4824 1HD  LYS A 321      17.888  43.705  18.164  1.00  0.00           H  
ATOM   4825 2HD  LYS A 321      19.216  43.061  19.081  1.00  0.00           H  
ATOM   4826 1HE  LYS A 321      18.089  41.007  19.513  1.00  0.00           H  
ATOM   4827 2HE  LYS A 321      16.558  41.609  18.851  1.00  0.00           H  
ATOM   4828 1HZ  LYS A 321      17.685  40.165  17.307  1.00  0.00           H  
ATOM   4829 2HZ  LYS A 321      17.583  41.665  16.665  1.00  0.00           H  
ATOM   4830 3HZ  LYS A 321      19.018  41.111  17.261  1.00  0.00           H  
ATOM   4831  N   GLN A 322      19.631  46.850  22.538  1.00  0.00           N  
ATOM   4832  CA  GLN A 322      20.476  48.035  22.791  1.00  0.00           C  
ATOM   4833  C   GLN A 322      21.836  47.982  22.085  1.00  0.00           C  
ATOM   4834  O   GLN A 322      22.624  47.052  22.311  1.00  0.00           O  
ATOM   4835  CB  GLN A 322      20.719  48.207  24.285  1.00  0.00           C  
ATOM   4836  CG  GLN A 322      21.596  49.399  24.617  1.00  0.00           C  
ATOM   4837  CD  GLN A 322      21.713  49.674  26.111  1.00  0.00           C  
ATOM   4838  OE1 GLN A 322      22.246  48.869  26.889  1.00  0.00           O  
ATOM   4839  NE2 GLN A 322      21.194  50.826  26.521  1.00  0.00           N  
ATOM   4840  H   GLN A 322      20.046  45.932  22.596  1.00  0.00           H  
ATOM   4841  HA  GLN A 322      19.949  48.917  22.424  1.00  0.00           H  
ATOM   4842 1HB  GLN A 322      19.765  48.338  24.795  1.00  0.00           H  
ATOM   4843 2HB  GLN A 322      21.192  47.310  24.689  1.00  0.00           H  
ATOM   4844 1HG  GLN A 322      22.602  49.208  24.230  1.00  0.00           H  
ATOM   4845 2HG  GLN A 322      21.185  50.275  24.128  1.00  0.00           H  
ATOM   4846 1HE2 GLN A 322      21.221  51.078  27.487  1.00  0.00           H  
ATOM   4847 2HE2 GLN A 322      20.747  51.441  25.835  1.00  0.00           H  
ATOM   4848  N   ALA A 323      22.124  48.983  21.242  1.00  0.00           N  
ATOM   4849  CA  ALA A 323      23.393  48.968  20.543  1.00  0.00           C  
ATOM   4850  C   ALA A 323      24.381  49.908  21.142  1.00  0.00           C  
ATOM   4851  O   ALA A 323      25.503  49.508  21.406  1.00  0.00           O  
ATOM   4852  CB  ALA A 323      23.263  49.340  19.072  1.00  0.00           C  
ATOM   4853  H   ALA A 323      21.485  49.761  21.097  1.00  0.00           H  
ATOM   4854  HA  ALA A 323      23.798  47.971  20.625  1.00  0.00           H  
ATOM   4855 1HB  ALA A 323      24.244  49.280  18.615  1.00  0.00           H  
ATOM   4856 2HB  ALA A 323      22.607  48.667  18.575  1.00  0.00           H  
ATOM   4857 3HB  ALA A 323      22.883  50.356  18.989  1.00  0.00           H  
ATOM   4858  N   THR A 324      24.011  51.190  21.304  1.00  0.00           N  
ATOM   4859  CA  THR A 324      25.041  52.180  21.682  1.00  0.00           C  
ATOM   4860  C   THR A 324      26.356  51.838  20.959  1.00  0.00           C  
ATOM   4861  O   THR A 324      27.400  51.677  21.594  1.00  0.00           O  
ATOM   4862  CB  THR A 324      25.280  52.176  23.190  1.00  0.00           C  
ATOM   4863  OG1 THR A 324      25.770  50.903  23.577  1.00  0.00           O  
ATOM   4864  CG2 THR A 324      23.996  52.452  23.925  1.00  0.00           C  
ATOM   4865  H   THR A 324      23.039  51.460  21.143  1.00  0.00           H  
ATOM   4866  HA  THR A 324      24.717  53.167  21.354  1.00  0.00           H  
ATOM   4867  HB  THR A 324      26.022  52.932  23.441  1.00  0.00           H  
ATOM   4868  HG1 THR A 324      26.086  50.416  22.778  1.00  0.00           H  
ATOM   4869 1HG2 THR A 324      24.175  52.439  24.999  1.00  0.00           H  
ATOM   4870 2HG2 THR A 324      23.643  53.404  23.633  1.00  0.00           H  
ATOM   4871 3HG2 THR A 324      23.257  51.696  23.670  1.00  0.00           H  
ATOM   4872  N   GLY A 325      26.246  51.624  19.644  1.00  0.00           N  
ATOM   4873  CA  GLY A 325      27.180  50.805  18.883  1.00  0.00           C  
ATOM   4874  C   GLY A 325      28.664  51.079  18.931  1.00  0.00           C  
ATOM   4875  O   GLY A 325      29.138  52.209  18.728  1.00  0.00           O  
ATOM   4876  H   GLY A 325      25.389  51.916  19.201  1.00  0.00           H  
ATOM   4877 1HA  GLY A 325      27.021  49.763  19.171  1.00  0.00           H  
ATOM   4878 2HA  GLY A 325      26.880  50.865  17.844  1.00  0.00           H  
ATOM   4879  N   LYS A 326      29.378  49.960  19.091  1.00  0.00           N  
ATOM   4880  CA  LYS A 326      30.831  49.876  19.115  1.00  0.00           C  
ATOM   4881  C   LYS A 326      31.125  49.276  17.758  1.00  0.00           C  
ATOM   4882  O   LYS A 326      30.167  48.970  17.045  1.00  0.00           O  
ATOM   4883  CB  LYS A 326      31.357  48.929  20.186  1.00  0.00           C  
ATOM   4884  CG  LYS A 326      30.914  49.219  21.619  1.00  0.00           C  
ATOM   4885  CD  LYS A 326      31.726  48.404  22.622  1.00  0.00           C  
ATOM   4886  CE  LYS A 326      31.306  48.710  24.050  1.00  0.00           C  
ATOM   4887  NZ  LYS A 326      32.205  48.070  25.043  1.00  0.00           N  
ATOM   4888  H   LYS A 326      28.851  49.097  19.254  1.00  0.00           H  
ATOM   4889  HA  LYS A 326      31.287  50.858  19.193  1.00  0.00           H  
ATOM   4890 1HB  LYS A 326      31.094  47.956  19.924  1.00  0.00           H  
ATOM   4891 2HB  LYS A 326      32.447  48.968  20.184  1.00  0.00           H  
ATOM   4892 1HG  LYS A 326      30.957  50.259  21.857  1.00  0.00           H  
ATOM   4893 2HG  LYS A 326      29.868  48.910  21.708  1.00  0.00           H  
ATOM   4894 1HD  LYS A 326      31.581  47.336  22.432  1.00  0.00           H  
ATOM   4895 2HD  LYS A 326      32.783  48.634  22.504  1.00  0.00           H  
ATOM   4896 1HE  LYS A 326      31.307  49.787  24.205  1.00  0.00           H  
ATOM   4897 2HE  LYS A 326      30.298  48.332  24.204  1.00  0.00           H  
ATOM   4898 1HZ  LYS A 326      31.888  48.275  25.977  1.00  0.00           H  
ATOM   4899 2HZ  LYS A 326      32.220  47.059  24.922  1.00  0.00           H  
ATOM   4900 3HZ  LYS A 326      33.141  48.410  24.923  1.00  0.00           H  
ATOM   4901  N   ALA A 327      32.384  49.103  17.370  1.00  0.00           N  
ATOM   4902  CA  ALA A 327      32.620  48.529  16.050  1.00  0.00           C  
ATOM   4903  C   ALA A 327      33.785  47.575  15.946  1.00  0.00           C  
ATOM   4904  O   ALA A 327      34.804  47.698  16.618  1.00  0.00           O  
ATOM   4905  CB  ALA A 327      32.879  49.623  15.059  1.00  0.00           C  
ATOM   4906  H   ALA A 327      33.159  49.383  17.966  1.00  0.00           H  
ATOM   4907  HA  ALA A 327      31.729  47.980  15.759  1.00  0.00           H  
ATOM   4908 1HB  ALA A 327      33.014  49.158  14.105  1.00  0.00           H  
ATOM   4909 2HB  ALA A 327      32.058  50.281  15.035  1.00  0.00           H  
ATOM   4910 3HB  ALA A 327      33.769  50.168  15.324  1.00  0.00           H  
ATOM   4911  N   VAL A 328      33.636  46.643  15.021  1.00  0.00           N  
ATOM   4912  CA  VAL A 328      34.667  45.694  14.670  1.00  0.00           C  
ATOM   4913  C   VAL A 328      34.941  45.803  13.174  1.00  0.00           C  
ATOM   4914  O   VAL A 328      34.012  45.728  12.364  1.00  0.00           O  
ATOM   4915  CB  VAL A 328      34.232  44.262  15.019  1.00  0.00           C  
ATOM   4916  CG1 VAL A 328      35.337  43.298  14.620  1.00  0.00           C  
ATOM   4917  CG2 VAL A 328      33.912  44.166  16.518  1.00  0.00           C  
ATOM   4918  H   VAL A 328      32.761  46.610  14.514  1.00  0.00           H  
ATOM   4919  HA  VAL A 328      35.570  45.933  15.220  1.00  0.00           H  
ATOM   4920  HB  VAL A 328      33.345  44.003  14.441  1.00  0.00           H  
ATOM   4921 1HG1 VAL A 328      35.037  42.280  14.848  1.00  0.00           H  
ATOM   4922 2HG1 VAL A 328      35.534  43.385  13.551  1.00  0.00           H  
ATOM   4923 3HG1 VAL A 328      36.244  43.548  15.179  1.00  0.00           H  
ATOM   4924 1HG2 VAL A 328      33.602  43.153  16.761  1.00  0.00           H  
ATOM   4925 2HG2 VAL A 328      34.802  44.422  17.094  1.00  0.00           H  
ATOM   4926 3HG2 VAL A 328      33.113  44.853  16.768  1.00  0.00           H  
ATOM   4927  N   GLY A 329      36.203  45.984  12.808  1.00  0.00           N  
ATOM   4928  CA  GLY A 329      36.537  46.108  11.395  1.00  0.00           C  
ATOM   4929  C   GLY A 329      37.689  45.204  11.009  1.00  0.00           C
[truncated: 450,455 more chars]
