# Supplementary material for: The transformative power of transformers in protein structure prediction
Source: Proc Natl Acad Sci U S A. 2023 Jul 31;120(32):e2303499120. doi: 10.1073/pnas.2303499120 (PMC10410766; doi:10.1073/pnas.2303499120)
Supplement: Supplementary file 2 — Dataset S01 (GZ) [file pnas.2303499120.sd01.gz › SI_Data/predicted_structures/RoseTTAFold/T1179.pdb]

HEADER                                            27-DEC-22   XXXX              
EXPDTA    THEORETICAL MODEL                                                     
REMARK 220                                                                      
REMARK 220 EXPERIMENTAL DETAILS                                                 
REMARK 220  EXPERIMENT TYPE                : THEORETICAL MODELLING              
REMARK 220  DATE OF DATA COLLECTION        : 27-DEC-22                          
REMARK 220                                                                      
REMARK 220 REMARK: MODEL GENERATED BY ROSETTA                                   
REMARK 220  VERSION 2022.39+release.d8d9982                                     
ATOM      1  N   MET A   1       0.583   0.583   3.115  1.00  0.00           N  
ATOM      2  CA  MET A   1       1.644   0.744   2.136  1.00  0.00           C  
ATOM      3  C   MET A   1       1.461   2.050   1.381  1.00  0.00           C  
ATOM      4  O   MET A   1       1.230   2.021   0.168  1.00  0.00           O  
ATOM      5  CB  MET A   1       1.611  -0.402   1.128  1.00  0.00           C  
ATOM      6  CG  MET A   1       1.881  -1.779   1.691  1.00  0.00           C  
ATOM      7  SD  MET A   1       1.887  -3.051   0.395  1.00  0.00           S  
ATOM      8  CE  MET A   1       0.147  -3.117  -0.059  1.00  0.00           C  
ATOM      9 1H   MET A   1       0.342  -0.391   3.204  1.00  0.00           H  
ATOM     10 2H   MET A   1       0.861   0.949   4.012  1.00  0.00           H  
ATOM     11 3H   MET A   1      -0.218   1.094   2.757  1.00  0.00           H  
ATOM     12  HA  MET A   1       2.604   0.767   2.650  1.00  0.00           H  
ATOM     13 1HB  MET A   1       0.632  -0.443   0.670  1.00  0.00           H  
ATOM     14 2HB  MET A   1       2.330  -0.209   0.337  1.00  0.00           H  
ATOM     15 1HG  MET A   1       2.846  -1.794   2.201  1.00  0.00           H  
ATOM     16 2HG  MET A   1       1.103  -2.029   2.417  1.00  0.00           H  
ATOM     17 1HE  MET A   1       0.004  -3.863  -0.844  1.00  0.00           H  
ATOM     18 2HE  MET A   1      -0.454  -3.380   0.813  1.00  0.00           H  
ATOM     19 3HE  MET A   1      -0.160  -2.147  -0.438  1.00  0.00           H  
ATOM     20  N   GLY A   2       1.485   3.188   2.093  1.00  0.00           N  
ATOM     21  CA  GLY A   2       1.292   4.478   1.424  1.00  0.00           C  
ATOM     22  C   GLY A   2       2.552   5.355   1.316  1.00  0.00           C  
ATOM     23  O   GLY A   2       2.519   6.405   0.664  1.00  0.00           O  
ATOM     24  H   GLY A   2       1.658   3.186   3.089  1.00  0.00           H  
ATOM     25 1HA  GLY A   2       0.901   4.292   0.428  1.00  0.00           H  
ATOM     26 2HA  GLY A   2       0.520   5.035   1.954  1.00  0.00           H  
ATOM     27  N   ASP A   3       3.634   4.933   1.974  1.00  0.00           N  
ATOM     28  CA  ASP A   3       4.893   5.681   2.028  1.00  0.00           C  
ATOM     29  C   ASP A   3       6.036   4.944   1.320  1.00  0.00           C  
ATOM     30  O   ASP A   3       5.994   3.722   1.192  1.00  0.00           O  
ATOM     31  CB  ASP A   3       5.293   5.921   3.491  1.00  0.00           C  
ATOM     32  CG  ASP A   3       4.259   6.733   4.291  1.00  0.00           C  
ATOM     33  OD1 ASP A   3       3.765   7.712   3.789  1.00  0.00           O  
ATOM     34  OD2 ASP A   3       3.975   6.347   5.401  1.00  0.00           O  
ATOM     35  H   ASP A   3       3.582   4.057   2.462  1.00  0.00           H  
ATOM     36  HA  ASP A   3       4.748   6.643   1.537  1.00  0.00           H  
ATOM     37 1HB  ASP A   3       5.444   4.963   3.987  1.00  0.00           H  
ATOM     38 2HB  ASP A   3       6.244   6.453   3.524  1.00  0.00           H  
ATOM     39  N   ALA A   4       7.082   5.690   0.921  1.00  0.00           N  
ATOM     40  CA  ALA A   4       8.317   5.108   0.367  1.00  0.00           C  
ATOM     41  C   ALA A   4       8.059   4.121  -0.760  1.00  0.00           C  
ATOM     42  O   ALA A   4       8.492   2.964  -0.702  1.00  0.00           O  
ATOM     43  CB  ALA A   4       9.111   4.428   1.467  1.00  0.00           C  
ATOM     44  H   ALA A   4       7.029   6.692   1.026  1.00  0.00           H  
ATOM     45  HA  ALA A   4       8.911   5.926  -0.045  1.00  0.00           H  
ATOM     46 1HB  ALA A   4      10.044   4.035   1.058  1.00  0.00           H  
ATOM     47 2HB  ALA A   4       9.330   5.158   2.241  1.00  0.00           H  
ATOM     48 3HB  ALA A   4       8.533   3.606   1.892  1.00  0.00           H  
ATOM     49  N   TYR A   5       7.386   4.572  -1.811  1.00  0.00           N  
ATOM     50  CA  TYR A   5       7.011   3.654  -2.884  1.00  0.00           C  
ATOM     51  C   TYR A   5       8.136   3.280  -3.828  1.00  0.00           C  
ATOM     52  O   TYR A   5       8.280   3.884  -4.888  1.00  0.00           O  
ATOM     53  CB  TYR A   5       5.969   4.255  -3.787  1.00  0.00           C  
ATOM     54  CG  TYR A   5       4.703   4.615  -3.186  1.00  0.00           C  
ATOM     55  CD1 TYR A   5       4.414   5.943  -3.086  1.00  0.00           C  
ATOM     56  CD2 TYR A   5       3.822   3.661  -2.730  1.00  0.00           C  
ATOM     57  CE1 TYR A   5       3.247   6.344  -2.544  1.00  0.00           C  
ATOM     58  CE2 TYR A   5       2.639   4.070  -2.174  1.00  0.00           C  
ATOM     59  CZ  TYR A   5       2.356   5.411  -2.090  1.00  0.00           C  
ATOM     60  OH  TYR A   5       1.198   5.856  -1.519  1.00  0.00           O  
ATOM     61  H   TYR A   5       7.076   5.534  -1.829  1.00  0.00           H  
ATOM     62  HA  TYR A   5       6.632   2.738  -2.439  1.00  0.00           H  
ATOM     63 1HB  TYR A   5       6.371   5.134  -4.301  1.00  0.00           H  
ATOM     64 2HB  TYR A   5       5.775   3.523  -4.522  1.00  0.00           H  
ATOM     65  HD1 TYR A   5       5.129   6.678  -3.451  1.00  0.00           H  
ATOM     66  HD2 TYR A   5       4.063   2.598  -2.805  1.00  0.00           H  
ATOM     67  HE1 TYR A   5       3.017   7.404  -2.464  1.00  0.00           H  
ATOM     68  HE2 TYR A   5       1.941   3.342  -1.795  1.00  0.00           H  
ATOM     69  HH  TYR A   5       1.453   6.414  -0.748  1.00  0.00           H  
ATOM     70  N   VAL A   6       8.922   2.288  -3.449  1.00  0.00           N  
ATOM     71  CA  VAL A   6      10.047   1.901  -4.276  1.00  0.00           C  
ATOM     72  C   VAL A   6       9.796   0.511  -4.868  1.00  0.00           C  
ATOM     73  O   VAL A   6       9.390  -0.404  -4.153  1.00  0.00           O  
ATOM     74  CB  VAL A   6      11.343   1.888  -3.456  1.00  0.00           C  
ATOM     75  CG1 VAL A   6      12.527   1.507  -4.362  1.00  0.00           C  
ATOM     76  CG2 VAL A   6      11.532   3.240  -2.808  1.00  0.00           C  
ATOM     77  H   VAL A   6       8.756   1.865  -2.538  1.00  0.00           H  
ATOM     78  HA  VAL A   6      10.152   2.632  -5.070  1.00  0.00           H  
ATOM     79  HB  VAL A   6      11.270   1.126  -2.680  1.00  0.00           H  
ATOM     80 1HG1 VAL A   6      13.442   1.482  -3.777  1.00  0.00           H  
ATOM     81 2HG1 VAL A   6      12.367   0.540  -4.812  1.00  0.00           H  
ATOM     82 3HG1 VAL A   6      12.625   2.256  -5.154  1.00  0.00           H  
ATOM     83 1HG2 VAL A   6      12.443   3.238  -2.217  1.00  0.00           H  
ATOM     84 2HG2 VAL A   6      11.599   4.007  -3.587  1.00  0.00           H  
ATOM     85 3HG2 VAL A   6      10.682   3.454  -2.158  1.00  0.00           H  
ATOM     86  N   TYR A   7       9.996   0.346  -6.172  1.00  0.00           N  
ATOM     87  CA  TYR A   7       9.797  -0.961  -6.807  1.00  0.00           C  
ATOM     88  C   TYR A   7      10.995  -1.819  -6.365  1.00  0.00           C  
ATOM     89  O   TYR A   7      12.140  -1.428  -6.597  1.00  0.00           O  
ATOM     90  CB  TYR A   7       9.708  -0.772  -8.329  1.00  0.00           C  
ATOM     91  CG  TYR A   7       9.221  -1.926  -9.126  1.00  0.00           C  
ATOM     92  CD1 TYR A   7       8.052  -2.559  -8.752  1.00  0.00           C  
ATOM     93  CD2 TYR A   7       9.893  -2.317 -10.269  1.00  0.00           C  
ATOM     94  CE1 TYR A   7       7.555  -3.583  -9.513  1.00  0.00           C  
ATOM     95  CE2 TYR A   7       9.390  -3.344 -11.028  1.00  0.00           C  
ATOM     96  CZ  TYR A   7       8.229  -3.968 -10.654  1.00  0.00           C  
ATOM     97  OH  TYR A   7       7.726  -4.959 -11.408  1.00  0.00           O  
ATOM     98  H   TYR A   7      10.321   1.127  -6.726  1.00  0.00           H  
ATOM     99  HA  TYR A   7       8.879  -1.418  -6.434  1.00  0.00           H  
ATOM    100 1HB  TYR A   7       9.075   0.087  -8.557  1.00  0.00           H  
ATOM    101 2HB  TYR A   7      10.695  -0.540  -8.704  1.00  0.00           H  
ATOM    102  HD1 TYR A   7       7.526  -2.232  -7.863  1.00  0.00           H  
ATOM    103  HD2 TYR A   7      10.813  -1.808 -10.573  1.00  0.00           H  
ATOM    104  HE1 TYR A   7       6.630  -4.075  -9.228  1.00  0.00           H  
ATOM    105  HE2 TYR A   7       9.909  -3.657 -11.928  1.00  0.00           H  
ATOM    106  HH  TYR A   7       8.333  -5.168 -12.139  1.00  0.00           H  
ATOM    107  N   ARG A   8      10.754  -2.937  -5.659  1.00  0.00           N  
ATOM    108  CA  ARG A   8      11.875  -3.696  -5.068  1.00  0.00           C  
ATOM    109  C   ARG A   8      11.994  -5.205  -5.300  1.00  0.00           C  
ATOM    110  O   ARG A   8      12.384  -5.927  -4.383  1.00  0.00           O  
ATOM    111  CB  ARG A   8      11.909  -3.478  -3.554  1.00  0.00           C  
ATOM    112  CG  ARG A   8      12.268  -2.067  -3.113  1.00  0.00           C  
ATOM    113  CD  ARG A   8      13.743  -1.845  -3.220  1.00  0.00           C  
ATOM    114  NE  ARG A   8      14.170  -1.700  -4.610  1.00  0.00           N  
ATOM    115  CZ  ARG A   8      15.435  -1.829  -5.047  1.00  0.00           C  
ATOM    116  NH1 ARG A   8      16.428  -2.082  -4.219  1.00  0.00           N  
ATOM    117  NH2 ARG A   8      15.700  -1.726  -6.329  1.00  0.00           N  
ATOM    118  H   ARG A   8       9.802  -3.232  -5.495  1.00  0.00           H  
ATOM    119  HA  ARG A   8      12.789  -3.258  -5.468  1.00  0.00           H  
ATOM    120 1HB  ARG A   8      10.930  -3.712  -3.136  1.00  0.00           H  
ATOM    121 2HB  ARG A   8      12.629  -4.158  -3.107  1.00  0.00           H  
ATOM    122 1HG  ARG A   8      11.757  -1.350  -3.716  1.00  0.00           H  
ATOM    123 2HG  ARG A   8      11.975  -1.928  -2.073  1.00  0.00           H  
ATOM    124 1HD  ARG A   8      14.013  -0.935  -2.684  1.00  0.00           H  
ATOM    125 2HD  ARG A   8      14.271  -2.693  -2.789  1.00  0.00           H  
ATOM    126  HE  ARG A   8      13.446  -1.535  -5.325  1.00  0.00           H  
ATOM    127 1HH1 ARG A   8      16.265  -2.179  -3.231  1.00  0.00           H  
ATOM    128 2HH1 ARG A   8      17.374  -2.189  -4.618  1.00  0.00           H  
ATOM    129 1HH2 ARG A   8      14.957  -1.543  -6.995  1.00  0.00           H  
ATOM    130 2HH2 ARG A   8      16.666  -1.887  -6.634  1.00  0.00           H  
ATOM    131  N   GLY A   9      11.681  -5.720  -6.474  1.00  0.00           N  
ATOM    132  CA  GLY A   9      11.923  -7.154  -6.611  1.00  0.00           C  
ATOM    133  C   GLY A   9      13.424  -7.341  -6.853  1.00  0.00           C  
ATOM    134  O   GLY A   9      14.048  -6.444  -7.418  1.00  0.00           O  
ATOM    135  H   GLY A   9      11.336  -5.145  -7.229  1.00  0.00           H  
ATOM    136 1HA  GLY A   9      11.562  -7.674  -5.732  1.00  0.00           H  
ATOM    137 2HA  GLY A   9      11.383  -7.542  -7.461  1.00  0.00           H  
ATOM    138  N   PRO A  10      14.058  -8.430  -6.406  1.00  0.00           N  
ATOM    139  CA  PRO A  10      15.439  -8.766  -6.709  1.00  0.00           C  
ATOM    140  C   PRO A  10      15.735  -8.876  -8.195  1.00  0.00           C  
ATOM    141  O   PRO A  10      14.966  -9.520  -8.914  1.00  0.00           O  
ATOM    142  CB  PRO A  10      15.605 -10.111  -6.008  1.00  0.00           C  
ATOM    143  CG  PRO A  10      14.571 -10.110  -4.903  1.00  0.00           C  
ATOM    144  CD  PRO A  10      13.402  -9.348  -5.453  1.00  0.00           C  
ATOM    145  HA  PRO A  10      16.095  -7.997  -6.243  1.00  0.00           H  
ATOM    146 1HB  PRO A  10      15.437 -10.923  -6.737  1.00  0.00           H  
ATOM    147 2HB  PRO A  10      16.623 -10.219  -5.629  1.00  0.00           H  
ATOM    148 1HG  PRO A  10      14.309 -11.140  -4.621  1.00  0.00           H  
ATOM    149 2HG  PRO A  10      14.989  -9.631  -4.001  1.00  0.00           H  
ATOM    150 1HD  PRO A  10      12.693 -10.016  -5.946  1.00  0.00           H  
ATOM    151 2HD  PRO A  10      12.961  -8.795  -4.609  1.00  0.00           H  
ATOM    152  N   CYS A  11      16.838  -8.295  -8.662  1.00  0.00           N  
ATOM    153  CA  CYS A  11      17.311  -8.440 -10.050  1.00  0.00           C  
ATOM    154  C   CYS A  11      18.568  -7.632 -10.275  1.00  0.00           C  
ATOM    155  O   CYS A  11      18.727  -6.565  -9.690  1.00  0.00           O  
ATOM    156  CB  CYS A  11      16.310  -8.021 -11.112  1.00  0.00           C  
ATOM    157  SG  CYS A  11      16.824  -8.411 -12.829  1.00  0.00           S  
ATOM    158  H   CYS A  11      17.403  -7.750  -8.021  1.00  0.00           H  
ATOM    159  HA  CYS A  11      17.541  -9.479 -10.221  1.00  0.00           H  
ATOM    160 1HB  CYS A  11      15.366  -8.487 -10.963  1.00  0.00           H  
ATOM    161 2HB  CYS A  11      16.185  -6.954 -11.047  1.00  0.00           H  
ATOM    162  HG  CYS A  11      15.812  -7.698 -13.393  1.00  0.00           H  
ATOM    163  N   GLN A  12      19.433  -8.082 -11.162  1.00  0.00           N  
ATOM    164  CA  GLN A  12      20.516  -7.205 -11.581  1.00  0.00           C  
ATOM    165  C   GLN A  12      20.904  -7.388 -13.056  1.00  0.00           C  
ATOM    166  O   GLN A  12      21.011  -8.514 -13.549  1.00  0.00           O  
ATOM    167  CB  GLN A  12      21.702  -7.409 -10.659  1.00  0.00           C  
ATOM    168  CG  GLN A  12      22.802  -6.517 -10.943  1.00  0.00           C  
ATOM    169  CD  GLN A  12      23.868  -6.528  -9.880  1.00  0.00           C  
ATOM    170  OE1 GLN A  12      24.393  -7.573  -9.475  1.00  0.00           O  
ATOM    171  NE2 GLN A  12      24.189  -5.329  -9.402  1.00  0.00           N  
ATOM    172  H   GLN A  12      19.329  -9.023 -11.524  1.00  0.00           H  
ATOM    173  HA  GLN A  12      20.183  -6.173 -11.468  1.00  0.00           H  
ATOM    174 1HB  GLN A  12      21.394  -7.241  -9.628  1.00  0.00           H  
ATOM    175 2HB  GLN A  12      22.060  -8.435 -10.739  1.00  0.00           H  
ATOM    176 1HG  GLN A  12      23.246  -6.823 -11.887  1.00  0.00           H  
ATOM    177 2HG  GLN A  12      22.401  -5.515 -11.024  1.00  0.00           H  
ATOM    178 1HE2 GLN A  12      24.880  -5.239  -8.686  1.00  0.00           H  
ATOM    179 2HE2 GLN A  12      23.715  -4.495  -9.778  1.00  0.00           H  
ATOM    180  N   GLU A  13      21.094  -6.275 -13.785  1.00  0.00           N  
ATOM    181  CA  GLU A  13      21.528  -6.384 -15.180  1.00  0.00           C  
ATOM    182  C   GLU A  13      22.235  -5.121 -15.712  1.00  0.00           C  
ATOM    183  O   GLU A  13      21.832  -3.980 -15.455  1.00  0.00           O  
ATOM    184  CB  GLU A  13      20.333  -6.785 -16.063  1.00  0.00           C  
ATOM    185  CG  GLU A  13      20.678  -7.218 -17.507  1.00  0.00           C  
ATOM    186  CD  GLU A  13      20.628  -6.154 -18.517  1.00  0.00           C  
ATOM    187  OE1 GLU A  13      19.899  -5.216 -18.325  1.00  0.00           O  
ATOM    188  OE2 GLU A  13      21.320  -6.271 -19.500  1.00  0.00           O  
ATOM    189  H   GLU A  13      20.924  -5.360 -13.366  1.00  0.00           H  
ATOM    190  HA  GLU A  13      22.251  -7.198 -15.236  1.00  0.00           H  
ATOM    191 1HB  GLU A  13      19.795  -7.607 -15.599  1.00  0.00           H  
ATOM    192 2HB  GLU A  13      19.641  -5.946 -16.130  1.00  0.00           H  
ATOM    193 1HG  GLU A  13      21.690  -7.622 -17.495  1.00  0.00           H  
ATOM    194 2HG  GLU A  13      20.031  -8.025 -17.814  1.00  0.00           H  
ATOM    195  N   ALA A  14      23.266  -5.335 -16.525  1.00  0.00           N  
ATOM    196  CA  ALA A  14      24.008  -4.241 -17.152  1.00  0.00           C  
ATOM    197  C   ALA A  14      23.241  -3.666 -18.323  1.00  0.00           C  
ATOM    198  O   ALA A  14      23.571  -3.909 -19.477  1.00  0.00           O  
ATOM    199  CB  ALA A  14      25.368  -4.711 -17.609  1.00  0.00           C  
ATOM    200  H   ALA A  14      23.541  -6.287 -16.724  1.00  0.00           H  
ATOM    201  HA  ALA A  14      24.130  -3.445 -16.422  1.00  0.00           H  
ATOM    202 1HB  ALA A  14      25.907  -3.867 -18.054  1.00  0.00           H  
ATOM    203 2HB  ALA A  14      25.928  -5.089 -16.751  1.00  0.00           H  
ATOM    204 3HB  ALA A  14      25.255  -5.498 -18.348  1.00  0.00           H  
ATOM    205  N   ALA A  15      22.237  -2.866 -18.003  1.00  0.00           N  
ATOM    206  CA  ALA A  15      21.326  -2.270 -18.971  1.00  0.00           C  
ATOM    207  C   ALA A  15      22.029  -1.429 -20.037  1.00  0.00           C  
ATOM    208  O   ALA A  15      21.561  -1.365 -21.172  1.00  0.00           O  
ATOM    209  CB  ALA A  15      20.303  -1.409 -18.234  1.00  0.00           C  
ATOM    210  H   ALA A  15      22.054  -2.767 -17.006  1.00  0.00           H  
ATOM    211  HA  ALA A  15      20.832  -3.089 -19.484  1.00  0.00           H  
ATOM    212 1HB  ALA A  15      19.587  -0.988 -18.936  1.00  0.00           H  
ATOM    213 2HB  ALA A  15      19.795  -2.025 -17.503  1.00  0.00           H  
ATOM    214 3HB  ALA A  15      20.803  -0.607 -17.734  1.00  0.00           H  
ATOM    215  N   ASP A  16      23.142  -0.786 -19.650  1.00  0.00           N  
ATOM    216  CA  ASP A  16      23.903   0.140 -20.493  1.00  0.00           C  
ATOM    217  C   ASP A  16      23.043   1.353 -20.888  1.00  0.00           C  
ATOM    218  O   ASP A  16      21.820   1.277 -20.845  1.00  0.00           O  
ATOM    219  CB  ASP A  16      24.473  -0.573 -21.737  1.00  0.00           C  
ATOM    220  CG  ASP A  16      25.631  -1.529 -21.407  1.00  0.00           C  
ATOM    221  OD1 ASP A  16      26.169  -1.442 -20.323  1.00  0.00           O  
ATOM    222  OD2 ASP A  16      25.972  -2.321 -22.252  1.00  0.00           O  
ATOM    223  H   ASP A  16      23.458  -0.945 -18.705  1.00  0.00           H  
ATOM    224  HA  ASP A  16      24.743   0.468 -19.895  1.00  0.00           H  
ATOM    225 1HB  ASP A  16      23.696  -1.134 -22.251  1.00  0.00           H  
ATOM    226 2HB  ASP A  16      24.836   0.159 -22.447  1.00  0.00           H  
ATOM    227  N   PRO A  17      23.628   2.530 -21.168  1.00  0.00           N  
ATOM    228  CA  PRO A  17      22.876   3.723 -21.494  1.00  0.00           C  
ATOM    229  C   PRO A  17      21.956   3.464 -22.674  1.00  0.00           C  
ATOM    230  O   PRO A  17      22.358   2.854 -23.666  1.00  0.00           O  
ATOM    231  CB  PRO A  17      23.982   4.714 -21.876  1.00  0.00           C  
ATOM    232  CG  PRO A  17      25.204   4.241 -21.111  1.00  0.00           C  
ATOM    233  CD  PRO A  17      25.105   2.725 -21.139  1.00  0.00           C  
ATOM    234  HA  PRO A  17      22.308   4.054 -20.616  1.00  0.00           H  
ATOM    235 1HB  PRO A  17      24.127   4.711 -22.967  1.00  0.00           H  
ATOM    236 2HB  PRO A  17      23.672   5.733 -21.599  1.00  0.00           H  
ATOM    237 1HG  PRO A  17      26.120   4.613 -21.594  1.00  0.00           H  
ATOM    238 2HG  PRO A  17      25.196   4.653 -20.089  1.00  0.00           H  
ATOM    239 1HD  PRO A  17      25.573   2.323 -22.047  1.00  0.00           H  
ATOM    240 2HD  PRO A  17      25.576   2.352 -20.227  1.00  0.00           H  
ATOM    241  N   LEU A  18      20.739   3.971 -22.590  1.00  0.00           N  
ATOM    242  CA  LEU A  18      19.784   3.811 -23.673  1.00  0.00           C  
ATOM    243  C   LEU A  18      20.334   4.573 -24.874  1.00  0.00           C  
ATOM    244  O   LEU A  18      20.690   5.753 -24.769  1.00  0.00           O  
ATOM    245  CB  LEU A  18      18.405   4.282 -23.224  1.00  0.00           C  
ATOM    246  CG  LEU A  18      17.221   4.009 -24.132  1.00  0.00           C  
ATOM    247  CD1 LEU A  18      17.015   2.507 -24.261  1.00  0.00           C  
ATOM    248  CD2 LEU A  18      16.012   4.595 -23.472  1.00  0.00           C  
ATOM    249  H   LEU A  18      20.464   4.463 -21.753  1.00  0.00           H  
ATOM    250  HA  LEU A  18      19.718   2.754 -23.935  1.00  0.00           H  
ATOM    251 1HB  LEU A  18      18.183   3.833 -22.256  1.00  0.00           H  
ATOM    252 2HB  LEU A  18      18.463   5.360 -23.104  1.00  0.00           H  
ATOM    253  HG  LEU A  18      17.376   4.445 -25.123  1.00  0.00           H  
ATOM    254 1HD1 LEU A  18      16.145   2.310 -24.885  1.00  0.00           H  
ATOM    255 2HD1 LEU A  18      17.899   2.055 -24.719  1.00  0.00           H  
ATOM    256 3HD1 LEU A  18      16.858   2.086 -23.269  1.00  0.00           H  
ATOM    257 1HD2 LEU A  18      15.146   4.409 -24.036  1.00  0.00           H  
ATOM    258 2HD2 LEU A  18      15.909   4.118 -22.519  1.00  0.00           H  
ATOM    259 3HD2 LEU A  18      16.123   5.657 -23.344  1.00  0.00           H  
ATOM    260  N   HIS A  19      20.381   3.905 -26.015  1.00  0.00           N  
ATOM    261  CA  HIS A  19      21.023   4.397 -27.235  1.00  0.00           C  
ATOM    262  C   HIS A  19      20.653   5.794 -27.733  1.00  0.00           C  
ATOM    263  O   HIS A  19      21.424   6.395 -28.483  1.00  0.00           O  
ATOM    264  CB  HIS A  19      20.712   3.413 -28.356  1.00  0.00           C  
ATOM    265  CG  HIS A  19      19.260   3.385 -28.714  1.00  0.00           C  
ATOM    266  ND1 HIS A  19      18.322   2.738 -27.940  1.00  0.00           N  
ATOM    267  CD2 HIS A  19      18.586   3.906 -29.765  1.00  0.00           C  
ATOM    268  CE1 HIS A  19      17.130   2.866 -28.500  1.00  0.00           C  
ATOM    269  NE2 HIS A  19      17.265   3.572 -29.608  1.00  0.00           N  
ATOM    270  H   HIS A  19      20.022   2.962 -26.019  1.00  0.00           H  
ATOM    271  HA  HIS A  19      22.100   4.397 -27.071  1.00  0.00           H  
ATOM    272 1HB  HIS A  19      21.284   3.677 -29.246  1.00  0.00           H  
ATOM    273 2HB  HIS A  19      21.012   2.408 -28.054  1.00  0.00           H  
ATOM    274  HD2 HIS A  19      19.016   4.483 -30.584  1.00  0.00           H  
ATOM    275  HE1 HIS A  19      16.198   2.456 -28.119  1.00  0.00           H  
ATOM    276  HE2 HIS A  19      16.523   3.825 -30.247  1.00  0.00           H  
ATOM    277  N   ALA A  20      19.486   6.301 -27.370  1.00  0.00           N  
ATOM    278  CA  ALA A  20      19.097   7.612 -27.856  1.00  0.00           C  
ATOM    279  C   ALA A  20      18.475   8.495 -26.776  1.00  0.00           C  
ATOM    280  O   ALA A  20      17.661   9.360 -27.097  1.00  0.00           O  
ATOM    281  CB  ALA A  20      18.141   7.459 -29.028  1.00  0.00           C  
ATOM    282  H   ALA A  20      18.888   5.782 -26.746  1.00  0.00           H  
ATOM    283  HA  ALA A  20      19.991   8.125 -28.206  1.00  0.00           H  
ATOM    284 1HB  ALA A  20      17.880   8.442 -29.417  1.00  0.00           H  
ATOM    285 2HB  ALA A  20      18.627   6.880 -29.808  1.00  0.00           H  
ATOM    286 3HB  ALA A  20      17.255   6.953 -28.712  1.00  0.00           H  
ATOM    287  N   ALA A  21      18.844   8.313 -25.502  1.00  0.00           N  
ATOM    288  CA  ALA A  21      18.258   9.232 -24.517  1.00  0.00           C  
ATOM    289  C   ALA A  21      19.067   9.402 -23.236  1.00  0.00           C  
ATOM    290  O   ALA A  21      19.619   8.457 -22.679  1.00  0.00           O  
ATOM    291  CB  ALA A  21      16.855   8.771 -24.128  1.00  0.00           C  
ATOM    292  H   ALA A  21      19.509   7.580 -25.241  1.00  0.00           H  
ATOM    293  HA  ALA A  21      18.187  10.210 -24.990  1.00  0.00           H  
ATOM    294 1HB  ALA A  21      16.412   9.483 -23.439  1.00  0.00           H  
ATOM    295 2HB  ALA A  21      16.239   8.702 -25.006  1.00  0.00           H  
ATOM    296 3HB  ALA A  21      16.913   7.805 -23.651  1.00  0.00           H  
ATOM    297  N   ARG A  22      19.008  10.635 -22.716  1.00  0.00           N  
ATOM    298  CA  ARG A  22      19.545  11.007 -21.406  1.00  0.00           C  
ATOM    299  C   ARG A  22      18.582  10.394 -20.412  1.00  0.00           C  
ATOM    300  O   ARG A  22      18.936   9.797 -19.377  1.00  0.00           O  
ATOM    301  CB  ARG A  22      19.549  12.525 -21.259  1.00  0.00           C  
ATOM    302  CG  ARG A  22      20.204  13.092 -20.011  1.00  0.00           C  
ATOM    303  CD  ARG A  22      21.673  12.848 -19.993  1.00  0.00           C  
ATOM    304  NE  ARG A  22      22.320  13.486 -18.851  1.00  0.00           N  
ATOM    305  CZ  ARG A  22      23.596  13.265 -18.471  1.00  0.00           C  
ATOM    306  NH1 ARG A  22      24.347  12.430 -19.152  1.00  0.00           N  
ATOM    307  NH2 ARG A  22      24.091  13.889 -17.415  1.00  0.00           N  
ATOM    308  H   ARG A  22      18.561  11.352 -23.266  1.00  0.00           H  
ATOM    309  HA  ARG A  22      20.547  10.595 -21.275  1.00  0.00           H  
ATOM    310 1HB  ARG A  22      20.059  12.965 -22.112  1.00  0.00           H  
ATOM    311 2HB  ARG A  22      18.520  12.895 -21.271  1.00  0.00           H  
ATOM    312 1HG  ARG A  22      20.019  14.165 -19.945  1.00  0.00           H  
ATOM    313 2HG  ARG A  22      19.787  12.598 -19.149  1.00  0.00           H  
ATOM    314 1HD  ARG A  22      21.860  11.777 -19.934  1.00  0.00           H  
ATOM    315 2HD  ARG A  22      22.120  13.243 -20.903  1.00  0.00           H  
ATOM    316  HE  ARG A  22      21.773  14.142 -18.304  1.00  0.00           H  
ATOM    317 1HH1 ARG A  22      23.969  11.956 -19.960  1.00  0.00           H  
ATOM    318 2HH1 ARG A  22      25.302  12.261 -18.868  1.00  0.00           H  
ATOM    319 1HH2 ARG A  22      23.515  14.530 -16.889  1.00  0.00           H  
ATOM    320 2HH2 ARG A  22      25.047  13.721 -17.133  1.00  0.00           H  
ATOM    321  N   TYR A  23      17.314  10.498 -20.773  1.00  0.00           N  
ATOM    322  CA  TYR A  23      16.225   9.995 -19.980  1.00  0.00           C  
ATOM    323  C   TYR A  23      16.185   8.566 -20.411  1.00  0.00           C  
ATOM    324  O   TYR A  23      15.377   8.194 -21.264  1.00  0.00           O  
ATOM    325  CB  TYR A  23      14.930  10.645 -20.403  1.00  0.00           C  
ATOM    326  CG  TYR A  23      15.043  12.118 -20.557  1.00  0.00           C  
ATOM    327  CD1 TYR A  23      15.172  12.603 -21.848  1.00  0.00           C  
ATOM    328  CD2 TYR A  23      15.080  12.977 -19.501  1.00  0.00           C  
ATOM    329  CE1 TYR A  23      15.310  13.945 -22.072  1.00  0.00           C  
ATOM    330  CE2 TYR A  23      15.225  14.321 -19.728  1.00  0.00           C  
ATOM    331  CZ  TYR A  23      15.334  14.809 -21.001  1.00  0.00           C  
ATOM    332  OH  TYR A  23      15.476  16.163 -21.222  1.00  0.00           O  
ATOM    333  H   TYR A  23      17.102  10.963 -21.644  1.00  0.00           H  
ATOM    334  HA  TYR A  23      16.434  10.053 -18.915  1.00  0.00           H  
ATOM    335 1HB  TYR A  23      14.627  10.230 -21.353  1.00  0.00           H  
ATOM    336 2HB  TYR A  23      14.148  10.422 -19.682  1.00  0.00           H  
ATOM    337  HD1 TYR A  23      15.158  11.909 -22.688  1.00  0.00           H  
ATOM    338  HD2 TYR A  23      14.999  12.605 -18.496  1.00  0.00           H  
ATOM    339  HE1 TYR A  23      15.403  14.327 -23.088  1.00  0.00           H  
ATOM    340  HE2 TYR A  23      15.265  14.999 -18.900  1.00  0.00           H  
ATOM    341  HH  TYR A  23      15.546  16.329 -22.166  1.00  0.00           H  
ATOM    342  N   ALA A  24      17.087   7.766 -19.886  1.00  0.00           N  
ATOM    343  CA  ALA A  24      17.363   6.449 -20.437  1.00  0.00           C  
ATOM    344  C   ALA A  24      16.354   5.362 -20.070  1.00  0.00           C  
ATOM    345  O   ALA A  24      16.708   4.299 -19.542  1.00  0.00           O  
ATOM    346  CB  ALA A  24      18.769   6.073 -20.037  1.00  0.00           C  
ATOM    347  H   ALA A  24      17.686   8.160 -19.158  1.00  0.00           H  
ATOM    348  HA  ALA A  24      17.336   6.540 -21.518  1.00  0.00           H  
ATOM    349 1HB  ALA A  24      19.045   5.123 -20.463  1.00  0.00           H  
ATOM    350 2HB  ALA A  24      19.456   6.852 -20.390  1.00  0.00           H  
ATOM    351 3HB  ALA A  24      18.826   6.030 -18.977  1.00  0.00           H  
ATOM    352  N   ALA A  25      15.101   5.630 -20.448  1.00  0.00           N  
ATOM    353  CA  ALA A  25      13.926   4.775 -20.394  1.00  0.00           C  
ATOM    354  C   ALA A  25      12.861   5.442 -21.247  1.00  0.00           C  
ATOM    355  O   ALA A  25      12.484   6.592 -20.987  1.00  0.00           O  
ATOM    356  CB  ALA A  25      13.459   4.565 -18.977  1.00  0.00           C  
ATOM    357  H   ALA A  25      14.974   6.545 -20.861  1.00  0.00           H  
ATOM    358  HA  ALA A  25      14.160   3.830 -20.854  1.00  0.00           H  
ATOM    359 1HB  ALA A  25      12.587   3.925 -18.978  1.00  0.00           H  
ATOM    360 2HB  ALA A  25      14.249   4.103 -18.394  1.00  0.00           H  
ATOM    361 3HB  ALA A  25      13.214   5.509 -18.556  1.00  0.00           H  
ATOM    362  N   TRP A  26      12.304   4.741 -22.225  1.00  0.00           N  
ATOM    363  CA  TRP A  26      11.366   5.431 -23.099  1.00  0.00           C  
ATOM    364  C   TRP A  26      10.019   5.606 -22.475  1.00  0.00           C  
ATOM    365  O   TRP A  26       9.154   4.781 -22.723  1.00  0.00           O  
ATOM    366  CB  TRP A  26      11.128   4.687 -24.417  1.00  0.00           C  
ATOM    367  CG  TRP A  26      12.310   4.597 -25.253  1.00  0.00           C  
ATOM    368  CD1 TRP A  26      12.985   3.476 -25.586  1.00  0.00           C  
ATOM    369  CD2 TRP A  26      13.038   5.688 -25.810  1.00  0.00           C  
ATOM    370  NE1 TRP A  26      14.069   3.794 -26.347  1.00  0.00           N  
ATOM    371  CE2 TRP A  26      14.130   5.144 -26.479  1.00  0.00           C  
ATOM    372  CE3 TRP A  26      12.864   7.058 -25.784  1.00  0.00           C  
ATOM    373  CZ2 TRP A  26      15.047   5.923 -27.108  1.00  0.00           C  
ATOM    374  CZ3 TRP A  26      13.791   7.848 -26.408  1.00  0.00           C  
ATOM    375  CH2 TRP A  26      14.855   7.298 -27.047  1.00  0.00           C  
ATOM    376  H   TRP A  26      12.570   3.773 -22.411  1.00  0.00           H  
ATOM    377  HA  TRP A  26      11.769   6.417 -23.324  1.00  0.00           H  
ATOM    378 1HB  TRP A  26      10.790   3.672 -24.206  1.00  0.00           H  
ATOM    379 2HB  TRP A  26      10.337   5.186 -24.979  1.00  0.00           H  
ATOM    380  HD1 TRP A  26      12.698   2.468 -25.293  1.00  0.00           H  
ATOM    381  HE1 TRP A  26      14.721   3.131 -26.726  1.00  0.00           H  
ATOM    382  HE3 TRP A  26      12.009   7.494 -25.269  1.00  0.00           H  
ATOM    383  HZ2 TRP A  26      15.902   5.497 -27.622  1.00  0.00           H  
ATOM    384  HZ3 TRP A  26      13.656   8.931 -26.381  1.00  0.00           H  
ATOM    385  HH2 TRP A  26      15.565   7.967 -27.526  1.00  0.00           H  
ATOM    386  N   SER A  27       9.854   6.605 -21.615  1.00  0.00           N  
ATOM    387  CA  SER A  27       8.546   6.830 -20.994  1.00  0.00           C  
ATOM    388  C   SER A  27       7.538   7.168 -22.078  1.00  0.00           C  
ATOM    389  O   SER A  27       7.878   7.913 -22.993  1.00  0.00           O  
ATOM    390  CB  SER A  27       8.601   7.910 -19.937  1.00  0.00           C  
ATOM    391  OG  SER A  27       7.334   8.143 -19.394  1.00  0.00           O  
ATOM    392  H   SER A  27      10.667   7.182 -21.407  1.00  0.00           H  
ATOM    393  HA  SER A  27       8.224   5.925 -20.533  1.00  0.00           H  
ATOM    394 1HB  SER A  27       9.293   7.614 -19.150  1.00  0.00           H  
ATOM    395 2HB  SER A  27       8.965   8.813 -20.372  1.00  0.00           H  
ATOM    396  HG  SER A  27       6.951   7.270 -19.237  1.00  0.00           H  
ATOM    397  N   VAL A  28       6.343   6.569 -22.010  1.00  0.00           N  
ATOM    398  CA  VAL A  28       5.296   6.766 -23.011  1.00  0.00           C  
ATOM    399  C   VAL A  28       3.823   7.041 -22.575  1.00  0.00           C  
ATOM    400  O   VAL A  28       3.089   7.732 -23.281  1.00  0.00           O  
ATOM    401  CB  VAL A  28       5.346   5.561 -23.972  1.00  0.00           C  
ATOM    402  CG1 VAL A  28       6.603   5.500 -24.757  1.00  0.00           C  
ATOM    403  CG2 VAL A  28       5.351   4.312 -23.176  1.00  0.00           C  
ATOM    404  H   VAL A  28       6.178   5.956 -21.231  1.00  0.00           H  
ATOM    405  HA  VAL A  28       5.598   7.635 -23.545  1.00  0.00           H  
ATOM    406  HB  VAL A  28       4.513   5.609 -24.636  1.00  0.00           H  
ATOM    407 1HG1 VAL A  28       6.569   4.635 -25.333  1.00  0.00           H  
ATOM    408 2HG1 VAL A  28       6.700   6.348 -25.375  1.00  0.00           H  
ATOM    409 3HG1 VAL A  28       7.433   5.438 -24.126  1.00  0.00           H  
ATOM    410 1HG2 VAL A  28       5.377   3.471 -23.861  1.00  0.00           H  
ATOM    411 2HG2 VAL A  28       6.224   4.286 -22.532  1.00  0.00           H  
ATOM    412 3HG2 VAL A  28       4.496   4.249 -22.582  1.00  0.00           H  
ATOM    413  N   VAL A  29       3.382   6.430 -21.475  1.00  0.00           N  
ATOM    414  CA  VAL A  29       2.018   6.541 -20.866  1.00  0.00           C  
ATOM    415  C   VAL A  29       0.706   7.017 -21.642  1.00  0.00           C  
ATOM    416  O   VAL A  29       0.125   7.987 -21.191  1.00  0.00           O  
ATOM    417  CB  VAL A  29       2.139   7.470 -19.638  1.00  0.00           C  
ATOM    418  CG1 VAL A  29       3.087   6.857 -18.614  1.00  0.00           C  
ATOM    419  CG2 VAL A  29       2.625   8.883 -20.070  1.00  0.00           C  
ATOM    420  H   VAL A  29       4.075   5.865 -20.976  1.00  0.00           H  
ATOM    421  HA  VAL A  29       1.802   5.548 -20.475  1.00  0.00           H  
ATOM    422  HB  VAL A  29       1.180   7.539 -19.174  1.00  0.00           H  
ATOM    423 1HG1 VAL A  29       3.140   7.507 -17.739  1.00  0.00           H  
ATOM    424 2HG1 VAL A  29       2.704   5.881 -18.318  1.00  0.00           H  
ATOM    425 3HG1 VAL A  29       4.085   6.748 -19.048  1.00  0.00           H  
ATOM    426 1HG2 VAL A  29       2.686   9.525 -19.194  1.00  0.00           H  
ATOM    427 2HG2 VAL A  29       3.609   8.831 -20.529  1.00  0.00           H  
ATOM    428 3HG2 VAL A  29       1.917   9.303 -20.785  1.00  0.00           H  
ATOM    429  N   ASP A  30       0.214   6.340 -22.735  1.00  0.00           N  
ATOM    430  CA  ASP A  30      -1.058   6.691 -23.460  1.00  0.00           C  
ATOM    431  C   ASP A  30      -2.325   6.467 -22.580  1.00  0.00           C  
ATOM    432  O   ASP A  30      -2.258   5.696 -21.621  1.00  0.00           O  
ATOM    433  CB  ASP A  30      -1.192   5.953 -24.802  1.00  0.00           C  
ATOM    434  CG  ASP A  30      -2.326   6.579 -25.802  1.00  0.00           C  
ATOM    435  OD1 ASP A  30      -3.036   7.553 -25.431  1.00  0.00           O  
ATOM    436  OD2 ASP A  30      -2.424   6.096 -26.930  1.00  0.00           O  
ATOM    437  H   ASP A  30       0.739   5.571 -23.090  1.00  0.00           H  
ATOM    438  HA  ASP A  30      -0.996   7.697 -23.742  1.00  0.00           H  
ATOM    439 1HB  ASP A  30      -0.234   5.986 -25.317  1.00  0.00           H  
ATOM    440 2HB  ASP A  30      -1.417   4.902 -24.615  1.00  0.00           H  
ATOM    441  N   VAL A  31      -3.448   7.211 -22.864  1.00  0.00           N  
ATOM    442  CA  VAL A  31      -4.696   7.167 -22.039  1.00  0.00           C  
ATOM    443  C   VAL A  31      -6.128   7.456 -22.651  1.00  0.00           C  
ATOM    444  O   VAL A  31      -6.811   8.291 -22.060  1.00  0.00           O  
ATOM    445  CB  VAL A  31      -4.608   8.121 -20.823  1.00  0.00           C  
ATOM    446  CG1 VAL A  31      -3.451   7.719 -19.872  1.00  0.00           C  
ATOM    447  CG2 VAL A  31      -4.523   9.541 -21.311  1.00  0.00           C  
ATOM    448  H   VAL A  31      -3.413   7.772 -23.710  1.00  0.00           H  
ATOM    449  HA  VAL A  31      -4.722   6.173 -21.634  1.00  0.00           H  
ATOM    450  HB  VAL A  31      -5.524   8.005 -20.237  1.00  0.00           H  
ATOM    451 1HG1 VAL A  31      -3.414   8.345 -19.015  1.00  0.00           H  
ATOM    452 2HG1 VAL A  31      -3.591   6.691 -19.544  1.00  0.00           H  
ATOM    453 3HG1 VAL A  31      -2.503   7.816 -20.364  1.00  0.00           H  
ATOM    454 1HG2 VAL A  31      -4.498  10.230 -20.475  1.00  0.00           H  
ATOM    455 2HG2 VAL A  31      -3.670   9.663 -21.888  1.00  0.00           H  
ATOM    456 3HG2 VAL A  31      -5.400   9.742 -21.922  1.00  0.00           H  
ATOM    457  N   HIS A  32      -6.592   6.908 -23.809  1.00  0.00           N  
ATOM    458  CA  HIS A  32      -7.973   7.305 -24.273  1.00  0.00           C  
ATOM    459  C   HIS A  32      -9.212   6.279 -24.300  1.00  0.00           C  
ATOM    460  O   HIS A  32     -10.212   6.563 -23.658  1.00  0.00           O  
ATOM    461  CB  HIS A  32      -7.898   7.828 -25.725  1.00  0.00           C  
ATOM    462  CG  HIS A  32      -7.051   9.029 -26.025  1.00  0.00           C  
ATOM    463  ND1 HIS A  32      -5.650   8.985 -26.173  1.00  0.00           N  
ATOM    464  CD2 HIS A  32      -7.414  10.294 -26.291  1.00  0.00           C  
ATOM    465  CE1 HIS A  32      -5.225  10.185 -26.498  1.00  0.00           C  
ATOM    466  NE2 HIS A  32      -6.272  10.993 -26.584  1.00  0.00           N  
ATOM    467  H   HIS A  32      -6.020   6.245 -24.322  1.00  0.00           H  
ATOM    468  HA  HIS A  32      -8.303   8.134 -23.648  1.00  0.00           H  
ATOM    469 1HB  HIS A  32      -7.669   7.087 -26.408  1.00  0.00           H  
ATOM    470 2HB  HIS A  32      -8.910   8.135 -25.986  1.00  0.00           H  
ATOM    471  HD1 HIS A  32      -4.970   8.214 -26.074  1.00  0.00           H  
ATOM    472  HD2 HIS A  32      -8.385  10.790 -26.325  1.00  0.00           H  
ATOM    473  HE1 HIS A  32      -4.164  10.361 -26.664  1.00  0.00           H  
ATOM    474  N   THR A  33      -9.121   5.178 -25.115  1.00  0.00           N  
ATOM    475  CA  THR A  33     -10.094   4.080 -25.567  1.00  0.00           C  
ATOM    476  C   THR A  33     -11.593   4.165 -25.298  1.00  0.00           C  
ATOM    477  O   THR A  33     -12.096   5.104 -24.700  1.00  0.00           O  
ATOM    478  CB  THR A  33      -9.725   2.645 -25.098  1.00  0.00           C  
ATOM    479  OG1 THR A  33     -10.555   1.699 -25.718  1.00  0.00           O  
ATOM    480  CG2 THR A  33      -9.969   2.448 -23.727  1.00  0.00           C  
ATOM    481  H   THR A  33      -8.211   5.078 -25.496  1.00  0.00           H  
ATOM    482  HA  THR A  33     -10.005   4.049 -26.657  1.00  0.00           H  
ATOM    483  HB  THR A  33      -8.700   2.451 -25.353  1.00  0.00           H  
ATOM    484  HG1 THR A  33     -10.680   1.915 -26.651  1.00  0.00           H  
ATOM    485 1HG2 THR A  33      -9.700   1.432 -23.472  1.00  0.00           H  
ATOM    486 2HG2 THR A  33      -9.399   3.111 -23.240  1.00  0.00           H  
ATOM    487 3HG2 THR A  33     -11.010   2.611 -23.487  1.00  0.00           H  
ATOM    488  N   ASN A  34     -12.309   3.109 -25.746  1.00  0.00           N  
ATOM    489  CA  ASN A  34     -13.724   2.956 -25.383  1.00  0.00           C  
ATOM    490  C   ASN A  34     -14.146   1.484 -25.177  1.00  0.00           C  
ATOM    491  O   ASN A  34     -15.326   1.140 -25.280  1.00  0.00           O  
ATOM    492  CB  ASN A  34     -14.628   3.698 -26.351  1.00  0.00           C  
ATOM    493  CG  ASN A  34     -14.613   3.203 -27.774  1.00  0.00           C  
ATOM    494  OD1 ASN A  34     -13.794   2.384 -28.192  1.00  0.00           O  
ATOM    495  ND2 ASN A  34     -15.539   3.718 -28.550  1.00  0.00           N  
ATOM    496  H   ASN A  34     -11.845   2.388 -26.320  1.00  0.00           H  
ATOM    497  HA  ASN A  34     -13.860   3.425 -24.423  1.00  0.00           H  
ATOM    498 1HB  ASN A  34     -15.650   3.638 -25.981  1.00  0.00           H  
ATOM    499 2HB  ASN A  34     -14.351   4.752 -26.348  1.00  0.00           H  
ATOM    500 1HD2 ASN A  34     -15.594   3.445 -29.511  1.00  0.00           H  
ATOM    501 2HD2 ASN A  34     -16.187   4.384 -28.181  1.00  0.00           H  
ATOM    502  N   HIS A  35     -13.163   0.628 -24.879  1.00  0.00           N  
ATOM    503  CA  HIS A  35     -13.343  -0.822 -24.678  1.00  0.00           C  
ATOM    504  C   HIS A  35     -14.037  -1.181 -23.349  1.00  0.00           C  
ATOM    505  O   HIS A  35     -14.331  -0.303 -22.537  1.00  0.00           O  
ATOM    506  CB  HIS A  35     -11.996  -1.519 -24.792  1.00  0.00           C  
ATOM    507  CG  HIS A  35     -12.051  -3.006 -25.028  1.00  0.00           C  
ATOM    508  ND1 HIS A  35     -12.355  -3.921 -24.047  1.00  0.00           N  
ATOM    509  CD2 HIS A  35     -11.831  -3.720 -26.156  1.00  0.00           C  
ATOM    510  CE1 HIS A  35     -12.325  -5.143 -24.571  1.00  0.00           C  
ATOM    511  NE2 HIS A  35     -12.010  -5.043 -25.846  1.00  0.00           N  
ATOM    512  H   HIS A  35     -12.220   1.007 -24.852  1.00  0.00           H  
ATOM    513  HA  HIS A  35     -13.974  -1.207 -25.478  1.00  0.00           H  
ATOM    514 1HB  HIS A  35     -11.531  -1.095 -25.647  1.00  0.00           H  
ATOM    515 2HB  HIS A  35     -11.373  -1.302 -23.919  1.00  0.00           H  
ATOM    516  HD2 HIS A  35     -11.563  -3.314 -27.131  1.00  0.00           H  
ATOM    517  HE1 HIS A  35     -12.525  -6.072 -24.039  1.00  0.00           H  
ATOM    518  HE2 HIS A  35     -11.912  -5.813 -26.497  1.00  0.00           H  
ATOM    519  N   THR A  36     -14.330  -2.485 -23.153  1.00  0.00           N  
ATOM    520  CA  THR A  36     -15.058  -2.978 -21.976  1.00  0.00           C  
ATOM    521  C   THR A  36     -14.339  -3.935 -20.985  1.00  0.00           C  
ATOM    522  O   THR A  36     -14.951  -4.306 -19.985  1.00  0.00           O  
ATOM    523  CB  THR A  36     -16.345  -3.667 -22.429  1.00  0.00           C  
ATOM    524  OG1 THR A  36     -16.027  -4.773 -23.278  1.00  0.00           O  
ATOM    525  CG2 THR A  36     -17.209  -2.684 -23.193  1.00  0.00           C  
ATOM    526  H   THR A  36     -14.022  -3.162 -23.845  1.00  0.00           H  
ATOM    527  HA  THR A  36     -15.350  -2.103 -21.398  1.00  0.00           H  
ATOM    528  HB  THR A  36     -16.885  -4.031 -21.558  1.00  0.00           H  
ATOM    529  HG1 THR A  36     -15.345  -5.310 -22.849  1.00  0.00           H  
ATOM    530 1HG2 THR A  36     -18.125  -3.176 -23.515  1.00  0.00           H  
ATOM    531 2HG2 THR A  36     -17.453  -1.842 -22.545  1.00  0.00           H  
ATOM    532 3HG2 THR A  36     -16.666  -2.325 -24.066  1.00  0.00           H  
ATOM    533  N   SER A  37     -13.091  -4.354 -21.237  1.00  0.00           N  
ATOM    534  CA  SER A  37     -12.421  -5.259 -20.275  1.00  0.00           C  
ATOM    535  C   SER A  37     -10.914  -4.937 -19.960  1.00  0.00           C  
ATOM    536  O   SER A  37     -10.240  -4.262 -20.755  1.00  0.00           O  
ATOM    537  CB  SER A  37     -12.560  -6.690 -20.773  1.00  0.00           C  
ATOM    538  OG  SER A  37     -13.914  -7.063 -20.855  1.00  0.00           O  
ATOM    539  H   SER A  37     -12.643  -4.065 -22.103  1.00  0.00           H  
ATOM    540  HA  SER A  37     -12.992  -5.179 -19.355  1.00  0.00           H  
ATOM    541 1HB  SER A  37     -12.109  -6.782 -21.746  1.00  0.00           H  
ATOM    542 2HB  SER A  37     -12.031  -7.374 -20.107  1.00  0.00           H  
ATOM    543  HG  SER A  37     -14.288  -6.907 -19.974  1.00  0.00           H  
ATOM    544  N   PRO A  38     -10.413  -5.264 -18.732  1.00  0.00           N  
ATOM    545  CA  PRO A  38      -9.007  -5.241 -18.272  1.00  0.00           C  
ATOM    546  C   PRO A  38      -8.139  -6.389 -18.847  1.00  0.00           C  
ATOM    547  O   PRO A  38      -8.714  -7.362 -19.340  1.00  0.00           O  
ATOM    548  CB  PRO A  38      -9.164  -5.332 -16.747  1.00  0.00           C  
ATOM    549  CG  PRO A  38     -10.436  -6.102 -16.532  1.00  0.00           C  
ATOM    550  CD  PRO A  38     -11.362  -5.672 -17.645  1.00  0.00           C  
ATOM    551  HA  PRO A  38      -8.602  -4.253 -18.559  1.00  0.00           H  
ATOM    552 1HB  PRO A  38      -8.298  -5.862 -16.316  1.00  0.00           H  
ATOM    553 2HB  PRO A  38      -9.180  -4.328 -16.295  1.00  0.00           H  
ATOM    554 1HG  PRO A  38     -10.235  -7.185 -16.532  1.00  0.00           H  
ATOM    555 2HG  PRO A  38     -10.848  -5.856 -15.543  1.00  0.00           H  
ATOM    556 1HD  PRO A  38     -11.972  -6.539 -17.918  1.00  0.00           H  
ATOM    557 2HD  PRO A  38     -11.977  -4.811 -17.317  1.00  0.00           H  
ATOM    558  N   PRO A  39      -6.783  -6.261 -18.869  1.00  0.00           N  
ATOM    559  CA  PRO A  39      -5.715  -7.210 -19.246  1.00  0.00           C  
ATOM    560  C   PRO A  39      -5.385  -8.330 -18.270  1.00  0.00           C  
ATOM    561  O   PRO A  39      -5.606  -8.207 -17.063  1.00  0.00           O  
ATOM    562  CB  PRO A  39      -4.509  -6.290 -19.371  1.00  0.00           C  
ATOM    563  CG  PRO A  39      -4.777  -5.219 -18.403  1.00  0.00           C  
ATOM    564  CD  PRO A  39      -6.239  -4.989 -18.490  1.00  0.00           C  
ATOM    565  HA  PRO A  39      -5.945  -7.641 -20.237  1.00  0.00           H  
ATOM    566 1HB  PRO A  39      -3.588  -6.847 -19.150  1.00  0.00           H  
ATOM    567 2HB  PRO A  39      -4.421  -5.922 -20.392  1.00  0.00           H  
ATOM    568 1HG  PRO A  39      -4.466  -5.517 -17.416  1.00  0.00           H  
ATOM    569 2HG  PRO A  39      -4.211  -4.329 -18.657  1.00  0.00           H  
ATOM    570 1HD  PRO A  39      -6.599  -4.647 -17.525  1.00  0.00           H  
ATOM    571 2HD  PRO A  39      -6.423  -4.306 -19.300  1.00  0.00           H  
ATOM    572  N   ARG A  40      -4.752  -9.383 -18.795  1.00  0.00           N  
ATOM    573  CA  ARG A  40      -4.172 -10.476 -18.006  1.00  0.00           C  
ATOM    574  C   ARG A  40      -2.666 -10.531 -18.304  1.00  0.00           C  
ATOM    575  O   ARG A  40      -2.261 -11.074 -19.323  1.00  0.00           O  
ATOM    576  CB  ARG A  40      -4.822 -11.796 -18.386  1.00  0.00           C  
ATOM    577  CG  ARG A  40      -6.324 -11.856 -18.147  1.00  0.00           C  
ATOM    578  CD  ARG A  40      -6.893 -13.182 -18.503  1.00  0.00           C  
ATOM    579  NE  ARG A  40      -8.336 -13.218 -18.332  1.00  0.00           N  
ATOM    580  CZ  ARG A  40      -9.098 -14.313 -18.523  1.00  0.00           C  
ATOM    581  NH1 ARG A  40      -8.537 -15.446 -18.881  1.00  0.00           N  
ATOM    582  NH2 ARG A  40     -10.407 -14.251 -18.349  1.00  0.00           N  
ATOM    583  H   ARG A  40      -4.645  -9.415 -19.802  1.00  0.00           H  
ATOM    584  HA  ARG A  40      -4.326 -10.280 -16.944  1.00  0.00           H  
ATOM    585 1HB  ARG A  40      -4.651 -12.005 -19.440  1.00  0.00           H  
ATOM    586 2HB  ARG A  40      -4.359 -12.601 -17.816  1.00  0.00           H  
ATOM    587 1HG  ARG A  40      -6.535 -11.654 -17.099  1.00  0.00           H  
ATOM    588 2HG  ARG A  40      -6.815 -11.104 -18.765  1.00  0.00           H  
ATOM    589 1HD  ARG A  40      -6.669 -13.405 -19.543  1.00  0.00           H  
ATOM    590 2HD  ARG A  40      -6.455 -13.949 -17.866  1.00  0.00           H  
ATOM    591  HE  ARG A  40      -8.800 -12.361 -18.064  1.00  0.00           H  
ATOM    592 1HH1 ARG A  40      -7.536 -15.491 -19.014  1.00  0.00           H  
ATOM    593 2HH1 ARG A  40      -9.104 -16.268 -19.023  1.00  0.00           H  
ATOM    594 1HH2 ARG A  40     -10.841 -13.381 -18.075  1.00  0.00           H  
ATOM    595 2HH2 ARG A  40     -10.974 -15.074 -18.493  1.00  0.00           H  
ATOM    596  N   TRP A  41      -1.859  -9.991 -17.401  1.00  0.00           N  
ATOM    597  CA  TRP A  41      -0.416  -9.709 -17.608  1.00  0.00           C  
ATOM    598  C   TRP A  41      -0.125  -8.525 -18.524  1.00  0.00           C  
ATOM    599  O   TRP A  41       0.516  -8.637 -19.568  1.00  0.00           O  
ATOM    600  CB  TRP A  41       0.421 -10.937 -17.952  1.00  0.00           C  
ATOM    601  CG  TRP A  41       0.656 -11.686 -16.703  1.00  0.00           C  
ATOM    602  CD1 TRP A  41       0.185 -12.901 -16.326  1.00  0.00           C  
ATOM    603  CD2 TRP A  41       1.443 -11.182 -15.586  1.00  0.00           C  
ATOM    604  NE1 TRP A  41       0.624 -13.195 -15.047  1.00  0.00           N  
ATOM    605  CE2 TRP A  41       1.392 -12.142 -14.586  1.00  0.00           C  
ATOM    606  CE3 TRP A  41       2.177  -9.989 -15.365  1.00  0.00           C  
ATOM    607  CZ2 TRP A  41       2.033 -11.964 -13.366  1.00  0.00           C  
ATOM    608  CZ3 TRP A  41       2.816  -9.812 -14.144  1.00  0.00           C  
ATOM    609  CH2 TRP A  41       2.745 -10.771 -13.173  1.00  0.00           C  
ATOM    610  H   TRP A  41      -2.285  -9.670 -16.548  1.00  0.00           H  
ATOM    611  HA  TRP A  41      -0.013  -9.433 -16.645  1.00  0.00           H  
ATOM    612 1HB  TRP A  41      -0.049 -11.582 -18.682  1.00  0.00           H  
ATOM    613 2HB  TRP A  41       1.382 -10.623 -18.354  1.00  0.00           H  
ATOM    614  HD1 TRP A  41      -0.448 -13.542 -16.937  1.00  0.00           H  
ATOM    615  HE1 TRP A  41       0.410 -14.037 -14.530  1.00  0.00           H  
ATOM    616  HE3 TRP A  41       2.232  -9.218 -16.136  1.00  0.00           H  
ATOM    617  HZ2 TRP A  41       1.993 -12.714 -12.578  1.00  0.00           H  
ATOM    618  HZ3 TRP A  41       3.376  -8.893 -13.974  1.00  0.00           H  
ATOM    619  HH2 TRP A  41       3.256 -10.599 -12.224  1.00  0.00           H  
ATOM    620  N   SER A  42      -0.638  -7.384 -18.059  1.00  0.00           N  
ATOM    621  CA  SER A  42      -0.456  -6.037 -18.571  1.00  0.00           C  
ATOM    622  C   SER A  42      -0.485  -5.911 -20.091  1.00  0.00           C  
ATOM    623  O   SER A  42      -1.553  -5.838 -20.684  1.00  0.00           O  
ATOM    624  CB  SER A  42       0.817  -5.444 -17.976  1.00  0.00           C  
ATOM    625  OG  SER A  42       1.955  -6.100 -18.435  1.00  0.00           O  
ATOM    626  H   SER A  42      -1.182  -7.464 -17.215  1.00  0.00           H  
ATOM    627  HA  SER A  42      -1.286  -5.436 -18.190  1.00  0.00           H  
ATOM    628 1HB  SER A  42       0.867  -4.399 -18.234  1.00  0.00           H  
ATOM    629 2HB  SER A  42       0.781  -5.503 -16.903  1.00  0.00           H  
ATOM    630  HG  SER A  42       2.703  -5.537 -18.187  1.00  0.00           H  
ATOM    631  N   GLY A  43       0.686  -5.774 -20.711  1.00  0.00           N  
ATOM    632  CA  GLY A  43       0.780  -5.529 -22.142  1.00  0.00           C  
ATOM    633  C   GLY A  43       1.374  -6.687 -22.932  1.00  0.00           C  
ATOM    634  O   GLY A  43       1.732  -6.534 -24.111  1.00  0.00           O  
ATOM    635  H   GLY A  43       1.519  -5.875 -20.153  1.00  0.00           H  
ATOM    636 1HA  GLY A  43      -0.213  -5.329 -22.508  1.00  0.00           H  
ATOM    637 2HA  GLY A  43       1.350  -4.624 -22.320  1.00  0.00           H  
ATOM    638  N   VAL A  44       1.505  -7.841 -22.274  1.00  0.00           N  
ATOM    639  CA  VAL A  44       2.077  -9.055 -22.850  1.00  0.00           C  
ATOM    640  C   VAL A  44       1.069 -10.189 -22.708  1.00  0.00           C  
ATOM    641  O   VAL A  44       1.417 -11.360 -22.562  1.00  0.00           O  
ATOM    642  CB  VAL A  44       3.401  -9.406 -22.176  1.00  0.00           C  
ATOM    643  CG1 VAL A  44       4.447  -8.306 -22.503  1.00  0.00           C  
ATOM    644  CG2 VAL A  44       3.194  -9.535 -20.686  1.00  0.00           C  
ATOM    645  H   VAL A  44       1.171  -7.902 -21.308  1.00  0.00           H  
ATOM    646  HA  VAL A  44       2.264  -8.894 -23.910  1.00  0.00           H  
ATOM    647  HB  VAL A  44       3.751 -10.349 -22.571  1.00  0.00           H  
ATOM    648 1HG1 VAL A  44       5.391  -8.539 -22.077  1.00  0.00           H  
ATOM    649 2HG1 VAL A  44       4.568  -8.229 -23.570  1.00  0.00           H  
ATOM    650 3HG1 VAL A  44       4.103  -7.354 -22.112  1.00  0.00           H  
ATOM    651 1HG2 VAL A  44       4.117  -9.809 -20.204  1.00  0.00           H  
ATOM    652 2HG2 VAL A  44       2.844  -8.586 -20.288  1.00  0.00           H  
ATOM    653 3HG2 VAL A  44       2.448 -10.307 -20.493  1.00  0.00           H  
ATOM    654  N   VAL A  45      -0.178  -9.770 -22.742  1.00  0.00           N  
ATOM    655  CA  VAL A  45      -1.380 -10.555 -22.564  1.00  0.00           C  
ATOM    656  C   VAL A  45      -1.598 -11.447 -23.809  1.00  0.00           C  
ATOM    657  O   VAL A  45      -1.376 -10.965 -24.918  1.00  0.00           O  
ATOM    658  CB  VAL A  45      -2.565  -9.603 -22.443  1.00  0.00           C  
ATOM    659  CG1 VAL A  45      -3.815 -10.397 -22.258  1.00  0.00           C  
ATOM    660  CG2 VAL A  45      -2.304  -8.610 -21.402  1.00  0.00           C  
ATOM    661  H   VAL A  45      -0.307  -8.778 -22.877  1.00  0.00           H  
ATOM    662  HA  VAL A  45      -1.278 -11.121 -21.647  1.00  0.00           H  
ATOM    663  HB  VAL A  45      -2.688  -9.070 -23.386  1.00  0.00           H  
ATOM    664 1HG1 VAL A  45      -4.680  -9.768 -22.206  1.00  0.00           H  
ATOM    665 2HG1 VAL A  45      -3.904 -11.061 -23.083  1.00  0.00           H  
ATOM    666 3HG1 VAL A  45      -3.747 -10.961 -21.347  1.00  0.00           H  
ATOM    667 1HG2 VAL A  45      -3.130  -7.922 -21.352  1.00  0.00           H  
ATOM    668 2HG2 VAL A  45      -2.171  -9.052 -20.473  1.00  0.00           H  
ATOM    669 3HG2 VAL A  45      -1.403  -8.082 -21.672  1.00  0.00           H  
ATOM    670  N   PRO A  46      -1.957 -12.740 -23.675  1.00  0.00           N  
ATOM    671  CA  PRO A  46      -2.212 -13.670 -24.771  1.00  0.00           C  
ATOM    672  C   PRO A  46      -3.172 -13.160 -25.851  1.00  0.00           C  
ATOM    673  O   PRO A  46      -4.073 -12.352 -25.600  1.00  0.00           O  
ATOM    674  CB  PRO A  46      -2.790 -14.880 -24.039  1.00  0.00           C  
ATOM    675  CG  PRO A  46      -2.167 -14.831 -22.669  1.00  0.00           C  
ATOM    676  CD  PRO A  46      -2.070 -13.370 -22.326  1.00  0.00           C  
ATOM    677  HA  PRO A  46      -1.237 -13.934 -25.228  1.00  0.00           H  
ATOM    678 1HB  PRO A  46      -3.889 -14.787 -23.997  1.00  0.00           H  
ATOM    679 2HB  PRO A  46      -2.571 -15.801 -24.588  1.00  0.00           H  
ATOM    680 1HG  PRO A  46      -2.769 -15.400 -21.949  1.00  0.00           H  
ATOM    681 2HG  PRO A  46      -1.183 -15.309 -22.705  1.00  0.00           H  
ATOM    682 1HD  PRO A  46      -2.972 -13.056 -21.793  1.00  0.00           H  
ATOM    683 2HD  PRO A  46      -1.151 -13.234 -21.735  1.00  0.00           H  
ATOM    684  N   ASP A  47      -2.923 -13.611 -27.078  1.00  0.00           N  
ATOM    685  CA  ASP A  47      -3.650 -13.205 -28.281  1.00  0.00           C  
ATOM    686  C   ASP A  47      -5.161 -13.328 -28.135  1.00  0.00           C  
ATOM    687  O   ASP A  47      -5.674 -14.332 -27.638  1.00  0.00           O  
ATOM    688  CB  ASP A  47      -3.209 -14.076 -29.467  1.00  0.00           C  
ATOM    689  CG  ASP A  47      -3.701 -13.584 -30.861  1.00  0.00           C  
ATOM    690  OD1 ASP A  47      -2.996 -12.791 -31.464  1.00  0.00           O  
ATOM    691  OD2 ASP A  47      -4.738 -14.014 -31.308  1.00  0.00           O  
ATOM    692  H   ASP A  47      -2.165 -14.273 -27.186  1.00  0.00           H  
ATOM    693  HA  ASP A  47      -3.410 -12.160 -28.489  1.00  0.00           H  
ATOM    694 1HB  ASP A  47      -2.126 -14.140 -29.477  1.00  0.00           H  
ATOM    695 2HB  ASP A  47      -3.584 -15.090 -29.319  1.00  0.00           H  
ATOM    696  N   GLY A  48      -5.863 -12.278 -28.559  1.00  0.00           N  
ATOM    697  CA  GLY A  48      -7.320 -12.213 -28.529  1.00  0.00           C  
ATOM    698  C   GLY A  48      -7.863 -11.556 -27.263  1.00  0.00           C  
ATOM    699  O   GLY A  48      -9.046 -11.215 -27.191  1.00  0.00           O  
ATOM    700  H   GLY A  48      -5.358 -11.493 -28.946  1.00  0.00           H  
ATOM    701 1HA  GLY A  48      -7.670 -11.662 -29.402  1.00  0.00           H  
ATOM    702 2HA  GLY A  48      -7.723 -13.222 -28.613  1.00  0.00           H  
ATOM    703  N   GLN A  49      -7.000 -11.358 -26.278  1.00  0.00           N  
ATOM    704  CA  GLN A  49      -7.377 -10.744 -25.018  1.00  0.00           C  
ATOM    705  C   GLN A  49      -6.941  -9.282 -25.043  1.00  0.00           C  
ATOM    706  O   GLN A  49      -6.205  -8.881 -25.933  1.00  0.00           O  
ATOM    707  CB  GLN A  49      -6.728 -11.515 -23.878  1.00  0.00           C  
ATOM    708  CG  GLN A  49      -7.162 -12.973 -23.772  1.00  0.00           C  
ATOM    709  CD  GLN A  49      -6.393 -13.750 -22.691  1.00  0.00           C  
ATOM    710  OE1 GLN A  49      -5.623 -13.194 -21.906  1.00  0.00           O  
ATOM    711  NE2 GLN A  49      -6.602 -15.061 -22.659  1.00  0.00           N  
ATOM    712  H   GLN A  49      -6.029 -11.671 -26.369  1.00  0.00           H  
ATOM    713  HA  GLN A  49      -8.460 -10.780 -24.908  1.00  0.00           H  
ATOM    714 1HB  GLN A  49      -5.694 -11.533 -24.056  1.00  0.00           H  
ATOM    715 2HB  GLN A  49      -6.901 -11.009 -22.929  1.00  0.00           H  
ATOM    716 1HG  GLN A  49      -8.226 -13.016 -23.546  1.00  0.00           H  
ATOM    717 2HG  GLN A  49      -6.960 -13.453 -24.735  1.00  0.00           H  
ATOM    718 1HE2 GLN A  49      -6.127 -15.631 -21.989  1.00  0.00           H  
ATOM    719 2HE2 GLN A  49      -7.227 -15.479 -23.321  1.00  0.00           H  
ATOM    720  N   THR A  50      -7.399  -8.501 -24.080  1.00  0.00           N  
ATOM    721  CA  THR A  50      -7.093  -7.070 -23.925  1.00  0.00           C  
ATOM    722  C   THR A  50      -5.655  -6.781 -23.521  1.00  0.00           C  
ATOM    723  O   THR A  50      -4.912  -7.705 -23.230  1.00  0.00           O  
ATOM    724  CB  THR A  50      -8.026  -6.534 -22.870  1.00  0.00           C  
ATOM    725  OG1 THR A  50      -7.834  -7.356 -21.729  1.00  0.00           O  
ATOM    726  CG2 THR A  50      -9.430  -6.563 -23.321  1.00  0.00           C  
ATOM    727  H   THR A  50      -8.012  -8.920 -23.394  1.00  0.00           H  
ATOM    728  HA  THR A  50      -7.286  -6.570 -24.876  1.00  0.00           H  
ATOM    729  HB  THR A  50      -7.751  -5.504 -22.621  1.00  0.00           H  
ATOM    730  HG1 THR A  50      -8.419  -7.123 -21.000  1.00  0.00           H  
ATOM    731 1HG2 THR A  50     -10.056  -6.182 -22.532  1.00  0.00           H  
ATOM    732 2HG2 THR A  50      -9.521  -5.926 -24.205  1.00  0.00           H  
ATOM    733 3HG2 THR A  50      -9.722  -7.580 -23.569  1.00  0.00           H  
ATOM    734  N   SER A  51      -5.250  -5.511 -23.517  1.00  0.00           N  
ATOM    735  CA  SER A  51      -3.849  -5.184 -23.192  1.00  0.00           C  
ATOM    736  C   SER A  51      -3.681  -3.926 -22.330  1.00  0.00           C  
ATOM    737  O   SER A  51      -4.635  -3.451 -21.720  1.00  0.00           O  
ATOM    738  CB  SER A  51      -3.059  -5.066 -24.496  1.00  0.00           C  
ATOM    739  OG  SER A  51      -1.698  -4.975 -24.283  1.00  0.00           O  
ATOM    740  H   SER A  51      -5.912  -4.764 -23.755  1.00  0.00           H  
ATOM    741  HA  SER A  51      -3.431  -6.018 -22.634  1.00  0.00           H  
ATOM    742 1HB  SER A  51      -3.263  -5.948 -25.092  1.00  0.00           H  
ATOM    743 2HB  SER A  51      -3.377  -4.220 -25.047  1.00  0.00           H  
ATOM    744  HG  SER A  51      -1.548  -4.069 -23.993  1.00  0.00           H  
ATOM    745  N   ALA A  52      -2.437  -3.453 -22.224  1.00  0.00           N  
ATOM    746  CA  ALA A  52      -2.098  -2.265 -21.440  1.00  0.00           C  
ATOM    747  C   ALA A  52      -0.887  -1.562 -22.008  1.00  0.00           C  
ATOM    748  O   ALA A  52       0.070  -2.183 -22.480  1.00  0.00           O  
ATOM    749  CB  ALA A  52      -1.803  -2.594 -19.989  1.00  0.00           C  
ATOM    750  H   ALA A  52      -1.737  -3.943 -22.751  1.00  0.00           H  
ATOM    751  HA  ALA A  52      -2.941  -1.586 -21.497  1.00  0.00           H  
ATOM    752 1HB  ALA A  52      -1.582  -1.674 -19.452  1.00  0.00           H  
ATOM    753 2HB  ALA A  52      -2.658  -3.068 -19.550  1.00  0.00           H  
ATOM    754 3HB  ALA A  52      -0.955  -3.244 -19.933  1.00  0.00           H  
ATOM    755  N   TRP A  53      -0.920  -0.250 -21.918  1.00  0.00           N  
ATOM    756  CA  TRP A  53       0.151   0.593 -22.403  1.00  0.00           C  
ATOM    757  C   TRP A  53       1.276   0.753 -21.407  1.00  0.00           C  
ATOM    758  O   TRP A  53       1.044   0.999 -20.230  1.00  0.00           O  
ATOM    759  CB  TRP A  53      -0.375   1.952 -22.727  1.00  0.00           C  
ATOM    760  CG  TRP A  53       0.603   2.755 -23.374  1.00  0.00           C  
ATOM    761  CD1 TRP A  53       1.374   3.574 -22.780  1.00  0.00           C  
ATOM    762  CD2 TRP A  53       0.913   2.862 -24.758  1.00  0.00           C  
ATOM    763  NE1 TRP A  53       2.163   4.229 -23.679  1.00  0.00           N  
ATOM    764  CE2 TRP A  53       1.884   3.821 -24.875  1.00  0.00           C  
ATOM    765  CE3 TRP A  53       0.456   2.260 -25.848  1.00  0.00           C  
ATOM    766  CZ2 TRP A  53       2.386   4.216 -26.081  1.00  0.00           C  
ATOM    767  CZ3 TRP A  53       0.937   2.626 -27.063  1.00  0.00           C  
ATOM    768  CH2 TRP A  53       1.888   3.606 -27.172  1.00  0.00           C  
ATOM    769  H   TRP A  53      -1.732   0.191 -21.511  1.00  0.00           H  
ATOM    770  HA  TRP A  53       0.560   0.147 -23.310  1.00  0.00           H  
ATOM    771 1HB  TRP A  53      -1.239   1.886 -23.352  1.00  0.00           H  
ATOM    772 2HB  TRP A  53      -0.678   2.459 -21.807  1.00  0.00           H  
ATOM    773  HD1 TRP A  53       1.372   3.723 -21.716  1.00  0.00           H  
ATOM    774  HE1 TRP A  53       2.848   4.933 -23.445  1.00  0.00           H  
ATOM    775  HE3 TRP A  53      -0.273   1.519 -25.742  1.00  0.00           H  
ATOM    776  HZ2 TRP A  53       3.138   4.989 -26.189  1.00  0.00           H  
ATOM    777  HZ3 TRP A  53       0.531   2.114 -27.929  1.00  0.00           H  
ATOM    778  HH2 TRP A  53       2.254   3.909 -28.131  1.00  0.00           H  
ATOM    779  N   SER A  54       2.496   0.643 -21.869  1.00  0.00           N  
ATOM    780  CA  SER A  54       3.635   0.752 -20.980  1.00  0.00           C  
ATOM    781  C   SER A  54       3.845   2.117 -20.344  1.00  0.00           C  
ATOM    782  O   SER A  54       3.423   3.143 -20.854  1.00  0.00           O  
ATOM    783  CB  SER A  54       4.859   0.370 -21.755  1.00  0.00           C  
ATOM    784  OG  SER A  54       5.113   1.261 -22.793  1.00  0.00           O  
ATOM    785  H   SER A  54       2.641   0.466 -22.854  1.00  0.00           H  
ATOM    786  HA  SER A  54       3.513   0.037 -20.175  1.00  0.00           H  
ATOM    787 1HB  SER A  54       5.698   0.373 -21.067  1.00  0.00           H  
ATOM    788 2HB  SER A  54       4.735  -0.627 -22.149  1.00  0.00           H  
ATOM    789  HG  SER A  54       6.029   1.108 -23.051  1.00  0.00           H  
ATOM    790  N   ALA A  55       4.537   2.138 -19.226  1.00  0.00           N  
ATOM    791  CA  ALA A  55       4.968   3.391 -18.659  1.00  0.00           C  
ATOM    792  C   ALA A  55       6.213   3.786 -19.380  1.00  0.00           C  
ATOM    793  O   ALA A  55       6.286   4.922 -19.848  1.00  0.00           O  
ATOM    794  CB  ALA A  55       5.262   3.310 -17.187  1.00  0.00           C  
ATOM    795  H   ALA A  55       4.827   1.273 -18.813  1.00  0.00           H  
ATOM    796  HA  ALA A  55       4.202   4.139 -18.839  1.00  0.00           H  
ATOM    797 1HB  ALA A  55       5.602   4.268 -16.861  1.00  0.00           H  
ATOM    798 2HB  ALA A  55       4.376   3.040 -16.652  1.00  0.00           H  
ATOM    799 3HB  ALA A  55       6.042   2.569 -17.007  1.00  0.00           H  
ATOM    800  N   CYS A  56       7.155   2.813 -19.508  1.00  0.00           N  
ATOM    801  CA  CYS A  56       8.438   3.010 -20.194  1.00  0.00           C  
ATOM    802  C   CYS A  56       9.132   1.712 -20.675  1.00  0.00           C  
ATOM    803  O   CYS A  56       8.963   0.643 -20.079  1.00  0.00           O  
ATOM    804  CB  CYS A  56       9.439   3.757 -19.285  1.00  0.00           C  
ATOM    805  SG  CYS A  56       9.939   2.906 -17.787  1.00  0.00           S  
ATOM    806  H   CYS A  56       6.943   1.902 -19.107  1.00  0.00           H  
ATOM    807  HA  CYS A  56       8.223   3.612 -21.056  1.00  0.00           H  
ATOM    808 1HB  CYS A  56      10.335   3.991 -19.856  1.00  0.00           H  
ATOM    809 2HB  CYS A  56       9.012   4.692 -18.960  1.00  0.00           H  
ATOM    810  HG  CYS A  56      10.720   3.881 -17.327  1.00  0.00           H  
ATOM    811  N   THR A  57      10.000   1.830 -21.699  1.00  0.00           N  
ATOM    812  CA  THR A  57      10.802   0.669 -22.190  1.00  0.00           C  
ATOM    813  C   THR A  57      12.330   0.873 -22.314  1.00  0.00           C  
ATOM    814  O   THR A  57      12.810   1.919 -22.769  1.00  0.00           O  
ATOM    815  CB  THR A  57      10.264   0.149 -23.564  1.00  0.00           C  
ATOM    816  OG1 THR A  57       8.908  -0.287 -23.407  1.00  0.00           O  
ATOM    817  CG2 THR A  57      11.104  -1.040 -24.122  1.00  0.00           C  
ATOM    818  H   THR A  57      10.037   2.741 -22.161  1.00  0.00           H  
ATOM    819  HA  THR A  57      10.664  -0.141 -21.475  1.00  0.00           H  
ATOM    820  HB  THR A  57      10.287   0.967 -24.285  1.00  0.00           H  
ATOM    821  HG1 THR A  57       8.905  -1.134 -22.989  1.00  0.00           H  
ATOM    822 1HG2 THR A  57      10.686  -1.366 -25.074  1.00  0.00           H  
ATOM    823 2HG2 THR A  57      12.136  -0.731 -24.282  1.00  0.00           H  
ATOM    824 3HG2 THR A  57      11.080  -1.871 -23.413  1.00  0.00           H  
ATOM    825  N   LEU A  58      13.084  -0.154 -21.885  1.00  0.00           N  
ATOM    826  CA  LEU A  58      14.545  -0.212 -22.017  1.00  0.00           C  
ATOM    827  C   LEU A  58      15.021  -1.274 -23.004  1.00  0.00           C  
ATOM    828  O   LEU A  58      14.480  -2.379 -23.020  1.00  0.00           O  
ATOM    829  CB  LEU A  58      15.173  -0.585 -20.683  1.00  0.00           C  
ATOM    830  CG  LEU A  58      14.900   0.302 -19.591  1.00  0.00           C  
ATOM    831  CD1 LEU A  58      15.509  -0.244 -18.319  1.00  0.00           C  
ATOM    832  CD2 LEU A  58      15.467   1.562 -19.967  1.00  0.00           C  
ATOM    833  H   LEU A  58      12.605  -0.949 -21.465  1.00  0.00           H  
ATOM    834  HA  LEU A  58      14.904   0.764 -22.345  1.00  0.00           H  
ATOM    835 1HB  LEU A  58      14.841  -1.585 -20.399  1.00  0.00           H  
ATOM    836 2HB  LEU A  58      16.249  -0.601 -20.822  1.00  0.00           H  
ATOM    837  HG  LEU A  58      13.824   0.405 -19.435  1.00  0.00           H  
ATOM    838 1HD1 LEU A  58      15.317   0.447 -17.499  1.00  0.00           H  
ATOM    839 2HD1 LEU A  58      15.065  -1.212 -18.096  1.00  0.00           H  
ATOM    840 3HD1 LEU A  58      16.585  -0.358 -18.448  1.00  0.00           H  
ATOM    841 1HD2 LEU A  58      15.301   2.275 -19.179  1.00  0.00           H  
ATOM    842 2HD2 LEU A  58      16.531   1.438 -20.142  1.00  0.00           H  
ATOM    843 3HD2 LEU A  58      15.005   1.886 -20.882  1.00  0.00           H  
ATOM    844  N   GLU A  59      16.101  -0.978 -23.740  1.00  0.00           N  
ATOM    845  CA  GLU A  59      16.768  -1.979 -24.588  1.00  0.00           C  
ATOM    846  C   GLU A  59      17.997  -2.482 -23.865  1.00  0.00           C  
ATOM    847  O   GLU A  59      18.859  -1.691 -23.489  1.00  0.00           O  
ATOM    848  CB  GLU A  59      17.175  -1.423 -25.943  1.00  0.00           C  
ATOM    849  CG  GLU A  59      17.866  -2.469 -26.839  1.00  0.00           C  
ATOM    850  CD  GLU A  59      18.201  -1.993 -28.237  1.00  0.00           C  
ATOM    851  OE1 GLU A  59      17.292  -1.823 -29.033  1.00  0.00           O  
ATOM    852  OE2 GLU A  59      19.380  -1.865 -28.541  1.00  0.00           O  
ATOM    853  H   GLU A  59      16.480  -0.044 -23.696  1.00  0.00           H  
ATOM    854  HA  GLU A  59      16.105  -2.829 -24.734  1.00  0.00           H  
ATOM    855 1HB  GLU A  59      16.311  -1.019 -26.457  1.00  0.00           H  
ATOM    856 2HB  GLU A  59      17.880  -0.600 -25.797  1.00  0.00           H  
ATOM    857 1HG  GLU A  59      18.798  -2.762 -26.354  1.00  0.00           H  
ATOM    858 2HG  GLU A  59      17.244  -3.363 -26.898  1.00  0.00           H  
ATOM    859  N   LEU A  60      18.039  -3.784 -23.618  1.00  0.00           N  
ATOM    860  CA  LEU A  60      19.077  -4.372 -22.795  1.00  0.00           C  
ATOM    861  C   LEU A  60      19.963  -5.360 -23.602  1.00  0.00           C  
ATOM    862  O   LEU A  60      19.461  -6.044 -24.496  1.00  0.00           O  
ATOM    863  CB  LEU A  60      18.306  -5.020 -21.655  1.00  0.00           C  
ATOM    864  CG  LEU A  60      17.345  -3.979 -20.989  1.00  0.00           C  
ATOM    865  CD1 LEU A  60      16.534  -4.587 -20.079  1.00  0.00           C  
ATOM    866  CD2 LEU A  60      18.109  -2.965 -20.312  1.00  0.00           C  
ATOM    867  H   LEU A  60      17.309  -4.391 -23.987  1.00  0.00           H  
ATOM    868  HA  LEU A  60      19.674  -3.556 -22.398  1.00  0.00           H  
ATOM    869 1HB  LEU A  60      17.712  -5.847 -22.047  1.00  0.00           H  
ATOM    870 2HB  LEU A  60      19.003  -5.393 -20.897  1.00  0.00           H  
ATOM    871  HG  LEU A  60      16.710  -3.539 -21.738  1.00  0.00           H  
ATOM    872 1HD1 LEU A  60      15.882  -3.847 -19.648  1.00  0.00           H  
ATOM    873 2HD1 LEU A  60      15.969  -5.327 -20.616  1.00  0.00           H  
ATOM    874 3HD1 LEU A  60      17.145  -5.035 -19.313  1.00  0.00           H  
ATOM    875 1HD2 LEU A  60      17.445  -2.258 -19.842  1.00  0.00           H  
ATOM    876 2HD2 LEU A  60      18.687  -3.465 -19.556  1.00  0.00           H  
ATOM    877 3HD2 LEU A  60      18.770  -2.444 -21.008  1.00  0.00           H  
ATOM    878  N   PRO A  61      21.280  -5.441 -23.328  1.00  0.00           N  
ATOM    879  CA  PRO A  61      22.273  -6.298 -23.980  1.00  0.00           C  
ATOM    880  C   PRO A  61      22.294  -7.813 -23.715  1.00  0.00           C  
ATOM    881  O   PRO A  61      22.980  -8.531 -24.442  1.00  0.00           O  
ATOM    882  CB  PRO A  61      23.586  -5.677 -23.496  1.00  0.00           C  
ATOM    883  CG  PRO A  61      23.265  -5.084 -22.173  1.00  0.00           C  
ATOM    884  CD  PRO A  61      21.864  -4.562 -22.298  1.00  0.00           C  
ATOM    885  HA  PRO A  61      22.181  -6.133 -25.070  1.00  0.00           H  
ATOM    886 1HB  PRO A  61      24.359  -6.454 -23.423  1.00  0.00           H  
ATOM    887 2HB  PRO A  61      23.947  -4.931 -24.215  1.00  0.00           H  
ATOM    888 1HG  PRO A  61      23.352  -5.832 -21.367  1.00  0.00           H  
ATOM    889 2HG  PRO A  61      23.992  -4.281 -21.934  1.00  0.00           H  
ATOM    890 1HD  PRO A  61      21.358  -4.673 -21.328  1.00  0.00           H  
ATOM    891 2HD  PRO A  61      21.896  -3.511 -22.636  1.00  0.00           H  
ATOM    892  N   GLY A  62      21.614  -8.336 -22.689  1.00  0.00           N  
ATOM    893  CA  GLY A  62      21.810  -9.776 -22.460  1.00  0.00           C  
ATOM    894  C   GLY A  62      21.066 -10.408 -21.282  1.00  0.00           C  
ATOM    895  O   GLY A  62      19.920 -10.078 -21.001  1.00  0.00           O  
ATOM    896  H   GLY A  62      21.036  -7.777 -22.074  1.00  0.00           H  
ATOM    897 1HA  GLY A  62      21.532 -10.309 -23.370  1.00  0.00           H  
ATOM    898 2HA  GLY A  62      22.875  -9.953 -22.326  1.00  0.00           H  
ATOM    899  N   ALA A  63      21.723 -11.405 -20.665  1.00  0.00           N  
ATOM    900  CA  ALA A  63      21.186 -12.209 -19.553  1.00  0.00           C  
ATOM    901  C   ALA A  63      20.885 -11.369 -18.328  1.00  0.00           C  
ATOM    902  O   ALA A  63      21.562 -10.376 -18.065  1.00  0.00           O  
ATOM    903  CB  ALA A  63      22.160 -13.306 -19.156  1.00  0.00           C  
ATOM    904  H   ALA A  63      22.661 -11.608 -20.979  1.00  0.00           H  
ATOM    905  HA  ALA A  63      20.254 -12.667 -19.886  1.00  0.00           H  
ATOM    906 1HB  ALA A  63      21.718 -13.899 -18.354  1.00  0.00           H  
ATOM    907 2HB  ALA A  63      22.361 -13.951 -20.011  1.00  0.00           H  
ATOM    908 3HB  ALA A  63      23.093 -12.867 -18.805  1.00  0.00           H  
ATOM    909  N   PHE A  64      19.875 -11.798 -17.576  1.00  0.00           N  
ATOM    910  CA  PHE A  64      19.459 -11.116 -16.349  1.00  0.00           C  
ATOM    911  C   PHE A  64      19.786 -11.958 -15.144  1.00  0.00           C  
ATOM    912  O   PHE A  64      19.686 -13.178 -15.203  1.00  0.00           O  
ATOM    913  CB  PHE A  64      17.959 -10.849 -16.424  1.00  0.00           C  
ATOM    914  CG  PHE A  64      17.653  -9.846 -17.420  1.00  0.00           C  
ATOM    915  CD1 PHE A  64      17.614 -10.194 -18.743  1.00  0.00           C  
ATOM    916  CD2 PHE A  64      17.382  -8.547 -17.056  1.00  0.00           C  
ATOM    917  CE1 PHE A  64      17.359  -9.268 -19.692  1.00  0.00           C  
ATOM    918  CE2 PHE A  64      17.110  -7.616 -18.005  1.00  0.00           C  
ATOM    919  CZ  PHE A  64      17.114  -7.985 -19.337  1.00  0.00           C  
ATOM    920  H   PHE A  64      19.396 -12.657 -17.862  1.00  0.00           H  
ATOM    921  HA  PHE A  64      19.996 -10.167 -16.268  1.00  0.00           H  
ATOM    922 1HB  PHE A  64      17.436 -11.764 -16.681  1.00  0.00           H  
ATOM    923 2HB  PHE A  64      17.594 -10.501 -15.456  1.00  0.00           H  
ATOM    924  HD1 PHE A  64      17.818 -11.221 -19.037  1.00  0.00           H  
ATOM    925  HD2 PHE A  64      17.399  -8.269 -16.002  1.00  0.00           H  
ATOM    926  HE1 PHE A  64      17.356  -9.559 -20.744  1.00  0.00           H  
ATOM    927  HE2 PHE A  64      16.906  -6.590 -17.710  1.00  0.00           H  
ATOM    928  HZ  PHE A  64      16.916  -7.272 -20.108  1.00  0.00           H  
ATOM    929  N   TYR A  65      20.143 -11.328 -14.035  1.00  0.00           N  
ATOM    930  CA  TYR A  65      20.415 -12.077 -12.819  1.00  0.00           C  
ATOM    931  C   TYR A  65      19.281 -11.873 -11.817  1.00  0.00           C  
ATOM    932  O   TYR A  65      19.302 -10.991 -10.950  1.00  0.00           O  
ATOM    933  CB  TYR A  65      21.786 -11.662 -12.330  1.00  0.00           C  
ATOM    934  CG  TYR A  65      22.820 -11.999 -13.379  1.00  0.00           C  
ATOM    935  CD1 TYR A  65      23.063 -11.110 -14.423  1.00  0.00           C  
ATOM    936  CD2 TYR A  65      23.512 -13.189 -13.318  1.00  0.00           C  
ATOM    937  CE1 TYR A  65      23.978 -11.417 -15.402  1.00  0.00           C  
ATOM    938  CE2 TYR A  65      24.441 -13.488 -14.299  1.00  0.00           C  
ATOM    939  CZ  TYR A  65      24.668 -12.613 -15.336  1.00  0.00           C  
ATOM    940  OH  TYR A  65      25.583 -12.933 -16.311  1.00  0.00           O  
ATOM    941  H   TYR A  65      20.264 -10.314 -14.016  1.00  0.00           H  
ATOM    942  HA  TYR A  65      20.455 -13.133 -13.057  1.00  0.00           H  
ATOM    943 1HB  TYR A  65      21.819 -10.590 -12.127  1.00  0.00           H  
ATOM    944 2HB  TYR A  65      22.037 -12.190 -11.439  1.00  0.00           H  
ATOM    945  HD1 TYR A  65      22.517 -10.171 -14.478  1.00  0.00           H  
ATOM    946  HD2 TYR A  65      23.325 -13.893 -12.502  1.00  0.00           H  
ATOM    947  HE1 TYR A  65      24.151 -10.721 -16.223  1.00  0.00           H  
ATOM    948  HE2 TYR A  65      24.991 -14.429 -14.260  1.00  0.00           H  
ATOM    949  HH  TYR A  65      25.842 -13.862 -16.213  1.00  0.00           H  
ATOM    950  N   GLN A  66      18.246 -12.688 -11.963  1.00  0.00           N  
ATOM    951  CA  GLN A  66      16.974 -12.461 -11.288  1.00  0.00           C  
ATOM    952  C   GLN A  66      16.999 -13.006  -9.879  1.00  0.00           C  
ATOM    953  O   GLN A  66      16.603 -14.140  -9.614  1.00  0.00           O  
ATOM    954  CB  GLN A  66      15.828 -13.030 -12.122  1.00  0.00           C  
ATOM    955  CG  GLN A  66      15.723 -12.323 -13.499  1.00  0.00           C  
ATOM    956  CD  GLN A  66      14.584 -12.808 -14.376  1.00  0.00           C  
ATOM    957  OE1 GLN A  66      13.543 -13.243 -13.895  1.00  0.00           O  
ATOM    958  NE2 GLN A  66      14.778 -12.762 -15.682  1.00  0.00           N  
ATOM    959  H   GLN A  66      18.347 -13.486 -12.592  1.00  0.00           H  
ATOM    960  HA  GLN A  66      16.807 -11.390 -11.223  1.00  0.00           H  
ATOM    961 1HB  GLN A  66      15.977 -14.099 -12.277  1.00  0.00           H  
ATOM    962 2HB  GLN A  66      14.880 -12.885 -11.590  1.00  0.00           H  
ATOM    963 1HG  GLN A  66      15.599 -11.264 -13.324  1.00  0.00           H  
ATOM    964 2HG  GLN A  66      16.654 -12.503 -14.039  1.00  0.00           H  
ATOM    965 1HE2 GLN A  66      14.071 -13.115 -16.286  1.00  0.00           H  
ATOM    966 2HE2 GLN A  66      15.637 -12.414 -16.055  1.00  0.00           H  
ATOM    967  N   GLY A  67      17.573 -12.199  -8.990  1.00  0.00           N  
ATOM    968  CA  GLY A  67      17.828 -12.608  -7.618  1.00  0.00           C  
ATOM    969  C   GLY A  67      19.170 -13.308  -7.566  1.00  0.00           C  
ATOM    970  O   GLY A  67      19.389 -14.212  -6.765  1.00  0.00           O  
ATOM    971  H   GLY A  67      17.884 -11.295  -9.331  1.00  0.00           H  
ATOM    972 1HA  GLY A  67      17.846 -11.734  -6.972  1.00  0.00           H  
ATOM    973 2HA  GLY A  67      17.039 -13.271  -7.271  1.00  0.00           H  
ATOM    974  N   ALA A  68      20.057 -12.870  -8.468  1.00  0.00           N  
ATOM    975  CA  ALA A  68      21.417 -13.371  -8.694  1.00  0.00           C  
ATOM    976  C   ALA A  68      21.413 -14.710  -9.433  1.00  0.00           C  
ATOM    977  O   ALA A  68      22.468 -15.290  -9.688  1.00  0.00           O  
ATOM    978  CB  ALA A  68      22.190 -13.517  -7.382  1.00  0.00           C  
ATOM    979  H   ALA A  68      19.752 -12.123  -9.091  1.00  0.00           H  
ATOM    980  HA  ALA A  68      21.940 -12.641  -9.302  1.00  0.00           H  
ATOM    981 1HB  ALA A  68      23.205 -13.844  -7.608  1.00  0.00           H  
ATOM    982 2HB  ALA A  68      22.225 -12.557  -6.873  1.00  0.00           H  
ATOM    983 3HB  ALA A  68      21.731 -14.247  -6.733  1.00  0.00           H  
ATOM    984  N   GLN A  69      20.238 -15.151  -9.868  1.00  0.00           N  
ATOM    985  CA  GLN A  69      20.130 -16.338 -10.698  1.00  0.00           C  
ATOM    986  C   GLN A  69      20.164 -15.956 -12.154  1.00  0.00           C  
ATOM    987  O   GLN A  69      19.292 -15.236 -12.646  1.00  0.00           O  
ATOM    988  CB  GLN A  69      18.849 -17.120 -10.404  1.00  0.00           C  
ATOM    989  CG  GLN A  69      18.610 -18.301 -11.364  1.00  0.00           C  
ATOM    990  CD  GLN A  69      19.644 -19.413 -11.273  1.00  0.00           C  
ATOM    991  OE1 GLN A  69      19.831 -20.033 -10.216  1.00  0.00           O  
ATOM    992  NE2 GLN A  69      20.321 -19.686 -12.400  1.00  0.00           N  
ATOM    993  H   GLN A  69      19.398 -14.652  -9.608  1.00  0.00           H  
ATOM    994  HA  GLN A  69      20.984 -16.984 -10.497  1.00  0.00           H  
ATOM    995 1HB  GLN A  69      18.888 -17.509  -9.388  1.00  0.00           H  
ATOM    996 2HB  GLN A  69      17.987 -16.447 -10.462  1.00  0.00           H  
ATOM    997 1HG  GLN A  69      17.629 -18.725 -11.158  1.00  0.00           H  
ATOM    998 2HG  GLN A  69      18.637 -17.912 -12.382  1.00  0.00           H  
ATOM    999 1HE2 GLN A  69      21.009 -20.409 -12.409  1.00  0.00           H  
ATOM   1000 2HE2 GLN A  69      20.129 -19.158 -13.270  1.00  0.00           H  
ATOM   1001  N   GLU A  70      21.184 -16.403 -12.858  1.00  0.00           N  
ATOM   1002  CA  GLU A  70      21.248 -16.036 -14.253  1.00  0.00           C  
ATOM   1003  C   GLU A  70      20.103 -16.683 -15.012  1.00  0.00           C  
ATOM   1004  O   GLU A  70      19.891 -17.902 -14.915  1.00  0.00           O  
ATOM   1005  CB  GLU A  70      22.578 -16.453 -14.874  1.00  0.00           C  
ATOM   1006  CG  GLU A  70      22.775 -15.963 -16.304  1.00  0.00           C  
ATOM   1007  CD  GLU A  70      24.135 -16.293 -16.863  1.00  0.00           C  
ATOM   1008  OE1 GLU A  70      24.962 -16.766 -16.122  1.00  0.00           O  
ATOM   1009  OE2 GLU A  70      24.348 -16.069 -18.031  1.00  0.00           O  
ATOM   1010  H   GLU A  70      21.898 -16.979 -12.431  1.00  0.00           H  
ATOM   1011  HA  GLU A  70      21.151 -14.957 -14.341  1.00  0.00           H  
ATOM   1012 1HB  GLU A  70      23.394 -16.109 -14.258  1.00  0.00           H  
ATOM   1013 2HB  GLU A  70      22.633 -17.542 -14.897  1.00  0.00           H  
ATOM   1014 1HG  GLU A  70      22.010 -16.407 -16.944  1.00  0.00           H  
ATOM   1015 2HG  GLU A  70      22.629 -14.882 -16.317  1.00  0.00           H  
ATOM   1016  N   ILE A  71      19.369 -15.864 -15.750  1.00  0.00           N  
ATOM   1017  CA  ILE A  71      18.291 -16.308 -16.595  1.00  0.00           C  
ATOM   1018  C   ILE A  71      18.651 -16.055 -18.032  1.00  0.00           C  
ATOM   1019  O   ILE A  71      18.983 -14.925 -18.429  1.00  0.00           O  
ATOM   1020  CB  ILE A  71      16.956 -15.615 -16.269  1.00  0.00           C  
ATOM   1021  CG1 ILE A  71      16.597 -15.849 -14.786  1.00  0.00           C  
ATOM   1022  CG2 ILE A  71      15.838 -16.096 -17.214  1.00  0.00           C  
ATOM   1023  CD1 ILE A  71      16.419 -17.291 -14.395  1.00  0.00           C  
ATOM   1024  H   ILE A  71      19.581 -14.876 -15.710  1.00  0.00           H  
ATOM   1025  HA  ILE A  71      18.158 -17.381 -16.462  1.00  0.00           H  
ATOM   1026  HB  ILE A  71      17.086 -14.539 -16.391  1.00  0.00           H  
ATOM   1027 1HG1 ILE A  71      17.381 -15.416 -14.174  1.00  0.00           H  
ATOM   1028 2HG1 ILE A  71      15.670 -15.349 -14.568  1.00  0.00           H  
ATOM   1029 1HG2 ILE A  71      14.911 -15.578 -16.974  1.00  0.00           H  
ATOM   1030 2HG2 ILE A  71      16.109 -15.886 -18.247  1.00  0.00           H  
ATOM   1031 3HG2 ILE A  71      15.697 -17.170 -17.090  1.00  0.00           H  
ATOM   1032 1HD1 ILE A  71      16.171 -17.348 -13.333  1.00  0.00           H  
ATOM   1033 2HD1 ILE A  71      15.617 -17.734 -14.982  1.00  0.00           H  
ATOM   1034 3HD1 ILE A  71      17.340 -17.837 -14.578  1.00  0.00           H  
ATOM   1035  N   ASP A  72      18.570 -17.106 -18.823  1.00  0.00           N  
ATOM   1036  CA  ASP A  72      18.847 -17.012 -20.235  1.00  0.00           C  
ATOM   1037  C   ASP A  72      17.584 -17.375 -21.009  1.00  0.00           C  
ATOM   1038  O   ASP A  72      17.313 -18.566 -21.198  1.00  0.00           O  
ATOM   1039  CB  ASP A  72      20.002 -17.917 -20.642  1.00  0.00           C  
ATOM   1040  CG  ASP A  72      20.363 -17.793 -22.135  1.00  0.00           C  
ATOM   1041  OD1 ASP A  72      19.531 -17.343 -22.921  1.00  0.00           O  
ATOM   1042  OD2 ASP A  72      21.468 -18.147 -22.477  1.00  0.00           O  
ATOM   1043  H   ASP A  72      18.306 -17.996 -18.420  1.00  0.00           H  
ATOM   1044  HA  ASP A  72      19.183 -16.006 -20.458  1.00  0.00           H  
ATOM   1045 1HB  ASP A  72      20.885 -17.668 -20.045  1.00  0.00           H  
ATOM   1046 2HB  ASP A  72      19.745 -18.957 -20.430  1.00  0.00           H  
ATOM   1047  N   PRO A  73      16.826 -16.383 -21.504  1.00  0.00           N  
ATOM   1048  CA  PRO A  73      15.574 -16.495 -22.224  1.00  0.00           C  
ATOM   1049  C   PRO A  73      15.647 -17.414 -23.436  1.00  0.00           C  
ATOM   1050  O   PRO A  73      14.632 -17.906 -23.911  1.00  0.00           O  
ATOM   1051  CB  PRO A  73      15.321 -15.058 -22.634  1.00  0.00           C  
ATOM   1052  CG  PRO A  73      16.007 -14.235 -21.574  1.00  0.00           C  
ATOM   1053  CD  PRO A  73      17.228 -14.975 -21.270  1.00  0.00           C  
ATOM   1054  HA  PRO A  73      14.787 -16.828 -21.538  1.00  0.00           H  
ATOM   1055 1HB  PRO A  73      15.744 -14.935 -23.629  1.00  0.00           H  
ATOM   1056 2HB  PRO A  73      14.274 -14.858 -22.706  1.00  0.00           H  
ATOM   1057 1HG  PRO A  73      16.213 -13.213 -21.884  1.00  0.00           H  
ATOM   1058 2HG  PRO A  73      15.345 -14.159 -20.695  1.00  0.00           H  
ATOM   1059 1HD  PRO A  73      18.053 -14.675 -21.943  1.00  0.00           H  
ATOM   1060 2HD  PRO A  73      17.431 -14.774 -20.230  1.00  0.00           H  
ATOM   1061  N   VAL A  74      16.844 -17.653 -23.962  1.00  0.00           N  
ATOM   1062  CA  VAL A  74      16.939 -18.535 -25.106  1.00  0.00           C  
ATOM   1063  C   VAL A  74      16.501 -19.936 -24.677  1.00  0.00           C  
ATOM   1064  O   VAL A  74      15.879 -20.673 -25.448  1.00  0.00           O  
ATOM   1065  CB  VAL A  74      18.375 -18.576 -25.643  1.00  0.00           C  
ATOM   1066  CG1 VAL A  74      18.493 -19.643 -26.717  1.00  0.00           C  
ATOM   1067  CG2 VAL A  74      18.738 -17.195 -26.171  1.00  0.00           C  
ATOM   1068  H   VAL A  74      17.712 -17.282 -23.559  1.00  0.00           H  
ATOM   1069  HA  VAL A  74      16.278 -18.177 -25.890  1.00  0.00           H  
ATOM   1070  HB  VAL A  74      19.059 -18.848 -24.834  1.00  0.00           H  
ATOM   1071 1HG1 VAL A  74      19.517 -19.673 -27.085  1.00  0.00           H  
ATOM   1072 2HG1 VAL A  74      18.229 -20.611 -26.293  1.00  0.00           H  
ATOM   1073 3HG1 VAL A  74      17.818 -19.408 -27.539  1.00  0.00           H  
ATOM   1074 1HG2 VAL A  74      19.761 -17.206 -26.542  1.00  0.00           H  
ATOM   1075 2HG2 VAL A  74      18.058 -16.918 -26.974  1.00  0.00           H  
ATOM   1076 3HG2 VAL A  74      18.657 -16.479 -25.350  1.00  0.00           H  
ATOM   1077  N   ALA A  75      16.903 -20.315 -23.464  1.00  0.00           N  
ATOM   1078  CA  ALA A  75      16.607 -21.608 -22.871  1.00  0.00           C  
ATOM   1079  C   ALA A  75      15.335 -21.581 -22.013  1.00  0.00           C  
ATOM   1080  O   ALA A  75      14.572 -22.552 -21.969  1.00  0.00           O  
ATOM   1081  CB  ALA A  75      17.779 -22.042 -22.016  1.00  0.00           C  
ATOM   1082  H   ALA A  75      17.389 -19.632 -22.884  1.00  0.00           H  
ATOM   1083  HA  ALA A  75      16.455 -22.324 -23.679  1.00  0.00           H  
ATOM   1084 1HB  ALA A  75      17.579 -23.023 -21.590  1.00  0.00           H  
ATOM   1085 2HB  ALA A  75      18.679 -22.085 -22.631  1.00  0.00           H  
ATOM   1086 3HB  ALA A  75      17.924 -21.316 -21.213  1.00  0.00           H  
ATOM   1087  N   ALA A  76      15.092 -20.459 -21.327  1.00  0.00           N  
ATOM   1088  CA  ALA A  76      13.999 -20.370 -20.344  1.00  0.00           C  
ATOM   1089  C   ALA A  76      12.610 -20.218 -20.961  1.00  0.00           C  
ATOM   1090  O   ALA A  76      11.926 -19.236 -20.706  1.00  0.00           O  
ATOM   1091  CB  ALA A  76      14.236 -19.179 -19.417  1.00  0.00           C  
ATOM   1092  H   ALA A  76      15.735 -19.676 -21.432  1.00  0.00           H  
ATOM   1093  HA  ALA A  76      14.010 -21.289 -19.759  1.00  0.00           H  
ATOM   1094 1HB  ALA A  76      13.448 -19.144 -18.664  1.00  0.00           H  
ATOM   1095 2HB  ALA A  76      15.204 -19.283 -18.931  1.00  0.00           H  
ATOM   1096 3HB  ALA A  76      14.221 -18.271 -19.990  1.00  0.00           H  
ATOM   1097  N   ALA A  77      12.172 -21.223 -21.713  1.00  0.00           N  
ATOM   1098  CA  ALA A  77      10.862 -21.197 -22.373  1.00  0.00           C  
ATOM   1099  C   ALA A  77       9.689 -21.510 -21.425  1.00  0.00           C  
ATOM   1100  O   ALA A  77       8.521 -21.218 -21.735  1.00  0.00           O  
ATOM   1101  CB  ALA A  77      10.855 -22.182 -23.522  1.00  0.00           C  
ATOM   1102  H   ALA A  77      12.814 -22.000 -21.859  1.00  0.00           H  
ATOM   1103  HA  ALA A  77      10.717 -20.198 -22.775  1.00  0.00           H  
ATOM   1104 1HB  ALA A  77       9.897 -22.128 -24.039  1.00  0.00           H  
ATOM   1105 2HB  ALA A  77      11.662 -21.935 -24.214  1.00  0.00           H  
ATOM   1106 3HB  ALA A  77      11.003 -23.188 -23.133  1.00  0.00           H  
ATOM   1107  N   ASP A  78       9.971 -22.175 -20.309  1.00  0.00           N  
ATOM   1108  CA  ASP A  78       8.896 -22.543 -19.396  1.00  0.00           C  
ATOM   1109  C   ASP A  78       8.193 -21.312 -18.835  1.00  0.00           C  
ATOM   1110  O   ASP A  78       8.844 -20.394 -18.341  1.00  0.00           O  
ATOM   1111  CB  ASP A  78       9.440 -23.374 -18.235  1.00  0.00           C  
ATOM   1112  CG  ASP A  78       9.893 -24.779 -18.642  1.00  0.00           C  
ATOM   1113  OD1 ASP A  78       9.617 -25.188 -19.747  1.00  0.00           O  
ATOM   1114  OD2 ASP A  78      10.517 -25.427 -17.837  1.00  0.00           O  
ATOM   1115  H   ASP A  78      10.930 -22.400 -20.091  1.00  0.00           H  
ATOM   1116  HA  ASP A  78       8.165 -23.138 -19.944  1.00  0.00           H  
ATOM   1117 1HB  ASP A  78      10.285 -22.851 -17.786  1.00  0.00           H  
ATOM   1118 2HB  ASP A  78       8.671 -23.463 -17.467  1.00  0.00           H  
ATOM   1119  N   GLY A  79       6.863 -21.312 -18.857  1.00  0.00           N  
ATOM   1120  CA  GLY A  79       6.095 -20.215 -18.267  1.00  0.00           C  
ATOM   1121  C   GLY A  79       5.993 -18.966 -19.150  1.00  0.00           C  
ATOM   1122  O   GLY A  79       5.442 -17.953 -18.720  1.00  0.00           O  
ATOM   1123  H   GLY A  79       6.374 -22.082 -19.290  1.00  0.00           H  
ATOM   1124 1HA  GLY A  79       5.091 -20.572 -18.041  1.00  0.00           H  
ATOM   1125 2HA  GLY A  79       6.546 -19.942 -17.314  1.00  0.00           H  
ATOM   1126  N   THR A  80       6.523 -19.023 -20.370  1.00  0.00           N  
ATOM   1127  CA  THR A  80       6.512 -17.851 -21.236  1.00  0.00           C  
ATOM   1128  C   THR A  80       5.196 -17.582 -21.962  1.00  0.00           C  
ATOM   1129  O   THR A  80       4.336 -18.463 -22.081  1.00  0.00           O  
ATOM   1130  CB  THR A  80       7.628 -17.986 -22.271  1.00  0.00           C  
ATOM   1131  OG1 THR A  80       7.403 -19.158 -23.081  1.00  0.00           O  
ATOM   1132  CG2 THR A  80       8.928 -18.086 -21.585  1.00  0.00           C  
ATOM   1133  H   THR A  80       6.994 -19.871 -20.694  1.00  0.00           H  
ATOM   1134  HA  THR A  80       6.730 -16.978 -20.619  1.00  0.00           H  
ATOM   1135  HB  THR A  80       7.626 -17.128 -22.901  1.00  0.00           H  
ATOM   1136  HG1 THR A  80       7.589 -19.962 -22.546  1.00  0.00           H  
ATOM   1137 1HG2 THR A  80       9.699 -18.178 -22.317  1.00  0.00           H  
ATOM   1138 2HG2 THR A  80       9.078 -17.223 -21.013  1.00  0.00           H  
ATOM   1139 3HG2 THR A  80       8.945 -18.933 -20.929  1.00  0.00           H  
ATOM   1140  N   PHE A  81       5.077 -16.356 -22.492  1.00  0.00           N  
ATOM   1141  CA  PHE A  81       3.901 -15.965 -23.283  1.00  0.00           C  
ATOM   1142  C   PHE A  81       4.271 -15.217 -24.560  1.00  0.00           C  
ATOM   1143  O   PHE A  81       5.211 -14.431 -24.584  1.00  0.00           O  
ATOM   1144  CB  PHE A  81       2.971 -15.053 -22.473  1.00  0.00           C  
ATOM   1145  CG  PHE A  81       2.402 -15.662 -21.231  1.00  0.00           C  
ATOM   1146  CD1 PHE A  81       3.048 -15.530 -20.009  1.00  0.00           C  
ATOM   1147  CD2 PHE A  81       1.220 -16.371 -21.283  1.00  0.00           C  
ATOM   1148  CE1 PHE A  81       2.512 -16.094 -18.867  1.00  0.00           C  
ATOM   1149  CE2 PHE A  81       0.681 -16.934 -20.147  1.00  0.00           C  
ATOM   1150  CZ  PHE A  81       1.330 -16.794 -18.935  1.00  0.00           C  
ATOM   1151  H   PHE A  81       5.845 -15.704 -22.329  1.00  0.00           H  
ATOM   1152  HA  PHE A  81       3.359 -16.867 -23.563  1.00  0.00           H  
ATOM   1153 1HB  PHE A  81       3.507 -14.148 -22.191  1.00  0.00           H  
ATOM   1154 2HB  PHE A  81       2.138 -14.739 -23.109  1.00  0.00           H  
ATOM   1155  HD1 PHE A  81       3.985 -14.977 -19.956  1.00  0.00           H  
ATOM   1156  HD2 PHE A  81       0.716 -16.481 -22.240  1.00  0.00           H  
ATOM   1157  HE1 PHE A  81       3.030 -15.985 -17.914  1.00  0.00           H  
ATOM   1158  HE2 PHE A  81      -0.253 -17.491 -20.205  1.00  0.00           H  
ATOM   1159  HZ  PHE A  81       0.909 -17.239 -18.036  1.00  0.00           H  
ATOM   1160  N   ALA A  82       3.505 -15.402 -25.625  1.00  0.00           N  
ATOM   1161  CA  ALA A  82       3.758 -14.588 -26.817  1.00  0.00           C  
ATOM   1162  C   ALA A  82       3.340 -13.146 -26.548  1.00  0.00           C  
ATOM   1163  O   ALA A  82       2.328 -12.913 -25.886  1.00  0.00           O  
ATOM   1164  CB  ALA A  82       3.017 -15.133 -28.025  1.00  0.00           C  
ATOM   1165  H   ALA A  82       2.749 -16.073 -25.611  1.00  0.00           H  
ATOM   1166  HA  ALA A  82       4.830 -14.597 -27.027  1.00  0.00           H  
ATOM   1167 1HB  ALA A  82       3.236 -14.509 -28.892  1.00  0.00           H  
ATOM   1168 2HB  ALA A  82       3.339 -16.152 -28.218  1.00  0.00           H  
ATOM   1169 3HB  ALA A  82       1.947 -15.118 -27.833  1.00  0.00           H  
ATOM   1170  N   VAL A  83       4.068 -12.197 -27.120  1.00  0.00           N  
ATOM   1171  CA  VAL A  83       3.724 -10.784 -27.053  1.00  0.00           C  
ATOM   1172  C   VAL A  83       3.265 -10.329 -28.429  1.00  0.00           C  
ATOM   1173  O   VAL A  83       4.067 -10.284 -29.379  1.00  0.00           O  
ATOM   1174  CB  VAL A  83       4.949  -9.940 -26.647  1.00  0.00           C  
ATOM   1175  CG1 VAL A  83       4.566  -8.467 -26.588  1.00  0.00           C  
ATOM   1176  CG2 VAL A  83       5.495 -10.452 -25.339  1.00  0.00           C  
ATOM   1177  H   VAL A  83       4.900 -12.468 -27.620  1.00  0.00           H  
ATOM   1178  HA  VAL A  83       2.917 -10.641 -26.331  1.00  0.00           H  
ATOM   1179  HB  VAL A  83       5.717 -10.036 -27.410  1.00  0.00           H  
ATOM   1180 1HG1 VAL A  83       5.441  -7.869 -26.320  1.00  0.00           H  
ATOM   1181 2HG1 VAL A  83       4.196  -8.150 -27.565  1.00  0.00           H  
ATOM   1182 3HG1 VAL A  83       3.784  -8.320 -25.843  1.00  0.00           H  
ATOM   1183 1HG2 VAL A  83       6.376  -9.874 -25.050  1.00  0.00           H  
ATOM   1184 2HG2 VAL A  83       4.738 -10.369 -24.589  1.00  0.00           H  
ATOM   1185 3HG2 VAL A  83       5.769 -11.495 -25.459  1.00  0.00           H  
ATOM   1186  N   ASN A  84       1.976 -10.002 -28.541  1.00  0.00           N  
ATOM   1187  CA  ASN A  84       1.415  -9.604 -29.828  1.00  0.00           C  
ATOM   1188  C   ASN A  84       0.905  -8.170 -29.804  1.00  0.00           C  
ATOM   1189  O   ASN A  84       0.393  -7.697 -28.790  1.00  0.00           O  
ATOM   1190  CB  ASN A  84       0.284 -10.542 -30.233  1.00  0.00           C  
ATOM   1191  CG  ASN A  84       0.730 -12.006 -30.408  1.00  0.00           C  
ATOM   1192  OD1 ASN A  84       1.882 -12.361 -30.150  1.00  0.00           O  
ATOM   1193  ND2 ASN A  84      -0.149 -12.848 -30.860  1.00  0.00           N  
ATOM   1194  H   ASN A  84       1.378 -10.051 -27.725  1.00  0.00           H  
ATOM   1195  HA  ASN A  84       2.200  -9.647 -30.577  1.00  0.00           H  
ATOM   1196 1HB  ASN A  84      -0.512 -10.500 -29.489  1.00  0.00           H  
ATOM   1197 2HB  ASN A  84      -0.137 -10.192 -31.181  1.00  0.00           H  
ATOM   1198 1HD2 ASN A  84       0.101 -13.804 -30.995  1.00  0.00           H  
ATOM   1199 2HD2 ASN A  84      -1.104 -12.563 -31.074  1.00  0.00           H  
ATOM   1200  N   HIS A  85       1.038  -7.497 -30.938  1.00  0.00           N  
ATOM   1201  CA  HIS A  85       0.535  -6.139 -31.126  1.00  0.00           C  
ATOM   1202  C   HIS A  85      -0.576  -6.082 -32.162  1.00  0.00           C  
ATOM   1203  O   HIS A  85      -0.637  -6.903 -33.066  1.00  0.00           O  
ATOM   1204  CB  HIS A  85       1.660  -5.145 -31.462  1.00  0.00           C  
ATOM   1205  CG  HIS A  85       2.515  -4.723 -30.272  1.00  0.00           C  
ATOM   1206  ND1 HIS A  85       3.154  -3.504 -30.238  1.00  0.00           N  
ATOM   1207  CD2 HIS A  85       2.833  -5.345 -29.098  1.00  0.00           C  
ATOM   1208  CE1 HIS A  85       3.801  -3.369 -29.103  1.00  0.00           C  
ATOM   1209  NE2 HIS A  85       3.628  -4.479 -28.368  1.00  0.00           N  
ATOM   1210  H   HIS A  85       1.481  -7.974 -31.717  1.00  0.00           H  
ATOM   1211  HA  HIS A  85       0.096  -5.787 -30.196  1.00  0.00           H  
ATOM   1212 1HB  HIS A  85       2.301  -5.583 -32.192  1.00  0.00           H  
ATOM   1213 2HB  HIS A  85       1.258  -4.280 -31.927  1.00  0.00           H  
ATOM   1214  HD1 HIS A  85       3.120  -2.803 -30.955  1.00  0.00           H  
ATOM   1215  HD2 HIS A  85       2.584  -6.309 -28.669  1.00  0.00           H  
ATOM   1216  HE1 HIS A  85       4.349  -2.445 -28.901  1.00  0.00           H  
ATOM   1217  N   TRP A  86      -1.472  -5.121 -32.015  1.00  0.00           N  
ATOM   1218  CA  TRP A  86      -2.605  -4.920 -32.915  1.00  0.00           C  
ATOM   1219  C   TRP A  86      -2.372  -3.795 -33.866  1.00  0.00           C  
ATOM   1220  O   TRP A  86      -2.342  -2.650 -33.452  1.00  0.00           O  
ATOM   1221  CB  TRP A  86      -3.844  -4.536 -32.129  1.00  0.00           C  
ATOM   1222  CG  TRP A  86      -5.009  -4.141 -32.958  1.00  0.00           C  
ATOM   1223  CD1 TRP A  86      -5.356  -4.572 -34.200  1.00  0.00           C  
ATOM   1224  CD2 TRP A  86      -5.994  -3.170 -32.583  1.00  0.00           C  
ATOM   1225  NE1 TRP A  86      -6.500  -3.933 -34.612  1.00  0.00           N  
ATOM   1226  CE2 TRP A  86      -6.897  -3.070 -33.633  1.00  0.00           C  
ATOM   1227  CE3 TRP A  86      -6.172  -2.388 -31.465  1.00  0.00           C  
ATOM   1228  CZ2 TRP A  86      -7.977  -2.201 -33.588  1.00  0.00           C  
ATOM   1229  CZ3 TRP A  86      -7.240  -1.524 -31.404  1.00  0.00           C  
ATOM   1230  CH2 TRP A  86      -8.127  -1.427 -32.435  1.00  0.00           C  
ATOM   1231  H   TRP A  86      -1.322  -4.450 -31.271  1.00  0.00           H  
ATOM   1232  HA  TRP A  86      -2.782  -5.824 -33.482  1.00  0.00           H  
ATOM   1233 1HB  TRP A  86      -4.165  -5.367 -31.581  1.00  0.00           H  
ATOM   1234 2HB  TRP A  86      -3.610  -3.727 -31.435  1.00  0.00           H  
ATOM   1235  HD1 TRP A  86      -4.805  -5.302 -34.784  1.00  0.00           H  
ATOM   1236  HE1 TRP A  86      -6.964  -4.059 -35.498  1.00  0.00           H  
ATOM   1237  HE3 TRP A  86      -5.473  -2.452 -30.659  1.00  0.00           H  
ATOM   1238  HZ2 TRP A  86      -8.687  -2.117 -34.410  1.00  0.00           H  
ATOM   1239  HZ3 TRP A  86      -7.349  -0.924 -30.512  1.00  0.00           H  
ATOM   1240  HH2 TRP A  86      -8.963  -0.730 -32.356  1.00  0.00           H  
ATOM   1241  N   ASN A  87      -2.235  -4.063 -35.144  1.00  0.00           N  
ATOM   1242  CA  ASN A  87      -2.006  -2.928 -35.997  1.00  0.00           C  
ATOM   1243  C   ASN A  87      -3.206  -1.974 -35.857  1.00  0.00           C  
ATOM   1244  O   ASN A  87      -4.324  -2.352 -36.176  1.00  0.00           O  
ATOM   1245  CB  ASN A  87      -1.808  -3.377 -37.421  1.00  0.00           C  
ATOM   1246  CG  ASN A  87      -1.337  -2.277 -38.332  1.00  0.00           C  
ATOM   1247  OD1 ASN A  87      -1.828  -1.129 -38.339  1.00  0.00           O  
ATOM   1248  ND2 ASN A  87      -0.348  -2.613 -39.129  1.00  0.00           N  
ATOM   1249  H   ASN A  87      -2.265  -5.015 -35.521  1.00  0.00           H  
ATOM   1250  HA  ASN A  87      -1.116  -2.412 -35.660  1.00  0.00           H  
ATOM   1251 1HB  ASN A  87      -1.088  -4.198 -37.449  1.00  0.00           H  
ATOM   1252 2HB  ASN A  87      -2.750  -3.762 -37.804  1.00  0.00           H  
ATOM   1253 1HD2 ASN A  87       0.038  -1.946 -39.765  1.00  0.00           H  
ATOM   1254 2HD2 ASN A  87       0.027  -3.545 -39.093  1.00  0.00           H  
ATOM   1255  N   THR A  88      -2.964  -0.742 -35.392  1.00  0.00           N  
ATOM   1256  CA  THR A  88      -4.013   0.261 -35.147  1.00  0.00           C  
ATOM   1257  C   THR A  88      -4.275   1.209 -36.317  1.00  0.00           C  
ATOM   1258  O   THR A  88      -5.049   2.160 -36.187  1.00  0.00           O  
ATOM   1259  CB  THR A  88      -3.715   1.091 -33.874  1.00  0.00           C  
ATOM   1260  OG1 THR A  88      -2.378   1.643 -33.966  1.00  0.00           O  
ATOM   1261  CG2 THR A  88      -3.924   0.284 -32.588  1.00  0.00           C  
ATOM   1262  H   THR A  88      -2.016  -0.503 -35.158  1.00  0.00           H  
ATOM   1263  HA  THR A  88      -4.940  -0.283 -34.960  1.00  0.00           H  
ATOM   1264  HB  THR A  88      -4.407   1.926 -33.848  1.00  0.00           H  
ATOM   1265  HG1 THR A  88      -2.213   2.298 -33.251  1.00  0.00           H  
ATOM   1266 1HG2 THR A  88      -3.730   0.919 -31.718  1.00  0.00           H  
ATOM   1267 2HG2 THR A  88      -4.949  -0.054 -32.562  1.00  0.00           H  
ATOM   1268 3HG2 THR A  88      -3.283  -0.564 -32.553  1.00  0.00           H  
ATOM   1269  N   THR A  89      -3.607   0.970 -37.439  1.00  0.00           N  
ATOM   1270  CA  THR A  89      -3.792   1.774 -38.649  1.00  0.00           C  
ATOM   1271  C   THR A  89      -4.580   0.947 -39.656  1.00  0.00           C  
ATOM   1272  O   THR A  89      -5.469   1.438 -40.353  1.00  0.00           O  
ATOM   1273  CB  THR A  89      -2.448   2.196 -39.269  1.00  0.00           C  
ATOM   1274  OG1 THR A  89      -1.690   2.963 -38.321  1.00  0.00           O  
ATOM   1275  CG2 THR A  89      -2.696   3.028 -40.511  1.00  0.00           C  
ATOM   1276  H   THR A  89      -2.982   0.171 -37.476  1.00  0.00           H  
ATOM   1277  HA  THR A  89      -4.368   2.666 -38.407  1.00  0.00           H  
ATOM   1278  HB  THR A  89      -1.880   1.308 -39.545  1.00  0.00           H  
ATOM   1279  HG1 THR A  89      -2.236   3.673 -37.971  1.00  0.00           H  
ATOM   1280 1HG2 THR A  89      -1.744   3.320 -40.952  1.00  0.00           H  
ATOM   1281 2HG2 THR A  89      -3.266   2.440 -41.230  1.00  0.00           H  
ATOM   1282 3HG2 THR A  89      -3.262   3.919 -40.242  1.00  0.00           H  
ATOM   1283  N   ASN A  90      -4.209  -0.319 -39.706  1.00  0.00           N  
ATOM   1284  CA  ASN A  90      -4.718  -1.360 -40.577  1.00  0.00           C  
ATOM   1285  C   ASN A  90      -5.104  -2.503 -39.644  1.00  0.00           C  
ATOM   1286  O   ASN A  90      -5.575  -2.250 -38.543  1.00  0.00           O  
ATOM   1287  CB  ASN A  90      -3.667  -1.744 -41.609  1.00  0.00           C  
ATOM   1288  CG  ASN A  90      -3.547  -0.719 -42.716  1.00  0.00           C  
ATOM   1289  OD1 ASN A  90      -4.449  -0.589 -43.550  1.00  0.00           O  
ATOM   1290  ND2 ASN A  90      -2.457   0.012 -42.741  1.00  0.00           N  
ATOM   1291  H   ASN A  90      -3.462  -0.597 -39.083  1.00  0.00           H  
ATOM   1292  HA  ASN A  90      -5.622  -1.015 -41.080  1.00  0.00           H  
ATOM   1293 1HB  ASN A  90      -2.701  -1.852 -41.117  1.00  0.00           H  
ATOM   1294 2HB  ASN A  90      -3.909  -2.694 -42.068  1.00  0.00           H  
ATOM   1295 1HD2 ASN A  90      -2.337   0.701 -43.458  1.00  0.00           H  
ATOM   1296 2HD2 ASN A  90      -1.746  -0.115 -42.051  1.00  0.00           H  
ATOM   1297  N   GLN A  91      -5.020  -3.742 -40.092  1.00  0.00           N  
ATOM   1298  CA  GLN A  91      -5.344  -4.868 -39.224  1.00  0.00           C  
ATOM   1299  C   GLN A  91      -4.490  -6.032 -39.718  1.00  0.00           C  
ATOM   1300  O   GLN A  91      -4.021  -5.973 -40.855  1.00  0.00           O  
ATOM   1301  CB  GLN A  91      -6.845  -5.189 -39.262  1.00  0.00           C  
ATOM   1302  CG  GLN A  91      -7.357  -5.675 -40.593  1.00  0.00           C  
ATOM   1303  CD  GLN A  91      -8.858  -5.929 -40.571  1.00  0.00           C  
ATOM   1304  OE1 GLN A  91      -9.647  -5.043 -40.231  1.00  0.00           O  
ATOM   1305  NE2 GLN A  91      -9.261  -7.144 -40.932  1.00  0.00           N  
ATOM   1306  H   GLN A  91      -4.681  -3.926 -41.019  1.00  0.00           H  
ATOM   1307  HA  GLN A  91      -5.054  -4.614 -38.205  1.00  0.00           H  
ATOM   1308 1HB  GLN A  91      -7.087  -5.935 -38.516  1.00  0.00           H  
ATOM   1309 2HB  GLN A  91      -7.404  -4.287 -39.001  1.00  0.00           H  
ATOM   1310 1HG  GLN A  91      -7.142  -4.925 -41.352  1.00  0.00           H  
ATOM   1311 2HG  GLN A  91      -6.853  -6.611 -40.834  1.00  0.00           H  
ATOM   1312 1HE2 GLN A  91     -10.238  -7.366 -40.937  1.00  0.00           H  
ATOM   1313 2HE2 GLN A  91      -8.589  -7.835 -41.198  1.00  0.00           H  
ATOM   1314  N   LYS A  92      -4.250  -7.090 -38.925  1.00  0.00           N  
ATOM   1315  CA  LYS A  92      -4.706  -7.391 -37.555  1.00  0.00           C  
ATOM   1316  C   LYS A  92      -3.506  -7.642 -36.625  1.00  0.00           C  
ATOM   1317  O   LYS A  92      -2.483  -6.956 -36.725  1.00  0.00           O  
ATOM   1318  CB  LYS A  92      -5.701  -8.555 -37.575  1.00  0.00           C  
ATOM   1319  CG  LYS A  92      -5.173  -9.898 -38.094  1.00  0.00           C  
ATOM   1320  CD  LYS A  92      -6.289 -10.941 -38.097  1.00  0.00           C  
ATOM   1321  CE  LYS A  92      -5.790 -12.295 -38.573  1.00  0.00           C  
ATOM   1322  NZ  LYS A  92      -6.877 -13.313 -38.580  1.00  0.00           N  
ATOM   1323  H   LYS A  92      -3.662  -7.801 -39.336  1.00  0.00           H  
ATOM   1324  HA  LYS A  92      -5.233  -6.530 -37.150  1.00  0.00           H  
ATOM   1325 1HB  LYS A  92      -6.112  -8.709 -36.578  1.00  0.00           H  
ATOM   1326 2HB  LYS A  92      -6.539  -8.291 -38.219  1.00  0.00           H  
ATOM   1327 1HG  LYS A  92      -4.810  -9.769 -39.115  1.00  0.00           H  
ATOM   1328 2HG  LYS A  92      -4.351 -10.273 -37.484  1.00  0.00           H  
ATOM   1329 1HD  LYS A  92      -6.686 -11.048 -37.086  1.00  0.00           H  
ATOM   1330 2HD  LYS A  92      -7.096 -10.611 -38.751  1.00  0.00           H  
ATOM   1331 1HE  LYS A  92      -5.394 -12.193 -39.582  1.00  0.00           H  
ATOM   1332 2HE  LYS A  92      -4.992 -12.634 -37.911  1.00  0.00           H  
ATOM   1333 1HZ  LYS A  92      -6.509 -14.197 -38.901  1.00  0.00           H  
ATOM   1334 2HZ  LYS A  92      -7.244 -13.422 -37.644  1.00  0.00           H  
ATOM   1335 3HZ  LYS A  92      -7.617 -13.012 -39.198  1.00  0.00           H  
ATOM   1336  N   LEU A  93      -3.678  -8.518 -35.632  1.00  0.00           N  
ATOM   1337  CA  LEU A  93      -2.606  -8.784 -34.679  1.00  0.00           C  
ATOM   1338  C   LEU A  93      -1.378  -9.479 -35.282  1.00  0.00           C  
ATOM   1339  O   LEU A  93      -1.493 -10.395 -36.100  1.00  0.00           O  
ATOM   1340  CB  LEU A  93      -3.103  -9.622 -33.497  1.00  0.00           C  
ATOM   1341  CG  LEU A  93      -3.604  -8.832 -32.289  1.00  0.00           C  
ATOM   1342  CD1 LEU A  93      -4.900  -8.116 -32.648  1.00  0.00           C  
ATOM   1343  CD2 LEU A  93      -3.770  -9.791 -31.106  1.00  0.00           C  
ATOM   1344  H   LEU A  93      -4.538  -9.041 -35.556  1.00  0.00           H  
ATOM   1345  HA  LEU A  93      -2.292  -7.833 -34.300  1.00  0.00           H  
ATOM   1346 1HB  LEU A  93      -3.917 -10.261 -33.840  1.00  0.00           H  
ATOM   1347 2HB  LEU A  93      -2.286 -10.267 -33.157  1.00  0.00           H  
ATOM   1348  HG  LEU A  93      -2.866  -8.078 -32.026  1.00  0.00           H  
ATOM   1349 1HD1 LEU A  93      -5.253  -7.539 -31.797  1.00  0.00           H  
ATOM   1350 2HD1 LEU A  93      -4.723  -7.451 -33.485  1.00  0.00           H  
ATOM   1351 3HD1 LEU A  93      -5.653  -8.852 -32.922  1.00  0.00           H  
ATOM   1352 1HD2 LEU A  93      -4.096  -9.254 -30.233  1.00  0.00           H  
ATOM   1353 2HD2 LEU A  93      -4.503 -10.561 -31.358  1.00  0.00           H  
ATOM   1354 3HD2 LEU A  93      -2.811 -10.267 -30.893  1.00  0.00           H  
ATOM   1355  N   THR A  94      -0.202  -9.021 -34.836  1.00  0.00           N  
ATOM   1356  CA  THR A  94       1.115  -9.517 -35.223  1.00  0.00           C  
ATOM   1357  C   THR A  94       1.948  -9.954 -34.016  1.00  0.00           C  
ATOM   1358  O   THR A  94       2.018  -9.248 -33.008  1.00  0.00           O  
ATOM   1359  CB  THR A  94       1.900  -8.416 -35.994  1.00  0.00           C  
ATOM   1360  OG1 THR A  94       1.180  -8.044 -37.188  1.00  0.00           O  
ATOM   1361  CG2 THR A  94       3.313  -8.903 -36.383  1.00  0.00           C  
ATOM   1362  H   THR A  94      -0.245  -8.257 -34.170  1.00  0.00           H  
ATOM   1363  HA  THR A  94       0.982 -10.379 -35.880  1.00  0.00           H  
ATOM   1364  HB  THR A  94       1.994  -7.535 -35.354  1.00  0.00           H  
ATOM   1365  HG1 THR A  94       0.335  -7.640 -36.952  1.00  0.00           H  
ATOM   1366 1HG2 THR A  94       3.838  -8.110 -36.915  1.00  0.00           H  
ATOM   1367 2HG2 THR A  94       3.877  -9.164 -35.498  1.00  0.00           H  
ATOM   1368 3HG2 THR A  94       3.231  -9.779 -37.025  1.00  0.00           H  
ATOM   1369  N   ARG A  95       2.593 -11.114 -34.107  1.00  0.00           N  
ATOM   1370  CA  ARG A  95       3.472 -11.553 -33.020  1.00  0.00           C  
ATOM   1371  C   ARG A  95       4.800 -10.833 -33.092  1.00  0.00           C  
ATOM   1372  O   ARG A  95       5.449 -10.828 -34.139  1.00  0.00           O  
ATOM   1373  CB  ARG A  95       3.669 -13.061 -33.054  1.00  0.00           C  
ATOM   1374  CG  ARG A  95       4.615 -13.636 -31.989  1.00  0.00           C  
ATOM   1375  CD  ARG A  95       4.539 -15.143 -31.947  1.00  0.00           C  
ATOM   1376  NE  ARG A  95       5.605 -15.738 -31.149  1.00  0.00           N  
ATOM   1377  CZ  ARG A  95       5.541 -16.938 -30.534  1.00  0.00           C  
ATOM   1378  NH1 ARG A  95       4.429 -17.656 -30.581  1.00  0.00           N  
ATOM   1379  NH2 ARG A  95       6.601 -17.391 -29.884  1.00  0.00           N  
ATOM   1380  H   ARG A  95       2.496 -11.680 -34.938  1.00  0.00           H  
ATOM   1381  HA  ARG A  95       3.009 -11.292 -32.072  1.00  0.00           H  
ATOM   1382 1HB  ARG A  95       2.706 -13.549 -32.923  1.00  0.00           H  
ATOM   1383 2HB  ARG A  95       4.057 -13.353 -34.030  1.00  0.00           H  
ATOM   1384 1HG  ARG A  95       5.649 -13.351 -32.211  1.00  0.00           H  
ATOM   1385 2HG  ARG A  95       4.339 -13.243 -31.004  1.00  0.00           H  
ATOM   1386 1HD  ARG A  95       3.585 -15.440 -31.513  1.00  0.00           H  
ATOM   1387 2HD  ARG A  95       4.615 -15.538 -32.958  1.00  0.00           H  
ATOM   1388  HE  ARG A  95       6.510 -15.247 -31.122  1.00  0.00           H  
ATOM   1389 1HH1 ARG A  95       3.624 -17.307 -31.081  1.00  0.00           H  
ATOM   1390 2HH1 ARG A  95       4.388 -18.554 -30.120  1.00  0.00           H  
ATOM   1391 1HH2 ARG A  95       7.470 -16.820 -29.865  1.00  0.00           H  
ATOM   1392 2HH2 ARG A  95       6.573 -18.281 -29.419  1.00  0.00           H  
ATOM   1393  N   LEU A  96       5.174 -10.165 -31.998  1.00  0.00           N  
ATOM   1394  CA  LEU A  96       6.399  -9.382 -31.971  1.00  0.00           C  
ATOM   1395  C   LEU A  96       7.530 -10.026 -31.204  1.00  0.00           C  
ATOM   1396  O   LEU A  96       8.704  -9.888 -31.581  1.00  0.00           O  
ATOM   1397  CB  LEU A  96       6.165  -8.003 -31.366  1.00  0.00           C  
ATOM   1398  CG  LEU A  96       5.709  -6.947 -32.339  1.00  0.00           C  
ATOM   1399  CD1 LEU A  96       4.380  -7.308 -32.891  1.00  0.00           C  
ATOM   1400  CD2 LEU A  96       5.655  -5.696 -31.637  1.00  0.00           C  
ATOM   1401  H   LEU A  96       4.595 -10.202 -31.161  1.00  0.00           H  
ATOM   1402  HA  LEU A  96       6.699  -9.252 -32.994  1.00  0.00           H  
ATOM   1403 1HB  LEU A  96       5.405  -8.093 -30.584  1.00  0.00           H  
ATOM   1404 2HB  LEU A  96       7.093  -7.660 -30.906  1.00  0.00           H  
ATOM   1405  HG  LEU A  96       6.404  -6.866 -33.172  1.00  0.00           H  
ATOM   1406 1HD1 LEU A  96       4.045  -6.538 -33.581  1.00  0.00           H  
ATOM   1407 2HD1 LEU A  96       4.453  -8.229 -33.414  1.00  0.00           H  
ATOM   1408 3HD1 LEU A  96       3.673  -7.408 -32.076  1.00  0.00           H  
ATOM   1409 1HD2 LEU A  96       5.309  -4.927 -32.318  1.00  0.00           H  
ATOM   1410 2HD2 LEU A  96       4.978  -5.794 -30.818  1.00  0.00           H  
ATOM   1411 3HD2 LEU A  96       6.649  -5.458 -31.266  1.00  0.00           H  
ATOM   1412  N   GLY A  97       7.179 -10.701 -30.117  1.00  0.00           N  
ATOM   1413  CA  GLY A  97       8.189 -11.294 -29.253  1.00  0.00           C  
ATOM   1414  C   GLY A  97       7.615 -12.247 -28.219  1.00  0.00           C  
ATOM   1415  O   GLY A  97       6.471 -12.683 -28.335  1.00  0.00           O  
ATOM   1416  H   GLY A  97       6.192 -10.756 -29.864  1.00  0.00           H  
ATOM   1417 1HA  GLY A  97       8.922 -11.808 -29.858  1.00  0.00           H  
ATOM   1418 2HA  GLY A  97       8.707 -10.490 -28.737  1.00  0.00           H  
ATOM   1419  N   THR A  98       8.441 -12.610 -27.242  1.00  0.00           N  
ATOM   1420  CA  THR A  98       8.063 -13.518 -26.150  1.00  0.00           C  
ATOM   1421  C   THR A  98       8.403 -12.940 -24.774  1.00  0.00           C  
ATOM   1422  O   THR A  98       9.491 -12.406 -24.569  1.00  0.00           O  
ATOM   1423  CB  THR A  98       8.703 -14.925 -26.310  1.00  0.00           C  
ATOM   1424  OG1 THR A  98       8.234 -15.560 -27.515  1.00  0.00           O  
ATOM   1425  CG2 THR A  98       8.373 -15.805 -25.123  1.00  0.00           C  
ATOM   1426  H   THR A  98       9.376 -12.204 -27.272  1.00  0.00           H  
ATOM   1427  HA  THR A  98       6.983 -13.653 -26.183  1.00  0.00           H  
ATOM   1428  HB  THR A  98       9.779 -14.820 -26.382  1.00  0.00           H  
ATOM   1429  HG1 THR A  98       8.702 -15.234 -28.312  1.00  0.00           H  
ATOM   1430 1HG2 THR A  98       8.839 -16.779 -25.256  1.00  0.00           H  
ATOM   1431 2HG2 THR A  98       8.750 -15.354 -24.210  1.00  0.00           H  
ATOM   1432 3HG2 THR A  98       7.296 -15.928 -25.048  1.00  0.00           H  
ATOM   1433  N   ALA A  99       7.461 -13.031 -23.831  1.00  0.00           N  
ATOM   1434  CA  ALA A  99       7.684 -12.587 -22.457  1.00  0.00           C  
ATOM   1435  C   ALA A  99       8.257 -13.747 -21.650  1.00  0.00           C  
ATOM   1436  O   ALA A  99       7.741 -14.868 -21.705  1.00  0.00           O  
ATOM   1437  CB  ALA A  99       6.396 -12.067 -21.837  1.00  0.00           C  
ATOM   1438  H   ALA A  99       6.578 -13.462 -24.072  1.00  0.00           H  
ATOM   1439  HA  ALA A  99       8.416 -11.789 -22.460  1.00  0.00           H  
ATOM   1440 1HB  ALA A  99       6.592 -11.738 -20.821  1.00  0.00           H  
ATOM   1441 2HB  ALA A  99       6.029 -11.230 -22.425  1.00  0.00           H  
ATOM   1442 3HB  ALA A  99       5.650 -12.859 -21.828  1.00  0.00           H  
ATOM   1443  N   TYR A 100       9.293 -13.449 -20.866  1.00  0.00           N  
ATOM   1444  CA  TYR A 100      10.014 -14.416 -20.038  1.00  0.00           C  
ATOM   1445  C   TYR A 100      10.019 -14.161 -18.539  1.00  0.00           C  
ATOM   1446  O   TYR A 100      10.028 -15.108 -17.751  1.00  0.00           O  
ATOM   1447  CB  TYR A 100      11.456 -14.487 -20.507  1.00  0.00           C  
ATOM   1448  CG  TYR A 100      11.602 -15.005 -21.874  1.00  0.00           C  
ATOM   1449  CD1 TYR A 100      11.562 -14.179 -22.967  1.00  0.00           C  
ATOM   1450  CD2 TYR A 100      11.814 -16.326 -22.024  1.00  0.00           C  
ATOM   1451  CE1 TYR A 100      11.730 -14.722 -24.219  1.00  0.00           C  
ATOM   1452  CE2 TYR A 100      11.985 -16.873 -23.253  1.00  0.00           C  
ATOM   1453  CZ  TYR A 100      11.948 -16.085 -24.360  1.00  0.00           C  
ATOM   1454  OH  TYR A 100      12.150 -16.658 -25.602  1.00  0.00           O  
ATOM   1455  H   TYR A 100       9.624 -12.496 -20.879  1.00  0.00           H  
ATOM   1456  HA  TYR A 100       9.551 -15.374 -20.178  1.00  0.00           H  
ATOM   1457 1HB  TYR A 100      11.902 -13.490 -20.471  1.00  0.00           H  
ATOM   1458 2HB  TYR A 100      12.027 -15.129 -19.836  1.00  0.00           H  
ATOM   1459  HD1 TYR A 100      11.395 -13.108 -22.844  1.00  0.00           H  
ATOM   1460  HD2 TYR A 100      11.855 -16.946 -21.142  1.00  0.00           H  
ATOM   1461  HE1 TYR A 100      11.692 -14.094 -25.073  1.00  0.00           H  
ATOM   1462  HE2 TYR A 100      12.162 -17.947 -23.346  1.00  0.00           H  
ATOM   1463  HH  TYR A 100      12.301 -17.610 -25.481  1.00  0.00           H  
ATOM   1464  N   GLY A 101      10.062 -12.906 -18.126  1.00  0.00           N  
ATOM   1465  CA  GLY A 101      10.161 -12.636 -16.687  1.00  0.00           C  
ATOM   1466  C   GLY A 101       9.253 -11.502 -16.292  1.00  0.00           C  
ATOM   1467  O   GLY A 101       8.959 -10.636 -17.104  1.00  0.00           O  
ATOM   1468  H   GLY A 101      10.043 -12.156 -18.817  1.00  0.00           H  
ATOM   1469 1HA  GLY A 101       9.895 -13.529 -16.120  1.00  0.00           H  
ATOM   1470 2HA  GLY A 101      11.191 -12.389 -16.431  1.00  0.00           H  
ATOM   1471  N   CYS A 102       8.834 -11.460 -15.038  1.00  0.00           N  
ATOM   1472  CA  CYS A 102       7.982 -10.354 -14.634  1.00  0.00           C  
ATOM   1473  C   CYS A 102       7.961 -10.111 -13.144  1.00  0.00           C  
ATOM   1474  O   CYS A 102       8.355 -10.960 -12.359  1.00  0.00           O  
ATOM   1475  CB  CYS A 102       6.541 -10.609 -15.087  1.00  0.00           C  
ATOM   1476  SG  CYS A 102       5.793 -12.059 -14.327  1.00  0.00           S  
ATOM   1477  H   CYS A 102       9.092 -12.181 -14.382  1.00  0.00           H  
ATOM   1478  HA  CYS A 102       8.363  -9.464 -15.117  1.00  0.00           H  
ATOM   1479 1HB  CYS A 102       5.928  -9.740 -14.840  1.00  0.00           H  
ATOM   1480 2HB  CYS A 102       6.509 -10.733 -16.166  1.00  0.00           H  
ATOM   1481  HG  CYS A 102       4.534 -11.766 -14.679  1.00  0.00           H  
ATOM   1482  N   ASN A 103       7.451  -8.960 -12.752  1.00  0.00           N  
ATOM   1483  CA  ASN A 103       7.242  -8.627 -11.342  1.00  0.00           C  
ATOM   1484  C   ASN A 103       6.142  -7.598 -11.149  1.00  0.00           C  
ATOM   1485  O   ASN A 103       5.801  -6.858 -12.070  1.00  0.00           O  
ATOM   1486  CB  ASN A 103       8.510  -8.130 -10.662  1.00  0.00           C  
ATOM   1487  CG  ASN A 103       8.333  -8.109  -9.145  1.00  0.00           C  
ATOM   1488  OD1 ASN A 103       7.507  -8.863  -8.599  1.00  0.00           O  
ATOM   1489  ND2 ASN A 103       9.028  -7.248  -8.470  1.00  0.00           N  
ATOM   1490  H   ASN A 103       7.214  -8.288 -13.482  1.00  0.00           H  
ATOM   1491  HA  ASN A 103       6.920  -9.534 -10.828  1.00  0.00           H  
ATOM   1492 1HB  ASN A 103       9.330  -8.762 -10.905  1.00  0.00           H  
ATOM   1493 2HB  ASN A 103       8.765  -7.140 -11.010  1.00  0.00           H  
ATOM   1494 1HD2 ASN A 103       8.903  -7.185  -7.478  1.00  0.00           H  
ATOM   1495 2HD2 ASN A 103       9.668  -6.641  -8.937  1.00  0.00           H  
ATOM   1496  N   GLN A 104       5.570  -7.551  -9.947  1.00  0.00           N  
ATOM   1497  CA  GLN A 104       4.629  -6.473  -9.667  1.00  0.00           C  
ATOM   1498  C   GLN A 104       4.570  -6.059  -8.189  1.00  0.00           C  
ATOM   1499  O   GLN A 104       4.839  -6.856  -7.287  1.00  0.00           O  
ATOM   1500  CB  GLN A 104       3.223  -6.815 -10.196  1.00  0.00           C  
ATOM   1501  CG  GLN A 104       2.524  -7.991  -9.577  1.00  0.00           C  
ATOM   1502  CD  GLN A 104       1.158  -8.222 -10.237  1.00  0.00           C  
ATOM   1503  OE1 GLN A 104       1.002  -9.011 -11.173  1.00  0.00           O  
ATOM   1504  NE2 GLN A 104       0.165  -7.504  -9.742  1.00  0.00           N  
ATOM   1505  H   GLN A 104       5.872  -8.206  -9.232  1.00  0.00           H  
ATOM   1506  HA  GLN A 104       4.977  -5.610 -10.218  1.00  0.00           H  
ATOM   1507 1HB  GLN A 104       2.577  -5.941 -10.067  1.00  0.00           H  
ATOM   1508 2HB  GLN A 104       3.284  -7.013 -11.267  1.00  0.00           H  
ATOM   1509 1HG  GLN A 104       3.131  -8.883  -9.716  1.00  0.00           H  
ATOM   1510 2HG  GLN A 104       2.370  -7.795  -8.516  1.00  0.00           H  
ATOM   1511 1HE2 GLN A 104      -0.781  -7.593 -10.115  1.00  0.00           H  
ATOM   1512 2HE2 GLN A 104       0.331  -6.870  -8.991  1.00  0.00           H  
ATOM   1513  N   HIS A 105       4.130  -4.812  -7.965  1.00  0.00           N  
ATOM   1514  CA  HIS A 105       3.934  -4.218  -6.633  1.00  0.00           C  
ATOM   1515  C   HIS A 105       2.773  -3.213  -6.602  1.00  0.00           C  
ATOM   1516  O   HIS A 105       2.683  -2.306  -7.436  1.00  0.00           O  
ATOM   1517  CB  HIS A 105       5.227  -3.508  -6.187  1.00  0.00           C  
ATOM   1518  CG  HIS A 105       5.156  -2.844  -4.821  1.00  0.00           C  
ATOM   1519  ND1 HIS A 105       5.092  -3.555  -3.636  1.00  0.00           N  
ATOM   1520  CD2 HIS A 105       5.160  -1.529  -4.468  1.00  0.00           C  
ATOM   1521  CE1 HIS A 105       5.048  -2.707  -2.614  1.00  0.00           C  
ATOM   1522  NE2 HIS A 105       5.091  -1.473  -3.095  1.00  0.00           N  
ATOM   1523  H   HIS A 105       3.979  -4.232  -8.790  1.00  0.00           H  
ATOM   1524  HA  HIS A 105       3.708  -5.008  -5.916  1.00  0.00           H  
ATOM   1525 1HB  HIS A 105       6.050  -4.227  -6.180  1.00  0.00           H  
ATOM   1526 2HB  HIS A 105       5.475  -2.739  -6.917  1.00  0.00           H  
ATOM   1527  HD1 HIS A 105       5.081  -4.552  -3.539  1.00  0.00           H  
ATOM   1528  HD2 HIS A 105       5.209  -0.609  -5.049  1.00  0.00           H  
ATOM   1529  HE1 HIS A 105       4.990  -3.071  -1.586  1.00  0.00           H  
ATOM   1530  N   ARG A 106       1.877  -3.370  -5.617  1.00  0.00           N  
ATOM   1531  CA  ARG A 106       0.699  -2.498  -5.486  1.00  0.00           C  
ATOM   1532  C   ARG A 106       0.573  -1.809  -4.127  1.00  0.00           C  
ATOM   1533  O   ARG A 106       0.680  -2.443  -3.081  1.00  0.00           O  
ATOM   1534  CB  ARG A 106      -0.580  -3.304  -5.770  1.00  0.00           C  
ATOM   1535  CG  ARG A 106      -1.907  -2.518  -5.678  1.00  0.00           C  
ATOM   1536  CD  ARG A 106      -3.124  -3.352  -6.054  1.00  0.00           C  
ATOM   1537  NE  ARG A 106      -3.270  -3.607  -7.530  1.00  0.00           N  
ATOM   1538  CZ  ARG A 106      -4.059  -2.861  -8.386  1.00  0.00           C  
ATOM   1539  NH1 ARG A 106      -4.773  -1.856  -7.954  1.00  0.00           N  
ATOM   1540  NH2 ARG A 106      -4.169  -3.114  -9.682  1.00  0.00           N  
ATOM   1541  H   ARG A 106       2.009  -4.119  -4.954  1.00  0.00           H  
ATOM   1542  HA  ARG A 106       0.775  -1.714  -6.230  1.00  0.00           H  
ATOM   1543 1HB  ARG A 106      -0.524  -3.734  -6.769  1.00  0.00           H  
ATOM   1544 2HB  ARG A 106      -0.648  -4.129  -5.061  1.00  0.00           H  
ATOM   1545 1HG  ARG A 106      -2.042  -2.173  -4.652  1.00  0.00           H  
ATOM   1546 2HG  ARG A 106      -1.864  -1.667  -6.333  1.00  0.00           H  
ATOM   1547 1HD  ARG A 106      -3.056  -4.314  -5.550  1.00  0.00           H  
ATOM   1548 2HD  ARG A 106      -4.020  -2.834  -5.711  1.00  0.00           H  
ATOM   1549  HE  ARG A 106      -2.743  -4.376  -7.931  1.00  0.00           H  
ATOM   1550 1HH1 ARG A 106      -4.763  -1.601  -6.980  1.00  0.00           H  
ATOM   1551 2HH1 ARG A 106      -5.354  -1.347  -8.658  1.00  0.00           H  
ATOM   1552 1HH2 ARG A 106      -3.672  -3.880 -10.156  1.00  0.00           H  
ATOM   1553 2HH2 ARG A 106      -4.807  -2.503 -10.231  1.00  0.00           H  
ATOM   1554  N   ALA A 107       0.328  -0.496  -4.176  1.00  0.00           N  
ATOM   1555  CA  ALA A 107       0.148   0.376  -3.013  1.00  0.00           C  
ATOM   1556  C   ALA A 107      -1.172   0.164  -2.296  1.00  0.00           C  
ATOM   1557  O   ALA A 107      -2.136  -0.363  -2.853  1.00  0.00           O  
ATOM   1558  CB  ALA A 107       0.199   1.833  -3.435  1.00  0.00           C  
ATOM   1559  H   ALA A 107       0.290  -0.039  -5.087  1.00  0.00           H  
ATOM   1560  HA  ALA A 107       0.956   0.166  -2.310  1.00  0.00           H  
ATOM   1561 1HB  ALA A 107       0.084   2.459  -2.552  1.00  0.00           H  
ATOM   1562 2HB  ALA A 107       1.148   2.044  -3.921  1.00  0.00           H  
ATOM   1563 3HB  ALA A 107      -0.607   2.034  -4.118  1.00  0.00           H  
ATOM   1564  N   ARG A 108      -1.209   0.585  -1.037  1.00  0.00           N  
ATOM   1565  CA  ARG A 108      -2.453   0.591  -0.275  1.00  0.00           C  
ATOM   1566  C   ARG A 108      -2.442   1.762   0.711  1.00  0.00           C  
ATOM   1567  O   ARG A 108      -1.593   1.837   1.613  1.00  0.00           O  
ATOM   1568  CB  ARG A 108      -2.658  -0.732   0.447  1.00  0.00           C  
ATOM   1569  CG  ARG A 108      -3.958  -0.864   1.239  1.00  0.00           C  
ATOM   1570  CD  ARG A 108      -4.062  -2.208   1.885  1.00  0.00           C  
ATOM   1571  NE  ARG A 108      -4.219  -3.270   0.905  1.00  0.00           N  
ATOM   1572  CZ  ARG A 108      -4.145  -4.585   1.181  1.00  0.00           C  
ATOM   1573  NH1 ARG A 108      -3.919  -4.987   2.413  1.00  0.00           N  
ATOM   1574  NH2 ARG A 108      -4.304  -5.471   0.212  1.00  0.00           N  
ATOM   1575  H   ARG A 108      -0.362   0.980  -0.626  1.00  0.00           H  
ATOM   1576  HA  ARG A 108      -3.281   0.729  -0.967  1.00  0.00           H  
ATOM   1577 1HB  ARG A 108      -2.652  -1.539  -0.287  1.00  0.00           H  
ATOM   1578 2HB  ARG A 108      -1.834  -0.908   1.130  1.00  0.00           H  
ATOM   1579 1HG  ARG A 108      -4.001  -0.099   2.018  1.00  0.00           H  
ATOM   1580 2HG  ARG A 108      -4.810  -0.745   0.567  1.00  0.00           H  
ATOM   1581 1HD  ARG A 108      -3.154  -2.405   2.456  1.00  0.00           H  
ATOM   1582 2HD  ARG A 108      -4.922  -2.229   2.553  1.00  0.00           H  
ATOM   1583  HE  ARG A 108      -4.396  -3.000  -0.055  1.00  0.00           H  
ATOM   1584 1HH1 ARG A 108      -3.798  -4.308   3.151  1.00  0.00           H  
ATOM   1585 2HH1 ARG A 108      -3.865  -5.974   2.621  1.00  0.00           H  
ATOM   1586 1HH2 ARG A 108      -4.480  -5.158  -0.733  1.00  0.00           H  
ATOM   1587 2HH2 ARG A 108      -4.252  -6.457   0.416  1.00  0.00           H  
ATOM   1588  N   THR A 109      -3.419   2.660   0.569  1.00  0.00           N  
ATOM   1589  CA  THR A 109      -3.451   3.860   1.404  1.00  0.00           C  
ATOM   1590  C   THR A 109      -4.640   3.909   2.372  1.00  0.00           C  
ATOM   1591  O   THR A 109      -4.630   4.673   3.339  1.00  0.00           O  
ATOM   1592  CB  THR A 109      -3.463   5.099   0.492  1.00  0.00           C  
ATOM   1593  OG1 THR A 109      -4.650   5.088  -0.313  1.00  0.00           O  
ATOM   1594  CG2 THR A 109      -2.239   5.064  -0.441  1.00  0.00           C  
ATOM   1595  H   THR A 109      -4.103   2.538  -0.161  1.00  0.00           H  
ATOM   1596  HA  THR A 109      -2.538   3.887   1.998  1.00  0.00           H  
ATOM   1597  HB  THR A 109      -3.445   6.006   1.100  1.00  0.00           H  
ATOM   1598  HG1 THR A 109      -4.635   5.834  -0.923  1.00  0.00           H  
ATOM   1599 1HG2 THR A 109      -2.248   5.937  -1.095  1.00  0.00           H  
ATOM   1600 2HG2 THR A 109      -1.337   5.071   0.152  1.00  0.00           H  
ATOM   1601 3HG2 THR A 109      -2.261   4.160  -1.051  1.00  0.00           H  
ATOM   1602  N   THR A 110      -5.676   3.117   2.081  1.00  0.00           N  
ATOM   1603  CA  THR A 110      -6.924   2.980   2.860  1.00  0.00           C  
ATOM   1604  C   THR A 110      -7.804   4.239   2.987  1.00  0.00           C  
ATOM   1605  O   THR A 110      -8.983   4.218   2.633  1.00  0.00           O  
ATOM   1606  CB  THR A 110      -6.622   2.453   4.282  1.00  0.00           C  
ATOM   1607  OG1 THR A 110      -5.988   1.168   4.192  1.00  0.00           O  
ATOM   1608  CG2 THR A 110      -7.914   2.317   5.085  1.00  0.00           C  
ATOM   1609  H   THR A 110      -5.591   2.558   1.251  1.00  0.00           H  
ATOM   1610  HA  THR A 110      -7.529   2.224   2.359  1.00  0.00           H  
ATOM   1611  HB  THR A 110      -5.964   3.141   4.805  1.00  0.00           H  
ATOM   1612  HG1 THR A 110      -6.037   0.731   5.046  1.00  0.00           H  
ATOM   1613 1HG2 THR A 110      -7.682   1.942   6.082  1.00  0.00           H  
ATOM   1614 2HG2 THR A 110      -8.402   3.287   5.170  1.00  0.00           H  
ATOM   1615 3HG2 THR A 110      -8.584   1.621   4.583  1.00  0.00           H  
ATOM   1616  N   GLY A 111      -7.234   5.316   3.519  1.00  0.00           N  
ATOM   1617  CA  GLY A 111      -7.942   6.570   3.752  1.00  0.00           C  
ATOM   1618  C   GLY A 111      -8.518   7.212   2.493  1.00  0.00           C  
ATOM   1619  O   GLY A 111      -9.722   7.450   2.396  1.00  0.00           O  
ATOM   1620  H   GLY A 111      -6.255   5.242   3.767  1.00  0.00           H  
ATOM   1621 1HA  GLY A 111      -8.748   6.391   4.463  1.00  0.00           H  
ATOM   1622 2HA  GLY A 111      -7.259   7.272   4.229  1.00  0.00           H  
ATOM   1623  N   ALA A 112      -7.670   7.486   1.504  1.00  0.00           N  
ATOM   1624  CA  ALA A 112      -8.118   8.168   0.283  1.00  0.00           C  
ATOM   1625  C   ALA A 112      -8.772   7.226  -0.723  1.00  0.00           C  
ATOM   1626  O   ALA A 112      -8.296   7.087  -1.852  1.00  0.00           O  
ATOM   1627  CB  ALA A 112      -6.938   8.860  -0.374  1.00  0.00           C  
ATOM   1628  H   ALA A 112      -6.699   7.237   1.610  1.00  0.00           H  
ATOM   1629  HA  ALA A 112      -8.858   8.915   0.569  1.00  0.00           H  
ATOM   1630 1HB  ALA A 112      -7.276   9.395  -1.261  1.00  0.00           H  
ATOM   1631 2HB  ALA A 112      -6.491   9.564   0.327  1.00  0.00           H  
ATOM   1632 3HB  ALA A 112      -6.199   8.112  -0.662  1.00  0.00           H  
ATOM   1633  N   GLU A 113      -9.878   6.611  -0.311  1.00  0.00           N  
ATOM   1634  CA  GLU A 113     -10.633   5.661  -1.130  1.00  0.00           C  
ATOM   1635  C   GLU A 113      -9.684   4.749  -1.908  1.00  0.00           C  
ATOM   1636  O   GLU A 113      -8.850   4.056  -1.322  1.00  0.00           O  
ATOM   1637  CB  GLU A 113     -11.578   6.406  -2.086  1.00  0.00           C  
ATOM   1638  CG  GLU A 113     -12.633   7.264  -1.397  1.00  0.00           C  
ATOM   1639  CD  GLU A 113     -13.582   7.930  -2.371  1.00  0.00           C  
ATOM   1640  OE1 GLU A 113     -13.119   8.444  -3.363  1.00  0.00           O  
ATOM   1641  OE2 GLU A 113     -14.764   7.920  -2.122  1.00  0.00           O  
ATOM   1642  H   GLU A 113     -10.176   6.818   0.642  1.00  0.00           H  
ATOM   1643  HA  GLU A 113     -11.232   5.036  -0.465  1.00  0.00           H  
ATOM   1644 1HB  GLU A 113     -10.999   7.055  -2.748  1.00  0.00           H  
ATOM   1645 2HB  GLU A 113     -12.116   5.687  -2.705  1.00  0.00           H  
ATOM   1646 1HG  GLU A 113     -13.206   6.639  -0.713  1.00  0.00           H  
ATOM   1647 2HG  GLU A 113     -12.127   8.029  -0.807  1.00  0.00           H  
ATOM   1648  N   PHE A 114      -9.812   4.760  -3.235  1.00  0.00           N  
ATOM   1649  CA  PHE A 114      -8.924   3.991  -4.085  1.00  0.00           C  
ATOM   1650  C   PHE A 114      -8.158   4.888  -5.042  1.00  0.00           C  
ATOM   1651  O   PHE A 114      -8.624   5.222  -6.132  1.00  0.00           O  
ATOM   1652  CB  PHE A 114      -9.686   2.933  -4.872  1.00  0.00           C  
ATOM   1653  CG  PHE A 114     -10.327   1.915  -4.009  1.00  0.00           C  
ATOM   1654  CD1 PHE A 114     -11.616   2.092  -3.539  1.00  0.00           C  
ATOM   1655  CD2 PHE A 114      -9.635   0.774  -3.649  1.00  0.00           C  
ATOM   1656  CE1 PHE A 114     -12.202   1.140  -2.735  1.00  0.00           C  
ATOM   1657  CE2 PHE A 114     -10.215  -0.180  -2.849  1.00  0.00           C  
ATOM   1658  CZ  PHE A 114     -11.503   0.001  -2.392  1.00  0.00           C  
ATOM   1659  H   PHE A 114     -10.519   5.341  -3.656  1.00  0.00           H  
ATOM   1660  HA  PHE A 114      -8.198   3.480  -3.450  1.00  0.00           H  
ATOM   1661 1HB  PHE A 114     -10.460   3.409  -5.476  1.00  0.00           H  
ATOM   1662 2HB  PHE A 114      -9.006   2.425  -5.556  1.00  0.00           H  
ATOM   1663  HD1 PHE A 114     -12.167   2.992  -3.813  1.00  0.00           H  
ATOM   1664  HD2 PHE A 114      -8.616   0.634  -4.013  1.00  0.00           H  
ATOM   1665  HE1 PHE A 114     -13.219   1.284  -2.372  1.00  0.00           H  
ATOM   1666  HE2 PHE A 114      -9.659  -1.077  -2.578  1.00  0.00           H  
ATOM   1667  HZ  PHE A 114     -11.966  -0.753  -1.758  1.00  0.00           H  
ATOM   1668  N   ARG A 115      -6.966   5.265  -4.619  1.00  0.00           N  
ATOM   1669  CA  ARG A 115      -6.066   6.128  -5.374  1.00  0.00           C  
ATOM   1670  C   ARG A 115      -4.724   5.436  -5.379  1.00  0.00           C  
ATOM   1671  O   ARG A 115      -3.657   6.023  -5.209  1.00  0.00           O  
ATOM   1672  CB  ARG A 115      -6.019   7.532  -4.813  1.00  0.00           C  
ATOM   1673  CG  ARG A 115      -7.351   8.289  -4.969  1.00  0.00           C  
ATOM   1674  CD  ARG A 115      -7.637   8.555  -6.437  1.00  0.00           C  
ATOM   1675  NE  ARG A 115      -8.860   9.320  -6.665  1.00  0.00           N  
ATOM   1676  CZ  ARG A 115     -10.097   8.792  -6.839  1.00  0.00           C  
ATOM   1677  NH1 ARG A 115     -10.296   7.490  -6.814  1.00  0.00           N  
ATOM   1678  NH2 ARG A 115     -11.126   9.600  -7.040  1.00  0.00           N  
ATOM   1679  H   ARG A 115      -6.677   4.959  -3.699  1.00  0.00           H  
ATOM   1680  HA  ARG A 115      -6.416   6.197  -6.404  1.00  0.00           H  
ATOM   1681 1HB  ARG A 115      -5.781   7.495  -3.750  1.00  0.00           H  
ATOM   1682 2HB  ARG A 115      -5.245   8.112  -5.309  1.00  0.00           H  
ATOM   1683 1HG  ARG A 115      -8.170   7.708  -4.541  1.00  0.00           H  
ATOM   1684 2HG  ARG A 115      -7.282   9.245  -4.451  1.00  0.00           H  
ATOM   1685 1HD  ARG A 115      -6.815   9.111  -6.863  1.00  0.00           H  
ATOM   1686 2HD  ARG A 115      -7.732   7.602  -6.966  1.00  0.00           H  
ATOM   1687  HE  ARG A 115      -8.777  10.325  -6.694  1.00  0.00           H  
ATOM   1688 1HH1 ARG A 115      -9.521   6.829  -6.655  1.00  0.00           H  
ATOM   1689 2HH1 ARG A 115     -11.225   7.124  -6.940  1.00  0.00           H  
ATOM   1690 1HH2 ARG A 115     -10.989  10.601  -7.059  1.00  0.00           H  
ATOM   1691 2HH2 ARG A 115     -12.051   9.216  -7.167  1.00  0.00           H  
ATOM   1692  N   VAL A 116      -4.842   4.132  -5.485  1.00  0.00           N  
ATOM   1693  CA  VAL A 116      -3.763   3.181  -5.509  1.00  0.00           C  
ATOM   1694  C   VAL A 116      -2.915   3.272  -6.746  1.00  0.00           C  
ATOM   1695  O   VAL A 116      -3.437   3.390  -7.859  1.00  0.00           O  
ATOM   1696  CB  VAL A 116      -4.341   1.769  -5.402  1.00  0.00           C  
ATOM   1697  CG1 VAL A 116      -3.257   0.739  -5.611  1.00  0.00           C  
ATOM   1698  CG2 VAL A 116      -4.961   1.609  -4.021  1.00  0.00           C  
ATOM   1699  H   VAL A 116      -5.780   3.775  -5.597  1.00  0.00           H  
ATOM   1700  HA  VAL A 116      -3.127   3.366  -4.640  1.00  0.00           H  
ATOM   1701  HB  VAL A 116      -5.103   1.620  -6.169  1.00  0.00           H  
ATOM   1702 1HG1 VAL A 116      -3.694  -0.242  -5.511  1.00  0.00           H  
ATOM   1703 2HG1 VAL A 116      -2.819   0.841  -6.605  1.00  0.00           H  
ATOM   1704 3HG1 VAL A 116      -2.492   0.872  -4.875  1.00  0.00           H  
ATOM   1705 1HG2 VAL A 116      -5.379   0.608  -3.923  1.00  0.00           H  
ATOM   1706 2HG2 VAL A 116      -4.185   1.755  -3.266  1.00  0.00           H  
ATOM   1707 3HG2 VAL A 116      -5.750   2.349  -3.886  1.00  0.00           H  
ATOM   1708  N   ILE A 117      -1.603   3.240  -6.529  1.00  0.00           N  
ATOM   1709  CA  ILE A 117      -0.606   3.251  -7.583  1.00  0.00           C  
ATOM   1710  C   ILE A 117       0.131   1.906  -7.588  1.00  0.00           C  
ATOM   1711  O   ILE A 117       0.482   1.376  -6.526  1.00  0.00           O  
ATOM   1712  CB  ILE A 117       0.403   4.409  -7.448  1.00  0.00           C  
ATOM   1713  CG1 ILE A 117      -0.299   5.732  -7.524  1.00  0.00           C  
ATOM   1714  CG2 ILE A 117       1.396   4.349  -8.593  1.00  0.00           C  
ATOM   1715  CD1 ILE A 117       0.553   6.909  -7.155  1.00  0.00           C  
ATOM   1716  H   ILE A 117      -1.291   3.182  -5.574  1.00  0.00           H  
ATOM   1717  HA  ILE A 117      -1.124   3.367  -8.518  1.00  0.00           H  
ATOM   1718  HB  ILE A 117       0.911   4.350  -6.494  1.00  0.00           H  
ATOM   1719 1HG1 ILE A 117      -0.630   5.871  -8.546  1.00  0.00           H  
ATOM   1720 2HG1 ILE A 117      -1.166   5.717  -6.861  1.00  0.00           H  
ATOM   1721 1HG2 ILE A 117       2.085   5.168  -8.521  1.00  0.00           H  
ATOM   1722 2HG2 ILE A 117       1.948   3.418  -8.581  1.00  0.00           H  
ATOM   1723 3HG2 ILE A 117       0.861   4.434  -9.526  1.00  0.00           H  
ATOM   1724 1HD1 ILE A 117      -0.037   7.821  -7.252  1.00  0.00           H  
ATOM   1725 2HD1 ILE A 117       0.893   6.803  -6.124  1.00  0.00           H  
ATOM   1726 3HD1 ILE A 117       1.413   6.958  -7.826  1.00  0.00           H  
ATOM   1727  N   SER A 118       0.324   1.335  -8.774  1.00  0.00           N  
ATOM   1728  CA  SER A 118       1.002   0.033  -8.877  1.00  0.00           C  
ATOM   1729  C   SER A 118       1.936  -0.089 -10.076  1.00  0.00           C  
ATOM   1730  O   SER A 118       1.667   0.468 -11.138  1.00  0.00           O  
ATOM   1731  CB  SER A 118      -0.024  -1.086  -8.924  1.00  0.00           C  
ATOM   1732  OG  SER A 118       0.596  -2.317  -9.109  1.00  0.00           O  
ATOM   1733  H   SER A 118      -0.012   1.840  -9.595  1.00  0.00           H  
ATOM   1734  HA  SER A 118       1.608  -0.098  -7.982  1.00  0.00           H  
ATOM   1735 1HB  SER A 118      -0.558  -1.085  -8.004  1.00  0.00           H  
ATOM   1736 2HB  SER A 118      -0.738  -0.930  -9.689  1.00  0.00           H  
ATOM   1737  HG  SER A 118       1.424  -2.267  -8.602  1.00  0.00           H  
ATOM   1738  N   VAL A 119       3.048  -0.814  -9.879  1.00  0.00           N  
ATOM   1739  CA  VAL A 119       4.075  -1.013 -10.912  1.00  0.00           C  
ATOM   1740  C   VAL A 119       4.313  -2.458 -11.308  1.00  0.00           C  
ATOM   1741  O   VAL A 119       4.359  -3.360 -10.468  1.00  0.00           O  
ATOM   1742  CB  VAL A 119       5.427  -0.423 -10.476  1.00  0.00           C  
ATOM   1743  CG1 VAL A 119       6.532  -0.704 -11.525  1.00  0.00           C  
ATOM   1744  CG2 VAL A 119       5.280   1.010 -10.339  1.00  0.00           C  
ATOM   1745  H   VAL A 119       3.163  -1.262  -8.974  1.00  0.00           H  
ATOM   1746  HA  VAL A 119       3.755  -0.478 -11.799  1.00  0.00           H  
ATOM   1747  HB  VAL A 119       5.727  -0.870  -9.531  1.00  0.00           H  
ATOM   1748 1HG1 VAL A 119       7.464  -0.274 -11.183  1.00  0.00           H  
ATOM   1749 2HG1 VAL A 119       6.670  -1.767 -11.656  1.00  0.00           H  
ATOM   1750 3HG1 VAL A 119       6.251  -0.261 -12.482  1.00  0.00           H  
ATOM   1751 1HG2 VAL A 119       6.225   1.443 -10.033  1.00  0.00           H  
ATOM   1752 2HG2 VAL A 119       4.983   1.416 -11.306  1.00  0.00           H  
ATOM   1753 3HG2 VAL A 119       4.515   1.225  -9.599  1.00  0.00           H  
ATOM   1754  N   THR A 120       4.420  -2.668 -12.616  1.00  0.00           N  
ATOM   1755  CA  THR A 120       4.720  -3.970 -13.197  1.00  0.00           C  
ATOM   1756  C   THR A 120       5.847  -3.924 -14.183  1.00  0.00           C  
ATOM   1757  O   THR A 120       5.960  -2.991 -14.969  1.00  0.00           O  
ATOM   1758  CB  THR A 120       3.493  -4.581 -13.862  1.00  0.00           C  
ATOM   1759  OG1 THR A 120       2.535  -4.804 -12.857  1.00  0.00           O  
ATOM   1760  CG2 THR A 120       3.784  -5.890 -14.654  1.00  0.00           C  
ATOM   1761  H   THR A 120       4.330  -1.859 -13.229  1.00  0.00           H  
ATOM   1762  HA  THR A 120       5.029  -4.631 -12.393  1.00  0.00           H  
ATOM   1763  HB  THR A 120       3.089  -3.864 -14.570  1.00  0.00           H  
ATOM   1764  HG1 THR A 120       2.967  -5.248 -12.123  1.00  0.00           H  
ATOM   1765 1HG2 THR A 120       2.860  -6.259 -15.098  1.00  0.00           H  
ATOM   1766 2HG2 THR A 120       4.496  -5.694 -15.460  1.00  0.00           H  
ATOM   1767 3HG2 THR A 120       4.188  -6.638 -13.988  1.00  0.00           H  
ATOM   1768  N   SER A 121       6.684  -4.939 -14.155  1.00  0.00           N  
ATOM   1769  CA  SER A 121       7.728  -5.026 -15.156  1.00  0.00           C  
ATOM   1770  C   SER A 121       7.696  -6.363 -15.847  1.00  0.00           C  
ATOM   1771  O   SER A 121       7.361  -7.379 -15.230  1.00  0.00           O  
ATOM   1772  CB  SER A 121       9.071  -4.813 -14.514  1.00  0.00           C  
ATOM   1773  OG  SER A 121       9.283  -5.776 -13.529  1.00  0.00           O  
ATOM   1774  H   SER A 121       6.543  -5.665 -13.454  1.00  0.00           H  
ATOM   1775  HA  SER A 121       7.562  -4.259 -15.896  1.00  0.00           H  
ATOM   1776 1HB  SER A 121       9.856  -4.867 -15.272  1.00  0.00           H  
ATOM   1777 2HB  SER A 121       9.098  -3.841 -14.077  1.00  0.00           H  
ATOM   1778  HG  SER A 121      10.255  -5.828 -13.382  1.00  0.00           H  
ATOM   1779  N   VAL A 122       8.044  -6.350 -17.134  1.00  0.00           N  
ATOM   1780  CA  VAL A 122       8.156  -7.558 -17.933  1.00  0.00           C  
ATOM   1781  C   VAL A 122       9.397  -7.593 -18.811  1.00  0.00           C  
ATOM   1782  O   VAL A 122       9.715  -6.626 -19.507  1.00  0.00           O  
ATOM   1783  CB  VAL A 122       6.920  -7.779 -18.837  1.00  0.00           C  
ATOM   1784  CG1 VAL A 122       7.117  -9.042 -19.662  1.00  0.00           C  
ATOM   1785  CG2 VAL A 122       5.637  -7.919 -17.977  1.00  0.00           C  
ATOM   1786  H   VAL A 122       8.240  -5.448 -17.558  1.00  0.00           H  
ATOM   1787  HA  VAL A 122       8.205  -8.395 -17.247  1.00  0.00           H  
ATOM   1788  HB  VAL A 122       6.828  -6.962 -19.525  1.00  0.00           H  
ATOM   1789 1HG1 VAL A 122       6.281  -9.203 -20.268  1.00  0.00           H  
ATOM   1790 2HG1 VAL A 122       7.989  -8.955 -20.296  1.00  0.00           H  
ATOM   1791 3HG1 VAL A 122       7.235  -9.893 -18.990  1.00  0.00           H  
ATOM   1792 1HG2 VAL A 122       4.782  -8.079 -18.627  1.00  0.00           H  
ATOM   1793 2HG2 VAL A 122       5.749  -8.764 -17.310  1.00  0.00           H  
ATOM   1794 3HG2 VAL A 122       5.468  -7.028 -17.392  1.00  0.00           H  
ATOM   1795  N   LEU A 123      10.071  -8.726 -18.796  1.00  0.00           N  
ATOM   1796  CA  LEU A 123      11.200  -8.999 -19.663  1.00  0.00           C  
ATOM   1797  C   LEU A 123      10.764  -9.765 -20.869  1.00  0.00           C  
ATOM   1798  O   LEU A 123      10.175 -10.842 -20.720  1.00  0.00           O  
ATOM   1799  CB  LEU A 123      12.258  -9.826 -18.958  1.00  0.00           C  
ATOM   1800  CG  LEU A 123      13.368 -10.336 -19.854  1.00  0.00           C  
ATOM   1801  CD1 LEU A 123      14.108  -9.195 -20.370  1.00  0.00           C  
ATOM   1802  CD2 LEU A 123      14.267 -11.268 -19.071  1.00  0.00           C  
ATOM   1803  H   LEU A 123       9.744  -9.453 -18.170  1.00  0.00           H  
ATOM   1804  HA  LEU A 123      11.630  -8.057 -19.995  1.00  0.00           H  
ATOM   1805 1HB  LEU A 123      12.715  -9.194 -18.243  1.00  0.00           H  
ATOM   1806 2HB  LEU A 123      11.793 -10.663 -18.450  1.00  0.00           H  
ATOM   1807  HG  LEU A 123      12.944 -10.876 -20.699  1.00  0.00           H  
ATOM   1808 1HD1 LEU A 123      14.895  -9.550 -21.014  1.00  0.00           H  
ATOM   1809 2HD1 LEU A 123      13.454  -8.556 -20.925  1.00  0.00           H  
ATOM   1810 3HD1 LEU A 123      14.513  -8.656 -19.536  1.00  0.00           H  
ATOM   1811 1HD2 LEU A 123      15.064 -11.629 -19.724  1.00  0.00           H  
ATOM   1812 2HD2 LEU A 123      14.703 -10.730 -18.236  1.00  0.00           H  
ATOM   1813 3HD2 LEU A 123      13.684 -12.113 -18.703  1.00  0.00           H  
ATOM   1814  N   TRP A 124      11.067  -9.229 -22.048  1.00  0.00           N  
ATOM   1815  CA  TRP A 124      10.706  -9.886 -23.284  1.00  0.00           C  
ATOM   1816  C   TRP A 124      11.805  -9.856 -24.341  1.00  0.00           C  
ATOM   1817  O   TRP A 124      12.688  -8.996 -24.349  1.00  0.00           O  
ATOM   1818  CB  TRP A 124       9.396  -9.281 -23.840  1.00  0.00           C  
ATOM   1819  CG  TRP A 124       9.385  -7.830 -24.124  1.00  0.00           C  
ATOM   1820  CD1 TRP A 124       9.103  -6.852 -23.224  1.00  0.00           C  
ATOM   1821  CD2 TRP A 124       9.613  -7.152 -25.393  1.00  0.00           C  
ATOM   1822  NE1 TRP A 124       9.149  -5.629 -23.831  1.00  0.00           N  
ATOM   1823  CE2 TRP A 124       9.462  -5.787 -25.151  1.00  0.00           C  
ATOM   1824  CE3 TRP A 124       9.924  -7.585 -26.689  1.00  0.00           C  
ATOM   1825  CZ2 TRP A 124       9.626  -4.837 -26.152  1.00  0.00           C  
ATOM   1826  CZ3 TRP A 124      10.079  -6.627 -27.691  1.00  0.00           C  
ATOM   1827  CH2 TRP A 124       9.940  -5.291 -27.425  1.00  0.00           C  
ATOM   1828  H   TRP A 124      11.552  -8.330 -22.074  1.00  0.00           H  
ATOM   1829  HA  TRP A 124      10.519 -10.925 -23.047  1.00  0.00           H  
ATOM   1830 1HB  TRP A 124       9.139  -9.796 -24.769  1.00  0.00           H  
ATOM   1831 2HB  TRP A 124       8.589  -9.480 -23.137  1.00  0.00           H  
ATOM   1832  HD1 TRP A 124       8.870  -7.017 -22.171  1.00  0.00           H  
ATOM   1833  HE1 TRP A 124       8.974  -4.749 -23.376  1.00  0.00           H  
ATOM   1834  HE3 TRP A 124      10.038  -8.644 -26.905  1.00  0.00           H  
ATOM   1835  HZ2 TRP A 124       9.516  -3.770 -25.959  1.00  0.00           H  
ATOM   1836  HZ3 TRP A 124      10.312  -6.967 -28.691  1.00  0.00           H  
ATOM   1837  HH2 TRP A 124      10.070  -4.568 -28.226  1.00  0.00           H  
ATOM   1838  N   ARG A 125      11.732 -10.814 -25.250  1.00  0.00           N  
ATOM   1839  CA  ARG A 125      12.675 -10.915 -26.355  1.00  0.00           C  
ATOM   1840  C   ARG A 125      11.977 -10.595 -27.645  1.00  0.00           C  
ATOM   1841  O   ARG A 125      10.872 -11.086 -27.893  1.00  0.00           O  
ATOM   1842  CB  ARG A 125      13.232 -12.317 -26.471  1.00  0.00           C  
ATOM   1843  CG  ARG A 125      14.247 -12.545 -27.572  1.00  0.00           C  
ATOM   1844  CD  ARG A 125      14.828 -13.920 -27.493  1.00  0.00           C  
ATOM   1845  NE  ARG A 125      13.788 -14.948 -27.618  1.00  0.00           N  
ATOM   1846  CZ  ARG A 125      13.309 -15.441 -28.768  1.00  0.00           C  
ATOM   1847  NH1 ARG A 125      13.755 -15.030 -29.938  1.00  0.00           N  
ATOM   1848  NH2 ARG A 125      12.365 -16.350 -28.679  1.00  0.00           N  
ATOM   1849  H   ARG A 125      10.981 -11.495 -25.158  1.00  0.00           H  
ATOM   1850  HA  ARG A 125      13.489 -10.209 -26.206  1.00  0.00           H  
ATOM   1851 1HB  ARG A 125      13.633 -12.650 -25.532  1.00  0.00           H  
ATOM   1852 2HB  ARG A 125      12.412 -12.974 -26.732  1.00  0.00           H  
ATOM   1853 1HG  ARG A 125      13.766 -12.435 -28.546  1.00  0.00           H  
ATOM   1854 2HG  ARG A 125      15.058 -11.812 -27.484  1.00  0.00           H  
ATOM   1855 1HD  ARG A 125      15.551 -14.055 -28.298  1.00  0.00           H  
ATOM   1856 2HD  ARG A 125      15.318 -14.058 -26.539  1.00  0.00           H  
ATOM   1857  HE  ARG A 125      13.373 -15.345 -26.766  1.00  0.00           H  
ATOM   1858 1HH1 ARG A 125      14.471 -14.319 -29.986  1.00  0.00           H  
ATOM   1859 2HH1 ARG A 125      13.373 -15.421 -30.788  1.00  0.00           H  
ATOM   1860 1HH2 ARG A 125      12.058 -16.619 -27.742  1.00  0.00           H  
ATOM   1861 2HH2 ARG A 125      11.947 -16.750 -29.510  1.00  0.00           H  
ATOM   1862  N   ALA A 126      12.596  -9.769 -28.473  1.00  0.00           N  
ATOM   1863  CA  ALA A 126      11.982  -9.464 -29.755  1.00  0.00           C  
ATOM   1864  C   ALA A 126      12.249 -10.600 -30.737  1.00  0.00           C  
ATOM   1865  O   ALA A 126      13.378 -11.077 -30.870  1.00  0.00           O  
ATOM   1866  CB  ALA A 126      12.514  -8.153 -30.292  1.00  0.00           C  
ATOM   1867  H   ALA A 126      13.506  -9.375 -28.217  1.00  0.00           H  
ATOM   1868  HA  ALA A 126      10.904  -9.379 -29.617  1.00  0.00           H  
ATOM   1869 1HB  ALA A 126      12.039  -7.928 -31.253  1.00  0.00           H  
ATOM   1870 2HB  ALA A 126      12.310  -7.357 -29.593  1.00  0.00           H  
ATOM   1871 3HB  ALA A 126      13.587  -8.237 -30.426  1.00  0.00           H  
ATOM   1872  N   GLU A 127      11.228 -10.986 -31.483  1.00  0.00           N  
ATOM   1873  CA  GLU A 127      11.370 -11.992 -32.529  1.00  0.00           C  
ATOM   1874  C   GLU A 127      11.362 -11.340 -33.904  1.00  0.00           C  
ATOM   1875  O   GLU A 127      12.003 -11.831 -34.835  1.00  0.00           O  
ATOM   1876  CB  GLU A 127      10.267 -13.048 -32.409  1.00  0.00           C  
ATOM   1877  CG  GLU A 127      10.356 -13.901 -31.137  1.00  0.00           C  
ATOM   1878  CD  GLU A 127       9.170 -14.797 -30.953  1.00  0.00           C  
ATOM   1879  OE1 GLU A 127       8.247 -14.691 -31.716  1.00  0.00           O  
ATOM   1880  OE2 GLU A 127       9.164 -15.588 -30.032  1.00  0.00           O  
ATOM   1881  H   GLU A 127      10.314 -10.576 -31.330  1.00  0.00           H  
ATOM   1882  HA  GLU A 127      12.329 -12.493 -32.403  1.00  0.00           H  
ATOM   1883 1HB  GLU A 127       9.291 -12.555 -32.420  1.00  0.00           H  
ATOM   1884 2HB  GLU A 127      10.308 -13.712 -33.270  1.00  0.00           H  
ATOM   1885 1HG  GLU A 127      11.236 -14.529 -31.229  1.00  0.00           H  
ATOM   1886 2HG  GLU A 127      10.502 -13.275 -30.263  1.00  0.00           H  
ATOM   1887  N   ILE A 128      10.675 -10.205 -34.019  1.00  0.00           N  
ATOM   1888  CA  ILE A 128      10.579  -9.528 -35.305  1.00  0.00           C  
ATOM   1889  C   ILE A 128      11.074  -8.104 -35.118  1.00  0.00           C  
ATOM   1890  O   ILE A 128      10.798  -7.475 -34.095  1.00  0.00           O  
ATOM   1891  CB  ILE A 128       9.111  -9.453 -35.762  1.00  0.00           C  
ATOM   1892  CG1 ILE A 128       8.960  -8.975 -37.200  1.00  0.00           C  
ATOM   1893  CG2 ILE A 128       8.445  -8.404 -34.899  1.00  0.00           C  
ATOM   1894  CD1 ILE A 128       7.570  -9.213 -37.757  1.00  0.00           C  
ATOM   1895  H   ILE A 128      10.148  -9.864 -33.216  1.00  0.00           H  
ATOM   1896  HA  ILE A 128      11.194 -10.035 -36.047  1.00  0.00           H  
ATOM   1897  HB  ILE A 128       8.622 -10.420 -35.637  1.00  0.00           H  
ATOM   1898 1HG1 ILE A 128       9.155  -7.919 -37.243  1.00  0.00           H  
ATOM   1899 2HG1 ILE A 128       9.686  -9.492 -37.827  1.00  0.00           H  
ATOM   1900 1HG2 ILE A 128       7.391  -8.314 -35.165  1.00  0.00           H  
ATOM   1901 2HG2 ILE A 128       8.551  -8.694 -33.873  1.00  0.00           H  
ATOM   1902 3HG2 ILE A 128       8.938  -7.442 -35.051  1.00  0.00           H  
ATOM   1903 1HD1 ILE A 128       7.522  -8.845 -38.782  1.00  0.00           H  
ATOM   1904 2HD1 ILE A 128       7.348 -10.280 -37.741  1.00  0.00           H  
ATOM   1905 3HD1 ILE A 128       6.839  -8.682 -37.147  1.00  0.00           H  
ATOM   1906  N   SER A 129      11.813  -7.584 -36.089  1.00  0.00           N  
ATOM   1907  CA  SER A 129      12.219  -6.195 -35.983  1.00  0.00           C  
ATOM   1908  C   SER A 129      10.996  -5.369 -36.365  1.00  0.00           C  
ATOM   1909  O   SER A 129      10.234  -5.788 -37.236  1.00  0.00           O  
ATOM   1910  CB  SER A 129      13.393  -5.907 -36.899  1.00  0.00           C  
ATOM   1911  OG  SER A 129      14.532  -6.664 -36.526  1.00  0.00           O  
ATOM   1912  H   SER A 129      12.051  -8.133 -36.901  1.00  0.00           H  
ATOM   1913  HA  SER A 129      12.492  -5.979 -34.952  1.00  0.00           H  
ATOM   1914 1HB  SER A 129      13.117  -6.139 -37.925  1.00  0.00           H  
ATOM   1915 2HB  SER A 129      13.629  -4.843 -36.853  1.00  0.00           H  
ATOM   1916  HG  SER A 129      15.204  -6.472 -37.195  1.00  0.00           H  
ATOM   1917  N   THR A 130      10.802  -4.207 -35.752  1.00  0.00           N  
ATOM   1918  CA  THR A 130       9.619  -3.418 -36.093  1.00  0.00           C  
ATOM   1919  C   THR A 130       9.658  -1.897 -35.846  1.00  0.00           C  
ATOM   1920  O   THR A 130      10.309  -1.362 -34.933  1.00  0.00           O  
ATOM   1921  CB  THR A 130       8.376  -4.039 -35.419  1.00  0.00           C  
ATOM   1922  OG1 THR A 130       7.211  -3.272 -35.763  1.00  0.00           O  
ATOM   1923  CG2 THR A 130       8.569  -4.134 -33.936  1.00  0.00           C  
ATOM   1924  H   THR A 130      11.478  -3.902 -35.056  1.00  0.00           H  
ATOM   1925  HA  THR A 130       9.466  -3.544 -37.165  1.00  0.00           H  
ATOM   1926  HB  THR A 130       8.229  -5.049 -35.800  1.00  0.00           H  
ATOM   1927  HG1 THR A 130       7.364  -2.347 -35.553  1.00  0.00           H  
ATOM   1928 1HG2 THR A 130       7.695  -4.584 -33.485  1.00  0.00           H  
ATOM   1929 2HG2 THR A 130       9.443  -4.757 -33.727  1.00  0.00           H  
ATOM   1930 3HG2 THR A 130       8.727  -3.148 -33.535  1.00  0.00           H  
ATOM   1931  N   GLY A 131       8.881  -1.203 -36.682  1.00  0.00           N  
ATOM   1932  CA  GLY A 131       8.726   0.254 -36.689  1.00  0.00           C  
ATOM   1933  C   GLY A 131       7.827   0.822 -35.594  1.00  0.00           C  
ATOM   1934  O   GLY A 131       6.742   1.348 -35.856  1.00  0.00           O  
ATOM   1935  H   GLY A 131       8.373  -1.733 -37.381  1.00  0.00           H  
ATOM   1936 1HA  GLY A 131       9.715   0.708 -36.607  1.00  0.00           H  
ATOM   1937 2HA  GLY A 131       8.333   0.559 -37.659  1.00  0.00           H  
ATOM   1938  N   TRP A 132       8.305   0.773 -34.365  1.00  0.00           N  
ATOM   1939  CA  TRP A 132       7.530   1.277 -33.228  1.00  0.00           C  
ATOM   1940  C   TRP A 132       7.393   2.792 -33.106  1.00  0.00           C  
ATOM   1941  O   TRP A 132       7.993   3.446 -32.250  1.00  0.00           O  
ATOM   1942  CB  TRP A 132       8.054   0.727 -31.922  1.00  0.00           C  
ATOM   1943  CG  TRP A 132       7.588  -0.579 -31.563  1.00  0.00           C  
ATOM   1944  CD1 TRP A 132       6.963  -1.479 -32.330  1.00  0.00           C  
ATOM   1945  CD2 TRP A 132       7.661  -1.146 -30.249  1.00  0.00           C  
ATOM   1946  NE1 TRP A 132       6.677  -2.587 -31.599  1.00  0.00           N  
ATOM   1947  CE2 TRP A 132       7.104  -2.398 -30.322  1.00  0.00           C  
ATOM   1948  CE3 TRP A 132       8.162  -0.684 -29.023  1.00  0.00           C  
ATOM   1949  CZ2 TRP A 132       7.037  -3.231 -29.223  1.00  0.00           C  
ATOM   1950  CZ3 TRP A 132       8.081  -1.512 -27.918  1.00  0.00           C  
ATOM   1951  CH2 TRP A 132       7.532  -2.754 -28.024  1.00  0.00           C  
ATOM   1952  H   TRP A 132       9.204   0.314 -34.231  1.00  0.00           H  
ATOM   1953  HA  TRP A 132       6.523   0.879 -33.334  1.00  0.00           H  
ATOM   1954 1HB  TRP A 132       9.093   0.571 -32.078  1.00  0.00           H  
ATOM   1955 2HB  TRP A 132       7.984   1.414 -31.111  1.00  0.00           H  
ATOM   1956  HD1 TRP A 132       6.728  -1.348 -33.382  1.00  0.00           H  
ATOM   1957  HE1 TRP A 132       6.223  -3.408 -31.945  1.00  0.00           H  
ATOM   1958  HE3 TRP A 132       8.606   0.308 -28.946  1.00  0.00           H  
ATOM   1959  HZ2 TRP A 132       6.598  -4.224 -29.268  1.00  0.00           H  
ATOM   1960  HZ3 TRP A 132       8.467  -1.150 -26.965  1.00  0.00           H  
ATOM   1961  HH2 TRP A 132       7.472  -3.383 -27.143  1.00  0.00           H  
ATOM   1962  N   ASN A 133       6.546   3.313 -33.982  1.00  0.00           N  
ATOM   1963  CA  ASN A 133       6.137   4.711 -34.080  1.00  0.00           C  
ATOM   1964  C   ASN A 133       5.190   5.012 -32.921  1.00  0.00           C  
ATOM   1965  O   ASN A 133       4.240   4.262 -32.701  1.00  0.00           O  
ATOM   1966  CB  ASN A 133       5.474   4.979 -35.419  1.00  0.00           C  
ATOM   1967  CG  ASN A 133       5.264   6.450 -35.712  1.00  0.00           C  
ATOM   1968  OD1 ASN A 133       5.016   7.293 -34.841  1.00  0.00           O  
ATOM   1969  ND2 ASN A 133       5.366   6.775 -36.980  1.00  0.00           N  
ATOM   1970  H   ASN A 133       6.174   2.654 -34.666  1.00  0.00           H  
ATOM   1971  HA  ASN A 133       7.001   5.359 -33.967  1.00  0.00           H  
ATOM   1972 1HB  ASN A 133       6.083   4.543 -36.215  1.00  0.00           H  
ATOM   1973 2HB  ASN A 133       4.504   4.481 -35.443  1.00  0.00           H  
ATOM   1974 1HD2 ASN A 133       5.235   7.726 -37.264  1.00  0.00           H  
ATOM   1975 2HD2 ASN A 133       5.562   6.071 -37.661  1.00  0.00           H  
ATOM   1976  N   TYR A 134       5.473   6.037 -32.118  1.00  0.00           N  
ATOM   1977  CA  TYR A 134       4.599   6.328 -30.983  1.00  0.00           C  
ATOM   1978  C   TYR A 134       3.564   7.401 -31.299  1.00  0.00           C  
ATOM   1979  O   TYR A 134       2.847   7.843 -30.416  1.00  0.00           O  
ATOM   1980  CB  TYR A 134       5.386   6.800 -29.769  1.00  0.00           C  
ATOM   1981  CG  TYR A 134       6.228   5.805 -29.139  1.00  0.00           C  
ATOM   1982  CD1 TYR A 134       7.584   5.848 -29.322  1.00  0.00           C  
ATOM   1983  CD2 TYR A 134       5.646   4.836 -28.361  1.00  0.00           C  
ATOM   1984  CE1 TYR A 134       8.377   4.920 -28.709  1.00  0.00           C  
ATOM   1985  CE2 TYR A 134       6.430   3.893 -27.758  1.00  0.00           C  
ATOM   1986  CZ  TYR A 134       7.801   3.931 -27.916  1.00  0.00           C  
ATOM   1987  OH  TYR A 134       8.590   2.992 -27.286  1.00  0.00           O  
ATOM   1988  H   TYR A 134       6.270   6.653 -32.292  1.00  0.00           H  
ATOM   1989  HA  TYR A 134       4.061   5.419 -30.720  1.00  0.00           H  
ATOM   1990 1HB  TYR A 134       6.020   7.640 -30.058  1.00  0.00           H  
ATOM   1991 2HB  TYR A 134       4.707   7.155 -29.035  1.00  0.00           H  
ATOM   1992  HD1 TYR A 134       8.024   6.625 -29.949  1.00  0.00           H  
ATOM   1993  HD2 TYR A 134       4.566   4.813 -28.234  1.00  0.00           H  
ATOM   1994  HE1 TYR A 134       9.434   4.966 -28.845  1.00  0.00           H  
ATOM   1995  HE2 TYR A 134       5.967   3.113 -27.145  1.00  0.00           H  
ATOM   1996  HH  TYR A 134       8.074   2.552 -26.601  1.00  0.00           H  
ATOM   1997  N   ASP A 135       3.460   7.788 -32.554  1.00  0.00           N  
ATOM   1998  CA  ASP A 135       2.512   8.809 -32.964  1.00  0.00           C  
ATOM   1999  C   ASP A 135       2.441  10.066 -32.065  1.00  0.00           C  
ATOM   2000  O   ASP A 135       3.454  10.731 -31.868  1.00  0.00           O  
ATOM   2001  CB  ASP A 135       1.135   8.192 -33.204  1.00  0.00           C  
ATOM   2002  CG  ASP A 135       1.120   7.180 -34.405  1.00  0.00           C  
ATOM   2003  OD1 ASP A 135       1.770   7.445 -35.390  1.00  0.00           O  
ATOM   2004  OD2 ASP A 135       0.447   6.182 -34.317  1.00  0.00           O  
ATOM   2005  H   ASP A 135       4.075   7.387 -33.255  1.00  0.00           H  
ATOM   2006  HA  ASP A 135       2.841   9.157 -33.946  1.00  0.00           H  
ATOM   2007 1HB  ASP A 135       0.820   7.683 -32.303  1.00  0.00           H  
ATOM   2008 2HB  ASP A 135       0.405   8.972 -33.408  1.00  0.00           H  
ATOM   2009  N   ARG A 136       1.265  10.449 -31.557  1.00  0.00           N  
ATOM   2010  CA  ARG A 136       1.140  11.831 -31.034  1.00  0.00           C  
ATOM   2011  C   ARG A 136       1.637  12.175 -29.626  1.00  0.00           C  
ATOM   2012  O   ARG A 136       0.854  12.714 -28.838  1.00  0.00           O  
ATOM   2013  CB  ARG A 136      -0.343  12.113 -30.987  1.00  0.00           C  
ATOM   2014  CG  ARG A 136      -1.048  12.118 -32.312  1.00  0.00           C  
ATOM   2015  CD  ARG A 136      -2.510  12.209 -32.115  1.00  0.00           C  
ATOM   2016  NE  ARG A 136      -3.049  10.985 -31.480  1.00  0.00           N  
ATOM   2017  CZ  ARG A 136      -4.305  10.854 -30.999  1.00  0.00           C  
ATOM   2018  NH1 ARG A 136      -5.158  11.865 -31.066  1.00  0.00           N  
ATOM   2019  NH2 ARG A 136      -4.673   9.700 -30.464  1.00  0.00           N  
ATOM   2020  H   ARG A 136       0.446   9.816 -31.559  1.00  0.00           H  
ATOM   2021  HA  ARG A 136       1.644  12.490 -31.743  1.00  0.00           H  
ATOM   2022 1HB  ARG A 136      -0.822  11.333 -30.378  1.00  0.00           H  
ATOM   2023 2HB  ARG A 136      -0.526  13.067 -30.497  1.00  0.00           H  
ATOM   2024 1HG  ARG A 136      -0.714  12.957 -32.912  1.00  0.00           H  
ATOM   2025 2HG  ARG A 136      -0.834  11.182 -32.835  1.00  0.00           H  
ATOM   2026 1HD  ARG A 136      -2.735  13.058 -31.472  1.00  0.00           H  
ATOM   2027 2HD  ARG A 136      -3.000  12.338 -33.078  1.00  0.00           H  
ATOM   2028  HE  ARG A 136      -2.420  10.155 -31.384  1.00  0.00           H  
ATOM   2029 1HH1 ARG A 136      -4.871  12.742 -31.478  1.00  0.00           H  
ATOM   2030 2HH1 ARG A 136      -6.095  11.759 -30.705  1.00  0.00           H  
ATOM   2031 1HH2 ARG A 136      -3.997   8.909 -30.445  1.00  0.00           H  
ATOM   2032 2HH2 ARG A 136      -5.602   9.577 -30.103  1.00  0.00           H  
ATOM   2033  N   PHE A 137       2.918  11.942 -29.314  1.00  0.00           N  
ATOM   2034  CA  PHE A 137       3.347  12.141 -27.911  1.00  0.00           C  
ATOM   2035  C   PHE A 137       4.719  12.875 -27.563  1.00  0.00           C  
ATOM   2036  O   PHE A 137       5.700  12.717 -28.287  1.00  0.00           O  
ATOM   2037  CB  PHE A 137       3.407  10.733 -27.325  1.00  0.00           C  
ATOM   2038  CG  PHE A 137       2.183   9.856 -27.377  1.00  0.00           C  
ATOM   2039  CD1 PHE A 137       2.367   8.555 -27.692  1.00  0.00           C  
ATOM   2040  CD2 PHE A 137       0.908  10.288 -27.187  1.00  0.00           C  
ATOM   2041  CE1 PHE A 137       1.328   7.690 -27.829  1.00  0.00           C  
ATOM   2042  CE2 PHE A 137      -0.156   9.440 -27.336  1.00  0.00           C  
ATOM   2043  CZ  PHE A 137       0.064   8.139 -27.663  1.00  0.00           C  
ATOM   2044  H   PHE A 137       3.511  11.560 -30.048  1.00  0.00           H  
ATOM   2045  HA  PHE A 137       2.557  12.705 -27.434  1.00  0.00           H  
ATOM   2046 1HB  PHE A 137       4.143  10.213 -27.918  1.00  0.00           H  
ATOM   2047 2HB  PHE A 137       3.725  10.745 -26.378  1.00  0.00           H  
ATOM   2048  HD1 PHE A 137       3.370   8.213 -27.841  1.00  0.00           H  
ATOM   2049  HD2 PHE A 137       0.748  11.328 -26.942  1.00  0.00           H  
ATOM   2050  HE1 PHE A 137       1.513   6.654 -28.092  1.00  0.00           H  
ATOM   2051  HE2 PHE A 137      -1.174   9.802 -27.206  1.00  0.00           H  
ATOM   2052  HZ  PHE A 137      -0.766   7.467 -27.796  1.00  0.00           H  
ATOM   2053  N   LEU A 138       4.804  13.578 -26.368  1.00  0.00           N  
ATOM   2054  CA  LEU A 138       6.110  14.121 -25.765  1.00  0.00           C  
ATOM   2055  C   LEU A 138       6.093  14.591 -24.255  1.00  0.00           C  
ATOM   2056  O   LEU A 138       5.260  15.390 -23.853  1.00  0.00           O  
ATOM   2057  CB  LEU A 138       6.742  15.202 -26.626  1.00  0.00           C  
ATOM   2058  CG  LEU A 138       8.117  15.686 -26.135  1.00  0.00           C  
ATOM   2059  CD1 LEU A 138       8.934  16.106 -27.301  1.00  0.00           C  
ATOM   2060  CD2 LEU A 138       7.960  16.822 -25.250  1.00  0.00           C  
ATOM   2061  H   LEU A 138       3.928  13.675 -25.847  1.00  0.00           H  
ATOM   2062  HA  LEU A 138       6.841  13.327 -25.804  1.00  0.00           H  
ATOM   2063 1HB  LEU A 138       6.942  14.776 -27.575  1.00  0.00           H  
ATOM   2064 2HB  LEU A 138       6.078  16.053 -26.743  1.00  0.00           H  
ATOM   2065  HG  LEU A 138       8.637  14.881 -25.611  1.00  0.00           H  
ATOM   2066 1HD1 LEU A 138       9.894  16.457 -26.940  1.00  0.00           H  
ATOM   2067 2HD1 LEU A 138       9.076  15.263 -27.940  1.00  0.00           H  
ATOM   2068 3HD1 LEU A 138       8.441  16.882 -27.838  1.00  0.00           H  
ATOM   2069 1HD2 LEU A 138       8.940  17.163 -24.922  1.00  0.00           H  
ATOM   2070 2HD2 LEU A 138       7.489  17.560 -25.808  1.00  0.00           H  
ATOM   2071 3HD2 LEU A 138       7.363  16.566 -24.389  1.00  0.00           H  
ATOM   2072  N   ALA A 139       7.001  14.065 -23.421  1.00  0.00           N  
ATOM   2073  CA  ALA A 139       7.101  14.353 -21.964  1.00  0.00           C  
ATOM   2074  C   ALA A 139       8.130  15.448 -21.546  1.00  0.00           C  
ATOM   2075  O   ALA A 139       8.828  16.018 -22.379  1.00  0.00           O  
ATOM   2076  CB  ALA A 139       7.420  13.075 -21.226  1.00  0.00           C  
ATOM   2077  H   ALA A 139       7.664  13.413 -23.808  1.00  0.00           H  
ATOM   2078  HA  ALA A 139       6.129  14.711 -21.655  1.00  0.00           H  
ATOM   2079 1HB  ALA A 139       7.434  13.246 -20.153  1.00  0.00           H  
ATOM   2080 2HB  ALA A 139       6.675  12.317 -21.460  1.00  0.00           H  
ATOM   2081 3HB  ALA A 139       8.371  12.753 -21.542  1.00  0.00           H  
ATOM   2082  N   LYS A 140       8.176  15.760 -20.227  1.00  0.00           N  
ATOM   2083  CA  LYS A 140       8.991  16.830 -19.607  1.00  0.00           C  
ATOM   2084  C   LYS A 140       9.700  16.383 -18.303  1.00  0.00           C  
ATOM   2085  O   LYS A 140       9.076  15.913 -17.360  1.00  0.00           O  
ATOM   2086  CB  LYS A 140       8.071  18.006 -19.277  1.00  0.00           C  
ATOM   2087  CG  LYS A 140       8.715  19.246 -18.690  1.00  0.00           C  
ATOM   2088  CD  LYS A 140       7.615  20.288 -18.439  1.00  0.00           C  
ATOM   2089  CE  LYS A 140       8.124  21.585 -17.845  1.00  0.00           C  
ATOM   2090  NZ  LYS A 140       6.989  22.522 -17.582  1.00  0.00           N  
ATOM   2091  H   LYS A 140       7.606  15.219 -19.581  1.00  0.00           H  
ATOM   2092  HA  LYS A 140       9.752  17.144 -20.323  1.00  0.00           H  
ATOM   2093 1HB  LYS A 140       7.531  18.311 -20.177  1.00  0.00           H  
ATOM   2094 2HB  LYS A 140       7.335  17.686 -18.545  1.00  0.00           H  
ATOM   2095 1HG  LYS A 140       9.215  19.003 -17.752  1.00  0.00           H  
ATOM   2096 2HG  LYS A 140       9.445  19.651 -19.390  1.00  0.00           H  
ATOM   2097 1HD  LYS A 140       7.130  20.526 -19.383  1.00  0.00           H  
ATOM   2098 2HD  LYS A 140       6.860  19.868 -17.773  1.00  0.00           H  
ATOM   2099 1HE  LYS A 140       8.647  21.386 -16.910  1.00  0.00           H  
ATOM   2100 2HE  LYS A 140       8.811  22.055 -18.546  1.00  0.00           H  
ATOM   2101 1HZ  LYS A 140       7.321  23.386 -17.198  1.00  0.00           H  
ATOM   2102 2HZ  LYS A 140       6.477  22.712 -18.456  1.00  0.00           H  
ATOM   2103 3HZ  LYS A 140       6.338  22.101 -16.940  1.00  0.00           H  
ATOM   2104  N   LEU A 141      10.998  16.601 -18.196  1.00  0.00           N  
ATOM   2105  CA  LEU A 141      11.715  16.106 -17.018  1.00  0.00           C  
ATOM   2106  C   LEU A 141      11.301  16.635 -15.636  1.00  0.00           C  
ATOM   2107  O   LEU A 141      11.167  15.867 -14.662  1.00  0.00           O  
ATOM   2108  CB  LEU A 141      13.191  16.412 -17.138  1.00  0.00           C  
ATOM   2109  CG  LEU A 141      13.948  15.916 -15.957  1.00  0.00           C  
ATOM   2110  CD1 LEU A 141      13.721  14.474 -15.935  1.00  0.00           C  
ATOM   2111  CD2 LEU A 141      15.418  16.252 -16.043  1.00  0.00           C  
ATOM   2112  H   LEU A 141      11.500  17.041 -18.957  1.00  0.00           H  
ATOM   2113  HA  LEU A 141      11.590  15.034 -17.007  1.00  0.00           H  
ATOM   2114 1HB  LEU A 141      13.568  15.966 -18.031  1.00  0.00           H  
ATOM   2115 2HB  LEU A 141      13.327  17.492 -17.197  1.00  0.00           H  
ATOM   2116  HG  LEU A 141      13.548  16.345 -15.047  1.00  0.00           H  
ATOM   2117 1HD1 LEU A 141      14.209  14.034 -15.138  1.00  0.00           H  
ATOM   2118 2HD1 LEU A 141      12.665  14.285 -15.847  1.00  0.00           H  
ATOM   2119 3HD1 LEU A 141      14.095  14.055 -16.853  1.00  0.00           H  
ATOM   2120 1HD2 LEU A 141      15.929  15.850 -15.167  1.00  0.00           H  
ATOM   2121 2HD2 LEU A 141      15.850  15.823 -16.934  1.00  0.00           H  
ATOM   2122 3HD2 LEU A 141      15.538  17.336 -16.067  1.00  0.00           H  
ATOM   2123  N   TRP A 142      11.166  17.961 -15.535  1.00  0.00           N  
ATOM   2124  CA  TRP A 142      10.859  18.674 -14.288  1.00  0.00           C  
ATOM   2125  C   TRP A 142      12.112  18.789 -13.422  1.00  0.00           C  
ATOM   2126  O   TRP A 142      12.735  19.848 -13.358  1.00  0.00           O  
ATOM   2127  CB  TRP A 142       9.725  18.002 -13.492  1.00  0.00           C  
ATOM   2128  CG  TRP A 142       9.227  18.762 -12.300  1.00  0.00           C  
ATOM   2129  CD1 TRP A 142       8.954  20.091 -12.223  1.00  0.00           C  
ATOM   2130  CD2 TRP A 142       8.910  18.212 -10.995  1.00  0.00           C  
ATOM   2131  NE1 TRP A 142       8.483  20.406 -10.968  1.00  0.00           N  
ATOM   2132  CE2 TRP A 142       8.449  19.264 -10.209  1.00  0.00           C  
ATOM   2133  CE3 TRP A 142       8.974  16.932 -10.447  1.00  0.00           C  
ATOM   2134  CZ2 TRP A 142       8.046  19.074  -8.899  1.00  0.00           C  
ATOM   2135  CZ3 TRP A 142       8.570  16.739  -9.147  1.00  0.00           C  
ATOM   2136  CH2 TRP A 142       8.117  17.780  -8.389  1.00  0.00           C  
ATOM   2137  H   TRP A 142      11.286  18.506 -16.374  1.00  0.00           H  
ATOM   2138  HA  TRP A 142      10.530  19.679 -14.544  1.00  0.00           H  
ATOM   2139 1HB  TRP A 142       8.888  17.829 -14.155  1.00  0.00           H  
ATOM   2140 2HB  TRP A 142      10.024  17.058 -13.092  1.00  0.00           H  
ATOM   2141  HD1 TRP A 142       9.079  20.802 -13.038  1.00  0.00           H  
ATOM   2142  HE1 TRP A 142       8.204  21.326 -10.657  1.00  0.00           H  
ATOM   2143  HE3 TRP A 142       9.338  16.099 -11.033  1.00  0.00           H  
ATOM   2144  HZ2 TRP A 142       7.682  19.893  -8.278  1.00  0.00           H  
ATOM   2145  HZ3 TRP A 142       8.626  15.730  -8.736  1.00  0.00           H  
ATOM   2146  HH2 TRP A 142       7.807  17.591  -7.362  1.00  0.00           H  
ATOM   2147  N   ASN A 143      12.443  17.707 -12.721  1.00  0.00           N  
ATOM   2148  CA  ASN A 143      13.623  17.694 -11.853  1.00  0.00           C  
ATOM   2149  C   ASN A 143      14.606  16.547 -12.139  1.00  0.00           C  
ATOM   2150  O   ASN A 143      15.815  16.760 -12.245  1.00  0.00           O  
ATOM   2151  CB  ASN A 143      13.181  17.714 -10.395  1.00  0.00           C  
ATOM   2152  CG  ASN A 143      12.344  16.512  -9.944  1.00  0.00           C  
ATOM   2153  OD1 ASN A 143      12.038  15.547 -10.682  1.00  0.00           O  
ATOM   2154  ND2 ASN A 143      11.982  16.556  -8.686  1.00  0.00           N  
ATOM   2155  H   ASN A 143      11.883  16.878 -12.879  1.00  0.00           H  
ATOM   2156  HA  ASN A 143      14.176  18.616 -12.032  1.00  0.00           H  
ATOM   2157 1HB  ASN A 143      14.066  17.774  -9.759  1.00  0.00           H  
ATOM   2158 2HB  ASN A 143      12.598  18.620 -10.217  1.00  0.00           H  
ATOM   2159 1HD2 ASN A 143      11.456  15.806  -8.279  1.00  0.00           H  
ATOM   2160 2HD2 ASN A 143      12.248  17.337  -8.119  1.00  0.00           H  
ATOM   2161  N   GLY A 144      14.068  15.344 -12.291  1.00  0.00           N  
ATOM   2162  CA  GLY A 144      14.835  14.127 -12.516  1.00  0.00           C  
ATOM   2163  C   GLY A 144      13.856  12.963 -12.643  1.00  0.00           C  
ATOM   2164  O   GLY A 144      14.219  11.867 -13.069  1.00  0.00           O  
ATOM   2165  H   GLY A 144      13.071  15.260 -12.170  1.00  0.00           H  
ATOM   2166 1HA  GLY A 144      15.465  14.217 -13.396  1.00  0.00           H  
ATOM   2167 2HA  GLY A 144      15.498  13.957 -11.668  1.00  0.00           H  
ATOM   2168  N   THR A 145      12.600  13.253 -12.295  1.00  0.00           N  
ATOM   2169  CA  THR A 145      11.478  12.303 -12.263  1.00  0.00           C  
ATOM   2170  C   THR A 145      10.888  11.797 -13.596  1.00  0.00           C  
ATOM   2171  O   THR A 145      10.726  10.580 -13.773  1.00  0.00           O  
ATOM   2172  CB  THR A 145      10.307  12.967 -11.505  1.00  0.00           C  
ATOM   2173  OG1 THR A 145      10.705  13.281 -10.168  1.00  0.00           O  
ATOM   2174  CG2 THR A 145       9.097  12.074 -11.474  1.00  0.00           C  
ATOM   2175  H   THR A 145      12.432  14.195 -11.954  1.00  0.00           H  
ATOM   2176  HA  THR A 145      11.810  11.430 -11.698  1.00  0.00           H  
ATOM   2177  HB  THR A 145      10.048  13.892 -12.011  1.00  0.00           H  
ATOM   2178  HG1 THR A 145      11.198  14.113 -10.185  1.00  0.00           H  
ATOM   2179 1HG2 THR A 145       8.290  12.571 -10.948  1.00  0.00           H  
ATOM   2180 2HG2 THR A 145       8.783  11.854 -12.494  1.00  0.00           H  
ATOM   2181 3HG2 THR A 145       9.326  11.160 -10.966  1.00  0.00           H  
ATOM   2182  N   ILE A 146      10.559  12.749 -14.506  1.00  0.00           N  
ATOM   2183  CA  ILE A 146       9.801  12.580 -15.772  1.00  0.00           C  
ATOM   2184  C   ILE A 146       8.288  12.804 -15.587  1.00  0.00           C  
ATOM   2185  O   ILE A 146       7.519  11.870 -15.354  1.00  0.00           O  
ATOM   2186  CB  ILE A 146       9.982  11.231 -16.510  1.00  0.00           C  
ATOM   2187  CG1 ILE A 146      11.431  10.981 -16.922  1.00  0.00           C  
ATOM   2188  CG2 ILE A 146       9.118  11.274 -17.773  1.00  0.00           C  
ATOM   2189  CD1 ILE A 146      11.959  11.964 -17.875  1.00  0.00           C  
ATOM   2190  H   ILE A 146      10.815  13.714 -14.302  1.00  0.00           H  
ATOM   2191  HA  ILE A 146      10.139  13.349 -16.462  1.00  0.00           H  
ATOM   2192  HB  ILE A 146       9.645  10.398 -15.893  1.00  0.00           H  
ATOM   2193 1HG1 ILE A 146      12.070  10.970 -16.039  1.00  0.00           H  
ATOM   2194 2HG1 ILE A 146      11.483  10.035 -17.405  1.00  0.00           H  
ATOM   2195 1HG2 ILE A 146       9.213  10.339 -18.311  1.00  0.00           H  
ATOM   2196 2HG2 ILE A 146       8.075  11.431 -17.500  1.00  0.00           H  
ATOM   2197 3HG2 ILE A 146       9.449  12.099 -18.408  1.00  0.00           H  
ATOM   2198 1HD1 ILE A 146      12.969  11.700 -18.114  1.00  0.00           H  
ATOM   2199 2HD1 ILE A 146      11.354  11.954 -18.766  1.00  0.00           H  
ATOM   2200 3HD1 ILE A 146      11.928  12.922 -17.447  1.00  0.00           H  
ATOM   2201  N   LEU A 147       7.900  14.072 -15.655  1.00  0.00           N  
ATOM   2202  CA  LEU A 147       6.528  14.583 -15.630  1.00  0.00           C  
ATOM   2203  C   LEU A 147       6.236  14.920 -17.064  1.00  0.00           C  
ATOM   2204  O   LEU A 147       6.997  14.490 -17.938  1.00  0.00           O  
ATOM   2205  CB  LEU A 147       6.358  15.791 -14.720  1.00  0.00           C  
ATOM   2206  CG  LEU A 147       6.190  15.474 -13.237  1.00  0.00           C  
ATOM   2207  CD1 LEU A 147       7.429  14.856 -12.736  1.00  0.00           C  
ATOM   2208  CD2 LEU A 147       5.890  16.747 -12.487  1.00  0.00           C  
ATOM   2209  H   LEU A 147       8.618  14.762 -15.859  1.00  0.00           H  
ATOM   2210  HA  LEU A 147       5.849  13.795 -15.309  1.00  0.00           H  
ATOM   2211 1HB  LEU A 147       7.227  16.422 -14.839  1.00  0.00           H  
ATOM   2212 2HB  LEU A 147       5.487  16.355 -15.033  1.00  0.00           H  
ATOM   2213  HG  LEU A 147       5.369  14.765 -13.094  1.00  0.00           H  
ATOM   2214 1HD1 LEU A 147       7.317  14.638 -11.676  1.00  0.00           H  
ATOM   2215 2HD1 LEU A 147       7.611  13.948 -13.267  1.00  0.00           H  
ATOM   2216 3HD1 LEU A 147       8.246  15.534 -12.890  1.00  0.00           H  
ATOM   2217 1HD2 LEU A 147       5.782  16.526 -11.422  1.00  0.00           H  
ATOM   2218 2HD2 LEU A 147       6.700  17.444 -12.628  1.00  0.00           H  
ATOM   2219 3HD2 LEU A 147       4.968  17.185 -12.864  1.00  0.00           H  
ATOM   2220  N   ALA A 148       5.119  15.573 -17.384  1.00  0.00           N  
ATOM   2221  CA  ALA A 148       4.989  15.745 -18.804  1.00  0.00           C  
ATOM   2222  C   ALA A 148       4.095  16.865 -19.347  1.00  0.00           C  
ATOM   2223  O   ALA A 148       2.954  17.040 -18.928  1.00  0.00           O  
ATOM   2224  CB  ALA A 148       4.504  14.412 -19.288  1.00  0.00           C  
ATOM   2225  H   ALA A 148       4.451  15.917 -16.712  1.00  0.00           H  
ATOM   2226  HA  ALA A 148       5.958  15.947 -19.189  1.00  0.00           H  
ATOM   2227 1HB  ALA A 148       4.470  14.405 -20.301  1.00  0.00           H  
ATOM   2228 2HB  ALA A 148       5.129  13.591 -18.984  1.00  0.00           H  
ATOM   2229 3HB  ALA A 148       3.524  14.275 -18.866  1.00  0.00           H  
ATOM   2230  N   GLU A 149       4.650  17.569 -20.357  1.00  0.00           N  
ATOM   2231  CA  GLU A 149       3.971  18.537 -21.231  1.00  0.00           C  
ATOM   2232  C   GLU A 149       4.572  18.342 -22.653  1.00  0.00           C  
ATOM   2233  O   GLU A 149       5.801  18.356 -22.782  1.00  0.00           O  
ATOM   2234  CB  GLU A 149       4.176  19.990 -20.772  1.00  0.00           C  
ATOM   2235  CG  GLU A 149       3.534  20.391 -19.415  1.00  0.00           C  
ATOM   2236  CD  GLU A 149       3.728  21.885 -19.060  1.00  0.00           C  
ATOM   2237  OE1 GLU A 149       4.858  22.271 -18.821  1.00  0.00           O  
ATOM   2238  OE2 GLU A 149       2.763  22.638 -19.035  1.00  0.00           O  
ATOM   2239  H   GLU A 149       5.616  17.365 -20.568  1.00  0.00           H  
ATOM   2240  HA  GLU A 149       2.906  18.320 -21.223  1.00  0.00           H  
ATOM   2241 1HB  GLU A 149       5.241  20.198 -20.715  1.00  0.00           H  
ATOM   2242 2HB  GLU A 149       3.767  20.633 -21.519  1.00  0.00           H  
ATOM   2243 1HG  GLU A 149       2.475  20.153 -19.444  1.00  0.00           H  
ATOM   2244 2HG  GLU A 149       3.986  19.788 -18.629  1.00  0.00           H  
ATOM   2245  N   PRO A 150       3.788  18.333 -23.748  1.00  0.00           N  
ATOM   2246  CA  PRO A 150       4.241  18.084 -25.118  1.00  0.00           C  
ATOM   2247  C   PRO A 150       4.928  19.221 -25.852  1.00  0.00           C  
ATOM   2248  O   PRO A 150       4.421  19.735 -26.849  1.00  0.00           O  
ATOM   2249  CB  PRO A 150       2.965  17.635 -25.808  1.00  0.00           C  
ATOM   2250  CG  PRO A 150       1.890  18.380 -25.126  1.00  0.00           C  
ATOM   2251  CD  PRO A 150       2.344  18.524 -23.640  1.00  0.00           C  
ATOM   2252  HA  PRO A 150       4.940  17.251 -25.092  1.00  0.00           H  
ATOM   2253 1HB  PRO A 150       3.022  17.868 -26.882  1.00  0.00           H  
ATOM   2254 2HB  PRO A 150       2.856  16.542 -25.717  1.00  0.00           H  
ATOM   2255 1HG  PRO A 150       1.728  19.300 -25.659  1.00  0.00           H  
ATOM   2256 2HG  PRO A 150       0.973  17.832 -25.240  1.00  0.00           H  
ATOM   2257 1HD  PRO A 150       2.114  19.498 -23.231  1.00  0.00           H  
ATOM   2258 2HD  PRO A 150       1.884  17.749 -23.051  1.00  0.00           H  
ATOM   2259  N   THR A 151       6.098  19.577 -25.374  1.00  0.00           N  
ATOM   2260  CA  THR A 151       6.965  20.578 -25.980  1.00  0.00           C  
ATOM   2261  C   THR A 151       7.290  20.194 -27.433  1.00  0.00           C  
ATOM   2262  O   THR A 151       7.673  19.066 -27.703  1.00  0.00           O  
ATOM   2263  CB  THR A 151       8.265  20.700 -25.159  1.00  0.00           C  
ATOM   2264  OG1 THR A 151       7.941  21.047 -23.807  1.00  0.00           O  
ATOM   2265  CG2 THR A 151       9.186  21.742 -25.739  1.00  0.00           C  
ATOM   2266  H   THR A 151       6.396  19.101 -24.518  1.00  0.00           H  
ATOM   2267  HA  THR A 151       6.462  21.536 -26.000  1.00  0.00           H  
ATOM   2268  HB  THR A 151       8.782  19.743 -25.157  1.00  0.00           H  
ATOM   2269  HG1 THR A 151       7.472  20.301 -23.392  1.00  0.00           H  
ATOM   2270 1HG2 THR A 151      10.096  21.798 -25.136  1.00  0.00           H  
ATOM   2271 2HG2 THR A 151       9.450  21.466 -26.745  1.00  0.00           H  
ATOM   2272 3HG2 THR A 151       8.690  22.710 -25.742  1.00  0.00           H  
ATOM   2273  N   THR A 152       7.160  21.127 -28.370  1.00  0.00           N  
ATOM   2274  CA  THR A 152       7.434  20.837 -29.786  1.00  0.00           C  
ATOM   2275  C   THR A 152       8.602  21.606 -30.374  1.00  0.00           C  
ATOM   2276  O   THR A 152       8.588  21.983 -31.542  1.00  0.00           O  
ATOM   2277  CB  THR A 152       6.202  21.033 -30.665  1.00  0.00           C  
ATOM   2278  OG1 THR A 152       5.672  22.354 -30.467  1.00  0.00           O  
ATOM   2279  CG2 THR A 152       5.181  19.969 -30.355  1.00  0.00           C  
ATOM   2280  H   THR A 152       6.838  22.048 -28.105  1.00  0.00           H  
ATOM   2281  HA  THR A 152       7.688  19.780 -29.860  1.00  0.00           H  
ATOM   2282  HB  THR A 152       6.493  20.937 -31.713  1.00  0.00           H  
ATOM   2283  HG1 THR A 152       6.322  23.004 -30.759  1.00  0.00           H  
ATOM   2284 1HG2 THR A 152       4.316  20.104 -30.994  1.00  0.00           H  
ATOM   2285 2HG2 THR A 152       5.621  18.990 -30.542  1.00  0.00           H  
ATOM   2286 3HG2 THR A 152       4.887  20.029 -29.316  1.00  0.00           H  
ATOM   2287  N   SER A 153       9.609  21.858 -29.547  1.00  0.00           N  
ATOM   2288  CA  SER A 153      10.844  22.514 -29.978  1.00  0.00           C  
ATOM   2289  C   SER A 153      11.682  21.607 -30.878  1.00  0.00           C  
ATOM   2290  O   SER A 153      12.660  22.035 -31.488  1.00  0.00           O  
ATOM   2291  CB  SER A 153      11.684  22.847 -28.763  1.00  0.00           C  
ATOM   2292  OG  SER A 153      12.165  21.656 -28.135  1.00  0.00           O  
ATOM   2293  H   SER A 153       9.523  21.553 -28.589  1.00  0.00           H  
ATOM   2294  HA  SER A 153      10.587  23.422 -30.525  1.00  0.00           H  
ATOM   2295 1HB  SER A 153      12.525  23.475 -29.052  1.00  0.00           H  
ATOM   2296 2HB  SER A 153      11.081  23.411 -28.051  1.00  0.00           H  
ATOM   2297  HG  SER A 153      12.431  21.920 -27.212  1.00  0.00           H  
ATOM   2298  N   HIS A 154      11.374  20.311 -30.829  1.00  0.00           N  
ATOM   2299  CA  HIS A 154      12.004  19.167 -31.515  1.00  0.00           C  
ATOM   2300  C   HIS A 154      13.408  18.845 -30.961  1.00  0.00           C  
ATOM   2301  O   HIS A 154      13.771  17.677 -30.800  1.00  0.00           O  
ATOM   2302  CB  HIS A 154      12.070  19.419 -33.030  1.00  0.00           C  
ATOM   2303  CG  HIS A 154      10.714  19.693 -33.669  1.00  0.00           C  
ATOM   2304  ND1 HIS A 154       9.721  18.738 -33.766  1.00  0.00           N  
ATOM   2305  CD2 HIS A 154      10.211  20.811 -34.232  1.00  0.00           C  
ATOM   2306  CE1 HIS A 154       8.666  19.262 -34.357  1.00  0.00           C  
ATOM   2307  NE2 HIS A 154       8.936  20.517 -34.652  1.00  0.00           N  
ATOM   2308  H   HIS A 154      10.572  20.092 -30.262  1.00  0.00           H  
ATOM   2309  HA  HIS A 154      11.389  18.287 -31.355  1.00  0.00           H  
ATOM   2310 1HB  HIS A 154      12.732  20.259 -33.246  1.00  0.00           H  
ATOM   2311 2HB  HIS A 154      12.494  18.540 -33.517  1.00  0.00           H  
ATOM   2312  HD2 HIS A 154      10.721  21.770 -34.329  1.00  0.00           H  
ATOM   2313  HE1 HIS A 154       7.730  18.746 -34.568  1.00  0.00           H  
ATOM   2314  HE2 HIS A 154       8.312  21.166 -35.109  1.00  0.00           H  
ATOM   2315  N   GLN A 155      14.113  19.876 -30.505  1.00  0.00           N  
ATOM   2316  CA  GLN A 155      15.406  19.775 -29.847  1.00  0.00           C  
ATOM   2317  C   GLN A 155      15.245  19.017 -28.536  1.00  0.00           C  
ATOM   2318  O   GLN A 155      16.123  18.255 -28.131  1.00  0.00           O  
ATOM   2319  CB  GLN A 155      15.975  21.171 -29.586  1.00  0.00           C  
ATOM   2320  CG  GLN A 155      16.374  21.929 -30.851  1.00  0.00           C  
ATOM   2321  CD  GLN A 155      16.916  23.327 -30.556  1.00  0.00           C  
ATOM   2322  OE1 GLN A 155      16.635  23.919 -29.508  1.00  0.00           O  
ATOM   2323  NE2 GLN A 155      17.703  23.865 -31.486  1.00  0.00           N  
ATOM   2324  H   GLN A 155      13.750  20.798 -30.707  1.00  0.00           H  
ATOM   2325  HA  GLN A 155      16.089  19.221 -30.488  1.00  0.00           H  
ATOM   2326 1HB  GLN A 155      15.228  21.766 -29.056  1.00  0.00           H  
ATOM   2327 2HB  GLN A 155      16.848  21.094 -28.942  1.00  0.00           H  
ATOM   2328 1HG  GLN A 155      17.142  21.365 -31.377  1.00  0.00           H  
ATOM   2329 2HG  GLN A 155      15.485  22.033 -31.482  1.00  0.00           H  
ATOM   2330 1HE2 GLN A 155      18.088  24.779 -31.348  1.00  0.00           H  
ATOM   2331 2HE2 GLN A 155      17.908  23.359 -32.325  1.00  0.00           H  
ATOM   2332  N   ASP A 156      14.073  19.178 -27.918  1.00  0.00           N  
ATOM   2333  CA  ASP A 156      13.746  18.537 -26.649  1.00  0.00           C  
ATOM   2334  C   ASP A 156      12.960  17.231 -26.813  1.00  0.00           C  
ATOM   2335  O   ASP A 156      12.294  16.807 -25.871  1.00  0.00           O  
ATOM   2336  CB  ASP A 156      12.907  19.486 -25.797  1.00  0.00           C  
ATOM   2337  CG  ASP A 156      13.673  20.735 -25.364  1.00  0.00           C  
ATOM   2338  OD1 ASP A 156      14.788  20.614 -24.921  1.00  0.00           O  
ATOM   2339  OD2 ASP A 156      13.154  21.815 -25.577  1.00  0.00           O  
ATOM   2340  H   ASP A 156      13.403  19.849 -28.302  1.00  0.00           H  
ATOM   2341  HA  ASP A 156      14.678  18.314 -26.129  1.00  0.00           H  
ATOM   2342 1HB  ASP A 156      12.016  19.781 -26.355  1.00  0.00           H  
ATOM   2343 2HB  ASP A 156      12.566  18.962 -24.904  1.00  0.00           H  
ATOM   2344  N   SER A 157      13.061  16.577 -27.984  1.00  0.00           N  
ATOM   2345  CA  SER A 157      12.341  15.325 -28.268  1.00  0.00           C  
ATOM   2346  C   SER A 157      12.176  14.411 -27.046  1.00  0.00           C  
ATOM   2347  O   SER A 157      11.062  14.100 -26.634  1.00  0.00           O  
ATOM   2348  CB  SER A 157      13.135  14.567 -29.312  1.00  0.00           C  
ATOM   2349  OG  SER A 157      14.410  14.216 -28.808  1.00  0.00           O  
ATOM   2350  H   SER A 157      13.618  16.980 -28.739  1.00  0.00           H  
ATOM   2351  HA  SER A 157      11.361  15.575 -28.668  1.00  0.00           H  
ATOM   2352 1HB  SER A 157      12.597  13.665 -29.596  1.00  0.00           H  
ATOM   2353 2HB  SER A 157      13.247  15.186 -30.199  1.00  0.00           H  
ATOM   2354  HG  SER A 157      14.874  13.799 -29.541  1.00  0.00           H  
ATOM   2355  N   GLY A 158      13.288  13.976 -26.476  1.00  0.00           N  
ATOM   2356  CA  GLY A 158      13.262  13.171 -25.262  1.00  0.00           C  
ATOM   2357  C   GLY A 158      12.382  11.934 -25.387  1.00  0.00           C  
ATOM   2358  O   GLY A 158      12.512  11.146 -26.324  1.00  0.00           O  
ATOM   2359  H   GLY A 158      14.153  14.228 -26.930  1.00  0.00           H  
ATOM   2360 1HA  GLY A 158      14.277  12.865 -25.016  1.00  0.00           H  
ATOM   2361 2HA  GLY A 158      12.908  13.789 -24.437  1.00  0.00           H  
ATOM   2362  N   ILE A 159      11.505  11.753 -24.398  1.00  0.00           N  
ATOM   2363  CA  ILE A 159      10.591  10.618 -24.333  1.00  0.00           C  
ATOM   2364  C   ILE A 159       9.108  11.105 -24.475  1.00  0.00           C  
ATOM   2365  O   ILE A 159       8.856  12.256 -24.150  1.00  0.00           O  
ATOM   2366  CB  ILE A 159      10.836   9.885 -23.007  1.00  0.00           C  
ATOM   2367  CG1 ILE A 159      10.407  10.743 -21.849  1.00  0.00           C  
ATOM   2368  CG2 ILE A 159      12.315   9.550 -22.859  1.00  0.00           C  
ATOM   2369  CD1 ILE A 159      11.152  12.071 -21.729  1.00  0.00           C  
ATOM   2370  H   ILE A 159      11.465  12.455 -23.671  1.00  0.00           H  
ATOM   2371  HA  ILE A 159      10.878   9.945 -25.125  1.00  0.00           H  
ATOM   2372  HB  ILE A 159      10.253   8.972 -22.986  1.00  0.00           H  
ATOM   2373 1HG1 ILE A 159       9.345  10.895 -21.942  1.00  0.00           H  
ATOM   2374 2HG1 ILE A 159      10.599  10.201 -20.928  1.00  0.00           H  
ATOM   2375 1HG2 ILE A 159      12.482   9.023 -21.916  1.00  0.00           H  
ATOM   2376 2HG2 ILE A 159      12.639   8.927 -23.667  1.00  0.00           H  
ATOM   2377 3HG2 ILE A 159      12.893  10.468 -22.865  1.00  0.00           H  
ATOM   2378 1HD1 ILE A 159      10.784  12.619 -20.864  1.00  0.00           H  
ATOM   2379 2HD1 ILE A 159      12.217  11.885 -21.614  1.00  0.00           H  
ATOM   2380 3HD1 ILE A 159      10.980  12.668 -22.618  1.00  0.00           H  
ATOM   2381  N   PRO A 160       8.162  10.289 -25.018  1.00  0.00           N  
ATOM   2382  CA  PRO A 160       6.679  10.470 -25.172  1.00  0.00           C  
ATOM   2383  C   PRO A 160       5.691  10.683 -23.929  1.00  0.00           C  
ATOM   2384  O   PRO A 160       5.937  10.245 -22.808  1.00  0.00           O  
ATOM   2385  CB  PRO A 160       6.322   9.188 -25.953  1.00  0.00           C  
ATOM   2386  CG  PRO A 160       7.549   8.770 -26.662  1.00  0.00           C  
ATOM   2387  CD  PRO A 160       8.672   9.104 -25.779  1.00  0.00           C  
ATOM   2388  HA  PRO A 160       6.528  11.274 -25.885  1.00  0.00           H  
ATOM   2389 1HB  PRO A 160       5.932   8.467 -25.337  1.00  0.00           H  
ATOM   2390 2HB  PRO A 160       5.584   9.380 -26.653  1.00  0.00           H  
ATOM   2391 1HG  PRO A 160       7.517   7.710 -26.940  1.00  0.00           H  
ATOM   2392 2HG  PRO A 160       7.592   9.323 -27.584  1.00  0.00           H  
ATOM   2393 1HD  PRO A 160       8.952   8.267 -25.128  1.00  0.00           H  
ATOM   2394 2HD  PRO A 160       9.465   9.386 -26.488  1.00  0.00           H  
ATOM   2395  N   LEU A 161       4.569  11.410 -24.217  1.00  0.00           N  
ATOM   2396  CA  LEU A 161       3.349  11.790 -23.417  1.00  0.00           C  
ATOM   2397  C   LEU A 161       2.039  12.002 -24.205  1.00  0.00           C  
ATOM   2398  O   LEU A 161       2.046  12.741 -25.188  1.00  0.00           O  
ATOM   2399  CB  LEU A 161       3.482  13.145 -22.796  1.00  0.00           C  
ATOM   2400  CG  LEU A 161       2.195  13.736 -22.174  1.00  0.00           C  
ATOM   2401  CD1 LEU A 161       1.756  12.937 -20.895  1.00  0.00           C  
ATOM   2402  CD2 LEU A 161       2.390  15.190 -22.043  1.00  0.00           C  
ATOM   2403  H   LEU A 161       4.544  11.729 -25.164  1.00  0.00           H  
ATOM   2404  HA  LEU A 161       3.185  11.021 -22.662  1.00  0.00           H  
ATOM   2405 1HB  LEU A 161       4.299  13.159 -22.105  1.00  0.00           H  
ATOM   2406 2HB  LEU A 161       3.663  13.790 -23.593  1.00  0.00           H  
ATOM   2407  HG  LEU A 161       1.420  13.690 -22.868  1.00  0.00           H  
ATOM   2408 1HD1 LEU A 161       0.838  13.361 -20.515  1.00  0.00           H  
ATOM   2409 2HD1 LEU A 161       1.579  11.900 -21.148  1.00  0.00           H  
ATOM   2410 3HD1 LEU A 161       2.485  12.959 -20.153  1.00  0.00           H  
ATOM   2411 1HD2 LEU A 161       1.504  15.624 -21.702  1.00  0.00           H  
ATOM   2412 2HD2 LEU A 161       3.137  15.442 -21.415  1.00  0.00           H  
ATOM   2413 3HD2 LEU A 161       2.635  15.575 -23.030  1.00  0.00           H  
ATOM   2414  N   THR A 162       0.918  11.489 -23.678  1.00  0.00           N  
ATOM   2415  CA  THR A 162      -0.451  11.654 -24.196  1.00  0.00           C  
ATOM   2416  C   THR A 162      -1.397  12.652 -23.430  1.00  0.00           C  
ATOM   2417  O   THR A 162      -0.978  13.428 -22.558  1.00  0.00           O  
ATOM   2418  CB  THR A 162      -1.066  10.299 -24.117  1.00  0.00           C  
ATOM   2419  OG1 THR A 162      -2.338  10.226 -24.796  1.00  0.00           O  
ATOM   2420  CG2 THR A 162      -1.199  10.100 -22.679  1.00  0.00           C  
ATOM   2421  H   THR A 162       1.029  10.899 -22.866  1.00  0.00           H  
ATOM   2422  HA  THR A 162      -0.388  11.987 -25.226  1.00  0.00           H  
ATOM   2423  HB  THR A 162      -0.403   9.573 -24.549  1.00  0.00           H  
ATOM   2424  HG1 THR A 162      -2.505   9.286 -25.099  1.00  0.00           H  
ATOM   2425 1HG2 THR A 162      -1.606   9.179 -22.436  1.00  0.00           H  
ATOM   2426 2HG2 THR A 162      -0.203  10.171 -22.249  1.00  0.00           H  
ATOM   2427 3HG2 THR A 162      -1.809  10.841 -22.239  1.00  0.00           H  
ATOM   2428  N   ARG A 163      -2.701  12.555 -23.764  1.00  0.00           N  
ATOM   2429  CA  ARG A 163      -3.831  13.386 -23.340  1.00  0.00           C  
ATOM   2430  C   ARG A 163      -3.867  13.898 -21.906  1.00  0.00           C  
ATOM   2431  O   ARG A 163      -4.163  15.073 -21.694  1.00  0.00           O  
ATOM   2432  CB  ARG A 163      -5.107  12.603 -23.568  1.00  0.00           C  
ATOM   2433  CG  ARG A 163      -6.391  13.265 -23.083  1.00  0.00           C  
ATOM   2434  CD  ARG A 163      -7.580  12.420 -23.375  1.00  0.00           C  
ATOM   2435  NE  ARG A 163      -8.788  12.934 -22.760  1.00  0.00           N  
ATOM   2436  CZ  ARG A 163      -9.595  13.880 -23.286  1.00  0.00           C  
ATOM   2437  NH1 ARG A 163      -9.313  14.428 -24.453  1.00  0.00           N  
ATOM   2438  NH2 ARG A 163     -10.675  14.257 -22.627  1.00  0.00           N  
ATOM   2439  H   ARG A 163      -2.907  11.823 -24.422  1.00  0.00           H  
ATOM   2440  HA  ARG A 163      -3.873  14.229 -24.011  1.00  0.00           H  
ATOM   2441 1HB  ARG A 163      -5.219  12.466 -24.626  1.00  0.00           H  
ATOM   2442 2HB  ARG A 163      -5.030  11.629 -23.125  1.00  0.00           H  
ATOM   2443 1HG  ARG A 163      -6.344  13.410 -22.004  1.00  0.00           H  
ATOM   2444 2HG  ARG A 163      -6.519  14.226 -23.579  1.00  0.00           H  
ATOM   2445 1HD  ARG A 163      -7.737  12.398 -24.442  1.00  0.00           H  
ATOM   2446 2HD  ARG A 163      -7.414  11.402 -23.004  1.00  0.00           H  
ATOM   2447  HE  ARG A 163      -9.049  12.523 -21.850  1.00  0.00           H  
ATOM   2448 1HH1 ARG A 163      -8.485  14.143 -24.959  1.00  0.00           H  
ATOM   2449 2HH1 ARG A 163      -9.921  15.136 -24.838  1.00  0.00           H  
ATOM   2450 1HH2 ARG A 163     -10.892  13.836 -21.728  1.00  0.00           H  
ATOM   2451 2HH2 ARG A 163     -11.281  14.962 -23.013  1.00  0.00           H  
ATOM   2452  N   GLY A 164      -3.598  13.059 -20.919  1.00  0.00           N  
ATOM   2453  CA  GLY A 164      -3.697  13.513 -19.529  1.00  0.00           C  
ATOM   2454  C   GLY A 164      -2.759  14.689 -19.206  1.00  0.00           C  
ATOM   2455  O   GLY A 164      -3.062  15.502 -18.331  1.00  0.00           O  
ATOM   2456  H   GLY A 164      -3.338  12.106 -21.123  1.00  0.00           H  
ATOM   2457 1HA  GLY A 164      -4.724  13.824 -19.348  1.00  0.00           H  
ATOM   2458 2HA  GLY A 164      -3.516  12.695 -18.844  1.00  0.00           H  
ATOM   2459  N   GLY A 165      -1.601  14.764 -19.880  1.00  0.00           N  
ATOM   2460  CA  GLY A 165      -0.657  15.857 -19.636  1.00  0.00           C  
ATOM   2461  C   GLY A 165      -0.640  16.806 -20.829  1.00  0.00           C  
ATOM   2462  O   GLY A 165      -0.210  17.963 -20.724  1.00  0.00           O  
ATOM   2463  H   GLY A 165      -1.399  14.091 -20.615  1.00  0.00           H  
ATOM   2464 1HA  GLY A 165      -0.937  16.399 -18.737  1.00  0.00           H  
ATOM   2465 2HA  GLY A 165       0.343  15.456 -19.469  1.00  0.00           H  
ATOM   2466  N   LEU A 166      -1.183  16.326 -21.947  1.00  0.00           N  
ATOM   2467  CA  LEU A 166      -1.220  17.008 -23.236  1.00  0.00           C  
ATOM   2468  C   LEU A 166      -1.709  18.423 -23.143  1.00  0.00           C  
ATOM   2469  O   LEU A 166      -1.226  19.302 -23.842  1.00  0.00           O  
ATOM   2470  CB  LEU A 166      -2.090  16.280 -24.231  1.00  0.00           C  
ATOM   2471  CG  LEU A 166      -2.125  16.808 -25.655  1.00  0.00           C  
ATOM   2472  CD1 LEU A 166      -2.493  15.652 -26.585  1.00  0.00           C  
ATOM   2473  CD2 LEU A 166      -3.132  17.947 -25.753  1.00  0.00           C  
ATOM   2474  H   LEU A 166      -1.528  15.367 -21.931  1.00  0.00           H  
ATOM   2475  HA  LEU A 166      -0.213  17.009 -23.621  1.00  0.00           H  
ATOM   2476 1HB  LEU A 166      -1.755  15.265 -24.281  1.00  0.00           H  
ATOM   2477 2HB  LEU A 166      -3.109  16.309 -23.855  1.00  0.00           H  
ATOM   2478  HG  LEU A 166      -1.145  17.170 -25.943  1.00  0.00           H  
ATOM   2479 1HD1 LEU A 166      -2.512  16.007 -27.615  1.00  0.00           H  
ATOM   2480 2HD1 LEU A 166      -1.748  14.856 -26.488  1.00  0.00           H  
ATOM   2481 3HD1 LEU A 166      -3.476  15.265 -26.315  1.00  0.00           H  
ATOM   2482 1HD2 LEU A 166      -3.159  18.318 -26.776  1.00  0.00           H  
ATOM   2483 2HD2 LEU A 166      -4.124  17.586 -25.467  1.00  0.00           H  
ATOM   2484 3HD2 LEU A 166      -2.836  18.751 -25.089  1.00  0.00           H  
ATOM   2485  N   ASN A 167      -2.725  18.642 -22.334  1.00  0.00           N  
ATOM   2486  CA  ASN A 167      -3.320  19.957 -22.236  1.00  0.00           C  
ATOM   2487  C   ASN A 167      -2.309  21.069 -21.905  1.00  0.00           C  
ATOM   2488  O   ASN A 167      -2.527  22.202 -22.344  1.00  0.00           O  
ATOM   2489  CB  ASN A 167      -4.420  19.926 -21.199  1.00  0.00           C  
ATOM   2490  CG  ASN A 167      -5.639  19.196 -21.686  1.00  0.00           C  
ATOM   2491  OD1 ASN A 167      -5.853  19.043 -22.895  1.00  0.00           O  
ATOM   2492  ND2 ASN A 167      -6.443  18.733 -20.763  1.00  0.00           N  
ATOM   2493  H   ASN A 167      -3.082  17.877 -21.772  1.00  0.00           H  
ATOM   2494  HA  ASN A 167      -3.758  20.205 -23.204  1.00  0.00           H  
ATOM   2495 1HB  ASN A 167      -4.051  19.433 -20.295  1.00  0.00           H  
ATOM   2496 2HB  ASN A 167      -4.692  20.945 -20.926  1.00  0.00           H  
ATOM   2497 1HD2 ASN A 167      -7.269  18.233 -21.024  1.00  0.00           H  
ATOM   2498 2HD2 ASN A 167      -6.225  18.871 -19.799  1.00  0.00           H  
ATOM   2499  N   TRP A 168      -1.227  20.758 -21.142  1.00  0.00           N  
ATOM   2500  CA  TRP A 168      -0.241  21.773 -20.728  1.00  0.00           C  
ATOM   2501  C   TRP A 168      -0.843  22.811 -19.811  1.00  0.00           C  
ATOM   2502  O   TRP A 168      -2.055  23.017 -19.774  1.00  0.00           O  
ATOM   2503  CB  TRP A 168       0.273  22.700 -21.817  1.00  0.00           C  
ATOM   2504  CG  TRP A 168       1.086  22.316 -22.929  1.00  0.00           C  
ATOM   2505  CD1 TRP A 168       0.713  21.766 -24.085  1.00  0.00           C  
ATOM   2506  CD2 TRP A 168       2.470  22.638 -23.075  1.00  0.00           C  
ATOM   2507  NE1 TRP A 168       1.773  21.695 -24.919  1.00  0.00           N  
ATOM   2508  CE2 TRP A 168       2.843  22.227 -24.325  1.00  0.00           C  
ATOM   2509  CE3 TRP A 168       3.406  23.267 -22.254  1.00  0.00           C  
ATOM   2510  CZ2 TRP A 168       4.094  22.400 -24.797  1.00  0.00           C  
ATOM   2511  CZ3 TRP A 168       4.690  23.435 -22.724  1.00  0.00           C  
ATOM   2512  CH2 TRP A 168       5.027  23.008 -23.968  1.00  0.00           C  
ATOM   2513  H   TRP A 168      -1.062  19.788 -20.870  1.00  0.00           H  
ATOM   2514  HA  TRP A 168       0.588  21.280 -20.217  1.00  0.00           H  
ATOM   2515 1HB  TRP A 168      -0.503  23.327 -22.131  1.00  0.00           H  
ATOM   2516 2HB  TRP A 168       0.959  23.344 -21.310  1.00  0.00           H  
ATOM   2517  HD1 TRP A 168      -0.294  21.446 -24.333  1.00  0.00           H  
ATOM   2518  HE1 TRP A 168       1.767  21.323 -25.868  1.00  0.00           H  
ATOM   2519  HE3 TRP A 168       3.129  23.614 -21.261  1.00  0.00           H  
ATOM   2520  HZ2 TRP A 168       4.351  22.076 -25.800  1.00  0.00           H  
ATOM   2521  HZ3 TRP A 168       5.421  23.917 -22.078  1.00  0.00           H  
ATOM   2522  HH2 TRP A 168       6.047  23.158 -24.321  1.00  0.00           H  
ATOM   2523  N   VAL A 169       0.025  23.536 -19.132  1.00  0.00           N  
ATOM   2524  CA  VAL A 169      -0.416  24.813 -18.586  1.00  0.00           C  
ATOM   2525  C   VAL A 169      -0.549  25.810 -19.778  1.00  0.00           C  
ATOM   2526  O   VAL A 169      -1.538  26.533 -19.907  1.00  0.00           O  
ATOM   2527  CB  VAL A 169       0.590  25.331 -17.551  1.00  0.00           C  
ATOM   2528  CG1 VAL A 169       0.205  26.729 -17.099  1.00  0.00           C  
ATOM   2529  CG2 VAL A 169       0.628  24.372 -16.374  1.00  0.00           C  
ATOM   2530  H   VAL A 169       1.008  23.243 -19.086  1.00  0.00           H  
ATOM   2531  HA  VAL A 169      -1.390  24.684 -18.111  1.00  0.00           H  
ATOM   2532  HB  VAL A 169       1.580  25.387 -18.009  1.00  0.00           H  
ATOM   2533 1HG1 VAL A 169       0.931  27.089 -16.371  1.00  0.00           H  
ATOM   2534 2HG1 VAL A 169       0.189  27.397 -17.962  1.00  0.00           H  
ATOM   2535 3HG1 VAL A 169      -0.783  26.704 -16.642  1.00  0.00           H  
ATOM   2536 1HG2 VAL A 169       1.350  24.726 -15.640  1.00  0.00           H  
ATOM   2537 2HG2 VAL A 169      -0.360  24.319 -15.917  1.00  0.00           H  
ATOM   2538 3HG2 VAL A 169       0.923  23.380 -16.727  1.00  0.00           H  
ATOM   2539  N   ARG A 170       0.483  25.822 -20.637  1.00  0.00           N  
ATOM   2540  CA  ARG A 170       0.618  26.604 -21.888  1.00  0.00           C  
ATOM   2541  C   ARG A 170       0.221  25.800 -23.158  1.00  0.00           C  
ATOM   2542  O   ARG A 170       1.103  25.348 -23.876  1.00  0.00           O  
ATOM   2543  CB  ARG A 170       2.077  27.025 -22.019  1.00  0.00           C  
ATOM   2544  CG  ARG A 170       2.462  27.822 -23.239  1.00  0.00           C  
ATOM   2545  CD  ARG A 170       3.910  28.206 -23.172  1.00  0.00           C  
ATOM   2546  NE  ARG A 170       4.354  28.855 -24.377  1.00  0.00           N  
ATOM   2547  CZ  ARG A 170       5.581  29.341 -24.597  1.00  0.00           C  
ATOM   2548  NH1 ARG A 170       6.518  29.281 -23.672  1.00  0.00           N  
ATOM   2549  NH2 ARG A 170       5.815  29.875 -25.772  1.00  0.00           N  
ATOM   2550  H   ARG A 170       1.244  25.199 -20.410  1.00  0.00           H  
ATOM   2551  HA  ARG A 170      -0.018  27.486 -21.815  1.00  0.00           H  
ATOM   2552 1HB  ARG A 170       2.362  27.608 -21.146  1.00  0.00           H  
ATOM   2553 2HB  ARG A 170       2.698  26.133 -22.025  1.00  0.00           H  
ATOM   2554 1HG  ARG A 170       2.315  27.214 -24.135  1.00  0.00           H  
ATOM   2555 2HG  ARG A 170       1.859  28.728 -23.312  1.00  0.00           H  
ATOM   2556 1HD  ARG A 170       4.070  28.888 -22.339  1.00  0.00           H  
ATOM   2557 2HD  ARG A 170       4.513  27.309 -23.029  1.00  0.00           H  
ATOM   2558  HE  ARG A 170       3.696  28.941 -25.158  1.00  0.00           H  
ATOM   2559 1HH1 ARG A 170       6.313  28.865 -22.775  1.00  0.00           H  
ATOM   2560 2HH1 ARG A 170       7.437  29.652 -23.860  1.00  0.00           H  
ATOM   2561 1HH2 ARG A 170       5.038  29.876 -26.454  1.00  0.00           H  
ATOM   2562 2HH2 ARG A 170       6.720  30.253 -26.000  1.00  0.00           H  
ATOM   2563  N   SER A 171      -1.079  25.628 -23.438  1.00  0.00           N  
ATOM   2564  CA  SER A 171      -1.530  24.670 -24.486  1.00  0.00           C  
ATOM   2565  C   SER A 171      -0.941  24.780 -25.913  1.00  0.00           C  
ATOM   2566  O   SER A 171      -0.434  23.793 -26.473  1.00  0.00           O  
ATOM   2567  CB  SER A 171      -3.041  24.770 -24.635  1.00  0.00           C  
ATOM   2568  OG  SER A 171      -3.703  24.355 -23.469  1.00  0.00           O  
ATOM   2569  H   SER A 171      -1.766  26.082 -22.850  1.00  0.00           H  
ATOM   2570  HA  SER A 171      -1.313  23.671 -24.131  1.00  0.00           H  
ATOM   2571 1HB  SER A 171      -3.325  25.792 -24.868  1.00  0.00           H  
ATOM   2572 2HB  SER A 171      -3.354  24.150 -25.474  1.00  0.00           H  
ATOM   2573  HG  SER A 171      -3.247  23.538 -23.152  1.00  0.00           H  
ATOM   2574  N   GLU A 172      -1.112  25.946 -26.546  1.00  0.00           N  
ATOM   2575  CA  GLU A 172      -0.659  26.231 -27.932  1.00  0.00           C  
ATOM   2576  C   GLU A 172      -0.954  25.152 -29.014  1.00  0.00           C  
ATOM   2577  O   GLU A 172      -0.390  25.212 -30.105  1.00  0.00           O  
ATOM   2578  CB  GLU A 172       0.840  26.555 -27.948  1.00  0.00           C  
ATOM   2579  CG  GLU A 172       1.220  27.823 -27.200  1.00  0.00           C  
ATOM   2580  CD  GLU A 172       2.685  28.186 -27.344  1.00  0.00           C  
ATOM   2581  OE1 GLU A 172       3.419  27.432 -27.935  1.00  0.00           O  
ATOM   2582  OE2 GLU A 172       3.068  29.228 -26.845  1.00  0.00           O  
ATOM   2583  H   GLU A 172      -1.550  26.697 -26.032  1.00  0.00           H  
ATOM   2584  HA  GLU A 172      -1.174  27.135 -28.249  1.00  0.00           H  
ATOM   2585 1HB  GLU A 172       1.388  25.738 -27.480  1.00  0.00           H  
ATOM   2586 2HB  GLU A 172       1.188  26.640 -28.977  1.00  0.00           H  
ATOM   2587 1HG  GLU A 172       0.616  28.646 -27.578  1.00  0.00           H  
ATOM   2588 2HG  GLU A 172       0.980  27.690 -26.146  1.00  0.00           H  
ATOM   2589  N   ASN A 173      -1.849  24.200 -28.727  1.00  0.00           N  
ATOM   2590  CA  ASN A 173      -2.232  23.109 -29.636  1.00  0.00           C  
ATOM   2591  C   ASN A 173      -1.026  22.315 -30.171  1.00  0.00           C  
ATOM   2592  O   ASN A 173      -0.999  21.918 -31.338  1.00  0.00           O  
ATOM   2593  CB  ASN A 173      -3.062  23.642 -30.788  1.00  0.00           C  
ATOM   2594  CG  ASN A 173      -4.381  24.222 -30.332  1.00  0.00           C  
ATOM   2595  OD1 ASN A 173      -5.062  23.658 -29.465  1.00  0.00           O  
ATOM   2596  ND2 ASN A 173      -4.751  25.342 -30.900  1.00  0.00           N  
ATOM   2597  H   ASN A 173      -2.265  24.224 -27.811  1.00  0.00           H  
ATOM   2598  HA  ASN A 173      -2.844  22.407 -29.071  1.00  0.00           H  
ATOM   2599 1HB  ASN A 173      -2.506  24.404 -31.331  1.00  0.00           H  
ATOM   2600 2HB  ASN A 173      -3.266  22.828 -31.484  1.00  0.00           H  
ATOM   2601 1HD2 ASN A 173      -5.616  25.774 -30.638  1.00  0.00           H  
ATOM   2602 2HD2 ASN A 173      -4.172  25.765 -31.596  1.00  0.00           H  
ATOM   2603  N   THR A 174      -0.058  22.042 -29.298  1.00  0.00           N  
ATOM   2604  CA  THR A 174       1.164  21.332 -29.699  1.00  0.00           C  
ATOM   2605  C   THR A 174       1.191  19.791 -29.564  1.00  0.00           C  
ATOM   2606  O   THR A 174       0.799  19.244 -28.531  1.00  0.00           O  
ATOM   2607  CB  THR A 174       2.292  21.906 -28.844  1.00  0.00           C  
ATOM   2608  OG1 THR A 174       1.919  21.795 -27.466  1.00  0.00           O  
ATOM   2609  CG2 THR A 174       2.547  23.344 -29.172  1.00  0.00           C  
ATOM   2610  H   THR A 174      -0.150  22.422 -28.353  1.00  0.00           H  
ATOM   2611  HA  THR A 174       1.353  21.576 -30.745  1.00  0.00           H  
ATOM   2612  HB  THR A 174       3.177  21.344 -29.002  1.00  0.00           H  
ATOM   2613  HG1 THR A 174       1.174  22.410 -27.275  1.00  0.00           H  
ATOM   2614 1HG2 THR A 174       3.349  23.724 -28.535  1.00  0.00           H  
ATOM   2615 2HG2 THR A 174       2.836  23.433 -30.217  1.00  0.00           H  
ATOM   2616 3HG2 THR A 174       1.648  23.910 -28.996  1.00  0.00           H  
ATOM   2617  N   VAL A 175       1.674  19.112 -30.633  1.00  0.00           N  
ATOM   2618  CA  VAL A 175       1.867  17.645 -30.706  1.00  0.00           C  
ATOM   2619  C   VAL A 175       3.214  17.238 -31.370  1.00  0.00           C  
ATOM   2620  O   VAL A 175       3.556  17.753 -32.436  1.00  0.00           O  
ATOM   2621  CB  VAL A 175       0.702  16.979 -31.480  1.00  0.00           C  
ATOM   2622  CG1 VAL A 175       0.924  15.489 -31.567  1.00  0.00           C  
ATOM   2623  CG2 VAL A 175      -0.634  17.249 -30.780  1.00  0.00           C  
ATOM   2624  H   VAL A 175       1.944  19.660 -31.439  1.00  0.00           H  
ATOM   2625  HA  VAL A 175       1.862  17.257 -29.685  1.00  0.00           H  
ATOM   2626  HB  VAL A 175       0.672  17.372 -32.497  1.00  0.00           H  
ATOM   2627 1HG1 VAL A 175       0.107  15.042 -32.119  1.00  0.00           H  
ATOM   2628 2HG1 VAL A 175       1.853  15.283 -32.083  1.00  0.00           H  
ATOM   2629 3HG1 VAL A 175       0.964  15.068 -30.563  1.00  0.00           H  
ATOM   2630 1HG2 VAL A 175      -1.433  16.768 -31.339  1.00  0.00           H  
ATOM   2631 2HG2 VAL A 175      -0.601  16.843 -29.767  1.00  0.00           H  
ATOM   2632 3HG2 VAL A 175      -0.827  18.316 -30.737  1.00  0.00           H  
ATOM   2633  N   TYR A 176       3.977  16.334 -30.737  1.00  0.00           N  
ATOM   2634  CA  TYR A 176       5.252  15.800 -31.275  1.00  0.00           C  
ATOM   2635  C   TYR A 176       5.052  14.426 -31.981  1.00  0.00           C  
ATOM   2636  O   TYR A 176       3.926  13.941 -32.050  1.00  0.00           O  
ATOM   2637  CB  TYR A 176       6.295  15.739 -30.163  1.00  0.00           C  
ATOM   2638  CG  TYR A 176       7.700  15.348 -30.623  1.00  0.00           C  
ATOM   2639  CD1 TYR A 176       8.437  16.233 -31.395  1.00  0.00           C  
ATOM   2640  CD2 TYR A 176       8.261  14.123 -30.273  1.00  0.00           C  
ATOM   2641  CE1 TYR A 176       9.699  15.877 -31.828  1.00  0.00           C  
ATOM   2642  CE2 TYR A 176       9.525  13.799 -30.710  1.00  0.00           C  
ATOM   2643  CZ  TYR A 176      10.231  14.660 -31.485  1.00  0.00           C  
ATOM   2644  OH  TYR A 176      11.486  14.314 -31.929  1.00  0.00           O  
ATOM   2645  H   TYR A 176       3.645  15.978 -29.853  1.00  0.00           H  
ATOM   2646  HA  TYR A 176       5.617  16.496 -32.033  1.00  0.00           H  
ATOM   2647 1HB  TYR A 176       6.349  16.701 -29.642  1.00  0.00           H  
ATOM   2648 2HB  TYR A 176       5.960  15.001 -29.462  1.00  0.00           H  
ATOM   2649  HD1 TYR A 176       8.018  17.203 -31.674  1.00  0.00           H  
ATOM   2650  HD2 TYR A 176       7.699  13.423 -29.656  1.00  0.00           H  
ATOM   2651  HE1 TYR A 176      10.276  16.553 -32.444  1.00  0.00           H  
ATOM   2652  HE2 TYR A 176       9.962  12.861 -30.445  1.00  0.00           H  
ATOM   2653  HH  TYR A 176      11.864  15.045 -32.429  1.00  0.00           H  
ATOM   2654  N   ALA A 177       6.133  13.810 -32.522  1.00  0.00           N  
ATOM   2655  CA  ALA A 177       6.050  12.514 -33.228  1.00  0.00           C  
ATOM   2656  C   ALA A 177       7.295  11.583 -33.080  1.00  0.00           C  
ATOM   2657  O   ALA A 177       8.019  11.367 -34.053  1.00  0.00           O  
ATOM   2658  CB  ALA A 177       5.804  12.763 -34.699  1.00  0.00           C  
ATOM   2659  H   ALA A 177       7.037  14.248 -32.447  1.00  0.00           H  
ATOM   2660  HA  ALA A 177       5.201  11.980 -32.820  1.00  0.00           H  
ATOM   2661 1HB  ALA A 177       5.683  11.806 -35.209  1.00  0.00           H  
ATOM   2662 2HB  ALA A 177       4.898  13.360 -34.819  1.00  0.00           H  
ATOM   2663 3HB  ALA A 177       6.650  13.297 -35.124  1.00  0.00           H  
ATOM   2664  N   TYR A 178       7.569  11.075 -31.870  1.00  0.00           N  
ATOM   2665  CA  TYR A 178       8.745  10.203 -31.600  1.00  0.00           C  
ATOM   2666  C   TYR A 178       8.587   8.747 -32.113  1.00  0.00           C  
ATOM   2667  O   TYR A 178       7.464   8.237 -32.149  1.00  0.00           O  
ATOM   2668  CB  TYR A 178       9.097  10.114 -30.108  1.00  0.00           C  
ATOM   2669  CG  TYR A 178      10.481   9.513 -29.953  1.00  0.00           C  
ATOM   2670  CD1 TYR A 178      11.549  10.254 -30.428  1.00  0.00           C  
ATOM   2671  CD2 TYR A 178      10.704   8.247 -29.397  1.00  0.00           C  
ATOM   2672  CE1 TYR A 178      12.812   9.759 -30.386  1.00  0.00           C  
ATOM   2673  CE2 TYR A 178      11.997   7.749 -29.361  1.00  0.00           C  
ATOM   2674  CZ  TYR A 178      13.044   8.513 -29.870  1.00  0.00           C  
ATOM   2675  OH  TYR A 178      14.328   8.040 -29.877  1.00  0.00           O  
ATOM   2676  H   TYR A 178       6.937  11.297 -31.110  1.00  0.00           H  
ATOM   2677  HA  TYR A 178       9.603  10.633 -32.119  1.00  0.00           H  
ATOM   2678 1HB  TYR A 178       9.053  11.073 -29.611  1.00  0.00           H  
ATOM   2679 2HB  TYR A 178       8.393   9.455 -29.633  1.00  0.00           H  
ATOM   2680  HD1 TYR A 178      11.379  11.234 -30.862  1.00  0.00           H  
ATOM   2681  HD2 TYR A 178       9.879   7.656 -29.018  1.00  0.00           H  
ATOM   2682  HE1 TYR A 178      13.637  10.348 -30.780  1.00  0.00           H  
ATOM   2683  HE2 TYR A 178      12.194   6.763 -28.949  1.00  0.00           H  
ATOM   2684  HH  TYR A 178      14.339   7.151 -29.518  1.00  0.00           H  
ATOM   2685  N   ARG A 179       9.713   8.108 -32.503  1.00  0.00           N  
ATOM   2686  CA  ARG A 179       9.767   6.681 -32.902  1.00  0.00           C  
ATOM   2687  C   ARG A 179      10.979   5.919 -32.307  1.00  0.00           C  
ATOM   2688  O   ARG A 179      12.101   6.426 -32.317  1.00  0.00           O  
ATOM   2689  CB  ARG A 179       9.807   6.542 -34.423  1.00  0.00           C  
ATOM   2690  CG  ARG A 179       9.855   5.084 -34.933  1.00  0.00           C  
ATOM   2691  CD  ARG A 179       9.679   4.959 -36.414  1.00  0.00           C  
ATOM   2692  NE  ARG A 179      10.821   5.477 -37.166  1.00  0.00           N  
ATOM   2693  CZ  ARG A 179      10.912   5.487 -38.517  1.00  0.00           C  
ATOM   2694  NH1 ARG A 179       9.932   5.003 -39.250  1.00  0.00           N  
ATOM   2695  NH2 ARG A 179      11.989   5.983 -39.107  1.00  0.00           N  
ATOM   2696  H   ARG A 179      10.583   8.625 -32.482  1.00  0.00           H  
ATOM   2697  HA  ARG A 179       8.860   6.196 -32.538  1.00  0.00           H  
ATOM   2698 1HB  ARG A 179       8.918   7.008 -34.850  1.00  0.00           H  
ATOM   2699 2HB  ARG A 179      10.675   7.066 -34.817  1.00  0.00           H  
ATOM   2700 1HG  ARG A 179      10.829   4.658 -34.686  1.00  0.00           H  
ATOM   2701 2HG  ARG A 179       9.101   4.503 -34.455  1.00  0.00           H  
ATOM   2702 1HD  ARG A 179       9.545   3.906 -36.669  1.00  0.00           H  
ATOM   2703 2HD  ARG A 179       8.792   5.517 -36.713  1.00  0.00           H  
ATOM   2704  HE  ARG A 179      11.596   5.857 -36.639  1.00  0.00           H  
ATOM   2705 1HH1 ARG A 179       9.109   4.623 -38.807  1.00  0.00           H  
ATOM   2706 2HH1 ARG A 179      10.005   5.012 -40.257  1.00  0.00           H  
ATOM   2707 1HH2 ARG A 179      12.746   6.355 -38.550  1.00  0.00           H  
ATOM   2708 2HH2 ARG A 179      12.054   5.988 -40.115  1.00  0.00           H  
ATOM   2709  N   ASN A 180      10.742   4.678 -31.831  1.00  0.00           N  
ATOM   2710  CA  ASN A 180      11.790   3.802 -31.256  1.00  0.00           C  
ATOM   2711  C   ASN A 180      11.832   2.406 -31.877  1.00  0.00           C  
ATOM   2712  O   ASN A 180      11.087   1.528 -31.462  1.00  0.00           O  
ATOM   2713  CB  ASN A 180      11.581   3.578 -29.772  1.00  0.00           C  
ATOM   2714  CG  ASN A 180      12.655   2.722 -29.166  1.00  0.00           C  
ATOM   2715  OD1 ASN A 180      13.830   2.780 -29.541  1.00  0.00           O  
ATOM   2716  ND2 ASN A 180      12.255   1.876 -28.252  1.00  0.00           N  
ATOM   2717  H   ASN A 180       9.788   4.313 -31.870  1.00  0.00           H  
ATOM   2718  HA  ASN A 180      12.760   4.268 -31.425  1.00  0.00           H  
ATOM   2719 1HB  ASN A 180      11.577   4.531 -29.256  1.00  0.00           H  
ATOM   2720 2HB  ASN A 180      10.617   3.094 -29.608  1.00  0.00           H  
ATOM   2721 1HD2 ASN A 180      12.911   1.260 -27.821  1.00  0.00           H  
ATOM   2722 2HD2 ASN A 180      11.294   1.849 -27.986  1.00  0.00           H  
ATOM   2723  N   GLN A 181      12.721   2.183 -32.833  1.00  0.00           N  
ATOM   2724  CA  GLN A 181      12.782   0.888 -33.517  1.00  0.00           C  
ATOM   2725  C   GLN A 181      13.185  -0.266 -32.589  1.00  0.00           C  
ATOM   2726  O   GLN A 181      14.113  -0.130 -31.790  1.00  0.00           O  
ATOM   2727  CB  GLN A 181      13.763   0.953 -34.688  1.00  0.00           C  
ATOM   2728  CG  GLN A 181      13.791  -0.300 -35.559  1.00  0.00           C  
ATOM   2729  CD  GLN A 181      14.684  -0.137 -36.771  1.00  0.00           C  
ATOM   2730  OE1 GLN A 181      15.689   0.579 -36.730  1.00  0.00           O  
ATOM   2731  NE2 GLN A 181      14.321  -0.791 -37.869  1.00  0.00           N  
ATOM   2732  H   GLN A 181      13.343   2.928 -33.112  1.00  0.00           H  
ATOM   2733  HA  GLN A 181      11.790   0.666 -33.909  1.00  0.00           H  
ATOM   2734 1HB  GLN A 181      13.524   1.805 -35.323  1.00  0.00           H  
ATOM   2735 2HB  GLN A 181      14.770   1.102 -34.303  1.00  0.00           H  
ATOM   2736 1HG  GLN A 181      14.176  -1.136 -34.971  1.00  0.00           H  
ATOM   2737 2HG  GLN A 181      12.777  -0.522 -35.898  1.00  0.00           H  
ATOM   2738 1HE2 GLN A 181      14.871  -0.713 -38.704  1.00  0.00           H  
ATOM   2739 2HE2 GLN A 181      13.497  -1.354 -37.866  1.00  0.00           H  
ATOM   2740  N   ILE A 182      12.494  -1.401 -32.740  1.00  0.00           N  
ATOM   2741  CA  ILE A 182      12.755  -2.646 -32.004  1.00  0.00           C  
ATOM   2742  C   ILE A 182      13.466  -3.645 -32.913  1.00  0.00           C  
ATOM   2743  O   ILE A 182      13.086  -3.797 -34.078  1.00  0.00           O  
ATOM   2744  CB  ILE A 182      11.447  -3.245 -31.461  1.00  0.00           C  
ATOM   2745  CG1 ILE A 182      10.789  -2.263 -30.568  1.00  0.00           C  
ATOM   2746  CG2 ILE A 182      11.654  -4.557 -30.761  1.00  0.00           C  
ATOM   2747  CD1 ILE A 182      11.611  -1.843 -29.377  1.00  0.00           C  
ATOM   2748  H   ILE A 182      11.734  -1.402 -33.420  1.00  0.00           H  
ATOM   2749  HA  ILE A 182      13.409  -2.425 -31.161  1.00  0.00           H  
ATOM   2750  HB  ILE A 182      10.786  -3.399 -32.293  1.00  0.00           H  
ATOM   2751 1HG1 ILE A 182      10.536  -1.372 -31.148  1.00  0.00           H  
ATOM   2752 2HG1 ILE A 182       9.895  -2.714 -30.203  1.00  0.00           H  
ATOM   2753 1HG2 ILE A 182      10.692  -4.938 -30.431  1.00  0.00           H  
ATOM   2754 2HG2 ILE A 182      12.106  -5.273 -31.448  1.00  0.00           H  
ATOM   2755 3HG2 ILE A 182      12.295  -4.411 -29.914  1.00  0.00           H  
ATOM   2756 1HD1 ILE A 182      11.050  -1.133 -28.774  1.00  0.00           H  
ATOM   2757 2HD1 ILE A 182      11.845  -2.717 -28.780  1.00  0.00           H  
ATOM   2758 3HD1 ILE A 182      12.537  -1.373 -29.720  1.00  0.00           H  
ATOM   2759  N   THR A 183      14.530  -4.278 -32.409  1.00  0.00           N  
ATOM   2760  CA  THR A 183      15.306  -5.221 -33.223  1.00  0.00           C  
ATOM   2761  C   THR A 183      15.246  -6.676 -32.742  1.00  0.00           C  
ATOM   2762  O   THR A 183      15.450  -6.972 -31.558  1.00  0.00           O  
ATOM   2763  CB  THR A 183      16.784  -4.782 -33.294  1.00  0.00           C  
ATOM   2764  OG1 THR A 183      16.882  -3.487 -33.901  1.00  0.00           O  
ATOM   2765  CG2 THR A 183      17.608  -5.770 -34.097  1.00  0.00           C  
ATOM   2766  H   THR A 183      14.791  -4.107 -31.439  1.00  0.00           H  
ATOM   2767  HA  THR A 183      14.909  -5.201 -34.235  1.00  0.00           H  
ATOM   2768  HB  THR A 183      17.177  -4.729 -32.305  1.00  0.00           H  
ATOM   2769  HG1 THR A 183      16.389  -3.480 -34.727  1.00  0.00           H  
ATOM   2770 1HG2 THR A 183      18.644  -5.440 -34.128  1.00  0.00           H  
ATOM   2771 2HG2 THR A 183      17.564  -6.747 -33.631  1.00  0.00           H  
ATOM   2772 3HG2 THR A 183      17.217  -5.833 -35.113  1.00  0.00           H  
ATOM   2773  N   ALA A 184      14.973  -7.582 -33.685  1.00  0.00           N  
ATOM   2774  CA  ALA A 184      14.860  -9.002 -33.373  1.00  0.00           C  
ATOM   2775  C   ALA A 184      16.135  -9.530 -32.740  1.00  0.00           C  
ATOM   2776  O   ALA A 184      17.242  -9.182 -33.152  1.00  0.00           O  
ATOM   2777  CB  ALA A 184      14.571  -9.801 -34.629  1.00  0.00           C  
ATOM   2778  H   ALA A 184      14.820  -7.269 -34.643  1.00  0.00           H  
ATOM   2779  HA  ALA A 184      14.043  -9.136 -32.669  1.00  0.00           H  
ATOM   2780 1HB  ALA A 184      14.472 -10.856 -34.369  1.00  0.00           H  
ATOM   2781 2HB  ALA A 184      13.657  -9.456 -35.079  1.00  0.00           H  
ATOM   2782 3HB  ALA A 184      15.389  -9.675 -35.333  1.00  0.00           H  
ATOM   2783  N   GLY A 185      15.970 -10.393 -31.749  1.00  0.00           N  
ATOM   2784  CA  GLY A 185      17.069 -11.036 -31.049  1.00  0.00           C  
ATOM   2785  C   GLY A 185      17.498 -10.287 -29.790  1.00  0.00           C  
ATOM   2786  O   GLY A 185      18.234 -10.834 -28.971  1.00  0.00           O  
ATOM   2787  H   GLY A 185      15.026 -10.622 -31.454  1.00  0.00           H  
ATOM   2788 1HA  GLY A 185      16.773 -12.050 -30.781  1.00  0.00           H  
ATOM   2789 2HA  GLY A 185      17.919 -11.124 -31.723  1.00  0.00           H  
ATOM   2790  N   LYS A 186      17.035  -9.051 -29.618  1.00  0.00           N  
ATOM   2791  CA  LYS A 186      17.403  -8.277 -28.438  1.00  0.00           C  
ATOM   2792  C   LYS A 186      16.397  -8.421 -27.316  1.00  0.00           C  
ATOM   2793  O   LYS A 186      15.240  -8.805 -27.537  1.00  0.00           O  
ATOM   2794  CB  LYS A 186      17.570  -6.808 -28.776  1.00  0.00           C  
ATOM   2795  CG  LYS A 186      18.718  -6.494 -29.723  1.00  0.00           C  
ATOM   2796  CD  LYS A 186      18.826  -5.001 -29.880  1.00  0.00           C  
ATOM   2797  CE  LYS A 186      19.947  -4.565 -30.807  1.00  0.00           C  
ATOM   2798  NZ  LYS A 186      19.910  -3.087 -31.034  1.00  0.00           N  
ATOM   2799  H   LYS A 186      16.440  -8.613 -30.327  1.00  0.00           H  
ATOM   2800  HA  LYS A 186      18.359  -8.648 -28.066  1.00  0.00           H  
ATOM   2801 1HB  LYS A 186      16.672  -6.453 -29.267  1.00  0.00           H  
ATOM   2802 2HB  LYS A 186      17.698  -6.223 -27.859  1.00  0.00           H  
ATOM   2803 1HG  LYS A 186      19.651  -6.895 -29.331  1.00  0.00           H  
ATOM   2804 2HG  LYS A 186      18.516  -6.945 -30.701  1.00  0.00           H  
ATOM   2805 1HD  LYS A 186      17.880  -4.579 -30.200  1.00  0.00           H  
ATOM   2806 2HD  LYS A 186      19.049  -4.597 -28.895  1.00  0.00           H  
ATOM   2807 1HE  LYS A 186      20.897  -4.823 -30.348  1.00  0.00           H  
ATOM   2808 2HE  LYS A 186      19.862  -5.077 -31.764  1.00  0.00           H  
ATOM   2809 1HZ  LYS A 186      20.664  -2.802 -31.631  1.00  0.00           H  
ATOM   2810 2HZ  LYS A 186      19.027  -2.840 -31.462  1.00  0.00           H  
ATOM   2811 3HZ  LYS A 186      19.974  -2.594 -30.132  1.00  0.00           H  
ATOM   2812  N   TRP A 187      16.826  -8.080 -26.102  1.00  0.00           N  
ATOM   2813  CA  TRP A 187      15.904  -8.121 -24.983  1.00  0.00           C  
ATOM   2814  C   TRP A 187      15.534  -6.752 -24.511  1.00  0.00           C  
ATOM   2815  O   TRP A 187      16.333  -5.817 -24.562  1.00  0.00           O  
ATOM   2816  CB  TRP A 187      16.452  -8.915 -23.814  1.00  0.00           C  
ATOM   2817  CG  TRP A 187      16.540 -10.287 -24.148  1.00  0.00           C  
ATOM   2818  CD1 TRP A 187      15.624 -11.217 -23.868  1.00  0.00           C  
ATOM   2819  CD2 TRP A 187      17.608 -10.960 -24.829  1.00  0.00           C  
ATOM   2820  NE1 TRP A 187      16.022 -12.414 -24.349  1.00  0.00           N  
ATOM   2821  CE2 TRP A 187      17.234 -12.286 -24.929  1.00  0.00           C  
ATOM   2822  CE3 TRP A 187      18.834 -10.546 -25.358  1.00  0.00           C  
ATOM   2823  CZ2 TRP A 187      18.027 -13.232 -25.534  1.00  0.00           C  
ATOM   2824  CZ3 TRP A 187      19.641 -11.496 -25.969  1.00  0.00           C  
ATOM   2825  CH2 TRP A 187      19.243 -12.809 -26.053  1.00  0.00           C  
ATOM   2826  H   TRP A 187      17.783  -7.779 -25.956  1.00  0.00           H  
ATOM   2827  HA  TRP A 187      14.991  -8.612 -25.307  1.00  0.00           H  
ATOM   2828 1HB  TRP A 187      17.440  -8.543 -23.534  1.00  0.00           H  
ATOM   2829 2HB  TRP A 187      15.795  -8.796 -22.964  1.00  0.00           H  
ATOM   2830  HD1 TRP A 187      14.682 -11.029 -23.348  1.00  0.00           H  
ATOM   2831  HE1 TRP A 187      15.498 -13.265 -24.282  1.00  0.00           H  
ATOM   2832  HE3 TRP A 187      19.150  -9.503 -25.289  1.00  0.00           H  
ATOM   2833  HZ2 TRP A 187      17.725 -14.276 -25.607  1.00  0.00           H  
ATOM   2834  HZ3 TRP A 187      20.598 -11.174 -26.382  1.00  0.00           H  
ATOM   2835  HH2 TRP A 187      19.894 -13.534 -26.540  1.00  0.00           H  
ATOM   2836  N   TYR A 188      14.297  -6.649 -24.090  1.00  0.00           N  
ATOM   2837  CA  TYR A 188      13.749  -5.414 -23.613  1.00  0.00           C  
ATOM   2838  C   TYR A 188      13.037  -5.603 -22.286  1.00  0.00           C  
ATOM   2839  O   TYR A 188      12.462  -6.659 -22.017  1.00  0.00           O  
ATOM   2840  CB  TYR A 188      12.771  -4.900 -24.676  1.00  0.00           C  
ATOM   2841  CG  TYR A 188      13.410  -4.609 -26.024  1.00  0.00           C  
ATOM   2842  CD1 TYR A 188      13.599  -5.633 -26.964  1.00  0.00           C  
ATOM   2843  CD2 TYR A 188      13.810  -3.336 -26.318  1.00  0.00           C  
ATOM   2844  CE1 TYR A 188      14.228  -5.353 -28.164  1.00  0.00           C  
ATOM   2845  CE2 TYR A 188      14.426  -3.064 -27.509  1.00  0.00           C  
ATOM   2846  CZ  TYR A 188      14.654  -4.050 -28.424  1.00  0.00           C  
ATOM   2847  OH  TYR A 188      15.342  -3.730 -29.583  1.00  0.00           O  
ATOM   2848  H   TYR A 188      13.702  -7.476 -24.115  1.00  0.00           H  
ATOM   2849  HA  TYR A 188      14.563  -4.708 -23.468  1.00  0.00           H  
ATOM   2850 1HB  TYR A 188      12.055  -5.668 -24.824  1.00  0.00           H  
ATOM   2851 2HB  TYR A 188      12.259  -4.007 -24.321  1.00  0.00           H  
ATOM   2852  HD1 TYR A 188      13.274  -6.656 -26.740  1.00  0.00           H  
ATOM   2853  HD2 TYR A 188      13.655  -2.538 -25.592  1.00  0.00           H  
ATOM   2854  HE1 TYR A 188      14.404  -6.148 -28.888  1.00  0.00           H  
ATOM   2855  HE2 TYR A 188      14.760  -2.053 -27.731  1.00  0.00           H  
ATOM   2856  HH  TYR A 188      15.873  -2.904 -29.423  1.00  0.00           H  
ATOM   2857  N   VAL A 189      13.073  -4.575 -21.457  1.00  0.00           N  
ATOM   2858  CA  VAL A 189      12.262  -4.592 -20.245  1.00  0.00           C  
ATOM   2859  C   VAL A 189      11.301  -3.443 -20.290  1.00  0.00           C  
ATOM   2860  O   VAL A 189      11.670  -2.286 -20.532  1.00  0.00           O  
ATOM   2861  CB  VAL A 189      13.058  -4.596 -18.907  1.00  0.00           C  
ATOM   2862  CG1 VAL A 189      12.093  -4.471 -17.716  1.00  0.00           C  
ATOM   2863  CG2 VAL A 189      13.744  -5.955 -18.694  1.00  0.00           C  
ATOM   2864  H   VAL A 189      13.599  -3.748 -21.741  1.00  0.00           H  
ATOM   2865  HA  VAL A 189      11.677  -5.504 -20.245  1.00  0.00           H  
ATOM   2866  HB  VAL A 189      13.760  -3.773 -18.903  1.00  0.00           H  
ATOM   2867 1HG1 VAL A 189      12.655  -4.489 -16.781  1.00  0.00           H  
ATOM   2868 2HG1 VAL A 189      11.544  -3.540 -17.789  1.00  0.00           H  
ATOM   2869 3HG1 VAL A 189      11.389  -5.306 -17.730  1.00  0.00           H  
ATOM   2870 1HG2 VAL A 189      14.277  -5.953 -17.747  1.00  0.00           H  
ATOM   2871 2HG2 VAL A 189      12.982  -6.722 -18.668  1.00  0.00           H  
ATOM   2872 3HG2 VAL A 189      14.417  -6.177 -19.475  1.00  0.00           H  
ATOM   2873  N   THR A 190      10.051  -3.786 -20.101  1.00  0.00           N  
ATOM   2874  CA  THR A 190       8.986  -2.822 -20.127  1.00  0.00           C  
ATOM   2875  C   THR A 190       8.356  -2.690 -18.772  1.00  0.00           C  
ATOM   2876  O   THR A 190       8.108  -3.680 -18.086  1.00  0.00           O  
ATOM   2877  CB  THR A 190       7.944  -3.172 -21.201  1.00  0.00           C  
ATOM   2878  OG1 THR A 190       8.550  -3.129 -22.500  1.00  0.00           O  
ATOM   2879  CG2 THR A 190       6.853  -2.201 -21.177  1.00  0.00           C  
ATOM   2880  H   THR A 190       9.842  -4.771 -19.917  1.00  0.00           H  
ATOM   2881  HA  THR A 190       9.403  -1.850 -20.378  1.00  0.00           H  
ATOM   2882  HB  THR A 190       7.565  -4.173 -21.018  1.00  0.00           H  
ATOM   2883  HG1 THR A 190       8.639  -2.228 -22.776  1.00  0.00           H  
ATOM   2884 1HG2 THR A 190       6.137  -2.463 -21.951  1.00  0.00           H  
ATOM   2885 2HG2 THR A 190       6.355  -2.195 -20.216  1.00  0.00           H  
ATOM   2886 3HG2 THR A 190       7.276  -1.220 -21.372  1.00  0.00           H  
ATOM   2887  N   PHE A 191       8.136  -1.458 -18.365  1.00  0.00           N  
ATOM   2888  CA  PHE A 191       7.500  -1.182 -17.106  1.00  0.00           C  
ATOM   2889  C   PHE A 191       6.146  -0.574 -17.383  1.00  0.00           C  
ATOM   2890  O   PHE A 191       6.010   0.195 -18.328  1.00  0.00           O  
ATOM   2891  CB  PHE A 191       8.333  -0.194 -16.310  1.00  0.00           C  
ATOM   2892  CG  PHE A 191       9.681  -0.708 -15.924  1.00  0.00           C  
ATOM   2893  CD1 PHE A 191      10.759  -0.616 -16.808  1.00  0.00           C  
ATOM   2894  CD2 PHE A 191       9.884  -1.275 -14.691  1.00  0.00           C  
ATOM   2895  CE1 PHE A 191      12.005  -1.095 -16.448  1.00  0.00           C  
ATOM   2896  CE2 PHE A 191      11.123  -1.756 -14.338  1.00  0.00           C  
ATOM   2897  CZ  PHE A 191      12.181  -1.670 -15.209  1.00  0.00           C  
ATOM   2898  H   PHE A 191       8.405  -0.683 -18.966  1.00  0.00           H  
ATOM   2899  HA  PHE A 191       7.388  -2.102 -16.556  1.00  0.00           H  
ATOM   2900 1HB  PHE A 191       8.457   0.698 -16.890  1.00  0.00           H  
ATOM   2901 2HB  PHE A 191       7.796   0.078 -15.401  1.00  0.00           H  
ATOM   2902  HD1 PHE A 191      10.607  -0.163 -17.795  1.00  0.00           H  
ATOM   2903  HD2 PHE A 191       9.045  -1.347 -13.991  1.00  0.00           H  
ATOM   2904  HE1 PHE A 191      12.837  -1.022 -17.145  1.00  0.00           H  
ATOM   2905  HE2 PHE A 191      11.273  -2.205 -13.357  1.00  0.00           H  
ATOM   2906  HZ  PHE A 191      13.148  -2.055 -14.905  1.00  0.00           H  
ATOM   2907  N   TRP A 192       5.168  -0.875 -16.543  1.00  0.00           N  
ATOM   2908  CA  TRP A 192       3.832  -0.288 -16.562  1.00  0.00           C  
ATOM   2909  C   TRP A 192       3.591   0.354 -15.204  1.00  0.00           C  
ATOM   2910  O   TRP A 192       4.017  -0.179 -14.178  1.00  0.00           O  
ATOM   2911  CB  TRP A 192       2.745  -1.368 -16.795  1.00  0.00           C  
ATOM   2912  CG  TRP A 192       2.693  -2.015 -18.147  1.00  0.00           C  
ATOM   2913  CD1 TRP A 192       1.811  -1.743 -19.135  1.00  0.00           C  
ATOM   2914  CD2 TRP A 192       3.569  -3.018 -18.666  1.00  0.00           C  
ATOM   2915  NE1 TRP A 192       2.079  -2.508 -20.241  1.00  0.00           N  
ATOM   2916  CE2 TRP A 192       3.152  -3.294 -19.971  1.00  0.00           C  
ATOM   2917  CE3 TRP A 192       4.649  -3.694 -18.148  1.00  0.00           C  
ATOM   2918  CZ2 TRP A 192       3.799  -4.224 -20.759  1.00  0.00           C  
ATOM   2919  CZ3 TRP A 192       5.274  -4.608 -18.931  1.00  0.00           C  
ATOM   2920  CH2 TRP A 192       4.865  -4.878 -20.203  1.00  0.00           C  
ATOM   2921  H   TRP A 192       5.375  -1.563 -15.830  1.00  0.00           H  
ATOM   2922  HA  TRP A 192       3.764   0.472 -17.329  1.00  0.00           H  
ATOM   2923 1HB  TRP A 192       2.873  -2.155 -16.063  1.00  0.00           H  
ATOM   2924 2HB  TRP A 192       1.769  -0.924 -16.608  1.00  0.00           H  
ATOM   2925  HD1 TRP A 192       1.009  -1.025 -19.056  1.00  0.00           H  
ATOM   2926  HE1 TRP A 192       1.539  -2.478 -21.120  1.00  0.00           H  
ATOM   2927  HE3 TRP A 192       5.003  -3.501 -17.141  1.00  0.00           H  
ATOM   2928  HZ2 TRP A 192       3.498  -4.447 -21.775  1.00  0.00           H  
ATOM   2929  HZ3 TRP A 192       6.116  -5.108 -18.508  1.00  0.00           H  
ATOM   2930  HH2 TRP A 192       5.402  -5.618 -20.793  1.00  0.00           H  
ATOM   2931  N   MET A 193       2.871   1.463 -15.178  1.00  0.00           N  
ATOM   2932  CA  MET A 193       2.447   2.027 -13.906  1.00  0.00           C  
ATOM   2933  C   MET A 193       1.010   2.406 -14.005  1.00  0.00           C  
ATOM   2934  O   MET A 193       0.573   3.008 -14.987  1.00  0.00           O  
ATOM   2935  CB  MET A 193       3.234   3.229 -13.399  1.00  0.00           C  
ATOM   2936  CG  MET A 193       2.628   3.747 -12.030  1.00  0.00           C  
ATOM   2937  SD  MET A 193       3.434   5.093 -11.281  1.00  0.00           S  
ATOM   2938  CE  MET A 193       4.823   4.289 -10.642  1.00  0.00           C  
ATOM   2939  H   MET A 193       2.569   1.891 -16.041  1.00  0.00           H  
ATOM   2940  HA  MET A 193       2.527   1.256 -13.153  1.00  0.00           H  
ATOM   2941 1HB  MET A 193       4.280   2.961 -13.248  1.00  0.00           H  
ATOM   2942 2HB  MET A 193       3.181   4.032 -14.120  1.00  0.00           H  
ATOM   2943 1HG  MET A 193       1.611   4.075 -12.191  1.00  0.00           H  
ATOM   2944 2HG  MET A 193       2.606   2.923 -11.312  1.00  0.00           H  
ATOM   2945 1HE  MET A 193       5.455   4.994 -10.148  1.00  0.00           H  
ATOM   2946 2HE  MET A 193       4.491   3.550  -9.927  1.00  0.00           H  
ATOM   2947 3HE  MET A 193       5.367   3.819 -11.449  1.00  0.00           H  
ATOM   2948  N   THR A 194       0.290   2.059 -12.965  1.00  0.00           N  
ATOM   2949  CA  THR A 194      -1.114   2.287 -12.886  1.00  0.00           C  
ATOM   2950  C   THR A 194      -1.555   3.193 -11.768  1.00  0.00           C  
ATOM   2951  O   THR A 194      -0.867   3.299 -10.761  1.00  0.00           O  
ATOM   2952  CB  THR A 194      -1.752   0.928 -12.721  1.00  0.00           C  
ATOM   2953  OG1 THR A 194      -1.222   0.332 -11.572  1.00  0.00           O  
ATOM   2954  CG2 THR A 194      -1.461   0.073 -13.887  1.00  0.00           C  
ATOM   2955  H   THR A 194       0.751   1.563 -12.212  1.00  0.00           H  
ATOM   2956  HA  THR A 194      -1.403   2.746 -13.797  1.00  0.00           H  
ATOM   2957  HB  THR A 194      -2.785   1.033 -12.573  1.00  0.00           H  
ATOM   2958  HG1 THR A 194      -0.244   0.290 -11.658  1.00  0.00           H  
ATOM   2959 1HG2 THR A 194      -1.902  -0.880 -13.721  1.00  0.00           H  
ATOM   2960 2HG2 THR A 194      -1.871   0.521 -14.762  1.00  0.00           H  
ATOM   2961 3HG2 THR A 194      -0.387  -0.042 -14.002  1.00  0.00           H  
ATOM   2962  N   TYR A 195      -2.741   3.790 -11.939  1.00  0.00           N  
ATOM   2963  CA  TYR A 195      -3.408   4.641 -10.955  1.00  0.00           C  
ATOM   2964  C   TYR A 195      -4.916   4.482 -11.168  1.00  0.00           C  
ATOM   2965  O   TYR A 195      -5.375   4.570 -12.300  1.00  0.00           O  
ATOM   2966  CB  TYR A 195      -2.911   6.076 -11.116  1.00  0.00           C  
ATOM   2967  CG  TYR A 195      -3.426   7.103 -10.155  1.00  0.00           C  
ATOM   2968  CD1 TYR A 195      -3.265   6.941  -8.805  1.00  0.00           C  
ATOM   2969  CD2 TYR A 195      -3.975   8.257 -10.637  1.00  0.00           C  
ATOM   2970  CE1 TYR A 195      -3.655   7.928  -7.941  1.00  0.00           C  
ATOM   2971  CE2 TYR A 195      -4.372   9.247  -9.767  1.00  0.00           C  
ATOM   2972  CZ  TYR A 195      -4.210   9.087  -8.432  1.00  0.00           C  
ATOM   2973  OH  TYR A 195      -4.589  10.091  -7.574  1.00  0.00           O  
ATOM   2974  H   TYR A 195      -3.233   3.655 -12.827  1.00  0.00           H  
ATOM   2975  HA  TYR A 195      -3.160   4.294  -9.966  1.00  0.00           H  
ATOM   2976 1HB  TYR A 195      -1.819   6.082 -11.068  1.00  0.00           H  
ATOM   2977 2HB  TYR A 195      -3.194   6.409 -12.108  1.00  0.00           H  
ATOM   2978  HD1 TYR A 195      -2.831   6.032  -8.423  1.00  0.00           H  
ATOM   2979  HD2 TYR A 195      -4.089   8.386 -11.706  1.00  0.00           H  
ATOM   2980  HE1 TYR A 195      -3.518   7.799  -6.876  1.00  0.00           H  
ATOM   2981  HE2 TYR A 195      -4.807  10.163 -10.137  1.00  0.00           H  
ATOM   2982  HH  TYR A 195      -4.861  10.861  -8.083  1.00  0.00           H  
ATOM   2983  N   ASP A 196      -5.715   4.293 -10.106  1.00  0.00           N  
ATOM   2984  CA  ASP A 196      -7.150   4.035 -10.385  1.00  0.00           C  
ATOM   2985  C   ASP A 196      -8.310   4.978 -10.054  1.00  0.00           C  
ATOM   2986  O   ASP A 196      -9.209   4.568  -9.330  1.00  0.00           O  
ATOM   2987  CB  ASP A 196      -7.573   2.746  -9.675  1.00  0.00           C  
ATOM   2988  CG  ASP A 196      -9.082   2.351  -9.949  1.00  0.00           C  
ATOM   2989  OD1 ASP A 196      -9.752   2.969 -10.780  1.00  0.00           O  
ATOM   2990  OD2 ASP A 196      -9.553   1.457  -9.267  1.00  0.00           O  
ATOM   2991  H   ASP A 196      -5.293   4.215  -9.176  1.00  0.00           H  
ATOM   2992  HA  ASP A 196      -7.219   3.844 -11.453  1.00  0.00           H  
ATOM   2993 1HB  ASP A 196      -6.927   1.921  -9.986  1.00  0.00           H  
ATOM   2994 2HB  ASP A 196      -7.442   2.871  -8.595  1.00  0.00           H  
ATOM   2995  N   PRO A 197      -8.396   6.197 -10.604  1.00  0.00           N  
ATOM   2996  CA  PRO A 197      -9.622   6.963 -10.638  1.00  0.00           C  
ATOM   2997  C   PRO A 197     -10.566   6.635 -11.831  1.00  0.00           C  
ATOM   2998  O   PRO A 197     -11.099   7.547 -12.455  1.00  0.00           O  
ATOM   2999  CB  PRO A 197      -9.087   8.389 -10.681  1.00  0.00           C  
ATOM   3000  CG  PRO A 197      -7.816   8.277 -11.443  1.00  0.00           C  
ATOM   3001  CD  PRO A 197      -7.220   6.937 -11.014  1.00  0.00           C  
ATOM   3002  HA  PRO A 197     -10.156   6.795  -9.695  1.00  0.00           H  
ATOM   3003 1HB  PRO A 197      -9.817   9.052 -11.168  1.00  0.00           H  
ATOM   3004 2HB  PRO A 197      -8.939   8.770  -9.663  1.00  0.00           H  
ATOM   3005 1HG  PRO A 197      -8.002   8.349 -12.526  1.00  0.00           H  
ATOM   3006 2HG  PRO A 197      -7.184   9.128 -11.173  1.00  0.00           H  
ATOM   3007 1HD  PRO A 197      -6.752   6.484 -11.856  1.00  0.00           H  
ATOM   3008 2HD  PRO A 197      -6.539   7.057 -10.168  1.00  0.00           H  
ATOM   3009  N   ASP A 198     -10.805   5.336 -12.113  1.00  0.00           N  
ATOM   3010  CA  ASP A 198     -11.809   4.887 -13.114  1.00  0.00           C  
ATOM   3011  C   ASP A 198     -11.859   5.502 -14.541  1.00  0.00           C  
ATOM   3012  O   ASP A 198     -12.899   6.060 -14.899  1.00  0.00           O  
ATOM   3013  CB  ASP A 198     -13.217   5.050 -12.514  1.00  0.00           C  
ATOM   3014  CG  ASP A 198     -14.346   4.310 -13.303  1.00  0.00           C  
ATOM   3015  OD1 ASP A 198     -14.057   3.359 -13.998  1.00  0.00           O  
ATOM   3016  OD2 ASP A 198     -15.488   4.698 -13.164  1.00  0.00           O  
ATOM   3017  H   ASP A 198     -10.319   4.598 -11.579  1.00  0.00           H  
ATOM   3018  HA  ASP A 198     -11.636   3.816 -13.243  1.00  0.00           H  
ATOM   3019 1HB  ASP A 198     -13.212   4.673 -11.490  1.00  0.00           H  
ATOM   3020 2HB  ASP A 198     -13.466   6.111 -12.472  1.00  0.00           H  
ATOM   3021  N   GLU A 199     -10.806   5.406 -15.372  1.00  0.00           N  
ATOM   3022  CA  GLU A 199     -10.909   5.981 -16.741  1.00  0.00           C  
ATOM   3023  C   GLU A 199     -10.108   5.230 -17.829  1.00  0.00           C  
ATOM   3024  O   GLU A 199      -9.007   4.782 -17.600  1.00  0.00           O  
ATOM   3025  CB  GLU A 199     -10.498   7.455 -16.732  1.00  0.00           C  
ATOM   3026  CG  GLU A 199     -10.711   8.186 -18.082  1.00  0.00           C  
ATOM   3027  CD  GLU A 199     -12.183   8.209 -18.547  1.00  0.00           C  
ATOM   3028  OE1 GLU A 199     -12.644   7.191 -19.029  1.00  0.00           O  
ATOM   3029  OE2 GLU A 199     -12.820   9.237 -18.438  1.00  0.00           O  
ATOM   3030  H   GLU A 199      -9.972   4.939 -15.061  1.00  0.00           H  
ATOM   3031  HA  GLU A 199     -11.958   5.938 -17.035  1.00  0.00           H  
ATOM   3032 1HB  GLU A 199     -11.053   7.986 -15.958  1.00  0.00           H  
ATOM   3033 2HB  GLU A 199      -9.439   7.529 -16.484  1.00  0.00           H  
ATOM   3034 1HG  GLU A 199     -10.386   9.221 -17.951  1.00  0.00           H  
ATOM   3035 2HG  GLU A 199     -10.078   7.748 -18.854  1.00  0.00           H  
ATOM   3036  N   TRP A 200     -10.679   5.169 -19.032  1.00  0.00           N  
ATOM   3037  CA  TRP A 200     -10.192   4.460 -20.240  1.00  0.00           C  
ATOM   3038  C   TRP A 200      -8.783   4.756 -20.805  1.00  0.00           C  
ATOM   3039  O   TRP A 200      -8.333   5.898 -20.799  1.00  0.00           O  
ATOM   3040  CB  TRP A 200     -11.196   4.770 -21.352  1.00  0.00           C  
ATOM   3041  CG  TRP A 200     -12.482   4.024 -21.266  1.00  0.00           C  
ATOM   3042  CD1 TRP A 200     -12.670   2.858 -20.631  1.00  0.00           C  
ATOM   3043  CD2 TRP A 200     -13.767   4.383 -21.833  1.00  0.00           C  
ATOM   3044  NE1 TRP A 200     -13.971   2.437 -20.767  1.00  0.00           N  
ATOM   3045  CE2 TRP A 200     -14.654   3.358 -21.502  1.00  0.00           C  
ATOM   3046  CE3 TRP A 200     -14.226   5.470 -22.594  1.00  0.00           C  
ATOM   3047  CZ2 TRP A 200     -15.980   3.375 -21.906  1.00  0.00           C  
ATOM   3048  CZ3 TRP A 200     -15.559   5.489 -22.998  1.00  0.00           C  
ATOM   3049  CH2 TRP A 200     -16.412   4.466 -22.663  1.00  0.00           C  
ATOM   3050  H   TRP A 200     -11.562   5.676 -19.113  1.00  0.00           H  
ATOM   3051  HA  TRP A 200     -10.240   3.396 -20.020  1.00  0.00           H  
ATOM   3052 1HB  TRP A 200     -11.438   5.837 -21.313  1.00  0.00           H  
ATOM   3053 2HB  TRP A 200     -10.759   4.607 -22.296  1.00  0.00           H  
ATOM   3054  HD1 TRP A 200     -11.895   2.342 -20.109  1.00  0.00           H  
ATOM   3055  HE1 TRP A 200     -14.365   1.582 -20.389  1.00  0.00           H  
ATOM   3056  HE3 TRP A 200     -13.545   6.280 -22.867  1.00  0.00           H  
ATOM   3057  HZ2 TRP A 200     -16.671   2.574 -21.649  1.00  0.00           H  
ATOM   3058  HZ3 TRP A 200     -15.908   6.336 -23.591  1.00  0.00           H  
ATOM   3059  HH2 TRP A 200     -17.450   4.509 -22.997  1.00  0.00           H  
ATOM   3060  N   VAL A 201      -8.094   3.688 -21.316  1.00  0.00           N  
ATOM   3061  CA  VAL A 201      -6.779   3.785 -21.982  1.00  0.00           C  
ATOM   3062  C   VAL A 201      -6.635   3.204 -23.435  1.00  0.00           C  
ATOM   3063  O   VAL A 201      -6.929   2.038 -23.721  1.00  0.00           O  
ATOM   3064  CB  VAL A 201      -5.733   3.142 -21.072  1.00  0.00           C  
ATOM   3065  CG1 VAL A 201      -4.354   3.101 -21.740  1.00  0.00           C  
ATOM   3066  CG2 VAL A 201      -5.686   3.951 -19.779  1.00  0.00           C  
ATOM   3067  H   VAL A 201      -8.500   2.751 -21.258  1.00  0.00           H  
ATOM   3068  HA  VAL A 201      -6.549   4.834 -22.026  1.00  0.00           H  
ATOM   3069  HB  VAL A 201      -6.018   2.146 -20.862  1.00  0.00           H  
ATOM   3070 1HG1 VAL A 201      -3.630   2.646 -21.069  1.00  0.00           H  
ATOM   3071 2HG1 VAL A 201      -4.411   2.513 -22.662  1.00  0.00           H  
ATOM   3072 3HG1 VAL A 201      -4.031   4.085 -21.984  1.00  0.00           H  
ATOM   3073 1HG2 VAL A 201      -5.003   3.522 -19.154  1.00  0.00           H  
ATOM   3074 2HG2 VAL A 201      -5.400   4.965 -19.973  1.00  0.00           H  
ATOM   3075 3HG2 VAL A 201      -6.648   3.957 -19.299  1.00  0.00           H  
ATOM   3076  N   TRP A 202      -6.158   4.069 -24.357  1.00  0.00           N  
ATOM   3077  CA  TRP A 202      -5.887   3.788 -25.781  1.00  0.00           C  
ATOM   3078  C   TRP A 202      -4.434   3.580 -25.972  1.00  0.00           C  
ATOM   3079  O   TRP A 202      -3.640   3.976 -25.127  1.00  0.00           O  
ATOM   3080  CB  TRP A 202      -6.307   4.896 -26.739  1.00  0.00           C  
ATOM   3081  CG  TRP A 202      -5.892   4.797 -28.136  1.00  0.00           C  
ATOM   3082  CD1 TRP A 202      -5.016   5.625 -28.724  1.00  0.00           C  
ATOM   3083  CD2 TRP A 202      -6.302   3.861 -29.156  1.00  0.00           C  
ATOM   3084  NE1 TRP A 202      -4.851   5.302 -30.018  1.00  0.00           N  
ATOM   3085  CE2 TRP A 202      -5.619   4.217 -30.313  1.00  0.00           C  
ATOM   3086  CE3 TRP A 202      -7.170   2.784 -29.177  1.00  0.00           C  
ATOM   3087  CZ2 TRP A 202      -5.774   3.524 -31.502  1.00  0.00           C  
ATOM   3088  CZ3 TRP A 202      -7.334   2.081 -30.361  1.00  0.00           C  
ATOM   3089  CH2 TRP A 202      -6.655   2.440 -31.498  1.00  0.00           C  
ATOM   3090  H   TRP A 202      -5.937   4.995 -24.026  1.00  0.00           H  
ATOM   3091  HA  TRP A 202      -6.408   2.879 -26.069  1.00  0.00           H  
ATOM   3092 1HB  TRP A 202      -7.339   4.929 -26.850  1.00  0.00           H  
ATOM   3093 2HB  TRP A 202      -5.920   5.838 -26.379  1.00  0.00           H  
ATOM   3094  HD1 TRP A 202      -4.511   6.455 -28.233  1.00  0.00           H  
ATOM   3095  HE1 TRP A 202      -4.210   5.851 -30.621  1.00  0.00           H  
ATOM   3096  HE3 TRP A 202      -7.707   2.508 -28.286  1.00  0.00           H  
ATOM   3097  HZ2 TRP A 202      -5.240   3.806 -32.412  1.00  0.00           H  
ATOM   3098  HZ3 TRP A 202      -8.020   1.240 -30.365  1.00  0.00           H  
ATOM   3099  HH2 TRP A 202      -6.808   1.870 -32.418  1.00  0.00           H  
ATOM   3100  N   LEU A 203      -4.109   2.850 -27.016  1.00  0.00           N  
ATOM   3101  CA  LEU A 203      -2.744   2.587 -27.319  1.00  0.00           C  
ATOM   3102  C   LEU A 203      -2.364   2.939 -28.780  1.00  0.00           C  
ATOM   3103  O   LEU A 203      -2.407   2.062 -29.655  1.00  0.00           O  
ATOM   3104  CB  LEU A 203      -2.580   1.105 -27.026  1.00  0.00           C  
ATOM   3105  CG  LEU A 203      -2.963   0.669 -25.513  1.00  0.00           C  
ATOM   3106  CD1 LEU A 203      -4.411   0.339 -25.439  1.00  0.00           C  
ATOM   3107  CD2 LEU A 203      -2.248  -0.545 -25.059  1.00  0.00           C  
ATOM   3108  H   LEU A 203      -4.824   2.524 -27.650  1.00  0.00           H  
ATOM   3109  HA  LEU A 203      -2.124   3.186 -26.647  1.00  0.00           H  
ATOM   3110 1HB  LEU A 203      -3.240   0.565 -27.697  1.00  0.00           H  
ATOM   3111 2HB  LEU A 203      -1.584   0.840 -27.258  1.00  0.00           H  
ATOM   3112  HG  LEU A 203      -2.757   1.491 -24.852  1.00  0.00           H  
ATOM   3113 1HD1 LEU A 203      -4.669   0.038 -24.420  1.00  0.00           H  
ATOM   3114 2HD1 LEU A 203      -5.035   1.111 -25.722  1.00  0.00           H  
ATOM   3115 3HD1 LEU A 203      -4.564  -0.456 -26.108  1.00  0.00           H  
ATOM   3116 1HD2 LEU A 203      -2.589  -0.764 -24.059  1.00  0.00           H  
ATOM   3117 2HD2 LEU A 203      -2.514  -1.364 -25.698  1.00  0.00           H  
ATOM   3118 3HD2 LEU A 203      -1.174  -0.396 -25.068  1.00  0.00           H  
ATOM   3119  N   ASP A 204      -1.880   4.183 -29.051  1.00  0.00           N  
ATOM   3120  CA  ASP A 204      -1.581   4.519 -30.477  1.00  0.00           C  
ATOM   3121  C   ASP A 204      -0.608   3.544 -31.117  1.00  0.00           C  
ATOM   3122  O   ASP A 204      -0.808   3.143 -32.270  1.00  0.00           O  
ATOM   3123  CB  ASP A 204      -0.936   5.930 -30.763  1.00  0.00           C  
ATOM   3124  CG  ASP A 204      -1.834   7.314 -30.768  1.00  0.00           C  
ATOM   3125  OD1 ASP A 204      -3.044   7.235 -30.739  1.00  0.00           O  
ATOM   3126  OD2 ASP A 204      -1.258   8.435 -30.940  1.00  0.00           O  
ATOM   3127  H   ASP A 204      -1.849   4.886 -28.297  1.00  0.00           H  
ATOM   3128  HA  ASP A 204      -2.505   4.459 -31.043  1.00  0.00           H  
ATOM   3129 1HB  ASP A 204      -0.122   6.078 -30.057  1.00  0.00           H  
ATOM   3130 2HB  ASP A 204      -0.466   5.857 -31.749  1.00  0.00           H  
ATOM   3131  N   GLN A 205       0.405   3.099 -30.378  1.00  0.00           N  
ATOM   3132  CA  GLN A 205       1.430   2.243 -30.970  1.00  0.00           C  
ATOM   3133  C   GLN A 205       1.066   0.797 -31.082  1.00  0.00           C  
ATOM   3134  O   GLN A 205       1.681  -0.068 -30.458  1.00  0.00           O  
ATOM   3135  CB  GLN A 205       2.721   2.256 -30.192  1.00  0.00           C  
ATOM   3136  CG  GLN A 205       3.773   1.464 -30.813  1.00  0.00           C  
ATOM   3137  CD  GLN A 205       4.962   1.505 -30.035  1.00  0.00           C  
ATOM   3138  OE1 GLN A 205       5.153   0.764 -29.061  1.00  0.00           O  
ATOM   3139  NE2 GLN A 205       5.792   2.397 -30.422  1.00  0.00           N  
ATOM   3140  H   GLN A 205       0.487   3.404 -29.417  1.00  0.00           H  
ATOM   3141  HA  GLN A 205       1.633   2.613 -31.978  1.00  0.00           H  
ATOM   3142 1HB  GLN A 205       3.087   3.273 -30.092  1.00  0.00           H  
ATOM   3143 2HB  GLN A 205       2.566   1.834 -29.219  1.00  0.00           H  
ATOM   3144 1HG  GLN A 205       3.451   0.434 -30.877  1.00  0.00           H  
ATOM   3145 2HG  GLN A 205       3.993   1.863 -31.804  1.00  0.00           H  
ATOM   3146 1HE2 GLN A 205       6.671   2.516 -29.949  1.00  0.00           H  
ATOM   3147 2HE2 GLN A 205       5.554   2.970 -31.220  1.00  0.00           H  
ATOM   3148  N   PHE A 206       0.103   0.540 -31.915  1.00  0.00           N  
ATOM   3149  CA  PHE A 206      -0.322  -0.787 -32.260  1.00  0.00           C  
ATOM   3150  C   PHE A 206      -0.774  -1.700 -31.108  1.00  0.00           C  
ATOM   3151  O   PHE A 206      -0.414  -2.873 -31.142  1.00  0.00           O  
ATOM   3152  CB  PHE A 206       0.813  -1.515 -32.981  1.00  0.00           C  
ATOM   3153  CG  PHE A 206       1.535  -0.686 -34.026  1.00  0.00           C  
ATOM   3154  CD1 PHE A 206       2.858  -0.288 -33.809  1.00  0.00           C  
ATOM   3155  CD2 PHE A 206       0.911  -0.261 -35.180  1.00  0.00           C  
ATOM   3156  CE1 PHE A 206       3.527   0.491 -34.726  1.00  0.00           C  
ATOM   3157  CE2 PHE A 206       1.577   0.518 -36.101  1.00  0.00           C  
ATOM   3158  CZ  PHE A 206       2.889   0.892 -35.875  1.00  0.00           C  
ATOM   3159  H   PHE A 206      -0.348   1.345 -32.346  1.00  0.00           H  
ATOM   3160  HA  PHE A 206      -1.144  -0.672 -32.959  1.00  0.00           H  
ATOM   3161 1HB  PHE A 206       1.546  -1.851 -32.253  1.00  0.00           H  
ATOM   3162 2HB  PHE A 206       0.413  -2.402 -33.466  1.00  0.00           H  
ATOM   3163  HD1 PHE A 206       3.366  -0.605 -32.900  1.00  0.00           H  
ATOM   3164  HD2 PHE A 206      -0.106  -0.533 -35.357  1.00  0.00           H  
ATOM   3165  HE1 PHE A 206       4.556   0.785 -34.549  1.00  0.00           H  
ATOM   3166  HE2 PHE A 206       1.065   0.840 -37.011  1.00  0.00           H  
ATOM   3167  HZ  PHE A 206       3.419   1.509 -36.601  1.00  0.00           H  
ATOM   3168  N   LYS A 207      -1.483  -1.254 -30.064  1.00  0.00           N  
ATOM   3169  CA  LYS A 207      -1.823  -2.279 -29.057  1.00  0.00           C  
ATOM   3170  C   LYS A 207      -3.310  -2.331 -28.721  1.00  0.00           C  
ATOM   3171  O   LYS A 207      -4.072  -1.418 -29.029  1.00  0.00           O  
ATOM   3172  CB  LYS A 207      -0.957  -2.137 -27.803  1.00  0.00           C  
ATOM   3173  CG  LYS A 207       0.497  -2.383 -28.019  1.00  0.00           C  
ATOM   3174  CD  LYS A 207       1.358  -2.088 -26.787  1.00  0.00           C  
ATOM   3175  CE  LYS A 207       1.276  -3.167 -25.698  1.00  0.00           C  
ATOM   3176  NZ  LYS A 207       1.652  -4.517 -26.221  1.00  0.00           N  
ATOM   3177  H   LYS A 207      -1.783  -0.277 -29.975  1.00  0.00           H  
ATOM   3178  HA  LYS A 207      -1.591  -3.260 -29.459  1.00  0.00           H  
ATOM   3179 1HB  LYS A 207      -1.016  -1.170 -27.443  1.00  0.00           H  
ATOM   3180 2HB  LYS A 207      -1.302  -2.823 -27.031  1.00  0.00           H  
ATOM   3181 1HG  LYS A 207       0.643  -3.416 -28.326  1.00  0.00           H  
ATOM   3182 2HG  LYS A 207       0.852  -1.740 -28.812  1.00  0.00           H  
ATOM   3183 1HD  LYS A 207       2.394  -1.989 -27.096  1.00  0.00           H  
ATOM   3184 2HD  LYS A 207       1.045  -1.138 -26.356  1.00  0.00           H  
ATOM   3185 1HE  LYS A 207       1.982  -2.893 -24.918  1.00  0.00           H  
ATOM   3186 2HE  LYS A 207       0.276  -3.209 -25.265  1.00  0.00           H  
ATOM   3187 1HZ  LYS A 207       1.635  -5.225 -25.449  1.00  0.00           H  
ATOM   3188 2HZ  LYS A 207       0.979  -4.772 -26.926  1.00  0.00           H  
ATOM   3189 3HZ  LYS A 207       2.593  -4.502 -26.665  1.00  0.00           H  
ATOM   3190  N   LEU A 208      -3.727  -3.440 -28.113  1.00  0.00           N  
ATOM   3191  CA  LEU A 208      -5.137  -3.694 -27.839  1.00  0.00           C  
ATOM   3192  C   LEU A 208      -5.667  -2.838 -26.706  1.00  0.00           C  
ATOM   3193  O   LEU A 208      -5.007  -2.685 -25.679  1.00  0.00           O  
ATOM   3194  CB  LEU A 208      -5.336  -5.170 -27.538  1.00  0.00           C  
ATOM   3195  CG  LEU A 208      -5.245  -6.054 -28.772  1.00  0.00           C  
ATOM   3196  CD1 LEU A 208      -3.748  -6.192 -29.122  1.00  0.00           C  
ATOM   3197  CD2 LEU A 208      -5.843  -7.372 -28.527  1.00  0.00           C  
ATOM   3198  H   LEU A 208      -3.049  -4.146 -27.865  1.00  0.00           H  
ATOM   3199  HA  LEU A 208      -5.708  -3.459 -28.730  1.00  0.00           H  
ATOM   3200 1HB  LEU A 208      -4.588  -5.501 -26.853  1.00  0.00           H  
ATOM   3201 2HB  LEU A 208      -6.318  -5.315 -27.080  1.00  0.00           H  
ATOM   3202  HG  LEU A 208      -5.765  -5.573 -29.602  1.00  0.00           H  
ATOM   3203 1HD1 LEU A 208      -3.626  -6.813 -29.997  1.00  0.00           H  
ATOM   3204 2HD1 LEU A 208      -3.316  -5.221 -29.306  1.00  0.00           H  
ATOM   3205 3HD1 LEU A 208      -3.233  -6.664 -28.282  1.00  0.00           H  
ATOM   3206 1HD2 LEU A 208      -5.770  -7.980 -29.411  1.00  0.00           H  
ATOM   3207 2HD2 LEU A 208      -5.293  -7.831 -27.733  1.00  0.00           H  
ATOM   3208 3HD2 LEU A 208      -6.893  -7.271 -28.251  1.00  0.00           H  
ATOM   3209  N   GLN A 209      -6.882  -2.332 -26.878  1.00  0.00           N  
ATOM   3210  CA  GLN A 209      -7.543  -1.434 -25.933  1.00  0.00           C  
ATOM   3211  C   GLN A 209      -7.622  -1.950 -24.492  1.00  0.00           C  
ATOM   3212  O   GLN A 209      -7.611  -3.167 -24.249  1.00  0.00           O  
ATOM   3213  CB  GLN A 209      -8.928  -1.113 -26.439  1.00  0.00           C  
ATOM   3214  CG  GLN A 209      -8.959  -0.238 -27.665  1.00  0.00           C  
ATOM   3215  CD  GLN A 209     -10.392   0.022 -28.224  1.00  0.00           C  
ATOM   3216  OE1 GLN A 209     -11.069   1.036 -27.908  1.00  0.00           O  
ATOM   3217  NE2 GLN A 209     -10.859  -0.904 -29.059  1.00  0.00           N  
ATOM   3218  H   GLN A 209      -7.360  -2.544 -27.744  1.00  0.00           H  
ATOM   3219  HA  GLN A 209      -6.987  -0.502 -25.911  1.00  0.00           H  
ATOM   3220 1HB  GLN A 209      -9.463  -2.033 -26.654  1.00  0.00           H  
ATOM   3221 2HB  GLN A 209      -9.435  -0.592 -25.650  1.00  0.00           H  
ATOM   3222 1HG  GLN A 209      -8.534   0.708 -27.377  1.00  0.00           H  
ATOM   3223 2HG  GLN A 209      -8.351  -0.699 -28.439  1.00  0.00           H  
ATOM   3224 1HE2 GLN A 209     -11.772  -0.802 -29.460  1.00  0.00           H  
ATOM   3225 2HE2 GLN A 209     -10.308  -1.710 -29.283  1.00  0.00           H  
ATOM   3226  N   PHE A 210      -7.668  -0.986 -23.554  1.00  0.00           N  
ATOM   3227  CA  PHE A 210      -7.692  -1.222 -22.116  1.00  0.00           C  
ATOM   3228  C   PHE A 210      -8.838  -0.469 -21.389  1.00  0.00           C  
ATOM   3229  O   PHE A 210      -8.840   0.763 -21.298  1.00  0.00           O  
ATOM   3230  CB  PHE A 210      -6.306  -0.795 -21.656  1.00  0.00           C  
ATOM   3231  CG  PHE A 210      -5.953  -0.938 -20.267  1.00  0.00           C  
ATOM   3232  CD1 PHE A 210      -6.673  -1.687 -19.383  1.00  0.00           C  
ATOM   3233  CD2 PHE A 210      -4.819  -0.339 -19.835  1.00  0.00           C  
ATOM   3234  CE1 PHE A 210      -6.246  -1.792 -18.080  1.00  0.00           C  
ATOM   3235  CE2 PHE A 210      -4.419  -0.469 -18.573  1.00  0.00           C  
ATOM   3236  CZ  PHE A 210      -5.108  -1.175 -17.706  1.00  0.00           C  
ATOM   3237  H   PHE A 210      -7.629  -0.006 -23.832  1.00  0.00           H  
ATOM   3238  HA  PHE A 210      -7.816  -2.292 -21.945  1.00  0.00           H  
ATOM   3239 1HB  PHE A 210      -5.573  -1.337 -22.243  1.00  0.00           H  
ATOM   3240 2HB  PHE A 210      -6.174   0.237 -21.926  1.00  0.00           H  
ATOM   3241  HD1 PHE A 210      -7.576  -2.186 -19.714  1.00  0.00           H  
ATOM   3242  HD2 PHE A 210      -4.231   0.245 -20.535  1.00  0.00           H  
ATOM   3243  HE1 PHE A 210      -6.806  -2.370 -17.351  1.00  0.00           H  
ATOM   3244  HE2 PHE A 210      -3.545  -0.022 -18.264  1.00  0.00           H  
ATOM   3245  HZ  PHE A 210      -4.749  -1.247 -16.713  1.00  0.00           H  
ATOM   3246  N   ALA A 211      -9.858  -1.200 -20.892  1.00  0.00           N  
ATOM   3247  CA  ALA A 211     -11.041  -0.543 -20.286  1.00  0.00           C  
ATOM   3248  C   ALA A 211     -10.890  -0.026 -18.850  1.00  0.00           C  
ATOM   3249  O   ALA A 211     -11.694   0.778 -18.387  1.00  0.00           O  
ATOM   3250  CB  ALA A 211     -12.185  -1.483 -20.282  1.00  0.00           C  
ATOM   3251  H   ALA A 211      -9.847  -2.222 -20.960  1.00  0.00           H  
ATOM   3252  HA  ALA A 211     -11.288   0.300 -20.928  1.00  0.00           H  
ATOM   3253 1HB  ALA A 211     -13.078  -0.975 -19.920  1.00  0.00           H  
ATOM   3254 2HB  ALA A 211     -12.327  -1.806 -21.291  1.00  0.00           H  
ATOM   3255 3HB  ALA A 211     -11.958  -2.323 -19.642  1.00  0.00           H  
ATOM   3256  N   LEU A 212      -9.904  -0.529 -18.124  1.00  0.00           N  
ATOM   3257  CA  LEU A 212      -9.632  -0.124 -16.737  1.00  0.00           C  
ATOM   3258  C   LEU A 212     -10.810  -0.131 -15.776  1.00  0.00           C  
ATOM   3259  O   LEU A 212     -11.099   0.887 -15.147  1.00  0.00           O  
ATOM   3260  CB  LEU A 212      -9.065   1.271 -16.697  1.00  0.00           C  
ATOM   3261  CG  LEU A 212      -7.759   1.325 -17.191  1.00  0.00           C  
ATOM   3262  CD1 LEU A 212      -7.816   1.371 -18.582  1.00  0.00           C  
ATOM   3263  CD2 LEU A 212      -7.136   2.369 -16.763  1.00  0.00           C  
ATOM   3264  H   LEU A 212      -9.285  -1.192 -18.563  1.00  0.00           H  
ATOM   3265  HA  LEU A 212      -8.882  -0.812 -16.343  1.00  0.00           H  
ATOM   3266 1HB  LEU A 212      -9.683   1.943 -17.289  1.00  0.00           H  
ATOM   3267 2HB  LEU A 212      -9.051   1.620 -15.667  1.00  0.00           H  
ATOM   3268  HG  LEU A 212      -7.229   0.453 -16.888  1.00  0.00           H  
ATOM   3269 1HD1 LEU A 212      -6.832   1.405 -18.960  1.00  0.00           H  
ATOM   3270 2HD1 LEU A 212      -8.295   0.512 -18.923  1.00  0.00           H  
ATOM   3271 3HD1 LEU A 212      -8.360   2.251 -18.890  1.00  0.00           H  
ATOM   3272 1HD2 LEU A 212      -6.184   2.335 -17.223  1.00  0.00           H  
ATOM   3273 2HD2 LEU A 212      -7.618   3.204 -17.055  1.00  0.00           H  
ATOM   3274 3HD2 LEU A 212      -7.079   2.340 -15.688  1.00  0.00           H  
ATOM   3275  N   HIS A 213     -11.499  -1.242 -15.645  1.00  0.00           N  
ATOM   3276  CA  HIS A 213     -12.612  -1.255 -14.717  1.00  0.00           C  
ATOM   3277  C   HIS A 213     -12.094  -1.013 -13.282  1.00  0.00           C  
ATOM   3278  O   HIS A 213     -11.003  -1.474 -12.970  1.00  0.00           O  
ATOM   3279  CB  HIS A 213     -13.397  -2.540 -14.843  1.00  0.00           C  
ATOM   3280  CG  HIS A 213     -14.202  -2.574 -16.046  1.00  0.00           C  
ATOM   3281  ND1 HIS A 213     -15.175  -3.518 -16.257  1.00  0.00           N  
ATOM   3282  CD2 HIS A 213     -14.219  -1.761 -17.119  1.00  0.00           C  
ATOM   3283  CE1 HIS A 213     -15.758  -3.283 -17.411  1.00  0.00           C  
ATOM   3284  NE2 HIS A 213     -15.194  -2.219 -17.952  1.00  0.00           N  
ATOM   3285  H   HIS A 213     -11.248  -2.062 -16.174  1.00  0.00           H  
ATOM   3286  HA  HIS A 213     -13.274  -0.457 -15.010  1.00  0.00           H  
ATOM   3287 1HB  HIS A 213     -12.711  -3.385 -14.868  1.00  0.00           H  
ATOM   3288 2HB  HIS A 213     -14.057  -2.656 -13.997  1.00  0.00           H  
ATOM   3289  HD2 HIS A 213     -13.578  -0.892 -17.285  1.00  0.00           H  
ATOM   3290  HE1 HIS A 213     -16.567  -3.866 -17.852  1.00  0.00           H  
ATOM   3291  HE2 HIS A 213     -15.444  -1.809 -18.838  1.00  0.00           H  
ATOM   3292  N   PRO A 214     -12.883  -0.371 -12.388  1.00  0.00           N  
ATOM   3293  CA  PRO A 214     -12.525   0.044 -11.025  1.00  0.00           C  
ATOM   3294  C   PRO A 214     -12.039  -1.044 -10.071  1.00  0.00           C  
ATOM   3295  O   PRO A 214     -12.443  -2.205 -10.143  1.00  0.00           O  
ATOM   3296  CB  PRO A 214     -13.879   0.521 -10.470  1.00  0.00           C  
ATOM   3297  CG  PRO A 214     -14.657   0.963 -11.655  1.00  0.00           C  
ATOM   3298  CD  PRO A 214     -14.268   0.044 -12.773  1.00  0.00           C  
ATOM   3299  HA  PRO A 214     -11.799   0.865 -11.068  1.00  0.00           H  
ATOM   3300 1HB  PRO A 214     -14.366  -0.282  -9.902  1.00  0.00           H  
ATOM   3301 2HB  PRO A 214     -13.701   1.346  -9.766  1.00  0.00           H  
ATOM   3302 1HG  PRO A 214     -15.737   0.928 -11.440  1.00  0.00           H  
ATOM   3303 2HG  PRO A 214     -14.421   1.999 -11.877  1.00  0.00           H  
ATOM   3304 1HD  PRO A 214     -14.949  -0.811 -12.851  1.00  0.00           H  
ATOM   3305 2HD  PRO A 214     -14.286   0.697 -13.657  1.00  0.00           H  
ATOM   3306  N   ALA A 215     -11.283  -0.571  -9.069  1.00  0.00           N  
ATOM   3307  CA  ALA A 215     -10.642  -1.275  -7.939  1.00  0.00           C  
ATOM   3308  C   ALA A 215     -11.269  -2.583  -7.445  1.00  0.00           C  
ATOM   3309  O   ALA A 215     -10.576  -3.370  -6.804  1.00  0.00           O  
ATOM   3310  CB  ALA A 215     -10.600  -0.343  -6.748  1.00  0.00           C  
ATOM   3311  H   ALA A 215     -10.993   0.408  -9.149  1.00  0.00           H  
ATOM   3312  HA  ALA A 215      -9.622  -1.493  -8.253  1.00  0.00           H  
ATOM   3313 1HB  ALA A 215     -10.058  -0.833  -5.946  1.00  0.00           H  
ATOM   3314 2HB  ALA A 215     -10.089   0.579  -7.026  1.00  0.00           H  
ATOM   3315 3HB  ALA A 215     -11.613  -0.112  -6.419  1.00  0.00           H  
ATOM   3316  N   ASN A 216     -12.537  -2.864  -7.720  1.00  0.00           N  
ATOM   3317  CA  ASN A 216     -13.116  -4.153  -7.326  1.00  0.00           C  
ATOM   3318  C   ASN A 216     -12.322  -5.270  -8.023  1.00  0.00           C  
ATOM   3319  O   ASN A 216     -12.164  -6.383  -7.516  1.00  0.00           O  
ATOM   3320  CB  ASN A 216     -14.587  -4.209  -7.685  1.00  0.00           C  
ATOM   3321  CG  ASN A 216     -15.436  -3.349  -6.776  1.00  0.00           C  
ATOM   3322  OD1 ASN A 216     -15.028  -2.996  -5.662  1.00  0.00           O  
ATOM   3323  ND2 ASN A 216     -16.613  -3.003  -7.234  1.00  0.00           N  
ATOM   3324  H   ASN A 216     -13.084  -2.207  -8.264  1.00  0.00           H  
ATOM   3325  HA  ASN A 216     -13.000  -4.284  -6.250  1.00  0.00           H  
ATOM   3326 1HB  ASN A 216     -14.718  -3.873  -8.720  1.00  0.00           H  
ATOM   3327 2HB  ASN A 216     -14.935  -5.238  -7.628  1.00  0.00           H  
ATOM   3328 1HD2 ASN A 216     -17.220  -2.434  -6.676  1.00  0.00           H  
ATOM   3329 2HD2 ASN A 216     -16.905  -3.306  -8.140  1.00  0.00           H  
ATOM   3330  N   TRP A 217     -11.741  -4.917  -9.164  1.00  0.00           N  
ATOM   3331  CA  TRP A 217     -10.901  -5.790  -9.963  1.00  0.00           C  
ATOM   3332  C   TRP A 217      -9.523  -6.032  -9.351  1.00  0.00           C  
ATOM   3333  O   TRP A 217      -8.723  -6.760  -9.923  1.00  0.00           O  
ATOM   3334  CB  TRP A 217     -10.769  -5.222 -11.368  1.00  0.00           C  
ATOM   3335  CG  TRP A 217     -11.962  -5.496 -12.192  1.00  0.00           C  
ATOM   3336  CD1 TRP A 217     -13.059  -4.729 -12.353  1.00  0.00           C  
ATOM   3337  CD2 TRP A 217     -12.160  -6.659 -13.022  1.00  0.00           C  
ATOM   3338  NE1 TRP A 217     -13.939  -5.340 -13.226  1.00  0.00           N  
ATOM   3339  CE2 TRP A 217     -13.397  -6.511 -13.647  1.00  0.00           C  
ATOM   3340  CE3 TRP A 217     -11.390  -7.793 -13.286  1.00  0.00           C  
ATOM   3341  CZ2 TRP A 217     -13.886  -7.450 -14.530  1.00  0.00           C  
ATOM   3342  CZ3 TRP A 217     -11.883  -8.742 -14.172  1.00  0.00           C  
ATOM   3343  CH2 TRP A 217     -13.099  -8.572 -14.779  1.00  0.00           C  
ATOM   3344  H   TRP A 217     -11.922  -3.971  -9.503  1.00  0.00           H  
ATOM   3345  HA  TRP A 217     -11.403  -6.751 -10.044  1.00  0.00           H  
ATOM   3346 1HB  TRP A 217     -10.629  -4.136 -11.315  1.00  0.00           H  
ATOM   3347 2HB  TRP A 217      -9.892  -5.646 -11.862  1.00  0.00           H  
ATOM   3348  HD1 TRP A 217     -13.224  -3.768 -11.867  1.00  0.00           H  
ATOM   3349  HE1 TRP A 217     -14.836  -4.972 -13.516  1.00  0.00           H  
ATOM   3350  HE3 TRP A 217     -10.426  -7.921 -12.802  1.00  0.00           H  
ATOM   3351  HZ2 TRP A 217     -14.853  -7.334 -15.021  1.00  0.00           H  
ATOM   3352  HZ3 TRP A 217     -11.281  -9.622 -14.376  1.00  0.00           H  
ATOM   3353  HH2 TRP A 217     -13.457  -9.335 -15.470  1.00  0.00           H  
ATOM   3354  N   SER A 218      -9.240  -5.446  -8.181  1.00  0.00           N  
ATOM   3355  CA  SER A 218      -7.999  -5.707  -7.464  1.00  0.00           C  
ATOM   3356  C   SER A 218      -8.157  -6.944  -6.570  1.00  0.00           C  
ATOM   3357  O   SER A 218      -7.207  -7.363  -5.917  1.00  0.00           O  
ATOM   3358  CB  SER A 218      -7.565  -4.507  -6.637  1.00  0.00           C  
ATOM   3359  OG  SER A 218      -8.437  -4.262  -5.568  1.00  0.00           O  
ATOM   3360  H   SER A 218      -9.906  -4.813  -7.747  1.00  0.00           H  
ATOM   3361  HA  SER A 218      -7.214  -5.916  -8.195  1.00  0.00           H  
ATOM   3362 1HB  SER A 218      -6.559  -4.673  -6.255  1.00  0.00           H  
ATOM   3363 2HB  SER A 218      -7.526  -3.628  -7.280  1.00  0.00           H  
ATOM   3364  HG  SER A 218      -9.320  -4.121  -5.966  1.00  0.00           H  
ATOM   3365  N   ASP A 219      -9.372  -7.530  -6.536  1.00  0.00           N  
ATOM   3366  CA  ASP A 219      -9.653  -8.723  -5.730  1.00  0.00           C  
ATOM   3367  C   ASP A 219      -8.837 -10.006  -6.086  1.00  0.00           C  
ATOM   3368  O   ASP A 219      -8.580 -10.801  -5.179  1.00  0.00           O  
ATOM   3369  CB  ASP A 219     -11.158  -9.043  -5.778  1.00  0.00           C  
ATOM   3370  CG  ASP A 219     -11.608 -10.118  -4.775  1.00  0.00           C  
ATOM   3371  OD1 ASP A 219     -11.532  -9.872  -3.589  1.00  0.00           O  
ATOM   3372  OD2 ASP A 219     -12.038 -11.167  -5.206  1.00  0.00           O  
ATOM   3373  H   ASP A 219     -10.143  -7.122  -7.065  1.00  0.00           H  
ATOM   3374  HA  ASP A 219      -9.415  -8.473  -4.697  1.00  0.00           H  
ATOM   3375 1HB  ASP A 219     -11.719  -8.126  -5.576  1.00  0.00           H  
ATOM   3376 2HB  ASP A 219     -11.444  -9.369  -6.770  1.00  0.00           H  
ATOM   3377  N   PRO A 220      -8.457 -10.281  -7.362  1.00  0.00           N  
ATOM   3378  CA  PRO A 220      -7.637 -11.412  -7.766  1.00  0.00           C  
ATOM   3379  C   PRO A 220      -6.310 -11.312  -7.044  1.00  0.00           C  
ATOM   3380  O   PRO A 220      -5.894 -10.228  -6.661  1.00  0.00           O  
ATOM   3381  CB  PRO A 220      -7.516 -11.248  -9.283  1.00  0.00           C  
ATOM   3382  CG  PRO A 220      -8.739 -10.459  -9.658  1.00  0.00           C  
ATOM   3383  CD  PRO A 220      -8.930  -9.507  -8.516  1.00  0.00           C  
ATOM   3384  HA  PRO A 220      -8.158 -12.344  -7.506  1.00  0.00           H  
ATOM   3385 1HB  PRO A 220      -6.583 -10.715  -9.533  1.00  0.00           H  
ATOM   3386 2HB  PRO A 220      -7.468 -12.231  -9.769  1.00  0.00           H  
ATOM   3387 1HG  PRO A 220      -8.603  -9.958 -10.618  1.00  0.00           H  
ATOM   3388 2HG  PRO A 220      -9.600 -11.136  -9.775  1.00  0.00           H  
ATOM   3389 1HD  PRO A 220      -8.257  -8.684  -8.683  1.00  0.00           H  
ATOM   3390 2HD  PRO A 220      -9.977  -9.213  -8.455  1.00  0.00           H  
ATOM   3391  N   ILE A 221      -5.628 -12.436  -6.881  1.00  0.00           N  
ATOM   3392  CA  ILE A 221      -4.373 -12.437  -6.129  1.00  0.00           C  
ATOM   3393  C   ILE A 221      -3.316 -11.424  -6.588  1.00  0.00           C  
ATOM   3394  O   ILE A 221      -2.499 -10.997  -5.772  1.00  0.00           O  
ATOM   3395  CB  ILE A 221      -3.752 -13.850  -6.151  1.00  0.00           C  
ATOM   3396  CG1 ILE A 221      -2.615 -13.927  -5.140  1.00  0.00           C  
ATOM   3397  CG2 ILE A 221      -3.243 -14.218  -7.552  1.00  0.00           C  
ATOM   3398  CD1 ILE A 221      -3.071 -13.762  -3.708  1.00  0.00           C  
ATOM   3399  H   ILE A 221      -5.997 -13.304  -7.233  1.00  0.00           H  
ATOM   3400  HA  ILE A 221      -4.618 -12.204  -5.095  1.00  0.00           H  
ATOM   3401  HB  ILE A 221      -4.511 -14.571  -5.851  1.00  0.00           H  
ATOM   3402 1HG1 ILE A 221      -2.119 -14.891  -5.236  1.00  0.00           H  
ATOM   3403 2HG1 ILE A 221      -1.893 -13.140  -5.364  1.00  0.00           H  
ATOM   3404 1HG2 ILE A 221      -2.830 -15.227  -7.529  1.00  0.00           H  
ATOM   3405 2HG2 ILE A 221      -4.065 -14.183  -8.263  1.00  0.00           H  
ATOM   3406 3HG2 ILE A 221      -2.463 -13.530  -7.860  1.00  0.00           H  
ATOM   3407 1HD1 ILE A 221      -2.210 -13.824  -3.040  1.00  0.00           H  
ATOM   3408 2HD1 ILE A 221      -3.553 -12.790  -3.589  1.00  0.00           H  
ATOM   3409 3HD1 ILE A 221      -3.780 -14.550  -3.458  1.00  0.00           H  
ATOM   3410  N   ALA A 222      -3.290 -11.059  -7.872  1.00  0.00           N  
ATOM   3411  CA  ALA A 222      -2.282 -10.102  -8.318  1.00  0.00           C  
ATOM   3412  C   ALA A 222      -2.457  -9.486  -9.731  1.00  0.00           C  
ATOM   3413  O   ALA A 222      -2.432  -8.254  -9.852  1.00  0.00           O  
ATOM   3414  CB  ALA A 222      -0.895 -10.762  -8.270  1.00  0.00           C  
ATOM   3415  H   ALA A 222      -3.993 -11.425  -8.486  1.00  0.00           H  
ATOM   3416  HA  ALA A 222      -2.297  -9.279  -7.606  1.00  0.00           H  
ATOM   3417 1HB  ALA A 222      -0.146 -10.034  -8.525  1.00  0.00           H  
ATOM   3418 2HB  ALA A 222      -0.679 -11.140  -7.277  1.00  0.00           H  
ATOM   3419 3HB  ALA A 222      -0.829 -11.579  -8.966  1.00  0.00           H  
ATOM   3420  N   PRO A 223      -2.700 -10.263 -10.809  1.00  0.00           N  
ATOM   3421  CA  PRO A 223      -2.542  -9.815 -12.184  1.00  0.00           C  
ATOM   3422  C   PRO A 223      -3.647  -8.955 -12.802  1.00  0.00           C  
ATOM   3423  O   PRO A 223      -4.247  -9.360 -13.802  1.00  0.00           O  
ATOM   3424  CB  PRO A 223      -2.442 -11.146 -12.929  1.00  0.00           C  
ATOM   3425  CG  PRO A 223      -3.335 -12.079 -12.144  1.00  0.00           C  
ATOM   3426  CD  PRO A 223      -3.192 -11.660 -10.694  1.00  0.00           C  
ATOM   3427  HA  PRO A 223      -1.583  -9.285 -12.247  1.00  0.00           H  
ATOM   3428 1HB  PRO A 223      -2.756 -11.015 -13.973  1.00  0.00           H  
ATOM   3429 2HB  PRO A 223      -1.387 -11.475 -12.956  1.00  0.00           H  
ATOM   3430 1HG  PRO A 223      -4.371 -11.993 -12.496  1.00  0.00           H  
ATOM   3431 2HG  PRO A 223      -3.029 -13.122 -12.313  1.00  0.00           H  
ATOM   3432 1HD  PRO A 223      -4.195 -11.688 -10.259  1.00  0.00           H  
ATOM   3433 2HD  PRO A 223      -2.487 -12.322 -10.193  1.00  0.00           H  
ATOM   3434  N   ARG A 224      -3.868  -7.755 -12.259  1.00  0.00           N  
ATOM   3435  CA  ARG A 224      -4.816  -6.790 -12.853  1.00  0.00           C  
ATOM   3436  C   ARG A 224      -4.243  -5.359 -12.842  1.00  0.00           C  
ATOM   3437  O   ARG A 224      -3.594  -4.941 -11.874  1.00  0.00           O  
ATOM   3438  CB  ARG A 224      -6.178  -6.825 -12.179  1.00  0.00           C  
ATOM   3439  CG  ARG A 224      -6.965  -8.141 -12.359  1.00  0.00           C  
ATOM   3440  CD  ARG A 224      -7.438  -8.326 -13.775  1.00  0.00           C  
ATOM   3441  NE  ARG A 224      -8.268  -9.520 -13.930  1.00  0.00           N  
ATOM   3442  CZ  ARG A 224      -7.809 -10.767 -14.160  1.00  0.00           C  
ATOM   3443  NH1 ARG A 224      -6.524 -10.998 -14.267  1.00  0.00           N  
ATOM   3444  NH2 ARG A 224      -8.666 -11.772 -14.281  1.00  0.00           N  
ATOM   3445  H   ARG A 224      -3.346  -7.523 -11.418  1.00  0.00           H  
ATOM   3446  HA  ARG A 224      -4.979  -7.073 -13.895  1.00  0.00           H  
ATOM   3447 1HB  ARG A 224      -6.062  -6.662 -11.107  1.00  0.00           H  
ATOM   3448 2HB  ARG A 224      -6.799  -6.016 -12.566  1.00  0.00           H  
ATOM   3449 1HG  ARG A 224      -6.367  -9.000 -12.065  1.00  0.00           H  
ATOM   3450 2HG  ARG A 224      -7.851  -8.097 -11.746  1.00  0.00           H  
ATOM   3451 1HD  ARG A 224      -8.032  -7.461 -14.068  1.00  0.00           H  
ATOM   3452 2HD  ARG A 224      -6.581  -8.416 -14.446  1.00  0.00           H  
ATOM   3453  HE  ARG A 224      -9.262  -9.398 -13.855  1.00  0.00           H  
ATOM   3454 1HH1 ARG A 224      -5.840 -10.228 -14.178  1.00  0.00           H  
ATOM   3455 2HH1 ARG A 224      -6.193 -11.932 -14.439  1.00  0.00           H  
ATOM   3456 1HH2 ARG A 224      -9.659 -11.606 -14.198  1.00  0.00           H  
ATOM   3457 2HH2 ARG A 224      -8.324 -12.707 -14.451  1.00  0.00           H  
ATOM   3458  N   TRP A 225      -4.483  -4.615 -13.940  1.00  0.00           N  
ATOM   3459  CA  TRP A 225      -3.960  -3.249 -14.124  1.00  0.00           C  
ATOM   3460  C   TRP A 225      -5.007  -2.165 -14.330  1.00  0.00           C  
ATOM   3461  O   TRP A 225      -6.068  -2.411 -14.909  1.00  0.00           O  
ATOM   3462  CB  TRP A 225      -2.958  -3.235 -15.286  1.00  0.00           C  
ATOM   3463  CG  TRP A 225      -1.775  -3.988 -14.903  1.00  0.00           C  
ATOM   3464  CD1 TRP A 225      -0.643  -3.474 -14.419  1.00  0.00           C  
ATOM   3465  CD2 TRP A 225      -1.592  -5.399 -14.894  1.00  0.00           C  
ATOM   3466  NE1 TRP A 225       0.187  -4.447 -14.081  1.00  0.00           N  
ATOM   3467  CE2 TRP A 225      -0.357  -5.626 -14.353  1.00  0.00           C  
ATOM   3468  CE3 TRP A 225      -2.376  -6.466 -15.266  1.00  0.00           C  
ATOM   3469  CZ2 TRP A 225       0.132  -6.880 -14.158  1.00  0.00           C  
ATOM   3470  CZ3 TRP A 225      -1.887  -7.707 -15.067  1.00  0.00           C  
ATOM   3471  CH2 TRP A 225      -0.664  -7.913 -14.521  1.00  0.00           C  
ATOM   3472  H   TRP A 225      -5.037  -5.021 -14.682  1.00  0.00           H  
ATOM   3473  HA  TRP A 225      -3.410  -2.987 -13.221  1.00  0.00           H  
ATOM   3474 1HB  TRP A 225      -3.411  -3.675 -16.171  1.00  0.00           H  
ATOM   3475 2HB  TRP A 225      -2.678  -2.218 -15.530  1.00  0.00           H  
ATOM   3476  HD1 TRP A 225      -0.438  -2.425 -14.282  1.00  0.00           H  
ATOM   3477  HE1 TRP A 225       1.063  -4.340 -13.669  1.00  0.00           H  
ATOM   3478  HE3 TRP A 225      -3.379  -6.325 -15.688  1.00  0.00           H  
ATOM   3479  HZ2 TRP A 225       1.111  -7.061 -13.712  1.00  0.00           H  
ATOM   3480  HZ3 TRP A 225      -2.527  -8.532 -15.339  1.00  0.00           H  
ATOM   3481  HH2 TRP A 225      -0.311  -8.918 -14.357  1.00  0.00           H  
ATOM   3482  N   ASP A 226      -4.664  -0.949 -13.876  1.00  0.00           N  
ATOM   3483  CA  ASP A 226      -5.523   0.232 -13.960  1.00  0.00           C  
ATOM   3484  C   ASP A 226      -4.760   1.516 -14.383  1.00  0.00           C  
ATOM   3485  O   ASP A 226      -4.462   2.310 -13.512  1.00  0.00           O  
ATOM   3486  CB  ASP A 226      -6.040   0.536 -12.548  1.00  0.00           C  
ATOM   3487  CG  ASP A 226      -6.708  -0.653 -11.833  1.00  0.00           C  
ATOM   3488  OD1 ASP A 226      -7.629  -1.202 -12.346  1.00  0.00           O  
ATOM   3489  OD2 ASP A 226      -6.219  -1.013 -10.749  1.00  0.00           O  
ATOM   3490  H   ASP A 226      -3.770  -0.852 -13.424  1.00  0.00           H  
ATOM   3491  HA  ASP A 226      -6.336   0.037 -14.658  1.00  0.00           H  
ATOM   3492 1HB  ASP A 226      -5.219   0.904 -11.926  1.00  0.00           H  
ATOM   3493 2HB  ASP A 226      -6.772   1.347 -12.617  1.00  0.00           H  
ATOM   3494  N   ILE A 227      -4.396   1.748 -15.646  1.00  0.00           N  
ATOM   3495  CA  ILE A 227      -3.563   2.959 -15.884  1.00  0.00           C  
ATOM   3496  C   ILE A 227      -4.242   4.344 -15.660  1.00  0.00           C  
ATOM   3497  O   ILE A 227      -3.908   4.972 -14.661  1.00  0.00           O  
ATOM   3498  CB  ILE A 227      -2.903   2.903 -17.278  1.00  0.00           C  
ATOM   3499  CG1 ILE A 227      -1.880   1.821 -17.304  1.00  0.00           C  
ATOM   3500  CG2 ILE A 227      -2.257   4.239 -17.650  1.00  0.00           C  
ATOM   3501  CD1 ILE A 227      -1.368   1.514 -18.675  1.00  0.00           C  
ATOM   3502  H   ILE A 227      -4.651   1.116 -16.392  1.00  0.00           H  
ATOM   3503  HA  ILE A 227      -2.760   2.919 -15.218  1.00  0.00           H  
ATOM   3504  HB  ILE A 227      -3.621   2.623 -17.977  1.00  0.00           H  
ATOM   3505 1HG1 ILE A 227      -1.038   2.110 -16.686  1.00  0.00           H  
ATOM   3506 2HG1 ILE A 227      -2.311   0.933 -16.889  1.00  0.00           H  
ATOM   3507 1HG2 ILE A 227      -1.801   4.155 -18.637  1.00  0.00           H  
ATOM   3508 2HG2 ILE A 227      -2.986   5.039 -17.673  1.00  0.00           H  
ATOM   3509 3HG2 ILE A 227      -1.487   4.479 -16.912  1.00  0.00           H  
ATOM   3510 1HD1 ILE A 227      -0.642   0.712 -18.588  1.00  0.00           H  
ATOM   3511 2HD1 ILE A 227      -2.159   1.212 -19.339  1.00  0.00           H  
ATOM   3512 3HD1 ILE A 227      -0.889   2.402 -19.090  1.00  0.00           H  
ATOM   3513  N   THR A 228      -5.255   4.726 -16.446  1.00  0.00           N  
ATOM   3514  CA  THR A 228      -6.052   5.980 -16.368  1.00  0.00           C  
ATOM   3515  C   THR A 228      -5.311   7.280 -16.726  1.00  0.00           C  
ATOM   3516  O   THR A 228      -4.087   7.384 -16.599  1.00  0.00           O  
ATOM   3517  CB  THR A 228      -6.650   6.241 -14.968  1.00  0.00           C  
ATOM   3518  OG1 THR A 228      -5.604   6.519 -14.036  1.00  0.00           O  
ATOM   3519  CG2 THR A 228      -7.444   5.045 -14.477  1.00  0.00           C  
ATOM   3520  H   THR A 228      -5.480   4.113 -17.213  1.00  0.00           H  
ATOM   3521  HA  THR A 228      -6.877   5.880 -17.072  1.00  0.00           H  
ATOM   3522  HB  THR A 228      -7.313   7.107 -15.030  1.00  0.00           H  
ATOM   3523  HG1 THR A 228      -5.257   5.662 -13.659  1.00  0.00           H  
ATOM   3524 1HG2 THR A 228      -7.879   5.257 -13.507  1.00  0.00           H  
ATOM   3525 2HG2 THR A 228      -8.212   4.830 -15.176  1.00  0.00           H  
ATOM   3526 3HG2 THR A 228      -6.794   4.190 -14.387  1.00  0.00           H  
ATOM   3527  N   GLU A 229      -6.103   8.318 -17.075  1.00  0.00           N  
ATOM   3528  CA  GLU A 229      -5.584   9.641 -17.471  1.00  0.00           C  
ATOM   3529  C   GLU A 229      -4.740  10.312 -16.403  1.00  0.00           C  
ATOM   3530  O   GLU A 229      -3.746  10.973 -16.694  1.00  0.00           O  
ATOM   3531  CB  GLU A 229      -6.723  10.618 -17.804  1.00  0.00           C  
ATOM   3532  CG  GLU A 229      -7.506  10.338 -19.085  1.00  0.00           C  
ATOM   3533  CD  GLU A 229      -8.540  11.411 -19.373  1.00  0.00           C  
ATOM   3534  OE1 GLU A 229      -8.698  12.284 -18.558  1.00  0.00           O  
ATOM   3535  OE2 GLU A 229      -9.154  11.371 -20.415  1.00  0.00           O  
ATOM   3536  H   GLU A 229      -7.099   8.160 -17.129  1.00  0.00           H  
ATOM   3537  HA  GLU A 229      -4.987   9.534 -18.349  1.00  0.00           H  
ATOM   3538 1HB  GLU A 229      -7.440  10.621 -16.980  1.00  0.00           H  
ATOM   3539 2HB  GLU A 229      -6.319  11.625 -17.881  1.00  0.00           H  
ATOM   3540 1HG  GLU A 229      -6.829  10.291 -19.919  1.00  0.00           H  
ATOM   3541 2HG  GLU A 229      -8.000   9.368 -19.000  1.00  0.00           H  
ATOM   3542  N   ASP A 230      -5.104  10.116 -15.154  1.00  0.00           N  
ATOM   3543  CA  ASP A 230      -4.413  10.803 -14.083  1.00  0.00           C  
ATOM   3544  C   ASP A 230      -3.094  10.152 -13.710  1.00  0.00           C  
ATOM   3545  O   ASP A 230      -2.311  10.737 -12.964  1.00  0.00           O  
ATOM   3546  CB  ASP A 230      -5.302  10.901 -12.863  1.00  0.00           C  
ATOM   3547  CG  ASP A 230      -6.474  11.848 -13.044  1.00  0.00           C  
ATOM   3548  OD1 ASP A 230      -6.385  12.746 -13.844  1.00  0.00           O  
ATOM   3549  OD2 ASP A 230      -7.458  11.657 -12.380  1.00  0.00           O  
ATOM   3550  H   ASP A 230      -5.893   9.521 -14.955  1.00  0.00           H  
ATOM   3551  HA  ASP A 230      -4.198  11.816 -14.419  1.00  0.00           H  
ATOM   3552 1HB  ASP A 230      -5.672   9.920 -12.631  1.00  0.00           H  
ATOM   3553 2HB  ASP A 230      -4.708  11.250 -12.030  1.00  0.00           H  
ATOM   3554  N   SER A 231      -2.785   8.967 -14.253  1.00  0.00           N  
ATOM   3555  CA  SER A 231      -1.507   8.352 -13.923  1.00  0.00           C  
ATOM   3556  C   SER A 231      -0.359   9.212 -14.428  1.00  0.00           C  
ATOM   3557  O   SER A 231       0.758   9.152 -13.926  1.00  0.00           O  
ATOM   3558  CB  SER A 231      -1.392   6.964 -14.508  1.00  0.00           C  
ATOM   3559  OG  SER A 231      -1.408   6.996 -15.904  1.00  0.00           O  
ATOM   3560  H   SER A 231      -3.410   8.488 -14.906  1.00  0.00           H  
ATOM   3561  HA  SER A 231      -1.437   8.266 -12.841  1.00  0.00           H  
ATOM   3562 1HB  SER A 231      -0.469   6.501 -14.166  1.00  0.00           H  
ATOM   3563 2HB  SER A 231      -2.184   6.373 -14.150  1.00  0.00           H  
ATOM   3564  HG  SER A 231      -2.346   7.176 -16.154  1.00  0.00           H  
ATOM   3565  N   LEU A 232      -0.657  10.080 -15.388  1.00  0.00           N  
ATOM   3566  CA  LEU A 232       0.333  10.932 -16.004  1.00  0.00           C  
ATOM   3567  C   LEU A 232       0.820  11.996 -15.019  1.00  0.00           C  
ATOM   3568  O   LEU A 232       1.903  12.565 -15.186  1.00  0.00           O  
ATOM   3569  CB  LEU A 232      -0.340  11.530 -17.224  1.00  0.00           C  
ATOM   3570  CG  LEU A 232      -0.298  10.601 -18.392  1.00  0.00           C  
ATOM   3571  CD1 LEU A 232      -0.732   9.234 -17.938  1.00  0.00           C  
ATOM   3572  CD2 LEU A 232      -1.237  11.005 -19.374  1.00  0.00           C  
ATOM   3573  H   LEU A 232      -1.611  10.140 -15.741  1.00  0.00           H  
ATOM   3574  HA  LEU A 232       1.177  10.321 -16.316  1.00  0.00           H  
ATOM   3575 1HB  LEU A 232      -1.379  11.746 -16.990  1.00  0.00           H  
ATOM   3576 2HB  LEU A 232       0.163  12.458 -17.500  1.00  0.00           H  
ATOM   3577  HG  LEU A 232       0.687  10.564 -18.810  1.00  0.00           H  
ATOM   3578 1HD1 LEU A 232      -0.739   8.559 -18.782  1.00  0.00           H  
ATOM   3579 2HD1 LEU A 232      -0.042   8.864 -17.187  1.00  0.00           H  
ATOM   3580 3HD1 LEU A 232      -1.740   9.293 -17.517  1.00  0.00           H  
ATOM   3581 1HD2 LEU A 232      -1.184  10.280 -20.129  1.00  0.00           H  
ATOM   3582 2HD2 LEU A 232      -2.217  10.990 -18.928  1.00  0.00           H  
ATOM   3583 3HD2 LEU A 232      -1.001  11.986 -19.756  1.00  0.00           H  
ATOM   3584  N   GLY A 233       0.022  12.250 -13.976  1.00  0.00           N  
ATOM   3585  CA  GLY A 233       0.341  13.227 -12.955  1.00  0.00           C  
ATOM   3586  C   GLY A 233       1.142  12.622 -11.801  1.00  0.00           C  
ATOM   3587  O   GLY A 233       1.485  13.331 -10.852  1.00  0.00           O  
ATOM   3588  H   GLY A 233      -0.842  11.724 -13.860  1.00  0.00           H  
ATOM   3589 1HA  GLY A 233       0.900  14.049 -13.401  1.00  0.00           H  
ATOM   3590 2HA  GLY A 233      -0.586  13.647 -12.567  1.00  0.00           H  
ATOM   3591  N   THR A 234       1.466  11.320 -11.877  1.00  0.00           N  
ATOM   3592  CA  THR A 234       2.206  10.678 -10.794  1.00  0.00           C  
ATOM   3593  C   THR A 234       3.700  10.831 -11.001  1.00  0.00           C  
ATOM   3594  O   THR A 234       4.495  10.558 -10.103  1.00  0.00           O  
ATOM   3595  CB  THR A 234       1.931   9.161 -10.730  1.00  0.00           C  
ATOM   3596  OG1 THR A 234       2.392   8.560 -11.965  1.00  0.00           O  
ATOM   3597  CG2 THR A 234       0.437   8.870 -10.511  1.00  0.00           C  
ATOM   3598  H   THR A 234       1.174  10.752 -12.674  1.00  0.00           H  
ATOM   3599  HA  THR A 234       1.931  11.144  -9.847  1.00  0.00           H  
ATOM   3600  HB  THR A 234       2.500   8.730  -9.905  1.00  0.00           H  
ATOM   3601  HG1 THR A 234       1.764   8.783 -12.686  1.00  0.00           H  
ATOM   3602 1HG2 THR A 234       0.272   7.791 -10.474  1.00  0.00           H  
ATOM   3603 2HG2 THR A 234       0.113   9.318  -9.570  1.00  0.00           H  
ATOM   3604 3HG2 THR A 234      -0.130   9.302 -11.325  1.00  0.00           H  
ATOM   3605  N   GLY A 235       4.102  11.132 -12.233  1.00  0.00           N  
ATOM   3606  CA  GLY A 235       5.521  11.244 -12.571  1.00  0.00           C  
ATOM   3607  C   GLY A 235       6.183   9.865 -12.587  1.00  0.00           C  
ATOM   3608  O   GLY A 235       7.403   9.746 -12.559  1.00  0.00           O  
ATOM   3609  H   GLY A 235       3.406  11.327 -12.941  1.00  0.00           H  
ATOM   3610 1HA  GLY A 235       5.631  11.715 -13.548  1.00  0.00           H  
ATOM   3611 2HA  GLY A 235       6.019  11.890 -11.849  1.00  0.00           H  
ATOM   3612  N   LEU A 236       5.368   8.804 -12.575  1.00  0.00           N  
ATOM   3613  CA  LEU A 236       5.860   7.442 -12.461  1.00  0.00           C  
ATOM   3614  C   LEU A 236       6.622   7.251 -11.153  1.00  0.00           C  
ATOM   3615  O   LEU A 236       7.528   6.423 -11.085  1.00  0.00           O  
ATOM   3616  CB  LEU A 236       6.759   7.034 -13.640  1.00  0.00           C  
ATOM   3617  CG  LEU A 236       6.110   7.096 -15.003  1.00  0.00           C  
ATOM   3618  CD1 LEU A 236       7.125   6.664 -16.076  1.00  0.00           C  
ATOM   3619  CD2 LEU A 236       4.893   6.197 -14.973  1.00  0.00           C  
ATOM   3620  H   LEU A 236       4.358   8.928 -12.580  1.00  0.00           H  
ATOM   3621  HA  LEU A 236       5.012   6.797 -12.488  1.00  0.00           H  
ATOM   3622 1HB  LEU A 236       7.662   7.640 -13.662  1.00  0.00           H  
ATOM   3623 2HB  LEU A 236       7.054   6.010 -13.479  1.00  0.00           H  
ATOM   3624  HG  LEU A 236       5.803   8.119 -15.226  1.00  0.00           H  
ATOM   3625 1HD1 LEU A 236       6.655   6.704 -17.059  1.00  0.00           H  
ATOM   3626 2HD1 LEU A 236       7.984   7.341 -16.055  1.00  0.00           H  
ATOM   3627 3HD1 LEU A 236       7.458   5.646 -15.875  1.00  0.00           H  
ATOM   3628 1HD2 LEU A 236       4.393   6.213 -15.936  1.00  0.00           H  
ATOM   3629 2HD2 LEU A 236       5.212   5.183 -14.739  1.00  0.00           H  
ATOM   3630 3HD2 LEU A 236       4.201   6.545 -14.202  1.00  0.00           H  
ATOM   3631  N   TRP A 237       6.266   8.029 -10.101  1.00  0.00           N  
ATOM   3632  CA  TRP A 237       6.943   8.042  -8.783  1.00  0.00           C  
ATOM   3633  C   TRP A 237       8.308   8.695  -9.006  1.00  0.00           C  
ATOM   3634  O   TRP A 237       8.567   9.824  -8.584  1.00  0.00           O  
ATOM   3635  CB  TRP A 237       7.117   6.640  -8.128  1.00  0.00           C  
ATOM   3636  CG  TRP A 237       5.864   6.010  -7.550  1.00  0.00           C  
ATOM   3637  CD1 TRP A 237       4.739   6.650  -7.144  1.00  0.00           C  
ATOM   3638  CD2 TRP A 237       5.628   4.593  -7.308  1.00  0.00           C  
ATOM   3639  NE1 TRP A 237       3.827   5.746  -6.667  1.00  0.00           N  
ATOM   3640  CE2 TRP A 237       4.350   4.482  -6.769  1.00  0.00           C  
ATOM   3641  CE3 TRP A 237       6.396   3.428  -7.503  1.00  0.00           C  
ATOM   3642  CZ2 TRP A 237       3.796   3.245  -6.424  1.00  0.00           C  
ATOM   3643  CZ3 TRP A 237       5.842   2.194  -7.159  1.00  0.00           C  
ATOM   3644  CH2 TRP A 237       4.570   2.110  -6.635  1.00  0.00           C  
ATOM   3645  H   TRP A 237       5.520   8.712 -10.229  1.00  0.00           H  
ATOM   3646  HA  TRP A 237       6.371   8.666  -8.099  1.00  0.00           H  
ATOM   3647 1HB  TRP A 237       7.558   5.926  -8.806  1.00  0.00           H  
ATOM   3648 2HB  TRP A 237       7.828   6.738  -7.303  1.00  0.00           H  
ATOM   3649  HD1 TRP A 237       4.586   7.726  -7.186  1.00  0.00           H  
ATOM   3650  HE1 TRP A 237       2.914   5.970  -6.302  1.00  0.00           H  
ATOM   3651  HE3 TRP A 237       7.404   3.497  -7.916  1.00  0.00           H  
ATOM   3652  HZ2 TRP A 237       2.799   3.150  -5.999  1.00  0.00           H  
ATOM   3653  HZ3 TRP A 237       6.443   1.295  -7.313  1.00  0.00           H  
ATOM   3654  HH2 TRP A 237       4.161   1.134  -6.377  1.00  0.00           H  
ATOM   3655  N   SER A 238       9.142   7.954  -9.709  1.00  0.00           N  
ATOM   3656  CA  SER A 238      10.393   8.356 -10.301  1.00  0.00           C  
ATOM   3657  C   SER A 238      10.908   7.198 -11.109  1.00  0.00           C  
ATOM   3658  O   SER A 238      10.938   6.057 -10.629  1.00  0.00           O  
ATOM   3659  CB  SER A 238      11.433   8.776  -9.282  1.00  0.00           C  
ATOM   3660  OG  SER A 238      12.657   9.061  -9.931  1.00  0.00           O  
ATOM   3661  H   SER A 238       8.804   7.031  -9.956  1.00  0.00           H  
ATOM   3662  HA  SER A 238      10.217   9.179 -10.992  1.00  0.00           H  
ATOM   3663 1HB  SER A 238      11.088   9.667  -8.759  1.00  0.00           H  
ATOM   3664 2HB  SER A 238      11.577   7.988  -8.536  1.00  0.00           H  
ATOM   3665  HG  SER A 238      13.142   9.639  -9.327  1.00  0.00           H  
ATOM   3666  N   LEU A 239      11.519   7.486 -12.244  1.00  0.00           N  
ATOM   3667  CA  LEU A 239      12.177   6.389 -12.940  1.00  0.00           C  
ATOM   3668  C   LEU A 239      13.294   5.785 -12.075  1.00  0.00           C  
ATOM   3669  O   LEU A 239      13.684   4.630 -12.266  1.00  0.00           O  
ATOM   3670  CB  LEU A 239      12.692   6.815 -14.300  1.00  0.00           C  
ATOM   3671  CG  LEU A 239      11.638   7.075 -15.331  1.00  0.00           C  
ATOM   3672  CD1 LEU A 239      12.322   7.587 -16.552  1.00  0.00           C  
ATOM   3673  CD2 LEU A 239      10.874   5.769 -15.607  1.00  0.00           C  
ATOM   3674  H   LEU A 239      11.467   8.437 -12.635  1.00  0.00           H  
ATOM   3675  HA  LEU A 239      11.434   5.615 -13.115  1.00  0.00           H  
ATOM   3676 1HB  LEU A 239      13.244   7.745 -14.180  1.00  0.00           H  
ATOM   3677 2HB  LEU A 239      13.372   6.048 -14.687  1.00  0.00           H  
ATOM   3678  HG  LEU A 239      10.933   7.844 -14.978  1.00  0.00           H  
ATOM   3679 1HD1 LEU A 239      11.588   7.777 -17.333  1.00  0.00           H  
ATOM   3680 2HD1 LEU A 239      12.857   8.505 -16.304  1.00  0.00           H  
ATOM   3681 3HD1 LEU A 239      13.028   6.854 -16.885  1.00  0.00           H  
ATOM   3682 1HD2 LEU A 239      10.113   5.947 -16.370  1.00  0.00           H  
ATOM   3683 2HD2 LEU A 239      11.574   5.010 -15.957  1.00  0.00           H  
ATOM   3684 3HD2 LEU A 239      10.393   5.425 -14.687  1.00  0.00           H  
ATOM   3685  N   GLN A 240      13.792   6.553 -11.095  1.00  0.00           N  
ATOM   3686  CA  GLN A 240      14.808   6.087 -10.159  1.00  0.00           C  
ATOM   3687  C   GLN A 240      14.359   4.863  -9.391  1.00  0.00           C  
ATOM   3688  O   GLN A 240      15.184   4.068  -8.954  1.00  0.00           O  
ATOM   3689  CB  GLN A 240      15.152   7.168  -9.134  1.00  0.00           C  
ATOM   3690  CG  GLN A 240      16.237   6.773  -8.141  1.00  0.00           C  
ATOM   3691  CD  GLN A 240      16.635   7.920  -7.238  1.00  0.00           C  
ATOM   3692  OE1 GLN A 240      16.247   9.073  -7.455  1.00  0.00           O  
ATOM   3693  NE2 GLN A 240      17.419   7.612  -6.210  1.00  0.00           N  
ATOM   3694  H   GLN A 240      13.419   7.492 -10.951  1.00  0.00           H  
ATOM   3695  HA  GLN A 240      15.688   5.803 -10.725  1.00  0.00           H  
ATOM   3696 1HB  GLN A 240      15.433   8.075  -9.627  1.00  0.00           H  
ATOM   3697 2HB  GLN A 240      14.258   7.388  -8.549  1.00  0.00           H  
ATOM   3698 1HG  GLN A 240      15.840   5.971  -7.512  1.00  0.00           H  
ATOM   3699 2HG  GLN A 240      17.122   6.425  -8.665  1.00  0.00           H  
ATOM   3700 1HE2 GLN A 240      17.716   8.326  -5.575  1.00  0.00           H  
ATOM   3701 2HE2 GLN A 240      17.708   6.664  -6.068  1.00  0.00           H  
ATOM   3702  N   ASP A 241      13.061   4.754  -9.138  1.00  0.00           N  
ATOM   3703  CA  ASP A 241      12.537   3.647  -8.372  1.00  0.00           C  
ATOM   3704  C   ASP A 241      12.093   2.513  -9.281  1.00  0.00           C  
ATOM   3705  O   ASP A 241      12.173   1.352  -8.898  1.00  0.00           O  
ATOM   3706  CB  ASP A 241      11.387   4.112  -7.499  1.00  0.00           C  
ATOM   3707  CG  ASP A 241      11.839   5.158  -6.474  1.00  0.00           C  
ATOM   3708  OD1 ASP A 241      12.774   4.896  -5.750  1.00  0.00           O  
ATOM   3709  OD2 ASP A 241      11.231   6.197  -6.414  1.00  0.00           O  
ATOM   3710  H   ASP A 241      12.407   5.425  -9.534  1.00  0.00           H  
ATOM   3711  HA  ASP A 241      13.328   3.269  -7.723  1.00  0.00           H  
ATOM   3712 1HB  ASP A 241      10.613   4.559  -8.136  1.00  0.00           H  
ATOM   3713 2HB  ASP A 241      10.949   3.271  -7.002  1.00  0.00           H  
ATOM   3714  N   LEU A 242      11.641   2.851 -10.496  1.00  0.00           N  
ATOM   3715  CA  LEU A 242      11.162   1.822 -11.429  1.00  0.00           C  
ATOM   3716  C   LEU A 242      12.298   1.098 -12.153  1.00  0.00           C  
ATOM   3717  O   LEU A 242      12.318  -0.127 -12.210  1.00  0.00           O  
ATOM   3718  CB  LEU A 242      10.255   2.451 -12.493  1.00  0.00           C  
ATOM   3719  CG  LEU A 242       8.776   2.571 -12.140  1.00  0.00           C  
ATOM   3720  CD1 LEU A 242       8.637   3.398 -10.865  1.00  0.00           C  
ATOM   3721  CD2 LEU A 242       8.033   3.220 -13.323  1.00  0.00           C  
ATOM   3722  H   LEU A 242      11.586   3.841 -10.744  1.00  0.00           H  
ATOM   3723  HA  LEU A 242      10.593   1.086 -10.863  1.00  0.00           H  
ATOM   3724 1HB  LEU A 242      10.623   3.447 -12.711  1.00  0.00           H  
ATOM   3725 2HB  LEU A 242      10.329   1.850 -13.404  1.00  0.00           H  
ATOM   3726  HG  LEU A 242       8.365   1.597 -11.955  1.00  0.00           H  
ATOM   3727 1HD1 LEU A 242       7.592   3.493 -10.601  1.00  0.00           H  
ATOM   3728 2HD1 LEU A 242       9.172   2.910 -10.052  1.00  0.00           H  
ATOM   3729 3HD1 LEU A 242       9.056   4.388 -11.031  1.00  0.00           H  
ATOM   3730 1HD2 LEU A 242       6.973   3.314 -13.089  1.00  0.00           H  
ATOM   3731 2HD2 LEU A 242       8.456   4.203 -13.506  1.00  0.00           H  
ATOM   3732 3HD2 LEU A 242       8.152   2.603 -14.213  1.00  0.00           H  
ATOM   3733  N   THR A 243      13.260   1.862 -12.678  1.00  0.00           N  
ATOM   3734  CA  THR A 243      14.356   1.311 -13.478  1.00  0.00           C  
ATOM   3735  C   THR A 243      15.646   1.247 -12.691  1.00  0.00           C  
ATOM   3736  O   THR A 243      16.636   0.707 -13.173  1.00  0.00           O  
ATOM   3737  CB  THR A 243      14.672   2.208 -14.674  1.00  0.00           C  
ATOM   3738  OG1 THR A 243      15.166   3.470 -14.168  1.00  0.00           O  
ATOM   3739  CG2 THR A 243      13.419   2.452 -15.505  1.00  0.00           C  
ATOM   3740  H   THR A 243      13.223   2.872 -12.563  1.00  0.00           H  
ATOM   3741  HA  THR A 243      14.094   0.307 -13.806  1.00  0.00           H  
ATOM   3742  HB  THR A 243      15.436   1.744 -15.291  1.00  0.00           H  
ATOM   3743  HG1 THR A 243      14.517   3.837 -13.532  1.00  0.00           H  
ATOM   3744 1HG2 THR A 243      13.663   3.102 -16.338  1.00  0.00           H  
ATOM   3745 2HG2 THR A 243      13.042   1.511 -15.882  1.00  0.00           H  
ATOM   3746 3HG2 THR A 243      12.657   2.927 -14.881  1.00  0.00           H  
ATOM   3747  N   PHE A 244      15.642   1.860 -11.504  1.00  0.00           N  
ATOM   3748  CA  PHE A 244      16.806   2.041 -10.626  1.00  0.00           C  
ATOM   3749  C   PHE A 244      17.769   3.175 -11.049  1.00  0.00           C  
ATOM   3750  O   PHE A 244      18.703   3.486 -10.310  1.00  0.00           O  
ATOM   3751  CB  PHE A 244      17.609   0.739 -10.505  1.00  0.00           C  
ATOM   3752  CG  PHE A 244      18.735   0.791  -9.548  1.00  0.00           C  
ATOM   3753  CD1 PHE A 244      18.515   0.712  -8.189  1.00  0.00           C  
ATOM   3754  CD2 PHE A 244      20.027   0.887 -10.007  1.00  0.00           C  
ATOM   3755  CE1 PHE A 244      19.570   0.725  -7.305  1.00  0.00           C  
ATOM   3756  CE2 PHE A 244      21.090   0.896  -9.126  1.00  0.00           C  
ATOM   3757  CZ  PHE A 244      20.858   0.814  -7.774  1.00  0.00           C  
ATOM   3758  H   PHE A 244      14.763   2.244 -11.188  1.00  0.00           H  
ATOM   3759  HA  PHE A 244      16.438   2.260  -9.632  1.00  0.00           H  
ATOM   3760 1HB  PHE A 244      16.943  -0.078 -10.220  1.00  0.00           H  
ATOM   3761 2HB  PHE A 244      18.057   0.481 -11.438  1.00  0.00           H  
ATOM   3762  HD1 PHE A 244      17.494   0.627  -7.820  1.00  0.00           H  
ATOM   3763  HD2 PHE A 244      20.200   0.951 -11.082  1.00  0.00           H  
ATOM   3764  HE1 PHE A 244      19.383   0.651  -6.235  1.00  0.00           H  
ATOM   3765  HE2 PHE A 244      22.112   0.961  -9.493  1.00  0.00           H  
ATOM   3766  HZ  PHE A 244      21.692   0.814  -7.073  1.00  0.00           H  
ATOM   3767  N   TYR A 245      17.598   3.756 -12.242  1.00  0.00           N  
ATOM   3768  CA  TYR A 245      18.542   4.777 -12.709  1.00  0.00           C  
ATOM   3769  C   TYR A 245      17.886   5.891 -13.546  1.00  0.00           C  
ATOM   3770  O   TYR A 245      17.943   5.825 -14.766  1.00  0.00           O  
ATOM   3771  CB  TYR A 245      19.623   4.126 -13.511  1.00  0.00           C  
ATOM   3772  CG  TYR A 245      19.157   3.536 -14.736  1.00  0.00           C  
ATOM   3773  CD1 TYR A 245      19.109   4.310 -15.843  1.00  0.00           C  
ATOM   3774  CD2 TYR A 245      18.773   2.224 -14.786  1.00  0.00           C  
ATOM   3775  CE1 TYR A 245      18.656   3.789 -16.985  1.00  0.00           C  
ATOM   3776  CE2 TYR A 245      18.320   1.701 -15.970  1.00  0.00           C  
ATOM   3777  CZ  TYR A 245      18.262   2.515 -17.062  1.00  0.00           C  
ATOM   3778  OH  TYR A 245      17.804   2.088 -18.246  1.00  0.00           O  
ATOM   3779  H   TYR A 245      16.807   3.501 -12.838  1.00  0.00           H  
ATOM   3780  HA  TYR A 245      19.011   5.211 -11.831  1.00  0.00           H  
ATOM   3781 1HB  TYR A 245      20.382   4.850 -13.744  1.00  0.00           H  
ATOM   3782 2HB  TYR A 245      20.044   3.345 -12.902  1.00  0.00           H  
ATOM   3783  HD1 TYR A 245      19.418   5.351 -15.805  1.00  0.00           H  
ATOM   3784  HD2 TYR A 245      18.818   1.617 -13.893  1.00  0.00           H  
ATOM   3785  HE1 TYR A 245      18.596   4.373 -17.846  1.00  0.00           H  
ATOM   3786  HE2 TYR A 245      18.004   0.672 -16.034  1.00  0.00           H  
ATOM   3787  HH  TYR A 245      17.549   2.885 -18.801  1.00  0.00           H  
ATOM   3788  N   PRO A 246      17.330   6.950 -12.952  1.00  0.00           N  
ATOM   3789  CA  PRO A 246      16.374   7.839 -13.599  1.00  0.00           C  
ATOM   3790  C   PRO A 246      16.832   8.518 -14.896  1.00  0.00           C  
ATOM   3791  O   PRO A 246      16.481   8.080 -15.995  1.00  0.00           O  
ATOM   3792  CB  PRO A 246      16.132   8.889 -12.497  1.00  0.00           C  
ATOM   3793  CG  PRO A 246      17.407   8.880 -11.638  1.00  0.00           C  
ATOM   3794  CD  PRO A 246      17.904   7.444 -11.687  1.00  0.00           C  
ATOM   3795  HA  PRO A 246      15.462   7.268 -13.787  1.00  0.00           H  
ATOM   3796 1HB  PRO A 246      15.942   9.875 -12.950  1.00  0.00           H  
ATOM   3797 2HB  PRO A 246      15.230   8.655 -11.943  1.00  0.00           H  
ATOM   3798 1HG  PRO A 246      18.152   9.599 -11.998  1.00  0.00           H  
ATOM   3799 2HG  PRO A 246      17.168   9.197 -10.611  1.00  0.00           H  
ATOM   3800 1HD  PRO A 246      18.997   7.467 -11.747  1.00  0.00           H  
ATOM   3801 2HD  PRO A 246      17.575   6.866 -10.842  1.00  0.00           H  
ATOM   3802  N   VAL A 247      17.600   9.594 -14.764  1.00  0.00           N  
ATOM   3803  CA  VAL A 247      18.054  10.349 -15.921  1.00  0.00           C  
ATOM   3804  C   VAL A 247      19.547  10.661 -15.865  1.00  0.00           C  
ATOM   3805  O   VAL A 247      20.016  11.290 -14.916  1.00  0.00           O  
ATOM   3806  CB  VAL A 247      17.232  11.651 -15.999  1.00  0.00           C  
ATOM   3807  CG1 VAL A 247      17.681  12.485 -17.181  1.00  0.00           C  
ATOM   3808  CG2 VAL A 247      15.728  11.304 -16.099  1.00  0.00           C  
ATOM   3809  H   VAL A 247      17.870   9.908 -13.847  1.00  0.00           H  
ATOM   3810  HA  VAL A 247      17.860   9.759 -16.818  1.00  0.00           H  
ATOM   3811  HB  VAL A 247      17.405  12.243 -15.101  1.00  0.00           H  
ATOM   3812 1HG1 VAL A 247      17.105  13.408 -17.215  1.00  0.00           H  
ATOM   3813 2HG1 VAL A 247      18.734  12.721 -17.059  1.00  0.00           H  
ATOM   3814 3HG1 VAL A 247      17.540  11.938 -18.095  1.00  0.00           H  
ATOM   3815 1HG2 VAL A 247      15.167  12.193 -16.148  1.00  0.00           H  
ATOM   3816 2HG2 VAL A 247      15.540  10.715 -16.984  1.00  0.00           H  
ATOM   3817 3HG2 VAL A 247      15.403  10.749 -15.232  1.00  0.00           H  
ATOM   3818  N   GLY A 248      20.309  10.163 -16.842  1.00  0.00           N  
ATOM   3819  CA  GLY A 248      21.747  10.420 -16.918  1.00  0.00           C  
ATOM   3820  C   GLY A 248      22.615   9.596 -15.954  1.00  0.00           C  
ATOM   3821  O   GLY A 248      23.833   9.758 -15.929  1.00  0.00           O  
ATOM   3822  H   GLY A 248      19.860   9.673 -17.615  1.00  0.00           H  
ATOM   3823 1HA  GLY A 248      22.078  10.233 -17.940  1.00  0.00           H  
ATOM   3824 2HA  GLY A 248      21.916  11.477 -16.729  1.00  0.00           H  
ATOM   3825  N   HIS A 249      21.995   8.730 -15.151  1.00  0.00           N  
ATOM   3826  CA  HIS A 249      22.722   7.966 -14.128  1.00  0.00           C  
ATOM   3827  C   HIS A 249      23.379   6.662 -14.606  1.00  0.00           C  
ATOM   3828  O   HIS A 249      24.579   6.472 -14.427  1.00  0.00           O  
ATOM   3829  CB  HIS A 249      21.767   7.718 -12.953  1.00  0.00           C  
ATOM   3830  CG  HIS A 249      22.352   6.991 -11.773  1.00  0.00           C  
ATOM   3831  ND1 HIS A 249      21.563   6.331 -10.853  1.00  0.00           N  
ATOM   3832  CD2 HIS A 249      23.631   6.815 -11.364  1.00  0.00           C  
ATOM   3833  CE1 HIS A 249      22.326   5.783  -9.929  1.00  0.00           C  
ATOM   3834  NE2 HIS A 249      23.587   6.065 -10.210  1.00  0.00           N  
ATOM   3835  H   HIS A 249      20.995   8.634 -15.236  1.00  0.00           H  
ATOM   3836  HA  HIS A 249      23.527   8.591 -13.748  1.00  0.00           H  
ATOM   3837 1HB  HIS A 249      21.390   8.680 -12.600  1.00  0.00           H  
ATOM   3838 2HB  HIS A 249      20.909   7.153 -13.307  1.00  0.00           H  
ATOM   3839  HD2 HIS A 249      24.528   7.197 -11.852  1.00  0.00           H  
ATOM   3840  HE1 HIS A 249      21.975   5.198  -9.079  1.00  0.00           H  
ATOM   3841  HE2 HIS A 249      24.393   5.774  -9.674  1.00  0.00           H  
ATOM   3842  N   GLN A 250      22.588   5.770 -15.186  1.00  0.00           N  
ATOM   3843  CA  GLN A 250      23.004   4.444 -15.674  1.00  0.00           C  
ATOM   3844  C   GLN A 250      24.201   3.715 -15.000  1.00  0.00           C  
ATOM   3845  O   GLN A 250      25.310   3.738 -15.523  1.00  0.00           O  
ATOM   3846  CB  GLN A 250      23.326   4.475 -17.150  1.00  0.00           C  
ATOM   3847  CG  GLN A 250      23.634   3.103 -17.592  1.00  0.00           C  
ATOM   3848  CD  GLN A 250      22.422   2.218 -17.478  1.00  0.00           C  
ATOM   3849  OE1 GLN A 250      21.413   2.476 -18.121  1.00  0.00           O  
ATOM   3850  NE2 GLN A 250      22.493   1.206 -16.626  1.00  0.00           N  
ATOM   3851  H   GLN A 250      21.615   6.018 -15.297  1.00  0.00           H  
ATOM   3852  HA  GLN A 250      22.142   3.794 -15.588  1.00  0.00           H  
ATOM   3853 1HB  GLN A 250      22.479   4.854 -17.717  1.00  0.00           H  
ATOM   3854 2HB  GLN A 250      24.187   5.116 -17.340  1.00  0.00           H  
ATOM   3855 1HG  GLN A 250      23.934   3.140 -18.599  1.00  0.00           H  
ATOM   3856 2HG  GLN A 250      24.428   2.680 -16.978  1.00  0.00           H  
ATOM   3857 1HE2 GLN A 250      21.712   0.605 -16.493  1.00  0.00           H  
ATOM   3858 2HE2 GLN A 250      23.336   1.053 -16.068  1.00  0.00           H  
ATOM   3859  N   PRO A 251      23.982   3.049 -13.852  1.00  0.00           N  
ATOM   3860  CA  PRO A 251      24.902   2.182 -13.140  1.00  0.00           C  
ATOM   3861  C   PRO A 251      25.340   1.014 -14.008  1.00  0.00           C  
ATOM   3862  O   PRO A 251      24.617   0.574 -14.903  1.00  0.00           O  
ATOM   3863  CB  PRO A 251      24.055   1.685 -11.968  1.00  0.00           C  
ATOM   3864  CG  PRO A 251      23.021   2.727 -11.818  1.00  0.00           C  
ATOM   3865  CD  PRO A 251      22.737   3.190 -13.195  1.00  0.00           C  
ATOM   3866  HA  PRO A 251      25.766   2.770 -12.798  1.00  0.00           H  
ATOM   3867 1HB  PRO A 251      23.635   0.695 -12.202  1.00  0.00           H  
ATOM   3868 2HB  PRO A 251      24.680   1.569 -11.072  1.00  0.00           H  
ATOM   3869 1HG  PRO A 251      22.127   2.355 -11.335  1.00  0.00           H  
ATOM   3870 2HG  PRO A 251      23.411   3.520 -11.190  1.00  0.00           H  
ATOM   3871 1HD  PRO A 251      21.996   2.544 -13.671  1.00  0.00           H  
ATOM   3872 2HD  PRO A 251      22.444   4.222 -13.124  1.00  0.00           H  
ATOM   3873  N   ALA A 252      26.514   0.474 -13.714  1.00  0.00           N  
ATOM   3874  CA  ALA A 252      27.043  -0.679 -14.443  1.00  0.00           C  
ATOM   3875  C   ALA A 252      26.139  -1.920 -14.382  1.00  0.00           C  
ATOM   3876  O   ALA A 252      26.224  -2.784 -15.247  1.00  0.00           O  
ATOM   3877  CB  ALA A 252      28.407  -1.052 -13.897  1.00  0.00           C  
ATOM   3878  H   ALA A 252      27.071   0.874 -12.973  1.00  0.00           H  
ATOM   3879  HA  ALA A 252      27.141  -0.387 -15.491  1.00  0.00           H  
ATOM   3880 1HB  ALA A 252      28.808  -1.886 -14.474  1.00  0.00           H  
ATOM   3881 2HB  ALA A 252      29.081  -0.199 -13.973  1.00  0.00           H  
ATOM   3882 3HB  ALA A 252      28.313  -1.349 -12.855  1.00  0.00           H  
ATOM   3883  N   ALA A 253      25.337  -2.048 -13.329  1.00  0.00           N  
ATOM   3884  CA  ALA A 253      24.506  -3.237 -13.146  1.00  0.00           C  
ATOM   3885  C   ALA A 253      23.185  -2.906 -12.419  1.00  0.00           C  
ATOM   3886  O   ALA A 253      23.021  -3.168 -11.222  1.00  0.00           O  
ATOM   3887  CB  ALA A 253      25.318  -4.295 -12.433  1.00  0.00           C  
ATOM   3888  H   ALA A 253      25.293  -1.305 -12.651  1.00  0.00           H  
ATOM   3889  HA  ALA A 253      24.244  -3.619 -14.126  1.00  0.00           H  
ATOM   3890 1HB  ALA A 253      24.738  -5.183 -12.351  1.00  0.00           H  
ATOM   3891 2HB  ALA A 253      26.215  -4.510 -13.014  1.00  0.00           H  
ATOM   3892 3HB  ALA A 253      25.601  -3.939 -11.446  1.00  0.00           H  
ATOM   3893  N   ALA A 254      22.289  -2.224 -13.137  1.00  0.00           N  
ATOM   3894  CA  ALA A 254      21.012  -1.694 -12.636  1.00  0.00           C  
ATOM   3895  C   ALA A 254      20.051  -2.757 -12.101  1.00  0.00           C  
ATOM   3896  O   ALA A 254      19.948  -3.876 -12.619  1.00  0.00           O  
ATOM   3897  CB  ALA A 254      20.294  -0.940 -13.744  1.00  0.00           C  
ATOM   3898  H   ALA A 254      22.508  -2.075 -14.115  1.00  0.00           H  
ATOM   3899  HA  ALA A 254      21.240  -1.014 -11.819  1.00  0.00           H  
ATOM   3900 1HB  ALA A 254      19.366  -0.524 -13.350  1.00  0.00           H  
ATOM   3901 2HB  ALA A 254      20.933  -0.137 -14.114  1.00  0.00           H  
ATOM   3902 3HB  ALA A 254      20.065  -1.629 -14.560  1.00  0.00           H  
ATOM   3903  N   GLU A 255      19.294  -2.391 -11.074  1.00  0.00           N  
ATOM   3904  CA  GLU A 255      18.342  -3.312 -10.466  1.00  0.00           C  
ATOM   3905  C   GLU A 255      16.968  -3.341 -11.155  1.00  0.00           C  
ATOM   3906  O   GLU A 255      15.952  -2.881 -10.623  1.00  0.00           O  
ATOM   3907  CB  GLU A 255      18.211  -2.984  -8.981  1.00  0.00           C  
ATOM   3908  CG  GLU A 255      19.532  -3.164  -8.207  1.00  0.00           C  
ATOM   3909  CD  GLU A 255      19.442  -2.879  -6.719  1.00  0.00           C  
ATOM   3910  OE1 GLU A 255      18.413  -2.415  -6.274  1.00  0.00           O  
ATOM   3911  OE2 GLU A 255      20.403  -3.126  -6.025  1.00  0.00           O  
ATOM   3912  H   GLU A 255      19.396  -1.463 -10.684  1.00  0.00           H  
ATOM   3913  HA  GLU A 255      18.761  -4.311 -10.543  1.00  0.00           H  
ATOM   3914 1HB  GLU A 255      17.873  -1.969  -8.860  1.00  0.00           H  
ATOM   3915 2HB  GLU A 255      17.461  -3.637  -8.530  1.00  0.00           H  
ATOM   3916 1HG  GLU A 255      19.876  -4.192  -8.350  1.00  0.00           H  
ATOM   3917 2HG  GLU A 255      20.277  -2.502  -8.650  1.00  0.00           H  
ATOM   3918  N   LEU A 256      16.938  -3.938 -12.339  1.00  0.00           N  
ATOM   3919  CA  LEU A 256      15.713  -4.008 -13.146  1.00  0.00           C  
ATOM   3920  C   LEU A 256      14.828  -5.160 -12.689  1.00  0.00           C  
ATOM   3921  O   LEU A 256      14.804  -6.209 -13.324  1.00  0.00           O  
ATOM   3922  CB  LEU A 256      16.045  -4.220 -14.627  1.00  0.00           C  
ATOM   3923  CG  LEU A 256      16.871  -3.127 -15.292  1.00  0.00           C  
ATOM   3924  CD1 LEU A 256      17.141  -3.525 -16.717  1.00  0.00           C  
ATOM   3925  CD2 LEU A 256      16.125  -1.825 -15.233  1.00  0.00           C  
ATOM   3926  H   LEU A 256      17.830  -4.290 -12.689  1.00  0.00           H  
ATOM   3927  HA  LEU A 256      15.163  -3.073 -13.027  1.00  0.00           H  
ATOM   3928 1HB  LEU A 256      16.599  -5.157 -14.728  1.00  0.00           H  
ATOM   3929 2HB  LEU A 256      15.108  -4.315 -15.181  1.00  0.00           H  
ATOM   3930  HG  LEU A 256      17.830  -3.020 -14.773  1.00  0.00           H  
ATOM   3931 1HD1 LEU A 256      17.722  -2.757 -17.198  1.00  0.00           H  
ATOM   3932 2HD1 LEU A 256      17.697  -4.466 -16.743  1.00  0.00           H  
ATOM   3933 3HD1 LEU A 256      16.196  -3.642 -17.240  1.00  0.00           H  
ATOM   3934 1HD2 LEU A 256      16.715  -1.051 -15.702  1.00  0.00           H  
ATOM   3935 2HD2 LEU A 256      15.185  -1.925 -15.754  1.00  0.00           H  
ATOM   3936 3HD2 LEU A 256      15.942  -1.558 -14.192  1.00  0.00           H  
ATOM   3937  N   ALA A 257      14.108  -4.953 -11.588  1.00  0.00           N  
ATOM   3938  CA  ALA A 257      13.345  -6.025 -10.915  1.00  0.00           C  
ATOM   3939  C   ALA A 257      12.492  -6.879 -11.859  1.00  0.00           C  
ATOM   3940  O   ALA A 257      11.686  -6.357 -12.634  1.00  0.00           O  
ATOM   3941  CB  ALA A 257      12.425  -5.410  -9.877  1.00  0.00           C  
ATOM   3942  H   ALA A 257      14.208  -4.035 -11.152  1.00  0.00           H  
ATOM   3943  HA  ALA A 257      14.040  -6.674 -10.398  1.00  0.00           H  
ATOM   3944 1HB  ALA A 257      11.896  -6.200  -9.369  1.00  0.00           H  
ATOM   3945 2HB  ALA A 257      13.018  -4.835  -9.161  1.00  0.00           H  
ATOM   3946 3HB  ALA A 257      11.722  -4.757 -10.367  1.00  0.00           H  
ATOM   3947  N   LEU A 258      12.697  -8.201 -11.747  1.00  0.00           N  
ATOM   3948  CA  LEU A 258      12.009  -9.287 -12.459  1.00  0.00           C  
ATOM   3949  C   LEU A 258      11.954 -10.468 -11.483  1.00  0.00           C  
ATOM   3950  O   LEU A 258      13.009 -10.903 -11.029  1.00  0.00           O  
ATOM   3951  CB  LEU A 258      12.796  -9.691 -13.713  1.00  0.00           C  
ATOM   3952  CG  LEU A 258      12.950  -8.651 -14.845  1.00  0.00           C  
ATOM   3953  CD1 LEU A 258      13.984  -9.165 -15.819  1.00  0.00           C  
ATOM   3954  CD2 LEU A 258      11.595  -8.425 -15.543  1.00  0.00           C  
ATOM   3955  H   LEU A 258      13.399  -8.488 -11.078  1.00  0.00           H  
ATOM   3956  HA  LEU A 258      10.998  -8.979 -12.726  1.00  0.00           H  
ATOM   3957 1HB  LEU A 258      13.790  -9.937 -13.395  1.00  0.00           H  
ATOM   3958 2HB  LEU A 258      12.340 -10.586 -14.138  1.00  0.00           H  
ATOM   3959  HG  LEU A 258      13.303  -7.718 -14.448  1.00  0.00           H  
ATOM   3960 1HD1 LEU A 258      14.128  -8.443 -16.622  1.00  0.00           H  
ATOM   3961 2HD1 LEU A 258      14.932  -9.314 -15.301  1.00  0.00           H  
ATOM   3962 3HD1 LEU A 258      13.638 -10.110 -16.224  1.00  0.00           H  
ATOM   3963 1HD2 LEU A 258      11.717  -7.696 -16.343  1.00  0.00           H  
ATOM   3964 2HD2 LEU A 258      11.242  -9.362 -15.958  1.00  0.00           H  
ATOM   3965 3HD2 LEU A 258      10.867  -8.049 -14.817  1.00  0.00           H  
ATOM   3966  N   VAL A 259      10.766 -10.929 -11.100  1.00  0.00           N  
ATOM   3967  CA  VAL A 259      10.613 -12.002 -10.123  1.00  0.00           C  
ATOM   3968  C   VAL A 259       9.558 -13.020 -10.579  1.00  0.00           C  
ATOM   3969  O   VAL A 259       8.419 -12.939 -10.130  1.00  0.00           O  
ATOM   3970  CB  VAL A 259      10.161 -11.428  -8.771  1.00  0.00           C  
ATOM   3971  CG1 VAL A 259      10.114 -12.532  -7.750  1.00  0.00           C  
ATOM   3972  CG2 VAL A 259      11.102 -10.310  -8.325  1.00  0.00           C  
ATOM   3973  H   VAL A 259       9.918 -10.573 -11.518  1.00  0.00           H  
ATOM   3974  HA  VAL A 259      11.577 -12.489  -9.978  1.00  0.00           H  
ATOM   3975  HB  VAL A 259       9.149 -11.039  -8.875  1.00  0.00           H  
ATOM   3976 1HG1 VAL A 259       9.763 -12.133  -6.797  1.00  0.00           H  
ATOM   3977 2HG1 VAL A 259       9.443 -13.295  -8.094  1.00  0.00           H  
ATOM   3978 3HG1 VAL A 259      11.113 -12.951  -7.627  1.00  0.00           H  
ATOM   3979 1HG2 VAL A 259      10.751  -9.925  -7.372  1.00  0.00           H  
ATOM   3980 2HG2 VAL A 259      12.119 -10.706  -8.217  1.00  0.00           H  
ATOM   3981 3HG2 VAL A 259      11.107  -9.506  -9.053  1.00  0.00           H  
ATOM   3982  N   PRO A 260       9.905 -14.026 -11.398  1.00  0.00           N  
ATOM   3983  CA  PRO A 260       8.990 -15.024 -11.951  1.00  0.00           C  
ATOM   3984  C   PRO A 260       8.252 -15.858 -10.886  1.00  0.00           C  
ATOM   3985  O   PRO A 260       7.176 -16.390 -11.171  1.00  0.00           O  
ATOM   3986  CB  PRO A 260       9.957 -15.930 -12.736  1.00  0.00           C  
ATOM   3987  CG  PRO A 260      11.126 -15.029 -13.065  1.00  0.00           C  
ATOM   3988  CD  PRO A 260      11.290 -14.171 -11.839  1.00  0.00           C  
ATOM   3989  HA  PRO A 260       8.276 -14.537 -12.614  1.00  0.00           H  
ATOM   3990 1HB  PRO A 260      10.234 -16.803 -12.119  1.00  0.00           H  
ATOM   3991 2HB  PRO A 260       9.454 -16.317 -13.635  1.00  0.00           H  
ATOM   3992 1HG  PRO A 260      12.032 -15.614 -13.300  1.00  0.00           H  
ATOM   3993 2HG  PRO A 260      10.906 -14.424 -13.954  1.00  0.00           H  
ATOM   3994 1HD  PRO A 260      11.885 -14.692 -11.079  1.00  0.00           H  
ATOM   3995 2HD  PRO A 260      11.734 -13.222 -12.134  1.00  0.00           H  
ATOM   3996  N   ARG A 261       8.819 -15.932  -9.679  1.00  0.00           N  
ATOM   3997  CA  ARG A 261       8.273 -16.684  -8.550  1.00  0.00           C  
ATOM   3998  C   ARG A 261       8.175 -18.164  -8.884  1.00  0.00           C  
ATOM   3999  O   ARG A 261       7.365 -18.878  -8.294  1.00  0.00           O  
ATOM   4000  OXT ARG A 261       9.147 -18.686  -9.433  1.00  0.00           O  
ATOM   4001  CB  ARG A 261       6.918 -16.133  -8.111  1.00  0.00           C  
ATOM   4002  CG  ARG A 261       7.006 -14.724  -7.573  1.00  0.00           C  
ATOM   4003  CD  ARG A 261       5.749 -14.171  -7.079  1.00  0.00           C  
ATOM   4004  NE  ARG A 261       5.925 -12.763  -6.740  1.00  0.00           N  
ATOM   4005  CZ  ARG A 261       6.410 -12.301  -5.572  1.00  0.00           C  
ATOM   4006  NH1 ARG A 261       6.757 -13.136  -4.616  1.00  0.00           N  
ATOM   4007  NH2 ARG A 261       6.540 -11.000  -5.389  1.00  0.00           N  
ATOM   4008  H   ARG A 261       9.689 -15.448  -9.532  1.00  0.00           H  
ATOM   4009  HA  ARG A 261       8.958 -16.571  -7.708  1.00  0.00           H  
ATOM   4010 1HB  ARG A 261       6.205 -16.136  -8.933  1.00  0.00           H  
ATOM   4011 2HB  ARG A 261       6.506 -16.759  -7.323  1.00  0.00           H  
ATOM   4012 1HG  ARG A 261       7.744 -14.681  -6.773  1.00  0.00           H  
ATOM   4013 2HG  ARG A 261       7.306 -14.082  -8.375  1.00  0.00           H  
ATOM   4014 1HD  ARG A 261       4.984 -14.247  -7.851  1.00  0.00           H  
ATOM   4015 2HD  ARG A 261       5.431 -14.706  -6.187  1.00  0.00           H  
ATOM   4016  HE  ARG A 261       5.681 -12.080  -7.445  1.00  0.00           H  
ATOM   4017 1HH1 ARG A 261       6.659 -14.132  -4.756  1.00  0.00           H  
ATOM   4018 2HH1 ARG A 261       7.120 -12.782  -3.743  1.00  0.00           H  
ATOM   4019 1HH2 ARG A 261       6.277 -10.360  -6.131  1.00  0.00           H  
ATOM   4020 2HH2 ARG A 261       6.899 -10.643  -4.518  1.00  0.00           H  
TER                                                                             
# All scores below are weighted scores, not raw scores.
#BEGIN_POSE_ENERGIES_TABLE /home/grads/bernardm/FoldingBenchMarks/RosettaFold/RoseTTAFold/results_pyrosetta_rerun/T1179.pdb/pdb-3track/model0_0_0.15.pdb
label fa_atr fa_rep fa_sol fa_intra_rep fa_intra_sol_xover4 lk_ball_wtd fa_elec hbond_sr_bb hbond_lr_bb hbond_bb_sc hbond_sc dslf_fa13 omega fa_dun p_aa_pp yhh_planarity ref rama_prepro cart_bonded total
weights 1 0.55 1 0.005 1 1 1 1 1 1 1 1.25 0.4 0.7 0.6 0.625 1 0.45 0.5 NA
pose -1496.3 226.947 780.92 4.29102 48.1723 -38.5604 -342.971 -48.3593 -78.4644 -52.6783 -35.2443 0 20.8245 319.732 -41.9104 0.71203 113.755 185.196 257.272 -176.662
MET:NtermProteinFull_1 -4.63695 0.26411 3.07452 0.01185 0.27781 0.12387 -2.34773 0 0 0 0 0 0.00828 1.32762 0 0 1.65735 0 0.19766 -0.04161
GLY_2 -2.37257 0.38389 1.85656 6e-05 0 -0.26111 -0.62864 0 0 -0.48244 0 0 -0.05758 0 0.74775 0 0.79816 0.39246 0.32208 0.69862
ASP_3 -1.83102 0.10269 1.81436 0.00288 0.25819 -0.2519 0.38359 0 0 0 0 0 0.10851 1.87648 0.63617 0 -2.14574 0.63762 0.21674 1.80857
ALA_4 -1.45059 0.12389 0.99789 0.00365 0 -0.03107 -0.23358 0 0 0 0 0 0.08713 0 0.2247 0 1.32468 0.55709 0.23257 1.83637
TYR_5 -6.58571 0.94687 2.10054 0.033 0.32281 -0.27535 -0.41789 0 0 -0.48244 0 0 0.00271 2.42384 0.12556 0.47793 0.58223 0.64501 1.14416 1.04327
VAL_6 -4.651 0.46403 1.9837 0.01712 0.04003 -0.35579 -0.89752 0 0 0 0 0 -0.04566 0.16631 -0.74645 0 2.64269 0.16681 1.13842 -0.07732
TYR_7 -9.64244 0.76633 4.74216 0.02614 0.07813 -0.05149 -1.48385 0 0 -0.657 -0.81878 0 0.1755 2.74614 0.10816 0.00428 0.58223 -0.18336 0.63852 -2.96933
ARG_8 -4.20077 0.32924 3.94393 0.04505 0.97603 0.49086 -3.02518 0 0 -0.657 -1.09753 0 0.07491 3.70002 -0.22771 0 -0.09474 0.26653 1.44004 1.96366
GLY_9 -2.57257 0.62757 1.48377 0.00019 0 -0.25521 -0.0401 0 0 0 0 0 0.1224 0 0.50397 0 0.79816 0.4984 1.75901 2.9256
PRO_10 -3.00904 0.56543 1.50084 0.00309 0.07233 -0.23214 -0.28333 0 0 0 0 0 0.2923 0.19526 -0.75476 0 -1.64321 -0.06514 1.08287 -2.27549
CYS_11 -7.30518 1.05645 2.88634 0.00275 0.02459 -0.27655 -0.80982 0 0 0 0 0 0.4057 0.40749 0.24841 0 3.25479 0.40653 0.70928 1.01079
GLN_12 -5.1493 0.62103 3.43195 0.00988 0.16981 0.07466 -2.65561 0 0 -0.69223 0 0 -0.00998 2.76431 -0.14129 0 -1.45095 0.8287 0.74799 -1.45103
GLU_13 -8.33316 0.57935 7.77743 0.00748 0.93283 -0.2 -3.16984 0 0 0 0 0 -0.0232 4.59198 -0.1549 0 -2.72453 0.38493 0.53597 0.20436
ALA_14 -3.52967 0.47368 3.10608 0.00339 0 -0.34118 0.56362 0 0 0 0 0 -0.02114 0 -0.06269 0 1.32468 0.45793 0.42594 2.40066
ALA_15 -5.04223 0.85484 2.49501 0.00151 0 0.1139 -0.28538 0 0 0 0 0 -0.01993 0 -0.39214 0 1.32468 -0.07117 0.37173 -0.64919
ASP_16 -3.7831 0.7201 4.05053 0.0037 0.23846 -0.63396 0.57236 0 0 0 0 0 0.08895 1.8118 0.07079 0 -2.14574 4.86162 1.067 6.92252
PRO_17 -2.71899 0.55072 1.40952 0.00317 0.07496 -0.19638 -0.37532 0 0 0 0 0 -0.07095 0.06603 -0.89525 0 -1.64321 4.81062 1.06628 2.08119
LEU_18 -7.64826 0.93424 1.56285 0.01671 0.06079 -0.05032 -0.46639 0 0 0 0 0 0.37034 0.50468 -0.16245 0 1.66147 -0.54781 0.6429 -3.12126
HIS_19 -3.50058 0.15443 2.3745 0.00616 0.6623 -0.16423 0.0547 0 0 0 0 0 -0.17288 1.45233 0.16026 0 -0.30065 -0.11578 0.83136 1.44192
ALA_20 -2.69657 0.45592 1.20594 0.00332 0 -0.19555 -0.06384 0 0 0 0 0 -0.0074 0 0.14175 0 1.32468 0.61294 0.65289 1.43408
ALA_21 -3.9894 0.30391 1.06093 0.00143 0 -0.28952 -0.09375 0 0 0 0 0 0.17271 0 -0.38311 0 1.32468 0.58849 0.6316 -0.67205
ARG_22 -4.49055 0.3754 2.40244 0.01381 0.39084 -0.20496 -0.97179 0 0 0 0 0 -0.00357 2.29021 -0.08367 0 -0.09474 -0.00036 0.82413 0.4472
TYR_23 -7.72679 1.06421 0.26691 0.03865 0.41284 -0.21213 -0.42613 0 0 0 0 0 0.61084 3.38998 0.0696 5e-05 0.58223 0.14792 1.53062 -0.25119
ALA_24 -4.70081 0.91861 1.59926 0.00294 0 -0.03057 -1.35796 0 0 -0.38794 0 0 0.35553 0 -0.09886 0 1.32468 0.47907 1.70549 -0.19055
ALA_25 -4.94173 1.03412 0.97793 0.00159 0 -0.04985 -1.93986 0 0 0 0 0 0.07866 0 0.00551 0 1.32468 0.84614 1.03509 -1.62771
TRP_26 -11.3157 1.68254 3.21466 0.02959 0.32397 -0.42138 -1.88095 0 0 0 0 0 0.1386 2.3429 -0.12019 0 2.26099 1.01702 0.88363 -1.84431
SER_27 -5.9643 1.13831 4.05249 0.00173 0.04968 0.20115 -1.31882 0 0 0 0 0 0.01373 0.33346 0.13741 0 -0.28969 0.23586 0.7519 -0.65708
VAL_28 -8.31647 2.22456 2.77927 0.02743 0.03109 -0.02671 -0.96242 0 0 0 0 0 0.06535 0.62197 -0.19332 0 2.64269 0.42779 1.51781 0.83903
VAL_29 -6.13966 0.89604 1.09554 0.02877 0.06302 0.23444 -0.60516 0 0 0 0 0 0.06629 0.62377 0.53641 0 2.64269 5.60842 3.0986 8.14919
ASP_30 -8.3707 2.65608 7.9957 0.00238 0.29874 0.00236 -6.30708 0 0 -1.46189 -1.02098 0 0.29102 3.47305 0.04477 0 -2.14574 4.83493 2.70591 2.99856
VAL_31 -8.7134 1.98344 1.56662 0.05382 0.06367 -0.05922 0.12833 0 0 -0.66897 0 0 -0.00017 0.28589 0.96654 0 2.64269 1.41992 2.81147 2.48063
HIS_D_32 -6.61132 1.64589 5.63419 0.00389 0.34223 -0.48668 -0.01488 0 0 0 -0.57147 0 0.23482 2.88815 -0.14521 0 -0.30065 2.52389 4.67408 9.81691
THR_33 -8.17174 2.41614 4.69674 0.01597 0.07167 -0.10036 -0.64993 0 0 -0.98516 -0.52526 0 0.47465 0.33517 -0.14348 0 1.15175 5.93061 4.7724 9.28918
ASN_34 -3.40585 0.43937 1.97594 0.00518 0.64943 -0.10204 -0.61871 0 0 -0.47303 0 0 -0.05662 1.374 -0.71633 0 -1.34026 5.2538 2.38052 5.3654
HIS_35 -6.97401 0.79514 5.37154 0.00425 0.20779 -0.24693 -1.48156 0 0 -2.03107 0 0 0.09978 3.24903 0.14042 0 -0.30065 0.40911 0.5864 -0.17076
THR_36 -3.20929 0.63739 2.68509 0.00977 0.07252 -0.0933 -0.84876 0 0 0 0 0 0.00533 0.0122 -0.62018 0 1.15175 -0.01233 0.86028 0.65045
SER_37 -4.14307 0.78435 3.42567 0.00102 0.02035 -0.30237 -1.63081 0 0 -1.0459 0 0 0.2306 0.78773 -0.22804 0 -0.28969 0.11237 1.59304 -0.68474
PRO_38 -4.6069 0.75971 1.94549 0.00287 0.10135 -0.07642 -0.52356 0 0 -0.16394 0 0 0.00499 0.06138 -0.90047 0 -1.64321 0.05894 1.8721 -3.10766
PRO_39 -7.16008 1.24994 2.77873 0.00416 0.10829 -0.26372 -0.71276 0 0 0 0 0 0.11936 0.05951 -0.84805 0 -1.64321 -0.33216 1.37978 -5.26023
ARG_40 -4.65654 0.64785 2.92127 0.01235 0.24616 -0.69799 -0.26878 0 0 0 0 0 0.41507 1.7522 -0.02404 0 -0.09474 0.29626 0.79256 1.34162
TRP_41 -7.75347 0.98616 2.00363 0.03294 0.2339 -0.11214 -0.98755 0 0 0 0 0 0.20571 2.19137 0.26871 0 2.26099 1.60183 1.56498 2.49705
SER_42 -7.19906 0.81225 4.37351 0.00125 0.03093 -0.35821 -0.96127 0 0 -0.23972 0 0 0.03449 0.71021 -0.19718 0 -0.28969 2.45749 1.55546 0.73044
GLY_43 -4.42553 0.43136 3.21708 6e-05 0 0.21721 -1.68463 0 0 -1.02335 0 0 -0.13086 0 0.56729 0 0.79816 1.54392 0.40544 -0.08384
VAL_44 -5.88487 0.73087 0.4166 0.01958 0.05746 -0.15667 -1.02637 0 0 0 0 0 0.07756 0.03899 0.18247 0 2.64269 0.51151 0.54615 -1.84405
VAL_45 -7.76877 1.94591 2.09372 0.03078 0.04212 -0.31221 -1.01691 0 0 0 0 0 -0.08092 0.36409 -0.25768 0 2.64269 0.14476 1.62166 -0.55076
PRO_46 -4.2463 0.73456 2.53863 0.00252 0.06114 -0.17444 -0.89886 0 0 0 0 0 0.03573 0.06394 -1.22077 0 -1.64321 -0.03257 1.46954 -3.3101
ASP_47 -2.57341 0.19251 2.82877 0.00276 0.44132 -0.07327 -0.61176 0 0 0 -0.90889 0 -0.08674 2.43885 -0.12058 0 -2.14574 -0.04332 0.40592 -0.25357
GLY_48 -1.28133 0.03726 1.29871 6e-05 0 -0.08453 0.08324 0 0 0 0 0 -0.13803 0 -1.48594 0 0.79816 -0.50532 0.1626 -1.11512
GLN_49 -5.20968 0.85559 3.74379 0.00766 0.20475 -0.44812 -1.41901 0 0 0 0 0 -0.00586 2.92263 -0.02217 0 -1.45095 -0.30821 0.29249 -0.8371
THR_50 -5.37633 0.74252 3.03803 0.00776 0.07764 -0.33911 -1.79504 0 0 -0.16394 0 0 0.07634 0.44337 -0.36715 0 1.15175 0.11234 0.70924 -1.68259
SER_51 -6.0629 1.01114 4.80868 0.00143 0.03066 -0.23738 -1.46205 0 0 -0.31803 0 0 -0.04347 0.4015 -0.47601 0 -0.28969 0.45785 0.74468 -1.43359
ALA_52 -5.89842 0.65853 1.50154 0.00153 0 -0.19775 -0.90626 0 0 -0.74616 0 0 0.0161 0 -0.33744 0 1.32468 0.50104 0.44102 -3.64159
TRP_53 -12.3178 3.42381 3.77742 0.03309 0.28867 0.0497 -0.80576 0 0 0 0 0 0.0141 2.54483 -0.21528 0 2.26099 -0.04063 0.98791 0.00108
SER_54 -5.74442 1.29568 3.85802 0.00179 0.07492 -0.39864 -0.92198 0 0 0 0 0 0.29561 0.2312 -0.26485 0 -0.28969 -0.39712 1.14117 -1.11832
ALA_55 -5.86395 0.81639 2.20533 0.00175 0 0.14328 -2.72961 0 0 0 0 0 0.04853 0 0.32244 0 1.32468 0.03443 0.74036 -2.95638
CYS_56 -7.40435 0.9059 2.90124 0.00243 0.04871 -0.09875 -2.22683 0 0 0 0 0 0.00028 0.12338 -0.00324 0 3.25479 0.31535 0.75373 -1.42737
THR_57 -6.02428 0.54934 3.42207 0.0083 0.04964 -0.00176 -2.42737 0 0 0 -1.23997 0 0.07462 0.15668 -0.19964 0 1.15175 0.03816 0.82043 -3.62203
LEU_58 -8.31618 1.24175 0.85887 0.04959 0.07606 0.34501 -1.89432 0 0 0 0 0 0.22173 0.11149 -0.27105 0 1.66147 -0.06647 1.01215 -4.9699
GLU_59 -5.51472 0.55839 4.64272 0.00741 0.28705 -0.05057 -3.30588 0 0 0 -1.05917 0 0.1969 3.25894 0.29172 0 -2.72453 -0.02203 0.71847 -2.71529
LEU_60 -8.73399 1.73391 1.87774 0.04318 0.07346 -0.08166 -1.34311 0 0 0 0 0 0.03553 0.4163 -0.18816 0 1.66147 0.0556 1.77421 -2.67552
PRO_61 -3.12884 0.51495 2.14553 0.0033 0.04876 -0.02637 -0.70781 0 0 0 0 0 0.0224 0.09288 -0.16113 0 -1.64321 -0.0584 2.46858 -0.42938
GLY_62 -2.04927 0.14767 1.75069 0 0 -0.148 -0.1939 0 0 0 0 0 -0.0963 0 -1.49006 0 0.79816 0.61086 1.22309 0.55294
ALA_63 -2.93581 0.09351 1.13432 0.00141 0 -0.24146 -0.22489 0 0 0 0 0 -0.01497 0 -0.17532 0 1.32468 0.26617 0.42656 -0.3458
PHE_64 -10.4236 1.2774 2.01406 0.03217 0.27437 0.01251 -1.52222 0 0 0 0 0 -0.00371 1.73219 -0.32463 0 1.21829 -0.51314 0.38775 -5.83854
TYR_65 -8.30124 0.69021 4.70821 0.03034 0.32795 -0.41674 -3.20739 0 0 0 0 0 0.38294 1.87027 -0.29691 0.02223 0.58223 0.43837 0.82134 -2.34819
GLN_66 -8.2446 0.45922 5.11457 0.00789 0.24068 -0.64637 -1.08722 0 0 0 0 0 0.0231 2.68018 0.0052 0 -1.45095 0.82111 0.83851 -1.23868
GLY_67 -2.2857 0.46269 2.07703 9e-05 0 -0.0997 0.29923 0 0 0 0 0 -0.08882 0 -1.42521 0 0.79816 0.32239 0.5314 0.59156
ALA_68 -2.21325 0.34798 1.58275 0.00182 0 -0.21703 -0.3035 0 0 0 0 0 0.12528 0 0.93783 0 1.32468 0.56439 0.39242 2.54336
GLN_69 -4.91894 0.41288 4.49533 0.01349 0.5381 -0.07631 -1.84407 0 0 -0.79801 0 0 -0.04403 2.33376 0.21624 0 -1.45095 0.5621 0.34698 -0.21343
GLU_70 -5.02902 0.41431 3.17413 0.00723 0.30301 -0.08091 -1.67028 0 0 -0.79801 0 0 0.06966 2.48925 0.05091 0 -2.72453 -0.0731 0.2984 -3.56896
ILE_71 -6.25502 0.53506 2.98641 0.02697 0.08286 -0.15542 -1.67165 0 0 0 0 0 -0.00687 1.09409 -0.77307 0 2.30374 -0.36364 0.27813 -1.91842
ASP_72 -4.0987 0.70683 3.90649 0.0093 0.74488 0.27373 -3.67369 0 0 -0.63857 0 0 -0.00902 1.74661 -0.49194 0 -2.14574 -0.25982 0.79511 -3.13454
PRO_73 -6.63919 1.59629 2.39827 0.00317 0.03752 0.02876 0.20968 0 0 0 0 0 -0.17399 0.23205 -0.7564 0 -1.64321 0.05612 1.02272 -3.6282
VAL_74 -2.87999 0.34306 2.31503 0.0209 0.05526 0.01578 -1.28251 0 0 -0.63857 0 0 -0.06158 0.05422 -0.15261 0 2.64269 -0.0166 0.57757 0.99266
ALA_75 -2.32272 0.25749 1.88916 0.00153 0 0.01953 -1.60107 0 0 0 0 0 0.06601 0 0.29957 0 1.32468 0.10093 0.32737 0.36249
ALA_76 -3.45018 0.27319 1.58365 0.0046 0 -0.22194 -0.43046 0 0 0 0 0 -0.01203 0 -0.10907 0 1.32468 0.44606 0.3311 -0.26039
ALA_77 -2.6392 0.41104 2.3282 0.00156 0 0.02233 -2.2997 0 0 0 0 0 -0.03627 0 -0.01488 0 1.32468 0.08952 0.3597 -0.45303
ASP_78 -1.61171 0.14782 1.77709 0.00377 0.28548 -0.25614 0.25917 0 0 0 0 0 0.02849 1.97435 -0.09783 0 -2.14574 -0.34324 0.20998 0.23148
GLY_79 -1.23035 0.02227 1.28996 6e-05 0 -0.05454 -0.07492 0 0 0 0 0 -0.14883 0 -1.38308 0 0.79816 -0.69175 0.15818 -1.31484
THR_80 -5.34232 1.04257 2.04187 0.00966 0.07819 -0.15187 -1.77167 0 0 0 0 0 -0.01303 0.03614 -0.32932 0 1.15175 -0.73607 0.41454 -3.56957
PHE_81 -4.60562 0.23152 2.92575 0.02149 0.24276 0.0378 -1.60955 0 0 0 0 0 0.06572 1.31956 -0.16835 0 1.21829 -0.35458 0.48885 -0.18636
ALA_82 -3.16832 0.07255 1.4568 0.00129 0 -0.39597 -0.40978 0 0 0 0 0 0.0335 0 -0.05783 0 1.32468 -0.39967 0.26873 -1.27402
VAL_83 -6.82695 0.44843 2.85511 0.0193 0.0516 -0.01888 -2.65568 0 0 0 0 0 -0.03647 0.00999 -0.49681 0 2.64269 -0.3639 0.21255 -4.15903
ASN_84 -5.75294 0.54662 4.09293 0.00401 0.2482 -0.34937 -1.87162 0 0 0 -0.90889 0 0.00513 2.68478 0.54798 0 -1.34026 0.10235 0.24627 -1.74482
HIS_D_85 -9.22456 1.52954 6.44297 0.00451 0.26387 -0.32684 -4.01046 0 0 0 -0.38445 0 0.05228 3.62174 -0.05723 0 -0.30065 0.14924 0.39367 -1.84637
TRP_86 -9.99859 1.50465 3.89193 0.03209 0.47121 -0.38702 -0.92237 0 0 0 0 0 -0.00968 2.14998 -0.16085 0 2.26099 0.35342 0.87395 0.05973
ASN_87 -6.71766 0.47339 5.50781 0.00673 0.44179 -0.89895 -0.60646 0 0 -1.51334 0 0 -0.05176 1.77905 -0.31839 0 -1.34026 0.4916 0.80024 -1.94621
THR_88 -5.61732 0.4095 3.06177 0.00528 0.07218 -0.06658 -0.55688 0 0 0 0 0 -0.00357 0.34158 -0.1934 0 1.15175 -0.08591 0.50329 -0.9783
THR_89 -2.40344 0.09196 2.33959 0.00996 0.06377 -0.39303 0.03376 0 0 -0.864 0 0 -0.03661 0.36583 -0.12168 0 1.15175 0.06763 0.58906 0.89455
ASN_90 -3.64734 0.20972 3.26125 0.00362 0.18982 -0.78926 0.79019 0 0 -0.64933 0 0 0.10039 1.06472 -0.47233 0 -1.34026 0.9952 0.72446 0.44086
GLN_91 -2.24546 0.32905 1.31107 0.00901 0.29451 -0.13536 0.31455 0 0 0 0 0 0.00632 2.37193 0.08045 0 -1.45095 0.80245 1.16154 2.8491
LYS_92 -3.05729 0.36869 2.00666 0.00752 0.11948 -0.12904 -0.58809 0 0 0 0 0 -0.01511 1.60553 0.72135 0 -0.71458 1.79645 1.05632 3.1779
LEU_93 -5.65763 0.75675 1.20348 0.01472 0.05787 -0.28639 -0.41553 0 0 0 0 0 -0.03734 2.50962 -0.10878 0 1.66147 1.45224 0.58465 1.73512
THR_94 -4.01637 0.3169 3.0038 0.00804 0.05291 -0.053 -2.11741 0 0 0 0 0 0.02012 0.05725 -0.21395 0 1.15175 -0.23101 0.35711 -1.66386
ARG_95 -5.42346 0.44242 4.0557 0.01254 0.2366 -0.09697 -2.37802 0 0 0 -1.65353 0 -0.03011 2.51077 0.02244 0 -0.09474 -0.00299 0.25958 -2.13976
LEU_96 -7.79009 1.23716 2.44602 0.0243 0.08303 0.12345 -2.61774 0 0 0 0 0 -0.04364 2.38041 -0.24361 0 1.66147 0.06152 0.47923 -2.19851
GLY_97 -4.57119 0.3836 3.68277 7e-05 0 -0.09863 -1.86705 0 0 0 0 0 -0.02964 0 -1.21365 0 0.79816 0.41788 0.42691 -2.07079
THR_98 -7.03746 0.72652 4.62727 0.01024 0.05179 -0.30233 -2.72501 0 0 0 -0.24856 0 0.02224 0.15718 -0.17514 0 1.15175 0.35978 0.31487 -3.06685
ALA_99 -5.52546 0.43842 1.70094 0.00124 0 0.15075 -1.94964 0 0 0 0 0 0.01596 0 0.30842 0 1.32468 0.12248 0.31378 -3.09843
TYR_100 -8.98254 1.34443 2.72723 0.02773 0.28763 -0.17775 -1.78498 0 0 0 -1.16558 0 -0.01943 1.81816 -0.28368 1e-05 0.58223 0.31248 0.53 -4.78408
GLY_101 -3.54451 0.30928 2.26838 0.0001 0 0.1651 -1.42695 0 0 0 0 0 -0.04329 0 0.60082 0 0.79816 0.86663 0.55601 0.54973
CYS_102 -5.4772 0.57269 2.30767 0.00349 0.04664 -0.0384 -1.59629 0 0 0 0 0 0.0363 0.05223 -0.23647 0 3.25479 0.51841 0.30309 -0.25305
ASN_103 -7.4795 0.82068 6.34465 0.00764 0.32316 -0.43095 -2.06363 0 0 -0.20722 0 0 0.0883 2.87105 0.28394 0 -1.34026 0.02871 0.42096 -0.33248
GLN_104 -5.85931 0.60584 3.82304 0.00627 0.28525 -0.28601 -1.5644 0 0 -0.20722 0 0 -0.00537 3.04848 0.01888 0 -1.45095 0.19401 0.61189 -0.77962
HIS_D_105 -4.27519 0.17119 3.8603 0.00371 0.36335 0.06427 -2.45803 0 0 0 0 0 -0.00321 1.64776 -0.43043 0 -0.30065 0.17475 0.4436 -0.73859
ARG_106 -5.64788 0.43115 4.75727 0.01238 0.34603 0.13459 -3.1222 0 0 -0.21563 -0.69459 0 -0.03583 2.82135 0.01872 0 -0.09474 0.11949 0.67988 -0.48999
ALA_107 -4.65555 0.45666 1.09745 0.00166 0 0.03524 -1.3328 0 0 0 0 0 0.10707 0 -0.08538 0 1.32468 -0.16691 0.80108 -2.4168
ARG_108 -4.25431 0.23368 3.43212 0.01373 0.41523 -0.12632 -1.70714 0 0 0 0 0 -0.00282 1.65555 -0.05203 0 -0.09474 0.14084 0.31567 -0.03054
THR_109 -2.71549 0.32435 2.19543 0.00841 0.06067 -0.18734 -0.84498 0 0 0 0 0 0.09245 0.01597 -0.61641 0 1.15175 0.21126 0.32272 0.0188
THR_110 -1.69916 0.10652 1.88043 0.0132 0.0616 -0.1832 0.20672 0 0 0 0 0 0.01565 0.00455 0.17499 0 1.15175 1.14496 0.50129 3.37931
GLY_111 -1.34837 0.32015 1.61191 0.00015 0 0.10363 -1.22391 0 0 0 0 0 -0.02191 0 0.03053 0 0.79816 1.85859 0.37664 2.50557
ALA_112 -2.07712 0.10625 2.20471 0.00393 0 -0.10605 -0.4462 0 0 0 0 0 0.00225 0 -0.09974 0 1.32468 0.80543 0.20318 1.92131
GLU_113 -2.4208 0.3529 2.31413 0.00497 0.22695 -0.31233 -1.13124 0 0 0 0 0 0.05856 2.18313 0.55481 0 -2.72453 5.16663 0.15055 4.42373
PHE_114 -4.08178 0.36438 1.91927 0.02393 0.27886 -0.19521 -0.03075 0 0 -0.37235 0 0 0.09614 1.61409 -0.37467 0 1.21829 5.3927 0.12418 5.9771
ARG_115 -5.27473 0.25403 3.95995 0.02227 0.6713 -0.27993 -1.38048 0 0 -0.37235 0 0 -0.03699 1.51699 -0.22742 0 -0.09474 0.69316 0.7192 0.17026
VAL_116 -5.35303 0.63919 1.48932 0.02287 0.04502 -0.04972 -0.88886 0 0 0 0 0 -0.00993 0.06533 -0.2408 0 2.64269 0.03964 0.82221 -0.77606
ILE_117 -7.60141 1.43247 1.22213 0.02717 0.06152 0.1244 -1.57547 0 0 0 0 0 -0.03774 0.27957 -0.69806 0 2.30374 -0.39983 0.41632 -4.4452
SER_118 -5.77541 0.83929 5.50299 0.00217 0.05145 0.07358 -3.39894 0 0 0 0 0 0.08791 0.56915 -0.19234 0 -0.28969 -0.15904 0.47166 -2.21723
VAL_119 -7.63649 1.09996 1.48118 0.02187 0.04202 -0.04506 -2.31195 0 0 0 0 0 -0.00425 0.06384 -0.76555 0 2.64269 -0.15341 0.54172 -5.02343
THR_120 -7.58 1.02258 4.33885 0.00829 0.05307 0.29846 -3.18549 0 0 0 -0.52794 0 0.06001 0.44242 -0.19052 0 1.15175 -0.13612 0.60323 -3.64141
SER_121 -6.6427 0.93313 5.10305 0.0016 0.08664 0.22007 -3.92867 0 0 -0.32068 -0.81878 0 0.00796 1.00561 0.06117 0 -0.28969 0.04805 0.52953 -4.00371
VAL_122 -7.80789 1.29209 1.44921 0.01812 0.04228 0.06657 -1.9556 0 0 0 0 0 0.13809 0.06384 -0.54315 0 2.64269 -0.05621 0.45338 -4.19658
LEU_123 -9.48617 1.36414 1.53517 0.03053 0.1249 0.04156 -3.09696 0 0 0 0 0 -0.04104 0.66696 -0.37351 0 1.66147 -0.12316 0.48516 -7.21094
TRP_124 -11.3442 1.11184 3.30329 0.01949 0.55955 0.01489 -2.6418 0 0 0 -1.00149 0 0.01292 1.60156 -0.22708 0 2.26099 0.02893 0.5078 -5.79329
ARG_125 -8.31169 0.69926 6.2976 0.0174 0.69625 -0.27167 -3.25007 0 0 0 -1.16558 0 -0.02312 2.32758 0.1363 0 -0.09474 0.07063 0.57009 -2.30176
ALA_126 -5.72721 0.28935 2.27024 0.00139 0 -0.19867 -2.5217 0 0 0 0 0 0.02914 0 0.23272 0 1.32468 -0.05029 0.39263 -3.95773
GLU_127 -5.5196 0.29007 6.18997 0.00636 0.28531 -0.15939 -3.86426 0 0 0 -1.90209 0 -0.01247 2.50741 -0.15112 0 -2.72453 0.01341 0.19427 -4.84665
ILE_128 -4.88983 0.53477 1.80356 0.08104 0.08796 -0.1463 -0.70117 0 0 0 0 0 0.02508 1.56123 -0.53418 0 2.30374 -0.01234 0.59125 0.70481
SER_129 -3.59015 0.37047 2.47448 0.0012 0.02417 -0.15765 -1.19218 0 0 -1.20788 0 0 0.08586 0.78693 0.05532 0 -0.28969 -0.20325 0.71961 -2.12275
THR_130 -5.1084 0.46994 2.90648 0.01041 0.08085 -0.02434 -2.1223 0 0 0 0 0 0.08092 0.1699 0.09791 0 1.15175 -0.07353 0.8885 -1.47189
GLY_131 -1.89225 0.16689 1.38162 0.00014 0 0.00275 -1.06012 0 0 0 0 0 0.02418 0 0.50309 0 0.79816 0.77381 0.80347 1.50173
TRP_132 -11.0762 2.04038 4.38124 0.03398 0.27592 -0.73603 -1.26067 0 0 0 0 0 0.29031 3.12365 -0.02695 0 2.26099 1.22842 1.06947 1.60451
ASN_133 -5.35885 0.33825 5.0291 0.00585 0.36729 -0.22672 -1.44809 0 0 -0.88993 0 0 -0.04949 2.11099 -0.07485 0 -1.34026 0.5168 1.13791 0.11801
TYR_134 -9.53681 1.47895 4.28158 0.02645 0.28352 -0.14594 -1.32289 0 0 0 0 0 -0.05901 1.59242 -0.18099 0.04459 0.58223 -0.21797 0.48663 -2.68722
ASP_135 -4.27518 0.45858 5.07974 0.00326 0.23127 -0.24126 -1.42127 0 0 -0.88993 0 0 1.78043 1.48396 0.11675 0 -2.14574 0.44243 0.97713 1.60017
ARG_136 -4.64179 0.6738 3.851 0.03001 0.59369 0.06086 -3.83999 0 0 -0.37188 -1.74101 0 0.20487 1.88767 0.22256 0 -0.09474 1.11895 1.82859 -0.2174
PHE_137 -10.1582 2.75505 4.84422 0.02936 0.28112 -0.72115 -0.58259 0 0 0 0 0 0.40039 4.54029 -0.22093 0 1.21829 0.32182 3.03883 5.74646
LEU_138 -9.95498 2.7799 3.64595 0.03702 0.18387 0.38423 -1.66475 0 0 0 0 0 -0.02972 1.70667 -0.01813 0 1.66147 0.48813 3.27028 2.48994
ALA_139 -5.64334 0.75037 1.4407 0.0014 0 -0.15301 -1.36314 0 0 0 0 0 0.16236 0 0.34058 0 1.32468 0.99073 1.85338 -0.29531
LYS_140 -5.75521 0.89268 5.90845 0.00908 0.17924 0.29371 -3.14066 0 0 0 0 0 0.09746 1.12375 0.0519 0 -0.71458 0.4951 1.05027 0.4912
LEU_141 -7.23336 1.45508 1.83519 0.09403 0.26789 -0.23346 -1.86936 0 0 0 0 0 0.00969 0.48211 -0.20345 0 1.66147 0.1097 1.31661 -2.30786
TRP_142 -5.38272 0.8578 1.25412 0.02162 0.20917 -0.45236 0.34061 0 0 0 0 0 -0.01626 3.16877 -0.01331 0 2.26099 5.02821 1.0273 8.30393
ASN_143 -4.39949 0.39174 3.38917 0.00446 0.36983 -0.22314 -1.17567 0 0 -1.3609 -0.84018 0 0.04289 2.97886 0.19968 0 -1.34026 5.96833 0.54638 4.5517
GLY_144 -2.93723 0.63119 2.12582 8e-05 0 -0.09127 -0.46955 0 0 -0.69128 0 0 0.01238 0 -1.13979 0 0.79816 2.37753 0.51839 1.13445
THR_145 -5.98886 0.77952 3.48678 0.01936 0.06507 -0.01426 -1.04875 0 0 -0.66962 -0.84018 0 0.30338 0.03543 0.0148 0 1.15175 1.65666 1.01232 -0.0366
ILE_146 -7.29724 1.15954 0.67754 0.05862 0.10359 -0.16486 -0.81909 0 0 0 0 0 0.15914 0.18878 0.41766 0 2.30374 5.21309 1.65592 3.65643
LEU_147 -6.41162 1.27831 1.95253 0.02369 0.05328 -0.00477 -1.81766 0 0 0 0 0 -0.01365 2.42702 0.37495 0 1.66147 5.5656 1.91816 7.00731
ALA_148 -4.30967 1.99433 0.21164 0.00233 0 -0.1082 0.22877 0 0 0 0 0 0.59347 0 -0.16494 0 1.32468 0.81065 2.27496 2.85803
GLU_149 -7.2934 0.75789 6.58907 0.00311 0.20638 0.09721 -5.65061 0 0 -0.72357 0 0 0.15324 3.56557 -0.12983 0 -2.72453 0.60393 2.38432 -2.16122
PRO_150 -7.56179 1.47234 3.2001 0.00665 0.09405 -0.26502 -0.35172 0 0 0 0 0 0.25285 0.06123 -0.79041 0 -1.64321 0.61941 1.74472 -3.1608
THR_151 -4.72581 0.9892 2.71246 0.0071 0.05366 -0.0583 -1.16556 0 0 0 0 0 -0.07367 0.04143 0.04075 0 1.15175 0.0877 0.71458 -0.2247
THR_152 -4.37687 0.54559 1.84739 0.00952 0.09637 -0.35146 0.51126 0 0 0 0 0 0.04838 0.06158 -0.17366 0 1.15175 0.08593 0.34988 -0.19434
SER_153 -3.44406 0.55576 3.95938 0.0022 0.06142 -0.13231 -2.45625 0 0 -0.35978 -0.53098 0 -0.03919 0.11084 -0.25849 0 -0.28969 -0.04818 0.7796 -2.08974
HIS_154 -4.24091 0.56807 3.38898 0.00332 0.41743 -0.32754 -0.5618 0 0 0 0 0 0.29094 1.2709 -0.44388 0 -0.30065 1.28726 0.89842 2.25055
GLN_155 -2.28351 0.43604 2.75738 0.00625 0.18 -0.20251 -0.80126 0 0 0 0 0 -0.03805 2.27513 -0.26225 0 -1.45095 1.40245 0.46419 2.48293
ASP_156 -3.10534 0.37433 3.65248 0.00658 0.35519 -0.02469 -1.65297 0 0 -0.35978 -0.53098 0 -0.02571 2.41127 -0.54964 0 -2.14574 -0.23855 0.3285 -1.50505
SER_157 -3.84835 0.55131 3.16919 0.00174 0.03647 -0.05892 -0.98477 0 0 -0.25047 0 0 0.20943 1.04448 0.20086 0 -0.28969 1.10494 0.41905 1.30527
GLY_158 -2.51722 0.1822 1.25125 1e-05 0 -0.12813 -0.5166 0 0 -0.25047 0 0 -0.13241 0 -1.30549 0 0.79816 1.16612 0.29111 -1.16148
ILE_159 -7.82284 1.19256 1.2469 0.18407 0.25888 0.08353 -1.54672 0 0 0 0 0 0.05941 3.87783 -0.12594 0 2.30374 0.26049 1.25456 1.22648
PRO_160 -7.72955 1.85946 2.40229 0.00252 0.05156 -0.09083 0.7244 0 0 0 0 0 -0.00494 0.13128 -1.14196 0 -1.64321 -0.0636 3.50641 -1.99618
LEU_161 -10.3249 3.76529 2.3976 0.04954 0.14817 -0.22863 -0.87243 0 0 0 0 0 0.03952 0.71491 -0.02411 0 1.66147 -0.00879 4.51875 1.83639
THR_162 -8.33138 3.37802 3.64421 0.07426 0.06979 0.1714 -3.43991 0 0 -0.28545 -0.44951 0 0.06067 0.92108 -0.45708 0 1.15175 0.75305 3.95433 1.21523
ARG_163 -5.83281 1.05688 4.19821 0.02025 0.44161 -0.44437 -2.4069 0 0 -0.28545 -0.4198 0 -0.05917 2.17143 -0.23206 0 -0.09474 0.95735 2.27126 1.34168
GLY_164 -2.85855 0.33405 1.64657 0.0001 0 -0.01833 -0.01086 0 0 0 0 0 -0.07901 0 0.45212 0 0.79816 0.57221 0.63747 1.47391
GLY_165 -3.73198 0.59046 2.85607 6e-05 0 -0.05069 -1.17338 0 0 0 0 0 -0.06021 0 0.84849 0 0.79816 0.60461 0.2952 0.97681
LEU_166 -6.02528 1.03311 3.69583 0.05589 0.26108 -0.06377 -0.24762 0 0 0 0 0 -0.02894 2.25016 -0.12458 0 1.66147 0.63041 0.39087 3.48861
ASN_167 -3.10874 0.52345 3.11564 0.00719 0.28232 0.10169 -1.2461 0 0 -0.45457 0 0 -0.09491 1.2019 0.19487 0 -1.34026 0.15297 0.46322 -0.20132
TRP_168 -11.9241 2.32451 6.69955 0.02918 0.14343 -0.23569 -1.08588 0 0 0 0 0 1.61929 1.69168 1.37595 0 2.26099 5.09422 2.844 10.8372
VAL_169 -1.91478 0.12038 1.82329 0.01615 0.0487 -0.16582 -0.61834 0 0 -0.72357 0 0 0.09439 -0.02161 -0.3922 0 2.64269 5.03679 2.98129 8.92736
ARG_170 -4.41252 0.45829 3.8809 0.02188 0.42297 -0.1505 -1.14743 0 0 0 -0.99055 0 0.28067 2.24938 -0.01558 0 -0.09474 0.38049 0.92771 1.81097
SER_171 -3.89443 0.71569 3.99703 0.00189 0.02348 0.1571 -2.02163 0 0 -0.45457 0 0 0.01227 0.67335 0.38154 0 -0.28969 0.90619 1.15419 1.36241
GLU_172 -3.4396 0.28907 3.54789 0.00822 0.35227 -0.15153 -1.64447 0 0 0 -0.99055 0 0.02888 2.48458 -0.00361 0 -2.72453 1.23201 0.99753 -0.01384
ASN_173 -1.63388 0.39678 1.64622 0.00728 0.31023 -0.09458 -0.14054 0 0 0 0 0 -0.01395 1.48515 -1.01239 0 -1.34026 0.25047 0.51286 0.37339
THR_174 -4.87569 0.44281 3.69414 0.00764 0.10215 -0.16396 -1.41063 0 0 0 0 0 0.0167 1.71398 -0.02899 0 1.15175 -0.41602 0.69468 0.92855
VAL_175 -3.09619 0.38105 0.52705 0.01685 0.04158 -0.1121 0.04654 0 0 0 0 0 -0.01546 0.05907 -0.48311 0 2.64269 -0.03301 0.77994 0.75491
TYR_176 -8.08806 1.37188 2.74634 0.02113 -0.02777 -0.11045 -0.58385 0 0 0 0 0 -0.01458 3.63529 0.19858 0.00122 0.58223 0.33274 0.51075 0.57547
ALA_177 -2.05878 0.52656 1.1632 0.00366 0 -0.15082 -0.28579 0 0 0 0 0 0.04208 0 -0.1948 0 1.32468 1.23569 0.63063 2.23631
TYR_178 -7.23086 0.77918 3.28943 0.0269 0.00725 -0.52941 -1.23828 0 0 0 0 0 0.03523 3.45473 -0.018 0.0005 0.58223 0.63529 0.93782 0.732
ARG_179 -4.81394 0.41773 2.4751 0.01198 0.37058 -0.41358 0.13033 0 0 0 0 0 -0.00474 2.29601 -0.19456 0 -0.09474 -0.25796 0.80175 0.72397
ASN_180 -5.74359 0.66507 4.35709 0.01156 0.73747 -0.81512 -0.70666 0 0 0 0 0 -0.02731 2.3921 -0.49817 0 -1.34026 0.127 0.48013 -0.3607
GLN_181 -3.03462 0.08368 2.54337 0.00754 0.1822 -0.59293 -0.1507 0 0 0 0 0 -0.02494 2.51636 0.09814 0 -1.45095 -0.03846 0.38626 0.52494
ILE_182 -8.22087 0.98416 1.69683 0.03863 0.08045 -0.09224 -2.11599 0 0 0 0 0 -0.01127 0.85513 -0.66486 0 2.30374 -0.41142 0.29667 -5.26104
THR_183 -4.86066 0.39063 3.79665 0.01145 0.05529 -0.20385 -1.80289 0 0 -1.1898 0 0 -0.03551 0.04012 -0.18485 0 1.15175 -0.14896 0.32375 -2.65689
ALA_184 -4.09723 0.34477 1.70407 0.00152 0 -0.3229 -0.44632 0 0 -1.20788 0 0 -0.05607 0 -0.06337 0 1.32468 -0.36744 0.18189 -3.0043
GLY_185 -2.14326 0.04932 2.01085 7e-05 0 0.0934 -0.99469 0 0 0 0 0 -0.13509 0 -1.4852 0 0.79816 -0.7749 0.12993 -2.4514
LYS_186 -6.66133 0.46034 6.35158 0.00809 0.11086 -0.17751 -4.5324 0 0 0 -0.50251 0 -0.01779 0.97642 -0.07501 0 -0.71458 -0.39858 0.28201 -4.89043
TRP_187 -9.57769 0.94598 3.843 0.02444 0.583 -0.13707 -1.38736 0 0 0 0 0 0.05297 2.25364 -0.28014 0 2.26099 0.08491 0.57604 -0.7573
TYR_188 -12.5021 1.30063 4.64493 0.0239 0.27188 0.19858 -3.7098 0 0 -1.1898 -0.55666 0 0.18126 1.29313 -0.28606 0.08579 0.58223 -0.02064 0.82507 -8.85769
VAL_189 -8.04369 0.92073 1.24407 0.01529 0.04048 -0.02558 -2.22027 0 0 0 0 0 -0.05726 0.19965 -0.77719 0 2.64269 -0.33314 1.12581 -5.26841
THR_190 -7.53787 1.31018 4.19218 0.01095 0.05153 0.05885 -3.35521 0 0 0 -2.24146 0 -0.02726 0.10991 -0.20882 0 1.15175 -0.15532 0.90222 -5.73838
PHE_191 -10.7358 1.1925 2.39253 0.02389 0.26171 -0.11442 -3.58599 0 0 0 0 0 0.08615 1.4228 -0.312 0 1.21829 -0.09162 0.48222 -7.75971
TRP_192 -13.5359 1.63906 4.58037 0.02266 0.49336 -0.29674 -2.80189 0 0 -0.42813 0 0 0.19852 2.06249 -0.15474 0 2.26099 -0.06925 0.61138 -5.41785
MET_193 -9.12163 1.99261 0.65171 0.01261 0.04884 -0.21286 -0.52416 0 0 0 0 0 0.07438 1.36252 -0.01693 0 1.65735 0.22544 1.12731 -2.72281
THR_194 -7.56374 2.15432 4.47144 0.01221 0.09299 -0.06341 -2.95687 0 0 0 0 0 0.00977 0.10955 -0.32662 0 1.15175 0.05989 1.37899 -1.46975
TYR_195 -9.95954 1.4528 4.86547 0.02438 0.07118 -0.08947 -1.33128 0 0 -0.34478 0 0 0.20713 2.31972 -0.29455 0.00634 0.58223 0.10198 1.34867 -1.03972
ASP_196 -4.94606 0.34527 5.75281 0.11942 1.20417 -0.12586 -4.17287 0 0 -1.40877 0 0 1.83781 2.37165 -0.30893 0 -2.14574 0.84522 3.07194 2.44008
PRO_197 -5.04951 0.63373 2.56677 0.00565 0.08116 -0.07029 0.06037 0 0 0 0 0 0.31334 0.03353 -0.70167 0 -1.64321 1.20155 2.69472 0.12617
ASP_198 -2.63193 0.24437 2.99563 0.01274 0.93618 -0.25021 -1.60069 0 0 -0.70485 0 0 0.01242 1.69022 -0.56961 0 -2.14574 0.72449 1.28678 -0.00021
GLU_199 -4.7474 0.90685 4.22047 0.00811 0.68484 0.10746 -0.97086 0 0 -1.05141 0 0 0.22812 4.05454 -0.15358 0 -2.72453 0.25817 1.46639 2.28716
TRP_200 -8.74484 1.16248 4.22674 0.03135 0.2838 -0.14595 -1.9209 0 0 -1.05141 0 0 0.0138 2.9558 0.06345 0 2.26099 -0.11395 1.30522 0.32657
VAL_201 -10.1547 2.22765 1.69172 0.02249 0.04633 0.14944 -1.35694 0 0 0 0 0 -0.0283 0.14177 -0.74288 0 2.64269 -0.38754 1.56274 -4.1855
TRP_202 -10.8327 2.94097 6.46195 0.02205 0.108 -0.34076 -1.12321 0 0 0 -0.75293 0 0.02824 3.91285 -0.36674 0 2.26099 -0.07262 1.74284 3.98894
LEU_203 -10.8691 2.77841 2.65405 0.0293 0.10413 -0.4461 -0.61742 0 0 0 0 0 -0.0121 2.72352 0.1019 0 1.66147 0.75712 2.20446 1.06968
ASP_204 -6.2417 0.46522 7.81182 0.00303 0.22148 0.85536 -7.2523 0 0 -1.1648 -2.49394 0 0.01319 1.60262 0.11223 0 -2.14574 0.56759 2.76428 -4.88166
GLN_205 -8.82647 1.66448 5.21772 0.09394 0.5686 -0.41964 -1.01134 0 0 0 0 0 0.38455 4.05888 0.06849 0 -1.45095 0.18358 2.17568 2.70753
PHE_206 -8.61024 1.44366 4.74749 0.02769 0.38028 -0.09017 -2.71639 0 0 0 0 0 -0.08028 2.04872 0.24679 0 1.21829 0.25723 1.59121 0.46427
LYS_207 -8.96582 1.24901 7.25684 0.01178 0.24292 -0.13656 -2.93049 0 0 -0.78362 -0.38445 0 0.40871 3.35914 0.09946 0 -0.71458 0.00169 1.43756 0.15158
LEU_208 -6.85043 1.52124 1.74664 0.04768 0.07541 -0.1355 -0.19438 0 0 0 0 0 0.12572 3.04147 -0.16327 0 1.66147 -0.22594 0.78575 1.43585
GLN_209 -6.85129 0.80309 4.28711 0.00634 0.21771 -0.31896 -2.33141 0 0 -0.47303 -0.52526 0 0.09196 3.38654 0.35658 0 -1.45095 -0.15288 0.62227 -2.33219
PHE_210 -12.3366 2.74257 2.34077 0.03697 0.14903 0.04962 -1.33172 0 0 0 0 0 -0.00407 3.33064 -0.20987 0 1.21829 0.30488 1.38885 -2.32061
ALA_211 -5.99961 1.08046 1.94774 0.00251 0 -0.45503 -0.34341 0 0 0 0 0 0.0217 0 -0.0198 0 1.32468 0.0662 1.52076 -0.85381
LEU_212 -9.73496 3.1772 0.93551 0.11467 0.14766 -0.31371 0.23941 0 0 0 0 0 -0.02013 2.21189 0.69053 0 1.66147 0.24117 2.13442 1.48512
HIS_213 -5.29341 0.93787 3.62496 0.01428 0.33993 -0.58072 0.38521 0 0 0 0 0 0.3479 2.99646 -0.00306 0 -0.30065 0.23782 2.47912 5.1857
PRO_214 -3.90842 1.0061 3.26491 0.00348 0.06646 0.08623 -2.64437 0 0 0 0 0 -0.04452 0.11933 -1.23186 0 -1.64321 -0.19468 1.97003 -3.15052
ALA_215 -3.60204 0.71458 2.84945 0.00217 0 0.05865 -3.52462 0 0 -0.70392 0 0 0.06889 0 -0.15604 0 1.32468 1.47388 1.89662 0.40232
ASN_216 -2.59504 0.69439 2.72914 0.00548 0.24643 -0.0616 -1.23666 0 0 0 0 0 0.05319 1.16568 0.07513 0 -1.34026 1.46367 0.91432 2.11388
TRP_217 -6.65791 1.25083 3.85539 0.02159 0.30231 -0.28803 -1.14072 0 0 0 0 0 0.12638 2.26496 0.02294 0 2.26099 -0.0782 0.34544 2.28598
SER_218 -3.39685 0.42448 3.30683 0.00171 0.06457 -0.2625 -1.17149 0 0 0 0 0 -0.03428 0.26002 -0.22405 0 -0.28969 -0.31233 0.29308 -1.34049
ASP_219 -2.04549 0.57683 2.36095 0.00324 0.77428 -0.08151 -0.19965 0 0 0 0 0 0.16233 2.74908 0.04018 0 -2.14574 4.87161 1.32101 8.38712
PRO_220 -4.07608 1.06431 2.70942 0.00376 0.07715 -0.26103 0.6462 0 0 0 0 0 0.14916 0.12964 -1.19466 0 -1.64321 4.99191 1.434 4.03057
ILE_221 -1.6856 0.3426 0.30042 0.03986 0.22915 -0.00548 0.12582 0 0 0 0 0 -0.15138 0.7124 0.321 0 2.30374 -0.13737 0.49399 2.88916
ALA_222 -3.08658 1.0816 1.84303 0.00142 0 -0.00973 -0.84919 0 0 0 0 0 1.01677 0 0.02824 0 1.32468 5.21222 1.52224 8.08471
PRO_223 -4.94163 1.05371 2.13714 0.01017 0.09602 -0.03532 -0.83113 0 0 -0.36673 0 0 0.33307 0.06283 -0.81598 0 -1.64321 5.4409 1.69276 2.1926
ARG_224 -7.00145 0.65697 5.41562 0.01515 0.58608 -0.2129 -2.2102 0 0 -0.58237 0 0 0.13392 1.38195 -0.21174 0 -0.09474 0.17203 0.63093 -1.32076
TRP_225 -11.3305 2.21963 3.16506 0.0316 0.63749 -0.66113 -0.73269 0 0 0 -0.52794 0 0.06213 1.97193 -0.22453 0 2.26099 -0.01253 0.9413 -2.19919
ASP_226 -6.36076 0.74079 5.68253 0.01219 0.39207 -0.71924 -1.12997 0 0 0 -0.69459 0 0.03451 4.53953 -0.42458 0 -2.14574 0.48306 1.66758 2.07739
ILE_227 -9.24718 2.79443 2.74272 0.03211 0.06141 0.15702 -0.04895 0 0 0 0 0 0.07455 0.24519 -0.34762 0 2.30374 0.98592 2.03652 1.78985
THR_228 -8.65971 1.32302 5.19603 0.00585 0.09169 0.20981 -2.95083 0 0 -0.34478 0 0 0.10361 0.16883 0.26652 0 1.15175 5.54455 1.75376 3.86009
GLU_229 -5.68074 0.67709 4.53968 0.00566 0.25409 -0.30709 -1.56516 0 0 0 -0.4198 0 -0.00278 2.67623 -0.31287 0 -2.72453 4.67351 0.88167 2.69495
ASP_230 -4.09441 0.75522 3.57676 0.00502 0.339 -0.32439 -1.18231 0 0 0 0 0 0.02217 1.78478 -0.20259 0 -2.14574 -0.56841 0.45637 -1.57853
SER_231 -6.09638 0.87657 5.50733 0.00163 0.05 -0.21759 -3.38834 0 0 0 0 0 -0.06105 0.15113 -0.20571 0 -0.28969 -0.58617 0.38119 -3.87707
LEU_232 -7.67981 1.6066 1.09018 0.08122 0.08407 -0.10461 -0.50094 0 0 0 0 0 -0.02762 2.89072 -0.1726 0 1.66147 -0.47626 0.87396 -0.67363
GLY_233 -1.69018 0.23743 1.83819 6e-05 0 -0.28272 -0.62108 0 0 0 0 0 -0.10201 0 0.31909 0 0.79816 -0.18467 0.79219 1.10446
THR_234 -4.95371 0.38963 3.51272 0.00581 0.07254 -0.07387 -2.40648 0 0 -0.99678 0 0 -0.03649 0.02732 -0.25301 0 1.15175 -0.18818 0.33917 -3.40958
GLY_235 -3.62374 0.50462 2.65041 6e-05 0 -0.23194 0.04782 0 0 0 0 0 0.05311 0 -1.19508 0 0.79816 -0.53596 0.32421 -1.20834
LEU_236 -7.3097 1.85698 1.26334 0.03128 0.11531 -0.27819 -1.7382 0 0 -0.99678 0 0 0.12335 0.08805 0.55231 0 1.66147 -0.22304 0.37931 -4.47452
TRP_237 -10.0674 1.49254 1.2497 0.0199 0.22671 -0.40356 -0.66256 0 0 0 0 0 0.67696 2.54683 -0.05815 0 2.26099 5.18873 1.05481 3.52549
SER_238 -5.52283 1.06411 5.57499 0.0019 0.05514 -0.27127 -2.99387 0 0 -1.05929 0 0 0.15247 0.15837 -0.38347 0 -0.28969 5.44232 1.31408 3.24298
LEU_239 -7.81689 0.7598 2.63236 0.02961 0.09629 -0.03067 -2.93629 0 0 0 0 0 0.0518 0.19298 -0.10539 0 1.66147 0.29133 0.83625 -4.33736
GLN_240 -5.60424 1.12821 4.64898 0.01245 0.31694 -0.39203 -0.88066 0 0 -1.05929 0 0 -0.0818 3.27667 -0.21876 0 -1.45095 -0.27953 0.44443 -0.13957
ASP_241 -5.62957 0.41647 5.12473 0.00359 0.29994 -0.41072 -0.91979 0 0 0 0 0 -0.01217 1.55947 -0.28765 0 -2.14574 -0.24235 0.25798 -1.9858
LEU_242 -8.03515 0.56737 0.68217 0.01969 0.06525 -0.11593 -0.18229 0 0 0 0 0 -0.02071 2.65326 -0.18342 0 1.66147 0.00953 0.20465 -2.6741
THR_243 -7.0337 0.70129 3.1657 0.00942 0.08291 -0.17403 -2.13661 0 0 -1.09793 0 0 0.0421 0.11672 -0.54181 0 1.15175 -0.07115 0.44057 -5.34477
PHE_244 -7.14582 0.94248 3.39328 0.03193 0.5467 -0.30424 -0.48774 0 0 0 0 0 0.04338 3.62587 0.46075 0 1.21829 0.48185 0.64172 3.44845
TYR_245 -10.0863 1.65682 4.18378 0.24565 0.86885 -0.19805 -0.53754 0 0 -1.48587 0 0 1.05706 3.33368 -0.1836 0.0691 0.58223 0.86419 1.70055 2.07054
PRO_246 -5.8442 1.06884 2.59784 0.00224 0.04118 -0.23908 0.05459 0 0 0 0 0 0.03942 0.78894 0.6102 0 -1.64321 2.54393 1.72737 1.74806
VAL_247 -5.70998 0.97329 -0.02099 0.01744 0.04608 -0.18444 0.43588 0 0 0 0 0 0.00574 0.02203 -0.4606 0 2.64269 2.28875 0.56481 0.62072
GLY_248 -2.21003 0.06612 1.8872 6e-05 0 -0.07169 -0.31139 0 0 0 0 0 -0.05793 0 -1.3552 0 0.79816 -0.41675 0.35376 -1.31767
HIS_249 -4.54374 0.34985 2.75399 0.00751 0.56008 -0.19458 0.78983 0 0 0 0 0 -0.00874 2.57729 -0.15926 0 -0.30065 -0.02087 0.43299 2.2437
GLN_250 -7.24111 0.68109 4.52009 0.0833 0.88513 -0.29821 -0.07211 0 0 -0.73436 0 0 0.22519 1.85223 -0.28395 0 -1.45095 1.18681 1.55564 0.90877
PRO_251 -5.65631 1.16386 2.92211 0.0037 0.0779 -0.16732 -1.04952 0 0 -0.73436 0 0 -0.04227 0.09776 -1.18396 0 -1.64321 0.60667 1.4526 -4.15236
ALA_252 -1.38443 0.13699 0.9169 0.00163 0 0.08684 -0.27943 0 0 0 0 0 -0.0392 0 -0.22808 0 1.32468 -0.54465 0.33534 0.3266
ALA_253 -3.7088 0.54419 1.69314 0.0021 0 -0.2202 -0.61261 0 0 -0.69223 0 0 0.02141 0 -0.17337 0 1.32468 0.70161 0.39979 -0.72029
ALA_254 -5.29888 0.21592 2.42508 0.00153 0 0.03707 -1.92317 0 0 0 0 0 -0.00428 0 -0.14944 0 1.32468 0.61511 0.44155 -2.31483
GLU_255 -5.39891 0.31955 4.47314 0.00759 0.34793 0.14853 -2.40965 0 0 0 -1.09753 0 0.01533 2.40633 0.22963 0 -2.72453 -0.17092 0.38856 -3.46496
LEU_256 -7.33202 0.84808 0.52553 0.02065 0.10385 -0.10183 -1.02823 0 0 0 0 0 0.09565 0.2907 -0.01939 0 1.66147 0.38706 0.42264 -4.12583
ALA_257 -4.85815 0.58083 1.83795 0.00183 0 0.03794 -1.95982 0 0 -0.32068 0 0 -0.02198 0 0.06829 0 1.32468 0.15674 0.60534 -2.54703
LEU_258 -9.75724 0.76881 1.60329 0.01095 0.06403 -0.67036 0.0636 0 0 0 0 0 -0.03633 2.10135 -0.1074 0 1.66147 0.36002 0.7902 -3.1476
VAL_259 -6.0845 1.10257 2.93469 0.02773 0.06156 -0.44059 -0.01403 0 0 0 0 0 -0.00156 0.05782 0.29764 0 2.64269 0.53264 1.05766 2.17432
PRO_260 -3.14316 0.49645 1.7446 0.00255 0.03711 -0.02919 -0.08849 0 0 0 0 0 -0.13987 0.41401 -0.42685 0 -1.64321 -0.02135 0.90724 -1.89018
ARG:CtermProteinFull_261 -2.31187 0.44145 1.77353 0.01523 0.41453 -0.26199 -0.23829 0 0 0 0 0 0 0.7943 0 0 -0.09474 -0.20588 0.67037 0.99663
#END_POSE_ENERGIES_TABLE /home/grads/bernardm/FoldingBenchMarks/RosettaFold/RoseTTAFold/results_pyrosetta_rerun/T1179.pdb/pdb-3track/model0_0_0.15.pdb
