# Supplementary material for: The transformative power of transformers in protein structure prediction
Source: Proc Natl Acad Sci U S A. 2023 Jul 31;120(32):e2303499120. doi: 10.1073/pnas.2303499120 (PMC10410766; doi:10.1073/pnas.2303499120)
Supplement: Supplementary file 2 — Dataset S01 (GZ) [file pnas.2303499120.sd01.gz › SI_Data/predicted_structures/RoseTTAFold/T1186.pdb]

HEADER                                            28-DEC-22   XXXX              
EXPDTA    THEORETICAL MODEL                                                     
REMARK 220                                                                      
REMARK 220 EXPERIMENTAL DETAILS                                                 
REMARK 220  EXPERIMENT TYPE                : THEORETICAL MODELLING              
REMARK 220  DATE OF DATA COLLECTION        : 28-DEC-22                          
REMARK 220                                                                      
REMARK 220 REMARK: MODEL GENERATED BY ROSETTA                                   
REMARK 220  VERSION 2022.39+release.d8d9982                                     
ATOM      1  N   SER A   1       0.659  -0.440  -0.547  1.00  0.00           N  
ATOM      2  CA  SER A   1       2.046  -0.103  -0.848  1.00  0.00           C  
ATOM      3  C   SER A   1       2.409   1.345  -0.489  1.00  0.00           C  
ATOM      4  O   SER A   1       2.912   1.621   0.605  1.00  0.00           O  
ATOM      5  CB  SER A   1       2.325  -0.380  -2.319  1.00  0.00           C  
ATOM      6  OG  SER A   1       1.561   0.450  -3.165  1.00  0.00           O  
ATOM      7 1H   SER A   1       0.385  -1.234  -1.109  1.00  0.00           H  
ATOM      8 2H   SER A   1       0.564  -0.678   0.430  1.00  0.00           H  
ATOM      9 3H   SER A   1       0.064   0.344  -0.764  1.00  0.00           H  
ATOM     10  HA  SER A   1       2.684  -0.761  -0.254  1.00  0.00           H  
ATOM     11 1HB  SER A   1       3.386  -0.226  -2.519  1.00  0.00           H  
ATOM     12 2HB  SER A   1       2.102  -1.424  -2.536  1.00  0.00           H  
ATOM     13  HG  SER A   1       1.731   0.138  -4.061  1.00  0.00           H  
ATOM     14  N   ALA A   2       2.084   2.284  -1.382  1.00  0.00           N  
ATOM     15  CA  ALA A   2       2.435   3.698  -1.201  1.00  0.00           C  
ATOM     16  C   ALA A   2       1.912   4.250   0.114  1.00  0.00           C  
ATOM     17  O   ALA A   2       2.578   5.050   0.761  1.00  0.00           O  
ATOM     18  CB  ALA A   2       1.891   4.526  -2.345  1.00  0.00           C  
ATOM     19  H   ALA A   2       1.660   1.983  -2.246  1.00  0.00           H  
ATOM     20  HA  ALA A   2       3.522   3.776  -1.195  1.00  0.00           H  
ATOM     21 1HB  ALA A   2       2.189   5.563  -2.211  1.00  0.00           H  
ATOM     22 2HB  ALA A   2       2.293   4.151  -3.286  1.00  0.00           H  
ATOM     23 3HB  ALA A   2       0.805   4.458  -2.360  1.00  0.00           H  
ATOM     24  N   VAL A   3       0.743   3.800   0.548  1.00  0.00           N  
ATOM     25  CA  VAL A   3       0.219   4.274   1.817  1.00  0.00           C  
ATOM     26  C   VAL A   3       1.147   3.949   2.969  1.00  0.00           C  
ATOM     27  O   VAL A   3       1.337   4.770   3.863  1.00  0.00           O  
ATOM     28  CB  VAL A   3      -1.140   3.643   2.111  1.00  0.00           C  
ATOM     29  CG1 VAL A   3      -1.517   3.931   3.524  1.00  0.00           C  
ATOM     30  CG2 VAL A   3      -2.179   4.228   1.182  1.00  0.00           C  
ATOM     31  H   VAL A   3       0.218   3.149  -0.008  1.00  0.00           H  
ATOM     32  HA  VAL A   3       0.098   5.354   1.758  1.00  0.00           H  
ATOM     33  HB  VAL A   3      -1.080   2.564   1.985  1.00  0.00           H  
ATOM     34 1HG1 VAL A   3      -2.474   3.479   3.728  1.00  0.00           H  
ATOM     35 2HG1 VAL A   3      -0.771   3.512   4.194  1.00  0.00           H  
ATOM     36 3HG1 VAL A   3      -1.574   4.990   3.674  1.00  0.00           H  
ATOM     37 1HG2 VAL A   3      -3.152   3.785   1.399  1.00  0.00           H  
ATOM     38 2HG2 VAL A   3      -2.234   5.313   1.330  1.00  0.00           H  
ATOM     39 3HG2 VAL A   3      -1.906   4.017   0.150  1.00  0.00           H  
ATOM     40  N   GLN A   4       1.700   2.744   2.982  1.00  0.00           N  
ATOM     41  CA  GLN A   4       2.568   2.336   4.067  1.00  0.00           C  
ATOM     42  C   GLN A   4       3.843   3.159   4.028  1.00  0.00           C  
ATOM     43  O   GLN A   4       4.364   3.572   5.064  1.00  0.00           O  
ATOM     44  CB  GLN A   4       2.874   0.846   3.948  1.00  0.00           C  
ATOM     45  CG  GLN A   4       1.674  -0.054   4.214  1.00  0.00           C  
ATOM     46  CD  GLN A   4       1.983  -1.511   3.921  1.00  0.00           C  
ATOM     47  OE1 GLN A   4       2.733  -1.809   2.979  1.00  0.00           O  
ATOM     48  NE2 GLN A   4       1.421  -2.424   4.709  1.00  0.00           N  
ATOM     49  H   GLN A   4       1.583   2.126   2.190  1.00  0.00           H  
ATOM     50  HA  GLN A   4       2.063   2.524   5.014  1.00  0.00           H  
ATOM     51 1HB  GLN A   4       3.250   0.631   2.949  1.00  0.00           H  
ATOM     52 2HB  GLN A   4       3.659   0.581   4.654  1.00  0.00           H  
ATOM     53 1HG  GLN A   4       1.383   0.030   5.263  1.00  0.00           H  
ATOM     54 2HG  GLN A   4       0.851   0.261   3.575  1.00  0.00           H  
ATOM     55 1HE2 GLN A   4       1.598  -3.396   4.555  1.00  0.00           H  
ATOM     56 2HE2 GLN A   4       0.805  -2.142   5.483  1.00  0.00           H  
ATOM     57  N   GLN A   5       4.327   3.433   2.815  1.00  0.00           N  
ATOM     58  CA  GLN A   5       5.553   4.205   2.652  1.00  0.00           C  
ATOM     59  C   GLN A   5       5.349   5.640   3.145  1.00  0.00           C  
ATOM     60  O   GLN A   5       6.202   6.203   3.842  1.00  0.00           O  
ATOM     61  CB  GLN A   5       5.958   4.219   1.176  1.00  0.00           C  
ATOM     62  CG  GLN A   5       6.393   2.864   0.638  1.00  0.00           C  
ATOM     63  CD  GLN A   5       6.661   2.883  -0.861  1.00  0.00           C  
ATOM     64  OE1 GLN A   5       6.203   3.773  -1.587  1.00  0.00           O  
ATOM     65  NE2 GLN A   5       7.412   1.892  -1.335  1.00  0.00           N  
ATOM     66  H   GLN A   5       3.840   3.059   1.997  1.00  0.00           H  
ATOM     67  HA  GLN A   5       6.341   3.743   3.245  1.00  0.00           H  
ATOM     68 1HB  GLN A   5       5.123   4.569   0.577  1.00  0.00           H  
ATOM     69 2HB  GLN A   5       6.777   4.921   1.032  1.00  0.00           H  
ATOM     70 1HG  GLN A   5       7.303   2.555   1.149  1.00  0.00           H  
ATOM     71 2HG  GLN A   5       5.591   2.147   0.831  1.00  0.00           H  
ATOM     72 1HE2 GLN A   5       7.627   1.848  -2.312  1.00  0.00           H  
ATOM     73 2HE2 GLN A   5       7.763   1.191  -0.714  1.00  0.00           H  
ATOM     74  N   LYS A   6       4.185   6.208   2.826  1.00  0.00           N  
ATOM     75  CA  LYS A   6       3.851   7.560   3.239  1.00  0.00           C  
ATOM     76  C   LYS A   6       3.659   7.625   4.753  1.00  0.00           C  
ATOM     77  O   LYS A   6       4.145   8.557   5.406  1.00  0.00           O  
ATOM     78  CB  LYS A   6       2.582   8.011   2.534  1.00  0.00           C  
ATOM     79  CG  LYS A   6       2.673   8.293   1.020  1.00  0.00           C  
ATOM     80  CD  LYS A   6       1.266   8.618   0.476  1.00  0.00           C  
ATOM     81  CE  LYS A   6       1.234   8.883  -1.024  1.00  0.00           C  
ATOM     82  NZ  LYS A   6      -0.186   9.137  -1.505  1.00  0.00           N  
ATOM     83  H   LYS A   6       3.526   5.695   2.240  1.00  0.00           H  
ATOM     84  HA  LYS A   6       4.671   8.223   2.968  1.00  0.00           H  
ATOM     85 1HB  LYS A   6       1.829   7.235   2.662  1.00  0.00           H  
ATOM     86 2HB  LYS A   6       2.209   8.909   3.009  1.00  0.00           H  
ATOM     87 1HG  LYS A   6       3.329   9.146   0.849  1.00  0.00           H  
ATOM     88 2HG  LYS A   6       3.082   7.433   0.500  1.00  0.00           H  
ATOM     89 1HD  LYS A   6       0.618   7.763   0.672  1.00  0.00           H  
ATOM     90 2HD  LYS A   6       0.861   9.484   0.999  1.00  0.00           H  
ATOM     91 1HE  LYS A   6       1.848   9.752  -1.252  1.00  0.00           H  
ATOM     92 2HE  LYS A   6       1.636   8.017  -1.550  1.00  0.00           H  
ATOM     93 1HZ  LYS A   6      -0.201   9.308  -2.498  1.00  0.00           H  
ATOM     94 2HZ  LYS A   6      -0.762   8.324  -1.301  1.00  0.00           H  
ATOM     95 3HZ  LYS A   6      -0.572   9.943  -1.026  1.00  0.00           H  
ATOM     96  N   LEU A   7       2.993   6.617   5.328  1.00  0.00           N  
ATOM     97  CA  LEU A   7       2.801   6.602   6.767  1.00  0.00           C  
ATOM     98  C   LEU A   7       4.142   6.469   7.466  1.00  0.00           C  
ATOM     99  O   LEU A   7       4.366   7.115   8.487  1.00  0.00           O  
ATOM    100  CB  LEU A   7       1.867   5.469   7.188  1.00  0.00           C  
ATOM    101  CG  LEU A   7       0.393   5.628   6.787  1.00  0.00           C  
ATOM    102  CD1 LEU A   7      -0.319   4.365   7.113  1.00  0.00           C  
ATOM    103  CD2 LEU A   7      -0.217   6.806   7.516  1.00  0.00           C  
ATOM    104  H   LEU A   7       2.591   5.868   4.762  1.00  0.00           H  
ATOM    105  HA  LEU A   7       2.349   7.545   7.065  1.00  0.00           H  
ATOM    106 1HB  LEU A   7       2.233   4.543   6.736  1.00  0.00           H  
ATOM    107 2HB  LEU A   7       1.913   5.358   8.271  1.00  0.00           H  
ATOM    108  HG  LEU A   7       0.317   5.795   5.735  1.00  0.00           H  
ATOM    109 1HD1 LEU A   7      -1.359   4.450   6.832  1.00  0.00           H  
ATOM    110 2HD1 LEU A   7       0.143   3.549   6.564  1.00  0.00           H  
ATOM    111 3HD1 LEU A   7      -0.238   4.185   8.177  1.00  0.00           H  
ATOM    112 1HD2 LEU A   7      -1.267   6.916   7.226  1.00  0.00           H  
ATOM    113 2HD2 LEU A   7      -0.149   6.636   8.577  1.00  0.00           H  
ATOM    114 3HD2 LEU A   7       0.323   7.707   7.261  1.00  0.00           H  
ATOM    115  N   ALA A   8       5.050   5.658   6.911  1.00  0.00           N  
ATOM    116  CA  ALA A   8       6.376   5.509   7.494  1.00  0.00           C  
ATOM    117  C   ALA A   8       7.123   6.839   7.477  1.00  0.00           C  
ATOM    118  O   ALA A   8       7.787   7.211   8.447  1.00  0.00           O  
ATOM    119  CB  ALA A   8       7.167   4.456   6.734  1.00  0.00           C  
ATOM    120  H   ALA A   8       4.815   5.112   6.083  1.00  0.00           H  
ATOM    121  HA  ALA A   8       6.259   5.195   8.530  1.00  0.00           H  
ATOM    122 1HB  ALA A   8       8.144   4.337   7.193  1.00  0.00           H  
ATOM    123 2HB  ALA A   8       6.628   3.510   6.768  1.00  0.00           H  
ATOM    124 3HB  ALA A   8       7.282   4.768   5.700  1.00  0.00           H  
ATOM    125  N   ALA A   9       6.990   7.598   6.383  1.00  0.00           N  
ATOM    126  CA  ALA A   9       7.650   8.894   6.310  1.00  0.00           C  
ATOM    127  C   ALA A   9       7.132   9.813   7.416  1.00  0.00           C  
ATOM    128  O   ALA A   9       7.904  10.538   8.060  1.00  0.00           O  
ATOM    129  CB  ALA A   9       7.419   9.513   4.944  1.00  0.00           C  
ATOM    130  H   ALA A   9       6.458   7.252   5.582  1.00  0.00           H  
ATOM    131  HA  ALA A   9       8.717   8.744   6.464  1.00  0.00           H  
ATOM    132 1HB  ALA A   9       7.930  10.471   4.887  1.00  0.00           H  
ATOM    133 2HB  ALA A   9       7.806   8.843   4.175  1.00  0.00           H  
ATOM    134 3HB  ALA A   9       6.354   9.660   4.789  1.00  0.00           H  
ATOM    135  N   LEU A  10       5.819   9.750   7.659  1.00  0.00           N  
ATOM    136  CA  LEU A  10       5.167  10.545   8.690  1.00  0.00           C  
ATOM    137  C   LEU A  10       5.635  10.128  10.083  1.00  0.00           C  
ATOM    138  O   LEU A  10       5.984  10.978  10.914  1.00  0.00           O  
ATOM    139  CB  LEU A  10       3.643  10.421   8.538  1.00  0.00           C  
ATOM    140  CG  LEU A  10       2.777  11.150   9.550  1.00  0.00           C  
ATOM    141  CD1 LEU A  10       3.070  12.638   9.538  1.00  0.00           C  
ATOM    142  CD2 LEU A  10       1.318  10.929   9.185  1.00  0.00           C  
ATOM    143  H   LEU A  10       5.244   9.142   7.071  1.00  0.00           H  
ATOM    144  HA  LEU A  10       5.437  11.588   8.537  1.00  0.00           H  
ATOM    145 1HB  LEU A  10       3.368  10.771   7.544  1.00  0.00           H  
ATOM    146 2HB  LEU A  10       3.380   9.373   8.600  1.00  0.00           H  
ATOM    147  HG  LEU A  10       2.984  10.753  10.538  1.00  0.00           H  
ATOM    148 1HD1 LEU A  10       2.438  13.140  10.267  1.00  0.00           H  
ATOM    149 2HD1 LEU A  10       4.116  12.806   9.793  1.00  0.00           H  
ATOM    150 3HD1 LEU A  10       2.868  13.039   8.547  1.00  0.00           H  
ATOM    151 1HD2 LEU A  10       0.685  11.428   9.907  1.00  0.00           H  
ATOM    152 2HD2 LEU A  10       1.132  11.338   8.196  1.00  0.00           H  
ATOM    153 3HD2 LEU A  10       1.096   9.881   9.176  1.00  0.00           H  
ATOM    154  N   GLU A  11       5.672   8.818  10.322  1.00  0.00           N  
ATOM    155  CA  GLU A  11       6.097   8.247  11.594  1.00  0.00           C  
ATOM    156  C   GLU A  11       7.502   8.702  11.967  1.00  0.00           C  
ATOM    157  O   GLU A  11       7.766   9.126  13.104  1.00  0.00           O  
ATOM    158  CB  GLU A  11       6.090   6.722  11.468  1.00  0.00           C  
ATOM    159  CG  GLU A  11       6.414   5.983  12.670  1.00  0.00           C  
ATOM    160  CD  GLU A  11       6.291   4.497  12.482  1.00  0.00           C  
ATOM    161  OE1 GLU A  11       7.009   3.915  11.699  1.00  0.00           O  
ATOM    162  OE2 GLU A  11       5.409   3.946  13.087  1.00  0.00           O  
ATOM    163  H   GLU A  11       5.367   8.185   9.586  1.00  0.00           H  
ATOM    164  HA  GLU A  11       5.401   8.563  12.371  1.00  0.00           H  
ATOM    165 1HB  GLU A  11       5.110   6.393  11.121  1.00  0.00           H  
ATOM    166 2HB  GLU A  11       6.809   6.425  10.711  1.00  0.00           H  
ATOM    167 1HG  GLU A  11       7.437   6.220  12.962  1.00  0.00           H  
ATOM    168 2HG  GLU A  11       5.753   6.324  13.453  1.00  0.00           H  
ATOM    169  N   LYS A  12       8.408   8.644  10.987  1.00  0.00           N  
ATOM    170  CA  LYS A  12       9.786   9.031  11.221  1.00  0.00           C  
ATOM    171  C   LYS A  12       9.900  10.531  11.431  1.00  0.00           C  
ATOM    172  O   LYS A  12      10.538  10.982  12.384  1.00  0.00           O  
ATOM    173  CB  LYS A  12      10.648   8.596  10.037  1.00  0.00           C  
ATOM    174  CG  LYS A  12      10.827   7.086   9.928  1.00  0.00           C  
ATOM    175  CD  LYS A  12      11.637   6.705   8.703  1.00  0.00           C  
ATOM    176  CE  LYS A  12      11.779   5.194   8.588  1.00  0.00           C  
ATOM    177  NZ  LYS A  12      12.547   4.799   7.373  1.00  0.00           N  
ATOM    178  H   LYS A  12       8.134   8.279  10.071  1.00  0.00           H  
ATOM    179  HA  LYS A  12      10.137   8.532  12.123  1.00  0.00           H  
ATOM    180 1HB  LYS A  12      10.180   8.940   9.109  1.00  0.00           H  
ATOM    181 2HB  LYS A  12      11.630   9.060  10.106  1.00  0.00           H  
ATOM    182 1HG  LYS A  12      11.329   6.714  10.820  1.00  0.00           H  
ATOM    183 2HG  LYS A  12       9.844   6.615   9.865  1.00  0.00           H  
ATOM    184 1HD  LYS A  12      11.131   7.082   7.811  1.00  0.00           H  
ATOM    185 2HD  LYS A  12      12.626   7.156   8.761  1.00  0.00           H  
ATOM    186 1HE  LYS A  12      12.294   4.816   9.470  1.00  0.00           H  
ATOM    187 2HE  LYS A  12      10.784   4.746   8.539  1.00  0.00           H  
ATOM    188 1HZ  LYS A  12      12.619   3.792   7.331  1.00  0.00           H  
ATOM    189 2HZ  LYS A  12      12.069   5.137   6.550  1.00  0.00           H  
ATOM    190 3HZ  LYS A  12      13.473   5.201   7.413  1.00  0.00           H  
ATOM    191  N   SER A  13       9.191  11.308  10.609  1.00  0.00           N  
ATOM    192  CA  SER A  13       9.226  12.762  10.682  1.00  0.00           C  
ATOM    193  C   SER A  13       8.725  13.259  12.028  1.00  0.00           C  
ATOM    194  O   SER A  13       9.229  14.244  12.571  1.00  0.00           O  
ATOM    195  CB  SER A  13       8.369  13.356   9.582  1.00  0.00           C  
ATOM    196  OG  SER A  13       8.892  13.053   8.315  1.00  0.00           O  
ATOM    197  H   SER A  13       8.647  10.889   9.854  1.00  0.00           H  
ATOM    198  HA  SER A  13      10.256  13.091  10.551  1.00  0.00           H  
ATOM    199 1HB  SER A  13       7.354  12.967   9.662  1.00  0.00           H  
ATOM    200 2HB  SER A  13       8.317  14.435   9.710  1.00  0.00           H  
ATOM    201  HG  SER A  13       8.733  12.088   8.190  1.00  0.00           H  
ATOM    202  N   SER A  14       7.733  12.555  12.567  1.00  0.00           N  
ATOM    203  CA  SER A  14       7.092  12.911  13.814  1.00  0.00           C  
ATOM    204  C   SER A  14       7.847  12.411  15.048  1.00  0.00           C  
ATOM    205  O   SER A  14       7.453  12.723  16.174  1.00  0.00           O  
ATOM    206  CB  SER A  14       5.719  12.305  13.829  1.00  0.00           C  
ATOM    207  OG  SER A  14       4.972  12.761  12.746  1.00  0.00           O  
ATOM    208  H   SER A  14       7.357  11.762  12.048  1.00  0.00           H  
ATOM    209  HA  SER A  14       7.018  13.997  13.864  1.00  0.00           H  
ATOM    210 1HB  SER A  14       5.794  11.217  13.792  1.00  0.00           H  
ATOM    211 2HB  SER A  14       5.223  12.580  14.749  1.00  0.00           H  
ATOM    212  HG  SER A  14       5.336  12.271  11.972  1.00  0.00           H  
ATOM    213  N   GLY A  15       8.889  11.594  14.859  1.00  0.00           N  
ATOM    214  CA  GLY A  15       9.655  11.069  15.981  1.00  0.00           C  
ATOM    215  C   GLY A  15       8.927  10.023  16.834  1.00  0.00           C  
ATOM    216  O   GLY A  15       9.196   9.924  18.032  1.00  0.00           O  
ATOM    217  H   GLY A  15       9.205  11.365  13.918  1.00  0.00           H  
ATOM    218 1HA  GLY A  15      10.574  10.631  15.590  1.00  0.00           H  
ATOM    219 2HA  GLY A  15       9.959  11.900  16.616  1.00  0.00           H  
ATOM    220  N   GLY A  16       7.993   9.258  16.264  1.00  0.00           N  
ATOM    221  CA  GLY A  16       7.264   8.302  17.110  1.00  0.00           C  
ATOM    222  C   GLY A  16       6.867   7.023  16.401  1.00  0.00           C  
ATOM    223  O   GLY A  16       7.608   6.511  15.559  1.00  0.00           O  
ATOM    224  H   GLY A  16       7.803   9.326  15.258  1.00  0.00           H  
ATOM    225 1HA  GLY A  16       7.881   8.046  17.960  1.00  0.00           H  
ATOM    226 2HA  GLY A  16       6.373   8.779  17.512  1.00  0.00           H  
ATOM    227  N   ARG A  17       5.705   6.491  16.787  1.00  0.00           N  
ATOM    228  CA  ARG A  17       5.150   5.273  16.213  1.00  0.00           C  
ATOM    229  C   ARG A  17       3.698   5.515  15.834  1.00  0.00           C  
ATOM    230  O   ARG A  17       2.894   5.965  16.655  1.00  0.00           O  
ATOM    231  CB  ARG A  17       5.241   4.125  17.192  1.00  0.00           C  
ATOM    232  CG  ARG A  17       6.668   3.734  17.565  1.00  0.00           C  
ATOM    233  CD  ARG A  17       7.374   3.110  16.404  1.00  0.00           C  
ATOM    234  NE  ARG A  17       8.730   2.684  16.741  1.00  0.00           N  
ATOM    235  CZ  ARG A  17       9.845   3.449  16.647  1.00  0.00           C  
ATOM    236  NH1 ARG A  17       9.793   4.695  16.211  1.00  0.00           N  
ATOM    237  NH2 ARG A  17      11.015   2.934  16.997  1.00  0.00           N  
ATOM    238  H   ARG A  17       5.198   6.941  17.541  1.00  0.00           H  
ATOM    239  HA  ARG A  17       5.713   5.006  15.325  1.00  0.00           H  
ATOM    240 1HB  ARG A  17       4.713   4.384  18.111  1.00  0.00           H  
ATOM    241 2HB  ARG A  17       4.751   3.241  16.770  1.00  0.00           H  
ATOM    242 1HG  ARG A  17       7.227   4.603  17.896  1.00  0.00           H  
ATOM    243 2HG  ARG A  17       6.627   2.998  18.370  1.00  0.00           H  
ATOM    244 1HD  ARG A  17       6.814   2.240  16.075  1.00  0.00           H  
ATOM    245 2HD  ARG A  17       7.433   3.827  15.581  1.00  0.00           H  
ATOM    246  HE  ARG A  17       8.841   1.742  17.084  1.00  0.00           H  
ATOM    247 1HH1 ARG A  17       8.902   5.134  15.928  1.00  0.00           H  
ATOM    248 2HH1 ARG A  17      10.639   5.239  16.149  1.00  0.00           H  
ATOM    249 1HH2 ARG A  17      11.069   1.982  17.331  1.00  0.00           H  
ATOM    250 2HH2 ARG A  17      11.851   3.494  16.929  1.00  0.00           H  
ATOM    251  N   LEU A  18       3.374   5.231  14.577  1.00  0.00           N  
ATOM    252  CA  LEU A  18       2.046   5.496  14.027  1.00  0.00           C  
ATOM    253  C   LEU A  18       1.345   4.232  13.571  1.00  0.00           C  
ATOM    254  O   LEU A  18       1.825   3.552  12.672  1.00  0.00           O  
ATOM    255  CB  LEU A  18       2.217   6.435  12.822  1.00  0.00           C  
ATOM    256  CG  LEU A  18       1.001   6.858  12.033  1.00  0.00           C  
ATOM    257  CD1 LEU A  18       0.068   7.673  12.897  1.00  0.00           C  
ATOM    258  CD2 LEU A  18       1.472   7.668  10.855  1.00  0.00           C  
ATOM    259  H   LEU A  18       4.093   4.829  13.972  1.00  0.00           H  
ATOM    260  HA  LEU A  18       1.437   5.972  14.789  1.00  0.00           H  
ATOM    261 1HB  LEU A  18       2.718   7.337  13.151  1.00  0.00           H  
ATOM    262 2HB  LEU A  18       2.883   5.934  12.117  1.00  0.00           H  
ATOM    263  HG  LEU A  18       0.469   5.983  11.684  1.00  0.00           H  
ATOM    264 1HD1 LEU A  18      -0.784   7.976  12.305  1.00  0.00           H  
ATOM    265 2HD1 LEU A  18      -0.264   7.073  13.739  1.00  0.00           H  
ATOM    266 3HD1 LEU A  18       0.586   8.555  13.261  1.00  0.00           H  
ATOM    267 1HD2 LEU A  18       0.611   7.974  10.282  1.00  0.00           H  
ATOM    268 2HD2 LEU A  18       2.007   8.549  11.213  1.00  0.00           H  
ATOM    269 3HD2 LEU A  18       2.139   7.068  10.229  1.00  0.00           H  
ATOM    270  N   GLY A  19       0.245   3.889  14.220  1.00  0.00           N  
ATOM    271  CA  GLY A  19      -0.508   2.712  13.826  1.00  0.00           C  
ATOM    272  C   GLY A  19      -1.738   3.130  13.036  1.00  0.00           C  
ATOM    273  O   GLY A  19      -2.479   4.015  13.469  1.00  0.00           O  
ATOM    274  H   GLY A  19      -0.102   4.489  14.959  1.00  0.00           H  
ATOM    275 1HA  GLY A  19       0.113   2.053  13.223  1.00  0.00           H  
ATOM    276 2HA  GLY A  19      -0.796   2.161  14.713  1.00  0.00           H  
ATOM    277  N   VAL A  20      -1.988   2.486  11.904  1.00  0.00           N  
ATOM    278  CA  VAL A  20      -3.165   2.812  11.093  1.00  0.00           C  
ATOM    279  C   VAL A  20      -3.883   1.573  10.588  1.00  0.00           C  
ATOM    280  O   VAL A  20      -3.247   0.614  10.138  1.00  0.00           O  
ATOM    281  CB  VAL A  20      -2.810   3.719   9.885  1.00  0.00           C  
ATOM    282  CG1 VAL A  20      -4.037   4.023   9.061  1.00  0.00           C  
ATOM    283  CG2 VAL A  20      -2.232   5.016  10.353  1.00  0.00           C  
ATOM    284  H   VAL A  20      -1.335   1.762  11.603  1.00  0.00           H  
ATOM    285  HA  VAL A  20      -3.862   3.364  11.718  1.00  0.00           H  
ATOM    286  HB  VAL A  20      -2.100   3.204   9.253  1.00  0.00           H  
ATOM    287 1HG1 VAL A  20      -3.743   4.660   8.251  1.00  0.00           H  
ATOM    288 2HG1 VAL A  20      -4.475   3.116   8.664  1.00  0.00           H  
ATOM    289 3HG1 VAL A  20      -4.767   4.543   9.689  1.00  0.00           H  
ATOM    290 1HG2 VAL A  20      -2.002   5.631   9.500  1.00  0.00           H  
ATOM    291 2HG2 VAL A  20      -2.973   5.502  10.955  1.00  0.00           H  
ATOM    292 3HG2 VAL A  20      -1.336   4.845  10.924  1.00  0.00           H  
ATOM    293  N   ALA A  21      -5.209   1.589  10.625  1.00  0.00           N  
ATOM    294  CA  ALA A  21      -5.930   0.491   9.998  1.00  0.00           C  
ATOM    295  C   ALA A  21      -7.196   0.983   9.319  1.00  0.00           C  
ATOM    296  O   ALA A  21      -8.029   1.664   9.920  1.00  0.00           O  
ATOM    297  CB  ALA A  21      -6.265  -0.579  11.017  1.00  0.00           C  
ATOM    298  H   ALA A  21      -5.693   2.379  11.054  1.00  0.00           H  
ATOM    299  HA  ALA A  21      -5.293   0.063   9.229  1.00  0.00           H  
ATOM    300 1HB  ALA A  21      -6.780  -1.401  10.521  1.00  0.00           H  
ATOM    301 2HB  ALA A  21      -5.347  -0.943  11.468  1.00  0.00           H  
ATOM    302 3HB  ALA A  21      -6.902  -0.179  11.786  1.00  0.00           H  
ATOM    303  N   LEU A  22      -7.330   0.618   8.044  1.00  0.00           N  
ATOM    304  CA  LEU A  22      -8.486   0.970   7.227  1.00  0.00           C  
ATOM    305  C   LEU A  22      -9.213  -0.273   6.714  1.00  0.00           C  
ATOM    306  O   LEU A  22      -8.591  -1.117   6.060  1.00  0.00           O  
ATOM    307  CB  LEU A  22      -8.056   1.756   5.988  1.00  0.00           C  
ATOM    308  CG  LEU A  22      -9.204   2.148   5.027  1.00  0.00           C  
ATOM    309  CD1 LEU A  22     -10.041   3.215   5.695  1.00  0.00           C  
ATOM    310  CD2 LEU A  22      -8.654   2.566   3.690  1.00  0.00           C  
ATOM    311  H   LEU A  22      -6.572   0.093   7.608  1.00  0.00           H  
ATOM    312  HA  LEU A  22      -9.158   1.570   7.819  1.00  0.00           H  
ATOM    313 1HB  LEU A  22      -7.556   2.667   6.305  1.00  0.00           H  
ATOM    314 2HB  LEU A  22      -7.349   1.155   5.432  1.00  0.00           H  
ATOM    315  HG  LEU A  22      -9.851   1.286   4.862  1.00  0.00           H  
ATOM    316 1HD1 LEU A  22     -10.835   3.491   5.056  1.00  0.00           H  
ATOM    317 2HD1 LEU A  22     -10.434   2.836   6.633  1.00  0.00           H  
ATOM    318 3HD1 LEU A  22      -9.429   4.083   5.883  1.00  0.00           H  
ATOM    319 1HD2 LEU A  22      -9.481   2.821   3.023  1.00  0.00           H  
ATOM    320 2HD2 LEU A  22      -8.026   3.403   3.800  1.00  0.00           H  
ATOM    321 3HD2 LEU A  22      -8.081   1.740   3.262  1.00  0.00           H  
ATOM    322  N   ILE A  23     -10.517  -0.381   6.961  1.00  0.00           N  
ATOM    323  CA  ILE A  23     -11.288  -1.504   6.428  1.00  0.00           C  
ATOM    324  C   ILE A  23     -12.307  -1.005   5.412  1.00  0.00           C  
ATOM    325  O   ILE A  23     -13.156  -0.174   5.718  1.00  0.00           O  
ATOM    326  CB  ILE A  23     -12.096  -2.233   7.503  1.00  0.00           C  
ATOM    327  CG1 ILE A  23     -11.218  -2.760   8.606  1.00  0.00           C  
ATOM    328  CG2 ILE A  23     -12.849  -3.381   6.835  1.00  0.00           C  
ATOM    329  CD1 ILE A  23     -12.033  -3.227   9.804  1.00  0.00           C  
ATOM    330  H   ILE A  23     -10.962   0.324   7.536  1.00  0.00           H  
ATOM    331  HA  ILE A  23     -10.618  -2.206   5.934  1.00  0.00           H  
ATOM    332  HB  ILE A  23     -12.809  -1.557   7.950  1.00  0.00           H  
ATOM    333 1HG1 ILE A  23     -10.620  -3.593   8.231  1.00  0.00           H  
ATOM    334 2HG1 ILE A  23     -10.544  -1.969   8.932  1.00  0.00           H  
ATOM    335 1HG2 ILE A  23     -13.429  -3.903   7.568  1.00  0.00           H  
ATOM    336 2HG2 ILE A  23     -13.510  -2.994   6.063  1.00  0.00           H  
ATOM    337 3HG2 ILE A  23     -12.129  -4.068   6.382  1.00  0.00           H  
ATOM    338 1HD1 ILE A  23     -11.361  -3.583  10.579  1.00  0.00           H  
ATOM    339 2HD1 ILE A  23     -12.621  -2.394  10.192  1.00  0.00           H  
ATOM    340 3HD1 ILE A  23     -12.702  -4.029   9.507  1.00  0.00           H  
ATOM    341  N   ASP A  24     -12.222  -1.493   4.193  1.00  0.00           N  
ATOM    342  CA  ASP A  24     -13.155  -1.104   3.147  1.00  0.00           C  
ATOM    343  C   ASP A  24     -14.300  -2.088   3.051  1.00  0.00           C  
ATOM    344  O   ASP A  24     -14.119  -3.205   2.552  1.00  0.00           O  
ATOM    345  CB  ASP A  24     -12.423  -0.943   1.822  1.00  0.00           C  
ATOM    346  CG  ASP A  24     -13.294  -0.570   0.661  1.00  0.00           C  
ATOM    347  OD1 ASP A  24     -14.423  -1.025   0.588  1.00  0.00           O  
ATOM    348  OD2 ASP A  24     -12.856   0.194  -0.161  1.00  0.00           O  
ATOM    349  H   ASP A  24     -11.506  -2.187   3.985  1.00  0.00           H  
ATOM    350  HA  ASP A  24     -13.577  -0.143   3.416  1.00  0.00           H  
ATOM    351 1HB  ASP A  24     -11.652  -0.178   1.936  1.00  0.00           H  
ATOM    352 2HB  ASP A  24     -11.909  -1.876   1.586  1.00  0.00           H  
ATOM    353  N   THR A  25     -15.500  -1.688   3.493  1.00  0.00           N  
ATOM    354  CA  THR A  25     -16.587  -2.651   3.578  1.00  0.00           C  
ATOM    355  C   THR A  25     -17.336  -2.775   2.243  1.00  0.00           C  
ATOM    356  O   THR A  25     -18.358  -3.458   2.163  1.00  0.00           O  
ATOM    357  CB  THR A  25     -17.569  -2.288   4.715  1.00  0.00           C  
ATOM    358  OG1 THR A  25     -18.260  -1.085   4.415  1.00  0.00           O  
ATOM    359  CG2 THR A  25     -16.744  -2.060   5.999  1.00  0.00           C  
ATOM    360  H   THR A  25     -15.663  -0.736   3.835  1.00  0.00           H  
ATOM    361  HA  THR A  25     -16.163  -3.627   3.812  1.00  0.00           H  
ATOM    362  HB  THR A  25     -18.281  -3.096   4.865  1.00  0.00           H  
ATOM    363  HG1 THR A  25     -17.612  -0.387   4.222  1.00  0.00           H  
ATOM    364 1HG2 THR A  25     -17.396  -1.812   6.815  1.00  0.00           H  
ATOM    365 2HG2 THR A  25     -16.193  -2.952   6.237  1.00  0.00           H  
ATOM    366 3HG2 THR A  25     -16.038  -1.239   5.835  1.00  0.00           H  
ATOM    367  N   ALA A  26     -16.856  -2.071   1.205  1.00  0.00           N  
ATOM    368  CA  ALA A  26     -17.447  -2.168  -0.124  1.00  0.00           C  
ATOM    369  C   ALA A  26     -16.845  -3.369  -0.815  1.00  0.00           C  
ATOM    370  O   ALA A  26     -17.551  -4.228  -1.348  1.00  0.00           O  
ATOM    371  CB  ALA A  26     -17.155  -0.923  -0.969  1.00  0.00           C  
ATOM    372  H   ALA A  26     -16.004  -1.519   1.310  1.00  0.00           H  
ATOM    373  HA  ALA A  26     -18.520  -2.317  -0.022  1.00  0.00           H  
ATOM    374 1HB  ALA A  26     -17.598  -1.048  -1.953  1.00  0.00           H  
ATOM    375 2HB  ALA A  26     -17.548  -0.030  -0.510  1.00  0.00           H  
ATOM    376 3HB  ALA A  26     -16.085  -0.807  -1.079  1.00  0.00           H  
ATOM    377  N   ASP A  27     -15.511  -3.422  -0.768  1.00  0.00           N  
ATOM    378  CA  ASP A  27     -14.758  -4.494  -1.402  1.00  0.00           C  
ATOM    379  C   ASP A  27     -14.215  -5.533  -0.412  1.00  0.00           C  
ATOM    380  O   ASP A  27     -13.618  -6.525  -0.832  1.00  0.00           O  
ATOM    381  CB  ASP A  27     -13.608  -3.911  -2.237  1.00  0.00           C  
ATOM    382  CG  ASP A  27     -14.084  -3.069  -3.462  1.00  0.00           C  
ATOM    383  OD1 ASP A  27     -15.021  -3.469  -4.105  1.00  0.00           O  
ATOM    384  OD2 ASP A  27     -13.489  -2.038  -3.735  1.00  0.00           O  
ATOM    385  H   ASP A  27     -15.016  -2.660  -0.286  1.00  0.00           H  
ATOM    386  HA  ASP A  27     -15.428  -5.014  -2.086  1.00  0.00           H  
ATOM    387 1HB  ASP A  27     -12.993  -3.271  -1.594  1.00  0.00           H  
ATOM    388 2HB  ASP A  27     -12.975  -4.721  -2.596  1.00  0.00           H  
ATOM    389  N   ASN A  28     -14.464  -5.343   0.892  1.00  0.00           N  
ATOM    390  CA  ASN A  28     -13.964  -6.238   1.944  1.00  0.00           C  
ATOM    391  C   ASN A  28     -12.444  -6.378   1.924  1.00  0.00           C  
ATOM    392  O   ASN A  28     -11.903  -7.485   2.012  1.00  0.00           O  
ATOM    393  CB  ASN A  28     -14.622  -7.603   1.869  1.00  0.00           C  
ATOM    394  CG  ASN A  28     -16.111  -7.564   2.154  1.00  0.00           C  
ATOM    395  OD1 ASN A  28     -16.582  -7.048   3.189  1.00  0.00           O  
ATOM    396  ND2 ASN A  28     -16.874  -8.105   1.234  1.00  0.00           N  
ATOM    397  H   ASN A  28     -14.943  -4.502   1.197  1.00  0.00           H  
ATOM    398  HA  ASN A  28     -14.222  -5.794   2.906  1.00  0.00           H  
ATOM    399 1HB  ASN A  28     -14.463  -8.053   0.894  1.00  0.00           H  
ATOM    400 2HB  ASN A  28     -14.152  -8.258   2.602  1.00  0.00           H  
ATOM    401 1HD2 ASN A  28     -17.868  -8.111   1.348  1.00  0.00           H  
ATOM    402 2HD2 ASN A  28     -16.461  -8.505   0.415  1.00  0.00           H  
ATOM    403  N   THR A  29     -11.762  -5.240   1.802  1.00  0.00           N  
ATOM    404  CA  THR A  29     -10.299  -5.232   1.779  1.00  0.00           C  
ATOM    405  C   THR A  29      -9.763  -4.398   2.924  1.00  0.00           C  
ATOM    406  O   THR A  29     -10.507  -3.661   3.574  1.00  0.00           O  
ATOM    407  CB  THR A  29      -9.732  -4.682   0.451  1.00  0.00           C  
ATOM    408  OG1 THR A  29     -10.042  -3.287   0.317  1.00  0.00           O  
ATOM    409  CG2 THR A  29     -10.339  -5.426  -0.713  1.00  0.00           C  
ATOM    410  H   THR A  29     -12.307  -4.378   1.767  1.00  0.00           H  
ATOM    411  HA  THR A  29      -9.937  -6.252   1.909  1.00  0.00           H  
ATOM    412  HB  THR A  29      -8.651  -4.812   0.435  1.00  0.00           H  
ATOM    413  HG1 THR A  29      -9.810  -2.986  -0.569  1.00  0.00           H  
ATOM    414 1HG2 THR A  29      -9.935  -5.039  -1.646  1.00  0.00           H  
ATOM    415 2HG2 THR A  29     -10.111  -6.488  -0.628  1.00  0.00           H  
ATOM    416 3HG2 THR A  29     -11.402  -5.288  -0.702  1.00  0.00           H  
ATOM    417  N   GLN A  30      -8.467  -4.494   3.183  1.00  0.00           N  
ATOM    418  CA  GLN A  30      -7.913  -3.686   4.255  1.00  0.00           C  
ATOM    419  C   GLN A  30      -6.491  -3.207   4.008  1.00  0.00           C  
ATOM    420  O   GLN A  30      -5.698  -3.872   3.336  1.00  0.00           O  
ATOM    421  CB  GLN A  30      -7.992  -4.471   5.573  1.00  0.00           C  
ATOM    422  CG  GLN A  30      -7.238  -5.799   5.575  1.00  0.00           C  
ATOM    423  CD  GLN A  30      -7.391  -6.579   6.899  1.00  0.00           C  
ATOM    424  OE1 GLN A  30      -8.320  -6.358   7.689  1.00  0.00           O  
ATOM    425  NE2 GLN A  30      -6.465  -7.504   7.137  1.00  0.00           N  
ATOM    426  H   GLN A  30      -7.876  -5.108   2.642  1.00  0.00           H  
ATOM    427  HA  GLN A  30      -8.532  -2.798   4.352  1.00  0.00           H  
ATOM    428 1HB  GLN A  30      -7.604  -3.845   6.373  1.00  0.00           H  
ATOM    429 2HB  GLN A  30      -9.038  -4.673   5.808  1.00  0.00           H  
ATOM    430 1HG  GLN A  30      -7.625  -6.420   4.769  1.00  0.00           H  
ATOM    431 2HG  GLN A  30      -6.180  -5.598   5.414  1.00  0.00           H  
ATOM    432 1HE2 GLN A  30      -6.503  -8.051   7.973  1.00  0.00           H  
ATOM    433 2HE2 GLN A  30      -5.730  -7.657   6.476  1.00  0.00           H  
ATOM    434  N   VAL A  31      -6.181  -2.051   4.594  1.00  0.00           N  
ATOM    435  CA  VAL A  31      -4.836  -1.484   4.565  1.00  0.00           C  
ATOM    436  C   VAL A  31      -4.361  -1.221   5.980  1.00  0.00           C  
ATOM    437  O   VAL A  31      -4.993  -0.469   6.728  1.00  0.00           O  
ATOM    438  CB  VAL A  31      -4.795  -0.148   3.783  1.00  0.00           C  
ATOM    439  CG1 VAL A  31      -3.378   0.422   3.794  1.00  0.00           C  
ATOM    440  CG2 VAL A  31      -5.279  -0.363   2.359  1.00  0.00           C  
ATOM    441  H   VAL A  31      -6.921  -1.571   5.107  1.00  0.00           H  
ATOM    442  HA  VAL A  31      -4.160  -2.197   4.093  1.00  0.00           H  
ATOM    443  HB  VAL A  31      -5.435   0.574   4.275  1.00  0.00           H  
ATOM    444 1HG1 VAL A  31      -3.371   1.363   3.255  1.00  0.00           H  
ATOM    445 2HG1 VAL A  31      -3.052   0.590   4.822  1.00  0.00           H  
ATOM    446 3HG1 VAL A  31      -2.700  -0.278   3.310  1.00  0.00           H  
ATOM    447 1HG2 VAL A  31      -5.253   0.584   1.821  1.00  0.00           H  
ATOM    448 2HG2 VAL A  31      -4.628  -1.084   1.860  1.00  0.00           H  
ATOM    449 3HG2 VAL A  31      -6.299  -0.744   2.371  1.00  0.00           H  
ATOM    450  N   LEU A  32      -3.266  -1.860   6.367  1.00  0.00           N  
ATOM    451  CA  LEU A  32      -2.762  -1.663   7.716  1.00  0.00           C  
ATOM    452  C   LEU A  32      -1.288  -1.308   7.775  1.00  0.00           C  
ATOM    453  O   LEU A  32      -0.467  -1.803   6.990  1.00  0.00           O  
ATOM    454  CB  LEU A  32      -3.018  -2.904   8.584  1.00  0.00           C  
ATOM    455  CG  LEU A  32      -4.505  -3.220   8.864  1.00  0.00           C  
ATOM    456  CD1 LEU A  32      -5.013  -4.197   7.862  1.00  0.00           C  
ATOM    457  CD2 LEU A  32      -4.669  -3.759  10.263  1.00  0.00           C  
ATOM    458  H   LEU A  32      -2.786  -2.474   5.725  1.00  0.00           H  
ATOM    459  HA  LEU A  32      -3.305  -0.835   8.159  1.00  0.00           H  
ATOM    460 1HB  LEU A  32      -2.573  -3.769   8.101  1.00  0.00           H  
ATOM    461 2HB  LEU A  32      -2.528  -2.751   9.542  1.00  0.00           H  
ATOM    462  HG  LEU A  32      -5.088  -2.311   8.762  1.00  0.00           H  
ATOM    463 1HD1 LEU A  32      -6.057  -4.384   8.078  1.00  0.00           H  
ATOM    464 2HD1 LEU A  32      -4.916  -3.805   6.860  1.00  0.00           H  
ATOM    465 3HD1 LEU A  32      -4.451  -5.125   7.939  1.00  0.00           H  
ATOM    466 1HD2 LEU A  32      -5.721  -3.964  10.443  1.00  0.00           H  
ATOM    467 2HD2 LEU A  32      -4.093  -4.677  10.377  1.00  0.00           H  
ATOM    468 3HD2 LEU A  32      -4.320  -3.020  10.971  1.00  0.00           H  
ATOM    469  N   TYR A  33      -0.954  -0.478   8.752  1.00  0.00           N  
ATOM    470  CA  TYR A  33       0.427  -0.138   9.043  1.00  0.00           C  
ATOM    471  C   TYR A  33       0.632  -0.270  10.537  1.00  0.00           C  
ATOM    472  O   TYR A  33      -0.020   0.408  11.333  1.00  0.00           O  
ATOM    473  CB  TYR A  33       0.738   1.272   8.560  1.00  0.00           C  
ATOM    474  CG  TYR A  33       2.162   1.707   8.773  1.00  0.00           C  
ATOM    475  CD1 TYR A  33       3.159   1.222   7.952  1.00  0.00           C  
ATOM    476  CD2 TYR A  33       2.468   2.587   9.788  1.00  0.00           C  
ATOM    477  CE1 TYR A  33       4.466   1.594   8.163  1.00  0.00           C  
ATOM    478  CE2 TYR A  33       3.785   2.967  10.011  1.00  0.00           C  
ATOM    479  CZ  TYR A  33       4.786   2.459   9.203  1.00  0.00           C  
ATOM    480  OH  TYR A  33       6.117   2.779   9.415  1.00  0.00           O  
ATOM    481  H   TYR A  33      -1.701  -0.081   9.324  1.00  0.00           H  
ATOM    482  HA  TYR A  33       1.089  -0.845   8.544  1.00  0.00           H  
ATOM    483 1HB  TYR A  33       0.516   1.344   7.495  1.00  0.00           H  
ATOM    484 2HB  TYR A  33       0.091   1.974   9.081  1.00  0.00           H  
ATOM    485  HD1 TYR A  33       2.912   0.533   7.147  1.00  0.00           H  
ATOM    486  HD2 TYR A  33       1.672   2.966  10.416  1.00  0.00           H  
ATOM    487  HE1 TYR A  33       5.252   1.196   7.521  1.00  0.00           H  
ATOM    488  HE2 TYR A  33       4.026   3.651  10.829  1.00  0.00           H  
ATOM    489  HH  TYR A  33       6.250   3.165  10.314  1.00  0.00           H  
ATOM    490  N   ARG A  34       1.497  -1.203  10.938  1.00  0.00           N  
ATOM    491  CA  ARG A  34       1.709  -1.476  12.360  1.00  0.00           C  
ATOM    492  C   ARG A  34       0.354  -1.704  13.057  1.00  0.00           C  
ATOM    493  O   ARG A  34       0.128  -1.293  14.199  1.00  0.00           O  
ATOM    494  CB  ARG A  34       2.482  -0.337  13.001  1.00  0.00           C  
ATOM    495  CG  ARG A  34       3.851  -0.106  12.362  1.00  0.00           C  
ATOM    496  CD  ARG A  34       4.639   0.906  13.084  1.00  0.00           C  
ATOM    497  NE  ARG A  34       5.061   0.409  14.386  1.00  0.00           N  
ATOM    498  CZ  ARG A  34       6.117  -0.389  14.611  1.00  0.00           C  
ATOM    499  NH1 ARG A  34       6.891  -0.803  13.626  1.00  0.00           N  
ATOM    500  NH2 ARG A  34       6.351  -0.745  15.849  1.00  0.00           N  
ATOM    501  H   ARG A  34       2.017  -1.725  10.246  1.00  0.00           H  
ATOM    502  HA  ARG A  34       2.304  -2.384  12.455  1.00  0.00           H  
ATOM    503 1HB  ARG A  34       1.933   0.595  12.927  1.00  0.00           H  
ATOM    504 2HB  ARG A  34       2.634  -0.543  14.064  1.00  0.00           H  
ATOM    505 1HG  ARG A  34       4.412  -1.037  12.364  1.00  0.00           H  
ATOM    506 2HG  ARG A  34       3.722   0.234  11.337  1.00  0.00           H  
ATOM    507 1HD  ARG A  34       5.526   1.180  12.510  1.00  0.00           H  
ATOM    508 2HD  ARG A  34       4.023   1.796  13.241  1.00  0.00           H  
ATOM    509  HE  ARG A  34       4.511   0.667  15.215  1.00  0.00           H  
ATOM    510 1HH1 ARG A  34       6.693  -0.514  12.677  1.00  0.00           H  
ATOM    511 2HH1 ARG A  34       7.678  -1.404  13.820  1.00  0.00           H  
ATOM    512 1HH2 ARG A  34       5.712  -0.383  16.570  1.00  0.00           H  
ATOM    513 2HH2 ARG A  34       7.124  -1.344  16.081  1.00  0.00           H  
ATOM    514  N   GLY A  35      -0.524  -2.433  12.365  1.00  0.00           N  
ATOM    515  CA  GLY A  35      -1.887  -2.714  12.802  1.00  0.00           C  
ATOM    516  C   GLY A  35      -2.000  -3.406  14.145  1.00  0.00           C  
ATOM    517  O   GLY A  35      -3.020  -3.275  14.824  1.00  0.00           O  
ATOM    518  H   GLY A  35      -0.241  -2.760  11.454  1.00  0.00           H  
ATOM    519 1HA  GLY A  35      -2.450  -1.780  12.822  1.00  0.00           H  
ATOM    520 2HA  GLY A  35      -2.356  -3.343  12.053  1.00  0.00           H  
ATOM    521  N   ASP A  36      -0.968  -4.165  14.517  1.00  0.00           N  
ATOM    522  CA  ASP A  36      -0.970  -4.909  15.766  1.00  0.00           C  
ATOM    523  C   ASP A  36      -0.211  -4.241  16.925  1.00  0.00           C  
ATOM    524  O   ASP A  36      -0.048  -4.854  17.981  1.00  0.00           O  
ATOM    525  CB  ASP A  36      -0.414  -6.310  15.512  1.00  0.00           C  
ATOM    526  CG  ASP A  36      -1.329  -7.109  14.587  1.00  0.00           C  
ATOM    527  OD1 ASP A  36      -2.528  -7.030  14.773  1.00  0.00           O  
ATOM    528  OD2 ASP A  36      -0.842  -7.769  13.707  1.00  0.00           O  
ATOM    529  H   ASP A  36      -0.162  -4.219  13.914  1.00  0.00           H  
ATOM    530  HA  ASP A  36      -2.006  -5.025  16.077  1.00  0.00           H  
ATOM    531 1HB  ASP A  36       0.575  -6.236  15.061  1.00  0.00           H  
ATOM    532 2HB  ASP A  36      -0.308  -6.841  16.459  1.00  0.00           H  
ATOM    533  N   GLU A  37       0.253  -2.998  16.761  1.00  0.00           N  
ATOM    534  CA  GLU A  37       0.927  -2.352  17.893  1.00  0.00           C  
ATOM    535  C   GLU A  37      -0.116  -1.807  18.861  1.00  0.00           C  
ATOM    536  O   GLU A  37      -1.121  -1.237  18.448  1.00  0.00           O  
ATOM    537  CB  GLU A  37       1.914  -1.263  17.455  1.00  0.00           C  
ATOM    538  CG  GLU A  37       2.674  -0.583  18.644  1.00  0.00           C  
ATOM    539  CD  GLU A  37       3.739   0.437  18.241  1.00  0.00           C  
ATOM    540  OE1 GLU A  37       3.983   0.599  17.070  1.00  0.00           O  
ATOM    541  OE2 GLU A  37       4.330   1.029  19.111  1.00  0.00           O  
ATOM    542  H   GLU A  37       0.128  -2.493  15.882  1.00  0.00           H  
ATOM    543  HA  GLU A  37       1.506  -3.107  18.425  1.00  0.00           H  
ATOM    544 1HB  GLU A  37       2.663  -1.703  16.796  1.00  0.00           H  
ATOM    545 2HB  GLU A  37       1.400  -0.507  16.880  1.00  0.00           H  
ATOM    546 1HG  GLU A  37       1.939  -0.067  19.269  1.00  0.00           H  
ATOM    547 2HG  GLU A  37       3.136  -1.359  19.251  1.00  0.00           H  
ATOM    548  N   ARG A  38       0.110  -2.016  20.154  1.00  0.00           N  
ATOM    549  CA  ARG A  38      -0.816  -1.574  21.199  1.00  0.00           C  
ATOM    550  C   ARG A  38      -0.581  -0.134  21.656  1.00  0.00           C  
ATOM    551  O   ARG A  38       0.508   0.213  22.116  1.00  0.00           O  
ATOM    552  CB  ARG A  38      -0.698  -2.514  22.391  1.00  0.00           C  
ATOM    553  CG  ARG A  38      -1.161  -3.941  22.126  1.00  0.00           C  
ATOM    554  CD  ARG A  38      -0.861  -4.873  23.260  1.00  0.00           C  
ATOM    555  NE  ARG A  38      -1.559  -4.511  24.485  1.00  0.00           N  
ATOM    556  CZ  ARG A  38      -2.842  -4.815  24.763  1.00  0.00           C  
ATOM    557  NH1 ARG A  38      -3.575  -5.475  23.893  1.00  0.00           N  
ATOM    558  NH2 ARG A  38      -3.369  -4.438  25.915  1.00  0.00           N  
ATOM    559  H   ARG A  38       0.957  -2.496  20.421  1.00  0.00           H  
ATOM    560  HA  ARG A  38      -1.827  -1.642  20.805  1.00  0.00           H  
ATOM    561 1HB  ARG A  38       0.334  -2.552  22.727  1.00  0.00           H  
ATOM    562 2HB  ARG A  38      -1.297  -2.126  23.215  1.00  0.00           H  
ATOM    563 1HG  ARG A  38      -2.241  -3.935  21.981  1.00  0.00           H  
ATOM    564 2HG  ARG A  38      -0.675  -4.322  21.224  1.00  0.00           H  
ATOM    565 1HD  ARG A  38      -1.163  -5.883  22.983  1.00  0.00           H  
ATOM    566 2HD  ARG A  38       0.209  -4.860  23.463  1.00  0.00           H  
ATOM    567  HE  ARG A  38      -1.044  -3.991  25.184  1.00  0.00           H  
ATOM    568 1HH1 ARG A  38      -3.179  -5.765  23.016  1.00  0.00           H  
ATOM    569 2HH1 ARG A  38      -4.568  -5.661  24.100  1.00  0.00           H  
ATOM    570 1HH2 ARG A  38      -2.811  -3.917  26.608  1.00  0.00           H  
ATOM    571 2HH2 ARG A  38      -4.330  -4.652  26.129  1.00  0.00           H  
ATOM    572  N   PHE A  39      -1.612   0.697  21.532  1.00  0.00           N  
ATOM    573  CA  PHE A  39      -1.538   2.103  21.901  1.00  0.00           C  
ATOM    574  C   PHE A  39      -2.582   2.418  22.977  1.00  0.00           C  
ATOM    575  O   PHE A  39      -3.635   1.784  22.997  1.00  0.00           O  
ATOM    576  CB  PHE A  39      -1.840   2.970  20.694  1.00  0.00           C  
ATOM    577  CG  PHE A  39      -0.867   2.868  19.558  1.00  0.00           C  
ATOM    578  CD1 PHE A  39      -1.012   1.888  18.630  1.00  0.00           C  
ATOM    579  CD2 PHE A  39       0.149   3.778  19.395  1.00  0.00           C  
ATOM    580  CE1 PHE A  39      -0.167   1.792  17.556  1.00  0.00           C  
ATOM    581  CE2 PHE A  39       1.014   3.695  18.326  1.00  0.00           C  
ATOM    582  CZ  PHE A  39       0.856   2.694  17.401  1.00  0.00           C  
ATOM    583  H   PHE A  39      -2.480   0.336  21.146  1.00  0.00           H  
ATOM    584  HA  PHE A  39      -0.529   2.304  22.234  1.00  0.00           H  
ATOM    585 1HB  PHE A  39      -2.820   2.688  20.313  1.00  0.00           H  
ATOM    586 2HB  PHE A  39      -1.897   4.016  21.002  1.00  0.00           H  
ATOM    587  HD1 PHE A  39      -1.817   1.179  18.761  1.00  0.00           H  
ATOM    588  HD2 PHE A  39       0.255   4.564  20.116  1.00  0.00           H  
ATOM    589  HE1 PHE A  39      -0.310   0.992  16.831  1.00  0.00           H  
ATOM    590  HE2 PHE A  39       1.816   4.419  18.216  1.00  0.00           H  
ATOM    591  HZ  PHE A  39       1.538   2.616  16.551  1.00  0.00           H  
ATOM    592  N   PRO A  40      -2.323   3.340  23.913  1.00  0.00           N  
ATOM    593  CA  PRO A  40      -3.281   3.799  24.907  1.00  0.00           C  
ATOM    594  C   PRO A  40      -4.573   4.313  24.322  1.00  0.00           C  
ATOM    595  O   PRO A  40      -4.603   5.143  23.407  1.00  0.00           O  
ATOM    596  CB  PRO A  40      -2.509   4.891  25.623  1.00  0.00           C  
ATOM    597  CG  PRO A  40      -1.050   4.459  25.458  1.00  0.00           C  
ATOM    598  CD  PRO A  40      -0.964   3.862  24.091  1.00  0.00           C  
ATOM    599  HA  PRO A  40      -3.499   3.000  25.605  1.00  0.00           H  
ATOM    600 1HB  PRO A  40      -2.739   5.866  25.186  1.00  0.00           H  
ATOM    601 2HB  PRO A  40      -2.825   4.941  26.680  1.00  0.00           H  
ATOM    602 1HG  PRO A  40      -0.373   5.281  25.550  1.00  0.00           H  
ATOM    603 2HG  PRO A  40      -0.784   3.741  26.251  1.00  0.00           H  
ATOM    604 1HD  PRO A  40      -0.711   4.609  23.323  1.00  0.00           H  
ATOM    605 2HD  PRO A  40      -0.220   3.056  24.163  1.00  0.00           H  
ATOM    606  N   MET A  41      -5.662   3.890  24.930  1.00  0.00           N  
ATOM    607  CA  MET A  41      -6.983   4.277  24.475  1.00  0.00           C  
ATOM    608  C   MET A  41      -7.476   5.568  25.044  1.00  0.00           C  
ATOM    609  O   MET A  41      -8.488   5.601  25.742  1.00  0.00           O  
ATOM    610  CB  MET A  41      -7.983   3.216  24.821  1.00  0.00           C  
ATOM    611  CG  MET A  41      -7.795   2.007  24.103  1.00  0.00           C  
ATOM    612  SD  MET A  41      -9.041   0.862  24.427  1.00  0.00           S  
ATOM    613  CE  MET A  41      -8.687   0.310  26.033  1.00  0.00           C  
ATOM    614  H   MET A  41      -5.559   3.234  25.703  1.00  0.00           H  
ATOM    615  HA  MET A  41      -6.949   4.389  23.391  1.00  0.00           H  
ATOM    616 1HB  MET A  41      -7.924   2.993  25.889  1.00  0.00           H  
ATOM    617 2HB  MET A  41      -8.986   3.581  24.609  1.00  0.00           H  
ATOM    618 1HG  MET A  41      -7.827   2.255  23.056  1.00  0.00           H  
ATOM    619 2HG  MET A  41      -6.835   1.571  24.338  1.00  0.00           H  
ATOM    620 1HE  MET A  41      -9.429  -0.426  26.326  1.00  0.00           H  
ATOM    621 2HE  MET A  41      -7.706  -0.142  26.047  1.00  0.00           H  
ATOM    622 3HE  MET A  41      -8.708   1.144  26.727  1.00  0.00           H  
ATOM    623  N   CYS A  42      -6.808   6.642  24.695  1.00  0.00           N  
ATOM    624  CA  CYS A  42      -7.232   7.924  25.215  1.00  0.00           C  
ATOM    625  C   CYS A  42      -8.572   8.229  24.562  1.00  0.00           C  
ATOM    626  O   CYS A  42      -8.664   8.222  23.343  1.00  0.00           O  
ATOM    627  CB  CYS A  42      -6.212   8.991  24.842  1.00  0.00           C  
ATOM    628  SG  CYS A  42      -4.537   8.674  25.542  1.00  0.00           S  
ATOM    629  H   CYS A  42      -5.987   6.520  24.103  1.00  0.00           H  
ATOM    630  HA  CYS A  42      -7.345   7.870  26.298  1.00  0.00           H  
ATOM    631 1HB  CYS A  42      -6.125   9.095  23.769  1.00  0.00           H  
ATOM    632 2HB  CYS A  42      -6.554   9.952  25.237  1.00  0.00           H  
ATOM    633  HG  CYS A  42      -4.954   8.292  26.755  1.00  0.00           H  
ATOM    634  N   SER A  43      -9.624   8.390  25.360  1.00  0.00           N  
ATOM    635  CA  SER A  43     -11.021   8.681  24.949  1.00  0.00           C  
ATOM    636  C   SER A  43     -11.722   7.825  23.859  1.00  0.00           C  
ATOM    637  O   SER A  43     -12.947   7.801  23.812  1.00  0.00           O  
ATOM    638  CB  SER A  43     -11.167  10.137  24.572  1.00  0.00           C  
ATOM    639  OG  SER A  43     -11.014  10.959  25.694  1.00  0.00           O  
ATOM    640  H   SER A  43      -9.432   8.331  26.354  1.00  0.00           H  
ATOM    641  HA  SER A  43     -11.618   8.542  25.849  1.00  0.00           H  
ATOM    642 1HB  SER A  43     -10.436  10.383  23.844  1.00  0.00           H  
ATOM    643 2HB  SER A  43     -12.136  10.307  24.117  1.00  0.00           H  
ATOM    644  HG  SER A  43     -10.876  11.853  25.348  1.00  0.00           H  
ATOM    645  N   THR A  44     -11.011   7.007  23.090  1.00  0.00           N  
ATOM    646  CA  THR A  44     -11.673   6.171  22.086  1.00  0.00           C  
ATOM    647  C   THR A  44     -12.444   5.028  22.736  1.00  0.00           C  
ATOM    648  O   THR A  44     -13.374   4.465  22.149  1.00  0.00           O  
ATOM    649  CB  THR A  44     -10.666   5.674  21.025  1.00  0.00           C  
ATOM    650  OG1 THR A  44      -9.588   4.946  21.643  1.00  0.00           O  
ATOM    651  CG2 THR A  44     -10.142   6.843  20.260  1.00  0.00           C  
ATOM    652  H   THR A  44     -10.009   7.065  23.136  1.00  0.00           H  
ATOM    653  HA  THR A  44     -12.394   6.789  21.557  1.00  0.00           H  
ATOM    654  HB  THR A  44     -11.170   5.009  20.331  1.00  0.00           H  
ATOM    655  HG1 THR A  44      -9.175   5.515  22.306  1.00  0.00           H  
ATOM    656 1HG2 THR A  44      -9.430   6.514  19.502  1.00  0.00           H  
ATOM    657 2HG2 THR A  44     -10.965   7.375  19.779  1.00  0.00           H  
ATOM    658 3HG2 THR A  44      -9.657   7.500  20.965  1.00  0.00           H  
ATOM    659  N   SER A  45     -12.133   4.761  24.004  1.00  0.00           N  
ATOM    660  CA  SER A  45     -12.833   3.755  24.788  1.00  0.00           C  
ATOM    661  C   SER A  45     -14.287   4.176  25.044  1.00  0.00           C  
ATOM    662  O   SER A  45     -15.129   3.339  25.387  1.00  0.00           O  
ATOM    663  CB  SER A  45     -12.108   3.513  26.097  1.00  0.00           C  
ATOM    664  OG  SER A  45     -12.152   4.625  26.932  1.00  0.00           O  
ATOM    665  H   SER A  45     -11.366   5.268  24.423  1.00  0.00           H  
ATOM    666  HA  SER A  45     -12.838   2.822  24.222  1.00  0.00           H  
ATOM    667 1HB  SER A  45     -12.552   2.661  26.598  1.00  0.00           H  
ATOM    668 2HB  SER A  45     -11.071   3.259  25.890  1.00  0.00           H  
ATOM    669  HG  SER A  45     -11.506   4.450  27.621  1.00  0.00           H  
ATOM    670  N   LYS A  46     -14.584   5.475  24.853  1.00  0.00           N  
ATOM    671  CA  LYS A  46     -15.915   6.034  25.042  1.00  0.00           C  
ATOM    672  C   LYS A  46     -16.909   5.423  24.065  1.00  0.00           C  
ATOM    673  O   LYS A  46     -18.109   5.376  24.345  1.00  0.00           O  
ATOM    674  CB  LYS A  46     -15.864   7.565  24.921  1.00  0.00           C  
ATOM    675  CG  LYS A  46     -15.139   8.275  26.136  1.00  0.00           C  
ATOM    676  CD  LYS A  46     -15.049   9.791  25.983  1.00  0.00           C  
ATOM    677  CE  LYS A  46     -14.549  10.532  27.246  1.00  0.00           C  
ATOM    678  NZ  LYS A  46     -13.148  10.225  27.600  1.00  0.00           N  
ATOM    679  H   LYS A  46     -13.855   6.120  24.554  1.00  0.00           H  
ATOM    680  HA  LYS A  46     -16.256   5.787  26.037  1.00  0.00           H  
ATOM    681 1HB  LYS A  46     -15.375   7.832  23.998  1.00  0.00           H  
ATOM    682 2HB  LYS A  46     -16.880   7.957  24.869  1.00  0.00           H  
ATOM    683 1HG  LYS A  46     -15.696   8.081  27.017  1.00  0.00           H  
ATOM    684 2HG  LYS A  46     -14.139   7.859  26.256  1.00  0.00           H  
ATOM    685 1HD  LYS A  46     -14.375  10.028  25.175  1.00  0.00           H  
ATOM    686 2HD  LYS A  46     -16.018  10.166  25.752  1.00  0.00           H  
ATOM    687 1HE  LYS A  46     -14.631  11.602  27.075  1.00  0.00           H  
ATOM    688 2HE  LYS A  46     -15.171  10.276  28.072  1.00  0.00           H  
ATOM    689 1HZ  LYS A  46     -12.910  10.765  28.428  1.00  0.00           H  
ATOM    690 2HZ  LYS A  46     -13.045   9.244  27.786  1.00  0.00           H  
ATOM    691 3HZ  LYS A  46     -12.506  10.497  26.850  1.00  0.00           H  
ATOM    692  N   VAL A  47     -16.428   4.945  22.910  1.00  0.00           N  
ATOM    693  CA  VAL A  47     -17.324   4.324  21.946  1.00  0.00           C  
ATOM    694  C   VAL A  47     -17.710   2.962  22.443  1.00  0.00           C  
ATOM    695  O   VAL A  47     -18.871   2.566  22.359  1.00  0.00           O  
ATOM    696  CB  VAL A  47     -16.713   4.239  20.546  1.00  0.00           C  
ATOM    697  CG1 VAL A  47     -17.645   3.442  19.624  1.00  0.00           C  
ATOM    698  CG2 VAL A  47     -16.554   5.613  20.038  1.00  0.00           C  
ATOM    699  H   VAL A  47     -15.426   4.979  22.711  1.00  0.00           H  
ATOM    700  HA  VAL A  47     -18.231   4.902  21.865  1.00  0.00           H  
ATOM    701  HB  VAL A  47     -15.746   3.729  20.586  1.00  0.00           H  
ATOM    702 1HG1 VAL A  47     -17.215   3.395  18.631  1.00  0.00           H  
ATOM    703 2HG1 VAL A  47     -17.770   2.433  20.015  1.00  0.00           H  
ATOM    704 3HG1 VAL A  47     -18.604   3.934  19.576  1.00  0.00           H  
ATOM    705 1HG2 VAL A  47     -16.151   5.608  19.037  1.00  0.00           H  
ATOM    706 2HG2 VAL A  47     -17.514   6.064  20.029  1.00  0.00           H  
ATOM    707 3HG2 VAL A  47     -15.897   6.157  20.703  1.00  0.00           H  
ATOM    708  N   MET A  48     -16.737   2.234  22.972  1.00  0.00           N  
ATOM    709  CA  MET A  48     -17.009   0.906  23.478  1.00  0.00           C  
ATOM    710  C   MET A  48     -18.021   1.029  24.623  1.00  0.00           C  
ATOM    711  O   MET A  48     -18.983   0.266  24.692  1.00  0.00           O  
ATOM    712  CB  MET A  48     -15.730   0.286  24.017  1.00  0.00           C  
ATOM    713  CG  MET A  48     -15.747  -1.218  24.187  1.00  0.00           C  
ATOM    714  SD  MET A  48     -15.514  -2.033  22.603  1.00  0.00           S  
ATOM    715  CE  MET A  48     -17.064  -2.735  22.257  1.00  0.00           C  
ATOM    716  H   MET A  48     -15.803   2.617  23.032  1.00  0.00           H  
ATOM    717  HA  MET A  48     -17.438   0.293  22.686  1.00  0.00           H  
ATOM    718 1HB  MET A  48     -14.906   0.536  23.353  1.00  0.00           H  
ATOM    719 2HB  MET A  48     -15.499   0.724  24.988  1.00  0.00           H  
ATOM    720 1HG  MET A  48     -14.986  -1.543  24.871  1.00  0.00           H  
ATOM    721 2HG  MET A  48     -16.711  -1.522  24.594  1.00  0.00           H  
ATOM    722 1HE  MET A  48     -17.028  -3.228  21.298  1.00  0.00           H  
ATOM    723 2HE  MET A  48     -17.300  -3.451  23.019  1.00  0.00           H  
ATOM    724 3HE  MET A  48     -17.811  -1.952  22.236  1.00  0.00           H  
ATOM    725  N   ALA A  49     -17.807   2.014  25.516  1.00  0.00           N  
ATOM    726  CA  ALA A  49     -18.710   2.219  26.651  1.00  0.00           C  
ATOM    727  C   ALA A  49     -20.114   2.618  26.204  1.00  0.00           C  
ATOM    728  O   ALA A  49     -21.102   2.064  26.694  1.00  0.00           O  
ATOM    729  CB  ALA A  49     -18.160   3.289  27.575  1.00  0.00           C  
ATOM    730  H   ALA A  49     -16.986   2.613  25.412  1.00  0.00           H  
ATOM    731  HA  ALA A  49     -18.780   1.279  27.194  1.00  0.00           H  
ATOM    732 1HB  ALA A  49     -18.821   3.415  28.434  1.00  0.00           H  
ATOM    733 2HB  ALA A  49     -17.175   2.986  27.916  1.00  0.00           H  
ATOM    734 3HB  ALA A  49     -18.089   4.228  27.030  1.00  0.00           H  
ATOM    735  N   ALA A  50     -20.225   3.552  25.253  1.00  0.00           N  
ATOM    736  CA  ALA A  50     -21.546   3.945  24.784  1.00  0.00           C  
ATOM    737  C   ALA A  50     -22.236   2.750  24.146  1.00  0.00           C  
ATOM    738  O   ALA A  50     -23.428   2.510  24.359  1.00  0.00           O  
ATOM    739  CB  ALA A  50     -21.426   5.082  23.796  1.00  0.00           C  
ATOM    740  H   ALA A  50     -19.401   4.013  24.865  1.00  0.00           H  
ATOM    741  HA  ALA A  50     -22.138   4.268  25.641  1.00  0.00           H  
ATOM    742 1HB  ALA A  50     -22.413   5.378  23.453  1.00  0.00           H  
ATOM    743 2HB  ALA A  50     -20.935   5.932  24.273  1.00  0.00           H  
ATOM    744 3HB  ALA A  50     -20.827   4.749  22.946  1.00  0.00           H  
ATOM    745  N   ALA A  51     -21.471   1.983  23.369  1.00  0.00           N  
ATOM    746  CA  ALA A  51     -21.984   0.800  22.716  1.00  0.00           C  
ATOM    747  C   ALA A  51     -22.426  -0.233  23.732  1.00  0.00           C  
ATOM    748  O   ALA A  51     -23.433  -0.908  23.532  1.00  0.00           O  
ATOM    749  CB  ALA A  51     -20.944   0.234  21.808  1.00  0.00           C  
ATOM    750  H   ALA A  51     -20.494   2.226  23.212  1.00  0.00           H  
ATOM    751  HA  ALA A  51     -22.845   1.084  22.125  1.00  0.00           H  
ATOM    752 1HB  ALA A  51     -21.360  -0.622  21.320  1.00  0.00           H  
ATOM    753 2HB  ALA A  51     -20.665   0.987  21.075  1.00  0.00           H  
ATOM    754 3HB  ALA A  51     -20.071  -0.048  22.384  1.00  0.00           H  
ATOM    755  N   ALA A  52     -21.674  -0.368  24.825  1.00  0.00           N  
ATOM    756  CA  ALA A  52     -22.021  -1.314  25.871  1.00  0.00           C  
ATOM    757  C   ALA A  52     -23.361  -0.949  26.479  1.00  0.00           C  
ATOM    758  O   ALA A  52     -24.189  -1.827  26.730  1.00  0.00           O  
ATOM    759  CB  ALA A  52     -20.947  -1.335  26.923  1.00  0.00           C  
ATOM    760  H   ALA A  52     -20.824   0.183  24.924  1.00  0.00           H  
ATOM    761  HA  ALA A  52     -22.109  -2.302  25.424  1.00  0.00           H  
ATOM    762 1HB  ALA A  52     -21.197  -2.057  27.691  1.00  0.00           H  
ATOM    763 2HB  ALA A  52     -19.995  -1.602  26.476  1.00  0.00           H  
ATOM    764 3HB  ALA A  52     -20.875  -0.362  27.341  1.00  0.00           H  
ATOM    765  N   VAL A  53     -23.605   0.354  26.661  1.00  0.00           N  
ATOM    766  CA  VAL A  53     -24.893   0.798  27.178  1.00  0.00           C  
ATOM    767  C   VAL A  53     -25.996   0.453  26.205  1.00  0.00           C  
ATOM    768  O   VAL A  53     -27.060  -0.047  26.592  1.00  0.00           O  
ATOM    769  CB  VAL A  53     -24.923   2.301  27.446  1.00  0.00           C  
ATOM    770  CG1 VAL A  53     -26.329   2.675  27.723  1.00  0.00           C  
ATOM    771  CG2 VAL A  53     -24.034   2.629  28.636  1.00  0.00           C  
ATOM    772  H   VAL A  53     -22.869   1.035  26.456  1.00  0.00           H  
ATOM    773  HA  VAL A  53     -25.086   0.279  28.118  1.00  0.00           H  
ATOM    774  HB  VAL A  53     -24.592   2.848  26.566  1.00  0.00           H  
ATOM    775 1HG1 VAL A  53     -26.381   3.729  27.894  1.00  0.00           H  
ATOM    776 2HG1 VAL A  53     -26.939   2.422  26.864  1.00  0.00           H  
ATOM    777 3HG1 VAL A  53     -26.682   2.127  28.584  1.00  0.00           H  
ATOM    778 1HG2 VAL A  53     -24.089   3.675  28.831  1.00  0.00           H  
ATOM    779 2HG2 VAL A  53     -24.378   2.082  29.513  1.00  0.00           H  
ATOM    780 3HG2 VAL A  53     -23.007   2.348  28.410  1.00  0.00           H  
ATOM    781  N   LEU A  54     -25.735   0.709  24.932  1.00  0.00           N  
ATOM    782  CA  LEU A  54     -26.699   0.383  23.911  1.00  0.00           C  
ATOM    783  C   LEU A  54     -26.956  -1.121  23.889  1.00  0.00           C  
ATOM    784  O   LEU A  54     -28.099  -1.551  23.773  1.00  0.00           O  
ATOM    785  CB  LEU A  54     -26.195   0.862  22.560  1.00  0.00           C  
ATOM    786  CG  LEU A  54     -26.181   2.359  22.316  1.00  0.00           C  
ATOM    787  CD1 LEU A  54     -25.442   2.650  21.054  1.00  0.00           C  
ATOM    788  CD2 LEU A  54     -27.591   2.819  22.171  1.00  0.00           C  
ATOM    789  H   LEU A  54     -24.849   1.150  24.678  1.00  0.00           H  
ATOM    790  HA  LEU A  54     -27.633   0.895  24.138  1.00  0.00           H  
ATOM    791 1HB  LEU A  54     -25.189   0.498  22.418  1.00  0.00           H  
ATOM    792 2HB  LEU A  54     -26.807   0.425  21.812  1.00  0.00           H  
ATOM    793  HG  LEU A  54     -25.697   2.875  23.146  1.00  0.00           H  
ATOM    794 1HD1 LEU A  54     -25.448   3.712  20.851  1.00  0.00           H  
ATOM    795 2HD1 LEU A  54     -24.423   2.310  21.142  1.00  0.00           H  
ATOM    796 3HD1 LEU A  54     -25.927   2.131  20.242  1.00  0.00           H  
ATOM    797 1HD2 LEU A  54     -27.626   3.881  21.980  1.00  0.00           H  
ATOM    798 2HD2 LEU A  54     -28.059   2.297  21.339  1.00  0.00           H  
ATOM    799 3HD2 LEU A  54     -28.116   2.597  23.075  1.00  0.00           H  
ATOM    800  N   LYS A  55     -25.927  -1.936  24.108  1.00  0.00           N  
ATOM    801  CA  LYS A  55     -26.147  -3.373  24.131  1.00  0.00           C  
ATOM    802  C   LYS A  55     -27.028  -3.744  25.320  1.00  0.00           C  
ATOM    803  O   LYS A  55     -27.972  -4.522  25.200  1.00  0.00           O  
ATOM    804  CB  LYS A  55     -24.830  -4.129  24.239  1.00  0.00           C  
ATOM    805  CG  LYS A  55     -24.986  -5.638  24.177  1.00  0.00           C  
ATOM    806  CD  LYS A  55     -25.438  -6.032  22.794  1.00  0.00           C  
ATOM    807  CE  LYS A  55     -25.555  -7.521  22.594  1.00  0.00           C  
ATOM    808  NZ  LYS A  55     -26.142  -7.808  21.259  1.00  0.00           N  
ATOM    809  H   LYS A  55     -24.987  -1.563  24.200  1.00  0.00           H  
ATOM    810  HA  LYS A  55     -26.661  -3.668  23.215  1.00  0.00           H  
ATOM    811 1HB  LYS A  55     -24.172  -3.810  23.442  1.00  0.00           H  
ATOM    812 2HB  LYS A  55     -24.341  -3.879  25.179  1.00  0.00           H  
ATOM    813 1HG  LYS A  55     -24.057  -6.133  24.431  1.00  0.00           H  
ATOM    814 2HG  LYS A  55     -25.747  -5.943  24.893  1.00  0.00           H  
ATOM    815 1HD  LYS A  55     -26.398  -5.575  22.588  1.00  0.00           H  
ATOM    816 2HD  LYS A  55     -24.725  -5.661  22.064  1.00  0.00           H  
ATOM    817 1HE  LYS A  55     -24.568  -7.975  22.654  1.00  0.00           H  
ATOM    818 2HE  LYS A  55     -26.195  -7.948  23.363  1.00  0.00           H  
ATOM    819 1HZ  LYS A  55     -26.229  -8.793  21.107  1.00  0.00           H  
ATOM    820 2HZ  LYS A  55     -27.080  -7.360  21.227  1.00  0.00           H  
ATOM    821 3HZ  LYS A  55     -25.544  -7.391  20.523  1.00  0.00           H  
ATOM    822  N   GLN A  56     -26.786  -3.140  26.481  1.00  0.00           N  
ATOM    823  CA  GLN A  56     -27.609  -3.484  27.631  1.00  0.00           C  
ATOM    824  C   GLN A  56     -29.076  -3.133  27.384  1.00  0.00           C  
ATOM    825  O   GLN A  56     -29.973  -3.884  27.809  1.00  0.00           O  
ATOM    826  CB  GLN A  56     -27.150  -2.788  28.915  1.00  0.00           C  
ATOM    827  CG  GLN A  56     -25.844  -3.255  29.508  1.00  0.00           C  
ATOM    828  CD  GLN A  56     -25.572  -2.542  30.832  1.00  0.00           C  
ATOM    829  OE1 GLN A  56     -25.868  -1.352  30.993  1.00  0.00           O  
ATOM    830  NE2 GLN A  56     -25.029  -3.280  31.798  1.00  0.00           N  
ATOM    831  H   GLN A  56     -26.005  -2.490  26.571  1.00  0.00           H  
ATOM    832  HA  GLN A  56     -27.544  -4.560  27.786  1.00  0.00           H  
ATOM    833 1HB  GLN A  56     -27.077  -1.711  28.739  1.00  0.00           H  
ATOM    834 2HB  GLN A  56     -27.896  -2.952  29.674  1.00  0.00           H  
ATOM    835 1HG  GLN A  56     -25.891  -4.327  29.689  1.00  0.00           H  
ATOM    836 2HG  GLN A  56     -25.035  -3.022  28.816  1.00  0.00           H  
ATOM    837 1HE2 GLN A  56     -24.850  -2.880  32.705  1.00  0.00           H  
ATOM    838 2HE2 GLN A  56     -24.810  -4.241  31.631  1.00  0.00           H  
ATOM    839  N   SER A  57     -29.320  -2.044  26.629  1.00  0.00           N  
ATOM    840  CA  SER A  57     -30.672  -1.566  26.346  1.00  0.00           C  
ATOM    841  C   SER A  57     -31.466  -2.555  25.486  1.00  0.00           C  
ATOM    842  O   SER A  57     -32.674  -2.400  25.319  1.00  0.00           O  
ATOM    843  CB  SER A  57     -30.677  -0.215  25.652  1.00  0.00           C  
ATOM    844  OG  SER A  57     -30.335  -0.296  24.300  1.00  0.00           O  
ATOM    845  H   SER A  57     -28.525  -1.485  26.309  1.00  0.00           H  
ATOM    846  HA  SER A  57     -31.181  -1.446  27.293  1.00  0.00           H  
ATOM    847 1HB  SER A  57     -31.656   0.254  25.764  1.00  0.00           H  
ATOM    848 2HB  SER A  57     -29.950   0.410  26.159  1.00  0.00           H  
ATOM    849  HG  SER A  57     -29.521  -0.813  24.245  1.00  0.00           H  
ATOM    850  N   GLU A  58     -30.790  -3.538  24.881  1.00  0.00           N  
ATOM    851  CA  GLU A  58     -31.469  -4.536  24.071  1.00  0.00           C  
ATOM    852  C   GLU A  58     -32.194  -5.534  24.971  1.00  0.00           C  
ATOM    853  O   GLU A  58     -33.087  -6.253  24.518  1.00  0.00           O  
ATOM    854  CB  GLU A  58     -30.484  -5.285  23.178  1.00  0.00           C  
ATOM    855  CG  GLU A  58     -29.830  -4.448  22.120  1.00  0.00           C  
ATOM    856  CD  GLU A  58     -28.841  -5.213  21.322  1.00  0.00           C  
ATOM    857  OE1 GLU A  58     -28.692  -6.402  21.529  1.00  0.00           O  
ATOM    858  OE2 GLU A  58     -28.190  -4.615  20.519  1.00  0.00           O  
ATOM    859  H   GLU A  58     -29.783  -3.636  25.016  1.00  0.00           H  
ATOM    860  HA  GLU A  58     -32.205  -4.033  23.443  1.00  0.00           H  
ATOM    861 1HB  GLU A  58     -29.701  -5.725  23.792  1.00  0.00           H  
ATOM    862 2HB  GLU A  58     -31.002  -6.104  22.681  1.00  0.00           H  
ATOM    863 1HG  GLU A  58     -30.595  -4.056  21.455  1.00  0.00           H  
ATOM    864 2HG  GLU A  58     -29.332  -3.607  22.601  1.00  0.00           H  
ATOM    865  N   THR A  59     -31.782  -5.602  26.245  1.00  0.00           N  
ATOM    866  CA  THR A  59     -32.374  -6.536  27.188  1.00  0.00           C  
ATOM    867  C   THR A  59     -33.149  -5.780  28.271  1.00  0.00           C  
ATOM    868  O   THR A  59     -34.141  -6.276  28.810  1.00  0.00           O  
ATOM    869  CB  THR A  59     -31.268  -7.380  27.841  1.00  0.00           C  
ATOM    870  OG1 THR A  59     -30.369  -6.527  28.581  1.00  0.00           O  
ATOM    871  CG2 THR A  59     -30.476  -8.094  26.752  1.00  0.00           C  
ATOM    872  H   THR A  59     -31.048  -4.981  26.574  1.00  0.00           H  
ATOM    873  HA  THR A  59     -33.066  -7.190  26.659  1.00  0.00           H  
ATOM    874  HB  THR A  59     -31.709  -8.112  28.514  1.00  0.00           H  
ATOM    875  HG1 THR A  59     -30.222  -5.682  28.099  1.00  0.00           H  
ATOM    876 1HG2 THR A  59     -29.689  -8.690  27.208  1.00  0.00           H  
ATOM    877 2HG2 THR A  59     -31.142  -8.741  26.183  1.00  0.00           H  
ATOM    878 3HG2 THR A  59     -30.028  -7.355  26.083  1.00  0.00           H  
ATOM    879  N   GLN A  60     -32.708  -4.556  28.555  1.00  0.00           N  
ATOM    880  CA  GLN A  60     -33.333  -3.688  29.543  1.00  0.00           C  
ATOM    881  C   GLN A  60     -33.706  -2.390  28.836  1.00  0.00           C  
ATOM    882  O   GLN A  60     -32.948  -1.415  28.848  1.00  0.00           O  
ATOM    883  CB  GLN A  60     -32.383  -3.426  30.704  1.00  0.00           C  
ATOM    884  CG  GLN A  60     -31.997  -4.634  31.519  1.00  0.00           C  
ATOM    885  CD  GLN A  60     -31.091  -4.257  32.687  1.00  0.00           C  
ATOM    886  OE1 GLN A  60     -31.299  -3.233  33.344  1.00  0.00           O  
ATOM    887  NE2 GLN A  60     -30.081  -5.077  32.952  1.00  0.00           N  
ATOM    888  H   GLN A  60     -31.872  -4.222  28.091  1.00  0.00           H  
ATOM    889  HA  GLN A  60     -34.243  -4.157  29.915  1.00  0.00           H  
ATOM    890 1HB  GLN A  60     -31.473  -3.025  30.297  1.00  0.00           H  
ATOM    891 2HB  GLN A  60     -32.814  -2.686  31.373  1.00  0.00           H  
ATOM    892 1HG  GLN A  60     -32.898  -5.104  31.911  1.00  0.00           H  
ATOM    893 2HG  GLN A  60     -31.457  -5.334  30.879  1.00  0.00           H  
ATOM    894 1HE2 GLN A  60     -29.457  -4.877  33.708  1.00  0.00           H  
ATOM    895 2HE2 GLN A  60     -29.943  -5.896  32.392  1.00  0.00           H  
ATOM    896  N   LYS A  61     -34.893  -2.375  28.244  1.00  0.00           N  
ATOM    897  CA  LYS A  61     -35.290  -1.339  27.285  1.00  0.00           C  
ATOM    898  C   LYS A  61     -35.258   0.100  27.781  1.00  0.00           C  
ATOM    899  O   LYS A  61     -35.062   1.022  26.991  1.00  0.00           O  
ATOM    900  CB  LYS A  61     -36.692  -1.653  26.764  1.00  0.00           C  
ATOM    901  CG  LYS A  61     -36.751  -2.879  25.857  1.00  0.00           C  
ATOM    902  CD  LYS A  61     -38.172  -3.158  25.380  1.00  0.00           C  
ATOM    903  CE  LYS A  61     -38.224  -4.385  24.478  1.00  0.00           C  
ATOM    904  NZ  LYS A  61     -39.614  -4.690  24.036  1.00  0.00           N  
ATOM    905  H   LYS A  61     -35.496  -3.178  28.366  1.00  0.00           H  
ATOM    906  HA  LYS A  61     -34.603  -1.396  26.443  1.00  0.00           H  
ATOM    907 1HB  LYS A  61     -37.366  -1.816  27.603  1.00  0.00           H  
ATOM    908 2HB  LYS A  61     -37.067  -0.798  26.202  1.00  0.00           H  
ATOM    909 1HG  LYS A  61     -36.104  -2.717  24.992  1.00  0.00           H  
ATOM    910 2HG  LYS A  61     -36.378  -3.748  26.402  1.00  0.00           H  
ATOM    911 1HD  LYS A  61     -38.819  -3.325  26.243  1.00  0.00           H  
ATOM    912 2HD  LYS A  61     -38.547  -2.297  24.828  1.00  0.00           H  
ATOM    913 1HE  LYS A  61     -37.603  -4.209  23.601  1.00  0.00           H  
ATOM    914 2HE  LYS A  61     -37.829  -5.244  25.023  1.00  0.00           H  
ATOM    915 1HZ  LYS A  61     -39.607  -5.507  23.443  1.00  0.00           H  
ATOM    916 2HZ  LYS A  61     -40.194  -4.866  24.844  1.00  0.00           H  
ATOM    917 3HZ  LYS A  61     -39.984  -3.904  23.521  1.00  0.00           H  
ATOM    918  N   GLN A  62     -35.444   0.311  29.072  1.00  0.00           N  
ATOM    919  CA  GLN A  62     -35.476   1.671  29.581  1.00  0.00           C  
ATOM    920  C   GLN A  62     -34.130   2.218  30.049  1.00  0.00           C  
ATOM    921  O   GLN A  62     -34.076   3.370  30.471  1.00  0.00           O  
ATOM    922  CB  GLN A  62     -36.478   1.798  30.728  1.00  0.00           C  
ATOM    923  CG  GLN A  62     -37.926   1.499  30.351  1.00  0.00           C  
ATOM    924  CD  GLN A  62     -38.457   2.414  29.246  1.00  0.00           C  
ATOM    925  OE1 GLN A  62     -38.289   3.641  29.282  1.00  0.00           O  
ATOM    926  NE2 GLN A  62     -39.124   1.813  28.262  1.00  0.00           N  
ATOM    927  H   GLN A  62     -35.575  -0.472  29.693  1.00  0.00           H  
ATOM    928  HA  GLN A  62     -35.823   2.315  28.774  1.00  0.00           H  
ATOM    929 1HB  GLN A  62     -36.193   1.118  31.531  1.00  0.00           H  
ATOM    930 2HB  GLN A  62     -36.438   2.811  31.130  1.00  0.00           H  
ATOM    931 1HG  GLN A  62     -37.990   0.470  29.998  1.00  0.00           H  
ATOM    932 2HG  GLN A  62     -38.554   1.630  31.233  1.00  0.00           H  
ATOM    933 1HE2 GLN A  62     -39.505   2.356  27.511  1.00  0.00           H  
ATOM    934 2HE2 GLN A  62     -39.258   0.823  28.279  1.00  0.00           H  
ATOM    935  N   LEU A  63     -33.029   1.462  29.934  1.00  0.00           N  
ATOM    936  CA  LEU A  63     -31.768   2.008  30.460  1.00  0.00           C  
ATOM    937  C   LEU A  63     -31.360   3.305  29.800  1.00  0.00           C  
ATOM    938  O   LEU A  63     -30.910   4.226  30.470  1.00  0.00           O  
ATOM    939  CB  LEU A  63     -30.613   1.022  30.306  1.00  0.00           C  
ATOM    940  CG  LEU A  63     -30.670  -0.167  31.197  1.00  0.00           C  
ATOM    941  CD1 LEU A  63     -29.570  -1.099  30.811  1.00  0.00           C  
ATOM    942  CD2 LEU A  63     -30.533   0.278  32.643  1.00  0.00           C  
ATOM    943  H   LEU A  63     -33.074   0.521  29.535  1.00  0.00           H  
ATOM    944  HA  LEU A  63     -31.906   2.200  31.523  1.00  0.00           H  
ATOM    945 1HB  LEU A  63     -30.600   0.660  29.275  1.00  0.00           H  
ATOM    946 2HB  LEU A  63     -29.679   1.537  30.499  1.00  0.00           H  
ATOM    947  HG  LEU A  63     -31.615  -0.674  31.066  1.00  0.00           H  
ATOM    948 1HD1 LEU A  63     -29.593  -1.981  31.445  1.00  0.00           H  
ATOM    949 2HD1 LEU A  63     -29.711  -1.390  29.773  1.00  0.00           H  
ATOM    950 3HD1 LEU A  63     -28.607  -0.602  30.923  1.00  0.00           H  
ATOM    951 1HD2 LEU A  63     -30.575  -0.599  33.292  1.00  0.00           H  
ATOM    952 2HD2 LEU A  63     -29.579   0.790  32.780  1.00  0.00           H  
ATOM    953 3HD2 LEU A  63     -31.349   0.956  32.893  1.00  0.00           H  
ATOM    954  N   LEU A  64     -31.583   3.435  28.511  1.00  0.00           N  
ATOM    955  CA  LEU A  64     -31.216   4.657  27.816  1.00  0.00           C  
ATOM    956  C   LEU A  64     -31.979   5.878  28.336  1.00  0.00           C  
ATOM    957  O   LEU A  64     -31.485   7.009  28.291  1.00  0.00           O  
ATOM    958  CB  LEU A  64     -31.444   4.452  26.325  1.00  0.00           C  
ATOM    959  CG  LEU A  64     -30.459   3.518  25.669  1.00  0.00           C  
ATOM    960  CD1 LEU A  64     -30.893   3.251  24.240  1.00  0.00           C  
ATOM    961  CD2 LEU A  64     -29.053   4.147  25.716  1.00  0.00           C  
ATOM    962  H   LEU A  64     -31.991   2.665  28.000  1.00  0.00           H  
ATOM    963  HA  LEU A  64     -30.154   4.827  27.971  1.00  0.00           H  
ATOM    964 1HB  LEU A  64     -32.430   4.003  26.203  1.00  0.00           H  
ATOM    965 2HB  LEU A  64     -31.458   5.384  25.808  1.00  0.00           H  
ATOM    966  HG  LEU A  64     -30.451   2.588  26.205  1.00  0.00           H  
ATOM    967 1HD1 LEU A  64     -30.208   2.562  23.767  1.00  0.00           H  
ATOM    968 2HD1 LEU A  64     -31.889   2.807  24.242  1.00  0.00           H  
ATOM    969 3HD1 LEU A  64     -30.911   4.185  23.678  1.00  0.00           H  
ATOM    970 1HD2 LEU A  64     -28.337   3.473  25.254  1.00  0.00           H  
ATOM    971 2HD2 LEU A  64     -29.057   5.088  25.173  1.00  0.00           H  
ATOM    972 3HD2 LEU A  64     -28.766   4.327  26.753  1.00  0.00           H  
ATOM    973  N   ASN A  65     -33.195   5.666  28.831  1.00  0.00           N  
ATOM    974  CA  ASN A  65     -33.995   6.777  29.290  1.00  0.00           C  
ATOM    975  C   ASN A  65     -33.919   6.934  30.800  1.00  0.00           C  
ATOM    976  O   ASN A  65     -34.623   7.768  31.366  1.00  0.00           O  
ATOM    977  CB  ASN A  65     -35.430   6.574  28.863  1.00  0.00           C  
ATOM    978  CG  ASN A  65     -35.608   6.647  27.375  1.00  0.00           C  
ATOM    979  OD1 ASN A  65     -34.986   7.470  26.693  1.00  0.00           O  
ATOM    980  ND2 ASN A  65     -36.454   5.800  26.852  1.00  0.00           N  
ATOM    981  H   ASN A  65     -33.562   4.724  28.946  1.00  0.00           H  
ATOM    982  HA  ASN A  65     -33.614   7.695  28.842  1.00  0.00           H  
ATOM    983 1HB  ASN A  65     -35.771   5.590  29.210  1.00  0.00           H  
ATOM    984 2HB  ASN A  65     -36.062   7.324  29.335  1.00  0.00           H  
ATOM    985 1HD2 ASN A  65     -36.619   5.798  25.865  1.00  0.00           H  
ATOM    986 2HD2 ASN A  65     -36.943   5.150  27.444  1.00  0.00           H  
ATOM    987  N   GLN A  66     -33.077   6.132  31.456  1.00  0.00           N  
ATOM    988  CA  GLN A  66     -32.947   6.175  32.901  1.00  0.00           C  
ATOM    989  C   GLN A  66     -32.136   7.380  33.350  1.00  0.00           C  
ATOM    990  O   GLN A  66     -31.051   7.614  32.813  1.00  0.00           O  
ATOM    991  CB  GLN A  66     -32.277   4.880  33.395  1.00  0.00           C  
ATOM    992  CG  GLN A  66     -31.900   4.835  34.877  1.00  0.00           C  
ATOM    993  CD  GLN A  66     -33.049   4.824  35.856  1.00  0.00           C  
ATOM    994  OE1 GLN A  66     -33.955   3.980  35.806  1.00  0.00           O  
ATOM    995  NE2 GLN A  66     -33.001   5.773  36.785  1.00  0.00           N  
ATOM    996  H   GLN A  66     -32.494   5.467  30.947  1.00  0.00           H  
ATOM    997  HA  GLN A  66     -33.944   6.192  33.319  1.00  0.00           H  
ATOM    998 1HB  GLN A  66     -32.926   4.031  33.174  1.00  0.00           H  
ATOM    999 2HB  GLN A  66     -31.355   4.729  32.840  1.00  0.00           H  
ATOM   1000 1HG  GLN A  66     -31.313   3.934  35.046  1.00  0.00           H  
ATOM   1001 2HG  GLN A  66     -31.289   5.709  35.095  1.00  0.00           H  
ATOM   1002 1HE2 GLN A  66     -33.712   5.839  37.480  1.00  0.00           H  
ATOM   1003 2HE2 GLN A  66     -32.226   6.453  36.767  1.00  0.00           H  
ATOM   1004  N   PRO A  67     -32.671   8.242  34.240  1.00  0.00           N  
ATOM   1005  CA  PRO A  67     -31.959   9.338  34.860  1.00  0.00           C  
ATOM   1006  C   PRO A  67     -30.760   8.852  35.663  1.00  0.00           C  
ATOM   1007  O   PRO A  67     -30.847   7.861  36.402  1.00  0.00           O  
ATOM   1008  CB  PRO A  67     -33.023   9.958  35.771  1.00  0.00           C  
ATOM   1009  CG  PRO A  67     -34.337   9.592  35.138  1.00  0.00           C  
ATOM   1010  CD  PRO A  67     -34.126   8.223  34.562  1.00  0.00           C  
ATOM   1011  HA  PRO A  67     -31.648  10.054  34.091  1.00  0.00           H  
ATOM   1012 1HB  PRO A  67     -32.913   9.571  36.792  1.00  0.00           H  
ATOM   1013 2HB  PRO A  67     -32.871  11.047  35.827  1.00  0.00           H  
ATOM   1014 1HG  PRO A  67     -35.142   9.618  35.888  1.00  0.00           H  
ATOM   1015 2HG  PRO A  67     -34.600  10.331  34.366  1.00  0.00           H  
ATOM   1016 1HD  PRO A  67     -34.380   7.458  35.288  1.00  0.00           H  
ATOM   1017 2HD  PRO A  67     -34.744   8.167  33.673  1.00  0.00           H  
ATOM   1018  N   VAL A  68     -29.678   9.597  35.573  1.00  0.00           N  
ATOM   1019  CA  VAL A  68     -28.458   9.356  36.309  1.00  0.00           C  
ATOM   1020  C   VAL A  68     -28.092  10.647  37.032  1.00  0.00           C  
ATOM   1021  O   VAL A  68     -28.068  11.722  36.425  1.00  0.00           O  
ATOM   1022  CB  VAL A  68     -27.340   8.922  35.345  1.00  0.00           C  
ATOM   1023  CG1 VAL A  68     -26.028   8.698  36.111  1.00  0.00           C  
ATOM   1024  CG2 VAL A  68     -27.755   7.635  34.590  1.00  0.00           C  
ATOM   1025  H   VAL A  68     -29.680  10.357  34.910  1.00  0.00           H  
ATOM   1026  HA  VAL A  68     -28.627   8.567  37.042  1.00  0.00           H  
ATOM   1027  HB  VAL A  68     -27.184   9.718  34.629  1.00  0.00           H  
ATOM   1028 1HG1 VAL A  68     -25.250   8.412  35.414  1.00  0.00           H  
ATOM   1029 2HG1 VAL A  68     -25.736   9.619  36.622  1.00  0.00           H  
ATOM   1030 3HG1 VAL A  68     -26.167   7.904  36.843  1.00  0.00           H  
ATOM   1031 1HG2 VAL A  68     -26.965   7.355  33.904  1.00  0.00           H  
ATOM   1032 2HG2 VAL A  68     -27.922   6.828  35.302  1.00  0.00           H  
ATOM   1033 3HG2 VAL A  68     -28.670   7.813  34.023  1.00  0.00           H  
ATOM   1034  N   GLU A  69     -27.852  10.567  38.332  1.00  0.00           N  
ATOM   1035  CA  GLU A  69     -27.518  11.774  39.082  1.00  0.00           C  
ATOM   1036  C   GLU A  69     -26.059  12.157  38.928  1.00  0.00           C  
ATOM   1037  O   GLU A  69     -25.172  11.306  39.028  1.00  0.00           O  
ATOM   1038  CB  GLU A  69     -27.866  11.602  40.563  1.00  0.00           C  
ATOM   1039  CG  GLU A  69     -27.640  12.856  41.413  1.00  0.00           C  
ATOM   1040  CD  GLU A  69     -28.000  12.662  42.858  1.00  0.00           C  
ATOM   1041  OE1 GLU A  69     -28.532  11.637  43.194  1.00  0.00           O  
ATOM   1042  OE2 GLU A  69     -27.692  13.531  43.656  1.00  0.00           O  
ATOM   1043  H   GLU A  69     -27.891   9.671  38.799  1.00  0.00           H  
ATOM   1044  HA  GLU A  69     -28.098  12.602  38.689  1.00  0.00           H  
ATOM   1045 1HB  GLU A  69     -28.914  11.319  40.658  1.00  0.00           H  
ATOM   1046 2HB  GLU A  69     -27.267  10.797  40.987  1.00  0.00           H  
ATOM   1047 1HG  GLU A  69     -26.590  13.139  41.355  1.00  0.00           H  
ATOM   1048 2HG  GLU A  69     -28.230  13.676  40.996  1.00  0.00           H  
ATOM   1049  N   ILE A  70     -25.830  13.441  38.661  1.00  0.00           N  
ATOM   1050  CA  ILE A  70     -24.481  13.985  38.537  1.00  0.00           C  
ATOM   1051  C   ILE A  70     -24.155  14.852  39.752  1.00  0.00           C  
ATOM   1052  O   ILE A  70     -24.781  15.893  39.963  1.00  0.00           O  
ATOM   1053  CB  ILE A  70     -24.355  14.833  37.252  1.00  0.00           C  
ATOM   1054  CG1 ILE A  70     -24.781  13.992  36.007  1.00  0.00           C  
ATOM   1055  CG2 ILE A  70     -22.922  15.397  37.101  1.00  0.00           C  
ATOM   1056  CD1 ILE A  70     -23.965  12.739  35.789  1.00  0.00           C  
ATOM   1057  H   ILE A  70     -26.633  14.069  38.577  1.00  0.00           H  
ATOM   1058  HA  ILE A  70     -23.765  13.162  38.500  1.00  0.00           H  
ATOM   1059  HB  ILE A  70     -25.055  15.673  37.319  1.00  0.00           H  
ATOM   1060 1HG1 ILE A  70     -25.831  13.701  36.125  1.00  0.00           H  
ATOM   1061 2HG1 ILE A  70     -24.698  14.616  35.119  1.00  0.00           H  
ATOM   1062 1HG2 ILE A  70     -22.868  16.015  36.205  1.00  0.00           H  
ATOM   1063 2HG2 ILE A  70     -22.670  16.003  37.973  1.00  0.00           H  
ATOM   1064 3HG2 ILE A  70     -22.212  14.573  37.022  1.00  0.00           H  
ATOM   1065 1HD1 ILE A  70     -24.330  12.214  34.919  1.00  0.00           H  
ATOM   1066 2HD1 ILE A  70     -22.918  13.008  35.642  1.00  0.00           H  
ATOM   1067 3HD1 ILE A  70     -24.052  12.088  36.659  1.00  0.00           H  
ATOM   1068  N   LYS A  71     -23.177  14.439  40.544  1.00  0.00           N  
ATOM   1069  CA  LYS A  71     -22.825  15.177  41.753  1.00  0.00           C  
ATOM   1070  C   LYS A  71     -21.536  15.949  41.489  1.00  0.00           C  
ATOM   1071  O   LYS A  71     -20.792  15.571  40.597  1.00  0.00           O  
ATOM   1072  CB  LYS A  71     -22.660  14.207  42.933  1.00  0.00           C  
ATOM   1073  CG  LYS A  71     -23.938  13.468  43.331  1.00  0.00           C  
ATOM   1074  CD  LYS A  71     -23.708  12.605  44.572  1.00  0.00           C  
ATOM   1075  CE  LYS A  71     -24.962  11.804  44.958  1.00  0.00           C  
ATOM   1076  NZ  LYS A  71     -26.081  12.680  45.409  1.00  0.00           N  
ATOM   1077  H   LYS A  71     -22.677  13.564  40.323  1.00  0.00           H  
ATOM   1078  HA  LYS A  71     -23.633  15.865  41.980  1.00  0.00           H  
ATOM   1079 1HB  LYS A  71     -21.926  13.442  42.657  1.00  0.00           H  
ATOM   1080 2HB  LYS A  71     -22.281  14.716  43.807  1.00  0.00           H  
ATOM   1081 1HG  LYS A  71     -24.742  14.182  43.529  1.00  0.00           H  
ATOM   1082 2HG  LYS A  71     -24.252  12.821  42.508  1.00  0.00           H  
ATOM   1083 1HD  LYS A  71     -22.890  11.909  44.378  1.00  0.00           H  
ATOM   1084 2HD  LYS A  71     -23.429  13.242  45.410  1.00  0.00           H  
ATOM   1085 1HE  LYS A  71     -25.297  11.229  44.093  1.00  0.00           H  
ATOM   1086 2HE  LYS A  71     -24.708  11.117  45.763  1.00  0.00           H  
ATOM   1087 1HZ  LYS A  71     -26.885  12.113  45.640  1.00  0.00           H  
ATOM   1088 2HZ  LYS A  71     -25.808  13.216  46.209  1.00  0.00           H  
ATOM   1089 3HZ  LYS A  71     -26.354  13.317  44.648  1.00  0.00           H  
ATOM   1090  N   PRO A  72     -21.203  17.019  42.228  1.00  0.00           N  
ATOM   1091  CA  PRO A  72     -19.927  17.718  42.121  1.00  0.00           C  
ATOM   1092  C   PRO A  72     -18.755  16.737  42.201  1.00  0.00           C  
ATOM   1093  O   PRO A  72     -17.741  16.900  41.530  1.00  0.00           O  
ATOM   1094  CB  PRO A  72     -19.969  18.641  43.339  1.00  0.00           C  
ATOM   1095  CG  PRO A  72     -21.447  18.914  43.544  1.00  0.00           C  
ATOM   1096  CD  PRO A  72     -22.132  17.597  43.214  1.00  0.00           C  
ATOM   1097  HA  PRO A  72     -19.899  18.292  41.188  1.00  0.00           H  
ATOM   1098 1HB  PRO A  72     -19.496  18.149  44.203  1.00  0.00           H  
ATOM   1099 2HB  PRO A  72     -19.391  19.553  43.134  1.00  0.00           H  
ATOM   1100 1HG  PRO A  72     -21.633  19.231  44.581  1.00  0.00           H  
ATOM   1101 2HG  PRO A  72     -21.777  19.742  42.905  1.00  0.00           H  
ATOM   1102 1HD  PRO A  72     -22.212  16.977  44.112  1.00  0.00           H  
ATOM   1103 2HD  PRO A  72     -23.104  17.810  42.767  1.00  0.00           H  
ATOM   1104  N   ALA A  73     -18.945  15.666  42.978  1.00  0.00           N  
ATOM   1105  CA  ALA A  73     -17.971  14.597  43.190  1.00  0.00           C  
ATOM   1106  C   ALA A  73     -17.605  13.868  41.895  1.00  0.00           C  
ATOM   1107  O   ALA A  73     -16.544  13.252  41.798  1.00  0.00           O  
ATOM   1108  CB  ALA A  73     -18.527  13.600  44.190  1.00  0.00           C  
ATOM   1109  H   ALA A  73     -19.811  15.594  43.485  1.00  0.00           H  
ATOM   1110  HA  ALA A  73     -17.062  15.046  43.591  1.00  0.00           H  
ATOM   1111 1HB  ALA A  73     -17.789  12.820  44.373  1.00  0.00           H  
ATOM   1112 2HB  ALA A  73     -18.759  14.110  45.123  1.00  0.00           H  
ATOM   1113 3HB  ALA A  73     -19.436  13.152  43.782  1.00  0.00           H  
ATOM   1114  N   ASP A  74     -18.514  13.895  40.925  1.00  0.00           N  
ATOM   1115  CA  ASP A  74     -18.345  13.220  39.655  1.00  0.00           C  
ATOM   1116  C   ASP A  74     -17.674  14.125  38.627  1.00  0.00           C  
ATOM   1117  O   ASP A  74     -17.353  13.682  37.516  1.00  0.00           O  
ATOM   1118  CB  ASP A  74     -19.725  12.827  39.099  1.00  0.00           C  
ATOM   1119  CG  ASP A  74     -20.480  11.784  39.896  1.00  0.00           C  
ATOM   1120  OD1 ASP A  74     -19.928  10.740  40.177  1.00  0.00           O  
ATOM   1121  OD2 ASP A  74     -21.630  12.010  40.220  1.00  0.00           O  
ATOM   1122  H   ASP A  74     -19.356  14.448  41.042  1.00  0.00           H  
ATOM   1123  HA  ASP A  74     -17.729  12.334  39.804  1.00  0.00           H  
ATOM   1124 1HB  ASP A  74     -20.342  13.720  38.996  1.00  0.00           H  
ATOM   1125 2HB  ASP A  74     -19.594  12.421  38.119  1.00  0.00           H  
ATOM   1126  N   LEU A  75     -17.443  15.389  38.975  1.00  0.00           N  
ATOM   1127  CA  LEU A  75     -16.892  16.280  37.984  1.00  0.00           C  
ATOM   1128  C   LEU A  75     -15.376  16.173  37.939  1.00  0.00           C  
ATOM   1129  O   LEU A  75     -14.691  16.196  38.962  1.00  0.00           O  
ATOM   1130  CB  LEU A  75     -17.351  17.706  38.250  1.00  0.00           C  
ATOM   1131  CG  LEU A  75     -18.897  17.921  38.206  1.00  0.00           C  
ATOM   1132  CD1 LEU A  75     -19.179  19.378  38.471  1.00  0.00           C  
ATOM   1133  CD2 LEU A  75     -19.482  17.456  36.864  1.00  0.00           C  
ATOM   1134  H   LEU A  75     -17.653  15.746  39.907  1.00  0.00           H  
ATOM   1135  HA  LEU A  75     -17.282  16.001  37.015  1.00  0.00           H  
ATOM   1136 1HB  LEU A  75     -17.022  17.982  39.252  1.00  0.00           H  
ATOM   1137 2HB  LEU A  75     -16.881  18.372  37.551  1.00  0.00           H  
ATOM   1138  HG  LEU A  75     -19.362  17.336  39.003  1.00  0.00           H  
ATOM   1139 1HD1 LEU A  75     -20.235  19.545  38.465  1.00  0.00           H  
ATOM   1140 2HD1 LEU A  75     -18.769  19.658  39.441  1.00  0.00           H  
ATOM   1141 3HD1 LEU A  75     -18.715  19.980  37.694  1.00  0.00           H  
ATOM   1142 1HD2 LEU A  75     -20.565  17.605  36.870  1.00  0.00           H  
ATOM   1143 2HD2 LEU A  75     -19.051  18.020  36.048  1.00  0.00           H  
ATOM   1144 3HD2 LEU A  75     -19.263  16.400  36.728  1.00  0.00           H  
ATOM   1145  N   VAL A  76     -14.871  16.054  36.723  1.00  0.00           N  
ATOM   1146  CA  VAL A  76     -13.455  15.895  36.432  1.00  0.00           C  
ATOM   1147  C   VAL A  76     -13.006  16.878  35.363  1.00  0.00           C  
ATOM   1148  O   VAL A  76     -13.818  17.578  34.773  1.00  0.00           O  
ATOM   1149  CB  VAL A  76     -13.179  14.449  35.981  1.00  0.00           C  
ATOM   1150  CG1 VAL A  76     -13.544  13.460  37.078  1.00  0.00           C  
ATOM   1151  CG2 VAL A  76     -13.990  14.154  34.781  1.00  0.00           C  
ATOM   1152  H   VAL A  76     -15.515  16.046  35.943  1.00  0.00           H  
ATOM   1153  HA  VAL A  76     -12.889  16.090  37.343  1.00  0.00           H  
ATOM   1154  HB  VAL A  76     -12.119  14.336  35.756  1.00  0.00           H  
ATOM   1155 1HG1 VAL A  76     -13.339  12.448  36.736  1.00  0.00           H  
ATOM   1156 2HG1 VAL A  76     -12.953  13.671  37.971  1.00  0.00           H  
ATOM   1157 3HG1 VAL A  76     -14.603  13.542  37.319  1.00  0.00           H  
ATOM   1158 1HG2 VAL A  76     -13.792  13.138  34.474  1.00  0.00           H  
ATOM   1159 2HG2 VAL A  76     -15.036  14.260  35.017  1.00  0.00           H  
ATOM   1160 3HG2 VAL A  76     -13.725  14.849  33.989  1.00  0.00           H  
ATOM   1161  N   ASN A  77     -11.712  16.957  35.108  1.00  0.00           N  
ATOM   1162  CA  ASN A  77     -11.260  17.827  34.028  1.00  0.00           C  
ATOM   1163  C   ASN A  77     -11.895  17.378  32.718  1.00  0.00           C  
ATOM   1164  O   ASN A  77     -12.052  16.174  32.498  1.00  0.00           O  
ATOM   1165  CB  ASN A  77      -9.752  17.800  33.903  1.00  0.00           C  
ATOM   1166  CG  ASN A  77      -9.064  18.435  35.072  1.00  0.00           C  
ATOM   1167  OD1 ASN A  77      -9.629  19.300  35.752  1.00  0.00           O  
ATOM   1168  ND2 ASN A  77      -7.849  18.023  35.324  1.00  0.00           N  
ATOM   1169  H   ASN A  77     -11.050  16.403  35.631  1.00  0.00           H  
ATOM   1170  HA  ASN A  77     -11.592  18.847  34.227  1.00  0.00           H  
ATOM   1171 1HB  ASN A  77      -9.412  16.768  33.804  1.00  0.00           H  
ATOM   1172 2HB  ASN A  77      -9.458  18.327  32.995  1.00  0.00           H  
ATOM   1173 1HD2 ASN A  77      -7.339  18.410  36.093  1.00  0.00           H  
ATOM   1174 2HD2 ASN A  77      -7.429  17.322  34.750  1.00  0.00           H  
ATOM   1175  N   TYR A  78     -12.218  18.345  31.846  1.00  0.00           N  
ATOM   1176  CA  TYR A  78     -12.827  18.083  30.536  1.00  0.00           C  
ATOM   1177  C   TYR A  78     -14.212  17.441  30.659  1.00  0.00           C  
ATOM   1178  O   TYR A  78     -14.457  16.343  30.148  1.00  0.00           O  
ATOM   1179  CB  TYR A  78     -11.916  17.224  29.673  1.00  0.00           C  
ATOM   1180  CG  TYR A  78     -10.521  17.774  29.566  1.00  0.00           C  
ATOM   1181  CD1 TYR A  78      -9.465  17.087  30.154  1.00  0.00           C  
ATOM   1182  CD2 TYR A  78     -10.292  18.966  28.904  1.00  0.00           C  
ATOM   1183  CE1 TYR A  78      -8.184  17.593  30.074  1.00  0.00           C  
ATOM   1184  CE2 TYR A  78      -9.012  19.472  28.824  1.00  0.00           C  
ATOM   1185  CZ  TYR A  78      -7.961  18.792  29.404  1.00  0.00           C  
ATOM   1186  OH  TYR A  78      -6.686  19.304  29.322  1.00  0.00           O  
ATOM   1187  H   TYR A  78     -12.049  19.303  32.116  1.00  0.00           H  
ATOM   1188  HA  TYR A  78     -12.962  19.039  30.031  1.00  0.00           H  
ATOM   1189 1HB  TYR A  78     -11.865  16.232  30.055  1.00  0.00           H  
ATOM   1190 2HB  TYR A  78     -12.333  17.157  28.668  1.00  0.00           H  
ATOM   1191  HD1 TYR A  78      -9.651  16.148  30.679  1.00  0.00           H  
ATOM   1192  HD2 TYR A  78     -11.123  19.505  28.447  1.00  0.00           H  
ATOM   1193  HE1 TYR A  78      -7.353  17.056  30.535  1.00  0.00           H  
ATOM   1194  HE2 TYR A  78      -8.830  20.412  28.302  1.00  0.00           H  
ATOM   1195  HH  TYR A  78      -6.068  18.694  29.739  1.00  0.00           H  
ATOM   1196  N   ASN A  79     -15.099  18.158  31.350  1.00  0.00           N  
ATOM   1197  CA  ASN A  79     -16.484  17.766  31.614  1.00  0.00           C  
ATOM   1198  C   ASN A  79     -17.502  18.868  31.224  1.00  0.00           C  
ATOM   1199  O   ASN A  79     -18.357  19.229  32.042  1.00  0.00           O  
ATOM   1200  CB  ASN A  79     -16.598  17.550  33.091  1.00  0.00           C  
ATOM   1201  CG  ASN A  79     -16.307  18.860  33.778  1.00  0.00           C  
ATOM   1202  OD1 ASN A  79     -15.694  19.743  33.159  1.00  0.00           O  
ATOM   1203  ND2 ASN A  79     -16.710  19.020  34.992  1.00  0.00           N  
ATOM   1204  H   ASN A  79     -14.781  19.035  31.735  1.00  0.00           H  
ATOM   1205  HA  ASN A  79     -16.712  16.851  31.071  1.00  0.00           H  
ATOM   1206 1HB  ASN A  79     -17.604  17.208  33.346  1.00  0.00           H  
ATOM   1207 2HB  ASN A  79     -15.888  16.787  33.418  1.00  0.00           H  
ATOM   1208 1HD2 ASN A  79     -16.526  19.883  35.467  1.00  0.00           H  
ATOM   1209 2HD2 ASN A  79     -17.203  18.292  35.456  1.00  0.00           H  
ATOM   1210  N   PRO A  80     -17.483  19.375  29.969  1.00  0.00           N  
ATOM   1211  CA  PRO A  80     -18.227  20.537  29.495  1.00  0.00           C  
ATOM   1212  C   PRO A  80     -19.743  20.416  29.507  1.00  0.00           C  
ATOM   1213  O   PRO A  80     -20.430  21.433  29.393  1.00  0.00           O  
ATOM   1214  CB  PRO A  80     -17.744  20.677  28.051  1.00  0.00           C  
ATOM   1215  CG  PRO A  80     -17.301  19.281  27.658  1.00  0.00           C  
ATOM   1216  CD  PRO A  80     -16.711  18.706  28.903  1.00  0.00           C  
ATOM   1217  HA  PRO A  80     -17.916  21.411  30.087  1.00  0.00           H  
ATOM   1218 1HB  PRO A  80     -18.566  21.049  27.421  1.00  0.00           H  
ATOM   1219 2HB  PRO A  80     -16.934  21.418  27.996  1.00  0.00           H  
ATOM   1220 1HG  PRO A  80     -18.158  18.698  27.306  1.00  0.00           H  
ATOM   1221 2HG  PRO A  80     -16.582  19.312  26.824  1.00  0.00           H  
ATOM   1222 1HD  PRO A  80     -16.852  17.627  28.921  1.00  0.00           H  
ATOM   1223 2HD  PRO A  80     -15.665  18.999  28.924  1.00  0.00           H  
ATOM   1224  N   ILE A  81     -20.277  19.196  29.575  1.00  0.00           N  
ATOM   1225  CA  ILE A  81     -21.714  19.036  29.563  1.00  0.00           C  
ATOM   1226  C   ILE A  81     -22.210  18.669  30.945  1.00  0.00           C  
ATOM   1227  O   ILE A  81     -23.124  19.284  31.481  1.00  0.00           O  
ATOM   1228  CB  ILE A  81     -22.127  17.952  28.573  1.00  0.00           C  
ATOM   1229  CG1 ILE A  81     -21.624  18.291  27.185  1.00  0.00           C  
ATOM   1230  CG2 ILE A  81     -23.632  17.770  28.586  1.00  0.00           C  
ATOM   1231  CD1 ILE A  81     -22.127  19.601  26.638  1.00  0.00           C  
ATOM   1232  H   ILE A  81     -19.719  18.341  29.673  1.00  0.00           H  
ATOM   1233  HA  ILE A  81     -22.175  19.976  29.270  1.00  0.00           H  
ATOM   1234  HB  ILE A  81     -21.654  17.013  28.864  1.00  0.00           H  
ATOM   1235 1HG1 ILE A  81     -20.539  18.319  27.208  1.00  0.00           H  
ATOM   1236 2HG1 ILE A  81     -21.929  17.498  26.523  1.00  0.00           H  
ATOM   1237 1HG2 ILE A  81     -23.909  16.979  27.891  1.00  0.00           H  
ATOM   1238 2HG2 ILE A  81     -23.949  17.497  29.588  1.00  0.00           H  
ATOM   1239 3HG2 ILE A  81     -24.119  18.699  28.292  1.00  0.00           H  
ATOM   1240 1HD1 ILE A  81     -21.720  19.763  25.642  1.00  0.00           H  
ATOM   1241 2HD1 ILE A  81     -23.215  19.577  26.584  1.00  0.00           H  
ATOM   1242 3HD1 ILE A  81     -21.813  20.411  27.289  1.00  0.00           H  
ATOM   1243  N   ALA A  82     -21.588  17.671  31.551  1.00  0.00           N  
ATOM   1244  CA  ALA A  82     -22.024  17.181  32.841  1.00  0.00           C  
ATOM   1245  C   ALA A  82     -22.009  18.272  33.898  1.00  0.00           C  
ATOM   1246  O   ALA A  82     -22.917  18.320  34.726  1.00  0.00           O  
ATOM   1247  CB  ALA A  82     -21.151  16.039  33.269  1.00  0.00           C  
ATOM   1248  H   ALA A  82     -20.803  17.212  31.096  1.00  0.00           H  
ATOM   1249  HA  ALA A  82     -23.048  16.828  32.737  1.00  0.00           H  
ATOM   1250 1HB  ALA A  82     -21.498  15.654  34.219  1.00  0.00           H  
ATOM   1251 2HB  ALA A  82     -21.184  15.247  32.517  1.00  0.00           H  
ATOM   1252 3HB  ALA A  82     -20.129  16.405  33.366  1.00  0.00           H  
ATOM   1253  N   GLU A  83     -21.048  19.204  33.852  1.00  0.00           N  
ATOM   1254  CA  GLU A  83     -21.046  20.276  34.850  1.00  0.00           C  
ATOM   1255  C   GLU A  83     -22.362  21.061  34.840  1.00  0.00           C  
ATOM   1256  O   GLU A  83     -22.834  21.515  35.880  1.00  0.00           O  
ATOM   1257  CB  GLU A  83     -19.888  21.253  34.640  1.00  0.00           C  
ATOM   1258  CG  GLU A  83     -19.809  22.334  35.733  1.00  0.00           C  
ATOM   1259  CD  GLU A  83     -18.611  23.257  35.625  1.00  0.00           C  
ATOM   1260  OE1 GLU A  83     -17.855  23.132  34.696  1.00  0.00           O  
ATOM   1261  OE2 GLU A  83     -18.457  24.087  36.490  1.00  0.00           O  
ATOM   1262  H   GLU A  83     -20.297  19.160  33.155  1.00  0.00           H  
ATOM   1263  HA  GLU A  83     -20.936  19.827  35.834  1.00  0.00           H  
ATOM   1264 1HB  GLU A  83     -18.949  20.707  34.627  1.00  0.00           H  
ATOM   1265 2HB  GLU A  83     -19.995  21.745  33.671  1.00  0.00           H  
ATOM   1266 1HG  GLU A  83     -20.715  22.938  35.676  1.00  0.00           H  
ATOM   1267 2HG  GLU A  83     -19.802  21.851  36.705  1.00  0.00           H  
ATOM   1268  N   LYS A  84     -22.973  21.218  33.665  1.00  0.00           N  
ATOM   1269  CA  LYS A  84     -24.196  21.997  33.495  1.00  0.00           C  
ATOM   1270  C   LYS A  84     -25.380  21.356  34.214  1.00  0.00           C  
ATOM   1271  O   LYS A  84     -26.401  22.005  34.452  1.00  0.00           O  
ATOM   1272  CB  LYS A  84     -24.525  22.135  32.007  1.00  0.00           C  
ATOM   1273  CG  LYS A  84     -23.519  22.970  31.225  1.00  0.00           C  
ATOM   1274  CD  LYS A  84     -23.862  23.025  29.745  1.00  0.00           C  
ATOM   1275  CE  LYS A  84     -22.858  23.884  28.985  1.00  0.00           C  
ATOM   1276  NZ  LYS A  84     -23.138  23.912  27.530  1.00  0.00           N  
ATOM   1277  H   LYS A  84     -22.597  20.749  32.844  1.00  0.00           H  
ATOM   1278  HA  LYS A  84     -24.036  22.986  33.922  1.00  0.00           H  
ATOM   1279 1HB  LYS A  84     -24.602  21.157  31.550  1.00  0.00           H  
ATOM   1280 2HB  LYS A  84     -25.499  22.609  31.902  1.00  0.00           H  
ATOM   1281 1HG  LYS A  84     -23.483  23.980  31.627  1.00  0.00           H  
ATOM   1282 2HG  LYS A  84     -22.528  22.515  31.331  1.00  0.00           H  
ATOM   1283 1HD  LYS A  84     -23.838  22.010  29.336  1.00  0.00           H  
ATOM   1284 2HD  LYS A  84     -24.862  23.432  29.611  1.00  0.00           H  
ATOM   1285 1HE  LYS A  84     -22.897  24.900  29.371  1.00  0.00           H  
ATOM   1286 2HE  LYS A  84     -21.860  23.487  29.143  1.00  0.00           H  
ATOM   1287 1HZ  LYS A  84     -22.450  24.488  27.069  1.00  0.00           H  
ATOM   1288 2HZ  LYS A  84     -23.089  22.971  27.165  1.00  0.00           H  
ATOM   1289 3HZ  LYS A  84     -24.058  24.289  27.369  1.00  0.00           H  
ATOM   1290  N   HIS A  85     -25.255  20.063  34.504  1.00  0.00           N  
ATOM   1291  CA  HIS A  85     -26.289  19.279  35.136  1.00  0.00           C  
ATOM   1292  C   HIS A  85     -25.912  18.885  36.562  1.00  0.00           C  
ATOM   1293  O   HIS A  85     -26.563  18.021  37.157  1.00  0.00           O  
ATOM   1294  CB  HIS A  85     -26.517  18.025  34.298  1.00  0.00           C  
ATOM   1295  CG  HIS A  85     -27.021  18.311  32.918  1.00  0.00           C  
ATOM   1296  ND1 HIS A  85     -28.332  18.634  32.656  1.00  0.00           N  
ATOM   1297  CD2 HIS A  85     -26.381  18.339  31.726  1.00  0.00           C  
ATOM   1298  CE1 HIS A  85     -28.482  18.831  31.358  1.00  0.00           C  
ATOM   1299  NE2 HIS A  85     -27.311  18.658  30.771  1.00  0.00           N  
ATOM   1300  H   HIS A  85     -24.376  19.588  34.312  1.00  0.00           H  
ATOM   1301  HA  HIS A  85     -27.215  19.851  35.177  1.00  0.00           H  
ATOM   1302 1HB  HIS A  85     -25.575  17.473  34.212  1.00  0.00           H  
ATOM   1303 2HB  HIS A  85     -27.236  17.374  34.800  1.00  0.00           H  
ATOM   1304  HD1 HIS A  85     -29.073  18.699  33.329  1.00  0.00           H  
ATOM   1305  HD2 HIS A  85     -25.350  18.157  31.447  1.00  0.00           H  
ATOM   1306  HE1 HIS A  85     -29.457  19.090  30.947  1.00  0.00           H  
ATOM   1307  N   VAL A  86     -24.855  19.491  37.104  1.00  0.00           N  
ATOM   1308  CA  VAL A  86     -24.420  19.127  38.441  1.00  0.00           C  
ATOM   1309  C   VAL A  86     -25.549  19.390  39.422  1.00  0.00           C  
ATOM   1310  O   VAL A  86     -26.228  20.413  39.332  1.00  0.00           O  
ATOM   1311  CB  VAL A  86     -23.177  19.923  38.838  1.00  0.00           C  
ATOM   1312  CG1 VAL A  86     -23.526  21.377  39.013  1.00  0.00           C  
ATOM   1313  CG2 VAL A  86     -22.579  19.331  40.080  1.00  0.00           C  
ATOM   1314  H   VAL A  86     -24.334  20.204  36.590  1.00  0.00           H  
ATOM   1315  HA  VAL A  86     -24.178  18.064  38.457  1.00  0.00           H  
ATOM   1316  HB  VAL A  86     -22.459  19.866  38.025  1.00  0.00           H  
ATOM   1317 1HG1 VAL A  86     -22.628  21.939  39.265  1.00  0.00           H  
ATOM   1318 2HG1 VAL A  86     -23.947  21.763  38.086  1.00  0.00           H  
ATOM   1319 3HG1 VAL A  86     -24.256  21.478  39.811  1.00  0.00           H  
ATOM   1320 1HG2 VAL A  86     -21.684  19.879  40.349  1.00  0.00           H  
ATOM   1321 2HG2 VAL A  86     -23.286  19.388  40.894  1.00  0.00           H  
ATOM   1322 3HG2 VAL A  86     -22.328  18.290  39.884  1.00  0.00           H  
ATOM   1323  N   ASN A  87     -25.738  18.463  40.360  1.00  0.00           N  
ATOM   1324  CA  ASN A  87     -26.786  18.478  41.386  1.00  0.00           C  
ATOM   1325  C   ASN A  87     -28.174  18.224  40.784  1.00  0.00           C  
ATOM   1326  O   ASN A  87     -29.191  18.310  41.479  1.00  0.00           O  
ATOM   1327  CB  ASN A  87     -26.803  19.796  42.156  1.00  0.00           C  
ATOM   1328  CG  ASN A  87     -25.515  20.097  42.878  1.00  0.00           C  
ATOM   1329  OD1 ASN A  87     -24.989  19.267  43.624  1.00  0.00           O  
ATOM   1330  ND2 ASN A  87     -24.996  21.279  42.660  1.00  0.00           N  
ATOM   1331  H   ASN A  87     -25.146  17.637  40.328  1.00  0.00           H  
ATOM   1332  HA  ASN A  87     -26.587  17.664  42.085  1.00  0.00           H  
ATOM   1333 1HB  ASN A  87     -27.063  20.630  41.518  1.00  0.00           H  
ATOM   1334 2HB  ASN A  87     -27.591  19.735  42.906  1.00  0.00           H  
ATOM   1335 1HD2 ASN A  87     -24.145  21.550  43.109  1.00  0.00           H  
ATOM   1336 2HD2 ASN A  87     -25.459  21.919  42.043  1.00  0.00           H  
ATOM   1337  N   GLY A  88     -28.199  17.851  39.508  1.00  0.00           N  
ATOM   1338  CA  GLY A  88     -29.391  17.459  38.793  1.00  0.00           C  
ATOM   1339  C   GLY A  88     -29.119  16.108  38.157  1.00  0.00           C  
ATOM   1340  O   GLY A  88     -28.243  15.363  38.623  1.00  0.00           O  
ATOM   1341  H   GLY A  88     -27.334  17.839  38.971  1.00  0.00           H  
ATOM   1342 1HA  GLY A  88     -30.241  17.397  39.472  1.00  0.00           H  
ATOM   1343 2HA  GLY A  88     -29.621  18.196  38.026  1.00  0.00           H  
ATOM   1344  N   THR A  89     -29.878  15.791  37.112  1.00  0.00           N  
ATOM   1345  CA  THR A  89     -29.751  14.500  36.458  1.00  0.00           C  
ATOM   1346  C   THR A  89     -29.655  14.613  34.940  1.00  0.00           C  
ATOM   1347  O   THR A  89     -30.063  15.618  34.347  1.00  0.00           O  
ATOM   1348  CB  THR A  89     -30.963  13.603  36.792  1.00  0.00           C  
ATOM   1349  OG1 THR A  89     -32.151  14.204  36.260  1.00  0.00           O  
ATOM   1350  CG2 THR A  89     -31.133  13.397  38.292  1.00  0.00           C  
ATOM   1351  H   THR A  89     -30.564  16.452  36.777  1.00  0.00           H  
ATOM   1352  HA  THR A  89     -28.840  14.022  36.812  1.00  0.00           H  
ATOM   1353  HB  THR A  89     -30.817  12.628  36.320  1.00  0.00           H  
ATOM   1354  HG1 THR A  89     -32.095  14.212  35.300  1.00  0.00           H  
ATOM   1355 1HG2 THR A  89     -31.993  12.755  38.469  1.00  0.00           H  
ATOM   1356 2HG2 THR A  89     -30.258  12.932  38.702  1.00  0.00           H  
ATOM   1357 3HG2 THR A  89     -31.294  14.352  38.784  1.00  0.00           H  
ATOM   1358  N   MET A  90     -29.166  13.535  34.331  1.00  0.00           N  
ATOM   1359  CA  MET A  90     -29.085  13.357  32.878  1.00  0.00           C  
ATOM   1360  C   MET A  90     -29.582  11.968  32.522  1.00  0.00           C  
ATOM   1361  O   MET A  90     -29.452  11.055  33.324  1.00  0.00           O  
ATOM   1362  CB  MET A  90     -27.639  13.496  32.404  1.00  0.00           C  
ATOM   1363  CG  MET A  90     -27.012  14.857  32.613  1.00  0.00           C  
ATOM   1364  SD  MET A  90     -25.302  14.974  32.007  1.00  0.00           S  
ATOM   1365  CE  MET A  90     -25.523  14.867  30.227  1.00  0.00           C  
ATOM   1366  H   MET A  90     -28.817  12.791  34.936  1.00  0.00           H  
ATOM   1367  HA  MET A  90     -29.721  14.090  32.378  1.00  0.00           H  
ATOM   1368 1HB  MET A  90     -27.025  12.763  32.923  1.00  0.00           H  
ATOM   1369 2HB  MET A  90     -27.589  13.260  31.335  1.00  0.00           H  
ATOM   1370 1HG  MET A  90     -27.620  15.595  32.093  1.00  0.00           H  
ATOM   1371 2HG  MET A  90     -27.014  15.096  33.673  1.00  0.00           H  
ATOM   1372 1HE  MET A  90     -24.551  14.921  29.734  1.00  0.00           H  
ATOM   1373 2HE  MET A  90     -26.006  13.919  29.976  1.00  0.00           H  
ATOM   1374 3HE  MET A  90     -26.151  15.693  29.886  1.00  0.00           H  
ATOM   1375  N   THR A  91     -30.141  11.750  31.340  1.00  0.00           N  
ATOM   1376  CA  THR A  91     -30.455  10.352  31.049  1.00  0.00           C  
ATOM   1377  C   THR A  91     -29.201   9.641  30.605  1.00  0.00           C  
ATOM   1378  O   THR A  91     -28.223  10.288  30.227  1.00  0.00           O  
ATOM   1379  CB  THR A  91     -31.583  10.183  30.012  1.00  0.00           C  
ATOM   1380  OG1 THR A  91     -31.219  10.821  28.752  1.00  0.00           O  
ATOM   1381  CG2 THR A  91     -32.871  10.759  30.544  1.00  0.00           C  
ATOM   1382  H   THR A  91     -30.302  12.503  30.661  1.00  0.00           H  
ATOM   1383  HA  THR A  91     -30.799   9.874  31.959  1.00  0.00           H  
ATOM   1384  HB  THR A  91     -31.729   9.120  29.829  1.00  0.00           H  
ATOM   1385  HG1 THR A  91     -31.254  11.791  28.870  1.00  0.00           H  
ATOM   1386 1HG2 THR A  91     -33.665  10.610  29.814  1.00  0.00           H  
ATOM   1387 2HG2 THR A  91     -33.133  10.250  31.476  1.00  0.00           H  
ATOM   1388 3HG2 THR A  91     -32.739  11.825  30.732  1.00  0.00           H  
ATOM   1389  N   LEU A  92     -29.224   8.319  30.623  1.00  0.00           N  
ATOM   1390  CA  LEU A  92     -28.061   7.568  30.183  1.00  0.00           C  
ATOM   1391  C   LEU A  92     -27.751   7.853  28.697  1.00  0.00           C  
ATOM   1392  O   LEU A  92     -26.586   7.907  28.297  1.00  0.00           O  
ATOM   1393  CB  LEU A  92     -28.307   6.092  30.451  1.00  0.00           C  
ATOM   1394  CG  LEU A  92     -27.140   5.188  30.366  1.00  0.00           C  
ATOM   1395  CD1 LEU A  92     -26.117   5.628  31.366  1.00  0.00           C  
ATOM   1396  CD2 LEU A  92     -27.611   3.779  30.679  1.00  0.00           C  
ATOM   1397  H   LEU A  92     -30.041   7.843  31.008  1.00  0.00           H  
ATOM   1398  HA  LEU A  92     -27.210   7.882  30.779  1.00  0.00           H  
ATOM   1399 1HB  LEU A  92     -28.750   5.986  31.445  1.00  0.00           H  
ATOM   1400 2HB  LEU A  92     -29.029   5.747  29.732  1.00  0.00           H  
ATOM   1401  HG  LEU A  92     -26.694   5.244  29.390  1.00  0.00           H  
ATOM   1402 1HD1 LEU A  92     -25.256   4.959  31.327  1.00  0.00           H  
ATOM   1403 2HD1 LEU A  92     -25.805   6.643  31.145  1.00  0.00           H  
ATOM   1404 3HD1 LEU A  92     -26.570   5.590  32.346  1.00  0.00           H  
ATOM   1405 1HD2 LEU A  92     -26.769   3.093  30.654  1.00  0.00           H  
ATOM   1406 2HD2 LEU A  92     -28.059   3.760  31.675  1.00  0.00           H  
ATOM   1407 3HD2 LEU A  92     -28.354   3.481  29.942  1.00  0.00           H  
ATOM   1408  N   ALA A  93     -28.796   8.049  27.881  1.00  0.00           N  
ATOM   1409  CA  ALA A  93     -28.687   8.395  26.458  1.00  0.00           C  
ATOM   1410  C   ALA A  93     -28.390   9.868  26.174  1.00  0.00           C  
ATOM   1411  O   ALA A  93     -28.914  10.254  25.127  1.00  0.00           O  
ATOM   1412  CB  ALA A  93     -29.973   8.080  25.752  1.00  0.00           C  
ATOM   1413  H   ALA A  93     -29.736   7.925  28.253  1.00  0.00           H  
ATOM   1414  HA  ALA A  93     -27.884   7.794  26.036  1.00  0.00           H  
ATOM   1415 1HB  ALA A  93     -29.881   8.296  24.693  1.00  0.00           H  
ATOM   1416 2HB  ALA A  93     -30.181   7.061  25.893  1.00  0.00           H  
ATOM   1417 3HB  ALA A  93     -30.778   8.681  26.180  1.00  0.00           H  
ATOM   1418  N   GLU A  94     -28.518  10.643  27.251  1.00  0.00           N  
ATOM   1419  CA  GLU A  94     -27.770  11.903  27.184  1.00  0.00           C  
ATOM   1420  C   GLU A  94     -26.298  11.753  27.542  1.00  0.00           C  
ATOM   1421  O   GLU A  94     -25.442  12.326  26.867  1.00  0.00           O  
ATOM   1422  CB  GLU A  94     -28.445  12.967  28.045  1.00  0.00           C  
ATOM   1423  CG  GLU A  94     -29.783  13.450  27.490  1.00  0.00           C  
ATOM   1424  CD  GLU A  94     -30.557  14.319  28.442  1.00  0.00           C  
ATOM   1425  OE1 GLU A  94     -30.686  13.944  29.594  1.00  0.00           O  
ATOM   1426  OE2 GLU A  94     -31.016  15.359  28.033  1.00  0.00           O  
ATOM   1427  H   GLU A  94     -29.470  10.784  27.585  1.00  0.00           H  
ATOM   1428  HA  GLU A  94     -27.814  12.256  26.154  1.00  0.00           H  
ATOM   1429 1HB  GLU A  94     -28.612  12.575  29.042  1.00  0.00           H  
ATOM   1430 2HB  GLU A  94     -27.788  13.830  28.140  1.00  0.00           H  
ATOM   1431 1HG  GLU A  94     -29.581  14.029  26.590  1.00  0.00           H  
ATOM   1432 2HG  GLU A  94     -30.379  12.595  27.195  1.00  0.00           H  
ATOM   1433  N   LEU A  95     -25.989  10.947  28.553  1.00  0.00           N  
ATOM   1434  CA  LEU A  95     -24.599  10.768  28.954  1.00  0.00           C  
ATOM   1435  C   LEU A  95     -23.791  10.105  27.847  1.00  0.00           C  
ATOM   1436  O   LEU A  95     -22.654  10.492  27.572  1.00  0.00           O  
ATOM   1437  CB  LEU A  95     -24.510   9.912  30.220  1.00  0.00           C  
ATOM   1438  CG  LEU A  95     -25.033  10.554  31.465  1.00  0.00           C  
ATOM   1439  CD1 LEU A  95     -25.001   9.572  32.577  1.00  0.00           C  
ATOM   1440  CD2 LEU A  95     -24.206  11.705  31.787  1.00  0.00           C  
ATOM   1441  H   LEU A  95     -26.742  10.499  29.078  1.00  0.00           H  
ATOM   1442  HA  LEU A  95     -24.173  11.748  29.160  1.00  0.00           H  
ATOM   1443 1HB  LEU A  95     -25.072   9.002  30.061  1.00  0.00           H  
ATOM   1444 2HB  LEU A  95     -23.467   9.643  30.392  1.00  0.00           H  
ATOM   1445  HG  LEU A  95     -26.060  10.878  31.311  1.00  0.00           H  
ATOM   1446 1HD1 LEU A  95     -25.360  10.058  33.466  1.00  0.00           H  
ATOM   1447 2HD1 LEU A  95     -25.625   8.725  32.338  1.00  0.00           H  
ATOM   1448 3HD1 LEU A  95     -23.982   9.239  32.731  1.00  0.00           H  
ATOM   1449 1HD2 LEU A  95     -24.582  12.175  32.681  1.00  0.00           H  
ATOM   1450 2HD2 LEU A  95     -23.224  11.377  31.948  1.00  0.00           H  
ATOM   1451 3HD2 LEU A  95     -24.227  12.404  30.964  1.00  0.00           H  
ATOM   1452  N   SER A  96     -24.409   9.146  27.161  1.00  0.00           N  
ATOM   1453  CA  SER A  96     -23.754   8.423  26.088  1.00  0.00           C  
ATOM   1454  C   SER A  96     -23.415   9.387  24.972  1.00  0.00           C  
ATOM   1455  O   SER A  96     -22.300   9.400  24.443  1.00  0.00           O  
ATOM   1456  CB  SER A  96     -24.679   7.344  25.594  1.00  0.00           C  
ATOM   1457  OG  SER A  96     -24.943   6.408  26.607  1.00  0.00           O  
ATOM   1458  H   SER A  96     -25.342   8.867  27.442  1.00  0.00           H  
ATOM   1459  HA  SER A  96     -22.847   7.975  26.444  1.00  0.00           H  
ATOM   1460 1HB  SER A  96     -25.604   7.787  25.244  1.00  0.00           H  
ATOM   1461 2HB  SER A  96     -24.206   6.847  24.762  1.00  0.00           H  
ATOM   1462  HG  SER A  96     -25.447   6.901  27.300  1.00  0.00           H  
ATOM   1463  N   ALA A  97     -24.374  10.248  24.653  1.00  0.00           N  
ATOM   1464  CA  ALA A  97     -24.178  11.234  23.620  1.00  0.00           C  
ATOM   1465  C   ALA A  97     -23.095  12.221  24.028  1.00  0.00           C  
ATOM   1466  O   ALA A  97     -22.225  12.542  23.232  1.00  0.00           O  
ATOM   1467  CB  ALA A  97     -25.476  11.967  23.349  1.00  0.00           C  
ATOM   1468  H   ALA A  97     -25.256  10.208  25.140  1.00  0.00           H  
ATOM   1469  HA  ALA A  97     -23.855  10.722  22.714  1.00  0.00           H  
ATOM   1470 1HB  ALA A  97     -25.324  12.695  22.555  1.00  0.00           H  
ATOM   1471 2HB  ALA A  97     -26.239  11.250  23.046  1.00  0.00           H  
ATOM   1472 3HB  ALA A  97     -25.799  12.478  24.253  1.00  0.00           H  
ATOM   1473  N   ALA A  98     -23.115  12.675  25.285  1.00  0.00           N  
ATOM   1474  CA  ALA A  98     -22.127  13.638  25.761  1.00  0.00           C  
ATOM   1475  C   ALA A  98     -20.707  13.076  25.727  1.00  0.00           C  
ATOM   1476  O   ALA A  98     -19.749  13.763  25.337  1.00  0.00           O  
ATOM   1477  CB  ALA A  98     -22.471  14.068  27.171  1.00  0.00           C  
ATOM   1478  H   ALA A  98     -23.854  12.378  25.919  1.00  0.00           H  
ATOM   1479  HA  ALA A  98     -22.168  14.496  25.106  1.00  0.00           H  
ATOM   1480 1HB  ALA A  98     -21.752  14.813  27.512  1.00  0.00           H  
ATOM   1481 2HB  ALA A  98     -23.474  14.491  27.186  1.00  0.00           H  
ATOM   1482 3HB  ALA A  98     -22.436  13.202  27.829  1.00  0.00           H  
ATOM   1483  N   ALA A  99     -20.572  11.807  26.098  1.00  0.00           N  
ATOM   1484  CA  ALA A  99     -19.284  11.139  26.067  1.00  0.00           C  
ATOM   1485  C   ALA A  99     -18.752  11.067  24.634  1.00  0.00           C  
ATOM   1486  O   ALA A  99     -17.557  11.271  24.370  1.00  0.00           O  
ATOM   1487  CB  ALA A  99     -19.420   9.750  26.647  1.00  0.00           C  
ATOM   1488  H   ALA A  99     -21.386  11.291  26.430  1.00  0.00           H  
ATOM   1489  HA  ALA A  99     -18.583  11.713  26.672  1.00  0.00           H  
ATOM   1490 1HB  ALA A  99     -18.453   9.253  26.644  1.00  0.00           H  
ATOM   1491 2HB  ALA A  99     -19.790   9.822  27.672  1.00  0.00           H  
ATOM   1492 3HB  ALA A  99     -20.126   9.177  26.044  1.00  0.00           H  
ATOM   1493  N   LEU A 100     -19.639  10.826  23.681  1.00  0.00           N  
ATOM   1494  CA  LEU A 100     -19.167  10.706  22.323  1.00  0.00           C  
ATOM   1495  C   LEU A 100     -19.016  12.035  21.603  1.00  0.00           C  
ATOM   1496  O   LEU A 100     -18.014  12.265  20.932  1.00  0.00           O  
ATOM   1497  CB  LEU A 100     -20.107   9.811  21.535  1.00  0.00           C  
ATOM   1498  CG  LEU A 100     -20.161   8.408  21.998  1.00  0.00           C  
ATOM   1499  CD1 LEU A 100     -21.141   7.650  21.138  1.00  0.00           C  
ATOM   1500  CD2 LEU A 100     -18.799   7.848  21.960  1.00  0.00           C  
ATOM   1501  H   LEU A 100     -20.624  10.654  23.907  1.00  0.00           H  
ATOM   1502  HA  LEU A 100     -18.196  10.224  22.352  1.00  0.00           H  
ATOM   1503 1HB  LEU A 100     -21.118  10.223  21.613  1.00  0.00           H  
ATOM   1504 2HB  LEU A 100     -19.809   9.820  20.485  1.00  0.00           H  
ATOM   1505  HG  LEU A 100     -20.521   8.368  23.024  1.00  0.00           H  
ATOM   1506 1HD1 LEU A 100     -21.200   6.625  21.461  1.00  0.00           H  
ATOM   1507 2HD1 LEU A 100     -22.108   8.117  21.238  1.00  0.00           H  
ATOM   1508 3HD1 LEU A 100     -20.821   7.681  20.097  1.00  0.00           H  
ATOM   1509 1HD2 LEU A 100     -18.853   6.854  22.310  1.00  0.00           H  
ATOM   1510 2HD2 LEU A 100     -18.427   7.883  20.944  1.00  0.00           H  
ATOM   1511 3HD2 LEU A 100     -18.143   8.425  22.608  1.00  0.00           H  
ATOM   1512  N   GLN A 101     -19.970  12.926  21.784  1.00  0.00           N  
ATOM   1513  CA  GLN A 101     -20.027  14.175  21.053  1.00  0.00           C  
ATOM   1514  C   GLN A 101     -19.121  15.272  21.585  1.00  0.00           C  
ATOM   1515  O   GLN A 101     -18.592  16.065  20.794  1.00  0.00           O  
ATOM   1516  CB  GLN A 101     -21.481  14.655  21.000  1.00  0.00           C  
ATOM   1517  CG  GLN A 101     -21.715  15.891  20.182  1.00  0.00           C  
ATOM   1518  CD  GLN A 101     -23.201  16.236  20.002  1.00  0.00           C  
ATOM   1519  OE1 GLN A 101     -23.991  16.280  20.954  1.00  0.00           O  
ATOM   1520  NE2 GLN A 101     -23.590  16.485  18.755  1.00  0.00           N  
ATOM   1521  H   GLN A 101     -20.735  12.702  22.399  1.00  0.00           H  
ATOM   1522  HA  GLN A 101     -19.710  13.957  20.050  1.00  0.00           H  
ATOM   1523 1HB  GLN A 101     -22.107  13.858  20.598  1.00  0.00           H  
ATOM   1524 2HB  GLN A 101     -21.827  14.854  22.015  1.00  0.00           H  
ATOM   1525 1HG  GLN A 101     -21.219  16.729  20.665  1.00  0.00           H  
ATOM   1526 2HG  GLN A 101     -21.293  15.727  19.207  1.00  0.00           H  
ATOM   1527 1HE2 GLN A 101     -24.541  16.718  18.562  1.00  0.00           H  
ATOM   1528 2HE2 GLN A 101     -22.914  16.424  17.988  1.00  0.00           H  
ATOM   1529  N   TYR A 102     -18.981  15.354  22.918  1.00  0.00           N  
ATOM   1530  CA  TYR A 102     -18.195  16.404  23.550  1.00  0.00           C  
ATOM   1531  C   TYR A 102     -16.995  15.901  24.358  1.00  0.00           C  
ATOM   1532  O   TYR A 102     -16.323  16.690  25.022  1.00  0.00           O  
ATOM   1533  CB  TYR A 102     -19.102  17.206  24.466  1.00  0.00           C  
ATOM   1534  CG  TYR A 102     -20.245  17.854  23.734  1.00  0.00           C  
ATOM   1535  CD1 TYR A 102     -21.494  17.302  23.808  1.00  0.00           C  
ATOM   1536  CD2 TYR A 102     -20.039  18.993  22.978  1.00  0.00           C  
ATOM   1537  CE1 TYR A 102     -22.549  17.875  23.160  1.00  0.00           C  
ATOM   1538  CE2 TYR A 102     -21.098  19.575  22.311  1.00  0.00           C  
ATOM   1539  CZ  TYR A 102     -22.353  19.018  22.405  1.00  0.00           C  
ATOM   1540  OH  TYR A 102     -23.420  19.591  21.751  1.00  0.00           O  
ATOM   1541  H   TYR A 102     -19.434  14.681  23.538  1.00  0.00           H  
ATOM   1542  HA  TYR A 102     -17.809  17.057  22.767  1.00  0.00           H  
ATOM   1543 1HB  TYR A 102     -19.514  16.549  25.239  1.00  0.00           H  
ATOM   1544 2HB  TYR A 102     -18.529  17.984  24.963  1.00  0.00           H  
ATOM   1545  HD1 TYR A 102     -21.643  16.417  24.390  1.00  0.00           H  
ATOM   1546  HD2 TYR A 102     -19.043  19.431  22.909  1.00  0.00           H  
ATOM   1547  HE1 TYR A 102     -23.539  17.429  23.236  1.00  0.00           H  
ATOM   1548  HE2 TYR A 102     -20.940  20.472  21.714  1.00  0.00           H  
ATOM   1549  HH  TYR A 102     -24.216  19.079  21.931  1.00  0.00           H  
ATOM   1550  N   SER A 103     -16.740  14.592  24.321  1.00  0.00           N  
ATOM   1551  CA  SER A 103     -15.676  13.969  25.123  1.00  0.00           C  
ATOM   1552  C   SER A 103     -15.773  14.295  26.590  1.00  0.00           C  
ATOM   1553  O   SER A 103     -14.768  14.563  27.246  1.00  0.00           O  
ATOM   1554  CB  SER A 103     -14.289  14.343  24.634  1.00  0.00           C  
ATOM   1555  OG  SER A 103     -14.063  13.831  23.359  1.00  0.00           O  
ATOM   1556  H   SER A 103     -17.329  14.010  23.742  1.00  0.00           H  
ATOM   1557  HA  SER A 103     -15.786  12.892  25.040  1.00  0.00           H  
ATOM   1558 1HB  SER A 103     -14.182  15.426  24.616  1.00  0.00           H  
ATOM   1559 2HB  SER A 103     -13.541  13.955  25.324  1.00  0.00           H  
ATOM   1560  HG  SER A 103     -13.277  14.293  23.025  1.00  0.00           H  
ATOM   1561  N   ASP A 104     -16.977  14.221  27.122  1.00  0.00           N  
ATOM   1562  CA  ASP A 104     -17.153  14.510  28.522  1.00  0.00           C  
ATOM   1563  C   ASP A 104     -16.751  13.334  29.407  1.00  0.00           C  
ATOM   1564  O   ASP A 104     -17.396  12.278  29.414  1.00  0.00           O  
ATOM   1565  CB  ASP A 104     -18.583  14.957  28.745  1.00  0.00           C  
ATOM   1566  CG  ASP A 104     -18.916  15.391  30.131  1.00  0.00           C  
ATOM   1567  OD1 ASP A 104     -18.488  14.754  31.093  1.00  0.00           O  
ATOM   1568  OD2 ASP A 104     -19.544  16.442  30.244  1.00  0.00           O  
ATOM   1569  H   ASP A 104     -17.779  13.996  26.529  1.00  0.00           H  
ATOM   1570  HA  ASP A 104     -16.498  15.343  28.775  1.00  0.00           H  
ATOM   1571 1HB  ASP A 104     -18.801  15.785  28.064  1.00  0.00           H  
ATOM   1572 2HB  ASP A 104     -19.254  14.142  28.468  1.00  0.00           H  
ATOM   1573  N   ASN A 105     -15.666  13.534  30.160  1.00  0.00           N  
ATOM   1574  CA  ASN A 105     -15.081  12.512  31.029  1.00  0.00           C  
ATOM   1575  C   ASN A 105     -15.973  12.112  32.198  1.00  0.00           C  
ATOM   1576  O   ASN A 105     -15.817  11.017  32.746  1.00  0.00           O  
ATOM   1577  CB  ASN A 105     -13.740  12.961  31.544  1.00  0.00           C  
ATOM   1578  CG  ASN A 105     -12.596  12.854  30.582  1.00  0.00           C  
ATOM   1579  OD1 ASN A 105     -12.542  11.996  29.680  1.00  0.00           O  
ATOM   1580  ND2 ASN A 105     -11.652  13.735  30.748  1.00  0.00           N  
ATOM   1581  H   ASN A 105     -15.217  14.455  30.111  1.00  0.00           H  
ATOM   1582  HA  ASN A 105     -14.926  11.618  30.429  1.00  0.00           H  
ATOM   1583 1HB  ASN A 105     -13.816  14.006  31.848  1.00  0.00           H  
ATOM   1584 2HB  ASN A 105     -13.485  12.372  32.414  1.00  0.00           H  
ATOM   1585 1HD2 ASN A 105     -10.860  13.744  30.143  1.00  0.00           H  
ATOM   1586 2HD2 ASN A 105     -11.744  14.452  31.470  1.00  0.00           H  
ATOM   1587  N   THR A 106     -16.857  13.010  32.630  1.00  0.00           N  
ATOM   1588  CA  THR A 106     -17.763  12.691  33.718  1.00  0.00           C  
ATOM   1589  C   THR A 106     -18.806  11.774  33.190  1.00  0.00           C  
ATOM   1590  O   THR A 106     -19.145  10.762  33.809  1.00  0.00           O  
ATOM   1591  CB  THR A 106     -18.418  13.915  34.342  1.00  0.00           C  
ATOM   1592  OG1 THR A 106     -17.443  14.713  34.995  1.00  0.00           O  
ATOM   1593  CG2 THR A 106     -19.540  13.508  35.284  1.00  0.00           C  
ATOM   1594  H   THR A 106     -17.007  13.879  32.111  1.00  0.00           H  
ATOM   1595  HA  THR A 106     -17.210  12.172  34.502  1.00  0.00           H  
ATOM   1596  HB  THR A 106     -18.830  14.506  33.545  1.00  0.00           H  
ATOM   1597  HG1 THR A 106     -17.262  14.293  35.877  1.00  0.00           H  
ATOM   1598 1HG2 THR A 106     -20.010  14.388  35.707  1.00  0.00           H  
ATOM   1599 2HG2 THR A 106     -20.283  12.929  34.734  1.00  0.00           H  
ATOM   1600 3HG2 THR A 106     -19.132  12.906  36.059  1.00  0.00           H  
ATOM   1601  N   ALA A 107     -19.321  12.121  32.020  1.00  0.00           N  
ATOM   1602  CA  ALA A 107     -20.341  11.286  31.451  1.00  0.00           C  
ATOM   1603  C   ALA A 107     -19.780   9.896  31.256  1.00  0.00           C  
ATOM   1604  O   ALA A 107     -20.410   8.921  31.652  1.00  0.00           O  
ATOM   1605  CB  ALA A 107     -20.834  11.865  30.152  1.00  0.00           C  
ATOM   1606  H   ALA A 107     -18.998  12.979  31.554  1.00  0.00           H  
ATOM   1607  HA  ALA A 107     -21.146  11.215  32.167  1.00  0.00           H  
ATOM   1608 1HB  ALA A 107     -21.603  11.229  29.744  1.00  0.00           H  
ATOM   1609 2HB  ALA A 107     -21.238  12.863  30.328  1.00  0.00           H  
ATOM   1610 3HB  ALA A 107     -20.009  11.930  29.445  1.00  0.00           H  
ATOM   1611  N   MET A 108     -18.533   9.806  30.784  1.00  0.00           N  
ATOM   1612  CA  MET A 108     -17.889   8.511  30.640  1.00  0.00           C  
ATOM   1613  C   MET A 108     -17.754   7.785  31.957  1.00  0.00           C  
ATOM   1614  O   MET A 108     -18.069   6.600  32.042  1.00  0.00           O  
ATOM   1615  CB  MET A 108     -16.554   8.660  29.961  1.00  0.00           C  
ATOM   1616  CG  MET A 108     -15.725   7.373  29.879  1.00  0.00           C  
ATOM   1617  SD  MET A 108     -16.443   6.086  28.879  1.00  0.00           S  
ATOM   1618  CE  MET A 108     -14.966   5.120  28.474  1.00  0.00           C  
ATOM   1619  H   MET A 108     -18.051  10.652  30.475  1.00  0.00           H  
ATOM   1620  HA  MET A 108     -18.512   7.898  30.004  1.00  0.00           H  
ATOM   1621 1HB  MET A 108     -16.735   9.016  28.963  1.00  0.00           H  
ATOM   1622 2HB  MET A 108     -15.964   9.409  30.485  1.00  0.00           H  
ATOM   1623 1HG  MET A 108     -14.738   7.604  29.485  1.00  0.00           H  
ATOM   1624 2HG  MET A 108     -15.595   6.988  30.889  1.00  0.00           H  
ATOM   1625 1HE  MET A 108     -15.235   4.278  27.850  1.00  0.00           H  
ATOM   1626 2HE  MET A 108     -14.261   5.751  27.936  1.00  0.00           H  
ATOM   1627 3HE  MET A 108     -14.495   4.755  29.359  1.00  0.00           H  
ATOM   1628  N   ASN A 109     -17.324   8.463  33.012  1.00  0.00           N  
ATOM   1629  CA  ASN A 109     -17.218   7.758  34.277  1.00  0.00           C  
ATOM   1630  C   ASN A 109     -18.559   7.222  34.756  1.00  0.00           C  
ATOM   1631  O   ASN A 109     -18.621   6.163  35.391  1.00  0.00           O  
ATOM   1632  CB  ASN A 109     -16.567   8.616  35.320  1.00  0.00           C  
ATOM   1633  CG  ASN A 109     -15.144   8.691  35.069  1.00  0.00           C  
ATOM   1634  OD1 ASN A 109     -14.648   7.913  34.246  1.00  0.00           O  
ATOM   1635  ND2 ASN A 109     -14.447   9.528  35.773  1.00  0.00           N  
ATOM   1636  H   ASN A 109     -17.046   9.442  32.940  1.00  0.00           H  
ATOM   1637  HA  ASN A 109     -16.575   6.895  34.125  1.00  0.00           H  
ATOM   1638 1HB  ASN A 109     -16.994   9.623  35.286  1.00  0.00           H  
ATOM   1639 2HB  ASN A 109     -16.745   8.206  36.312  1.00  0.00           H  
ATOM   1640 1HD2 ASN A 109     -13.445   9.540  35.656  1.00  0.00           H  
ATOM   1641 2HD2 ASN A 109     -14.905  10.099  36.449  1.00  0.00           H  
ATOM   1642  N   LYS A 110     -19.638   7.932  34.440  1.00  0.00           N  
ATOM   1643  CA  LYS A 110     -20.952   7.484  34.849  1.00  0.00           C  
ATOM   1644  C   LYS A 110     -21.422   6.347  33.948  1.00  0.00           C  
ATOM   1645  O   LYS A 110     -22.042   5.395  34.422  1.00  0.00           O  
ATOM   1646  CB  LYS A 110     -21.922   8.658  34.855  1.00  0.00           C  
ATOM   1647  CG  LYS A 110     -21.546   9.743  35.880  1.00  0.00           C  
ATOM   1648  CD  LYS A 110     -22.027   9.414  37.308  1.00  0.00           C  
ATOM   1649  CE  LYS A 110     -21.085   8.405  38.009  1.00  0.00           C  
ATOM   1650  NZ  LYS A 110     -21.220   8.418  39.511  1.00  0.00           N  
ATOM   1651  H   LYS A 110     -19.533   8.816  33.937  1.00  0.00           H  
ATOM   1652  HA  LYS A 110     -20.884   7.099  35.864  1.00  0.00           H  
ATOM   1653 1HB  LYS A 110     -21.915   9.126  33.869  1.00  0.00           H  
ATOM   1654 2HB  LYS A 110     -22.926   8.310  35.056  1.00  0.00           H  
ATOM   1655 1HG  LYS A 110     -20.459   9.856  35.899  1.00  0.00           H  
ATOM   1656 2HG  LYS A 110     -21.971  10.688  35.569  1.00  0.00           H  
ATOM   1657 1HD  LYS A 110     -22.068  10.334  37.899  1.00  0.00           H  
ATOM   1658 2HD  LYS A 110     -23.031   8.994  37.268  1.00  0.00           H  
ATOM   1659 1HE  LYS A 110     -21.336   7.409  37.650  1.00  0.00           H  
ATOM   1660 2HE  LYS A 110     -20.049   8.625  37.746  1.00  0.00           H  
ATOM   1661 1HZ  LYS A 110     -20.600   7.740  39.910  1.00  0.00           H  
ATOM   1662 2HZ  LYS A 110     -20.948   9.347  39.855  1.00  0.00           H  
ATOM   1663 3HZ  LYS A 110     -22.164   8.220  39.787  1.00  0.00           H  
ATOM   1664  N   LEU A 111     -21.079   6.388  32.658  1.00  0.00           N  
ATOM   1665  CA  LEU A 111     -21.488   5.299  31.779  1.00  0.00           C  
ATOM   1666  C   LEU A 111     -20.784   4.033  32.255  1.00  0.00           C  
ATOM   1667  O   LEU A 111     -21.400   2.977  32.389  1.00  0.00           O  
ATOM   1668  CB  LEU A 111     -21.039   5.557  30.338  1.00  0.00           C  
ATOM   1669  CG  LEU A 111     -21.653   6.725  29.611  1.00  0.00           C  
ATOM   1670  CD1 LEU A 111     -20.922   6.900  28.304  1.00  0.00           C  
ATOM   1671  CD2 LEU A 111     -23.101   6.519  29.416  1.00  0.00           C  
ATOM   1672  H   LEU A 111     -20.575   7.193  32.287  1.00  0.00           H  
ATOM   1673  HA  LEU A 111     -22.567   5.166  31.835  1.00  0.00           H  
ATOM   1674 1HB  LEU A 111     -19.959   5.715  30.345  1.00  0.00           H  
ATOM   1675 2HB  LEU A 111     -21.242   4.662  29.750  1.00  0.00           H  
ATOM   1676  HG  LEU A 111     -21.518   7.597  30.182  1.00  0.00           H  
ATOM   1677 1HD1 LEU A 111     -21.307   7.754  27.810  1.00  0.00           H  
ATOM   1678 2HD1 LEU A 111     -19.871   7.052  28.485  1.00  0.00           H  
ATOM   1679 3HD1 LEU A 111     -21.051   6.013  27.683  1.00  0.00           H  
ATOM   1680 1HD2 LEU A 111     -23.523   7.359  28.915  1.00  0.00           H  
ATOM   1681 2HD2 LEU A 111     -23.254   5.644  28.822  1.00  0.00           H  
ATOM   1682 3HD2 LEU A 111     -23.567   6.404  30.380  1.00  0.00           H  
ATOM   1683  N   ILE A 112     -19.501   4.170  32.611  1.00  0.00           N  
ATOM   1684  CA  ILE A 112     -18.718   3.038  33.069  1.00  0.00           C  
ATOM   1685  C   ILE A 112     -19.322   2.490  34.365  1.00  0.00           C  
ATOM   1686  O   ILE A 112     -19.503   1.275  34.515  1.00  0.00           O  
ATOM   1687  CB  ILE A 112     -17.240   3.425  33.314  1.00  0.00           C  
ATOM   1688  CG1 ILE A 112     -16.484   3.783  32.047  1.00  0.00           C  
ATOM   1689  CG2 ILE A 112     -16.572   2.323  33.930  1.00  0.00           C  
ATOM   1690  CD1 ILE A 112     -15.136   4.430  32.379  1.00  0.00           C  
ATOM   1691  H   ILE A 112     -19.048   5.079  32.508  1.00  0.00           H  
ATOM   1692  HA  ILE A 112     -18.750   2.258  32.313  1.00  0.00           H  
ATOM   1693  HB  ILE A 112     -17.203   4.293  33.976  1.00  0.00           H  
ATOM   1694 1HG1 ILE A 112     -16.305   2.891  31.471  1.00  0.00           H  
ATOM   1695 2HG1 ILE A 112     -17.076   4.464  31.448  1.00  0.00           H  
ATOM   1696 1HG2 ILE A 112     -15.545   2.582  34.131  1.00  0.00           H  
ATOM   1697 2HG2 ILE A 112     -17.083   2.099  34.845  1.00  0.00           H  
ATOM   1698 3HG2 ILE A 112     -16.614   1.478  33.248  1.00  0.00           H  
ATOM   1699 1HD1 ILE A 112     -14.601   4.676  31.492  1.00  0.00           H  
ATOM   1700 2HD1 ILE A 112     -15.306   5.337  32.953  1.00  0.00           H  
ATOM   1701 3HD1 ILE A 112     -14.547   3.734  32.965  1.00  0.00           H  
ATOM   1702  N   ALA A 113     -19.650   3.377  35.310  1.00  0.00           N  
ATOM   1703  CA  ALA A 113     -20.230   2.925  36.566  1.00  0.00           C  
ATOM   1704  C   ALA A 113     -21.535   2.159  36.345  1.00  0.00           C  
ATOM   1705  O   ALA A 113     -21.761   1.125  36.977  1.00  0.00           O  
ATOM   1706  CB  ALA A 113     -20.489   4.115  37.467  1.00  0.00           C  
ATOM   1707  H   ALA A 113     -19.470   4.372  35.172  1.00  0.00           H  
ATOM   1708  HA  ALA A 113     -19.518   2.258  37.046  1.00  0.00           H  
ATOM   1709 1HB  ALA A 113     -20.898   3.773  38.415  1.00  0.00           H  
ATOM   1710 2HB  ALA A 113     -19.554   4.649  37.638  1.00  0.00           H  
ATOM   1711 3HB  ALA A 113     -21.202   4.780  36.979  1.00  0.00           H  
ATOM   1712  N   GLN A 114     -22.365   2.624  35.404  1.00  0.00           N  
ATOM   1713  CA  GLN A 114     -23.636   1.967  35.089  1.00  0.00           C  
ATOM   1714  C   GLN A 114     -23.408   0.583  34.472  1.00  0.00           C  
ATOM   1715  O   GLN A 114     -24.173  -0.355  34.717  1.00  0.00           O  
ATOM   1716  CB  GLN A 114     -24.456   2.853  34.143  1.00  0.00           C  
ATOM   1717  CG  GLN A 114     -24.983   4.177  34.777  1.00  0.00           C  
ATOM   1718  CD  GLN A 114     -26.083   3.999  35.798  1.00  0.00           C  
ATOM   1719  OE1 GLN A 114     -27.070   3.295  35.559  1.00  0.00           O  
ATOM   1720  NE2 GLN A 114     -25.932   4.645  36.950  1.00  0.00           N  
ATOM   1721  H   GLN A 114     -22.129   3.489  34.913  1.00  0.00           H  
ATOM   1722  HA  GLN A 114     -24.192   1.838  36.015  1.00  0.00           H  
ATOM   1723 1HB  GLN A 114     -23.839   3.125  33.285  1.00  0.00           H  
ATOM   1724 2HB  GLN A 114     -25.307   2.291  33.763  1.00  0.00           H  
ATOM   1725 1HG  GLN A 114     -24.156   4.637  35.302  1.00  0.00           H  
ATOM   1726 2HG  GLN A 114     -25.323   4.837  34.010  1.00  0.00           H  
ATOM   1727 1HE2 GLN A 114     -26.629   4.565  37.664  1.00  0.00           H  
ATOM   1728 2HE2 GLN A 114     -25.121   5.207  37.104  1.00  0.00           H  
ATOM   1729  N   LEU A 115     -22.330   0.453  33.698  1.00  0.00           N  
ATOM   1730  CA  LEU A 115     -21.956  -0.802  33.053  1.00  0.00           C  
ATOM   1731  C   LEU A 115     -21.369  -1.820  34.024  1.00  0.00           C  
ATOM   1732  O   LEU A 115     -21.457  -3.030  33.788  1.00  0.00           O  
ATOM   1733  CB  LEU A 115     -20.961  -0.518  31.938  1.00  0.00           C  
ATOM   1734  CG  LEU A 115     -21.552   0.246  30.783  1.00  0.00           C  
ATOM   1735  CD1 LEU A 115     -20.468   0.660  29.859  1.00  0.00           C  
ATOM   1736  CD2 LEU A 115     -22.562  -0.627  30.115  1.00  0.00           C  
ATOM   1737  H   LEU A 115     -21.761   1.282  33.514  1.00  0.00           H  
ATOM   1738  HA  LEU A 115     -22.853  -1.231  32.612  1.00  0.00           H  
ATOM   1739 1HB  LEU A 115     -20.139   0.066  32.342  1.00  0.00           H  
ATOM   1740 2HB  LEU A 115     -20.566  -1.461  31.561  1.00  0.00           H  
ATOM   1741  HG  LEU A 115     -22.052   1.126  31.135  1.00  0.00           H  
ATOM   1742 1HD1 LEU A 115     -20.894   1.212  29.034  1.00  0.00           H  
ATOM   1743 2HD1 LEU A 115     -19.769   1.296  30.392  1.00  0.00           H  
ATOM   1744 3HD1 LEU A 115     -19.958  -0.223  29.493  1.00  0.00           H  
ATOM   1745 1HD2 LEU A 115     -23.003  -0.100  29.296  1.00  0.00           H  
ATOM   1746 2HD2 LEU A 115     -22.089  -1.532  29.755  1.00  0.00           H  
ATOM   1747 3HD2 LEU A 115     -23.322  -0.879  30.835  1.00  0.00           H  
ATOM   1748  N   GLY A 116     -20.779  -1.335  35.116  1.00  0.00           N  
ATOM   1749  CA  GLY A 116     -20.149  -2.212  36.095  1.00  0.00           C  
ATOM   1750  C   GLY A 116     -18.631  -2.047  36.177  1.00  0.00           C  
ATOM   1751  O   GLY A 116     -17.913  -2.983  36.538  1.00  0.00           O  
ATOM   1752  H   GLY A 116     -20.734  -0.325  35.237  1.00  0.00           H  
ATOM   1753 1HA  GLY A 116     -20.584  -2.007  37.074  1.00  0.00           H  
ATOM   1754 2HA  GLY A 116     -20.388  -3.247  35.858  1.00  0.00           H  
ATOM   1755  N   GLY A 117     -18.144  -0.855  35.857  1.00  0.00           N  
ATOM   1756  CA  GLY A 117     -16.725  -0.565  35.924  1.00  0.00           C  
ATOM   1757  C   GLY A 117     -16.089  -0.856  34.576  1.00  0.00           C  
ATOM   1758  O   GLY A 117     -16.768  -1.355  33.673  1.00  0.00           O  
ATOM   1759  H   GLY A 117     -18.773  -0.121  35.539  1.00  0.00           H  
ATOM   1760 1HA  GLY A 117     -16.594   0.470  36.219  1.00  0.00           H  
ATOM   1761 2HA  GLY A 117     -16.266  -1.182  36.695  1.00  0.00           H  
ATOM   1762  N   PRO A 118     -14.792  -0.562  34.399  1.00  0.00           N  
ATOM   1763  CA  PRO A 118     -14.019  -0.824  33.201  1.00  0.00           C  
ATOM   1764  C   PRO A 118     -14.192  -2.278  32.778  1.00  0.00           C  
ATOM   1765  O   PRO A 118     -14.149  -2.595  31.589  1.00  0.00           O  
ATOM   1766  CB  PRO A 118     -12.601  -0.516  33.667  1.00  0.00           C  
ATOM   1767  CG  PRO A 118     -12.778   0.522  34.732  1.00  0.00           C  
ATOM   1768  CD  PRO A 118     -14.027   0.104  35.472  1.00  0.00           C  
ATOM   1769  HA  PRO A 118     -14.335  -0.137  32.401  1.00  0.00           H  
ATOM   1770 1HB  PRO A 118     -12.104  -1.434  34.026  1.00  0.00           H  
ATOM   1771 2HB  PRO A 118     -12.006  -0.153  32.830  1.00  0.00           H  
ATOM   1772 1HG  PRO A 118     -11.890   0.559  35.379  1.00  0.00           H  
ATOM   1773 2HG  PRO A 118     -12.858   1.504  34.254  1.00  0.00           H  
ATOM   1774 1HD  PRO A 118     -13.784  -0.603  36.279  1.00  0.00           H  
ATOM   1775 2HD  PRO A 118     -14.524   1.003  35.839  1.00  0.00           H  
ATOM   1776  N   GLY A 119     -14.391  -3.171  33.761  1.00  0.00           N  
ATOM   1777  CA  GLY A 119     -14.607  -4.585  33.502  1.00  0.00           C  
ATOM   1778  C   GLY A 119     -15.875  -4.815  32.676  1.00  0.00           C  
ATOM   1779  O   GLY A 119     -15.936  -5.743  31.874  1.00  0.00           O  
ATOM   1780  H   GLY A 119     -14.397  -2.862  34.721  1.00  0.00           H  
ATOM   1781 1HA  GLY A 119     -13.743  -4.994  32.978  1.00  0.00           H  
ATOM   1782 2HA  GLY A 119     -14.688  -5.115  34.451  1.00  0.00           H  
ATOM   1783  N   GLY A 120     -16.904  -3.984  32.884  1.00  0.00           N  
ATOM   1784  CA  GLY A 120     -18.161  -4.091  32.146  1.00  0.00           C  
ATOM   1785  C   GLY A 120     -17.918  -3.712  30.693  1.00  0.00           C  
ATOM   1786  O   GLY A 120     -18.415  -4.349  29.755  1.00  0.00           O  
ATOM   1787  H   GLY A 120     -16.807  -3.213  33.535  1.00  0.00           H  
ATOM   1788 1HA  GLY A 120     -18.550  -5.106  32.214  1.00  0.00           H  
ATOM   1789 2HA  GLY A 120     -18.900  -3.420  32.590  1.00  0.00           H  
ATOM   1790  N   VAL A 121     -17.117  -2.662  30.520  1.00  0.00           N  
ATOM   1791  CA  VAL A 121     -16.799  -2.155  29.190  1.00  0.00           C  
ATOM   1792  C   VAL A 121     -15.937  -3.178  28.444  1.00  0.00           C  
ATOM   1793  O   VAL A 121     -16.195  -3.509  27.280  1.00  0.00           O  
ATOM   1794  CB  VAL A 121     -16.025  -0.828  29.292  1.00  0.00           C  
ATOM   1795  CG1 VAL A 121     -15.575  -0.375  27.900  1.00  0.00           C  
ATOM   1796  CG2 VAL A 121     -16.868   0.236  29.954  1.00  0.00           C  
ATOM   1797  H   VAL A 121     -16.755  -2.202  31.360  1.00  0.00           H  
ATOM   1798  HA  VAL A 121     -17.727  -1.994  28.639  1.00  0.00           H  
ATOM   1799  HB  VAL A 121     -15.128  -0.992  29.885  1.00  0.00           H  
ATOM   1800 1HG1 VAL A 121     -15.004   0.551  27.982  1.00  0.00           H  
ATOM   1801 2HG1 VAL A 121     -14.951  -1.145  27.452  1.00  0.00           H  
ATOM   1802 3HG1 VAL A 121     -16.449  -0.205  27.272  1.00  0.00           H  
ATOM   1803 1HG2 VAL A 121     -16.291   1.149  30.020  1.00  0.00           H  
ATOM   1804 2HG2 VAL A 121     -17.740   0.407  29.355  1.00  0.00           H  
ATOM   1805 3HG2 VAL A 121     -17.161  -0.091  30.959  1.00  0.00           H  
ATOM   1806  N   THR A 122     -14.928  -3.696  29.142  1.00  0.00           N  
ATOM   1807  CA  THR A 122     -14.022  -4.679  28.588  1.00  0.00           C  
ATOM   1808  C   THR A 122     -14.752  -5.978  28.272  1.00  0.00           C  
ATOM   1809  O   THR A 122     -14.540  -6.564  27.214  1.00  0.00           O  
ATOM   1810  CB  THR A 122     -12.858  -4.967  29.541  1.00  0.00           C  
ATOM   1811  OG1 THR A 122     -12.119  -3.756  29.779  1.00  0.00           O  
ATOM   1812  CG2 THR A 122     -11.972  -5.993  28.911  1.00  0.00           C  
ATOM   1813  H   THR A 122     -14.770  -3.377  30.093  1.00  0.00           H  
ATOM   1814  HA  THR A 122     -13.613  -4.284  27.660  1.00  0.00           H  
ATOM   1815  HB  THR A 122     -13.239  -5.341  30.492  1.00  0.00           H  
ATOM   1816  HG1 THR A 122     -12.618  -3.205  30.438  1.00  0.00           H  
ATOM   1817 1HG2 THR A 122     -11.141  -6.202  29.578  1.00  0.00           H  
ATOM   1818 2HG2 THR A 122     -12.540  -6.907  28.737  1.00  0.00           H  
ATOM   1819 3HG2 THR A 122     -11.608  -5.608  27.963  1.00  0.00           H  
ATOM   1820  N   ALA A 123     -15.614  -6.445  29.178  1.00  0.00           N  
ATOM   1821  CA  ALA A 123     -16.342  -7.677  28.924  1.00  0.00           C  
ATOM   1822  C   ALA A 123     -17.170  -7.530  27.655  1.00  0.00           C  
ATOM   1823  O   ALA A 123     -17.241  -8.465  26.854  1.00  0.00           O  
ATOM   1824  CB  ALA A 123     -17.225  -8.021  30.103  1.00  0.00           C  
ATOM   1825  H   ALA A 123     -15.761  -5.965  30.061  1.00  0.00           H  
ATOM   1826  HA  ALA A 123     -15.623  -8.477  28.773  1.00  0.00           H  
ATOM   1827 1HB  ALA A 123     -17.754  -8.950  29.906  1.00  0.00           H  
ATOM   1828 2HB  ALA A 123     -16.611  -8.133  30.996  1.00  0.00           H  
ATOM   1829 3HB  ALA A 123     -17.944  -7.215  30.258  1.00  0.00           H  
ATOM   1830  N   PHE A 124     -17.757  -6.350  27.436  1.00  0.00           N  
ATOM   1831  CA  PHE A 124     -18.495  -6.110  26.207  1.00  0.00           C  
ATOM   1832  C   PHE A 124     -17.558  -6.210  25.009  1.00  0.00           C  
ATOM   1833  O   PHE A 124     -17.873  -6.870  24.016  1.00  0.00           O  
ATOM   1834  CB  PHE A 124     -19.255  -4.792  26.238  1.00  0.00           C  
ATOM   1835  CG  PHE A 124     -19.968  -4.526  24.923  1.00  0.00           C  
ATOM   1836  CD1 PHE A 124     -20.947  -5.385  24.455  1.00  0.00           C  
ATOM   1837  CD2 PHE A 124     -19.696  -3.409  24.182  1.00  0.00           C  
ATOM   1838  CE1 PHE A 124     -21.592  -5.133  23.256  1.00  0.00           C  
ATOM   1839  CE2 PHE A 124     -20.353  -3.163  23.000  1.00  0.00           C  
ATOM   1840  CZ  PHE A 124     -21.293  -4.022  22.534  1.00  0.00           C  
ATOM   1841  H   PHE A 124     -17.714  -5.610  28.142  1.00  0.00           H  
ATOM   1842  HA  PHE A 124     -19.244  -6.894  26.109  1.00  0.00           H  
ATOM   1843 1HB  PHE A 124     -19.988  -4.801  27.044  1.00  0.00           H  
ATOM   1844 2HB  PHE A 124     -18.563  -3.971  26.429  1.00  0.00           H  
ATOM   1845  HD1 PHE A 124     -21.193  -6.278  25.030  1.00  0.00           H  
ATOM   1846  HD2 PHE A 124     -18.943  -2.704  24.541  1.00  0.00           H  
ATOM   1847  HE1 PHE A 124     -22.340  -5.824  22.886  1.00  0.00           H  
ATOM   1848  HE2 PHE A 124     -20.115  -2.286  22.438  1.00  0.00           H  
ATOM   1849  HZ  PHE A 124     -21.804  -3.823  21.593  1.00  0.00           H  
ATOM   1850  N   ALA A 125     -16.395  -5.573  25.099  1.00  0.00           N  
ATOM   1851  CA  ALA A 125     -15.446  -5.649  24.002  1.00  0.00           C  
ATOM   1852  C   ALA A 125     -15.098  -7.104  23.689  1.00  0.00           C  
ATOM   1853  O   ALA A 125     -15.017  -7.493  22.520  1.00  0.00           O  
ATOM   1854  CB  ALA A 125     -14.193  -4.887  24.355  1.00  0.00           C  
ATOM   1855  H   ALA A 125     -16.179  -5.021  25.931  1.00  0.00           H  
ATOM   1856  HA  ALA A 125     -15.900  -5.210  23.124  1.00  0.00           H  
ATOM   1857 1HB  ALA A 125     -13.502  -4.929  23.516  1.00  0.00           H  
ATOM   1858 2HB  ALA A 125     -14.436  -3.865  24.575  1.00  0.00           H  
ATOM   1859 3HB  ALA A 125     -13.725  -5.330  25.225  1.00  0.00           H  
ATOM   1860  N   ARG A 126     -14.964  -7.929  24.726  1.00  0.00           N  
ATOM   1861  CA  ARG A 126     -14.672  -9.340  24.524  1.00  0.00           C  
ATOM   1862  C   ARG A 126     -15.886 -10.041  23.897  1.00  0.00           C  
ATOM   1863  O   ARG A 126     -15.744 -10.887  23.014  1.00  0.00           O  
ATOM   1864  CB  ARG A 126     -14.302  -9.993  25.838  1.00  0.00           C  
ATOM   1865  CG  ARG A 126     -12.991  -9.513  26.417  1.00  0.00           C  
ATOM   1866  CD  ARG A 126     -12.705 -10.108  27.743  1.00  0.00           C  
ATOM   1867  NE  ARG A 126     -12.369 -11.529  27.656  1.00  0.00           N  
ATOM   1868  CZ  ARG A 126     -12.448 -12.391  28.694  1.00  0.00           C  
ATOM   1869  NH1 ARG A 126     -12.869 -11.962  29.869  1.00  0.00           N  
ATOM   1870  NH2 ARG A 126     -12.107 -13.662  28.545  1.00  0.00           N  
ATOM   1871  H   ARG A 126     -15.031  -7.554  25.673  1.00  0.00           H  
ATOM   1872  HA  ARG A 126     -13.821  -9.428  23.846  1.00  0.00           H  
ATOM   1873 1HB  ARG A 126     -15.080  -9.815  26.571  1.00  0.00           H  
ATOM   1874 2HB  ARG A 126     -14.219 -11.072  25.694  1.00  0.00           H  
ATOM   1875 1HG  ARG A 126     -12.192  -9.805  25.733  1.00  0.00           H  
ATOM   1876 2HG  ARG A 126     -13.005  -8.430  26.511  1.00  0.00           H  
ATOM   1877 1HD  ARG A 126     -11.869  -9.584  28.201  1.00  0.00           H  
ATOM   1878 2HD  ARG A 126     -13.584 -10.004  28.374  1.00  0.00           H  
ATOM   1879  HE  ARG A 126     -12.014 -11.883  26.748  1.00  0.00           H  
ATOM   1880 1HH1 ARG A 126     -13.130 -10.992  29.988  1.00  0.00           H  
ATOM   1881 2HH1 ARG A 126     -12.930 -12.601  30.648  1.00  0.00           H  
ATOM   1882 1HH2 ARG A 126     -11.784 -14.005  27.646  1.00  0.00           H  
ATOM   1883 2HH2 ARG A 126     -12.171 -14.294  29.327  1.00  0.00           H  
ATOM   1884  N   ALA A 127     -17.099  -9.645  24.302  1.00  0.00           N  
ATOM   1885  CA  ALA A 127     -18.334 -10.229  23.775  1.00  0.00           C  
ATOM   1886  C   ALA A 127     -18.426 -10.050  22.264  1.00  0.00           C  
ATOM   1887  O   ALA A 127     -18.951 -10.916  21.562  1.00  0.00           O  
ATOM   1888  CB  ALA A 127     -19.555  -9.611  24.431  1.00  0.00           C  
ATOM   1889  H   ALA A 127     -17.170  -8.946  25.039  1.00  0.00           H  
ATOM   1890  HA  ALA A 127     -18.317 -11.296  23.993  1.00  0.00           H  
ATOM   1891 1HB  ALA A 127     -20.452 -10.086  24.043  1.00  0.00           H  
ATOM   1892 2HB  ALA A 127     -19.497  -9.757  25.509  1.00  0.00           H  
ATOM   1893 3HB  ALA A 127     -19.592  -8.555  24.213  1.00  0.00           H  
ATOM   1894  N   ILE A 128     -17.876  -8.945  21.753  1.00  0.00           N  
ATOM   1895  CA  ILE A 128     -17.915  -8.691  20.317  1.00  0.00           C  
ATOM   1896  C   ILE A 128     -16.641  -9.227  19.624  1.00  0.00           C  
ATOM   1897  O   ILE A 128     -16.365  -8.898  18.468  1.00  0.00           O  
ATOM   1898  CB  ILE A 128     -18.179  -7.189  19.993  1.00  0.00           C  
ATOM   1899  CG1 ILE A 128     -17.196  -6.274  20.599  1.00  0.00           C  
ATOM   1900  CG2 ILE A 128     -19.537  -6.801  20.567  1.00  0.00           C  
ATOM   1901  CD1 ILE A 128     -15.868  -6.233  19.905  1.00  0.00           C  
ATOM   1902  H   ILE A 128     -17.482  -8.253  22.396  1.00  0.00           H  
ATOM   1903  HA  ILE A 128     -18.759  -9.239  19.904  1.00  0.00           H  
ATOM   1904  HB  ILE A 128     -18.175  -7.038  18.915  1.00  0.00           H  
ATOM   1905 1HG1 ILE A 128     -17.616  -5.280  20.596  1.00  0.00           H  
ATOM   1906 2HG1 ILE A 128     -17.062  -6.577  21.615  1.00  0.00           H  
ATOM   1907 1HG2 ILE A 128     -19.742  -5.757  20.340  1.00  0.00           H  
ATOM   1908 2HG2 ILE A 128     -20.310  -7.430  20.133  1.00  0.00           H  
ATOM   1909 3HG2 ILE A 128     -19.520  -6.938  21.652  1.00  0.00           H  
ATOM   1910 1HD1 ILE A 128     -15.207  -5.538  20.427  1.00  0.00           H  
ATOM   1911 2HD1 ILE A 128     -15.432  -7.221  19.917  1.00  0.00           H  
ATOM   1912 3HD1 ILE A 128     -15.999  -5.908  18.876  1.00  0.00           H  
ATOM   1913  N   GLY A 129     -15.894 -10.093  20.337  1.00  0.00           N  
ATOM   1914  CA  GLY A 129     -14.710 -10.800  19.845  1.00  0.00           C  
ATOM   1915  C   GLY A 129     -13.370 -10.086  20.015  1.00  0.00           C  
ATOM   1916  O   GLY A 129     -12.325 -10.585  19.576  1.00  0.00           O  
ATOM   1917  H   GLY A 129     -16.164 -10.302  21.293  1.00  0.00           H  
ATOM   1918 1HA  GLY A 129     -14.657 -11.760  20.361  1.00  0.00           H  
ATOM   1919 2HA  GLY A 129     -14.858 -11.030  18.791  1.00  0.00           H  
ATOM   1920  N   ASP A 130     -13.354  -8.918  20.632  1.00  0.00           N  
ATOM   1921  CA  ASP A 130     -12.087  -8.239  20.738  1.00  0.00           C  
ATOM   1922  C   ASP A 130     -11.315  -8.610  21.993  1.00  0.00           C  
ATOM   1923  O   ASP A 130     -11.432  -7.995  23.059  1.00  0.00           O  
ATOM   1924  CB  ASP A 130     -12.251  -6.751  20.615  1.00  0.00           C  
ATOM   1925  CG  ASP A 130     -10.936  -6.048  20.615  1.00  0.00           C  
ATOM   1926  OD1 ASP A 130      -9.923  -6.644  21.011  1.00  0.00           O  
ATOM   1927  OD2 ASP A 130     -10.908  -4.919  20.239  1.00  0.00           O  
ATOM   1928  H   ASP A 130     -14.187  -8.510  21.051  1.00  0.00           H  
ATOM   1929  HA  ASP A 130     -11.477  -8.540  19.888  1.00  0.00           H  
ATOM   1930 1HB  ASP A 130     -12.783  -6.511  19.690  1.00  0.00           H  
ATOM   1931 2HB  ASP A 130     -12.852  -6.377  21.445  1.00  0.00           H  
ATOM   1932  N   GLU A 131     -10.436  -9.573  21.820  1.00  0.00           N  
ATOM   1933  CA  GLU A 131      -9.645 -10.081  22.926  1.00  0.00           C  
ATOM   1934  C   GLU A 131      -8.356  -9.277  23.173  1.00  0.00           C  
ATOM   1935  O   GLU A 131      -7.527  -9.681  23.990  1.00  0.00           O  
ATOM   1936  CB  GLU A 131      -9.327 -11.553  22.730  1.00  0.00           C  
ATOM   1937  CG  GLU A 131     -10.565 -12.464  22.710  1.00  0.00           C  
ATOM   1938  CD  GLU A 131     -11.385 -12.443  24.006  1.00  0.00           C  
ATOM   1939  OE1 GLU A 131     -10.847 -12.140  25.055  1.00  0.00           O  
ATOM   1940  OE2 GLU A 131     -12.552 -12.746  23.937  1.00  0.00           O  
ATOM   1941  H   GLU A 131     -10.418 -10.009  20.897  1.00  0.00           H  
ATOM   1942  HA  GLU A 131     -10.258 -10.009  23.821  1.00  0.00           H  
ATOM   1943 1HB  GLU A 131      -8.796 -11.686  21.787  1.00  0.00           H  
ATOM   1944 2HB  GLU A 131      -8.668 -11.893  23.529  1.00  0.00           H  
ATOM   1945 1HG  GLU A 131     -11.212 -12.148  21.887  1.00  0.00           H  
ATOM   1946 2HG  GLU A 131     -10.244 -13.485  22.508  1.00  0.00           H  
ATOM   1947  N   THR A 132      -8.174  -8.161  22.453  1.00  0.00           N  
ATOM   1948  CA  THR A 132      -6.985  -7.335  22.640  1.00  0.00           C  
ATOM   1949  C   THR A 132      -7.320  -5.982  23.296  1.00  0.00           C  
ATOM   1950  O   THR A 132      -6.465  -5.395  23.963  1.00  0.00           O  
ATOM   1951  CB  THR A 132      -6.291  -7.089  21.301  1.00  0.00           C  
ATOM   1952  OG1 THR A 132      -7.168  -6.372  20.439  1.00  0.00           O  
ATOM   1953  CG2 THR A 132      -5.937  -8.409  20.652  1.00  0.00           C  
ATOM   1954  H   THR A 132      -8.894  -7.852  21.797  1.00  0.00           H  
ATOM   1955  HA  THR A 132      -6.296  -7.863  23.297  1.00  0.00           H  
ATOM   1956  HB  THR A 132      -5.384  -6.507  21.455  1.00  0.00           H  
ATOM   1957  HG1 THR A 132      -8.122  -6.550  20.666  1.00  0.00           H  
ATOM   1958 1HG2 THR A 132      -5.448  -8.224  19.696  1.00  0.00           H  
ATOM   1959 2HG2 THR A 132      -5.265  -8.965  21.305  1.00  0.00           H  
ATOM   1960 3HG2 THR A 132      -6.845  -8.987  20.488  1.00  0.00           H  
ATOM   1961  N   PHE A 133      -8.573  -5.534  23.166  1.00  0.00           N  
ATOM   1962  CA  PHE A 133      -9.068  -4.278  23.756  1.00  0.00           C  
ATOM   1963  C   PHE A 133      -9.262  -4.435  25.233  1.00  0.00           C  
ATOM   1964  O   PHE A 133     -10.115  -5.222  25.654  1.00  0.00           O  
ATOM   1965  CB  PHE A 133     -10.467  -3.949  23.247  1.00  0.00           C  
ATOM   1966  CG  PHE A 133     -11.162  -2.728  23.861  1.00  0.00           C  
ATOM   1967  CD1 PHE A 133     -11.286  -1.546  23.182  1.00  0.00           C  
ATOM   1968  CD2 PHE A 133     -11.653  -2.790  25.175  1.00  0.00           C  
ATOM   1969  CE1 PHE A 133     -11.925  -0.454  23.767  1.00  0.00           C  
ATOM   1970  CE2 PHE A 133     -12.260  -1.706  25.772  1.00  0.00           C  
ATOM   1971  CZ  PHE A 133     -12.402  -0.534  25.066  1.00  0.00           C  
ATOM   1972  H   PHE A 133      -9.203  -6.058  22.560  1.00  0.00           H  
ATOM   1973  HA  PHE A 133      -8.359  -3.471  23.557  1.00  0.00           H  
ATOM   1974 1HB  PHE A 133     -10.390  -3.753  22.190  1.00  0.00           H  
ATOM   1975 2HB  PHE A 133     -11.110  -4.820  23.369  1.00  0.00           H  
ATOM   1976  HD1 PHE A 133     -10.898  -1.484  22.173  1.00  0.00           H  
ATOM   1977  HD2 PHE A 133     -11.544  -3.718  25.733  1.00  0.00           H  
ATOM   1978  HE1 PHE A 133     -12.030   0.474  23.204  1.00  0.00           H  
ATOM   1979  HE2 PHE A 133     -12.629  -1.781  26.796  1.00  0.00           H  
ATOM   1980  HZ  PHE A 133     -12.887   0.325  25.526  1.00  0.00           H  
ATOM   1981  N   ARG A 134      -8.491  -3.719  26.027  1.00  0.00           N  
ATOM   1982  CA  ARG A 134      -8.657  -3.867  27.463  1.00  0.00           C  
ATOM   1983  C   ARG A 134      -8.659  -2.533  28.158  1.00  0.00           C  
ATOM   1984  O   ARG A 134      -7.755  -1.730  27.964  1.00  0.00           O  
ATOM   1985  CB  ARG A 134      -7.534  -4.713  28.050  1.00  0.00           C  
ATOM   1986  CG  ARG A 134      -7.482  -6.179  27.594  1.00  0.00           C  
ATOM   1987  CD  ARG A 134      -8.603  -6.912  28.180  1.00  0.00           C  
ATOM   1988  NE  ARG A 134      -8.618  -8.313  27.866  1.00  0.00           N  
ATOM   1989  CZ  ARG A 134      -9.219  -8.853  26.788  1.00  0.00           C  
ATOM   1990  NH1 ARG A 134      -9.865  -8.061  25.920  1.00  0.00           N  
ATOM   1991  NH2 ARG A 134      -9.156 -10.179  26.645  1.00  0.00           N  
ATOM   1992  H   ARG A 134      -7.778  -3.092  25.637  1.00  0.00           H  
ATOM   1993  HA  ARG A 134      -9.609  -4.352  27.662  1.00  0.00           H  
ATOM   1994 1HB  ARG A 134      -6.573  -4.253  27.804  1.00  0.00           H  
ATOM   1995 2HB  ARG A 134      -7.622  -4.710  29.140  1.00  0.00           H  
ATOM   1996 1HG  ARG A 134      -7.535  -6.253  26.509  1.00  0.00           H  
ATOM   1997 2HG  ARG A 134      -6.556  -6.633  27.941  1.00  0.00           H  
ATOM   1998 1HD  ARG A 134      -8.597  -6.799  29.264  1.00  0.00           H  
ATOM   1999 2HD  ARG A 134      -9.497  -6.487  27.778  1.00  0.00           H  
ATOM   2000  HE  ARG A 134      -8.144  -8.940  28.499  1.00  0.00           H  
ATOM   2001 1HH1 ARG A 134      -9.893  -7.042  26.052  1.00  0.00           H  
ATOM   2002 2HH1 ARG A 134     -10.343  -8.411  25.073  1.00  0.00           H  
ATOM   2003 1HH2 ARG A 134      -8.657 -10.731  27.328  1.00  0.00           H  
ATOM   2004 2HH2 ARG A 134      -9.612 -10.668  25.863  1.00  0.00           H  
ATOM   2005  N   LEU A 135      -9.670  -2.285  28.977  1.00  0.00           N  
ATOM   2006  CA  LEU A 135      -9.697  -1.034  29.721  1.00  0.00           C  
ATOM   2007  C   LEU A 135      -9.714  -1.385  31.199  1.00  0.00           C  
ATOM   2008  O   LEU A 135     -10.635  -2.061  31.659  1.00  0.00           O  
ATOM   2009  CB  LEU A 135     -10.941  -0.205  29.369  1.00  0.00           C  
ATOM   2010  CG  LEU A 135     -11.049   1.130  30.104  1.00  0.00           C  
ATOM   2011  CD1 LEU A 135      -9.905   2.021  29.627  1.00  0.00           C  
ATOM   2012  CD2 LEU A 135     -12.440   1.762  29.878  1.00  0.00           C  
ATOM   2013  H   LEU A 135     -10.424  -2.959  29.113  1.00  0.00           H  
ATOM   2014  HA  LEU A 135      -8.798  -0.454  29.512  1.00  0.00           H  
ATOM   2015 1HB  LEU A 135     -10.938  -0.002  28.300  1.00  0.00           H  
ATOM   2016 2HB  LEU A 135     -11.831  -0.792  29.607  1.00  0.00           H  
ATOM   2017  HG  LEU A 135     -10.900   0.969  31.170  1.00  0.00           H  
ATOM   2018 1HD1 LEU A 135      -9.937   2.955  30.165  1.00  0.00           H  
ATOM   2019 2HD1 LEU A 135      -8.958   1.526  29.827  1.00  0.00           H  
ATOM   2020 3HD1 LEU A 135      -9.999   2.210  28.561  1.00  0.00           H  
ATOM   2021 1HD2 LEU A 135     -12.496   2.711  30.417  1.00  0.00           H  
ATOM   2022 2HD2 LEU A 135     -12.599   1.936  28.822  1.00  0.00           H  
ATOM   2023 3HD2 LEU A 135     -13.210   1.087  30.253  1.00  0.00           H  
ATOM   2024  N   ASP A 136      -8.686  -0.977  31.931  1.00  0.00           N  
ATOM   2025  CA  ASP A 136      -8.611  -1.294  33.349  1.00  0.00           C  
ATOM   2026  C   ASP A 136      -8.980  -0.110  34.223  1.00  0.00           C  
ATOM   2027  O   ASP A 136      -9.523  -0.281  35.318  1.00  0.00           O  
ATOM   2028  CB  ASP A 136      -7.226  -1.810  33.746  1.00  0.00           C  
ATOM   2029  CG  ASP A 136      -6.847  -3.152  33.104  1.00  0.00           C  
ATOM   2030  OD1 ASP A 136      -7.614  -4.077  33.211  1.00  0.00           O  
ATOM   2031  OD2 ASP A 136      -5.766  -3.256  32.582  1.00  0.00           O  
ATOM   2032  H   ASP A 136      -7.960  -0.389  31.513  1.00  0.00           H  
ATOM   2033  HA  ASP A 136      -9.325  -2.090  33.557  1.00  0.00           H  
ATOM   2034 1HB  ASP A 136      -6.479  -1.065  33.454  1.00  0.00           H  
ATOM   2035 2HB  ASP A 136      -7.177  -1.912  34.828  1.00  0.00           H  
ATOM   2036  N   ARG A 137      -8.670   1.091  33.751  1.00  0.00           N  
ATOM   2037  CA  ARG A 137      -8.880   2.284  34.557  1.00  0.00           C  
ATOM   2038  C   ARG A 137      -9.954   3.192  33.938  1.00  0.00           C  
ATOM   2039  O   ARG A 137     -10.184   3.161  32.730  1.00  0.00           O  
ATOM   2040  CB  ARG A 137      -7.546   2.991  34.688  1.00  0.00           C  
ATOM   2041  CG  ARG A 137      -6.453   2.110  35.352  1.00  0.00           C  
ATOM   2042  CD  ARG A 137      -5.160   2.809  35.488  1.00  0.00           C  
ATOM   2043  NE  ARG A 137      -4.666   3.202  34.192  1.00  0.00           N  
ATOM   2044  CZ  ARG A 137      -3.602   3.984  33.936  1.00  0.00           C  
ATOM   2045  NH1 ARG A 137      -2.849   4.467  34.902  1.00  0.00           N  
ATOM   2046  NH2 ARG A 137      -3.352   4.267  32.681  1.00  0.00           N  
ATOM   2047  H   ARG A 137      -8.202   1.172  32.841  1.00  0.00           H  
ATOM   2048  HA  ARG A 137      -9.214   1.984  35.549  1.00  0.00           H  
ATOM   2049 1HB  ARG A 137      -7.191   3.291  33.702  1.00  0.00           H  
ATOM   2050 2HB  ARG A 137      -7.665   3.890  35.284  1.00  0.00           H  
ATOM   2051 1HG  ARG A 137      -6.787   1.792  36.338  1.00  0.00           H  
ATOM   2052 2HG  ARG A 137      -6.282   1.233  34.724  1.00  0.00           H  
ATOM   2053 1HD  ARG A 137      -5.263   3.671  36.104  1.00  0.00           H  
ATOM   2054 2HD  ARG A 137      -4.434   2.134  35.933  1.00  0.00           H  
ATOM   2055  HE  ARG A 137      -5.205   2.899  33.368  1.00  0.00           H  
ATOM   2056 1HH1 ARG A 137      -3.062   4.251  35.860  1.00  0.00           H  
ATOM   2057 2HH1 ARG A 137      -2.061   5.059  34.675  1.00  0.00           H  
ATOM   2058 1HH2 ARG A 137      -3.996   3.877  31.972  1.00  0.00           H  
ATOM   2059 2HH2 ARG A 137      -2.578   4.874  32.429  1.00  0.00           H  
ATOM   2060  N   THR A 138     -10.627   3.985  34.773  1.00  0.00           N  
ATOM   2061  CA  THR A 138     -11.675   4.887  34.289  1.00  0.00           C  
ATOM   2062  C   THR A 138     -11.090   6.207  33.827  1.00  0.00           C  
ATOM   2063  O   THR A 138      -9.900   6.487  34.021  1.00  0.00           O  
ATOM   2064  CB  THR A 138     -12.696   5.252  35.377  1.00  0.00           C  
ATOM   2065  OG1 THR A 138     -12.061   6.097  36.347  1.00  0.00           O  
ATOM   2066  CG2 THR A 138     -13.232   4.011  36.048  1.00  0.00           C  
ATOM   2067  H   THR A 138     -10.412   3.966  35.760  1.00  0.00           H  
ATOM   2068  HA  THR A 138     -12.185   4.419  33.447  1.00  0.00           H  
ATOM   2069  HB  THR A 138     -13.523   5.787  34.933  1.00  0.00           H  
ATOM   2070  HG1 THR A 138     -11.949   7.019  35.937  1.00  0.00           H  
ATOM   2071 1HG2 THR A 138     -13.953   4.297  36.812  1.00  0.00           H  
ATOM   2072 2HG2 THR A 138     -13.716   3.396  35.312  1.00  0.00           H  
ATOM   2073 3HG2 THR A 138     -12.413   3.457  36.506  1.00  0.00           H  
ATOM   2074  N   ALA A 139     -11.924   7.018  33.216  1.00  0.00           N  
ATOM   2075  CA  ALA A 139     -11.507   8.340  32.845  1.00  0.00           C  
ATOM   2076  C   ALA A 139     -11.362   9.131  34.133  1.00  0.00           C  
ATOM   2077  O   ALA A 139     -11.832   8.684  35.186  1.00  0.00           O  
ATOM   2078  CB  ALA A 139     -12.497   8.965  31.881  1.00  0.00           C  
ATOM   2079  H   ALA A 139     -12.883   6.735  33.053  1.00  0.00           H  
ATOM   2080  HA  ALA A 139     -10.539   8.281  32.379  1.00  0.00           H  
ATOM   2081 1HB  ALA A 139     -12.172   9.963  31.612  1.00  0.00           H  
ATOM   2082 2HB  ALA A 139     -12.566   8.360  30.985  1.00  0.00           H  
ATOM   2083 3HB  ALA A 139     -13.480   9.031  32.339  1.00  0.00           H  
ATOM   2084  N   PRO A 140     -10.508  10.151  34.141  1.00  0.00           N  
ATOM   2085  CA  PRO A 140      -9.544  10.606  33.148  1.00  0.00           C  
ATOM   2086  C   PRO A 140      -8.228   9.829  33.191  1.00  0.00           C  
ATOM   2087  O   PRO A 140      -7.274  10.175  32.504  1.00  0.00           O  
ATOM   2088  CB  PRO A 140      -9.330  12.057  33.575  1.00  0.00           C  
ATOM   2089  CG  PRO A 140      -9.470  12.019  35.073  1.00  0.00           C  
ATOM   2090  CD  PRO A 140     -10.570  11.006  35.326  1.00  0.00           C  
ATOM   2091  HA  PRO A 140      -9.984  10.570  32.142  1.00  0.00           H  
ATOM   2092 1HB  PRO A 140      -8.337  12.404  33.247  1.00  0.00           H  
ATOM   2093 2HB  PRO A 140     -10.076  12.710  33.095  1.00  0.00           H  
ATOM   2094 1HG  PRO A 140      -8.512  11.728  35.535  1.00  0.00           H  
ATOM   2095 2HG  PRO A 140      -9.718  13.020  35.454  1.00  0.00           H  
ATOM   2096 1HD  PRO A 140     -10.361  10.416  36.231  1.00  0.00           H  
ATOM   2097 2HD  PRO A 140     -11.552  11.497  35.373  1.00  0.00           H  
ATOM   2098  N   THR A 141      -8.144   8.798  34.022  1.00  0.00           N  
ATOM   2099  CA  THR A 141      -6.898   8.071  34.208  1.00  0.00           C  
ATOM   2100  C   THR A 141      -6.496   7.392  32.900  1.00  0.00           C  
ATOM   2101  O   THR A 141      -5.317   7.326  32.545  1.00  0.00           O  
ATOM   2102  CB  THR A 141      -6.982   7.080  35.359  1.00  0.00           C  
ATOM   2103  OG1 THR A 141      -7.334   7.765  36.566  1.00  0.00           O  
ATOM   2104  CG2 THR A 141      -5.650   6.488  35.539  1.00  0.00           C  
ATOM   2105  H   THR A 141      -8.957   8.454  34.520  1.00  0.00           H  
ATOM   2106  HA  THR A 141      -6.119   8.790  34.462  1.00  0.00           H  
ATOM   2107  HB  THR A 141      -7.711   6.305  35.150  1.00  0.00           H  
ATOM   2108  HG1 THR A 141      -8.284   7.926  36.567  1.00  0.00           H  
ATOM   2109 1HG2 THR A 141      -5.682   5.799  36.366  1.00  0.00           H  
ATOM   2110 2HG2 THR A 141      -5.385   5.980  34.627  1.00  0.00           H  
ATOM   2111 3HG2 THR A 141      -4.924   7.272  35.748  1.00  0.00           H  
ATOM   2112  N   LEU A 142      -7.497   6.932  32.150  1.00  0.00           N  
ATOM   2113  CA  LEU A 142      -7.262   6.290  30.851  1.00  0.00           C  
ATOM   2114  C   LEU A 142      -6.701   7.273  29.788  1.00  0.00           C  
ATOM   2115  O   LEU A 142      -6.392   6.864  28.668  1.00  0.00           O  
ATOM   2116  CB  LEU A 142      -8.556   5.630  30.327  1.00  0.00           C  
ATOM   2117  CG  LEU A 142      -9.742   6.546  29.979  1.00  0.00           C  
ATOM   2118  CD1 LEU A 142      -9.583   7.110  28.581  1.00  0.00           C  
ATOM   2119  CD2 LEU A 142     -11.057   5.737  30.100  1.00  0.00           C  
ATOM   2120  H   LEU A 142      -8.436   6.985  32.542  1.00  0.00           H  
ATOM   2121  HA  LEU A 142      -6.527   5.497  31.000  1.00  0.00           H  
ATOM   2122 1HB  LEU A 142      -8.308   5.054  29.433  1.00  0.00           H  
ATOM   2123 2HB  LEU A 142      -8.904   4.931  31.094  1.00  0.00           H  
ATOM   2124  HG  LEU A 142      -9.745   7.368  30.647  1.00  0.00           H  
ATOM   2125 1HD1 LEU A 142     -10.420   7.768  28.361  1.00  0.00           H  
ATOM   2126 2HD1 LEU A 142      -8.658   7.666  28.513  1.00  0.00           H  
ATOM   2127 3HD1 LEU A 142      -9.566   6.291  27.865  1.00  0.00           H  
ATOM   2128 1HD2 LEU A 142     -11.910   6.367  29.871  1.00  0.00           H  
ATOM   2129 2HD2 LEU A 142     -11.032   4.911  29.408  1.00  0.00           H  
ATOM   2130 3HD2 LEU A 142     -11.154   5.346  31.104  1.00  0.00           H  
ATOM   2131  N   ASN A 143      -6.554   8.570  30.133  1.00  0.00           N  
ATOM   2132  CA  ASN A 143      -5.932   9.527  29.229  1.00  0.00           C  
ATOM   2133  C   ASN A 143      -4.438   9.672  29.551  1.00  0.00           C  
ATOM   2134  O   ASN A 143      -3.719  10.469  28.933  1.00  0.00           O  
ATOM   2135  CB  ASN A 143      -6.619  10.863  29.309  1.00  0.00           C  
ATOM   2136  CG  ASN A 143      -8.005  10.811  28.772  1.00  0.00           C  
ATOM   2137  OD1 ASN A 143      -8.265  10.136  27.770  1.00  0.00           O  
ATOM   2138  ND2 ASN A 143      -8.906  11.507  29.411  1.00  0.00           N  
ATOM   2139  H   ASN A 143      -6.836   8.909  31.050  1.00  0.00           H  
ATOM   2140  HA  ASN A 143      -6.015   9.152  28.211  1.00  0.00           H  
ATOM   2141 1HB  ASN A 143      -6.647  11.201  30.341  1.00  0.00           H  
ATOM   2142 2HB  ASN A 143      -6.055  11.600  28.746  1.00  0.00           H  
ATOM   2143 1HD2 ASN A 143      -9.852  11.506  29.087  1.00  0.00           H  
ATOM   2144 2HD2 ASN A 143      -8.638  12.048  30.211  1.00  0.00           H  
ATOM   2145  N   THR A 144      -3.952   8.887  30.502  1.00  0.00           N  
ATOM   2146  CA  THR A 144      -2.533   8.909  30.755  1.00  0.00           C  
ATOM   2147  C   THR A 144      -1.940   8.032  29.674  1.00  0.00           C  
ATOM   2148  O   THR A 144      -2.674   7.296  29.016  1.00  0.00           O  
ATOM   2149  CB  THR A 144      -2.190   8.403  32.173  1.00  0.00           C  
ATOM   2150  OG1 THR A 144      -2.627   7.049  32.327  1.00  0.00           O  
ATOM   2151  CG2 THR A 144      -2.852   9.284  33.230  1.00  0.00           C  
ATOM   2152  H   THR A 144      -4.552   8.266  31.042  1.00  0.00           H  
ATOM   2153  HA  THR A 144      -2.156   9.922  30.642  1.00  0.00           H  
ATOM   2154  HB  THR A 144      -1.111   8.432  32.309  1.00  0.00           H  
ATOM   2155  HG1 THR A 144      -3.617   7.038  32.308  1.00  0.00           H  
ATOM   2156 1HG2 THR A 144      -2.595   8.916  34.222  1.00  0.00           H  
ATOM   2157 2HG2 THR A 144      -2.504  10.309  33.120  1.00  0.00           H  
ATOM   2158 3HG2 THR A 144      -3.928   9.264  33.107  1.00  0.00           H  
ATOM   2159  N   ALA A 145      -0.639   8.095  29.459  1.00  0.00           N  
ATOM   2160  CA  ALA A 145      -0.062   7.244  28.442  1.00  0.00           C  
ATOM   2161  C   ALA A 145       1.438   7.104  28.576  1.00  0.00           C  
ATOM   2162  O   ALA A 145       2.192   8.052  28.384  1.00  0.00           O  
ATOM   2163  CB  ALA A 145      -0.393   7.811  27.076  1.00  0.00           C  
ATOM   2164  H   ALA A 145      -0.053   8.707  30.006  1.00  0.00           H  
ATOM   2165  HA  ALA A 145      -0.496   6.248  28.539  1.00  0.00           H  
ATOM   2166 1HB  ALA A 145       0.024   7.189  26.321  1.00  0.00           H  
ATOM   2167 2HB  ALA A 145      -1.471   7.875  26.934  1.00  0.00           H  
ATOM   2168 3HB  ALA A 145       0.024   8.785  26.971  1.00  0.00           H  
ATOM   2169  N   ILE A 146       1.859   5.894  28.860  1.00  0.00           N  
ATOM   2170  CA  ILE A 146       3.260   5.571  29.002  1.00  0.00           C  
ATOM   2171  C   ILE A 146       3.557   4.406  28.054  1.00  0.00           C  
ATOM   2172  O   ILE A 146       2.876   3.386  28.142  1.00  0.00           O  
ATOM   2173  CB  ILE A 146       3.621   5.264  30.465  1.00  0.00           C  
ATOM   2174  CG1 ILE A 146       3.337   6.524  31.333  1.00  0.00           C  
ATOM   2175  CG2 ILE A 146       5.062   4.820  30.575  1.00  0.00           C  
ATOM   2176  CD1 ILE A 146       3.525   6.318  32.799  1.00  0.00           C  
ATOM   2177  H   ILE A 146       1.172   5.165  28.998  1.00  0.00           H  
ATOM   2178  HA  ILE A 146       3.832   6.450  28.744  1.00  0.00           H  
ATOM   2179  HB  ILE A 146       2.975   4.468  30.837  1.00  0.00           H  
ATOM   2180 1HG1 ILE A 146       3.988   7.331  31.006  1.00  0.00           H  
ATOM   2181 2HG1 ILE A 146       2.310   6.835  31.188  1.00  0.00           H  
ATOM   2182 1HG2 ILE A 146       5.294   4.602  31.616  1.00  0.00           H  
ATOM   2183 2HG2 ILE A 146       5.209   3.934  29.984  1.00  0.00           H  
ATOM   2184 3HG2 ILE A 146       5.711   5.611  30.217  1.00  0.00           H  
ATOM   2185 1HD1 ILE A 146       3.302   7.248  33.325  1.00  0.00           H  
ATOM   2186 2HD1 ILE A 146       2.855   5.530  33.148  1.00  0.00           H  
ATOM   2187 3HD1 ILE A 146       4.557   6.031  32.995  1.00  0.00           H  
ATOM   2188  N   PRO A 147       4.534   4.512  27.133  1.00  0.00           N  
ATOM   2189  CA  PRO A 147       4.912   3.486  26.161  1.00  0.00           C  
ATOM   2190  C   PRO A 147       5.112   2.082  26.748  1.00  0.00           C  
ATOM   2191  O   PRO A 147       4.868   1.084  26.073  1.00  0.00           O  
ATOM   2192  CB  PRO A 147       6.235   4.046  25.622  1.00  0.00           C  
ATOM   2193  CG  PRO A 147       6.083   5.542  25.727  1.00  0.00           C  
ATOM   2194  CD  PRO A 147       5.314   5.776  26.996  1.00  0.00           C  
ATOM   2195  HA  PRO A 147       4.154   3.460  25.364  1.00  0.00           H  
ATOM   2196 1HB  PRO A 147       7.077   3.658  26.214  1.00  0.00           H  
ATOM   2197 2HB  PRO A 147       6.390   3.709  24.587  1.00  0.00           H  
ATOM   2198 1HG  PRO A 147       7.072   6.019  25.749  1.00  0.00           H  
ATOM   2199 2HG  PRO A 147       5.570   5.941  24.838  1.00  0.00           H  
ATOM   2200 1HD  PRO A 147       5.996   5.931  27.840  1.00  0.00           H  
ATOM   2201 2HD  PRO A 147       4.656   6.644  26.807  1.00  0.00           H  
ATOM   2202  N   GLY A 148       5.554   2.001  28.001  1.00  0.00           N  
ATOM   2203  CA  GLY A 148       5.798   0.720  28.654  1.00  0.00           C  
ATOM   2204  C   GLY A 148       4.596   0.145  29.421  1.00  0.00           C  
ATOM   2205  O   GLY A 148       4.738  -0.872  30.100  1.00  0.00           O  
ATOM   2206  H   GLY A 148       5.737   2.844  28.517  1.00  0.00           H  
ATOM   2207 1HA  GLY A 148       6.120  -0.003  27.904  1.00  0.00           H  
ATOM   2208 2HA  GLY A 148       6.634   0.835  29.343  1.00  0.00           H  
ATOM   2209  N   ASP A 149       3.431   0.797  29.352  1.00  0.00           N  
ATOM   2210  CA  ASP A 149       2.256   0.339  30.099  1.00  0.00           C  
ATOM   2211  C   ASP A 149       1.117  -0.110  29.169  1.00  0.00           C  
ATOM   2212  O   ASP A 149       0.345   0.728  28.705  1.00  0.00           O  
ATOM   2213  CB  ASP A 149       1.751   1.459  31.002  1.00  0.00           C  
ATOM   2214  CG  ASP A 149       0.560   1.104  31.928  1.00  0.00           C  
ATOM   2215  OD1 ASP A 149      -0.162   0.125  31.727  1.00  0.00           O  
ATOM   2216  OD2 ASP A 149       0.383   1.859  32.869  1.00  0.00           O  
ATOM   2217  H   ASP A 149       3.351   1.637  28.779  1.00  0.00           H  
ATOM   2218  HA  ASP A 149       2.570  -0.468  30.746  1.00  0.00           H  
ATOM   2219 1HB  ASP A 149       2.576   1.806  31.627  1.00  0.00           H  
ATOM   2220 2HB  ASP A 149       1.459   2.304  30.375  1.00  0.00           H  
ATOM   2221  N   PRO A 150       0.921  -1.423  28.944  1.00  0.00           N  
ATOM   2222  CA  PRO A 150      -0.046  -1.990  28.029  1.00  0.00           C  
ATOM   2223  C   PRO A 150      -1.453  -2.092  28.598  1.00  0.00           C  
ATOM   2224  O   PRO A 150      -2.329  -2.663  27.943  1.00  0.00           O  
ATOM   2225  CB  PRO A 150       0.509  -3.388  27.786  1.00  0.00           C  
ATOM   2226  CG  PRO A 150       1.136  -3.755  29.115  1.00  0.00           C  
ATOM   2227  CD  PRO A 150       1.727  -2.442  29.648  1.00  0.00           C  
ATOM   2228  HA  PRO A 150      -0.034  -1.415  27.100  1.00  0.00           H  
ATOM   2229 1HB  PRO A 150      -0.302  -4.070  27.494  1.00  0.00           H  
ATOM   2230 2HB  PRO A 150       1.232  -3.369  26.958  1.00  0.00           H  
ATOM   2231 1HG  PRO A 150       0.371  -4.169  29.791  1.00  0.00           H  
ATOM   2232 2HG  PRO A 150       1.898  -4.538  28.978  1.00  0.00           H  
ATOM   2233 1HD  PRO A 150       1.556  -2.392  30.736  1.00  0.00           H  
ATOM   2234 2HD  PRO A 150       2.790  -2.362  29.377  1.00  0.00           H  
ATOM   2235  N   ARG A 151      -1.700  -1.601  29.819  1.00  0.00           N  
ATOM   2236  CA  ARG A 151      -3.020  -1.866  30.390  1.00  0.00           C  
ATOM   2237  C   ARG A 151      -4.175  -1.247  29.623  1.00  0.00           C  
ATOM   2238  O   ARG A 151      -4.923  -1.962  28.966  1.00  0.00           O  
ATOM   2239  CB  ARG A 151      -3.085  -1.394  31.819  1.00  0.00           C  
ATOM   2240  CG  ARG A 151      -2.316  -2.257  32.778  1.00  0.00           C  
ATOM   2241  CD  ARG A 151      -2.415  -1.747  34.144  1.00  0.00           C  
ATOM   2242  NE  ARG A 151      -1.713  -0.501  34.266  1.00  0.00           N  
ATOM   2243  CZ  ARG A 151      -1.697   0.278  35.363  1.00  0.00           C  
ATOM   2244  NH1 ARG A 151      -2.359  -0.083  36.452  1.00  0.00           N  
ATOM   2245  NH2 ARG A 151      -1.010   1.399  35.338  1.00  0.00           N  
ATOM   2246  H   ARG A 151      -1.008  -1.066  30.370  1.00  0.00           H  
ATOM   2247  HA  ARG A 151      -3.167  -2.947  30.397  1.00  0.00           H  
ATOM   2248 1HB  ARG A 151      -2.682  -0.384  31.891  1.00  0.00           H  
ATOM   2249 2HB  ARG A 151      -4.126  -1.360  32.148  1.00  0.00           H  
ATOM   2250 1HG  ARG A 151      -2.722  -3.269  32.754  1.00  0.00           H  
ATOM   2251 2HG  ARG A 151      -1.264  -2.267  32.484  1.00  0.00           H  
ATOM   2252 1HD  ARG A 151      -3.465  -1.580  34.392  1.00  0.00           H  
ATOM   2253 2HD  ARG A 151      -1.979  -2.460  34.840  1.00  0.00           H  
ATOM   2254  HE  ARG A 151      -1.179  -0.181  33.429  1.00  0.00           H  
ATOM   2255 1HH1 ARG A 151      -2.881  -0.949  36.461  1.00  0.00           H  
ATOM   2256 2HH1 ARG A 151      -2.337   0.503  37.273  1.00  0.00           H  
ATOM   2257 1HH2 ARG A 151      -0.498   1.653  34.468  1.00  0.00           H  
ATOM   2258 2HH2 ARG A 151      -0.973   1.996  36.142  1.00  0.00           H  
ATOM   2259  N   ASP A 152      -4.298   0.076  29.615  1.00  0.00           N  
ATOM   2260  CA  ASP A 152      -5.444   0.681  28.931  1.00  0.00           C  
ATOM   2261  C   ASP A 152      -5.142   0.892  27.465  1.00  0.00           C  
ATOM   2262  O   ASP A 152      -5.091   2.039  27.017  1.00  0.00           O  
ATOM   2263  CB  ASP A 152      -5.761   2.046  29.526  1.00  0.00           C  
ATOM   2264  CG  ASP A 152      -6.229   2.021  30.971  1.00  0.00           C  
ATOM   2265  OD1 ASP A 152      -7.004   1.156  31.385  1.00  0.00           O  
ATOM   2266  OD2 ASP A 152      -5.751   2.862  31.693  1.00  0.00           O  
ATOM   2267  H   ASP A 152      -3.630   0.647  30.111  1.00  0.00           H  
ATOM   2268  HA  ASP A 152      -6.304   0.018  29.023  1.00  0.00           H  
ATOM   2269 1HB  ASP A 152      -4.877   2.684  29.452  1.00  0.00           H  
ATOM   2270 2HB  ASP A 152      -6.545   2.515  28.925  1.00  0.00           H  
ATOM   2271  N   THR A 153      -4.937  -0.195  26.737  1.00  0.00           N  
ATOM   2272  CA  THR A 153      -4.518  -0.095  25.347  1.00  0.00           C  
ATOM   2273  C   THR A 153      -5.325  -0.954  24.377  1.00  0.00           C  
ATOM   2274  O   THR A 153      -6.120  -1.821  24.767  1.00  0.00           O  
ATOM   2275  CB  THR A 153      -3.026  -0.463  25.177  1.00  0.00           C  
ATOM   2276  OG1 THR A 153      -2.838  -1.842  25.463  1.00  0.00           O  
ATOM   2277  CG2 THR A 153      -2.114   0.346  26.069  1.00  0.00           C  
ATOM   2278  H   THR A 153      -5.046  -1.096  27.210  1.00  0.00           H  
ATOM   2279  HA  THR A 153      -4.642   0.936  25.039  1.00  0.00           H  
ATOM   2280  HB  THR A 153      -2.745  -0.288  24.147  1.00  0.00           H  
ATOM   2281  HG1 THR A 153      -2.797  -1.986  26.429  1.00  0.00           H  
ATOM   2282 1HG2 THR A 153      -1.095   0.053  25.881  1.00  0.00           H  
ATOM   2283 2HG2 THR A 153      -2.203   1.366  25.865  1.00  0.00           H  
ATOM   2284 3HG2 THR A 153      -2.358   0.172  27.110  1.00  0.00           H  
ATOM   2285  N   THR A 154      -5.090  -0.688  23.092  1.00  0.00           N  
ATOM   2286  CA  THR A 154      -5.704  -1.410  21.986  1.00  0.00           C  
ATOM   2287  C   THR A 154      -4.863  -1.308  20.725  1.00  0.00           C  
ATOM   2288  O   THR A 154      -4.056  -0.387  20.592  1.00  0.00           O  
ATOM   2289  CB  THR A 154      -7.059  -0.821  21.678  1.00  0.00           C  
ATOM   2290  OG1 THR A 154      -7.737  -1.646  20.736  1.00  0.00           O  
ATOM   2291  CG2 THR A 154      -6.833   0.568  21.093  1.00  0.00           C  
ATOM   2292  H   THR A 154      -4.457   0.085  22.892  1.00  0.00           H  
ATOM   2293  HA  THR A 154      -5.802  -2.463  22.258  1.00  0.00           H  
ATOM   2294  HB  THR A 154      -7.636  -0.771  22.581  1.00  0.00           H  
ATOM   2295  HG1 THR A 154      -7.292  -1.583  19.876  1.00  0.00           H  
ATOM   2296 1HG2 THR A 154      -7.777   1.034  20.884  1.00  0.00           H  
ATOM   2297 2HG2 THR A 154      -6.283   1.177  21.803  1.00  0.00           H  
ATOM   2298 3HG2 THR A 154      -6.252   0.489  20.174  1.00  0.00           H  
ATOM   2299  N   THR A 155      -5.065  -2.214  19.779  1.00  0.00           N  
ATOM   2300  CA  THR A 155      -4.355  -2.065  18.518  1.00  0.00           C  
ATOM   2301  C   THR A 155      -5.298  -1.441  17.485  1.00  0.00           C  
ATOM   2302  O   THR A 155      -6.511  -1.629  17.608  1.00  0.00           O  
ATOM   2303  CB  THR A 155      -3.898  -3.430  18.012  1.00  0.00           C  
ATOM   2304  OG1 THR A 155      -5.053  -4.255  17.683  1.00  0.00           O  
ATOM   2305  CG2 THR A 155      -3.124  -4.126  19.087  1.00  0.00           C  
ATOM   2306  H   THR A 155      -5.709  -2.980  19.935  1.00  0.00           H  
ATOM   2307  HA  THR A 155      -3.493  -1.439  18.687  1.00  0.00           H  
ATOM   2308  HB  THR A 155      -3.273  -3.313  17.161  1.00  0.00           H  
ATOM   2309  HG1 THR A 155      -4.759  -5.175  17.595  1.00  0.00           H  
ATOM   2310 1HG2 THR A 155      -2.797  -5.101  18.727  1.00  0.00           H  
ATOM   2311 2HG2 THR A 155      -2.266  -3.537  19.340  1.00  0.00           H  
ATOM   2312 3HG2 THR A 155      -3.752  -4.256  19.965  1.00  0.00           H  
ATOM   2313  N   PRO A 156      -4.804  -0.692  16.476  1.00  0.00           N  
ATOM   2314  CA  PRO A 156      -5.579  -0.165  15.365  1.00  0.00           C  
ATOM   2315  C   PRO A 156      -6.384  -1.251  14.656  1.00  0.00           C  
ATOM   2316  O   PRO A 156      -7.546  -1.056  14.305  1.00  0.00           O  
ATOM   2317  CB  PRO A 156      -4.484   0.376  14.451  1.00  0.00           C  
ATOM   2318  CG  PRO A 156      -3.376   0.750  15.376  1.00  0.00           C  
ATOM   2319  CD  PRO A 156      -3.396  -0.292  16.462  1.00  0.00           C  
ATOM   2320  HA  PRO A 156      -6.231   0.639  15.732  1.00  0.00           H  
ATOM   2321 1HB  PRO A 156      -4.192  -0.388  13.721  1.00  0.00           H  
ATOM   2322 2HB  PRO A 156      -4.843   1.231  13.876  1.00  0.00           H  
ATOM   2323 1HG  PRO A 156      -2.443   0.687  14.817  1.00  0.00           H  
ATOM   2324 2HG  PRO A 156      -3.474   1.777  15.736  1.00  0.00           H  
ATOM   2325 1HD  PRO A 156      -2.724  -1.134  16.228  1.00  0.00           H  
ATOM   2326 2HD  PRO A 156      -3.136   0.200  17.385  1.00  0.00           H  
ATOM   2327  N   ARG A 157      -5.821  -2.450  14.528  1.00  0.00           N  
ATOM   2328  CA  ARG A 157      -6.593  -3.490  13.878  1.00  0.00           C  
ATOM   2329  C   ARG A 157      -7.829  -3.796  14.700  1.00  0.00           C  
ATOM   2330  O   ARG A 157      -8.945  -3.858  14.169  1.00  0.00           O  
ATOM   2331  CB  ARG A 157      -5.765  -4.748  13.677  1.00  0.00           C  
ATOM   2332  CG  ARG A 157      -6.491  -5.891  12.956  1.00  0.00           C  
ATOM   2333  CD  ARG A 157      -5.582  -7.063  12.648  1.00  0.00           C  
ATOM   2334  NE  ARG A 157      -5.077  -7.738  13.834  1.00  0.00           N  
ATOM   2335  CZ  ARG A 157      -5.759  -8.637  14.578  1.00  0.00           C  
ATOM   2336  NH1 ARG A 157      -6.993  -8.978  14.256  1.00  0.00           N  
ATOM   2337  NH2 ARG A 157      -5.176  -9.177  15.633  1.00  0.00           N  
ATOM   2338  H   ARG A 157      -4.857  -2.642  14.804  1.00  0.00           H  
ATOM   2339  HA  ARG A 157      -6.908  -3.129  12.900  1.00  0.00           H  
ATOM   2340 1HB  ARG A 157      -4.869  -4.509  13.112  1.00  0.00           H  
ATOM   2341 2HB  ARG A 157      -5.433  -5.123  14.649  1.00  0.00           H  
ATOM   2342 1HG  ARG A 157      -7.303  -6.250  13.589  1.00  0.00           H  
ATOM   2343 2HG  ARG A 157      -6.902  -5.523  12.017  1.00  0.00           H  
ATOM   2344 1HD  ARG A 157      -6.123  -7.791  12.046  1.00  0.00           H  
ATOM   2345 2HD  ARG A 157      -4.722  -6.700  12.084  1.00  0.00           H  
ATOM   2346  HE  ARG A 157      -4.109  -7.517  14.127  1.00  0.00           H  
ATOM   2347 1HH1 ARG A 157      -7.432  -8.565  13.449  1.00  0.00           H  
ATOM   2348 2HH1 ARG A 157      -7.493  -9.652  14.817  1.00  0.00           H  
ATOM   2349 1HH2 ARG A 157      -4.220  -8.903  15.863  1.00  0.00           H  
ATOM   2350 2HH2 ARG A 157      -5.667  -9.851  16.198  1.00  0.00           H  
ATOM   2351  N   ALA A 158      -7.640  -3.967  16.011  1.00  0.00           N  
ATOM   2352  CA  ALA A 158      -8.745  -4.296  16.891  1.00  0.00           C  
ATOM   2353  C   ALA A 158      -9.815  -3.223  16.893  1.00  0.00           C  
ATOM   2354  O   ALA A 158     -11.015  -3.525  16.880  1.00  0.00           O  
ATOM   2355  CB  ALA A 158      -8.216  -4.479  18.289  1.00  0.00           C  
ATOM   2356  H   ALA A 158      -6.708  -3.881  16.426  1.00  0.00           H  
ATOM   2357  HA  ALA A 158      -9.193  -5.225  16.543  1.00  0.00           H  
ATOM   2358 1HB  ALA A 158      -9.009  -4.753  18.946  1.00  0.00           H  
ATOM   2359 2HB  ALA A 158      -7.469  -5.261  18.275  1.00  0.00           H  
ATOM   2360 3HB  ALA A 158      -7.769  -3.558  18.637  1.00  0.00           H  
ATOM   2361  N   MET A 159      -9.397  -1.959  16.880  1.00  0.00           N  
ATOM   2362  CA  MET A 159     -10.379  -0.894  16.925  1.00  0.00           C  
ATOM   2363  C   MET A 159     -11.141  -0.783  15.629  1.00  0.00           C  
ATOM   2364  O   MET A 159     -12.338  -0.486  15.627  1.00  0.00           O  
ATOM   2365  CB  MET A 159      -9.705   0.405  17.279  1.00  0.00           C  
ATOM   2366  CG  MET A 159      -9.226   0.421  18.629  1.00  0.00           C  
ATOM   2367  SD  MET A 159     -10.520   0.156  19.872  1.00  0.00           S  
ATOM   2368  CE  MET A 159     -11.462   1.674  19.787  1.00  0.00           C  
ATOM   2369  H   MET A 159      -8.396  -1.753  16.888  1.00  0.00           H  
ATOM   2370  HA  MET A 159     -11.093  -1.130  17.711  1.00  0.00           H  
ATOM   2371 1HB  MET A 159      -8.851   0.560  16.617  1.00  0.00           H  
ATOM   2372 2HB  MET A 159     -10.393   1.237  17.141  1.00  0.00           H  
ATOM   2373 1HG  MET A 159      -8.482  -0.355  18.726  1.00  0.00           H  
ATOM   2374 2HG  MET A 159      -8.763   1.341  18.806  1.00  0.00           H  
ATOM   2375 1HE  MET A 159     -12.284   1.640  20.504  1.00  0.00           H  
ATOM   2376 2HE  MET A 159     -10.812   2.518  20.025  1.00  0.00           H  
ATOM   2377 3HE  MET A 159     -11.862   1.794  18.782  1.00  0.00           H  
ATOM   2378  N   ALA A 160     -10.471  -1.030  14.509  1.00  0.00           N  
ATOM   2379  CA  ALA A 160     -11.160  -0.972  13.238  1.00  0.00           C  
ATOM   2380  C   ALA A 160     -12.194  -2.082  13.154  1.00  0.00           C  
ATOM   2381  O   ALA A 160     -13.323  -1.869  12.704  1.00  0.00           O  
ATOM   2382  CB  ALA A 160     -10.174  -1.084  12.110  1.00  0.00           C  
ATOM   2383  H   ALA A 160      -9.473  -1.246  14.532  1.00  0.00           H  
ATOM   2384  HA  ALA A 160     -11.675  -0.017  13.172  1.00  0.00           H  
ATOM   2385 1HB  ALA A 160     -10.695  -1.011  11.165  1.00  0.00           H  
ATOM   2386 2HB  ALA A 160      -9.451  -0.278  12.179  1.00  0.00           H  
ATOM   2387 3HB  ALA A 160      -9.654  -2.039  12.176  1.00  0.00           H  
ATOM   2388  N   GLN A 161     -11.829  -3.278  13.628  1.00  0.00           N  
ATOM   2389  CA  GLN A 161     -12.753  -4.399  13.564  1.00  0.00           C  
ATOM   2390  C   GLN A 161     -13.903  -4.214  14.545  1.00  0.00           C  
ATOM   2391  O   GLN A 161     -15.057  -4.523  14.227  1.00  0.00           O  
ATOM   2392  CB  GLN A 161     -12.020  -5.705  13.853  1.00  0.00           C  
ATOM   2393  CG  GLN A 161     -11.007  -6.164  12.776  1.00  0.00           C  
ATOM   2394  CD  GLN A 161     -11.654  -6.504  11.429  1.00  0.00           C  
ATOM   2395  OE1 GLN A 161     -12.794  -6.980  11.381  1.00  0.00           O  
ATOM   2396  NE2 GLN A 161     -10.922  -6.299  10.334  1.00  0.00           N  
ATOM   2397  H   GLN A 161     -10.885  -3.419  13.995  1.00  0.00           H  
ATOM   2398  HA  GLN A 161     -13.168  -4.446  12.559  1.00  0.00           H  
ATOM   2399 1HB  GLN A 161     -11.466  -5.594  14.790  1.00  0.00           H  
ATOM   2400 2HB  GLN A 161     -12.745  -6.503  13.999  1.00  0.00           H  
ATOM   2401 1HG  GLN A 161     -10.298  -5.353  12.610  1.00  0.00           H  
ATOM   2402 2HG  GLN A 161     -10.482  -7.044  13.142  1.00  0.00           H  
ATOM   2403 1HE2 GLN A 161     -11.292  -6.520   9.432  1.00  0.00           H  
ATOM   2404 2HE2 GLN A 161      -9.999  -5.923  10.403  1.00  0.00           H  
ATOM   2405  N   THR A 162     -13.604  -3.657  15.721  1.00  0.00           N  
ATOM   2406  CA  THR A 162     -14.630  -3.407  16.711  1.00  0.00           C  
ATOM   2407  C   THR A 162     -15.617  -2.384  16.214  1.00  0.00           C  
ATOM   2408  O   THR A 162     -16.826  -2.608  16.268  1.00  0.00           O  
ATOM   2409  CB  THR A 162     -14.025  -2.904  18.026  1.00  0.00           C  
ATOM   2410  OG1 THR A 162     -13.188  -3.910  18.575  1.00  0.00           O  
ATOM   2411  CG2 THR A 162     -15.094  -2.532  18.991  1.00  0.00           C  
ATOM   2412  H   THR A 162     -12.637  -3.435  15.957  1.00  0.00           H  
ATOM   2413  HA  THR A 162     -15.164  -4.337  16.902  1.00  0.00           H  
ATOM   2414  HB  THR A 162     -13.416  -2.023  17.824  1.00  0.00           H  
ATOM   2415  HG1 THR A 162     -12.311  -3.901  18.111  1.00  0.00           H  
ATOM   2416 1HG2 THR A 162     -14.623  -2.172  19.891  1.00  0.00           H  
ATOM   2417 2HG2 THR A 162     -15.701  -1.751  18.556  1.00  0.00           H  
ATOM   2418 3HG2 THR A 162     -15.711  -3.391  19.213  1.00  0.00           H  
ATOM   2419  N   LEU A 163     -15.114  -1.274  15.680  1.00  0.00           N  
ATOM   2420  CA  LEU A 163     -16.001  -0.226  15.237  1.00  0.00           C  
ATOM   2421  C   LEU A 163     -16.845  -0.781  14.099  1.00  0.00           C  
ATOM   2422  O   LEU A 163     -18.051  -0.531  14.054  1.00  0.00           O  
ATOM   2423  CB  LEU A 163     -15.198   1.020  14.845  1.00  0.00           C  
ATOM   2424  CG  LEU A 163     -15.999   2.277  14.505  1.00  0.00           C  
ATOM   2425  CD1 LEU A 163     -16.850   2.656  15.709  1.00  0.00           C  
ATOM   2426  CD2 LEU A 163     -15.039   3.439  14.198  1.00  0.00           C  
ATOM   2427  H   LEU A 163     -14.105  -1.133  15.624  1.00  0.00           H  
ATOM   2428  HA  LEU A 163     -16.661   0.042  16.058  1.00  0.00           H  
ATOM   2429 1HB  LEU A 163     -14.527   1.266  15.670  1.00  0.00           H  
ATOM   2430 2HB  LEU A 163     -14.584   0.768  13.989  1.00  0.00           H  
ATOM   2431  HG  LEU A 163     -16.649   2.080  13.656  1.00  0.00           H  
ATOM   2432 1HD1 LEU A 163     -17.423   3.554  15.482  1.00  0.00           H  
ATOM   2433 2HD1 LEU A 163     -17.526   1.841  15.950  1.00  0.00           H  
ATOM   2434 3HD1 LEU A 163     -16.196   2.847  16.555  1.00  0.00           H  
ATOM   2435 1HD2 LEU A 163     -15.612   4.337  13.981  1.00  0.00           H  
ATOM   2436 2HD2 LEU A 163     -14.418   3.617  15.059  1.00  0.00           H  
ATOM   2437 3HD2 LEU A 163     -14.412   3.202  13.355  1.00  0.00           H  
ATOM   2438  N   ARG A 164     -16.243  -1.572  13.196  1.00  0.00           N  
ATOM   2439  CA  ARG A 164     -17.022  -2.164  12.122  1.00  0.00           C  
ATOM   2440  C   ARG A 164     -18.198  -2.961  12.696  1.00  0.00           C  
ATOM   2441  O   ARG A 164     -19.351  -2.721  12.334  1.00  0.00           O  
ATOM   2442  CB  ARG A 164     -16.178  -3.103  11.249  1.00  0.00           C  
ATOM   2443  CG  ARG A 164     -16.953  -3.683  10.063  1.00  0.00           C  
ATOM   2444  CD  ARG A 164     -16.122  -4.538   9.178  1.00  0.00           C  
ATOM   2445  NE  ARG A 164     -16.884  -4.956   7.988  1.00  0.00           N  
ATOM   2446  CZ  ARG A 164     -16.416  -5.717   6.963  1.00  0.00           C  
ATOM   2447  NH1 ARG A 164     -15.198  -6.195   6.985  1.00  0.00           N  
ATOM   2448  NH2 ARG A 164     -17.204  -5.962   5.927  1.00  0.00           N  
ATOM   2449  H   ARG A 164     -15.239  -1.753  13.236  1.00  0.00           H  
ATOM   2450  HA  ARG A 164     -17.417  -1.364  11.497  1.00  0.00           H  
ATOM   2451 1HB  ARG A 164     -15.303  -2.575  10.870  1.00  0.00           H  
ATOM   2452 2HB  ARG A 164     -15.817  -3.936  11.848  1.00  0.00           H  
ATOM   2453 1HG  ARG A 164     -17.779  -4.287  10.443  1.00  0.00           H  
ATOM   2454 2HG  ARG A 164     -17.349  -2.869   9.463  1.00  0.00           H  
ATOM   2455 1HD  ARG A 164     -15.265  -3.967   8.855  1.00  0.00           H  
ATOM   2456 2HD  ARG A 164     -15.793  -5.428   9.716  1.00  0.00           H  
ATOM   2457  HE  ARG A 164     -17.832  -4.612   7.908  1.00  0.00           H  
ATOM   2458 1HH1 ARG A 164     -14.607  -6.026   7.783  1.00  0.00           H  
ATOM   2459 2HH1 ARG A 164     -14.864  -6.758   6.217  1.00  0.00           H  
ATOM   2460 1HH2 ARG A 164     -18.143  -5.589   5.910  1.00  0.00           H  
ATOM   2461 2HH2 ARG A 164     -16.867  -6.507   5.123  1.00  0.00           H  
ATOM   2462  N   GLN A 165     -17.935  -3.853  13.654  1.00  0.00           N  
ATOM   2463  CA  GLN A 165     -19.014  -4.666  14.215  1.00  0.00           C  
ATOM   2464  C   GLN A 165     -20.060  -3.874  15.008  1.00  0.00           C  
ATOM   2465  O   GLN A 165     -21.247  -4.238  15.017  1.00  0.00           O  
ATOM   2466  CB  GLN A 165     -18.440  -5.800  15.059  1.00  0.00           C  
ATOM   2467  CG  GLN A 165     -17.747  -6.861  14.229  1.00  0.00           C  
ATOM   2468  CD  GLN A 165     -18.701  -7.480  13.191  1.00  0.00           C  
ATOM   2469  OE1 GLN A 165     -19.908  -7.662  13.440  1.00  0.00           O  
ATOM   2470  NE2 GLN A 165     -18.161  -7.814  12.024  1.00  0.00           N  
ATOM   2471  H   GLN A 165     -16.971  -4.005  13.964  1.00  0.00           H  
ATOM   2472  HA  GLN A 165     -19.528  -5.130  13.384  1.00  0.00           H  
ATOM   2473 1HB  GLN A 165     -17.706  -5.389  15.764  1.00  0.00           H  
ATOM   2474 2HB  GLN A 165     -19.228  -6.271  15.640  1.00  0.00           H  
ATOM   2475 1HG  GLN A 165     -16.908  -6.398  13.701  1.00  0.00           H  
ATOM   2476 2HG  GLN A 165     -17.386  -7.650  14.889  1.00  0.00           H  
ATOM   2477 1HE2 GLN A 165     -18.725  -8.228  11.307  1.00  0.00           H  
ATOM   2478 2HE2 GLN A 165     -17.183  -7.661  11.865  1.00  0.00           H  
ATOM   2479  N   LEU A 166     -19.637  -2.785  15.653  1.00  0.00           N  
ATOM   2480  CA  LEU A 166     -20.544  -1.962  16.440  1.00  0.00           C  
ATOM   2481  C   LEU A 166     -21.407  -1.013  15.602  1.00  0.00           C  
ATOM   2482  O   LEU A 166     -22.553  -0.737  15.961  1.00  0.00           O  
ATOM   2483  CB  LEU A 166     -19.761  -1.095  17.415  1.00  0.00           C  
ATOM   2484  CG  LEU A 166     -18.982  -1.772  18.527  1.00  0.00           C  
ATOM   2485  CD1 LEU A 166     -18.262  -0.662  19.304  1.00  0.00           C  
ATOM   2486  CD2 LEU A 166     -19.908  -2.612  19.376  1.00  0.00           C  
ATOM   2487  H   LEU A 166     -18.644  -2.547  15.628  1.00  0.00           H  
ATOM   2488  HA  LEU A 166     -21.203  -2.617  16.998  1.00  0.00           H  
ATOM   2489 1HB  LEU A 166     -19.050  -0.503  16.837  1.00  0.00           H  
ATOM   2490 2HB  LEU A 166     -20.456  -0.421  17.887  1.00  0.00           H  
ATOM   2491  HG  LEU A 166     -18.236  -2.422  18.118  1.00  0.00           H  
ATOM   2492 1HD1 LEU A 166     -17.672  -1.085  20.092  1.00  0.00           H  
ATOM   2493 2HD1 LEU A 166     -17.609  -0.115  18.624  1.00  0.00           H  
ATOM   2494 3HD1 LEU A 166     -18.986   0.018  19.724  1.00  0.00           H  
ATOM   2495 1HD2 LEU A 166     -19.338  -3.090  20.168  1.00  0.00           H  
ATOM   2496 2HD2 LEU A 166     -20.677  -1.999  19.798  1.00  0.00           H  
ATOM   2497 3HD2 LEU A 166     -20.363  -3.369  18.756  1.00  0.00           H  
ATOM   2498  N   THR A 167     -20.866  -0.506  14.492  1.00  0.00           N  
ATOM   2499  CA  THR A 167     -21.582   0.476  13.684  1.00  0.00           C  
ATOM   2500  C   THR A 167     -22.102  -0.016  12.335  1.00  0.00           C  
ATOM   2501  O   THR A 167     -23.076   0.543  11.819  1.00  0.00           O  
ATOM   2502  CB  THR A 167     -20.664   1.676  13.425  1.00  0.00           C  
ATOM   2503  OG1 THR A 167     -19.476   1.234  12.786  1.00  0.00           O  
ATOM   2504  CG2 THR A 167     -20.323   2.383  14.712  1.00  0.00           C  
ATOM   2505  H   THR A 167     -19.909  -0.755  14.244  1.00  0.00           H  
ATOM   2506  HA  THR A 167     -22.437   0.824  14.261  1.00  0.00           H  
ATOM   2507  HB  THR A 167     -21.165   2.364  12.759  1.00  0.00           H  
ATOM   2508  HG1 THR A 167     -19.007   0.613  13.371  1.00  0.00           H  
ATOM   2509 1HG2 THR A 167     -19.677   3.229  14.494  1.00  0.00           H  
ATOM   2510 2HG2 THR A 167     -21.241   2.736  15.180  1.00  0.00           H  
ATOM   2511 3HG2 THR A 167     -19.813   1.693  15.378  1.00  0.00           H  
ATOM   2512  N   LEU A 168     -21.449  -1.012  11.747  1.00  0.00           N  
ATOM   2513  CA  LEU A 168     -21.815  -1.495  10.423  1.00  0.00           C  
ATOM   2514  C   LEU A 168     -22.322  -2.934  10.457  1.00  0.00           C  
ATOM   2515  O   LEU A 168     -23.182  -3.318   9.663  1.00  0.00           O  
ATOM   2516  CB  LEU A 168     -20.600  -1.387   9.515  1.00  0.00           C  
ATOM   2517  CG  LEU A 168     -20.053   0.031   9.367  1.00  0.00           C  
ATOM   2518  CD1 LEU A 168     -18.824  -0.011   8.521  1.00  0.00           C  
ATOM   2519  CD2 LEU A 168     -21.128   0.908   8.787  1.00  0.00           C  
ATOM   2520  H   LEU A 168     -20.654  -1.442  12.201  1.00  0.00           H  
ATOM   2521  HA  LEU A 168     -22.608  -0.865  10.029  1.00  0.00           H  
ATOM   2522 1HB  LEU A 168     -19.808  -2.012   9.917  1.00  0.00           H  
ATOM   2523 2HB  LEU A 168     -20.865  -1.755   8.525  1.00  0.00           H  
ATOM   2524  HG  LEU A 168     -19.759   0.421  10.340  1.00  0.00           H  
ATOM   2525 1HD1 LEU A 168     -18.417   0.982   8.417  1.00  0.00           H  
ATOM   2526 2HD1 LEU A 168     -18.091  -0.651   8.991  1.00  0.00           H  
ATOM   2527 3HD1 LEU A 168     -19.073  -0.404   7.546  1.00  0.00           H  
ATOM   2528 1HD2 LEU A 168     -20.763   1.917   8.666  1.00  0.00           H  
ATOM   2529 2HD2 LEU A 168     -21.421   0.506   7.829  1.00  0.00           H  
ATOM   2530 3HD2 LEU A 168     -21.991   0.917   9.448  1.00  0.00           H  
ATOM   2531  N   GLY A 169     -21.757  -3.722  11.372  1.00  0.00           N  
ATOM   2532  CA  GLY A 169     -22.051  -5.140  11.517  1.00  0.00           C  
ATOM   2533  C   GLY A 169     -23.246  -5.330  12.425  1.00  0.00           C  
ATOM   2534  O   GLY A 169     -24.120  -4.466  12.476  1.00  0.00           O  
ATOM   2535  H   GLY A 169     -21.045  -3.324  11.973  1.00  0.00           H  
ATOM   2536 1HA  GLY A 169     -22.257  -5.575  10.540  1.00  0.00           H  
ATOM   2537 2HA  GLY A 169     -21.188  -5.656  11.928  1.00  0.00           H  
ATOM   2538  N   HIS A 170     -23.315  -6.470  13.114  1.00  0.00           N  
ATOM   2539  CA  HIS A 170     -24.506  -6.770  13.908  1.00  0.00           C  
ATOM   2540  C   HIS A 170     -24.284  -6.964  15.410  1.00  0.00           C  
ATOM   2541  O   HIS A 170     -25.020  -7.718  16.045  1.00  0.00           O  
ATOM   2542  CB  HIS A 170     -25.212  -8.008  13.343  1.00  0.00           C  
ATOM   2543  CG  HIS A 170     -25.703  -7.817  11.939  1.00  0.00           C  
ATOM   2544  ND1 HIS A 170     -26.756  -6.982  11.630  1.00  0.00           N  
ATOM   2545  CD2 HIS A 170     -25.290  -8.354  10.766  1.00  0.00           C  
ATOM   2546  CE1 HIS A 170     -26.969  -7.008  10.328  1.00  0.00           C  
ATOM   2547  NE2 HIS A 170     -26.093  -7.837   9.778  1.00  0.00           N  
ATOM   2548  H   HIS A 170     -22.551  -7.136  13.069  1.00  0.00           H  
ATOM   2549  HA  HIS A 170     -25.205  -5.938  13.814  1.00  0.00           H  
ATOM   2550 1HB  HIS A 170     -24.528  -8.858  13.359  1.00  0.00           H  
ATOM   2551 2HB  HIS A 170     -26.065  -8.259  13.974  1.00  0.00           H  
ATOM   2552  HD1 HIS A 170     -27.284  -6.425  12.280  1.00  0.00           H  
ATOM   2553  HD2 HIS A 170     -24.500  -9.061  10.513  1.00  0.00           H  
ATOM   2554  HE1 HIS A 170     -27.767  -6.404   9.890  1.00  0.00           H  
ATOM   2555  N   ALA A 171     -23.273  -6.318  15.998  1.00  0.00           N  
ATOM   2556  CA  ALA A 171     -23.082  -6.447  17.449  1.00  0.00           C  
ATOM   2557  C   ALA A 171     -24.278  -5.921  18.234  1.00  0.00           C  
ATOM   2558  O   ALA A 171     -24.636  -6.449  19.295  1.00  0.00           O  
ATOM   2559  CB  ALA A 171     -21.880  -5.673  17.890  1.00  0.00           C  
ATOM   2560  H   ALA A 171     -22.652  -5.707  15.463  1.00  0.00           H  
ATOM   2561  HA  ALA A 171     -22.950  -7.503  17.682  1.00  0.00           H  
ATOM   2562 1HB  ALA A 171     -21.753  -5.787  18.957  1.00  0.00           H  
ATOM   2563 2HB  ALA A 171     -20.994  -6.034  17.371  1.00  0.00           H  
ATOM   2564 3HB  ALA A 171     -22.042  -4.633  17.654  1.00  0.00           H  
ATOM   2565  N   LEU A 172     -24.854  -4.844  17.714  1.00  0.00           N  
ATOM   2566  CA  LEU A 172     -25.985  -4.134  18.285  1.00  0.00           C  
ATOM   2567  C   LEU A 172     -27.195  -4.299  17.356  1.00  0.00           C  
ATOM   2568  O   LEU A 172     -27.019  -4.479  16.149  1.00  0.00           O  
ATOM   2569  CB  LEU A 172     -25.637  -2.646  18.453  1.00  0.00           C  
ATOM   2570  CG  LEU A 172     -24.404  -2.271  19.330  1.00  0.00           C  
ATOM   2571  CD1 LEU A 172     -24.168  -0.753  19.254  1.00  0.00           C  
ATOM   2572  CD2 LEU A 172     -24.669  -2.686  20.757  1.00  0.00           C  
ATOM   2573  H   LEU A 172     -24.484  -4.500  16.841  1.00  0.00           H  
ATOM   2574  HA  LEU A 172     -26.218  -4.564  19.255  1.00  0.00           H  
ATOM   2575 1HB  LEU A 172     -25.474  -2.222  17.464  1.00  0.00           H  
ATOM   2576 2HB  LEU A 172     -26.497  -2.154  18.884  1.00  0.00           H  
ATOM   2577  HG  LEU A 172     -23.511  -2.777  18.957  1.00  0.00           H  
ATOM   2578 1HD1 LEU A 172     -23.313  -0.486  19.866  1.00  0.00           H  
ATOM   2579 2HD1 LEU A 172     -23.975  -0.463  18.218  1.00  0.00           H  
ATOM   2580 3HD1 LEU A 172     -25.050  -0.227  19.617  1.00  0.00           H  
ATOM   2581 1HD2 LEU A 172     -23.818  -2.424  21.384  1.00  0.00           H  
ATOM   2582 2HD2 LEU A 172     -25.560  -2.174  21.125  1.00  0.00           H  
ATOM   2583 3HD2 LEU A 172     -24.833  -3.755  20.788  1.00  0.00           H  
ATOM   2584  N   GLY A 173     -28.408  -4.206  17.892  1.00  0.00           N  
ATOM   2585  CA  GLY A 173     -29.603  -4.296  17.060  1.00  0.00           C  
ATOM   2586  C   GLY A 173     -29.674  -3.077  16.158  1.00  0.00           C  
ATOM   2587  O   GLY A 173     -28.912  -2.131  16.348  1.00  0.00           O  
ATOM   2588  H   GLY A 173     -28.492  -4.106  18.901  1.00  0.00           H  
ATOM   2589 1HA  GLY A 173     -29.572  -5.208  16.462  1.00  0.00           H  
ATOM   2590 2HA  GLY A 173     -30.486  -4.342  17.697  1.00  0.00           H  
ATOM   2591  N   GLU A 174     -30.607  -3.062  15.205  1.00  0.00           N  
ATOM   2592  CA  GLU A 174     -30.663  -1.954  14.248  1.00  0.00           C  
ATOM   2593  C   GLU A 174     -30.984  -0.606  14.896  1.00  0.00           C  
ATOM   2594  O   GLU A 174     -30.434   0.426  14.504  1.00  0.00           O  
ATOM   2595  CB  GLU A 174     -31.703  -2.260  13.170  1.00  0.00           C  
ATOM   2596  CG  GLU A 174     -31.346  -3.416  12.225  1.00  0.00           C  
ATOM   2597  CD  GLU A 174     -30.134  -3.157  11.359  1.00  0.00           C  
ATOM   2598  OE1 GLU A 174     -30.088  -2.134  10.710  1.00  0.00           O  
ATOM   2599  OE2 GLU A 174     -29.257  -3.989  11.350  1.00  0.00           O  
ATOM   2600  H   GLU A 174     -31.240  -3.843  15.111  1.00  0.00           H  
ATOM   2601  HA  GLU A 174     -29.686  -1.873  13.771  1.00  0.00           H  
ATOM   2602 1HB  GLU A 174     -32.655  -2.499  13.644  1.00  0.00           H  
ATOM   2603 2HB  GLU A 174     -31.860  -1.370  12.561  1.00  0.00           H  
ATOM   2604 1HG  GLU A 174     -31.160  -4.307  12.824  1.00  0.00           H  
ATOM   2605 2HG  GLU A 174     -32.204  -3.619  11.584  1.00  0.00           H  
ATOM   2606  N   THR A 175     -31.848  -0.609  15.908  1.00  0.00           N  
ATOM   2607  CA  THR A 175     -32.193   0.636  16.583  1.00  0.00           C  
ATOM   2608  C   THR A 175     -30.971   1.207  17.278  1.00  0.00           C  
ATOM   2609  O   THR A 175     -30.702   2.408  17.223  1.00  0.00           O  
ATOM   2610  CB  THR A 175     -33.316   0.427  17.611  1.00  0.00           C  
ATOM   2611  OG1 THR A 175     -34.517  -0.001  16.945  1.00  0.00           O  
ATOM   2612  CG2 THR A 175     -33.563   1.710  18.389  1.00  0.00           C  
ATOM   2613  H   THR A 175     -32.265  -1.479  16.204  1.00  0.00           H  
ATOM   2614  HA  THR A 175     -32.529   1.357  15.839  1.00  0.00           H  
ATOM   2615  HB  THR A 175     -33.017  -0.349  18.306  1.00  0.00           H  
ATOM   2616  HG1 THR A 175     -35.209  -0.142  17.597  1.00  0.00           H  
ATOM   2617 1HG2 THR A 175     -34.348   1.544  19.124  1.00  0.00           H  
ATOM   2618 2HG2 THR A 175     -32.643   2.001  18.900  1.00  0.00           H  
ATOM   2619 3HG2 THR A 175     -33.865   2.501  17.706  1.00  0.00           H  
ATOM   2620  N   GLN A 176     -30.242   0.330  17.938  1.00  0.00           N  
ATOM   2621  CA  GLN A 176     -29.094   0.703  18.729  1.00  0.00           C  
ATOM   2622  C   GLN A 176     -27.904   1.060  17.853  1.00  0.00           C  
ATOM   2623  O   GLN A 176     -27.167   2.004  18.147  1.00  0.00           O  
ATOM   2624  CB  GLN A 176     -28.767  -0.453  19.650  1.00  0.00           C  
ATOM   2625  CG  GLN A 176     -29.760  -0.685  20.777  1.00  0.00           C  
ATOM   2626  CD  GLN A 176     -31.058  -1.359  20.320  1.00  0.00           C  
ATOM   2627  OE1 GLN A 176     -31.118  -2.048  19.289  1.00  0.00           O  
ATOM   2628  NE2 GLN A 176     -32.113  -1.181  21.111  1.00  0.00           N  
ATOM   2629  H   GLN A 176     -30.513  -0.640  17.900  1.00  0.00           H  
ATOM   2630  HA  GLN A 176     -29.356   1.573  19.328  1.00  0.00           H  
ATOM   2631 1HB  GLN A 176     -28.747  -1.370  19.059  1.00  0.00           H  
ATOM   2632 2HB  GLN A 176     -27.785  -0.327  20.054  1.00  0.00           H  
ATOM   2633 1HG  GLN A 176     -29.292  -1.332  21.517  1.00  0.00           H  
ATOM   2634 2HG  GLN A 176     -30.011   0.278  21.232  1.00  0.00           H  
ATOM   2635 1HE2 GLN A 176     -32.991  -1.607  20.890  1.00  0.00           H  
ATOM   2636 2HE2 GLN A 176     -32.020  -0.636  21.952  1.00  0.00           H  
ATOM   2637  N   ARG A 177     -27.733   0.335  16.752  1.00  0.00           N  
ATOM   2638  CA  ARG A 177     -26.648   0.605  15.828  1.00  0.00           C  
ATOM   2639  C   ARG A 177     -26.860   2.016  15.293  1.00  0.00           C  
ATOM   2640  O   ARG A 177     -25.944   2.839  15.295  1.00  0.00           O  
ATOM   2641  CB  ARG A 177     -26.635  -0.440  14.710  1.00  0.00           C  
ATOM   2642  CG  ARG A 177     -25.474  -0.377  13.733  1.00  0.00           C  
ATOM   2643  CD  ARG A 177     -25.522  -1.502  12.714  1.00  0.00           C  
ATOM   2644  NE  ARG A 177     -26.626  -1.388  11.780  1.00  0.00           N  
ATOM   2645  CZ  ARG A 177     -26.642  -0.585  10.691  1.00  0.00           C  
ATOM   2646  NH1 ARG A 177     -25.601   0.182  10.391  1.00  0.00           N  
ATOM   2647  NH2 ARG A 177     -27.714  -0.572   9.910  1.00  0.00           N  
ATOM   2648  H   ARG A 177     -28.353  -0.442  16.554  1.00  0.00           H  
ATOM   2649  HA  ARG A 177     -25.698   0.562  16.363  1.00  0.00           H  
ATOM   2650 1HB  ARG A 177     -26.625  -1.438  15.157  1.00  0.00           H  
ATOM   2651 2HB  ARG A 177     -27.558  -0.360  14.134  1.00  0.00           H  
ATOM   2652 1HG  ARG A 177     -25.483   0.576  13.203  1.00  0.00           H  
ATOM   2653 2HG  ARG A 177     -24.546  -0.475  14.288  1.00  0.00           H  
ATOM   2654 1HD  ARG A 177     -24.600  -1.534  12.142  1.00  0.00           H  
ATOM   2655 2HD  ARG A 177     -25.633  -2.449  13.246  1.00  0.00           H  
ATOM   2656  HE  ARG A 177     -27.451  -1.964  11.949  1.00  0.00           H  
ATOM   2657 1HH1 ARG A 177     -24.748   0.182  10.977  1.00  0.00           H  
ATOM   2658 2HH1 ARG A 177     -25.632   0.769   9.576  1.00  0.00           H  
ATOM   2659 1HH2 ARG A 177     -28.524  -1.176  10.140  1.00  0.00           H  
ATOM   2660 2HH2 ARG A 177     -27.743   0.015   9.096  1.00  0.00           H  
ATOM   2661  N   ALA A 178     -28.101   2.323  14.886  1.00  0.00           N  
ATOM   2662  CA  ALA A 178     -28.427   3.644  14.369  1.00  0.00           C  
ATOM   2663  C   ALA A 178     -28.161   4.737  15.408  1.00  0.00           C  
ATOM   2664  O   ALA A 178     -27.661   5.815  15.066  1.00  0.00           O  
ATOM   2665  CB  ALA A 178     -29.882   3.676  13.937  1.00  0.00           C  
ATOM   2666  H   ALA A 178     -28.842   1.619  14.906  1.00  0.00           H  
ATOM   2667  HA  ALA A 178     -27.793   3.835  13.505  1.00  0.00           H  
ATOM   2668 1HB  ALA A 178     -30.122   4.652  13.524  1.00  0.00           H  
ATOM   2669 2HB  ALA A 178     -30.052   2.906  13.183  1.00  0.00           H  
ATOM   2670 3HB  ALA A 178     -30.518   3.478  14.801  1.00  0.00           H  
ATOM   2671  N   GLN A 179     -28.458   4.464  16.688  1.00  0.00           N  
ATOM   2672  CA  GLN A 179     -28.194   5.448  17.740  1.00  0.00           C  
ATOM   2673  C   GLN A 179     -26.695   5.687  17.904  1.00  0.00           C  
ATOM   2674  O   GLN A 179     -26.253   6.835  18.015  1.00  0.00           O  
ATOM   2675  CB  GLN A 179     -28.822   4.977  19.056  1.00  0.00           C  
ATOM   2676  CG  GLN A 179     -30.344   5.031  19.038  1.00  0.00           C  
ATOM   2677  CD  GLN A 179     -31.022   4.322  20.208  1.00  0.00           C  
ATOM   2678  OE1 GLN A 179     -30.457   3.445  20.862  1.00  0.00           O  
ATOM   2679  NE2 GLN A 179     -32.268   4.708  20.461  1.00  0.00           N  
ATOM   2680  H   GLN A 179     -28.913   3.582  16.928  1.00  0.00           H  
ATOM   2681  HA  GLN A 179     -28.657   6.390  17.457  1.00  0.00           H  
ATOM   2682 1HB  GLN A 179     -28.516   3.954  19.258  1.00  0.00           H  
ATOM   2683 2HB  GLN A 179     -28.458   5.596  19.877  1.00  0.00           H  
ATOM   2684 1HG  GLN A 179     -30.633   6.079  19.084  1.00  0.00           H  
ATOM   2685 2HG  GLN A 179     -30.705   4.606  18.115  1.00  0.00           H  
ATOM   2686 1HE2 GLN A 179     -32.794   4.288  21.199  1.00  0.00           H  
ATOM   2687 2HE2 GLN A 179     -32.690   5.420  19.900  1.00  0.00           H  
ATOM   2688  N   LEU A 180     -25.890   4.623  17.821  1.00  0.00           N  
ATOM   2689  CA  LEU A 180     -24.447   4.794  17.959  1.00  0.00           C  
ATOM   2690  C   LEU A 180     -23.928   5.604  16.780  1.00  0.00           C  
ATOM   2691  O   LEU A 180     -23.163   6.555  16.953  1.00  0.00           O  
ATOM   2692  CB  LEU A 180     -23.714   3.447  17.999  1.00  0.00           C  
ATOM   2693  CG  LEU A 180     -22.182   3.530  18.208  1.00  0.00           C  
ATOM   2694  CD1 LEU A 180     -21.886   4.241  19.552  1.00  0.00           C  
ATOM   2695  CD2 LEU A 180     -21.590   2.121  18.207  1.00  0.00           C  
ATOM   2696  H   LEU A 180     -26.292   3.689  17.719  1.00  0.00           H  
ATOM   2697  HA  LEU A 180     -24.244   5.339  18.877  1.00  0.00           H  
ATOM   2698 1HB  LEU A 180     -24.126   2.828  18.757  1.00  0.00           H  
ATOM   2699 2HB  LEU A 180     -23.883   2.945  17.043  1.00  0.00           H  
ATOM   2700  HG  LEU A 180     -21.744   4.110  17.405  1.00  0.00           H  
ATOM   2701 1HD1 LEU A 180     -20.819   4.316  19.703  1.00  0.00           H  
ATOM   2702 2HD1 LEU A 180     -22.315   5.243  19.528  1.00  0.00           H  
ATOM   2703 3HD1 LEU A 180     -22.327   3.676  20.375  1.00  0.00           H  
ATOM   2704 1HD2 LEU A 180     -20.510   2.176  18.348  1.00  0.00           H  
ATOM   2705 2HD2 LEU A 180     -22.032   1.543  19.015  1.00  0.00           H  
ATOM   2706 3HD2 LEU A 180     -21.810   1.634  17.258  1.00  0.00           H  
ATOM   2707  N   VAL A 181     -24.375   5.250  15.575  1.00  0.00           N  
ATOM   2708  CA  VAL A 181     -23.947   5.943  14.373  1.00  0.00           C  
ATOM   2709  C   VAL A 181     -24.345   7.407  14.380  1.00  0.00           C  
ATOM   2710  O   VAL A 181     -23.533   8.266  14.035  1.00  0.00           O  
ATOM   2711  CB  VAL A 181     -24.495   5.254  13.116  1.00  0.00           C  
ATOM   2712  CG1 VAL A 181     -24.244   6.125  11.924  1.00  0.00           C  
ATOM   2713  CG2 VAL A 181     -23.773   3.900  12.940  1.00  0.00           C  
ATOM   2714  H   VAL A 181     -25.019   4.462  15.494  1.00  0.00           H  
ATOM   2715  HA  VAL A 181     -22.860   5.888  14.328  1.00  0.00           H  
ATOM   2716  HB  VAL A 181     -25.569   5.096  13.219  1.00  0.00           H  
ATOM   2717 1HG1 VAL A 181     -24.620   5.634  11.028  1.00  0.00           H  
ATOM   2718 2HG1 VAL A 181     -24.754   7.077  12.062  1.00  0.00           H  
ATOM   2719 3HG1 VAL A 181     -23.192   6.297  11.835  1.00  0.00           H  
ATOM   2720 1HG2 VAL A 181     -24.144   3.392  12.050  1.00  0.00           H  
ATOM   2721 2HG2 VAL A 181     -22.710   4.084  12.837  1.00  0.00           H  
ATOM   2722 3HG2 VAL A 181     -23.949   3.269  13.812  1.00  0.00           H  
ATOM   2723  N   THR A 182     -25.575   7.703  14.794  1.00  0.00           N  
ATOM   2724  CA  THR A 182     -26.040   9.076  14.854  1.00  0.00           C  
ATOM   2725  C   THR A 182     -25.173   9.882  15.810  1.00  0.00           C  
ATOM   2726  O   THR A 182     -24.720  10.988  15.485  1.00  0.00           O  
ATOM   2727  CB  THR A 182     -27.499   9.130  15.334  1.00  0.00           C  
ATOM   2728  OG1 THR A 182     -28.330   8.413  14.408  1.00  0.00           O  
ATOM   2729  CG2 THR A 182     -27.967  10.568  15.449  1.00  0.00           C  
ATOM   2730  H   THR A 182     -26.217   6.956  15.055  1.00  0.00           H  
ATOM   2731  HA  THR A 182     -25.968   9.516  13.861  1.00  0.00           H  
ATOM   2732  HB  THR A 182     -27.571   8.648  16.313  1.00  0.00           H  
ATOM   2733  HG1 THR A 182     -28.082   7.457  14.445  1.00  0.00           H  
ATOM   2734 1HG2 THR A 182     -28.999  10.585  15.795  1.00  0.00           H  
ATOM   2735 2HG2 THR A 182     -27.335  11.097  16.163  1.00  0.00           H  
ATOM   2736 3HG2 THR A 182     -27.901  11.051  14.476  1.00  0.00           H  
ATOM   2737  N   TRP A 183     -24.902   9.311  16.987  1.00  0.00           N  
ATOM   2738  CA  TRP A 183     -24.088  10.002  17.966  1.00  0.00           C  
ATOM   2739  C   TRP A 183     -22.696  10.265  17.408  1.00  0.00           C  
ATOM   2740  O   TRP A 183     -22.149  11.358  17.575  1.00  0.00           O  
ATOM   2741  CB  TRP A 183     -23.950   9.166  19.232  1.00  0.00           C  
ATOM   2742  CG  TRP A 183     -25.200   9.036  20.059  1.00  0.00           C  
ATOM   2743  CD1 TRP A 183     -26.275   9.870  20.061  1.00  0.00           C  
ATOM   2744  CD2 TRP A 183     -25.507   7.984  21.021  1.00  0.00           C  
ATOM   2745  NE1 TRP A 183     -27.224   9.420  20.954  1.00  0.00           N  
ATOM   2746  CE2 TRP A 183     -26.767   8.268  21.549  1.00  0.00           C  
ATOM   2747  CE3 TRP A 183     -24.822   6.843  21.464  1.00  0.00           C  
ATOM   2748  CZ2 TRP A 183     -27.362   7.458  22.505  1.00  0.00           C  
ATOM   2749  CZ3 TRP A 183     -25.416   6.040  22.413  1.00  0.00           C  
ATOM   2750  CH2 TRP A 183     -26.655   6.339  22.923  1.00  0.00           C  
ATOM   2751  H   TRP A 183     -25.292   8.395  17.217  1.00  0.00           H  
ATOM   2752  HA  TRP A 183     -24.560  10.953  18.206  1.00  0.00           H  
ATOM   2753 1HB  TRP A 183     -23.614   8.162  18.966  1.00  0.00           H  
ATOM   2754 2HB  TRP A 183     -23.183   9.614  19.855  1.00  0.00           H  
ATOM   2755  HD1 TRP A 183     -26.370  10.764  19.446  1.00  0.00           H  
ATOM   2756  HE1 TRP A 183     -28.112   9.862  21.142  1.00  0.00           H  
ATOM   2757  HE3 TRP A 183     -23.845   6.595  21.068  1.00  0.00           H  
ATOM   2758  HZ2 TRP A 183     -28.344   7.678  22.921  1.00  0.00           H  
ATOM   2759  HZ3 TRP A 183     -24.873   5.157  22.753  1.00  0.00           H  
ATOM   2760  HH2 TRP A 183     -27.089   5.678  23.676  1.00  0.00           H  
ATOM   2761  N   LEU A 184     -22.131   9.281  16.708  1.00  0.00           N  
ATOM   2762  CA  LEU A 184     -20.813   9.451  16.126  1.00  0.00           C  
ATOM   2763  C   LEU A 184     -20.804  10.483  14.981  1.00  0.00           C  
ATOM   2764  O   LEU A 184     -19.899  11.311  14.899  1.00  0.00           O  
ATOM   2765  CB  LEU A 184     -20.293   8.087  15.660  1.00  0.00           C  
ATOM   2766  CG  LEU A 184     -19.961   7.098  16.795  1.00  0.00           C  
ATOM   2767  CD1 LEU A 184     -19.630   5.732  16.205  1.00  0.00           C  
ATOM   2768  CD2 LEU A 184     -18.803   7.641  17.595  1.00  0.00           C  
ATOM   2769  H   LEU A 184     -22.614   8.387  16.606  1.00  0.00           H  
ATOM   2770  HA  LEU A 184     -20.145   9.811  16.907  1.00  0.00           H  
ATOM   2771 1HB  LEU A 184     -21.032   7.629  15.003  1.00  0.00           H  
ATOM   2772 2HB  LEU A 184     -19.395   8.241  15.122  1.00  0.00           H  
ATOM   2773  HG  LEU A 184     -20.820   6.990  17.448  1.00  0.00           H  
ATOM   2774 1HD1 LEU A 184     -19.401   5.032  17.009  1.00  0.00           H  
ATOM   2775 2HD1 LEU A 184     -20.491   5.372  15.642  1.00  0.00           H  
ATOM   2776 3HD1 LEU A 184     -18.768   5.821  15.542  1.00  0.00           H  
ATOM   2777 1HD2 LEU A 184     -18.589   6.959  18.383  1.00  0.00           H  
ATOM   2778 2HD2 LEU A 184     -17.929   7.748  16.951  1.00  0.00           H  
ATOM   2779 3HD2 LEU A 184     -19.064   8.615  18.014  1.00  0.00           H  
ATOM   2780  N   LYS A 185     -21.827  10.497  14.120  1.00  0.00           N  
ATOM   2781  CA  LYS A 185     -21.856  11.470  13.017  1.00  0.00           C  
ATOM   2782  C   LYS A 185     -21.954  12.908  13.527  1.00  0.00           C  
ATOM   2783  O   LYS A 185     -21.430  13.845  12.912  1.00  0.00           O  
ATOM   2784  CB  LYS A 185     -22.987  11.185  12.029  1.00  0.00           C  
ATOM   2785  CG  LYS A 185     -22.795   9.950  11.120  1.00  0.00           C  
ATOM   2786  CD  LYS A 185     -24.008   9.798  10.191  1.00  0.00           C  
ATOM   2787  CE  LYS A 185     -23.856   8.660   9.187  1.00  0.00           C  
ATOM   2788  NZ  LYS A 185     -25.069   8.522   8.326  1.00  0.00           N  
ATOM   2789  H   LYS A 185     -22.573   9.811  14.205  1.00  0.00           H  
ATOM   2790  HA  LYS A 185     -20.921  11.388  12.468  1.00  0.00           H  
ATOM   2791 1HB  LYS A 185     -23.911  11.028  12.594  1.00  0.00           H  
ATOM   2792 2HB  LYS A 185     -23.137  12.053  11.392  1.00  0.00           H  
ATOM   2793 1HG  LYS A 185     -21.886  10.063  10.526  1.00  0.00           H  
ATOM   2794 2HG  LYS A 185     -22.696   9.056  11.734  1.00  0.00           H  
ATOM   2795 1HD  LYS A 185     -24.892   9.604  10.801  1.00  0.00           H  
ATOM   2796 2HD  LYS A 185     -24.164  10.728   9.648  1.00  0.00           H  
ATOM   2797 1HE  LYS A 185     -22.998   8.856   8.552  1.00  0.00           H  
ATOM   2798 2HE  LYS A 185     -23.693   7.734   9.711  1.00  0.00           H  
ATOM   2799 1HZ  LYS A 185     -24.932   7.764   7.672  1.00  0.00           H  
ATOM   2800 2HZ  LYS A 185     -25.874   8.327   8.904  1.00  0.00           H  
ATOM   2801 3HZ  LYS A 185     -25.221   9.383   7.817  1.00  0.00           H  
ATOM   2802  N   GLY A 186     -22.595  13.088  14.677  1.00  0.00           N  
ATOM   2803  CA  GLY A 186     -22.744  14.411  15.267  1.00  0.00           C  
ATOM   2804  C   GLY A 186     -21.532  14.838  16.112  1.00  0.00           C  
ATOM   2805  O   GLY A 186     -21.568  15.886  16.762  1.00  0.00           O  
ATOM   2806  H   GLY A 186     -23.040  12.288  15.136  1.00  0.00           H  
ATOM   2807 1HA  GLY A 186     -22.910  15.139  14.475  1.00  0.00           H  
ATOM   2808 2HA  GLY A 186     -23.636  14.415  15.892  1.00  0.00           H  
ATOM   2809  N   ASN A 187     -20.476  14.018  16.149  1.00  0.00           N  
ATOM   2810  CA  ASN A 187     -19.317  14.276  16.997  1.00  0.00           C  
ATOM   2811  C   ASN A 187     -18.603  15.584  16.653  1.00  0.00           C  
ATOM   2812  O   ASN A 187     -18.235  15.818  15.503  1.00  0.00           O  
ATOM   2813  CB  ASN A 187     -18.368  13.101  16.973  1.00  0.00           C  
ATOM   2814  CG  ASN A 187     -17.358  13.184  18.033  1.00  0.00           C  
ATOM   2815  OD1 ASN A 187     -16.940  14.247  18.493  1.00  0.00           O  
ATOM   2816  ND2 ASN A 187     -16.934  12.063  18.468  1.00  0.00           N  
ATOM   2817  H   ASN A 187     -20.461  13.160  15.592  1.00  0.00           H  
ATOM   2818  HA  ASN A 187     -19.676  14.387  18.004  1.00  0.00           H  
ATOM   2819 1HB  ASN A 187     -18.932  12.177  17.114  1.00  0.00           H  
ATOM   2820 2HB  ASN A 187     -17.871  13.034  16.003  1.00  0.00           H  
ATOM   2821 1HD2 ASN A 187     -16.270  12.037  19.201  1.00  0.00           H  
ATOM   2822 2HD2 ASN A 187     -17.255  11.207  18.048  1.00  0.00           H  
ATOM   2823  N   THR A 188     -18.434  16.460  17.652  1.00  0.00           N  
ATOM   2824  CA  THR A 188     -17.841  17.776  17.425  1.00  0.00           C  
ATOM   2825  C   THR A 188     -16.317  17.793  17.606  1.00  0.00           C  
ATOM   2826  O   THR A 188     -15.658  18.796  17.324  1.00  0.00           O  
ATOM   2827  CB  THR A 188     -18.452  18.805  18.398  1.00  0.00           C  
ATOM   2828  OG1 THR A 188     -18.099  18.477  19.751  1.00  0.00           O  
ATOM   2829  CG2 THR A 188     -19.970  18.781  18.283  1.00  0.00           C  
ATOM   2830  H   THR A 188     -18.710  16.219  18.607  1.00  0.00           H  
ATOM   2831  HA  THR A 188     -18.065  18.082  16.403  1.00  0.00           H  
ATOM   2832  HB  THR A 188     -18.083  19.800  18.161  1.00  0.00           H  
ATOM   2833  HG1 THR A 188     -18.246  17.521  19.914  1.00  0.00           H  
ATOM   2834 1HG2 THR A 188     -20.404  19.501  18.975  1.00  0.00           H  
ATOM   2835 2HG2 THR A 188     -20.262  19.030  17.264  1.00  0.00           H  
ATOM   2836 3HG2 THR A 188     -20.326  17.790  18.524  1.00  0.00           H  
ATOM   2837  N   THR A 189     -15.763  16.684  18.084  1.00  0.00           N  
ATOM   2838  CA  THR A 189     -14.346  16.606  18.430  1.00  0.00           C  
ATOM   2839  C   THR A 189     -13.465  15.971  17.340  1.00  0.00           C  
ATOM   2840  O   THR A 189     -12.247  15.849  17.515  1.00  0.00           O  
ATOM   2841  CB  THR A 189     -14.171  15.835  19.762  1.00  0.00           C  
ATOM   2842  OG1 THR A 189     -14.608  14.483  19.607  1.00  0.00           O  
ATOM   2843  CG2 THR A 189     -15.017  16.498  20.860  1.00  0.00           C  
ATOM   2844  H   THR A 189     -16.353  15.877  18.245  1.00  0.00           H  
ATOM   2845  HA  THR A 189     -13.986  17.622  18.592  1.00  0.00           H  
ATOM   2846  HB  THR A 189     -13.122  15.843  20.055  1.00  0.00           H  
ATOM   2847  HG1 THR A 189     -15.501  14.468  19.235  1.00  0.00           H  
ATOM   2848 1HG2 THR A 189     -14.898  15.954  21.796  1.00  0.00           H  
ATOM   2849 2HG2 THR A 189     -14.699  17.529  20.997  1.00  0.00           H  
ATOM   2850 3HG2 THR A 189     -16.064  16.479  20.567  1.00  0.00           H  
ATOM   2851  N   GLY A 190     -14.074  15.543  16.229  1.00  0.00           N  
ATOM   2852  CA  GLY A 190     -13.333  14.926  15.121  1.00  0.00           C  
ATOM   2853  C   GLY A 190     -12.925  15.912  14.034  1.00  0.00           C  
ATOM   2854  O   GLY A 190     -12.140  15.583  13.131  1.00  0.00           O  
ATOM   2855  H   GLY A 190     -15.077  15.640  16.149  1.00  0.00           H  
ATOM   2856 1HA  GLY A 190     -12.457  14.435  15.495  1.00  0.00           H  
ATOM   2857 2HA  GLY A 190     -13.952  14.156  14.677  1.00  0.00           H  
ATOM   2858  N   ALA A 191     -13.409  17.144  14.164  1.00  0.00           N  
ATOM   2859  CA  ALA A 191     -13.224  18.198  13.175  1.00  0.00           C  
ATOM   2860  C   ALA A 191     -11.768  18.527  12.880  1.00  0.00           C  
ATOM   2861  O   ALA A 191     -11.418  18.857  11.750  1.00  0.00           O  
ATOM   2862  CB  ALA A 191     -13.930  19.439  13.665  1.00  0.00           C  
ATOM   2863  H   ALA A 191     -13.993  17.339  14.967  1.00  0.00           H  
ATOM   2864  HA  ALA A 191     -13.689  17.880  12.249  1.00  0.00           H  
ATOM   2865 1HB  ALA A 191     -13.841  20.226  12.918  1.00  0.00           H  
ATOM   2866 2HB  ALA A 191     -14.984  19.215  13.837  1.00  0.00           H  
ATOM   2867 3HB  ALA A 191     -13.475  19.771  14.598  1.00  0.00           H  
ATOM   2868  N   ALA A 192     -10.921  18.474  13.897  1.00  0.00           N  
ATOM   2869  CA  ALA A 192      -9.517  18.818  13.724  1.00  0.00           C  
ATOM   2870  C   ALA A 192      -8.587  17.621  13.478  1.00  0.00           C  
ATOM   2871  O   ALA A 192      -7.372  17.813  13.402  1.00  0.00           O  
ATOM   2872  CB  ALA A 192      -9.044  19.580  14.934  1.00  0.00           C  
ATOM   2873  H   ALA A 192     -11.260  18.195  14.807  1.00  0.00           H  
ATOM   2874  HA  ALA A 192      -9.443  19.471  12.856  1.00  0.00           H  
ATOM   2875 1HB  ALA A 192      -8.015  19.885  14.778  1.00  0.00           H  
ATOM   2876 2HB  ALA A 192      -9.668  20.461  15.074  1.00  0.00           H  
ATOM   2877 3HB  ALA A 192      -9.118  18.945  15.810  1.00  0.00           H  
ATOM   2878  N   SER A 193      -9.115  16.391  13.430  1.00  0.00           N  
ATOM   2879  CA  SER A 193      -8.230  15.233  13.257  1.00  0.00           C  
ATOM   2880  C   SER A 193      -8.568  14.472  11.974  1.00  0.00           C  
ATOM   2881  O   SER A 193      -8.106  14.838  10.897  1.00  0.00           O  
ATOM   2882  CB  SER A 193      -8.300  14.325  14.470  1.00  0.00           C  
ATOM   2883  OG  SER A 193      -9.569  13.801  14.623  1.00  0.00           O  
ATOM   2884  H   SER A 193     -10.126  16.253  13.469  1.00  0.00           H  
ATOM   2885  HA  SER A 193      -7.203  15.586  13.171  1.00  0.00           H  
ATOM   2886 1HB  SER A 193      -7.574  13.509  14.364  1.00  0.00           H  
ATOM   2887 2HB  SER A 193      -8.031  14.889  15.358  1.00  0.00           H  
ATOM   2888  HG  SER A 193     -10.172  14.551  14.575  1.00  0.00           H  
ATOM   2889  N   ILE A 194      -9.421  13.451  12.064  1.00  0.00           N  
ATOM   2890  CA  ILE A 194      -9.762  12.704  10.867  1.00  0.00           C  
ATOM   2891  C   ILE A 194     -10.504  13.535   9.861  1.00  0.00           C  
ATOM   2892  O   ILE A 194     -10.155  13.524   8.691  1.00  0.00           O  
ATOM   2893  CB  ILE A 194     -10.597  11.433  11.133  1.00  0.00           C  
ATOM   2894  CG1 ILE A 194      -9.781  10.423  11.823  1.00  0.00           C  
ATOM   2895  CG2 ILE A 194     -11.170  10.883   9.853  1.00  0.00           C  
ATOM   2896  CD1 ILE A 194     -10.570   9.222  12.323  1.00  0.00           C  
ATOM   2897  H   ILE A 194      -9.782  13.196  12.966  1.00  0.00           H  
ATOM   2898  HA  ILE A 194      -8.832  12.382  10.406  1.00  0.00           H  
ATOM   2899  HB  ILE A 194     -11.422  11.685  11.803  1.00  0.00           H  
ATOM   2900 1HG1 ILE A 194      -8.997  10.072  11.153  1.00  0.00           H  
ATOM   2901 2HG1 ILE A 194      -9.320  10.917  12.653  1.00  0.00           H  
ATOM   2902 1HG2 ILE A 194     -11.774  10.001  10.070  1.00  0.00           H  
ATOM   2903 2HG2 ILE A 194     -11.793  11.646   9.407  1.00  0.00           H  
ATOM   2904 3HG2 ILE A 194     -10.364  10.614   9.169  1.00  0.00           H  
ATOM   2905 1HD1 ILE A 194      -9.918   8.513  12.828  1.00  0.00           H  
ATOM   2906 2HD1 ILE A 194     -11.341   9.555  13.018  1.00  0.00           H  
ATOM   2907 3HD1 ILE A 194     -11.017   8.732  11.476  1.00  0.00           H  
ATOM   2908  N   ARG A 195     -11.493  14.311  10.282  1.00  0.00           N  
ATOM   2909  CA  ARG A 195     -12.261  15.043   9.291  1.00  0.00           C  
ATOM   2910  C   ARG A 195     -11.386  16.034   8.531  1.00  0.00           C  
ATOM   2911  O   ARG A 195     -11.564  16.247   7.331  1.00  0.00           O  
ATOM   2912  CB  ARG A 195     -13.411  15.757   9.951  1.00  0.00           C  
ATOM   2913  CG  ARG A 195     -14.506  14.846  10.453  1.00  0.00           C  
ATOM   2914  CD  ARG A 195     -15.629  15.601  11.069  1.00  0.00           C  
ATOM   2915  NE  ARG A 195     -16.680  14.715  11.488  1.00  0.00           N  
ATOM   2916  CZ  ARG A 195     -17.958  15.082  11.719  1.00  0.00           C  
ATOM   2917  NH1 ARG A 195     -18.330  16.343  11.572  1.00  0.00           N  
ATOM   2918  NH2 ARG A 195     -18.837  14.170  12.073  1.00  0.00           N  
ATOM   2919  H   ARG A 195     -11.733  14.396  11.270  1.00  0.00           H  
ATOM   2920  HA  ARG A 195     -12.670  14.326   8.579  1.00  0.00           H  
ATOM   2921 1HB  ARG A 195     -13.028  16.309  10.790  1.00  0.00           H  
ATOM   2922 2HB  ARG A 195     -13.851  16.473   9.258  1.00  0.00           H  
ATOM   2923 1HG  ARG A 195     -14.898  14.268   9.624  1.00  0.00           H  
ATOM   2924 2HG  ARG A 195     -14.101  14.165  11.209  1.00  0.00           H  
ATOM   2925 1HD  ARG A 195     -15.273  16.127  11.946  1.00  0.00           H  
ATOM   2926 2HD  ARG A 195     -16.038  16.310  10.354  1.00  0.00           H  
ATOM   2927  HE  ARG A 195     -16.416  13.736  11.687  1.00  0.00           H  
ATOM   2928 1HH1 ARG A 195     -17.656  17.039  11.300  1.00  0.00           H  
ATOM   2929 2HH1 ARG A 195     -19.290  16.604  11.744  1.00  0.00           H  
ATOM   2930 1HH2 ARG A 195     -18.560  13.187  12.132  1.00  0.00           H  
ATOM   2931 2HH2 ARG A 195     -19.813  14.398  12.249  1.00  0.00           H  
ATOM   2932  N   ALA A 196     -10.391  16.587   9.225  1.00  0.00           N  
ATOM   2933  CA  ALA A 196      -9.439  17.557   8.693  1.00  0.00           C  
ATOM   2934  C   ALA A 196      -8.603  16.970   7.548  1.00  0.00           C  
ATOM   2935  O   ALA A 196      -7.962  17.715   6.783  1.00  0.00           O  
ATOM   2936  CB  ALA A 196      -8.529  18.050   9.808  1.00  0.00           C  
ATOM   2937  H   ALA A 196     -10.299  16.328  10.197  1.00  0.00           H  
ATOM   2938  HA  ALA A 196     -10.006  18.400   8.300  1.00  0.00           H  
ATOM   2939 1HB  ALA A 196      -7.845  18.798   9.417  1.00  0.00           H  
ATOM   2940 2HB  ALA A 196      -9.133  18.488  10.594  1.00  0.00           H  
ATOM   2941 3HB  ALA A 196      -7.959  17.221  10.213  1.00  0.00           H  
ATOM   2942  N   GLY A 197      -8.542  15.639   7.471  1.00  0.00           N  
ATOM   2943  CA  GLY A 197      -7.790  14.994   6.429  1.00  0.00           C  
ATOM   2944  C   GLY A 197      -8.645  14.358   5.332  1.00  0.00           C  
ATOM   2945  O   GLY A 197      -8.115  13.686   4.444  1.00  0.00           O  
ATOM   2946  H   GLY A 197      -9.075  15.051   8.110  1.00  0.00           H  
ATOM   2947 1HA  GLY A 197      -7.167  15.744   5.981  1.00  0.00           H  
ATOM   2948 2HA  GLY A 197      -7.140  14.245   6.870  1.00  0.00           H  
ATOM   2949  N   LEU A 198      -9.955  14.557   5.372  1.00  0.00           N  
ATOM   2950  CA  LEU A 198     -10.814  13.909   4.392  1.00  0.00           C  
ATOM   2951  C   LEU A 198     -11.461  14.898   3.415  1.00  0.00           C  
ATOM   2952  O   LEU A 198     -11.584  16.081   3.727  1.00  0.00           O  
ATOM   2953  CB  LEU A 198     -11.899  13.121   5.106  1.00  0.00           C  
ATOM   2954  CG  LEU A 198     -11.427  12.068   6.070  1.00  0.00           C  
ATOM   2955  CD1 LEU A 198     -12.603  11.492   6.658  1.00  0.00           C  
ATOM   2956  CD2 LEU A 198     -10.559  11.063   5.418  1.00  0.00           C  
ATOM   2957  H   LEU A 198     -10.376  15.145   6.095  1.00  0.00           H  
ATOM   2958  HA  LEU A 198     -10.200  13.197   3.862  1.00  0.00           H  
ATOM   2959 1HB  LEU A 198     -12.500  13.831   5.680  1.00  0.00           H  
ATOM   2960 2HB  LEU A 198     -12.547  12.650   4.374  1.00  0.00           H  
ATOM   2961  HG  LEU A 198     -10.873  12.514   6.825  1.00  0.00           H  
ATOM   2962 1HD1 LEU A 198     -12.332  10.755   7.381  1.00  0.00           H  
ATOM   2963 2HD1 LEU A 198     -13.118  12.293   7.121  1.00  0.00           H  
ATOM   2964 3HD1 LEU A 198     -13.220  11.037   5.899  1.00  0.00           H  
ATOM   2965 1HD2 LEU A 198     -10.239  10.322   6.152  1.00  0.00           H  
ATOM   2966 2HD2 LEU A 198     -11.094  10.581   4.636  1.00  0.00           H  
ATOM   2967 3HD2 LEU A 198      -9.688  11.567   5.014  1.00  0.00           H  
ATOM   2968  N   PRO A 199     -11.844  14.456   2.204  1.00  0.00           N  
ATOM   2969  CA  PRO A 199     -12.668  15.195   1.265  1.00  0.00           C  
ATOM   2970  C   PRO A 199     -13.962  15.621   1.950  1.00  0.00           C  
ATOM   2971  O   PRO A 199     -14.556  14.862   2.722  1.00  0.00           O  
ATOM   2972  CB  PRO A 199     -12.885  14.175   0.143  1.00  0.00           C  
ATOM   2973  CG  PRO A 199     -11.653  13.295   0.203  1.00  0.00           C  
ATOM   2974  CD  PRO A 199     -11.317  13.185   1.671  1.00  0.00           C  
ATOM   2975  HA  PRO A 199     -12.110  16.073   0.905  1.00  0.00           H  
ATOM   2976 1HB  PRO A 199     -13.812  13.619   0.319  1.00  0.00           H  
ATOM   2977 2HB  PRO A 199     -12.998  14.691  -0.819  1.00  0.00           H  
ATOM   2978 1HG  PRO A 199     -11.857  12.325  -0.260  1.00  0.00           H  
ATOM   2979 2HG  PRO A 199     -10.838  13.749  -0.379  1.00  0.00           H  
ATOM   2980 1HD  PRO A 199     -11.797  12.334   2.129  1.00  0.00           H  
ATOM   2981 2HD  PRO A 199     -10.223  13.148   1.746  1.00  0.00           H  
ATOM   2982  N   THR A 200     -14.429  16.821   1.620  1.00  0.00           N  
ATOM   2983  CA  THR A 200     -15.607  17.417   2.250  1.00  0.00           C  
ATOM   2984  C   THR A 200     -16.936  16.754   1.901  1.00  0.00           C  
ATOM   2985  O   THR A 200     -17.948  17.017   2.550  1.00  0.00           O  
ATOM   2986  CB  THR A 200     -15.684  18.909   1.888  1.00  0.00           C  
ATOM   2987  OG1 THR A 200     -15.792  19.052   0.464  1.00  0.00           O  
ATOM   2988  CG2 THR A 200     -14.429  19.619   2.366  1.00  0.00           C  
ATOM   2989  H   THR A 200     -13.913  17.373   0.949  1.00  0.00           H  
ATOM   2990  HA  THR A 200     -15.477  17.337   3.331  1.00  0.00           H  
ATOM   2991  HB  THR A 200     -16.558  19.356   2.360  1.00  0.00           H  
ATOM   2992  HG1 THR A 200     -16.655  18.740   0.176  1.00  0.00           H  
ATOM   2993 1HG2 THR A 200     -14.486  20.676   2.106  1.00  0.00           H  
ATOM   2994 2HG2 THR A 200     -14.343  19.514   3.448  1.00  0.00           H  
ATOM   2995 3HG2 THR A 200     -13.556  19.174   1.889  1.00  0.00           H  
ATOM   2996  N   SER A 201     -16.944  15.913   0.875  1.00  0.00           N  
ATOM   2997  CA  SER A 201     -18.163  15.212   0.495  1.00  0.00           C  
ATOM   2998  C   SER A 201     -18.408  13.961   1.356  1.00  0.00           C  
ATOM   2999  O   SER A 201     -19.462  13.336   1.257  1.00  0.00           O  
ATOM   3000  CB  SER A 201     -18.127  14.854  -0.984  1.00  0.00           C  
ATOM   3001  OG  SER A 201     -17.139  13.905  -1.276  1.00  0.00           O  
ATOM   3002  H   SER A 201     -16.085  15.745   0.374  1.00  0.00           H  
ATOM   3003  HA  SER A 201     -19.004  15.888   0.652  1.00  0.00           H  
ATOM   3004 1HB  SER A 201     -19.097  14.469  -1.285  1.00  0.00           H  
ATOM   3005 2HB  SER A 201     -17.946  15.756  -1.565  1.00  0.00           H  
ATOM   3006  HG  SER A 201     -17.101  13.852  -2.236  1.00  0.00           H  
ATOM   3007  N   TRP A 202     -17.418  13.559   2.160  1.00  0.00           N  
ATOM   3008  CA  TRP A 202     -17.550  12.347   2.964  1.00  0.00           C  
ATOM   3009  C   TRP A 202     -18.275  12.634   4.291  1.00  0.00           C  
ATOM   3010  O   TRP A 202     -18.016  13.654   4.931  1.00  0.00           O  
ATOM   3011  CB  TRP A 202     -16.143  11.790   3.237  1.00  0.00           C  
ATOM   3012  CG  TRP A 202     -15.417  11.303   1.960  1.00  0.00           C  
ATOM   3013  CD1 TRP A 202     -15.826  11.500   0.676  1.00  0.00           C  
ATOM   3014  CD2 TRP A 202     -14.172  10.562   1.856  1.00  0.00           C  
ATOM   3015  NE1 TRP A 202     -14.942  10.925  -0.202  1.00  0.00           N  
ATOM   3016  CE2 TRP A 202     -13.935  10.344   0.501  1.00  0.00           C  
ATOM   3017  CE3 TRP A 202     -13.271  10.081   2.772  1.00  0.00           C  
ATOM   3018  CZ2 TRP A 202     -12.825   9.643   0.055  1.00  0.00           C  
ATOM   3019  CZ3 TRP A 202     -12.159   9.372   2.333  1.00  0.00           C  
ATOM   3020  CH2 TRP A 202     -11.944   9.159   1.011  1.00  0.00           C  
ATOM   3021  H   TRP A 202     -16.556  14.101   2.234  1.00  0.00           H  
ATOM   3022  HA  TRP A 202     -18.130  11.612   2.405  1.00  0.00           H  
ATOM   3023 1HB  TRP A 202     -15.529  12.562   3.708  1.00  0.00           H  
ATOM   3024 2HB  TRP A 202     -16.218  10.958   3.933  1.00  0.00           H  
ATOM   3025  HD1 TRP A 202     -16.723  12.023   0.385  1.00  0.00           H  
ATOM   3026  HE1 TRP A 202     -15.022  10.928  -1.210  1.00  0.00           H  
ATOM   3027  HE3 TRP A 202     -13.433  10.264   3.809  1.00  0.00           H  
ATOM   3028  HZ2 TRP A 202     -12.636   9.470  -1.004  1.00  0.00           H  
ATOM   3029  HZ3 TRP A 202     -11.457   8.991   3.072  1.00  0.00           H  
ATOM   3030  HH2 TRP A 202     -11.056   8.603   0.694  1.00  0.00           H  
ATOM   3031  N   THR A 203     -19.113  11.700   4.754  1.00  0.00           N  
ATOM   3032  CA  THR A 203     -19.742  11.830   6.083  1.00  0.00           C  
ATOM   3033  C   THR A 203     -18.944  11.003   7.075  1.00  0.00           C  
ATOM   3034  O   THR A 203     -18.537   9.889   6.750  1.00  0.00           O  
ATOM   3035  CB  THR A 203     -21.228  11.415   6.090  1.00  0.00           C  
ATOM   3036  OG1 THR A 203     -21.980  12.285   5.234  1.00  0.00           O  
ATOM   3037  CG2 THR A 203     -21.795  11.456   7.503  1.00  0.00           C  
ATOM   3038  H   THR A 203     -19.326  10.886   4.172  1.00  0.00           H  
ATOM   3039  HA  THR A 203     -19.690  12.872   6.397  1.00  0.00           H  
ATOM   3040  HB  THR A 203     -21.318  10.410   5.713  1.00  0.00           H  
ATOM   3041  HG1 THR A 203     -21.678  12.183   4.327  1.00  0.00           H  
ATOM   3042 1HG2 THR A 203     -22.837  11.157   7.476  1.00  0.00           H  
ATOM   3043 2HG2 THR A 203     -21.240  10.772   8.143  1.00  0.00           H  
ATOM   3044 3HG2 THR A 203     -21.720  12.467   7.901  1.00  0.00           H  
ATOM   3045  N   VAL A 204     -18.634  11.559   8.254  1.00  0.00           N  
ATOM   3046  CA  VAL A 204     -17.775  10.807   9.166  1.00  0.00           C  
ATOM   3047  C   VAL A 204     -18.327  10.578  10.594  1.00  0.00           C  
ATOM   3048  O   VAL A 204     -18.659  11.513  11.325  1.00  0.00           O  
ATOM   3049  CB  VAL A 204     -16.446  11.552   9.264  1.00  0.00           C  
ATOM   3050  CG1 VAL A 204     -15.503  10.803  10.142  1.00  0.00           C  
ATOM   3051  CG2 VAL A 204     -15.882  11.788   7.899  1.00  0.00           C  
ATOM   3052  H   VAL A 204     -18.980  12.476   8.498  1.00  0.00           H  
ATOM   3053  HA  VAL A 204     -17.588   9.829   8.729  1.00  0.00           H  
ATOM   3054  HB  VAL A 204     -16.624  12.505   9.740  1.00  0.00           H  
ATOM   3055 1HG1 VAL A 204     -14.565  11.352  10.246  1.00  0.00           H  
ATOM   3056 2HG1 VAL A 204     -15.961  10.683  11.111  1.00  0.00           H  
ATOM   3057 3HG1 VAL A 204     -15.313   9.831   9.705  1.00  0.00           H  
ATOM   3058 1HG2 VAL A 204     -14.987  12.336   8.032  1.00  0.00           H  
ATOM   3059 2HG2 VAL A 204     -15.685  10.844   7.412  1.00  0.00           H  
ATOM   3060 3HG2 VAL A 204     -16.567  12.374   7.291  1.00  0.00           H  
ATOM   3061  N   GLY A 205     -18.406   9.306  10.965  1.00  0.00           N  
ATOM   3062  CA  GLY A 205     -18.816   8.786  12.267  1.00  0.00           C  
ATOM   3063  C   GLY A 205     -17.612   8.598  13.185  1.00  0.00           C  
ATOM   3064  O   GLY A 205     -17.063   7.499  13.225  1.00  0.00           O  
ATOM   3065  H   GLY A 205     -18.119   8.619  10.283  1.00  0.00           H  
ATOM   3066 1HA  GLY A 205     -19.518   9.474  12.721  1.00  0.00           H  
ATOM   3067 2HA  GLY A 205     -19.333   7.835  12.143  1.00  0.00           H  
ATOM   3068  N   ASP A 206     -17.137   9.647  13.846  1.00  0.00           N  
ATOM   3069  CA  ASP A 206     -15.862   9.536  14.559  1.00  0.00           C  
ATOM   3070  C   ASP A 206     -15.856   9.772  16.056  1.00  0.00           C  
ATOM   3071  O   ASP A 206     -16.861  10.177  16.642  1.00  0.00           O  
ATOM   3072  CB  ASP A 206     -14.852  10.497  13.907  1.00  0.00           C  
ATOM   3073  CG  ASP A 206     -15.317  11.911  13.875  1.00  0.00           C  
ATOM   3074  OD1 ASP A 206     -15.619  12.480  14.893  1.00  0.00           O  
ATOM   3075  OD2 ASP A 206     -15.334  12.443  12.781  1.00  0.00           O  
ATOM   3076  H   ASP A 206     -17.642  10.528  13.828  1.00  0.00           H  
ATOM   3077  HA  ASP A 206     -15.501   8.528  14.419  1.00  0.00           H  
ATOM   3078 1HB  ASP A 206     -13.896  10.445  14.433  1.00  0.00           H  
ATOM   3079 2HB  ASP A 206     -14.673  10.196  12.905  1.00  0.00           H  
ATOM   3080  N   LYS A 207     -14.683   9.472  16.638  1.00  0.00           N  
ATOM   3081  CA  LYS A 207     -14.309   9.704  18.031  1.00  0.00           C  
ATOM   3082  C   LYS A 207     -12.808   9.974  18.150  1.00  0.00           C  
ATOM   3083  O   LYS A 207     -11.987   9.248  17.584  1.00  0.00           O  
ATOM   3084  CB  LYS A 207     -14.700   8.536  18.939  1.00  0.00           C  
ATOM   3085  CG  LYS A 207     -14.300   8.768  20.363  1.00  0.00           C  
ATOM   3086  CD  LYS A 207     -15.173   9.816  20.958  1.00  0.00           C  
ATOM   3087  CE  LYS A 207     -14.533  10.389  22.148  1.00  0.00           C  
ATOM   3088  NZ  LYS A 207     -15.257  11.544  22.652  1.00  0.00           N  
ATOM   3089  H   LYS A 207     -13.987   9.049  16.026  1.00  0.00           H  
ATOM   3090  HA  LYS A 207     -14.813  10.596  18.382  1.00  0.00           H  
ATOM   3091 1HB  LYS A 207     -15.783   8.394  18.906  1.00  0.00           H  
ATOM   3092 2HB  LYS A 207     -14.237   7.628  18.599  1.00  0.00           H  
ATOM   3093 1HG  LYS A 207     -14.423   7.859  20.939  1.00  0.00           H  
ATOM   3094 2HG  LYS A 207     -13.260   9.067  20.439  1.00  0.00           H  
ATOM   3095 1HD  LYS A 207     -15.345  10.608  20.243  1.00  0.00           H  
ATOM   3096 2HD  LYS A 207     -16.131   9.387  21.238  1.00  0.00           H  
ATOM   3097 1HE  LYS A 207     -14.425   9.659  22.920  1.00  0.00           H  
ATOM   3098 2HE  LYS A 207     -13.559  10.715  21.842  1.00  0.00           H  
ATOM   3099 1HZ  LYS A 207     -14.738  11.976  23.389  1.00  0.00           H  
ATOM   3100 2HZ  LYS A 207     -15.324  12.228  21.911  1.00  0.00           H  
ATOM   3101 3HZ  LYS A 207     -16.208  11.308  23.009  1.00  0.00           H  
ATOM   3102  N   THR A 208     -12.437  11.024  18.886  1.00  0.00           N  
ATOM   3103  CA  THR A 208     -11.022  11.356  19.059  1.00  0.00           C  
ATOM   3104  C   THR A 208     -10.565  11.436  20.488  1.00  0.00           C  
ATOM   3105  O   THR A 208     -11.367  11.616  21.409  1.00  0.00           O  
ATOM   3106  CB  THR A 208     -10.703  12.711  18.432  1.00  0.00           C  
ATOM   3107  OG1 THR A 208     -11.438  13.756  19.112  1.00  0.00           O  
ATOM   3108  CG2 THR A 208     -11.084  12.698  17.034  1.00  0.00           C  
ATOM   3109  H   THR A 208     -13.140  11.610  19.316  1.00  0.00           H  
ATOM   3110  HA  THR A 208     -10.421  10.595  18.572  1.00  0.00           H  
ATOM   3111  HB  THR A 208      -9.634  12.910  18.507  1.00  0.00           H  
ATOM   3112  HG1 THR A 208     -11.560  14.541  18.512  1.00  0.00           H  
ATOM   3113 1HG2 THR A 208     -10.832  13.662  16.650  1.00  0.00           H  
ATOM   3114 2HG2 THR A 208     -10.540  11.932  16.504  1.00  0.00           H  
ATOM   3115 3HG2 THR A 208     -12.153  12.521  16.936  1.00  0.00           H  
ATOM   3116  N   GLY A 209      -9.251  11.453  20.653  1.00  0.00           N  
ATOM   3117  CA  GLY A 209      -8.681  11.635  21.963  1.00  0.00           C  
ATOM   3118  C   GLY A 209      -7.218  12.022  21.941  1.00  0.00           C  
ATOM   3119  O   GLY A 209      -6.542  12.004  20.904  1.00  0.00           O  
ATOM   3120  H   GLY A 209      -8.643  11.260  19.853  1.00  0.00           H  
ATOM   3121 1HA  GLY A 209      -9.254  12.379  22.515  1.00  0.00           H  
ATOM   3122 2HA  GLY A 209      -8.767  10.695  22.498  1.00  0.00           H  
ATOM   3123  N   SER A 210      -6.761  12.411  23.118  1.00  0.00           N  
ATOM   3124  CA  SER A 210      -5.407  12.845  23.361  1.00  0.00           C  
ATOM   3125  C   SER A 210      -5.115  12.696  24.828  1.00  0.00           C  
ATOM   3126  O   SER A 210      -5.944  13.052  25.670  1.00  0.00           O  
ATOM   3127  CB  SER A 210      -5.246  14.291  22.949  1.00  0.00           C  
ATOM   3128  OG  SER A 210      -3.943  14.761  23.211  1.00  0.00           O  
ATOM   3129  H   SER A 210      -7.397  12.395  23.901  1.00  0.00           H  
ATOM   3130  HA  SER A 210      -4.715  12.219  22.807  1.00  0.00           H  
ATOM   3131 1HB  SER A 210      -5.462  14.393  21.886  1.00  0.00           H  
ATOM   3132 2HB  SER A 210      -5.966  14.900  23.490  1.00  0.00           H  
ATOM   3133  HG  SER A 210      -3.750  14.518  24.143  1.00  0.00           H  
ATOM   3134  N   GLY A 211      -3.949  12.178  25.133  1.00  0.00           N  
ATOM   3135  CA  GLY A 211      -3.548  12.041  26.505  1.00  0.00           C  
ATOM   3136  C   GLY A 211      -2.708  13.215  26.932  1.00  0.00           C  
ATOM   3137  O   GLY A 211      -2.556  14.188  26.190  1.00  0.00           O  
ATOM   3138  H   GLY A 211      -3.326  11.866  24.394  1.00  0.00           H  
ATOM   3139 1HA  GLY A 211      -4.430  11.972  27.135  1.00  0.00           H  
ATOM   3140 2HA  GLY A 211      -2.982  11.118  26.627  1.00  0.00           H  
ATOM   3141  N   ASP A 212      -2.117  13.079  28.108  1.00  0.00           N  
ATOM   3142  CA  ASP A 212      -1.260  14.117  28.693  1.00  0.00           C  
ATOM   3143  C   ASP A 212       0.228  13.834  28.487  1.00  0.00           C  
ATOM   3144  O   ASP A 212       1.089  14.494  29.067  1.00  0.00           O  
ATOM   3145  CB  ASP A 212      -1.534  14.219  30.192  1.00  0.00           C  
ATOM   3146  CG  ASP A 212      -2.940  14.717  30.514  1.00  0.00           C  
ATOM   3147  OD1 ASP A 212      -3.390  15.640  29.877  1.00  0.00           O  
ATOM   3148  OD2 ASP A 212      -3.554  14.164  31.394  1.00  0.00           O  
ATOM   3149  H   ASP A 212      -2.343  12.225  28.626  1.00  0.00           H  
ATOM   3150  HA  ASP A 212      -1.496  15.069  28.218  1.00  0.00           H  
ATOM   3151 1HB  ASP A 212      -1.398  13.240  30.651  1.00  0.00           H  
ATOM   3152 2HB  ASP A 212      -0.808  14.894  30.646  1.00  0.00           H  
ATOM   3153  N   TYR A 213       0.510  12.803  27.703  1.00  0.00           N  
ATOM   3154  CA  TYR A 213       1.863  12.312  27.477  1.00  0.00           C  
ATOM   3155  C   TYR A 213       2.330  12.152  26.027  1.00  0.00           C  
ATOM   3156  O   TYR A 213       3.177  11.304  25.767  1.00  0.00           O  
ATOM   3157  CB  TYR A 213       1.988  10.980  28.175  1.00  0.00           C  
ATOM   3158  CG  TYR A 213       1.894  11.013  29.677  1.00  0.00           C  
ATOM   3159  CD1 TYR A 213       0.668  10.909  30.287  1.00  0.00           C  
ATOM   3160  CD2 TYR A 213       3.033  11.048  30.441  1.00  0.00           C  
ATOM   3161  CE1 TYR A 213       0.579  10.878  31.655  1.00  0.00           C  
ATOM   3162  CE2 TYR A 213       2.956  11.008  31.807  1.00  0.00           C  
ATOM   3163  CZ  TYR A 213       1.726  10.926  32.417  1.00  0.00           C  
ATOM   3164  OH  TYR A 213       1.633  10.884  33.788  1.00  0.00           O  
ATOM   3165  H   TYR A 213      -0.261  12.336  27.252  1.00  0.00           H  
ATOM   3166  HA  TYR A 213       2.534  13.012  27.946  1.00  0.00           H  
ATOM   3167 1HB  TYR A 213       1.211  10.350  27.823  1.00  0.00           H  
ATOM   3168 2HB  TYR A 213       2.935  10.514  27.902  1.00  0.00           H  
ATOM   3169  HD1 TYR A 213      -0.232  10.864  29.677  1.00  0.00           H  
ATOM   3170  HD2 TYR A 213       3.983  11.096  29.969  1.00  0.00           H  
ATOM   3171  HE1 TYR A 213      -0.388  10.812  32.136  1.00  0.00           H  
ATOM   3172  HE2 TYR A 213       3.869  11.033  32.405  1.00  0.00           H  
ATOM   3173  HH  TYR A 213       2.517  10.920  34.166  1.00  0.00           H  
ATOM   3174  N   GLY A 214       1.787  12.903  25.075  1.00  0.00           N  
ATOM   3175  CA  GLY A 214       2.227  12.748  23.685  1.00  0.00           C  
ATOM   3176  C   GLY A 214       1.513  11.682  22.850  1.00  0.00           C  
ATOM   3177  O   GLY A 214       1.881  11.482  21.686  1.00  0.00           O  
ATOM   3178  H   GLY A 214       1.118  13.646  25.279  1.00  0.00           H  
ATOM   3179 1HA  GLY A 214       2.109  13.703  23.182  1.00  0.00           H  
ATOM   3180 2HA  GLY A 214       3.287  12.533  23.681  1.00  0.00           H  
ATOM   3181  N   THR A 215       0.519  11.007  23.435  1.00  0.00           N  
ATOM   3182  CA  THR A 215      -0.262   9.989  22.728  1.00  0.00           C  
ATOM   3183  C   THR A 215      -1.597  10.517  22.281  1.00  0.00           C  
ATOM   3184  O   THR A 215      -2.349  11.099  23.072  1.00  0.00           O  
ATOM   3185  CB  THR A 215      -0.505   8.706  23.547  1.00  0.00           C  
ATOM   3186  OG1 THR A 215       0.754   8.047  23.801  1.00  0.00           O  
ATOM   3187  CG2 THR A 215      -1.474   7.739  22.824  1.00  0.00           C  
ATOM   3188  H   THR A 215       0.298  11.224  24.394  1.00  0.00           H  
ATOM   3189  HA  THR A 215       0.293   9.707  21.843  1.00  0.00           H  
ATOM   3190  HB  THR A 215      -0.950   8.979  24.499  1.00  0.00           H  
ATOM   3191  HG1 THR A 215       1.263   8.553  24.450  1.00  0.00           H  
ATOM   3192 1HG2 THR A 215      -1.627   6.861  23.429  1.00  0.00           H  
ATOM   3193 2HG2 THR A 215      -2.435   8.228  22.664  1.00  0.00           H  
ATOM   3194 3HG2 THR A 215      -1.057   7.446  21.862  1.00  0.00           H  
ATOM   3195  N   THR A 216      -1.873  10.319  20.998  1.00  0.00           N  
ATOM   3196  CA  THR A 216      -3.123  10.757  20.407  1.00  0.00           C  
ATOM   3197  C   THR A 216      -3.761   9.657  19.600  1.00  0.00           C  
ATOM   3198  O   THR A 216      -3.101   8.692  19.196  1.00  0.00           O  
ATOM   3199  CB  THR A 216      -2.920  11.976  19.500  1.00  0.00           C  
ATOM   3200  OG1 THR A 216      -2.087  11.617  18.384  1.00  0.00           O  
ATOM   3201  CG2 THR A 216      -2.271  13.090  20.236  1.00  0.00           C  
ATOM   3202  H   THR A 216      -1.180   9.823  20.432  1.00  0.00           H  
ATOM   3203  HA  THR A 216      -3.817  11.018  21.197  1.00  0.00           H  
ATOM   3204  HB  THR A 216      -3.878  12.324  19.160  1.00  0.00           H  
ATOM   3205  HG1 THR A 216      -2.090  12.324  17.731  1.00  0.00           H  
ATOM   3206 1HG2 THR A 216      -2.174  13.930  19.564  1.00  0.00           H  
ATOM   3207 2HG2 THR A 216      -2.896  13.370  21.082  1.00  0.00           H  
ATOM   3208 3HG2 THR A 216      -1.291  12.788  20.594  1.00  0.00           H  
ATOM   3209  N   ASN A 217      -5.042   9.811  19.327  1.00  0.00           N  
ATOM   3210  CA  ASN A 217      -5.703   8.844  18.474  1.00  0.00           C  
ATOM   3211  C   ASN A 217      -7.009   9.320  17.900  1.00  0.00           C  
ATOM   3212  O   ASN A 217      -7.581  10.335  18.329  1.00  0.00           O  
ATOM   3213  CB  ASN A 217      -6.005   7.618  19.278  1.00  0.00           C  
ATOM   3214  CG  ASN A 217      -6.825   8.004  20.361  1.00  0.00           C  
ATOM   3215  OD1 ASN A 217      -7.782   8.751  20.148  1.00  0.00           O  
ATOM   3216  ND2 ASN A 217      -6.529   7.565  21.530  1.00  0.00           N  
ATOM   3217  H   ASN A 217      -5.556  10.604  19.719  1.00  0.00           H  
ATOM   3218  HA  ASN A 217      -5.048   8.604  17.639  1.00  0.00           H  
ATOM   3219 1HB  ASN A 217      -6.513   6.874  18.664  1.00  0.00           H  
ATOM   3220 2HB  ASN A 217      -5.092   7.198  19.662  1.00  0.00           H  
ATOM   3221 1HD2 ASN A 217      -7.131   7.833  22.296  1.00  0.00           H  
ATOM   3222 2HD2 ASN A 217      -5.722   6.989  21.686  1.00  0.00           H  
ATOM   3223  N   ASP A 218      -7.533   8.503  17.003  1.00  0.00           N  
ATOM   3224  CA  ASP A 218      -8.869   8.691  16.503  1.00  0.00           C  
ATOM   3225  C   ASP A 218      -9.436   7.441  15.854  1.00  0.00           C  
ATOM   3226  O   ASP A 218      -8.707   6.650  15.246  1.00  0.00           O  
ATOM   3227  CB  ASP A 218      -8.835   9.827  15.510  1.00  0.00           C  
ATOM   3228  CG  ASP A 218      -7.906   9.541  14.406  1.00  0.00           C  
ATOM   3229  OD1 ASP A 218      -7.770   8.390  14.062  1.00  0.00           O  
ATOM   3230  OD2 ASP A 218      -7.333  10.462  13.877  1.00  0.00           O  
ATOM   3231  H   ASP A 218      -6.961   7.731  16.665  1.00  0.00           H  
ATOM   3232  HA  ASP A 218      -9.510   8.952  17.339  1.00  0.00           H  
ATOM   3233 1HB  ASP A 218      -9.837   9.987  15.111  1.00  0.00           H  
ATOM   3234 2HB  ASP A 218      -8.525  10.750  15.999  1.00  0.00           H  
ATOM   3235  N   ILE A 219     -10.757   7.310  15.884  1.00  0.00           N  
ATOM   3236  CA  ILE A 219     -11.399   6.230  15.155  1.00  0.00           C  
ATOM   3237  C   ILE A 219     -12.566   6.781  14.336  1.00  0.00           C  
ATOM   3238  O   ILE A 219     -13.212   7.751  14.746  1.00  0.00           O  
ATOM   3239  CB  ILE A 219     -11.843   5.122  16.151  1.00  0.00           C  
ATOM   3240  CG1 ILE A 219     -12.832   5.662  17.134  1.00  0.00           C  
ATOM   3241  CG2 ILE A 219     -10.635   4.557  16.960  1.00  0.00           C  
ATOM   3242  CD1 ILE A 219     -13.400   4.594  18.034  1.00  0.00           C  
ATOM   3243  H   ILE A 219     -11.307   7.974  16.424  1.00  0.00           H  
ATOM   3244  HA  ILE A 219     -10.691   5.803  14.461  1.00  0.00           H  
ATOM   3245  HB  ILE A 219     -12.312   4.321  15.601  1.00  0.00           H  
ATOM   3246 1HG1 ILE A 219     -12.333   6.411  17.751  1.00  0.00           H  
ATOM   3247 2HG1 ILE A 219     -13.651   6.145  16.595  1.00  0.00           H  
ATOM   3248 1HG2 ILE A 219     -10.981   3.783  17.636  1.00  0.00           H  
ATOM   3249 2HG2 ILE A 219      -9.902   4.146  16.303  1.00  0.00           H  
ATOM   3250 3HG2 ILE A 219     -10.176   5.345  17.539  1.00  0.00           H  
ATOM   3251 1HD1 ILE A 219     -14.077   5.038  18.728  1.00  0.00           H  
ATOM   3252 2HD1 ILE A 219     -13.919   3.841  17.444  1.00  0.00           H  
ATOM   3253 3HD1 ILE A 219     -12.596   4.126  18.583  1.00  0.00           H  
ATOM   3254  N   ALA A 220     -12.890   6.153  13.200  1.00  0.00           N  
ATOM   3255  CA  ALA A 220     -14.052   6.623  12.451  1.00  0.00           C  
ATOM   3256  C   ALA A 220     -14.664   5.674  11.452  1.00  0.00           C  
ATOM   3257  O   ALA A 220     -13.998   4.843  10.841  1.00  0.00           O  
ATOM   3258  CB  ALA A 220     -13.692   7.843  11.644  1.00  0.00           C  
ATOM   3259  H   ALA A 220     -12.301   5.411  12.840  1.00  0.00           H  
ATOM   3260  HA  ALA A 220     -14.807   6.857  13.181  1.00  0.00           H  
ATOM   3261 1HB  ALA A 220     -14.585   8.200  11.148  1.00  0.00           H  
ATOM   3262 2HB  ALA A 220     -13.309   8.601  12.284  1.00  0.00           H  
ATOM   3263 3HB  ALA A 220     -12.945   7.574  10.901  1.00  0.00           H  
ATOM   3264  N   VAL A 221     -15.937   5.905  11.183  1.00  0.00           N  
ATOM   3265  CA  VAL A 221     -16.580   5.263  10.057  1.00  0.00           C  
ATOM   3266  C   VAL A 221     -16.814   6.351   9.019  1.00  0.00           C  
ATOM   3267  O   VAL A 221     -17.415   7.379   9.308  1.00  0.00           O  
ATOM   3268  CB  VAL A 221     -17.900   4.628  10.428  1.00  0.00           C  
ATOM   3269  CG1 VAL A 221     -18.470   3.979   9.186  1.00  0.00           C  
ATOM   3270  CG2 VAL A 221     -17.722   3.663  11.531  1.00  0.00           C  
ATOM   3271  H   VAL A 221     -16.453   6.546  11.779  1.00  0.00           H  
ATOM   3272  HA  VAL A 221     -15.925   4.503   9.640  1.00  0.00           H  
ATOM   3273  HB  VAL A 221     -18.588   5.396  10.751  1.00  0.00           H  
ATOM   3274 1HG1 VAL A 221     -19.415   3.532   9.427  1.00  0.00           H  
ATOM   3275 2HG1 VAL A 221     -18.606   4.723   8.403  1.00  0.00           H  
ATOM   3276 3HG1 VAL A 221     -17.779   3.215   8.841  1.00  0.00           H  
ATOM   3277 1HG2 VAL A 221     -18.681   3.245  11.765  1.00  0.00           H  
ATOM   3278 2HG2 VAL A 221     -17.040   2.877  11.238  1.00  0.00           H  
ATOM   3279 3HG2 VAL A 221     -17.331   4.180  12.397  1.00  0.00           H  
ATOM   3280  N   ILE A 222     -16.303   6.158   7.832  1.00  0.00           N  
ATOM   3281  CA  ILE A 222     -16.365   7.180   6.807  1.00  0.00           C  
ATOM   3282  C   ILE A 222     -17.262   6.724   5.672  1.00  0.00           C  
ATOM   3283  O   ILE A 222     -17.117   5.614   5.182  1.00  0.00           O  
ATOM   3284  CB  ILE A 222     -14.949   7.455   6.301  1.00  0.00           C  
ATOM   3285  CG1 ILE A 222     -14.054   7.937   7.468  1.00  0.00           C  
ATOM   3286  CG2 ILE A 222     -14.967   8.460   5.231  1.00  0.00           C  
ATOM   3287  CD1 ILE A 222     -12.587   7.929   7.143  1.00  0.00           C  
ATOM   3288  H   ILE A 222     -15.837   5.280   7.639  1.00  0.00           H  
ATOM   3289  HA  ILE A 222     -16.779   8.092   7.229  1.00  0.00           H  
ATOM   3290  HB  ILE A 222     -14.523   6.533   5.919  1.00  0.00           H  
ATOM   3291 1HG1 ILE A 222     -14.337   8.944   7.729  1.00  0.00           H  
ATOM   3292 2HG1 ILE A 222     -14.206   7.295   8.334  1.00  0.00           H  
ATOM   3293 1HG2 ILE A 222     -13.953   8.583   4.932  1.00  0.00           H  
ATOM   3294 2HG2 ILE A 222     -15.560   8.123   4.398  1.00  0.00           H  
ATOM   3295 3HG2 ILE A 222     -15.373   9.395   5.606  1.00  0.00           H  
ATOM   3296 1HD1 ILE A 222     -12.024   8.283   8.006  1.00  0.00           H  
ATOM   3297 2HD1 ILE A 222     -12.275   6.912   6.899  1.00  0.00           H  
ATOM   3298 3HD1 ILE A 222     -12.395   8.574   6.291  1.00  0.00           H  
ATOM   3299  N   TRP A 223     -18.173   7.577   5.232  1.00  0.00           N  
ATOM   3300  CA  TRP A 223     -19.134   7.258   4.176  1.00  0.00           C  
ATOM   3301  C   TRP A 223     -19.033   8.147   2.936  1.00  0.00           C  
ATOM   3302  O   TRP A 223     -19.698   9.190   2.893  1.00  0.00           O  
ATOM   3303  CB  TRP A 223     -20.583   7.393   4.667  1.00  0.00           C  
ATOM   3304  CG  TRP A 223     -21.100   6.392   5.666  1.00  0.00           C  
ATOM   3305  CD1 TRP A 223     -21.781   5.259   5.352  1.00  0.00           C  
ATOM   3306  CD2 TRP A 223     -21.037   6.428   7.113  1.00  0.00           C  
ATOM   3307  NE1 TRP A 223     -22.144   4.586   6.496  1.00  0.00           N  
ATOM   3308  CE2 TRP A 223     -21.696   5.280   7.579  1.00  0.00           C  
ATOM   3309  CE3 TRP A 223     -20.501   7.316   8.031  1.00  0.00           C  
ATOM   3310  CZ2 TRP A 223     -21.818   5.001   8.926  1.00  0.00           C  
ATOM   3311  CZ3 TRP A 223     -20.632   7.031   9.369  1.00  0.00           C  
ATOM   3312  CH2 TRP A 223     -21.263   5.907   9.807  1.00  0.00           C  
ATOM   3313  H   TRP A 223     -18.239   8.483   5.688  1.00  0.00           H  
ATOM   3314  HA  TRP A 223     -18.981   6.224   3.875  1.00  0.00           H  
ATOM   3315 1HB  TRP A 223     -20.692   8.365   5.115  1.00  0.00           H  
ATOM   3316 2HB  TRP A 223     -21.245   7.366   3.801  1.00  0.00           H  
ATOM   3317  HD1 TRP A 223     -22.010   4.937   4.338  1.00  0.00           H  
ATOM   3318  HE1 TRP A 223     -22.658   3.719   6.527  1.00  0.00           H  
ATOM   3319  HE3 TRP A 223     -19.990   8.214   7.706  1.00  0.00           H  
ATOM   3320  HZ2 TRP A 223     -22.324   4.108   9.295  1.00  0.00           H  
ATOM   3321  HZ3 TRP A 223     -20.217   7.721  10.062  1.00  0.00           H  
ATOM   3322  HH2 TRP A 223     -21.325   5.723  10.874  1.00  0.00           H  
ATOM   3323  N   PRO A 224     -18.116   7.875   1.985  1.00  0.00           N  
ATOM   3324  CA  PRO A 224     -17.971   8.622   0.757  1.00  0.00           C  
ATOM   3325  C   PRO A 224     -19.311   8.518   0.054  1.00  0.00           C  
ATOM   3326  O   PRO A 224     -19.953   7.471   0.120  1.00  0.00           O  
ATOM   3327  CB  PRO A 224     -16.867   7.866   0.009  1.00  0.00           C  
ATOM   3328  CG  PRO A 224     -16.102   7.135   1.096  1.00  0.00           C  
ATOM   3329  CD  PRO A 224     -17.170   6.745   2.104  1.00  0.00           C  
ATOM   3330  HA  PRO A 224     -17.721   9.659   0.980  1.00  0.00           H  
ATOM   3331 1HB  PRO A 224     -17.319   7.184  -0.722  1.00  0.00           H  
ATOM   3332 2HB  PRO A 224     -16.247   8.563  -0.556  1.00  0.00           H  
ATOM   3333 1HG  PRO A 224     -15.576   6.264   0.679  1.00  0.00           H  
ATOM   3334 2HG  PRO A 224     -15.333   7.790   1.530  1.00  0.00           H  
ATOM   3335 1HD  PRO A 224     -17.659   5.791   1.824  1.00  0.00           H  
ATOM   3336 2HD  PRO A 224     -16.709   6.694   3.055  1.00  0.00           H  
ATOM   3337  N   GLN A 225     -19.710   9.531  -0.693  1.00  0.00           N  
ATOM   3338  CA  GLN A 225     -21.029   9.489  -1.329  1.00  0.00           C  
ATOM   3339  C   GLN A 225     -21.245   8.303  -2.272  1.00  0.00           C  
ATOM   3340  O   GLN A 225     -22.368   7.820  -2.413  1.00  0.00           O  
ATOM   3341  CB  GLN A 225     -21.278  10.783  -2.108  1.00  0.00           C  
ATOM   3342  CG  GLN A 225     -21.480  12.003  -1.236  1.00  0.00           C  
ATOM   3343  CD  GLN A 225     -21.678  13.284  -2.035  1.00  0.00           C  
ATOM   3344  OE1 GLN A 225     -21.240  13.404  -3.185  1.00  0.00           O  
ATOM   3345  NE2 GLN A 225     -22.344  14.258  -1.422  1.00  0.00           N  
ATOM   3346  H   GLN A 225     -19.144  10.366  -0.764  1.00  0.00           H  
ATOM   3347  HA  GLN A 225     -21.774   9.419  -0.536  1.00  0.00           H  
ATOM   3348 1HB  GLN A 225     -20.434  10.979  -2.767  1.00  0.00           H  
ATOM   3349 2HB  GLN A 225     -22.162  10.663  -2.735  1.00  0.00           H  
ATOM   3350 1HG  GLN A 225     -22.356  11.848  -0.609  1.00  0.00           H  
ATOM   3351 2HG  GLN A 225     -20.597  12.124  -0.613  1.00  0.00           H  
ATOM   3352 1HE2 GLN A 225     -22.510  15.125  -1.890  1.00  0.00           H  
ATOM   3353 2HE2 GLN A 225     -22.682  14.120  -0.489  1.00  0.00           H  
ATOM   3354  N   GLY A 226     -20.192   7.862  -2.952  1.00  0.00           N  
ATOM   3355  CA  GLY A 226     -20.317   6.758  -3.897  1.00  0.00           C  
ATOM   3356  C   GLY A 226     -19.943   5.370  -3.352  1.00  0.00           C  
ATOM   3357  O   GLY A 226     -19.868   4.420  -4.135  1.00  0.00           O  
ATOM   3358  H   GLY A 226     -19.293   8.289  -2.797  1.00  0.00           H  
ATOM   3359 1HA  GLY A 226     -21.343   6.726  -4.264  1.00  0.00           H  
ATOM   3360 2HA  GLY A 226     -19.695   6.973  -4.763  1.00  0.00           H  
ATOM   3361  N   ARG A 227     -19.641   5.240  -2.051  1.00  0.00           N  
ATOM   3362  CA  ARG A 227     -19.175   3.937  -1.545  1.00  0.00           C  
ATOM   3363  C   ARG A 227     -19.759   3.483  -0.208  1.00  0.00           C  
ATOM   3364  O   ARG A 227     -20.177   4.280   0.632  1.00  0.00           O  
ATOM   3365  CB  ARG A 227     -17.648   3.914  -1.418  1.00  0.00           C  
ATOM   3366  CG  ARG A 227     -16.877   4.099  -2.736  1.00  0.00           C  
ATOM   3367  CD  ARG A 227     -15.382   4.066  -2.583  1.00  0.00           C  
ATOM   3368  NE  ARG A 227     -14.851   2.744  -2.225  1.00  0.00           N  
ATOM   3369  CZ  ARG A 227     -14.599   1.743  -3.107  1.00  0.00           C  
ATOM   3370  NH1 ARG A 227     -14.883   1.896  -4.384  1.00  0.00           N  
ATOM   3371  NH2 ARG A 227     -14.066   0.610  -2.686  1.00  0.00           N  
ATOM   3372  H   ARG A 227     -19.741   6.029  -1.408  1.00  0.00           H  
ATOM   3373  HA  ARG A 227     -19.448   3.183  -2.282  1.00  0.00           H  
ATOM   3374 1HB  ARG A 227     -17.336   4.698  -0.733  1.00  0.00           H  
ATOM   3375 2HB  ARG A 227     -17.336   2.964  -0.978  1.00  0.00           H  
ATOM   3376 1HG  ARG A 227     -17.170   3.314  -3.434  1.00  0.00           H  
ATOM   3377 2HG  ARG A 227     -17.126   5.067  -3.162  1.00  0.00           H  
ATOM   3378 1HD  ARG A 227     -14.922   4.372  -3.522  1.00  0.00           H  
ATOM   3379 2HD  ARG A 227     -15.094   4.766  -1.797  1.00  0.00           H  
ATOM   3380  HE  ARG A 227     -14.611   2.571  -1.250  1.00  0.00           H  
ATOM   3381 1HH1 ARG A 227     -15.293   2.758  -4.714  1.00  0.00           H  
ATOM   3382 2HH1 ARG A 227     -14.690   1.139  -5.029  1.00  0.00           H  
ATOM   3383 1HH2 ARG A 227     -13.811   0.484  -1.694  1.00  0.00           H  
ATOM   3384 2HH2 ARG A 227     -13.866  -0.167  -3.332  1.00  0.00           H  
ATOM   3385  N   ALA A 228     -19.737   2.169   0.001  1.00  0.00           N  
ATOM   3386  CA  ALA A 228     -20.068   1.605   1.300  1.00  0.00           C  
ATOM   3387  C   ALA A 228     -19.022   2.179   2.248  1.00  0.00           C  
ATOM   3388  O   ALA A 228     -17.955   2.574   1.776  1.00  0.00           O  
ATOM   3389  CB  ALA A 228     -20.049   0.081   1.261  1.00  0.00           C  
ATOM   3390  H   ALA A 228     -19.440   1.555  -0.744  1.00  0.00           H  
ATOM   3391  HA  ALA A 228     -21.057   1.955   1.593  1.00  0.00           H  
ATOM   3392 1HB  ALA A 228     -20.267  -0.368   2.212  1.00  0.00           H  
ATOM   3393 2HB  ALA A 228     -20.780  -0.271   0.537  1.00  0.00           H  
ATOM   3394 3HB  ALA A 228     -19.092  -0.231   0.979  1.00  0.00           H  
ATOM   3395  N   PRO A 229     -19.279   2.270   3.549  1.00  0.00           N  
ATOM   3396  CA  PRO A 229     -18.389   2.863   4.514  1.00  0.00           C  
ATOM   3397  C   PRO A 229     -17.046   2.201   4.696  1.00  0.00           C  
ATOM   3398  O   PRO A 229     -16.871   0.993   4.500  1.00  0.00           O  
ATOM   3399  CB  PRO A 229     -19.190   2.774   5.802  1.00  0.00           C  
ATOM   3400  CG  PRO A 229     -20.262   1.747   5.534  1.00  0.00           C  
ATOM   3401  CD  PRO A 229     -20.569   1.856   4.098  1.00  0.00           C  
ATOM   3402  HA  PRO A 229     -18.258   3.900   4.210  1.00  0.00           H  
ATOM   3403 1HB  PRO A 229     -18.518   2.465   6.603  1.00  0.00           H  
ATOM   3404 2HB  PRO A 229     -19.550   3.757   6.078  1.00  0.00           H  
ATOM   3405 1HG  PRO A 229     -19.918   0.747   5.800  1.00  0.00           H  
ATOM   3406 2HG  PRO A 229     -21.137   1.963   6.139  1.00  0.00           H  
ATOM   3407 1HD  PRO A 229     -20.893   0.892   3.769  1.00  0.00           H  
ATOM   3408 2HD  PRO A 229     -21.325   2.629   3.919  1.00  0.00           H  
ATOM   3409  N   LEU A 230     -16.094   3.031   5.065  1.00  0.00           N  
ATOM   3410  CA  LEU A 230     -14.761   2.587   5.352  1.00  0.00           C  
ATOM   3411  C   LEU A 230     -14.580   2.733   6.855  1.00  0.00           C  
ATOM   3412  O   LEU A 230     -15.093   3.687   7.433  1.00  0.00           O  
ATOM   3413  CB  LEU A 230     -13.760   3.496   4.651  1.00  0.00           C  
ATOM   3414  CG  LEU A 230     -13.999   3.761   3.151  1.00  0.00           C  
ATOM   3415  CD1 LEU A 230     -12.954   4.760   2.658  1.00  0.00           C  
ATOM   3416  CD2 LEU A 230     -13.940   2.468   2.382  1.00  0.00           C  
ATOM   3417  H   LEU A 230     -16.323   4.014   5.165  1.00  0.00           H  
ATOM   3418  HA  LEU A 230     -14.642   1.552   5.053  1.00  0.00           H  
ATOM   3419 1HB  LEU A 230     -13.688   4.439   5.178  1.00  0.00           H  
ATOM   3420 2HB  LEU A 230     -12.831   2.988   4.713  1.00  0.00           H  
ATOM   3421  HG  LEU A 230     -14.988   4.214   3.014  1.00  0.00           H  
ATOM   3422 1HD1 LEU A 230     -13.124   4.971   1.601  1.00  0.00           H  
ATOM   3423 2HD1 LEU A 230     -13.037   5.687   3.231  1.00  0.00           H  
ATOM   3424 3HD1 LEU A 230     -11.957   4.338   2.788  1.00  0.00           H  
ATOM   3425 1HD2 LEU A 230     -14.113   2.657   1.321  1.00  0.00           H  
ATOM   3426 2HD2 LEU A 230     -12.957   2.020   2.511  1.00  0.00           H  
ATOM   3427 3HD2 LEU A 230     -14.708   1.787   2.751  1.00  0.00           H  
ATOM   3428  N   VAL A 231     -13.844   1.853   7.497  1.00  0.00           N  
ATOM   3429  CA  VAL A 231     -13.594   2.071   8.918  1.00  0.00           C  
ATOM   3430  C   VAL A 231     -12.126   2.379   9.115  1.00  0.00           C  
ATOM   3431  O   VAL A 231     -11.274   1.587   8.733  1.00  0.00           O  
ATOM   3432  CB  VAL A 231     -14.011   0.866   9.750  1.00  0.00           C  
ATOM   3433  CG1 VAL A 231     -13.733   1.138  11.192  1.00  0.00           C  
ATOM   3434  CG2 VAL A 231     -15.476   0.565   9.510  1.00  0.00           C  
ATOM   3435  H   VAL A 231     -13.467   1.053   6.999  1.00  0.00           H  
ATOM   3436  HA  VAL A 231     -14.169   2.927   9.260  1.00  0.00           H  
ATOM   3437  HB  VAL A 231     -13.415   0.011   9.471  1.00  0.00           H  
ATOM   3438 1HG1 VAL A 231     -14.022   0.280  11.777  1.00  0.00           H  
ATOM   3439 2HG1 VAL A 231     -12.672   1.341  11.335  1.00  0.00           H  
ATOM   3440 3HG1 VAL A 231     -14.314   2.000  11.491  1.00  0.00           H  
ATOM   3441 1HG2 VAL A 231     -15.765  -0.290  10.098  1.00  0.00           H  
ATOM   3442 2HG2 VAL A 231     -16.071   1.421   9.796  1.00  0.00           H  
ATOM   3443 3HG2 VAL A 231     -15.637   0.350   8.453  1.00  0.00           H  
ATOM   3444  N   LEU A 232     -11.832   3.549   9.659  1.00  0.00           N  
ATOM   3445  CA  LEU A 232     -10.467   4.032   9.792  1.00  0.00           C  
ATOM   3446  C   LEU A 232     -10.062   4.401  11.183  1.00  0.00           C  
ATOM   3447  O   LEU A 232     -10.724   5.207  11.841  1.00  0.00           O  
ATOM   3448  CB  LEU A 232     -10.250   5.282   8.934  1.00  0.00           C  
ATOM   3449  CG  LEU A 232      -8.869   5.976   9.085  1.00  0.00           C  
ATOM   3450  CD1 LEU A 232      -7.760   5.021   8.634  1.00  0.00           C  
ATOM   3451  CD2 LEU A 232      -8.860   7.267   8.241  1.00  0.00           C  
ATOM   3452  H   LEU A 232     -12.594   4.129   9.993  1.00  0.00           H  
ATOM   3453  HA  LEU A 232      -9.799   3.250   9.447  1.00  0.00           H  
ATOM   3454 1HB  LEU A 232     -10.389   5.026   7.897  1.00  0.00           H  
ATOM   3455 2HB  LEU A 232     -11.014   6.012   9.209  1.00  0.00           H  
ATOM   3456  HG  LEU A 232      -8.695   6.230  10.135  1.00  0.00           H  
ATOM   3457 1HD1 LEU A 232      -6.801   5.514   8.747  1.00  0.00           H  
ATOM   3458 2HD1 LEU A 232      -7.769   4.126   9.239  1.00  0.00           H  
ATOM   3459 3HD1 LEU A 232      -7.909   4.748   7.618  1.00  0.00           H  
ATOM   3460 1HD2 LEU A 232      -7.895   7.760   8.346  1.00  0.00           H  
ATOM   3461 2HD2 LEU A 232      -9.030   7.021   7.191  1.00  0.00           H  
ATOM   3462 3HD2 LEU A 232      -9.647   7.936   8.589  1.00  0.00           H  
ATOM   3463  N   VAL A 233      -8.970   3.814  11.638  1.00  0.00           N  
ATOM   3464  CA  VAL A 233      -8.469   4.194  12.928  1.00  0.00           C  
ATOM   3465  C   VAL A 233      -7.002   4.567  12.836  1.00  0.00           C  
ATOM   3466  O   VAL A 233      -6.232   3.930  12.106  1.00  0.00           O  
ATOM   3467  CB  VAL A 233      -8.610   3.030  13.883  1.00  0.00           C  
ATOM   3468  CG1 VAL A 233     -10.087   2.569  13.955  1.00  0.00           C  
ATOM   3469  CG2 VAL A 233      -7.781   1.976  13.458  1.00  0.00           C  
ATOM   3470  H   VAL A 233      -8.500   3.108  11.070  1.00  0.00           H  
ATOM   3471  HA  VAL A 233      -9.013   5.056  13.291  1.00  0.00           H  
ATOM   3472  HB  VAL A 233      -8.308   3.358  14.873  1.00  0.00           H  
ATOM   3473 1HG1 VAL A 233     -10.173   1.762  14.657  1.00  0.00           H  
ATOM   3474 2HG1 VAL A 233     -10.707   3.376  14.262  1.00  0.00           H  
ATOM   3475 3HG1 VAL A 233     -10.415   2.228  12.976  1.00  0.00           H  
ATOM   3476 1HG2 VAL A 233      -7.901   1.198  14.155  1.00  0.00           H  
ATOM   3477 2HG2 VAL A 233      -8.093   1.656  12.472  1.00  0.00           H  
ATOM   3478 3HG2 VAL A 233      -6.757   2.312  13.430  1.00  0.00           H  
ATOM   3479  N   THR A 234      -6.608   5.554  13.628  1.00  0.00           N  
ATOM   3480  CA  THR A 234      -5.222   5.969  13.702  1.00  0.00           C  
ATOM   3481  C   THR A 234      -4.772   6.176  15.148  1.00  0.00           C  
ATOM   3482  O   THR A 234      -5.464   6.774  15.975  1.00  0.00           O  
ATOM   3483  CB  THR A 234      -4.972   7.251  12.880  1.00  0.00           C  
ATOM   3484  OG1 THR A 234      -5.328   7.039  11.504  1.00  0.00           O  
ATOM   3485  CG2 THR A 234      -3.504   7.651  12.975  1.00  0.00           C  
ATOM   3486  H   THR A 234      -7.303   6.060  14.188  1.00  0.00           H  
ATOM   3487  HA  THR A 234      -4.609   5.181  13.277  1.00  0.00           H  
ATOM   3488  HB  THR A 234      -5.567   8.061  13.274  1.00  0.00           H  
ATOM   3489  HG1 THR A 234      -6.287   7.076  11.438  1.00  0.00           H  
ATOM   3490 1HG2 THR A 234      -3.342   8.555  12.405  1.00  0.00           H  
ATOM   3491 2HG2 THR A 234      -3.240   7.828  13.998  1.00  0.00           H  
ATOM   3492 3HG2 THR A 234      -2.882   6.868  12.597  1.00  0.00           H  
ATOM   3493  N   TYR A 235      -3.595   5.666  15.463  1.00  0.00           N  
ATOM   3494  CA  TYR A 235      -2.999   5.864  16.772  1.00  0.00           C  
ATOM   3495  C   TYR A 235      -1.566   6.359  16.679  1.00  0.00           C  
ATOM   3496  O   TYR A 235      -0.787   5.875  15.864  1.00  0.00           O  
ATOM   3497  CB  TYR A 235      -3.096   4.569  17.553  1.00  0.00           C  
ATOM   3498  CG  TYR A 235      -4.527   4.206  18.043  1.00  0.00           C  
ATOM   3499  CD1 TYR A 235      -5.487   3.575  17.235  1.00  0.00           C  
ATOM   3500  CD2 TYR A 235      -4.851   4.518  19.356  1.00  0.00           C  
ATOM   3501  CE1 TYR A 235      -6.762   3.321  17.760  1.00  0.00           C  
ATOM   3502  CE2 TYR A 235      -6.104   4.265  19.872  1.00  0.00           C  
ATOM   3503  CZ  TYR A 235      -7.059   3.694  19.099  1.00  0.00           C  
ATOM   3504  OH  TYR A 235      -8.322   3.479  19.622  1.00  0.00           O  
ATOM   3505  H   TYR A 235      -3.091   5.137  14.755  1.00  0.00           H  
ATOM   3506  HA  TYR A 235      -3.564   6.628  17.302  1.00  0.00           H  
ATOM   3507 1HB  TYR A 235      -2.708   3.744  16.957  1.00  0.00           H  
ATOM   3508 2HB  TYR A 235      -2.479   4.679  18.416  1.00  0.00           H  
ATOM   3509  HD1 TYR A 235      -5.253   3.308  16.205  1.00  0.00           H  
ATOM   3510  HD2 TYR A 235      -4.103   4.994  19.990  1.00  0.00           H  
ATOM   3511  HE1 TYR A 235      -7.524   2.853  17.135  1.00  0.00           H  
ATOM   3512  HE2 TYR A 235      -6.331   4.542  20.904  1.00  0.00           H  
ATOM   3513  HH  TYR A 235      -8.510   4.070  20.380  1.00  0.00           H  
ATOM   3514  N   PHE A 236      -1.183   7.284  17.556  1.00  0.00           N  
ATOM   3515  CA  PHE A 236       0.191   7.771  17.523  1.00  0.00           C  
ATOM   3516  C   PHE A 236       0.794   7.971  18.908  1.00  0.00           C  
ATOM   3517  O   PHE A 236       0.253   8.686  19.750  1.00  0.00           O  
ATOM   3518  CB  PHE A 236       0.285   9.100  16.759  1.00  0.00           C  
ATOM   3519  CG  PHE A 236       1.703   9.601  16.635  1.00  0.00           C  
ATOM   3520  CD1 PHE A 236       2.591   8.962  15.800  1.00  0.00           C  
ATOM   3521  CD2 PHE A 236       2.149  10.680  17.364  1.00  0.00           C  
ATOM   3522  CE1 PHE A 236       3.893   9.381  15.685  1.00  0.00           C  
ATOM   3523  CE2 PHE A 236       3.454  11.105  17.257  1.00  0.00           C  
ATOM   3524  CZ  PHE A 236       4.324  10.456  16.423  1.00  0.00           C  
ATOM   3525  H   PHE A 236      -1.849   7.680  18.218  1.00  0.00           H  
ATOM   3526  HA  PHE A 236       0.795   7.036  17.004  1.00  0.00           H  
ATOM   3527 1HB  PHE A 236      -0.125   8.978  15.759  1.00  0.00           H  
ATOM   3528 2HB  PHE A 236      -0.307   9.861  17.270  1.00  0.00           H  
ATOM   3529  HD1 PHE A 236       2.242   8.116  15.239  1.00  0.00           H  
ATOM   3530  HD2 PHE A 236       1.456  11.188  18.035  1.00  0.00           H  
ATOM   3531  HE1 PHE A 236       4.580   8.855  15.019  1.00  0.00           H  
ATOM   3532  HE2 PHE A 236       3.799  11.946  17.837  1.00  0.00           H  
ATOM   3533  HZ  PHE A 236       5.359  10.793  16.351  1.00  0.00           H  
ATOM   3534  N   THR A 237       1.933   7.318  19.131  1.00  0.00           N  
ATOM   3535  CA  THR A 237       2.667   7.414  20.394  1.00  0.00           C  
ATOM   3536  C   THR A 237       4.140   7.736  20.213  1.00  0.00           C  
ATOM   3537  O   THR A 237       4.823   7.192  19.345  1.00  0.00           O  
ATOM   3538  CB  THR A 237       2.491   6.143  21.264  1.00  0.00           C  
ATOM   3539  OG1 THR A 237       1.128   6.032  21.673  1.00  0.00           O  
ATOM   3540  CG2 THR A 237       3.376   6.152  22.499  1.00  0.00           C  
ATOM   3541  H   THR A 237       2.316   6.755  18.370  1.00  0.00           H  
ATOM   3542  HA  THR A 237       2.239   8.238  20.965  1.00  0.00           H  
ATOM   3543  HB  THR A 237       2.744   5.270  20.662  1.00  0.00           H  
ATOM   3544  HG1 THR A 237       0.957   6.718  22.366  1.00  0.00           H  
ATOM   3545 1HG2 THR A 237       3.212   5.240  23.069  1.00  0.00           H  
ATOM   3546 2HG2 THR A 237       4.416   6.198  22.201  1.00  0.00           H  
ATOM   3547 3HG2 THR A 237       3.137   7.014  23.121  1.00  0.00           H  
ATOM   3548  N   GLN A 238       4.626   8.655  21.032  1.00  0.00           N  
ATOM   3549  CA  GLN A 238       6.027   9.025  21.041  1.00  0.00           C  
ATOM   3550  C   GLN A 238       6.709   8.207  22.144  1.00  0.00           C  
ATOM   3551  O   GLN A 238       6.055   7.878  23.128  1.00  0.00           O  
ATOM   3552  CB  GLN A 238       6.127  10.515  21.302  1.00  0.00           C  
ATOM   3553  CG  GLN A 238       5.476  11.358  20.233  1.00  0.00           C  
ATOM   3554  CD  GLN A 238       5.482  12.794  20.616  1.00  0.00           C  
ATOM   3555  OE1 GLN A 238       6.509  13.484  20.604  1.00  0.00           O  
ATOM   3556  NE2 GLN A 238       4.314  13.251  21.035  1.00  0.00           N  
ATOM   3557  H   GLN A 238       3.997   9.094  21.696  1.00  0.00           H  
ATOM   3558  HA  GLN A 238       6.455   8.786  20.071  1.00  0.00           H  
ATOM   3559 1HB  GLN A 238       5.638  10.751  22.254  1.00  0.00           H  
ATOM   3560 2HB  GLN A 238       7.165  10.821  21.388  1.00  0.00           H  
ATOM   3561 1HG  GLN A 238       6.022  11.239  19.293  1.00  0.00           H  
ATOM   3562 2HG  GLN A 238       4.438  11.041  20.117  1.00  0.00           H  
ATOM   3563 1HE2 GLN A 238       4.229  14.193  21.410  1.00  0.00           H  
ATOM   3564 2HE2 GLN A 238       3.501  12.626  21.069  1.00  0.00           H  
ATOM   3565  N   PRO A 239       8.001   7.866  22.032  1.00  0.00           N  
ATOM   3566  CA  PRO A 239       8.771   7.135  23.030  1.00  0.00           C  
ATOM   3567  C   PRO A 239       8.992   7.875  24.347  1.00  0.00           C  
ATOM   3568  O   PRO A 239       9.328   7.255  25.356  1.00  0.00           O  
ATOM   3569  CB  PRO A 239      10.103   6.908  22.311  1.00  0.00           C  
ATOM   3570  CG  PRO A 239      10.181   8.007  21.275  1.00  0.00           C  
ATOM   3571  CD  PRO A 239       8.762   8.215  20.828  1.00  0.00           C  
ATOM   3572  HA  PRO A 239       8.271   6.173  23.219  1.00  0.00           H  
ATOM   3573 1HB  PRO A 239      10.925   6.952  23.037  1.00  0.00           H  
ATOM   3574 2HB  PRO A 239      10.123   5.901  21.868  1.00  0.00           H  
ATOM   3575 1HG  PRO A 239      10.619   8.913  21.713  1.00  0.00           H  
ATOM   3576 2HG  PRO A 239      10.840   7.707  20.446  1.00  0.00           H  
ATOM   3577 1HD  PRO A 239       8.635   9.261  20.531  1.00  0.00           H  
ATOM   3578 2HD  PRO A 239       8.523   7.516  20.024  1.00  0.00           H  
ATOM   3579  N   GLN A 240       8.839   9.196  24.340  1.00  0.00           N  
ATOM   3580  CA  GLN A 240       9.068   9.965  25.554  1.00  0.00           C  
ATOM   3581  C   GLN A 240       7.777  10.329  26.267  1.00  0.00           C  
ATOM   3582  O   GLN A 240       6.752  10.593  25.639  1.00  0.00           O  
ATOM   3583  CB  GLN A 240       9.848  11.237  25.230  1.00  0.00           C  
ATOM   3584  CG  GLN A 240      11.214  10.991  24.604  1.00  0.00           C  
ATOM   3585  CD  GLN A 240      12.179  10.297  25.559  1.00  0.00           C  
ATOM   3586  OE1 GLN A 240      12.470  10.808  26.646  1.00  0.00           O  
ATOM   3587  NE2 GLN A 240      12.682   9.134  25.161  1.00  0.00           N  
ATOM   3588  H   GLN A 240       8.562   9.674  23.499  1.00  0.00           H  
ATOM   3589  HA  GLN A 240       9.663   9.361  26.237  1.00  0.00           H  
ATOM   3590 1HB  GLN A 240       9.266  11.848  24.540  1.00  0.00           H  
ATOM   3591 2HB  GLN A 240       9.983  11.820  26.144  1.00  0.00           H  
ATOM   3592 1HG  GLN A 240      11.091  10.359  23.727  1.00  0.00           H  
ATOM   3593 2HG  GLN A 240      11.648  11.948  24.315  1.00  0.00           H  
ATOM   3594 1HE2 GLN A 240      13.321   8.636  25.751  1.00  0.00           H  
ATOM   3595 2HE2 GLN A 240      12.424   8.754  24.275  1.00  0.00           H  
ATOM   3596  N   GLN A 241       7.864  10.428  27.587  1.00  0.00           N  
ATOM   3597  CA  GLN A 241       6.728  10.861  28.384  1.00  0.00           C  
ATOM   3598  C   GLN A 241       6.615  12.373  28.354  1.00  0.00           C  
ATOM   3599  O   GLN A 241       7.609  13.075  28.171  1.00  0.00           O  
ATOM   3600  CB  GLN A 241       6.834  10.355  29.832  1.00  0.00           C  
ATOM   3601  CG  GLN A 241       6.711   8.836  29.988  1.00  0.00           C  
ATOM   3602  CD  GLN A 241       6.700   8.402  31.458  1.00  0.00           C  
ATOM   3603  OE1 GLN A 241       6.079   9.058  32.300  1.00  0.00           O  
ATOM   3604  NE2 GLN A 241       7.382   7.307  31.768  1.00  0.00           N  
ATOM   3605  H   GLN A 241       8.735  10.194  28.043  1.00  0.00           H  
ATOM   3606  HA  GLN A 241       5.818  10.449  27.945  1.00  0.00           H  
ATOM   3607 1HB  GLN A 241       7.805  10.642  30.234  1.00  0.00           H  
ATOM   3608 2HB  GLN A 241       6.090  10.833  30.453  1.00  0.00           H  
ATOM   3609 1HG  GLN A 241       5.771   8.512  29.529  1.00  0.00           H  
ATOM   3610 2HG  GLN A 241       7.554   8.354  29.491  1.00  0.00           H  
ATOM   3611 1HE2 GLN A 241       7.407   6.984  32.715  1.00  0.00           H  
ATOM   3612 2HE2 GLN A 241       7.876   6.806  31.059  1.00  0.00           H  
ATOM   3613  N   ASN A 242       5.395  12.860  28.554  1.00  0.00           N  
ATOM   3614  CA  ASN A 242       5.050  14.284  28.608  1.00  0.00           C  
ATOM   3615  C   ASN A 242       5.315  15.012  27.286  1.00  0.00           C  
ATOM   3616  O   ASN A 242       5.438  16.236  27.254  1.00  0.00           O  
ATOM   3617  CB  ASN A 242       5.827  14.971  29.720  1.00  0.00           C  
ATOM   3618  CG  ASN A 242       5.543  14.410  31.092  1.00  0.00           C  
ATOM   3619  OD1 ASN A 242       4.406  14.102  31.457  1.00  0.00           O  
ATOM   3620  ND2 ASN A 242       6.587  14.263  31.868  1.00  0.00           N  
ATOM   3621  H   ASN A 242       4.648  12.194  28.676  1.00  0.00           H  
ATOM   3622  HA  ASN A 242       3.988  14.381  28.830  1.00  0.00           H  
ATOM   3623 1HB  ASN A 242       6.896  14.931  29.534  1.00  0.00           H  
ATOM   3624 2HB  ASN A 242       5.553  16.025  29.728  1.00  0.00           H  
ATOM   3625 1HD2 ASN A 242       6.478  13.892  32.790  1.00  0.00           H  
ATOM   3626 2HD2 ASN A 242       7.496  14.522  31.536  1.00  0.00           H  
ATOM   3627  N   ALA A 243       5.303  14.290  26.168  1.00  0.00           N  
ATOM   3628  CA  ALA A 243       5.579  14.899  24.866  1.00  0.00           C  
ATOM   3629  C   ALA A 243       4.361  15.577  24.216  1.00  0.00           C  
ATOM   3630  O   ALA A 243       3.973  15.266  23.085  1.00  0.00           O  
ATOM   3631  CB  ALA A 243       6.134  13.836  23.952  1.00  0.00           C  
ATOM   3632  H   ALA A 243       5.155  13.291  26.227  1.00  0.00           H  
ATOM   3633  HA  ALA A 243       6.340  15.665  25.013  1.00  0.00           H  
ATOM   3634 1HB  ALA A 243       6.396  14.289  23.007  1.00  0.00           H  
ATOM   3635 2HB  ALA A 243       7.025  13.399  24.406  1.00  0.00           H  
ATOM   3636 3HB  ALA A 243       5.412  13.058  23.796  1.00  0.00           H  
ATOM   3637  N   GLU A 244       3.800  16.551  24.918  1.00  0.00           N  
ATOM   3638  CA  GLU A 244       2.639  17.323  24.455  1.00  0.00           C  
ATOM   3639  C   GLU A 244       1.522  16.448  23.840  1.00  0.00           C  
ATOM   3640  O   GLU A 244       0.936  15.597  24.523  1.00  0.00           O  
ATOM   3641  CB  GLU A 244       3.106  18.371  23.433  1.00  0.00           C  
ATOM   3642  CG  GLU A 244       4.110  19.372  23.983  1.00  0.00           C  
ATOM   3643  CD  GLU A 244       4.495  20.459  22.996  1.00  0.00           C  
ATOM   3644  OE1 GLU A 244       4.718  20.160  21.837  1.00  0.00           O  
ATOM   3645  OE2 GLU A 244       4.566  21.592  23.406  1.00  0.00           O  
ATOM   3646  H   GLU A 244       4.220  16.747  25.827  1.00  0.00           H  
ATOM   3647  HA  GLU A 244       2.219  17.842  25.317  1.00  0.00           H  
ATOM   3648 1HB  GLU A 244       3.571  17.875  22.584  1.00  0.00           H  
ATOM   3649 2HB  GLU A 244       2.254  18.946  23.069  1.00  0.00           H  
ATOM   3650 1HG  GLU A 244       3.686  19.839  24.871  1.00  0.00           H  
ATOM   3651 2HG  GLU A 244       5.006  18.831  24.286  1.00  0.00           H  
ATOM   3652  N   SER A 245       1.218  16.715  22.556  1.00  0.00           N  
ATOM   3653  CA  SER A 245       0.195  16.047  21.740  1.00  0.00           C  
ATOM   3654  C   SER A 245       0.494  16.309  20.254  1.00  0.00           C  
ATOM   3655  O   SER A 245       1.033  17.359  19.893  1.00  0.00           O  
ATOM   3656  CB  SER A 245      -1.198  16.512  22.120  1.00  0.00           C  
ATOM   3657  OG  SER A 245      -2.183  15.902  21.333  1.00  0.00           O  
ATOM   3658  H   SER A 245       1.759  17.431  22.100  1.00  0.00           H  
ATOM   3659  HA  SER A 245       0.255  14.972  21.916  1.00  0.00           H  
ATOM   3660 1HB  SER A 245      -1.373  16.252  23.167  1.00  0.00           H  
ATOM   3661 2HB  SER A 245      -1.274  17.593  22.036  1.00  0.00           H  
ATOM   3662  HG  SER A 245      -2.892  15.626  21.958  1.00  0.00           H  
ATOM   3663  N   ARG A 246       0.166  15.346  19.400  1.00  0.00           N  
ATOM   3664  CA  ARG A 246       0.434  15.432  17.961  1.00  0.00           C  
ATOM   3665  C   ARG A 246      -0.775  15.182  17.040  1.00  0.00           C  
ATOM   3666  O   ARG A 246      -0.724  14.370  16.109  1.00  0.00           O  
ATOM   3667  CB  ARG A 246       1.581  14.507  17.617  1.00  0.00           C  
ATOM   3668  CG  ARG A 246       2.932  14.919  18.220  1.00  0.00           C  
ATOM   3669  CD  ARG A 246       3.433  16.168  17.579  1.00  0.00           C  
ATOM   3670  NE  ARG A 246       4.738  16.581  18.079  1.00  0.00           N  
ATOM   3671  CZ  ARG A 246       4.962  17.424  19.121  1.00  0.00           C  
ATOM   3672  NH1 ARG A 246       3.971  17.972  19.797  1.00  0.00           N  
ATOM   3673  NH2 ARG A 246       6.208  17.715  19.460  1.00  0.00           N  
ATOM   3674  H   ARG A 246      -0.285  14.521  19.767  1.00  0.00           H  
ATOM   3675  HA  ARG A 246       0.781  16.444  17.757  1.00  0.00           H  
ATOM   3676 1HB  ARG A 246       1.351  13.510  17.971  1.00  0.00           H  
ATOM   3677 2HB  ARG A 246       1.697  14.454  16.558  1.00  0.00           H  
ATOM   3678 1HG  ARG A 246       2.843  15.088  19.288  1.00  0.00           H  
ATOM   3679 2HG  ARG A 246       3.669  14.147  18.043  1.00  0.00           H  
ATOM   3680 1HD  ARG A 246       3.518  16.006  16.504  1.00  0.00           H  
ATOM   3681 2HD  ARG A 246       2.727  16.977  17.768  1.00  0.00           H  
ATOM   3682  HE  ARG A 246       5.551  16.204  17.612  1.00  0.00           H  
ATOM   3683 1HH1 ARG A 246       2.989  17.769  19.571  1.00  0.00           H  
ATOM   3684 2HH1 ARG A 246       4.189  18.621  20.574  1.00  0.00           H  
ATOM   3685 1HH2 ARG A 246       6.980  17.308  18.952  1.00  0.00           H  
ATOM   3686 2HH2 ARG A 246       6.384  18.349  20.234  1.00  0.00           H  
ATOM   3687  N   ARG A 247      -1.853  15.916  17.274  1.00  0.00           N  
ATOM   3688  CA  ARG A 247      -3.071  15.800  16.466  1.00  0.00           C  
ATOM   3689  C   ARG A 247      -2.804  15.979  14.962  1.00  0.00           C  
ATOM   3690  O   ARG A 247      -3.425  15.305  14.139  1.00  0.00           O  
ATOM   3691  CB  ARG A 247      -4.100  16.814  16.913  1.00  0.00           C  
ATOM   3692  CG  ARG A 247      -5.439  16.727  16.229  1.00  0.00           C  
ATOM   3693  CD  ARG A 247      -6.391  17.684  16.829  1.00  0.00           C  
ATOM   3694  NE  ARG A 247      -5.983  19.063  16.596  1.00  0.00           N  
ATOM   3695  CZ  ARG A 247      -6.415  20.133  17.296  1.00  0.00           C  
ATOM   3696  NH1 ARG A 247      -7.266  19.981  18.288  1.00  0.00           N  
ATOM   3697  NH2 ARG A 247      -5.978  21.340  16.979  1.00  0.00           N  
ATOM   3698  H   ARG A 247      -1.834  16.568  18.050  1.00  0.00           H  
ATOM   3699  HA  ARG A 247      -3.485  14.805  16.625  1.00  0.00           H  
ATOM   3700 1HB  ARG A 247      -4.269  16.710  17.985  1.00  0.00           H  
ATOM   3701 2HB  ARG A 247      -3.714  17.819  16.739  1.00  0.00           H  
ATOM   3702 1HG  ARG A 247      -5.330  16.969  15.167  1.00  0.00           H  
ATOM   3703 2HG  ARG A 247      -5.842  15.722  16.334  1.00  0.00           H  
ATOM   3704 1HD  ARG A 247      -7.366  17.530  16.383  1.00  0.00           H  
ATOM   3705 2HD  ARG A 247      -6.450  17.520  17.903  1.00  0.00           H  
ATOM   3706  HE  ARG A 247      -5.330  19.231  15.837  1.00  0.00           H  
ATOM   3707 1HH1 ARG A 247      -7.598  19.059  18.531  1.00  0.00           H  
ATOM   3708 2HH1 ARG A 247      -7.585  20.786  18.807  1.00  0.00           H  
ATOM   3709 1HH2 ARG A 247      -5.322  21.451  16.212  1.00  0.00           H  
ATOM   3710 2HH2 ARG A 247      -6.296  22.146  17.496  1.00  0.00           H  
ATOM   3711  N   ASP A 248      -1.866  16.869  14.604  1.00  0.00           N  
ATOM   3712  CA  ASP A 248      -1.527  17.129  13.199  1.00  0.00           C  
ATOM   3713  C   ASP A 248      -1.038  15.859  12.490  1.00  0.00           C  
ATOM   3714  O   ASP A 248      -1.157  15.728  11.264  1.00  0.00           O  
ATOM   3715  CB  ASP A 248      -0.447  18.208  13.088  1.00  0.00           C  
ATOM   3716  CG  ASP A 248      -0.944  19.618  13.433  1.00  0.00           C  
ATOM   3717  OD1 ASP A 248      -2.137  19.815  13.527  1.00  0.00           O  
ATOM   3718  OD2 ASP A 248      -0.119  20.484  13.602  1.00  0.00           O  
ATOM   3719  H   ASP A 248      -1.385  17.381  15.329  1.00  0.00           H  
ATOM   3720  HA  ASP A 248      -2.424  17.481  12.690  1.00  0.00           H  
ATOM   3721 1HB  ASP A 248       0.380  17.958  13.753  1.00  0.00           H  
ATOM   3722 2HB  ASP A 248      -0.051  18.219  12.072  1.00  0.00           H  
ATOM   3723  N   VAL A 249      -0.433  14.938  13.248  1.00  0.00           N  
ATOM   3724  CA  VAL A 249       0.049  13.694  12.680  1.00  0.00           C  
ATOM   3725  C   VAL A 249      -1.145  12.853  12.329  1.00  0.00           C  
ATOM   3726  O   VAL A 249      -1.204  12.243  11.262  1.00  0.00           O  
ATOM   3727  CB  VAL A 249       0.938  12.932  13.664  1.00  0.00           C  
ATOM   3728  CG1 VAL A 249       1.282  11.563  13.124  1.00  0.00           C  
ATOM   3729  CG2 VAL A 249       2.184  13.725  13.903  1.00  0.00           C  
ATOM   3730  H   VAL A 249      -0.373  15.059  14.255  1.00  0.00           H  
ATOM   3731  HA  VAL A 249       0.618  13.909  11.777  1.00  0.00           H  
ATOM   3732  HB  VAL A 249       0.403  12.788  14.599  1.00  0.00           H  
ATOM   3733 1HG1 VAL A 249       1.910  11.040  13.837  1.00  0.00           H  
ATOM   3734 2HG1 VAL A 249       0.367  10.996  12.956  1.00  0.00           H  
ATOM   3735 3HG1 VAL A 249       1.810  11.679  12.206  1.00  0.00           H  
ATOM   3736 1HG2 VAL A 249       2.821  13.195  14.611  1.00  0.00           H  
ATOM   3737 2HG2 VAL A 249       2.711  13.852  12.961  1.00  0.00           H  
ATOM   3738 3HG2 VAL A 249       1.920  14.700  14.301  1.00  0.00           H  
ATOM   3739  N   LEU A 250      -2.123  12.834  13.228  1.00  0.00           N  
ATOM   3740  CA  LEU A 250      -3.299  12.026  12.964  1.00  0.00           C  
ATOM   3741  C   LEU A 250      -4.013  12.551  11.718  1.00  0.00           C  
ATOM   3742  O   LEU A 250      -4.423  11.781  10.843  1.00  0.00           O  
ATOM   3743  CB  LEU A 250      -4.306  12.150  14.101  1.00  0.00           C  
ATOM   3744  CG  LEU A 250      -3.929  11.638  15.470  1.00  0.00           C  
ATOM   3745  CD1 LEU A 250      -5.074  11.994  16.390  1.00  0.00           C  
ATOM   3746  CD2 LEU A 250      -3.659  10.154  15.455  1.00  0.00           C  
ATOM   3747  H   LEU A 250      -2.014  13.372  14.093  1.00  0.00           H  
ATOM   3748  HA  LEU A 250      -3.004  10.990  12.811  1.00  0.00           H  
ATOM   3749 1HB  LEU A 250      -4.589  13.186  14.209  1.00  0.00           H  
ATOM   3750 2HB  LEU A 250      -5.200  11.602  13.803  1.00  0.00           H  
ATOM   3751  HG  LEU A 250      -3.034  12.156  15.817  1.00  0.00           H  
ATOM   3752 1HD1 LEU A 250      -4.862  11.671  17.369  1.00  0.00           H  
ATOM   3753 2HD1 LEU A 250      -5.231  13.069  16.383  1.00  0.00           H  
ATOM   3754 3HD1 LEU A 250      -5.979  11.494  16.038  1.00  0.00           H  
ATOM   3755 1HD2 LEU A 250      -3.393   9.820  16.459  1.00  0.00           H  
ATOM   3756 2HD2 LEU A 250      -4.559   9.626  15.116  1.00  0.00           H  
ATOM   3757 3HD2 LEU A 250      -2.831   9.957  14.779  1.00  0.00           H  
ATOM   3758  N   ALA A 251      -4.112  13.884  11.613  1.00  0.00           N  
ATOM   3759  CA  ALA A 251      -4.773  14.491  10.462  1.00  0.00           C  
ATOM   3760  C   ALA A 251      -4.021  14.168   9.177  1.00  0.00           C  
ATOM   3761  O   ALA A 251      -4.629  13.835   8.151  1.00  0.00           O  
ATOM   3762  CB  ALA A 251      -4.881  15.991  10.649  1.00  0.00           C  
ATOM   3763  H   ALA A 251      -3.750  14.469  12.370  1.00  0.00           H  
ATOM   3764  HA  ALA A 251      -5.773  14.069  10.385  1.00  0.00           H  
ATOM   3765 1HB  ALA A 251      -5.401  16.425   9.795  1.00  0.00           H  
ATOM   3766 2HB  ALA A 251      -5.439  16.206  11.562  1.00  0.00           H  
ATOM   3767 3HB  ALA A 251      -3.884  16.419  10.728  1.00  0.00           H  
ATOM   3768  N   SER A 252      -2.687  14.212   9.245  1.00  0.00           N  
ATOM   3769  CA  SER A 252      -1.874  13.914   8.084  1.00  0.00           C  
ATOM   3770  C   SER A 252      -2.077  12.460   7.680  1.00  0.00           C  
ATOM   3771  O   SER A 252      -2.196  12.157   6.490  1.00  0.00           O  
ATOM   3772  CB  SER A 252      -0.421  14.201   8.387  1.00  0.00           C  
ATOM   3773  OG  SER A 252      -0.216  15.571   8.622  1.00  0.00           O  
ATOM   3774  H   SER A 252      -2.221  14.504  10.104  1.00  0.00           H  
ATOM   3775  HA  SER A 252      -2.194  14.553   7.263  1.00  0.00           H  
ATOM   3776 1HB  SER A 252      -0.118  13.637   9.263  1.00  0.00           H  
ATOM   3777 2HB  SER A 252       0.196  13.872   7.554  1.00  0.00           H  
ATOM   3778  HG  SER A 252      -0.637  15.753   9.498  1.00  0.00           H  
ATOM   3779  N   ALA A 253      -2.140  11.558   8.664  1.00  0.00           N  
ATOM   3780  CA  ALA A 253      -2.353  10.149   8.374  1.00  0.00           C  
ATOM   3781  C   ALA A 253      -3.692   9.961   7.670  1.00  0.00           C  
ATOM   3782  O   ALA A 253      -3.803   9.172   6.731  1.00  0.00           O  
ATOM   3783  CB  ALA A 253      -2.298   9.336   9.648  1.00  0.00           C  
ATOM   3784  H   ALA A 253      -2.018  11.857   9.632  1.00  0.00           H  
ATOM   3785  HA  ALA A 253      -1.567   9.814   7.708  1.00  0.00           H  
ATOM   3786 1HB  ALA A 253      -2.441   8.282   9.422  1.00  0.00           H  
ATOM   3787 2HB  ALA A 253      -1.334   9.480  10.130  1.00  0.00           H  
ATOM   3788 3HB  ALA A 253      -3.084   9.672  10.315  1.00  0.00           H  
ATOM   3789  N   ALA A 254      -4.721  10.703   8.102  1.00  0.00           N  
ATOM   3790  CA  ALA A 254      -6.029  10.597   7.463  1.00  0.00           C  
ATOM   3791  C   ALA A 254      -5.938  11.013   5.994  1.00  0.00           C  
ATOM   3792  O   ALA A 254      -6.553  10.375   5.134  1.00  0.00           O  
ATOM   3793  CB  ALA A 254      -7.056  11.435   8.211  1.00  0.00           C  
ATOM   3794  H   ALA A 254      -4.595  11.323   8.904  1.00  0.00           H  
ATOM   3795  HA  ALA A 254      -6.339   9.554   7.495  1.00  0.00           H  
ATOM   3796 1HB  ALA A 254      -8.039  11.337   7.744  1.00  0.00           H  
ATOM   3797 2HB  ALA A 254      -7.107  11.093   9.245  1.00  0.00           H  
ATOM   3798 3HB  ALA A 254      -6.759  12.470   8.199  1.00  0.00           H  
ATOM   3799  N   ARG A 255      -5.128  12.046   5.695  1.00  0.00           N  
ATOM   3800  CA  ARG A 255      -4.964  12.507   4.311  1.00  0.00           C  
ATOM   3801  C   ARG A 255      -4.268  11.438   3.479  1.00  0.00           C  
ATOM   3802  O   ARG A 255      -4.657  11.154   2.342  1.00  0.00           O  
ATOM   3803  CB  ARG A 255      -4.153  13.807   4.255  1.00  0.00           C  
ATOM   3804  CG  ARG A 255      -4.881  14.975   4.818  1.00  0.00           C  
ATOM   3805  CD  ARG A 255      -4.141  16.262   4.868  1.00  0.00           C  
ATOM   3806  NE  ARG A 255      -4.975  17.330   5.498  1.00  0.00           N  
ATOM   3807  CZ  ARG A 255      -4.547  18.542   5.862  1.00  0.00           C  
ATOM   3808  NH1 ARG A 255      -3.293  18.909   5.681  1.00  0.00           N  
ATOM   3809  NH2 ARG A 255      -5.421  19.360   6.409  1.00  0.00           N  
ATOM   3810  H   ARG A 255      -4.659  12.542   6.456  1.00  0.00           H  
ATOM   3811  HA  ARG A 255      -5.949  12.692   3.887  1.00  0.00           H  
ATOM   3812 1HB  ARG A 255      -3.229  13.691   4.807  1.00  0.00           H  
ATOM   3813 2HB  ARG A 255      -3.896  14.033   3.223  1.00  0.00           H  
ATOM   3814 1HG  ARG A 255      -5.791  15.123   4.244  1.00  0.00           H  
ATOM   3815 2HG  ARG A 255      -5.110  14.719   5.836  1.00  0.00           H  
ATOM   3816 1HD  ARG A 255      -3.236  16.139   5.462  1.00  0.00           H  
ATOM   3817 2HD  ARG A 255      -3.880  16.578   3.861  1.00  0.00           H  
ATOM   3818  HE  ARG A 255      -5.975  17.147   5.693  1.00  0.00           H  
ATOM   3819 1HH1 ARG A 255      -2.634  18.268   5.261  1.00  0.00           H  
ATOM   3820 2HH1 ARG A 255      -2.991  19.829   5.964  1.00  0.00           H  
ATOM   3821 1HH2 ARG A 255      -6.395  19.026   6.528  1.00  0.00           H  
ATOM   3822 2HH2 ARG A 255      -5.149  20.285   6.701  1.00  0.00           H  
ATOM   3823  N   ILE A 256      -3.280  10.780   4.082  1.00  0.00           N  
ATOM   3824  CA  ILE A 256      -2.542   9.714   3.415  1.00  0.00           C  
ATOM   3825  C   ILE A 256      -3.463   8.564   3.052  1.00  0.00           C  
ATOM   3826  O   ILE A 256      -3.377   7.997   1.964  1.00  0.00           O  
ATOM   3827  CB  ILE A 256      -1.389   9.205   4.283  1.00  0.00           C  
ATOM   3828  CG1 ILE A 256      -0.290  10.288   4.405  1.00  0.00           C  
ATOM   3829  CG2 ILE A 256      -0.849   7.917   3.719  1.00  0.00           C  
ATOM   3830  CD1 ILE A 256       0.756   9.994   5.475  1.00  0.00           C  
ATOM   3831  H   ILE A 256      -3.007  11.063   5.026  1.00  0.00           H  
ATOM   3832  HA  ILE A 256      -2.124  10.115   2.492  1.00  0.00           H  
ATOM   3833  HB  ILE A 256      -1.755   9.015   5.285  1.00  0.00           H  
ATOM   3834 1HG1 ILE A 256       0.214  10.375   3.448  1.00  0.00           H  
ATOM   3835 2HG1 ILE A 256      -0.760  11.242   4.634  1.00  0.00           H  
ATOM   3836 1HG2 ILE A 256      -0.045   7.551   4.343  1.00  0.00           H  
ATOM   3837 2HG2 ILE A 256      -1.647   7.194   3.688  1.00  0.00           H  
ATOM   3838 3HG2 ILE A 256      -0.484   8.088   2.726  1.00  0.00           H  
ATOM   3839 1HD1 ILE A 256       1.497  10.792   5.497  1.00  0.00           H  
ATOM   3840 2HD1 ILE A 256       0.277   9.930   6.434  1.00  0.00           H  
ATOM   3841 3HD1 ILE A 256       1.243   9.058   5.256  1.00  0.00           H  
ATOM   3842  N   ILE A 257      -4.335   8.205   3.978  1.00  0.00           N  
ATOM   3843  CA  ILE A 257      -5.283   7.143   3.731  1.00  0.00           C  
ATOM   3844  C   ILE A 257      -6.359   7.518   2.711  1.00  0.00           C  
ATOM   3845  O   ILE A 257      -6.714   6.704   1.857  1.00  0.00           O  
ATOM   3846  CB  ILE A 257      -5.948   6.706   5.035  1.00  0.00           C  
ATOM   3847  CG1 ILE A 257      -4.915   6.106   5.958  1.00  0.00           C  
ATOM   3848  CG2 ILE A 257      -6.996   5.740   4.727  1.00  0.00           C  
ATOM   3849  CD1 ILE A 257      -4.271   4.916   5.353  1.00  0.00           C  
ATOM   3850  H   ILE A 257      -4.332   8.685   4.879  1.00  0.00           H  
ATOM   3851  HA  ILE A 257      -4.734   6.293   3.332  1.00  0.00           H  
ATOM   3852  HB  ILE A 257      -6.378   7.578   5.537  1.00  0.00           H  
ATOM   3853 1HG1 ILE A 257      -4.144   6.838   6.160  1.00  0.00           H  
ATOM   3854 2HG1 ILE A 257      -5.380   5.829   6.893  1.00  0.00           H  
ATOM   3855 1HG2 ILE A 257      -7.472   5.426   5.621  1.00  0.00           H  
ATOM   3856 2HG2 ILE A 257      -7.733   6.192   4.065  1.00  0.00           H  
ATOM   3857 3HG2 ILE A 257      -6.527   4.898   4.238  1.00  0.00           H  
ATOM   3858 1HD1 ILE A 257      -3.524   4.509   6.013  1.00  0.00           H  
ATOM   3859 2HD1 ILE A 257      -5.025   4.151   5.148  1.00  0.00           H  
ATOM   3860 3HD1 ILE A 257      -3.811   5.231   4.431  1.00  0.00           H  
ATOM   3861  N   ALA A 258      -6.903   8.733   2.805  1.00  0.00           N  
ATOM   3862  CA  ALA A 258      -7.947   9.163   1.881  1.00  0.00           C  
ATOM   3863  C   ALA A 258      -7.496   9.189   0.413  1.00  0.00           C  
ATOM   3864  O   ALA A 258      -8.283   8.834  -0.468  1.00  0.00           O  
ATOM   3865  CB  ALA A 258      -8.446  10.535   2.278  1.00  0.00           C  
ATOM   3866  H   ALA A 258      -6.599   9.373   3.539  1.00  0.00           H  
ATOM   3867  HA  ALA A 258      -8.768   8.453   1.963  1.00  0.00           H  
ATOM   3868 1HB  ALA A 258      -9.255  10.833   1.619  1.00  0.00           H  
ATOM   3869 2HB  ALA A 258      -8.792  10.493   3.288  1.00  0.00           H  
ATOM   3870 3HB  ALA A 258      -7.628  11.255   2.205  1.00  0.00           H  
ATOM   3871  N   GLU A 259      -6.244   9.597   0.147  1.00  0.00           N  
ATOM   3872  CA  GLU A 259      -5.756   9.671  -1.234  1.00  0.00           C  
ATOM   3873  C   GLU A 259      -4.225   9.756  -1.322  1.00  0.00           C  
ATOM   3874  O   GLU A 259      -3.576   8.847  -1.849  1.00  0.00           O  
ATOM   3875  OXT GLU A 259      -3.700  10.861  -1.204  1.00  0.00           O  
ATOM   3876  CB  GLU A 259      -6.385  10.881  -1.950  1.00  0.00           C  
ATOM   3877  CG  GLU A 259      -6.031  11.011  -3.435  1.00  0.00           C  
ATOM   3878  CD  GLU A 259      -6.740  12.170  -4.127  1.00  0.00           C  
ATOM   3879  OE1 GLU A 259      -7.484  12.871  -3.480  1.00  0.00           O  
ATOM   3880  OE2 GLU A 259      -6.532  12.343  -5.306  1.00  0.00           O  
ATOM   3881  H   GLU A 259      -5.637   9.895   0.915  1.00  0.00           H  
ATOM   3882  HA  GLU A 259      -6.068   8.762  -1.749  1.00  0.00           H  
ATOM   3883 1HB  GLU A 259      -7.470  10.832  -1.878  1.00  0.00           H  
ATOM   3884 2HB  GLU A 259      -6.069  11.797  -1.451  1.00  0.00           H  
ATOM   3885 1HG  GLU A 259      -4.955  11.152  -3.530  1.00  0.00           H  
ATOM   3886 2HG  GLU A 259      -6.292  10.081  -3.939  1.00  0.00           H  
TER                                                                             
# All scores below are weighted scores, not raw scores.
#BEGIN_POSE_ENERGIES_TABLE /home/grads/bernardm/FoldingBenchMarks/RosettaFold/RoseTTAFold/results_pyrosetta_rerun/T1186.pdb/pdb-3track/model0_2_0.35.pdb
label fa_atr fa_rep fa_sol fa_intra_rep fa_intra_sol_xover4 lk_ball_wtd fa_elec hbond_sr_bb hbond_lr_bb hbond_bb_sc hbond_sc dslf_fa13 omega fa_dun p_aa_pp yhh_planarity ref rama_prepro cart_bonded total
weights 1 0.55 1 0.005 1 1 1 1 1 1 1 1.25 0.4 0.7 0.6 0.625 1 0.45 0.5 NA
pose -1537.72 153.142 930.743 3.0477 44.4119 -39.1521 -508.052 -111.779 -62.1544 -55.3399 -32.1096 0 8.27096 237.856 -56.301 0.14162 102.143 -10.9077 158.223 -775.534
SER:NtermProteinFull_1 -2.51437 0.20382 3.08049 0.00129 0.031 -0.04595 -1.57269 0 0 -0.3613 0 0 0.04045 0.33124 0 0 -0.28969 0 0.15138 -0.94433
ALA_2 -3.5502 0.27701 2.98723 0.00152 0 -0.23469 -1.89407 0 0 -0.3613 0 0 0.01679 0 -0.41851 0 1.32468 -0.23682 0.23823 -1.85012
VAL_3 -6.02989 0.80495 2.04934 0.03464 0.05722 -0.25075 -0.72767 0 0 0 0 0 -0.03579 0.09885 -0.17864 0 2.64269 -0.32013 0.2782 -1.57697
GLN_4 -5.87311 0.23043 4.70388 0.00755 0.2036 0.11605 -2.09353 0 0 -0.50256 0 0 -0.02193 2.28014 -0.16027 0 -1.45095 -0.21001 0.27209 -2.4986
GLN_5 -4.67087 0.2106 4.06036 0.00714 0.19453 -0.21702 -1.50323 0 0 0 0 0 0.01814 2.25664 -0.07355 0 -1.45095 -0.22117 0.1481 -1.24129
LYS_6 -6.59887 0.48712 4.9926 0.00648 0.10373 -0.34049 -3.46219 0 0 0 0 0 0.05499 1.03584 -0.03171 0 -0.71458 -0.22972 0.2732 -4.42361
LEU_7 -10.1342 0.84174 1.84119 0.01748 0.07669 -0.10664 -2.22291 0 0 0 0 0 0.07644 0.21119 -0.28491 0 1.66147 -0.28375 0.32295 -7.98324
ALA_8 -5.42229 0.36956 4.36965 0.0014 0 -0.08516 -2.09643 0 0 0 0 0 0.03782 0 -0.22774 0 1.32468 -0.33882 0.19174 -1.87559
ALA_9 -3.95523 0.18581 3.78848 0.00136 0 -0.01993 -2.74481 0 0 0 0 0 0.01093 0 -0.25744 0 1.32468 -0.39674 0.13349 -1.9294
LEU_10 -8.20765 0.70352 3.28224 0.01505 0.16654 -0.15849 -2.70775 0 0 0 0 0 0.00897 0.54702 -0.21246 0 1.66147 -0.22793 0.19545 -4.93403
GLU_11 -8.82914 0.41275 9.37101 0.00759 0.30233 0.05713 -5.24891 0 0 -1.1367 -0.45751 0 -0.01852 3.35255 -0.07458 0 -2.72453 -0.11794 0.3646 -4.73988
LYS_12 -3.88734 0.23717 3.96881 0.00769 0.11853 -0.41128 -1.54417 0 0 0 0 0 -0.02154 1.02897 -0.03714 0 -0.71458 -0.18651 0.35577 -1.08563
SER_13 -2.81923 0.13102 3.42034 0.00147 0.02442 -0.16804 -1.59753 0 0 0 0 0 -0.05306 0.66336 0.22612 0 -0.28969 -0.23195 0.23133 -0.46143
SER_14 -4.21188 0.3773 3.77894 0.00212 0.02936 -0.3044 -1.71646 0 0 0 0 0 -0.0342 1.16186 -0.27391 0 -0.28969 -0.45646 0.33694 -1.60048
GLY_15 -1.96555 0.12367 2.08381 0.00012 0 -0.09342 -1.0762 0 0 0 0 0 -0.11431 0 -1.06536 0 0.79816 -0.65347 0.46495 -1.4976
GLY_16 -3.8927 0.33899 2.82983 2e-05 0 -0.02418 -1.17811 0 0 -0.36971 0 0 0.03403 0 -1.03247 0 0.79816 0.31156 0.39348 -1.7911
ARG_17 -6.44066 0.48713 5.9022 0.01823 0.66055 0.16389 -3.54066 0 0 -0.36971 0 0 0.06626 1.63163 -0.04694 0 -0.09474 0.70765 0.2781 -0.57708
LEU_18 -8.61874 0.86333 1.14394 0.01473 0.11504 0.00017 -1.48296 0 0 -1.1367 0 0 0.05117 0.43563 -0.18982 0 1.66147 0.18647 0.3608 -6.59547
GLY_19 -4.72341 0.52065 3.13321 4e-05 0 0.18432 -2.48874 0 0 0 0 0 -0.08839 0 1.18575 0 0.79816 1.10984 0.29051 -0.07807
VAL_20 -7.41516 0.97828 1.51024 0.0165 0.03942 0.35396 -2.44443 0 0 0 0 0 0.18098 0.18552 -0.52191 0 2.64269 0.90781 0.30063 -3.26548
ALA_21 -5.80999 0.59366 1.52494 0.00142 0 0.20183 -2.13691 0 0 0 0 0 -0.01562 0 0.13447 0 1.32468 0.31424 0.36258 -3.50469
LEU_22 -7.07921 1.06198 1.86861 0.02029 0.11023 0.15031 -2.4289 0 0 0 0 0 0.08507 0.6688 -0.16591 0 1.66147 0.43812 0.3789 -3.23024
ILE_23 -7.99423 0.71122 2.75067 0.03269 0.08596 -0.17801 -2.4161 0 0 0 0 0 0.00632 0.28015 -0.73756 0 2.30374 -0.14344 0.52258 -4.77602
ASP_24 -6.60925 0.61621 7.8186 0.00983 0.77135 0.307 -7.57515 0 0 -1.06532 -0.81048 0 0.04973 2.41719 -0.63415 0 -2.14574 -0.32772 0.48848 -6.68941
THR_25 -5.81868 0.24372 3.49989 0.0108 0.08289 -0.28924 -1.25097 0 0 0 0 0 0.04363 0.35173 -0.10913 0 1.15175 -0.24787 0.4371 -1.89438
ALA_26 -3.45256 0.60922 2.52432 0.00135 0 -0.34815 -0.81624 0 0 -0.5048 0 0 -0.0107 0 0.36332 0 1.32468 0.26288 0.39135 0.34467
ASP_27 -3.53791 0.28182 4.18528 0.0035 0.31201 -0.77133 -2.03869 0 0 -0.56052 -0.34644 0 -0.04149 1.9678 -0.08234 0 -2.14574 0.24179 0.38944 -2.14282
ASN_28 -2.98404 0.24189 3.24907 0.00676 0.30449 -0.12002 -1.19473 0 0 0 -0.47858 0 -0.08298 1.67444 -1.01321 0 -1.34026 -0.50418 0.30802 -1.93334
THR_29 -3.62654 0.26475 3.41359 0.00747 0.07741 -0.07594 -1.69079 0 0 0 0 0 -0.00123 0.05106 -0.59935 0 1.15175 -0.50105 0.24789 -1.28099
GLN_30 -3.37159 0.38259 1.25851 0.00834 0.31163 -0.28159 -0.47546 0 0 0 0 0 0.01699 2.91011 -0.0929 0 -1.45095 -0.13227 0.27985 -0.63674
VAL_31 -4.0385 0.3101 1.69306 0.01637 0.047 0.052 -1.77929 0 0 0 0 0 -0.04676 0.01629 -0.66245 0 2.64269 -0.12652 0.23123 -1.64477
LEU_32 -5.69348 0.64861 0.89993 0.01425 0.0653 -0.17435 -1.06566 0 0 -0.50256 0 0 0.07369 1.70229 0.07448 0 1.66147 -0.11637 0.25364 -2.15876
TYR_33 -8.89572 0.7532 4.76293 0.02165 0.13951 0.22459 -2.75987 0 0 0 -0.45751 0 -0.0283 1.77529 -0.16719 0.04784 0.58223 0.2658 0.38681 -3.34872
ARG_34 -5.96834 0.3721 5.63488 0.01696 0.51784 -0.08576 -2.5334 0 0 0 -0.66346 0 0.04567 1.60463 -0.16564 0 -0.09474 0.152 0.51524 -0.65201
GLY_35 -4.1339 0.54809 3.22844 0.00011 0 -0.22136 -1.15642 0 0 0 0 0 -0.11353 0 0.4359 0 0.79816 -0.02896 0.38657 -0.25689
ASP_36 -2.9718 0.22991 3.17552 0.00565 0.35185 -0.182 -2.54297 0 0 0 -0.67048 0 0.02171 2.11475 -0.32615 0 -2.14574 -0.25822 0.34209 -2.8559
GLU_37 -6.02822 0.45899 5.60448 0.00534 0.22116 -0.14445 -3.32221 0 0 0 -0.66346 0 0.0248 2.62579 -5e-05 0 -2.72453 -0.45015 0.4357 -3.95682
ARG_38 -6.4392 0.29889 5.22168 0.0153 0.47395 0.02182 -1.99575 0 0 -1.2922 0 0 -0.05764 2.49268 0.03639 0 -0.09474 -0.12319 0.30721 -1.13479
PHE_39 -10.7928 1.39656 4.51835 0.02503 0.24109 -0.39592 -2.11893 0 0 0 0 0 0.04579 1.29921 -0.28008 0 1.21829 0.01632 0.94118 -3.88595
PRO_40 -5.57326 1.08113 1.81564 0.00282 0.06605 -0.01926 -1.51036 0 0 0 0 0 -0.09107 0.07572 -0.83342 0 -1.64321 -0.26704 1.20899 -5.68728
MET_41 -9.84316 1.18342 3.54822 0.01736 0.15416 -0.48735 -1.26299 0 0 0 0 0 0.03929 1.37156 0.05097 0 1.65735 0.10113 0.87643 -2.59363
CYS_42 -7.64524 0.54654 4.24723 0.00249 0.01378 0.22108 -2.50772 0 0 0 0 0 -0.04216 1.27451 0.0175 0 3.25479 0.30518 0.98525 0.67325
SER_43 -5.50822 0.5894 6.27614 0.00231 0.03154 -0.04532 -2.09234 0 0 0 -0.88248 0 0.03677 0.22506 0.3897 0 -0.28969 1.47906 1.51778 1.72972
THR_44 -7.18577 0.86767 4.2019 0.00685 0.05437 -0.38173 -2.05307 0 0 0 -0.75159 0 0.16073 0.10203 0.01477 0 1.15175 1.39665 1.24585 -1.16959
SER_45 -5.75205 0.51691 4.0669 0.00149 0.05224 -0.22244 -0.95897 0 0 0 0 0 -0.0459 0.09896 -0.29022 0 -0.28969 -0.46445 0.30842 -2.9788
LYS_46 -10.9582 1.25004 9.11185 0.00602 0.1635 -0.56631 -2.55598 0 0 0 -1.40452 0 -0.00697 2.24452 -0.03158 0 -0.71458 -0.60203 0.40201 -3.66226
VAL_47 -6.94889 1.08695 0.99969 0.02134 0.05577 -0.13435 -1.3235 0 0 0 0 0 -0.03185 -0.00958 -0.32355 0 2.64269 -0.33348 0.55002 -3.74875
MET_48 -9.65083 1.32044 1.60048 0.00704 0.11296 -0.14371 -1.08945 0 0 0 0 0 -0.00923 3.74148 0.05644 0 1.65735 0.00915 0.48273 -1.90516
ALA_49 -6.31158 0.47994 2.08443 0.0015 0 -0.02228 -1.41842 0 0 0 0 0 0.03262 0 -0.03933 0 1.32468 0.02026 0.36202 -3.48615
ALA_50 -5.92553 0.30518 2.53283 0.00143 0 -0.12524 -1.82261 0 0 0 0 0 0.02667 0 -0.18834 0 1.32468 -0.16943 0.15498 -3.8854
ALA_51 -7.13815 0.80979 2.16737 0.0018 0 -0.03978 -2.0259 0 0 0 0 0 0.02132 0 -0.23829 0 1.32468 -0.37188 0.15473 -5.33432
ALA_52 -6.76458 0.68891 2.95771 0.00164 0 -0.08996 -2.16692 0 0 0 0 0 0.13128 0 -0.24762 0 1.32468 -0.43036 0.20061 -4.39461
VAL_53 -7.8504 0.98044 2.81058 0.03821 0.05607 -0.18077 -1.85874 0 0 0 0 0 -0.00317 0.06289 -0.29383 0 2.64269 -0.26926 0.26859 -3.59671
LEU_54 -10.5179 1.14259 3.1768 0.01859 0.07436 0.02555 -1.70029 0 0 -0.64962 0 0 0.04694 0.28625 -0.28172 0 1.66147 -0.2249 0.46693 -6.47494
LYS_55 -7.59737 0.75974 7.82557 0.02109 0.50121 0.24675 -5.60299 0 0 -0.43196 -0.77554 0 -0.01287 2.04683 -0.00085 0 -0.71458 -0.32156 0.5885 -3.46802
GLN_56 -6.59493 0.62523 5.54409 0.0061 0.16015 -0.27115 -3.89715 0 0 0 0 0 -0.0612 2.46196 -0.25516 0 -1.45095 -0.34122 0.54254 -3.5317
SER_57 -6.14134 0.6077 5.80297 0.00227 0.0673 -0.30116 -1.89675 0 0 -0.64962 0 0 -0.0438 0.49275 -0.3716 0 -0.28969 -0.39818 0.44277 -2.67639
GLU_58 -6.04097 0.5835 7.6115 0.00679 0.31727 -0.13222 -4.18739 0 0 -0.39022 -0.77554 0 -0.03237 2.53282 -0.17766 0 -2.72453 -0.45744 0.27731 -3.58915
THR_59 -2.85344 0.19996 2.92132 0.00887 0.05498 -0.10421 -0.93603 0 0 0 0 0 0.13977 0.10949 -0.42977 0 1.15175 -0.18963 0.24545 0.3185
GLN_60 -4.98155 0.50386 3.91538 0.00784 0.25152 -0.21174 -1.08363 0 0 0 0 0 0.4453 2.45828 -0.05283 0 -1.45095 0.82743 0.49011 1.11901
LYS_61 -2.32237 0.14618 2.18166 0.0079 0.13472 -0.26431 -0.08423 0 0 0 0 0 -0.09003 0.93811 -0.05371 0 -0.71458 0.51988 0.54013 0.93935
GLN_62 -3.29317 0.24658 3.20435 0.01001 0.70682 -0.15171 -0.80163 0 0 0 0 0 -0.03164 1.88905 -0.18899 0 -1.45095 -0.54204 0.56925 0.16593
LEU_63 -6.68007 0.80444 3.12575 0.02606 0.08667 -0.26975 -1.09005 0 0 0 0 0 -0.02522 0.25552 -0.26786 0 1.66147 -0.44597 0.57978 -2.23923
LEU_64 -7.06938 0.82903 2.30134 0.02619 0.08931 -0.22684 -1.07982 0 0 0 0 0 -0.06205 0.21815 -0.27904 0 1.66147 -0.3342 0.47788 -3.44794
ASN_65 -3.65738 0.34286 2.853 0.00659 0.30156 -0.37911 -1.50236 0 0 0 0 0 -0.04886 1.53202 -0.38275 0 -1.34026 -0.51173 0.30525 -2.48118
GLN_66 -5.52004 0.65543 4.79346 0.01027 0.44847 0.15931 -2.73884 0 0 -0.90782 0 0 0.44529 2.2092 0.09093 0 -1.45095 -0.35794 0.9801 -1.18313
PRO_67 -4.21297 0.73225 1.88121 0.00297 0.07255 -0.02702 -1.37011 0 0 -0.90782 0 0 -0.00912 0.17004 -0.84854 0 -1.64321 -0.37497 1.1541 -5.38065
VAL_68 -6.33572 0.45565 2.14392 0.01305 0.0398 -0.06059 -1.98923 0 0 0 0 0 -0.06331 0.05096 -0.74422 0 2.64269 -0.53167 0.40392 -3.97475
GLU_69 -4.16254 0.45363 3.89732 0.00734 0.29983 -0.27686 -3.27328 0 0 0 0 0 -0.01314 2.5338 0.02382 0 -2.72453 -0.27617 0.24849 -3.26229
ILE_70 -7.97122 0.28417 2.05436 0.02474 0.0925 -0.16434 -2.46147 0 0 0 0 0 -0.04195 1.04092 -0.64921 0 2.30374 -0.26829 0.1899 -5.56615
LYS_71 -5.68087 0.91233 6.05277 0.00795 0.16306 -0.11742 -4.58158 0 0 -1.04492 0 0 0.06876 1.64382 -0.07498 0 -0.71458 -0.22737 0.9759 -2.61714
PRO_72 -4.25232 0.68825 1.80117 0.00216 0.03467 -0.07673 -0.17262 0 0 0 0 0 -0.12179 0.07751 -0.41862 0 -1.64321 -0.00253 1.06329 -3.02079
ALA_73 -2.04675 0.36405 1.58227 0.00156 0 -0.28865 0.36877 0 0 0 0 0 -0.08 0 -0.15227 0 1.32468 -0.30119 0.31445 1.08693
ASP_74 -5.69649 0.56492 6.4827 0.00322 0.30596 -0.03909 -6.82388 0 0 -1.62156 -0.43717 0 -0.0131 2.28591 -0.22339 0 -2.14574 -0.62642 0.39056 -7.59358
LEU_75 -7.03342 0.70133 1.59124 0.01788 0.05567 -0.07309 -0.63203 0 0 0 0 0 0.01144 0.57222 -0.27845 0 1.66147 -0.38668 0.48719 -3.30523
VAL_76 -5.39786 0.6052 2.77919 0.02159 0.04391 -0.37254 -0.30339 0 0 0 0 0 -0.0031 0.00404 -0.43637 0 2.64269 -0.16784 0.37017 -0.21429
ASN_77 -2.82249 0.22473 1.79201 0.00542 0.24334 -0.03626 -0.73492 0 0 -0.50152 0 0 -0.03258 1.55447 0.31186 0 -1.34026 -0.15143 0.23914 -1.24847
TYR_78 -4.01068 0.43701 2.89181 0.02395 0.33712 -0.27746 -0.649 0 0 0 0 0 -0.06891 1.72955 0.26508 0.00126 0.58223 0.41111 0.22652 1.89959
ASN_79 -6.74706 0.67506 5.87048 0.03201 1.06429 -0.53235 -0.66432 0 0 0 0 0 0.35853 2.45259 -0.64456 0 -1.34026 0.48238 1.14023 2.147
PRO_80 -4.27661 0.5835 2.44436 0.00337 0.04791 -0.26927 -0.46048 0 0 0 0 0 -0.10558 0.38325 -0.36584 0 -1.64321 -0.21418 1.33941 -2.53336
ILE_81 -7.0656 0.69716 3.07719 0.03556 0.10669 0.03352 -1.73036 0 0 -0.56198 0 0 -0.01293 0.62202 -0.52647 0 2.30374 -0.12427 0.4946 -2.65115
ALA_82 -5.80625 0.49201 2.62524 0.00175 0 -0.06525 -2.12724 0 0 -0.73843 0 0 0.01514 0 -0.38845 0 1.32468 -0.22842 0.34688 -4.54835
GLU_83 -4.74705 0.53882 3.47763 0.00888 0.38969 -0.33922 -0.90652 0 0 0 0 0 -0.06182 2.98074 -0.30886 0 -2.72453 -0.57056 0.37493 -1.88787
LYS_84 -3.86846 0.37609 3.38003 0.00776 0.13827 -0.12388 -1.23223 0 0 0 0 0 -0.05133 0.91831 -0.02901 0 -0.71458 -0.54935 0.26148 -1.4869
HIS_D_85 -6.69829 0.54047 4.64411 0.00542 0.45838 -0.51843 -2.16338 0 0 0 0 0 -0.03246 1.32877 -0.38223 0 -0.30065 -0.49648 0.21393 -3.40084
VAL_86 -6.38278 0.92875 2.05422 0.02697 0.06712 -0.55635 -0.62064 0 0 0 0 0 -0.04313 0.94557 0.0579 0 2.64269 -0.4687 0.32688 -1.02149
ASN_87 -3.1683 0.36271 2.3315 0.00489 0.28634 -0.22016 -1.63449 0 0 0 0 0 0.06917 1.43672 -0.44756 0 -1.34026 -0.29036 0.34546 -2.26433
GLY_88 -2.75149 0.33626 2.93476 0.00021 0 -0.0533 -1.68458 0 0 0 0 0 -0.01476 0 -0.76184 0 0.79816 0.29338 0.27429 -0.62892
THR_89 -3.60493 0.31709 1.79968 0.00548 0.08669 -0.38429 -0.30734 0 0 0 0 0 0.03695 0.03958 -0.40607 0 1.15175 0.1165 0.30791 -0.84098
MET_90 -8.77247 0.65656 3.11877 0.00739 0.00808 -0.03051 -2.40751 0 0 0 0 0 0.04875 1.10307 -0.10169 0 1.65735 -0.19372 0.62315 -4.28277
THR_91 -7.04485 0.53409 5.95529 0.00489 0.07284 -0.08537 -3.84741 0 0 -1.95947 0 0 -0.00244 0.1078 -0.28386 0 1.15175 -0.21109 0.72296 -4.88486
LEU_92 -8.77479 0.94583 2.94294 0.02976 0.16071 0.00214 -2.61129 0 0 0 0 0 0.12911 1.44854 -0.29216 0 1.66147 -0.41608 0.56326 -4.21055
ALA_93 -4.45014 0.40541 2.21027 0.01279 0 -0.1754 -0.17162 0 0 0 0 0 4.13603 0 -0.0347 0 1.32468 -0.42889 14.9446 17.773
GLU_94 -6.02438 0.32339 5.75552 0.00588 0.27226 -0.05084 -3.18743 0 0 -1.95947 0 0 0.00808 3.52864 -0.18893 0 -2.72453 -0.28268 14.9645 10.44
LEU_95 -10.1185 1.09331 2.17832 0.02929 0.07978 -0.14488 -1.98741 0 0 0 0 0 -0.02735 0.21025 -0.28558 0 1.66147 -0.1814 0.52088 -6.9718
SER_96 -6.68775 0.78705 4.53153 0.00151 0.02207 -0.15262 -2.13312 0 0 0 0 0 0.02512 0.48597 0.31525 0 -0.28969 -0.09882 0.35613 -2.83735
ALA_97 -5.07992 0.2598 3.5295 0.0015 0 -0.33251 -1.49217 0 0 0 0 0 -0.02055 0 -0.07631 0 1.32468 -0.0075 0.21169 -1.68178
ALA_98 -6.05167 0.29838 3.22817 0.00149 0 -0.01726 -2.6218 0 0 0 0 0 0.07846 0 -0.21591 0 1.32468 -0.24939 0.14064 -4.08422
ALA_99 -6.42027 0.37902 3.67096 0.00144 0 0.17396 -2.84959 0 0 -0.49845 0 0 -0.04617 0 -0.24697 0 1.32468 -0.40941 0.22934 -4.69146
LEU_100 -8.62342 0.84203 3.17382 0.04614 0.09005 -0.34296 -1.18575 0 0 0 0 0 0.03236 0.32246 -0.23236 0 1.66147 -0.17265 0.48994 -3.89888
GLN_101 -7.71485 0.6228 5.57753 0.00786 0.22218 -0.23916 -3.3694 0 0 -0.65757 0 0 -0.04144 3.07826 -0.08637 0 -1.45095 0.03385 0.54135 -3.47591
TYR_102 -6.88654 0.61584 2.76178 0.02476 0.31821 -0.38524 -0.80492 0 0 0 0 0 0.01765 1.56098 -0.29866 3e-05 0.58223 -0.07055 0.38265 -2.18177
SER_103 -4.18217 0.23644 5.60877 0.00569 0.03567 -0.18387 -0.5347 0 0 0 -0.25393 0 -0.07999 0.22491 0.12004 0 -0.28969 0.02588 0.34533 1.07837
ASP_104 -8.97104 0.38998 9.74915 0.00619 0.64586 0.00772 -8.44223 0 0 -2.26267 0 0 -0.06997 2.43387 -0.72253 0 -2.14574 -0.05632 0.47368 -8.96406
ASN_105 -7.48632 0.43802 6.73335 0.00586 0.27418 -0.00238 -3.4293 0 0 -0.50152 -0.52204 0 0.02152 1.42595 0.00974 0 -1.34026 -0.19991 0.68477 -3.88833
THR_106 -7.7012 0.98183 5.49307 0.01602 0.06687 -0.25281 -3.09564 0 0 -0.89157 0 0 0.00172 0.44188 0.02423 0 1.15175 0.06179 0.79117 -2.91091
ALA_107 -6.72931 0.75842 3.04659 0.00151 0 -0.16926 -2.22437 0 0 -0.64733 0 0 0.16088 0 -0.24242 0 1.32468 -0.04357 0.65091 -4.11327
MET_108 -10.8224 1.41772 4.35133 0.01147 0.28093 -0.39277 -1.70683 0 0 0 0 0 0.02387 3.74739 0.06145 0 1.65735 -0.10349 0.50837 -0.96565
ASN_109 -7.42898 0.31661 6.41792 0.0175 0.31815 -0.17089 -2.5736 0 0 -0.33897 0 0 -0.02584 1.25647 0.15208 0 -1.34026 0.02788 0.51292 -2.85899
LYS_110 -7.64687 0.62332 6.51827 0.03377 0.68281 -0.16863 -5.23805 0 0 0 -0.43717 0 0.08458 4.07606 -0.14039 0 -0.71458 -0.13901 0.49861 -1.96728
LEU_111 -9.72131 1.37312 3.22854 0.01517 0.06136 -0.11615 -1.98636 0 0 0 0 0 -0.02007 0.40235 -0.25763 0 1.66147 -0.21642 0.63849 -4.93743
ILE_112 -9.91769 1.14861 3.2354 0.05047 0.06945 -0.33658 -2.41653 0 0 0 0 0 -0.0462 0.05978 -0.43416 0 2.30374 -0.09921 0.7665 -5.61643
ALA_113 -3.86828 0.1783 3.10084 0.00154 0 -0.23995 -0.77513 0 0 0 0 0 0.00087 0 -0.3112 0 1.32468 -0.2092 0.45339 -0.34415
GLN_114 -4.53463 0.38784 3.03488 0.0067 0.52018 -0.27069 -1.05094 0 0 0 0 0 0.02622 2.58912 -0.24658 0 -1.45095 -0.39151 0.20545 -1.17491
LEU_115 -7.72016 1.01597 1.80332 0.0338 0.09565 -0.33638 -1.10011 0 0 0 0 0 -0.03806 0.15687 -0.26062 0 1.66147 -0.31149 0.28629 -4.71344
GLY_116 -2.02062 0.09222 2.10353 9e-05 0 -0.1657 -0.8052 0 0 0 0 0 -0.10446 0 -1.51623 0 0.79816 0.32294 0.20769 -1.08759
GLY_117 -3.51467 0.90374 3.18505 0.00022 0 -0.12339 -1.59983 0 0 0 0 0 0.07629 0 -1.49292 0 0.79816 0.3027 0.55287 -0.91178
PRO_118 -6.49548 0.59722 3.28969 0.00224 0.03595 -0.187 -1.75221 0 0 0 0 0 -0.07379 0.07998 -0.48307 0 -1.64321 -0.11545 0.6434 -6.1017
GLY_119 -2.83566 0.45354 2.8254 0.0001 0 -0.20726 -0.93516 0 0 0 0 0 -0.02373 0 0.48435 0 0.79816 0.16209 0.19882 0.92066
GLY_120 -3.7344 0.16431 3.13071 0.0001 0 -0.26485 -1.82846 0 0 0 0 0 0.01146 0 0.65463 0 0.79816 0.43791 0.13988 -0.49053
VAL_121 -7.67799 0.40471 2.01738 0.01821 0.05081 -0.2081 -1.32893 0 0 0 0 0 -0.04552 -0.00379 -0.36033 0 2.64269 0.30566 0.18891 -3.99629
THR_122 -7.33172 0.55128 5.83109 0.01546 0.06608 -0.2279 -3.58327 0 0 -0.88805 0 0 0.00862 0.00932 -0.00978 0 1.15175 0.00653 0.2913 -4.1093
ALA_123 -4.31318 0.24128 3.63329 0.00143 0 -0.07459 -2.05826 0 0 0 0 0 0.18048 0 -0.33887 0 1.32468 -0.22496 0.26138 -1.36733
PHE_124 -10.1195 1.42525 2.41071 0.02589 0.32049 -0.16995 -1.38373 0 0 0 0 0 0.03615 2.28065 -0.23535 0 1.21829 -0.29395 0.30753 -4.17755
ALA_125 -7.30092 0.88861 3.40197 0.00152 0 -0.01606 -1.98665 0 0 0 0 0 0.04109 0 -0.35879 0 1.32468 -0.26163 0.32061 -3.94556
ARG_126 -7.45861 0.48027 7.35083 0.01464 0.33918 -0.54735 -3.04712 0 0 0 -0.86558 0 0.00992 2.01702 -0.12307 0 -0.09474 -0.37192 0.22758 -2.06894
ALA_127 -3.1489 0.34536 2.19838 0.00142 0 -0.01305 -0.88744 0 0 0 0 0 -0.04801 0 -0.35509 0 1.32468 -0.47891 0.21916 -0.8424
ILE_128 -6.57075 0.75716 1.21778 0.04077 0.25981 -0.1005 -0.7552 0 0 0 0 0 0.02686 2.00431 0.58244 0 2.30374 -0.18486 0.53553 0.11709
GLY_129 -2.27592 0.22338 2.32159 6e-05 0 -0.12191 -1.38784 0 0 0 0 0 -0.12614 0 -1.46651 0 0.79816 -0.28931 0.83062 -1.49383
ASP_130 -6.77133 0.67773 8.57845 0.01597 0.85751 -0.14739 -5.93926 0 0 -1.63313 -0.65999 0 0.00449 1.48097 -0.8031 0 -2.14574 -0.5553 0.75409 -6.28602
GLU_131 -4.31647 0.13856 5.65053 0.00928 0.82653 0.13623 -2.36067 0 0 0 -1.3611 0 -0.06225 2.66302 -0.02431 0 -2.72453 -0.24339 0.55279 -1.11576
THR_132 -4.07405 0.30896 4.94459 0.00823 0.05838 0.00692 -3.26685 0 0 -1.27822 -0.65999 0 0.16765 0.0415 -0.52455 0 1.15175 -0.16621 0.52724 -2.75466
PHE_133 -9.83896 1.18059 3.53437 0.05566 0.24699 -0.22742 -2.03995 0 0 -0.91539 0 0 -0.02332 3.07629 0.05115 0 1.21829 -0.02492 0.89331 -2.81331
ARG_134 -8.42423 0.78988 8.13835 0.02164 0.65306 -0.16444 -2.81999 0 0 -0.89471 -0.49552 0 0.02405 1.52761 -0.1262 0 -0.09474 0.06931 0.94637 -0.84956
LEU_135 -7.74273 0.39084 2.27815 0.02074 0.0984 -0.24014 -0.67666 0 0 -0.88805 0 0 -0.06628 0.48671 -0.17855 0 1.66147 0.16365 0.60603 -4.08641
ASP_136 -3.69552 0.18473 4.02611 0.00281 0.28572 -0.17615 -1.82451 0 0 -0.54768 0 0 -0.0341 1.5346 -0.09987 0 -2.14574 0.15379 0.33795 -1.99785
ARG_137 -7.46721 0.44344 7.65888 0.01431 0.42878 -0.45674 -4.01605 0 0 -1.01553 -1.03641 0 0.05801 2.05505 -0.10204 0 -0.09474 -0.00122 0.49123 -3.04023
THR_138 -5.09482 0.36119 2.87469 0.00837 0.0848 -0.08558 -2.91978 0 0 -0.51972 0 0 0.08198 0.24833 -0.52668 0 1.15175 -0.17721 0.65581 -3.85687
ALA_139 -5.30565 0.66117 2.57 0.00136 0 0.10277 -0.62048 0 0 -0.85869 0 0 0.19654 0 -0.1355 0 1.32468 -0.44314 1.15222 -1.35471
PRO_140 -4.44951 0.39242 2.39231 0.00373 0.06218 -0.12545 -0.70844 0 0 0 0 0 0.01378 0.04884 -0.02324 0 -1.64321 -0.09179 1.06022 -3.06816
THR_141 -5.28052 0.87598 4.26628 0.01382 0.06586 -0.39125 -2.14923 0 0 0 0 0 0.05088 0.45503 0.15054 0 1.15175 0.15548 0.50483 -0.13055
LEU_142 -8.59125 0.75978 3.35529 0.0292 0.24065 -0.57598 -0.11471 0 0 0 0 0 0.06472 2.4354 0.08584 0 1.66147 0.14621 0.54857 0.04518
ASN_143 -6.60463 0.81233 5.45673 0.00666 0.29429 -0.28554 -2.68666 0 0 0 0 0 0.23191 1.5233 -0.34833 0 -1.34026 -0.14596 0.38636 -2.69981
THR_144 -4.44198 0.41117 3.48057 0.00534 0.07661 -0.01197 -1.8734 0 0 0 0 0 -0.00395 0.04684 -0.34292 0 1.15175 -0.59374 0.52342 -1.57225
ALA_145 -4.18978 0.92694 1.2325 0.00209 0 -0.10875 -0.00594 0 0 0 0 0 0.0653 0 0.16972 0 1.32468 0.52461 0.53937 0.48074
ILE_146 -4.83816 0.71803 2.18817 0.02133 0.06929 -0.38291 -0.57208 0 0 0 0 0 -0.06921 0.19321 -0.65259 0 2.30374 0.80995 1.00078 0.78956
PRO_147 -2.99051 0.45927 1.0652 0.00219 0.0345 -0.06905 -0.03116 0 0 0 0 0 -0.17566 0.10904 -0.69546 0 -1.64321 0.18491 1.05453 -2.69541
GLY_148 -1.48486 0.28252 1.01434 7e-05 0 -0.05012 0.0857 0 0 0 0 0 -0.09541 0 0.28757 0 0.79816 0.12559 0.33157 1.29512
ASP_149 -4.02965 0.4227 5.33656 0.00634 0.72491 0.40029 -5.37297 0 0 -0.75274 -1.53851 0 -0.04405 1.70841 -0.4955 0 -2.14574 -0.0716 0.9493 -4.90226
PRO_150 -3.65631 0.53029 2.75216 0.00448 0.06353 0.28306 -1.35572 0 0 -0.98074 0 0 0.07427 0.05599 0.00192 0 -1.64321 0.13699 1.21098 -2.5223
ARG_151 -5.57903 0.31972 7.33602 0.01558 0.40805 0.04329 -4.55554 0 0 -0.75274 -1.53851 0 0.02725 2.27994 0.00462 0 -0.09474 1.06117 0.7498 -0.27513
ASP_152 -6.63622 0.42931 7.42686 0.0078 0.35856 0.19494 -8.32228 0 0 -1.56321 -1.03641 0 0.08769 2.67468 -0.57208 0 -2.14574 0.89046 0.60239 -7.60324
THR_153 -8.55101 1.08898 5.83555 0.00528 0.07368 -0.40084 -2.72022 0 0 -0.41109 0 0 -0.01069 0.05631 -0.57119 0 1.15175 -0.19723 0.61628 -4.03444
THR_154 -7.50319 0.76133 4.3643 0.03111 0.08457 -0.0832 -1.96644 0 0 0 0 0 0.01405 0.03865 0.12077 0 1.15175 -0.1576 0.64434 -2.49956
THR_155 -7.41543 0.99923 5.05047 0.01138 0.10086 -0.33539 -3.02129 0 0 -0.92936 0 0 0.06942 0.1463 -0.0181 0 1.15175 0.05847 1.0721 -3.05958
PRO_156 -8.6387 1.16541 3.5007 0.00243 0.03508 -0.06842 -1.02841 0 0 0 0 0 -0.06028 0.08669 0.26743 0 -1.64321 0.04619 1.19153 -5.14355
ARG_157 -6.15183 0.36915 5.16701 0.01335 0.55153 -0.00892 -3.94364 0 0 0 -0.67048 0 -0.0171 1.81524 0.00074 0 -0.09474 0.00535 0.51289 -2.45145
ALA_158 -5.59352 0.53348 4.84803 0.00174 0 -0.17355 -2.75312 0 0 -0.92936 0 0 -0.04346 0 -0.26077 0 1.32468 -0.2433 0.26962 -3.01952
MET_159 -9.01631 0.89897 4.26432 0.01942 0.11474 -0.31894 -1.81333 0 0 0 0 0 0.07623 1.00854 -0.01048 0 1.65735 -0.23829 0.41081 -2.94696
ALA_160 -6.52318 0.42419 2.47245 0.00152 0 -0.16247 -2.13573 0 0 0 0 0 -0.02655 0 -0.09917 0 1.32468 -0.13269 0.35103 -4.50592
GLN_161 -5.67446 0.30952 4.77637 0.00677 0.56606 -0.50796 -2.44066 0 0 0 0 0 0.07526 2.7122 -0.14231 0 -1.45095 -0.19956 0.18851 -1.78121
THR_162 -6.84924 0.64387 4.917 0.01547 0.06426 -0.24488 -2.88987 0 0 0 0 0 -0.01507 0.03086 -0.02783 0 1.15175 -0.00414 0.31953 -2.88829
LEU_163 -8.75114 0.67756 2.83097 0.01974 0.15548 -0.28898 -3.07546 0 0 0 0 0 0.09324 1.01366 -0.26911 0 1.66147 -0.03957 0.4843 -5.48784
ARG_164 -8.85498 0.57678 6.35636 0.011 0.25288 -0.25386 -3.47845 0 0 0 -0.47858 0 -0.00858 1.92819 -0.06748 0 -0.09474 -0.06333 0.52404 -3.65074
GLN_165 -5.73691 0.17939 4.93464 0.0144 0.73676 -0.40148 -2.86425 0 0 0 0 0 -0.02468 2.62765 -0.25416 0 -1.45095 -0.1102 0.42637 -1.92341
LEU_166 -8.57746 0.9024 0.62038 0.01647 0.08336 -0.22641 -1.07727 0 0 0 0 0 -0.03162 0.17548 -0.27459 0 1.66147 -0.25582 0.47051 -6.51311
THR_167 -6.982 0.58203 3.47838 0.00668 0.05708 -0.03869 -2.61546 0 0 -0.554 0 0 -0.03754 0.10838 -0.40867 0 1.15175 -0.04604 0.51731 -4.7808
LEU_168 -6.48831 0.74044 1.91361 0.02548 0.08475 0.03675 -0.44788 0 0 0 0 0 -0.01559 0.15737 -0.12021 0 1.66147 0.23382 0.36087 -1.85743
GLY_169 -3.2093 0.16414 3.03668 0.00011 0 -0.17143 -0.92071 0 0 0 0 0 0.00696 0 -1.23399 0 0.79816 0.37743 0.21113 -0.94083
HIS_D_170 -2.0945 0.17861 2.18452 0.00735 0.46588 -0.32533 -0.62975 0 0 0 0 0 -0.00574 1.2136 -0.50434 0 -0.30065 0.15583 0.31825 0.66374
ALA_171 -3.48688 0.2418 1.76897 0.0019 0 0.13964 -1.9903 0 0 -0.43196 0 0 -0.0521 0 -0.30748 0 1.32468 -0.28574 0.46054 -2.61693
LEU_172 -8.00706 0.48599 1.55052 0.01153 0.04544 -0.13471 -0.84946 0 0 0 0 0 0.00801 0.07525 -0.23511 0 1.66147 -0.35541 0.37573 -5.3678
GLY_173 -3.32045 0.18818 4.11385 0.00021 0 -0.08555 -2.78752 0 0 -0.39022 0 0 0.0398 0 -0.09969 0 0.79816 0.06382 0.27358 -1.20583
GLU_174 -3.20835 0.11262 3.91247 0.00611 0.72926 -0.03018 -2.65392 0 0 0 -0.78503 0 0.00334 2.83842 -0.31989 0 -2.72453 -0.1299 0.17819 -2.07141
THR_175 -4.16957 0.29048 3.23547 0.01335 0.06518 -0.54918 -0.86662 0 0 0 0 0 -0.00382 0.03567 -0.00744 0 1.15175 -0.25747 0.13909 -0.92312
GLN_176 -9.384 0.58151 6.54263 0.01203 0.98449 -0.62117 -1.96998 0 0 0 0 0 0.06997 3.95069 -0.09962 0 -1.45095 -0.04481 0.2056 -1.22361
ARG_177 -8.64284 0.40138 8.33783 0.01227 0.49982 0.08745 -5.6538 0 0 -0.554 -0.78503 0 0.02032 1.89745 -0.01892 0 -0.09474 -0.13088 0.3986 -4.2251
ALA_178 -4.29567 0.20029 3.95671 0.00144 0 -0.14052 -2.75867 0 0 0 0 0 0.04229 0 -0.31807 0 1.32468 -0.31172 0.36687 -1.93236
GLN_179 -7.4471 0.41278 5.12144 0.00706 0.20357 -0.42578 -1.77776 0 0 0 0 0 0.01063 2.40349 -0.11533 0 -1.45095 -0.36071 0.27173 -3.14693
LEU_180 -9.51141 0.70984 1.60523 0.01811 0.16518 -0.19409 -1.99184 0 0 0 0 0 -0.00419 0.59016 -0.21744 0 1.66147 -0.14832 0.27492 -7.04238
VAL_181 -7.18655 0.51391 3.81943 0.02621 0.05581 -0.32965 -2.18378 0 0 0 0 0 -0.03031 0.03006 -0.24171 0 2.64269 -0.10836 0.21566 -2.77659
THR_182 -4.50026 0.20618 4.45684 0.01075 0.0616 -0.2424 -2.58777 0 0 0 0 0 -0.0054 0.01012 -0.00326 0 1.15175 -0.03419 0.19977 -1.27627
TRP_183 -10.0704 0.72805 2.72923 0.02282 0.2899 -0.56009 -0.96152 0 0 0 0 0 0.01022 2.33706 -0.04503 0 2.26099 -0.07294 0.18029 -3.15141
LEU_184 -9.2192 0.84501 3.38313 0.02186 0.07768 -0.41628 -1.3149 0 0 0 0 0 0.00516 0.2785 -0.26285 0 1.66147 -0.21585 0.30233 -4.85394
LYS_185 -6.51346 0.45509 4.90998 0.0062 0.10638 -0.38502 -1.90826 0 0 -0.35133 0 0 -0.01482 0.93328 -0.05011 0 -0.71458 -0.37474 0.3627 -3.53869
GLY_186 -2.69041 0.2023 2.91819 5e-05 0 0.03573 -1.80626 0 0 -0.65757 0 0 -0.02184 0 0.20601 0 0.79816 -0.26361 0.23989 -1.03936
ASN_187 -8.01311 0.81147 9.00853 0.01057 0.42416 -0.29694 -2.32909 0 0 -1.18911 -0.80333 0 -0.00523 2.14911 -0.1195 0 -1.34026 -0.01574 0.31109 -1.39737
THR_188 -3.95075 0.13383 3.20095 0.00956 0.07206 0.00601 -1.35005 0 0 0 0 0 0.07607 0.07208 -0.29107 0 1.15175 -0.26572 0.35963 -0.77566
THR_189 -4.49008 0.17413 4.74137 0.00816 0.07341 -0.08625 -1.5955 0 0 -1.07621 -0.80333 0 -0.01947 0.0466 -0.34975 0 1.15175 -0.47016 0.26033 -2.435
GLY_190 -3.95357 0.55362 3.98911 6e-05 0 -0.28887 -2.10763 0 0 0 0 0 -0.02631 0 0.56224 0 0.79816 -0.1303 0.2857 -0.31778
ALA_191 -2.60859 0.22328 1.98337 0.00172 0 -0.22631 0.20761 0 0 0 0 0 -0.06116 0 -0.38123 0 1.32468 -0.18159 0.29611 0.5779
ALA_192 -2.92424 0.30343 1.48747 0.00261 0 -0.44792 -0.0478 0 0 0 0 0 -0.03294 0 0.33187 0 1.32468 -0.38975 0.41555 0.02296
SER_193 -5.52522 0.4284 4.56897 0.00142 0.03207 -0.22188 -1.56678 0 0 -0.28223 0 0 -0.00136 0.34045 -0.08194 0 -0.28969 1.16815 0.41423 -1.01541
ILE_194 -7.83593 1.54189 2.05559 0.04262 0.07678 -0.45978 -1.29709 0 0 -0.28223 0 0 0.0145 0.19108 -0.43321 0 2.30374 1.27017 0.60437 -2.20751
ARG_195 -7.73958 0.56521 7.26601 0.01221 0.20815 -0.01341 -4.50395 0 0 -0.66871 -0.51792 0 -0.03324 1.98358 -0.17772 0 -0.09474 -0.25295 0.75095 -3.21611
ALA_196 -3.72668 0.32253 2.46415 0.00143 0 0.01771 -1.30987 0 0 -0.80292 0 0 -0.07172 0 -0.11025 0 1.32468 -0.52767 0.39554 -2.02306
GLY_197 -4.4673 0.97775 2.83097 6e-05 0 -0.15035 -1.226 0 0 0 0 0 -0.09651 0 0.54645 0 0.79816 -0.10829 0.29825 -0.59682
LEU_198 -7.20461 1.61681 0.39575 0.02356 0.05387 -0.225 -0.47828 0 0 0 0 0 0.37913 0.08282 -0.24554 0 1.66147 0.08603 1.13326 -2.72073
PRO_199 -4.50365 0.66882 2.07164 0.00268 0.07043 -0.14802 -0.58745 0 0 0 0 0 0.07695 0.07555 -1.05299 0 -1.64321 -0.38432 1.1566 -4.19698
THR_200 -1.27599 0.09259 1.34152 0.00805 0.06433 -0.09602 0.19029 0 0 0 0 0 -0.00135 0.02275 0.03502 0 1.15175 -0.40367 0.32993 1.45918
SER_201 -2.71361 0.29549 2.79743 0.00148 0.0575 -0.37385 -0.22166 0 0 0 0 0 -0.0424 0.17887 -0.28186 0 -0.28969 -0.43261 0.22789 -0.79702
TRP_202 -9.39219 1.2497 1.74616 0.03121 0.30232 -0.4486 -0.43487 0 0 0 0 0 0.06592 2.55815 -0.35118 0 2.26099 -0.4444 0.32248 -2.53431
THR_203 -4.28195 0.47502 2.64783 0.00872 0.05063 -0.18284 -1.7341 0 0 0 0 0 0.17824 0.11671 -0.07096 0 1.15175 -0.06694 0.458 -1.2499
VAL_204 -7.46133 1.01934 1.60243 0.02731 0.04714 0.01886 -0.76916 0 0 -0.31738 0 0 0.07835 0.1829 -0.70714 0 2.64269 -0.10985 0.72615 -3.01969
GLY_205 -4.89674 0.73498 2.89711 0.00013 0 -0.05929 -2.13215 0 0 0 0 0 0.44418 0 0.97404 0 0.79816 0.86491 0.67436 0.29968
ASP_206 -7.01524 0.91519 7.01212 0.00526 0.75562 -0.01773 -3.7516 0 0 -0.46147 -0.51792 0 0.10702 3.27566 0.59844 0 -2.14574 1.3126 0.83889 0.91109
LYS_207 -9.83635 0.96842 10.2437 0.03226 0.3269 0.13686 -4.54011 0 0 -0.49845 -0.25393 0 -0.02816 3.1419 -0.11788 0 -0.71458 0.5138 1.08065 0.45503
THR_208 -5.32177 0.87891 3.89422 0.01042 0.09006 -0.26724 -2.01755 0 0 -0.34857 0 0 0.03371 0.03366 -0.56977 0 1.15175 0.05367 0.93945 -1.43906
GLY_209 -3.41125 0.20452 2.93599 6e-05 0 -0.1942 -1.26502 0 0 0 0 0 -0.09599 0 -0.33934 0 0.79816 0.13644 0.70959 -0.52103
SER_210 -3.12538 0.15363 2.71028 0.00239 0.05175 -0.01663 -1.40266 0 0 0 -0.77419 0 -0.02194 0.06786 -0.31011 0 -0.28969 0.44515 0.34203 -2.16752
GLY_211 -3.02231 0.43887 2.6044 0.00016 0 -0.04535 -1.50132 0 0 0 0 0 -0.09667 0 -0.83135 0 0.79816 0.18251 0.28601 -1.18689
ASP_212 -2.44459 0.10174 2.22168 0.00473 0.33367 -0.30483 -0.76601 0 0 0 0 0 0.08727 2.09908 -0.31912 0 -2.14574 -0.27911 0.23682 -1.1744
TYR_213 -8.31759 1.04958 3.35956 0.02986 0.29404 -0.48278 0.35441 0 0 0 0 0 -0.04297 1.74615 -0.09081 0 0.58223 -0.16363 0.73527 -0.94669
GLY_214 -3.98093 0.37762 3.44131 8e-05 0 -0.19065 -1.76008 0 0 -0.93261 0 0 -0.06793 0 -1.4573 0 0.79816 -0.29739 0.85463 -3.21508
THR_215 -5.90502 0.56923 3.59433 0.01239 0.05776 -0.11477 -2.55122 0 0 0 -0.75916 0 -0.03497 0.21937 -0.0689 0 1.15175 -0.42414 0.41049 -3.84288
THR_216 -6.92929 0.69807 4.03901 0.00691 0.08499 -0.09014 -2.40922 0 0 0 0 0 0.00932 0.03907 -0.42215 0 1.15175 -0.18663 0.35155 -3.65677
ASN_217 -8.60172 1.0134 6.23715 0.06403 0.90828 -0.17742 -2.75662 0 0 0 0 0 0.27246 1.39682 0.04147 0 -1.34026 -0.19479 0.7667 -2.3705
ASP_218 -7.79282 1.1107 7.23269 0.02648 1.06291 -0.15311 -4.58446 0 0 0 0 0 0.05636 3.97308 0.25751 0 -2.14574 0.38493 0.8179 0.24642
ILE_219 -8.508 1.09871 1.20459 0.03811 0.12519 0.41236 -2.39004 0 0 0 0 0 -0.01516 0.19385 -0.07262 0 2.30374 0.30687 0.602 -4.7004
ALA_220 -6.19494 0.96744 1.81632 0.00226 0 0.11379 -2.17959 0 0 0 0 0 0.41219 0 -0.5563 0 1.32468 -0.04959 1.00094 -3.34282
VAL_221 -8.44633 1.01882 0.96764 0.01993 0.04457 -0.10008 -2.36485 0 0 0 0 0 0.06609 0.09012 -0.67362 0 2.64269 -0.18361 0.94212 -5.97651
ILE_222 -9.15935 1.40274 0.99776 0.02875 0.07396 -0.03017 -2.3603 0 0 0 0 0 -0.01591 0.34336 -0.74176 0 2.30374 -0.37882 0.57273 -6.96326
TRP_223 -10.0122 1.20765 2.91655 0.02255 0.42166 -0.61322 -2.10664 0 0 0 0 0 0.27773 2.21061 0.0369 0 2.26099 0.34685 1.37118 -1.65942
PRO_224 -6.27868 0.85938 2.70234 0.0039 0.08754 -0.22608 -0.31945 0 0 0 0 0 0.08505 0.10531 -1.10461 0 -1.64321 0.20046 1.59423 -3.93382
GLN_225 -1.98563 0.14615 1.95345 0.00686 0.1897 -0.16219 -0.03358 0 0 0 0 0 -0.07323 2.32565 -0.22886 0 -1.45095 -0.5049 0.56302 0.74551
GLY_226 -1.1656 0.22031 1.09001 8e-05 0 -0.10875 0.09425 0 0 0 0 0 -0.03073 0 0.38311 0 0.79816 -0.13788 0.35025 1.4932
ARG_227 -4.49283 0.23703 4.59457 0.01212 0.38052 0.12283 -3.69673 0 0 0 -1.15692 0 0.21635 2.19715 -0.2203 0 -0.09474 -0.08407 0.63743 -1.34758
ALA_228 -2.92136 0.75171 1.40272 0.00146 0 -0.14991 -0.28981 0 0 0 0 0 0.18463 0 -0.17703 0 1.32468 -0.34203 1.32333 1.1084
PRO_229 -6.55525 1.27019 2.55715 0.00381 0.08725 -0.12729 -2.16321 0 0 0 0 0 -0.03298 1.01324 -1.07419 0 -1.64321 -0.58635 1.4237 -5.82713
LEU_230 -7.27294 0.72729 3.01191 0.01473 0.07303 0.07647 -2.40238 0 0 0 0 0 0.02852 0.55436 -0.29709 0 1.66147 -0.46677 0.957 -3.3344
VAL_231 -8.07711 0.93763 1.51064 0.01892 0.04552 0.25865 -2.2809 0 0 0 0 0 0.07601 0.03151 -0.66632 0 2.64269 -0.27781 0.63648 -5.14409
LEU_232 -7.93648 0.73675 1.30182 0.01948 0.10894 0.07826 -2.11246 0 0 0 0 0 0.13192 0.4191 -0.13463 0 1.66147 -0.08837 0.41548 -5.39871
VAL_233 -8.67369 1.41644 1.61626 0.05083 0.057 0.26058 -2.52741 0 0 0 0 0 -0.01913 0.89981 -0.58285 0 2.64269 -0.0347 0.64201 -4.25216
THR_234 -7.15615 0.9552 4.02698 0.00927 0.05023 0.18489 -3.03047 0 0 0 0 0 0.04347 0.11448 -0.08464 0 1.15175 -0.03629 0.55965 -3.21163
TYR_235 -11.4253 1.33832 3.61697 0.01962 0.19581 0.06948 -2.73325 0 0 0 -0.75159 0 -0.00599 1.77579 -0.17462 0.09248 0.58223 -0.02 0.5896 -6.83048
PHE_236 -10.4131 0.91303 3.64118 0.02457 0.09788 -0.108 -2.23915 0 0 0 0 0 -0.0031 1.79752 -0.26145 0 1.21829 0.06808 0.53454 -4.72966
THR_237 -5.91568 0.40516 4.01527 0.00936 0.05124 0.23185 -3.09164 0 0 0 -0.75916 0 0.01552 0.39644 -0.18065 0 1.15175 0.20677 0.32547 -3.1383
GLN_238 -6.38676 0.72006 4.30126 0.00914 0.28407 -0.20317 -0.92103 0 0 -1.46286 0 0 -0.00801 3.09141 -0.05648 0 -1.45095 -0.11986 1.10153 -1.10165
PRO_239 -3.03997 0.42345 1.56048 0.00283 0.04589 -0.09067 0.16674 0 0 0 0 0 -0.08933 0.28464 -0.25693 0 -1.64321 -0.34211 1.07438 -1.90381
GLN_240 -2.98785 0.14392 2.33969 0.00875 0.56048 -0.30737 0.25882 0 0 0 0 0 0.00368 1.66685 -0.00227 0 -1.45095 -0.27274 0.24128 0.20228
GLN_241 -4.2968 0.37769 1.93451 0.00571 0.16298 -0.52295 -0.01009 0 0 0 0 0 0.00737 2.66823 -0.03754 0 -1.45095 -0.23865 0.15989 -1.24058
ASN_242 -3.36612 0.45483 2.58423 0.00634 0.30392 -0.25076 -0.56925 0 0 0 0 0 0.01731 1.42783 -0.81068 0 -1.34026 -0.4044 0.28751 -1.65949
ALA_243 -4.26016 0.50897 3.01207 0.00321 0 -0.43973 -1.32315 0 0 -0.53025 0 0 0.01374 0 -0.08854 0 1.32468 -0.0334 0.38996 -1.4226
GLU_244 -2.94875 0.38989 3.67338 0.00555 0.22927 0.07489 -2.99189 0 0 0 -0.76944 0 -0.09327 2.18198 0.55269 0 -2.72453 5.20403 0.43867 3.22248
SER_245 -3.35728 0.3366 3.21364 0.00135 0.04284 -0.00044 -1.03875 0 0 -0.35031 -0.77419 0 0.17526 0.25883 -0.42939 0 -0.28969 4.99805 0.62109 3.4076
ARG_246 -6.01742 0.65437 5.38698 0.02326 0.66501 -0.03028 -2.84561 0 0 -0.35031 -0.76944 0 0.03108 1.65745 -0.23794 0 -0.09474 0.67681 0.68807 -0.56271
ARG_247 -5.26509 0.46141 3.9378 0.0166 0.52871 -0.34463 -1.44884 0 0 0 0 0 -0.04989 2.04953 -0.19912 0 -0.09474 0.50808 0.37065 0.47046
ASP_248 -3.15826 0.20801 3.09493 0.00365 0.30398 -0.14043 -1.97316 0 0 0 0 0 -0.03216 1.38771 -0.01427 0 -2.14574 -0.33724 0.18147 -2.62149
VAL_249 -7.54947 0.84134 2.22615 0.01992 0.05397 -0.00753 -1.73189 0 0 0 0 0 -0.05101 -0 -0.31461 0 2.64269 -0.23136 0.27435 -3.82745
LEU_250 -9.57349 0.8579 4.06499 0.01385 0.06208 -0.48792 -1.47895 0 0 0 0 0 -0.00725 0.56226 -0.25141 0 1.66147 -0.1558 0.56177 -4.17048
ALA_251 -5.69129 0.34323 3.79042 0.00138 0 -0.10461 -2.1796 0 0 0 0 0 0.00143 0 -0.18823 0 1.32468 -0.2755 0.46448 -2.51361
SER_252 -5.53794 0.34887 4.77598 0.00133 0.02325 -0.16577 -2.74062 0 0 0 0 0 0.02869 0.4158 0.29879 0 -0.28969 -0.16988 0.1655 -2.84569
ALA_253 -6.3288 0.50746 2.66402 0.00142 0 -0.04314 -2.0044 0 0 0 0 0 0.01904 0 -0.27274 0 1.32468 -0.22511 0.16411 -4.19346
ALA_254 -6.00848 0.33426 3.01689 0.00127 0 -0.06603 -1.88544 0 0 0 0 0 0.00084 0 -0.28541 0 1.32468 -0.46472 0.16286 -3.86928
ARG_255 -6.56364 0.82899 5.91218 0.00969 0.18565 0.07139 -2.48438 0 0 -0.80292 0 0 0.03691 1.45442 -0.09205 0 -0.09474 -0.4206 0.4772 -1.4819
ILE_256 -8.26118 0.72415 2.1713 0.03185 0.07456 -0.40207 -0.54292 0 0 0 0 0 -0.01288 0.11246 -0.35301 0 2.30374 -0.20317 0.48372 -3.87346
ILE_257 -6.44221 1.02349 0.71039 0.09461 0.12777 -0.20249 -0.49817 0 0 0 0 0 -0.0535 1.14395 -0.40522 0 2.30374 -0.04974 0.34005 -1.90732
ALA_258 -3.73175 0.24222 1.19098 0.00159 0 0.10171 -1.24062 0 0 0 0 0 -0.04665 0 -0.30413 0 1.32468 -0.27606 0.38989 -2.34814
GLU:CtermProteinFull_259 -1.66706 0.09301 2.87208 0.00763 0.62393 -0.32223 -1.43801 0 0 0 0 0 0 2.27829 0 0 -2.72453 -0.25659 0.30473 -0.22877
#END_POSE_ENERGIES_TABLE /home/grads/bernardm/FoldingBenchMarks/RosettaFold/RoseTTAFold/results_pyrosetta_rerun/T1186.pdb/pdb-3track/model0_2_0.35.pdb
