# Supplementary material for: The transformative power of transformers in protein structure prediction
Source: Proc Natl Acad Sci U S A. 2023 Jul 31;120(32):e2303499120. doi: 10.1073/pnas.2303499120 (PMC10410766; doi:10.1073/pnas.2303499120)
Supplement: Supplementary file 2 — Dataset S01 (GZ) [file pnas.2303499120.sd01.gz › SI_Data/predicted_structures/RoseTTAFold/T1137s5.pdb]

HEADER                                            25-DEC-22   XXXX              
EXPDTA    THEORETICAL MODEL                                                     
REMARK 220                                                                      
REMARK 220 EXPERIMENTAL DETAILS                                                 
REMARK 220  EXPERIMENT TYPE                : THEORETICAL MODELLING              
REMARK 220  DATE OF DATA COLLECTION        : 25-DEC-22                          
REMARK 220                                                                      
REMARK 220 REMARK: MODEL GENERATED BY ROSETTA                                   
REMARK 220  VERSION 2022.39+release.d8d9982                                     
ATOM      1  N   MET A   1       0.537  -0.805   0.353  1.00  0.00           N  
ATOM      2  CA  MET A   1       1.399  -0.347  -0.715  1.00  0.00           C  
ATOM      3  C   MET A   1       1.624   1.150  -0.519  1.00  0.00           C  
ATOM      4  O   MET A   1       2.728   1.641  -0.743  1.00  0.00           O  
ATOM      5  CB  MET A   1       0.808  -0.699  -2.076  1.00  0.00           C  
ATOM      6  CG  MET A   1       0.671  -2.229  -2.298  1.00  0.00           C  
ATOM      7  SD  MET A   1       2.226  -3.170  -2.100  1.00  0.00           S  
ATOM      8  CE  MET A   1       3.181  -2.766  -3.550  1.00  0.00           C  
ATOM      9 1H   MET A   1       0.518  -1.814   0.373  1.00  0.00           H  
ATOM     10 2H   MET A   1       0.982  -0.451   1.201  1.00  0.00           H  
ATOM     11 3H   MET A   1      -0.395  -0.441   0.254  1.00  0.00           H  
ATOM     12  HA  MET A   1       2.368  -0.837  -0.621  1.00  0.00           H  
ATOM     13 1HB  MET A   1      -0.179  -0.250  -2.177  1.00  0.00           H  
ATOM     14 2HB  MET A   1       1.439  -0.294  -2.866  1.00  0.00           H  
ATOM     15 1HG  MET A   1      -0.056  -2.626  -1.591  1.00  0.00           H  
ATOM     16 2HG  MET A   1       0.294  -2.405  -3.303  1.00  0.00           H  
ATOM     17 1HE  MET A   1       4.126  -3.297  -3.506  1.00  0.00           H  
ATOM     18 2HE  MET A   1       2.640  -3.066  -4.446  1.00  0.00           H  
ATOM     19 3HE  MET A   1       3.368  -1.694  -3.581  1.00  0.00           H  
ATOM     20  N   ARG A   2       0.584   1.884  -0.061  1.00  0.00           N  
ATOM     21  CA  ARG A   2       0.801   3.265   0.404  1.00  0.00           C  
ATOM     22  C   ARG A   2       1.629   3.129   1.677  1.00  0.00           C  
ATOM     23  O   ARG A   2       2.728   3.670   1.819  1.00  0.00           O  
ATOM     24  CB  ARG A   2      -0.506   3.984   0.713  1.00  0.00           C  
ATOM     25  CG  ARG A   2      -0.344   5.433   1.194  1.00  0.00           C  
ATOM     26  CD  ARG A   2      -1.658   6.071   1.546  1.00  0.00           C  
ATOM     27  NE  ARG A   2      -2.290   5.467   2.725  1.00  0.00           N  
ATOM     28  CZ  ARG A   2      -1.962   5.750   4.011  1.00  0.00           C  
ATOM     29  NH1 ARG A   2      -1.017   6.628   4.278  1.00  0.00           N  
ATOM     30  NH2 ARG A   2      -2.599   5.152   5.005  1.00  0.00           N  
ATOM     31  H   ARG A   2      -0.340   1.498   0.021  1.00  0.00           H  
ATOM     32  HA  ARG A   2       1.368   3.825  -0.343  1.00  0.00           H  
ATOM     33 1HB  ARG A   2      -1.130   4.003  -0.178  1.00  0.00           H  
ATOM     34 2HB  ARG A   2      -1.053   3.443   1.485  1.00  0.00           H  
ATOM     35 1HG  ARG A   2       0.287   5.446   2.084  1.00  0.00           H  
ATOM     36 2HG  ARG A   2       0.127   6.025   0.409  1.00  0.00           H  
ATOM     37 1HD  ARG A   2      -1.500   7.128   1.752  1.00  0.00           H  
ATOM     38 2HD  ARG A   2      -2.344   5.968   0.704  1.00  0.00           H  
ATOM     39  HE  ARG A   2      -3.025   4.789   2.567  1.00  0.00           H  
ATOM     40 1HH1 ARG A   2      -0.529   7.090   3.522  1.00  0.00           H  
ATOM     41 2HH1 ARG A   2      -0.782   6.843   5.238  1.00  0.00           H  
ATOM     42 1HH2 ARG A   2      -3.329   4.482   4.808  1.00  0.00           H  
ATOM     43 2HH2 ARG A   2      -2.357   5.370   5.962  1.00  0.00           H  
ATOM     44  N   LEU A   3       1.106   2.316   2.589  1.00  0.00           N  
ATOM     45  CA  LEU A   3       1.852   1.968   3.772  1.00  0.00           C  
ATOM     46  C   LEU A   3       2.967   1.142   3.192  1.00  0.00           C  
ATOM     47  O   LEU A   3       2.732   0.460   2.189  1.00  0.00           O  
ATOM     48  CB  LEU A   3       1.022   1.142   4.760  1.00  0.00           C  
ATOM     49  CG  LEU A   3      -0.199   1.848   5.362  1.00  0.00           C  
ATOM     50  CD1 LEU A   3      -0.960   0.858   6.251  1.00  0.00           C  
ATOM     51  CD2 LEU A   3       0.260   3.070   6.142  1.00  0.00           C  
ATOM     52  H   LEU A   3       0.189   1.931   2.450  1.00  0.00           H  
ATOM     53  HA  LEU A   3       2.258   2.858   4.251  1.00  0.00           H  
ATOM     54 1HB  LEU A   3       0.672   0.242   4.258  1.00  0.00           H  
ATOM     55 2HB  LEU A   3       1.668   0.839   5.583  1.00  0.00           H  
ATOM     56  HG  LEU A   3      -0.870   2.168   4.562  1.00  0.00           H  
ATOM     57 1HD1 LEU A   3      -1.836   1.348   6.676  1.00  0.00           H  
ATOM     58 2HD1 LEU A   3      -1.278   0.002   5.657  1.00  0.00           H  
ATOM     59 3HD1 LEU A   3      -0.311   0.517   7.058  1.00  0.00           H  
ATOM     60 1HD2 LEU A   3      -0.603   3.577   6.569  1.00  0.00           H  
ATOM     61 2HD2 LEU A   3       0.931   2.758   6.943  1.00  0.00           H  
ATOM     62 3HD2 LEU A   3       0.787   3.752   5.472  1.00  0.00           H  
ATOM     63  N   LEU A   4       4.142   1.159   3.830  1.00  0.00           N  
ATOM     64  CA  LEU A   4       5.381   0.496   3.376  1.00  0.00           C  
ATOM     65  C   LEU A   4       6.148   1.322   2.301  1.00  0.00           C  
ATOM     66  O   LEU A   4       7.345   1.113   2.089  1.00  0.00           O  
ATOM     67  CB  LEU A   4       5.041  -0.869   2.735  1.00  0.00           C  
ATOM     68  CG  LEU A   4       4.191  -1.876   3.579  1.00  0.00           C  
ATOM     69  CD1 LEU A   4       3.779  -3.014   2.683  1.00  0.00           C  
ATOM     70  CD2 LEU A   4       5.010  -2.384   4.749  1.00  0.00           C  
ATOM     71  H   LEU A   4       4.195   1.715   4.670  1.00  0.00           H  
ATOM     72  HA  LEU A   4       6.015   0.331   4.237  1.00  0.00           H  
ATOM     73 1HB  LEU A   4       4.614  -0.740   1.747  1.00  0.00           H  
ATOM     74 2HB  LEU A   4       5.983  -1.373   2.573  1.00  0.00           H  
ATOM     75  HG  LEU A   4       3.298  -1.405   3.956  1.00  0.00           H  
ATOM     76 1HD1 LEU A   4       3.195  -3.707   3.254  1.00  0.00           H  
ATOM     77 2HD1 LEU A   4       3.180  -2.625   1.860  1.00  0.00           H  
ATOM     78 3HD1 LEU A   4       4.644  -3.501   2.286  1.00  0.00           H  
ATOM     79 1HD2 LEU A   4       4.431  -3.094   5.331  1.00  0.00           H  
ATOM     80 2HD2 LEU A   4       5.884  -2.877   4.382  1.00  0.00           H  
ATOM     81 3HD2 LEU A   4       5.301  -1.547   5.382  1.00  0.00           H  
ATOM     82  N   LYS A   5       5.526   2.362   1.724  1.00  0.00           N  
ATOM     83  CA  LYS A   5       6.185   3.187   0.701  1.00  0.00           C  
ATOM     84  C   LYS A   5       7.279   4.059   1.302  1.00  0.00           C  
ATOM     85  O   LYS A   5       8.251   4.432   0.632  1.00  0.00           O  
ATOM     86  CB  LYS A   5       5.176   4.071  -0.034  1.00  0.00           C  
ATOM     87  CG  LYS A   5       5.747   4.827  -1.232  1.00  0.00           C  
ATOM     88  CD  LYS A   5       4.645   5.539  -2.014  1.00  0.00           C  
ATOM     89  CE  LYS A   5       5.211   6.297  -3.213  1.00  0.00           C  
ATOM     90  NZ  LYS A   5       4.145   6.996  -3.988  1.00  0.00           N  
ATOM     91  H   LYS A   5       4.546   2.575   1.924  1.00  0.00           H  
ATOM     92  HA  LYS A   5       6.648   2.522  -0.029  1.00  0.00           H  
ATOM     93 1HB  LYS A   5       4.349   3.462  -0.383  1.00  0.00           H  
ATOM     94 2HB  LYS A   5       4.767   4.806   0.659  1.00  0.00           H  
ATOM     95 1HG  LYS A   5       6.472   5.562  -0.884  1.00  0.00           H  
ATOM     96 2HG  LYS A   5       6.256   4.122  -1.890  1.00  0.00           H  
ATOM     97 1HD  LYS A   5       3.923   4.798  -2.367  1.00  0.00           H  
ATOM     98 2HD  LYS A   5       4.129   6.238  -1.359  1.00  0.00           H  
ATOM     99 1HE  LYS A   5       5.932   7.033  -2.859  1.00  0.00           H  
ATOM    100 2HE  LYS A   5       5.722   5.592  -3.870  1.00  0.00           H  
ATOM    101 1HZ  LYS A   5       4.561   7.483  -4.769  1.00  0.00           H  
ATOM    102 2HZ  LYS A   5       3.478   6.319  -4.332  1.00  0.00           H  
ATOM    103 3HZ  LYS A   5       3.673   7.659  -3.391  1.00  0.00           H  
ATOM    104  N   GLY A   6       7.111   4.379   2.585  1.00  0.00           N  
ATOM    105  CA  GLY A   6       8.001   5.250   3.344  1.00  0.00           C  
ATOM    106  C   GLY A   6       9.275   4.548   3.823  1.00  0.00           C  
ATOM    107  O   GLY A   6      10.082   5.144   4.536  1.00  0.00           O  
ATOM    108  H   GLY A   6       6.296   4.008   3.051  1.00  0.00           H  
ATOM    109 1HA  GLY A   6       8.272   6.107   2.728  1.00  0.00           H  
ATOM    110 2HA  GLY A   6       7.463   5.645   4.205  1.00  0.00           H  
ATOM    111  N   PHE A   7       9.459   3.290   3.426  1.00  0.00           N  
ATOM    112  CA  PHE A   7      10.626   2.506   3.796  1.00  0.00           C  
ATOM    113  C   PHE A   7      11.325   2.045   2.525  1.00  0.00           C  
ATOM    114  O   PHE A   7      11.112   0.911   2.119  1.00  0.00           O  
ATOM    115  CB  PHE A   7      10.210   1.266   4.556  1.00  0.00           C  
ATOM    116  CG  PHE A   7       9.510   1.508   5.813  1.00  0.00           C  
ATOM    117  CD1 PHE A   7       8.156   1.609   5.800  1.00  0.00           C  
ATOM    118  CD2 PHE A   7      10.183   1.600   7.010  1.00  0.00           C  
ATOM    119  CE1 PHE A   7       7.444   1.803   6.952  1.00  0.00           C  
ATOM    120  CE2 PHE A   7       9.487   1.798   8.183  1.00  0.00           C  
ATOM    121  CZ  PHE A   7       8.109   1.900   8.152  1.00  0.00           C  
ATOM    122  H   PHE A   7       8.752   2.831   2.850  1.00  0.00           H  
ATOM    123  HA  PHE A   7      11.291   3.103   4.418  1.00  0.00           H  
ATOM    124 1HB  PHE A   7       9.547   0.696   3.916  1.00  0.00           H  
ATOM    125 2HB  PHE A   7      11.079   0.648   4.761  1.00  0.00           H  
ATOM    126  HD1 PHE A   7       7.664   1.534   4.850  1.00  0.00           H  
ATOM    127  HD2 PHE A   7      11.269   1.512   7.022  1.00  0.00           H  
ATOM    128  HE1 PHE A   7       6.360   1.879   6.919  1.00  0.00           H  
ATOM    129  HE2 PHE A   7      10.020   1.874   9.133  1.00  0.00           H  
ATOM    130  HZ  PHE A   7       7.552   2.055   9.074  1.00  0.00           H  
ATOM    131  N   PRO A   8      12.205   2.859   1.907  1.00  0.00           N  
ATOM    132  CA  PRO A   8      12.777   2.676   0.574  1.00  0.00           C  
ATOM    133  C   PRO A   8      13.285   1.269   0.275  1.00  0.00           C  
ATOM    134  O   PRO A   8      13.186   0.806  -0.863  1.00  0.00           O  
ATOM    135  CB  PRO A   8      13.934   3.677   0.586  1.00  0.00           C  
ATOM    136  CG  PRO A   8      13.464   4.772   1.504  1.00  0.00           C  
ATOM    137  CD  PRO A   8      12.718   4.056   2.605  1.00  0.00           C  
ATOM    138  HA  PRO A   8      12.035   2.977  -0.160  1.00  0.00           H  
ATOM    139 1HB  PRO A   8      14.855   3.184   0.934  1.00  0.00           H  
ATOM    140 2HB  PRO A   8      14.128   4.034  -0.434  1.00  0.00           H  
ATOM    141 1HG  PRO A   8      14.320   5.352   1.875  1.00  0.00           H  
ATOM    142 2HG  PRO A   8      12.819   5.474   0.952  1.00  0.00           H  
ATOM    143 1HD  PRO A   8      13.395   3.777   3.428  1.00  0.00           H  
ATOM    144 2HD  PRO A   8      11.912   4.705   2.927  1.00  0.00           H  
ATOM    145  N   LYS A   9      13.779   0.563   1.285  1.00  0.00           N  
ATOM    146  CA  LYS A   9      14.287  -0.796   1.109  1.00  0.00           C  
ATOM    147  C   LYS A   9      13.204  -1.763   0.603  1.00  0.00           C  
ATOM    148  O   LYS A   9      13.507  -2.800   0.013  1.00  0.00           O  
ATOM    149  CB  LYS A   9      14.838  -1.313   2.440  1.00  0.00           C  
ATOM    150  CG  LYS A   9      13.760  -1.545   3.514  1.00  0.00           C  
ATOM    151  CD  LYS A   9      14.351  -2.001   4.839  1.00  0.00           C  
ATOM    152  CE  LYS A   9      13.253  -2.266   5.870  1.00  0.00           C  
ATOM    153  NZ  LYS A   9      13.817  -2.718   7.178  1.00  0.00           N  
ATOM    154  H   LYS A   9      13.821   0.974   2.204  1.00  0.00           H  
ATOM    155  HA  LYS A   9      15.091  -0.771   0.373  1.00  0.00           H  
ATOM    156 1HB  LYS A   9      15.355  -2.258   2.273  1.00  0.00           H  
ATOM    157 2HB  LYS A   9      15.564  -0.604   2.834  1.00  0.00           H  
ATOM    158 1HG  LYS A   9      13.177  -0.631   3.661  1.00  0.00           H  
ATOM    159 2HG  LYS A   9      13.089  -2.328   3.173  1.00  0.00           H  
ATOM    160 1HD  LYS A   9      14.925  -2.915   4.686  1.00  0.00           H  
ATOM    161 2HD  LYS A   9      15.019  -1.231   5.224  1.00  0.00           H  
ATOM    162 1HE  LYS A   9      12.682  -1.350   6.027  1.00  0.00           H  
ATOM    163 2HE  LYS A   9      12.581  -3.037   5.487  1.00  0.00           H  
ATOM    164 1HZ  LYS A   9      13.066  -2.884   7.832  1.00  0.00           H  
ATOM    165 2HZ  LYS A   9      14.338  -3.573   7.041  1.00  0.00           H  
ATOM    166 3HZ  LYS A   9      14.432  -2.006   7.546  1.00  0.00           H  
ATOM    167  N   MET A  10      11.940  -1.410   0.839  1.00  0.00           N  
ATOM    168  CA  MET A  10      10.796  -2.220   0.472  1.00  0.00           C  
ATOM    169  C   MET A  10      10.278  -1.878  -0.914  1.00  0.00           C  
ATOM    170  O   MET A  10       9.330  -2.499  -1.377  1.00  0.00           O  
ATOM    171  CB  MET A  10       9.653  -1.987   1.456  1.00  0.00           C  
ATOM    172  CG  MET A  10       9.938  -2.359   2.905  1.00  0.00           C  
ATOM    173  SD  MET A  10       8.530  -2.019   3.955  1.00  0.00           S  
ATOM    174  CE  MET A  10       9.157  -2.263   5.601  1.00  0.00           C  
ATOM    175  H   MET A  10      11.759  -0.529   1.305  1.00  0.00           H  
ATOM    176  HA  MET A  10      11.092  -3.269   0.479  1.00  0.00           H  
ATOM    177 1HB  MET A  10       9.379  -0.926   1.443  1.00  0.00           H  
ATOM    178 2HB  MET A  10       8.778  -2.549   1.137  1.00  0.00           H  
ATOM    179 1HG  MET A  10      10.203  -3.411   2.990  1.00  0.00           H  
ATOM    180 2HG  MET A  10      10.771  -1.760   3.260  1.00  0.00           H  
ATOM    181 1HE  MET A  10       8.359  -2.068   6.320  1.00  0.00           H  
ATOM    182 2HE  MET A  10       9.507  -3.289   5.709  1.00  0.00           H  
ATOM    183 3HE  MET A  10       9.979  -1.575   5.782  1.00  0.00           H  
ATOM    184  N   ARG A  11      10.845  -0.863  -1.570  1.00  0.00           N  
ATOM    185  CA  ARG A  11      10.330  -0.472  -2.876  1.00  0.00           C  
ATOM    186  C   ARG A  11      10.659  -1.525  -3.933  1.00  0.00           C  
ATOM    187  O   ARG A  11       9.875  -1.775  -4.848  1.00  0.00           O  
ATOM    188  CB  ARG A  11      10.824   0.912  -3.239  1.00  0.00           C  
ATOM    189  CG  ARG A  11      10.190   1.990  -2.344  1.00  0.00           C  
ATOM    190  CD  ARG A  11      10.691   3.351  -2.616  1.00  0.00           C  
ATOM    191  NE  ARG A  11      10.166   4.326  -1.645  1.00  0.00           N  
ATOM    192  CZ  ARG A  11      10.602   5.587  -1.518  1.00  0.00           C  
ATOM    193  NH1 ARG A  11      11.549   6.058  -2.302  1.00  0.00           N  
ATOM    194  NH2 ARG A  11      10.066   6.337  -0.585  1.00  0.00           N  
ATOM    195  H   ARG A  11      11.641  -0.361  -1.176  1.00  0.00           H  
ATOM    196  HA  ARG A  11       9.248  -0.402  -2.801  1.00  0.00           H  
ATOM    197 1HB  ARG A  11      11.906   0.964  -3.124  1.00  0.00           H  
ATOM    198 2HB  ARG A  11      10.586   1.136  -4.279  1.00  0.00           H  
ATOM    199 1HG  ARG A  11       9.111   1.993  -2.502  1.00  0.00           H  
ATOM    200 2HG  ARG A  11      10.390   1.744  -1.300  1.00  0.00           H  
ATOM    201 1HD  ARG A  11      11.778   3.356  -2.555  1.00  0.00           H  
ATOM    202 2HD  ARG A  11      10.379   3.660  -3.611  1.00  0.00           H  
ATOM    203  HE  ARG A  11       9.420   4.037  -0.985  1.00  0.00           H  
ATOM    204 1HH1 ARG A  11      11.954   5.467  -3.014  1.00  0.00           H  
ATOM    205 2HH1 ARG A  11      11.868   7.009  -2.191  1.00  0.00           H  
ATOM    206 1HH2 ARG A  11       9.344   5.911   0.016  1.00  0.00           H  
ATOM    207 2HH2 ARG A  11      10.366   7.289  -0.453  1.00  0.00           H  
ATOM    208  N   ASN A  12      11.787  -2.207  -3.786  1.00  0.00           N  
ATOM    209  CA  ASN A  12      12.128  -3.283  -4.713  1.00  0.00           C  
ATOM    210  C   ASN A  12      11.493  -4.558  -4.158  1.00  0.00           C  
ATOM    211  O   ASN A  12      12.180  -5.475  -3.713  1.00  0.00           O  
ATOM    212  CB  ASN A  12      13.630  -3.419  -4.858  1.00  0.00           C  
ATOM    213  CG  ASN A  12      14.253  -2.210  -5.508  1.00  0.00           C  
ATOM    214  OD1 ASN A  12      13.718  -1.661  -6.478  1.00  0.00           O  
ATOM    215  ND2 ASN A  12      15.376  -1.785  -4.989  1.00  0.00           N  
ATOM    216  H   ASN A  12      12.405  -1.985  -3.018  1.00  0.00           H  
ATOM    217  HA  ASN A  12      11.686  -3.081  -5.689  1.00  0.00           H  
ATOM    218 1HB  ASN A  12      14.078  -3.561  -3.873  1.00  0.00           H  
ATOM    219 2HB  ASN A  12      13.859  -4.301  -5.455  1.00  0.00           H  
ATOM    220 1HD2 ASN A  12      15.836  -0.987  -5.379  1.00  0.00           H  
ATOM    221 2HD2 ASN A  12      15.772  -2.257  -4.201  1.00  0.00           H  
ATOM    222  N   TRP A  13      10.164  -4.587  -4.171  1.00  0.00           N  
ATOM    223  CA  TRP A  13       9.415  -5.623  -3.468  1.00  0.00           C  
ATOM    224  C   TRP A  13       9.136  -6.991  -4.093  1.00  0.00           C  
ATOM    225  O   TRP A  13       8.846  -7.913  -3.342  1.00  0.00           O  
ATOM    226  CB  TRP A  13       8.060  -5.053  -3.021  1.00  0.00           C  
ATOM    227  CG  TRP A  13       7.268  -4.171  -4.038  1.00  0.00           C  
ATOM    228  CD1 TRP A  13       7.243  -2.816  -4.009  1.00  0.00           C  
ATOM    229  CD2 TRP A  13       6.453  -4.543  -5.195  1.00  0.00           C  
ATOM    230  NE1 TRP A  13       6.463  -2.324  -5.029  1.00  0.00           N  
ATOM    231  CE2 TRP A  13       5.977  -3.358  -5.758  1.00  0.00           C  
ATOM    232  CE3 TRP A  13       6.103  -5.740  -5.780  1.00  0.00           C  
ATOM    233  CZ2 TRP A  13       5.157  -3.352  -6.867  1.00  0.00           C  
ATOM    234  CZ3 TRP A  13       5.286  -5.743  -6.891  1.00  0.00           C  
ATOM    235  CH2 TRP A  13       4.820  -4.577  -7.421  1.00  0.00           C  
ATOM    236  H   TRP A  13       9.691  -3.789  -4.601  1.00  0.00           H  
ATOM    237  HA  TRP A  13       9.973  -5.815  -2.552  1.00  0.00           H  
ATOM    238 1HB  TRP A  13       7.434  -5.873  -2.764  1.00  0.00           H  
ATOM    239 2HB  TRP A  13       8.192  -4.484  -2.119  1.00  0.00           H  
ATOM    240  HD1 TRP A  13       7.755  -2.207  -3.277  1.00  0.00           H  
ATOM    241  HE1 TRP A  13       6.293  -1.349  -5.208  1.00  0.00           H  
ATOM    242  HE3 TRP A  13       6.458  -6.647  -5.374  1.00  0.00           H  
ATOM    243  HZ2 TRP A  13       4.783  -2.425  -7.305  1.00  0.00           H  
ATOM    244  HZ3 TRP A  13       5.022  -6.705  -7.332  1.00  0.00           H  
ATOM    245  HH2 TRP A  13       4.175  -4.612  -8.300  1.00  0.00           H  
ATOM    246  N   THR A  14       9.326  -7.183  -5.397  1.00  0.00           N  
ATOM    247  CA  THR A  14       8.992  -8.465  -6.080  1.00  0.00           C  
ATOM    248  C   THR A  14       7.767  -9.232  -5.476  1.00  0.00           C  
ATOM    249  O   THR A  14       6.990  -8.718  -4.676  1.00  0.00           O  
ATOM    250  CB  THR A  14      10.236  -9.418  -6.168  1.00  0.00           C  
ATOM    251  OG1 THR A  14       9.913 -10.550  -7.005  1.00  0.00           O  
ATOM    252  CG2 THR A  14      10.669  -9.951  -4.787  1.00  0.00           C  
ATOM    253  H   THR A  14       9.641  -6.396  -5.950  1.00  0.00           H  
ATOM    254  HA  THR A  14       8.729  -8.218  -7.108  1.00  0.00           H  
ATOM    255  HB  THR A  14      11.063  -8.872  -6.617  1.00  0.00           H  
ATOM    256  HG1 THR A  14      10.728 -11.011  -7.241  1.00  0.00           H  
ATOM    257 1HG2 THR A  14      11.527 -10.606  -4.913  1.00  0.00           H  
ATOM    258 2HG2 THR A  14      10.949  -9.129  -4.138  1.00  0.00           H  
ATOM    259 3HG2 THR A  14       9.861 -10.500  -4.339  1.00  0.00           H  
ATOM    260  N   ARG A  15       7.524 -10.451  -5.936  1.00  0.00           N  
ATOM    261  CA  ARG A  15       6.355 -11.180  -5.443  1.00  0.00           C  
ATOM    262  C   ARG A  15       6.453 -11.588  -3.969  1.00  0.00           C  
ATOM    263  O   ARG A  15       5.487 -11.465  -3.212  1.00  0.00           O  
ATOM    264  CB  ARG A  15       6.130 -12.429  -6.272  1.00  0.00           C  
ATOM    265  CG  ARG A  15       5.651 -12.178  -7.694  1.00  0.00           C  
ATOM    266  CD  ARG A  15       5.503 -13.449  -8.461  1.00  0.00           C  
ATOM    267  NE  ARG A  15       5.036 -13.216  -9.821  1.00  0.00           N  
ATOM    268  CZ  ARG A  15       4.927 -14.170 -10.768  1.00  0.00           C  
ATOM    269  NH1 ARG A  15       5.258 -15.413 -10.492  1.00  0.00           N  
ATOM    270  NH2 ARG A  15       4.493 -13.856 -11.975  1.00  0.00           N  
ATOM    271  H   ARG A  15       8.177 -10.848  -6.590  1.00  0.00           H  
ATOM    272  HA  ARG A  15       5.486 -10.532  -5.559  1.00  0.00           H  
ATOM    273 1HB  ARG A  15       7.059 -12.994  -6.335  1.00  0.00           H  
ATOM    274 2HB  ARG A  15       5.395 -13.066  -5.782  1.00  0.00           H  
ATOM    275 1HG  ARG A  15       4.683 -11.678  -7.667  1.00  0.00           H  
ATOM    276 2HG  ARG A  15       6.373 -11.547  -8.212  1.00  0.00           H  
ATOM    277 1HD  ARG A  15       6.466 -13.955  -8.514  1.00  0.00           H  
ATOM    278 2HD  ARG A  15       4.782 -14.095  -7.959  1.00  0.00           H  
ATOM    279  HE  ARG A  15       4.772 -12.273 -10.070  1.00  0.00           H  
ATOM    280 1HH1 ARG A  15       5.590 -15.654  -9.568  1.00  0.00           H  
ATOM    281 2HH1 ARG A  15       5.178 -16.125 -11.201  1.00  0.00           H  
ATOM    282 1HH2 ARG A  15       4.239 -12.900 -12.188  1.00  0.00           H  
ATOM    283 2HH2 ARG A  15       4.414 -14.569 -12.684  1.00  0.00           H  
ATOM    284  N   VAL A  16       7.634 -12.040  -3.554  1.00  0.00           N  
ATOM    285  CA  VAL A  16       7.836 -12.523  -2.189  1.00  0.00           C  
ATOM    286  C   VAL A  16       7.982 -11.397  -1.185  1.00  0.00           C  
ATOM    287  O   VAL A  16       7.416 -11.452  -0.085  1.00  0.00           O  
ATOM    288  CB  VAL A  16       9.069 -13.419  -2.117  1.00  0.00           C  
ATOM    289  CG1 VAL A  16       9.342 -13.794  -0.675  1.00  0.00           C  
ATOM    290  CG2 VAL A  16       8.831 -14.651  -2.965  1.00  0.00           C  
ATOM    291  H   VAL A  16       8.394 -12.083  -4.215  1.00  0.00           H  
ATOM    292  HA  VAL A  16       6.966 -13.119  -1.909  1.00  0.00           H  
ATOM    293  HB  VAL A  16       9.938 -12.876  -2.490  1.00  0.00           H  
ATOM    294 1HG1 VAL A  16      10.226 -14.428  -0.624  1.00  0.00           H  
ATOM    295 2HG1 VAL A  16       9.511 -12.889  -0.088  1.00  0.00           H  
ATOM    296 3HG1 VAL A  16       8.489 -14.327  -0.274  1.00  0.00           H  
ATOM    297 1HG2 VAL A  16       9.709 -15.296  -2.925  1.00  0.00           H  
ATOM    298 2HG2 VAL A  16       7.964 -15.192  -2.586  1.00  0.00           H  
ATOM    299 3HG2 VAL A  16       8.649 -14.350  -3.997  1.00  0.00           H  
ATOM    300  N   GLY A  17       8.773 -10.393  -1.547  1.00  0.00           N  
ATOM    301  CA  GLY A  17       8.986  -9.246  -0.687  1.00  0.00           C  
ATOM    302  C   GLY A  17       7.641  -8.594  -0.433  1.00  0.00           C  
ATOM    303  O   GLY A  17       7.264  -8.385   0.720  1.00  0.00           O  
ATOM    304  H   GLY A  17       9.205 -10.400  -2.457  1.00  0.00           H  
ATOM    305 1HA  GLY A  17       9.431  -9.567   0.255  1.00  0.00           H  
ATOM    306 2HA  GLY A  17       9.674  -8.541  -1.155  1.00  0.00           H  
ATOM    307  N   ARG A  18       6.900  -8.296  -1.511  1.00  0.00           N  
ATOM    308  CA  ARG A  18       5.581  -7.697  -1.382  1.00  0.00           C  
ATOM    309  C   ARG A  18       4.677  -8.538  -0.517  1.00  0.00           C  
ATOM    310  O   ARG A  18       4.063  -8.020   0.408  1.00  0.00           O  
ATOM    311  CB  ARG A  18       4.906  -7.520  -2.727  1.00  0.00           C  
ATOM    312  CG  ARG A  18       3.537  -6.888  -2.654  1.00  0.00           C  
ATOM    313  CD  ARG A  18       2.973  -6.604  -3.990  1.00  0.00           C  
ATOM    314  NE  ARG A  18       1.623  -6.087  -3.904  1.00  0.00           N  
ATOM    315  CZ  ARG A  18       0.908  -5.626  -4.945  1.00  0.00           C  
ATOM    316  NH1 ARG A  18       1.423  -5.621  -6.152  1.00  0.00           N  
ATOM    317  NH2 ARG A  18      -0.317  -5.173  -4.749  1.00  0.00           N  
ATOM    318  H   ARG A  18       7.276  -8.458  -2.450  1.00  0.00           H  
ATOM    319  HA  ARG A  18       5.693  -6.716  -0.921  1.00  0.00           H  
ATOM    320 1HB  ARG A  18       5.511  -6.909  -3.346  1.00  0.00           H  
ATOM    321 2HB  ARG A  18       4.811  -8.491  -3.217  1.00  0.00           H  
ATOM    322 1HG  ARG A  18       2.858  -7.554  -2.124  1.00  0.00           H  
ATOM    323 2HG  ARG A  18       3.618  -5.948  -2.114  1.00  0.00           H  
ATOM    324 1HD  ARG A  18       3.579  -5.850  -4.471  1.00  0.00           H  
ATOM    325 2HD  ARG A  18       2.964  -7.510  -4.593  1.00  0.00           H  
ATOM    326  HE  ARG A  18       1.188  -6.066  -2.993  1.00  0.00           H  
ATOM    327 1HH1 ARG A  18       2.362  -5.964  -6.302  1.00  0.00           H  
ATOM    328 2HH1 ARG A  18       0.882  -5.273  -6.929  1.00  0.00           H  
ATOM    329 1HH2 ARG A  18      -0.712  -5.174  -3.819  1.00  0.00           H  
ATOM    330 2HH2 ARG A  18      -0.858  -4.824  -5.527  1.00  0.00           H  
ATOM    331  N   ARG A  19       4.599  -9.846  -0.774  1.00  0.00           N  
ATOM    332  CA  ARG A  19       3.740 -10.682   0.047  1.00  0.00           C  
ATOM    333  C   ARG A  19       4.070 -10.522   1.523  1.00  0.00           C  
ATOM    334  O   ARG A  19       3.178 -10.286   2.342  1.00  0.00           O  
ATOM    335  CB  ARG A  19       3.882 -12.145  -0.356  1.00  0.00           C  
ATOM    336  CG  ARG A  19       3.032 -13.139   0.427  1.00  0.00           C  
ATOM    337  CD  ARG A  19       3.308 -14.554   0.001  1.00  0.00           C  
ATOM    338  NE  ARG A  19       4.667 -14.990   0.338  1.00  0.00           N  
ATOM    339  CZ  ARG A  19       5.311 -16.028  -0.249  1.00  0.00           C  
ATOM    340  NH1 ARG A  19       4.719 -16.716  -1.200  1.00  0.00           N  
ATOM    341  NH2 ARG A  19       6.534 -16.359   0.134  1.00  0.00           N  
ATOM    342  H   ARG A  19       5.108 -10.274  -1.551  1.00  0.00           H  
ATOM    343  HA  ARG A  19       2.708 -10.375  -0.114  1.00  0.00           H  
ATOM    344 1HB  ARG A  19       3.628 -12.250  -1.409  1.00  0.00           H  
ATOM    345 2HB  ARG A  19       4.924 -12.445  -0.248  1.00  0.00           H  
ATOM    346 1HG  ARG A  19       3.265 -13.049   1.486  1.00  0.00           H  
ATOM    347 2HG  ARG A  19       1.974 -12.927   0.267  1.00  0.00           H  
ATOM    348 1HD  ARG A  19       2.604 -15.224   0.495  1.00  0.00           H  
ATOM    349 2HD  ARG A  19       3.185 -14.633  -1.078  1.00  0.00           H  
ATOM    350  HE  ARG A  19       5.155 -14.485   1.068  1.00  0.00           H  
ATOM    351 1HH1 ARG A  19       3.783 -16.470  -1.493  1.00  0.00           H  
ATOM    352 2HH1 ARG A  19       5.197 -17.491  -1.636  1.00  0.00           H  
ATOM    353 1HH2 ARG A  19       6.991 -15.839   0.873  1.00  0.00           H  
ATOM    354 2HH2 ARG A  19       7.008 -17.134  -0.304  1.00  0.00           H  
ATOM    355  N   THR A  20       5.354 -10.606   1.867  1.00  0.00           N  
ATOM    356  CA  THR A  20       5.751 -10.504   3.257  1.00  0.00           C  
ATOM    357  C   THR A  20       5.452  -9.135   3.853  1.00  0.00           C  
ATOM    358  O   THR A  20       4.885  -9.037   4.946  1.00  0.00           O  
ATOM    359  CB  THR A  20       7.259 -10.759   3.403  1.00  0.00           C  
ATOM    360  OG1 THR A  20       7.571 -12.080   2.946  1.00  0.00           O  
ATOM    361  CG2 THR A  20       7.674 -10.599   4.859  1.00  0.00           C  
ATOM    362  H   THR A  20       6.068 -10.771   1.154  1.00  0.00           H  
ATOM    363  HA  THR A  20       5.203 -11.253   3.827  1.00  0.00           H  
ATOM    364  HB  THR A  20       7.806 -10.040   2.789  1.00  0.00           H  
ATOM    365  HG1 THR A  20       7.498 -12.092   1.972  1.00  0.00           H  
ATOM    366 1HG2 THR A  20       8.745 -10.774   4.951  1.00  0.00           H  
ATOM    367 2HG2 THR A  20       7.442  -9.586   5.194  1.00  0.00           H  
ATOM    368 3HG2 THR A  20       7.134 -11.317   5.473  1.00  0.00           H  
ATOM    369  N   ALA A  21       5.853  -8.078   3.146  1.00  0.00           N  
ATOM    370  CA  ALA A  21       5.691  -6.718   3.627  1.00  0.00           C  
ATOM    371  C   ALA A  21       4.227  -6.351   3.793  1.00  0.00           C  
ATOM    372  O   ALA A  21       3.848  -5.734   4.791  1.00  0.00           O  
ATOM    373  CB  ALA A  21       6.377  -5.766   2.674  1.00  0.00           C  
ATOM    374  H   ALA A  21       6.295  -8.231   2.243  1.00  0.00           H  
ATOM    375  HA  ALA A  21       6.168  -6.649   4.602  1.00  0.00           H  
ATOM    376 1HB  ALA A  21       6.303  -4.763   3.047  1.00  0.00           H  
ATOM    377 2HB  ALA A  21       7.427  -6.038   2.588  1.00  0.00           H  
ATOM    378 3HB  ALA A  21       5.902  -5.836   1.694  1.00  0.00           H  
ATOM    379  N   VAL A  22       3.389  -6.781   2.850  1.00  0.00           N  
ATOM    380  CA  VAL A  22       1.970  -6.500   2.925  1.00  0.00           C  
ATOM    381  C   VAL A  22       1.351  -7.225   4.088  1.00  0.00           C  
ATOM    382  O   VAL A  22       0.590  -6.625   4.843  1.00  0.00           O  
ATOM    383  CB  VAL A  22       1.256  -6.859   1.624  1.00  0.00           C  
ATOM    384  CG1 VAL A  22      -0.244  -6.743   1.825  1.00  0.00           C  
ATOM    385  CG2 VAL A  22       1.718  -5.891   0.514  1.00  0.00           C  
ATOM    386  H   VAL A  22       3.743  -7.297   2.046  1.00  0.00           H  
ATOM    387  HA  VAL A  22       1.832  -5.437   3.084  1.00  0.00           H  
ATOM    388  HB  VAL A  22       1.496  -7.893   1.348  1.00  0.00           H  
ATOM    389 1HG1 VAL A  22      -0.755  -7.000   0.899  1.00  0.00           H  
ATOM    390 2HG1 VAL A  22      -0.555  -7.428   2.615  1.00  0.00           H  
ATOM    391 3HG1 VAL A  22      -0.495  -5.721   2.109  1.00  0.00           H  
ATOM    392 1HG2 VAL A  22       1.217  -6.139  -0.419  1.00  0.00           H  
ATOM    393 2HG2 VAL A  22       1.471  -4.872   0.800  1.00  0.00           H  
ATOM    394 3HG2 VAL A  22       2.790  -5.967   0.378  1.00  0.00           H  
ATOM    395  N   LEU A  23       1.685  -8.499   4.273  1.00  0.00           N  
ATOM    396  CA  LEU A  23       1.129  -9.215   5.402  1.00  0.00           C  
ATOM    397  C   LEU A  23       1.588  -8.570   6.700  1.00  0.00           C  
ATOM    398  O   LEU A  23       0.813  -8.484   7.657  1.00  0.00           O  
ATOM    399  CB  LEU A  23       1.527 -10.682   5.335  1.00  0.00           C  
ATOM    400  CG  LEU A  23       0.865 -11.455   4.193  1.00  0.00           C  
ATOM    401  CD1 LEU A  23       1.482 -12.841   4.102  1.00  0.00           C  
ATOM    402  CD2 LEU A  23      -0.636 -11.515   4.439  1.00  0.00           C  
ATOM    403  H   LEU A  23       2.314  -8.982   3.628  1.00  0.00           H  
ATOM    404  HA  LEU A  23       0.044  -9.151   5.350  1.00  0.00           H  
ATOM    405 1HB  LEU A  23       2.611 -10.737   5.192  1.00  0.00           H  
ATOM    406 2HB  LEU A  23       1.273 -11.165   6.274  1.00  0.00           H  
ATOM    407  HG  LEU A  23       1.042 -10.944   3.255  1.00  0.00           H  
ATOM    408 1HD1 LEU A  23       1.022 -13.392   3.282  1.00  0.00           H  
ATOM    409 2HD1 LEU A  23       2.553 -12.741   3.919  1.00  0.00           H  
ATOM    410 3HD1 LEU A  23       1.319 -13.375   5.036  1.00  0.00           H  
ATOM    411 1HD2 LEU A  23      -1.114 -12.057   3.623  1.00  0.00           H  
ATOM    412 2HD2 LEU A  23      -0.830 -12.028   5.380  1.00  0.00           H  
ATOM    413 3HD2 LEU A  23      -1.036 -10.501   4.487  1.00  0.00           H  
ATOM    414  N   ALA A  24       2.842  -8.099   6.744  1.00  0.00           N  
ATOM    415  CA  ALA A  24       3.318  -7.416   7.931  1.00  0.00           C  
ATOM    416  C   ALA A  24       2.488  -6.161   8.171  1.00  0.00           C  
ATOM    417  O   ALA A  24       2.084  -5.897   9.301  1.00  0.00           O  
ATOM    418  CB  ALA A  24       4.782  -7.047   7.790  1.00  0.00           C  
ATOM    419  H   ALA A  24       3.474  -8.226   5.953  1.00  0.00           H  
ATOM    420  HA  ALA A  24       3.194  -8.083   8.783  1.00  0.00           H  
ATOM    421 1HB  ALA A  24       5.121  -6.549   8.695  1.00  0.00           H  
ATOM    422 2HB  ALA A  24       5.368  -7.951   7.625  1.00  0.00           H  
ATOM    423 3HB  ALA A  24       4.909  -6.382   6.946  1.00  0.00           H  
ATOM    424  N   ALA A  25       2.178  -5.411   7.103  1.00  0.00           N  
ATOM    425  CA  ALA A  25       1.373  -4.205   7.253  1.00  0.00           C  
ATOM    426  C   ALA A  25       0.008  -4.555   7.810  1.00  0.00           C  
ATOM    427  O   ALA A  25      -0.501  -3.879   8.706  1.00  0.00           O  
ATOM    428  CB  ALA A  25       1.216  -3.491   5.921  1.00  0.00           C  
ATOM    429  H   ALA A  25       2.544  -5.662   6.184  1.00  0.00           H  
ATOM    430  HA  ALA A  25       1.873  -3.546   7.957  1.00  0.00           H  
ATOM    431 1HB  ALA A  25       0.627  -2.586   6.061  1.00  0.00           H  
ATOM    432 2HB  ALA A  25       2.184  -3.232   5.537  1.00  0.00           H  
ATOM    433 3HB  ALA A  25       0.714  -4.143   5.215  1.00  0.00           H  
ATOM    434  N   VAL A  26      -0.564  -5.659   7.338  1.00  0.00           N  
ATOM    435  CA  VAL A  26      -1.868  -6.072   7.819  1.00  0.00           C  
ATOM    436  C   VAL A  26      -1.796  -6.409   9.296  1.00  0.00           C  
ATOM    437  O   VAL A  26      -2.631  -5.959  10.084  1.00  0.00           O  
ATOM    438  CB  VAL A  26      -2.381  -7.291   7.031  1.00  0.00           C  
ATOM    439  CG1 VAL A  26      -3.634  -7.829   7.684  1.00  0.00           C  
ATOM    440  CG2 VAL A  26      -2.665  -6.887   5.586  1.00  0.00           C  
ATOM    441  H   VAL A  26      -0.098  -6.187   6.598  1.00  0.00           H  
ATOM    442  HA  VAL A  26      -2.565  -5.247   7.680  1.00  0.00           H  
ATOM    443  HB  VAL A  26      -1.628  -8.074   7.051  1.00  0.00           H  
ATOM    444 1HG1 VAL A  26      -3.987  -8.698   7.133  1.00  0.00           H  
ATOM    445 2HG1 VAL A  26      -3.403  -8.116   8.706  1.00  0.00           H  
ATOM    446 3HG1 VAL A  26      -4.405  -7.060   7.686  1.00  0.00           H  
ATOM    447 1HG2 VAL A  26      -3.017  -7.752   5.028  1.00  0.00           H  
ATOM    448 2HG2 VAL A  26      -3.425  -6.108   5.571  1.00  0.00           H  
ATOM    449 3HG2 VAL A  26      -1.767  -6.510   5.127  1.00  0.00           H  
ATOM    450  N   ALA A  27      -0.774  -7.171   9.685  1.00  0.00           N  
ATOM    451  CA  ALA A  27      -0.600  -7.545  11.075  1.00  0.00           C  
ATOM    452  C   ALA A  27      -0.433  -6.318  11.967  1.00  0.00           C  
ATOM    453  O   ALA A  27      -1.000  -6.256  13.068  1.00  0.00           O  
ATOM    454  CB  ALA A  27       0.618  -8.443  11.207  1.00  0.00           C  
ATOM    455  H   ALA A  27      -0.110  -7.512   8.988  1.00  0.00           H  
ATOM    456  HA  ALA A  27      -1.490  -8.084  11.396  1.00  0.00           H  
ATOM    457 1HB  ALA A  27       0.739  -8.747  12.244  1.00  0.00           H  
ATOM    458 2HB  ALA A  27       0.486  -9.324  10.579  1.00  0.00           H  
ATOM    459 3HB  ALA A  27       1.502  -7.898  10.882  1.00  0.00           H  
ATOM    460  N   LEU A  28       0.313  -5.319  11.483  1.00  0.00           N  
ATOM    461  CA  LEU A  28       0.533  -4.101  12.246  1.00  0.00           C  
ATOM    462  C   LEU A  28      -0.753  -3.316  12.424  1.00  0.00           C  
ATOM    463  O   LEU A  28      -1.033  -2.815  13.520  1.00  0.00           O  
ATOM    464  CB  LEU A  28       1.589  -3.245  11.544  1.00  0.00           C  
ATOM    465  CG  LEU A  28       3.013  -3.815  11.580  1.00  0.00           C  
ATOM    466  CD1 LEU A  28       3.905  -3.006  10.656  1.00  0.00           C  
ATOM    467  CD2 LEU A  28       3.521  -3.778  13.005  1.00  0.00           C  
ATOM    468  H   LEU A  28       0.767  -5.426  10.575  1.00  0.00           H  
ATOM    469  HA  LEU A  28       0.906  -4.378  13.230  1.00  0.00           H  
ATOM    470 1HB  LEU A  28       1.302  -3.140  10.499  1.00  0.00           H  
ATOM    471 2HB  LEU A  28       1.603  -2.258  11.999  1.00  0.00           H  
ATOM    472  HG  LEU A  28       3.008  -4.840  11.239  1.00  0.00           H  
ATOM    473 1HD1 LEU A  28       4.915  -3.413  10.677  1.00  0.00           H  
ATOM    474 2HD1 LEU A  28       3.515  -3.061   9.643  1.00  0.00           H  
ATOM    475 3HD1 LEU A  28       3.923  -1.969  10.984  1.00  0.00           H  
ATOM    476 1HD2 LEU A  28       4.530  -4.187  13.041  1.00  0.00           H  
ATOM    477 2HD2 LEU A  28       3.532  -2.748  13.361  1.00  0.00           H  
ATOM    478 3HD2 LEU A  28       2.864  -4.375  13.638  1.00  0.00           H  
ATOM    479  N   VAL A  29      -1.570  -3.242  11.371  1.00  0.00           N  
ATOM    480  CA  VAL A  29      -2.830  -2.521  11.466  1.00  0.00           C  
ATOM    481  C   VAL A  29      -3.807  -3.226  12.378  1.00  0.00           C  
ATOM    482  O   VAL A  29      -4.417  -2.598  13.245  1.00  0.00           O  
ATOM    483  CB  VAL A  29      -3.476  -2.332  10.088  1.00  0.00           C  
ATOM    484  CG1 VAL A  29      -4.882  -1.757  10.257  1.00  0.00           C  
ATOM    485  CG2 VAL A  29      -2.617  -1.374   9.248  1.00  0.00           C  
ATOM    486  H   VAL A  29      -1.294  -3.664  10.481  1.00  0.00           H  
ATOM    487  HA  VAL A  29      -2.623  -1.534  11.876  1.00  0.00           H  
ATOM    488  HB  VAL A  29      -3.550  -3.304   9.587  1.00  0.00           H  
ATOM    489 1HG1 VAL A  29      -5.341  -1.629   9.279  1.00  0.00           H  
ATOM    490 2HG1 VAL A  29      -5.484  -2.444  10.853  1.00  0.00           H  
ATOM    491 3HG1 VAL A  29      -4.824  -0.793  10.762  1.00  0.00           H  
ATOM    492 1HG2 VAL A  29      -3.070  -1.244   8.267  1.00  0.00           H  
ATOM    493 2HG2 VAL A  29      -2.551  -0.411   9.750  1.00  0.00           H  
ATOM    494 3HG2 VAL A  29      -1.621  -1.781   9.131  1.00  0.00           H  
ATOM    495  N   LEU A  30      -3.954  -4.535  12.216  1.00  0.00           N  
ATOM    496  CA  LEU A  30      -4.904  -5.250  13.045  1.00  0.00           C  
ATOM    497  C   LEU A  30      -4.497  -5.198  14.510  1.00  0.00           C  
ATOM    498  O   LEU A  30      -5.348  -4.993  15.388  1.00  0.00           O  
ATOM    499  CB  LEU A  30      -5.007  -6.696  12.579  1.00  0.00           C  
ATOM    500  CG  LEU A  30      -5.641  -6.887  11.205  1.00  0.00           C  
ATOM    501  CD1 LEU A  30      -5.540  -8.347  10.819  1.00  0.00           C  
ATOM    502  CD2 LEU A  30      -7.075  -6.401  11.236  1.00  0.00           C  
ATOM    503  H   LEU A  30      -3.421  -5.031  11.499  1.00  0.00           H  
ATOM    504  HA  LEU A  30      -5.877  -4.775  12.939  1.00  0.00           H  
ATOM    505 1HB  LEU A  30      -3.996  -7.110  12.533  1.00  0.00           H  
ATOM    506 2HB  LEU A  30      -5.582  -7.262  13.306  1.00  0.00           H  
ATOM    507  HG  LEU A  30      -5.089  -6.308  10.468  1.00  0.00           H  
ATOM    508 1HD1 LEU A  30      -5.972  -8.495   9.830  1.00  0.00           H  
ATOM    509 2HD1 LEU A  30      -4.490  -8.642  10.807  1.00  0.00           H  
ATOM    510 3HD1 LEU A  30      -6.078  -8.952  11.545  1.00  0.00           H  
ATOM    511 1HD2 LEU A  30      -7.522  -6.532  10.250  1.00  0.00           H  
ATOM    512 2HD2 LEU A  30      -7.639  -6.976  11.971  1.00  0.00           H  
ATOM    513 3HD2 LEU A  30      -7.093  -5.344  11.507  1.00  0.00           H  
ATOM    514  N   THR A  31      -3.188  -5.314  14.777  1.00  0.00           N  
ATOM    515  CA  THR A  31      -2.700  -5.247  16.141  1.00  0.00           C  
ATOM    516  C   THR A  31      -2.974  -3.871  16.706  1.00  0.00           C  
ATOM    517  O   THR A  31      -3.520  -3.754  17.805  1.00  0.00           O  
ATOM    518  CB  THR A  31      -1.189  -5.514  16.220  1.00  0.00           C  
ATOM    519  OG1 THR A  31      -0.904  -6.827  15.722  1.00  0.00           O  
ATOM    520  CG2 THR A  31      -0.719  -5.391  17.668  1.00  0.00           C  
ATOM    521  H   THR A  31      -2.514  -5.488  14.031  1.00  0.00           H  
ATOM    522  HA  THR A  31      -3.228  -5.984  16.744  1.00  0.00           H  
ATOM    523  HB  THR A  31      -0.660  -4.785  15.602  1.00  0.00           H  
ATOM    524  HG1 THR A  31      -1.052  -6.826  14.747  1.00  0.00           H  
ATOM    525 1HG2 THR A  31       0.352  -5.574  17.720  1.00  0.00           H  
ATOM    526 2HG2 THR A  31      -0.933  -4.383  18.032  1.00  0.00           H  
ATOM    527 3HG2 THR A  31      -1.242  -6.117  18.286  1.00  0.00           H  
ATOM    528  N   SER A  32      -2.650  -2.836  15.920  1.00  0.00           N  
ATOM    529  CA  SER A  32      -2.830  -1.459  16.330  1.00  0.00           C  
ATOM    530  C   SER A  32      -4.286  -1.164  16.613  1.00  0.00           C  
ATOM    531  O   SER A  32      -4.593  -0.457  17.558  1.00  0.00           O  
ATOM    532  CB  SER A  32      -2.326  -0.519  15.255  1.00  0.00           C  
ATOM    533  OG  SER A  32      -0.940  -0.648  15.086  1.00  0.00           O  
ATOM    534  H   SER A  32      -2.215  -3.001  15.013  1.00  0.00           H  
ATOM    535  HA  SER A  32      -2.261  -1.293  17.245  1.00  0.00           H  
ATOM    536 1HB  SER A  32      -2.831  -0.734  14.316  1.00  0.00           H  
ATOM    537 2HB  SER A  32      -2.569   0.504  15.532  1.00  0.00           H  
ATOM    538  HG  SER A  32      -0.811  -1.523  14.659  1.00  0.00           H  
ATOM    539  N   CYS A  33      -5.199  -1.712  15.816  1.00  0.00           N  
ATOM    540  CA  CYS A  33      -6.607  -1.461  16.061  1.00  0.00           C  
ATOM    541  C   CYS A  33      -7.013  -2.076  17.404  1.00  0.00           C  
ATOM    542  O   CYS A  33      -7.629  -1.414  18.247  1.00  0.00           O  
ATOM    543  CB  CYS A  33      -7.446  -2.085  14.948  1.00  0.00           C  
ATOM    544  SG  CYS A  33      -7.231  -1.293  13.332  1.00  0.00           S  
ATOM    545  H   CYS A  33      -4.912  -2.275  15.017  1.00  0.00           H  
ATOM    546  HA  CYS A  33      -6.775  -0.387  16.087  1.00  0.00           H  
ATOM    547 1HB  CYS A  33      -7.181  -3.138  14.843  1.00  0.00           H  
ATOM    548 2HB  CYS A  33      -8.498  -2.034  15.215  1.00  0.00           H  
ATOM    549  HG  CYS A  33      -5.950  -1.713  13.171  1.00  0.00           H  
ATOM    550  N   GLY A  34      -6.589  -3.324  17.644  1.00  0.00           N  
ATOM    551  CA  GLY A  34      -6.892  -4.021  18.896  1.00  0.00           C  
ATOM    552  C   GLY A  34      -6.314  -3.291  20.109  1.00  0.00           C  
ATOM    553  O   GLY A  34      -6.901  -3.280  21.194  1.00  0.00           O  
ATOM    554  H   GLY A  34      -6.063  -3.824  16.922  1.00  0.00           H  
ATOM    555 1HA  GLY A  34      -7.971  -4.120  19.005  1.00  0.00           H  
ATOM    556 2HA  GLY A  34      -6.479  -5.028  18.847  1.00  0.00           H  
ATOM    557  N   GLN A  35      -5.164  -2.661  19.894  1.00  0.00           N  
ATOM    558  CA  GLN A  35      -4.413  -1.918  20.887  1.00  0.00           C  
ATOM    559  C   GLN A  35      -4.468  -0.416  20.629  1.00  0.00           C  
ATOM    560  O   GLN A  35      -3.566   0.310  21.053  1.00  0.00           O  
ATOM    561  CB  GLN A  35      -2.943  -2.360  20.863  1.00  0.00           C  
ATOM    562  CG  GLN A  35      -2.708  -3.826  21.210  1.00  0.00           C  
ATOM    563  CD  GLN A  35      -1.230  -4.225  21.145  1.00  0.00           C  
ATOM    564  OE1 GLN A  35      -0.359  -3.415  20.806  1.00  0.00           O  
ATOM    565  NE2 GLN A  35      -0.945  -5.482  21.470  1.00  0.00           N  
ATOM    566  H   GLN A  35      -4.746  -2.750  18.969  1.00  0.00           H  
ATOM    567  HA  GLN A  35      -4.840  -2.116  21.869  1.00  0.00           H  
ATOM    568 1HB  GLN A  35      -2.542  -2.193  19.861  1.00  0.00           H  
ATOM    569 2HB  GLN A  35      -2.367  -1.751  21.554  1.00  0.00           H  
ATOM    570 1HG  GLN A  35      -3.080  -4.019  22.215  1.00  0.00           H  
ATOM    571 2HG  GLN A  35      -3.252  -4.435  20.485  1.00  0.00           H  
ATOM    572 1HE2 GLN A  35       0.002  -5.804  21.448  1.00  0.00           H  
ATOM    573 2HE2 GLN A  35      -1.680  -6.105  21.736  1.00  0.00           H  
ATOM    574  N   TRP A  36      -5.530   0.072  19.980  1.00  0.00           N  
ATOM    575  CA  TRP A  36      -5.585   1.489  19.643  1.00  0.00           C  
ATOM    576  C   TRP A  36      -5.461   2.397  20.846  1.00  0.00           C  
ATOM    577  O   TRP A  36      -4.745   3.390  20.777  1.00  0.00           O  
ATOM    578  CB  TRP A  36      -6.878   1.870  18.919  1.00  0.00           C  
ATOM    579  CG  TRP A  36      -6.881   3.344  18.510  1.00  0.00           C  
ATOM    580  CD1 TRP A  36      -5.776   4.138  18.394  1.00  0.00           C  
ATOM    581  CD2 TRP A  36      -8.012   4.196  18.189  1.00  0.00           C  
ATOM    582  NE1 TRP A  36      -6.136   5.411  18.008  1.00  0.00           N  
ATOM    583  CE2 TRP A  36      -7.492   5.471  17.882  1.00  0.00           C  
ATOM    584  CE3 TRP A  36      -9.392   3.994  18.142  1.00  0.00           C  
ATOM    585  CZ2 TRP A  36      -8.310   6.536  17.532  1.00  0.00           C  
ATOM    586  CZ3 TRP A  36     -10.211   5.066  17.793  1.00  0.00           C  
ATOM    587  CH2 TRP A  36      -9.682   6.302  17.497  1.00  0.00           C  
ATOM    588  H   TRP A  36      -6.264  -0.548  19.633  1.00  0.00           H  
ATOM    589  HA  TRP A  36      -4.753   1.704  18.975  1.00  0.00           H  
ATOM    590 1HB  TRP A  36      -6.987   1.257  18.025  1.00  0.00           H  
ATOM    591 2HB  TRP A  36      -7.735   1.676  19.560  1.00  0.00           H  
ATOM    592  HD1 TRP A  36      -4.753   3.806  18.573  1.00  0.00           H  
ATOM    593  HE1 TRP A  36      -5.492   6.175  17.850  1.00  0.00           H  
ATOM    594  HE3 TRP A  36      -9.816   3.018  18.376  1.00  0.00           H  
ATOM    595  HZ2 TRP A  36      -7.911   7.525  17.296  1.00  0.00           H  
ATOM    596  HZ3 TRP A  36     -11.289   4.898  17.759  1.00  0.00           H  
ATOM    597  HH2 TRP A  36     -10.358   7.115  17.227  1.00  0.00           H  
ATOM    598  N   ARG A  37      -6.185   2.109  21.937  1.00  0.00           N  
ATOM    599  CA  ARG A  37      -6.127   3.013  23.087  1.00  0.00           C  
ATOM    600  C   ARG A  37      -6.443   4.425  22.621  1.00  0.00           C  
ATOM    601  O   ARG A  37      -5.588   5.311  22.645  1.00  0.00           O  
ATOM    602  CB  ARG A  37      -4.772   2.971  23.784  1.00  0.00           C  
ATOM    603  CG  ARG A  37      -4.397   1.620  24.386  1.00  0.00           C  
ATOM    604  CD  ARG A  37      -3.101   1.691  25.113  1.00  0.00           C  
ATOM    605  NE  ARG A  37      -2.739   0.417  25.722  1.00  0.00           N  
ATOM    606  CZ  ARG A  37      -1.596   0.189  26.399  1.00  0.00           C  
ATOM    607  NH1 ARG A  37      -0.713   1.156  26.543  1.00  0.00           N  
ATOM    608  NH2 ARG A  37      -1.362  -1.004  26.916  1.00  0.00           N  
ATOM    609  H   ARG A  37      -6.749   1.273  21.956  1.00  0.00           H  
ATOM    610  HA  ARG A  37      -6.886   2.710  23.807  1.00  0.00           H  
ATOM    611 1HB  ARG A  37      -3.977   3.251  23.099  1.00  0.00           H  
ATOM    612 2HB  ARG A  37      -4.766   3.701  24.592  1.00  0.00           H  
ATOM    613 1HG  ARG A  37      -5.170   1.306  25.086  1.00  0.00           H  
ATOM    614 2HG  ARG A  37      -4.304   0.881  23.589  1.00  0.00           H  
ATOM    615 1HD  ARG A  37      -2.313   1.969  24.412  1.00  0.00           H  
ATOM    616 2HD  ARG A  37      -3.165   2.441  25.900  1.00  0.00           H  
ATOM    617  HE  ARG A  37      -3.393  -0.348  25.633  1.00  0.00           H  
ATOM    618 1HH1 ARG A  37      -0.896   2.068  26.148  1.00  0.00           H  
ATOM    619 2HH1 ARG A  37       0.145   0.989  27.049  1.00  0.00           H  
ATOM    620 1HH2 ARG A  37      -2.042  -1.744  26.805  1.00  0.00           H  
ATOM    621 2HH2 ARG A  37      -0.507  -1.176  27.423  1.00  0.00           H  
ATOM    622  N   GLY A  38      -7.682   4.613  22.165  1.00  0.00           N  
ATOM    623  CA  GLY A  38      -8.106   5.851  21.532  1.00  0.00           C  
ATOM    624  C   GLY A  38      -7.559   7.081  22.214  1.00  0.00           C  
ATOM    625  O   GLY A  38      -7.500   7.167  23.447  1.00  0.00           O  
ATOM    626  H   GLY A  38      -8.333   3.845  22.214  1.00  0.00           H  
ATOM    627 1HA  GLY A  38      -7.763   5.848  20.508  1.00  0.00           H  
ATOM    628 2HA  GLY A  38      -9.193   5.894  21.502  1.00  0.00           H  
ATOM    629  N   ILE A  39      -7.244   8.063  21.370  1.00  0.00           N  
ATOM    630  CA  ILE A  39      -6.520   9.280  21.709  1.00  0.00           C  
ATOM    631  C   ILE A  39      -7.076  10.129  22.848  1.00  0.00           C  
ATOM    632  O   ILE A  39      -6.358  10.937  23.429  1.00  0.00           O  
ATOM    633  CB  ILE A  39      -6.379  10.099  20.419  1.00  0.00           C  
ATOM    634  CG1 ILE A  39      -7.742  10.474  19.854  1.00  0.00           C  
ATOM    635  CG2 ILE A  39      -5.562   9.295  19.398  1.00  0.00           C  
ATOM    636  CD1 ILE A  39      -7.641  11.445  18.699  1.00  0.00           C  
ATOM    637  H   ILE A  39      -7.430   7.894  20.391  1.00  0.00           H  
ATOM    638  HA  ILE A  39      -5.515   8.980  21.988  1.00  0.00           H  
ATOM    639  HB  ILE A  39      -5.892  11.020  20.644  1.00  0.00           H  
ATOM    640 1HG1 ILE A  39      -8.251   9.575  19.510  1.00  0.00           H  
ATOM    641 2HG1 ILE A  39      -8.341  10.940  20.631  1.00  0.00           H  
ATOM    642 1HG2 ILE A  39      -5.437   9.877  18.484  1.00  0.00           H  
ATOM    643 2HG2 ILE A  39      -4.582   9.068  19.817  1.00  0.00           H  
ATOM    644 3HG2 ILE A  39      -6.081   8.365  19.168  1.00  0.00           H  
ATOM    645 1HD1 ILE A  39      -8.640  11.683  18.334  1.00  0.00           H  
ATOM    646 2HD1 ILE A  39      -7.150  12.358  19.036  1.00  0.00           H  
ATOM    647 3HD1 ILE A  39      -7.059  10.995  17.894  1.00  0.00           H  
ATOM    648  N   ALA A  40      -8.326   9.907  23.225  1.00  0.00           N  
ATOM    649  CA  ALA A  40      -8.940  10.627  24.336  1.00  0.00           C  
ATOM    650  C   ALA A  40      -8.167  10.373  25.630  1.00  0.00           C  
ATOM    651  O   ALA A  40      -8.150  11.209  26.543  1.00  0.00           O  
ATOM    652  CB  ALA A  40     -10.381  10.188  24.512  1.00  0.00           C  
ATOM    653  H   ALA A  40      -8.862   9.212  22.725  1.00  0.00           H  
ATOM    654  HA  ALA A  40      -8.901  11.692  24.118  1.00  0.00           H  
ATOM    655 1HB  ALA A  40     -10.828  10.734  25.334  1.00  0.00           H  
ATOM    656 2HB  ALA A  40     -10.935  10.384  23.597  1.00  0.00           H  
ATOM    657 3HB  ALA A  40     -10.402   9.120  24.732  1.00  0.00           H  
ATOM    658  N   ASN A  41      -7.569   9.178  25.708  1.00  0.00           N  
ATOM    659  CA  ASN A  41      -6.856   8.710  26.879  1.00  0.00           C  
ATOM    660  C   ASN A  41      -5.336   8.884  26.794  1.00  0.00           C  
ATOM    661  O   ASN A  41      -4.613   8.369  27.650  1.00  0.00           O  
ATOM    662  CB  ASN A  41      -7.195   7.253  27.109  1.00  0.00           C  
ATOM    663  CG  ASN A  41      -8.642   7.058  27.495  1.00  0.00           C  
ATOM    664  OD1 ASN A  41      -9.218   7.844  28.262  1.00  0.00           O  
ATOM    665  ND2 ASN A  41      -9.243   6.020  26.970  1.00  0.00           N  
ATOM    666  H   ASN A  41      -7.606   8.554  24.899  1.00  0.00           H  
ATOM    667  HA  ASN A  41      -7.202   9.282  27.736  1.00  0.00           H  
ATOM    668 1HB  ASN A  41      -6.994   6.691  26.190  1.00  0.00           H  
ATOM    669 2HB  ASN A  41      -6.556   6.846  27.890  1.00  0.00           H  
ATOM    670 1HD2 ASN A  41     -10.203   5.833  27.183  1.00  0.00           H  
ATOM    671 2HD2 ASN A  41      -8.741   5.410  26.356  1.00  0.00           H  
ATOM    672  N   VAL A  42      -4.837   9.602  25.787  1.00  0.00           N  
ATOM    673  CA  VAL A  42      -3.394   9.789  25.682  1.00  0.00           C  
ATOM    674  C   VAL A  42      -3.011  11.155  26.263  1.00  0.00           C  
ATOM    675  O   VAL A  42      -3.566  12.168  25.846  1.00  0.00           O  
ATOM    676  CB  VAL A  42      -2.919   9.687  24.221  1.00  0.00           C  
ATOM    677  CG1 VAL A  42      -1.397   9.934  24.151  1.00  0.00           C  
ATOM    678  CG2 VAL A  42      -3.262   8.309  23.673  1.00  0.00           C  
ATOM    679  H   VAL A  42      -5.451  10.027  25.089  1.00  0.00           H  
ATOM    680  HA  VAL A  42      -2.925   8.979  26.227  1.00  0.00           H  
ATOM    681  HB  VAL A  42      -3.420  10.454  23.627  1.00  0.00           H  
ATOM    682 1HG1 VAL A  42      -1.060   9.875  23.144  1.00  0.00           H  
ATOM    683 2HG1 VAL A  42      -1.169  10.923  24.546  1.00  0.00           H  
ATOM    684 3HG1 VAL A  42      -0.875   9.181  24.730  1.00  0.00           H  
ATOM    685 1HG2 VAL A  42      -2.934   8.232  22.635  1.00  0.00           H  
ATOM    686 2HG2 VAL A  42      -2.762   7.550  24.268  1.00  0.00           H  
ATOM    687 3HG2 VAL A  42      -4.337   8.142  23.727  1.00  0.00           H  
ATOM    688  N   PRO A  43      -2.082  11.230  27.233  1.00  0.00           N  
ATOM    689  CA  PRO A  43      -1.681  12.447  27.909  1.00  0.00           C  
ATOM    690  C   PRO A  43      -0.942  13.377  26.990  1.00  0.00           C  
ATOM    691  O   PRO A  43      -0.454  12.970  25.939  1.00  0.00           O  
ATOM    692  CB  PRO A  43      -0.797  11.938  29.052  1.00  0.00           C  
ATOM    693  CG  PRO A  43      -0.255  10.614  28.570  1.00  0.00           C  
ATOM    694  CD  PRO A  43      -1.371  10.017  27.728  1.00  0.00           C  
ATOM    695  HA  PRO A  43      -2.570  12.951  28.297  1.00  0.00           H  
ATOM    696 1HB  PRO A  43      -0.001  12.669  29.258  1.00  0.00           H  
ATOM    697 2HB  PRO A  43      -1.397  11.846  29.970  1.00  0.00           H  
ATOM    698 1HG  PRO A  43       0.676  10.768  28.004  1.00  0.00           H  
ATOM    699 2HG  PRO A  43       0.008   9.979  29.431  1.00  0.00           H  
ATOM    700 1HD  PRO A  43      -0.905   9.451  26.930  1.00  0.00           H  
ATOM    701 2HD  PRO A  43      -2.045   9.402  28.349  1.00  0.00           H  
ATOM    702  N   LEU A  44      -0.886  14.638  27.385  1.00  0.00           N  
ATOM    703  CA  LEU A  44      -0.217  15.675  26.622  1.00  0.00           C  
ATOM    704  C   LEU A  44       0.919  16.323  27.425  1.00  0.00           C  
ATOM    705  O   LEU A  44       0.702  17.369  28.027  1.00  0.00           O  
ATOM    706  CB  LEU A  44      -1.251  16.742  26.263  1.00  0.00           C  
ATOM    707  CG  LEU A  44      -2.452  16.232  25.450  1.00  0.00           C  
ATOM    708  CD1 LEU A  44      -3.473  17.335  25.337  1.00  0.00           C  
ATOM    709  CD2 LEU A  44      -1.987  15.772  24.083  1.00  0.00           C  
ATOM    710  H   LEU A  44      -1.330  14.892  28.257  1.00  0.00           H  
ATOM    711  HA  LEU A  44       0.167  15.244  25.700  1.00  0.00           H  
ATOM    712 1HB  LEU A  44      -1.635  17.181  27.185  1.00  0.00           H  
ATOM    713 2HB  LEU A  44      -0.763  17.526  25.687  1.00  0.00           H  
ATOM    714  HG  LEU A  44      -2.920  15.395  25.974  1.00  0.00           H  
ATOM    715 1HD1 LEU A  44      -4.337  16.977  24.778  1.00  0.00           H  
ATOM    716 2HD1 LEU A  44      -3.793  17.645  26.333  1.00  0.00           H  
ATOM    717 3HD1 LEU A  44      -3.032  18.166  24.827  1.00  0.00           H  
ATOM    718 1HD2 LEU A  44      -2.843  15.407  23.515  1.00  0.00           H  
ATOM    719 2HD2 LEU A  44      -1.525  16.603  23.554  1.00  0.00           H  
ATOM    720 3HD2 LEU A  44      -1.259  14.965  24.201  1.00  0.00           H  
ATOM    721  N   PRO A  45       2.144  15.741  27.443  1.00  0.00           N  
ATOM    722  CA  PRO A  45       3.316  16.148  28.220  1.00  0.00           C  
ATOM    723  C   PRO A  45       3.743  17.586  27.944  1.00  0.00           C  
ATOM    724  O   PRO A  45       4.445  18.214  28.739  1.00  0.00           O  
ATOM    725  CB  PRO A  45       4.400  15.198  27.712  1.00  0.00           C  
ATOM    726  CG  PRO A  45       3.664  14.025  27.172  1.00  0.00           C  
ATOM    727  CD  PRO A  45       2.406  14.569  26.592  1.00  0.00           C  
ATOM    728  HA  PRO A  45       3.118  15.994  29.294  1.00  0.00           H  
ATOM    729 1HB  PRO A  45       5.015  15.708  26.952  1.00  0.00           H  
ATOM    730 2HB  PRO A  45       5.073  14.930  28.539  1.00  0.00           H  
ATOM    731 1HG  PRO A  45       4.275  13.555  26.397  1.00  0.00           H  
ATOM    732 2HG  PRO A  45       3.487  13.272  27.961  1.00  0.00           H  
ATOM    733 1HD  PRO A  45       2.548  14.860  25.538  1.00  0.00           H  
ATOM    734 2HD  PRO A  45       1.673  13.806  26.714  1.00  0.00           H  
ATOM    735  N   GLY A  46       3.333  18.111  26.790  1.00  0.00           N  
ATOM    736  CA  GLY A  46       3.680  19.454  26.354  1.00  0.00           C  
ATOM    737  C   GLY A  46       2.958  20.557  27.129  1.00  0.00           C  
ATOM    738  O   GLY A  46       2.122  21.280  26.571  1.00  0.00           O  
ATOM    739  H   GLY A  46       2.751  17.559  26.184  1.00  0.00           H  
ATOM    740 1HA  GLY A  46       4.757  19.590  26.453  1.00  0.00           H  
ATOM    741 2HA  GLY A  46       3.450  19.552  25.295  1.00  0.00           H  
ATOM    742  N   GLY A  47       3.297  20.666  28.417  1.00  0.00           N  
ATOM    743  CA  GLY A  47       2.763  21.702  29.283  1.00  0.00           C  
ATOM    744  C   GLY A  47       2.465  21.256  30.733  1.00  0.00           C  
ATOM    745  O   GLY A  47       2.245  20.064  31.007  1.00  0.00           O  
ATOM    746  H   GLY A  47       3.966  19.984  28.775  1.00  0.00           H  
ATOM    747 1HA  GLY A  47       3.487  22.515  29.292  1.00  0.00           H  
ATOM    748 2HA  GLY A  47       1.863  22.082  28.814  1.00  0.00           H  
ATOM    749  N   PRO A  48       2.247  22.249  31.629  1.00  0.00           N  
ATOM    750  CA  PRO A  48       2.046  22.151  33.073  1.00  0.00           C  
ATOM    751  C   PRO A  48       0.845  21.336  33.520  1.00  0.00           C  
ATOM    752  O   PRO A  48       0.823  20.862  34.657  1.00  0.00           O  
ATOM    753  CB  PRO A  48       1.849  23.621  33.467  1.00  0.00           C  
ATOM    754  CG  PRO A  48       1.479  24.337  32.194  1.00  0.00           C  
ATOM    755  CD  PRO A  48       2.269  23.649  31.149  1.00  0.00           C  
ATOM    756  HA  PRO A  48       2.952  21.769  33.536  1.00  0.00           H  
ATOM    757 1HB  PRO A  48       1.065  23.693  34.233  1.00  0.00           H  
ATOM    758 2HB  PRO A  48       2.777  24.009  33.923  1.00  0.00           H  
ATOM    759 1HG  PRO A  48       0.391  24.279  32.033  1.00  0.00           H  
ATOM    760 2HG  PRO A  48       1.730  25.409  32.268  1.00  0.00           H  
ATOM    761 1HD  PRO A  48       1.781  23.805  30.198  1.00  0.00           H  
ATOM    762 2HD  PRO A  48       3.298  24.043  31.154  1.00  0.00           H  
ATOM    763  N   GLY A  49      -0.126  21.117  32.658  1.00  0.00           N  
ATOM    764  CA  GLY A  49      -1.284  20.318  33.036  1.00  0.00           C  
ATOM    765  C   GLY A  49      -0.878  18.896  33.447  1.00  0.00           C  
ATOM    766  O   GLY A  49      -1.595  18.217  34.186  1.00  0.00           O  
ATOM    767  H   GLY A  49      -0.081  21.506  31.729  1.00  0.00           H  
ATOM    768 1HA  GLY A  49      -1.810  20.803  33.860  1.00  0.00           H  
ATOM    769 2HA  GLY A  49      -1.977  20.272  32.198  1.00  0.00           H  
ATOM    770  N   THR A  50       0.279  18.429  32.973  1.00  0.00           N  
ATOM    771  CA  THR A  50       0.727  17.088  33.306  1.00  0.00           C  
ATOM    772  C   THR A  50       1.797  17.063  34.408  1.00  0.00           C  
ATOM    773  O   THR A  50       2.346  16.002  34.710  1.00  0.00           O  
ATOM    774  CB  THR A  50       1.265  16.369  32.064  1.00  0.00           C  
ATOM    775  OG1 THR A  50       2.379  17.087  31.542  1.00  0.00           O  
ATOM    776  CG2 THR A  50       0.207  16.238  30.992  1.00  0.00           C  
ATOM    777  H   THR A  50       0.865  19.012  32.367  1.00  0.00           H  
ATOM    778  HA  THR A  50      -0.126  16.522  33.673  1.00  0.00           H  
ATOM    779  HB  THR A  50       1.570  15.385  32.343  1.00  0.00           H  
ATOM    780  HG1 THR A  50       2.116  17.997  31.280  1.00  0.00           H  
ATOM    781 1HG2 THR A  50       0.628  15.710  30.148  1.00  0.00           H  
ATOM    782 2HG2 THR A  50      -0.637  15.678  31.382  1.00  0.00           H  
ATOM    783 3HG2 THR A  50      -0.122  17.228  30.677  1.00  0.00           H  
ATOM    784  N   GLU A  51       2.119  18.220  34.992  1.00  0.00           N  
ATOM    785  CA  GLU A  51       3.172  18.293  36.002  1.00  0.00           C  
ATOM    786  C   GLU A  51       2.612  18.276  37.429  1.00  0.00           C  
ATOM    787  O   GLU A  51       1.540  18.830  37.709  1.00  0.00           O  
ATOM    788  CB  GLU A  51       4.003  19.564  35.781  1.00  0.00           C  
ATOM    789  CG  GLU A  51       4.774  19.593  34.435  1.00  0.00           C  
ATOM    790  CD  GLU A  51       5.487  20.907  34.172  1.00  0.00           C  
ATOM    791  OE1 GLU A  51       5.466  21.753  35.033  1.00  0.00           O  
ATOM    792  OE2 GLU A  51       6.010  21.076  33.097  1.00  0.00           O  
ATOM    793  H   GLU A  51       1.619  19.072  34.747  1.00  0.00           H  
ATOM    794  HA  GLU A  51       3.826  17.427  35.884  1.00  0.00           H  
ATOM    795 1HB  GLU A  51       3.347  20.437  35.815  1.00  0.00           H  
ATOM    796 2HB  GLU A  51       4.718  19.667  36.583  1.00  0.00           H  
ATOM    797 1HG  GLU A  51       5.512  18.790  34.441  1.00  0.00           H  
ATOM    798 2HG  GLU A  51       4.069  19.395  33.622  1.00  0.00           H  
ATOM    799  N   SER A  52       3.379  17.675  38.345  1.00  0.00           N  
ATOM    800  CA  SER A  52       3.012  17.625  39.763  1.00  0.00           C  
ATOM    801  C   SER A  52       2.923  19.013  40.393  1.00  0.00           C  
ATOM    802  O   SER A  52       2.081  19.272  41.252  1.00  0.00           O  
ATOM    803  CB  SER A  52       4.004  16.776  40.530  1.00  0.00           C  
ATOM    804  OG  SER A  52       3.924  15.434  40.132  1.00  0.00           O  
ATOM    805  H   SER A  52       4.237  17.229  38.043  1.00  0.00           H  
ATOM    806  HA  SER A  52       2.029  17.158  39.841  1.00  0.00           H  
ATOM    807 1HB  SER A  52       5.013  17.149  40.358  1.00  0.00           H  
ATOM    808 2HB  SER A  52       3.803  16.858  41.596  1.00  0.00           H  
ATOM    809  HG  SER A  52       4.616  14.972  40.616  1.00  0.00           H  
ATOM    810  N   GLY A  53       3.796  19.918  39.967  1.00  0.00           N  
ATOM    811  CA  GLY A  53       3.835  21.272  40.513  1.00  0.00           C  
ATOM    812  C   GLY A  53       2.714  22.136  39.938  1.00  0.00           C  
ATOM    813  O   GLY A  53       2.977  23.059  39.170  1.00  0.00           O  
ATOM    814  H   GLY A  53       4.446  19.659  39.241  1.00  0.00           H  
ATOM    815 1HA  GLY A  53       3.745  21.230  41.597  1.00  0.00           H  
ATOM    816 2HA  GLY A  53       4.799  21.724  40.287  1.00  0.00           H  
ATOM    817  N   SER A  54       1.473  21.820  40.305  1.00  0.00           N  
ATOM    818  CA  SER A  54       0.282  22.497  39.778  1.00  0.00           C  
ATOM    819  C   SER A  54      -0.882  22.556  40.769  1.00  0.00           C  
ATOM    820  O   SER A  54      -0.870  21.854  41.779  1.00  0.00           O  
ATOM    821  CB  SER A  54      -0.123  21.826  38.472  1.00  0.00           C  
ATOM    822  OG  SER A  54      -0.492  20.480  38.667  1.00  0.00           O  
ATOM    823  H   SER A  54       1.377  21.028  40.937  1.00  0.00           H  
ATOM    824  HA  SER A  54       0.532  23.516  39.565  1.00  0.00           H  
ATOM    825 1HB  SER A  54      -0.968  22.366  38.050  1.00  0.00           H  
ATOM    826 2HB  SER A  54       0.692  21.881  37.746  1.00  0.00           H  
ATOM    827  HG  SER A  54       0.300  19.922  38.410  1.00  0.00           H  
ATOM    828  N   MET A  55      -1.879  23.420  40.492  1.00  0.00           N  
ATOM    829  CA  MET A  55      -3.061  23.552  41.364  1.00  0.00           C  
ATOM    830  C   MET A  55      -4.285  22.925  40.728  1.00  0.00           C  
ATOM    831  O   MET A  55      -4.423  22.945  39.507  1.00  0.00           O  
ATOM    832  CB  MET A  55      -3.388  25.026  41.656  1.00  0.00           C  
ATOM    833  CG  MET A  55      -3.783  25.866  40.440  1.00  0.00           C  
ATOM    834  SD  MET A  55      -4.158  27.587  40.844  1.00  0.00           S  
ATOM    835  CE  MET A  55      -4.418  28.279  39.203  1.00  0.00           C  
ATOM    836  H   MET A  55      -1.828  23.982  39.642  1.00  0.00           H  
ATOM    837  HA  MET A  55      -2.875  23.030  42.304  1.00  0.00           H  
ATOM    838 1HB  MET A  55      -4.216  25.074  42.364  1.00  0.00           H  
ATOM    839 2HB  MET A  55      -2.528  25.506  42.126  1.00  0.00           H  
ATOM    840 1HG  MET A  55      -2.974  25.866  39.730  1.00  0.00           H  
ATOM    841 2HG  MET A  55      -4.660  25.424  39.969  1.00  0.00           H  
ATOM    842 1HE  MET A  55      -4.660  29.342  39.287  1.00  0.00           H  
ATOM    843 2HE  MET A  55      -3.502  28.164  38.614  1.00  0.00           H  
ATOM    844 3HE  MET A  55      -5.234  27.761  38.715  1.00  0.00           H  
ATOM    845  N   THR A  56      -5.216  22.442  41.546  1.00  0.00           N  
ATOM    846  CA  THR A  56      -6.448  21.882  40.997  1.00  0.00           C  
ATOM    847  C   THR A  56      -7.691  22.748  41.193  1.00  0.00           C  
ATOM    848  O   THR A  56      -8.033  23.138  42.311  1.00  0.00           O  
ATOM    849  CB  THR A  56      -6.738  20.506  41.608  1.00  0.00           C  
ATOM    850  OG1 THR A  56      -5.672  19.594  41.293  1.00  0.00           O  
ATOM    851  CG2 THR A  56      -8.037  19.980  41.067  1.00  0.00           C  
ATOM    852  H   THR A  56      -5.059  22.421  42.559  1.00  0.00           H  
ATOM    853  HA  THR A  56      -6.305  21.740  39.929  1.00  0.00           H  
ATOM    854  HB  THR A  56      -6.808  20.600  42.692  1.00  0.00           H  
ATOM    855  HG1 THR A  56      -5.654  19.406  40.315  1.00  0.00           H  
ATOM    856 1HG2 THR A  56      -8.241  19.002  41.500  1.00  0.00           H  
ATOM    857 2HG2 THR A  56      -8.847  20.657  41.315  1.00  0.00           H  
ATOM    858 3HG2 THR A  56      -7.945  19.897  39.983  1.00  0.00           H  
ATOM    859  N   LEU A  57      -8.383  23.029  40.095  1.00  0.00           N  
ATOM    860  CA  LEU A  57      -9.626  23.789  40.142  1.00  0.00           C  
ATOM    861  C   LEU A  57     -10.788  22.903  39.705  1.00  0.00           C  
ATOM    862  O   LEU A  57     -10.631  22.042  38.836  1.00  0.00           O  
ATOM    863  CB  LEU A  57      -9.542  25.025  39.231  1.00  0.00           C  
ATOM    864  CG  LEU A  57      -8.390  26.035  39.536  1.00  0.00           C  
ATOM    865  CD1 LEU A  57      -8.410  27.133  38.493  1.00  0.00           C  
ATOM    866  CD2 LEU A  57      -8.565  26.617  40.939  1.00  0.00           C  
ATOM    867  H   LEU A  57      -8.034  22.681  39.200  1.00  0.00           H  
ATOM    868  HA  LEU A  57      -9.813  24.116  41.166  1.00  0.00           H  
ATOM    869 1HB  LEU A  57      -9.417  24.682  38.203  1.00  0.00           H  
ATOM    870 2HB  LEU A  57     -10.491  25.563  39.299  1.00  0.00           H  
ATOM    871  HG  LEU A  57      -7.423  25.525  39.474  1.00  0.00           H  
ATOM    872 1HD1 LEU A  57      -7.608  27.833  38.698  1.00  0.00           H  
ATOM    873 2HD1 LEU A  57      -8.276  26.699  37.507  1.00  0.00           H  
ATOM    874 3HD1 LEU A  57      -9.359  27.651  38.528  1.00  0.00           H  
ATOM    875 1HD2 LEU A  57      -7.760  27.325  41.153  1.00  0.00           H  
ATOM    876 2HD2 LEU A  57      -9.524  27.127  41.003  1.00  0.00           H  
ATOM    877 3HD2 LEU A  57      -8.538  25.812  41.675  1.00  0.00           H  
ATOM    878  N   TYR A  58     -11.965  23.120  40.272  1.00  0.00           N  
ATOM    879  CA  TYR A  58     -13.138  22.391  39.811  1.00  0.00           C  
ATOM    880  C   TYR A  58     -14.029  23.328  39.025  1.00  0.00           C  
ATOM    881  O   TYR A  58     -14.177  24.493  39.396  1.00  0.00           O  
ATOM    882  CB  TYR A  58     -13.858  21.792  41.004  1.00  0.00           C  
ATOM    883  CG  TYR A  58     -13.032  20.720  41.660  1.00  0.00           C  
ATOM    884  CD1 TYR A  58     -12.040  21.069  42.572  1.00  0.00           C  
ATOM    885  CD2 TYR A  58     -13.259  19.396  41.365  1.00  0.00           C  
ATOM    886  CE1 TYR A  58     -11.275  20.088  43.166  1.00  0.00           C  
ATOM    887  CE2 TYR A  58     -12.497  18.415  41.969  1.00  0.00           C  
ATOM    888  CZ  TYR A  58     -11.506  18.759  42.860  1.00  0.00           C  
ATOM    889  OH  TYR A  58     -10.746  17.778  43.452  1.00  0.00           O  
ATOM    890  H   TYR A  58     -12.060  23.792  41.035  1.00  0.00           H  
ATOM    891  HA  TYR A  58     -12.825  21.587  39.151  1.00  0.00           H  
ATOM    892 1HB  TYR A  58     -14.058  22.564  41.733  1.00  0.00           H  
ATOM    893 2HB  TYR A  58     -14.808  21.363  40.693  1.00  0.00           H  
ATOM    894  HD1 TYR A  58     -11.860  22.123  42.812  1.00  0.00           H  
ATOM    895  HD2 TYR A  58     -14.040  19.121  40.654  1.00  0.00           H  
ATOM    896  HE1 TYR A  58     -10.496  20.358  43.870  1.00  0.00           H  
ATOM    897  HE2 TYR A  58     -12.678  17.362  41.735  1.00  0.00           H  
ATOM    898  HH  TYR A  58     -11.049  16.916  43.150  1.00  0.00           H  
ATOM    899  N   VAL A  59     -14.586  22.843  37.928  1.00  0.00           N  
ATOM    900  CA  VAL A  59     -15.452  23.671  37.112  1.00  0.00           C  
ATOM    901  C   VAL A  59     -16.785  23.009  36.825  1.00  0.00           C  
ATOM    902  O   VAL A  59     -16.830  21.931  36.235  1.00  0.00           O  
ATOM    903  CB  VAL A  59     -14.772  23.940  35.761  1.00  0.00           C  
ATOM    904  CG1 VAL A  59     -15.646  24.786  34.937  1.00  0.00           C  
ATOM    905  CG2 VAL A  59     -13.403  24.562  35.961  1.00  0.00           C  
ATOM    906  H   VAL A  59     -14.388  21.886  37.653  1.00  0.00           H  
ATOM    907  HA  VAL A  59     -15.639  24.612  37.632  1.00  0.00           H  
ATOM    908  HB  VAL A  59     -14.661  23.009  35.235  1.00  0.00           H  
ATOM    909 1HG1 VAL A  59     -15.171  24.928  33.991  1.00  0.00           H  
ATOM    910 2HG1 VAL A  59     -16.601  24.305  34.795  1.00  0.00           H  
ATOM    911 3HG1 VAL A  59     -15.797  25.742  35.434  1.00  0.00           H  
ATOM    912 1HG2 VAL A  59     -12.945  24.733  34.993  1.00  0.00           H  
ATOM    913 2HG2 VAL A  59     -13.514  25.496  36.487  1.00  0.00           H  
ATOM    914 3HG2 VAL A  59     -12.770  23.893  36.543  1.00  0.00           H  
ATOM    915  N   GLN A  60     -17.879  23.644  37.194  1.00  0.00           N  
ATOM    916  CA  GLN A  60     -19.163  23.039  36.888  1.00  0.00           C  
ATOM    917  C   GLN A  60     -19.558  23.438  35.482  1.00  0.00           C  
ATOM    918  O   GLN A  60     -19.340  24.583  35.087  1.00  0.00           O  
ATOM    919  CB  GLN A  60     -20.247  23.495  37.846  1.00  0.00           C  
ATOM    920  CG  GLN A  60     -20.103  23.087  39.274  1.00  0.00           C  
ATOM    921  CD  GLN A  60     -21.341  23.499  40.122  1.00  0.00           C  
ATOM    922  OE1 GLN A  60     -21.981  24.567  39.952  1.00  0.00           O  
ATOM    923  NE2 GLN A  60     -21.701  22.614  41.052  1.00  0.00           N  
ATOM    924  H   GLN A  60     -17.822  24.534  37.682  1.00  0.00           H  
ATOM    925  HA  GLN A  60     -19.082  21.955  36.932  1.00  0.00           H  
ATOM    926 1HB  GLN A  60     -20.296  24.558  37.809  1.00  0.00           H  
ATOM    927 2HB  GLN A  60     -21.182  23.109  37.492  1.00  0.00           H  
ATOM    928 1HG  GLN A  60     -19.992  22.001  39.318  1.00  0.00           H  
ATOM    929 2HG  GLN A  60     -19.216  23.578  39.688  1.00  0.00           H  
ATOM    930 1HE2 GLN A  60     -22.492  22.797  41.639  1.00  0.00           H  
ATOM    931 2HE2 GLN A  60     -21.185  21.758  41.165  1.00  0.00           H  
ATOM    932  N   MET A  61     -20.121  22.507  34.718  1.00  0.00           N  
ATOM    933  CA  MET A  61     -20.617  22.835  33.387  1.00  0.00           C  
ATOM    934  C   MET A  61     -21.978  22.192  33.082  1.00  0.00           C  
ATOM    935  O   MET A  61     -22.297  21.141  33.623  1.00  0.00           O  
ATOM    936  CB  MET A  61     -19.585  22.460  32.333  1.00  0.00           C  
ATOM    937  CG  MET A  61     -18.352  23.298  32.352  1.00  0.00           C  
ATOM    938  SD  MET A  61     -17.343  22.938  30.992  1.00  0.00           S  
ATOM    939  CE  MET A  61     -16.248  24.313  30.947  1.00  0.00           C  
ATOM    940  H   MET A  61     -20.225  21.559  35.084  1.00  0.00           H  
ATOM    941  HA  MET A  61     -20.734  23.912  33.366  1.00  0.00           H  
ATOM    942 1HB  MET A  61     -19.270  21.439  32.506  1.00  0.00           H  
ATOM    943 2HB  MET A  61     -20.014  22.499  31.331  1.00  0.00           H  
ATOM    944 1HG  MET A  61     -18.603  24.355  32.346  1.00  0.00           H  
ATOM    945 2HG  MET A  61     -17.788  23.075  33.251  1.00  0.00           H  
ATOM    946 1HE  MET A  61     -15.590  24.198  30.102  1.00  0.00           H  
ATOM    947 2HE  MET A  61     -16.823  25.237  30.833  1.00  0.00           H  
ATOM    948 3HE  MET A  61     -15.676  24.348  31.857  1.00  0.00           H  
ATOM    949  N   PRO A  62     -22.831  22.818  32.242  1.00  0.00           N  
ATOM    950  CA  PRO A  62     -24.084  22.260  31.751  1.00  0.00           C  
ATOM    951  C   PRO A  62     -23.881  21.134  30.734  1.00  0.00           C  
ATOM    952  O   PRO A  62     -24.792  20.344  30.479  1.00  0.00           O  
ATOM    953  CB  PRO A  62     -24.742  23.476  31.096  1.00  0.00           C  
ATOM    954  CG  PRO A  62     -23.588  24.375  30.696  1.00  0.00           C  
ATOM    955  CD  PRO A  62     -22.557  24.188  31.774  1.00  0.00           C  
ATOM    956  HA  PRO A  62     -24.676  21.904  32.604  1.00  0.00           H  
ATOM    957 1HB  PRO A  62     -25.348  23.151  30.236  1.00  0.00           H  
ATOM    958 2HB  PRO A  62     -25.428  23.957  31.808  1.00  0.00           H  
ATOM    959 1HG  PRO A  62     -23.211  24.090  29.699  1.00  0.00           H  
ATOM    960 2HG  PRO A  62     -23.926  25.420  30.618  1.00  0.00           H  
ATOM    961 1HD  PRO A  62     -21.560  24.300  31.332  1.00  0.00           H  
ATOM    962 2HD  PRO A  62     -22.743  24.899  32.578  1.00  0.00           H  
ATOM    963  N   GLU A  63     -22.683  21.079  30.155  1.00  0.00           N  
ATOM    964  CA  GLU A  63     -22.331  20.096  29.143  1.00  0.00           C  
ATOM    965  C   GLU A  63     -20.842  19.814  29.173  1.00  0.00           C  
ATOM    966  O   GLU A  63     -20.041  20.740  29.159  1.00  0.00           O  
ATOM    967  CB  GLU A  63     -22.694  20.624  27.740  1.00  0.00           C  
ATOM    968  CG  GLU A  63     -22.407  19.650  26.579  1.00  0.00           C  
ATOM    969  CD  GLU A  63     -22.799  20.203  25.209  1.00  0.00           C  
ATOM    970  OE1 GLU A  63     -22.086  21.037  24.717  1.00  0.00           O  
ATOM    971  OE2 GLU A  63     -23.790  19.781  24.652  1.00  0.00           O  
ATOM    972  H   GLU A  63     -21.983  21.750  30.418  1.00  0.00           H  
ATOM    973  HA  GLU A  63     -22.869  19.169  29.345  1.00  0.00           H  
ATOM    974 1HB  GLU A  63     -23.756  20.870  27.711  1.00  0.00           H  
ATOM    975 2HB  GLU A  63     -22.141  21.546  27.549  1.00  0.00           H  
ATOM    976 1HG  GLU A  63     -21.344  19.418  26.569  1.00  0.00           H  
ATOM    977 2HG  GLU A  63     -22.950  18.737  26.764  1.00  0.00           H  
ATOM    978  N   THR A  64     -20.483  18.537  29.193  1.00  0.00           N  
ATOM    979  CA  THR A  64     -19.094  18.083  29.130  1.00  0.00           C  
ATOM    980  C   THR A  64     -18.984  16.929  28.129  1.00  0.00           C  
ATOM    981  O   THR A  64     -18.016  16.170  28.128  1.00  0.00           O  
ATOM    982  CB  THR A  64     -18.590  17.646  30.519  1.00  0.00           C  
ATOM    983  OG1 THR A  64     -19.428  16.596  31.017  1.00  0.00           O  
ATOM    984  CG2 THR A  64     -18.591  18.820  31.513  1.00  0.00           C  
ATOM    985  H   THR A  64     -21.211  17.837  29.248  1.00  0.00           H  
ATOM    986  HA  THR A  64     -18.470  18.904  28.773  1.00  0.00           H  
ATOM    987  HB  THR A  64     -17.572  17.265  30.422  1.00  0.00           H  
ATOM    988  HG1 THR A  64     -19.406  15.848  30.415  1.00  0.00           H  
ATOM    989 1HG2 THR A  64     -18.225  18.483  32.484  1.00  0.00           H  
ATOM    990 2HG2 THR A  64     -17.948  19.620  31.141  1.00  0.00           H  
ATOM    991 3HG2 THR A  64     -19.595  19.200  31.627  1.00  0.00           H  
ATOM    992  N   LEU A  65     -19.998  16.803  27.279  1.00  0.00           N  
ATOM    993  CA  LEU A  65     -20.182  15.647  26.396  1.00  0.00           C  
ATOM    994  C   LEU A  65     -19.077  15.333  25.389  1.00  0.00           C  
ATOM    995  O   LEU A  65     -18.952  14.182  24.973  1.00  0.00           O  
ATOM    996  CB  LEU A  65     -21.497  15.813  25.635  1.00  0.00           C  
ATOM    997  CG  LEU A  65     -22.760  15.717  26.504  1.00  0.00           C  
ATOM    998  CD1 LEU A  65     -23.982  16.032  25.654  1.00  0.00           C  
ATOM    999  CD2 LEU A  65     -22.848  14.330  27.106  1.00  0.00           C  
ATOM   1000  H   LEU A  65     -20.711  17.520  27.286  1.00  0.00           H  
ATOM   1001  HA  LEU A  65     -20.282  14.773  27.038  1.00  0.00           H  
ATOM   1002 1HB  LEU A  65     -21.499  16.788  25.145  1.00  0.00           H  
ATOM   1003 2HB  LEU A  65     -21.555  15.042  24.868  1.00  0.00           H  
ATOM   1004  HG  LEU A  65     -22.707  16.450  27.304  1.00  0.00           H  
ATOM   1005 1HD1 LEU A  65     -24.880  15.976  26.270  1.00  0.00           H  
ATOM   1006 2HD1 LEU A  65     -23.891  17.039  25.238  1.00  0.00           H  
ATOM   1007 3HD1 LEU A  65     -24.055  15.311  24.842  1.00  0.00           H  
ATOM   1008 1HD2 LEU A  65     -23.741  14.259  27.729  1.00  0.00           H  
ATOM   1009 2HD2 LEU A  65     -22.903  13.590  26.308  1.00  0.00           H  
ATOM   1010 3HD2 LEU A  65     -21.964  14.141  27.716  1.00  0.00           H  
ATOM   1011  N   ALA A  66     -18.306  16.324  24.959  1.00  0.00           N  
ATOM   1012  CA  ALA A  66     -17.242  16.036  24.008  1.00  0.00           C  
ATOM   1013  C   ALA A  66     -15.875  16.400  24.604  1.00  0.00           C  
ATOM   1014  O   ALA A  66     -14.903  16.601  23.872  1.00  0.00           O  
ATOM   1015  CB  ALA A  66     -17.514  16.736  22.687  1.00  0.00           C  
ATOM   1016  H   ALA A  66     -18.432  17.265  25.302  1.00  0.00           H  
ATOM   1017  HA  ALA A  66     -17.223  14.965  23.819  1.00  0.00           H  
ATOM   1018 1HB  ALA A  66     -16.724  16.491  21.974  1.00  0.00           H  
ATOM   1019 2HB  ALA A  66     -18.474  16.397  22.298  1.00  0.00           H  
ATOM   1020 3HB  ALA A  66     -17.555  17.780  22.825  1.00  0.00           H  
ATOM   1021  N   LEU A  67     -15.799  16.438  25.942  1.00  0.00           N  
ATOM   1022  CA  LEU A  67     -14.543  16.672  26.660  1.00  0.00           C  
ATOM   1023  C   LEU A  67     -13.983  15.353  27.167  1.00  0.00           C  
ATOM   1024  O   LEU A  67     -14.718  14.376  27.321  1.00  0.00           O  
ATOM   1025  CB  LEU A  67     -14.714  17.617  27.857  1.00  0.00           C  
ATOM   1026  CG  LEU A  67     -15.191  19.011  27.582  1.00  0.00           C  
ATOM   1027  CD1 LEU A  67     -15.371  19.689  28.880  1.00  0.00           C  
ATOM   1028  CD2 LEU A  67     -14.159  19.730  26.760  1.00  0.00           C  
ATOM   1029  H   LEU A  67     -16.637  16.271  26.501  1.00  0.00           H  
ATOM   1030  HA  LEU A  67     -13.819  17.110  25.974  1.00  0.00           H  
ATOM   1031 1HB  LEU A  67     -15.431  17.161  28.541  1.00  0.00           H  
ATOM   1032 2HB  LEU A  67     -13.756  17.691  28.374  1.00  0.00           H  
ATOM   1033  HG  LEU A  67     -16.146  18.995  27.050  1.00  0.00           H  
ATOM   1034 1HD1 LEU A  67     -15.695  20.696  28.732  1.00  0.00           H  
ATOM   1035 2HD1 LEU A  67     -16.108  19.157  29.457  1.00  0.00           H  
ATOM   1036 3HD1 LEU A  67     -14.420  19.691  29.408  1.00  0.00           H  
ATOM   1037 1HD2 LEU A  67     -14.483  20.743  26.571  1.00  0.00           H  
ATOM   1038 2HD2 LEU A  67     -13.211  19.745  27.295  1.00  0.00           H  
ATOM   1039 3HD2 LEU A  67     -14.035  19.204  25.828  1.00  0.00           H  
ATOM   1040  N   ASN A  68     -12.692  15.322  27.473  1.00  0.00           N  
ATOM   1041  CA  ASN A  68     -12.112  14.106  28.028  1.00  0.00           C  
ATOM   1042  C   ASN A  68     -11.031  14.408  29.050  1.00  0.00           C  
ATOM   1043  O   ASN A  68     -10.684  15.566  29.286  1.00  0.00           O  
ATOM   1044  CB  ASN A  68     -11.578  13.232  26.901  1.00  0.00           C  
ATOM   1045  CG  ASN A  68     -10.519  13.931  26.095  1.00  0.00           C  
ATOM   1046  OD1 ASN A  68      -9.578  14.545  26.630  1.00  0.00           O  
ATOM   1047  ND2 ASN A  68     -10.657  13.861  24.788  1.00  0.00           N  
ATOM   1048  H   ASN A  68     -12.099  16.129  27.297  1.00  0.00           H  
ATOM   1049  HA  ASN A  68     -12.896  13.555  28.549  1.00  0.00           H  
ATOM   1050 1HB  ASN A  68     -11.159  12.311  27.306  1.00  0.00           H  
ATOM   1051 2HB  ASN A  68     -12.399  12.955  26.238  1.00  0.00           H  
ATOM   1052 1HD2 ASN A  68      -9.989  14.305  24.187  1.00  0.00           H  
ATOM   1053 2HD2 ASN A  68     -11.432  13.366  24.392  1.00  0.00           H  
ATOM   1054  N   ALA A  69     -10.438  13.357  29.602  1.00  0.00           N  
ATOM   1055  CA  ALA A  69      -9.498  13.464  30.719  1.00  0.00           C  
ATOM   1056  C   ALA A  69      -8.117  13.954  30.338  1.00  0.00           C  
ATOM   1057  O   ALA A  69      -7.208  13.938  31.168  1.00  0.00           O  
ATOM   1058  CB  ALA A  69      -9.362  12.125  31.397  1.00  0.00           C  
ATOM   1059  H   ALA A  69     -10.712  12.431  29.303  1.00  0.00           H  
ATOM   1060  HA  ALA A  69      -9.911  14.179  31.432  1.00  0.00           H  
ATOM   1061 1HB  ALA A  69      -8.697  12.221  32.252  1.00  0.00           H  
ATOM   1062 2HB  ALA A  69     -10.340  11.784  31.732  1.00  0.00           H  
ATOM   1063 3HB  ALA A  69      -8.944  11.405  30.691  1.00  0.00           H  
ATOM   1064  N   ASN A  70      -7.910  14.283  29.069  1.00  0.00           N  
ATOM   1065  CA  ASN A  70      -6.647  14.852  28.664  1.00  0.00           C  
ATOM   1066  C   ASN A  70      -6.866  16.138  27.863  1.00  0.00           C  
ATOM   1067  O   ASN A  70      -5.945  16.634  27.215  1.00  0.00           O  
ATOM   1068  CB  ASN A  70      -5.831  13.825  27.917  1.00  0.00           C  
ATOM   1069  CG  ASN A  70      -5.427  12.693  28.836  1.00  0.00           C  
ATOM   1070  OD1 ASN A  70      -4.535  12.860  29.681  1.00  0.00           O  
ATOM   1071  ND2 ASN A  70      -6.056  11.564  28.697  1.00  0.00           N  
ATOM   1072  H   ASN A  70      -8.657  14.229  28.379  1.00  0.00           H  
ATOM   1073  HA  ASN A  70      -6.095  15.138  29.560  1.00  0.00           H  
ATOM   1074 1HB  ASN A  70      -6.418  13.415  27.087  1.00  0.00           H  
ATOM   1075 2HB  ASN A  70      -4.935  14.284  27.493  1.00  0.00           H  
ATOM   1076 1HD2 ASN A  70      -5.821  10.786  29.280  1.00  0.00           H  
ATOM   1077 2HD2 ASN A  70      -6.782  11.466  27.984  1.00  0.00           H  
ATOM   1078  N   SER A  71      -8.091  16.678  27.888  1.00  0.00           N  
ATOM   1079  CA  SER A  71      -8.385  17.885  27.116  1.00  0.00           C  
ATOM   1080  C   SER A  71      -7.563  19.070  27.599  1.00  0.00           C  
ATOM   1081  O   SER A  71      -7.326  19.242  28.794  1.00  0.00           O  
ATOM   1082  CB  SER A  71      -9.872  18.193  27.155  1.00  0.00           C  
ATOM   1083  OG  SER A  71     -10.602  17.180  26.501  1.00  0.00           O  
ATOM   1084  H   SER A  71      -8.836  16.252  28.441  1.00  0.00           H  
ATOM   1085  HA  SER A  71      -8.118  17.693  26.076  1.00  0.00           H  
ATOM   1086 1HB  SER A  71     -10.194  18.255  28.190  1.00  0.00           H  
ATOM   1087 2HB  SER A  71     -10.072  19.158  26.687  1.00  0.00           H  
ATOM   1088  HG  SER A  71     -10.057  16.369  26.572  1.00  0.00           H  
ATOM   1089  N   ARG A  72      -7.144  19.927  26.677  1.00  0.00           N  
ATOM   1090  CA  ARG A  72      -6.354  21.091  27.076  1.00  0.00           C  
ATOM   1091  C   ARG A  72      -7.200  22.196  27.696  1.00  0.00           C  
ATOM   1092  O   ARG A  72      -8.362  22.375  27.309  1.00  0.00           O  
ATOM   1093  CB  ARG A  72      -5.592  21.674  25.885  1.00  0.00           C  
ATOM   1094  CG  ARG A  72      -4.467  20.771  25.298  1.00  0.00           C  
ATOM   1095  CD  ARG A  72      -3.647  21.479  24.240  1.00  0.00           C  
ATOM   1096  NE  ARG A  72      -2.581  20.625  23.663  1.00  0.00           N  
ATOM   1097  CZ  ARG A  72      -1.299  20.499  24.136  1.00  0.00           C  
ATOM   1098  NH1 ARG A  72      -0.899  21.180  25.193  1.00  0.00           N  
ATOM   1099  NH2 ARG A  72      -0.460  19.693  23.511  1.00  0.00           N  
ATOM   1100  H   ARG A  72      -7.356  19.761  25.701  1.00  0.00           H  
ATOM   1101  HA  ARG A  72      -5.629  20.765  27.821  1.00  0.00           H  
ATOM   1102 1HB  ARG A  72      -6.297  21.870  25.079  1.00  0.00           H  
ATOM   1103 2HB  ARG A  72      -5.166  22.624  26.165  1.00  0.00           H  
ATOM   1104 1HG  ARG A  72      -3.806  20.420  26.084  1.00  0.00           H  
ATOM   1105 2HG  ARG A  72      -4.937  19.912  24.823  1.00  0.00           H  
ATOM   1106 1HD  ARG A  72      -4.302  21.798  23.429  1.00  0.00           H  
ATOM   1107 2HD  ARG A  72      -3.172  22.353  24.679  1.00  0.00           H  
ATOM   1108  HE  ARG A  72      -2.825  20.080  22.846  1.00  0.00           H  
ATOM   1109 1HH1 ARG A  72      -1.561  21.786  25.650  1.00  0.00           H  
ATOM   1110 2HH1 ARG A  72       0.081  21.103  25.555  1.00  0.00           H  
ATOM   1111 1HH2 ARG A  72      -0.769  19.178  22.698  1.00  0.00           H  
ATOM   1112 2HH2 ARG A  72       0.486  19.595  23.838  1.00  0.00           H  
ATOM   1113  N   VAL A  73      -6.593  22.941  28.623  1.00  0.00           N  
ATOM   1114  CA  VAL A  73      -7.209  24.111  29.224  1.00  0.00           C  
ATOM   1115  C   VAL A  73      -6.375  25.362  28.961  1.00  0.00           C  
ATOM   1116  O   VAL A  73      -5.153  25.369  29.166  1.00  0.00           O  
ATOM   1117  CB  VAL A  73      -7.453  23.917  30.725  1.00  0.00           C  
ATOM   1118  CG1 VAL A  73      -8.057  25.178  31.316  1.00  0.00           C  
ATOM   1119  CG2 VAL A  73      -8.379  22.740  30.876  1.00  0.00           C  
ATOM   1120  H   VAL A  73      -5.665  22.687  28.928  1.00  0.00           H  
ATOM   1121  HA  VAL A  73      -8.168  24.226  28.757  1.00  0.00           H  
ATOM   1122  HB  VAL A  73      -6.533  23.747  31.236  1.00  0.00           H  
ATOM   1123 1HG1 VAL A  73      -8.234  25.035  32.356  1.00  0.00           H  
ATOM   1124 2HG1 VAL A  73      -7.377  26.015  31.185  1.00  0.00           H  
ATOM   1125 3HG1 VAL A  73      -8.999  25.394  30.821  1.00  0.00           H  
ATOM   1126 1HG2 VAL A  73      -8.613  22.557  31.882  1.00  0.00           H  
ATOM   1127 2HG2 VAL A  73      -9.264  22.955  30.351  1.00  0.00           H  
ATOM   1128 3HG2 VAL A  73      -7.933  21.863  30.454  1.00  0.00           H  
ATOM   1129  N   ARG A  74      -7.051  26.413  28.491  1.00  0.00           N  
ATOM   1130  CA  ARG A  74      -6.402  27.661  28.094  1.00  0.00           C  
ATOM   1131  C   ARG A  74      -6.977  28.915  28.774  1.00  0.00           C  
ATOM   1132  O   ARG A  74      -8.130  28.918  29.181  1.00  0.00           O  
ATOM   1133  CB  ARG A  74      -6.531  27.803  26.568  1.00  0.00           C  
ATOM   1134  CG  ARG A  74      -5.851  26.659  25.742  1.00  0.00           C  
ATOM   1135  CD  ARG A  74      -6.165  26.658  24.257  1.00  0.00           C  
ATOM   1136  NE  ARG A  74      -5.517  27.728  23.490  1.00  0.00           N  
ATOM   1137  CZ  ARG A  74      -5.662  27.900  22.160  1.00  0.00           C  
ATOM   1138  NH1 ARG A  74      -6.408  27.083  21.453  1.00  0.00           N  
ATOM   1139  NH2 ARG A  74      -5.034  28.898  21.579  1.00  0.00           N  
ATOM   1140  H   ARG A  74      -8.063  26.312  28.395  1.00  0.00           H  
ATOM   1141  HA  ARG A  74      -5.360  27.578  28.361  1.00  0.00           H  
ATOM   1142 1HB  ARG A  74      -7.583  27.834  26.293  1.00  0.00           H  
ATOM   1143 2HB  ARG A  74      -6.081  28.750  26.257  1.00  0.00           H  
ATOM   1144 1HG  ARG A  74      -4.783  26.770  25.818  1.00  0.00           H  
ATOM   1145 2HG  ARG A  74      -6.144  25.690  26.138  1.00  0.00           H  
ATOM   1146 1HD  ARG A  74      -5.851  25.706  23.834  1.00  0.00           H  
ATOM   1147 2HD  ARG A  74      -7.240  26.763  24.127  1.00  0.00           H  
ATOM   1148  HE  ARG A  74      -4.906  28.402  23.958  1.00  0.00           H  
ATOM   1149 1HH1 ARG A  74      -6.871  26.309  21.903  1.00  0.00           H  
ATOM   1150 2HH1 ARG A  74      -6.500  27.223  20.460  1.00  0.00           H  
ATOM   1151 1HH2 ARG A  74      -4.456  29.513  22.170  1.00  0.00           H  
ATOM   1152 2HH2 ARG A  74      -5.115  29.049  20.587  1.00  0.00           H  
ATOM   1153  N   VAL A  75      -6.177  29.972  28.892  1.00  0.00           N  
ATOM   1154  CA  VAL A  75      -6.645  31.278  29.382  1.00  0.00           C  
ATOM   1155  C   VAL A  75      -6.429  32.314  28.294  1.00  0.00           C  
ATOM   1156  O   VAL A  75      -5.294  32.559  27.887  1.00  0.00           O  
ATOM   1157  CB  VAL A  75      -5.882  31.674  30.651  1.00  0.00           C  
ATOM   1158  CG1 VAL A  75      -6.318  33.038  31.145  1.00  0.00           C  
ATOM   1159  CG2 VAL A  75      -6.145  30.646  31.688  1.00  0.00           C  
ATOM   1160  H   VAL A  75      -5.212  29.868  28.599  1.00  0.00           H  
ATOM   1161  HA  VAL A  75      -7.714  31.224  29.612  1.00  0.00           H  
ATOM   1162  HB  VAL A  75      -4.814  31.716  30.430  1.00  0.00           H  
ATOM   1163 1HG1 VAL A  75      -5.766  33.295  32.050  1.00  0.00           H  
ATOM   1164 2HG1 VAL A  75      -6.124  33.786  30.380  1.00  0.00           H  
ATOM   1165 3HG1 VAL A  75      -7.374  33.023  31.364  1.00  0.00           H  
ATOM   1166 1HG2 VAL A  75      -5.600  30.889  32.590  1.00  0.00           H  
ATOM   1167 2HG2 VAL A  75      -7.201  30.615  31.892  1.00  0.00           H  
ATOM   1168 3HG2 VAL A  75      -5.830  29.704  31.310  1.00  0.00           H  
ATOM   1169  N   ARG A  76      -7.526  32.869  27.777  1.00  0.00           N  
ATOM   1170  CA  ARG A  76      -7.600  33.824  26.647  1.00  0.00           C  
ATOM   1171  C   ARG A  76      -7.193  33.190  25.299  1.00  0.00           C  
ATOM   1172  O   ARG A  76      -7.947  33.252  24.326  1.00  0.00           O  
ATOM   1173  CB  ARG A  76      -6.675  35.015  26.872  1.00  0.00           C  
ATOM   1174  CG  ARG A  76      -6.810  36.130  25.848  1.00  0.00           C  
ATOM   1175  CD  ARG A  76      -5.694  37.110  25.962  1.00  0.00           C  
ATOM   1176  NE  ARG A  76      -4.443  36.502  25.520  1.00  0.00           N  
ATOM   1177  CZ  ARG A  76      -3.206  36.942  25.751  1.00  0.00           C  
ATOM   1178  NH1 ARG A  76      -2.968  38.033  26.457  1.00  0.00           N  
ATOM   1179  NH2 ARG A  76      -2.236  36.231  25.235  1.00  0.00           N  
ATOM   1180  H   ARG A  76      -8.426  32.619  28.193  1.00  0.00           H  
ATOM   1181  HA  ARG A  76      -8.627  34.179  26.563  1.00  0.00           H  
ATOM   1182 1HB  ARG A  76      -6.839  35.435  27.858  1.00  0.00           H  
ATOM   1183 2HB  ARG A  76      -5.636  34.698  26.813  1.00  0.00           H  
ATOM   1184 1HG  ARG A  76      -6.778  35.695  24.843  1.00  0.00           H  
ATOM   1185 2HG  ARG A  76      -7.753  36.653  25.991  1.00  0.00           H  
ATOM   1186 1HD  ARG A  76      -5.895  37.975  25.335  1.00  0.00           H  
ATOM   1187 2HD  ARG A  76      -5.578  37.419  26.998  1.00  0.00           H  
ATOM   1188  HE  ARG A  76      -4.495  35.632  24.964  1.00  0.00           H  
ATOM   1189 1HH1 ARG A  76      -3.735  38.562  26.842  1.00  0.00           H  
ATOM   1190 2HH1 ARG A  76      -2.017  38.337  26.609  1.00  0.00           H  
ATOM   1191 1HH2 ARG A  76      -2.519  35.400  24.678  1.00  0.00           H  
ATOM   1192 2HH2 ARG A  76      -1.273  36.489  25.355  1.00  0.00           H  
ATOM   1193  N   ASP A  77      -6.034  32.519  25.279  1.00  0.00           N  
ATOM   1194  CA  ASP A  77      -5.559  31.700  24.177  1.00  0.00           C  
ATOM   1195  C   ASP A  77      -4.328  30.894  24.598  1.00  0.00           C  
ATOM   1196  O   ASP A  77      -3.802  30.089  23.825  1.00  0.00           O  
ATOM   1197  CB  ASP A  77      -5.290  32.545  22.912  1.00  0.00           C  
ATOM   1198  CG  ASP A  77      -4.257  33.684  23.080  1.00  0.00           C  
ATOM   1199  OD1 ASP A  77      -3.907  33.999  24.195  1.00  0.00           O  
ATOM   1200  OD2 ASP A  77      -3.839  34.224  22.087  1.00  0.00           O  
ATOM   1201  H   ASP A  77      -5.455  32.549  26.112  1.00  0.00           H  
ATOM   1202  HA  ASP A  77      -6.349  30.989  23.925  1.00  0.00           H  
ATOM   1203 1HB  ASP A  77      -4.931  31.889  22.124  1.00  0.00           H  
ATOM   1204 2HB  ASP A  77      -6.222  32.981  22.558  1.00  0.00           H  
ATOM   1205  N   VAL A  78      -3.911  31.069  25.850  1.00  0.00           N  
ATOM   1206  CA  VAL A  78      -2.686  30.438  26.356  1.00  0.00           C  
ATOM   1207  C   VAL A  78      -2.901  29.153  27.134  1.00  0.00           C  
ATOM   1208  O   VAL A  78      -3.687  29.120  28.066  1.00  0.00           O  
ATOM   1209  CB  VAL A  78      -1.947  31.444  27.267  1.00  0.00           C  
ATOM   1210  CG1 VAL A  78      -0.717  30.809  27.881  1.00  0.00           C  
ATOM   1211  CG2 VAL A  78      -1.559  32.668  26.452  1.00  0.00           C  
ATOM   1212  H   VAL A  78      -4.423  31.721  26.447  1.00  0.00           H  
ATOM   1213  HA  VAL A  78      -2.047  30.219  25.500  1.00  0.00           H  
ATOM   1214  HB  VAL A  78      -2.611  31.745  28.083  1.00  0.00           H  
ATOM   1215 1HG1 VAL A  78      -0.217  31.533  28.524  1.00  0.00           H  
ATOM   1216 2HG1 VAL A  78      -1.011  29.949  28.476  1.00  0.00           H  
ATOM   1217 3HG1 VAL A  78      -0.036  30.492  27.095  1.00  0.00           H  
ATOM   1218 1HG2 VAL A  78      -1.051  33.390  27.092  1.00  0.00           H  
ATOM   1219 2HG2 VAL A  78      -0.900  32.373  25.639  1.00  0.00           H  
ATOM   1220 3HG2 VAL A  78      -2.460  33.127  26.038  1.00  0.00           H  
ATOM   1221  N   PHE A  79      -2.200  28.083  26.774  1.00  0.00           N  
ATOM   1222  CA  PHE A  79      -2.354  26.841  27.532  1.00  0.00           C  
ATOM   1223  C   PHE A  79      -1.889  27.014  28.961  1.00  0.00           C  
ATOM   1224  O   PHE A  79      -0.763  27.459  29.188  1.00  0.00           O  
ATOM   1225  CB  PHE A  79      -1.520  25.729  26.916  1.00  0.00           C  
ATOM   1226  CG  PHE A  79      -1.619  24.423  27.633  1.00  0.00           C  
ATOM   1227  CD1 PHE A  79      -2.655  23.586  27.403  1.00  0.00           C  
ATOM   1228  CD2 PHE A  79      -0.666  24.045  28.571  1.00  0.00           C  
ATOM   1229  CE1 PHE A  79      -2.730  22.383  28.063  1.00  0.00           C  
ATOM   1230  CE2 PHE A  79      -0.773  22.842  29.238  1.00  0.00           C  
ATOM   1231  CZ  PHE A  79      -1.793  22.013  28.975  1.00  0.00           C  
ATOM   1232  H   PHE A  79      -1.560  28.132  25.994  1.00  0.00           H  
ATOM   1233  HA  PHE A  79      -3.399  26.551  27.549  1.00  0.00           H  
ATOM   1234 1HB  PHE A  79      -1.831  25.572  25.884  1.00  0.00           H  
ATOM   1235 2HB  PHE A  79      -0.476  26.029  26.904  1.00  0.00           H  
ATOM   1236  HD1 PHE A  79      -3.414  23.883  26.691  1.00  0.00           H  
ATOM   1237  HD2 PHE A  79       0.162  24.719  28.777  1.00  0.00           H  
ATOM   1238  HE1 PHE A  79      -3.545  21.722  27.886  1.00  0.00           H  
ATOM   1239  HE2 PHE A  79      -0.056  22.555  29.965  1.00  0.00           H  
ATOM   1240  HZ  PHE A  79      -1.881  21.060  29.496  1.00  0.00           H  
ATOM   1241  N   VAL A  80      -2.723  26.599  29.909  1.00  0.00           N  
ATOM   1242  CA  VAL A  80      -2.359  26.653  31.313  1.00  0.00           C  
ATOM   1243  C   VAL A  80      -2.541  25.326  32.024  1.00  0.00           C  
ATOM   1244  O   VAL A  80      -2.014  25.120  33.122  1.00  0.00           O  
ATOM   1245  CB  VAL A  80      -3.201  27.685  32.065  1.00  0.00           C  
ATOM   1246  CG1 VAL A  80      -2.958  29.086  31.491  1.00  0.00           C  
ATOM   1247  CG2 VAL A  80      -4.690  27.282  32.037  1.00  0.00           C  
ATOM   1248  H   VAL A  80      -3.634  26.251  29.635  1.00  0.00           H  
ATOM   1249  HA  VAL A  80      -1.309  26.938  31.385  1.00  0.00           H  
ATOM   1250  HB  VAL A  80      -2.869  27.696  33.072  1.00  0.00           H  
ATOM   1251 1HG1 VAL A  80      -3.505  29.817  32.056  1.00  0.00           H  
ATOM   1252 2HG1 VAL A  80      -1.893  29.316  31.550  1.00  0.00           H  
ATOM   1253 3HG1 VAL A  80      -3.275  29.123  30.462  1.00  0.00           H  
ATOM   1254 1HG2 VAL A  80      -5.271  27.992  32.610  1.00  0.00           H  
ATOM   1255 2HG2 VAL A  80      -5.038  27.266  31.006  1.00  0.00           H  
ATOM   1256 3HG2 VAL A  80      -4.822  26.299  32.476  1.00  0.00           H  
ATOM   1257  N   GLY A  81      -3.290  24.412  31.429  1.00  0.00           N  
ATOM   1258  CA  GLY A  81      -3.571  23.209  32.179  1.00  0.00           C  
ATOM   1259  C   GLY A  81      -4.379  22.181  31.430  1.00  0.00           C  
ATOM   1260  O   GLY A  81      -4.532  22.253  30.218  1.00  0.00           O  
ATOM   1261  H   GLY A  81      -3.721  24.586  30.523  1.00  0.00           H  
ATOM   1262 1HA  GLY A  81      -2.642  22.771  32.531  1.00  0.00           H  
ATOM   1263 2HA  GLY A  81      -4.137  23.513  33.051  1.00  0.00           H  
ATOM   1264  N   ARG A  82      -4.894  21.192  32.138  1.00  0.00           N  
ATOM   1265  CA  ARG A  82      -5.658  20.171  31.427  1.00  0.00           C  
ATOM   1266  C   ARG A  82      -6.801  19.638  32.256  1.00  0.00           C  
ATOM   1267  O   ARG A  82      -6.754  19.634  33.493  1.00  0.00           O  
ATOM   1268  CB  ARG A  82      -4.787  18.990  31.043  1.00  0.00           C  
ATOM   1269  CG  ARG A  82      -4.373  18.139  32.189  1.00  0.00           C  
ATOM   1270  CD  ARG A  82      -3.459  17.073  31.776  1.00  0.00           C  
ATOM   1271  NE  ARG A  82      -3.049  16.286  32.910  1.00  0.00           N  
ATOM   1272  CZ  ARG A  82      -3.665  15.159  33.312  1.00  0.00           C  
ATOM   1273  NH1 ARG A  82      -4.667  14.689  32.605  1.00  0.00           N  
ATOM   1274  NH2 ARG A  82      -3.256  14.530  34.399  1.00  0.00           N  
ATOM   1275  H   ARG A  82      -4.736  21.179  33.147  1.00  0.00           H  
ATOM   1276  HA  ARG A  82      -6.063  20.604  30.519  1.00  0.00           H  
ATOM   1277 1HB  ARG A  82      -5.337  18.348  30.346  1.00  0.00           H  
ATOM   1278 2HB  ARG A  82      -3.893  19.340  30.532  1.00  0.00           H  
ATOM   1279 1HG  ARG A  82      -3.901  18.746  32.955  1.00  0.00           H  
ATOM   1280 2HG  ARG A  82      -5.263  17.667  32.610  1.00  0.00           H  
ATOM   1281 1HD  ARG A  82      -3.966  16.418  31.065  1.00  0.00           H  
ATOM   1282 2HD  ARG A  82      -2.576  17.504  31.315  1.00  0.00           H  
ATOM   1283  HE  ARG A  82      -2.294  16.673  33.492  1.00  0.00           H  
ATOM   1284 1HH1 ARG A  82      -4.958  15.184  31.768  1.00  0.00           H  
ATOM   1285 2HH1 ARG A  82      -5.144  13.839  32.876  1.00  0.00           H  
ATOM   1286 1HH2 ARG A  82      -2.480  14.905  34.934  1.00  0.00           H  
ATOM   1287 2HH2 ARG A  82      -3.712  13.683  34.690  1.00  0.00           H  
ATOM   1288  N   VAL A  83      -7.814  19.131  31.575  1.00  0.00           N  
ATOM   1289  CA  VAL A  83      -8.893  18.481  32.280  1.00  0.00           C  
ATOM   1290  C   VAL A  83      -8.339  17.132  32.656  1.00  0.00           C  
ATOM   1291  O   VAL A  83      -7.735  16.476  31.824  1.00  0.00           O  
ATOM   1292  CB  VAL A  83     -10.150  18.305  31.407  1.00  0.00           C  
ATOM   1293  CG1 VAL A  83     -11.215  17.531  32.197  1.00  0.00           C  
ATOM   1294  CG2 VAL A  83     -10.702  19.679  30.937  1.00  0.00           C  
ATOM   1295  H   VAL A  83      -7.805  19.162  30.556  1.00  0.00           H  
ATOM   1296  HA  VAL A  83      -9.143  19.033  33.182  1.00  0.00           H  
ATOM   1297  HB  VAL A  83      -9.889  17.704  30.536  1.00  0.00           H  
ATOM   1298 1HG1 VAL A  83     -12.084  17.383  31.567  1.00  0.00           H  
ATOM   1299 2HG1 VAL A  83     -10.823  16.560  32.493  1.00  0.00           H  
ATOM   1300 3HG1 VAL A  83     -11.497  18.092  33.088  1.00  0.00           H  
ATOM   1301 1HG2 VAL A  83     -11.581  19.520  30.312  1.00  0.00           H  
ATOM   1302 2HG2 VAL A  83     -10.977  20.279  31.792  1.00  0.00           H  
ATOM   1303 3HG2 VAL A  83      -9.934  20.195  30.357  1.00  0.00           H  
ATOM   1304  N   ARG A  84      -8.469  16.768  33.915  1.00  0.00           N  
ATOM   1305  CA  ARG A  84      -7.984  15.508  34.449  1.00  0.00           C  
ATOM   1306  C   ARG A  84      -9.114  14.518  34.706  1.00  0.00           C  
ATOM   1307  O   ARG A  84      -8.953  13.312  34.519  1.00  0.00           O  
ATOM   1308  CB  ARG A  84      -7.204  15.771  35.728  1.00  0.00           C  
ATOM   1309  CG  ARG A  84      -6.674  14.546  36.431  1.00  0.00           C  
ATOM   1310  CD  ARG A  84      -5.763  14.943  37.520  1.00  0.00           C  
ATOM   1311  NE  ARG A  84      -5.354  13.838  38.356  1.00  0.00           N  
ATOM   1312  CZ  ARG A  84      -4.493  13.967  39.380  1.00  0.00           C  
ATOM   1313  NH1 ARG A  84      -3.963  15.147  39.634  1.00  0.00           N  
ATOM   1314  NH2 ARG A  84      -4.178  12.914  40.124  1.00  0.00           N  
ATOM   1315  H   ARG A  84      -8.945  17.403  34.536  1.00  0.00           H  
ATOM   1316  HA  ARG A  84      -7.309  15.066  33.716  1.00  0.00           H  
ATOM   1317 1HB  ARG A  84      -6.350  16.416  35.506  1.00  0.00           H  
ATOM   1318 2HB  ARG A  84      -7.840  16.311  36.435  1.00  0.00           H  
ATOM   1319 1HG  ARG A  84      -7.506  13.986  36.858  1.00  0.00           H  
ATOM   1320 2HG  ARG A  84      -6.131  13.921  35.724  1.00  0.00           H  
ATOM   1321 1HD  ARG A  84      -4.868  15.351  37.064  1.00  0.00           H  
ATOM   1322 2HD  ARG A  84      -6.228  15.707  38.147  1.00  0.00           H  
ATOM   1323  HE  ARG A  84      -5.749  12.929  38.176  1.00  0.00           H  
ATOM   1324 1HH1 ARG A  84      -4.197  15.971  39.036  1.00  0.00           H  
ATOM   1325 2HH1 ARG A  84      -3.318  15.261  40.396  1.00  0.00           H  
ATOM   1326 1HH2 ARG A  84      -4.587  12.012  39.922  1.00  0.00           H  
ATOM   1327 2HH2 ARG A  84      -3.530  13.014  40.892  1.00  0.00           H  
ATOM   1328  N   LYS A  85     -10.250  15.029  35.166  1.00  0.00           N  
ATOM   1329  CA  LYS A  85     -11.379  14.159  35.510  1.00  0.00           C  
ATOM   1330  C   LYS A  85     -12.734  14.799  35.247  1.00  0.00           C  
ATOM   1331  O   LYS A  85     -12.921  15.998  35.445  1.00  0.00           O  
ATOM   1332  CB  LYS A  85     -11.299  13.730  36.985  1.00  0.00           C  
ATOM   1333  CG  LYS A  85     -12.381  12.756  37.458  1.00  0.00           C  
ATOM   1334  CD  LYS A  85     -12.169  12.377  38.921  1.00  0.00           C  
ATOM   1335  CE  LYS A  85     -13.269  11.455  39.417  1.00  0.00           C  
ATOM   1336  NZ  LYS A  85     -13.126  11.138  40.861  1.00  0.00           N  
ATOM   1337  H   LYS A  85     -10.308  16.037  35.301  1.00  0.00           H  
ATOM   1338  HA  LYS A  85     -11.319  13.264  34.889  1.00  0.00           H  
ATOM   1339 1HB  LYS A  85     -10.329  13.271  37.176  1.00  0.00           H  
ATOM   1340 2HB  LYS A  85     -11.374  14.600  37.619  1.00  0.00           H  
ATOM   1341 1HG  LYS A  85     -13.366  13.228  37.380  1.00  0.00           H  
ATOM   1342 2HG  LYS A  85     -12.376  11.859  36.841  1.00  0.00           H  
ATOM   1343 1HD  LYS A  85     -11.203  11.886  39.039  1.00  0.00           H  
ATOM   1344 2HD  LYS A  85     -12.179  13.284  39.530  1.00  0.00           H  
ATOM   1345 1HE  LYS A  85     -14.220  11.939  39.264  1.00  0.00           H  
ATOM   1346 2HE  LYS A  85     -13.248  10.529  38.846  1.00  0.00           H  
ATOM   1347 1HZ  LYS A  85     -13.887  10.539  41.147  1.00  0.00           H  
ATOM   1348 2HZ  LYS A  85     -12.246  10.676  41.028  1.00  0.00           H  
ATOM   1349 3HZ  LYS A  85     -13.164  12.003  41.395  1.00  0.00           H  
ATOM   1350  N   ILE A  86     -13.680  13.993  34.769  1.00  0.00           N  
ATOM   1351  CA  ILE A  86     -15.057  14.448  34.582  1.00  0.00           C  
ATOM   1352  C   ILE A  86     -15.993  13.594  35.439  1.00  0.00           C  
ATOM   1353  O   ILE A  86     -15.958  12.362  35.365  1.00  0.00           O  
ATOM   1354  CB  ILE A  86     -15.485  14.395  33.109  1.00  0.00           C  
ATOM   1355  CG1 ILE A  86     -14.518  15.215  32.260  1.00  0.00           C  
ATOM   1356  CG2 ILE A  86     -16.912  14.959  32.973  1.00  0.00           C  
ATOM   1357  CD1 ILE A  86     -13.408  14.420  31.628  1.00  0.00           C  
ATOM   1358  H   ILE A  86     -13.455  13.027  34.579  1.00  0.00           H  
ATOM   1359  HA  ILE A  86     -15.138  15.478  34.919  1.00  0.00           H  
ATOM   1360  HB  ILE A  86     -15.461  13.367  32.754  1.00  0.00           H  
ATOM   1361 1HG1 ILE A  86     -15.081  15.712  31.467  1.00  0.00           H  
ATOM   1362 2HG1 ILE A  86     -14.062  15.968  32.892  1.00  0.00           H  
ATOM   1363 1HG2 ILE A  86     -17.220  14.925  31.930  1.00  0.00           H  
ATOM   1364 2HG2 ILE A  86     -17.600  14.364  33.570  1.00  0.00           H  
ATOM   1365 3HG2 ILE A  86     -16.936  15.991  33.324  1.00  0.00           H  
ATOM   1366 1HD1 ILE A  86     -12.787  15.097  31.062  1.00  0.00           H  
ATOM   1367 2HD1 ILE A  86     -12.808  13.933  32.392  1.00  0.00           H  
ATOM   1368 3HD1 ILE A  86     -13.829  13.668  30.966  1.00  0.00           H  
ATOM   1369  N   GLU A  87     -16.811  14.249  36.259  1.00  0.00           N  
ATOM   1370  CA  GLU A  87     -17.719  13.550  37.173  1.00  0.00           C  
ATOM   1371  C   GLU A  87     -19.029  14.286  37.401  1.00  0.00           C  
ATOM   1372  O   GLU A  87     -19.140  15.465  37.095  1.00  0.00           O  
ATOM   1373  CB  GLU A  87     -17.025  13.348  38.524  1.00  0.00           C  
ATOM   1374  CG  GLU A  87     -16.620  14.644  39.247  1.00  0.00           C  
ATOM   1375  CD  GLU A  87     -15.887  14.394  40.571  1.00  0.00           C  
ATOM   1376  OE1 GLU A  87     -15.724  13.247  40.944  1.00  0.00           O  
ATOM   1377  OE2 GLU A  87     -15.470  15.350  41.184  1.00  0.00           O  
ATOM   1378  H   GLU A  87     -16.769  15.269  36.266  1.00  0.00           H  
ATOM   1379  HA  GLU A  87     -17.950  12.575  36.744  1.00  0.00           H  
ATOM   1380 1HB  GLU A  87     -17.683  12.789  39.190  1.00  0.00           H  
ATOM   1381 2HB  GLU A  87     -16.136  12.755  38.371  1.00  0.00           H  
ATOM   1382 1HG  GLU A  87     -15.974  15.231  38.587  1.00  0.00           H  
ATOM   1383 2HG  GLU A  87     -17.521  15.230  39.438  1.00  0.00           H  
ATOM   1384  N   LEU A  88     -20.044  13.593  37.914  1.00  0.00           N  
ATOM   1385  CA  LEU A  88     -21.279  14.293  38.260  1.00  0.00           C  
ATOM   1386  C   LEU A  88     -21.362  14.569  39.751  1.00  0.00           C  
ATOM   1387  O   LEU A  88     -21.128  13.674  40.567  1.00  0.00           O  
ATOM   1388  CB  LEU A  88     -22.520  13.466  37.897  1.00  0.00           C  
ATOM   1389  CG  LEU A  88     -22.760  13.133  36.443  1.00  0.00           C  
ATOM   1390  CD1 LEU A  88     -23.978  12.244  36.341  1.00  0.00           C  
ATOM   1391  CD2 LEU A  88     -22.982  14.403  35.689  1.00  0.00           C  
ATOM   1392  H   LEU A  88     -19.940  12.609  38.116  1.00  0.00           H  
ATOM   1393  HA  LEU A  88     -21.312  15.244  37.731  1.00  0.00           H  
ATOM   1394 1HB  LEU A  88     -22.477  12.527  38.446  1.00  0.00           H  
ATOM   1395 2HB  LEU A  88     -23.393  14.016  38.244  1.00  0.00           H  
ATOM   1396  HG  LEU A  88     -21.902  12.601  36.031  1.00  0.00           H  
ATOM   1397 1HD1 LEU A  88     -24.169  12.001  35.298  1.00  0.00           H  
ATOM   1398 2HD1 LEU A  88     -23.810  11.325  36.904  1.00  0.00           H  
ATOM   1399 3HD1 LEU A  88     -24.826  12.770  36.751  1.00  0.00           H  
ATOM   1400 1HD2 LEU A  88     -23.159  14.185  34.637  1.00  0.00           H  
ATOM   1401 2HD2 LEU A  88     -23.840  14.935  36.101  1.00  0.00           H  
ATOM   1402 3HD2 LEU A  88     -22.112  14.995  35.792  1.00  0.00           H  
ATOM   1403  N   ILE A  89     -21.772  15.781  40.097  1.00  0.00           N  
ATOM   1404  CA  ILE A  89     -22.020  16.145  41.484  1.00  0.00           C  
ATOM   1405  C   ILE A  89     -23.441  16.651  41.573  1.00  0.00           C  
ATOM   1406  O   ILE A  89     -23.784  17.635  40.932  1.00  0.00           O  
ATOM   1407  CB  ILE A  89     -21.037  17.226  41.964  1.00  0.00           C  
ATOM   1408  CG1 ILE A  89     -19.583  16.709  41.833  1.00  0.00           C  
ATOM   1409  CG2 ILE A  89     -21.362  17.625  43.396  1.00  0.00           C  
ATOM   1410  CD1 ILE A  89     -18.539  17.750  42.123  1.00  0.00           C  
ATOM   1411  H   ILE A  89     -21.901  16.481  39.365  1.00  0.00           H  
ATOM   1412  HA  ILE A  89     -21.921  15.265  42.117  1.00  0.00           H  
ATOM   1413  HB  ILE A  89     -21.127  18.103  41.316  1.00  0.00           H  
ATOM   1414 1HG1 ILE A  89     -19.438  15.867  42.511  1.00  0.00           H  
ATOM   1415 2HG1 ILE A  89     -19.419  16.365  40.813  1.00  0.00           H  
ATOM   1416 1HG2 ILE A  89     -20.672  18.402  43.721  1.00  0.00           H  
ATOM   1417 2HG2 ILE A  89     -22.382  18.004  43.445  1.00  0.00           H  
ATOM   1418 3HG2 ILE A  89     -21.268  16.757  44.047  1.00  0.00           H  
ATOM   1419 1HD1 ILE A  89     -17.544  17.310  41.995  1.00  0.00           H  
ATOM   1420 2HD1 ILE A  89     -18.657  18.584  41.434  1.00  0.00           H  
ATOM   1421 3HD1 ILE A  89     -18.649  18.107  43.144  1.00  0.00           H  
ATOM   1422  N   ASN A  90     -24.308  15.953  42.294  1.00  0.00           N  
ATOM   1423  CA  ASN A  90     -25.720  16.350  42.331  1.00  0.00           C  
ATOM   1424  C   ASN A  90     -26.273  16.509  40.904  1.00  0.00           C  
ATOM   1425  O   ASN A  90     -27.005  17.454  40.609  1.00  0.00           O  
ATOM   1426  CB  ASN A  90     -25.896  17.634  43.126  1.00  0.00           C  
ATOM   1427  CG  ASN A  90     -25.508  17.471  44.575  1.00  0.00           C  
ATOM   1428  OD1 ASN A  90     -25.763  16.428  45.189  1.00  0.00           O  
ATOM   1429  ND2 ASN A  90     -24.893  18.484  45.132  1.00  0.00           N  
ATOM   1430  H   ASN A  90     -23.993  15.149  42.820  1.00  0.00           H  
ATOM   1431  HA  ASN A  90     -26.294  15.557  42.813  1.00  0.00           H  
ATOM   1432 1HB  ASN A  90     -25.310  18.442  42.693  1.00  0.00           H  
ATOM   1433 2HB  ASN A  90     -26.941  17.940  43.078  1.00  0.00           H  
ATOM   1434 1HD2 ASN A  90     -24.612  18.433  46.092  1.00  0.00           H  
ATOM   1435 2HD2 ASN A  90     -24.708  19.309  44.600  1.00  0.00           H  
ATOM   1436  N   TRP A  91     -25.895  15.567  40.028  1.00  0.00           N  
ATOM   1437  CA  TRP A  91     -26.254  15.512  38.605  1.00  0.00           C  
ATOM   1438  C   TRP A  91     -25.693  16.655  37.745  1.00  0.00           C  
ATOM   1439  O   TRP A  91     -26.076  16.792  36.581  1.00  0.00           O  
ATOM   1440  CB  TRP A  91     -27.777  15.464  38.437  1.00  0.00           C  
ATOM   1441  CG  TRP A  91     -28.390  14.295  39.128  1.00  0.00           C  
ATOM   1442  CD1 TRP A  91     -29.165  14.317  40.248  1.00  0.00           C  
ATOM   1443  CD2 TRP A  91     -28.278  12.908  38.741  1.00  0.00           C  
ATOM   1444  NE1 TRP A  91     -29.536  13.038  40.588  1.00  0.00           N  
ATOM   1445  CE2 TRP A  91     -29.001  12.164  39.674  1.00  0.00           C  
ATOM   1446  CE3 TRP A  91     -27.630  12.248  37.691  1.00  0.00           C  
ATOM   1447  CZ2 TRP A  91     -29.094  10.782  39.596  1.00  0.00           C  
ATOM   1448  CZ3 TRP A  91     -27.721  10.866  37.609  1.00  0.00           C  
ATOM   1449  CH2 TRP A  91     -28.434  10.151  38.538  1.00  0.00           C  
ATOM   1450  H   TRP A  91     -25.301  14.833  40.383  1.00  0.00           H  
ATOM   1451  HA  TRP A  91     -25.855  14.582  38.204  1.00  0.00           H  
ATOM   1452 1HB  TRP A  91     -28.236  16.377  38.807  1.00  0.00           H  
ATOM   1453 2HB  TRP A  91     -28.016  15.391  37.377  1.00  0.00           H  
ATOM   1454  HD1 TRP A  91     -29.443  15.217  40.795  1.00  0.00           H  
ATOM   1455  HE1 TRP A  91     -30.110  12.781  41.379  1.00  0.00           H  
ATOM   1456  HE3 TRP A  91     -27.070  12.814  36.953  1.00  0.00           H  
ATOM   1457  HZ2 TRP A  91     -29.655  10.197  40.325  1.00  0.00           H  
ATOM   1458  HZ3 TRP A  91     -27.211  10.361  36.787  1.00  0.00           H  
ATOM   1459  HH2 TRP A  91     -28.486   9.066  38.447  1.00  0.00           H  
ATOM   1460  N   VAL A  92     -24.738  17.420  38.272  1.00  0.00           N  
ATOM   1461  CA  VAL A  92     -24.080  18.467  37.505  1.00  0.00           C  
ATOM   1462  C   VAL A  92     -22.680  18.057  37.068  1.00  0.00           C  
ATOM   1463  O   VAL A  92     -21.845  17.737  37.921  1.00  0.00           O  
ATOM   1464  CB  VAL A  92     -23.930  19.742  38.341  1.00  0.00           C  
ATOM   1465  CG1 VAL A  92     -23.197  20.777  37.536  1.00  0.00           C  
ATOM   1466  CG2 VAL A  92     -25.290  20.232  38.746  1.00  0.00           C  
ATOM   1467  H   VAL A  92     -24.480  17.309  39.248  1.00  0.00           H  
ATOM   1468  HA  VAL A  92     -24.712  18.713  36.660  1.00  0.00           H  
ATOM   1469  HB  VAL A  92     -23.339  19.532  39.235  1.00  0.00           H  
ATOM   1470 1HG1 VAL A  92     -23.086  21.680  38.126  1.00  0.00           H  
ATOM   1471 2HG1 VAL A  92     -22.215  20.404  37.262  1.00  0.00           H  
ATOM   1472 3HG1 VAL A  92     -23.763  20.986  36.634  1.00  0.00           H  
ATOM   1473 1HG2 VAL A  92     -25.186  21.138  39.341  1.00  0.00           H  
ATOM   1474 2HG2 VAL A  92     -25.880  20.445  37.855  1.00  0.00           H  
ATOM   1475 3HG2 VAL A  92     -25.791  19.462  39.339  1.00  0.00           H  
ATOM   1476  N   PRO A  93     -22.387  17.962  35.767  1.00  0.00           N  
ATOM   1477  CA  PRO A  93     -21.070  17.647  35.273  1.00  0.00           C  
ATOM   1478  C   PRO A  93     -20.062  18.612  35.830  1.00  0.00           C  
ATOM   1479  O   PRO A  93     -20.233  19.830  35.707  1.00  0.00           O  
ATOM   1480  CB  PRO A  93     -21.239  17.800  33.773  1.00  0.00           C  
ATOM   1481  CG  PRO A  93     -22.697  17.535  33.518  1.00  0.00           C  
ATOM   1482  CD  PRO A  93     -23.410  18.121  34.719  1.00  0.00           C  
ATOM   1483  HA  PRO A  93     -20.781  16.620  35.542  1.00  0.00           H  
ATOM   1484 1HB  PRO A  93     -20.954  18.822  33.482  1.00  0.00           H  
ATOM   1485 2HB  PRO A  93     -20.576  17.113  33.246  1.00  0.00           H  
ATOM   1486 1HG  PRO A  93     -23.007  18.017  32.575  1.00  0.00           H  
ATOM   1487 2HG  PRO A  93     -22.874  16.459  33.399  1.00  0.00           H  
ATOM   1488 1HD  PRO A  93     -23.656  19.182  34.557  1.00  0.00           H  
ATOM   1489 2HD  PRO A  93     -24.294  17.503  34.919  1.00  0.00           H  
ATOM   1490  N   THR A  94     -18.979  18.083  36.344  1.00  0.00           N  
ATOM   1491  CA  THR A  94     -17.912  18.880  36.884  1.00  0.00           C  
ATOM   1492  C   THR A  94     -16.598  18.417  36.309  1.00  0.00           C  
ATOM   1493  O   THR A  94     -16.327  17.215  36.217  1.00  0.00           O  
ATOM   1494  CB  THR A  94     -17.886  18.822  38.428  1.00  0.00           C  
ATOM   1495  OG1 THR A  94     -19.141  19.307  38.944  1.00  0.00           O  
ATOM   1496  CG2 THR A  94     -16.743  19.695  38.998  1.00  0.00           C  
ATOM   1497  H   THR A  94     -18.920  17.076  36.422  1.00  0.00           H  
ATOM   1498  HA  THR A  94     -18.064  19.909  36.584  1.00  0.00           H  
ATOM   1499  HB  THR A  94     -17.745  17.786  38.748  1.00  0.00           H  
ATOM   1500  HG1 THR A  94     -19.842  18.654  38.770  1.00  0.00           H  
ATOM   1501 1HG2 THR A  94     -16.753  19.636  40.084  1.00  0.00           H  
ATOM   1502 2HG2 THR A  94     -15.785  19.338  38.633  1.00  0.00           H  
ATOM   1503 3HG2 THR A  94     -16.885  20.726  38.692  1.00  0.00           H  
ATOM   1504  N   LEU A  95     -15.787  19.369  35.906  1.00  0.00           N  
ATOM   1505  CA  LEU A  95     -14.480  19.055  35.405  1.00  0.00           C  
ATOM   1506  C   LEU A  95     -13.469  19.334  36.489  1.00  0.00           C  
ATOM   1507  O   LEU A  95     -13.568  20.336  37.197  1.00  0.00           O  
ATOM   1508  CB  LEU A  95     -14.143  19.953  34.231  1.00  0.00           C  
ATOM   1509  CG  LEU A  95     -15.066  19.950  33.094  1.00  0.00           C  
ATOM   1510  CD1 LEU A  95     -14.581  20.955  32.138  1.00  0.00           C  
ATOM   1511  CD2 LEU A  95     -15.100  18.596  32.493  1.00  0.00           C  
ATOM   1512  H   LEU A  95     -16.085  20.335  35.973  1.00  0.00           H  
ATOM   1513  HA  LEU A  95     -14.430  18.006  35.118  1.00  0.00           H  
ATOM   1514 1HB  LEU A  95     -14.074  20.962  34.592  1.00  0.00           H  
ATOM   1515 2HB  LEU A  95     -13.162  19.670  33.857  1.00  0.00           H  
ATOM   1516  HG  LEU A  95     -16.071  20.239  33.418  1.00  0.00           H  
ATOM   1517 1HD1 LEU A  95     -15.235  20.988  31.292  1.00  0.00           H  
ATOM   1518 2HD1 LEU A  95     -14.560  21.932  32.617  1.00  0.00           H  
ATOM   1519 3HD1 LEU A  95     -13.581  20.678  31.823  1.00  0.00           H  
ATOM   1520 1HD2 LEU A  95     -15.756  18.581  31.649  1.00  0.00           H  
ATOM   1521 2HD2 LEU A  95     -14.106  18.324  32.174  1.00  0.00           H  
ATOM   1522 3HD2 LEU A  95     -15.453  17.891  33.242  1.00  0.00           H  
ATOM   1523  N   THR A  96     -12.465  18.500  36.586  1.00  0.00           N  
ATOM   1524  CA  THR A  96     -11.372  18.778  37.489  1.00  0.00           C  
ATOM   1525  C   THR A  96     -10.204  19.122  36.599  1.00  0.00           C  
ATOM   1526  O   THR A  96      -9.849  18.320  35.725  1.00  0.00           O  
ATOM   1527  CB  THR A  96     -11.039  17.577  38.359  1.00  0.00           C  
ATOM   1528  OG1 THR A  96     -12.179  17.208  39.129  1.00  0.00           O  
ATOM   1529  CG2 THR A  96      -9.937  17.925  39.273  1.00  0.00           C  
ATOM   1530  H   THR A  96     -12.467  17.651  36.030  1.00  0.00           H  
ATOM   1531  HA  THR A  96     -11.603  19.637  38.120  1.00  0.00           H  
ATOM   1532  HB  THR A  96     -10.740  16.749  37.735  1.00  0.00           H  
ATOM   1533  HG1 THR A  96     -12.565  17.995  39.517  1.00  0.00           H  
ATOM   1534 1HG2 THR A  96      -9.694  17.074  39.904  1.00  0.00           H  
ATOM   1535 2HG2 THR A  96      -9.059  18.208  38.691  1.00  0.00           H  
ATOM   1536 3HG2 THR A  96     -10.258  18.761  39.889  1.00  0.00           H  
ATOM   1537  N   VAL A  97      -9.644  20.313  36.801  1.00  0.00           N  
ATOM   1538  CA  VAL A  97      -8.572  20.839  35.969  1.00  0.00           C  
ATOM   1539  C   VAL A  97      -7.280  21.163  36.714  1.00  0.00           C  
ATOM   1540  O   VAL A  97      -7.288  21.880  37.719  1.00  0.00           O  
ATOM   1541  CB  VAL A  97      -9.049  22.129  35.282  1.00  0.00           C  
ATOM   1542  CG1 VAL A  97      -7.922  22.696  34.487  1.00  0.00           C  
ATOM   1543  CG2 VAL A  97     -10.265  21.842  34.396  1.00  0.00           C  
ATOM   1544  H   VAL A  97      -9.998  20.896  37.557  1.00  0.00           H  
ATOM   1545  HA  VAL A  97      -8.351  20.096  35.211  1.00  0.00           H  
ATOM   1546  HB  VAL A  97      -9.324  22.861  36.045  1.00  0.00           H  
ATOM   1547 1HG1 VAL A  97      -8.241  23.610  34.029  1.00  0.00           H  
ATOM   1548 2HG1 VAL A  97      -7.102  22.889  35.126  1.00  0.00           H  
ATOM   1549 3HG1 VAL A  97      -7.614  21.990  33.739  1.00  0.00           H  
ATOM   1550 1HG2 VAL A  97     -10.593  22.762  33.918  1.00  0.00           H  
ATOM   1551 2HG2 VAL A  97      -9.982  21.128  33.646  1.00  0.00           H  
ATOM   1552 3HG2 VAL A  97     -11.079  21.438  34.998  1.00  0.00           H  
ATOM   1553  N   ASP A  98      -6.162  20.661  36.191  1.00  0.00           N  
ATOM   1554  CA  ASP A  98      -4.850  20.934  36.775  1.00  0.00           C  
ATOM   1555  C   ASP A  98      -4.197  22.107  36.030  1.00  0.00           C  
ATOM   1556  O   ASP A  98      -4.022  22.038  34.814  1.00  0.00           O  
ATOM   1557  CB  ASP A  98      -3.993  19.673  36.772  1.00  0.00           C  
ATOM   1558  CG  ASP A  98      -4.552  18.602  37.776  1.00  0.00           C  
ATOM   1559  OD1 ASP A  98      -5.397  18.940  38.590  1.00  0.00           O  
ATOM   1560  OD2 ASP A  98      -4.115  17.476  37.727  1.00  0.00           O  
ATOM   1561  H   ASP A  98      -6.238  20.104  35.338  1.00  0.00           H  
ATOM   1562  HA  ASP A  98      -4.983  21.233  37.812  1.00  0.00           H  
ATOM   1563 1HB  ASP A  98      -3.959  19.244  35.764  1.00  0.00           H  
ATOM   1564 2HB  ASP A  98      -2.965  19.929  37.055  1.00  0.00           H  
ATOM   1565  N   VAL A  99      -3.912  23.203  36.761  1.00  0.00           N  
ATOM   1566  CA  VAL A  99      -3.435  24.483  36.204  1.00  0.00           C  
ATOM   1567  C   VAL A  99      -2.071  24.949  36.741  1.00  0.00           C  
ATOM   1568  O   VAL A  99      -1.779  24.846  37.936  1.00  0.00           O  
ATOM   1569  CB  VAL A  99      -4.478  25.607  36.493  1.00  0.00           C  
ATOM   1570  CG1 VAL A  99      -4.027  26.945  35.913  1.00  0.00           C  
ATOM   1571  CG2 VAL A  99      -5.797  25.233  35.931  1.00  0.00           C  
ATOM   1572  H   VAL A  99      -4.071  23.148  37.763  1.00  0.00           H  
ATOM   1573  HA  VAL A  99      -3.348  24.368  35.127  1.00  0.00           H  
ATOM   1574  HB  VAL A  99      -4.571  25.730  37.562  1.00  0.00           H  
ATOM   1575 1HG1 VAL A  99      -4.769  27.710  36.135  1.00  0.00           H  
ATOM   1576 2HG1 VAL A  99      -3.085  27.244  36.332  1.00  0.00           H  
ATOM   1577 3HG1 VAL A  99      -3.929  26.839  34.849  1.00  0.00           H  
ATOM   1578 1HG2 VAL A  99      -6.513  26.012  36.150  1.00  0.00           H  
ATOM   1579 2HG2 VAL A  99      -5.714  25.104  34.850  1.00  0.00           H  
ATOM   1580 3HG2 VAL A  99      -6.114  24.313  36.400  1.00  0.00           H  
ATOM   1581  N   GLU A 100      -1.216  25.451  35.853  1.00  0.00           N  
ATOM   1582  CA  GLU A 100       0.081  25.980  36.273  1.00  0.00           C  
ATOM   1583  C   GLU A 100      -0.150  26.918  37.487  1.00  0.00           C  
ATOM   1584  O   GLU A 100      -0.979  27.825  37.413  1.00  0.00           O  
ATOM   1585  CB  GLU A 100       0.721  26.743  35.097  1.00  0.00           C  
ATOM   1586  CG  GLU A 100       2.119  27.333  35.336  1.00  0.00           C  
ATOM   1587  CD  GLU A 100       2.707  28.065  34.162  1.00  0.00           C  
ATOM   1588  OE1 GLU A 100       2.049  28.189  33.167  1.00  0.00           O  
ATOM   1589  OE2 GLU A 100       3.830  28.499  34.267  1.00  0.00           O  
ATOM   1590  H   GLU A 100      -1.482  25.469  34.865  1.00  0.00           H  
ATOM   1591  HA  GLU A 100       0.714  25.138  36.539  1.00  0.00           H  
ATOM   1592 1HB  GLU A 100       0.794  26.082  34.274  1.00  0.00           H  
ATOM   1593 2HB  GLU A 100       0.073  27.516  34.773  1.00  0.00           H  
ATOM   1594 1HG  GLU A 100       2.070  28.017  36.172  1.00  0.00           H  
ATOM   1595 2HG  GLU A 100       2.792  26.523  35.586  1.00  0.00           H  
ATOM   1596  N   PRO A 101       0.613  26.786  38.590  1.00  0.00           N  
ATOM   1597  CA  PRO A 101       0.427  27.510  39.840  1.00  0.00           C  
ATOM   1598  C   PRO A 101       0.673  29.004  39.697  1.00  0.00           C  
ATOM   1599  O   PRO A 101       0.273  29.794  40.549  1.00  0.00           O  
ATOM   1600  CB  PRO A 101       1.472  26.864  40.760  1.00  0.00           C  
ATOM   1601  CG  PRO A 101       2.548  26.372  39.835  1.00  0.00           C  
ATOM   1602  CD  PRO A 101       1.838  25.969  38.563  1.00  0.00           C  
ATOM   1603  HA  PRO A 101      -0.594  27.324  40.213  1.00  0.00           H  
ATOM   1604 1HB  PRO A 101       1.842  27.606  41.481  1.00  0.00           H  
ATOM   1605 2HB  PRO A 101       1.005  26.053  41.342  1.00  0.00           H  
ATOM   1606 1HG  PRO A 101       3.292  27.164  39.668  1.00  0.00           H  
ATOM   1607 2HG  PRO A 101       3.084  25.527  40.295  1.00  0.00           H  
ATOM   1608 1HD  PRO A 101       2.480  26.241  37.758  1.00  0.00           H  
ATOM   1609 2HD  PRO A 101       1.621  24.941  38.539  1.00  0.00           H  
ATOM   1610  N   GLY A 102       1.350  29.393  38.619  1.00  0.00           N  
ATOM   1611  CA  GLY A 102       1.675  30.785  38.367  1.00  0.00           C  
ATOM   1612  C   GLY A 102       0.558  31.543  37.652  1.00  0.00           C  
ATOM   1613  O   GLY A 102       0.705  32.733  37.363  1.00  0.00           O  
ATOM   1614  H   GLY A 102       1.649  28.707  37.945  1.00  0.00           H  
ATOM   1615 1HA  GLY A 102       1.902  31.277  39.312  1.00  0.00           H  
ATOM   1616 2HA  GLY A 102       2.580  30.829  37.762  1.00  0.00           H  
ATOM   1617  N   ILE A 103      -0.560  30.879  37.359  1.00  0.00           N  
ATOM   1618  CA  ILE A 103      -1.617  31.570  36.642  1.00  0.00           C  
ATOM   1619  C   ILE A 103      -2.605  32.204  37.599  1.00  0.00           C  
ATOM   1620  O   ILE A 103      -3.386  31.530  38.277  1.00  0.00           O  
ATOM   1621  CB  ILE A 103      -2.374  30.613  35.739  1.00  0.00           C  
ATOM   1622  CG1 ILE A 103      -1.400  29.912  34.864  1.00  0.00           C  
ATOM   1623  CG2 ILE A 103      -3.371  31.385  34.893  1.00  0.00           C  
ATOM   1624  CD1 ILE A 103      -0.590  30.801  33.975  1.00  0.00           C  
ATOM   1625  H   ILE A 103      -0.666  29.891  37.598  1.00  0.00           H  
ATOM   1626  HA  ILE A 103      -1.175  32.354  36.031  1.00  0.00           H  
ATOM   1627  HB  ILE A 103      -2.891  29.871  36.351  1.00  0.00           H  
ATOM   1628 1HG1 ILE A 103      -0.716  29.390  35.500  1.00  0.00           H  
ATOM   1629 2HG1 ILE A 103      -1.919  29.207  34.270  1.00  0.00           H  
ATOM   1630 1HG2 ILE A 103      -3.915  30.696  34.256  1.00  0.00           H  
ATOM   1631 2HG2 ILE A 103      -4.051  31.910  35.534  1.00  0.00           H  
ATOM   1632 3HG2 ILE A 103      -2.838  32.112  34.278  1.00  0.00           H  
ATOM   1633 1HD1 ILE A 103       0.107  30.189  33.390  1.00  0.00           H  
ATOM   1634 2HD1 ILE A 103      -1.251  31.344  33.302  1.00  0.00           H  
ATOM   1635 3HD1 ILE A 103      -0.026  31.508  34.582  1.00  0.00           H  
ATOM   1636  N   LYS A 104      -2.623  33.523  37.614  1.00  0.00           N  
ATOM   1637  CA  LYS A 104      -3.456  34.245  38.557  1.00  0.00           C  
ATOM   1638  C   LYS A 104      -4.900  34.354  38.108  1.00  0.00           C  
ATOM   1639  O   LYS A 104      -5.369  35.433  37.751  1.00  0.00           O  
ATOM   1640  CB  LYS A 104      -2.885  35.637  38.797  1.00  0.00           C  
ATOM   1641  CG  LYS A 104      -1.523  35.640  39.470  1.00  0.00           C  
ATOM   1642  CD  LYS A 104      -1.028  37.057  39.707  1.00  0.00           C  
ATOM   1643  CE  LYS A 104       0.325  37.057  40.394  1.00  0.00           C  
ATOM   1644  NZ  LYS A 104       0.834  38.436  40.617  1.00  0.00           N  
ATOM   1645  H   LYS A 104      -1.991  34.029  37.008  1.00  0.00           H  
ATOM   1646  HA  LYS A 104      -3.448  33.701  39.502  1.00  0.00           H  
ATOM   1647 1HB  LYS A 104      -2.788  36.156  37.845  1.00  0.00           H  
ATOM   1648 2HB  LYS A 104      -3.568  36.215  39.411  1.00  0.00           H  
ATOM   1649 1HG  LYS A 104      -1.578  35.116  40.421  1.00  0.00           H  
ATOM   1650 2HG  LYS A 104      -0.805  35.117  38.832  1.00  0.00           H  
ATOM   1651 1HD  LYS A 104      -0.942  37.576  38.752  1.00  0.00           H  
ATOM   1652 2HD  LYS A 104      -1.744  37.593  40.330  1.00  0.00           H  
ATOM   1653 1HE  LYS A 104       0.234  36.552  41.355  1.00  0.00           H  
ATOM   1654 2HE  LYS A 104       1.038  36.511  39.775  1.00  0.00           H  
ATOM   1655 1HZ  LYS A 104       1.733  38.393  41.075  1.00  0.00           H  
ATOM   1656 2HZ  LYS A 104       0.930  38.906  39.728  1.00  0.00           H  
ATOM   1657 3HZ  LYS A 104       0.184  38.945  41.198  1.00  0.00           H  
ATOM   1658  N   LEU A 105      -5.609  33.235  38.127  1.00  0.00           N  
ATOM   1659  CA  LEU A 105      -7.007  33.268  37.737  1.00  0.00           C  
ATOM   1660  C   LEU A 105      -7.821  33.873  38.873  1.00  0.00           C  
ATOM   1661  O   LEU A 105      -7.713  33.390  39.997  1.00  0.00           O  
ATOM   1662  CB  LEU A 105      -7.533  31.865  37.419  1.00  0.00           C  
ATOM   1663  CG  LEU A 105      -6.987  31.245  36.178  1.00  0.00           C  
ATOM   1664  CD1 LEU A 105      -7.469  29.822  36.038  1.00  0.00           C  
ATOM   1665  CD2 LEU A 105      -7.449  32.105  35.002  1.00  0.00           C  
ATOM   1666  H   LEU A 105      -5.136  32.377  38.413  1.00  0.00           H  
ATOM   1667  HA  LEU A 105      -7.067  33.858  36.834  1.00  0.00           H  
ATOM   1668 1HB  LEU A 105      -7.319  31.204  38.258  1.00  0.00           H  
ATOM   1669 2HB  LEU A 105      -8.611  31.933  37.291  1.00  0.00           H  
ATOM   1670  HG  LEU A 105      -5.927  31.216  36.231  1.00  0.00           H  
ATOM   1671 1HD1 LEU A 105      -7.062  29.394  35.123  1.00  0.00           H  
ATOM   1672 2HD1 LEU A 105      -7.128  29.246  36.889  1.00  0.00           H  
ATOM   1673 3HD1 LEU A 105      -8.558  29.809  35.996  1.00  0.00           H  
ATOM   1674 1HD2 LEU A 105      -7.080  31.701  34.089  1.00  0.00           H  
ATOM   1675 2HD2 LEU A 105      -8.533  32.125  34.966  1.00  0.00           H  
ATOM   1676 3HD2 LEU A 105      -7.074  33.123  35.125  1.00  0.00           H  
ATOM   1677  N   PRO A 106      -8.616  34.923  38.629  1.00  0.00           N  
ATOM   1678  CA  PRO A 106      -9.410  35.635  39.608  1.00  0.00           C  
ATOM   1679  C   PRO A 106     -10.619  34.886  40.063  1.00  0.00           C  
ATOM   1680  O   PRO A 106     -11.201  34.097  39.305  1.00  0.00           O  
ATOM   1681  CB  PRO A 106      -9.836  36.878  38.844  1.00  0.00           C  
ATOM   1682  CG  PRO A 106      -9.884  36.441  37.406  1.00  0.00           C  
ATOM   1683  CD  PRO A 106      -8.754  35.457  37.256  1.00  0.00           C  
ATOM   1684  HA  PRO A 106      -8.791  35.917  40.461  1.00  0.00           H  
ATOM   1685 1HB  PRO A 106     -10.814  37.214  39.216  1.00  0.00           H  
ATOM   1686 2HB  PRO A 106      -9.125  37.696  39.038  1.00  0.00           H  
ATOM   1687 1HG  PRO A 106     -10.870  36.000  37.178  1.00  0.00           H  
ATOM   1688 2HG  PRO A 106      -9.764  37.302  36.764  1.00  0.00           H  
ATOM   1689 1HD  PRO A 106      -9.059  34.676  36.544  1.00  0.00           H  
ATOM   1690 2HD  PRO A 106      -7.833  35.981  36.949  1.00  0.00           H  
ATOM   1691  N   LYS A 107     -11.091  35.192  41.244  1.00  0.00           N  
ATOM   1692  CA  LYS A 107     -12.373  34.640  41.564  1.00  0.00           C  
ATOM   1693  C   LYS A 107     -13.339  35.267  40.571  1.00  0.00           C  
ATOM   1694  O   LYS A 107     -13.159  36.410  40.110  1.00  0.00           O  
ATOM   1695  CB  LYS A 107     -12.753  34.819  43.027  1.00  0.00           C  
ATOM   1696  CG  LYS A 107     -11.875  34.003  43.950  1.00  0.00           C  
ATOM   1697  CD  LYS A 107     -12.278  34.114  45.390  1.00  0.00           C  
ATOM   1698  CE  LYS A 107     -11.320  33.323  46.259  1.00  0.00           C  
ATOM   1699  NZ  LYS A 107     -11.637  33.457  47.697  1.00  0.00           N  
ATOM   1700  H   LYS A 107     -10.578  35.791  41.896  1.00  0.00           H  
ATOM   1701  HA  LYS A 107     -12.354  33.569  41.373  1.00  0.00           H  
ATOM   1702 1HB  LYS A 107     -12.651  35.847  43.323  1.00  0.00           H  
ATOM   1703 2HB  LYS A 107     -13.791  34.528  43.181  1.00  0.00           H  
ATOM   1704 1HG  LYS A 107     -11.915  32.962  43.666  1.00  0.00           H  
ATOM   1705 2HG  LYS A 107     -10.850  34.340  43.855  1.00  0.00           H  
ATOM   1706 1HD  LYS A 107     -12.284  35.152  45.708  1.00  0.00           H  
ATOM   1707 2HD  LYS A 107     -13.279  33.707  45.518  1.00  0.00           H  
ATOM   1708 1HE  LYS A 107     -11.368  32.268  45.975  1.00  0.00           H  
ATOM   1709 2HE  LYS A 107     -10.312  33.687  46.089  1.00  0.00           H  
ATOM   1710 1HZ  LYS A 107     -10.974  32.925  48.233  1.00  0.00           H  
ATOM   1711 2HZ  LYS A 107     -11.574  34.457  47.966  1.00  0.00           H  
ATOM   1712 3HZ  LYS A 107     -12.565  33.119  47.874  1.00  0.00           H  
ATOM   1713  N   ASN A 108     -14.359  34.490  40.250  1.00  0.00           N  
ATOM   1714  CA  ASN A 108     -15.377  34.764  39.245  1.00  0.00           C  
ATOM   1715  C   ASN A 108     -14.870  34.579  37.795  1.00  0.00           C  
ATOM   1716  O   ASN A 108     -15.509  35.025  36.844  1.00  0.00           O  
ATOM   1717  CB  ASN A 108     -16.017  36.131  39.458  1.00  0.00           C  
ATOM   1718  CG  ASN A 108     -16.693  36.244  40.842  1.00  0.00           C  
ATOM   1719  OD1 ASN A 108     -17.389  35.331  41.327  1.00  0.00           O  
ATOM   1720  ND2 ASN A 108     -16.503  37.370  41.477  1.00  0.00           N  
ATOM   1721  H   ASN A 108     -14.419  33.598  40.717  1.00  0.00           H  
ATOM   1722  HA  ASN A 108     -16.160  34.036  39.383  1.00  0.00           H  
ATOM   1723 1HB  ASN A 108     -15.312  36.940  39.329  1.00  0.00           H  
ATOM   1724 2HB  ASN A 108     -16.789  36.268  38.699  1.00  0.00           H  
ATOM   1725 1HD2 ASN A 108     -16.918  37.514  42.376  1.00  0.00           H  
ATOM   1726 2HD2 ASN A 108     -15.954  38.094  41.056  1.00  0.00           H  
ATOM   1727  N   THR A 109     -13.766  33.825  37.632  1.00  0.00           N  
ATOM   1728  CA  THR A 109     -13.300  33.375  36.308  1.00  0.00           C  
ATOM   1729  C   THR A 109     -14.408  32.593  35.644  1.00  0.00           C  
ATOM   1730  O   THR A 109     -15.042  31.753  36.283  1.00  0.00           O  
ATOM   1731  CB  THR A 109     -12.061  32.466  36.399  1.00  0.00           C  
ATOM   1732  OG1 THR A 109     -10.995  33.156  37.004  1.00  0.00           O  
ATOM   1733  CG2 THR A 109     -11.598  31.990  35.061  1.00  0.00           C  
ATOM   1734  H   THR A 109     -13.209  33.573  38.448  1.00  0.00           H  
ATOM   1735  HA  THR A 109     -13.067  34.226  35.679  1.00  0.00           H  
ATOM   1736  HB  THR A 109     -12.313  31.609  36.995  1.00  0.00           H  
ATOM   1737  HG1 THR A 109     -11.216  33.349  37.929  1.00  0.00           H  
ATOM   1738 1HG2 THR A 109     -10.738  31.362  35.211  1.00  0.00           H  
ATOM   1739 2HG2 THR A 109     -12.380  31.419  34.562  1.00  0.00           H  
ATOM   1740 3HG2 THR A 109     -11.325  32.838  34.454  1.00  0.00           H  
ATOM   1741  N   LEU A 110     -14.664  32.876  34.380  1.00  0.00           N  
ATOM   1742  CA  LEU A 110     -15.732  32.197  33.686  1.00  0.00           C  
ATOM   1743  C   LEU A 110     -15.151  31.003  32.942  1.00  0.00           C  
ATOM   1744  O   LEU A 110     -14.073  31.101  32.345  1.00  0.00           O  
ATOM   1745  CB  LEU A 110     -16.371  33.186  32.715  1.00  0.00           C  
ATOM   1746  CG  LEU A 110     -16.844  34.511  33.383  1.00  0.00           C  
ATOM   1747  CD1 LEU A 110     -17.403  35.442  32.329  1.00  0.00           C  
ATOM   1748  CD2 LEU A 110     -17.854  34.211  34.471  1.00  0.00           C  
ATOM   1749  H   LEU A 110     -14.109  33.566  33.883  1.00  0.00           H  
ATOM   1750  HA  LEU A 110     -16.469  31.850  34.409  1.00  0.00           H  
ATOM   1751 1HB  LEU A 110     -15.641  33.442  31.946  1.00  0.00           H  
ATOM   1752 2HB  LEU A 110     -17.232  32.708  32.245  1.00  0.00           H  
ATOM   1753  HG  LEU A 110     -15.980  35.007  33.837  1.00  0.00           H  
ATOM   1754 1HD1 LEU A 110     -17.707  36.378  32.797  1.00  0.00           H  
ATOM   1755 2HD1 LEU A 110     -16.633  35.643  31.581  1.00  0.00           H  
ATOM   1756 3HD1 LEU A 110     -18.265  34.977  31.852  1.00  0.00           H  
ATOM   1757 1HD2 LEU A 110     -18.162  35.138  34.950  1.00  0.00           H  
ATOM   1758 2HD2 LEU A 110     -18.723  33.710  34.042  1.00  0.00           H  
ATOM   1759 3HD2 LEU A 110     -17.383  33.569  35.206  1.00  0.00           H  
ATOM   1760  N   ALA A 111     -15.865  29.885  32.937  1.00  0.00           N  
ATOM   1761  CA  ALA A 111     -15.350  28.728  32.209  1.00  0.00           C  
ATOM   1762  C   ALA A 111     -16.147  28.499  30.948  1.00  0.00           C  
ATOM   1763  O   ALA A 111     -17.378  28.591  30.974  1.00  0.00           O  
ATOM   1764  CB  ALA A 111     -15.375  27.494  33.062  1.00  0.00           C  
ATOM   1765  H   ALA A 111     -16.762  29.868  33.423  1.00  0.00           H  
ATOM   1766  HA  ALA A 111     -14.322  28.931  31.931  1.00  0.00           H  
ATOM   1767 1HB  ALA A 111     -14.957  26.671  32.487  1.00  0.00           H  
ATOM   1768 2HB  ALA A 111     -14.776  27.660  33.957  1.00  0.00           H  
ATOM   1769 3HB  ALA A 111     -16.403  27.269  33.345  1.00  0.00           H  
ATOM   1770  N   LYS A 112     -15.462  28.151  29.866  1.00  0.00           N  
ATOM   1771  CA  LYS A 112     -16.167  27.940  28.612  1.00  0.00           C  
ATOM   1772  C   LYS A 112     -15.624  26.826  27.748  1.00  0.00           C  
ATOM   1773  O   LYS A 112     -14.419  26.696  27.559  1.00  0.00           O  
ATOM   1774  CB  LYS A 112     -16.168  29.239  27.803  1.00  0.00           C  
ATOM   1775  CG  LYS A 112     -16.950  29.193  26.483  1.00  0.00           C  
ATOM   1776  CD  LYS A 112     -16.999  30.573  25.845  1.00  0.00           C  
ATOM   1777  CE  LYS A 112     -17.779  30.570  24.545  1.00  0.00           C  
ATOM   1778  NZ  LYS A 112     -17.840  31.938  23.942  1.00  0.00           N  
ATOM   1779  H   LYS A 112     -14.443  28.094  29.921  1.00  0.00           H  
ATOM   1780  HA  LYS A 112     -17.182  27.695  28.857  1.00  0.00           H  
ATOM   1781 1HB  LYS A 112     -16.599  30.036  28.408  1.00  0.00           H  
ATOM   1782 2HB  LYS A 112     -15.142  29.523  27.569  1.00  0.00           H  
ATOM   1783 1HG  LYS A 112     -16.467  28.504  25.789  1.00  0.00           H  
ATOM   1784 2HG  LYS A 112     -17.962  28.846  26.667  1.00  0.00           H  
ATOM   1785 1HD  LYS A 112     -17.471  31.271  26.537  1.00  0.00           H  
ATOM   1786 2HD  LYS A 112     -15.981  30.915  25.646  1.00  0.00           H  
ATOM   1787 1HE  LYS A 112     -17.301  29.892  23.842  1.00  0.00           H  
ATOM   1788 2HE  LYS A 112     -18.794  30.217  24.739  1.00  0.00           H  
ATOM   1789 1HZ  LYS A 112     -18.367  31.910  23.083  1.00  0.00           H  
ATOM   1790 2HZ  LYS A 112     -18.292  32.567  24.593  1.00  0.00           H  
ATOM   1791 3HZ  LYS A 112     -16.903  32.266  23.752  1.00  0.00           H  
ATOM   1792  N   ILE A 113     -16.516  26.029  27.187  1.00  0.00           N  
ATOM   1793  CA  ILE A 113     -16.037  25.013  26.256  1.00  0.00           C  
ATOM   1794  C   ILE A 113     -15.922  25.547  24.829  1.00  0.00           C  
ATOM   1795  O   ILE A 113     -16.858  26.133  24.285  1.00  0.00           O  
ATOM   1796  CB  ILE A 113     -16.910  23.771  26.230  1.00  0.00           C  
ATOM   1797  CG1 ILE A 113     -16.930  23.136  27.505  1.00  0.00           C  
ATOM   1798  CG2 ILE A 113     -16.383  22.825  25.258  1.00  0.00           C  
ATOM   1799  CD1 ILE A 113     -17.915  22.022  27.568  1.00  0.00           C  
ATOM   1800  H   ILE A 113     -17.504  26.149  27.424  1.00  0.00           H  
ATOM   1801  HA  ILE A 113     -15.044  24.700  26.573  1.00  0.00           H  
ATOM   1802  HB  ILE A 113     -17.921  24.033  25.970  1.00  0.00           H  
ATOM   1803 1HG1 ILE A 113     -15.953  22.748  27.712  1.00  0.00           H  
ATOM   1804 2HG1 ILE A 113     -17.185  23.873  28.249  1.00  0.00           H  
ATOM   1805 1HG2 ILE A 113     -17.009  21.948  25.272  1.00  0.00           H  
ATOM   1806 2HG2 ILE A 113     -16.386  23.262  24.263  1.00  0.00           H  
ATOM   1807 3HG2 ILE A 113     -15.366  22.556  25.526  1.00  0.00           H  
ATOM   1808 1HD1 ILE A 113     -17.886  21.573  28.542  1.00  0.00           H  
ATOM   1809 2HD1 ILE A 113     -18.917  22.403  27.374  1.00  0.00           H  
ATOM   1810 3HD1 ILE A 113     -17.667  21.266  26.826  1.00  0.00           H  
ATOM   1811  N   GLY A 114     -14.753  25.370  24.227  1.00  0.00           N  
ATOM   1812  CA  GLY A 114     -14.528  25.805  22.854  1.00  0.00           C  
ATOM   1813  C   GLY A 114     -14.057  24.637  21.997  1.00  0.00           C  
ATOM   1814  O   GLY A 114     -14.050  23.490  22.454  1.00  0.00           O  
ATOM   1815  H   GLY A 114     -14.010  24.890  24.734  1.00  0.00           H  
ATOM   1816 1HA  GLY A 114     -15.441  26.223  22.439  1.00  0.00           H  
ATOM   1817 2HA  GLY A 114     -13.777  26.594  22.845  1.00  0.00           H  
ATOM   1818  N   GLN A 115     -13.643  24.940  20.762  1.00  0.00           N  
ATOM   1819  CA  GLN A 115     -13.134  23.924  19.841  1.00  0.00           C  
ATOM   1820  C   GLN A 115     -11.804  24.421  19.268  1.00  0.00           C  
ATOM   1821  O   GLN A 115     -11.628  25.624  19.063  1.00  0.00           O  
ATOM   1822  CB  GLN A 115     -14.147  23.621  18.714  1.00  0.00           C  
ATOM   1823  CG  GLN A 115     -15.513  23.035  19.190  1.00  0.00           C  
ATOM   1824  CD  GLN A 115     -16.530  22.798  18.041  1.00  0.00           C  
ATOM   1825  OE1 GLN A 115     -17.136  21.706  17.866  1.00  0.00           O  
ATOM   1826  NE2 GLN A 115     -16.683  23.849  17.242  1.00  0.00           N  
ATOM   1827  H   GLN A 115     -13.684  25.901  20.454  1.00  0.00           H  
ATOM   1828  HA  GLN A 115     -12.939  23.017  20.390  1.00  0.00           H  
ATOM   1829 1HB  GLN A 115     -14.343  24.529  18.146  1.00  0.00           H  
ATOM   1830 2HB  GLN A 115     -13.703  22.894  18.025  1.00  0.00           H  
ATOM   1831 1HG  GLN A 115     -15.312  22.072  19.656  1.00  0.00           H  
ATOM   1832 2HG  GLN A 115     -15.969  23.713  19.912  1.00  0.00           H  
ATOM   1833 1HE2 GLN A 115     -17.300  23.831  16.456  1.00  0.00           H  
ATOM   1834 2HE2 GLN A 115     -16.141  24.673  17.415  1.00  0.00           H  
ATOM   1835  N   THR A 116     -10.888  23.495  18.988  1.00  0.00           N  
ATOM   1836  CA  THR A 116      -9.571  23.836  18.449  1.00  0.00           C  
ATOM   1837  C   THR A 116      -9.409  23.443  16.987  1.00  0.00           C  
ATOM   1838  O   THR A 116      -8.340  23.636  16.404  1.00  0.00           O  
ATOM   1839  CB  THR A 116      -8.446  23.133  19.243  1.00  0.00           C  
ATOM   1840  OG1 THR A 116      -8.574  21.720  19.107  1.00  0.00           O  
ATOM   1841  CG2 THR A 116      -8.562  23.446  20.687  1.00  0.00           C  
ATOM   1842  H   THR A 116     -11.108  22.525  19.197  1.00  0.00           H  
ATOM   1843  HA  THR A 116      -9.433  24.912  18.529  1.00  0.00           H  
ATOM   1844  HB  THR A 116      -7.478  23.455  18.869  1.00  0.00           H  
ATOM   1845  HG1 THR A 116      -9.485  21.470  19.326  1.00  0.00           H  
ATOM   1846 1HG2 THR A 116      -7.776  22.940  21.241  1.00  0.00           H  
ATOM   1847 2HG2 THR A 116      -8.480  24.522  20.833  1.00  0.00           H  
ATOM   1848 3HG2 THR A 116      -9.532  23.094  21.031  1.00  0.00           H  
ATOM   1849  N   SER A 117     -10.446  22.860  16.401  1.00  0.00           N  
ATOM   1850  CA  SER A 117     -10.339  22.379  15.031  1.00  0.00           C  
ATOM   1851  C   SER A 117     -11.677  22.240  14.332  1.00  0.00           C  
ATOM   1852  O   SER A 117     -12.728  22.169  14.966  1.00  0.00           O  
ATOM   1853  CB  SER A 117      -9.639  21.025  15.011  1.00  0.00           C  
ATOM   1854  OG  SER A 117     -10.437  19.990  15.594  1.00  0.00           O  
ATOM   1855  H   SER A 117     -11.302  22.747  16.919  1.00  0.00           H  
ATOM   1856  HA  SER A 117      -9.737  23.095  14.467  1.00  0.00           H  
ATOM   1857 1HB  SER A 117      -9.389  20.758  13.985  1.00  0.00           H  
ATOM   1858 2HB  SER A 117      -8.698  21.104  15.557  1.00  0.00           H  
ATOM   1859  HG  SER A 117      -9.848  19.221  15.651  1.00  0.00           H  
ATOM   1860  N   LEU A 118     -11.618  22.035  13.017  1.00  0.00           N  
ATOM   1861  CA  LEU A 118     -12.804  21.815  12.184  1.00  0.00           C  
ATOM   1862  C   LEU A 118     -13.307  20.385  12.324  1.00  0.00           C  
ATOM   1863  O   LEU A 118     -14.295  19.985  11.711  1.00  0.00           O  
ATOM   1864  CB  LEU A 118     -12.470  22.110  10.725  1.00  0.00           C  
ATOM   1865  CG  LEU A 118     -12.121  23.568  10.429  1.00  0.00           C  
ATOM   1866  CD1 LEU A 118     -11.677  23.695   8.984  1.00  0.00           C  
ATOM   1867  CD2 LEU A 118     -13.338  24.438  10.711  1.00  0.00           C  
ATOM   1868  H   LEU A 118     -10.716  22.081  12.564  1.00  0.00           H  
ATOM   1869  HA  LEU A 118     -13.589  22.494  12.511  1.00  0.00           H  
ATOM   1870 1HB  LEU A 118     -11.625  21.490  10.423  1.00  0.00           H  
ATOM   1871 2HB  LEU A 118     -13.330  21.840  10.111  1.00  0.00           H  
ATOM   1872  HG  LEU A 118     -11.295  23.884  11.065  1.00  0.00           H  
ATOM   1873 1HD1 LEU A 118     -11.420  24.733   8.772  1.00  0.00           H  
ATOM   1874 2HD1 LEU A 118     -10.807  23.068   8.823  1.00  0.00           H  
ATOM   1875 3HD1 LEU A 118     -12.484  23.379   8.325  1.00  0.00           H  
ATOM   1876 1HD2 LEU A 118     -13.094  25.482  10.507  1.00  0.00           H  
ATOM   1877 2HD2 LEU A 118     -14.165  24.127  10.073  1.00  0.00           H  
ATOM   1878 3HD2 LEU A 118     -13.628  24.332  11.757  1.00  0.00           H  
ATOM   1879  N   LEU A 119     -12.594  19.620  13.133  1.00  0.00           N  
ATOM   1880  CA  LEU A 119     -12.922  18.258  13.465  1.00  0.00           C  
ATOM   1881  C   LEU A 119     -13.693  18.243  14.788  1.00  0.00           C  
ATOM   1882  O   LEU A 119     -14.166  17.196  15.230  1.00  0.00           O  
ATOM   1883  CB  LEU A 119     -11.628  17.478  13.596  1.00  0.00           C  
ATOM   1884  CG  LEU A 119     -10.778  17.500  12.360  1.00  0.00           C  
ATOM   1885  CD1 LEU A 119      -9.491  16.822  12.654  1.00  0.00           C  
ATOM   1886  CD2 LEU A 119     -11.531  16.826  11.229  1.00  0.00           C  
ATOM   1887  H   LEU A 119     -11.780  20.022  13.569  1.00  0.00           H  
ATOM   1888  HA  LEU A 119     -13.545  17.832  12.680  1.00  0.00           H  
ATOM   1889 1HB  LEU A 119     -11.055  17.878  14.415  1.00  0.00           H  
ATOM   1890 2HB  LEU A 119     -11.867  16.441  13.818  1.00  0.00           H  
ATOM   1891  HG  LEU A 119     -10.557  18.532  12.081  1.00  0.00           H  
ATOM   1892 1HD1 LEU A 119      -8.868  16.856  11.771  1.00  0.00           H  
ATOM   1893 2HD1 LEU A 119      -8.988  17.339  13.468  1.00  0.00           H  
ATOM   1894 3HD1 LEU A 119      -9.682  15.789  12.940  1.00  0.00           H  
ATOM   1895 1HD2 LEU A 119     -10.931  16.833  10.333  1.00  0.00           H  
ATOM   1896 2HD2 LEU A 119     -11.751  15.795  11.505  1.00  0.00           H  
ATOM   1897 3HD2 LEU A 119     -12.465  17.360  11.044  1.00  0.00           H  
ATOM   1898  N   GLY A 120     -13.804  19.421  15.426  1.00  0.00           N  
ATOM   1899  CA  GLY A 120     -14.509  19.580  16.690  1.00  0.00           C  
ATOM   1900  C   GLY A 120     -13.723  19.202  17.946  1.00  0.00           C  
ATOM   1901  O   GLY A 120     -14.325  18.979  18.997  1.00  0.00           O  
ATOM   1902  H   GLY A 120     -13.402  20.266  15.031  1.00  0.00           H  
ATOM   1903 1HA  GLY A 120     -14.817  20.624  16.772  1.00  0.00           H  
ATOM   1904 2HA  GLY A 120     -15.428  19.000  16.658  1.00  0.00           H  
ATOM   1905  N   SER A 121     -12.390  19.077  17.879  1.00  0.00           N  
ATOM   1906  CA  SER A 121     -11.710  18.699  19.120  1.00  0.00           C  
ATOM   1907  C   SER A 121     -11.942  19.799  20.138  1.00  0.00           C  
ATOM   1908  O   SER A 121     -11.716  20.971  19.836  1.00  0.00           O  
ATOM   1909  CB  SER A 121     -10.228  18.493  18.916  1.00  0.00           C  
ATOM   1910  OG  SER A 121      -9.594  18.223  20.137  1.00  0.00           O  
ATOM   1911  H   SER A 121     -11.865  19.286  17.030  1.00  0.00           H  
ATOM   1912  HA  SER A 121     -12.147  17.774  19.501  1.00  0.00           H  
ATOM   1913 1HB  SER A 121     -10.064  17.668  18.225  1.00  0.00           H  
ATOM   1914 2HB  SER A 121      -9.797  19.389  18.466  1.00  0.00           H  
ATOM   1915  HG  SER A 121      -9.899  18.906  20.755  1.00  0.00           H  
ATOM   1916  N   GLN A 122     -12.360  19.440  21.346  1.00  0.00           N  
ATOM   1917  CA  GLN A 122     -12.668  20.467  22.337  1.00  0.00           C  
ATOM   1918  C   GLN A 122     -11.582  20.810  23.321  1.00  0.00           C  
ATOM   1919  O   GLN A 122     -10.648  20.036  23.552  1.00  0.00           O  
ATOM   1920  CB  GLN A 122     -13.927  20.151  23.126  1.00  0.00           C  
ATOM   1921  CG  GLN A 122     -15.164  20.165  22.331  1.00  0.00           C  
ATOM   1922  CD  GLN A 122     -16.376  20.137  23.193  1.00  0.00           C  
ATOM   1923  OE1 GLN A 122     -16.477  19.458  24.221  1.00  0.00           O  
ATOM   1924  NE2 GLN A 122     -17.346  20.918  22.783  1.00  0.00           N  
ATOM   1925  H   GLN A 122     -12.517  18.463  21.560  1.00  0.00           H  
ATOM   1926  HA  GLN A 122     -12.885  21.376  21.796  1.00  0.00           H  
ATOM   1927 1HB  GLN A 122     -13.836  19.159  23.558  1.00  0.00           H  
ATOM   1928 2HB  GLN A 122     -14.040  20.868  23.937  1.00  0.00           H  
ATOM   1929 1HG  GLN A 122     -15.183  21.080  21.750  1.00  0.00           H  
ATOM   1930 2HG  GLN A 122     -15.179  19.296  21.670  1.00  0.00           H  
ATOM   1931 1HE2 GLN A 122     -18.200  20.984  23.306  1.00  0.00           H  
ATOM   1932 2HE2 GLN A 122     -17.225  21.467  21.952  1.00  0.00           H  
ATOM   1933  N   HIS A 123     -11.765  21.977  23.926  1.00  0.00           N  
ATOM   1934  CA  HIS A 123     -10.904  22.472  24.996  1.00  0.00           C  
ATOM   1935  C   HIS A 123     -11.721  23.318  25.963  1.00  0.00           C  
ATOM   1936  O   HIS A 123     -12.822  23.770  25.638  1.00  0.00           O  
ATOM   1937  CB  HIS A 123      -9.747  23.323  24.455  1.00  0.00           C  
ATOM   1938  CG  HIS A 123     -10.127  24.671  23.903  1.00  0.00           C  
ATOM   1939  ND1 HIS A 123     -10.634  24.846  22.648  1.00  0.00           N  
ATOM   1940  CD2 HIS A 123     -10.034  25.898  24.439  1.00  0.00           C  
ATOM   1941  CE1 HIS A 123     -10.834  26.131  22.426  1.00  0.00           C  
ATOM   1942  NE2 HIS A 123     -10.486  26.791  23.493  1.00  0.00           N  
ATOM   1943  H   HIS A 123     -12.554  22.540  23.607  1.00  0.00           H  
ATOM   1944  HA  HIS A 123     -10.483  21.637  25.558  1.00  0.00           H  
ATOM   1945 1HB  HIS A 123      -9.025  23.496  25.241  1.00  0.00           H  
ATOM   1946 2HB  HIS A 123      -9.235  22.767  23.670  1.00  0.00           H  
ATOM   1947  HD2 HIS A 123      -9.666  26.139  25.441  1.00  0.00           H  
ATOM   1948  HE1 HIS A 123     -11.228  26.567  21.512  1.00  0.00           H  
ATOM   1949  HE2 HIS A 123     -10.548  27.822  23.611  1.00  0.00           H  
ATOM   1950  N   VAL A 124     -11.169  23.569  27.139  1.00  0.00           N  
ATOM   1951  CA  VAL A 124     -11.843  24.442  28.097  1.00  0.00           C  
ATOM   1952  C   VAL A 124     -11.066  25.712  28.343  1.00  0.00           C  
ATOM   1953  O   VAL A 124      -9.857  25.678  28.525  1.00  0.00           O  
ATOM   1954  CB  VAL A 124     -12.118  23.703  29.422  1.00  0.00           C  
ATOM   1955  CG1 VAL A 124     -12.705  24.680  30.473  1.00  0.00           C  
ATOM   1956  CG2 VAL A 124     -13.079  22.588  29.128  1.00  0.00           C  
ATOM   1957  H   VAL A 124     -10.253  23.168  27.354  1.00  0.00           H  
ATOM   1958  HA  VAL A 124     -12.809  24.724  27.687  1.00  0.00           H  
ATOM   1959  HB  VAL A 124     -11.233  23.302  29.809  1.00  0.00           H  
ATOM   1960 1HG1 VAL A 124     -12.916  24.142  31.399  1.00  0.00           H  
ATOM   1961 2HG1 VAL A 124     -11.985  25.472  30.675  1.00  0.00           H  
ATOM   1962 3HG1 VAL A 124     -13.609  25.126  30.093  1.00  0.00           H  
ATOM   1963 1HG2 VAL A 124     -13.286  22.056  30.023  1.00  0.00           H  
ATOM   1964 2HG2 VAL A 124     -13.990  23.007  28.734  1.00  0.00           H  
ATOM   1965 3HG2 VAL A 124     -12.642  21.913  28.402  1.00  0.00           H  
ATOM   1966  N   GLU A 125     -11.750  26.838  28.289  1.00  0.00           N  
ATOM   1967  CA  GLU A 125     -11.099  28.092  28.550  1.00  0.00           C  
ATOM   1968  C   GLU A 125     -11.472  28.576  29.942  1.00  0.00           C  
ATOM   1969  O   GLU A 125     -12.609  28.392  30.374  1.00  0.00           O  
ATOM   1970  CB  GLU A 125     -11.491  29.137  27.505  1.00  0.00           C  
ATOM   1971  CG  GLU A 125     -11.094  28.782  26.117  1.00  0.00           C  
ATOM   1972  CD  GLU A 125     -11.405  29.824  25.066  1.00  0.00           C  
ATOM   1973  OE1 GLU A 125     -11.927  30.884  25.374  1.00  0.00           O  
ATOM   1974  OE2 GLU A 125     -11.124  29.529  23.923  1.00  0.00           O  
ATOM   1975  H   GLU A 125     -12.737  26.817  28.080  1.00  0.00           H  
ATOM   1976  HA  GLU A 125     -10.040  27.931  28.494  1.00  0.00           H  
ATOM   1977 1HB  GLU A 125     -12.571  29.301  27.531  1.00  0.00           H  
ATOM   1978 2HB  GLU A 125     -11.004  30.079  27.753  1.00  0.00           H  
ATOM   1979 1HG  GLU A 125     -10.029  28.572  26.106  1.00  0.00           H  
ATOM   1980 2HG  GLU A 125     -11.629  27.866  25.865  1.00  0.00           H  
ATOM   1981  N   LEU A 126     -10.522  29.196  30.635  1.00  0.00           N  
ATOM   1982  CA  LEU A 126     -10.780  29.823  31.929  1.00  0.00           C  
ATOM   1983  C   LEU A 126     -10.522  31.323  31.786  1.00  0.00           C  
ATOM   1984  O   LEU A 126      -9.387  31.777  31.856  1.00  0.00           O  
ATOM   1985  CB  LEU A 126      -9.901  29.183  33.013  1.00  0.00           C  
ATOM   1986  CG  LEU A 126     -10.077  27.642  33.188  1.00  0.00           C  
ATOM   1987  CD1 LEU A 126      -9.065  27.113  34.220  1.00  0.00           C  
ATOM   1988  CD2 LEU A 126     -11.489  27.337  33.620  1.00  0.00           C  
ATOM   1989  H   LEU A 126      -9.601  29.261  30.212  1.00  0.00           H  
ATOM   1990  HA  LEU A 126     -11.824  29.678  32.193  1.00  0.00           H  
ATOM   1991 1HB  LEU A 126      -8.862  29.367  32.782  1.00  0.00           H  
ATOM   1992 2HB  LEU A 126     -10.131  29.637  33.957  1.00  0.00           H  
ATOM   1993  HG  LEU A 126      -9.885  27.155  32.245  1.00  0.00           H  
ATOM   1994 1HD1 LEU A 126      -9.187  26.035  34.334  1.00  0.00           H  
ATOM   1995 2HD1 LEU A 126      -8.049  27.331  33.886  1.00  0.00           H  
ATOM   1996 3HD1 LEU A 126      -9.243  27.590  35.181  1.00  0.00           H  
ATOM   1997 1HD2 LEU A 126     -11.609  26.262  33.730  1.00  0.00           H  
ATOM   1998 2HD2 LEU A 126     -11.681  27.822  34.564  1.00  0.00           H  
ATOM   1999 3HD2 LEU A 126     -12.191  27.705  32.877  1.00  0.00           H  
ATOM   2000  N   ASN A 127     -11.577  32.075  31.515  1.00  0.00           N  
ATOM   2001  CA  ASN A 127     -11.460  33.480  31.152  1.00  0.00           C  
ATOM   2002  C   ASN A 127     -11.873  34.464  32.246  1.00  0.00           C  
ATOM   2003  O   ASN A 127     -12.999  34.393  32.731  1.00  0.00           O  
ATOM   2004  CB  ASN A 127     -12.243  33.743  29.887  1.00  0.00           C  
ATOM   2005  CG  ASN A 127     -11.618  32.990  28.714  1.00  0.00           C  
ATOM   2006  OD1 ASN A 127     -10.365  32.901  28.603  1.00  0.00           O  
ATOM   2007  ND2 ASN A 127     -12.474  32.464  27.857  1.00  0.00           N  
ATOM   2008  H   ASN A 127     -12.500  31.652  31.561  1.00  0.00           H  
ATOM   2009  HA  ASN A 127     -10.424  33.644  30.890  1.00  0.00           H  
ATOM   2010 1HB  ASN A 127     -13.282  33.414  30.028  1.00  0.00           H  
ATOM   2011 2HB  ASN A 127     -12.252  34.813  29.674  1.00  0.00           H  
ATOM   2012 1HD2 ASN A 127     -12.153  31.928  27.037  1.00  0.00           H  
ATOM   2013 2HD2 ASN A 127     -13.454  32.579  28.002  1.00  0.00           H  
ATOM   2014  N   PRO A 128     -11.004  35.373  32.696  1.00  0.00           N  
ATOM   2015  CA  PRO A 128     -11.342  36.383  33.676  1.00  0.00           C  
ATOM   2016  C   PRO A 128     -12.607  37.106  33.189  1.00  0.00           C  
ATOM   2017  O   PRO A 128     -12.756  37.312  31.981  1.00  0.00           O  
ATOM   2018  CB  PRO A 128     -10.097  37.280  33.642  1.00  0.00           C  
ATOM   2019  CG  PRO A 128      -8.970  36.337  33.253  1.00  0.00           C  
ATOM   2020  CD  PRO A 128      -9.586  35.378  32.268  1.00  0.00           C  
ATOM   2021  HA  PRO A 128     -11.463  35.885  34.645  1.00  0.00           H  
ATOM   2022 1HB  PRO A 128     -10.247  38.093  32.910  1.00  0.00           H  
ATOM   2023 2HB  PRO A 128      -9.946  37.761  34.608  1.00  0.00           H  
ATOM   2024 1HG  PRO A 128      -8.132  36.905  32.829  1.00  0.00           H  
ATOM   2025 2HG  PRO A 128      -8.581  35.822  34.149  1.00  0.00           H  
ATOM   2026 1HD  PRO A 128      -9.480  35.742  31.230  1.00  0.00           H  
ATOM   2027 2HD  PRO A 128      -9.119  34.389  32.430  1.00  0.00           H  
ATOM   2028  N   PRO A 129     -13.501  37.525  34.091  1.00  0.00           N  
ATOM   2029  CA  PRO A 129     -14.760  38.193  33.836  1.00  0.00           C  
ATOM   2030  C   PRO A 129     -14.508  39.646  33.504  1.00  0.00           C  
ATOM   2031  O   PRO A 129     -13.370  40.108  33.558  1.00  0.00           O  
ATOM   2032  CB  PRO A 129     -15.484  38.051  35.164  1.00  0.00           C  
ATOM   2033  CG  PRO A 129     -14.392  38.119  36.153  1.00  0.00           C  
ATOM   2034  CD  PRO A 129     -13.224  37.380  35.523  1.00  0.00           C  
ATOM   2035  HA  PRO A 129     -15.289  37.681  33.024  1.00  0.00           H  
ATOM   2036 1HB  PRO A 129     -16.223  38.849  35.289  1.00  0.00           H  
ATOM   2037 2HB  PRO A 129     -16.030  37.091  35.199  1.00  0.00           H  
ATOM   2038 1HG  PRO A 129     -14.180  39.158  36.321  1.00  0.00           H  
ATOM   2039 2HG  PRO A 129     -14.706  37.692  37.114  1.00  0.00           H  
ATOM   2040 1HD  PRO A 129     -12.274  37.848  35.802  1.00  0.00           H  
ATOM   2041 2HD  PRO A 129     -13.287  36.356  35.831  1.00  0.00           H  
ATOM   2042  N   GLU A 130     -15.574  40.377  33.200  1.00  0.00           N  
ATOM   2043  CA  GLU A 130     -15.476  41.810  32.928  1.00  0.00           C  
ATOM   2044  C   GLU A 130     -14.941  42.608  34.126  1.00  0.00           C  
ATOM   2045  O   GLU A 130     -14.314  43.654  33.950  1.00  0.00           O  
ATOM   2046  CB  GLU A 130     -16.844  42.356  32.521  1.00  0.00           C  
ATOM   2047  CG  GLU A 130     -17.336  41.866  31.158  1.00  0.00           C  
ATOM   2048  CD  GLU A 130     -18.710  42.388  30.789  1.00  0.00           C  
ATOM   2049  OE1 GLU A 130     -19.330  43.023  31.611  1.00  0.00           O  
ATOM   2050  OE2 GLU A 130     -19.139  42.140  29.686  1.00  0.00           O  
ATOM   2051  H   GLU A 130     -16.481  39.934  33.149  1.00  0.00           H  
ATOM   2052  HA  GLU A 130     -14.785  41.950  32.096  1.00  0.00           H  
ATOM   2053 1HB  GLU A 130     -17.586  42.081  33.270  1.00  0.00           H  
ATOM   2054 2HB  GLU A 130     -16.799  43.445  32.489  1.00  0.00           H  
ATOM   2055 1HG  GLU A 130     -16.627  42.192  30.396  1.00  0.00           H  
ATOM   2056 2HG  GLU A 130     -17.349  40.778  31.157  1.00  0.00           H  
ATOM   2057  N   ASP A 131     -15.203  42.126  35.340  1.00  0.00           N  
ATOM   2058  CA  ASP A 131     -14.755  42.784  36.567  1.00  0.00           C  
ATOM   2059  C   ASP A 131     -14.155  41.749  37.538  1.00  0.00           C  
ATOM   2060  O   ASP A 131     -14.852  41.275  38.433  1.00  0.00           O  
ATOM   2061  CB  ASP A 131     -15.933  43.517  37.228  1.00  0.00           C  
ATOM   2062  CG  ASP A 131     -15.548  44.383  38.446  1.00  0.00           C  
ATOM   2063  OD1 ASP A 131     -14.384  44.600  38.667  1.00  0.00           O  
ATOM   2064  OD2 ASP A 131     -16.441  44.826  39.133  1.00  0.00           O  
ATOM   2065  H   ASP A 131     -15.723  41.266  35.405  1.00  0.00           H  
ATOM   2066  HA  ASP A 131     -14.003  43.533  36.318  1.00  0.00           H  
ATOM   2067 1HB  ASP A 131     -16.409  44.165  36.490  1.00  0.00           H  
ATOM   2068 2HB  ASP A 131     -16.677  42.789  37.546  1.00  0.00           H  
ATOM   2069  N   PRO A 132     -12.883  41.332  37.341  1.00  0.00           N  
ATOM   2070  CA  PRO A 132     -12.168  40.312  38.103  1.00  0.00           C  
ATOM   2071  C   PRO A 132     -12.102  40.619  39.585  1.00  0.00           C  
ATOM   2072  O   PRO A 132     -11.894  41.768  39.971  1.00  0.00           O  
ATOM   2073  CB  PRO A 132     -10.762  40.393  37.496  1.00  0.00           C  
ATOM   2074  CG  PRO A 132     -10.965  40.922  36.107  1.00  0.00           C  
ATOM   2075  CD  PRO A 132     -12.078  41.913  36.240  1.00  0.00           C  
ATOM   2076  HA  PRO A 132     -12.609  39.326  37.945  1.00  0.00           H  
ATOM   2077 1HB  PRO A 132     -10.127  41.045  38.119  1.00  0.00           H  
ATOM   2078 2HB  PRO A 132     -10.302  39.416  37.505  1.00  0.00           H  
ATOM   2079 1HG  PRO A 132     -10.039  41.370  35.726  1.00  0.00           H  
ATOM   2080 2HG  PRO A 132     -11.231  40.103  35.411  1.00  0.00           H  
ATOM   2081 1HD  PRO A 132     -11.696  42.906  36.517  1.00  0.00           H  
ATOM   2082 2HD  PRO A 132     -12.600  41.918  35.299  1.00  0.00           H  
ATOM   2083  N   SER A 133     -12.229  39.595  40.423  1.00  0.00           N  
ATOM   2084  CA  SER A 133     -12.108  39.814  41.852  1.00  0.00           C  
ATOM   2085  C   SER A 133     -10.670  40.077  42.247  1.00  0.00           C  
ATOM   2086  O   SER A 133      -9.737  39.574  41.621  1.00  0.00           O  
ATOM   2087  CB  SER A 133     -12.613  38.653  42.650  1.00  0.00           C  
ATOM   2088  OG  SER A 133     -12.371  38.866  44.030  1.00  0.00           O  
ATOM   2089  H   SER A 133     -12.422  38.642  40.102  1.00  0.00           H  
ATOM   2090  HA  SER A 133     -12.700  40.693  42.113  1.00  0.00           H  
ATOM   2091 1HB  SER A 133     -13.676  38.501  42.467  1.00  0.00           H  
ATOM   2092 2HB  SER A 133     -12.090  37.765  42.321  1.00  0.00           H  
ATOM   2093  HG  SER A 133     -12.836  38.162  44.492  1.00  0.00           H  
ATOM   2094  N   SER A 134     -10.498  40.851  43.315  1.00  0.00           N  
ATOM   2095  CA  SER A 134      -9.180  41.096  43.893  1.00  0.00           C  
ATOM   2096  C   SER A 134      -8.561  39.826  44.500  1.00  0.00           C  
ATOM   2097  O   SER A 134      -7.353  39.778  44.747  1.00  0.00           O  
ATOM   2098  CB  SER A 134      -9.274  42.165  44.960  1.00  0.00           C  
ATOM   2099  OG  SER A 134     -10.017  41.709  46.058  1.00  0.00           O  
ATOM   2100  H   SER A 134     -11.314  41.247  43.757  1.00  0.00           H  
ATOM   2101  HA  SER A 134      -8.521  41.448  43.099  1.00  0.00           H  
ATOM   2102 1HB  SER A 134      -8.271  42.436  45.287  1.00  0.00           H  
ATOM   2103 2HB  SER A 134      -9.739  43.058  44.545  1.00  0.00           H  
ATOM   2104  HG  SER A 134      -9.629  40.858  46.303  1.00  0.00           H  
ATOM   2105  N   GLU A 135      -9.394  38.811  44.760  1.00  0.00           N  
ATOM   2106  CA  GLU A 135      -8.917  37.544  45.303  1.00  0.00           C  
ATOM   2107  C   GLU A 135      -8.771  36.541  44.166  1.00  0.00           C  
ATOM   2108  O   GLU A 135      -9.575  36.548  43.231  1.00  0.00           O  
ATOM   2109  CB  GLU A 135      -9.876  37.005  46.366  1.00  0.00           C  
ATOM   2110  CG  GLU A 135      -9.996  37.875  47.617  1.00  0.00           C  
ATOM   2111  CD  GLU A 135     -10.911  37.296  48.697  1.00  0.00           C  
ATOM   2112  OE1 GLU A 135     -11.455  36.215  48.515  1.00  0.00           O  
ATOM   2113  OE2 GLU A 135     -11.059  37.942  49.706  1.00  0.00           O  
ATOM   2114  H   GLU A 135     -10.383  38.913  44.537  1.00  0.00           H  
ATOM   2115  HA  GLU A 135      -7.936  37.695  45.755  1.00  0.00           H  
ATOM   2116 1HB  GLU A 135     -10.865  36.928  45.930  1.00  0.00           H  
ATOM   2117 2HB  GLU A 135      -9.564  36.008  46.668  1.00  0.00           H  
ATOM   2118 1HG  GLU A 135      -9.002  38.017  48.040  1.00  0.00           H  
ATOM   2119 2HG  GLU A 135     -10.373  38.855  47.319  1.00  0.00           H  
ATOM   2120  N   LEU A 136      -7.781  35.662  44.272  1.00  0.00           N  
ATOM   2121  CA  LEU A 136      -7.528  34.640  43.255  1.00  0.00           C  
ATOM   2122  C   LEU A 136      -8.109  33.276  43.596  1.00  0.00           C  
ATOM   2123  O   LEU A 136      -8.274  32.936  44.771  1.00  0.00           O  
ATOM   2124  CB  LEU A 136      -6.023  34.486  43.036  1.00  0.00           C  
ATOM   2125  CG  LEU A 136      -5.280  35.742  42.605  1.00  0.00           C  
ATOM   2126  CD1 LEU A 136      -3.803  35.413  42.487  1.00  0.00           C  
ATOM   2127  CD2 LEU A 136      -5.863  36.235  41.296  1.00  0.00           C  
ATOM   2128  H   LEU A 136      -7.171  35.718  45.074  1.00  0.00           H  
ATOM   2129  HA  LEU A 136      -7.977  34.966  42.324  1.00  0.00           H  
ATOM   2130 1HB  LEU A 136      -5.574  34.121  43.954  1.00  0.00           H  
ATOM   2131 2HB  LEU A 136      -5.872  33.729  42.258  1.00  0.00           H  
ATOM   2132  HG  LEU A 136      -5.390  36.520  43.360  1.00  0.00           H  
ATOM   2133 1HD1 LEU A 136      -3.252  36.304  42.184  1.00  0.00           H  
ATOM   2134 2HD1 LEU A 136      -3.429  35.067  43.448  1.00  0.00           H  
ATOM   2135 3HD1 LEU A 136      -3.671  34.632  41.746  1.00  0.00           H  
ATOM   2136 1HD2 LEU A 136      -5.341  37.133  40.972  1.00  0.00           H  
ATOM   2137 2HD2 LEU A 136      -5.767  35.467  40.542  1.00  0.00           H  
ATOM   2138 3HD2 LEU A 136      -6.905  36.465  41.446  1.00  0.00           H  
ATOM   2139  N   LEU A 137      -8.390  32.493  42.556  1.00  0.00           N  
ATOM   2140  CA  LEU A 137      -8.801  31.103  42.712  1.00  0.00           C  
ATOM   2141  C   LEU A 137      -7.647  30.299  43.276  1.00  0.00           C  
ATOM   2142  O   LEU A 137      -6.499  30.472  42.858  1.00  0.00           O  
ATOM   2143  CB  LEU A 137      -9.217  30.486  41.371  1.00  0.00           C  
ATOM   2144  CG  LEU A 137     -10.492  31.001  40.744  1.00  0.00           C  
ATOM   2145  CD1 LEU A 137     -10.658  30.417  39.371  1.00  0.00           C  
ATOM   2146  CD2 LEU A 137     -11.668  30.583  41.597  1.00  0.00           C  
ATOM   2147  H   LEU A 137      -8.262  32.865  41.620  1.00  0.00           H  
ATOM   2148  HA  LEU A 137      -9.638  31.058  43.408  1.00  0.00           H  
ATOM   2149 1HB  LEU A 137      -8.411  30.639  40.653  1.00  0.00           H  
ATOM   2150 2HB  LEU A 137      -9.341  29.424  41.525  1.00  0.00           H  
ATOM   2151  HG  LEU A 137     -10.445  32.078  40.666  1.00  0.00           H  
ATOM   2152 1HD1 LEU A 137     -11.573  30.793  38.945  1.00  0.00           H  
ATOM   2153 2HD1 LEU A 137      -9.827  30.700  38.752  1.00  0.00           H  
ATOM   2154 3HD1 LEU A 137     -10.708  29.338  39.443  1.00  0.00           H  
ATOM   2155 1HD2 LEU A 137     -12.593  30.945  41.154  1.00  0.00           H  
ATOM   2156 2HD2 LEU A 137     -11.701  29.493  41.659  1.00  0.00           H  
ATOM   2157 3HD2 LEU A 137     -11.559  30.988  42.596  1.00  0.00           H  
ATOM   2158  N   ARG A 138      -7.950  29.394  44.195  1.00  0.00           N  
ATOM   2159  CA  ARG A 138      -6.892  28.566  44.799  1.00  0.00           C  
ATOM   2160  C   ARG A 138      -7.105  27.058  44.627  1.00  0.00           C  
ATOM   2161  O   ARG A 138      -8.148  26.608  44.164  1.00  0.00           O  
ATOM   2162  CB  ARG A 138      -6.730  28.902  46.279  1.00  0.00           C  
ATOM   2163  CG  ARG A 138      -6.400  30.377  46.570  1.00  0.00           C  
ATOM   2164  CD  ARG A 138      -5.036  30.765  46.092  1.00  0.00           C  
ATOM   2165  NE  ARG A 138      -4.724  32.153  46.410  1.00  0.00           N  
ATOM   2166  CZ  ARG A 138      -3.579  32.786  46.074  1.00  0.00           C  
ATOM   2167  NH1 ARG A 138      -2.638  32.152  45.411  1.00  0.00           N  
ATOM   2168  NH2 ARG A 138      -3.401  34.051  46.415  1.00  0.00           N  
ATOM   2169  H   ARG A 138      -8.937  29.332  44.494  1.00  0.00           H  
ATOM   2170  HA  ARG A 138      -5.953  28.817  44.308  1.00  0.00           H  
ATOM   2171 1HB  ARG A 138      -7.654  28.658  46.803  1.00  0.00           H  
ATOM   2172 2HB  ARG A 138      -5.938  28.295  46.710  1.00  0.00           H  
ATOM   2173 1HG  ARG A 138      -7.130  31.020  46.079  1.00  0.00           H  
ATOM   2174 2HG  ARG A 138      -6.443  30.548  47.644  1.00  0.00           H  
ATOM   2175 1HD  ARG A 138      -4.290  30.131  46.567  1.00  0.00           H  
ATOM   2176 2HD  ARG A 138      -4.979  30.644  45.011  1.00  0.00           H  
ATOM   2177  HE  ARG A 138      -5.423  32.682  46.915  1.00  0.00           H  
ATOM   2178 1HH1 ARG A 138      -2.769  31.186  45.146  1.00  0.00           H  
ATOM   2179 2HH1 ARG A 138      -1.783  32.631  45.165  1.00  0.00           H  
ATOM   2180 1HH2 ARG A 138      -4.122  34.542  46.925  1.00  0.00           H  
ATOM   2181 2HH2 ARG A 138      -2.543  34.525  46.168  1.00  0.00           H  
ATOM   2182  N   ASP A 139      -6.104  26.263  44.981  1.00  0.00           N  
ATOM   2183  CA  ASP A 139      -6.273  24.811  44.921  1.00  0.00           C  
ATOM   2184  C   ASP A 139      -7.502  24.371  45.714  1.00  0.00           C  
ATOM   2185  O   ASP A 139      -7.668  24.738  46.879  1.00  0.00           O  
ATOM   2186  CB  ASP A 139      -5.017  24.104  45.445  1.00  0.00           C  
ATOM   2187  CG  ASP A 139      -5.056  22.562  45.377  1.00  0.00           C  
ATOM   2188  OD1 ASP A 139      -4.929  22.012  44.298  1.00  0.00           O  
ATOM   2189  OD2 ASP A 139      -5.170  21.949  46.416  1.00  0.00           O  
ATOM   2190  H   ASP A 139      -5.239  26.655  45.322  1.00  0.00           H  
ATOM   2191  HA  ASP A 139      -6.424  24.526  43.879  1.00  0.00           H  
ATOM   2192 1HB  ASP A 139      -4.149  24.448  44.881  1.00  0.00           H  
ATOM   2193 2HB  ASP A 139      -4.857  24.390  46.485  1.00  0.00           H  
ATOM   2194  N   GLY A 140      -8.352  23.578  45.065  1.00  0.00           N  
ATOM   2195  CA  GLY A 140      -9.589  23.057  45.635  1.00  0.00           C  
ATOM   2196  C   GLY A 140     -10.800  23.985  45.452  1.00  0.00           C  
ATOM   2197  O   GLY A 140     -11.901  23.663  45.901  1.00  0.00           O  
ATOM   2198  H   GLY A 140      -8.128  23.334  44.105  1.00  0.00           H  
ATOM   2199 1HA  GLY A 140      -9.802  22.095  45.178  1.00  0.00           H  
ATOM   2200 2HA  GLY A 140      -9.435  22.871  46.695  1.00  0.00           H  
ATOM   2201  N   ASP A 141     -10.604  25.121  44.781  1.00  0.00           N  
ATOM   2202  CA  ASP A 141     -11.675  26.097  44.561  1.00  0.00           C  
ATOM   2203  C   ASP A 141     -12.596  25.662  43.427  1.00  0.00           C  
ATOM   2204  O   ASP A 141     -12.301  24.676  42.738  1.00  0.00           O  
ATOM   2205  CB  ASP A 141     -11.029  27.439  44.258  1.00  0.00           C  
ATOM   2206  CG  ASP A 141     -11.783  28.649  44.568  1.00  0.00           C  
ATOM   2207  OD1 ASP A 141     -12.999  28.638  44.653  1.00  0.00           O  
ATOM   2208  OD2 ASP A 141     -11.082  29.636  44.747  1.00  0.00           O  
ATOM   2209  H   ASP A 141      -9.666  25.354  44.450  1.00  0.00           H  
ATOM   2210  HA  ASP A 141     -12.262  26.181  45.475  1.00  0.00           H  
ATOM   2211 1HB  ASP A 141     -10.158  27.508  44.875  1.00  0.00           H  
ATOM   2212 2HB  ASP A 141     -10.698  27.468  43.221  1.00  0.00           H  
ATOM   2213  N   THR A 142     -13.710  26.384  43.259  1.00  0.00           N  
ATOM   2214  CA  THR A 142     -14.703  26.013  42.245  1.00  0.00           C  
ATOM   2215  C   THR A 142     -15.297  27.162  41.413  1.00  0.00           C  
ATOM   2216  O   THR A 142     -15.710  28.190  41.950  1.00  0.00           O  
ATOM   2217  CB  THR A 142     -15.877  25.242  42.912  1.00  0.00           C  
ATOM   2218  OG1 THR A 142     -15.362  24.095  43.599  1.00  0.00           O  
ATOM   2219  CG2 THR A 142     -16.919  24.763  41.861  1.00  0.00           C  
ATOM   2220  H   THR A 142     -13.831  27.212  43.851  1.00  0.00           H  
ATOM   2221  HA  THR A 142     -14.212  25.335  41.563  1.00  0.00           H  
ATOM   2222  HB  THR A 142     -16.373  25.890  43.632  1.00  0.00           H  
ATOM   2223  HG1 THR A 142     -14.640  23.713  43.089  1.00  0.00           H  
ATOM   2224 1HG2 THR A 142     -17.715  24.221  42.364  1.00  0.00           H  
ATOM   2225 2HG2 THR A 142     -17.346  25.604  41.351  1.00  0.00           H  
ATOM   2226 3HG2 THR A 142     -16.434  24.106  41.136  1.00  0.00           H  
ATOM   2227  N   ILE A 143     -15.430  26.926  40.107  1.00  0.00           N  
ATOM   2228  CA  ILE A 143     -16.182  27.820  39.234  1.00  0.00           C  
ATOM   2229  C   ILE A 143     -17.586  27.190  39.054  1.00  0.00           C  
ATOM   2230  O   ILE A 143     -17.678  26.067  38.571  1.00  0.00           O  
ATOM   2231  CB  ILE A 143     -15.504  28.008  37.862  1.00  0.00           C  
ATOM   2232  CG1 ILE A 143     -14.111  28.650  38.026  1.00  0.00           C  
ATOM   2233  CG2 ILE A 143     -16.403  28.834  36.931  1.00  0.00           C  
ATOM   2234  CD1 ILE A 143     -13.313  28.690  36.739  1.00  0.00           C  
ATOM   2235  H   ILE A 143     -15.021  26.073  39.732  1.00  0.00           H  
ATOM   2236  HA  ILE A 143     -16.222  28.793  39.703  1.00  0.00           H  
ATOM   2237  HB  ILE A 143     -15.345  27.034  37.417  1.00  0.00           H  
ATOM   2238 1HG1 ILE A 143     -14.232  29.673  38.388  1.00  0.00           H  
ATOM   2239 2HG1 ILE A 143     -13.542  28.083  38.766  1.00  0.00           H  
ATOM   2240 1HG2 ILE A 143     -15.930  28.945  35.958  1.00  0.00           H  
ATOM   2241 2HG2 ILE A 143     -17.371  28.337  36.810  1.00  0.00           H  
ATOM   2242 3HG2 ILE A 143     -16.556  29.824  37.366  1.00  0.00           H  
ATOM   2243 1HD1 ILE A 143     -12.345  29.151  36.920  1.00  0.00           H  
ATOM   2244 2HD1 ILE A 143     -13.166  27.690  36.374  1.00  0.00           H  
ATOM   2245 3HD1 ILE A 143     -13.856  29.274  35.989  1.00  0.00           H  
ATOM   2246  N   PRO A 144     -18.676  27.842  39.496  1.00  0.00           N  
ATOM   2247  CA  PRO A 144     -20.050  27.351  39.491  1.00  0.00           C  
ATOM   2248  C   PRO A 144     -20.710  27.374  38.125  1.00  0.00           C  
ATOM   2249  O   PRO A 144     -20.286  28.108  37.232  1.00  0.00           O  
ATOM   2250  CB  PRO A 144     -20.749  28.323  40.440  1.00  0.00           C  
ATOM   2251  CG  PRO A 144     -19.998  29.607  40.268  1.00  0.00           C  
ATOM   2252  CD  PRO A 144     -18.548  29.187  40.069  1.00  0.00           C  
ATOM   2253  HA  PRO A 144     -20.063  26.330  39.900  1.00  0.00           H  
ATOM   2254 1HB  PRO A 144     -21.811  28.413  40.170  1.00  0.00           H  
ATOM   2255 2HB  PRO A 144     -20.710  27.936  41.466  1.00  0.00           H  
ATOM   2256 1HG  PRO A 144     -20.397  30.154  39.411  1.00  0.00           H  
ATOM   2257 2HG  PRO A 144     -20.134  30.258  41.145  1.00  0.00           H  
ATOM   2258 1HD  PRO A 144     -18.079  29.855  39.364  1.00  0.00           H  
ATOM   2259 2HD  PRO A 144     -18.019  29.154  41.040  1.00  0.00           H  
ATOM   2260  N   LEU A 145     -21.853  26.696  38.007  1.00  0.00           N  
ATOM   2261  CA  LEU A 145     -22.629  26.737  36.759  1.00  0.00           C  
ATOM   2262  C   LEU A 145     -23.013  28.148  36.344  1.00  0.00           C  
ATOM   2263  O   LEU A 145     -23.068  28.458  35.152  1.00  0.00           O  
ATOM   2264  CB  LEU A 145     -23.941  25.954  36.880  1.00  0.00           C  
ATOM   2265  CG  LEU A 145     -23.836  24.484  36.938  1.00  0.00           C  
ATOM   2266  CD1 LEU A 145     -25.206  23.897  37.196  1.00  0.00           C  
ATOM   2267  CD2 LEU A 145     -23.263  24.016  35.626  1.00  0.00           C  
ATOM   2268  H   LEU A 145     -22.125  26.068  38.766  1.00  0.00           H  
ATOM   2269  HA  LEU A 145     -22.019  26.291  35.975  1.00  0.00           H  
ATOM   2270 1HB  LEU A 145     -24.455  26.279  37.786  1.00  0.00           H  
ATOM   2271 2HB  LEU A 145     -24.571  26.205  36.027  1.00  0.00           H  
ATOM   2272  HG  LEU A 145     -23.194  24.194  37.747  1.00  0.00           H  
ATOM   2273 1HD1 LEU A 145     -25.149  22.827  37.234  1.00  0.00           H  
ATOM   2274 2HD1 LEU A 145     -25.583  24.271  38.147  1.00  0.00           H  
ATOM   2275 3HD1 LEU A 145     -25.880  24.190  36.395  1.00  0.00           H  
ATOM   2276 1HD2 LEU A 145     -23.164  22.945  35.624  1.00  0.00           H  
ATOM   2277 2HD2 LEU A 145     -23.922  24.317  34.816  1.00  0.00           H  
ATOM   2278 3HD2 LEU A 145     -22.286  24.470  35.480  1.00  0.00           H  
ATOM   2279  N   ALA A 146     -23.231  29.021  37.318  1.00  0.00           N  
ATOM   2280  CA  ALA A 146     -23.607  30.411  37.076  1.00  0.00           C  
ATOM   2281  C   ALA A 146     -22.554  31.149  36.243  1.00  0.00           C  
ATOM   2282  O   ALA A 146     -22.840  32.181  35.637  1.00  0.00           O  
ATOM   2283  CB  ALA A 146     -23.787  31.133  38.398  1.00  0.00           C  
ATOM   2284  H   ALA A 146     -23.145  28.698  38.270  1.00  0.00           H  
ATOM   2285  HA  ALA A 146     -24.547  30.420  36.524  1.00  0.00           H  
ATOM   2286 1HB  ALA A 146     -24.089  32.163  38.209  1.00  0.00           H  
ATOM   2287 2HB  ALA A 146     -24.553  30.632  38.987  1.00  0.00           H  
ATOM   2288 3HB  ALA A 146     -22.844  31.124  38.944  1.00  0.00           H  
ATOM   2289  N   GLN A 147     -21.319  30.660  36.295  1.00  0.00           N  
ATOM   2290  CA  GLN A 147     -20.173  31.233  35.627  1.00  0.00           C  
ATOM   2291  C   GLN A 147     -19.643  30.353  34.498  1.00  0.00           C  
ATOM   2292  O   GLN A 147     -18.489  30.508  34.082  1.00  0.00           O  
ATOM   2293  CB  GLN A 147     -19.113  31.486  36.682  1.00  0.00           C  
ATOM   2294  CG  GLN A 147     -19.573  32.521  37.680  1.00  0.00           C  
ATOM   2295  CD  GLN A 147     -18.618  32.782  38.777  1.00  0.00           C  
ATOM   2296  OE1 GLN A 147     -17.555  32.172  38.883  1.00  0.00           O  
ATOM   2297  NE2 GLN A 147     -19.005  33.716  39.633  1.00  0.00           N  
ATOM   2298  H   GLN A 147     -21.149  29.791  36.795  1.00  0.00           H  
ATOM   2299  HA  GLN A 147     -20.472  32.185  35.193  1.00  0.00           H  
ATOM   2300 1HB  GLN A 147     -18.943  30.556  37.224  1.00  0.00           H  
ATOM   2301 2HB  GLN A 147     -18.176  31.778  36.239  1.00  0.00           H  
ATOM   2302 1HG  GLN A 147     -19.727  33.459  37.144  1.00  0.00           H  
ATOM   2303 2HG  GLN A 147     -20.507  32.197  38.121  1.00  0.00           H  
ATOM   2304 1HE2 GLN A 147     -18.426  33.985  40.421  1.00  0.00           H  
ATOM   2305 2HE2 GLN A 147     -19.880  34.180  39.501  1.00  0.00           H  
ATOM   2306  N   SER A 148     -20.478  29.431  34.006  1.00  0.00           N  
ATOM   2307  CA  SER A 148     -20.064  28.542  32.928  1.00  0.00           C  
ATOM   2308  C   SER A 148     -20.841  28.770  31.632  1.00  0.00           C  
ATOM   2309  O   SER A 148     -22.001  29.190  31.647  1.00  0.00           O  
ATOM   2310  CB  SER A 148     -20.293  27.114  33.345  1.00  0.00           C  
ATOM   2311  OG  SER A 148     -21.673  26.865  33.469  1.00  0.00           O  
ATOM   2312  H   SER A 148     -21.415  29.321  34.396  1.00  0.00           H  
ATOM   2313  HA  SER A 148     -19.007  28.698  32.739  1.00  0.00           H  
ATOM   2314 1HB  SER A 148     -19.855  26.436  32.617  1.00  0.00           H  
ATOM   2315 2HB  SER A 148     -19.802  26.939  34.303  1.00  0.00           H  
ATOM   2316  HG  SER A 148     -22.046  27.610  33.989  1.00  0.00           H  
ATOM   2317  N   SER A 149     -20.226  28.396  30.516  1.00  0.00           N  
ATOM   2318  CA  SER A 149     -20.867  28.441  29.205  1.00  0.00           C  
ATOM   2319  C   SER A 149     -20.222  27.467  28.216  1.00  0.00           C  
ATOM   2320  O   SER A 149     -19.244  26.789  28.534  1.00  0.00           O  
ATOM   2321  CB  SER A 149     -20.840  29.858  28.663  1.00  0.00           C  
ATOM   2322  OG  SER A 149     -19.536  30.277  28.404  1.00  0.00           O  
ATOM   2323  H   SER A 149     -19.245  28.129  30.588  1.00  0.00           H  
ATOM   2324  HA  SER A 149     -21.909  28.146  29.327  1.00  0.00           H  
ATOM   2325 1HB  SER A 149     -21.420  29.898  27.744  1.00  0.00           H  
ATOM   2326 2HB  SER A 149     -21.310  30.535  29.373  1.00  0.00           H  
ATOM   2327  HG  SER A 149     -19.130  30.415  29.270  1.00  0.00           H  
ATOM   2328  N   ALA A 150     -20.801  27.337  27.035  1.00  0.00           N  
ATOM   2329  CA  ALA A 150     -20.189  26.474  26.035  1.00  0.00           C  
ATOM   2330  C   ALA A 150     -20.504  26.945  24.635  1.00  0.00           C  
ATOM   2331  O   ALA A 150     -21.626  27.354  24.334  1.00  0.00           O  
ATOM   2332  CB  ALA A 150     -20.672  25.043  26.209  1.00  0.00           C  
ATOM   2333  H   ALA A 150     -21.629  27.869  26.810  1.00  0.00           H  
ATOM   2334  HA  ALA A 150     -19.109  26.513  26.156  1.00  0.00           H  
ATOM   2335 1HB  ALA A 150     -20.197  24.408  25.458  1.00  0.00           H  
ATOM   2336 2HB  ALA A 150     -20.414  24.682  27.204  1.00  0.00           H  
ATOM   2337 3HB  ALA A 150     -21.751  25.002  26.076  1.00  0.00           H  
ATOM   2338  N   TYR A 151     -19.501  26.870  23.781  1.00  0.00           N  
ATOM   2339  CA  TYR A 151     -19.634  27.169  22.376  1.00  0.00           C  
ATOM   2340  C   TYR A 151     -20.391  25.997  21.750  1.00  0.00           C  
ATOM   2341  O   TYR A 151     -20.092  24.855  22.098  1.00  0.00           O  
ATOM   2342  CB  TYR A 151     -18.254  27.331  21.741  1.00  0.00           C  
ATOM   2343  CG  TYR A 151     -18.299  27.746  20.311  1.00  0.00           C  
ATOM   2344  CD1 TYR A 151     -18.534  29.073  19.984  1.00  0.00           C  
ATOM   2345  CD2 TYR A 151     -18.127  26.814  19.322  1.00  0.00           C  
ATOM   2346  CE1 TYR A 151     -18.597  29.455  18.661  1.00  0.00           C  
ATOM   2347  CE2 TYR A 151     -18.196  27.189  18.001  1.00  0.00           C  
ATOM   2348  CZ  TYR A 151     -18.431  28.499  17.667  1.00  0.00           C  
ATOM   2349  OH  TYR A 151     -18.503  28.865  16.343  1.00  0.00           O  
ATOM   2350  H   TYR A 151     -18.594  26.558  24.114  1.00  0.00           H  
ATOM   2351  HA  TYR A 151     -20.175  28.097  22.269  1.00  0.00           H  
ATOM   2352 1HB  TYR A 151     -17.668  28.057  22.300  1.00  0.00           H  
ATOM   2353 2HB  TYR A 151     -17.733  26.380  21.793  1.00  0.00           H  
ATOM   2354  HD1 TYR A 151     -18.670  29.811  20.772  1.00  0.00           H  
ATOM   2355  HD2 TYR A 151     -17.947  25.771  19.584  1.00  0.00           H  
ATOM   2356  HE1 TYR A 151     -18.785  30.496  18.398  1.00  0.00           H  
ATOM   2357  HE2 TYR A 151     -18.071  26.442  17.221  1.00  0.00           H  
ATOM   2358  HH  TYR A 151     -18.455  28.077  15.796  1.00  0.00           H  
ATOM   2359  N   PRO A 152     -21.387  26.206  20.884  1.00  0.00           N  
ATOM   2360  CA  PRO A 152     -22.073  25.138  20.188  1.00  0.00           C  
ATOM   2361  C   PRO A 152     -21.067  24.275  19.444  1.00  0.00           C  
ATOM   2362  O   PRO A 152     -20.165  24.787  18.790  1.00  0.00           O  
ATOM   2363  CB  PRO A 152     -22.968  25.913  19.217  1.00  0.00           C  
ATOM   2364  CG  PRO A 152     -23.225  27.233  19.913  1.00  0.00           C  
ATOM   2365  CD  PRO A 152     -21.928  27.556  20.622  1.00  0.00           C  
ATOM   2366  HA  PRO A 152     -22.657  24.542  20.901  1.00  0.00           H  
ATOM   2367 1HB  PRO A 152     -22.453  26.032  18.249  1.00  0.00           H  
ATOM   2368 2HB  PRO A 152     -23.890  25.343  19.018  1.00  0.00           H  
ATOM   2369 1HG  PRO A 152     -23.505  28.000  19.174  1.00  0.00           H  
ATOM   2370 2HG  PRO A 152     -24.071  27.139  20.610  1.00  0.00           H  
ATOM   2371 1HD  PRO A 152     -21.263  28.134  19.974  1.00  0.00           H  
ATOM   2372 2HD  PRO A 152     -22.183  28.076  21.558  1.00  0.00           H  
ATOM   2373  N   THR A 153     -21.245  22.969  19.491  1.00  0.00           N  
ATOM   2374  CA  THR A 153     -20.313  22.092  18.802  1.00  0.00           C  
ATOM   2375  C   THR A 153     -20.612  22.075  17.330  1.00  0.00           C  
ATOM   2376  O   THR A 153     -21.693  22.509  16.928  1.00  0.00           O  
ATOM   2377  CB  THR A 153     -20.413  20.651  19.333  1.00  0.00           C  
ATOM   2378  OG1 THR A 153     -21.746  20.105  19.073  1.00  0.00           O  
ATOM   2379  CG2 THR A 153     -20.160  20.649  20.797  1.00  0.00           C  
ATOM   2380  H   THR A 153     -21.996  22.581  20.040  1.00  0.00           H  
ATOM   2381  HA  THR A 153     -19.304  22.465  18.955  1.00  0.00           H  
ATOM   2382  HB  THR A 153     -19.668  20.029  18.838  1.00  0.00           H  
ATOM   2383  HG1 THR A 153     -21.826  19.244  19.519  1.00  0.00           H  
ATOM   2384 1HG2 THR A 153     -20.214  19.633  21.186  1.00  0.00           H  
ATOM   2385 2HG2 THR A 153     -19.182  21.054  20.961  1.00  0.00           H  
ATOM   2386 3HG2 THR A 153     -20.902  21.271  21.302  1.00  0.00           H  
ATOM   2387  N   ILE A 154     -19.714  21.510  16.529  1.00  0.00           N  
ATOM   2388  CA  ILE A 154     -20.005  21.400  15.104  1.00  0.00           C  
ATOM   2389  C   ILE A 154     -21.284  20.612  14.861  1.00  0.00           C  
ATOM   2390  O   ILE A 154     -22.099  21.003  14.030  1.00  0.00           O  
ATOM   2391  CB  ILE A 154     -18.871  20.729  14.318  1.00  0.00           C  
ATOM   2392  CG1 ILE A 154     -17.662  21.643  14.284  1.00  0.00           C  
ATOM   2393  CG2 ILE A 154     -19.359  20.397  12.909  1.00  0.00           C  
ATOM   2394  CD1 ILE A 154     -16.427  20.982  13.783  1.00  0.00           C  
ATOM   2395  H   ILE A 154     -18.807  21.241  16.915  1.00  0.00           H  
ATOM   2396  HA  ILE A 154     -20.138  22.402  14.706  1.00  0.00           H  
ATOM   2397  HB  ILE A 154     -18.568  19.812  14.822  1.00  0.00           H  
ATOM   2398 1HG1 ILE A 154     -17.879  22.504  13.654  1.00  0.00           H  
ATOM   2399 2HG1 ILE A 154     -17.468  21.986  15.285  1.00  0.00           H  
ATOM   2400 1HG2 ILE A 154     -18.558  19.914  12.350  1.00  0.00           H  
ATOM   2401 2HG2 ILE A 154     -20.211  19.725  12.973  1.00  0.00           H  
ATOM   2402 3HG2 ILE A 154     -19.658  21.312  12.399  1.00  0.00           H  
ATOM   2403 1HD1 ILE A 154     -15.600  21.688  13.805  1.00  0.00           H  
ATOM   2404 2HD1 ILE A 154     -16.201  20.138  14.411  1.00  0.00           H  
ATOM   2405 3HD1 ILE A 154     -16.581  20.636  12.764  1.00  0.00           H  
ATOM   2406  N   GLU A 155     -21.483  19.505  15.569  1.00  0.00           N  
ATOM   2407  CA  GLU A 155     -22.712  18.756  15.345  1.00  0.00           C  
ATOM   2408  C   GLU A 155     -23.946  19.590  15.702  1.00  0.00           C  
ATOM   2409  O   GLU A 155     -24.935  19.585  14.957  1.00  0.00           O  
ATOM   2410  CB  GLU A 155     -22.702  17.461  16.153  1.00  0.00           C  
ATOM   2411  CG  GLU A 155     -21.700  16.420  15.655  1.00  0.00           C  
ATOM   2412  CD  GLU A 155     -21.658  15.169  16.509  1.00  0.00           C  
ATOM   2413  OE1 GLU A 155     -22.287  15.153  17.541  1.00  0.00           O  
ATOM   2414  OE2 GLU A 155     -20.995  14.233  16.124  1.00  0.00           O  
ATOM   2415  H   GLU A 155     -20.801  19.202  16.250  1.00  0.00           H  
ATOM   2416  HA  GLU A 155     -22.770  18.504  14.286  1.00  0.00           H  
ATOM   2417 1HB  GLU A 155     -22.465  17.688  17.193  1.00  0.00           H  
ATOM   2418 2HB  GLU A 155     -23.695  17.012  16.133  1.00  0.00           H  
ATOM   2419 1HG  GLU A 155     -21.963  16.140  14.634  1.00  0.00           H  
ATOM   2420 2HG  GLU A 155     -20.710  16.874  15.632  1.00  0.00           H  
ATOM   2421  N   ARG A 156     -23.887  20.358  16.807  1.00  0.00           N  
ATOM   2422  CA  ARG A 156     -25.036  21.201  17.147  1.00  0.00           C  
ATOM   2423  C   ARG A 156     -25.218  22.314  16.119  1.00  0.00           C  
ATOM   2424  O   ARG A 156     -26.348  22.666  15.770  1.00  0.00           O  
ATOM   2425  CB  ARG A 156     -24.932  21.821  18.537  1.00  0.00           C  
ATOM   2426  CG  ARG A 156     -25.134  20.872  19.736  1.00  0.00           C  
ATOM   2427  CD  ARG A 156     -25.122  21.644  21.037  1.00  0.00           C  
ATOM   2428  NE  ARG A 156     -25.319  20.798  22.229  1.00  0.00           N  
ATOM   2429  CZ  ARG A 156     -26.515  20.350  22.663  1.00  0.00           C  
ATOM   2430  NH1 ARG A 156     -27.622  20.614  21.998  1.00  0.00           N  
ATOM   2431  NH2 ARG A 156     -26.551  19.644  23.771  1.00  0.00           N  
ATOM   2432  H   ARG A 156     -23.063  20.347  17.415  1.00  0.00           H  
ATOM   2433  HA  ARG A 156     -25.928  20.576  17.133  1.00  0.00           H  
ATOM   2434 1HB  ARG A 156     -23.945  22.272  18.642  1.00  0.00           H  
ATOM   2435 2HB  ARG A 156     -25.663  22.623  18.627  1.00  0.00           H  
ATOM   2436 1HG  ARG A 156     -26.091  20.359  19.643  1.00  0.00           H  
ATOM   2437 2HG  ARG A 156     -24.328  20.139  19.760  1.00  0.00           H  
ATOM   2438 1HD  ARG A 156     -24.157  22.144  21.140  1.00  0.00           H  
ATOM   2439 2HD  ARG A 156     -25.911  22.392  21.020  1.00  0.00           H  
ATOM   2440  HE  ARG A 156     -24.507  20.557  22.826  1.00  0.00           H  
ATOM   2441 1HH1 ARG A 156     -27.583  21.158  21.149  1.00  0.00           H  
ATOM   2442 2HH1 ARG A 156     -28.508  20.271  22.339  1.00  0.00           H  
ATOM   2443 1HH2 ARG A 156     -25.661  19.488  24.264  1.00  0.00           H  
ATOM   2444 2HH2 ARG A 156     -27.422  19.291  24.132  1.00  0.00           H  
ATOM   2445  N   THR A 157     -24.104  22.851  15.620  1.00  0.00           N  
ATOM   2446  CA  THR A 157     -24.122  23.924  14.644  1.00  0.00           C  
ATOM   2447  C   THR A 157     -24.817  23.461  13.381  1.00  0.00           C  
ATOM   2448  O   THR A 157     -25.688  24.160  12.861  1.00  0.00           O  
ATOM   2449  CB  THR A 157     -22.691  24.371  14.293  1.00  0.00           C  
ATOM   2450  OG1 THR A 157     -22.040  24.878  15.471  1.00  0.00           O  
ATOM   2451  CG2 THR A 157     -22.722  25.433  13.216  1.00  0.00           C  
ATOM   2452  H   THR A 157     -23.205  22.523  15.953  1.00  0.00           H  
ATOM   2453  HA  THR A 157     -24.672  24.768  15.056  1.00  0.00           H  
ATOM   2454  HB  THR A 157     -22.134  23.521  13.924  1.00  0.00           H  
ATOM   2455  HG1 THR A 157     -22.016  24.164  16.156  1.00  0.00           H  
ATOM   2456 1HG2 THR A 157     -21.704  25.729  12.971  1.00  0.00           H  
ATOM   2457 2HG2 THR A 157     -23.206  25.028  12.329  1.00  0.00           H  
ATOM   2458 3HG2 THR A 157     -23.278  26.298  13.571  1.00  0.00           H  
ATOM   2459  N   LEU A 158     -24.453  22.271  12.906  1.00  0.00           N  
ATOM   2460  CA  LEU A 158     -25.049  21.717  11.706  1.00  0.00           C  
ATOM   2461  C   LEU A 158     -26.531  21.444  11.921  1.00  0.00           C  
ATOM   2462  O   LEU A 158     -27.352  21.686  11.029  1.00  0.00           O  
ATOM   2463  CB  LEU A 158     -24.315  20.441  11.319  1.00  0.00           C  
ATOM   2464  CG  LEU A 158     -22.873  20.653  10.844  1.00  0.00           C  
ATOM   2465  CD1 LEU A 158     -22.207  19.302  10.670  1.00  0.00           C  
ATOM   2466  CD2 LEU A 158     -22.877  21.450   9.557  1.00  0.00           C  
ATOM   2467  H   LEU A 158     -23.719  21.749  13.387  1.00  0.00           H  
ATOM   2468  HA  LEU A 158     -24.944  22.440  10.902  1.00  0.00           H  
ATOM   2469 1HB  LEU A 158     -24.280  19.788  12.197  1.00  0.00           H  
ATOM   2470 2HB  LEU A 158     -24.868  19.935  10.531  1.00  0.00           H  
ATOM   2471  HG  LEU A 158     -22.322  21.206  11.594  1.00  0.00           H  
ATOM   2472 1HD1 LEU A 158     -21.175  19.443  10.347  1.00  0.00           H  
ATOM   2473 2HD1 LEU A 158     -22.220  18.772  11.624  1.00  0.00           H  
ATOM   2474 3HD1 LEU A 158     -22.745  18.723   9.924  1.00  0.00           H  
ATOM   2475 1HD2 LEU A 158     -21.851  21.607   9.226  1.00  0.00           H  
ATOM   2476 2HD2 LEU A 158     -23.427  20.905   8.791  1.00  0.00           H  
ATOM   2477 3HD2 LEU A 158     -23.353  22.409   9.730  1.00  0.00           H  
ATOM   2478  N   ALA A 159     -26.898  20.958  13.117  1.00  0.00           N  
ATOM   2479  CA  ALA A 159     -28.308  20.738  13.415  1.00  0.00           C  
ATOM   2480  C   ALA A 159     -29.059  22.069  13.356  1.00  0.00           C  
ATOM   2481  O   ALA A 159     -30.167  22.148  12.818  1.00  0.00           O  
ATOM   2482  CB  ALA A 159     -28.464  20.097  14.779  1.00  0.00           C  
ATOM   2483  H   ALA A 159     -26.195  20.725  13.822  1.00  0.00           H  
ATOM   2484  HA  ALA A 159     -28.720  20.075  12.656  1.00  0.00           H  
ATOM   2485 1HB  ALA A 159     -29.518  19.926  14.983  1.00  0.00           H  
ATOM   2486 2HB  ALA A 159     -27.927  19.149  14.797  1.00  0.00           H  
ATOM   2487 3HB  ALA A 159     -28.052  20.757  15.536  1.00  0.00           H  
ATOM   2488  N   GLY A 160     -28.411  23.124  13.864  1.00  0.00           N  
ATOM   2489  CA  GLY A 160     -28.929  24.484  13.876  1.00  0.00           C  
ATOM   2490  C   GLY A 160     -29.193  24.962  12.460  1.00  0.00           C  
ATOM   2491  O   GLY A 160     -30.290  25.433  12.149  1.00  0.00           O  
ATOM   2492  H   GLY A 160     -27.508  22.968  14.308  1.00  0.00           H  
ATOM   2493 1HA  GLY A 160     -29.845  24.525  14.464  1.00  0.00           H  
ATOM   2494 2HA  GLY A 160     -28.198  25.136  14.355  1.00  0.00           H  
ATOM   2495  N   ILE A 161     -28.184  24.802  11.601  1.00  0.00           N  
ATOM   2496  CA  ILE A 161     -28.271  25.209  10.205  1.00  0.00           C  
ATOM   2497  C   ILE A 161     -29.360  24.430   9.496  1.00  0.00           C  
ATOM   2498  O   ILE A 161     -30.138  25.016   8.740  1.00  0.00           O  
ATOM   2499  CB  ILE A 161     -26.940  24.967   9.483  1.00  0.00           C  
ATOM   2500  CG1 ILE A 161     -25.880  25.935  10.019  1.00  0.00           C  
ATOM   2501  CG2 ILE A 161     -27.138  25.145   7.981  1.00  0.00           C  
ATOM   2502  CD1 ILE A 161     -24.477  25.577   9.601  1.00  0.00           C  
ATOM   2503  H   ILE A 161     -27.312  24.413  11.955  1.00  0.00           H  
ATOM   2504  HA  ILE A 161     -28.507  26.261  10.158  1.00  0.00           H  
ATOM   2505  HB  ILE A 161     -26.594  23.956   9.686  1.00  0.00           H  
ATOM   2506 1HG1 ILE A 161     -26.102  26.936   9.658  1.00  0.00           H  
ATOM   2507 2HG1 ILE A 161     -25.925  25.942  11.108  1.00  0.00           H  
ATOM   2508 1HG2 ILE A 161     -26.196  24.967   7.467  1.00  0.00           H  
ATOM   2509 2HG2 ILE A 161     -27.881  24.434   7.632  1.00  0.00           H  
ATOM   2510 3HG2 ILE A 161     -27.481  26.159   7.773  1.00  0.00           H  
ATOM   2511 1HD1 ILE A 161     -23.778  26.303  10.015  1.00  0.00           H  
ATOM   2512 2HD1 ILE A 161     -24.235  24.591   9.976  1.00  0.00           H  
ATOM   2513 3HD1 ILE A 161     -24.405  25.583   8.516  1.00  0.00           H  
ATOM   2514  N   SER A 162     -29.434  23.120   9.727  1.00  0.00           N  
ATOM   2515  CA  SER A 162     -30.465  22.319   9.091  1.00  0.00           C  
ATOM   2516  C   SER A 162     -31.829  22.841   9.525  1.00  0.00           C  
ATOM   2517  O   SER A 162     -32.730  23.008   8.701  1.00  0.00           O  
ATOM   2518  CB  SER A 162     -30.304  20.867   9.478  1.00  0.00           C  
ATOM   2519  OG  SER A 162     -29.095  20.353   8.985  1.00  0.00           O  
ATOM   2520  H   SER A 162     -28.758  22.669  10.345  1.00  0.00           H  
ATOM   2521  HA  SER A 162     -30.374  22.419   8.011  1.00  0.00           H  
ATOM   2522 1HB  SER A 162     -30.321  20.775  10.563  1.00  0.00           H  
ATOM   2523 2HB  SER A 162     -31.138  20.291   9.085  1.00  0.00           H  
ATOM   2524  HG  SER A 162     -28.392  20.820   9.485  1.00  0.00           H  
ATOM   2525  N   GLY A 163     -31.956  23.167  10.812  1.00  0.00           N  
ATOM   2526  CA  GLY A 163     -33.184  23.718  11.350  1.00  0.00           C  
ATOM   2527  C   GLY A 163     -33.562  24.959  10.560  1.00  0.00           C  
ATOM   2528  O   GLY A 163     -34.659  25.041   9.999  1.00  0.00           O  
ATOM   2529  H   GLY A 163     -31.183  22.995  11.456  1.00  0.00           H  
ATOM   2530 1HA  GLY A 163     -33.981  22.976  11.295  1.00  0.00           H  
ATOM   2531 2HA  GLY A 163     -33.034  23.973  12.399  1.00  0.00           H  
ATOM   2532  N   ILE A 164     -32.615  25.890  10.435  1.00  0.00           N  
ATOM   2533  CA  ILE A 164     -32.850  27.132   9.717  1.00  0.00           C  
ATOM   2534  C   ILE A 164     -33.269  26.861   8.283  1.00  0.00           C  
ATOM   2535  O   ILE A 164     -34.252  27.430   7.816  1.00  0.00           O  
ATOM   2536  CB  ILE A 164     -31.589  28.013   9.714  1.00  0.00           C  
ATOM   2537  CG1 ILE A 164     -31.311  28.524  11.130  1.00  0.00           C  
ATOM   2538  CG2 ILE A 164     -31.753  29.165   8.723  1.00  0.00           C  
ATOM   2539  CD1 ILE A 164     -29.942  29.140  11.293  1.00  0.00           C  
ATOM   2540  H   ILE A 164     -31.718  25.738  10.902  1.00  0.00           H  
ATOM   2541  HA  ILE A 164     -33.651  27.672  10.216  1.00  0.00           H  
ATOM   2542  HB  ILE A 164     -30.734  27.410   9.416  1.00  0.00           H  
ATOM   2543 1HG1 ILE A 164     -32.057  29.271  11.388  1.00  0.00           H  
ATOM   2544 2HG1 ILE A 164     -31.398  27.691  11.827  1.00  0.00           H  
ATOM   2545 1HG2 ILE A 164     -30.848  29.769   8.720  1.00  0.00           H  
ATOM   2546 2HG2 ILE A 164     -31.919  28.764   7.730  1.00  0.00           H  
ATOM   2547 3HG2 ILE A 164     -32.601  29.782   9.015  1.00  0.00           H  
ATOM   2548 1HD1 ILE A 164     -29.816  29.477  12.322  1.00  0.00           H  
ATOM   2549 2HD1 ILE A 164     -29.180  28.398  11.062  1.00  0.00           H  
ATOM   2550 3HD1 ILE A 164     -29.841  29.987  10.619  1.00  0.00           H  
ATOM   2551  N   LEU A 165     -32.600  25.937   7.605  1.00  0.00           N  
ATOM   2552  CA  LEU A 165     -32.918  25.603   6.220  1.00  0.00           C  
ATOM   2553  C   LEU A 165     -34.329  25.034   6.027  1.00  0.00           C  
ATOM   2554  O   LEU A 165     -34.859  25.088   4.917  1.00  0.00           O  
ATOM   2555  CB  LEU A 165     -31.867  24.650   5.664  1.00  0.00           C  
ATOM   2556  CG  LEU A 165     -30.481  25.283   5.493  1.00  0.00           C  
ATOM   2557  CD1 LEU A 165     -29.488  24.215   5.089  1.00  0.00           C  
ATOM   2558  CD2 LEU A 165     -30.561  26.393   4.464  1.00  0.00           C  
ATOM   2559  H   LEU A 165     -31.811  25.474   8.055  1.00  0.00           H  
ATOM   2560  HA  LEU A 165     -32.853  26.513   5.637  1.00  0.00           H  
ATOM   2561 1HB  LEU A 165     -31.771  23.807   6.347  1.00  0.00           H  
ATOM   2562 2HB  LEU A 165     -32.200  24.280   4.698  1.00  0.00           H  
ATOM   2563  HG  LEU A 165     -30.158  25.707   6.435  1.00  0.00           H  
ATOM   2564 1HD1 LEU A 165     -28.498  24.660   4.981  1.00  0.00           H  
ATOM   2565 2HD1 LEU A 165     -29.456  23.446   5.860  1.00  0.00           H  
ATOM   2566 3HD1 LEU A 165     -29.794  23.773   4.145  1.00  0.00           H  
ATOM   2567 1HD2 LEU A 165     -29.580  26.853   4.349  1.00  0.00           H  
ATOM   2568 2HD2 LEU A 165     -30.879  25.978   3.517  1.00  0.00           H  
ATOM   2569 3HD2 LEU A 165     -31.278  27.147   4.792  1.00  0.00           H  
ATOM   2570  N   THR A 166     -34.939  24.483   7.085  1.00  0.00           N  
ATOM   2571  CA  THR A 166     -36.305  23.971   6.993  1.00  0.00           C  
ATOM   2572  C   THR A 166     -37.300  25.013   7.538  1.00  0.00           C  
ATOM   2573  O   THR A 166     -38.510  24.773   7.590  1.00  0.00           O  
ATOM   2574  CB  THR A 166     -36.459  22.654   7.771  1.00  0.00           C  
ATOM   2575  OG1 THR A 166     -36.209  22.881   9.170  1.00  0.00           O  
ATOM   2576  CG2 THR A 166     -35.477  21.618   7.232  1.00  0.00           C  
ATOM   2577  H   THR A 166     -34.457  24.417   7.987  1.00  0.00           H  
ATOM   2578  HA  THR A 166     -36.539  23.787   5.948  1.00  0.00           H  
ATOM   2579  HB  THR A 166     -37.470  22.275   7.652  1.00  0.00           H  
ATOM   2580  HG1 THR A 166     -35.578  23.635   9.282  1.00  0.00           H  
ATOM   2581 1HG2 THR A 166     -35.590  20.688   7.784  1.00  0.00           H  
ATOM   2582 2HG2 THR A 166     -35.678  21.444   6.177  1.00  0.00           H  
ATOM   2583 3HG2 THR A 166     -34.467  21.982   7.347  1.00  0.00           H  
ATOM   2584  N   GLY A 167     -36.756  26.154   7.972  1.00  0.00           N  
ATOM   2585  CA  GLY A 167     -37.449  27.283   8.578  1.00  0.00           C  
ATOM   2586  C   GLY A 167     -37.195  28.562   7.772  1.00  0.00           C  
ATOM   2587  O   GLY A 167     -37.468  28.619   6.574  1.00  0.00           O  
ATOM   2588  H   GLY A 167     -35.756  26.270   7.872  1.00  0.00           H  
ATOM   2589 1HA  GLY A 167     -38.518  27.079   8.628  1.00  0.00           H  
ATOM   2590 2HA  GLY A 167     -37.093  27.413   9.600  1.00  0.00           H  
ATOM   2591  N   GLY A 168     -36.665  29.601   8.440  1.00  0.00           N  
ATOM   2592  CA  GLY A 168     -36.393  30.923   7.832  1.00  0.00           C  
ATOM   2593  C   GLY A 168     -35.464  30.861   6.608  1.00  0.00           C  
ATOM   2594  O   GLY A 168     -35.484  31.743   5.738  1.00  0.00           O  
ATOM   2595  H   GLY A 168     -36.446  29.474   9.418  1.00  0.00           H  
ATOM   2596 1HA  GLY A 168     -37.337  31.385   7.542  1.00  0.00           H  
ATOM   2597 2HA  GLY A 168     -35.948  31.574   8.585  1.00  0.00           H  
ATOM   2598  N   GLY A 169     -34.647  29.818   6.541  1.00  0.00           N  
ATOM   2599  CA  GLY A 169     -33.756  29.611   5.424  1.00  0.00           C  
ATOM   2600  C   GLY A 169     -34.545  29.420   4.136  1.00  0.00           C  
ATOM   2601  O   GLY A 169     -34.034  29.710   3.059  1.00  0.00           O  
ATOM   2602  H   GLY A 169     -34.659  29.111   7.269  1.00  0.00           H  
ATOM   2603 1HA  GLY A 169     -33.086  30.463   5.329  1.00  0.00           H  
ATOM   2604 2HA  GLY A 169     -33.140  28.739   5.613  1.00  0.00           H  
ATOM   2605  N   ILE A 170     -35.791  28.942   4.227  1.00  0.00           N  
ATOM   2606  CA  ILE A 170     -36.575  28.712   3.029  1.00  0.00           C  
ATOM   2607  C   ILE A 170     -36.768  30.023   2.269  1.00  0.00           C  
ATOM   2608  O   ILE A 170     -36.350  30.087   1.121  1.00  0.00           O  
ATOM   2609  CB  ILE A 170     -37.879  27.944   3.313  1.00  0.00           C  
ATOM   2610  CG1 ILE A 170     -37.536  26.544   3.739  1.00  0.00           C  
ATOM   2611  CG2 ILE A 170     -38.773  27.974   2.072  1.00  0.00           C  
ATOM   2612  CD1 ILE A 170     -38.693  25.793   4.321  1.00  0.00           C  
ATOM   2613  H   ILE A 170     -36.208  28.746   5.138  1.00  0.00           H  
ATOM   2614  HA  ILE A 170     -36.000  28.053   2.380  1.00  0.00           H  
ATOM   2615  HB  ILE A 170     -38.384  28.357   4.159  1.00  0.00           H  
ATOM   2616 1HG1 ILE A 170     -37.144  25.996   2.887  1.00  0.00           H  
ATOM   2617 2HG1 ILE A 170     -36.762  26.602   4.503  1.00  0.00           H  
ATOM   2618 1HG2 ILE A 170     -39.691  27.423   2.265  1.00  0.00           H  
ATOM   2619 2HG2 ILE A 170     -39.022  29.001   1.813  1.00  0.00           H  
ATOM   2620 3HG2 ILE A 170     -38.246  27.516   1.235  1.00  0.00           H  
ATOM   2621 1HD1 ILE A 170     -38.368  24.798   4.619  1.00  0.00           H  
ATOM   2622 2HD1 ILE A 170     -39.063  26.331   5.199  1.00  0.00           H  
ATOM   2623 3HD1 ILE A 170     -39.480  25.710   3.582  1.00  0.00           H  
ATOM   2624  N   PRO A 171     -37.363  31.098   2.834  1.00  0.00           N  
ATOM   2625  CA  PRO A 171     -37.384  32.407   2.208  1.00  0.00           C  
ATOM   2626  C   PRO A 171     -36.007  32.847   1.701  1.00  0.00           C  
ATOM   2627  O   PRO A 171     -35.916  33.433   0.622  1.00  0.00           O  
ATOM   2628  CB  PRO A 171     -37.852  33.283   3.369  1.00  0.00           C  
ATOM   2629  CG  PRO A 171     -38.775  32.385   4.144  1.00  0.00           C  
ATOM   2630  CD  PRO A 171     -38.162  31.020   4.074  1.00  0.00           C  
ATOM   2631  HA  PRO A 171     -38.122  32.409   1.403  1.00  0.00           H  
ATOM   2632 1HB  PRO A 171     -36.981  33.615   3.960  1.00  0.00           H  
ATOM   2633 2HB  PRO A 171     -38.346  34.183   2.982  1.00  0.00           H  
ATOM   2634 1HG  PRO A 171     -38.862  32.743   5.182  1.00  0.00           H  
ATOM   2635 2HG  PRO A 171     -39.781  32.410   3.708  1.00  0.00           H  
ATOM   2636 1HD  PRO A 171     -37.583  30.788   4.942  1.00  0.00           H  
ATOM   2637 2HD  PRO A 171     -39.011  30.360   3.943  1.00  0.00           H  
ATOM   2638  N   ASN A 172     -34.911  32.529   2.398  1.00  0.00           N  
ATOM   2639  CA  ASN A 172     -33.627  32.946   1.825  1.00  0.00           C  
ATOM   2640  C   ASN A 172     -33.382  32.207   0.507  1.00  0.00           C  
ATOM   2641  O   ASN A 172     -32.948  32.801  -0.487  1.00  0.00           O  
ATOM   2642  CB  ASN A 172     -32.488  32.715   2.798  1.00  0.00           C  
ATOM   2643  CG  ASN A 172     -32.484  33.697   3.944  1.00  0.00           C  
ATOM   2644  OD1 ASN A 172     -33.067  34.788   3.865  1.00  0.00           O  
ATOM   2645  ND2 ASN A 172     -31.832  33.328   5.020  1.00  0.00           N  
ATOM   2646  H   ASN A 172     -34.963  32.064   3.310  1.00  0.00           H  
ATOM   2647  HA  ASN A 172     -33.675  34.011   1.597  1.00  0.00           H  
ATOM   2648 1HB  ASN A 172     -32.552  31.714   3.204  1.00  0.00           H  
ATOM   2649 2HB  ASN A 172     -31.540  32.785   2.266  1.00  0.00           H  
ATOM   2650 1HD2 ASN A 172     -31.796  33.934   5.816  1.00  0.00           H  
ATOM   2651 2HD2 ASN A 172     -31.373  32.442   5.047  1.00  0.00           H  
ATOM   2652  N   ILE A 173     -33.731  30.924   0.482  1.00  0.00           N  
ATOM   2653  CA  ILE A 173     -33.580  30.089  -0.698  1.00  0.00           C  
ATOM   2654  C   ILE A 173     -34.472  30.598  -1.815  1.00  0.00           C  
ATOM   2655  O   ILE A 173     -34.045  30.678  -2.968  1.00  0.00           O  
ATOM   2656  CB  ILE A 173     -33.884  28.614  -0.387  1.00  0.00           C  
ATOM   2657  CG1 ILE A 173     -32.801  28.037   0.546  1.00  0.00           C  
ATOM   2658  CG2 ILE A 173     -33.969  27.840  -1.681  1.00  0.00           C  
ATOM   2659  CD1 ILE A 173     -33.171  26.701   1.162  1.00  0.00           C  
ATOM   2660  H   ILE A 173     -34.094  30.501   1.340  1.00  0.00           H  
ATOM   2661  HA  ILE A 173     -32.547  30.150  -1.033  1.00  0.00           H  
ATOM   2662  HB  ILE A 173     -34.827  28.534   0.127  1.00  0.00           H  
ATOM   2663 1HG1 ILE A 173     -31.885  27.907  -0.026  1.00  0.00           H  
ATOM   2664 2HG1 ILE A 173     -32.605  28.747   1.341  1.00  0.00           H  
ATOM   2665 1HG2 ILE A 173     -34.198  26.799  -1.473  1.00  0.00           H  
ATOM   2666 2HG2 ILE A 173     -34.757  28.269  -2.295  1.00  0.00           H  
ATOM   2667 3HG2 ILE A 173     -33.020  27.907  -2.210  1.00  0.00           H  
ATOM   2668 1HD1 ILE A 173     -32.364  26.361   1.795  1.00  0.00           H  
ATOM   2669 2HD1 ILE A 173     -34.074  26.812   1.761  1.00  0.00           H  
ATOM   2670 3HD1 ILE A 173     -33.345  25.973   0.377  1.00  0.00           H  
ATOM   2671  N   GLU A 174     -35.714  30.951  -1.470  1.00  0.00           N  
ATOM   2672  CA  GLU A 174     -36.675  31.447  -2.446  1.00  0.00           C  
ATOM   2673  C   GLU A 174     -36.166  32.732  -3.103  1.00  0.00           C  
ATOM   2674  O   GLU A 174     -36.362  32.931  -4.300  1.00  0.00           O  
ATOM   2675  CB  GLU A 174     -38.025  31.707  -1.771  1.00  0.00           C  
ATOM   2676  CG  GLU A 174     -38.780  30.441  -1.323  1.00  0.00           C  
ATOM   2677  CD  GLU A 174     -40.044  30.745  -0.541  1.00  0.00           C  
ATOM   2678  OE1 GLU A 174     -40.270  31.891  -0.228  1.00  0.00           O  
ATOM   2679  OE2 GLU A 174     -40.779  29.826  -0.256  1.00  0.00           O  
ATOM   2680  H   GLU A 174     -35.989  30.844  -0.497  1.00  0.00           H  
ATOM   2681  HA  GLU A 174     -36.803  30.692  -3.219  1.00  0.00           H  
ATOM   2682 1HB  GLU A 174     -37.871  32.331  -0.903  1.00  0.00           H  
ATOM   2683 2HB  GLU A 174     -38.668  32.255  -2.454  1.00  0.00           H  
ATOM   2684 1HG  GLU A 174     -39.044  29.861  -2.206  1.00  0.00           H  
ATOM   2685 2HG  GLU A 174     -38.116  29.834  -0.714  1.00  0.00           H  
ATOM   2686  N   VAL A 175     -35.495  33.592  -2.329  1.00  0.00           N  
ATOM   2687  CA  VAL A 175     -34.887  34.815  -2.857  1.00  0.00           C  
ATOM   2688  C   VAL A 175     -33.734  34.503  -3.816  1.00  0.00           C  
ATOM   2689  O   VAL A 175     -33.582  35.154  -4.851  1.00  0.00           O  
ATOM   2690  CB  VAL A 175     -34.405  35.729  -1.716  1.00  0.00           C  
ATOM   2691  CG1 VAL A 175     -33.587  36.881  -2.277  1.00  0.00           C  
ATOM   2692  CG2 VAL A 175     -35.620  36.291  -0.980  1.00  0.00           C  
ATOM   2693  H   VAL A 175     -35.418  33.393  -1.329  1.00  0.00           H  
ATOM   2694  HA  VAL A 175     -35.654  35.355  -3.414  1.00  0.00           H  
ATOM   2695  HB  VAL A 175     -33.781  35.157  -1.033  1.00  0.00           H  
ATOM   2696 1HG1 VAL A 175     -33.254  37.521  -1.460  1.00  0.00           H  
ATOM   2697 2HG1 VAL A 175     -32.720  36.488  -2.806  1.00  0.00           H  
ATOM   2698 3HG1 VAL A 175     -34.200  37.463  -2.966  1.00  0.00           H  
ATOM   2699 1HG2 VAL A 175     -35.288  36.934  -0.167  1.00  0.00           H  
ATOM   2700 2HG2 VAL A 175     -36.229  36.863  -1.676  1.00  0.00           H  
ATOM   2701 3HG2 VAL A 175     -36.210  35.482  -0.579  1.00  0.00           H  
ATOM   2702  N   ILE A 176     -32.903  33.524  -3.450  1.00  0.00           N  
ATOM   2703  CA  ILE A 176     -31.779  33.077  -4.275  1.00  0.00           C  
ATOM   2704  C   ILE A 176     -32.221  32.462  -5.609  1.00  0.00           C  
ATOM   2705  O   ILE A 176     -31.632  32.732  -6.656  1.00  0.00           O  
ATOM   2706  CB  ILE A 176     -30.921  32.055  -3.512  1.00  0.00           C  
ATOM   2707  CG1 ILE A 176     -30.214  32.752  -2.334  1.00  0.00           C  
ATOM   2708  CG2 ILE A 176     -29.922  31.403  -4.452  1.00  0.00           C  
ATOM   2709  CD1 ILE A 176     -29.591  31.793  -1.333  1.00  0.00           C  
ATOM   2710  H   ILE A 176     -33.063  33.063  -2.553  1.00  0.00           H  
ATOM   2711  HA  ILE A 176     -31.159  33.946  -4.495  1.00  0.00           H  
ATOM   2712  HB  ILE A 176     -31.566  31.289  -3.095  1.00  0.00           H  
ATOM   2713 1HG1 ILE A 176     -29.425  33.386  -2.733  1.00  0.00           H  
ATOM   2714 2HG1 ILE A 176     -30.929  33.380  -1.815  1.00  0.00           H  
ATOM   2715 1HG2 ILE A 176     -29.332  30.672  -3.908  1.00  0.00           H  
ATOM   2716 2HG2 ILE A 176     -30.456  30.907  -5.264  1.00  0.00           H  
ATOM   2717 3HG2 ILE A 176     -29.264  32.166  -4.870  1.00  0.00           H  
ATOM   2718 1HD1 ILE A 176     -29.107  32.365  -0.539  1.00  0.00           H  
ATOM   2719 2HD1 ILE A 176     -30.366  31.165  -0.902  1.00  0.00           H  
ATOM   2720 3HD1 ILE A 176     -28.851  31.172  -1.831  1.00  0.00           H  
ATOM   2721  N   GLN A 177     -33.250  31.615  -5.561  1.00  0.00           N  
ATOM   2722  CA  GLN A 177     -33.763  30.924  -6.744  1.00  0.00           C  
ATOM   2723  C   GLN A 177     -34.498  31.887  -7.701  1.00  0.00           C  
ATOM   2724  O   GLN A 177     -34.841  32.992  -7.297  1.00  0.00           O  
ATOM   2725  CB  GLN A 177     -34.660  29.754  -6.303  1.00  0.00           C  
ATOM   2726  CG  GLN A 177     -33.918  28.586  -5.645  1.00  0.00           C  
ATOM   2727  CD  GLN A 177     -34.854  27.413  -5.333  1.00  0.00           C  
ATOM   2728  OE1 GLN A 177     -35.780  27.542  -4.524  1.00  0.00           O  
ATOM   2729  NE2 GLN A 177     -34.648  26.262  -5.997  1.00  0.00           N  
ATOM   2730  H   GLN A 177     -33.683  31.429  -4.659  1.00  0.00           H  
ATOM   2731  HA  GLN A 177     -32.906  30.516  -7.256  1.00  0.00           H  
ATOM   2732 1HB  GLN A 177     -35.373  30.126  -5.561  1.00  0.00           H  
ATOM   2733 2HB  GLN A 177     -35.227  29.366  -7.119  1.00  0.00           H  
ATOM   2734 1HG  GLN A 177     -33.134  28.234  -6.289  1.00  0.00           H  
ATOM   2735 2HG  GLN A 177     -33.489  28.930  -4.711  1.00  0.00           H  
ATOM   2736 1HE2 GLN A 177     -35.246  25.483  -5.830  1.00  0.00           H  
ATOM   2737 2HE2 GLN A 177     -33.899  26.155  -6.700  1.00  0.00           H  
ATOM   2738  N   THR A 178     -34.710  31.532  -8.992  1.00  0.00           N  
ATOM   2739  CA  THR A 178     -34.390  30.257  -9.654  1.00  0.00           C  
ATOM   2740  C   THR A 178     -33.474  30.485 -10.888  1.00  0.00           C  
ATOM   2741  O   THR A 178     -33.966  31.004 -11.885  1.00  0.00           O  
ATOM   2742  CB  THR A 178     -35.744  29.660 -10.162  1.00  0.00           C  
ATOM   2743  OG1 THR A 178     -36.661  29.508  -9.076  1.00  0.00           O  
ATOM   2744  CG2 THR A 178     -35.577  28.313 -10.808  1.00  0.00           C  
ATOM   2745  H   THR A 178     -35.149  32.229  -9.572  1.00  0.00           H  
ATOM   2746  HA  THR A 178     -33.915  29.579  -8.971  1.00  0.00           H  
ATOM   2747  HB  THR A 178     -36.161  30.349 -10.897  1.00  0.00           H  
ATOM   2748  HG1 THR A 178     -37.477  29.104  -9.400  1.00  0.00           H  
ATOM   2749 1HG2 THR A 178     -36.548  27.965 -11.162  1.00  0.00           H  
ATOM   2750 2HG2 THR A 178     -34.894  28.387 -11.643  1.00  0.00           H  
ATOM   2751 3HG2 THR A 178     -35.200  27.610 -10.082  1.00  0.00           H  
ATOM   2752  N   GLU A 179     -32.181  30.081 -10.917  1.00  0.00           N  
ATOM   2753  CA  GLU A 179     -31.293  29.574  -9.870  1.00  0.00           C  
ATOM   2754  C   GLU A 179     -29.913  30.271  -9.890  1.00  0.00           C  
ATOM   2755  O   GLU A 179     -29.600  30.895  -8.884  1.00  0.00           O  
ATOM   2756  CB  GLU A 179     -31.152  28.044  -9.816  1.00  0.00           C  
ATOM   2757  CG  GLU A 179     -32.320  27.314  -9.266  1.00  0.00           C  
ATOM   2758  CD  GLU A 179     -32.119  25.844  -9.077  1.00  0.00           C  
ATOM   2759  OE1 GLU A 179     -31.249  25.287  -9.700  1.00  0.00           O  
ATOM   2760  OE2 GLU A 179     -32.810  25.282  -8.245  1.00  0.00           O  
ATOM   2761  H   GLU A 179     -31.723  30.234 -11.790  1.00  0.00           H  
ATOM   2762  HA  GLU A 179     -31.715  29.844  -8.915  1.00  0.00           H  
ATOM   2763 1HB  GLU A 179     -31.109  27.674 -10.811  1.00  0.00           H  
ATOM   2764 2HB  GLU A 179     -30.244  27.752  -9.286  1.00  0.00           H  
ATOM   2765 1HG  GLU A 179     -32.609  27.752  -8.339  1.00  0.00           H  
ATOM   2766 2HG  GLU A 179     -33.090  27.444  -9.957  1.00  0.00           H  
ATOM   2767  N   VAL A 180     -29.038  30.249 -10.946  1.00  0.00           N  
ATOM   2768  CA  VAL A 180     -28.863  29.618 -12.297  1.00  0.00           C  
ATOM   2769  C   VAL A 180     -29.853  29.837 -13.460  1.00  0.00           C  
ATOM   2770  O   VAL A 180     -29.511  30.556 -14.386  1.00  0.00           O  
ATOM   2771  CB  VAL A 180     -28.506  28.109 -12.189  1.00  0.00           C  
ATOM   2772  CG1 VAL A 180     -28.460  27.419 -13.594  1.00  0.00           C  
ATOM   2773  CG2 VAL A 180     -27.161  28.007 -11.520  1.00  0.00           C  
ATOM   2774  H   VAL A 180     -28.233  30.820 -10.730  1.00  0.00           H  
ATOM   2775  HA  VAL A 180     -27.930  30.039 -12.657  1.00  0.00           H  
ATOM   2776  HB  VAL A 180     -29.211  27.596 -11.623  1.00  0.00           H  
ATOM   2777 1HG1 VAL A 180     -28.183  26.373 -13.462  1.00  0.00           H  
ATOM   2778 2HG1 VAL A 180     -29.411  27.449 -14.097  1.00  0.00           H  
ATOM   2779 3HG1 VAL A 180     -27.719  27.910 -14.215  1.00  0.00           H  
ATOM   2780 1HG2 VAL A 180     -26.884  26.959 -11.422  1.00  0.00           H  
ATOM   2781 2HG2 VAL A 180     -26.418  28.526 -12.118  1.00  0.00           H  
ATOM   2782 3HG2 VAL A 180     -27.213  28.462 -10.529  1.00  0.00           H  
ATOM   2783  N   PHE A 181     -31.047  29.259 -13.458  1.00  0.00           N  
ATOM   2784  CA  PHE A 181     -31.862  29.265 -14.689  1.00  0.00           C  
ATOM   2785  C   PHE A 181     -32.239  30.625 -15.304  1.00  0.00           C  
ATOM   2786  O   PHE A 181     -32.040  30.817 -16.508  1.00  0.00           O  
ATOM   2787  CB  PHE A 181     -33.092  28.428 -14.431  1.00  0.00           C  
ATOM   2788  CG  PHE A 181     -32.693  27.007 -14.319  1.00  0.00           C  
ATOM   2789  CD1 PHE A 181     -32.670  26.386 -13.092  1.00  0.00           C  
ATOM   2790  CD2 PHE A 181     -32.296  26.295 -15.434  1.00  0.00           C  
ATOM   2791  CE1 PHE A 181     -32.262  25.081 -12.971  1.00  0.00           C  
ATOM   2792  CE2 PHE A 181     -31.885  24.981 -15.323  1.00  0.00           C  
ATOM   2793  CZ  PHE A 181     -31.869  24.373 -14.085  1.00  0.00           C  
ATOM   2794  H   PHE A 181     -31.352  28.719 -12.661  1.00  0.00           H  
ATOM   2795  HA  PHE A 181     -31.290  28.726 -15.439  1.00  0.00           H  
ATOM   2796 1HB  PHE A 181     -33.570  28.738 -13.510  1.00  0.00           H  
ATOM   2797 2HB  PHE A 181     -33.806  28.537 -15.249  1.00  0.00           H  
ATOM   2798  HD1 PHE A 181     -32.971  26.940 -12.212  1.00  0.00           H  
ATOM   2799  HD2 PHE A 181     -32.305  26.784 -16.410  1.00  0.00           H  
ATOM   2800  HE1 PHE A 181     -32.248  24.609 -11.984  1.00  0.00           H  
ATOM   2801  HE2 PHE A 181     -31.572  24.427 -16.208  1.00  0.00           H  
ATOM   2802  HZ  PHE A 181     -31.543  23.339 -13.988  1.00  0.00           H  
ATOM   2803  N   ASN A 182     -32.590  31.627 -14.498  1.00  0.00           N  
ATOM   2804  CA  ASN A 182     -32.880  32.967 -15.042  1.00  0.00           C  
ATOM   2805  C   ASN A 182     -31.685  33.572 -15.801  1.00  0.00           C  
ATOM   2806  O   ASN A 182     -31.848  34.500 -16.595  1.00  0.00           O  
ATOM   2807  CB  ASN A 182     -33.295  33.924 -13.939  1.00  0.00           C  
ATOM   2808  CG  ASN A 182     -34.698  33.697 -13.429  1.00  0.00           C  
ATOM   2809  OD1 ASN A 182     -35.527  33.054 -14.088  1.00  0.00           O  
ATOM   2810  ND2 ASN A 182     -34.985  34.229 -12.263  1.00  0.00           N  
ATOM   2811  H   ASN A 182     -32.773  31.447 -13.514  1.00  0.00           H  
ATOM   2812  HA  ASN A 182     -33.703  32.874 -15.753  1.00  0.00           H  
ATOM   2813 1HB  ASN A 182     -32.603  33.822 -13.101  1.00  0.00           H  
ATOM   2814 2HB  ASN A 182     -33.215  34.948 -14.302  1.00  0.00           H  
ATOM   2815 1HD2 ASN A 182     -35.899  34.116 -11.875  1.00  0.00           H  
ATOM   2816 2HD2 ASN A 182     -34.289  34.743 -11.764  1.00  0.00           H  
ATOM   2817  N   ILE A 183     -30.486  33.077 -15.505  1.00  0.00           N  
ATOM   2818  CA  ILE A 183     -29.239  33.521 -16.093  1.00  0.00           C  
ATOM   2819  C   ILE A 183     -28.857  32.573 -17.247  1.00  0.00           C  
ATOM   2820  O   ILE A 183     -28.524  33.000 -18.352  1.00  0.00           O  
ATOM   2821  CB  ILE A 183     -28.171  33.559 -14.988  1.00  0.00           C  
ATOM   2822  CG1 ILE A 183     -28.623  34.476 -13.871  1.00  0.00           C  
ATOM   2823  CG2 ILE A 183     -26.875  34.017 -15.503  1.00  0.00           C  
ATOM   2824  CD1 ILE A 183     -28.886  35.886 -14.341  1.00  0.00           C  
ATOM   2825  H   ILE A 183     -30.427  32.294 -14.863  1.00  0.00           H  
ATOM   2826  HA  ILE A 183     -29.372  34.524 -16.495  1.00  0.00           H  
ATOM   2827  HB  ILE A 183     -28.071  32.582 -14.580  1.00  0.00           H  
ATOM   2828 1HG1 ILE A 183     -29.536  34.072 -13.433  1.00  0.00           H  
ATOM   2829 2HG1 ILE A 183     -27.852  34.502 -13.102  1.00  0.00           H  
ATOM   2830 1HG2 ILE A 183     -26.154  34.005 -14.694  1.00  0.00           H  
ATOM   2831 2HG2 ILE A 183     -26.539  33.367 -16.292  1.00  0.00           H  
ATOM   2832 3HG2 ILE A 183     -26.975  35.022 -15.884  1.00  0.00           H  
ATOM   2833 1HD1 ILE A 183     -29.204  36.496 -13.498  1.00  0.00           H  
ATOM   2834 2HD1 ILE A 183     -27.971  36.301 -14.766  1.00  0.00           H  
ATOM   2835 3HD1 ILE A 183     -29.668  35.880 -15.101  1.00  0.00           H  
ATOM   2836  N   LEU A 184     -28.973  31.271 -17.014  1.00  0.00           N  
ATOM   2837  CA  LEU A 184     -28.655  30.236 -18.003  1.00  0.00           C  
ATOM   2838  C   LEU A 184     -29.447  30.421 -19.292  1.00  0.00           C  
ATOM   2839  O   LEU A 184     -28.955  30.129 -20.383  1.00  0.00           O  
ATOM   2840  CB  LEU A 184     -28.953  28.855 -17.422  1.00  0.00           C  
ATOM   2841  CG  LEU A 184     -28.537  27.652 -18.245  1.00  0.00           C  
ATOM   2842  CD1 LEU A 184     -27.033  27.664 -18.450  1.00  0.00           C  
ATOM   2843  CD2 LEU A 184     -28.977  26.395 -17.511  1.00  0.00           C  
ATOM   2844  H   LEU A 184     -29.272  30.978 -16.094  1.00  0.00           H  
ATOM   2845  HA  LEU A 184     -27.601  30.308 -18.255  1.00  0.00           H  
ATOM   2846 1HB  LEU A 184     -28.493  28.781 -16.441  1.00  0.00           H  
ATOM   2847 2HB  LEU A 184     -30.027  28.786 -17.299  1.00  0.00           H  
ATOM   2848  HG  LEU A 184     -29.016  27.696 -19.223  1.00  0.00           H  
ATOM   2849 1HD1 LEU A 184     -26.741  26.798 -19.043  1.00  0.00           H  
ATOM   2850 2HD1 LEU A 184     -26.736  28.578 -18.969  1.00  0.00           H  
ATOM   2851 3HD1 LEU A 184     -26.553  27.615 -17.487  1.00  0.00           H  
ATOM   2852 1HD2 LEU A 184     -28.694  25.514 -18.088  1.00  0.00           H  
ATOM   2853 2HD2 LEU A 184     -28.499  26.357 -16.532  1.00  0.00           H  
ATOM   2854 3HD2 LEU A 184     -30.054  26.417 -17.388  1.00  0.00           H  
ATOM   2855  N   ASN A 185     -30.659  30.952 -19.160  1.00  0.00           N  
ATOM   2856  CA  ASN A 185     -31.577  31.173 -20.265  1.00  0.00           C  
ATOM   2857  C   ASN A 185     -31.200  32.329 -21.216  1.00  0.00           C  
ATOM   2858  O   ASN A 185     -31.935  32.587 -22.171  1.00  0.00           O  
ATOM   2859  CB  ASN A 185     -32.968  31.413 -19.715  1.00  0.00           C  
ATOM   2860  CG  ASN A 185     -33.601  30.162 -19.144  1.00  0.00           C  
ATOM   2861  OD1 ASN A 185     -33.257  29.032 -19.517  1.00  0.00           O  
ATOM   2862  ND2 ASN A 185     -34.528  30.349 -18.240  1.00  0.00           N  
ATOM   2863  H   ASN A 185     -30.994  31.148 -18.218  1.00  0.00           H  
ATOM   2864  HA  ASN A 185     -31.595  30.262 -20.864  1.00  0.00           H  
ATOM   2865 1HB  ASN A 185     -32.909  32.164 -18.919  1.00  0.00           H  
ATOM   2866 2HB  ASN A 185     -33.608  31.814 -20.498  1.00  0.00           H  
ATOM   2867 1HD2 ASN A 185     -34.985  29.567 -17.821  1.00  0.00           H  
ATOM   2868 2HD2 ASN A 185     -34.772  31.278 -17.966  1.00  0.00           H  
ATOM   2869  N   GLY A 186     -30.063  33.013 -21.003  1.00  0.00           N  
ATOM   2870  CA  GLY A 186     -29.680  34.066 -21.950  1.00  0.00           C  
ATOM   2871  C   GLY A 186     -28.342  34.738 -21.637  1.00  0.00           C  
ATOM   2872  O   GLY A 186     -27.809  35.493 -22.451  1.00  0.00           O  
ATOM   2873  H   GLY A 186     -29.478  32.816 -20.191  1.00  0.00           H  
ATOM   2874 1HA  GLY A 186     -29.639  33.639 -22.951  1.00  0.00           H  
ATOM   2875 2HA  GLY A 186     -30.462  34.823 -21.967  1.00  0.00           H  
ATOM   2876  N   ARG A 187     -27.792  34.446 -20.474  1.00  0.00           N  
ATOM   2877  CA  ARG A 187     -26.522  34.984 -20.005  1.00  0.00           C  
ATOM   2878  C   ARG A 187     -25.574  33.834 -19.627  1.00  0.00           C  
ATOM   2879  O   ARG A 187     -25.074  33.747 -18.500  1.00  0.00           O  
ATOM   2880  CB  ARG A 187     -26.766  35.897 -18.814  1.00  0.00           C  
ATOM   2881  CG  ARG A 187     -27.609  37.132 -19.107  1.00  0.00           C  
ATOM   2882  CD  ARG A 187     -27.904  37.933 -17.874  1.00  0.00           C  
ATOM   2883  NE  ARG A 187     -26.724  38.569 -17.313  1.00  0.00           N  
ATOM   2884  CZ  ARG A 187     -26.218  39.750 -17.727  1.00  0.00           C  
ATOM   2885  NH1 ARG A 187     -26.792  40.413 -18.712  1.00  0.00           N  
ATOM   2886  NH2 ARG A 187     -25.144  40.239 -17.135  1.00  0.00           N  
ATOM   2887  H   ARG A 187     -28.279  33.824 -19.851  1.00  0.00           H  
ATOM   2888  HA  ARG A 187     -26.065  35.565 -20.806  1.00  0.00           H  
ATOM   2889 1HB  ARG A 187     -27.306  35.340 -18.072  1.00  0.00           H  
ATOM   2890 2HB  ARG A 187     -25.820  36.214 -18.374  1.00  0.00           H  
ATOM   2891 1HG  ARG A 187     -27.083  37.769 -19.816  1.00  0.00           H  
ATOM   2892 2HG  ARG A 187     -28.562  36.824 -19.535  1.00  0.00           H  
ATOM   2893 1HD  ARG A 187     -28.627  38.711 -18.113  1.00  0.00           H  
ATOM   2894 2HD  ARG A 187     -28.324  37.273 -17.116  1.00  0.00           H  
ATOM   2895  HE  ARG A 187     -26.243  38.099 -16.536  1.00  0.00           H  
ATOM   2896 1HH1 ARG A 187     -27.614  40.036 -19.161  1.00  0.00           H  
ATOM   2897 2HH1 ARG A 187     -26.409  41.296 -19.016  1.00  0.00           H  
ATOM   2898 1HH2 ARG A 187     -24.712  39.720 -16.375  1.00  0.00           H  
ATOM   2899 2HH2 ARG A 187     -24.757  41.119 -17.433  1.00  0.00           H  
ATOM   2900  N   ALA A 188     -25.288  32.966 -20.601  1.00  0.00           N  
ATOM   2901  CA  ALA A 188     -24.453  31.781 -20.371  1.00  0.00           C  
ATOM   2902  C   ALA A 188     -23.081  32.151 -19.829  1.00  0.00           C  
ATOM   2903  O   ALA A 188     -22.518  31.412 -19.029  1.00  0.00           O  
ATOM   2904  CB  ALA A 188     -24.276  30.991 -21.653  1.00  0.00           C  
ATOM   2905  H   ALA A 188     -25.705  33.110 -21.511  1.00  0.00           H  
ATOM   2906  HA  ALA A 188     -24.956  31.156 -19.631  1.00  0.00           H  
ATOM   2907 1HB  ALA A 188     -23.675  30.106 -21.449  1.00  0.00           H  
ATOM   2908 2HB  ALA A 188     -25.252  30.689 -22.036  1.00  0.00           H  
ATOM   2909 3HB  ALA A 188     -23.769  31.610 -22.393  1.00  0.00           H  
ATOM   2910  N   ASP A 189     -22.538  33.290 -20.255  1.00  0.00           N  
ATOM   2911  CA  ASP A 189     -21.220  33.722 -19.794  1.00  0.00           C  
ATOM   2912  C   ASP A 189     -21.174  33.947 -18.283  1.00  0.00           C  
ATOM   2913  O   ASP A 189     -20.119  33.804 -17.661  1.00  0.00           O  
ATOM   2914  CB  ASP A 189     -20.771  34.962 -20.551  1.00  0.00           C  
ATOM   2915  CG  ASP A 189     -20.365  34.626 -21.995  1.00  0.00           C  
ATOM   2916  OD1 ASP A 189     -20.192  33.450 -22.298  1.00  0.00           O  
ATOM   2917  OD2 ASP A 189     -20.241  35.531 -22.779  1.00  0.00           O  
ATOM   2918  H   ASP A 189     -23.052  33.864 -20.908  1.00  0.00           H  
ATOM   2919  HA  ASP A 189     -20.509  32.938 -20.026  1.00  0.00           H  
ATOM   2920 1HB  ASP A 189     -21.578  35.695 -20.566  1.00  0.00           H  
ATOM   2921 2HB  ASP A 189     -19.922  35.415 -20.040  1.00  0.00           H  
ATOM   2922  N   GLN A 190     -22.313  34.304 -17.687  1.00  0.00           N  
ATOM   2923  CA  GLN A 190     -22.375  34.546 -16.257  1.00  0.00           C  
ATOM   2924  C   GLN A 190     -22.432  33.197 -15.568  1.00  0.00           C  
ATOM   2925  O   GLN A 190     -21.798  32.993 -14.531  1.00  0.00           O  
ATOM   2926  CB  GLN A 190     -23.569  35.417 -15.913  1.00  0.00           C  
ATOM   2927  CG  GLN A 190     -23.705  35.796 -14.454  1.00  0.00           C  
ATOM   2928  CD  GLN A 190     -24.888  36.738 -14.226  1.00  0.00           C  
ATOM   2929  OE1 GLN A 190     -25.294  37.469 -15.142  1.00  0.00           O  
ATOM   2930  NE2 GLN A 190     -25.438  36.727 -13.017  1.00  0.00           N  
ATOM   2931  H   GLN A 190     -23.176  34.359 -18.221  1.00  0.00           H  
ATOM   2932  HA  GLN A 190     -21.465  35.057 -15.940  1.00  0.00           H  
ATOM   2933 1HB  GLN A 190     -23.508  36.340 -16.486  1.00  0.00           H  
ATOM   2934 2HB  GLN A 190     -24.458  34.914 -16.234  1.00  0.00           H  
ATOM   2935 1HG  GLN A 190     -23.865  34.889 -13.870  1.00  0.00           H  
ATOM   2936 2HG  GLN A 190     -22.791  36.297 -14.131  1.00  0.00           H  
ATOM   2937 1HE2 GLN A 190     -26.210  37.331 -12.808  1.00  0.00           H  
ATOM   2938 2HE2 GLN A 190     -25.077  36.120 -12.309  1.00  0.00           H  
ATOM   2939  N   ILE A 191     -23.157  32.251 -16.175  1.00  0.00           N  
ATOM   2940  CA  ILE A 191     -23.193  30.907 -15.604  1.00  0.00           C  
ATOM   2941  C   ILE A 191     -21.809  30.289 -15.666  1.00  0.00           C  
ATOM   2942  O   ILE A 191     -21.376  29.629 -14.727  1.00  0.00           O  
ATOM   2943  CB  ILE A 191     -24.157  29.957 -16.320  1.00  0.00           C  
ATOM   2944  CG1 ILE A 191     -25.533  30.401 -16.146  1.00  0.00           C  
ATOM   2945  CG2 ILE A 191     -23.985  28.559 -15.745  1.00  0.00           C  
ATOM   2946  CD1 ILE A 191     -25.946  30.437 -14.725  1.00  0.00           C  
ATOM   2947  H   ILE A 191     -23.677  32.485 -17.023  1.00  0.00           H  
ATOM   2948  HA  ILE A 191     -23.500  30.977 -14.567  1.00  0.00           H  
ATOM   2949  HB  ILE A 191     -23.940  29.945 -17.387  1.00  0.00           H  
ATOM   2950 1HG1 ILE A 191     -25.650  31.374 -16.600  1.00  0.00           H  
ATOM   2951 2HG1 ILE A 191     -26.165  29.719 -16.642  1.00  0.00           H  
ATOM   2952 1HG2 ILE A 191     -24.651  27.870 -16.243  1.00  0.00           H  
ATOM   2953 2HG2 ILE A 191     -22.960  28.244 -15.901  1.00  0.00           H  
ATOM   2954 3HG2 ILE A 191     -24.205  28.569 -14.678  1.00  0.00           H  
ATOM   2955 1HD1 ILE A 191     -26.969  30.734 -14.674  1.00  0.00           H  
ATOM   2956 2HD1 ILE A 191     -25.840  29.445 -14.298  1.00  0.00           H  
ATOM   2957 3HD1 ILE A 191     -25.326  31.142 -14.173  1.00  0.00           H  
ATOM   2958  N   ARG A 192     -21.105  30.501 -16.768  1.00  0.00           N  
ATOM   2959  CA  ARG A 192     -19.765  29.965 -16.898  1.00  0.00           C  
ATOM   2960  C   ARG A 192     -18.842  30.554 -15.824  1.00  0.00           C  
ATOM   2961  O   ARG A 192     -18.110  29.810 -15.168  1.00  0.00           O  
ATOM   2962  CB  ARG A 192     -19.268  30.256 -18.301  1.00  0.00           C  
ATOM   2963  CG  ARG A 192     -19.977  29.411 -19.381  1.00  0.00           C  
ATOM   2964  CD  ARG A 192     -19.703  29.882 -20.779  1.00  0.00           C  
ATOM   2965  NE  ARG A 192     -20.362  29.033 -21.765  1.00  0.00           N  
ATOM   2966  CZ  ARG A 192     -20.801  29.431 -22.985  1.00  0.00           C  
ATOM   2967  NH1 ARG A 192     -20.700  30.688 -23.393  1.00  0.00           N  
ATOM   2968  NH2 ARG A 192     -21.355  28.538 -23.790  1.00  0.00           N  
ATOM   2969  H   ARG A 192     -21.519  31.029 -17.536  1.00  0.00           H  
ATOM   2970  HA  ARG A 192     -19.810  28.886 -16.763  1.00  0.00           H  
ATOM   2971 1HB  ARG A 192     -19.427  31.303 -18.534  1.00  0.00           H  
ATOM   2972 2HB  ARG A 192     -18.199  30.059 -18.360  1.00  0.00           H  
ATOM   2973 1HG  ARG A 192     -19.636  28.380 -19.303  1.00  0.00           H  
ATOM   2974 2HG  ARG A 192     -21.049  29.440 -19.215  1.00  0.00           H  
ATOM   2975 1HD  ARG A 192     -20.077  30.892 -20.909  1.00  0.00           H  
ATOM   2976 2HD  ARG A 192     -18.633  29.865 -20.971  1.00  0.00           H  
ATOM   2977  HE  ARG A 192     -20.480  28.058 -21.526  1.00  0.00           H  
ATOM   2978 1HH1 ARG A 192     -20.303  31.439 -22.799  1.00  0.00           H  
ATOM   2979 2HH1 ARG A 192     -21.039  30.946 -24.306  1.00  0.00           H  
ATOM   2980 1HH2 ARG A 192     -21.443  27.575 -23.494  1.00  0.00           H  
ATOM   2981 2HH2 ARG A 192     -21.689  28.817 -24.700  1.00  0.00           H  
ATOM   2982  N   GLU A 193     -18.926  31.872 -15.564  1.00  0.00           N  
ATOM   2983  CA  GLU A 193     -18.105  32.453 -14.497  1.00  0.00           C  
ATOM   2984  C   GLU A 193     -18.470  31.825 -13.148  1.00  0.00           C  
ATOM   2985  O   GLU A 193     -17.591  31.429 -12.378  1.00  0.00           O  
ATOM   2986  CB  GLU A 193     -18.258  33.975 -14.419  1.00  0.00           C  
ATOM   2987  CG  GLU A 193     -17.347  34.618 -13.343  1.00  0.00           C  
ATOM   2988  CD  GLU A 193     -17.408  36.142 -13.263  1.00  0.00           C  
ATOM   2989  OE1 GLU A 193     -18.152  36.745 -14.000  1.00  0.00           O  
ATOM   2990  OE2 GLU A 193     -16.691  36.693 -12.458  1.00  0.00           O  
ATOM   2991  H   GLU A 193     -19.524  32.479 -16.132  1.00  0.00           H  
ATOM   2992  HA  GLU A 193     -17.062  32.222 -14.705  1.00  0.00           H  
ATOM   2993 1HB  GLU A 193     -18.021  34.419 -15.386  1.00  0.00           H  
ATOM   2994 2HB  GLU A 193     -19.295  34.227 -14.187  1.00  0.00           H  
ATOM   2995 1HG  GLU A 193     -17.636  34.208 -12.375  1.00  0.00           H  
ATOM   2996 2HG  GLU A 193     -16.320  34.313 -13.535  1.00  0.00           H  
ATOM   2997  N   PHE A 194     -19.769  31.696 -12.892  1.00  0.00           N  
ATOM   2998  CA  PHE A 194     -20.294  31.100 -11.671  1.00  0.00           C  
ATOM   2999  C   PHE A 194     -19.747  29.698 -11.464  1.00  0.00           C  
ATOM   3000  O   PHE A 194     -19.234  29.370 -10.389  1.00  0.00           O  
ATOM   3001  CB  PHE A 194     -21.823  31.100 -11.768  1.00  0.00           C  
ATOM   3002  CG  PHE A 194     -22.610  30.355 -10.764  1.00  0.00           C  
ATOM   3003  CD1 PHE A 194     -22.838  30.839  -9.493  1.00  0.00           C  
ATOM   3004  CD2 PHE A 194     -23.186  29.149 -11.138  1.00  0.00           C  
ATOM   3005  CE1 PHE A 194     -23.624  30.130  -8.606  1.00  0.00           C  
ATOM   3006  CE2 PHE A 194     -23.964  28.440 -10.265  1.00  0.00           C  
ATOM   3007  CZ  PHE A 194     -24.192  28.932  -8.994  1.00  0.00           C  
ATOM   3008  H   PHE A 194     -20.439  32.051 -13.574  1.00  0.00           H  
ATOM   3009  HA  PHE A 194     -19.992  31.719 -10.825  1.00  0.00           H  
ATOM   3010 1HB  PHE A 194     -22.160  32.136 -11.751  1.00  0.00           H  
ATOM   3011 2HB  PHE A 194     -22.097  30.714 -12.721  1.00  0.00           H  
ATOM   3012  HD1 PHE A 194     -22.394  31.792  -9.196  1.00  0.00           H  
ATOM   3013  HD2 PHE A 194     -23.010  28.775 -12.150  1.00  0.00           H  
ATOM   3014  HE1 PHE A 194     -23.801  30.518  -7.604  1.00  0.00           H  
ATOM   3015  HE2 PHE A 194     -24.407  27.494 -10.573  1.00  0.00           H  
ATOM   3016  HZ  PHE A 194     -24.814  28.373  -8.297  1.00  0.00           H  
ATOM   3017  N   LEU A 195     -19.846  28.862 -12.488  1.00  0.00           N  
ATOM   3018  CA  LEU A 195     -19.368  27.504 -12.371  1.00  0.00           C  
ATOM   3019  C   LEU A 195     -17.859  27.473 -12.152  1.00  0.00           C  
ATOM   3020  O   LEU A 195     -17.367  26.672 -11.359  1.00  0.00           O  
ATOM   3021  CB  LEU A 195     -19.750  26.709 -13.610  1.00  0.00           C  
ATOM   3022  CG  LEU A 195     -21.256  26.465 -13.779  1.00  0.00           C  
ATOM   3023  CD1 LEU A 195     -21.500  25.794 -15.114  1.00  0.00           C  
ATOM   3024  CD2 LEU A 195     -21.772  25.646 -12.621  1.00  0.00           C  
ATOM   3025  H   LEU A 195     -20.272  29.176 -13.358  1.00  0.00           H  
ATOM   3026  HA  LEU A 195     -19.849  27.048 -11.507  1.00  0.00           H  
ATOM   3027 1HB  LEU A 195     -19.405  27.266 -14.487  1.00  0.00           H  
ATOM   3028 2HB  LEU A 195     -19.241  25.746 -13.586  1.00  0.00           H  
ATOM   3029  HG  LEU A 195     -21.774  27.411 -13.786  1.00  0.00           H  
ATOM   3030 1HD1 LEU A 195     -22.569  25.634 -15.252  1.00  0.00           H  
ATOM   3031 2HD1 LEU A 195     -21.122  26.434 -15.912  1.00  0.00           H  
ATOM   3032 3HD1 LEU A 195     -20.984  24.837 -15.140  1.00  0.00           H  
ATOM   3033 1HD2 LEU A 195     -22.844  25.488 -12.739  1.00  0.00           H  
ATOM   3034 2HD2 LEU A 195     -21.260  24.684 -12.595  1.00  0.00           H  
ATOM   3035 3HD2 LEU A 195     -21.585  26.184 -11.703  1.00  0.00           H  
ATOM   3036  N   ASN A 196     -17.114  28.368 -12.815  1.00  0.00           N  
ATOM   3037  CA  ASN A 196     -15.668  28.388 -12.638  1.00  0.00           C  
ATOM   3038  C   ASN A 196     -15.323  28.720 -11.184  1.00  0.00           C  
ATOM   3039  O   ASN A 196     -14.397  28.137 -10.595  1.00  0.00           O  
ATOM   3040  CB  ASN A 196     -15.036  29.400 -13.578  1.00  0.00           C  
ATOM   3041  CG  ASN A 196     -15.049  28.964 -15.027  1.00  0.00           C  
ATOM   3042  OD1 ASN A 196     -15.173  27.777 -15.354  1.00  0.00           O  
ATOM   3043  ND2 ASN A 196     -14.924  29.923 -15.909  1.00  0.00           N  
ATOM   3044  H   ASN A 196     -17.548  29.018 -13.473  1.00  0.00           H  
ATOM   3045  HA  ASN A 196     -15.275  27.395 -12.856  1.00  0.00           H  
ATOM   3046 1HB  ASN A 196     -15.568  30.345 -13.498  1.00  0.00           H  
ATOM   3047 2HB  ASN A 196     -14.007  29.582 -13.275  1.00  0.00           H  
ATOM   3048 1HD2 ASN A 196     -14.928  29.708 -16.884  1.00  0.00           H  
ATOM   3049 2HD2 ASN A 196     -14.828  30.868 -15.605  1.00  0.00           H  
ATOM   3050  N   GLN A 197     -16.097  29.629 -10.579  1.00  0.00           N  
ATOM   3051  CA  GLN A 197     -15.870  30.002  -9.190  1.00  0.00           C  
ATOM   3052  C   GLN A 197     -16.160  28.821  -8.269  1.00  0.00           C  
ATOM   3053  O   GLN A 197     -15.400  28.559  -7.331  1.00  0.00           O  
ATOM   3054  CB  GLN A 197     -16.753  31.193  -8.808  1.00  0.00           C  
ATOM   3055  CG  GLN A 197     -16.369  32.504  -9.480  1.00  0.00           C  
ATOM   3056  CD  GLN A 197     -17.378  33.608  -9.210  1.00  0.00           C  
ATOM   3057  OE1 GLN A 197     -18.478  33.363  -8.694  1.00  0.00           O  
ATOM   3058  NE2 GLN A 197     -17.018  34.834  -9.569  1.00  0.00           N  
ATOM   3059  H   GLN A 197     -16.835  30.097 -11.114  1.00  0.00           H  
ATOM   3060  HA  GLN A 197     -14.825  30.283  -9.071  1.00  0.00           H  
ATOM   3061 1HB  GLN A 197     -17.783  30.977  -9.083  1.00  0.00           H  
ATOM   3062 2HB  GLN A 197     -16.728  31.338  -7.732  1.00  0.00           H  
ATOM   3063 1HG  GLN A 197     -15.405  32.824  -9.090  1.00  0.00           H  
ATOM   3064 2HG  GLN A 197     -16.299  32.354 -10.549  1.00  0.00           H  
ATOM   3065 1HE2 GLN A 197     -17.642  35.603  -9.435  1.00  0.00           H  
ATOM   3066 2HE2 GLN A 197     -16.129  34.994 -10.003  1.00  0.00           H  
ATOM   3067  N   LEU A 198     -17.233  28.080  -8.562  1.00  0.00           N  
ATOM   3068  CA  LEU A 198     -17.595  26.921  -7.756  1.00  0.00           C  
ATOM   3069  C   LEU A 198     -16.575  25.801  -7.873  1.00  0.00           C  
ATOM   3070  O   LEU A 198     -16.251  25.135  -6.880  1.00  0.00           O  
ATOM   3071  CB  LEU A 198     -18.961  26.395  -8.169  1.00  0.00           C  
ATOM   3072  CG  LEU A 198     -20.128  27.291  -7.838  1.00  0.00           C  
ATOM   3073  CD1 LEU A 198     -21.353  26.709  -8.445  1.00  0.00           C  
ATOM   3074  CD2 LEU A 198     -20.265  27.416  -6.335  1.00  0.00           C  
ATOM   3075  H   LEU A 198     -17.830  28.357  -9.345  1.00  0.00           H  
ATOM   3076  HA  LEU A 198     -17.646  27.234  -6.716  1.00  0.00           H  
ATOM   3077 1HB  LEU A 198     -18.955  26.241  -9.247  1.00  0.00           H  
ATOM   3078 2HB  LEU A 198     -19.123  25.433  -7.688  1.00  0.00           H  
ATOM   3079  HG  LEU A 198     -19.971  28.279  -8.266  1.00  0.00           H  
ATOM   3080 1HD1 LEU A 198     -22.182  27.337  -8.213  1.00  0.00           H  
ATOM   3081 2HD1 LEU A 198     -21.224  26.649  -9.512  1.00  0.00           H  
ATOM   3082 3HD1 LEU A 198     -21.525  25.718  -8.038  1.00  0.00           H  
ATOM   3083 1HD2 LEU A 198     -21.113  28.062  -6.107  1.00  0.00           H  
ATOM   3084 2HD2 LEU A 198     -20.429  26.430  -5.899  1.00  0.00           H  
ATOM   3085 3HD2 LEU A 198     -19.354  27.850  -5.921  1.00  0.00           H  
ATOM   3086  N   ASP A 199     -16.036  25.594  -9.077  1.00  0.00           N  
ATOM   3087  CA  ASP A 199     -15.034  24.554  -9.239  1.00  0.00           C  
ATOM   3088  C   ASP A 199     -13.760  24.953  -8.512  1.00  0.00           C  
ATOM   3089  O   ASP A 199     -13.141  24.126  -7.842  1.00  0.00           O  
ATOM   3090  CB  ASP A 199     -14.734  24.277 -10.712  1.00  0.00           C  
ATOM   3091  CG  ASP A 199     -15.870  23.538 -11.444  1.00  0.00           C  
ATOM   3092  OD1 ASP A 199     -16.773  23.064 -10.790  1.00  0.00           O  
ATOM   3093  OD2 ASP A 199     -15.794  23.417 -12.646  1.00  0.00           O  
ATOM   3094  H   ASP A 199     -16.346  26.141  -9.880  1.00  0.00           H  
ATOM   3095  HA  ASP A 199     -15.410  23.636  -8.792  1.00  0.00           H  
ATOM   3096 1HB  ASP A 199     -14.559  25.229 -11.222  1.00  0.00           H  
ATOM   3097 2HB  ASP A 199     -13.820  23.688 -10.792  1.00  0.00           H  
ATOM   3098  N   THR A 200     -13.406  26.241  -8.571  1.00  0.00           N  
ATOM   3099  CA  THR A 200     -12.210  26.703  -7.890  1.00  0.00           C  
ATOM   3100  C   THR A 200     -12.378  26.484  -6.395  1.00  0.00           C  
ATOM   3101  O   THR A 200     -11.511  25.903  -5.742  1.00  0.00           O  
ATOM   3102  CB  THR A 200     -11.958  28.193  -8.162  1.00  0.00           C  
ATOM   3103  OG1 THR A 200     -11.780  28.397  -9.576  1.00  0.00           O  
ATOM   3104  CG2 THR A 200     -10.713  28.649  -7.409  1.00  0.00           C  
ATOM   3105  H   THR A 200     -13.941  26.901  -9.137  1.00  0.00           H  
ATOM   3106  HA  THR A 200     -11.355  26.123  -8.234  1.00  0.00           H  
ATOM   3107  HB  THR A 200     -12.817  28.774  -7.828  1.00  0.00           H  
ATOM   3108  HG1 THR A 200     -12.639  28.207 -10.036  1.00  0.00           H  
ATOM   3109 1HG2 THR A 200     -10.538  29.704  -7.602  1.00  0.00           H  
ATOM   3110 2HG2 THR A 200     -10.859  28.495  -6.336  1.00  0.00           H  
ATOM   3111 3HG2 THR A 200      -9.854  28.071  -7.744  1.00  0.00           H  
ATOM   3112  N   PHE A 201     -13.539  26.884  -5.876  1.00  0.00           N  
ATOM   3113  CA  PHE A 201     -13.874  26.718  -4.473  1.00  0.00           C  
ATOM   3114  C   PHE A 201     -13.783  25.256  -4.073  1.00  0.00           C  
ATOM   3115  O   PHE A 201     -13.159  24.923  -3.062  1.00  0.00           O  
ATOM   3116  CB  PHE A 201     -15.263  27.296  -4.206  1.00  0.00           C  
ATOM   3117  CG  PHE A 201     -15.802  27.085  -2.836  1.00  0.00           C  
ATOM   3118  CD1 PHE A 201     -15.330  27.812  -1.754  1.00  0.00           C  
ATOM   3119  CD2 PHE A 201     -16.830  26.188  -2.637  1.00  0.00           C  
ATOM   3120  CE1 PHE A 201     -15.866  27.626  -0.495  1.00  0.00           C  
ATOM   3121  CE2 PHE A 201     -17.374  26.011  -1.390  1.00  0.00           C  
ATOM   3122  CZ  PHE A 201     -16.889  26.726  -0.313  1.00  0.00           C  
ATOM   3123  H   PHE A 201     -14.214  27.356  -6.477  1.00  0.00           H  
ATOM   3124  HA  PHE A 201     -13.150  27.280  -3.879  1.00  0.00           H  
ATOM   3125 1HB  PHE A 201     -15.246  28.366  -4.403  1.00  0.00           H  
ATOM   3126 2HB  PHE A 201     -15.965  26.859  -4.908  1.00  0.00           H  
ATOM   3127  HD1 PHE A 201     -14.524  28.532  -1.906  1.00  0.00           H  
ATOM   3128  HD2 PHE A 201     -17.211  25.623  -3.490  1.00  0.00           H  
ATOM   3129  HE1 PHE A 201     -15.485  28.196   0.352  1.00  0.00           H  
ATOM   3130  HE2 PHE A 201     -18.186  25.299  -1.249  1.00  0.00           H  
ATOM   3131  HZ  PHE A 201     -17.319  26.580   0.676  1.00  0.00           H  
ATOM   3132  N   THR A 202     -14.401  24.379  -4.859  1.00  0.00           N  
ATOM   3133  CA  THR A 202     -14.385  22.965  -4.552  1.00  0.00           C  
ATOM   3134  C   THR A 202     -12.952  22.441  -4.494  1.00  0.00           C  
ATOM   3135  O   THR A 202     -12.596  21.712  -3.565  1.00  0.00           O  
ATOM   3136  CB  THR A 202     -15.168  22.169  -5.597  1.00  0.00           C  
ATOM   3137  OG1 THR A 202     -16.531  22.626  -5.622  1.00  0.00           O  
ATOM   3138  CG2 THR A 202     -15.130  20.696  -5.231  1.00  0.00           C  
ATOM   3139  H   THR A 202     -14.913  24.698  -5.680  1.00  0.00           H  
ATOM   3140  HA  THR A 202     -14.846  22.817  -3.579  1.00  0.00           H  
ATOM   3141  HB  THR A 202     -14.722  22.316  -6.583  1.00  0.00           H  
ATOM   3142  HG1 THR A 202     -16.549  23.535  -6.018  1.00  0.00           H  
ATOM   3143 1HG2 THR A 202     -15.686  20.123  -5.970  1.00  0.00           H  
ATOM   3144 2HG2 THR A 202     -14.092  20.357  -5.212  1.00  0.00           H  
ATOM   3145 3HG2 THR A 202     -15.576  20.553  -4.247  1.00  0.00           H  
ATOM   3146  N   ASP A 203     -12.118  22.808  -5.476  1.00  0.00           N  
ATOM   3147  CA  ASP A 203     -10.736  22.351  -5.452  1.00  0.00           C  
ATOM   3148  C   ASP A 203     -10.010  22.861  -4.208  1.00  0.00           C  
ATOM   3149  O   ASP A 203      -9.253  22.109  -3.588  1.00  0.00           O  
ATOM   3150  CB  ASP A 203      -9.978  22.774  -6.715  1.00  0.00           C  
ATOM   3151  CG  ASP A 203     -10.373  21.972  -7.984  1.00  0.00           C  
ATOM   3152  OD1 ASP A 203     -11.036  20.962  -7.855  1.00  0.00           O  
ATOM   3153  OD2 ASP A 203      -9.966  22.360  -9.060  1.00  0.00           O  
ATOM   3154  H   ASP A 203     -12.449  23.402  -6.237  1.00  0.00           H  
ATOM   3155  HA  ASP A 203     -10.740  21.263  -5.417  1.00  0.00           H  
ATOM   3156 1HB  ASP A 203     -10.179  23.833  -6.904  1.00  0.00           H  
ATOM   3157 2HB  ASP A 203      -8.907  22.671  -6.549  1.00  0.00           H  
ATOM   3158  N   GLU A 204     -10.271  24.110  -3.804  1.00  0.00           N  
ATOM   3159  CA  GLU A 204      -9.632  24.631  -2.602  1.00  0.00           C  
ATOM   3160  C   GLU A 204     -10.083  23.828  -1.383  1.00  0.00           C  
ATOM   3161  O   GLU A 204      -9.270  23.516  -0.509  1.00  0.00           O  
ATOM   3162  CB  GLU A 204      -9.929  26.124  -2.410  1.00  0.00           C  
ATOM   3163  CG  GLU A 204      -9.240  27.049  -3.433  1.00  0.00           C  
ATOM   3164  CD  GLU A 204      -9.620  28.511  -3.281  1.00  0.00           C  
ATOM   3165  OE1 GLU A 204     -10.465  28.815  -2.470  1.00  0.00           O  
ATOM   3166  OE2 GLU A 204      -9.059  29.323  -3.983  1.00  0.00           O  
ATOM   3167  H   GLU A 204     -10.893  24.706  -4.353  1.00  0.00           H  
ATOM   3168  HA  GLU A 204      -8.553  24.513  -2.707  1.00  0.00           H  
ATOM   3169 1HB  GLU A 204     -11.003  26.291  -2.481  1.00  0.00           H  
ATOM   3170 2HB  GLU A 204      -9.616  26.429  -1.413  1.00  0.00           H  
ATOM   3171 1HG  GLU A 204      -8.161  26.952  -3.313  1.00  0.00           H  
ATOM   3172 2HG  GLU A 204      -9.490  26.714  -4.435  1.00  0.00           H  
ATOM   3173  N   LEU A 205     -11.364  23.441  -1.340  1.00  0.00           N  
ATOM   3174  CA  LEU A 205     -11.839  22.649  -0.213  1.00  0.00           C  
ATOM   3175  C   LEU A 205     -11.133  21.309  -0.190  1.00  0.00           C  
ATOM   3176  O   LEU A 205     -10.750  20.813   0.872  1.00  0.00           O  
ATOM   3177  CB  LEU A 205     -13.340  22.365  -0.300  1.00  0.00           C  
ATOM   3178  CG  LEU A 205     -14.285  23.521  -0.131  1.00  0.00           C  
ATOM   3179  CD1 LEU A 205     -15.681  23.004  -0.380  1.00  0.00           C  
ATOM   3180  CD2 LEU A 205     -14.132  24.107   1.246  1.00  0.00           C  
ATOM   3181  H   LEU A 205     -12.007  23.736  -2.076  1.00  0.00           H  
ATOM   3182  HA  LEU A 205     -11.621  23.184   0.710  1.00  0.00           H  
ATOM   3183 1HB  LEU A 205     -13.546  21.920  -1.269  1.00  0.00           H  
ATOM   3184 2HB  LEU A 205     -13.589  21.629   0.460  1.00  0.00           H  
ATOM   3185  HG  LEU A 205     -14.072  24.291  -0.866  1.00  0.00           H  
ATOM   3186 1HD1 LEU A 205     -16.385  23.795  -0.266  1.00  0.00           H  
ATOM   3187 2HD1 LEU A 205     -15.746  22.601  -1.386  1.00  0.00           H  
ATOM   3188 3HD1 LEU A 205     -15.906  22.226   0.338  1.00  0.00           H  
ATOM   3189 1HD2 LEU A 205     -14.823  24.940   1.362  1.00  0.00           H  
ATOM   3190 2HD2 LEU A 205     -14.346  23.347   1.994  1.00  0.00           H  
ATOM   3191 3HD2 LEU A 205     -13.107  24.463   1.374  1.00  0.00           H  
ATOM   3192  N   ASN A 206     -10.930  20.716  -1.365  1.00  0.00           N  
ATOM   3193  CA  ASN A 206     -10.276  19.422  -1.421  1.00  0.00           C  
ATOM   3194  C   ASN A 206      -8.845  19.527  -0.901  1.00  0.00           C  
ATOM   3195  O   ASN A 206      -8.379  18.656  -0.155  1.00  0.00           O  
ATOM   3196  CB  ASN A 206     -10.313  18.880  -2.834  1.00  0.00           C  
ATOM   3197  CG  ASN A 206     -11.692  18.416  -3.243  1.00  0.00           C  
ATOM   3198  OD1 ASN A 206     -12.554  18.137  -2.399  1.00  0.00           O  
ATOM   3199  ND2 ASN A 206     -11.906  18.316  -4.529  1.00  0.00           N  
ATOM   3200  H   ASN A 206     -11.272  21.158  -2.221  1.00  0.00           H  
ATOM   3201  HA  ASN A 206     -10.811  18.733  -0.771  1.00  0.00           H  
ATOM   3202 1HB  ASN A 206      -9.989  19.653  -3.525  1.00  0.00           H  
ATOM   3203 2HB  ASN A 206      -9.617  18.050  -2.924  1.00  0.00           H  
ATOM   3204 1HD2 ASN A 206     -12.790  17.999  -4.870  1.00  0.00           H  
ATOM   3205 2HD2 ASN A 206     -11.178  18.548  -5.175  1.00  0.00           H  
ATOM   3206  N   GLN A 207      -8.174  20.632  -1.233  1.00  0.00           N  
ATOM   3207  CA  GLN A 207      -6.811  20.843  -0.774  1.00  0.00           C  
ATOM   3208  C   GLN A 207      -6.786  20.984   0.745  1.00  0.00           C  
ATOM   3209  O   GLN A 207      -5.931  20.394   1.413  1.00  0.00           O  
ATOM   3210  CB  GLN A 207      -6.228  22.094  -1.440  1.00  0.00           C  
ATOM   3211  CG  GLN A 207      -5.982  21.934  -2.935  1.00  0.00           C  
ATOM   3212  CD  GLN A 207      -5.577  23.231  -3.614  1.00  0.00           C  
ATOM   3213  OE1 GLN A 207      -5.765  24.329  -3.080  1.00  0.00           O  
ATOM   3214  NE2 GLN A 207      -5.016  23.110  -4.812  1.00  0.00           N  
ATOM   3215  H   GLN A 207      -8.611  21.312  -1.858  1.00  0.00           H  
ATOM   3216  HA  GLN A 207      -6.211  19.978  -1.049  1.00  0.00           H  
ATOM   3217 1HB  GLN A 207      -6.908  22.930  -1.300  1.00  0.00           H  
ATOM   3218 2HB  GLN A 207      -5.285  22.355  -0.963  1.00  0.00           H  
ATOM   3219 1HG  GLN A 207      -5.181  21.212  -3.078  1.00  0.00           H  
ATOM   3220 2HG  GLN A 207      -6.887  21.569  -3.404  1.00  0.00           H  
ATOM   3221 1HE2 GLN A 207      -4.727  23.925  -5.315  1.00  0.00           H  
ATOM   3222 2HE2 GLN A 207      -4.882  22.202  -5.211  1.00  0.00           H  
ATOM   3223  N   GLN A 208      -7.769  21.700   1.301  1.00  0.00           N  
ATOM   3224  CA  GLN A 208      -7.845  21.884   2.747  1.00  0.00           C  
ATOM   3225  C   GLN A 208      -8.091  20.553   3.437  1.00  0.00           C  
ATOM   3226  O   GLN A 208      -7.507  20.267   4.480  1.00  0.00           O  
ATOM   3227  CB  GLN A 208      -8.964  22.859   3.102  1.00  0.00           C  
ATOM   3228  CG  GLN A 208      -8.695  24.291   2.676  1.00  0.00           C  
ATOM   3229  CD  GLN A 208      -9.890  25.207   2.881  1.00  0.00           C  
ATOM   3230  OE1 GLN A 208     -11.030  24.768   3.068  1.00  0.00           O  
ATOM   3231  NE2 GLN A 208      -9.633  26.508   2.837  1.00  0.00           N  
ATOM   3232  H   GLN A 208      -8.451  22.165   0.698  1.00  0.00           H  
ATOM   3233  HA  GLN A 208      -6.891  22.283   3.098  1.00  0.00           H  
ATOM   3234 1HB  GLN A 208      -9.888  22.536   2.626  1.00  0.00           H  
ATOM   3235 2HB  GLN A 208      -9.128  22.847   4.177  1.00  0.00           H  
ATOM   3236 1HG  GLN A 208      -7.869  24.674   3.274  1.00  0.00           H  
ATOM   3237 2HG  GLN A 208      -8.421  24.304   1.629  1.00  0.00           H  
ATOM   3238 1HE2 GLN A 208     -10.374  27.170   2.959  1.00  0.00           H  
ATOM   3239 2HE2 GLN A 208      -8.698  26.828   2.680  1.00  0.00           H  
ATOM   3240  N   ARG A 209      -8.940  19.716   2.841  1.00  0.00           N  
ATOM   3241  CA  ARG A 209      -9.255  18.417   3.415  1.00  0.00           C  
ATOM   3242  C   ARG A 209      -8.006  17.543   3.457  1.00  0.00           C  
ATOM   3243  O   ARG A 209      -7.792  16.801   4.425  1.00  0.00           O  
ATOM   3244  CB  ARG A 209     -10.392  17.783   2.639  1.00  0.00           C  
ATOM   3245  CG  ARG A 209     -11.736  18.493   2.882  1.00  0.00           C  
ATOM   3246  CD  ARG A 209     -12.815  18.029   1.975  1.00  0.00           C  
ATOM   3247  NE  ARG A 209     -14.049  18.792   2.179  1.00  0.00           N  
ATOM   3248  CZ  ARG A 209     -15.107  18.777   1.344  1.00  0.00           C  
ATOM   3249  NH1 ARG A 209     -15.080  18.029   0.264  1.00  0.00           N  
ATOM   3250  NH2 ARG A 209     -16.172  19.516   1.610  1.00  0.00           N  
ATOM   3251  H   ARG A 209      -9.410  20.008   1.983  1.00  0.00           H  
ATOM   3252  HA  ARG A 209      -9.600  18.569   4.435  1.00  0.00           H  
ATOM   3253 1HB  ARG A 209     -10.177  17.829   1.573  1.00  0.00           H  
ATOM   3254 2HB  ARG A 209     -10.496  16.737   2.915  1.00  0.00           H  
ATOM   3255 1HG  ARG A 209     -12.055  18.285   3.903  1.00  0.00           H  
ATOM   3256 2HG  ARG A 209     -11.615  19.564   2.767  1.00  0.00           H  
ATOM   3257 1HD  ARG A 209     -12.499  18.167   0.941  1.00  0.00           H  
ATOM   3258 2HD  ARG A 209     -13.026  16.978   2.156  1.00  0.00           H  
ATOM   3259  HE  ARG A 209     -14.107  19.380   3.001  1.00  0.00           H  
ATOM   3260 1HH1 ARG A 209     -14.266  17.459   0.068  1.00  0.00           H  
ATOM   3261 2HH1 ARG A 209     -15.870  18.017  -0.364  1.00  0.00           H  
ATOM   3262 1HH2 ARG A 209     -16.193  20.092   2.441  1.00  0.00           H  
ATOM   3263 2HH2 ARG A 209     -16.963  19.504   0.984  1.00  0.00           H  
ATOM   3264  N   GLU A 210      -7.140  17.661   2.441  1.00  0.00           N  
ATOM   3265  CA  GLU A 210      -5.893  16.906   2.464  1.00  0.00           C  
ATOM   3266  C   GLU A 210      -4.989  17.436   3.580  1.00  0.00           C  
ATOM   3267  O   GLU A 210      -4.392  16.654   4.325  1.00  0.00           O  
ATOM   3268  CB  GLU A 210      -5.163  16.990   1.121  1.00  0.00           C  
ATOM   3269  CG  GLU A 210      -3.836  16.214   1.065  1.00  0.00           C  
ATOM   3270  CD  GLU A 210      -3.969  14.706   1.186  1.00  0.00           C  
ATOM   3271  OE1 GLU A 210      -5.027  14.187   0.926  1.00  0.00           O  
ATOM   3272  OE2 GLU A 210      -2.988  14.078   1.553  1.00  0.00           O  
ATOM   3273  H   GLU A 210      -7.371  18.255   1.640  1.00  0.00           H  
ATOM   3274  HA  GLU A 210      -6.122  15.862   2.670  1.00  0.00           H  
ATOM   3275 1HB  GLU A 210      -5.814  16.617   0.331  1.00  0.00           H  
ATOM   3276 2HB  GLU A 210      -4.947  18.033   0.895  1.00  0.00           H  
ATOM   3277 1HG  GLU A 210      -3.331  16.449   0.129  1.00  0.00           H  
ATOM   3278 2HG  GLU A 210      -3.212  16.579   1.877  1.00  0.00           H  
ATOM   3279  N   GLU A 211      -4.917  18.764   3.750  1.00  0.00           N  
ATOM   3280  CA  GLU A 211      -4.068  19.294   4.818  1.00  0.00           C  
ATOM   3281  C   GLU A 211      -4.570  18.831   6.188  1.00  0.00           C  
ATOM   3282  O   GLU A 211      -3.774  18.448   7.052  1.00  0.00           O  
ATOM   3283  CB  GLU A 211      -4.001  20.829   4.783  1.00  0.00           C  
ATOM   3284  CG  GLU A 211      -3.220  21.417   3.601  1.00  0.00           C  
ATOM   3285  CD  GLU A 211      -3.166  22.943   3.608  1.00  0.00           C  
ATOM   3286  OE1 GLU A 211      -3.794  23.546   4.448  1.00  0.00           O  
ATOM   3287  OE2 GLU A 211      -2.484  23.495   2.772  1.00  0.00           O  
ATOM   3288  H   GLU A 211      -5.415  19.389   3.113  1.00  0.00           H  
ATOM   3289  HA  GLU A 211      -3.060  18.905   4.677  1.00  0.00           H  
ATOM   3290 1HB  GLU A 211      -5.014  21.230   4.740  1.00  0.00           H  
ATOM   3291 2HB  GLU A 211      -3.545  21.192   5.701  1.00  0.00           H  
ATOM   3292 1HG  GLU A 211      -2.202  21.028   3.623  1.00  0.00           H  
ATOM   3293 2HG  GLU A 211      -3.685  21.078   2.675  1.00  0.00           H  
ATOM   3294  N   ILE A 212      -5.898  18.789   6.348  1.00  0.00           N  
ATOM   3295  CA  ILE A 212      -6.502  18.344   7.597  1.00  0.00           C  
ATOM   3296  C   ILE A 212      -6.208  16.870   7.820  1.00  0.00           C  
ATOM   3297  O   ILE A 212      -5.822  16.484   8.925  1.00  0.00           O  
ATOM   3298  CB  ILE A 212      -8.025  18.559   7.583  1.00  0.00           C  
ATOM   3299  CG1 ILE A 212      -8.338  20.061   7.618  1.00  0.00           C  
ATOM   3300  CG2 ILE A 212      -8.641  17.856   8.777  1.00  0.00           C  
ATOM   3301  CD1 ILE A 212      -9.783  20.381   7.303  1.00  0.00           C  
ATOM   3302  H   ILE A 212      -6.491  19.134   5.597  1.00  0.00           H  
ATOM   3303  HA  ILE A 212      -6.083  18.909   8.414  1.00  0.00           H  
ATOM   3304  HB  ILE A 212      -8.443  18.155   6.668  1.00  0.00           H  
ATOM   3305 1HG1 ILE A 212      -8.110  20.449   8.606  1.00  0.00           H  
ATOM   3306 2HG1 ILE A 212      -7.706  20.569   6.896  1.00  0.00           H  
ATOM   3307 1HG2 ILE A 212      -9.714  18.010   8.757  1.00  0.00           H  
ATOM   3308 2HG2 ILE A 212      -8.424  16.791   8.725  1.00  0.00           H  
ATOM   3309 3HG2 ILE A 212      -8.230  18.265   9.700  1.00  0.00           H  
ATOM   3310 1HD1 ILE A 212      -9.929  21.455   7.339  1.00  0.00           H  
ATOM   3311 2HD1 ILE A 212     -10.024  20.020   6.305  1.00  0.00           H  
ATOM   3312 3HD1 ILE A 212     -10.433  19.899   8.031  1.00  0.00           H  
ATOM   3313  N   THR A 213      -6.350  16.055   6.784  1.00  0.00           N  
ATOM   3314  CA  THR A 213      -6.091  14.632   6.887  1.00  0.00           C  
ATOM   3315  C   THR A 213      -4.655  14.383   7.328  1.00  0.00           C  
ATOM   3316  O   THR A 213      -4.391  13.534   8.189  1.00  0.00           O  
ATOM   3317  CB  THR A 213      -6.350  13.937   5.547  1.00  0.00           C  
ATOM   3318  OG1 THR A 213      -7.727  14.125   5.176  1.00  0.00           O  
ATOM   3319  CG2 THR A 213      -6.043  12.460   5.665  1.00  0.00           C  
ATOM   3320  H   THR A 213      -6.681  16.426   5.893  1.00  0.00           H  
ATOM   3321  HA  THR A 213      -6.756  14.209   7.632  1.00  0.00           H  
ATOM   3322  HB  THR A 213      -5.713  14.380   4.779  1.00  0.00           H  
ATOM   3323  HG1 THR A 213      -7.874  15.084   4.983  1.00  0.00           H  
ATOM   3324 1HG2 THR A 213      -6.228  11.977   4.707  1.00  0.00           H  
ATOM   3325 2HG2 THR A 213      -4.995  12.332   5.941  1.00  0.00           H  
ATOM   3326 3HG2 THR A 213      -6.679  12.016   6.428  1.00  0.00           H  
ATOM   3327  N   ARG A 214      -3.715  15.116   6.733  1.00  0.00           N  
ATOM   3328  CA  ARG A 214      -2.319  14.964   7.095  1.00  0.00           C  
ATOM   3329  C   ARG A 214      -2.104  15.384   8.553  1.00  0.00           C  
ATOM   3330  O   ARG A 214      -1.353  14.731   9.290  1.00  0.00           O  
ATOM   3331  CB  ARG A 214      -1.449  15.790   6.162  1.00  0.00           C  
ATOM   3332  CG  ARG A 214      -1.378  15.260   4.718  1.00  0.00           C  
ATOM   3333  CD  ARG A 214      -0.565  16.145   3.843  1.00  0.00           C  
ATOM   3334  NE  ARG A 214      -0.568  15.699   2.451  1.00  0.00           N  
ATOM   3335  CZ  ARG A 214       0.220  16.210   1.481  1.00  0.00           C  
ATOM   3336  NH1 ARG A 214       1.093  17.158   1.764  1.00  0.00           N  
ATOM   3337  NH2 ARG A 214       0.120  15.760   0.241  1.00  0.00           N  
ATOM   3338  H   ARG A 214      -3.978  15.783   6.005  1.00  0.00           H  
ATOM   3339  HA  ARG A 214      -2.045  13.915   6.989  1.00  0.00           H  
ATOM   3340 1HB  ARG A 214      -1.842  16.806   6.114  1.00  0.00           H  
ATOM   3341 2HB  ARG A 214      -0.436  15.845   6.554  1.00  0.00           H  
ATOM   3342 1HG  ARG A 214      -0.923  14.272   4.717  1.00  0.00           H  
ATOM   3343 2HG  ARG A 214      -2.381  15.188   4.296  1.00  0.00           H  
ATOM   3344 1HD  ARG A 214      -0.982  17.152   3.876  1.00  0.00           H  
ATOM   3345 2HD  ARG A 214       0.464  16.163   4.195  1.00  0.00           H  
ATOM   3346  HE  ARG A 214      -1.264  14.985   2.176  1.00  0.00           H  
ATOM   3347 1HH1 ARG A 214       1.175  17.504   2.710  1.00  0.00           H  
ATOM   3348 2HH1 ARG A 214       1.680  17.538   1.036  1.00  0.00           H  
ATOM   3349 1HH2 ARG A 214      -0.546  15.025   0.017  1.00  0.00           H  
ATOM   3350 2HH2 ARG A 214       0.707  16.141  -0.482  1.00  0.00           H  
ATOM   3351  N   ALA A 215      -2.782  16.460   8.990  1.00  0.00           N  
ATOM   3352  CA  ALA A 215      -2.689  16.913  10.375  1.00  0.00           C  
ATOM   3353  C   ALA A 215      -3.216  15.843  11.336  1.00  0.00           C  
ATOM   3354  O   ALA A 215      -2.641  15.618  12.410  1.00  0.00           O  
ATOM   3355  CB  ALA A 215      -3.462  18.207  10.558  1.00  0.00           C  
ATOM   3356  H   ALA A 215      -3.363  16.994   8.340  1.00  0.00           H  
ATOM   3357  HA  ALA A 215      -1.639  17.091  10.603  1.00  0.00           H  
ATOM   3358 1HB  ALA A 215      -3.363  18.548  11.585  1.00  0.00           H  
ATOM   3359 2HB  ALA A 215      -3.065  18.962   9.879  1.00  0.00           H  
ATOM   3360 3HB  ALA A 215      -4.507  18.041  10.335  1.00  0.00           H  
ATOM   3361  N   ILE A 216      -4.296  15.156  10.940  1.00  0.00           N  
ATOM   3362  CA  ILE A 216      -4.872  14.097  11.764  1.00  0.00           C  
ATOM   3363  C   ILE A 216      -3.902  12.950  11.899  1.00  0.00           C  
ATOM   3364  O   ILE A 216      -3.653  12.454  13.000  1.00  0.00           O  
ATOM   3365  CB  ILE A 216      -6.174  13.532  11.176  1.00  0.00           C  
ATOM   3366  CG1 ILE A 216      -7.275  14.555  11.217  1.00  0.00           C  
ATOM   3367  CG2 ILE A 216      -6.569  12.281  11.939  1.00  0.00           C  
ATOM   3368  CD1 ILE A 216      -8.488  14.161  10.392  1.00  0.00           C  
ATOM   3369  H   ILE A 216      -4.742  15.404  10.056  1.00  0.00           H  
ATOM   3370  HA  ILE A 216      -5.076  14.499  12.756  1.00  0.00           H  
ATOM   3371  HB  ILE A 216      -6.012  13.276  10.132  1.00  0.00           H  
ATOM   3372 1HG1 ILE A 216      -7.580  14.685  12.247  1.00  0.00           H  
ATOM   3373 2HG1 ILE A 216      -6.895  15.499  10.851  1.00  0.00           H  
ATOM   3374 1HG2 ILE A 216      -7.479  11.867  11.510  1.00  0.00           H  
ATOM   3375 2HG2 ILE A 216      -5.770  11.544  11.869  1.00  0.00           H  
ATOM   3376 3HG2 ILE A 216      -6.740  12.531  12.986  1.00  0.00           H  
ATOM   3377 1HD1 ILE A 216      -9.249  14.925  10.456  1.00  0.00           H  
ATOM   3378 2HD1 ILE A 216      -8.200  14.041   9.359  1.00  0.00           H  
ATOM   3379 3HD1 ILE A 216      -8.890  13.223  10.766  1.00  0.00           H  
ATOM   3380  N   ASP A 217      -3.324  12.541  10.771  1.00  0.00           N  
ATOM   3381  CA  ASP A 217      -2.384  11.439  10.775  1.00  0.00           C  
ATOM   3382  C   ASP A 217      -1.186  11.798  11.646  1.00  0.00           C  
ATOM   3383  O   ASP A 217      -0.777  11.013  12.505  1.00  0.00           O  
ATOM   3384  CB  ASP A 217      -1.937  11.118   9.343  1.00  0.00           C  
ATOM   3385  CG  ASP A 217      -1.112   9.826   9.228  1.00  0.00           C  
ATOM   3386  OD1 ASP A 217      -1.668   8.772   9.441  1.00  0.00           O  
ATOM   3387  OD2 ASP A 217       0.066   9.895   8.930  1.00  0.00           O  
ATOM   3388  H   ASP A 217      -3.572  12.990   9.888  1.00  0.00           H  
ATOM   3389  HA  ASP A 217      -2.872  10.563  11.200  1.00  0.00           H  
ATOM   3390 1HB  ASP A 217      -2.820  11.040   8.703  1.00  0.00           H  
ATOM   3391 2HB  ASP A 217      -1.342  11.952   8.963  1.00  0.00           H  
ATOM   3392  N   SER A 218      -0.654  13.013  11.471  1.00  0.00           N  
ATOM   3393  CA  SER A 218       0.501  13.434  12.242  1.00  0.00           C  
ATOM   3394  C   SER A 218       0.180  13.447  13.730  1.00  0.00           C  
ATOM   3395  O   SER A 218       0.971  12.956  14.540  1.00  0.00           O  
ATOM   3396  CB  SER A 218       0.932  14.821  11.807  1.00  0.00           C  
ATOM   3397  OG  SER A 218       1.374  14.815  10.474  1.00  0.00           O  
ATOM   3398  H   SER A 218      -1.031  13.639  10.760  1.00  0.00           H  
ATOM   3399  HA  SER A 218       1.313  12.730  12.062  1.00  0.00           H  
ATOM   3400 1HB  SER A 218       0.092  15.509  11.908  1.00  0.00           H  
ATOM   3401 2HB  SER A 218       1.728  15.174  12.458  1.00  0.00           H  
ATOM   3402  HG  SER A 218       0.576  14.622   9.936  1.00  0.00           H  
ATOM   3403  N   THR A 219      -1.007  13.943  14.090  1.00  0.00           N  
ATOM   3404  CA  THR A 219      -1.406  14.002  15.483  1.00  0.00           C  
ATOM   3405  C   THR A 219      -1.507  12.612  16.077  1.00  0.00           C  
ATOM   3406  O   THR A 219      -0.998  12.359  17.173  1.00  0.00           O  
ATOM   3407  CB  THR A 219      -2.764  14.696  15.642  1.00  0.00           C  
ATOM   3408  OG1 THR A 219      -2.671  16.045  15.155  1.00  0.00           O  
ATOM   3409  CG2 THR A 219      -3.178  14.690  17.114  1.00  0.00           C  
ATOM   3410  H   THR A 219      -1.633  14.334  13.386  1.00  0.00           H  
ATOM   3411  HA  THR A 219      -0.654  14.560  16.037  1.00  0.00           H  
ATOM   3412  HB  THR A 219      -3.513  14.163  15.054  1.00  0.00           H  
ATOM   3413  HG1 THR A 219      -2.543  16.016  14.175  1.00  0.00           H  
ATOM   3414 1HG2 THR A 219      -4.145  15.176  17.220  1.00  0.00           H  
ATOM   3415 2HG2 THR A 219      -3.250  13.658  17.461  1.00  0.00           H  
ATOM   3416 3HG2 THR A 219      -2.435  15.221  17.706  1.00  0.00           H  
ATOM   3417  N   ASN A 220      -2.151  11.695  15.354  1.00  0.00           N  
ATOM   3418  CA  ASN A 220      -2.306  10.352  15.873  1.00  0.00           C  
ATOM   3419  C   ASN A 220      -0.945   9.694  16.064  1.00  0.00           C  
ATOM   3420  O   ASN A 220      -0.708   9.037  17.080  1.00  0.00           O  
ATOM   3421  CB  ASN A 220      -3.194   9.534  14.958  1.00  0.00           C  
ATOM   3422  CG  ASN A 220      -4.650   9.944  15.047  1.00  0.00           C  
ATOM   3423  OD1 ASN A 220      -5.067  10.611  16.000  1.00  0.00           O  
ATOM   3424  ND2 ASN A 220      -5.430   9.538  14.077  1.00  0.00           N  
ATOM   3425  H   ASN A 220      -2.554  11.943  14.449  1.00  0.00           H  
ATOM   3426  HA  ASN A 220      -2.781  10.412  16.853  1.00  0.00           H  
ATOM   3427 1HB  ASN A 220      -2.856   9.664  13.923  1.00  0.00           H  
ATOM   3428 2HB  ASN A 220      -3.103   8.478  15.204  1.00  0.00           H  
ATOM   3429 1HD2 ASN A 220      -6.405   9.765  14.092  1.00  0.00           H  
ATOM   3430 2HD2 ASN A 220      -5.051   9.000  13.324  1.00  0.00           H  
ATOM   3431  N   ARG A 221      -0.018   9.922  15.128  1.00  0.00           N  
ATOM   3432  CA  ARG A 221       1.312   9.347  15.258  1.00  0.00           C  
ATOM   3433  C   ARG A 221       2.022   9.906  16.486  1.00  0.00           C  
ATOM   3434  O   ARG A 221       2.646   9.154  17.240  1.00  0.00           O  
ATOM   3435  CB  ARG A 221       2.121   9.609  13.999  1.00  0.00           C  
ATOM   3436  CG  ARG A 221       1.676   8.782  12.777  1.00  0.00           C  
ATOM   3437  CD  ARG A 221       2.454   9.113  11.555  1.00  0.00           C  
ATOM   3438  NE  ARG A 221       1.984   8.362  10.391  1.00  0.00           N  
ATOM   3439  CZ  ARG A 221       2.379   7.112  10.066  1.00  0.00           C  
ATOM   3440  NH1 ARG A 221       3.261   6.479  10.818  1.00  0.00           N  
ATOM   3441  NH2 ARG A 221       1.887   6.516   8.993  1.00  0.00           N  
ATOM   3442  H   ARG A 221      -0.251  10.470  14.297  1.00  0.00           H  
ATOM   3443  HA  ARG A 221       1.209   8.270  15.377  1.00  0.00           H  
ATOM   3444 1HB  ARG A 221       2.032  10.661  13.728  1.00  0.00           H  
ATOM   3445 2HB  ARG A 221       3.174   9.405  14.186  1.00  0.00           H  
ATOM   3446 1HG  ARG A 221       1.811   7.724  12.990  1.00  0.00           H  
ATOM   3447 2HG  ARG A 221       0.625   8.970  12.570  1.00  0.00           H  
ATOM   3448 1HD  ARG A 221       2.331  10.175  11.338  1.00  0.00           H  
ATOM   3449 2HD  ARG A 221       3.506   8.889  11.709  1.00  0.00           H  
ATOM   3450  HE  ARG A 221       1.283   8.823   9.777  1.00  0.00           H  
ATOM   3451 1HH1 ARG A 221       3.641   6.930  11.638  1.00  0.00           H  
ATOM   3452 2HH1 ARG A 221       3.555   5.545  10.573  1.00  0.00           H  
ATOM   3453 1HH2 ARG A 221       1.209   6.995   8.406  1.00  0.00           H  
ATOM   3454 2HH2 ARG A 221       2.183   5.586   8.757  1.00  0.00           H  
ATOM   3455  N   LEU A 222       1.882  11.207  16.737  1.00  0.00           N  
ATOM   3456  CA  LEU A 222       2.522  11.795  17.904  1.00  0.00           C  
ATOM   3457  C   LEU A 222       1.942  11.232  19.190  1.00  0.00           C  
ATOM   3458  O   LEU A 222       2.677  10.963  20.142  1.00  0.00           O  
ATOM   3459  CB  LEU A 222       2.376  13.312  17.870  1.00  0.00           C  
ATOM   3460  CG  LEU A 222       3.192  14.001  16.772  1.00  0.00           C  
ATOM   3461  CD1 LEU A 222       2.810  15.467  16.702  1.00  0.00           C  
ATOM   3462  CD2 LEU A 222       4.672  13.823  17.072  1.00  0.00           C  
ATOM   3463  H   LEU A 222       1.361  11.800  16.089  1.00  0.00           H  
ATOM   3464  HA  LEU A 222       3.579  11.553  17.873  1.00  0.00           H  
ATOM   3465 1HB  LEU A 222       1.324  13.552  17.705  1.00  0.00           H  
ATOM   3466 2HB  LEU A 222       2.677  13.721  18.832  1.00  0.00           H  
ATOM   3467  HG  LEU A 222       2.969  13.547  15.815  1.00  0.00           H  
ATOM   3468 1HD1 LEU A 222       3.384  15.954  15.914  1.00  0.00           H  
ATOM   3469 2HD1 LEU A 222       1.745  15.550  16.479  1.00  0.00           H  
ATOM   3470 3HD1 LEU A 222       3.022  15.945  17.655  1.00  0.00           H  
ATOM   3471 1HD2 LEU A 222       5.261  14.301  16.290  1.00  0.00           H  
ATOM   3472 2HD2 LEU A 222       4.906  14.277  18.034  1.00  0.00           H  
ATOM   3473 3HD2 LEU A 222       4.908  12.763  17.106  1.00  0.00           H  
ATOM   3474  N   LEU A 223       0.630  11.021  19.221  1.00  0.00           N  
ATOM   3475  CA  LEU A 223       0.007  10.469  20.412  1.00  0.00           C  
ATOM   3476  C   LEU A 223       0.422   9.011  20.610  1.00  0.00           C  
ATOM   3477  O   LEU A 223       0.597   8.549  21.746  1.00  0.00           O  
ATOM   3478  CB  LEU A 223      -1.502  10.652  20.335  1.00  0.00           C  
ATOM   3479  CG  LEU A 223      -1.932  12.128  20.435  1.00  0.00           C  
ATOM   3480  CD1 LEU A 223      -3.392  12.221  20.255  1.00  0.00           C  
ATOM   3481  CD2 LEU A 223      -1.513  12.711  21.781  1.00  0.00           C  
ATOM   3482  H   LEU A 223       0.056  11.275  18.415  1.00  0.00           H  
ATOM   3483  HA  LEU A 223       0.358  11.038  21.271  1.00  0.00           H  
ATOM   3484 1HB  LEU A 223      -1.838  10.280  19.364  1.00  0.00           H  
ATOM   3485 2HB  LEU A 223      -1.994  10.083  21.109  1.00  0.00           H  
ATOM   3486  HG  LEU A 223      -1.453  12.692  19.636  1.00  0.00           H  
ATOM   3487 1HD1 LEU A 223      -3.707  13.261  20.307  1.00  0.00           H  
ATOM   3488 2HD1 LEU A 223      -3.668  11.803  19.285  1.00  0.00           H  
ATOM   3489 3HD1 LEU A 223      -3.853  11.657  21.055  1.00  0.00           H  
ATOM   3490 1HD2 LEU A 223      -1.815  13.754  21.824  1.00  0.00           H  
ATOM   3491 2HD2 LEU A 223      -1.997  12.172  22.581  1.00  0.00           H  
ATOM   3492 3HD2 LEU A 223      -0.431  12.641  21.896  1.00  0.00           H  
ATOM   3493  N   ASN A 224       0.621   8.279  19.509  1.00  0.00           N  
ATOM   3494  CA  ASN A 224       1.074   6.903  19.629  1.00  0.00           C  
ATOM   3495  C   ASN A 224       2.466   6.904  20.256  1.00  0.00           C  
ATOM   3496  O   ASN A 224       2.743   6.118  21.164  1.00  0.00           O  
ATOM   3497  CB  ASN A 224       1.082   6.222  18.276  1.00  0.00           C  
ATOM   3498  CG  ASN A 224      -0.307   5.931  17.770  1.00  0.00           C  
ATOM   3499  OD1 ASN A 224      -1.277   5.880  18.539  1.00  0.00           O  
ATOM   3500  ND2 ASN A 224      -0.425   5.739  16.481  1.00  0.00           N  
ATOM   3501  H   ASN A 224       0.430   8.671  18.587  1.00  0.00           H  
ATOM   3502  HA  ASN A 224       0.404   6.364  20.299  1.00  0.00           H  
ATOM   3503 1HB  ASN A 224       1.590   6.855  17.557  1.00  0.00           H  
ATOM   3504 2HB  ASN A 224       1.642   5.289  18.343  1.00  0.00           H  
ATOM   3505 1HD2 ASN A 224      -1.322   5.544  16.085  1.00  0.00           H  
ATOM   3506 2HD2 ASN A 224       0.380   5.788  15.895  1.00  0.00           H  
ATOM   3507  N   ILE A 225       3.304   7.865  19.847  1.00  0.00           N  
ATOM   3508  CA  ILE A 225       4.645   8.002  20.403  1.00  0.00           C  
ATOM   3509  C   ILE A 225       4.574   8.311  21.888  1.00  0.00           C  
ATOM   3510  O   ILE A 225       5.283   7.696  22.687  1.00  0.00           O  
ATOM   3511  CB  ILE A 225       5.461   9.076  19.663  1.00  0.00           C  
ATOM   3512  CG1 ILE A 225       5.774   8.588  18.233  1.00  0.00           C  
ATOM   3513  CG2 ILE A 225       6.723   9.399  20.447  1.00  0.00           C  
ATOM   3514  CD1 ILE A 225       6.307   9.665  17.312  1.00  0.00           C  
ATOM   3515  H   ILE A 225       3.014   8.486  19.090  1.00  0.00           H  
ATOM   3516  HA  ILE A 225       5.165   7.053  20.276  1.00  0.00           H  
ATOM   3517  HB  ILE A 225       4.869   9.977  19.567  1.00  0.00           H  
ATOM   3518 1HG1 ILE A 225       6.514   7.791  18.294  1.00  0.00           H  
ATOM   3519 2HG1 ILE A 225       4.866   8.179  17.797  1.00  0.00           H  
ATOM   3520 1HG2 ILE A 225       7.289  10.168  19.926  1.00  0.00           H  
ATOM   3521 2HG2 ILE A 225       6.444   9.758  21.432  1.00  0.00           H  
ATOM   3522 3HG2 ILE A 225       7.329   8.500  20.542  1.00  0.00           H  
ATOM   3523 1HD1 ILE A 225       6.502   9.239  16.329  1.00  0.00           H  
ATOM   3524 2HD1 ILE A 225       5.571  10.452  17.220  1.00  0.00           H  
ATOM   3525 3HD1 ILE A 225       7.228  10.072  17.721  1.00  0.00           H  
ATOM   3526  N   VAL A 226       3.686   9.229  22.280  1.00  0.00           N  
ATOM   3527  CA  VAL A 226       3.533   9.555  23.695  1.00  0.00           C  
ATOM   3528  C   VAL A 226       3.170   8.326  24.506  1.00  0.00           C  
ATOM   3529  O   VAL A 226       3.724   8.109  25.582  1.00  0.00           O  
ATOM   3530  CB  VAL A 226       2.436  10.613  23.914  1.00  0.00           C  
ATOM   3531  CG1 VAL A 226       2.124  10.738  25.388  1.00  0.00           C  
ATOM   3532  CG2 VAL A 226       2.895  11.951  23.393  1.00  0.00           C  
ATOM   3533  H   VAL A 226       3.136   9.724  21.577  1.00  0.00           H  
ATOM   3534  HA  VAL A 226       4.479   9.949  24.058  1.00  0.00           H  
ATOM   3535  HB  VAL A 226       1.535  10.303  23.399  1.00  0.00           H  
ATOM   3536 1HG1 VAL A 226       1.351  11.470  25.523  1.00  0.00           H  
ATOM   3537 2HG1 VAL A 226       1.782   9.777  25.772  1.00  0.00           H  
ATOM   3538 3HG1 VAL A 226       2.998  11.045  25.923  1.00  0.00           H  
ATOM   3539 1HG2 VAL A 226       2.107  12.688  23.551  1.00  0.00           H  
ATOM   3540 2HG2 VAL A 226       3.793  12.255  23.928  1.00  0.00           H  
ATOM   3541 3HG2 VAL A 226       3.113  11.876  22.339  1.00  0.00           H  
ATOM   3542  N   SER A 227       2.243   7.517  23.999  1.00  0.00           N  
ATOM   3543  CA  SER A 227       1.865   6.312  24.714  1.00  0.00           C  
ATOM   3544  C   SER A 227       3.034   5.318  24.822  1.00  0.00           C  
ATOM   3545  O   SER A 227       3.314   4.783  25.900  1.00  0.00           O  
ATOM   3546  CB  SER A 227       0.707   5.645  24.001  1.00  0.00           C  
ATOM   3547  OG  SER A 227      -0.440   6.439  24.039  1.00  0.00           O  
ATOM   3548  H   SER A 227       1.794   7.752  23.112  1.00  0.00           H  
ATOM   3549  HA  SER A 227       1.553   6.595  25.719  1.00  0.00           H  
ATOM   3550 1HB  SER A 227       0.982   5.455  22.964  1.00  0.00           H  
ATOM   3551 2HB  SER A 227       0.504   4.685  24.467  1.00  0.00           H  
ATOM   3552  HG  SER A 227      -0.246   7.201  23.459  1.00  0.00           H  
ATOM   3553  N   GLN A 228       3.775   5.137  23.725  1.00  0.00           N  
ATOM   3554  CA  GLN A 228       4.886   4.184  23.680  1.00  0.00           C  
ATOM   3555  C   GLN A 228       6.001   4.512  24.661  1.00  0.00           C  
ATOM   3556  O   GLN A 228       6.604   3.610  25.247  1.00  0.00           O  
ATOM   3557  CB  GLN A 228       5.467   4.124  22.266  1.00  0.00           C  
ATOM   3558  CG  GLN A 228       4.554   3.454  21.251  1.00  0.00           C  
ATOM   3559  CD  GLN A 228       5.060   3.581  19.823  1.00  0.00           C  
ATOM   3560  OE1 GLN A 228       5.910   4.422  19.503  1.00  0.00           O  
ATOM   3561  NE2 GLN A 228       4.529   2.736  18.945  1.00  0.00           N  
ATOM   3562  H   GLN A 228       3.520   5.631  22.870  1.00  0.00           H  
ATOM   3563  HA  GLN A 228       4.497   3.200  23.936  1.00  0.00           H  
ATOM   3564 1HB  GLN A 228       5.662   5.140  21.919  1.00  0.00           H  
ATOM   3565 2HB  GLN A 228       6.416   3.595  22.282  1.00  0.00           H  
ATOM   3566 1HG  GLN A 228       4.507   2.394  21.492  1.00  0.00           H  
ATOM   3567 2HG  GLN A 228       3.564   3.882  21.312  1.00  0.00           H  
ATOM   3568 1HE2 GLN A 228       4.816   2.764  17.987  1.00  0.00           H  
ATOM   3569 2HE2 GLN A 228       3.843   2.072  19.243  1.00  0.00           H  
ATOM   3570  N   ARG A 229       6.268   5.799  24.857  1.00  0.00           N  
ATOM   3571  CA  ARG A 229       7.329   6.221  25.759  1.00  0.00           C  
ATOM   3572  C   ARG A 229       6.750   6.868  27.021  1.00  0.00           C  
ATOM   3573  O   ARG A 229       7.429   7.661  27.688  1.00  0.00           O  
ATOM   3574  CB  ARG A 229       8.248   7.210  25.057  1.00  0.00           C  
ATOM   3575  CG  ARG A 229       7.634   8.548  24.817  1.00  0.00           C  
ATOM   3576  CD  ARG A 229       8.462   9.438  23.973  1.00  0.00           C  
ATOM   3577  NE  ARG A 229       7.829  10.737  23.800  1.00  0.00           N  
ATOM   3578  CZ  ARG A 229       8.313  11.746  23.061  1.00  0.00           C  
ATOM   3579  NH1 ARG A 229       9.445  11.607  22.412  1.00  0.00           N  
ATOM   3580  NH2 ARG A 229       7.646  12.883  22.986  1.00  0.00           N  
ATOM   3581  H   ARG A 229       5.747   6.502  24.327  1.00  0.00           H  
ATOM   3582  HA  ARG A 229       7.912   5.347  26.049  1.00  0.00           H  
ATOM   3583 1HB  ARG A 229       9.151   7.357  25.649  1.00  0.00           H  
ATOM   3584 2HB  ARG A 229       8.544   6.806  24.090  1.00  0.00           H  
ATOM   3585 1HG  ARG A 229       6.656   8.450  24.404  1.00  0.00           H  
ATOM   3586 2HG  ARG A 229       7.548   9.010  25.765  1.00  0.00           H  
ATOM   3587 1HD  ARG A 229       9.432   9.591  24.440  1.00  0.00           H  
ATOM   3588 2HD  ARG A 229       8.592   8.987  22.991  1.00  0.00           H  
ATOM   3589  HE  ARG A 229       6.956  10.889  24.275  1.00  0.00           H  
ATOM   3590 1HH1 ARG A 229       9.957  10.739  22.468  1.00  0.00           H  
ATOM   3591 2HH1 ARG A 229       9.804  12.371  21.858  1.00  0.00           H  
ATOM   3592 1HH2 ARG A 229       6.777  12.994  23.487  1.00  0.00           H  
ATOM   3593 2HH2 ARG A 229       8.008  13.644  22.430  1.00  0.00           H  
ATOM   3594  N   ASN A 230       5.510   6.507  27.379  1.00  0.00           N  
ATOM   3595  CA  ASN A 230       4.861   7.095  28.547  1.00  0.00           C  
ATOM   3596  C   ASN A 230       5.652   6.933  29.846  1.00  0.00           C  
ATOM   3597  O   ASN A 230       5.649   7.836  30.681  1.00  0.00           O  
ATOM   3598  CB  ASN A 230       3.460   6.535  28.711  1.00  0.00           C  
ATOM   3599  CG  ASN A 230       2.656   7.238  29.782  1.00  0.00           C  
ATOM   3600  OD1 ASN A 230       2.359   8.439  29.689  1.00  0.00           O  
ATOM   3601  ND2 ASN A 230       2.293   6.506  30.804  1.00  0.00           N  
ATOM   3602  H   ASN A 230       4.972   5.847  26.810  1.00  0.00           H  
ATOM   3603  HA  ASN A 230       4.758   8.159  28.369  1.00  0.00           H  
ATOM   3604 1HB  ASN A 230       2.931   6.632  27.767  1.00  0.00           H  
ATOM   3605 2HB  ASN A 230       3.518   5.472  28.944  1.00  0.00           H  
ATOM   3606 1HD2 ASN A 230       1.762   6.911  31.547  1.00  0.00           H  
ATOM   3607 2HD2 ASN A 230       2.554   5.540  30.842  1.00  0.00           H  
ATOM   3608  N   ASP A 231       6.372   5.819  30.025  1.00  0.00           N  
ATOM   3609  CA  ASP A 231       7.126   5.645  31.269  1.00  0.00           C  
ATOM   3610  C   ASP A 231       8.228   6.697  31.416  1.00  0.00           C  
ATOM   3611  O   ASP A 231       8.454   7.229  32.511  1.00  0.00           O  
ATOM   3612  CB  ASP A 231       7.754   4.255  31.329  1.00  0.00           C  
ATOM   3613  CG  ASP A 231       6.734   3.143  31.538  1.00  0.00           C  
ATOM   3614  OD1 ASP A 231       5.612   3.440  31.884  1.00  0.00           O  
ATOM   3615  OD2 ASP A 231       7.085   2.007  31.342  1.00  0.00           O  
ATOM   3616  H   ASP A 231       6.373   5.101  29.314  1.00  0.00           H  
ATOM   3617  HA  ASP A 231       6.438   5.754  32.107  1.00  0.00           H  
ATOM   3618 1HB  ASP A 231       8.299   4.062  30.405  1.00  0.00           H  
ATOM   3619 2HB  ASP A 231       8.478   4.222  32.144  1.00  0.00           H  
ATOM   3620  N   THR A 232       8.895   7.018  30.303  1.00  0.00           N  
ATOM   3621  CA  THR A 232       9.956   8.014  30.331  1.00  0.00           C  
ATOM   3622  C   THR A 232       9.359   9.362  30.639  1.00  0.00           C  
ATOM   3623  O   THR A 232       9.882  10.120  31.458  1.00  0.00           O  
ATOM   3624  CB  THR A 232      10.725   8.096  29.003  1.00  0.00           C  
ATOM   3625  OG1 THR A 232      11.369   6.839  28.729  1.00  0.00           O  
ATOM   3626  CG2 THR A 232      11.760   9.216  29.078  1.00  0.00           C  
ATOM   3627  H   THR A 232       8.647   6.576  29.428  1.00  0.00           H  
ATOM   3628  HA  THR A 232      10.657   7.760  31.125  1.00  0.00           H  
ATOM   3629  HB  THR A 232      10.023   8.313  28.195  1.00  0.00           H  
ATOM   3630  HG1 THR A 232      11.903   6.921  27.933  1.00  0.00           H  
ATOM   3631 1HG2 THR A 232      12.296   9.280  28.132  1.00  0.00           H  
ATOM   3632 2HG2 THR A 232      11.253  10.163  29.274  1.00  0.00           H  
ATOM   3633 3HG2 THR A 232      12.465   9.008  29.881  1.00  0.00           H  
ATOM   3634  N   LEU A 233       8.245   9.653  29.986  1.00  0.00           N  
ATOM   3635  CA  LEU A 233       7.578  10.924  30.161  1.00  0.00           C  
ATOM   3636  C   LEU A 233       7.101  11.091  31.594  1.00  0.00           C  
ATOM   3637  O   LEU A 233       7.225  12.170  32.170  1.00  0.00           O  
ATOM   3638  CB  LEU A 233       6.419  10.985  29.188  1.00  0.00           C  
ATOM   3639  CG  LEU A 233       6.847  11.059  27.743  1.00  0.00           C  
ATOM   3640  CD1 LEU A 233       5.648  10.851  26.866  1.00  0.00           C  
ATOM   3641  CD2 LEU A 233       7.491  12.403  27.479  1.00  0.00           C  
ATOM   3642  H   LEU A 233       7.865   8.968  29.329  1.00  0.00           H  
ATOM   3643  HA  LEU A 233       8.283  11.721  29.931  1.00  0.00           H  
ATOM   3644 1HB  LEU A 233       5.806  10.098  29.317  1.00  0.00           H  
ATOM   3645 2HB  LEU A 233       5.811  11.860  29.411  1.00  0.00           H  
ATOM   3646  HG  LEU A 233       7.570  10.283  27.543  1.00  0.00           H  
ATOM   3647 1HD1 LEU A 233       5.923  10.909  25.835  1.00  0.00           H  
ATOM   3648 2HD1 LEU A 233       5.212   9.881  27.056  1.00  0.00           H  
ATOM   3649 3HD1 LEU A 233       4.940  11.593  27.084  1.00  0.00           H  
ATOM   3650 1HD2 LEU A 233       7.809  12.456  26.440  1.00  0.00           H  
ATOM   3651 2HD2 LEU A 233       6.776  13.194  27.682  1.00  0.00           H  
ATOM   3652 3HD2 LEU A 233       8.359  12.522  28.130  1.00  0.00           H  
ATOM   3653  N   ASP A 234       6.615  10.008  32.204  1.00  0.00           N  
ATOM   3654  CA  ASP A 234       6.146  10.076  33.577  1.00  0.00           C  
ATOM   3655  C   ASP A 234       7.329  10.399  34.491  1.00  0.00           C  
ATOM   3656  O   ASP A 234       7.215  11.216  35.418  1.00  0.00           O  
ATOM   3657  CB  ASP A 234       5.494   8.740  33.962  1.00  0.00           C  
ATOM   3658  CG  ASP A 234       4.713   8.769  35.275  1.00  0.00           C  
ATOM   3659  OD1 ASP A 234       3.731   9.480  35.335  1.00  0.00           O  
ATOM   3660  OD2 ASP A 234       5.078   8.069  36.193  1.00  0.00           O  
ATOM   3661  H   ASP A 234       6.516   9.134  31.687  1.00  0.00           H  
ATOM   3662  HA  ASP A 234       5.408  10.871  33.661  1.00  0.00           H  
ATOM   3663 1HB  ASP A 234       4.818   8.428  33.159  1.00  0.00           H  
ATOM   3664 2HB  ASP A 234       6.269   7.972  34.030  1.00  0.00           H  
ATOM   3665  N   ARG A 235       8.498   9.806  34.202  1.00  0.00           N  
ATOM   3666  CA  ARG A 235       9.684  10.105  34.990  1.00  0.00           C  
ATOM   3667  C   ARG A 235      10.028  11.589  34.890  1.00  0.00           C  
ATOM   3668  O   ARG A 235      10.201  12.259  35.910  1.00  0.00           O  
ATOM   3669  CB  ARG A 235      10.876   9.274  34.531  1.00  0.00           C  
ATOM   3670  CG  ARG A 235      12.163   9.516  35.318  1.00  0.00           C  
ATOM   3671  CD  ARG A 235      13.256   8.590  34.905  1.00  0.00           C  
ATOM   3672  NE  ARG A 235      14.502   8.849  35.634  1.00  0.00           N  
ATOM   3673  CZ  ARG A 235      15.654   8.166  35.452  1.00  0.00           C  
ATOM   3674  NH1 ARG A 235      15.709   7.188  34.569  1.00  0.00           N  
ATOM   3675  NH2 ARG A 235      16.729   8.472  36.159  1.00  0.00           N  
ATOM   3676  H   ARG A 235       8.550   9.117  33.448  1.00  0.00           H  
ATOM   3677  HA  ARG A 235       9.477   9.864  36.033  1.00  0.00           H  
ATOM   3678 1HB  ARG A 235      10.628   8.215  34.592  1.00  0.00           H  
ATOM   3679 2HB  ARG A 235      11.095   9.491  33.495  1.00  0.00           H  
ATOM   3680 1HG  ARG A 235      12.503  10.539  35.136  1.00  0.00           H  
ATOM   3681 2HG  ARG A 235      11.981   9.386  36.386  1.00  0.00           H  
ATOM   3682 1HD  ARG A 235      12.955   7.562  35.101  1.00  0.00           H  
ATOM   3683 2HD  ARG A 235      13.451   8.717  33.842  1.00  0.00           H  
ATOM   3684  HE  ARG A 235      14.495   9.610  36.335  1.00  0.00           H  
ATOM   3685 1HH1 ARG A 235      14.891   6.950  34.027  1.00  0.00           H  
ATOM   3686 2HH1 ARG A 235      16.570   6.678  34.434  1.00  0.00           H  
ATOM   3687 1HH2 ARG A 235      16.696   9.224  36.840  1.00  0.00           H  
ATOM   3688 2HH2 ARG A 235      17.585   7.960  36.020  1.00  0.00           H  
ATOM   3689  N   VAL A 236      10.030  12.119  33.664  1.00  0.00           N  
ATOM   3690  CA  VAL A 236      10.372  13.520  33.433  1.00  0.00           C  
ATOM   3691  C   VAL A 236       9.405  14.474  34.115  1.00  0.00           C  
ATOM   3692  O   VAL A 236       9.823  15.447  34.745  1.00  0.00           O  
ATOM   3693  CB  VAL A 236      10.377  13.834  31.929  1.00  0.00           C  
ATOM   3694  CG1 VAL A 236      10.527  15.338  31.720  1.00  0.00           C  
ATOM   3695  CG2 VAL A 236      11.516  13.075  31.255  1.00  0.00           C  
ATOM   3696  H   VAL A 236       9.836  11.510  32.865  1.00  0.00           H  
ATOM   3697  HA  VAL A 236      11.372  13.692  33.832  1.00  0.00           H  
ATOM   3698  HB  VAL A 236       9.425  13.526  31.495  1.00  0.00           H  
ATOM   3699 1HG1 VAL A 236      10.517  15.558  30.653  1.00  0.00           H  
ATOM   3700 2HG1 VAL A 236       9.699  15.857  32.204  1.00  0.00           H  
ATOM   3701 3HG1 VAL A 236      11.469  15.674  32.152  1.00  0.00           H  
ATOM   3702 1HG2 VAL A 236      11.512  13.288  30.187  1.00  0.00           H  
ATOM   3703 2HG2 VAL A 236      12.464  13.389  31.687  1.00  0.00           H  
ATOM   3704 3HG2 VAL A 236      11.389  12.014  31.410  1.00  0.00           H  
ATOM   3705  N   LEU A 237       8.116  14.196  33.997  1.00  0.00           N  
ATOM   3706  CA  LEU A 237       7.090  15.028  34.602  1.00  0.00           C  
ATOM   3707  C   LEU A 237       7.202  15.029  36.123  1.00  0.00           C  
ATOM   3708  O   LEU A 237       6.955  16.047  36.768  1.00  0.00           O  
ATOM   3709  CB  LEU A 237       5.732  14.518  34.141  1.00  0.00           C  
ATOM   3710  CG  LEU A 237       5.439  14.760  32.650  1.00  0.00           C  
ATOM   3711  CD1 LEU A 237       4.205  13.994  32.267  1.00  0.00           C  
ATOM   3712  CD2 LEU A 237       5.254  16.247  32.421  1.00  0.00           C  
ATOM   3713  H   LEU A 237       7.831  13.380  33.455  1.00  0.00           H  
ATOM   3714  HA  LEU A 237       7.220  16.048  34.246  1.00  0.00           H  
ATOM   3715 1HB  LEU A 237       5.687  13.443  34.323  1.00  0.00           H  
ATOM   3716 2HB  LEU A 237       4.948  15.006  34.723  1.00  0.00           H  
ATOM   3717  HG  LEU A 237       6.264  14.412  32.041  1.00  0.00           H  
ATOM   3718 1HD1 LEU A 237       3.978  14.163  31.214  1.00  0.00           H  
ATOM   3719 2HD1 LEU A 237       4.376  12.932  32.440  1.00  0.00           H  
ATOM   3720 3HD1 LEU A 237       3.392  14.330  32.883  1.00  0.00           H  
ATOM   3721 1HD2 LEU A 237       5.037  16.437  31.367  1.00  0.00           H  
ATOM   3722 2HD2 LEU A 237       4.427  16.605  33.028  1.00  0.00           H  
ATOM   3723 3HD2 LEU A 237       6.161  16.780  32.704  1.00  0.00           H  
ATOM   3724  N   THR A 238       7.584  13.890  36.696  1.00  0.00           N  
ATOM   3725  CA  THR A 238       7.775  13.759  38.132  1.00  0.00           C  
ATOM   3726  C   THR A 238       9.009  14.523  38.628  1.00  0.00           C  
ATOM   3727  O   THR A 238       8.955  15.214  39.649  1.00  0.00           O  
ATOM   3728  CB  THR A 238       7.929  12.280  38.520  1.00  0.00           C  
ATOM   3729  OG1 THR A 238       6.753  11.559  38.138  1.00  0.00           O  
ATOM   3730  CG2 THR A 238       8.146  12.151  40.013  1.00  0.00           C  
ATOM   3731  H   THR A 238       7.734  13.061  36.120  1.00  0.00           H  
ATOM   3732  HA  THR A 238       6.898  14.164  38.632  1.00  0.00           H  
ATOM   3733  HB  THR A 238       8.785  11.856  37.998  1.00  0.00           H  
ATOM   3734  HG1 THR A 238       6.740  11.464  37.150  1.00  0.00           H  
ATOM   3735 1HG2 THR A 238       8.258  11.100  40.270  1.00  0.00           H  
ATOM   3736 2HG2 THR A 238       9.050  12.694  40.293  1.00  0.00           H  
ATOM   3737 3HG2 THR A 238       7.291  12.568  40.542  1.00  0.00           H  
ATOM   3738  N   GLU A 239      10.128  14.385  37.909  1.00  0.00           N  
ATOM   3739  CA  GLU A 239      11.401  14.996  38.298  1.00  0.00           C  
ATOM   3740  C   GLU A 239      11.508  16.487  37.974  1.00  0.00           C  
ATOM   3741  O   GLU A 239      12.212  17.232  38.667  1.00  0.00           O  
ATOM   3742  CB  GLU A 239      12.559  14.254  37.616  1.00  0.00           C  
ATOM   3743  CG  GLU A 239      12.760  12.811  38.093  1.00  0.00           C  
ATOM   3744  CD  GLU A 239      13.872  12.083  37.365  1.00  0.00           C  
ATOM   3745  OE1 GLU A 239      14.463  12.655  36.480  1.00  0.00           O  
ATOM   3746  OE2 GLU A 239      14.115  10.936  37.685  1.00  0.00           O  
ATOM   3747  H   GLU A 239      10.104  13.794  37.076  1.00  0.00           H  
ATOM   3748  HA  GLU A 239      11.507  14.884  39.377  1.00  0.00           H  
ATOM   3749 1HB  GLU A 239      12.373  14.220  36.539  1.00  0.00           H  
ATOM   3750 2HB  GLU A 239      13.487  14.802  37.773  1.00  0.00           H  
ATOM   3751 1HG  GLU A 239      12.983  12.820  39.160  1.00  0.00           H  
ATOM   3752 2HG  GLU A 239      11.825  12.265  37.956  1.00  0.00           H  
ATOM   3753  N   PHE A 240      10.838  16.927  36.922  1.00  0.00           N  
ATOM   3754  CA  PHE A 240      10.959  18.306  36.507  1.00  0.00           C  
ATOM   3755  C   PHE A 240      10.573  19.347  37.576  1.00  0.00           C  
ATOM   3756  O   PHE A 240      11.400  20.214  37.862  1.00  0.00           O  
ATOM   3757  CB  PHE A 240      10.272  18.509  35.156  1.00  0.00           C  
ATOM   3758  CG  PHE A 240      10.251  19.887  34.665  1.00  0.00           C  
ATOM   3759  CD1 PHE A 240      11.372  20.425  34.069  1.00  0.00           C  
ATOM   3760  CD2 PHE A 240       9.113  20.654  34.769  1.00  0.00           C  
ATOM   3761  CE1 PHE A 240      11.356  21.706  33.578  1.00  0.00           C  
ATOM   3762  CE2 PHE A 240       9.091  21.932  34.285  1.00  0.00           C  
ATOM   3763  CZ  PHE A 240      10.209  22.463  33.682  1.00  0.00           C  
ATOM   3764  H   PHE A 240      10.281  16.288  36.357  1.00  0.00           H  
ATOM   3765  HA  PHE A 240      12.010  18.473  36.300  1.00  0.00           H  
ATOM   3766 1HB  PHE A 240      10.828  17.922  34.425  1.00  0.00           H  
ATOM   3767 2HB  PHE A 240       9.278  18.105  35.127  1.00  0.00           H  
ATOM   3768  HD1 PHE A 240      12.274  19.818  33.985  1.00  0.00           H  
ATOM   3769  HD2 PHE A 240       8.218  20.236  35.236  1.00  0.00           H  
ATOM   3770  HE1 PHE A 240      12.244  22.121  33.104  1.00  0.00           H  
ATOM   3771  HE2 PHE A 240       8.174  22.525  34.369  1.00  0.00           H  
ATOM   3772  HZ  PHE A 240      10.184  23.478  33.294  1.00  0.00           H  
ATOM   3773  N   PRO A 241       9.365  19.364  38.183  1.00  0.00           N  
ATOM   3774  CA  PRO A 241       9.000  20.325  39.205  1.00  0.00           C  
ATOM   3775  C   PRO A 241      10.154  20.508  40.221  1.00  0.00           C  
ATOM   3776  O   PRO A 241      10.584  21.638  40.395  1.00  0.00           O  
ATOM   3777  CB  PRO A 241       7.640  19.814  39.704  1.00  0.00           C  
ATOM   3778  CG  PRO A 241       7.082  19.138  38.488  1.00  0.00           C  
ATOM   3779  CD  PRO A 241       8.289  18.424  37.871  1.00  0.00           C  
ATOM   3780  HA  PRO A 241       8.833  21.294  38.690  1.00  0.00           H  
ATOM   3781 1HB  PRO A 241       7.666  19.212  40.569  1.00  0.00           H  
ATOM   3782 2HB  PRO A 241       7.027  20.676  39.982  1.00  0.00           H  
ATOM   3783 1HG  PRO A 241       6.283  18.448  38.743  1.00  0.00           H  
ATOM   3784 2HG  PRO A 241       6.664  19.894  37.801  1.00  0.00           H  
ATOM   3785 1HD  PRO A 241       8.452  17.457  38.355  1.00  0.00           H  
ATOM   3786 2HD  PRO A 241       8.100  18.330  36.836  1.00  0.00           H  
ATOM   3787  N   PRO A 242      10.691  19.460  40.927  1.00  0.00           N  
ATOM   3788  CA  PRO A 242      11.855  19.595  41.802  1.00  0.00           C  
ATOM   3789  C   PRO A 242      13.054  20.296  41.143  1.00  0.00           C  
ATOM   3790  O   PRO A 242      13.751  21.069  41.813  1.00  0.00           O  
ATOM   3791  CB  PRO A 242      12.205  18.129  42.073  1.00  0.00           C  
ATOM   3792  CG  PRO A 242      10.883  17.425  42.052  1.00  0.00           C  
ATOM   3793  CD  PRO A 242      10.097  18.088  40.967  1.00  0.00           C  
ATOM   3794  HA  PRO A 242      11.566  20.097  42.724  1.00  0.00           H  
ATOM   3795 1HB  PRO A 242      12.886  17.757  41.295  1.00  0.00           H  
ATOM   3796 2HB  PRO A 242      12.727  18.042  43.037  1.00  0.00           H  
ATOM   3797 1HG  PRO A 242      11.033  16.353  41.835  1.00  0.00           H  
ATOM   3798 2HG  PRO A 242      10.402  17.492  43.033  1.00  0.00           H  
ATOM   3799 1HD  PRO A 242      10.179  17.564  40.045  1.00  0.00           H  
ATOM   3800 2HD  PRO A 242       9.115  18.072  41.357  1.00  0.00           H  
ATOM   3801  N   LEU A 243      13.281  20.106  39.838  1.00  0.00           N  
ATOM   3802  CA  LEU A 243      14.403  20.804  39.201  1.00  0.00           C  
ATOM   3803  C   LEU A 243      14.123  22.302  39.186  1.00  0.00           C  
ATOM   3804  O   LEU A 243      15.027  23.132  39.359  1.00  0.00           O  
ATOM   3805  CB  LEU A 243      14.632  20.307  37.770  1.00  0.00           C  
ATOM   3806  CG  LEU A 243      15.118  18.866  37.652  1.00  0.00           C  
ATOM   3807  CD1 LEU A 243      15.151  18.462  36.187  1.00  0.00           C  
ATOM   3808  CD2 LEU A 243      16.487  18.743  38.292  1.00  0.00           C  
ATOM   3809  H   LEU A 243      12.714  19.452  39.285  1.00  0.00           H  
ATOM   3810  HA  LEU A 243      15.304  20.625  39.785  1.00  0.00           H  
ATOM   3811 1HB  LEU A 243      13.714  20.403  37.206  1.00  0.00           H  
ATOM   3812 2HB  LEU A 243      15.377  20.944  37.303  1.00  0.00           H  
ATOM   3813  HG  LEU A 243      14.424  18.211  38.165  1.00  0.00           H  
ATOM   3814 1HD1 LEU A 243      15.483  17.428  36.104  1.00  0.00           H  
ATOM   3815 2HD1 LEU A 243      14.167  18.557  35.758  1.00  0.00           H  
ATOM   3816 3HD1 LEU A 243      15.839  19.111  35.650  1.00  0.00           H  
ATOM   3817 1HD2 LEU A 243      16.831  17.711  38.218  1.00  0.00           H  
ATOM   3818 2HD2 LEU A 243      17.191  19.399  37.779  1.00  0.00           H  
ATOM   3819 3HD2 LEU A 243      16.421  19.031  39.342  1.00  0.00           H  
ATOM   3820  N   ILE A 244      12.850  22.634  38.996  1.00  0.00           N  
ATOM   3821  CA  ILE A 244      12.402  24.012  38.952  1.00  0.00           C  
ATOM   3822  C   ILE A 244      12.389  24.622  40.338  1.00  0.00           C  
ATOM   3823  O   ILE A 244      12.767  25.782  40.513  1.00  0.00           O  
ATOM   3824  CB  ILE A 244      11.027  24.143  38.301  1.00  0.00           C  
ATOM   3825  CG1 ILE A 244      11.114  23.659  36.873  1.00  0.00           C  
ATOM   3826  CG2 ILE A 244      10.553  25.578  38.387  1.00  0.00           C  
ATOM   3827  CD1 ILE A 244      12.149  24.412  36.072  1.00  0.00           C  
ATOM   3828  H   ILE A 244      12.172  21.876  38.854  1.00  0.00           H  
ATOM   3829  HA  ILE A 244      13.105  24.579  38.345  1.00  0.00           H  
ATOM   3830  HB  ILE A 244      10.319  23.503  38.815  1.00  0.00           H  
ATOM   3831 1HG1 ILE A 244      11.367  22.595  36.871  1.00  0.00           H  
ATOM   3832 2HG1 ILE A 244      10.144  23.784  36.400  1.00  0.00           H  
ATOM   3833 1HG2 ILE A 244       9.570  25.661  37.929  1.00  0.00           H  
ATOM   3834 2HG2 ILE A 244      10.493  25.874  39.436  1.00  0.00           H  
ATOM   3835 3HG2 ILE A 244      11.256  26.226  37.866  1.00  0.00           H  
ATOM   3836 1HD1 ILE A 244      12.182  24.038  35.063  1.00  0.00           H  
ATOM   3837 2HD1 ILE A 244      11.900  25.472  36.057  1.00  0.00           H  
ATOM   3838 3HD1 ILE A 244      13.127  24.276  36.534  1.00  0.00           H  
ATOM   3839  N   GLN A 245      11.947  23.844  41.325  1.00  0.00           N  
ATOM   3840  CA  GLN A 245      11.911  24.321  42.695  1.00  0.00           C  
ATOM   3841  C   GLN A 245      13.335  24.623  43.145  1.00  0.00           C  
ATOM   3842  O   GLN A 245      13.578  25.657  43.769  1.00  0.00           O  
ATOM   3843  CB  GLN A 245      11.276  23.267  43.603  1.00  0.00           C  
ATOM   3844  CG  GLN A 245       9.776  23.061  43.368  1.00  0.00           C  
ATOM   3845  CD  GLN A 245       9.197  21.912  44.181  1.00  0.00           C  
ATOM   3846  OE1 GLN A 245       9.905  20.985  44.588  1.00  0.00           O  
ATOM   3847  NE2 GLN A 245       7.891  21.972  44.426  1.00  0.00           N  
ATOM   3848  H   GLN A 245      11.626  22.908  41.103  1.00  0.00           H  
ATOM   3849  HA  GLN A 245      11.326  25.237  42.738  1.00  0.00           H  
ATOM   3850 1HB  GLN A 245      11.779  22.319  43.451  1.00  0.00           H  
ATOM   3851 2HB  GLN A 245      11.422  23.550  44.644  1.00  0.00           H  
ATOM   3852 1HG  GLN A 245       9.247  23.972  43.637  1.00  0.00           H  
ATOM   3853 2HG  GLN A 245       9.618  22.845  42.316  1.00  0.00           H  
ATOM   3854 1HE2 GLN A 245       7.447  21.251  44.963  1.00  0.00           H  
ATOM   3855 2HE2 GLN A 245       7.354  22.741  44.082  1.00  0.00           H  
ATOM   3856  N   HIS A 246      14.285  23.764  42.753  1.00  0.00           N  
ATOM   3857  CA  HIS A 246      15.691  23.977  43.059  1.00  0.00           C  
ATOM   3858  C   HIS A 246      16.126  25.282  42.415  1.00  0.00           C  
ATOM   3859  O   HIS A 246      16.698  26.148  43.078  1.00  0.00           O  
ATOM   3860  CB  HIS A 246      16.560  22.820  42.560  1.00  0.00           C  
ATOM   3861  CG  HIS A 246      18.032  22.972  42.873  1.00  0.00           C  
ATOM   3862  ND1 HIS A 246      18.550  22.779  44.140  1.00  0.00           N  
ATOM   3863  CD2 HIS A 246      19.083  23.297  42.084  1.00  0.00           C  
ATOM   3864  CE1 HIS A 246      19.858  22.976  44.114  1.00  0.00           C  
ATOM   3865  NE2 HIS A 246      20.210  23.287  42.880  1.00  0.00           N  
ATOM   3866  H   HIS A 246      14.024  22.914  42.255  1.00  0.00           H  
ATOM   3867  HA  HIS A 246      15.828  24.071  44.137  1.00  0.00           H  
ATOM   3868 1HB  HIS A 246      16.206  21.887  43.000  1.00  0.00           H  
ATOM   3869 2HB  HIS A 246      16.450  22.724  41.482  1.00  0.00           H  
ATOM   3870  HD1 HIS A 246      18.031  22.535  44.961  1.00  0.00           H  
ATOM   3871  HD2 HIS A 246      19.164  23.536  41.022  1.00  0.00           H  
ATOM   3872  HE1 HIS A 246      20.453  22.870  45.022  1.00  0.00           H  
ATOM   3873  N   PHE A 247      15.832  25.451  41.120  1.00  0.00           N  
ATOM   3874  CA  PHE A 247      16.210  26.699  40.490  1.00  0.00           C  
ATOM   3875  C   PHE A 247      15.670  27.879  41.270  1.00  0.00           C  
ATOM   3876  O   PHE A 247      16.428  28.800  41.587  1.00  0.00           O  
ATOM   3877  CB  PHE A 247      15.720  26.844  39.054  1.00  0.00           C  
ATOM   3878  CG  PHE A 247      16.051  28.251  38.549  1.00  0.00           C  
ATOM   3879  CD1 PHE A 247      17.332  28.582  38.112  1.00  0.00           C  
ATOM   3880  CD2 PHE A 247      15.082  29.253  38.557  1.00  0.00           C  
ATOM   3881  CE1 PHE A 247      17.631  29.874  37.692  1.00  0.00           C  
ATOM   3882  CE2 PHE A 247      15.382  30.539  38.139  1.00  0.00           C  
ATOM   3883  CZ  PHE A 247      16.658  30.849  37.706  1.00  0.00           C  
ATOM   3884  H   PHE A 247      15.374  24.717  40.579  1.00  0.00           H  
ATOM   3885  HA  PHE A 247      17.296  26.757  40.478  1.00  0.00           H  
ATOM   3886 1HB  PHE A 247      16.199  26.107  38.412  1.00  0.00           H  
ATOM   3887 2HB  PHE A 247      14.642  26.694  39.002  1.00  0.00           H  
ATOM   3888  HD1 PHE A 247      18.107  27.815  38.109  1.00  0.00           H  
ATOM   3889  HD2 PHE A 247      14.077  29.012  38.905  1.00  0.00           H  
ATOM   3890  HE1 PHE A 247      18.638  30.116  37.355  1.00  0.00           H  
ATOM   3891  HE2 PHE A 247      14.612  31.308  38.153  1.00  0.00           H  
ATOM   3892  HZ  PHE A 247      16.893  31.859  37.379  1.00  0.00           H  
ATOM   3893  N   ALA A 248      14.379  27.844  41.620  1.00  0.00           N  
ATOM   3894  CA  ALA A 248      13.775  28.955  42.332  1.00  0.00           C  
ATOM   3895  C   ALA A 248      14.539  29.254  43.625  1.00  0.00           C  
ATOM   3896  O   ALA A 248      14.835  30.416  43.909  1.00  0.00           O  
ATOM   3897  CB  ALA A 248      12.322  28.642  42.641  1.00  0.00           C  
ATOM   3898  H   ALA A 248      13.806  27.044  41.354  1.00  0.00           H  
ATOM   3899  HA  ALA A 248      13.816  29.829  41.692  1.00  0.00           H  
ATOM   3900 1HB  ALA A 248      11.869  29.488  43.151  1.00  0.00           H  
ATOM   3901 2HB  ALA A 248      11.789  28.444  41.710  1.00  0.00           H  
ATOM   3902 3HB  ALA A 248      12.269  27.765  43.278  1.00  0.00           H  
ATOM   3903  N   GLU A 249      14.975  28.220  44.354  1.00  0.00           N  
ATOM   3904  CA  GLU A 249      15.750  28.442  45.578  1.00  0.00           C  
ATOM   3905  C   GLU A 249      17.076  29.158  45.284  1.00  0.00           C  
ATOM   3906  O   GLU A 249      17.563  29.952  46.094  1.00  0.00           O  
ATOM   3907  CB  GLU A 249      16.027  27.125  46.326  1.00  0.00           C  
ATOM   3908  CG  GLU A 249      14.799  26.486  46.989  1.00  0.00           C  
ATOM   3909  CD  GLU A 249      15.111  25.198  47.754  1.00  0.00           C  
ATOM   3910  OE1 GLU A 249      16.225  24.727  47.685  1.00  0.00           O  
ATOM   3911  OE2 GLU A 249      14.226  24.700  48.415  1.00  0.00           O  
ATOM   3912  H   GLU A 249      14.723  27.270  44.076  1.00  0.00           H  
ATOM   3913  HA  GLU A 249      15.165  29.083  46.236  1.00  0.00           H  
ATOM   3914 1HB  GLU A 249      16.441  26.396  45.631  1.00  0.00           H  
ATOM   3915 2HB  GLU A 249      16.775  27.298  47.097  1.00  0.00           H  
ATOM   3916 1HG  GLU A 249      14.359  27.206  47.678  1.00  0.00           H  
ATOM   3917 2HG  GLU A 249      14.063  26.273  46.220  1.00  0.00           H  
ATOM   3918  N   THR A 250      17.648  28.881  44.113  1.00  0.00           N  
ATOM   3919  CA  THR A 250      18.922  29.448  43.692  1.00  0.00           C  
ATOM   3920  C   THR A 250      18.728  30.659  42.775  1.00  0.00           C  
ATOM   3921  O   THR A 250      19.704  31.187  42.232  1.00  0.00           O  
ATOM   3922  CB  THR A 250      19.753  28.415  42.917  1.00  0.00           C  
ATOM   3923  OG1 THR A 250      19.077  28.089  41.698  1.00  0.00           O  
ATOM   3924  CG2 THR A 250      19.922  27.150  43.759  1.00  0.00           C  
ATOM   3925  H   THR A 250      17.187  28.203  43.497  1.00  0.00           H  
ATOM   3926  HA  THR A 250      19.474  29.766  44.575  1.00  0.00           H  
ATOM   3927  HB  THR A 250      20.732  28.825  42.683  1.00  0.00           H  
ATOM   3928  HG1 THR A 250      18.121  28.351  41.764  1.00  0.00           H  
ATOM   3929 1HG2 THR A 250      20.504  26.415  43.202  1.00  0.00           H  
ATOM   3930 2HG2 THR A 250      20.437  27.396  44.684  1.00  0.00           H  
ATOM   3931 3HG2 THR A 250      18.946  26.731  43.991  1.00  0.00           H  
ATOM   3932  N   ARG A 251      17.482  31.090  42.571  1.00  0.00           N  
ATOM   3933  CA  ARG A 251      17.187  32.193  41.667  1.00  0.00           C  
ATOM   3934  C   ARG A 251      17.933  33.465  42.033  1.00  0.00           C  
ATOM   3935  O   ARG A 251      18.391  34.185  41.151  1.00  0.00           O  
ATOM   3936  CB  ARG A 251      15.701  32.453  41.620  1.00  0.00           C  
ATOM   3937  CG  ARG A 251      15.249  33.530  40.678  1.00  0.00           C  
ATOM   3938  CD  ARG A 251      13.762  33.543  40.581  1.00  0.00           C  
ATOM   3939  NE  ARG A 251      13.148  33.871  41.856  1.00  0.00           N  
ATOM   3940  CZ  ARG A 251      11.850  33.678  42.167  1.00  0.00           C  
ATOM   3941  NH1 ARG A 251      11.023  33.162  41.283  1.00  0.00           N  
ATOM   3942  NH2 ARG A 251      11.412  34.014  43.368  1.00  0.00           N  
ATOM   3943  H   ARG A 251      16.699  30.644  43.049  1.00  0.00           H  
ATOM   3944  HA  ARG A 251      17.494  31.888  40.666  1.00  0.00           H  
ATOM   3945 1HB  ARG A 251      15.213  31.544  41.310  1.00  0.00           H  
ATOM   3946 2HB  ARG A 251      15.338  32.697  42.619  1.00  0.00           H  
ATOM   3947 1HG  ARG A 251      15.586  34.499  41.048  1.00  0.00           H  
ATOM   3948 2HG  ARG A 251      15.668  33.348  39.687  1.00  0.00           H  
ATOM   3949 1HD  ARG A 251      13.446  34.285  39.847  1.00  0.00           H  
ATOM   3950 2HD  ARG A 251      13.413  32.556  40.278  1.00  0.00           H  
ATOM   3951  HE  ARG A 251      13.746  34.272  42.572  1.00  0.00           H  
ATOM   3952 1HH1 ARG A 251      11.357  32.908  40.365  1.00  0.00           H  
ATOM   3953 2HH1 ARG A 251      10.052  33.022  41.523  1.00  0.00           H  
ATOM   3954 1HH2 ARG A 251      12.056  34.408  44.046  1.00  0.00           H  
ATOM   3955 2HH2 ARG A 251      10.443  33.875  43.610  1.00  0.00           H  
ATOM   3956  N   ASP A 252      18.065  33.764  43.327  1.00  0.00           N  
ATOM   3957  CA  ASP A 252      18.797  34.966  43.709  1.00  0.00           C  
ATOM   3958  C   ASP A 252      20.266  34.858  43.295  1.00  0.00           C  
ATOM   3959  O   ASP A 252      20.873  35.835  42.860  1.00  0.00           O  
ATOM   3960  CB  ASP A 252      18.724  35.201  45.215  1.00  0.00           C  
ATOM   3961  CG  ASP A 252      17.337  35.630  45.696  1.00  0.00           C  
ATOM   3962  OD1 ASP A 252      16.510  35.970  44.878  1.00  0.00           O  
ATOM   3963  OD2 ASP A 252      17.119  35.610  46.882  1.00  0.00           O  
ATOM   3964  H   ASP A 252      17.668  33.154  44.030  1.00  0.00           H  
ATOM   3965  HA  ASP A 252      18.355  35.821  43.199  1.00  0.00           H  
ATOM   3966 1HB  ASP A 252      19.006  34.285  45.737  1.00  0.00           H  
ATOM   3967 2HB  ASP A 252      19.446  35.971  45.495  1.00  0.00           H  
ATOM   3968  N   LEU A 253      20.838  33.654  43.408  1.00  0.00           N  
ATOM   3969  CA  LEU A 253      22.240  33.472  43.062  1.00  0.00           C  
ATOM   3970  C   LEU A 253      22.393  33.697  41.566  1.00  0.00           C  
ATOM   3971  O   LEU A 253      23.339  34.351  41.115  1.00  0.00           O  
ATOM   3972  CB  LEU A 253      22.687  32.057  43.426  1.00  0.00           C  
ATOM   3973  CG  LEU A 253      22.699  31.742  44.914  1.00  0.00           C  
ATOM   3974  CD1 LEU A 253      22.963  30.255  45.102  1.00  0.00           C  
ATOM   3975  CD2 LEU A 253      23.754  32.591  45.598  1.00  0.00           C  
ATOM   3976  H   LEU A 253      20.292  32.868  43.734  1.00  0.00           H  
ATOM   3977  HA  LEU A 253      22.843  34.204  43.597  1.00  0.00           H  
ATOM   3978 1HB  LEU A 253      22.041  31.342  42.935  1.00  0.00           H  
ATOM   3979 2HB  LEU A 253      23.698  31.912  43.052  1.00  0.00           H  
ATOM   3980  HG  LEU A 253      21.718  31.966  45.342  1.00  0.00           H  
ATOM   3981 1HD1 LEU A 253      22.960  30.016  46.165  1.00  0.00           H  
ATOM   3982 2HD1 LEU A 253      22.184  29.685  44.601  1.00  0.00           H  
ATOM   3983 3HD1 LEU A 253      23.932  30.001  44.675  1.00  0.00           H  
ATOM   3984 1HD2 LEU A 253      23.763  32.372  46.666  1.00  0.00           H  
ATOM   3985 2HD2 LEU A 253      24.733  32.366  45.173  1.00  0.00           H  
ATOM   3986 3HD2 LEU A 253      23.526  33.648  45.445  1.00  0.00           H  
ATOM   3987  N   PHE A 254      21.416  33.193  40.812  1.00  0.00           N  
ATOM   3988  CA  PHE A 254      21.359  33.380  39.372  1.00  0.00           C  
ATOM   3989  C   PHE A 254      21.307  34.858  39.044  1.00  0.00           C  
ATOM   3990  O   PHE A 254      22.086  35.345  38.228  1.00  0.00           O  
ATOM   3991  CB  PHE A 254      20.156  32.669  38.765  1.00  0.00           C  
ATOM   3992  CG  PHE A 254      19.958  32.952  37.318  1.00  0.00           C  
ATOM   3993  CD1 PHE A 254      20.697  32.308  36.347  1.00  0.00           C  
ATOM   3994  CD2 PHE A 254      19.013  33.890  36.926  1.00  0.00           C  
ATOM   3995  CE1 PHE A 254      20.494  32.588  35.011  1.00  0.00           C  
ATOM   3996  CE2 PHE A 254      18.809  34.174  35.598  1.00  0.00           C  
ATOM   3997  CZ  PHE A 254      19.547  33.521  34.637  1.00  0.00           C  
ATOM   3998  H   PHE A 254      20.681  32.651  41.267  1.00  0.00           H  
ATOM   3999  HA  PHE A 254      22.268  32.959  38.935  1.00  0.00           H  
ATOM   4000 1HB  PHE A 254      20.262  31.592  38.898  1.00  0.00           H  
ATOM   4001 2HB  PHE A 254      19.261  32.964  39.278  1.00  0.00           H  
ATOM   4002  HD1 PHE A 254      21.444  31.572  36.645  1.00  0.00           H  
ATOM   4003  HD2 PHE A 254      18.430  34.404  37.693  1.00  0.00           H  
ATOM   4004  HE1 PHE A 254      21.080  32.073  34.251  1.00  0.00           H  
ATOM   4005  HE2 PHE A 254      18.063  34.912  35.304  1.00  0.00           H  
ATOM   4006  HZ  PHE A 254      19.387  33.744  33.583  1.00  0.00           H  
ATOM   4007  N   ALA A 255      20.388  35.576  39.700  1.00  0.00           N  
ATOM   4008  CA  ALA A 255      20.214  36.990  39.451  1.00  0.00           C  
ATOM   4009  C   ALA A 255      21.519  37.742  39.686  1.00  0.00           C  
ATOM   4010  O   ALA A 255      21.886  38.619  38.899  1.00  0.00           O  
ATOM   4011  CB  ALA A 255      19.122  37.535  40.351  1.00  0.00           C  
ATOM   4012  H   ALA A 255      19.778  35.109  40.368  1.00  0.00           H  
ATOM   4013  HA  ALA A 255      19.914  37.119  38.415  1.00  0.00           H  
ATOM   4014 1HB  ALA A 255      18.980  38.592  40.147  1.00  0.00           H  
ATOM   4015 2HB  ALA A 255      18.195  36.992  40.165  1.00  0.00           H  
ATOM   4016 3HB  ALA A 255      19.418  37.401  41.390  1.00  0.00           H  
ATOM   4017  N   ASP A 256      22.278  37.370  40.716  1.00  0.00           N  
ATOM   4018  CA  ASP A 256      23.556  38.032  40.924  1.00  0.00           C  
ATOM   4019  C   ASP A 256      24.555  37.640  39.829  1.00  0.00           C  
ATOM   4020  O   ASP A 256      25.269  38.492  39.284  1.00  0.00           O  
ATOM   4021  CB  ASP A 256      24.121  37.709  42.305  1.00  0.00           C  
ATOM   4022  CG  ASP A 256      23.362  38.401  43.454  1.00  0.00           C  
ATOM   4023  OD1 ASP A 256      22.584  39.293  43.188  1.00  0.00           O  
ATOM   4024  OD2 ASP A 256      23.588  38.039  44.588  1.00  0.00           O  
ATOM   4025  H   ASP A 256      21.948  36.651  41.367  1.00  0.00           H  
ATOM   4026  HA  ASP A 256      23.394  39.109  40.871  1.00  0.00           H  
ATOM   4027 1HB  ASP A 256      24.068  36.626  42.460  1.00  0.00           H  
ATOM   4028 2HB  ASP A 256      25.167  37.997  42.346  1.00  0.00           H  
ATOM   4029  N   ALA A 257      24.529  36.370  39.423  1.00  0.00           N  
ATOM   4030  CA  ALA A 257      25.421  35.840  38.392  1.00  0.00           C  
ATOM   4031  C   ALA A 257      25.259  36.549  37.056  1.00  0.00           C  
ATOM   4032  O   ALA A 257      26.187  36.569  36.254  1.00  0.00           O  
ATOM   4033  CB  ALA A 257      25.192  34.363  38.184  1.00  0.00           C  
ATOM   4034  H   ALA A 257      23.899  35.716  39.888  1.00  0.00           H  
ATOM   4035  HA  ALA A 257      26.439  35.991  38.737  1.00  0.00           H  
ATOM   4036 1HB  ALA A 257      25.897  33.993  37.444  1.00  0.00           H  
ATOM   4037 2HB  ALA A 257      25.339  33.838  39.127  1.00  0.00           H  
ATOM   4038 3HB  ALA A 257      24.187  34.194  37.831  1.00  0.00           H  
ATOM   4039  N   VAL A 258      24.071  37.087  36.795  1.00  0.00           N  
ATOM   4040  CA  VAL A 258      23.814  37.778  35.537  1.00  0.00           C  
ATOM   4041  C   VAL A 258      23.781  39.305  35.707  1.00  0.00           C  
ATOM   4042  O   VAL A 258      23.354  40.023  34.798  1.00  0.00           O  
ATOM   4043  CB  VAL A 258      22.488  37.296  34.925  1.00  0.00           C  
ATOM   4044  CG1 VAL A 258      22.555  35.799  34.653  1.00  0.00           C  
ATOM   4045  CG2 VAL A 258      21.359  37.602  35.847  1.00  0.00           C  
ATOM   4046  H   VAL A 258      23.320  36.973  37.479  1.00  0.00           H  
ATOM   4047  HA  VAL A 258      24.617  37.536  34.842  1.00  0.00           H  
ATOM   4048  HB  VAL A 258      22.335  37.800  33.977  1.00  0.00           H  
ATOM   4049 1HG1 VAL A 258      21.623  35.477  34.201  1.00  0.00           H  
ATOM   4050 2HG1 VAL A 258      23.379  35.584  33.976  1.00  0.00           H  
ATOM   4051 3HG1 VAL A 258      22.705  35.266  35.593  1.00  0.00           H  
ATOM   4052 1HG2 VAL A 258      20.423  37.262  35.411  1.00  0.00           H  
ATOM   4053 2HG2 VAL A 258      21.531  37.097  36.761  1.00  0.00           H  
ATOM   4054 3HG2 VAL A 258      21.311  38.676  36.032  1.00  0.00           H  
ATOM   4055  N   THR A 259      24.201  39.784  36.883  1.00  0.00           N  
ATOM   4056  CA  THR A 259      24.261  41.208  37.202  1.00  0.00           C  
ATOM   4057  C   THR A 259      25.680  41.689  37.496  1.00  0.00           C  
ATOM   4058  O   THR A 259      26.042  42.817  37.157  1.00  0.00           O  
ATOM   4059  CB  THR A 259      23.398  41.564  38.433  1.00  0.00           C  
ATOM   4060  OG1 THR A 259      22.029  41.203  38.203  1.00  0.00           O  
ATOM   4061  CG2 THR A 259      23.508  43.066  38.724  1.00  0.00           C  
ATOM   4062  H   THR A 259      24.520  39.132  37.591  1.00  0.00           H  
ATOM   4063  HA  THR A 259      23.889  41.765  36.345  1.00  0.00           H  
ATOM   4064  HB  THR A 259      23.762  41.007  39.296  1.00  0.00           H  
ATOM   4065  HG1 THR A 259      21.926  40.239  38.369  1.00  0.00           H  
ATOM   4066 1HG2 THR A 259      22.910  43.311  39.600  1.00  0.00           H  
ATOM   4067 2HG2 THR A 259      24.552  43.321  38.912  1.00  0.00           H  
ATOM   4068 3HG2 THR A 259      23.145  43.631  37.867  1.00  0.00           H  
ATOM   4069  N   ALA A 260      26.443  40.879  38.214  1.00  0.00           N  
ATOM   4070  CA  ALA A 260      27.762  41.232  38.732  1.00  0.00           C  
ATOM   4071  C   ALA A 260      28.957  41.598  37.786  1.00  0.00           C  
ATOM   4072  O   ALA A 260      29.654  42.527  38.149  1.00  0.00           O  
ATOM   4073  CB  ALA A 260      28.208  40.118  39.661  1.00  0.00           C  
ATOM   4074  H   ALA A 260      26.070  39.966  38.467  1.00  0.00           H  
ATOM   4075  HA  ALA A 260      27.603  42.121  39.349  1.00  0.00           H  
ATOM   4076 1HB  ALA A 260      29.135  40.403  40.159  1.00  0.00           H  
ATOM   4077 2HB  ALA A 260      27.429  39.945  40.406  1.00  0.00           H  
ATOM   4078 3HB  ALA A 260      28.361  39.219  39.129  1.00  0.00           H  
ATOM   4079  N   LEU A 261      29.288  41.004  36.592  1.00  0.00           N  
ATOM   4080  CA  LEU A 261      28.685  40.048  35.650  1.00  0.00           C  
ATOM   4081  C   LEU A 261      27.509  40.678  34.932  1.00  0.00           C  
ATOM   4082  O   LEU A 261      26.606  40.027  34.417  1.00  0.00           O  
ATOM   4083  CB  LEU A 261      28.391  38.716  36.298  1.00  0.00           C  
ATOM   4084  CG  LEU A 261      29.634  38.052  36.945  1.00  0.00           C  
ATOM   4085  CD1 LEU A 261      29.229  36.753  37.593  1.00  0.00           C  
ATOM   4086  CD2 LEU A 261      30.685  37.837  35.883  1.00  0.00           C  
ATOM   4087  H   LEU A 261      30.159  41.358  36.227  1.00  0.00           H  
ATOM   4088  HA  LEU A 261      29.429  39.829  34.885  1.00  0.00           H  
ATOM   4089 1HB  LEU A 261      27.596  38.798  37.015  1.00  0.00           H  
ATOM   4090 2HB  LEU A 261      28.056  38.043  35.512  1.00  0.00           H  
ATOM   4091  HG  LEU A 261      30.047  38.699  37.708  1.00  0.00           H  
ATOM   4092 1HD1 LEU A 261      30.099  36.285  38.049  1.00  0.00           H  
ATOM   4093 2HD1 LEU A 261      28.486  36.952  38.352  1.00  0.00           H  
ATOM   4094 3HD1 LEU A 261      28.808  36.089  36.838  1.00  0.00           H  
ATOM   4095 1HD2 LEU A 261      31.566  37.376  36.332  1.00  0.00           H  
ATOM   4096 2HD2 LEU A 261      30.286  37.182  35.108  1.00  0.00           H  
ATOM   4097 3HD2 LEU A 261      30.963  38.794  35.443  1.00  0.00           H  
ATOM   4098  N   GLY A 262      27.650  41.985  34.831  1.00  0.00           N  
ATOM   4099  CA  GLY A 262      26.814  42.951  34.159  1.00  0.00           C  
ATOM   4100  C   GLY A 262      27.505  44.269  34.474  1.00  0.00           C  
ATOM   4101  O   GLY A 262      27.932  44.997  33.574  1.00  0.00           O  
ATOM   4102  H   GLY A 262      28.441  42.367  35.315  1.00  0.00           H  
ATOM   4103 1HA  GLY A 262      26.785  42.765  33.086  1.00  0.00           H  
ATOM   4104 2HA  GLY A 262      25.799  42.933  34.556  1.00  0.00           H  
ATOM   4105  N   ARG A 263      27.724  44.499  35.767  1.00  0.00           N  
ATOM   4106  CA  ARG A 263      28.439  45.672  36.253  1.00  0.00           C  
ATOM   4107  C   ARG A 263      29.907  45.620  35.807  1.00  0.00           C  
ATOM   4108  O   ARG A 263      30.420  46.595  35.255  1.00  0.00           O  
ATOM   4109  CB  ARG A 263      28.320  45.722  37.761  1.00  0.00           C  
ATOM   4110  CG  ARG A 263      26.906  46.029  38.246  1.00  0.00           C  
ATOM   4111  CD  ARG A 263      26.777  45.910  39.715  1.00  0.00           C  
ATOM   4112  NE  ARG A 263      25.411  46.153  40.151  1.00  0.00           N  
ATOM   4113  CZ  ARG A 263      24.945  45.912  41.392  1.00  0.00           C  
ATOM   4114  NH1 ARG A 263      25.744  45.423  42.315  1.00  0.00           N  
ATOM   4115  NH2 ARG A 263      23.680  46.164  41.681  1.00  0.00           N  
ATOM   4116  H   ARG A 263      27.315  43.852  36.437  1.00  0.00           H  
ATOM   4117  HA  ARG A 263      27.974  46.565  35.835  1.00  0.00           H  
ATOM   4118 1HB  ARG A 263      28.605  44.771  38.185  1.00  0.00           H  
ATOM   4119 2HB  ARG A 263      28.990  46.479  38.162  1.00  0.00           H  
ATOM   4120 1HG  ARG A 263      26.636  47.043  37.959  1.00  0.00           H  
ATOM   4121 2HG  ARG A 263      26.211  45.326  37.786  1.00  0.00           H  
ATOM   4122 1HD  ARG A 263      27.057  44.900  40.015  1.00  0.00           H  
ATOM   4123 2HD  ARG A 263      27.429  46.632  40.203  1.00  0.00           H  
ATOM   4124  HE  ARG A 263      24.762  46.527  39.471  1.00  0.00           H  
ATOM   4125 1HH1 ARG A 263      26.711  45.231  42.095  1.00  0.00           H  
ATOM   4126 2HH1 ARG A 263      25.392  45.244  43.244  1.00  0.00           H  
ATOM   4127 1HH2 ARG A 263      23.065  46.539  40.972  1.00  0.00           H  
ATOM   4128 2HH2 ARG A 263      23.330  45.984  42.610  1.00  0.00           H  
ATOM   4129  N   LEU A 264      30.547  44.448  35.930  1.00  0.00           N  
ATOM   4130  CA  LEU A 264      31.912  44.281  35.426  1.00  0.00           C  
ATOM   4131  C   LEU A 264      31.987  44.480  33.916  1.00  0.00           C  
ATOM   4132  O   LEU A 264      32.961  45.047  33.413  1.00  0.00           O  
ATOM   4133  CB  LEU A 264      32.449  42.880  35.747  1.00  0.00           C  
ATOM   4134  CG  LEU A 264      32.757  42.592  37.209  1.00  0.00           C  
ATOM   4135  CD1 LEU A 264      33.034  41.097  37.381  1.00  0.00           C  
ATOM   4136  CD2 LEU A 264      33.955  43.422  37.624  1.00  0.00           C  
ATOM   4137  H   LEU A 264      30.115  43.702  36.468  1.00  0.00           H  
ATOM   4138  HA  LEU A 264      32.549  45.022  35.907  1.00  0.00           H  
ATOM   4139 1HB  LEU A 264      31.741  42.144  35.392  1.00  0.00           H  
ATOM   4140 2HB  LEU A 264      33.376  42.743  35.192  1.00  0.00           H  
ATOM   4141  HG  LEU A 264      31.929  42.864  37.821  1.00  0.00           H  
ATOM   4142 1HD1 LEU A 264      33.257  40.889  38.426  1.00  0.00           H  
ATOM   4143 2HD1 LEU A 264      32.159  40.526  37.081  1.00  0.00           H  
ATOM   4144 3HD1 LEU A 264      33.883  40.810  36.763  1.00  0.00           H  
ATOM   4145 1HD2 LEU A 264      34.185  43.227  38.671  1.00  0.00           H  
ATOM   4146 2HD2 LEU A 264      34.814  43.156  37.007  1.00  0.00           H  
ATOM   4147 3HD2 LEU A 264      33.727  44.480  37.492  1.00  0.00           H  
ATOM   4148  N   SER A 265      30.969  44.017  33.182  1.00  0.00           N  
ATOM   4149  CA  SER A 265      30.988  44.185  31.738  1.00  0.00           C  
ATOM   4150  C   SER A 265      30.898  45.664  31.416  1.00  0.00           C  
ATOM   4151  O   SER A 265      31.627  46.161  30.561  1.00  0.00           O  
ATOM   4152  CB  SER A 265      29.851  43.426  31.081  1.00  0.00           C  
ATOM   4153  OG  SER A 265      30.013  42.036  31.229  1.00  0.00           O  
ATOM   4154  H   SER A 265      30.181  43.576  33.625  1.00  0.00           H  
ATOM   4155  HA  SER A 265      31.932  43.803  31.351  1.00  0.00           H  
ATOM   4156 1HB  SER A 265      28.908  43.734  31.526  1.00  0.00           H  
ATOM   4157 2HB  SER A 265      29.811  43.681  30.022  1.00  0.00           H  
ATOM   4158  HG  SER A 265      29.208  41.639  30.882  1.00  0.00           H  
ATOM   4159  N   ALA A 266      30.034  46.384  32.135  1.00  0.00           N  
ATOM   4160  CA  ALA A 266      29.911  47.810  31.904  1.00  0.00           C  
ATOM   4161  C   ALA A 266      31.241  48.500  32.176  1.00  0.00           C  
ATOM   4162  O   ALA A 266      31.662  49.371  31.414  1.00  0.00           O  
ATOM   4163  CB  ALA A 266      28.829  48.391  32.791  1.00  0.00           C  
ATOM   4164  H   ALA A 266      29.436  45.930  32.825  1.00  0.00           H  
ATOM   4165  HA  ALA A 266      29.649  47.966  30.857  1.00  0.00           H  
ATOM   4166 1HB  ALA A 266      28.733  49.457  32.600  1.00  0.00           H  
ATOM   4167 2HB  ALA A 266      27.883  47.892  32.579  1.00  0.00           H  
ATOM   4168 3HB  ALA A 266      29.092  48.232  33.833  1.00  0.00           H  
ATOM   4169  N   ALA A 267      31.933  48.080  33.240  1.00  0.00           N  
ATOM   4170  CA  ALA A 267      33.222  48.669  33.563  1.00  0.00           C  
ATOM   4171  C   ALA A 267      34.206  48.436  32.423  1.00  0.00           C  
ATOM   4172  O   ALA A 267      34.975  49.332  32.042  1.00  0.00           O  
ATOM   4173  CB  ALA A 267      33.756  48.069  34.853  1.00  0.00           C  
ATOM   4174  H   ALA A 267      31.534  47.367  33.852  1.00  0.00           H  
ATOM   4175  HA  ALA A 267      33.087  49.744  33.686  1.00  0.00           H  
ATOM   4176 1HB  ALA A 267      34.712  48.525  35.098  1.00  0.00           H  
ATOM   4177 2HB  ALA A 267      33.044  48.251  35.657  1.00  0.00           H  
ATOM   4178 3HB  ALA A 267      33.889  47.000  34.727  1.00  0.00           H  
ATOM   4179  N   ALA A 268      34.171  47.229  31.851  1.00  0.00           N  
ATOM   4180  CA  ALA A 268      35.045  46.910  30.739  1.00  0.00           C  
ATOM   4181  C   ALA A 268      34.728  47.788  29.538  1.00  0.00           C  
ATOM   4182  O   ALA A 268      35.638  48.319  28.898  1.00  0.00           O  
ATOM   4183  CB  ALA A 268      34.906  45.447  30.365  1.00  0.00           C  
ATOM   4184  H   ALA A 268      33.539  46.514  32.214  1.00  0.00           H  
ATOM   4185  HA  ALA A 268      36.071  47.107  31.046  1.00  0.00           H  
ATOM   4186 1HB  ALA A 268      35.582  45.216  29.546  1.00  0.00           H  
ATOM   4187 2HB  ALA A 268      35.150  44.830  31.230  1.00  0.00           H  
ATOM   4188 3HB  ALA A 268      33.887  45.246  30.056  1.00  0.00           H  
ATOM   4189  N   ASP A 269      33.436  48.006  29.267  1.00  0.00           N  
ATOM   4190  CA  ASP A 269      33.053  48.837  28.135  1.00  0.00           C  
ATOM   4191  C   ASP A 269      33.512  50.277  28.322  1.00  0.00           C  
ATOM   4192  O   ASP A 269      34.000  50.904  27.375  1.00  0.00           O  
ATOM   4193  CB  ASP A 269      31.534  48.809  27.913  1.00  0.00           C  
ATOM   4194  CG  ASP A 269      30.990  47.485  27.315  1.00  0.00           C  
ATOM   4195  OD1 ASP A 269      31.766  46.685  26.837  1.00  0.00           O  
ATOM   4196  OD2 ASP A 269      29.790  47.313  27.322  1.00  0.00           O  
ATOM   4197  H   ASP A 269      32.719  47.550  29.833  1.00  0.00           H  
ATOM   4198  HA  ASP A 269      33.536  48.440  27.242  1.00  0.00           H  
ATOM   4199 1HB  ASP A 269      31.040  48.979  28.870  1.00  0.00           H  
ATOM   4200 2HB  ASP A 269      31.252  49.630  27.257  1.00  0.00           H  
ATOM   4201  N   GLU A 270      33.393  50.812  29.544  1.00  0.00           N  
ATOM   4202  CA  GLU A 270      33.845  52.184  29.773  1.00  0.00           C  
ATOM   4203  C   GLU A 270      35.362  52.287  29.624  1.00  0.00           C  
ATOM   4204  O   GLU A 270      35.879  53.249  29.038  1.00  0.00           O  
ATOM   4205  CB  GLU A 270      33.412  52.711  31.151  1.00  0.00           C  
ATOM   4206  CG  GLU A 270      31.899  52.977  31.303  1.00  0.00           C  
ATOM   4207  CD  GLU A 270      31.512  53.560  32.667  1.00  0.00           C  
ATOM   4208  OE1 GLU A 270      32.361  53.657  33.525  1.00  0.00           O  
ATOM   4209  OE2 GLU A 270      30.365  53.917  32.832  1.00  0.00           O  
ATOM   4210  H   GLU A 270      32.968  50.269  30.300  1.00  0.00           H  
ATOM   4211  HA  GLU A 270      33.389  52.821  29.016  1.00  0.00           H  
ATOM   4212 1HB  GLU A 270      33.694  51.980  31.914  1.00  0.00           H  
ATOM   4213 2HB  GLU A 270      33.943  53.635  31.371  1.00  0.00           H  
ATOM   4214 1HG  GLU A 270      31.583  53.668  30.522  1.00  0.00           H  
ATOM   4215 2HG  GLU A 270      31.368  52.037  31.153  1.00  0.00           H  
ATOM   4216  N   THR A 271      36.075  51.265  30.106  1.00  0.00           N  
ATOM   4217  CA  THR A 271      37.526  51.244  30.036  1.00  0.00           C  
ATOM   4218  C   THR A 271      37.986  51.216  28.584  1.00  0.00           C  
ATOM   4219  O   THR A 271      38.840  52.013  28.161  1.00  0.00           O  
ATOM   4220  CB  THR A 271      38.070  50.000  30.762  1.00  0.00           C  
ATOM   4221  OG1 THR A 271      37.677  50.043  32.147  1.00  0.00           O  
ATOM   4222  CG2 THR A 271      39.582  49.941  30.654  1.00  0.00           C  
ATOM   4223  H   THR A 271      35.598  50.499  30.584  1.00  0.00           H  
ATOM   4224  HA  THR A 271      37.916  52.143  30.511  1.00  0.00           H  
ATOM   4225  HB  THR A 271      37.649  49.107  30.308  1.00  0.00           H  
ATOM   4226  HG1 THR A 271      36.692  49.943  32.200  1.00  0.00           H  
ATOM   4227 1HG2 THR A 271      39.945  49.053  31.168  1.00  0.00           H  
ATOM   4228 2HG2 THR A 271      39.867  49.896  29.601  1.00  0.00           H  
ATOM   4229 3HG2 THR A 271      40.015  50.830  31.110  1.00  0.00           H  
ATOM   4230  N   LEU A 272      37.390  50.315  27.807  1.00  0.00           N  
ATOM   4231  CA  LEU A 272      37.743  50.186  26.412  1.00  0.00           C  
ATOM   4232  C   LEU A 272      37.355  51.427  25.638  1.00  0.00           C  
ATOM   4233  O   LEU A 272      38.132  51.889  24.805  1.00  0.00           O  
ATOM   4234  CB  LEU A 272      37.084  48.946  25.830  1.00  0.00           C  
ATOM   4235  CG  LEU A 272      37.642  47.630  26.374  1.00  0.00           C  
ATOM   4236  CD1 LEU A 272      36.789  46.482  25.884  1.00  0.00           C  
ATOM   4237  CD2 LEU A 272      39.088  47.483  25.929  1.00  0.00           C  
ATOM   4238  H   LEU A 272      36.689  49.689  28.206  1.00  0.00           H  
ATOM   4239  HA  LEU A 272      38.820  50.061  26.342  1.00  0.00           H  
ATOM   4240 1HB  LEU A 272      36.016  48.980  26.063  1.00  0.00           H  
ATOM   4241 2HB  LEU A 272      37.208  48.955  24.746  1.00  0.00           H  
ATOM   4242  HG  LEU A 272      37.600  47.639  27.462  1.00  0.00           H  
ATOM   4243 1HD1 LEU A 272      37.178  45.544  26.280  1.00  0.00           H  
ATOM   4244 2HD1 LEU A 272      35.761  46.625  26.231  1.00  0.00           H  
ATOM   4245 3HD1 LEU A 272      36.807  46.453  24.796  1.00  0.00           H  
ATOM   4246 1HD2 LEU A 272      39.496  46.551  26.320  1.00  0.00           H  
ATOM   4247 2HD2 LEU A 272      39.131  47.470  24.840  1.00  0.00           H  
ATOM   4248 3HD2 LEU A 272      39.672  48.323  26.308  1.00  0.00           H  
ATOM   4249  N   SER A 273      36.200  52.022  25.958  1.00  0.00           N  
ATOM   4250  CA  SER A 273      35.773  53.204  25.239  1.00  0.00           C  
ATOM   4251  C   SER A 273      36.805  54.298  25.411  1.00  0.00           C  
ATOM   4252  O   SER A 273      37.252  54.887  24.427  1.00  0.00           O  
ATOM   4253  CB  SER A 273      34.424  53.671  25.742  1.00  0.00           C  
ATOM   4254  OG  SER A 273      33.429  52.722  25.461  1.00  0.00           O  
ATOM   4255  H   SER A 273      35.580  51.622  26.659  1.00  0.00           H  
ATOM   4256  HA  SER A 273      35.690  52.963  24.189  1.00  0.00           H  
ATOM   4257 1HB  SER A 273      34.475  53.837  26.817  1.00  0.00           H  
ATOM   4258 2HB  SER A 273      34.171  54.619  25.274  1.00  0.00           H  
ATOM   4259  HG  SER A 273      33.664  51.932  25.999  1.00  0.00           H  
ATOM   4260  N   GLY A 274      37.284  54.496  26.643  1.00  0.00           N  
ATOM   4261  CA  GLY A 274      38.320  55.492  26.890  1.00  0.00           C  
ATOM   4262  C   GLY A 274      39.590  55.180  26.094  1.00  0.00           C  
ATOM   4263  O   GLY A 274      40.267  56.085  25.595  1.00  0.00           O  
ATOM   4264  H   GLY A 274      36.892  53.972  27.429  1.00  0.00           H  
ATOM   4265 1HA  GLY A 274      37.948  56.481  26.625  1.00  0.00           H  
ATOM   4266 2HA  GLY A 274      38.550  55.507  27.955  1.00  0.00           H  
ATOM   4267  N   SER A 275      39.886  53.888  25.946  1.00  0.00           N  
ATOM   4268  CA  SER A 275      41.057  53.422  25.224  1.00  0.00           C  
ATOM   4269  C   SER A 275      40.832  53.186  23.728  1.00  0.00           C  
ATOM   4270  O   SER A 275      41.797  52.887  23.020  1.00  0.00           O  
ATOM   4271  CB  SER A 275      41.545  52.114  25.823  1.00  0.00           C  
ATOM   4272  OG  SER A 275      41.935  52.278  27.159  1.00  0.00           O  
ATOM   4273  H   SER A 275      39.296  53.194  26.406  1.00  0.00           H  
ATOM   4274  HA  SER A 275      41.838  54.173  25.335  1.00  0.00           H  
ATOM   4275 1HB  SER A 275      40.751  51.372  25.761  1.00  0.00           H  
ATOM   4276 2HB  SER A 275      42.383  51.744  25.239  1.00  0.00           H  
ATOM   4277  HG  SER A 275      41.108  52.390  27.660  1.00  0.00           H  
ATOM   4278  N   ASN A 276      39.606  53.343  23.211  1.00  0.00           N  
ATOM   4279  CA  ASN A 276      39.397  53.044  21.797  1.00  0.00           C  
ATOM   4280  C   ASN A 276      40.261  53.862  20.859  1.00  0.00           C  
ATOM   4281  O   ASN A 276      40.732  53.332  19.857  1.00  0.00           O  
ATOM   4282  CB  ASN A 276      37.936  53.153  21.382  1.00  0.00           C  
ATOM   4283  CG  ASN A 276      37.076  51.953  21.775  1.00  0.00           C  
ATOM   4284  OD1 ASN A 276      37.561  50.860  22.102  1.00  0.00           O  
ATOM   4285  ND2 ASN A 276      35.781  52.138  21.702  1.00  0.00           N  
ATOM   4286  H   ASN A 276      38.814  53.609  23.800  1.00  0.00           H  
ATOM   4287  HA  ASN A 276      39.671  52.008  21.642  1.00  0.00           H  
ATOM   4288 1HB  ASN A 276      37.506  54.043  21.846  1.00  0.00           H  
ATOM   4289 2HB  ASN A 276      37.873  53.289  20.308  1.00  0.00           H  
ATOM   4290 1HD2 ASN A 276      35.156  51.391  21.927  1.00  0.00           H  
ATOM   4291 2HD2 ASN A 276      35.421  53.025  21.419  1.00  0.00           H  
ATOM   4292  N   ALA A 277      40.536  55.129  21.166  1.00  0.00           N  
ATOM   4293  CA  ALA A 277      41.368  55.906  20.247  1.00  0.00           C  
ATOM   4294  C   ALA A 277      42.751  55.273  20.087  1.00  0.00           C  
ATOM   4295  O   ALA A 277      43.317  55.233  18.984  1.00  0.00           O  
ATOM   4296  CB  ALA A 277      41.516  57.328  20.749  1.00  0.00           C  
ATOM   4297  H   ALA A 277      40.157  55.546  22.008  1.00  0.00           H  
ATOM   4298  HA  ALA A 277      40.882  55.913  19.271  1.00  0.00           H  
ATOM   4299 1HB  ALA A 277      42.121  57.901  20.047  1.00  0.00           H  
ATOM   4300 2HB  ALA A 277      40.532  57.784  20.842  1.00  0.00           H  
ATOM   4301 3HB  ALA A 277      42.005  57.318  21.724  1.00  0.00           H  
ATOM   4302  N   ASN A 278      43.288  54.754  21.193  1.00  0.00           N  
ATOM   4303  CA  ASN A 278      44.613  54.161  21.185  1.00  0.00           C  
ATOM   4304  C   ASN A 278      44.571  52.786  20.546  1.00  0.00           C  
ATOM   4305  O   ASN A 278      45.466  52.410  19.786  1.00  0.00           O  
ATOM   4306  CB  ASN A 278      45.145  54.082  22.598  1.00  0.00           C  
ATOM   4307  CG  ASN A 278      45.483  55.437  23.157  1.00  0.00           C  
ATOM   4308  OD1 ASN A 278      45.753  56.394  22.419  1.00  0.00           O  
ATOM   4309  ND2 ASN A 278      45.470  55.542  24.461  1.00  0.00           N  
ATOM   4310  H   ASN A 278      42.759  54.773  22.058  1.00  0.00           H  
ATOM   4311  HA  ASN A 278      45.275  54.786  20.588  1.00  0.00           H  
ATOM   4312 1HB  ASN A 278      44.394  53.611  23.240  1.00  0.00           H  
ATOM   4313 2HB  ASN A 278      46.034  53.454  22.617  1.00  0.00           H  
ATOM   4314 1HD2 ASN A 278      45.686  56.418  24.894  1.00  0.00           H  
ATOM   4315 2HD2 ASN A 278      45.245  54.748  25.024  1.00  0.00           H  
ATOM   4316  N   LEU A 279      43.496  52.049  20.811  1.00  0.00           N  
ATOM   4317  CA  LEU A 279      43.357  50.714  20.258  1.00  0.00           C  
ATOM   4318  C   LEU A 279      43.243  50.799  18.741  1.00  0.00           C  
ATOM   4319  O   LEU A 279      43.885  50.033  18.019  1.00  0.00           O  
ATOM   4320  CB  LEU A 279      42.115  50.045  20.858  1.00  0.00           C  
ATOM   4321  CG  LEU A 279      42.208  49.722  22.379  1.00  0.00           C  
ATOM   4322  CD1 LEU A 279      40.836  49.290  22.920  1.00  0.00           C  
ATOM   4323  CD2 LEU A 279      43.228  48.638  22.591  1.00  0.00           C  
ATOM   4324  H   LEU A 279      42.779  52.410  21.439  1.00  0.00           H  
ATOM   4325  HA  LEU A 279      44.241  50.133  20.513  1.00  0.00           H  
ATOM   4326 1HB  LEU A 279      41.268  50.698  20.699  1.00  0.00           H  
ATOM   4327 2HB  LEU A 279      41.930  49.115  20.327  1.00  0.00           H  
ATOM   4328  HG  LEU A 279      42.520  50.604  22.915  1.00  0.00           H  
ATOM   4329 1HD1 LEU A 279      40.923  49.079  23.983  1.00  0.00           H  
ATOM   4330 2HD1 LEU A 279      40.112  50.085  22.779  1.00  0.00           H  
ATOM   4331 3HD1 LEU A 279      40.498  48.400  22.399  1.00  0.00           H  
ATOM   4332 1HD2 LEU A 279      43.307  48.420  23.657  1.00  0.00           H  
ATOM   4333 2HD2 LEU A 279      42.922  47.739  22.056  1.00  0.00           H  
ATOM   4334 3HD2 LEU A 279      44.195  48.975  22.216  1.00  0.00           H  
ATOM   4335  N   HIS A 280      42.497  51.798  18.246  1.00  0.00           N  
ATOM   4336  CA  HIS A 280      42.343  51.952  16.809  1.00  0.00           C  
ATOM   4337  C   HIS A 280      43.665  52.369  16.197  1.00  0.00           C  
ATOM   4338  O   HIS A 280      44.076  51.821  15.174  1.00  0.00           O  
ATOM   4339  CB  HIS A 280      41.285  53.007  16.451  1.00  0.00           C  
ATOM   4340  CG  HIS A 280      39.859  52.615  16.734  1.00  0.00           C  
ATOM   4341  ND1 HIS A 280      39.267  51.502  16.177  1.00  0.00           N  
ATOM   4342  CD2 HIS A 280      38.903  53.214  17.482  1.00  0.00           C  
ATOM   4343  CE1 HIS A 280      38.012  51.424  16.587  1.00  0.00           C  
ATOM   4344  NE2 HIS A 280      37.766  52.451  17.377  1.00  0.00           N  
ATOM   4345  H   HIS A 280      41.991  52.419  18.876  1.00  0.00           H  
ATOM   4346  HA  HIS A 280      42.049  51.003  16.365  1.00  0.00           H  
ATOM   4347 1HB  HIS A 280      41.495  53.919  17.017  1.00  0.00           H  
ATOM   4348 2HB  HIS A 280      41.370  53.257  15.394  1.00  0.00           H  
ATOM   4349  HD1 HIS A 280      39.700  50.852  15.554  1.00  0.00           H  
ATOM   4350  HD2 HIS A 280      38.902  54.119  18.090  1.00  0.00           H  
ATOM   4351  HE1 HIS A 280      37.370  50.606  16.259  1.00  0.00           H  
ATOM   4352  N   THR A 281      44.377  53.288  16.856  1.00  0.00           N  
ATOM   4353  CA  THR A 281      45.648  53.748  16.330  1.00  0.00           C  
ATOM   4354  C   THR A 281      46.624  52.587  16.207  1.00  0.00           C  
ATOM   4355  O   THR A 281      47.280  52.414  15.175  1.00  0.00           O  
ATOM   4356  CB  THR A 281      46.260  54.820  17.244  1.00  0.00           C  
ATOM   4357  OG1 THR A 281      45.383  55.960  17.313  1.00  0.00           O  
ATOM   4358  CG2 THR A 281      47.614  55.239  16.707  1.00  0.00           C  
ATOM   4359  H   THR A 281      44.014  53.723  17.705  1.00  0.00           H  
ATOM   4360  HA  THR A 281      45.484  54.171  15.338  1.00  0.00           H  
ATOM   4361  HB  THR A 281      46.384  54.411  18.247  1.00  0.00           H  
ATOM   4362  HG1 THR A 281      44.559  55.708  17.797  1.00  0.00           H  
ATOM   4363 1HG2 THR A 281      48.046  55.992  17.363  1.00  0.00           H  
ATOM   4364 2HG2 THR A 281      48.270  54.368  16.669  1.00  0.00           H  
ATOM   4365 3HG2 THR A 281      47.497  55.649  15.704  1.00  0.00           H  
ATOM   4366  N   ASN A 282      46.706  51.764  17.252  1.00  0.00           N  
ATOM   4367  CA  ASN A 282      47.624  50.645  17.228  1.00  0.00           C  
ATOM   4368  C   ASN A 282      47.266  49.666  16.120  1.00  0.00           C  
ATOM   4369  O   ASN A 282      48.147  49.215  15.384  1.00  0.00           O  
ATOM   4370  CB  ASN A 282      47.617  49.947  18.569  1.00  0.00           C  
ATOM   4371  CG  ASN A 282      48.303  50.754  19.642  1.00  0.00           C  
ATOM   4372  OD1 ASN A 282      49.102  51.659  19.363  1.00  0.00           O  
ATOM   4373  ND2 ASN A 282      48.003  50.441  20.875  1.00  0.00           N  
ATOM   4374  H   ASN A 282      46.143  51.940  18.085  1.00  0.00           H  
ATOM   4375  HA  ASN A 282      48.626  51.022  17.025  1.00  0.00           H  
ATOM   4376 1HB  ASN A 282      46.580  49.772  18.873  1.00  0.00           H  
ATOM   4377 2HB  ASN A 282      48.103  48.977  18.480  1.00  0.00           H  
ATOM   4378 1HD2 ASN A 282      48.420  50.940  21.633  1.00  0.00           H  
ATOM   4379 2HD2 ASN A 282      47.353  49.706  21.056  1.00  0.00           H  
ATOM   4380  N   LEU A 283      45.974  49.389  15.939  1.00  0.00           N  
ATOM   4381  CA  LEU A 283      45.580  48.466  14.890  1.00  0.00           C  
ATOM   4382  C   LEU A 283      45.920  49.016  13.514  1.00  0.00           C  
ATOM   4383  O   LEU A 283      46.402  48.276  12.653  1.00  0.00           O  
ATOM   4384  CB  LEU A 283      44.087  48.172  14.995  1.00  0.00           C  
ATOM   4385  CG  LEU A 283      43.684  47.337  16.215  1.00  0.00           C  
ATOM   4386  CD1 LEU A 283      42.168  47.305  16.323  1.00  0.00           C  
ATOM   4387  CD2 LEU A 283      44.260  45.941  16.072  1.00  0.00           C  
ATOM   4388  H   LEU A 283      45.264  49.785  16.559  1.00  0.00           H  
ATOM   4389  HA  LEU A 283      46.122  47.537  15.032  1.00  0.00           H  
ATOM   4390 1HB  LEU A 283      43.555  49.124  15.054  1.00  0.00           H  
ATOM   4391 2HB  LEU A 283      43.764  47.649  14.099  1.00  0.00           H  
ATOM   4392  HG  LEU A 283      44.079  47.791  17.115  1.00  0.00           H  
ATOM   4393 1HD1 LEU A 283      41.879  46.719  17.195  1.00  0.00           H  
ATOM   4394 2HD1 LEU A 283      41.796  48.324  16.431  1.00  0.00           H  
ATOM   4395 3HD1 LEU A 283      41.749  46.854  15.426  1.00  0.00           H  
ATOM   4396 1HD2 LEU A 283      43.983  45.345  16.941  1.00  0.00           H  
ATOM   4397 2HD2 LEU A 283      43.868  45.475  15.170  1.00  0.00           H  
ATOM   4398 3HD2 LEU A 283      45.340  46.005  16.007  1.00  0.00           H  
ATOM   4399  N   GLN A 284      45.712  50.317  13.314  1.00  0.00           N  
ATOM   4400  CA  GLN A 284      46.004  50.936  12.029  1.00  0.00           C  
ATOM   4401  C   GLN A 284      47.490  50.861  11.734  1.00  0.00           C  
ATOM   4402  O   GLN A 284      47.898  50.587  10.605  1.00  0.00           O  
ATOM   4403  CB  GLN A 284      45.527  52.386  12.026  1.00  0.00           C  
ATOM   4404  CG  GLN A 284      44.011  52.529  12.019  1.00  0.00           C  
ATOM   4405  CD  GLN A 284      43.557  53.960  12.218  1.00  0.00           C  
ATOM   4406  OE1 GLN A 284      44.323  54.824  12.660  1.00  0.00           O  
ATOM   4407  NE2 GLN A 284      42.296  54.223  11.898  1.00  0.00           N  
ATOM   4408  H   GLN A 284      45.309  50.884  14.061  1.00  0.00           H  
ATOM   4409  HA  GLN A 284      45.472  50.392  11.250  1.00  0.00           H  
ATOM   4410 1HB  GLN A 284      45.906  52.890  12.918  1.00  0.00           H  
ATOM   4411 2HB  GLN A 284      45.931  52.903  11.159  1.00  0.00           H  
ATOM   4412 1HG  GLN A 284      43.644  52.191  11.049  1.00  0.00           H  
ATOM   4413 2HG  GLN A 284      43.586  51.913  12.800  1.00  0.00           H  
ATOM   4414 1HE2 GLN A 284      41.934  55.149  12.008  1.00  0.00           H  
ATOM   4415 2HE2 GLN A 284      41.708  53.495  11.545  1.00  0.00           H  
ATOM   4416  N   ASN A 285      48.317  51.049  12.759  1.00  0.00           N  
ATOM   4417  CA  ASN A 285      49.749  50.949  12.554  1.00  0.00           C  
ATOM   4418  C   ASN A 285      50.124  49.513  12.174  1.00  0.00           C  
ATOM   4419  O   ASN A 285      50.907  49.295  11.244  1.00  0.00           O  
ATOM   4420  CB  ASN A 285      50.491  51.409  13.795  1.00  0.00           C  
ATOM   4421  CG  ASN A 285      50.445  52.914  13.981  1.00  0.00           C  
ATOM   4422  OD1 ASN A 285      50.185  53.675  13.039  1.00  0.00           O  
ATOM   4423  ND2 ASN A 285      50.711  53.358  15.182  1.00  0.00           N  
ATOM   4424  H   ASN A 285      47.946  51.295  13.678  1.00  0.00           H  
ATOM   4425  HA  ASN A 285      50.027  51.593  11.721  1.00  0.00           H  
ATOM   4426 1HB  ASN A 285      50.048  50.935  14.673  1.00  0.00           H  
ATOM   4427 2HB  ASN A 285      51.529  51.088  13.738  1.00  0.00           H  
ATOM   4428 1HD2 ASN A 285      50.715  54.341  15.361  1.00  0.00           H  
ATOM   4429 2HD2 ASN A 285      50.921  52.715  15.917  1.00  0.00           H  
ATOM   4430  N   LEU A 286      49.489  48.532  12.833  1.00  0.00           N  
ATOM   4431  CA  LEU A 286      49.733  47.114  12.567  1.00  0.00           C  
ATOM   4432  C   LEU A 286      49.308  46.698  11.178  1.00  0.00           C  
ATOM   4433  O   LEU A 286      49.906  45.789  10.598  1.00  0.00           O  
ATOM   4434  CB  LEU A 286      49.026  46.225  13.587  1.00  0.00           C  
ATOM   4435  CG  LEU A 286      49.592  46.279  14.991  1.00  0.00           C  
ATOM   4436  CD1 LEU A 286      48.682  45.509  15.929  1.00  0.00           C  
ATOM   4437  CD2 LEU A 286      50.985  45.688  14.969  1.00  0.00           C  
ATOM   4438  H   LEU A 286      48.845  48.782  13.584  1.00  0.00           H  
ATOM   4439  HA  LEU A 286      50.802  46.939  12.656  1.00  0.00           H  
ATOM   4440 1HB  LEU A 286      47.980  46.510  13.632  1.00  0.00           H  
ATOM   4441 2HB  LEU A 286      49.087  45.199  13.247  1.00  0.00           H  
ATOM   4442  HG  LEU A 286      49.643  47.306  15.331  1.00  0.00           H  
ATOM   4443 1HD1 LEU A 286      49.086  45.547  16.939  1.00  0.00           H  
ATOM   4444 2HD1 LEU A 286      47.700  45.960  15.919  1.00  0.00           H  
ATOM   4445 3HD1 LEU A 286      48.614  44.475  15.601  1.00  0.00           H  
ATOM   4446 1HD2 LEU A 286      51.408  45.722  15.973  1.00  0.00           H  
ATOM   4447 2HD2 LEU A 286      50.935  44.654  14.628  1.00  0.00           H  
ATOM   4448 3HD2 LEU A 286      51.612  46.267  14.290  1.00  0.00           H  
ATOM   4449  N   GLN A 287      48.319  47.372  10.607  1.00  0.00           N  
ATOM   4450  CA  GLN A 287      47.883  46.994   9.280  1.00  0.00           C  
ATOM   4451  C   GLN A 287      49.018  47.075   8.271  1.00  0.00           C  
ATOM   4452  O   GLN A 287      49.016  46.318   7.303  1.00  0.00           O  
ATOM   4453  CB  GLN A 287      46.720  47.862   8.776  1.00  0.00           C  
ATOM   4454  CG  GLN A 287      45.390  47.619   9.460  1.00  0.00           C  
ATOM   4455  CD  GLN A 287      44.274  48.517   8.930  1.00  0.00           C  
ATOM   4456  OE1 GLN A 287      44.508  49.573   8.328  1.00  0.00           O  
ATOM   4457  NE2 GLN A 287      43.036  48.091   9.154  1.00  0.00           N  
ATOM   4458  H   GLN A 287      47.829  48.099  11.129  1.00  0.00           H  
ATOM   4459  HA  GLN A 287      47.537  45.965   9.317  1.00  0.00           H  
ATOM   4460 1HB  GLN A 287      46.976  48.912   8.909  1.00  0.00           H  
ATOM   4461 2HB  GLN A 287      46.587  47.696   7.713  1.00  0.00           H  
ATOM   4462 1HG  GLN A 287      45.103  46.580   9.302  1.00  0.00           H  
ATOM   4463 2HG  GLN A 287      45.503  47.811  10.510  1.00  0.00           H  
ATOM   4464 1HE2 GLN A 287      42.253  48.627   8.832  1.00  0.00           H  
ATOM   4465 2HE2 GLN A 287      42.886  47.230   9.641  1.00  0.00           H  
ATOM   4466  N   ARG A 288      49.978  47.990   8.434  1.00  0.00           N  
ATOM   4467  CA  ARG A 288      51.014  48.042   7.410  1.00  0.00           C  
ATOM   4468  C   ARG A 288      51.849  46.737   7.356  1.00  0.00           C  
ATOM   4469  O   ARG A 288      51.854  46.091   6.303  1.00  0.00           O  
ATOM   4470  CB  ARG A 288      51.881  49.293   7.539  1.00  0.00           C  
ATOM   4471  CG  ARG A 288      52.922  49.485   6.421  1.00  0.00           C  
ATOM   4472  CD  ARG A 288      54.266  48.913   6.752  1.00  0.00           C  
ATOM   4473  NE  ARG A 288      54.922  49.592   7.853  1.00  0.00           N  
ATOM   4474  CZ  ARG A 288      56.052  49.157   8.461  1.00  0.00           C  
ATOM   4475  NH1 ARG A 288      56.649  48.042   8.072  1.00  0.00           N  
ATOM   4476  NH2 ARG A 288      56.568  49.859   9.460  1.00  0.00           N  
ATOM   4477  H   ARG A 288      50.017  48.591   9.265  1.00  0.00           H  
ATOM   4478  HA  ARG A 288      50.508  48.131   6.446  1.00  0.00           H  
ATOM   4479 1HB  ARG A 288      51.216  50.158   7.468  1.00  0.00           H  
ATOM   4480 2HB  ARG A 288      52.363  49.372   8.496  1.00  0.00           H  
ATOM   4481 1HG  ARG A 288      52.564  48.991   5.517  1.00  0.00           H  
ATOM   4482 2HG  ARG A 288      53.049  50.550   6.221  1.00  0.00           H  
ATOM   4483 1HD  ARG A 288      54.159  47.878   7.017  1.00  0.00           H  
ATOM   4484 2HD  ARG A 288      54.908  48.993   5.881  1.00  0.00           H  
ATOM   4485  HE  ARG A 288      54.503  50.447   8.193  1.00  0.00           H  
ATOM   4486 1HH1 ARG A 288      56.270  47.473   7.300  1.00  0.00           H  
ATOM   4487 2HH1 ARG A 288      57.488  47.734   8.535  1.00  0.00           H  
ATOM   4488 1HH2 ARG A 288      56.121  50.714   9.764  1.00  0.00           H  
ATOM   4489 2HH2 ARG A 288      57.412  49.543   9.916  1.00  0.00           H  
ATOM   4490  N   PRO A 289      52.549  46.280   8.435  1.00  0.00           N  
ATOM   4491  CA  PRO A 289      53.279  45.033   8.415  1.00  0.00           C  
ATOM   4492  C   PRO A 289      52.379  43.822   8.229  1.00  0.00           C  
ATOM   4493  O   PRO A 289      52.804  42.819   7.664  1.00  0.00           O  
ATOM   4494  CB  PRO A 289      53.983  45.020   9.780  1.00  0.00           C  
ATOM   4495  CG  PRO A 289      53.181  45.942  10.644  1.00  0.00           C  
ATOM   4496  CD  PRO A 289      52.694  47.020   9.702  1.00  0.00           C  
ATOM   4497  HA  PRO A 289      54.024  45.082   7.608  1.00  0.00           H  
ATOM   4498 1HB  PRO A 289      54.009  43.993  10.172  1.00  0.00           H  
ATOM   4499 2HB  PRO A 289      55.028  45.346   9.663  1.00  0.00           H  
ATOM   4500 1HG  PRO A 289      52.357  45.388  11.117  1.00  0.00           H  
ATOM   4501 2HG  PRO A 289      53.800  46.343  11.458  1.00  0.00           H  
ATOM   4502 1HD  PRO A 289      51.781  47.401  10.071  1.00  0.00           H  
ATOM   4503 2HD  PRO A 289      53.466  47.785   9.623  1.00  0.00           H  
ATOM   4504  N   LEU A 290      51.099  43.914   8.603  1.00  0.00           N  
ATOM   4505  CA  LEU A 290      50.256  42.749   8.385  1.00  0.00           C  
ATOM   4506  C   LEU A 290      50.005  42.552   6.895  1.00  0.00           C  
ATOM   4507  O   LEU A 290      50.062  41.422   6.393  1.00  0.00           O  
ATOM   4508  CB  LEU A 290      48.954  42.889   9.171  1.00  0.00           C  
ATOM   4509  CG  LEU A 290      49.124  42.789  10.705  1.00  0.00           C  
ATOM   4510  CD1 LEU A 290      47.812  43.167  11.398  1.00  0.00           C  
ATOM   4511  CD2 LEU A 290      49.547  41.382  11.058  1.00  0.00           C  
ATOM   4512  H   LEU A 290      50.718  44.728   9.087  1.00  0.00           H  
ATOM   4513  HA  LEU A 290      50.777  41.873   8.760  1.00  0.00           H  
ATOM   4514 1HB  LEU A 290      48.521  43.854   8.942  1.00  0.00           H  
ATOM   4515 2HB  LEU A 290      48.263  42.112   8.851  1.00  0.00           H  
ATOM   4516  HG  LEU A 290      49.894  43.470  11.035  1.00  0.00           H  
ATOM   4517 1HD1 LEU A 290      47.938  43.096  12.478  1.00  0.00           H  
ATOM   4518 2HD1 LEU A 290      47.540  44.187  11.132  1.00  0.00           H  
ATOM   4519 3HD1 LEU A 290      47.024  42.486  11.080  1.00  0.00           H  
ATOM   4520 1HD2 LEU A 290      49.680  41.304  12.137  1.00  0.00           H  
ATOM   4521 2HD2 LEU A 290      48.781  40.680  10.733  1.00  0.00           H  
ATOM   4522 3HD2 LEU A 290      50.487  41.154  10.558  1.00  0.00           H  
ATOM   4523  N   LYS A 291      49.798  43.652   6.163  1.00  0.00           N  
ATOM   4524  CA  LYS A 291      49.605  43.556   4.726  1.00  0.00           C  
ATOM   4525  C   LYS A 291      50.887  43.074   4.060  1.00  0.00           C  
ATOM   4526  O   LYS A 291      50.846  42.253   3.138  1.00  0.00           O  
ATOM   4527  CB  LYS A 291      49.147  44.896   4.147  1.00  0.00           C  
ATOM   4528  CG  LYS A 291      47.704  45.276   4.508  1.00  0.00           C  
ATOM   4529  CD  LYS A 291      47.326  46.640   3.942  1.00  0.00           C  
ATOM   4530  CE  LYS A 291      45.897  47.022   4.310  1.00  0.00           C  
ATOM   4531  NZ  LYS A 291      45.524  48.363   3.772  1.00  0.00           N  
ATOM   4532  H   LYS A 291      49.744  44.571   6.610  1.00  0.00           H  
ATOM   4533  HA  LYS A 291      48.828  42.817   4.529  1.00  0.00           H  
ATOM   4534 1HB  LYS A 291      49.801  45.688   4.523  1.00  0.00           H  
ATOM   4535 2HB  LYS A 291      49.240  44.878   3.063  1.00  0.00           H  
ATOM   4536 1HG  LYS A 291      47.028  44.529   4.098  1.00  0.00           H  
ATOM   4537 2HG  LYS A 291      47.582  45.285   5.586  1.00  0.00           H  
ATOM   4538 1HD  LYS A 291      48.007  47.389   4.351  1.00  0.00           H  
ATOM   4539 2HD  LYS A 291      47.429  46.629   2.858  1.00  0.00           H  
ATOM   4540 1HE  LYS A 291      45.212  46.276   3.909  1.00  0.00           H  
ATOM   4541 2HE  LYS A 291      45.803  47.040   5.397  1.00  0.00           H  
ATOM   4542 1HZ  LYS A 291      44.574  48.582   4.040  1.00  0.00           H  
ATOM   4543 2HZ  LYS A 291      46.149  49.061   4.151  1.00  0.00           H  
ATOM   4544 3HZ  LYS A 291      45.596  48.357   2.765  1.00  0.00           H  
ATOM   4545  N   GLN A 292      52.041  43.541   4.553  1.00  0.00           N  
ATOM   4546  CA  GLN A 292      53.306  43.107   3.968  1.00  0.00           C  
ATOM   4547  C   GLN A 292      53.534  41.607   4.182  1.00  0.00           C  
ATOM   4548  O   GLN A 292      53.941  40.906   3.252  1.00  0.00           O  
ATOM   4549  CB  GLN A 292      54.467  43.911   4.557  1.00  0.00           C  
ATOM   4550  CG  GLN A 292      54.490  45.372   4.121  1.00  0.00           C  
ATOM   4551  CD  GLN A 292      55.574  46.195   4.812  1.00  0.00           C  
ATOM   4552  OE1 GLN A 292      55.743  46.135   6.040  1.00  0.00           O  
ATOM   4553  NE2 GLN A 292      56.328  46.959   4.023  1.00  0.00           N  
ATOM   4554  H   GLN A 292      52.030  44.230   5.308  1.00  0.00           H  
ATOM   4555  HA  GLN A 292      53.269  43.293   2.897  1.00  0.00           H  
ATOM   4556 1HB  GLN A 292      54.413  43.875   5.639  1.00  0.00           H  
ATOM   4557 2HB  GLN A 292      55.409  43.454   4.264  1.00  0.00           H  
ATOM   4558 1HG  GLN A 292      54.657  45.414   3.047  1.00  0.00           H  
ATOM   4559 2HG  GLN A 292      53.524  45.815   4.365  1.00  0.00           H  
ATOM   4560 1HE2 GLN A 292      57.064  47.516   4.410  1.00  0.00           H  
ATOM   4561 2HE2 GLN A 292      56.165  46.973   3.035  1.00  0.00           H  
ATOM   4562  N   LEU A 293      53.207  41.101   5.378  1.00  0.00           N  
ATOM   4563  CA  LEU A 293      53.345  39.675   5.667  1.00  0.00           C  
ATOM   4564  C   LEU A 293      52.398  38.855   4.809  1.00  0.00           C  
ATOM   4565  O   LEU A 293      52.740  37.759   4.361  1.00  0.00           O  
ATOM   4566  CB  LEU A 293      53.085  39.410   7.147  1.00  0.00           C  
ATOM   4567  CG  LEU A 293      54.164  39.931   8.096  1.00  0.00           C  
ATOM   4568  CD1 LEU A 293      53.673  39.803   9.530  1.00  0.00           C  
ATOM   4569  CD2 LEU A 293      55.444  39.133   7.869  1.00  0.00           C  
ATOM   4570  H   LEU A 293      52.887  41.727   6.117  1.00  0.00           H  
ATOM   4571  HA  LEU A 293      54.364  39.375   5.439  1.00  0.00           H  
ATOM   4572 1HB  LEU A 293      52.143  39.892   7.420  1.00  0.00           H  
ATOM   4573 2HB  LEU A 293      52.984  38.338   7.300  1.00  0.00           H  
ATOM   4574  HG  LEU A 293      54.360  40.976   7.893  1.00  0.00           H  
ATOM   4575 1HD1 LEU A 293      54.437  40.179  10.211  1.00  0.00           H  
ATOM   4576 2HD1 LEU A 293      52.763  40.391   9.648  1.00  0.00           H  
ATOM   4577 3HD1 LEU A 293      53.467  38.760   9.755  1.00  0.00           H  
ATOM   4578 1HD2 LEU A 293      56.223  39.499   8.537  1.00  0.00           H  
ATOM   4579 2HD2 LEU A 293      55.257  38.079   8.071  1.00  0.00           H  
ATOM   4580 3HD2 LEU A 293      55.766  39.254   6.835  1.00  0.00           H  
ATOM   4581  N   GLY A 294      51.198  39.387   4.578  1.00  0.00           N  
ATOM   4582  CA  GLY A 294      50.219  38.735   3.728  1.00  0.00           C  
ATOM   4583  C   GLY A 294      50.793  38.576   2.324  1.00  0.00           C  
ATOM   4584  O   GLY A 294      50.868  37.472   1.784  1.00  0.00           O  
ATOM   4585  H   GLY A 294      50.946  40.272   5.019  1.00  0.00           H  
ATOM   4586 1HA  GLY A 294      49.957  37.762   4.141  1.00  0.00           H  
ATOM   4587 2HA  GLY A 294      49.312  39.339   3.693  1.00  0.00           H  
ATOM   4588  N   ARG A 295      51.245  39.686   1.748  1.00  0.00           N  
ATOM   4589  CA  ARG A 295      51.806  39.709   0.400  1.00  0.00           C  
ATOM   4590  C   ARG A 295      53.055  38.838   0.278  1.00  0.00           C  
ATOM   4591  O   ARG A 295      53.306  38.223  -0.760  1.00  0.00           O  
ATOM   4592  CB  ARG A 295      52.154  41.138   0.032  1.00  0.00           C  
ATOM   4593  CG  ARG A 295      50.954  42.043  -0.207  1.00  0.00           C  
ATOM   4594  CD  ARG A 295      51.369  43.448  -0.411  1.00  0.00           C  
ATOM   4595  NE  ARG A 295      50.233  44.325  -0.626  1.00  0.00           N  
ATOM   4596  CZ  ARG A 295      50.299  45.669  -0.652  1.00  0.00           C  
ATOM   4597  NH1 ARG A 295      51.452  46.275  -0.472  1.00  0.00           N  
ATOM   4598  NH2 ARG A 295      49.206  46.381  -0.860  1.00  0.00           N  
ATOM   4599  H   ARG A 295      51.171  40.566   2.262  1.00  0.00           H  
ATOM   4600  HA  ARG A 295      51.050  39.337  -0.291  1.00  0.00           H  
ATOM   4601 1HB  ARG A 295      52.738  41.582   0.842  1.00  0.00           H  
ATOM   4602 2HB  ARG A 295      52.772  41.148  -0.863  1.00  0.00           H  
ATOM   4603 1HG  ARG A 295      50.421  41.711  -1.097  1.00  0.00           H  
ATOM   4604 2HG  ARG A 295      50.287  41.999   0.653  1.00  0.00           H  
ATOM   4605 1HD  ARG A 295      51.901  43.791   0.480  1.00  0.00           H  
ATOM   4606 2HD  ARG A 295      52.025  43.516  -1.276  1.00  0.00           H  
ATOM   4607  HE  ARG A 295      49.329  43.895  -0.768  1.00  0.00           H  
ATOM   4608 1HH1 ARG A 295      52.288  45.730  -0.316  1.00  0.00           H  
ATOM   4609 2HH1 ARG A 295      51.503  47.283  -0.495  1.00  0.00           H  
ATOM   4610 1HH2 ARG A 295      48.319  45.915  -1.000  1.00  0.00           H  
ATOM   4611 2HH2 ARG A 295      49.257  47.388  -0.882  1.00  0.00           H  
ATOM   4612  N   ALA A 296      53.834  38.771   1.350  1.00  0.00           N  
ATOM   4613  CA  ALA A 296      55.042  37.976   1.388  1.00  0.00           C  
ATOM   4614  C   ALA A 296      54.772  36.505   1.685  1.00  0.00           C  
ATOM   4615  O   ALA A 296      55.703  35.701   1.643  1.00  0.00           O  
ATOM   4616  CB  ALA A 296      55.988  38.516   2.444  1.00  0.00           C  
ATOM   4617  H   ALA A 296      53.603  39.327   2.171  1.00  0.00           H  
ATOM   4618  HA  ALA A 296      55.515  38.049   0.414  1.00  0.00           H  
ATOM   4619 1HB  ALA A 296      56.908  37.935   2.442  1.00  0.00           H  
ATOM   4620 2HB  ALA A 296      56.212  39.559   2.229  1.00  0.00           H  
ATOM   4621 3HB  ALA A 296      55.508  38.441   3.417  1.00  0.00           H  
ATOM   4622  N   ALA A 297      53.526  36.127   1.984  1.00  0.00           N  
ATOM   4623  CA  ALA A 297      53.231  34.766   2.403  1.00  0.00           C  
ATOM   4624  C   ALA A 297      53.809  33.668   1.501  1.00  0.00           C  
ATOM   4625  O   ALA A 297      54.431  32.761   2.044  1.00  0.00           O  
ATOM   4626  CB  ALA A 297      51.731  34.589   2.545  1.00  0.00           C  
ATOM   4627  H   ALA A 297      52.753  36.792   1.957  1.00  0.00           H  
ATOM   4628  HA  ALA A 297      53.668  34.630   3.384  1.00  0.00           H  
ATOM   4629 1HB  ALA A 297      51.519  33.593   2.927  1.00  0.00           H  
ATOM   4630 2HB  ALA A 297      51.358  35.336   3.251  1.00  0.00           H  
ATOM   4631 3HB  ALA A 297      51.230  34.724   1.603  1.00  0.00           H  
ATOM   4632  N   PRO A 298      53.707  33.674   0.152  1.00  0.00           N  
ATOM   4633  CA  PRO A 298      54.274  32.616  -0.669  1.00  0.00           C  
ATOM   4634  C   PRO A 298      55.799  32.540  -0.580  1.00  0.00           C  
ATOM   4635  O   PRO A 298      56.395  31.494  -0.857  1.00  0.00           O  
ATOM   4636  CB  PRO A 298      53.785  32.981  -2.079  1.00  0.00           C  
ATOM   4637  CG  PRO A 298      53.477  34.452  -2.027  1.00  0.00           C  
ATOM   4638  CD  PRO A 298      52.956  34.700  -0.632  1.00  0.00           C  
ATOM   4639  HA  PRO A 298      53.835  31.658  -0.353  1.00  0.00           H  
ATOM   4640 1HB  PRO A 298      54.570  32.749  -2.813  1.00  0.00           H  
ATOM   4641 2HB  PRO A 298      52.909  32.366  -2.344  1.00  0.00           H  
ATOM   4642 1HG  PRO A 298      54.376  35.026  -2.240  1.00  0.00           H  
ATOM   4643 2HG  PRO A 298      52.750  34.716  -2.805  1.00  0.00           H  
ATOM   4644 1HD  PRO A 298      53.206  35.714  -0.410  1.00  0.00           H  
ATOM   4645 2HD  PRO A 298      51.876  34.515  -0.595  1.00  0.00           H  
ATOM   4646  N   TYR A 299      56.441  33.623  -0.150  1.00  0.00           N  
ATOM   4647  CA  TYR A 299      57.886  33.639  -0.074  1.00  0.00           C  
ATOM   4648  C   TYR A 299      58.289  33.199   1.319  1.00  0.00           C  
ATOM   4649  O   TYR A 299      59.314  32.539   1.505  1.00  0.00           O  
ATOM   4650  CB  TYR A 299      58.384  35.037  -0.397  1.00  0.00           C  
ATOM   4651  CG  TYR A 299      57.987  35.448  -1.789  1.00  0.00           C  
ATOM   4652  CD1 TYR A 299      56.925  36.314  -1.956  1.00  0.00           C  
ATOM   4653  CD2 TYR A 299      58.660  34.954  -2.892  1.00  0.00           C  
ATOM   4654  CE1 TYR A 299      56.530  36.694  -3.216  1.00  0.00           C  
ATOM   4655  CE2 TYR A 299      58.267  35.333  -4.163  1.00  0.00           C  
ATOM   4656  CZ  TYR A 299      57.204  36.201  -4.325  1.00  0.00           C  
ATOM   4657  OH  TYR A 299      56.808  36.578  -5.589  1.00  0.00           O  
ATOM   4658  H   TYR A 299      55.942  34.457   0.143  1.00  0.00           H  
ATOM   4659  HA  TYR A 299      58.294  32.931  -0.793  1.00  0.00           H  
ATOM   4660 1HB  TYR A 299      57.961  35.754   0.311  1.00  0.00           H  
ATOM   4661 2HB  TYR A 299      59.469  35.080  -0.315  1.00  0.00           H  
ATOM   4662  HD1 TYR A 299      56.399  36.687  -1.090  1.00  0.00           H  
ATOM   4663  HD2 TYR A 299      59.496  34.267  -2.760  1.00  0.00           H  
ATOM   4664  HE1 TYR A 299      55.687  37.376  -3.339  1.00  0.00           H  
ATOM   4665  HE2 TYR A 299      58.793  34.945  -5.036  1.00  0.00           H  
ATOM   4666  HH  TYR A 299      57.375  36.158  -6.240  1.00  0.00           H  
ATOM   4667  N   LEU A 300      57.443  33.517   2.299  1.00  0.00           N  
ATOM   4668  CA  LEU A 300      57.688  33.099   3.668  1.00  0.00           C  
ATOM   4669  C   LEU A 300      57.566  31.573   3.709  1.00  0.00           C  
ATOM   4670  O   LEU A 300      58.386  30.885   4.325  1.00  0.00           O  
ATOM   4671  CB  LEU A 300      56.672  33.771   4.608  1.00  0.00           C  
ATOM   4672  CG  LEU A 300      56.824  35.321   4.743  1.00  0.00           C  
ATOM   4673  CD1 LEU A 300      55.645  35.913   5.529  1.00  0.00           C  
ATOM   4674  CD2 LEU A 300      58.125  35.634   5.422  1.00  0.00           C  
ATOM   4675  H   LEU A 300      56.625  34.084   2.083  1.00  0.00           H  
ATOM   4676  HA  LEU A 300      58.698  33.384   3.957  1.00  0.00           H  
ATOM   4677 1HB  LEU A 300      55.672  33.562   4.243  1.00  0.00           H  
ATOM   4678 2HB  LEU A 300      56.773  33.336   5.598  1.00  0.00           H  
ATOM   4679  HG  LEU A 300      56.830  35.761   3.765  1.00  0.00           H  
ATOM   4680 1HD1 LEU A 300      55.766  36.992   5.598  1.00  0.00           H  
ATOM   4681 2HD1 LEU A 300      54.715  35.701   5.027  1.00  0.00           H  
ATOM   4682 3HD1 LEU A 300      55.620  35.486   6.528  1.00  0.00           H  
ATOM   4683 1HD2 LEU A 300      58.241  36.715   5.499  1.00  0.00           H  
ATOM   4684 2HD2 LEU A 300      58.131  35.194   6.419  1.00  0.00           H  
ATOM   4685 3HD2 LEU A 300      58.946  35.220   4.835  1.00  0.00           H  
ATOM   4686  N   VAL A 301      56.576  31.044   2.973  1.00  0.00           N  
ATOM   4687  CA  VAL A 301      56.372  29.604   2.868  1.00  0.00           C  
ATOM   4688  C   VAL A 301      57.519  28.961   2.102  1.00  0.00           C  
ATOM   4689  O   VAL A 301      58.043  27.931   2.531  1.00  0.00           O  
ATOM   4690  CB  VAL A 301      55.034  29.272   2.193  1.00  0.00           C  
ATOM   4691  CG1 VAL A 301      54.954  27.778   1.933  1.00  0.00           C  
ATOM   4692  CG2 VAL A 301      53.882  29.707   3.107  1.00  0.00           C  
ATOM   4693  H   VAL A 301      55.922  31.670   2.502  1.00  0.00           H  
ATOM   4694  HA  VAL A 301      56.351  29.188   3.875  1.00  0.00           H  
ATOM   4695  HB  VAL A 301      54.971  29.796   1.236  1.00  0.00           H  
ATOM   4696 1HG1 VAL A 301      54.008  27.544   1.449  1.00  0.00           H  
ATOM   4697 2HG1 VAL A 301      55.778  27.478   1.283  1.00  0.00           H  
ATOM   4698 3HG1 VAL A 301      55.024  27.240   2.879  1.00  0.00           H  
ATOM   4699 1HG2 VAL A 301      52.932  29.476   2.628  1.00  0.00           H  
ATOM   4700 2HG2 VAL A 301      53.953  29.174   4.053  1.00  0.00           H  
ATOM   4701 3HG2 VAL A 301      53.941  30.767   3.294  1.00  0.00           H  
ATOM   4702  N   GLY A 302      57.925  29.572   0.982  1.00  0.00           N  
ATOM   4703  CA  GLY A 302      59.051  29.074   0.208  1.00  0.00           C  
ATOM   4704  C   GLY A 302      60.278  28.941   1.105  1.00  0.00           C  
ATOM   4705  O   GLY A 302      60.925  27.889   1.139  1.00  0.00           O  
ATOM   4706  H   GLY A 302      57.437  30.395   0.632  1.00  0.00           H  
ATOM   4707 1HA  GLY A 302      58.800  28.109  -0.232  1.00  0.00           H  
ATOM   4708 2HA  GLY A 302      59.259  29.767  -0.608  1.00  0.00           H  
ATOM   4709  N   ALA A 303      60.598  30.015   1.834  1.00  0.00           N  
ATOM   4710  CA  ALA A 303      61.739  29.997   2.733  1.00  0.00           C  
ATOM   4711  C   ALA A 303      61.585  28.916   3.792  1.00  0.00           C  
ATOM   4712  O   ALA A 303      62.558  28.224   4.100  1.00  0.00           O  
ATOM   4713  CB  ALA A 303      61.882  31.350   3.405  1.00  0.00           C  
ATOM   4714  H   ALA A 303      60.041  30.864   1.755  1.00  0.00           H  
ATOM   4715  HA  ALA A 303      62.630  29.785   2.153  1.00  0.00           H  
ATOM   4716 1HB  ALA A 303      62.748  31.339   4.063  1.00  0.00           H  
ATOM   4717 2HB  ALA A 303      62.008  32.118   2.643  1.00  0.00           H  
ATOM   4718 3HB  ALA A 303      60.983  31.559   3.985  1.00  0.00           H  
ATOM   4719  N   LEU A 304      60.374  28.713   4.318  1.00  0.00           N  
ATOM   4720  CA  LEU A 304      60.190  27.685   5.329  1.00  0.00           C  
ATOM   4721  C   LEU A 304      60.493  26.326   4.723  1.00  0.00           C  
ATOM   4722  O   LEU A 304      61.098  25.466   5.367  1.00  0.00           O  
ATOM   4723  CB  LEU A 304      58.787  27.695   5.918  1.00  0.00           C  
ATOM   4724  CG  LEU A 304      58.611  26.713   7.064  1.00  0.00           C  
ATOM   4725  CD1 LEU A 304      59.608  27.079   8.173  1.00  0.00           C  
ATOM   4726  CD2 LEU A 304      57.178  26.757   7.563  1.00  0.00           C  
ATOM   4727  H   LEU A 304      59.586  29.310   4.057  1.00  0.00           H  
ATOM   4728  HA  LEU A 304      60.889  27.865   6.136  1.00  0.00           H  
ATOM   4729 1HB  LEU A 304      58.561  28.700   6.274  1.00  0.00           H  
ATOM   4730 2HB  LEU A 304      58.077  27.437   5.132  1.00  0.00           H  
ATOM   4731  HG  LEU A 304      58.844  25.721   6.728  1.00  0.00           H  
ATOM   4732 1HD1 LEU A 304      59.511  26.385   9.002  1.00  0.00           H  
ATOM   4733 2HD1 LEU A 304      60.621  27.031   7.781  1.00  0.00           H  
ATOM   4734 3HD1 LEU A 304      59.403  28.088   8.525  1.00  0.00           H  
ATOM   4735 1HD2 LEU A 304      57.056  26.049   8.383  1.00  0.00           H  
ATOM   4736 2HD2 LEU A 304      56.943  27.763   7.908  1.00  0.00           H  
ATOM   4737 3HD2 LEU A 304      56.505  26.487   6.746  1.00  0.00           H  
ATOM   4738  N   LYS A 305      60.060  26.105   3.478  1.00  0.00           N  
ATOM   4739  CA  LYS A 305      60.362  24.841   2.828  1.00  0.00           C  
ATOM   4740  C   LYS A 305      61.851  24.605   2.754  1.00  0.00           C  
ATOM   4741  O   LYS A 305      62.313  23.507   3.076  1.00  0.00           O  
ATOM   4742  CB  LYS A 305      59.699  24.732   1.447  1.00  0.00           C  
ATOM   4743  CG  LYS A 305      60.059  23.435   0.705  1.00  0.00           C  
ATOM   4744  CD  LYS A 305      59.141  23.129  -0.483  1.00  0.00           C  
ATOM   4745  CE  LYS A 305      59.590  21.836  -1.192  1.00  0.00           C  
ATOM   4746  NZ  LYS A 305      58.606  21.360  -2.235  1.00  0.00           N  
ATOM   4747  H   LYS A 305      59.528  26.827   2.989  1.00  0.00           H  
ATOM   4748  HA  LYS A 305      59.960  24.042   3.435  1.00  0.00           H  
ATOM   4749 1HB  LYS A 305      58.616  24.795   1.552  1.00  0.00           H  
ATOM   4750 2HB  LYS A 305      60.015  25.568   0.830  1.00  0.00           H  
ATOM   4751 1HG  LYS A 305      61.071  23.561   0.308  1.00  0.00           H  
ATOM   4752 2HG  LYS A 305      60.082  22.611   1.372  1.00  0.00           H  
ATOM   4753 1HD  LYS A 305      58.117  22.981  -0.121  1.00  0.00           H  
ATOM   4754 2HD  LYS A 305      59.150  23.956  -1.188  1.00  0.00           H  
ATOM   4755 1HE  LYS A 305      60.542  22.037  -1.678  1.00  0.00           H  
ATOM   4756 2HE  LYS A 305      59.730  21.042  -0.451  1.00  0.00           H  
ATOM   4757 1HZ  LYS A 305      58.960  20.524  -2.666  1.00  0.00           H  
ATOM   4758 2HZ  LYS A 305      57.701  21.114  -1.789  1.00  0.00           H  
ATOM   4759 3HZ  LYS A 305      58.461  22.062  -2.934  1.00  0.00           H  
ATOM   4760  N   LEU A 306      62.616  25.635   2.402  1.00  0.00           N  
ATOM   4761  CA  LEU A 306      64.061  25.476   2.316  1.00  0.00           C  
ATOM   4762  C   LEU A 306      64.668  25.155   3.689  1.00  0.00           C  
ATOM   4763  O   LEU A 306      65.578  24.330   3.802  1.00  0.00           O  
ATOM   4764  CB  LEU A 306      64.673  26.758   1.756  1.00  0.00           C  
ATOM   4765  CG  LEU A 306      64.316  27.048   0.302  1.00  0.00           C  
ATOM   4766  CD1 LEU A 306      64.835  28.421  -0.078  1.00  0.00           C  
ATOM   4767  CD2 LEU A 306      64.900  25.965  -0.581  1.00  0.00           C  
ATOM   4768  H   LEU A 306      62.173  26.524   2.152  1.00  0.00           H  
ATOM   4769  HA  LEU A 306      64.276  24.651   1.639  1.00  0.00           H  
ATOM   4770 1HB  LEU A 306      64.334  27.597   2.359  1.00  0.00           H  
ATOM   4771 2HB  LEU A 306      65.756  26.693   1.834  1.00  0.00           H  
ATOM   4772  HG  LEU A 306      63.230  27.058   0.190  1.00  0.00           H  
ATOM   4773 1HD1 LEU A 306      64.570  28.636  -1.113  1.00  0.00           H  
ATOM   4774 2HD1 LEU A 306      64.389  29.168   0.573  1.00  0.00           H  
ATOM   4775 3HD1 LEU A 306      65.918  28.442   0.031  1.00  0.00           H  
ATOM   4776 1HD2 LEU A 306      64.640  26.164  -1.620  1.00  0.00           H  
ATOM   4777 2HD2 LEU A 306      65.986  25.953  -0.473  1.00  0.00           H  
ATOM   4778 3HD2 LEU A 306      64.494  24.998  -0.283  1.00  0.00           H  
ATOM   4779  N   ILE A 307      64.128  25.783   4.733  1.00  0.00           N  
ATOM   4780  CA  ILE A 307      64.574  25.595   6.112  1.00  0.00           C  
ATOM   4781  C   ILE A 307      64.301  24.203   6.682  1.00  0.00           C  
ATOM   4782  O   ILE A 307      65.169  23.610   7.329  1.00  0.00           O  
ATOM   4783  CB  ILE A 307      63.903  26.642   7.020  1.00  0.00           C  
ATOM   4784  CG1 ILE A 307      64.436  28.038   6.678  1.00  0.00           C  
ATOM   4785  CG2 ILE A 307      64.104  26.306   8.486  1.00  0.00           C  
ATOM   4786  CD1 ILE A 307      63.631  29.168   7.283  1.00  0.00           C  
ATOM   4787  H   ILE A 307      63.388  26.462   4.554  1.00  0.00           H  
ATOM   4788  HA  ILE A 307      65.650  25.763   6.137  1.00  0.00           H  
ATOM   4789  HB  ILE A 307      62.846  26.649   6.812  1.00  0.00           H  
ATOM   4790 1HG1 ILE A 307      65.457  28.114   7.042  1.00  0.00           H  
ATOM   4791 2HG1 ILE A 307      64.452  28.155   5.601  1.00  0.00           H  
ATOM   4792 1HG2 ILE A 307      63.599  27.050   9.097  1.00  0.00           H  
ATOM   4793 2HG2 ILE A 307      63.686  25.327   8.697  1.00  0.00           H  
ATOM   4794 3HG2 ILE A 307      65.166  26.303   8.717  1.00  0.00           H  
ATOM   4795 1HD1 ILE A 307      64.079  30.119   6.998  1.00  0.00           H  
ATOM   4796 2HD1 ILE A 307      62.614  29.130   6.917  1.00  0.00           H  
ATOM   4797 3HD1 ILE A 307      63.631  29.075   8.366  1.00  0.00           H  
ATOM   4798  N   LEU A 308      63.090  23.689   6.471  1.00  0.00           N  
ATOM   4799  CA  LEU A 308      62.711  22.401   7.038  1.00  0.00           C  
ATOM   4800  C   LEU A 308      63.001  21.177   6.167  1.00  0.00           C  
ATOM   4801  O   LEU A 308      63.112  20.063   6.690  1.00  0.00           O  
ATOM   4802  CB  LEU A 308      61.225  22.407   7.403  1.00  0.00           C  
ATOM   4803  CG  LEU A 308      60.819  23.435   8.453  1.00  0.00           C  
ATOM   4804  CD1 LEU A 308      59.322  23.354   8.691  1.00  0.00           C  
ATOM   4805  CD2 LEU A 308      61.589  23.179   9.724  1.00  0.00           C  
ATOM   4806  H   LEU A 308      62.411  24.229   5.934  1.00  0.00           H  
ATOM   4807  HA  LEU A 308      63.273  22.278   7.962  1.00  0.00           H  
ATOM   4808 1HB  LEU A 308      60.662  22.623   6.500  1.00  0.00           H  
ATOM   4809 2HB  LEU A 308      60.940  21.418   7.758  1.00  0.00           H  
ATOM   4810  HG  LEU A 308      61.051  24.435   8.084  1.00  0.00           H  
ATOM   4811 1HD1 LEU A 308      59.029  24.091   9.433  1.00  0.00           H  
ATOM   4812 2HD1 LEU A 308      58.797  23.547   7.781  1.00  0.00           H  
ATOM   4813 3HD1 LEU A 308      59.066  22.361   9.050  1.00  0.00           H  
ATOM   4814 1HD2 LEU A 308      61.310  23.920  10.472  1.00  0.00           H  
ATOM   4815 2HD2 LEU A 308      61.358  22.180  10.094  1.00  0.00           H  
ATOM   4816 3HD2 LEU A 308      62.657  23.251   9.521  1.00  0.00           H  
ATOM   4817  N   THR A 309      63.131  21.342   4.849  1.00  0.00           N  
ATOM   4818  CA  THR A 309      63.293  20.191   3.958  1.00  0.00           C  
ATOM   4819  C   THR A 309      64.643  19.510   3.955  1.00  0.00           C  
ATOM   4820  O   THR A 309      65.336  19.471   2.937  1.00  0.00           O  
ATOM   4821  CB  THR A 309      62.927  20.607   2.526  1.00  0.00           C  
ATOM   4822  OG1 THR A 309      61.563  20.983   2.540  1.00  0.00           O  
ATOM   4823  CG2 THR A 309      63.191  19.543   1.455  1.00  0.00           C  
ATOM   4824  H   THR A 309      63.053  22.266   4.427  1.00  0.00           H  
ATOM   4825  HA  THR A 309      62.571  19.454   4.283  1.00  0.00           H  
ATOM   4826  HB  THR A 309      63.524  21.482   2.267  1.00  0.00           H  
ATOM   4827  HG1 THR A 309      61.535  21.911   2.877  1.00  0.00           H  
ATOM   4828 1HG2 THR A 309      62.912  19.950   0.483  1.00  0.00           H  
ATOM   4829 2HG2 THR A 309      64.248  19.291   1.447  1.00  0.00           H  
ATOM   4830 3HG2 THR A 309      62.638  18.666   1.621  1.00  0.00           H  
ATOM   4831  N   VAL A 310      64.966  18.903   5.091  1.00  0.00           N  
ATOM   4832  CA  VAL A 310      66.200  18.168   5.237  1.00  0.00           C  
ATOM   4833  C   VAL A 310      65.922  16.695   5.680  1.00  0.00           C  
ATOM   4834  O   VAL A 310      65.914  15.837   4.802  1.00  0.00           O  
ATOM   4835  CB  VAL A 310      67.218  18.975   6.112  1.00  0.00           C  
ATOM   4836  CG1 VAL A 310      68.493  18.152   6.324  1.00  0.00           C  
ATOM   4837  CG2 VAL A 310      67.546  20.292   5.420  1.00  0.00           C  
ATOM   4838  H   VAL A 310      64.327  19.021   5.866  1.00  0.00           H  
ATOM   4839  HA  VAL A 310      66.669  18.113   4.256  1.00  0.00           H  
ATOM   4840  HB  VAL A 310      66.799  19.238   7.047  1.00  0.00           H  
ATOM   4841 1HG1 VAL A 310      69.199  18.728   6.920  1.00  0.00           H  
ATOM   4842 2HG1 VAL A 310      68.269  17.222   6.840  1.00  0.00           H  
ATOM   4843 3HG1 VAL A 310      68.939  17.925   5.358  1.00  0.00           H  
ATOM   4844 1HG2 VAL A 310      68.253  20.852   6.028  1.00  0.00           H  
ATOM   4845 2HG2 VAL A 310      67.987  20.093   4.443  1.00  0.00           H  
ATOM   4846 3HG2 VAL A 310      66.643  20.886   5.295  1.00  0.00           H  
ATOM   4847  N   PRO A 311      65.632  16.331   6.963  1.00  0.00           N  
ATOM   4848  CA  PRO A 311      65.415  14.942   7.372  1.00  0.00           C  
ATOM   4849  C   PRO A 311      64.114  14.279   6.905  1.00  0.00           C  
ATOM   4850  O   PRO A 311      64.032  13.050   6.858  1.00  0.00           O  
ATOM   4851  CB  PRO A 311      65.378  15.061   8.897  1.00  0.00           C  
ATOM   4852  CG  PRO A 311      64.906  16.476   9.161  1.00  0.00           C  
ATOM   4853  CD  PRO A 311      65.495  17.299   8.068  1.00  0.00           C  
ATOM   4854  HA  PRO A 311      66.282  14.340   7.053  1.00  0.00           H  
ATOM   4855 1HB  PRO A 311      64.686  14.305   9.306  1.00  0.00           H  
ATOM   4856 2HB  PRO A 311      66.369  14.850   9.317  1.00  0.00           H  
ATOM   4857 1HG  PRO A 311      63.824  16.525   9.153  1.00  0.00           H  
ATOM   4858 2HG  PRO A 311      65.227  16.804  10.161  1.00  0.00           H  
ATOM   4859 1HD  PRO A 311      64.825  18.134   7.809  1.00  0.00           H  
ATOM   4860 2HD  PRO A 311      66.471  17.620   8.433  1.00  0.00           H  
ATOM   4861  N   PHE A 312      63.095  15.079   6.574  1.00  0.00           N  
ATOM   4862  CA  PHE A 312      61.791  14.508   6.224  1.00  0.00           C  
ATOM   4863  C   PHE A 312      61.191  14.996   4.907  1.00  0.00           C  
ATOM   4864  O   PHE A 312      60.423  14.267   4.268  1.00  0.00           O  
ATOM   4865  CB  PHE A 312      60.776  14.833   7.325  1.00  0.00           C  
ATOM   4866  CG  PHE A 312      61.190  14.378   8.692  1.00  0.00           C  
ATOM   4867  CD1 PHE A 312      61.421  15.312   9.685  1.00  0.00           C  
ATOM   4868  CD2 PHE A 312      61.376  13.040   8.987  1.00  0.00           C  
ATOM   4869  CE1 PHE A 312      61.826  14.921  10.945  1.00  0.00           C  
ATOM   4870  CE2 PHE A 312      61.781  12.643  10.245  1.00  0.00           C  
ATOM   4871  CZ  PHE A 312      62.006  13.586  11.226  1.00  0.00           C  
ATOM   4872  H   PHE A 312      63.212  16.074   6.608  1.00  0.00           H  
ATOM   4873  HA  PHE A 312      61.903  13.426   6.154  1.00  0.00           H  
ATOM   4874 1HB  PHE A 312      60.607  15.911   7.355  1.00  0.00           H  
ATOM   4875 2HB  PHE A 312      59.820  14.365   7.082  1.00  0.00           H  
ATOM   4876  HD1 PHE A 312      61.283  16.369   9.459  1.00  0.00           H  
ATOM   4877  HD2 PHE A 312      61.206  12.295   8.208  1.00  0.00           H  
ATOM   4878  HE1 PHE A 312      62.005  15.669  11.716  1.00  0.00           H  
ATOM   4879  HE2 PHE A 312      61.927  11.586  10.462  1.00  0.00           H  
ATOM   4880  HZ  PHE A 312      62.327  13.276  12.218  1.00  0.00           H  
ATOM   4881  N   ASN A 313      61.523  16.248   4.551  1.00  0.00           N  
ATOM   4882  CA  ASN A 313      60.910  17.027   3.466  1.00  0.00           C  
ATOM   4883  C   ASN A 313      59.664  17.702   4.009  1.00  0.00           C  
ATOM   4884  O   ASN A 313      58.779  17.034   4.542  1.00  0.00           O  
ATOM   4885  CB  ASN A 313      60.615  16.231   2.204  1.00  0.00           C  
ATOM   4886  CG  ASN A 313      60.250  17.124   1.019  1.00  0.00           C  
ATOM   4887  OD1 ASN A 313      59.576  18.170   1.136  1.00  0.00           O  
ATOM   4888  ND2 ASN A 313      60.705  16.714  -0.148  1.00  0.00           N  
ATOM   4889  H   ASN A 313      62.218  16.716   5.108  1.00  0.00           H  
ATOM   4890  HA  ASN A 313      61.584  17.813   3.199  1.00  0.00           H  
ATOM   4891 1HB  ASN A 313      61.476  15.613   1.941  1.00  0.00           H  
ATOM   4892 2HB  ASN A 313      59.773  15.581   2.370  1.00  0.00           H  
ATOM   4893 1HD2 ASN A 313      60.513  17.241  -0.975  1.00  0.00           H  
ATOM   4894 2HD2 ASN A 313      61.246  15.873  -0.206  1.00  0.00           H  
ATOM   4895  N   ILE A 314      59.584  19.039   3.929  1.00  0.00           N  
ATOM   4896  CA  ILE A 314      58.448  19.727   4.552  1.00  0.00           C  
ATOM   4897  C   ILE A 314      57.106  19.229   4.003  1.00  0.00           C  
ATOM   4898  O   ILE A 314      56.098  19.210   4.714  1.00  0.00           O  
ATOM   4899  CB  ILE A 314      58.513  21.252   4.301  1.00  0.00           C  
ATOM   4900  CG1 ILE A 314      57.600  22.024   5.238  1.00  0.00           C  
ATOM   4901  CG2 ILE A 314      58.069  21.570   2.901  1.00  0.00           C  
ATOM   4902  CD1 ILE A 314      57.815  23.519   5.171  1.00  0.00           C  
ATOM   4903  H   ILE A 314      60.302  19.591   3.448  1.00  0.00           H  
ATOM   4904  HA  ILE A 314      58.482  19.541   5.618  1.00  0.00           H  
ATOM   4905  HB  ILE A 314      59.539  21.593   4.444  1.00  0.00           H  
ATOM   4906 1HG1 ILE A 314      56.561  21.803   4.989  1.00  0.00           H  
ATOM   4907 2HG1 ILE A 314      57.791  21.718   6.246  1.00  0.00           H  
ATOM   4908 1HG2 ILE A 314      58.132  22.631   2.743  1.00  0.00           H  
ATOM   4909 2HG2 ILE A 314      58.698  21.047   2.185  1.00  0.00           H  
ATOM   4910 3HG2 ILE A 314      57.038  21.279   2.751  1.00  0.00           H  
ATOM   4911 1HD1 ILE A 314      57.143  24.018   5.865  1.00  0.00           H  
ATOM   4912 2HD1 ILE A 314      58.842  23.746   5.436  1.00  0.00           H  
ATOM   4913 3HD1 ILE A 314      57.616  23.870   4.162  1.00  0.00           H  
ATOM   4914  N   ASP A 315      57.105  18.757   2.754  1.00  0.00           N  
ATOM   4915  CA  ASP A 315      55.889  18.303   2.103  1.00  0.00           C  
ATOM   4916  C   ASP A 315      55.324  17.033   2.737  1.00  0.00           C  
ATOM   4917  O   ASP A 315      54.152  16.709   2.543  1.00  0.00           O  
ATOM   4918  CB  ASP A 315      56.135  18.152   0.598  1.00  0.00           C  
ATOM   4919  CG  ASP A 315      56.275  19.558  -0.120  1.00  0.00           C  
ATOM   4920  OD1 ASP A 315      55.912  20.545   0.472  1.00  0.00           O  
ATOM   4921  OD2 ASP A 315      56.781  19.622  -1.233  1.00  0.00           O  
ATOM   4922  H   ASP A 315      57.986  18.724   2.240  1.00  0.00           H  
ATOM   4923  HA  ASP A 315      55.138  19.084   2.222  1.00  0.00           H  
ATOM   4924 1HB  ASP A 315      57.046  17.574   0.436  1.00  0.00           H  
ATOM   4925 2HB  ASP A 315      55.312  17.599   0.147  1.00  0.00           H  
ATOM   4926  N   ASN A 316      56.158  16.300   3.481  1.00  0.00           N  
ATOM   4927  CA  ASN A 316      55.722  15.082   4.139  1.00  0.00           C  
ATOM   4928  C   ASN A 316      55.414  15.302   5.616  1.00  0.00           C  
ATOM   4929  O   ASN A 316      55.044  14.354   6.318  1.00  0.00           O
[truncated: 144,746 more chars]
