# Supplementary material for: The transformative power of transformers in protein structure prediction
Source: Proc Natl Acad Sci U S A. 2023 Jul 31;120(32):e2303499120. doi: 10.1073/pnas.2303499120 (PMC10410766; doi:10.1073/pnas.2303499120)
Supplement: Supplementary file 2 — Dataset S01 (GZ) [file pnas.2303499120.sd01.gz › SI_Data/predicted_structures/RoseTTAFold/T1137s4.pdb]

HEADER                                            25-DEC-22   XXXX              
EXPDTA    THEORETICAL MODEL                                                     
REMARK 220                                                                      
REMARK 220 EXPERIMENTAL DETAILS                                                 
REMARK 220  EXPERIMENT TYPE                : THEORETICAL MODELLING              
REMARK 220  DATE OF DATA COLLECTION        : 25-DEC-22                          
REMARK 220                                                                      
REMARK 220 REMARK: MODEL GENERATED BY ROSETTA                                   
REMARK 220  VERSION 2022.39+release.d8d9982                                     
SSBOND     CYS A  344    CYS A  362                                       2.04  
ATOM      1  N   MET A   1       1.881  -1.120   0.142  1.00  0.00           N  
ATOM      2  CA  MET A   1       2.646  -0.098  -0.566  1.00  0.00           C  
ATOM      3  C   MET A   1       2.168   1.300  -0.211  1.00  0.00           C  
ATOM      4  O   MET A   1       0.959   1.583  -0.215  1.00  0.00           O  
ATOM      5  CB  MET A   1       2.540  -0.304  -2.075  1.00  0.00           C  
ATOM      6  CG  MET A   1       3.070  -1.640  -2.579  1.00  0.00           C  
ATOM      7  SD  MET A   1       4.823  -1.878  -2.215  1.00  0.00           S  
ATOM      8  CE  MET A   1       5.555  -0.627  -3.271  1.00  0.00           C  
ATOM      9 1H   MET A   1       2.247  -2.033  -0.087  1.00  0.00           H  
ATOM     10 2H   MET A   1       1.958  -0.968   1.138  1.00  0.00           H  
ATOM     11 3H   MET A   1       0.911  -1.068  -0.134  1.00  0.00           H  
ATOM     12  HA  MET A   1       3.691  -0.178  -0.268  1.00  0.00           H  
ATOM     13 1HB  MET A   1       1.495  -0.225  -2.374  1.00  0.00           H  
ATOM     14 2HB  MET A   1       3.082   0.495  -2.585  1.00  0.00           H  
ATOM     15 1HG  MET A   1       2.509  -2.450  -2.115  1.00  0.00           H  
ATOM     16 2HG  MET A   1       2.930  -1.703  -3.657  1.00  0.00           H  
ATOM     17 1HE  MET A   1       6.639  -0.648  -3.161  1.00  0.00           H  
ATOM     18 2HE  MET A   1       5.290  -0.829  -4.310  1.00  0.00           H  
ATOM     19 3HE  MET A   1       5.177   0.357  -2.984  1.00  0.00           H  
ATOM     20  N   SER A   2       3.113   2.194   0.081  1.00  0.00           N  
ATOM     21  CA  SER A   2       2.724   3.559   0.410  1.00  0.00           C  
ATOM     22  C   SER A   2       1.872   4.079  -0.729  1.00  0.00           C  
ATOM     23  O   SER A   2       2.263   3.978  -1.893  1.00  0.00           O  
ATOM     24  CB  SER A   2       3.942   4.439   0.596  1.00  0.00           C  
ATOM     25  OG  SER A   2       3.568   5.767   0.837  1.00  0.00           O  
ATOM     26  H   SER A   2       4.091   1.938   0.076  1.00  0.00           H  
ATOM     27  HA  SER A   2       2.130   3.558   1.325  1.00  0.00           H  
ATOM     28 1HB  SER A   2       4.539   4.068   1.427  1.00  0.00           H  
ATOM     29 2HB  SER A   2       4.560   4.392  -0.299  1.00  0.00           H  
ATOM     30  HG  SER A   2       2.973   6.007   0.117  1.00  0.00           H  
ATOM     31  N   THR A   3       0.716   4.622  -0.388  1.00  0.00           N  
ATOM     32  CA  THR A   3      -0.222   5.098  -1.384  1.00  0.00           C  
ATOM     33  C   THR A   3      -0.695   6.514  -1.107  1.00  0.00           C  
ATOM     34  O   THR A   3      -1.017   6.865   0.030  1.00  0.00           O  
ATOM     35  CB  THR A   3      -1.419   4.127  -1.472  1.00  0.00           C  
ATOM     36  OG1 THR A   3      -0.944   2.803  -1.839  1.00  0.00           O  
ATOM     37  CG2 THR A   3      -2.446   4.614  -2.509  1.00  0.00           C  
ATOM     38  H   THR A   3       0.471   4.673   0.589  1.00  0.00           H  
ATOM     39  HA  THR A   3       0.278   5.103  -2.352  1.00  0.00           H  
ATOM     40  HB  THR A   3      -1.894   4.061  -0.501  1.00  0.00           H  
ATOM     41  HG1 THR A   3      -0.287   2.458  -1.173  1.00  0.00           H  
ATOM     42 1HG2 THR A   3      -3.277   3.914  -2.550  1.00  0.00           H  
ATOM     43 2HG2 THR A   3      -2.824   5.595  -2.228  1.00  0.00           H  
ATOM     44 3HG2 THR A   3      -1.978   4.677  -3.486  1.00  0.00           H  
ATOM     45  N   ILE A   4      -0.729   7.320  -2.159  1.00  0.00           N  
ATOM     46  CA  ILE A   4      -1.230   8.681  -2.086  1.00  0.00           C  
ATOM     47  C   ILE A   4      -2.674   8.675  -2.554  1.00  0.00           C  
ATOM     48  O   ILE A   4      -2.978   8.110  -3.605  1.00  0.00           O  
ATOM     49  CB  ILE A   4      -0.390   9.633  -2.951  1.00  0.00           C  
ATOM     50  CG1 ILE A   4       1.085   9.548  -2.529  1.00  0.00           C  
ATOM     51  CG2 ILE A   4      -0.909  11.056  -2.822  1.00  0.00           C  
ATOM     52  CD1 ILE A   4       1.320   9.892  -1.076  1.00  0.00           C  
ATOM     53  H   ILE A   4      -0.423   6.959  -3.051  1.00  0.00           H  
ATOM     54  HA  ILE A   4      -1.203   9.023  -1.052  1.00  0.00           H  
ATOM     55  HB  ILE A   4      -0.451   9.323  -3.994  1.00  0.00           H  
ATOM     56 1HG1 ILE A   4       1.447   8.537  -2.707  1.00  0.00           H  
ATOM     57 2HG1 ILE A   4       1.667  10.238  -3.142  1.00  0.00           H  
ATOM     58 1HG2 ILE A   4      -0.309  11.717  -3.444  1.00  0.00           H  
ATOM     59 2HG2 ILE A   4      -1.948  11.099  -3.147  1.00  0.00           H  
ATOM     60 3HG2 ILE A   4      -0.841  11.374  -1.782  1.00  0.00           H  
ATOM     61 1HD1 ILE A   4       2.384   9.813  -0.851  1.00  0.00           H  
ATOM     62 2HD1 ILE A   4       0.984  10.912  -0.884  1.00  0.00           H  
ATOM     63 3HD1 ILE A   4       0.765   9.203  -0.440  1.00  0.00           H  
ATOM     64  N   PHE A   5      -3.564   9.264  -1.766  1.00  0.00           N  
ATOM     65  CA  PHE A   5      -4.977   9.247  -2.108  1.00  0.00           C  
ATOM     66  C   PHE A   5      -5.537  10.621  -2.420  1.00  0.00           C  
ATOM     67  O   PHE A   5      -5.523  11.527  -1.581  1.00  0.00           O  
ATOM     68  CB  PHE A   5      -5.783   8.683  -0.942  1.00  0.00           C  
ATOM     69  CG  PHE A   5      -5.459   7.265  -0.595  1.00  0.00           C  
ATOM     70  CD1 PHE A   5      -4.399   6.982   0.250  1.00  0.00           C  
ATOM     71  CD2 PHE A   5      -6.211   6.216  -1.093  1.00  0.00           C  
ATOM     72  CE1 PHE A   5      -4.099   5.687   0.594  1.00  0.00           C  
ATOM     73  CE2 PHE A   5      -5.911   4.912  -0.750  1.00  0.00           C  
ATOM     74  CZ  PHE A   5      -4.853   4.649   0.097  1.00  0.00           C  
ATOM     75  H   PHE A   5      -3.251   9.714  -0.917  1.00  0.00           H  
ATOM     76  HA  PHE A   5      -5.117   8.614  -2.984  1.00  0.00           H  
ATOM     77 1HB  PHE A   5      -5.617   9.295  -0.056  1.00  0.00           H  
ATOM     78 2HB  PHE A   5      -6.846   8.742  -1.181  1.00  0.00           H  
ATOM     79  HD1 PHE A   5      -3.797   7.799   0.648  1.00  0.00           H  
ATOM     80  HD2 PHE A   5      -7.048   6.429  -1.759  1.00  0.00           H  
ATOM     81  HE1 PHE A   5      -3.259   5.486   1.262  1.00  0.00           H  
ATOM     82  HE2 PHE A   5      -6.509   4.092  -1.145  1.00  0.00           H  
ATOM     83  HZ  PHE A   5      -4.614   3.622   0.369  1.00  0.00           H  
ATOM     84  N   ASN A   6      -6.093  10.788  -3.611  1.00  0.00           N  
ATOM     85  CA  ASN A   6      -6.691  12.077  -3.896  1.00  0.00           C  
ATOM     86  C   ASN A   6      -8.063  12.059  -3.288  1.00  0.00           C  
ATOM     87  O   ASN A   6      -9.039  11.659  -3.926  1.00  0.00           O  
ATOM     88  CB  ASN A   6      -6.783  12.377  -5.368  1.00  0.00           C  
ATOM     89  CG  ASN A   6      -7.274  13.803  -5.642  1.00  0.00           C  
ATOM     90  OD1 ASN A   6      -7.912  14.504  -4.807  1.00  0.00           O  
ATOM     91  ND2 ASN A   6      -6.987  14.240  -6.848  1.00  0.00           N  
ATOM     92  H   ASN A   6      -6.090  10.043  -4.294  1.00  0.00           H  
ATOM     93  HA  ASN A   6      -6.116  12.865  -3.407  1.00  0.00           H  
ATOM     94 1HB  ASN A   6      -5.805  12.244  -5.830  1.00  0.00           H  
ATOM     95 2HB  ASN A   6      -7.469  11.673  -5.840  1.00  0.00           H  
ATOM     96 1HD2 ASN A   6      -7.275  15.147  -7.143  1.00  0.00           H  
ATOM     97 2HD2 ASN A   6      -6.484  13.651  -7.484  1.00  0.00           H  
ATOM     98  N   ILE A   7      -8.134  12.544  -2.066  1.00  0.00           N  
ATOM     99  CA  ILE A   7      -9.354  12.492  -1.283  1.00  0.00           C  
ATOM    100  C   ILE A   7     -10.517  13.268  -1.890  1.00  0.00           C  
ATOM    101  O   ILE A   7     -11.672  13.040  -1.526  1.00  0.00           O  
ATOM    102  CB  ILE A   7      -9.094  12.975   0.153  1.00  0.00           C  
ATOM    103  CG1 ILE A   7      -8.642  14.446   0.153  1.00  0.00           C  
ATOM    104  CG2 ILE A   7      -8.045  12.088   0.797  1.00  0.00           C  
ATOM    105  CD1 ILE A   7      -8.570  15.055   1.530  1.00  0.00           C  
ATOM    106  H   ILE A   7      -7.253  12.836  -1.645  1.00  0.00           H  
ATOM    107  HA  ILE A   7      -9.645  11.455  -1.222  1.00  0.00           H  
ATOM    108  HB  ILE A   7     -10.016  12.915   0.729  1.00  0.00           H  
ATOM    109 1HG1 ILE A   7      -7.658  14.512  -0.311  1.00  0.00           H  
ATOM    110 2HG1 ILE A   7      -9.342  15.034  -0.435  1.00  0.00           H  
ATOM    111 1HG2 ILE A   7      -7.866  12.417   1.818  1.00  0.00           H  
ATOM    112 2HG2 ILE A   7      -8.394  11.059   0.803  1.00  0.00           H  
ATOM    113 3HG2 ILE A   7      -7.122  12.152   0.229  1.00  0.00           H  
ATOM    114 1HD1 ILE A   7      -8.247  16.093   1.454  1.00  0.00           H  
ATOM    115 2HD1 ILE A   7      -9.555  15.014   1.996  1.00  0.00           H  
ATOM    116 3HD1 ILE A   7      -7.858  14.497   2.136  1.00  0.00           H  
ATOM    117  N   ARG A   8     -10.255  14.131  -2.876  1.00  0.00           N  
ATOM    118  CA  ARG A   8     -11.344  14.881  -3.481  1.00  0.00           C  
ATOM    119  C   ARG A   8     -12.232  13.971  -4.318  1.00  0.00           C  
ATOM    120  O   ARG A   8     -13.376  14.313  -4.627  1.00  0.00           O  
ATOM    121  CB  ARG A   8     -10.808  16.008  -4.343  1.00  0.00           C  
ATOM    122  CG  ARG A   8     -10.098  17.087  -3.556  1.00  0.00           C  
ATOM    123  CD  ARG A   8      -9.484  18.124  -4.421  1.00  0.00           C  
ATOM    124  NE  ARG A   8      -8.363  17.613  -5.210  1.00  0.00           N  
ATOM    125  CZ  ARG A   8      -7.651  18.378  -6.079  1.00  0.00           C  
ATOM    126  NH1 ARG A   8      -7.972  19.645  -6.241  1.00  0.00           N  
ATOM    127  NH2 ARG A   8      -6.637  17.877  -6.763  1.00  0.00           N  
ATOM    128  H   ARG A   8      -9.302  14.258  -3.230  1.00  0.00           H  
ATOM    129  HA  ARG A   8     -11.946  15.316  -2.684  1.00  0.00           H  
ATOM    130 1HB  ARG A   8     -10.131  15.614  -5.091  1.00  0.00           H  
ATOM    131 2HB  ARG A   8     -11.634  16.477  -4.874  1.00  0.00           H  
ATOM    132 1HG  ARG A   8     -10.813  17.573  -2.892  1.00  0.00           H  
ATOM    133 2HG  ARG A   8      -9.306  16.627  -2.962  1.00  0.00           H  
ATOM    134 1HD  ARG A   8     -10.235  18.510  -5.110  1.00  0.00           H  
ATOM    135 2HD  ARG A   8      -9.116  18.937  -3.799  1.00  0.00           H  
ATOM    136  HE  ARG A   8      -8.112  16.616  -5.098  1.00  0.00           H  
ATOM    137 1HH1 ARG A   8      -8.744  20.042  -5.723  1.00  0.00           H  
ATOM    138 2HH1 ARG A   8      -7.448  20.222  -6.883  1.00  0.00           H  
ATOM    139 1HH2 ARG A   8      -6.366  16.912  -6.647  1.00  0.00           H  
ATOM    140 2HH2 ARG A   8      -6.122  18.467  -7.401  1.00  0.00           H  
ATOM    141  N   ASN A   9     -11.715  12.794  -4.670  1.00  0.00           N  
ATOM    142  CA  ASN A   9     -12.463  11.867  -5.487  1.00  0.00           C  
ATOM    143  C   ASN A   9     -13.188  10.809  -4.659  1.00  0.00           C  
ATOM    144  O   ASN A   9     -13.853   9.932  -5.221  1.00  0.00           O  
ATOM    145  CB  ASN A   9     -11.538  11.191  -6.477  1.00  0.00           C  
ATOM    146  CG  ASN A   9     -10.986  12.139  -7.502  1.00  0.00           C  
ATOM    147  OD1 ASN A   9     -11.670  13.057  -7.975  1.00  0.00           O  
ATOM    148  ND2 ASN A   9      -9.749  11.923  -7.865  1.00  0.00           N  
ATOM    149  H   ASN A   9     -10.775  12.530  -4.367  1.00  0.00           H  
ATOM    150  HA  ASN A   9     -13.221  12.425  -6.037  1.00  0.00           H  
ATOM    151 1HB  ASN A   9     -10.703  10.743  -5.932  1.00  0.00           H  
ATOM    152 2HB  ASN A   9     -12.069  10.389  -6.985  1.00  0.00           H  
ATOM    153 1HD2 ASN A   9      -9.317  12.512  -8.547  1.00  0.00           H  
ATOM    154 2HD2 ASN A   9      -9.245  11.155  -7.468  1.00  0.00           H  
ATOM    155  N   ILE A  10     -13.141  10.886  -3.324  1.00  0.00           N  
ATOM    156  CA  ILE A  10     -13.807   9.822  -2.579  1.00  0.00           C  
ATOM    157  C   ILE A  10     -15.274  10.140  -2.364  1.00  0.00           C  
ATOM    158  O   ILE A  10     -15.726  10.485  -1.271  1.00  0.00           O  
ATOM    159  CB  ILE A  10     -13.117   9.570  -1.233  1.00  0.00           C  
ATOM    160  CG1 ILE A  10     -11.646   9.219  -1.465  1.00  0.00           C  
ATOM    161  CG2 ILE A  10     -13.826   8.451  -0.510  1.00  0.00           C  
ATOM    162  CD1 ILE A  10     -10.833   9.141  -0.188  1.00  0.00           C  
ATOM    163  H   ILE A  10     -12.642  11.633  -2.834  1.00  0.00           H  
ATOM    164  HA  ILE A  10     -13.746   8.901  -3.157  1.00  0.00           H  
ATOM    165  HB  ILE A  10     -13.147  10.482  -0.633  1.00  0.00           H  
ATOM    166 1HG1 ILE A  10     -11.588   8.259  -1.975  1.00  0.00           H  
ATOM    167 2HG1 ILE A  10     -11.210   9.978  -2.114  1.00  0.00           H  
ATOM    168 1HG2 ILE A  10     -13.345   8.269   0.449  1.00  0.00           H  
ATOM    169 2HG2 ILE A  10     -14.869   8.720  -0.348  1.00  0.00           H  
ATOM    170 3HG2 ILE A  10     -13.772   7.558  -1.121  1.00  0.00           H  
ATOM    171 1HD1 ILE A  10      -9.798   8.896  -0.428  1.00  0.00           H  
ATOM    172 2HD1 ILE A  10     -10.872  10.103   0.324  1.00  0.00           H  
ATOM    173 3HD1 ILE A  10     -11.248   8.370   0.459  1.00  0.00           H  
ATOM    174  N   GLN A  11     -16.016   9.969  -3.439  1.00  0.00           N  
ATOM    175  CA  GLN A  11     -17.442  10.226  -3.496  1.00  0.00           C  
ATOM    176  C   GLN A  11     -18.227   8.950  -3.254  1.00  0.00           C  
ATOM    177  O   GLN A  11     -18.782   8.381  -4.195  1.00  0.00           O  
ATOM    178  CB  GLN A  11     -17.809  10.823  -4.853  1.00  0.00           C  
ATOM    179  CG  GLN A  11     -17.128  12.167  -5.172  1.00  0.00           C  
ATOM    180  CD  GLN A  11     -17.590  13.308  -4.263  1.00  0.00           C  
ATOM    181  OE1 GLN A  11     -18.774  13.657  -4.254  1.00  0.00           O  
ATOM    182  NE2 GLN A  11     -16.664  13.905  -3.518  1.00  0.00           N  
ATOM    183  H   GLN A  11     -15.513   9.682  -4.278  1.00  0.00           H  
ATOM    184  HA  GLN A  11     -17.700  10.940  -2.715  1.00  0.00           H  
ATOM    185 1HB  GLN A  11     -17.533  10.119  -5.636  1.00  0.00           H  
ATOM    186 2HB  GLN A  11     -18.887  10.968  -4.907  1.00  0.00           H  
ATOM    187 1HG  GLN A  11     -16.048  12.050  -5.046  1.00  0.00           H  
ATOM    188 2HG  GLN A  11     -17.352  12.438  -6.202  1.00  0.00           H  
ATOM    189 1HE2 GLN A  11     -16.919  14.663  -2.916  1.00  0.00           H  
ATOM    190 2HE2 GLN A  11     -15.703  13.608  -3.566  1.00  0.00           H  
ATOM    191  N   LEU A  12     -18.278   8.485  -2.005  1.00  0.00           N  
ATOM    192  CA  LEU A  12     -18.895   7.188  -1.747  1.00  0.00           C  
ATOM    193  C   LEU A  12     -20.021   7.198  -0.692  1.00  0.00           C  
ATOM    194  O   LEU A  12     -19.966   6.409   0.261  1.00  0.00           O  
ATOM    195  CB  LEU A  12     -17.796   6.243  -1.253  1.00  0.00           C  
ATOM    196  CG  LEU A  12     -16.605   6.032  -2.200  1.00  0.00           C  
ATOM    197  CD1 LEU A  12     -15.531   5.248  -1.473  1.00  0.00           C  
ATOM    198  CD2 LEU A  12     -17.057   5.318  -3.446  1.00  0.00           C  
ATOM    199  H   LEU A  12     -17.837   9.010  -1.257  1.00  0.00           H  
ATOM    200  HA  LEU A  12     -19.296   6.800  -2.682  1.00  0.00           H  
ATOM    201 1HB  LEU A  12     -17.406   6.624  -0.310  1.00  0.00           H  
ATOM    202 2HB  LEU A  12     -18.239   5.269  -1.070  1.00  0.00           H  
ATOM    203  HG  LEU A  12     -16.181   6.998  -2.471  1.00  0.00           H  
ATOM    204 1HD1 LEU A  12     -14.671   5.113  -2.128  1.00  0.00           H  
ATOM    205 2HD1 LEU A  12     -15.225   5.790  -0.583  1.00  0.00           H  
ATOM    206 3HD1 LEU A  12     -15.911   4.280  -1.181  1.00  0.00           H  
ATOM    207 1HD2 LEU A  12     -16.208   5.177  -4.112  1.00  0.00           H  
ATOM    208 2HD2 LEU A  12     -17.474   4.350  -3.185  1.00  0.00           H  
ATOM    209 3HD2 LEU A  12     -17.818   5.911  -3.956  1.00  0.00           H  
ATOM    210  N   PRO A  13     -21.087   8.017  -0.850  1.00  0.00           N  
ATOM    211  CA  PRO A  13     -22.193   8.131   0.088  1.00  0.00           C  
ATOM    212  C   PRO A  13     -23.005   6.850   0.185  1.00  0.00           C  
ATOM    213  O   PRO A  13     -23.660   6.589   1.192  1.00  0.00           O  
ATOM    214  CB  PRO A  13     -23.032   9.257  -0.514  1.00  0.00           C  
ATOM    215  CG  PRO A  13     -22.686   9.252  -1.991  1.00  0.00           C  
ATOM    216  CD  PRO A  13     -21.237   8.854  -2.049  1.00  0.00           C  
ATOM    217  HA  PRO A  13     -21.802   8.425   1.070  1.00  0.00           H  
ATOM    218 1HB  PRO A  13     -24.099   9.065  -0.329  1.00  0.00           H  
ATOM    219 2HB  PRO A  13     -22.787  10.208  -0.021  1.00  0.00           H  
ATOM    220 1HG  PRO A  13     -23.338   8.554  -2.537  1.00  0.00           H  
ATOM    221 2HG  PRO A  13     -22.866  10.249  -2.419  1.00  0.00           H  
ATOM    222 1HD  PRO A  13     -21.052   8.280  -2.966  1.00  0.00           H  
ATOM    223 2HD  PRO A  13     -20.621   9.760  -1.978  1.00  0.00           H  
ATOM    224  N   ARG A  14     -22.933   6.013  -0.849  1.00  0.00           N  
ATOM    225  CA  ARG A  14     -23.685   4.768  -0.840  1.00  0.00           C  
ATOM    226  C   ARG A  14     -23.068   3.785   0.134  1.00  0.00           C  
ATOM    227  O   ARG A  14     -23.771   3.038   0.824  1.00  0.00           O  
ATOM    228  CB  ARG A  14     -23.712   4.158  -2.228  1.00  0.00           C  
ATOM    229  CG  ARG A  14     -24.543   4.934  -3.243  1.00  0.00           C  
ATOM    230  CD  ARG A  14     -24.483   4.319  -4.604  1.00  0.00           C  
ATOM    231  NE  ARG A  14     -25.278   5.065  -5.575  1.00  0.00           N  
ATOM    232  CZ  ARG A  14     -25.298   4.821  -6.902  1.00  0.00           C  
ATOM    233  NH1 ARG A  14     -24.564   3.854  -7.407  1.00  0.00           N  
ATOM    234  NH2 ARG A  14     -26.056   5.557  -7.698  1.00  0.00           N  
ATOM    235  H   ARG A  14     -22.386   6.253  -1.662  1.00  0.00           H  
ATOM    236  HA  ARG A  14     -24.707   4.980  -0.527  1.00  0.00           H  
ATOM    237 1HB  ARG A  14     -22.696   4.082  -2.612  1.00  0.00           H  
ATOM    238 2HB  ARG A  14     -24.116   3.148  -2.171  1.00  0.00           H  
ATOM    239 1HG  ARG A  14     -25.582   4.950  -2.918  1.00  0.00           H  
ATOM    240 2HG  ARG A  14     -24.168   5.958  -3.310  1.00  0.00           H  
ATOM    241 1HD  ARG A  14     -23.450   4.301  -4.951  1.00  0.00           H  
ATOM    242 2HD  ARG A  14     -24.867   3.301  -4.558  1.00  0.00           H  
ATOM    243  HE  ARG A  14     -25.857   5.817  -5.227  1.00  0.00           H  
ATOM    244 1HH1 ARG A  14     -23.984   3.291  -6.800  1.00  0.00           H  
ATOM    245 2HH1 ARG A  14     -24.580   3.673  -8.400  1.00  0.00           H  
ATOM    246 1HH2 ARG A  14     -26.622   6.301  -7.313  1.00  0.00           H  
ATOM    247 2HH2 ARG A  14     -26.072   5.374  -8.691  1.00  0.00           H  
ATOM    248  N   LEU A  15     -21.740   3.808   0.207  1.00  0.00           N  
ATOM    249  CA  LEU A  15     -21.031   2.887   1.066  1.00  0.00           C  
ATOM    250  C   LEU A  15     -20.992   3.459   2.457  1.00  0.00           C  
ATOM    251  O   LEU A  15     -21.073   2.723   3.440  1.00  0.00           O  
ATOM    252  CB  LEU A  15     -19.623   2.641   0.540  1.00  0.00           C  
ATOM    253  CG  LEU A  15     -19.568   1.986  -0.837  1.00  0.00           C  
ATOM    254  CD1 LEU A  15     -18.124   1.878  -1.286  1.00  0.00           C  
ATOM    255  CD2 LEU A  15     -20.243   0.624  -0.768  1.00  0.00           C  
ATOM    256  H   LEU A  15     -21.219   4.471  -0.350  1.00  0.00           H  
ATOM    257  HA  LEU A  15     -21.567   1.941   1.089  1.00  0.00           H  
ATOM    258 1HB  LEU A  15     -19.099   3.594   0.487  1.00  0.00           H  
ATOM    259 2HB  LEU A  15     -19.095   1.996   1.240  1.00  0.00           H  
ATOM    260  HG  LEU A  15     -20.095   2.613  -1.557  1.00  0.00           H  
ATOM    261 1HD1 LEU A  15     -18.079   1.425  -2.276  1.00  0.00           H  
ATOM    262 2HD1 LEU A  15     -17.692   2.862  -1.322  1.00  0.00           H  
ATOM    263 3HD1 LEU A  15     -17.566   1.264  -0.582  1.00  0.00           H  
ATOM    264 1HD2 LEU A  15     -20.216   0.153  -1.751  1.00  0.00           H  
ATOM    265 2HD2 LEU A  15     -19.719  -0.007  -0.049  1.00  0.00           H  
ATOM    266 3HD2 LEU A  15     -21.281   0.745  -0.452  1.00  0.00           H  
ATOM    267  N   SER A  16     -20.917   4.789   2.553  1.00  0.00           N  
ATOM    268  CA  SER A  16     -20.914   5.408   3.861  1.00  0.00           C  
ATOM    269  C   SER A  16     -22.257   5.106   4.521  1.00  0.00           C  
ATOM    270  O   SER A  16     -22.314   4.688   5.677  1.00  0.00           O  
ATOM    271  CB  SER A  16     -20.720   6.900   3.725  1.00  0.00           C  
ATOM    272  OG  SER A  16     -19.457   7.202   3.177  1.00  0.00           O  
ATOM    273  H   SER A  16     -20.823   5.367   1.719  1.00  0.00           H  
ATOM    274  HA  SER A  16     -20.113   4.981   4.463  1.00  0.00           H  
ATOM    275 1HB  SER A  16     -21.501   7.305   3.092  1.00  0.00           H  
ATOM    276 2HB  SER A  16     -20.817   7.368   4.701  1.00  0.00           H  
ATOM    277  HG  SER A  16     -19.470   6.843   2.267  1.00  0.00           H  
ATOM    278  N   ARG A  17     -23.345   5.247   3.753  1.00  0.00           N  
ATOM    279  CA  ARG A  17     -24.676   4.943   4.243  1.00  0.00           C  
ATOM    280  C   ARG A  17     -24.769   3.492   4.668  1.00  0.00           C  
ATOM    281  O   ARG A  17     -25.245   3.191   5.766  1.00  0.00           O  
ATOM    282  CB  ARG A  17     -25.701   5.230   3.161  1.00  0.00           C  
ATOM    283  CG  ARG A  17     -27.136   4.920   3.507  1.00  0.00           C  
ATOM    284  CD  ARG A  17     -28.043   5.276   2.376  1.00  0.00           C  
ATOM    285  NE  ARG A  17     -29.442   4.985   2.669  1.00  0.00           N  
ATOM    286  CZ  ARG A  17     -30.045   3.799   2.439  1.00  0.00           C  
ATOM    287  NH1 ARG A  17     -29.366   2.805   1.909  1.00  0.00           N  
ATOM    288  NH2 ARG A  17     -31.321   3.637   2.746  1.00  0.00           N  
ATOM    289  H   ARG A  17     -23.261   5.604   2.803  1.00  0.00           H  
ATOM    290  HA  ARG A  17     -24.883   5.577   5.105  1.00  0.00           H  
ATOM    291 1HB  ARG A  17     -25.652   6.283   2.892  1.00  0.00           H  
ATOM    292 2HB  ARG A  17     -25.449   4.659   2.266  1.00  0.00           H  
ATOM    293 1HG  ARG A  17     -27.226   3.857   3.693  1.00  0.00           H  
ATOM    294 2HG  ARG A  17     -27.437   5.476   4.393  1.00  0.00           H  
ATOM    295 1HD  ARG A  17     -27.953   6.342   2.165  1.00  0.00           H  
ATOM    296 2HD  ARG A  17     -27.753   4.708   1.493  1.00  0.00           H  
ATOM    297  HE  ARG A  17     -30.001   5.724   3.076  1.00  0.00           H  
ATOM    298 1HH1 ARG A  17     -28.389   2.928   1.674  1.00  0.00           H  
ATOM    299 2HH1 ARG A  17     -29.819   1.919   1.738  1.00  0.00           H  
ATOM    300 1HH2 ARG A  17     -31.845   4.401   3.152  1.00  0.00           H  
ATOM    301 2HH2 ARG A  17     -31.773   2.751   2.575  1.00  0.00           H  
ATOM    302  N   ALA A  18     -24.299   2.578   3.811  1.00  0.00           N  
ATOM    303  CA  ALA A  18     -24.364   1.170   4.152  1.00  0.00           C  
ATOM    304  C   ALA A  18     -23.592   0.876   5.425  1.00  0.00           C  
ATOM    305  O   ALA A  18     -24.071   0.138   6.282  1.00  0.00           O  
ATOM    306  CB  ALA A  18     -23.800   0.339   3.018  1.00  0.00           C  
ATOM    307  H   ALA A  18     -23.922   2.850   2.902  1.00  0.00           H  
ATOM    308  HA  ALA A  18     -25.408   0.907   4.314  1.00  0.00           H  
ATOM    309 1HB  ALA A  18     -23.871  -0.717   3.269  1.00  0.00           H  
ATOM    310 2HB  ALA A  18     -24.364   0.539   2.106  1.00  0.00           H  
ATOM    311 3HB  ALA A  18     -22.758   0.608   2.864  1.00  0.00           H  
ATOM    312  N   ALA A  19     -22.423   1.501   5.589  1.00  0.00           N  
ATOM    313  CA  ALA A  19     -21.606   1.295   6.775  1.00  0.00           C  
ATOM    314  C   ALA A  19     -22.340   1.723   8.033  1.00  0.00           C  
ATOM    315  O   ALA A  19     -22.285   1.040   9.061  1.00  0.00           O  
ATOM    316  CB  ALA A  19     -20.313   2.079   6.650  1.00  0.00           C  
ATOM    317  H   ALA A  19     -22.067   2.107   4.853  1.00  0.00           H  
ATOM    318  HA  ALA A  19     -21.383   0.232   6.852  1.00  0.00           H  
ATOM    319 1HB  ALA A  19     -19.697   1.905   7.528  1.00  0.00           H  
ATOM    320 2HB  ALA A  19     -19.781   1.758   5.756  1.00  0.00           H  
ATOM    321 3HB  ALA A  19     -20.541   3.136   6.572  1.00  0.00           H  
ATOM    322  N   VAL A  20     -23.065   2.837   7.946  1.00  0.00           N  
ATOM    323  CA  VAL A  20     -23.826   3.332   9.082  1.00  0.00           C  
ATOM    324  C   VAL A  20     -24.965   2.395   9.431  1.00  0.00           C  
ATOM    325  O   VAL A  20     -25.179   2.080  10.608  1.00  0.00           O  
ATOM    326  CB  VAL A  20     -24.377   4.737   8.807  1.00  0.00           C  
ATOM    327  CG1 VAL A  20     -25.334   5.140   9.921  1.00  0.00           C  
ATOM    328  CG2 VAL A  20     -23.217   5.723   8.737  1.00  0.00           C  
ATOM    329  H   VAL A  20     -23.056   3.373   7.074  1.00  0.00           H  
ATOM    330  HA  VAL A  20     -23.155   3.394   9.937  1.00  0.00           H  
ATOM    331  HB  VAL A  20     -24.924   4.735   7.863  1.00  0.00           H  
ATOM    332 1HG1 VAL A  20     -25.726   6.136   9.720  1.00  0.00           H  
ATOM    333 2HG1 VAL A  20     -26.158   4.427   9.964  1.00  0.00           H  
ATOM    334 3HG1 VAL A  20     -24.805   5.142  10.874  1.00  0.00           H  
ATOM    335 1HG2 VAL A  20     -23.598   6.721   8.538  1.00  0.00           H  
ATOM    336 2HG2 VAL A  20     -22.683   5.719   9.685  1.00  0.00           H  
ATOM    337 3HG2 VAL A  20     -22.540   5.433   7.948  1.00  0.00           H  
ATOM    338  N   ILE A  21     -25.686   1.935   8.411  1.00  0.00           N  
ATOM    339  CA  ILE A  21     -26.801   1.027   8.613  1.00  0.00           C  
ATOM    340  C   ILE A  21     -26.340  -0.287   9.207  1.00  0.00           C  
ATOM    341  O   ILE A  21     -26.901  -0.759  10.191  1.00  0.00           O  
ATOM    342  CB  ILE A  21     -27.538   0.763   7.301  1.00  0.00           C  
ATOM    343  CG1 ILE A  21     -28.219   2.042   6.823  1.00  0.00           C  
ATOM    344  CG2 ILE A  21     -28.545  -0.371   7.488  1.00  0.00           C  
ATOM    345  CD1 ILE A  21     -28.706   1.964   5.407  1.00  0.00           C  
ATOM    346  H   ILE A  21     -25.450   2.236   7.461  1.00  0.00           H  
ATOM    347  HA  ILE A  21     -27.497   1.495   9.316  1.00  0.00           H  
ATOM    348  HB  ILE A  21     -26.808   0.480   6.537  1.00  0.00           H  
ATOM    349 1HG1 ILE A  21     -29.068   2.252   7.472  1.00  0.00           H  
ATOM    350 2HG1 ILE A  21     -27.513   2.868   6.901  1.00  0.00           H  
ATOM    351 1HG2 ILE A  21     -29.054  -0.563   6.546  1.00  0.00           H  
ATOM    352 2HG2 ILE A  21     -28.023  -1.269   7.808  1.00  0.00           H  
ATOM    353 3HG2 ILE A  21     -29.277  -0.089   8.245  1.00  0.00           H  
ATOM    354 1HD1 ILE A  21     -29.174   2.906   5.142  1.00  0.00           H  
ATOM    355 2HD1 ILE A  21     -27.858   1.775   4.749  1.00  0.00           H  
ATOM    356 3HD1 ILE A  21     -29.429   1.158   5.311  1.00  0.00           H  
ATOM    357  N   ILE A  22     -25.284  -0.864   8.638  1.00  0.00           N  
ATOM    358  CA  ILE A  22     -24.775  -2.125   9.140  1.00  0.00           C  
ATOM    359  C   ILE A  22     -24.315  -1.949  10.566  1.00  0.00           C  
ATOM    360  O   ILE A  22     -24.648  -2.756  11.431  1.00  0.00           O  
ATOM    361  CB  ILE A  22     -23.621  -2.637   8.279  1.00  0.00           C  
ATOM    362  CG1 ILE A  22     -24.144  -3.024   6.892  1.00  0.00           C  
ATOM    363  CG2 ILE A  22     -22.956  -3.824   8.974  1.00  0.00           C  
ATOM    364  CD1 ILE A  22     -23.054  -3.241   5.872  1.00  0.00           C  
ATOM    365  H   ILE A  22     -24.839  -0.428   7.833  1.00  0.00           H  
ATOM    366  HA  ILE A  22     -25.578  -2.861   9.121  1.00  0.00           H  
ATOM    367  HB  ILE A  22     -22.892  -1.834   8.142  1.00  0.00           H  
ATOM    368 1HG1 ILE A  22     -24.724  -3.941   6.979  1.00  0.00           H  
ATOM    369 2HG1 ILE A  22     -24.802  -2.236   6.532  1.00  0.00           H  
ATOM    370 1HG2 ILE A  22     -22.127  -4.183   8.368  1.00  0.00           H  
ATOM    371 2HG2 ILE A  22     -22.584  -3.511   9.950  1.00  0.00           H  
ATOM    372 3HG2 ILE A  22     -23.685  -4.625   9.105  1.00  0.00           H  
ATOM    373 1HD1 ILE A  22     -23.501  -3.509   4.916  1.00  0.00           H  
ATOM    374 2HD1 ILE A  22     -22.480  -2.318   5.760  1.00  0.00           H  
ATOM    375 3HD1 ILE A  22     -22.396  -4.043   6.203  1.00  0.00           H  
ATOM    376  N   GLY A  23     -23.568  -0.877  10.830  1.00  0.00           N  
ATOM    377  CA  GLY A  23     -23.100  -0.598  12.169  1.00  0.00           C  
ATOM    378  C   GLY A  23     -24.273  -0.589  13.133  1.00  0.00           C  
ATOM    379  O   GLY A  23     -24.257  -1.302  14.138  1.00  0.00           O  
ATOM    380  H   GLY A  23     -23.302  -0.231  10.087  1.00  0.00           H  
ATOM    381 1HA  GLY A  23     -22.371  -1.349  12.470  1.00  0.00           H  
ATOM    382 2HA  GLY A  23     -22.603   0.373  12.178  1.00  0.00           H  
ATOM    383  N   ALA A  24     -25.301   0.206  12.824  1.00  0.00           N  
ATOM    384  CA  ALA A  24     -26.475   0.312  13.676  1.00  0.00           C  
ATOM    385  C   ALA A  24     -27.171  -1.033  13.881  1.00  0.00           C  
ATOM    386  O   ALA A  24     -27.623  -1.337  14.989  1.00  0.00           O  
ATOM    387  CB  ALA A  24     -27.454   1.294  13.057  1.00  0.00           C  
ATOM    388  H   ALA A  24     -25.260   0.770  11.973  1.00  0.00           H  
ATOM    389  HA  ALA A  24     -26.152   0.679  14.649  1.00  0.00           H  
ATOM    390 1HB  ALA A  24     -28.323   1.401  13.702  1.00  0.00           H  
ATOM    391 2HB  ALA A  24     -26.968   2.261  12.931  1.00  0.00           H  
ATOM    392 3HB  ALA A  24     -27.767   0.918  12.082  1.00  0.00           H  
ATOM    393  N   LEU A  25     -27.246  -1.860  12.836  1.00  0.00           N  
ATOM    394  CA  LEU A  25     -27.888  -3.162  12.974  1.00  0.00           C  
ATOM    395  C   LEU A  25     -27.096  -4.073  13.901  1.00  0.00           C  
ATOM    396  O   LEU A  25     -27.676  -4.795  14.720  1.00  0.00           O  
ATOM    397  CB  LEU A  25     -28.041  -3.818  11.600  1.00  0.00           C  
ATOM    398  CG  LEU A  25     -29.054  -3.146  10.661  1.00  0.00           C  
ATOM    399  CD1 LEU A  25     -28.952  -3.770   9.282  1.00  0.00           C  
ATOM    400  CD2 LEU A  25     -30.438  -3.305  11.236  1.00  0.00           C  
ATOM    401  H   LEU A  25     -26.879  -1.572  11.928  1.00  0.00           H  
ATOM    402  HA  LEU A  25     -28.877  -3.011  13.402  1.00  0.00           H  
ATOM    403 1HB  LEU A  25     -27.072  -3.798  11.103  1.00  0.00           H  
ATOM    404 2HB  LEU A  25     -28.338  -4.855  11.735  1.00  0.00           H  
ATOM    405  HG  LEU A  25     -28.832  -2.093  10.575  1.00  0.00           H  
ATOM    406 1HD1 LEU A  25     -29.664  -3.289   8.613  1.00  0.00           H  
ATOM    407 2HD1 LEU A  25     -27.941  -3.630   8.898  1.00  0.00           H  
ATOM    408 3HD1 LEU A  25     -29.174  -4.833   9.345  1.00  0.00           H  
ATOM    409 1HD2 LEU A  25     -31.162  -2.824  10.578  1.00  0.00           H  
ATOM    410 2HD2 LEU A  25     -30.675  -4.365  11.326  1.00  0.00           H  
ATOM    411 3HD2 LEU A  25     -30.475  -2.838  12.222  1.00  0.00           H  
ATOM    412  N   VAL A  26     -25.768  -4.022  13.789  1.00  0.00           N  
ATOM    413  CA  VAL A  26     -24.900  -4.839  14.620  1.00  0.00           C  
ATOM    414  C   VAL A  26     -24.945  -4.395  16.063  1.00  0.00           C  
ATOM    415  O   VAL A  26     -25.063  -5.225  16.968  1.00  0.00           O  
ATOM    416  CB  VAL A  26     -23.450  -4.796  14.121  1.00  0.00           C  
ATOM    417  CG1 VAL A  26     -22.547  -5.496  15.125  1.00  0.00           C  
ATOM    418  CG2 VAL A  26     -23.360  -5.489  12.760  1.00  0.00           C  
ATOM    419  H   VAL A  26     -25.351  -3.409  13.085  1.00  0.00           H  
ATOM    420  HA  VAL A  26     -25.247  -5.870  14.563  1.00  0.00           H  
ATOM    421  HB  VAL A  26     -23.130  -3.755  14.030  1.00  0.00           H  
ATOM    422 1HG1 VAL A  26     -21.517  -5.459  14.772  1.00  0.00           H  
ATOM    423 2HG1 VAL A  26     -22.619  -4.993  16.090  1.00  0.00           H  
ATOM    424 3HG1 VAL A  26     -22.858  -6.535  15.233  1.00  0.00           H  
ATOM    425 1HG2 VAL A  26     -22.334  -5.453  12.401  1.00  0.00           H  
ATOM    426 2HG2 VAL A  26     -23.676  -6.524  12.860  1.00  0.00           H  
ATOM    427 3HG2 VAL A  26     -24.005  -4.988  12.051  1.00  0.00           H  
ATOM    428  N   VAL A  27     -24.872  -3.087  16.287  1.00  0.00           N  
ATOM    429  CA  VAL A  27     -24.917  -2.584  17.640  1.00  0.00           C  
ATOM    430  C   VAL A  27     -26.245  -2.904  18.278  1.00  0.00           C  
ATOM    431  O   VAL A  27     -26.280  -3.378  19.410  1.00  0.00           O  
ATOM    432  CB  VAL A  27     -24.677  -1.077  17.683  1.00  0.00           C  
ATOM    433  CG1 VAL A  27     -24.946  -0.563  19.095  1.00  0.00           C  
ATOM    434  CG2 VAL A  27     -23.242  -0.791  17.273  1.00  0.00           C  
ATOM    435  H   VAL A  27     -24.773  -2.442  15.503  1.00  0.00           H  
ATOM    436  HA  VAL A  27     -24.128  -3.070  18.212  1.00  0.00           H  
ATOM    437  HB  VAL A  27     -25.365  -0.578  16.995  1.00  0.00           H  
ATOM    438 1HG1 VAL A  27     -24.783   0.513  19.131  1.00  0.00           H  
ATOM    439 2HG1 VAL A  27     -25.978  -0.781  19.361  1.00  0.00           H  
ATOM    440 3HG1 VAL A  27     -24.278  -1.057  19.800  1.00  0.00           H  
ATOM    441 1HG2 VAL A  27     -23.063   0.281  17.295  1.00  0.00           H  
ATOM    442 2HG2 VAL A  27     -22.563  -1.289  17.963  1.00  0.00           H  
ATOM    443 3HG2 VAL A  27     -23.071  -1.166  16.270  1.00  0.00           H  
ATOM    444  N   ALA A  28     -27.349  -2.674  17.568  1.00  0.00           N  
ATOM    445  CA  ALA A  28     -28.633  -2.993  18.157  1.00  0.00           C  
ATOM    446  C   ALA A  28     -28.711  -4.474  18.487  1.00  0.00           C  
ATOM    447  O   ALA A  28     -29.176  -4.851  19.564  1.00  0.00           O  
ATOM    448  CB  ALA A  28     -29.746  -2.618  17.209  1.00  0.00           C  
ATOM    449  H   ALA A  28     -27.309  -2.274  16.630  1.00  0.00           H  
ATOM    450  HA  ALA A  28     -28.738  -2.428  19.080  1.00  0.00           H  
ATOM    451 1HB  ALA A  28     -30.707  -2.848  17.663  1.00  0.00           H  
ATOM    452 2HB  ALA A  28     -29.689  -1.553  16.986  1.00  0.00           H  
ATOM    453 3HB  ALA A  28     -29.632  -3.188  16.283  1.00  0.00           H  
ATOM    454  N   ALA A  29     -28.211  -5.334  17.594  1.00  0.00           N  
ATOM    455  CA  ALA A  29     -28.256  -6.758  17.868  1.00  0.00           C  
ATOM    456  C   ALA A  29     -27.470  -7.086  19.125  1.00  0.00           C  
ATOM    457  O   ALA A  29     -27.921  -7.879  19.957  1.00  0.00           O  
ATOM    458  CB  ALA A  29     -27.689  -7.529  16.692  1.00  0.00           C  
ATOM    459  H   ALA A  29     -27.836  -5.013  16.701  1.00  0.00           H  
ATOM    460  HA  ALA A  29     -29.296  -7.043  18.027  1.00  0.00           H  
ATOM    461 1HB  ALA A  29     -27.741  -8.596  16.894  1.00  0.00           H  
ATOM    462 2HB  ALA A  29     -28.265  -7.297  15.796  1.00  0.00           H  
ATOM    463 3HB  ALA A  29     -26.653  -7.237  16.539  1.00  0.00           H  
ATOM    464  N   ALA A  30     -26.304  -6.452  19.275  1.00  0.00           N  
ATOM    465  CA  ALA A  30     -25.456  -6.660  20.435  1.00  0.00           C  
ATOM    466  C   ALA A  30     -26.136  -6.201  21.713  1.00  0.00           C  
ATOM    467  O   ALA A  30     -26.063  -6.881  22.739  1.00  0.00           O  
ATOM    468  CB  ALA A  30     -24.149  -5.913  20.257  1.00  0.00           C  
ATOM    469  H   ALA A  30     -25.982  -5.819  18.541  1.00  0.00           H  
ATOM    470  HA  ALA A  30     -25.254  -7.726  20.517  1.00  0.00           H  
ATOM    471 1HB  ALA A  30     -23.506  -6.094  21.116  1.00  0.00           H  
ATOM    472 2HB  ALA A  30     -23.655  -6.258  19.349  1.00  0.00           H  
ATOM    473 3HB  ALA A  30     -24.351  -4.849  20.175  1.00  0.00           H  
ATOM    474  N   LEU A  31     -26.830  -5.062  21.650  1.00  0.00           N  
ATOM    475  CA  LEU A  31     -27.502  -4.529  22.824  1.00  0.00           C  
ATOM    476  C   LEU A  31     -28.617  -5.457  23.270  1.00  0.00           C  
ATOM    477  O   LEU A  31     -28.782  -5.711  24.469  1.00  0.00           O  
ATOM    478  CB  LEU A  31     -28.059  -3.138  22.517  1.00  0.00           C  
ATOM    479  CG  LEU A  31     -27.007  -2.036  22.310  1.00  0.00           C  
ATOM    480  CD1 LEU A  31     -27.696  -0.776  21.825  1.00  0.00           C  
ATOM    481  CD2 LEU A  31     -26.271  -1.800  23.602  1.00  0.00           C  
ATOM    482  H   LEU A  31     -26.854  -4.539  20.774  1.00  0.00           H  
ATOM    483  HA  LEU A  31     -26.775  -4.449  23.629  1.00  0.00           H  
ATOM    484 1HB  LEU A  31     -28.651  -3.201  21.607  1.00  0.00           H  
ATOM    485 2HB  LEU A  31     -28.710  -2.834  23.333  1.00  0.00           H  
ATOM    486  HG  LEU A  31     -26.296  -2.344  21.560  1.00  0.00           H  
ATOM    487 1HD1 LEU A  31     -26.955   0.006  21.670  1.00  0.00           H  
ATOM    488 2HD1 LEU A  31     -28.206  -0.981  20.887  1.00  0.00           H  
ATOM    489 3HD1 LEU A  31     -28.419  -0.446  22.567  1.00  0.00           H  
ATOM    490 1HD2 LEU A  31     -25.522  -1.024  23.451  1.00  0.00           H  
ATOM    491 2HD2 LEU A  31     -26.974  -1.484  24.372  1.00  0.00           H  
ATOM    492 3HD2 LEU A  31     -25.781  -2.724  23.912  1.00  0.00           H  
ATOM    493  N   VAL A  32     -29.343  -6.011  22.301  1.00  0.00           N  
ATOM    494  CA  VAL A  32     -30.419  -6.940  22.598  1.00  0.00           C  
ATOM    495  C   VAL A  32     -29.860  -8.231  23.170  1.00  0.00           C  
ATOM    496  O   VAL A  32     -30.373  -8.749  24.164  1.00  0.00           O  
ATOM    497  CB  VAL A  32     -31.255  -7.225  21.348  1.00  0.00           C  
ATOM    498  CG1 VAL A  32     -32.240  -8.332  21.641  1.00  0.00           C  
ATOM    499  CG2 VAL A  32     -31.992  -5.947  20.940  1.00  0.00           C  
ATOM    500  H   VAL A  32     -29.160  -5.753  21.328  1.00  0.00           H  
ATOM    501  HA  VAL A  32     -31.070  -6.484  23.343  1.00  0.00           H  
ATOM    502  HB  VAL A  32     -30.599  -7.551  20.537  1.00  0.00           H  
ATOM    503 1HG1 VAL A  32     -32.834  -8.541  20.753  1.00  0.00           H  
ATOM    504 2HG1 VAL A  32     -31.690  -9.225  21.929  1.00  0.00           H  
ATOM    505 3HG1 VAL A  32     -32.899  -8.031  22.458  1.00  0.00           H  
ATOM    506 1HG2 VAL A  32     -32.585  -6.134  20.048  1.00  0.00           H  
ATOM    507 2HG2 VAL A  32     -32.644  -5.629  21.751  1.00  0.00           H  
ATOM    508 3HG2 VAL A  32     -31.273  -5.162  20.734  1.00  0.00           H  
ATOM    509  N   ALA A  33     -28.794  -8.754  22.553  1.00  0.00           N  
ATOM    510  CA  ALA A  33     -28.164  -9.965  23.052  1.00  0.00           C  
ATOM    511  C   ALA A  33     -27.660  -9.750  24.472  1.00  0.00           C  
ATOM    512  O   ALA A  33     -27.795 -10.631  25.326  1.00  0.00           O  
ATOM    513  CB  ALA A  33     -27.009 -10.361  22.154  1.00  0.00           C  
ATOM    514  H   ALA A  33     -28.416  -8.305  21.718  1.00  0.00           H  
ATOM    515  HA  ALA A  33     -28.909 -10.759  23.065  1.00  0.00           H  
ATOM    516 1HB  ALA A  33     -26.553 -11.274  22.529  1.00  0.00           H  
ATOM    517 2HB  ALA A  33     -27.375 -10.521  21.140  1.00  0.00           H  
ATOM    518 3HB  ALA A  33     -26.271  -9.560  22.148  1.00  0.00           H  
ATOM    519  N   GLY A  34     -27.114  -8.557  24.730  1.00  0.00           N  
ATOM    520  CA  GLY A  34     -26.611  -8.167  26.033  1.00  0.00           C  
ATOM    521  C   GLY A  34     -27.731  -8.236  27.052  1.00  0.00           C  
ATOM    522  O   GLY A  34     -27.606  -8.907  28.077  1.00  0.00           O  
ATOM    523  H   GLY A  34     -27.010  -7.886  23.971  1.00  0.00           H  
ATOM    524 1HA  GLY A  34     -25.792  -8.826  26.325  1.00  0.00           H  
ATOM    525 2HA  GLY A  34     -26.218  -7.152  25.976  1.00  0.00           H  
ATOM    526  N   TYR A  35     -28.832  -7.548  26.749  1.00  0.00           N  
ATOM    527  CA  TYR A  35     -30.024  -7.499  27.587  1.00  0.00           C  
ATOM    528  C   TYR A  35     -30.566  -8.892  27.887  1.00  0.00           C  
ATOM    529  O   TYR A  35     -30.825  -9.230  29.047  1.00  0.00           O  
ATOM    530  CB  TYR A  35     -31.081  -6.646  26.887  1.00  0.00           C  
ATOM    531  CG  TYR A  35     -32.424  -6.580  27.540  1.00  0.00           C  
ATOM    532  CD1 TYR A  35     -32.641  -5.751  28.627  1.00  0.00           C  
ATOM    533  CD2 TYR A  35     -33.459  -7.330  27.014  1.00  0.00           C  
ATOM    534  CE1 TYR A  35     -33.899  -5.675  29.192  1.00  0.00           C  
ATOM    535  CE2 TYR A  35     -34.715  -7.260  27.568  1.00  0.00           C  
ATOM    536  CZ  TYR A  35     -34.942  -6.432  28.657  1.00  0.00           C  
ATOM    537  OH  TYR A  35     -36.203  -6.348  29.211  1.00  0.00           O  
ATOM    538  H   TYR A  35     -28.840  -7.012  25.879  1.00  0.00           H  
ATOM    539  HA  TYR A  35     -29.758  -7.030  28.532  1.00  0.00           H  
ATOM    540 1HB  TYR A  35     -30.705  -5.628  26.787  1.00  0.00           H  
ATOM    541 2HB  TYR A  35     -31.226  -7.023  25.879  1.00  0.00           H  
ATOM    542  HD1 TYR A  35     -31.823  -5.157  29.031  1.00  0.00           H  
ATOM    543  HD2 TYR A  35     -33.273  -7.970  26.151  1.00  0.00           H  
ATOM    544  HE1 TYR A  35     -34.075  -5.020  30.046  1.00  0.00           H  
ATOM    545  HE2 TYR A  35     -35.530  -7.848  27.148  1.00  0.00           H  
ATOM    546  HH  TYR A  35     -36.793  -6.956  28.759  1.00  0.00           H  
ATOM    547  N   PHE A  36     -30.748  -9.708  26.852  1.00  0.00           N  
ATOM    548  CA  PHE A  36     -31.263 -11.047  27.078  1.00  0.00           C  
ATOM    549  C   PHE A  36     -30.300 -11.875  27.921  1.00  0.00           C  
ATOM    550  O   PHE A  36     -30.732 -12.602  28.822  1.00  0.00           O  
ATOM    551  CB  PHE A  36     -31.550 -11.739  25.752  1.00  0.00           C  
ATOM    552  CG  PHE A  36     -32.792 -11.233  25.090  1.00  0.00           C  
ATOM    553  CD1 PHE A  36     -33.855 -10.778  25.853  1.00  0.00           C  
ATOM    554  CD2 PHE A  36     -32.915 -11.222  23.717  1.00  0.00           C  
ATOM    555  CE1 PHE A  36     -35.010 -10.316  25.259  1.00  0.00           C  
ATOM    556  CE2 PHE A  36     -34.074 -10.764  23.117  1.00  0.00           C  
ATOM    557  CZ  PHE A  36     -35.121 -10.308  23.890  1.00  0.00           C  
ATOM    558  H   PHE A  36     -30.526  -9.394  25.907  1.00  0.00           H  
ATOM    559  HA  PHE A  36     -32.200 -10.961  27.624  1.00  0.00           H  
ATOM    560 1HB  PHE A  36     -30.709 -11.577  25.072  1.00  0.00           H  
ATOM    561 2HB  PHE A  36     -31.650 -12.810  25.908  1.00  0.00           H  
ATOM    562  HD1 PHE A  36     -33.772 -10.783  26.938  1.00  0.00           H  
ATOM    563  HD2 PHE A  36     -32.086 -11.581  23.105  1.00  0.00           H  
ATOM    564  HE1 PHE A  36     -35.833  -9.961  25.876  1.00  0.00           H  
ATOM    565  HE2 PHE A  36     -34.160 -10.760  22.031  1.00  0.00           H  
ATOM    566  HZ  PHE A  36     -36.031  -9.945  23.419  1.00  0.00           H  
ATOM    567  N   GLY A  37     -28.996 -11.729  27.663  1.00  0.00           N  
ATOM    568  CA  GLY A  37     -27.958 -12.423  28.407  1.00  0.00           C  
ATOM    569  C   GLY A  37     -28.051 -12.056  29.879  1.00  0.00           C  
ATOM    570  O   GLY A  37     -28.072 -12.934  30.744  1.00  0.00           O  
ATOM    571  H   GLY A  37     -28.694 -11.124  26.901  1.00  0.00           H  
ATOM    572 1HA  GLY A  37     -28.070 -13.499  28.279  1.00  0.00           H  
ATOM    573 2HA  GLY A  37     -26.983 -12.139  28.011  1.00  0.00           H  
ATOM    574  N   MET A  38     -28.119 -10.753  30.152  1.00  0.00           N  
ATOM    575  CA  MET A  38     -28.236 -10.206  31.495  1.00  0.00           C  
ATOM    576  C   MET A  38     -29.438 -10.776  32.221  1.00  0.00           C  
ATOM    577  O   MET A  38     -29.330 -11.220  33.367  1.00  0.00           O  
ATOM    578  CB  MET A  38     -28.387  -8.698  31.402  1.00  0.00           C  
ATOM    579  CG  MET A  38     -28.589  -7.977  32.694  1.00  0.00           C  
ATOM    580  SD  MET A  38     -29.007  -6.263  32.387  1.00  0.00           S  
ATOM    581  CE  MET A  38     -30.659  -6.501  31.714  1.00  0.00           C  
ATOM    582  H   MET A  38     -28.082 -10.100  29.372  1.00  0.00           H  
ATOM    583  HA  MET A  38     -27.340 -10.461  32.057  1.00  0.00           H  
ATOM    584 1HB  MET A  38     -27.509  -8.281  30.911  1.00  0.00           H  
ATOM    585 2HB  MET A  38     -29.235  -8.464  30.773  1.00  0.00           H  
ATOM    586 1HG  MET A  38     -29.405  -8.443  33.247  1.00  0.00           H  
ATOM    587 2HG  MET A  38     -27.686  -8.018  33.300  1.00  0.00           H  
ATOM    588 1HE  MET A  38     -31.092  -5.538  31.455  1.00  0.00           H  
ATOM    589 2HE  MET A  38     -30.608  -7.131  30.824  1.00  0.00           H  
ATOM    590 3HE  MET A  38     -31.284  -6.989  32.454  1.00  0.00           H  
ATOM    591  N   ASN A  39     -30.593 -10.778  31.565  1.00  0.00           N  
ATOM    592  CA  ASN A  39     -31.767 -11.321  32.215  1.00  0.00           C  
ATOM    593  C   ASN A  39     -31.626 -12.817  32.480  1.00  0.00           C  
ATOM    594  O   ASN A  39     -31.989 -13.286  33.563  1.00  0.00           O  
ATOM    595  CB  ASN A  39     -33.001 -11.009  31.408  1.00  0.00           C  
ATOM    596  CG  ASN A  39     -33.422  -9.571  31.550  1.00  0.00           C  
ATOM    597  OD1 ASN A  39     -33.051  -8.882  32.511  1.00  0.00           O  
ATOM    598  ND2 ASN A  39     -34.205  -9.107  30.629  1.00  0.00           N  
ATOM    599  H   ASN A  39     -30.654 -10.394  30.620  1.00  0.00           H  
ATOM    600  HA  ASN A  39     -31.872 -10.833  33.183  1.00  0.00           H  
ATOM    601 1HB  ASN A  39     -32.800 -11.215  30.352  1.00  0.00           H  
ATOM    602 2HB  ASN A  39     -33.819 -11.657  31.723  1.00  0.00           H  
ATOM    603 1HD2 ASN A  39     -34.532  -8.161  30.695  1.00  0.00           H  
ATOM    604 2HD2 ASN A  39     -34.491  -9.693  29.875  1.00  0.00           H  
ATOM    605  N   ALA A  40     -31.066 -13.572  31.525  1.00  0.00           N  
ATOM    606  CA  ALA A  40     -30.880 -15.002  31.746  1.00  0.00           C  
ATOM    607  C   ALA A  40     -29.946 -15.218  32.926  1.00  0.00           C  
ATOM    608  O   ALA A  40     -30.191 -16.071  33.783  1.00  0.00           O  
ATOM    609  CB  ALA A  40     -30.314 -15.663  30.506  1.00  0.00           C  
ATOM    610  H   ALA A  40     -30.787 -13.158  30.634  1.00  0.00           H  
ATOM    611  HA  ALA A  40     -31.846 -15.442  31.984  1.00  0.00           H  
ATOM    612 1HB  ALA A  40     -30.190 -16.729  30.685  1.00  0.00           H  
ATOM    613 2HB  ALA A  40     -30.995 -15.506  29.670  1.00  0.00           H  
ATOM    614 3HB  ALA A  40     -29.349 -15.217  30.271  1.00  0.00           H  
ATOM    615  N   TYR A  41     -28.895 -14.404  32.995  1.00  0.00           N  
ATOM    616  CA  TYR A  41     -27.952 -14.492  34.082  1.00  0.00           C  
ATOM    617  C   TYR A  41     -28.676 -14.301  35.384  1.00  0.00           C  
ATOM    618  O   TYR A  41     -28.569 -15.131  36.277  1.00  0.00           O  
ATOM    619  CB  TYR A  41     -26.835 -13.464  33.930  1.00  0.00           C  
ATOM    620  CG  TYR A  41     -25.894 -13.403  35.105  1.00  0.00           C  
ATOM    621  CD1 TYR A  41     -24.903 -14.357  35.265  1.00  0.00           C  
ATOM    622  CD2 TYR A  41     -26.023 -12.372  36.026  1.00  0.00           C  
ATOM    623  CE1 TYR A  41     -24.046 -14.286  36.347  1.00  0.00           C  
ATOM    624  CE2 TYR A  41     -25.167 -12.298  37.102  1.00  0.00           C  
ATOM    625  CZ  TYR A  41     -24.181 -13.251  37.267  1.00  0.00           C  
ATOM    626  OH  TYR A  41     -23.327 -13.178  38.343  1.00  0.00           O  
ATOM    627  H   TYR A  41     -28.735 -13.721  32.256  1.00  0.00           H  
ATOM    628  HA  TYR A  41     -27.513 -15.489  34.085  1.00  0.00           H  
ATOM    629 1HB  TYR A  41     -26.256 -13.689  33.034  1.00  0.00           H  
ATOM    630 2HB  TYR A  41     -27.263 -12.484  33.793  1.00  0.00           H  
ATOM    631  HD1 TYR A  41     -24.801 -15.165  34.540  1.00  0.00           H  
ATOM    632  HD2 TYR A  41     -26.803 -11.621  35.895  1.00  0.00           H  
ATOM    633  HE1 TYR A  41     -23.267 -15.036  36.475  1.00  0.00           H  
ATOM    634  HE2 TYR A  41     -25.270 -11.490  37.826  1.00  0.00           H  
ATOM    635  HH  TYR A  41     -23.542 -12.404  38.869  1.00  0.00           H  
ATOM    636  N   ARG A  42     -29.462 -13.235  35.484  1.00  0.00           N  
ATOM    637  CA  ARG A  42     -30.154 -12.956  36.728  1.00  0.00           C  
ATOM    638  C   ARG A  42     -31.085 -14.102  37.123  1.00  0.00           C  
ATOM    639  O   ARG A  42     -31.121 -14.497  38.294  1.00  0.00           O  
ATOM    640  CB  ARG A  42     -30.938 -11.666  36.589  1.00  0.00           C  
ATOM    641  CG  ARG A  42     -30.076 -10.413  36.541  1.00  0.00           C  
ATOM    642  CD  ARG A  42     -30.886  -9.208  36.252  1.00  0.00           C  
ATOM    643  NE  ARG A  42     -30.080  -7.999  36.238  1.00  0.00           N  
ATOM    644  CZ  ARG A  42     -30.516  -6.805  35.798  1.00  0.00           C  
ATOM    645  NH1 ARG A  42     -31.742  -6.684  35.340  1.00  0.00           N  
ATOM    646  NH2 ARG A  42     -29.713  -5.757  35.827  1.00  0.00           N  
ATOM    647  H   ARG A  42     -29.541 -12.589  34.697  1.00  0.00           H  
ATOM    648  HA  ARG A  42     -29.406 -12.826  37.511  1.00  0.00           H  
ATOM    649 1HB  ARG A  42     -31.525 -11.698  35.670  1.00  0.00           H  
ATOM    650 2HB  ARG A  42     -31.632 -11.567  37.420  1.00  0.00           H  
ATOM    651 1HG  ARG A  42     -29.582 -10.280  37.501  1.00  0.00           H  
ATOM    652 2HG  ARG A  42     -29.327 -10.519  35.761  1.00  0.00           H  
ATOM    653 1HD  ARG A  42     -31.348  -9.318  35.267  1.00  0.00           H  
ATOM    654 2HD  ARG A  42     -31.660  -9.095  37.007  1.00  0.00           H  
ATOM    655  HE  ARG A  42     -29.131  -8.058  36.582  1.00  0.00           H  
ATOM    656 1HH1 ARG A  42     -32.355  -7.489  35.324  1.00  0.00           H  
ATOM    657 2HH1 ARG A  42     -32.072  -5.790  35.007  1.00  0.00           H  
ATOM    658 1HH2 ARG A  42     -28.770  -5.851  36.178  1.00  0.00           H  
ATOM    659 2HH2 ARG A  42     -30.040  -4.861  35.495  1.00  0.00           H  
ATOM    660  N   LYS A  43     -31.779 -14.705  36.153  1.00  0.00           N  
ATOM    661  CA  LYS A  43     -32.679 -15.820  36.450  1.00  0.00           C  
ATOM    662  C   LYS A  43     -31.922 -17.004  37.054  1.00  0.00           C  
ATOM    663  O   LYS A  43     -32.448 -17.730  37.901  1.00  0.00           O  
ATOM    664  CB  LYS A  43     -33.423 -16.260  35.190  1.00  0.00           C  
ATOM    665  CG  LYS A  43     -34.480 -15.266  34.707  1.00  0.00           C  
ATOM    666  CD  LYS A  43     -35.155 -15.738  33.427  1.00  0.00           C  
ATOM    667  CE  LYS A  43     -36.190 -14.726  32.943  1.00  0.00           C  
ATOM    668  NZ  LYS A  43     -36.838 -15.157  31.668  1.00  0.00           N  
ATOM    669  H   LYS A  43     -31.713 -14.355  35.194  1.00  0.00           H  
ATOM    670  HA  LYS A  43     -33.411 -15.482  37.183  1.00  0.00           H  
ATOM    671 1HB  LYS A  43     -32.704 -16.401  34.382  1.00  0.00           H  
ATOM    672 2HB  LYS A  43     -33.906 -17.219  35.366  1.00  0.00           H  
ATOM    673 1HG  LYS A  43     -35.235 -15.146  35.481  1.00  0.00           H  
ATOM    674 2HG  LYS A  43     -34.016 -14.302  34.534  1.00  0.00           H  
ATOM    675 1HD  LYS A  43     -34.400 -15.874  32.652  1.00  0.00           H  
ATOM    676 2HD  LYS A  43     -35.646 -16.692  33.607  1.00  0.00           H  
ATOM    677 1HE  LYS A  43     -36.956 -14.608  33.706  1.00  0.00           H  
ATOM    678 2HE  LYS A  43     -35.699 -13.765  32.781  1.00  0.00           H  
ATOM    679 1HZ  LYS A  43     -37.514 -14.463  31.383  1.00  0.00           H  
ATOM    680 2HZ  LYS A  43     -36.135 -15.258  30.950  1.00  0.00           H  
ATOM    681 3HZ  LYS A  43     -37.305 -16.042  31.808  1.00  0.00           H  
ATOM    682  N   LEU A  44     -30.671 -17.167  36.641  1.00  0.00           N  
ATOM    683  CA  LEU A  44     -29.810 -18.251  37.081  1.00  0.00           C  
ATOM    684  C   LEU A  44     -29.012 -17.949  38.361  1.00  0.00           C  
ATOM    685  O   LEU A  44     -28.199 -18.774  38.787  1.00  0.00           O  
ATOM    686  CB  LEU A  44     -28.863 -18.606  35.937  1.00  0.00           C  
ATOM    687  CG  LEU A  44     -29.563 -19.144  34.673  1.00  0.00           C  
ATOM    688  CD1 LEU A  44     -28.540 -19.328  33.570  1.00  0.00           C  
ATOM    689  CD2 LEU A  44     -30.265 -20.446  35.011  1.00  0.00           C  
ATOM    690  H   LEU A  44     -30.306 -16.526  35.929  1.00  0.00           H  
ATOM    691  HA  LEU A  44     -30.442 -19.114  37.280  1.00  0.00           H  
ATOM    692 1HB  LEU A  44     -28.322 -17.703  35.652  1.00  0.00           H  
ATOM    693 2HB  LEU A  44     -28.147 -19.348  36.281  1.00  0.00           H  
ATOM    694  HG  LEU A  44     -30.302 -18.427  34.329  1.00  0.00           H  
ATOM    695 1HD1 LEU A  44     -29.035 -19.698  32.673  1.00  0.00           H  
ATOM    696 2HD1 LEU A  44     -28.071 -18.365  33.356  1.00  0.00           H  
ATOM    697 3HD1 LEU A  44     -27.783 -20.042  33.888  1.00  0.00           H  
ATOM    698 1HD2 LEU A  44     -30.770 -20.828  34.124  1.00  0.00           H  
ATOM    699 2HD2 LEU A  44     -29.534 -21.177  35.356  1.00  0.00           H  
ATOM    700 3HD2 LEU A  44     -30.999 -20.265  35.798  1.00  0.00           H  
ATOM    701  N   THR A  45     -29.241 -16.787  38.989  1.00  0.00           N  
ATOM    702  CA  THR A  45     -28.511 -16.427  40.205  1.00  0.00           C  
ATOM    703  C   THR A  45     -29.310 -16.647  41.483  1.00  0.00           C  
ATOM    704  O   THR A  45     -28.978 -16.054  42.512  1.00  0.00           O  
ATOM    705  CB  THR A  45     -28.004 -14.971  40.208  1.00  0.00           C  
ATOM    706  OG1 THR A  45     -29.104 -14.067  40.044  1.00  0.00           O  
ATOM    707  CG2 THR A  45     -26.948 -14.743  39.148  1.00  0.00           C  
ATOM    708  H   THR A  45     -29.924 -16.124  38.618  1.00  0.00           H  
ATOM    709  HA  THR A  45     -27.631 -17.061  40.256  1.00  0.00           H  
ATOM    710  HB  THR A  45     -27.548 -14.768  41.175  1.00  0.00           H  
ATOM    711  HG1 THR A  45     -29.752 -14.438  39.404  1.00  0.00           H  
ATOM    712 1HG2 THR A  45     -26.607 -13.716  39.203  1.00  0.00           H  
ATOM    713 2HG2 THR A  45     -26.109 -15.416  39.314  1.00  0.00           H  
ATOM    714 3HG2 THR A  45     -27.350 -14.926  38.196  1.00  0.00           H  
ATOM    715  N   ASN A  46     -30.390 -17.424  41.400  1.00  0.00           N  
ATOM    716  CA  ASN A  46     -31.222 -17.739  42.562  1.00  0.00           C  
ATOM    717  C   ASN A  46     -31.095 -19.210  43.017  1.00  0.00           C  
ATOM    718  O   ASN A  46     -30.866 -20.107  42.202  1.00  0.00           O  
ATOM    719  CB  ASN A  46     -32.674 -17.402  42.267  1.00  0.00           C  
ATOM    720  CG  ASN A  46     -32.920 -15.911  42.076  1.00  0.00           C  
ATOM    721  OD1 ASN A  46     -32.394 -15.069  42.813  1.00  0.00           O  
ATOM    722  ND2 ASN A  46     -33.724 -15.580  41.089  1.00  0.00           N  
ATOM    723  H   ASN A  46     -30.614 -17.840  40.506  1.00  0.00           H  
ATOM    724  HA  ASN A  46     -30.888 -17.122  43.396  1.00  0.00           H  
ATOM    725 1HB  ASN A  46     -32.991 -17.925  41.364  1.00  0.00           H  
ATOM    726 2HB  ASN A  46     -33.299 -17.759  43.091  1.00  0.00           H  
ATOM    727 1HD2 ASN A  46     -33.928 -14.617  40.909  1.00  0.00           H  
ATOM    728 2HD2 ASN A  46     -34.134 -16.293  40.516  1.00  0.00           H  
ATOM    729  N   THR A  47     -31.326 -19.442  44.314  1.00  0.00           N  
ATOM    730  CA  THR A  47     -31.390 -20.778  44.935  1.00  0.00           C  
ATOM    731  C   THR A  47     -32.765 -21.039  45.552  1.00  0.00           C  
ATOM    732  O   THR A  47     -33.319 -20.177  46.238  1.00  0.00           O  
ATOM    733  CB  THR A  47     -30.302 -20.967  46.033  1.00  0.00           C  
ATOM    734  OG1 THR A  47     -28.984 -20.889  45.462  1.00  0.00           O  
ATOM    735  CG2 THR A  47     -30.456 -22.320  46.749  1.00  0.00           C  
ATOM    736  H   THR A  47     -31.469 -18.631  44.909  1.00  0.00           H  
ATOM    737  HA  THR A  47     -31.229 -21.531  44.161  1.00  0.00           H  
ATOM    738  HB  THR A  47     -30.406 -20.166  46.766  1.00  0.00           H  
ATOM    739  HG1 THR A  47     -28.840 -20.049  45.004  1.00  0.00           H  
ATOM    740 1HG2 THR A  47     -29.688 -22.421  47.516  1.00  0.00           H  
ATOM    741 2HG2 THR A  47     -31.432 -22.394  47.217  1.00  0.00           H  
ATOM    742 3HG2 THR A  47     -30.341 -23.105  46.027  1.00  0.00           H  
ATOM    743  N   THR A  48     -33.325 -22.226  45.311  1.00  0.00           N  
ATOM    744  CA  THR A  48     -34.621 -22.569  45.892  1.00  0.00           C  
ATOM    745  C   THR A  48     -34.515 -23.529  47.086  1.00  0.00           C  
ATOM    746  O   THR A  48     -33.867 -24.578  47.009  1.00  0.00           O  
ATOM    747  CB  THR A  48     -35.537 -23.207  44.833  1.00  0.00           C  
ATOM    748  OG1 THR A  48     -35.737 -22.290  43.757  1.00  0.00           O  
ATOM    749  CG2 THR A  48     -36.884 -23.563  45.444  1.00  0.00           C  
ATOM    750  H   THR A  48     -32.867 -22.898  44.688  1.00  0.00           H  
ATOM    751  HA  THR A  48     -35.088 -21.654  46.240  1.00  0.00           H  
ATOM    752  HB  THR A  48     -35.068 -24.110  44.442  1.00  0.00           H  
ATOM    753  HG1 THR A  48     -34.947 -22.293  43.196  1.00  0.00           H  
ATOM    754 1HG2 THR A  48     -37.521 -24.007  44.683  1.00  0.00           H  
ATOM    755 2HG2 THR A  48     -36.747 -24.274  46.254  1.00  0.00           H  
ATOM    756 3HG2 THR A  48     -37.353 -22.666  45.830  1.00  0.00           H  
ATOM    757  N   VAL A  49     -35.175 -23.163  48.188  1.00  0.00           N  
ATOM    758  CA  VAL A  49     -35.228 -23.999  49.397  1.00  0.00           C  
ATOM    759  C   VAL A  49     -36.690 -24.181  49.793  1.00  0.00           C  
ATOM    760  O   VAL A  49     -37.463 -23.223  49.773  1.00  0.00           O  
ATOM    761  CB  VAL A  49     -34.434 -23.398  50.588  1.00  0.00           C  
ATOM    762  CG1 VAL A  49     -34.530 -24.318  51.824  1.00  0.00           C  
ATOM    763  CG2 VAL A  49     -32.958 -23.167  50.178  1.00  0.00           C  
ATOM    764  H   VAL A  49     -35.693 -22.282  48.151  1.00  0.00           H  
ATOM    765  HA  VAL A  49     -34.807 -24.983  49.173  1.00  0.00           H  
ATOM    766  HB  VAL A  49     -34.880 -22.497  50.873  1.00  0.00           H  
ATOM    767 1HG1 VAL A  49     -33.988 -23.867  52.655  1.00  0.00           H  
ATOM    768 2HG1 VAL A  49     -35.568 -24.451  52.114  1.00  0.00           H  
ATOM    769 3HG1 VAL A  49     -34.095 -25.290  51.591  1.00  0.00           H  
ATOM    770 1HG2 VAL A  49     -32.411 -22.733  51.015  1.00  0.00           H  
ATOM    771 2HG2 VAL A  49     -32.504 -24.123  49.901  1.00  0.00           H  
ATOM    772 3HG2 VAL A  49     -32.914 -22.486  49.330  1.00  0.00           H  
ATOM    773  N   THR A  50     -37.070 -25.408  50.114  1.00  0.00           N  
ATOM    774  CA  THR A  50     -38.438 -25.714  50.511  1.00  0.00           C  
ATOM    775  C   THR A  50     -38.526 -25.983  51.998  1.00  0.00           C  
ATOM    776  O   THR A  50     -37.662 -26.659  52.539  1.00  0.00           O  
ATOM    777  CB  THR A  50     -38.972 -26.943  49.760  1.00  0.00           C  
ATOM    778  OG1 THR A  50     -38.993 -26.685  48.347  1.00  0.00           O  
ATOM    779  CG2 THR A  50     -40.352 -27.295  50.239  1.00  0.00           C  
ATOM    780  H   THR A  50     -36.372 -26.156  50.105  1.00  0.00           H  
ATOM    781  HA  THR A  50     -39.074 -24.861  50.292  1.00  0.00           H  
ATOM    782  HB  THR A  50     -38.320 -27.770  49.938  1.00  0.00           H  
ATOM    783  HG1 THR A  50     -38.097 -26.719  48.006  1.00  0.00           H  
ATOM    784 1HG2 THR A  50     -40.704 -28.165  49.699  1.00  0.00           H  
ATOM    785 2HG2 THR A  50     -40.333 -27.520  51.299  1.00  0.00           H  
ATOM    786 3HG2 THR A  50     -41.016 -26.454  50.059  1.00  0.00           H  
ATOM    787  N   ALA A  51     -39.527 -25.422  52.662  1.00  0.00           N  
ATOM    788  CA  ALA A  51     -39.723 -25.695  54.076  1.00  0.00           C  
ATOM    789  C   ALA A  51     -41.108 -26.242  54.322  1.00  0.00           C  
ATOM    790  O   ALA A  51     -42.079 -25.856  53.664  1.00  0.00           O  
ATOM    791  CB  ALA A  51     -39.526 -24.441  54.897  1.00  0.00           C  
ATOM    792  H   ALA A  51     -40.183 -24.821  52.163  1.00  0.00           H  
ATOM    793  HA  ALA A  51     -39.008 -26.452  54.390  1.00  0.00           H  
ATOM    794 1HB  ALA A  51     -39.671 -24.665  55.953  1.00  0.00           H  
ATOM    795 2HB  ALA A  51     -38.520 -24.083  54.743  1.00  0.00           H  
ATOM    796 3HB  ALA A  51     -40.239 -23.697  54.580  1.00  0.00           H  
ATOM    797  N   TYR A  52     -41.213 -27.117  55.302  1.00  0.00           N  
ATOM    798  CA  TYR A  52     -42.525 -27.624  55.671  1.00  0.00           C  
ATOM    799  C   TYR A  52     -42.933 -27.131  57.046  1.00  0.00           C  
ATOM    800  O   TYR A  52     -42.193 -27.273  58.007  1.00  0.00           O  
ATOM    801  CB  TYR A  52     -42.540 -29.141  55.585  1.00  0.00           C  
ATOM    802  CG  TYR A  52     -42.435 -29.663  54.168  1.00  0.00           C  
ATOM    803  CD1 TYR A  52     -41.198 -29.755  53.545  1.00  0.00           C  
ATOM    804  CD2 TYR A  52     -43.581 -30.073  53.495  1.00  0.00           C  
ATOM    805  CE1 TYR A  52     -41.116 -30.255  52.255  1.00  0.00           C  
ATOM    806  CE2 TYR A  52     -43.481 -30.575  52.213  1.00  0.00           C  
ATOM    807  CZ  TYR A  52     -42.252 -30.664  51.600  1.00  0.00           C  
ATOM    808  OH  TYR A  52     -42.146 -31.171  50.326  1.00  0.00           O  
ATOM    809  H   TYR A  52     -40.363 -27.437  55.781  1.00  0.00           H  
ATOM    810  HA  TYR A  52     -43.255 -27.244  54.965  1.00  0.00           H  
ATOM    811 1HB  TYR A  52     -41.704 -29.542  56.162  1.00  0.00           H  
ATOM    812 2HB  TYR A  52     -43.465 -29.517  56.021  1.00  0.00           H  
ATOM    813  HD1 TYR A  52     -40.295 -29.434  54.072  1.00  0.00           H  
ATOM    814  HD2 TYR A  52     -44.558 -30.004  53.981  1.00  0.00           H  
ATOM    815  HE1 TYR A  52     -40.161 -30.332  51.752  1.00  0.00           H  
ATOM    816  HE2 TYR A  52     -44.372 -30.902  51.685  1.00  0.00           H  
ATOM    817  HH  TYR A  52     -41.217 -31.242  50.087  1.00  0.00           H  
ATOM    818  N   PHE A  53     -44.132 -26.577  57.133  1.00  0.00           N  
ATOM    819  CA  PHE A  53     -44.643 -26.020  58.379  1.00  0.00           C  
ATOM    820  C   PHE A  53     -45.919 -26.766  58.780  1.00  0.00           C  
ATOM    821  O   PHE A  53     -46.675 -27.190  57.908  1.00  0.00           O  
ATOM    822  CB  PHE A  53     -44.971 -24.521  58.182  1.00  0.00           C  
ATOM    823  CG  PHE A  53     -43.784 -23.594  57.876  1.00  0.00           C  
ATOM    824  CD1 PHE A  53     -43.331 -23.404  56.574  1.00  0.00           C  
ATOM    825  CD2 PHE A  53     -43.144 -22.888  58.890  1.00  0.00           C  
ATOM    826  CE1 PHE A  53     -42.281 -22.537  56.310  1.00  0.00           C  
ATOM    827  CE2 PHE A  53     -42.092 -22.028  58.615  1.00  0.00           C  
ATOM    828  CZ  PHE A  53     -41.666 -21.854  57.324  1.00  0.00           C  
ATOM    829  H   PHE A  53     -44.706 -26.545  56.288  1.00  0.00           H  
ATOM    830  HA  PHE A  53     -43.877 -26.135  59.145  1.00  0.00           H  
ATOM    831 1HB  PHE A  53     -45.689 -24.421  57.366  1.00  0.00           H  
ATOM    832 2HB  PHE A  53     -45.459 -24.140  59.065  1.00  0.00           H  
ATOM    833  HD1 PHE A  53     -43.816 -23.943  55.754  1.00  0.00           H  
ATOM    834  HD2 PHE A  53     -43.473 -23.015  59.917  1.00  0.00           H  
ATOM    835  HE1 PHE A  53     -41.946 -22.400  55.298  1.00  0.00           H  
ATOM    836  HE2 PHE A  53     -41.608 -21.486  59.433  1.00  0.00           H  
ATOM    837  HZ  PHE A  53     -40.843 -21.179  57.111  1.00  0.00           H  
ATOM    838  N   PRO A  54     -46.235 -26.934  60.076  1.00  0.00           N  
ATOM    839  CA  PRO A  54     -47.473 -27.557  60.523  1.00  0.00           C  
ATOM    840  C   PRO A  54     -48.704 -26.750  60.087  1.00  0.00           C  
ATOM    841  O   PRO A  54     -49.796 -27.299  59.964  1.00  0.00           O  
ATOM    842  CB  PRO A  54     -47.299 -27.590  62.047  1.00  0.00           C  
ATOM    843  CG  PRO A  54     -46.276 -26.502  62.354  1.00  0.00           C  
ATOM    844  CD  PRO A  54     -45.344 -26.481  61.148  1.00  0.00           C  
ATOM    845  HA  PRO A  54     -47.526 -28.575  60.117  1.00  0.00           H  
ATOM    846 1HB  PRO A  54     -48.267 -27.404  62.535  1.00  0.00           H  
ATOM    847 2HB  PRO A  54     -46.967 -28.590  62.362  1.00  0.00           H  
ATOM    848 1HG  PRO A  54     -46.790 -25.548  62.520  1.00  0.00           H  
ATOM    849 2HG  PRO A  54     -45.746 -26.738  63.288  1.00  0.00           H  
ATOM    850 1HD  PRO A  54     -44.996 -25.469  60.977  1.00  0.00           H  
ATOM    851 2HD  PRO A  54     -44.513 -27.169  61.284  1.00  0.00           H  
ATOM    852  N   GLU A  55     -48.503 -25.449  59.846  1.00  0.00           N  
ATOM    853  CA  GLU A  55     -49.531 -24.527  59.367  1.00  0.00           C  
ATOM    854  C   GLU A  55     -48.845 -23.271  58.812  1.00  0.00           C  
ATOM    855  O   GLU A  55     -47.740 -22.927  59.223  1.00  0.00           O  
ATOM    856  CB  GLU A  55     -50.564 -24.194  60.463  1.00  0.00           C  
ATOM    857  CG  GLU A  55     -51.763 -23.295  60.003  1.00  0.00           C  
ATOM    858  CD  GLU A  55     -52.589 -23.827  58.860  1.00  0.00           C  
ATOM    859  OE1 GLU A  55     -52.139 -23.679  57.739  1.00  0.00           O  
ATOM    860  OE2 GLU A  55     -53.659 -24.342  59.088  1.00  0.00           O  
ATOM    861  H   GLU A  55     -47.581 -25.076  59.991  1.00  0.00           H  
ATOM    862  HA  GLU A  55     -50.064 -25.003  58.545  1.00  0.00           H  
ATOM    863 1HB  GLU A  55     -50.984 -25.117  60.861  1.00  0.00           H  
ATOM    864 2HB  GLU A  55     -50.065 -23.683  61.288  1.00  0.00           H  
ATOM    865 1HG  GLU A  55     -52.416 -23.144  60.860  1.00  0.00           H  
ATOM    866 2HG  GLU A  55     -51.408 -22.346  59.708  1.00  0.00           H  
ATOM    867  N   VAL A  56     -49.513 -22.594  57.888  1.00  0.00           N  
ATOM    868  CA  VAL A  56     -49.023 -21.342  57.312  1.00  0.00           C  
ATOM    869  C   VAL A  56     -49.267 -20.076  58.135  1.00  0.00           C  
ATOM    870  O   VAL A  56     -48.371 -19.251  58.267  1.00  0.00           O  
ATOM    871  CB  VAL A  56     -49.597 -21.184  55.911  1.00  0.00           C  
ATOM    872  CG1 VAL A  56     -49.304 -19.879  55.388  1.00  0.00           C  
ATOM    873  CG2 VAL A  56     -48.922 -22.169  55.031  1.00  0.00           C  
ATOM    874  H   VAL A  56     -50.431 -22.960  57.615  1.00  0.00           H  
ATOM    875  HA  VAL A  56     -47.942 -21.447  57.198  1.00  0.00           H  
ATOM    876  HB  VAL A  56     -50.676 -21.349  55.932  1.00  0.00           H  
ATOM    877 1HG1 VAL A  56     -49.687 -19.771  54.371  1.00  0.00           H  
ATOM    878 2HG1 VAL A  56     -49.762 -19.154  56.030  1.00  0.00           H  
ATOM    879 3HG1 VAL A  56     -48.257 -19.773  55.397  1.00  0.00           H  
ATOM    880 1HG2 VAL A  56     -49.315 -22.094  54.045  1.00  0.00           H  
ATOM    881 2HG2 VAL A  56     -47.846 -21.991  55.013  1.00  0.00           H  
ATOM    882 3HG2 VAL A  56     -49.104 -23.114  55.411  1.00  0.00           H  
ATOM    883  N   LEU A  57     -50.474 -19.895  58.656  1.00  0.00           N  
ATOM    884  CA  LEU A  57     -50.781 -18.712  59.462  1.00  0.00           C  
ATOM    885  C   LEU A  57     -50.463 -17.353  58.789  1.00  0.00           C  
ATOM    886  O   LEU A  57     -49.702 -16.539  59.307  1.00  0.00           O  
ATOM    887  CB  LEU A  57     -50.130 -18.862  60.850  1.00  0.00           C  
ATOM    888  CG  LEU A  57     -50.668 -20.133  61.625  1.00  0.00           C  
ATOM    889  CD1 LEU A  57     -49.992 -20.356  62.967  1.00  0.00           C  
ATOM    890  CD2 LEU A  57     -52.154 -19.965  61.812  1.00  0.00           C  
ATOM    891  H   LEU A  57     -51.182 -20.605  58.516  1.00  0.00           H  
ATOM    892  HA  LEU A  57     -51.855 -18.720  59.638  1.00  0.00           H  
ATOM    893 1HB  LEU A  57     -49.058 -18.954  60.728  1.00  0.00           H  
ATOM    894 2HB  LEU A  57     -50.343 -17.973  61.453  1.00  0.00           H  
ATOM    895  HG  LEU A  57     -50.466 -20.999  61.044  1.00  0.00           H  
ATOM    896 1HD1 LEU A  57     -50.415 -21.243  63.437  1.00  0.00           H  
ATOM    897 2HD1 LEU A  57     -48.971 -20.515  62.840  1.00  0.00           H  
ATOM    898 3HD1 LEU A  57     -50.147 -19.500  63.610  1.00  0.00           H  
ATOM    899 1HD2 LEU A  57     -52.557 -20.845  62.313  1.00  0.00           H  
ATOM    900 2HD2 LEU A  57     -52.347 -19.078  62.419  1.00  0.00           H  
ATOM    901 3HD2 LEU A  57     -52.632 -19.852  60.838  1.00  0.00           H  
ATOM    902  N   ALA A  58     -51.101 -17.129  57.630  1.00  0.00           N  
ATOM    903  CA  ALA A  58     -51.046 -15.903  56.801  1.00  0.00           C  
ATOM    904  C   ALA A  58     -49.721 -15.540  56.095  1.00  0.00           C  
ATOM    905  O   ALA A  58     -49.294 -14.375  56.114  1.00  0.00           O  
ATOM    906  CB  ALA A  58     -51.481 -14.711  57.642  1.00  0.00           C  
ATOM    907  H   ALA A  58     -51.692 -17.875  57.297  1.00  0.00           H  
ATOM    908  HA  ALA A  58     -51.784 -16.036  56.008  1.00  0.00           H  
ATOM    909 1HB  ALA A  58     -51.530 -13.825  57.013  1.00  0.00           H  
ATOM    910 2HB  ALA A  58     -52.464 -14.906  58.065  1.00  0.00           H  
ATOM    911 3HB  ALA A  58     -50.796 -14.544  58.431  1.00  0.00           H  
ATOM    912  N   LEU A  59     -49.103 -16.522  55.443  1.00  0.00           N  
ATOM    913  CA  LEU A  59     -47.970 -16.272  54.545  1.00  0.00           C  
ATOM    914  C   LEU A  59     -48.558 -16.292  53.152  1.00  0.00           C  
ATOM    915  O   LEU A  59     -49.421 -17.129  52.869  1.00  0.00           O  
ATOM    916  CB  LEU A  59     -46.912 -17.376  54.530  1.00  0.00           C  
ATOM    917  CG  LEU A  59     -46.172 -17.721  55.751  1.00  0.00           C  
ATOM    918  CD1 LEU A  59     -45.358 -19.003  55.464  1.00  0.00           C  
ATOM    919  CD2 LEU A  59     -45.259 -16.569  56.078  1.00  0.00           C  
ATOM    920  H   LEU A  59     -49.463 -17.457  55.523  1.00  0.00           H  
ATOM    921  HA  LEU A  59     -47.526 -15.294  54.742  1.00  0.00           H  
ATOM    922 1HB  LEU A  59     -47.346 -18.257  54.140  1.00  0.00           H  
ATOM    923 2HB  LEU A  59     -46.162 -17.062  53.818  1.00  0.00           H  
ATOM    924  HG  LEU A  59     -46.858 -17.909  56.582  1.00  0.00           H  
ATOM    925 1HD1 LEU A  59     -44.796 -19.287  56.334  1.00  0.00           H  
ATOM    926 2HD1 LEU A  59     -46.025 -19.813  55.205  1.00  0.00           H  
ATOM    927 3HD1 LEU A  59     -44.680 -18.825  54.635  1.00  0.00           H  
ATOM    928 1HD2 LEU A  59     -44.690 -16.798  56.944  1.00  0.00           H  
ATOM    929 2HD2 LEU A  59     -44.585 -16.386  55.249  1.00  0.00           H  
ATOM    930 3HD2 LEU A  59     -45.850 -15.686  56.247  1.00  0.00           H  
ATOM    931  N   TYR A  60     -48.069 -15.442  52.274  1.00  0.00           N  
ATOM    932  CA  TYR A  60     -48.541 -15.449  50.907  1.00  0.00           C  
ATOM    933  C   TYR A  60     -47.344 -15.503  49.948  1.00  0.00           C  
ATOM    934  O   TYR A  60     -46.244 -15.099  50.325  1.00  0.00           O  
ATOM    935  CB  TYR A  60     -49.374 -14.188  50.672  1.00  0.00           C  
ATOM    936  CG  TYR A  60     -50.542 -14.063  51.653  1.00  0.00           C  
ATOM    937  CD1 TYR A  60     -50.330 -13.437  52.881  1.00  0.00           C  
ATOM    938  CD2 TYR A  60     -51.791 -14.577  51.352  1.00  0.00           C  
ATOM    939  CE1 TYR A  60     -51.355 -13.321  53.794  1.00  0.00           C  
ATOM    940  CE2 TYR A  60     -52.822 -14.461  52.273  1.00  0.00           C  
ATOM    941  CZ  TYR A  60     -52.605 -13.835  53.489  1.00  0.00           C  
ATOM    942  OH  TYR A  60     -53.634 -13.720  54.401  1.00  0.00           O  
ATOM    943  H   TYR A  60     -47.396 -14.729  52.574  1.00  0.00           H  
ATOM    944  HA  TYR A  60     -49.172 -16.316  50.775  1.00  0.00           H  
ATOM    945 1HB  TYR A  60     -48.731 -13.311  50.794  1.00  0.00           H  
ATOM    946 2HB  TYR A  60     -49.763 -14.173  49.659  1.00  0.00           H  
ATOM    947  HD1 TYR A  60     -49.338 -13.037  53.120  1.00  0.00           H  
ATOM    948  HD2 TYR A  60     -51.963 -15.074  50.396  1.00  0.00           H  
ATOM    949  HE1 TYR A  60     -51.174 -12.830  54.749  1.00  0.00           H  
ATOM    950  HE2 TYR A  60     -53.806 -14.866  52.040  1.00  0.00           H  
ATOM    951  HH  TYR A  60     -54.438 -14.088  54.023  1.00  0.00           H  
ATOM    952  N   PRO A  61     -47.486 -16.057  48.738  1.00  0.00           N  
ATOM    953  CA  PRO A  61     -46.474 -15.991  47.712  1.00  0.00           C  
ATOM    954  C   PRO A  61     -46.135 -14.523  47.523  1.00  0.00           C  
ATOM    955  O   PRO A  61     -47.030 -13.675  47.531  1.00  0.00           O  
ATOM    956  CB  PRO A  61     -47.182 -16.606  46.506  1.00  0.00           C  
ATOM    957  CG  PRO A  61     -48.209 -17.545  47.124  1.00  0.00           C  
ATOM    958  CD  PRO A  61     -48.691 -16.823  48.363  1.00  0.00           C  
ATOM    959  HA  PRO A  61     -45.592 -16.572  48.006  1.00  0.00           H  
ATOM    960 1HB  PRO A  61     -47.635 -15.811  45.894  1.00  0.00           H  
ATOM    961 2HB  PRO A  61     -46.449 -17.118  45.866  1.00  0.00           H  
ATOM    962 1HG  PRO A  61     -49.019 -17.756  46.409  1.00  0.00           H  
ATOM    963 2HG  PRO A  61     -47.741 -18.506  47.366  1.00  0.00           H  
ATOM    964 1HD  PRO A  61     -49.528 -16.151  48.136  1.00  0.00           H  
ATOM    965 2HD  PRO A  61     -48.946 -17.586  49.100  1.00  0.00           H  
ATOM    966  N   GLY A  62     -44.857 -14.219  47.383  1.00  0.00           N  
ATOM    967  CA  GLY A  62     -44.370 -12.854  47.235  1.00  0.00           C  
ATOM    968  C   GLY A  62     -43.908 -12.239  48.566  1.00  0.00           C  
ATOM    969  O   GLY A  62     -43.186 -11.238  48.570  1.00  0.00           O  
ATOM    970  H   GLY A  62     -44.174 -14.970  47.363  1.00  0.00           H  
ATOM    971 1HA  GLY A  62     -43.543 -12.846  46.526  1.00  0.00           H  
ATOM    972 2HA  GLY A  62     -45.157 -12.236  46.809  1.00  0.00           H  
ATOM    973  N   ASP A  63     -44.296 -12.837  49.699  1.00  0.00           N  
ATOM    974  CA  ASP A  63     -43.866 -12.322  50.999  1.00  0.00           C  
ATOM    975  C   ASP A  63     -42.365 -12.453  51.150  1.00  0.00           C  
ATOM    976  O   ASP A  63     -41.745 -13.384  50.628  1.00  0.00           O  
ATOM    977  CB  ASP A  63     -44.600 -12.988  52.155  1.00  0.00           C  
ATOM    978  CG  ASP A  63     -46.047 -12.507  52.269  1.00  0.00           C  
ATOM    979  OD1 ASP A  63     -46.410 -11.556  51.608  1.00  0.00           O  
ATOM    980  OD2 ASP A  63     -46.782 -13.109  53.020  1.00  0.00           O  
ATOM    981  H   ASP A  63     -44.909 -13.653  49.675  1.00  0.00           H  
ATOM    982  HA  ASP A  63     -44.106 -11.260  51.040  1.00  0.00           H  
ATOM    983 1HB  ASP A  63     -44.603 -14.036  52.008  1.00  0.00           H  
ATOM    984 2HB  ASP A  63     -44.084 -12.785  53.099  1.00  0.00           H  
ATOM    985  N   LYS A  64     -41.768 -11.538  51.894  1.00  0.00           N  
ATOM    986  CA  LYS A  64     -40.322 -11.555  52.024  1.00  0.00           C  
ATOM    987  C   LYS A  64     -39.771 -12.658  52.900  1.00  0.00           C  
ATOM    988  O   LYS A  64     -40.369 -13.044  53.918  1.00  0.00           O  
ATOM    989  CB  LYS A  64     -39.815 -10.213  52.552  1.00  0.00           C  
ATOM    990  CG  LYS A  64     -40.139  -9.032  51.641  1.00  0.00           C  
ATOM    991  CD  LYS A  64     -39.431  -9.156  50.282  1.00  0.00           C  
ATOM    992  CE  LYS A  64     -39.673  -7.921  49.418  1.00  0.00           C  
ATOM    993  NZ  LYS A  64     -39.094  -8.066  48.044  1.00  0.00           N  
ATOM    994  H   LYS A  64     -42.314 -10.803  52.325  1.00  0.00           H  
ATOM    995  HA  LYS A  64     -39.899 -11.698  51.028  1.00  0.00           H  
ATOM    996 1HB  LYS A  64     -40.256 -10.018  53.530  1.00  0.00           H  
ATOM    997 2HB  LYS A  64     -38.730 -10.259  52.686  1.00  0.00           H  
ATOM    998 1HG  LYS A  64     -41.214  -8.998  51.468  1.00  0.00           H  
ATOM    999 2HG  LYS A  64     -39.834  -8.101  52.119  1.00  0.00           H  
ATOM   1000 1HD  LYS A  64     -38.356  -9.287  50.438  1.00  0.00           H  
ATOM   1001 2HD  LYS A  64     -39.807 -10.039  49.754  1.00  0.00           H  
ATOM   1002 1HE  LYS A  64     -40.746  -7.750  49.334  1.00  0.00           H  
ATOM   1003 2HE  LYS A  64     -39.215  -7.058  49.905  1.00  0.00           H  
ATOM   1004 1HZ  LYS A  64     -39.274  -7.228  47.509  1.00  0.00           H  
ATOM   1005 2HZ  LYS A  64     -38.097  -8.216  48.108  1.00  0.00           H  
ATOM   1006 3HZ  LYS A  64     -39.526  -8.858  47.584  1.00  0.00           H  
ATOM   1007  N   VAL A  65     -38.591 -13.103  52.490  1.00  0.00           N  
ATOM   1008  CA  VAL A  65     -37.777 -14.052  53.213  1.00  0.00           C  
ATOM   1009  C   VAL A  65     -36.508 -13.316  53.613  1.00  0.00           C  
ATOM   1010  O   VAL A  65     -35.871 -12.628  52.792  1.00  0.00           O  
ATOM   1011  CB  VAL A  65     -37.456 -15.292  52.365  1.00  0.00           C  
ATOM   1012  CG1 VAL A  65     -36.580 -16.245  53.149  1.00  0.00           C  
ATOM   1013  CG2 VAL A  65     -38.754 -15.985  51.955  1.00  0.00           C  
ATOM   1014  H   VAL A  65     -38.237 -12.740  51.607  1.00  0.00           H  
ATOM   1015  HA  VAL A  65     -38.302 -14.370  54.109  1.00  0.00           H  
ATOM   1016  HB  VAL A  65     -36.913 -14.989  51.479  1.00  0.00           H  
ATOM   1017 1HG1 VAL A  65     -36.380 -17.099  52.533  1.00  0.00           H  
ATOM   1018 2HG1 VAL A  65     -35.645 -15.757  53.425  1.00  0.00           H  
ATOM   1019 3HG1 VAL A  65     -37.097 -16.565  54.052  1.00  0.00           H  
ATOM   1020 1HG2 VAL A  65     -38.512 -16.833  51.344  1.00  0.00           H  
ATOM   1021 2HG2 VAL A  65     -39.298 -16.312  52.815  1.00  0.00           H  
ATOM   1022 3HG2 VAL A  65     -39.372 -15.315  51.403  1.00  0.00           H  
ATOM   1023  N   LEU A  66     -36.166 -13.438  54.881  1.00  0.00           N  
ATOM   1024  CA  LEU A  66     -35.026 -12.772  55.453  1.00  0.00           C  
ATOM   1025  C   LEU A  66     -34.103 -13.765  56.151  1.00  0.00           C  
ATOM   1026  O   LEU A  66     -34.572 -14.811  56.589  1.00  0.00           O  
ATOM   1027  CB  LEU A  66     -35.533 -11.757  56.499  1.00  0.00           C  
ATOM   1028  CG  LEU A  66     -36.560 -10.712  56.002  1.00  0.00           C  
ATOM   1029  CD1 LEU A  66     -37.990 -11.237  56.218  1.00  0.00           C  
ATOM   1030  CD2 LEU A  66     -36.330  -9.414  56.731  1.00  0.00           C  
ATOM   1031  H   LEU A  66     -36.759 -13.992  55.486  1.00  0.00           H  
ATOM   1032  HA  LEU A  66     -34.491 -12.286  54.658  1.00  0.00           H  
ATOM   1033 1HB  LEU A  66     -35.987 -12.301  57.324  1.00  0.00           H  
ATOM   1034 2HB  LEU A  66     -34.679 -11.211  56.884  1.00  0.00           H  
ATOM   1035  HG  LEU A  66     -36.442 -10.563  54.950  1.00  0.00           H  
ATOM   1036 1HD1 LEU A  66     -38.706 -10.502  55.854  1.00  0.00           H  
ATOM   1037 2HD1 LEU A  66     -38.135 -12.165  55.682  1.00  0.00           H  
ATOM   1038 3HD1 LEU A  66     -38.159 -11.413  57.280  1.00  0.00           H  
ATOM   1039 1HD2 LEU A  66     -37.043  -8.668  56.386  1.00  0.00           H  
ATOM   1040 2HD2 LEU A  66     -36.460  -9.567  57.802  1.00  0.00           H  
ATOM   1041 3HD2 LEU A  66     -35.322  -9.064  56.538  1.00  0.00           H  
ATOM   1042  N   ILE A  67     -32.811 -13.456  56.250  1.00  0.00           N  
ATOM   1043  CA  ILE A  67     -31.911 -14.279  57.066  1.00  0.00           C  
ATOM   1044  C   ILE A  67     -31.401 -13.426  58.203  1.00  0.00           C  
ATOM   1045  O   ILE A  67     -30.757 -12.403  57.974  1.00  0.00           O  
ATOM   1046  CB  ILE A  67     -30.706 -14.870  56.296  1.00  0.00           C  
ATOM   1047  CG1 ILE A  67     -31.194 -15.737  55.166  1.00  0.00           C  
ATOM   1048  CG2 ILE A  67     -29.861 -15.693  57.254  1.00  0.00           C  
ATOM   1049  CD1 ILE A  67     -30.103 -16.268  54.226  1.00  0.00           C  
ATOM   1050  H   ILE A  67     -32.486 -12.595  55.811  1.00  0.00           H  
ATOM   1051  HA  ILE A  67     -32.467 -15.108  57.499  1.00  0.00           H  
ATOM   1052  HB  ILE A  67     -30.108 -14.064  55.870  1.00  0.00           H  
ATOM   1053 1HG1 ILE A  67     -31.716 -16.566  55.576  1.00  0.00           H  
ATOM   1054 2HG1 ILE A  67     -31.884 -15.151  54.614  1.00  0.00           H  
ATOM   1055 1HG2 ILE A  67     -29.008 -16.118  56.729  1.00  0.00           H  
ATOM   1056 2HG2 ILE A  67     -29.511 -15.053  58.051  1.00  0.00           H  
ATOM   1057 3HG2 ILE A  67     -30.467 -16.495  57.674  1.00  0.00           H  
ATOM   1058 1HD1 ILE A  67     -30.557 -16.858  53.436  1.00  0.00           H  
ATOM   1059 2HD1 ILE A  67     -29.561 -15.454  53.781  1.00  0.00           H  
ATOM   1060 3HD1 ILE A  67     -29.403 -16.889  54.782  1.00  0.00           H  
ATOM   1061  N   MET A  68     -31.724 -13.814  59.427  1.00  0.00           N  
ATOM   1062  CA  MET A  68     -31.337 -13.047  60.605  1.00  0.00           C  
ATOM   1063  C   MET A  68     -31.669 -11.549  60.488  1.00  0.00           C  
ATOM   1064  O   MET A  68     -30.880 -10.694  60.890  1.00  0.00           O  
ATOM   1065  CB  MET A  68     -29.851 -13.264  60.858  1.00  0.00           C  
ATOM   1066  CG  MET A  68     -29.527 -14.702  61.259  1.00  0.00           C  
ATOM   1067  SD  MET A  68     -27.784 -14.972  61.585  1.00  0.00           S  
ATOM   1068  CE  MET A  68     -27.158 -14.989  59.915  1.00  0.00           C  
ATOM   1069  H   MET A  68     -32.233 -14.691  59.555  1.00  0.00           H  
ATOM   1070  HA  MET A  68     -31.894 -13.439  61.455  1.00  0.00           H  
ATOM   1071 1HB  MET A  68     -29.275 -13.012  59.971  1.00  0.00           H  
ATOM   1072 2HB  MET A  68     -29.520 -12.604  61.661  1.00  0.00           H  
ATOM   1073 1HG  MET A  68     -30.091 -14.961  62.155  1.00  0.00           H  
ATOM   1074 2HG  MET A  68     -29.841 -15.373  60.464  1.00  0.00           H  
ATOM   1075 1HE  MET A  68     -26.083 -15.135  59.929  1.00  0.00           H  
ATOM   1076 2HE  MET A  68     -27.625 -15.798  59.363  1.00  0.00           H  
ATOM   1077 3HE  MET A  68     -27.387 -14.039  59.430  1.00  0.00           H  
ATOM   1078  N   GLY A  69     -32.846 -11.242  59.939  1.00  0.00           N  
ATOM   1079  CA  GLY A  69     -33.333  -9.872  59.778  1.00  0.00           C  
ATOM   1080  C   GLY A  69     -32.979  -9.202  58.440  1.00  0.00           C  
ATOM   1081  O   GLY A  69     -33.506  -8.133  58.128  1.00  0.00           O  
ATOM   1082  H   GLY A  69     -33.436 -11.999  59.630  1.00  0.00           H  
ATOM   1083 1HA  GLY A  69     -34.417  -9.875  59.896  1.00  0.00           H  
ATOM   1084 2HA  GLY A  69     -32.939  -9.266  60.591  1.00  0.00           H  
ATOM   1085  N   VAL A  70     -32.111  -9.816  57.640  1.00  0.00           N  
ATOM   1086  CA  VAL A  70     -31.713  -9.235  56.356  1.00  0.00           C  
ATOM   1087  C   VAL A  70     -32.574  -9.751  55.223  1.00  0.00           C  
ATOM   1088  O   VAL A  70     -32.681 -10.951  55.044  1.00  0.00           O  
ATOM   1089  CB  VAL A  70     -30.247  -9.600  56.066  1.00  0.00           C  
ATOM   1090  CG1 VAL A  70     -29.818  -9.067  54.696  1.00  0.00           C  
ATOM   1091  CG2 VAL A  70     -29.384  -9.050  57.186  1.00  0.00           C  
ATOM   1092  H   VAL A  70     -31.686 -10.696  57.929  1.00  0.00           H  
ATOM   1093  HA  VAL A  70     -31.812  -8.150  56.413  1.00  0.00           H  
ATOM   1094  HB  VAL A  70     -30.146 -10.687  56.037  1.00  0.00           H  
ATOM   1095 1HG1 VAL A  70     -28.784  -9.346  54.508  1.00  0.00           H  
ATOM   1096 2HG1 VAL A  70     -30.452  -9.498  53.920  1.00  0.00           H  
ATOM   1097 3HG1 VAL A  70     -29.911  -7.984  54.678  1.00  0.00           H  
ATOM   1098 1HG2 VAL A  70     -28.343  -9.317  57.010  1.00  0.00           H  
ATOM   1099 2HG2 VAL A  70     -29.481  -7.967  57.225  1.00  0.00           H  
ATOM   1100 3HG2 VAL A  70     -29.715  -9.483  58.137  1.00  0.00           H  
ATOM   1101  N   ARG A  71     -33.196  -8.881  54.433  1.00  0.00           N  
ATOM   1102  CA  ARG A  71     -34.008  -9.427  53.340  1.00  0.00           C  
ATOM   1103  C   ARG A  71     -33.112 -10.105  52.315  1.00  0.00           C  
ATOM   1104  O   ARG A  71     -32.133  -9.506  51.869  1.00  0.00           O  
ATOM   1105  CB  ARG A  71     -34.831  -8.342  52.663  1.00  0.00           C  
ATOM   1106  CG  ARG A  71     -35.958  -7.772  53.515  1.00  0.00           C  
ATOM   1107  CD  ARG A  71     -36.702  -6.689  52.825  1.00  0.00           C  
ATOM   1108  NE  ARG A  71     -37.783  -6.166  53.652  1.00  0.00           N  
ATOM   1109  CZ  ARG A  71     -38.535  -5.088  53.348  1.00  0.00           C  
ATOM   1110  NH1 ARG A  71     -38.313  -4.414  52.240  1.00  0.00           N  
ATOM   1111  NH2 ARG A  71     -39.497  -4.704  54.169  1.00  0.00           N  
ATOM   1112  H   ARG A  71     -33.112  -7.884  54.585  1.00  0.00           H  
ATOM   1113  HA  ARG A  71     -34.682 -10.172  53.735  1.00  0.00           H  
ATOM   1114 1HB  ARG A  71     -34.181  -7.519  52.372  1.00  0.00           H  
ATOM   1115 2HB  ARG A  71     -35.281  -8.746  51.755  1.00  0.00           H  
ATOM   1116 1HG  ARG A  71     -36.668  -8.561  53.738  1.00  0.00           H  
ATOM   1117 2HG  ARG A  71     -35.550  -7.371  54.442  1.00  0.00           H  
ATOM   1118 1HD  ARG A  71     -36.023  -5.870  52.591  1.00  0.00           H  
ATOM   1119 2HD  ARG A  71     -37.134  -7.079  51.903  1.00  0.00           H  
ATOM   1120  HE  ARG A  71     -37.989  -6.652  54.515  1.00  0.00           H  
ATOM   1121 1HH1 ARG A  71     -37.575  -4.702  51.613  1.00  0.00           H  
ATOM   1122 2HH1 ARG A  71     -38.876  -3.605  52.018  1.00  0.00           H  
ATOM   1123 1HH2 ARG A  71     -39.669  -5.217  55.021  1.00  0.00           H  
ATOM   1124 2HH2 ARG A  71     -40.059  -3.896  53.944  1.00  0.00           H  
ATOM   1125  N   VAL A  72     -33.457 -11.337  51.925  1.00  0.00           N  
ATOM   1126  CA  VAL A  72     -32.653 -12.065  50.944  1.00  0.00           C  
ATOM   1127  C   VAL A  72     -33.466 -12.621  49.777  1.00  0.00           C  
ATOM   1128  O   VAL A  72     -32.902 -13.024  48.747  1.00  0.00           O  
ATOM   1129  CB  VAL A  72     -31.952 -13.246  51.616  1.00  0.00           C  
ATOM   1130  CG1 VAL A  72     -31.027 -12.742  52.716  1.00  0.00           C  
ATOM   1131  CG2 VAL A  72     -32.992 -14.207  52.152  1.00  0.00           C  
ATOM   1132  H   VAL A  72     -34.278 -11.780  52.335  1.00  0.00           H  
ATOM   1133  HA  VAL A  72     -31.898 -11.386  50.546  1.00  0.00           H  
ATOM   1134  HB  VAL A  72     -31.334 -13.747  50.879  1.00  0.00           H  
ATOM   1135 1HG1 VAL A  72     -30.511 -13.557  53.166  1.00  0.00           H  
ATOM   1136 2HG1 VAL A  72     -30.318 -12.052  52.303  1.00  0.00           H  
ATOM   1137 3HG1 VAL A  72     -31.592 -12.245  53.458  1.00  0.00           H  
ATOM   1138 1HG2 VAL A  72     -32.504 -15.037  52.595  1.00  0.00           H  
ATOM   1139 2HG2 VAL A  72     -33.600 -13.705  52.891  1.00  0.00           H  
ATOM   1140 3HG2 VAL A  72     -33.624 -14.564  51.350  1.00  0.00           H  
ATOM   1141  N   GLY A  73     -34.791 -12.656  49.935  1.00  0.00           N  
ATOM   1142  CA  GLY A  73     -35.613 -13.288  48.922  1.00  0.00           C  
ATOM   1143  C   GLY A  73     -37.110 -13.235  49.199  1.00  0.00           C  
ATOM   1144  O   GLY A  73     -37.618 -12.317  49.856  1.00  0.00           O  
ATOM   1145  H   GLY A  73     -35.213 -12.335  50.801  1.00  0.00           H  
ATOM   1146 1HA  GLY A  73     -35.405 -12.838  47.952  1.00  0.00           H  
ATOM   1147 2HA  GLY A  73     -35.307 -14.321  48.855  1.00  0.00           H  
ATOM   1148  N   SER A  74     -37.830 -14.204  48.642  1.00  0.00           N  
ATOM   1149  CA  SER A  74     -39.290 -14.214  48.757  1.00  0.00           C  
ATOM   1150  C   SER A  74     -39.927 -15.598  48.618  1.00  0.00           C  
ATOM   1151  O   SER A  74     -39.318 -16.541  48.104  1.00  0.00           O  
ATOM   1152  CB  SER A  74     -39.886 -13.272  47.731  1.00  0.00           C  
ATOM   1153  OG  SER A  74     -39.644 -13.716  46.423  1.00  0.00           O  
ATOM   1154  H   SER A  74     -37.329 -14.945  48.150  1.00  0.00           H  
ATOM   1155  HA  SER A  74     -39.544 -13.826  49.736  1.00  0.00           H  
ATOM   1156 1HB  SER A  74     -40.962 -13.201  47.899  1.00  0.00           H  
ATOM   1157 2HB  SER A  74     -39.477 -12.274  47.866  1.00  0.00           H  
ATOM   1158  HG  SER A  74     -40.038 -14.592  46.367  1.00  0.00           H  
ATOM   1159  N   ILE A  75     -41.186 -15.715  49.045  1.00  0.00           N  
ATOM   1160  CA  ILE A  75     -41.896 -16.982  48.868  1.00  0.00           C  
ATOM   1161  C   ILE A  75     -42.371 -17.134  47.428  1.00  0.00           C  
ATOM   1162  O   ILE A  75     -43.053 -16.266  46.886  1.00  0.00           O  
ATOM   1163  CB  ILE A  75     -43.116 -17.119  49.807  1.00  0.00           C  
ATOM   1164  CG1 ILE A  75     -42.695 -17.108  51.253  1.00  0.00           C  
ATOM   1165  CG2 ILE A  75     -43.871 -18.411  49.505  1.00  0.00           C  
ATOM   1166  CD1 ILE A  75     -43.842 -17.050  52.208  1.00  0.00           C  
ATOM   1167  H   ILE A  75     -41.628 -14.916  49.510  1.00  0.00           H  
ATOM   1168  HA  ILE A  75     -41.218 -17.798  49.088  1.00  0.00           H  
ATOM   1169  HB  ILE A  75     -43.785 -16.269  49.660  1.00  0.00           H  
ATOM   1170 1HG1 ILE A  75     -42.152 -17.989  51.455  1.00  0.00           H  
ATOM   1171 2HG1 ILE A  75     -42.053 -16.240  51.430  1.00  0.00           H  
ATOM   1172 1HG2 ILE A  75     -44.724 -18.485  50.164  1.00  0.00           H  
ATOM   1173 2HG2 ILE A  75     -44.210 -18.410  48.485  1.00  0.00           H  
ATOM   1174 3HG2 ILE A  75     -43.215 -19.267  49.660  1.00  0.00           H  
ATOM   1175 1HD1 ILE A  75     -43.462 -17.046  53.221  1.00  0.00           H  
ATOM   1176 2HD1 ILE A  75     -44.420 -16.165  52.036  1.00  0.00           H  
ATOM   1177 3HD1 ILE A  75     -44.477 -17.920  52.061  1.00  0.00           H  
ATOM   1178  N   ASP A  76     -42.011 -18.237  46.795  1.00  0.00           N  
ATOM   1179  CA  ASP A  76     -42.434 -18.501  45.428  1.00  0.00           C  
ATOM   1180  C   ASP A  76     -43.844 -19.061  45.438  1.00  0.00           C  
ATOM   1181  O   ASP A  76     -44.715 -18.611  44.689  1.00  0.00           O  
ATOM   1182  CB  ASP A  76     -41.483 -19.473  44.734  1.00  0.00           C  
ATOM   1183  CG  ASP A  76     -41.785 -19.673  43.226  1.00  0.00           C  
ATOM   1184  OD1 ASP A  76     -41.731 -18.710  42.493  1.00  0.00           O  
ATOM   1185  OD2 ASP A  76     -42.025 -20.792  42.819  1.00  0.00           O  
ATOM   1186  H   ASP A  76     -41.457 -18.929  47.282  1.00  0.00           H  
ATOM   1187  HA  ASP A  76     -42.438 -17.562  44.875  1.00  0.00           H  
ATOM   1188 1HB  ASP A  76     -40.471 -19.105  44.847  1.00  0.00           H  
ATOM   1189 2HB  ASP A  76     -41.530 -20.442  45.233  1.00  0.00           H  
ATOM   1190  N   SER A  77     -44.070 -20.054  46.296  1.00  0.00           N  
ATOM   1191  CA  SER A  77     -45.394 -20.656  46.349  1.00  0.00           C  
ATOM   1192  C   SER A  77     -45.708 -21.358  47.659  1.00  0.00           C  
ATOM   1193  O   SER A  77     -44.812 -21.762  48.407  1.00  0.00           O  
ATOM   1194  CB  SER A  77     -45.555 -21.648  45.212  1.00  0.00           C  
ATOM   1195  OG  SER A  77     -44.712 -22.754  45.377  1.00  0.00           O  
ATOM   1196  H   SER A  77     -43.306 -20.366  46.896  1.00  0.00           H  
ATOM   1197  HA  SER A  77     -46.126 -19.861  46.215  1.00  0.00           H  
ATOM   1198 1HB  SER A  77     -46.590 -21.984  45.164  1.00  0.00           H  
ATOM   1199 2HB  SER A  77     -45.326 -21.156  44.265  1.00  0.00           H  
ATOM   1200  HG  SER A  77     -44.856 -23.313  44.603  1.00  0.00           H  
ATOM   1201  N   ILE A  78     -47.005 -21.525  47.913  1.00  0.00           N  
ATOM   1202  CA  ILE A  78     -47.485 -22.265  49.071  1.00  0.00           C  
ATOM   1203  C   ILE A  78     -48.488 -23.331  48.637  1.00  0.00           C  
ATOM   1204  O   ILE A  78     -49.452 -23.028  47.927  1.00  0.00           O  
ATOM   1205  CB  ILE A  78     -48.114 -21.332  50.113  1.00  0.00           C  
ATOM   1206  CG1 ILE A  78     -47.077 -20.291  50.564  1.00  0.00           C  
ATOM   1207  CG2 ILE A  78     -48.609 -22.136  51.284  1.00  0.00           C  
ATOM   1208  CD1 ILE A  78     -47.593 -19.266  51.490  1.00  0.00           C  
ATOM   1209  H   ILE A  78     -47.681 -21.152  47.264  1.00  0.00           H  
ATOM   1210  HA  ILE A  78     -46.643 -22.764  49.537  1.00  0.00           H  
ATOM   1211  HB  ILE A  78     -48.950 -20.796  49.667  1.00  0.00           H  
ATOM   1212 1HG1 ILE A  78     -46.260 -20.799  51.021  1.00  0.00           H  
ATOM   1213 2HG1 ILE A  78     -46.714 -19.765  49.693  1.00  0.00           H  
ATOM   1214 1HG2 ILE A  78     -49.049 -21.453  51.989  1.00  0.00           H  
ATOM   1215 2HG2 ILE A  78     -49.357 -22.853  50.953  1.00  0.00           H  
ATOM   1216 3HG2 ILE A  78     -47.780 -22.672  51.747  1.00  0.00           H  
ATOM   1217 1HD1 ILE A  78     -46.800 -18.571  51.738  1.00  0.00           H  
ATOM   1218 2HD1 ILE A  78     -48.407 -18.729  51.027  1.00  0.00           H  
ATOM   1219 3HD1 ILE A  78     -47.953 -19.748  52.396  1.00  0.00           H  
ATOM   1220  N   GLU A  79     -48.248 -24.575  49.050  1.00  0.00           N  
ATOM   1221  CA  GLU A  79     -49.101 -25.705  48.679  1.00  0.00           C  
ATOM   1222  C   GLU A  79     -49.441 -26.584  49.879  1.00  0.00           C  
ATOM   1223  O   GLU A  79     -48.672 -26.674  50.834  1.00  0.00           O  
ATOM   1224  CB  GLU A  79     -48.396 -26.565  47.624  1.00  0.00           C  
ATOM   1225  CG  GLU A  79     -48.059 -25.855  46.301  1.00  0.00           C  
ATOM   1226  CD  GLU A  79     -47.371 -26.771  45.280  1.00  0.00           C  
ATOM   1227  OE1 GLU A  79     -47.199 -27.947  45.562  1.00  0.00           O  
ATOM   1228  OE2 GLU A  79     -47.016 -26.295  44.231  1.00  0.00           O  
ATOM   1229  H   GLU A  79     -47.432 -24.731  49.642  1.00  0.00           H  
ATOM   1230  HA  GLU A  79     -50.033 -25.320  48.266  1.00  0.00           H  
ATOM   1231 1HB  GLU A  79     -47.474 -26.917  48.040  1.00  0.00           H  
ATOM   1232 2HB  GLU A  79     -49.005 -27.439  47.398  1.00  0.00           H  
ATOM   1233 1HG  GLU A  79     -48.978 -25.457  45.869  1.00  0.00           H  
ATOM   1234 2HG  GLU A  79     -47.398 -25.015  46.513  1.00  0.00           H  
ATOM   1235  N   THR A  80     -50.577 -27.268  49.841  1.00  0.00           N  
ATOM   1236  CA  THR A  80     -50.878 -28.181  50.939  1.00  0.00           C  
ATOM   1237  C   THR A  80     -50.185 -29.528  50.724  1.00  0.00           C  
ATOM   1238  O   THR A  80     -50.252 -30.101  49.636  1.00  0.00           O  
ATOM   1239  CB  THR A  80     -52.392 -28.379  51.104  1.00  0.00           C  
ATOM   1240  OG1 THR A  80     -53.023 -27.118  51.373  1.00  0.00           O  
ATOM   1241  CG2 THR A  80     -52.649 -29.335  52.270  1.00  0.00           C  
ATOM   1242  H   THR A  80     -51.213 -27.175  49.060  1.00  0.00           H  
ATOM   1243  HA  THR A  80     -50.485 -27.767  51.860  1.00  0.00           H  
ATOM   1244  HB  THR A  80     -52.810 -28.777  50.191  1.00  0.00           H  
ATOM   1245  HG1 THR A  80     -53.980 -27.248  51.462  1.00  0.00           H  
ATOM   1246 1HG2 THR A  80     -53.718 -29.478  52.398  1.00  0.00           H  
ATOM   1247 2HG2 THR A  80     -52.182 -30.292  52.072  1.00  0.00           H  
ATOM   1248 3HG2 THR A  80     -52.230 -28.928  53.187  1.00  0.00           H  
ATOM   1249  N   ALA A  81     -49.464 -29.987  51.743  1.00  0.00           N  
ATOM   1250  CA  ALA A  81     -48.731 -31.249  51.738  1.00  0.00           C  
ATOM   1251  C   ALA A  81     -49.339 -32.247  52.725  1.00  0.00           C  
ATOM   1252  O   ALA A  81     -48.814 -32.448  53.825  1.00  0.00           O  
ATOM   1253  CB  ALA A  81     -47.278 -31.003  52.080  1.00  0.00           C  
ATOM   1254  H   ALA A  81     -49.452 -29.461  52.611  1.00  0.00           H  
ATOM   1255  HA  ALA A  81     -48.799 -31.680  50.739  1.00  0.00           H  
ATOM   1256 1HB  ALA A  81     -46.730 -31.942  52.051  1.00  0.00           H  
ATOM   1257 2HB  ALA A  81     -46.856 -30.313  51.357  1.00  0.00           H  
ATOM   1258 3HB  ALA A  81     -47.210 -30.570  53.078  1.00  0.00           H  
ATOM   1259  N   GLY A  82     -50.422 -32.901  52.344  1.00  0.00           N  
ATOM   1260  CA  GLY A  82     -51.089 -33.776  53.299  1.00  0.00           C  
ATOM   1261  C   GLY A  82     -51.613 -32.951  54.460  1.00  0.00           C  
ATOM   1262  O   GLY A  82     -52.340 -31.979  54.259  1.00  0.00           O  
ATOM   1263  H   GLY A  82     -50.810 -32.747  51.424  1.00  0.00           H  
ATOM   1264 1HA  GLY A  82     -51.900 -34.322  52.828  1.00  0.00           H  
ATOM   1265 2HA  GLY A  82     -50.378 -34.514  53.669  1.00  0.00           H  
ATOM   1266  N   ASP A  83     -51.245 -33.334  55.674  1.00  0.00           N  
ATOM   1267  CA  ASP A  83     -51.687 -32.625  56.871  1.00  0.00           C  
ATOM   1268  C   ASP A  83     -50.877 -31.358  57.169  1.00  0.00           C  
ATOM   1269  O   ASP A  83     -51.217 -30.608  58.084  1.00  0.00           O  
ATOM   1270  CB  ASP A  83     -51.629 -33.550  58.093  1.00  0.00           C  
ATOM   1271  CG  ASP A  83     -50.211 -34.058  58.389  1.00  0.00           C  
ATOM   1272  OD1 ASP A  83     -49.613 -34.636  57.511  1.00  0.00           O  
ATOM   1273  OD2 ASP A  83     -49.718 -33.837  59.489  1.00  0.00           O  
ATOM   1274  H   ASP A  83     -50.638 -34.134  55.769  1.00  0.00           H  
ATOM   1275  HA  ASP A  83     -52.724 -32.327  56.718  1.00  0.00           H  
ATOM   1276 1HB  ASP A  83     -52.002 -33.017  58.967  1.00  0.00           H  
ATOM   1277 2HB  ASP A  83     -52.284 -34.408  57.931  1.00  0.00           H  
ATOM   1278  N   LYS A  84     -49.781 -31.151  56.441  1.00  0.00           N  
ATOM   1279  CA  LYS A  84     -48.895 -30.015  56.685  1.00  0.00           C  
ATOM   1280  C   LYS A  84     -48.802 -29.144  55.451  1.00  0.00           C  
ATOM   1281  O   LYS A  84     -49.368 -29.483  54.414  1.00  0.00           O  
ATOM   1282  CB  LYS A  84     -47.527 -30.498  57.156  1.00  0.00           C  
ATOM   1283  CG  LYS A  84     -47.623 -31.248  58.498  1.00  0.00           C  
ATOM   1284  CD  LYS A  84     -46.297 -31.588  59.069  1.00  0.00           C  
ATOM   1285  CE  LYS A  84     -46.423 -32.318  60.423  1.00  0.00           C  
ATOM   1286  NZ  LYS A  84     -47.030 -33.697  60.299  1.00  0.00           N  
ATOM   1287  H   LYS A  84     -49.548 -31.791  55.680  1.00  0.00           H  
ATOM   1288  HA  LYS A  84     -49.320 -29.402  57.481  1.00  0.00           H  
ATOM   1289 1HB  LYS A  84     -47.103 -31.175  56.414  1.00  0.00           H  
ATOM   1290 2HB  LYS A  84     -46.846 -29.656  57.268  1.00  0.00           H  
ATOM   1291 1HG  LYS A  84     -48.199 -30.661  59.211  1.00  0.00           H  
ATOM   1292 2HG  LYS A  84     -48.149 -32.177  58.332  1.00  0.00           H  
ATOM   1293 1HD  LYS A  84     -45.749 -32.216  58.368  1.00  0.00           H  
ATOM   1294 2HD  LYS A  84     -45.749 -30.658  59.223  1.00  0.00           H  
ATOM   1295 1HE  LYS A  84     -45.432 -32.417  60.854  1.00  0.00           H  
ATOM   1296 2HE  LYS A  84     -47.042 -31.720  61.093  1.00  0.00           H  
ATOM   1297 1HZ  LYS A  84     -47.079 -34.126  61.205  1.00  0.00           H  
ATOM   1298 2HZ  LYS A  84     -47.990 -33.663  59.911  1.00  0.00           H  
ATOM   1299 3HZ  LYS A  84     -46.465 -34.265  59.694  1.00  0.00           H  
ATOM   1300  N   MET A  85     -48.171 -27.984  55.582  1.00  0.00           N  
ATOM   1301  CA  MET A  85     -48.044 -27.078  54.454  1.00  0.00           C  
ATOM   1302  C   MET A  85     -46.619 -26.977  53.926  1.00  0.00           C  
ATOM   1303  O   MET A  85     -45.652 -26.983  54.690  1.00  0.00           O  
ATOM   1304  CB  MET A  85     -48.550 -25.720  54.873  1.00  0.00           C  
ATOM   1305  CG  MET A  85     -50.012 -25.733  55.381  1.00  0.00           C  
ATOM   1306  SD  MET A  85     -51.146 -26.164  54.102  1.00  0.00           S  
ATOM   1307  CE  MET A  85     -50.904 -24.804  52.955  1.00  0.00           C  
ATOM   1308  H   MET A  85     -47.735 -27.735  56.468  1.00  0.00           H  
ATOM   1309  HA  MET A  85     -48.665 -27.445  53.639  1.00  0.00           H  
ATOM   1310 1HB  MET A  85     -47.916 -25.328  55.673  1.00  0.00           H  
ATOM   1311 2HB  MET A  85     -48.478 -25.036  54.021  1.00  0.00           H  
ATOM   1312 1HG  MET A  85     -50.095 -26.480  56.172  1.00  0.00           H  
ATOM   1313 2HG  MET A  85     -50.329 -24.796  55.808  1.00  0.00           H  
ATOM   1314 1HE  MET A  85     -51.549 -24.938  52.086  1.00  0.00           H  
ATOM   1315 2HE  MET A  85     -51.146 -23.863  53.449  1.00  0.00           H  
ATOM   1316 3HE  MET A  85     -49.861 -24.789  52.630  1.00  0.00           H  
ATOM   1317  N   LYS A  86     -46.498 -26.830  52.615  1.00  0.00           N  
ATOM   1318  CA  LYS A  86     -45.212 -26.656  51.956  1.00  0.00           C  
ATOM   1319  C   LYS A  86     -45.030 -25.228  51.476  1.00  0.00           C  
ATOM   1320  O   LYS A  86     -45.875 -24.691  50.754  1.00  0.00           O  
ATOM   1321  CB  LYS A  86     -45.112 -27.584  50.758  1.00  0.00           C  
ATOM   1322  CG  LYS A  86     -43.824 -27.511  50.011  1.00  0.00           C  
ATOM   1323  CD  LYS A  86     -43.786 -28.551  48.897  1.00  0.00           C  
ATOM   1324  CE  LYS A  86     -44.843 -28.220  47.883  1.00  0.00           C  
ATOM   1325  NZ  LYS A  86     -44.805 -29.068  46.671  1.00  0.00           N  
ATOM   1326  H   LYS A  86     -47.332 -26.833  52.035  1.00  0.00           H  
ATOM   1327  HA  LYS A  86     -44.412 -26.881  52.662  1.00  0.00           H  
ATOM   1328 1HB  LYS A  86     -45.247 -28.600  51.090  1.00  0.00           H  
ATOM   1329 2HB  LYS A  86     -45.924 -27.363  50.063  1.00  0.00           H  
ATOM   1330 1HG  LYS A  86     -43.690 -26.513  49.595  1.00  0.00           H  
ATOM   1331 2HG  LYS A  86     -43.029 -27.703  50.720  1.00  0.00           H  
ATOM   1332 1HD  LYS A  86     -42.811 -28.564  48.413  1.00  0.00           H  
ATOM   1333 2HD  LYS A  86     -43.993 -29.536  49.304  1.00  0.00           H  
ATOM   1334 1HE  LYS A  86     -45.803 -28.360  48.363  1.00  0.00           H  
ATOM   1335 2HE  LYS A  86     -44.741 -27.174  47.586  1.00  0.00           H  
ATOM   1336 1HZ  LYS A  86     -45.596 -28.761  46.073  1.00  0.00           H  
ATOM   1337 2HZ  LYS A  86     -43.936 -28.948  46.182  1.00  0.00           H  
ATOM   1338 3HZ  LYS A  86     -44.926 -30.033  46.917  1.00  0.00           H  
ATOM   1339  N   VAL A  87     -43.926 -24.610  51.865  1.00  0.00           N  
ATOM   1340  CA  VAL A  87     -43.645 -23.256  51.433  1.00  0.00           C  
ATOM   1341  C   VAL A  87     -42.312 -23.250  50.683  1.00  0.00           C  
ATOM   1342  O   VAL A  87     -41.284 -23.697  51.200  1.00  0.00           O  
ATOM   1343  CB  VAL A  87     -43.596 -22.315  52.642  1.00  0.00           C  
ATOM   1344  CG1 VAL A  87     -43.317 -20.930  52.186  1.00  0.00           C  
ATOM   1345  CG2 VAL A  87     -44.933 -22.378  53.433  1.00  0.00           C  
ATOM   1346  H   VAL A  87     -43.266 -25.088  52.477  1.00  0.00           H  
ATOM   1347  HA  VAL A  87     -44.428 -22.919  50.755  1.00  0.00           H  
ATOM   1348  HB  VAL A  87     -42.779 -22.622  53.279  1.00  0.00           H  
ATOM   1349 1HG1 VAL A  87     -43.256 -20.269  53.043  1.00  0.00           H  
ATOM   1350 2HG1 VAL A  87     -42.384 -20.926  51.640  1.00  0.00           H  
ATOM   1351 3HG1 VAL A  87     -44.102 -20.599  51.535  1.00  0.00           H  
ATOM   1352 1HG2 VAL A  87     -44.874 -21.721  54.291  1.00  0.00           H  
ATOM   1353 2HG2 VAL A  87     -45.748 -22.070  52.804  1.00  0.00           H  
ATOM   1354 3HG2 VAL A  87     -45.113 -23.394  53.775  1.00  0.00           H  
ATOM   1355  N   VAL A  88     -42.331 -22.773  49.448  1.00  0.00           N  
ATOM   1356  CA  VAL A  88     -41.129 -22.781  48.626  1.00  0.00           C  
ATOM   1357  C   VAL A  88     -40.580 -21.384  48.493  1.00  0.00           C  
ATOM   1358  O   VAL A  88     -41.309 -20.481  48.077  1.00  0.00           O  
ATOM   1359  CB  VAL A  88     -41.439 -23.360  47.244  1.00  0.00           C  
ATOM   1360  CG1 VAL A  88     -40.185 -23.334  46.401  1.00  0.00           C  
ATOM   1361  CG2 VAL A  88     -41.989 -24.776  47.410  1.00  0.00           C  
ATOM   1362  H   VAL A  88     -43.203 -22.408  49.063  1.00  0.00           H  
ATOM   1363  HA  VAL A  88     -40.374 -23.403  49.102  1.00  0.00           H  
ATOM   1364  HB  VAL A  88     -42.189 -22.737  46.745  1.00  0.00           H  
ATOM   1365 1HG1 VAL A  88     -40.397 -23.736  45.412  1.00  0.00           H  
ATOM   1366 2HG1 VAL A  88     -39.830 -22.307  46.303  1.00  0.00           H  
ATOM   1367 3HG1 VAL A  88     -39.421 -23.942  46.888  1.00  0.00           H  
ATOM   1368 1HG2 VAL A  88     -42.220 -25.194  46.435  1.00  0.00           H  
ATOM   1369 2HG2 VAL A  88     -41.247 -25.395  47.903  1.00  0.00           H  
ATOM   1370 3HG2 VAL A  88     -42.898 -24.743  48.012  1.00  0.00           H  
ATOM   1371  N   PHE A  89     -39.300 -21.213  48.828  1.00  0.00           N  
ATOM   1372  CA  PHE A  89     -38.697 -19.893  48.844  1.00  0.00           C  
ATOM   1373  C   PHE A  89     -37.598 -19.751  47.805  1.00  0.00           C  
ATOM   1374  O   PHE A  89     -36.861 -20.704  47.539  1.00  0.00           O  
ATOM   1375  CB  PHE A  89     -37.939 -19.694  50.138  1.00  0.00           C  
ATOM   1376  CG  PHE A  89     -38.625 -19.977  51.361  1.00  0.00           C  
ATOM   1377  CD1 PHE A  89     -38.153 -21.016  52.152  1.00  0.00           C  
ATOM   1378  CD2 PHE A  89     -39.713 -19.331  51.726  1.00  0.00           C  
ATOM   1379  CE1 PHE A  89     -38.768 -21.341  53.308  1.00  0.00           C  
ATOM   1380  CE2 PHE A  89     -40.348 -19.669  52.875  1.00  0.00           C  
ATOM   1381  CZ  PHE A  89     -39.880 -20.667  53.680  1.00  0.00           C  
ATOM   1382  H   PHE A  89     -38.743 -22.009  49.137  1.00  0.00           H  
ATOM   1383  HA  PHE A  89     -39.452 -19.131  48.680  1.00  0.00           H  
ATOM   1384 1HB  PHE A  89     -37.119 -20.358  50.097  1.00  0.00           H  
ATOM   1385 2HB  PHE A  89     -37.543 -18.679  50.185  1.00  0.00           H  
ATOM   1386  HD1 PHE A  89     -37.260 -21.572  51.838  1.00  0.00           H  
ATOM   1387  HD2 PHE A  89     -40.083 -18.542  51.085  1.00  0.00           H  
ATOM   1388  HE1 PHE A  89     -38.371 -22.129  53.909  1.00  0.00           H  
ATOM   1389  HE2 PHE A  89     -41.239 -19.150  53.137  1.00  0.00           H  
ATOM   1390  HZ  PHE A  89     -40.397 -20.915  54.595  1.00  0.00           H  
ATOM   1391  N   HIS A  90     -37.398 -18.528  47.327  1.00  0.00           N  
ATOM   1392  CA  HIS A  90     -36.253 -18.227  46.473  1.00  0.00           C  
ATOM   1393  C   HIS A  90     -35.307 -17.278  47.184  1.00  0.00           C  
ATOM   1394  O   HIS A  90     -35.739 -16.274  47.754  1.00  0.00           O  
ATOM   1395  CB  HIS A  90     -36.670 -17.576  45.153  1.00  0.00           C  
ATOM   1396  CG  HIS A  90     -37.419 -18.436  44.197  1.00  0.00           C  
ATOM   1397  ND1 HIS A  90     -37.965 -17.928  43.038  1.00  0.00           N  
ATOM   1398  CD2 HIS A  90     -37.704 -19.758  44.196  1.00  0.00           C  
ATOM   1399  CE1 HIS A  90     -38.559 -18.900  42.371  1.00  0.00           C  
ATOM   1400  NE2 HIS A  90     -38.412 -20.020  43.050  1.00  0.00           N  
ATOM   1401  H   HIS A  90     -38.052 -17.785  47.571  1.00  0.00           H  
ATOM   1402  HA  HIS A  90     -35.704 -19.140  46.246  1.00  0.00           H  
ATOM   1403 1HB  HIS A  90     -37.293 -16.704  45.369  1.00  0.00           H  
ATOM   1404 2HB  HIS A  90     -35.777 -17.211  44.641  1.00  0.00           H  
ATOM   1405  HD2 HIS A  90     -37.425 -20.479  44.954  1.00  0.00           H  
ATOM   1406  HE1 HIS A  90     -39.087 -18.795  41.421  1.00  0.00           H  
ATOM   1407  HE2 HIS A  90     -38.770 -20.924  42.776  1.00  0.00           H  
ATOM   1408  N   PHE A  91     -34.013 -17.573  47.105  1.00  0.00           N  
ATOM   1409  CA  PHE A  91     -32.972 -16.748  47.707  1.00  0.00           C  
ATOM   1410  C   PHE A  91     -31.993 -16.280  46.660  1.00  0.00           C  
ATOM   1411  O   PHE A  91     -31.613 -17.044  45.772  1.00  0.00           O  
ATOM   1412  CB  PHE A  91     -32.186 -17.598  48.696  1.00  0.00           C  
ATOM   1413  CG  PHE A  91     -32.985 -18.087  49.778  1.00  0.00           C  
ATOM   1414  CD1 PHE A  91     -33.729 -19.215  49.616  1.00  0.00           C  
ATOM   1415  CD2 PHE A  91     -32.990 -17.452  50.961  1.00  0.00           C  
ATOM   1416  CE1 PHE A  91     -34.486 -19.668  50.614  1.00  0.00           C  
ATOM   1417  CE2 PHE A  91     -33.751 -17.906  51.990  1.00  0.00           C  
ATOM   1418  CZ  PHE A  91     -34.521 -19.035  51.801  1.00  0.00           C  
ATOM   1419  H   PHE A  91     -33.738 -18.437  46.643  1.00  0.00           H  
ATOM   1420  HA  PHE A  91     -33.422 -15.884  48.197  1.00  0.00           H  
ATOM   1421 1HB  PHE A  91     -31.749 -18.450  48.173  1.00  0.00           H  
ATOM   1422 2HB  PHE A  91     -31.361 -17.010  49.110  1.00  0.00           H  
ATOM   1423  HD1 PHE A  91     -33.719 -19.744  48.657  1.00  0.00           H  
ATOM   1424  HD2 PHE A  91     -32.372 -16.581  51.058  1.00  0.00           H  
ATOM   1425  HE1 PHE A  91     -35.062 -20.524  50.454  1.00  0.00           H  
ATOM   1426  HE2 PHE A  91     -33.754 -17.380  52.949  1.00  0.00           H  
ATOM   1427  HZ  PHE A  91     -35.153 -19.417  52.604  1.00  0.00           H  
ATOM   1428  N   ASN A  92     -31.510 -15.061  46.774  1.00  0.00           N  
ATOM   1429  CA  ASN A  92     -30.442 -14.672  45.860  1.00  0.00           C  
ATOM   1430  C   ASN A  92     -29.188 -15.471  46.215  1.00  0.00           C  
ATOM   1431  O   ASN A  92     -28.896 -15.657  47.396  1.00  0.00           O  
ATOM   1432  CB  ASN A  92     -30.168 -13.192  45.903  1.00  0.00           C  
ATOM   1433  CG  ASN A  92     -29.284 -12.783  44.756  1.00  0.00           C  
ATOM   1434  OD1 ASN A  92     -28.052 -12.878  44.835  1.00  0.00           O  
ATOM   1435  ND2 ASN A  92     -29.893 -12.344  43.678  1.00  0.00           N  
ATOM   1436  H   ASN A  92     -31.874 -14.412  47.481  1.00  0.00           H  
ATOM   1437  HA  ASN A  92     -30.725 -14.943  44.840  1.00  0.00           H  
ATOM   1438 1HB  ASN A  92     -31.107 -12.638  45.859  1.00  0.00           H  
ATOM   1439 2HB  ASN A  92     -29.681 -12.938  46.829  1.00  0.00           H  
ATOM   1440 1HD2 ASN A  92     -29.359 -12.070  42.877  1.00  0.00           H  
ATOM   1441 2HD2 ASN A  92     -30.891 -12.298  43.649  1.00  0.00           H  
ATOM   1442  N   ASN A  93     -28.398 -15.893  45.223  1.00  0.00           N  
ATOM   1443  CA  ASN A  93     -27.156 -16.634  45.495  1.00  0.00           C  
ATOM   1444  C   ASN A  93     -26.151 -15.867  46.363  1.00  0.00           C  
ATOM   1445  O   ASN A  93     -25.245 -16.474  46.947  1.00  0.00           O  
ATOM   1446  CB  ASN A  93     -26.459 -17.084  44.224  1.00  0.00           C  
ATOM   1447  CG  ASN A  93     -27.108 -18.254  43.548  1.00  0.00           C  
ATOM   1448  OD1 ASN A  93     -27.975 -18.929  44.106  1.00  0.00           O  
ATOM   1449  ND2 ASN A  93     -26.670 -18.535  42.347  1.00  0.00           N  
ATOM   1450  H   ASN A  93     -28.674 -15.746  44.258  1.00  0.00           H  
ATOM   1451  HA  ASN A  93     -27.426 -17.530  46.056  1.00  0.00           H  
ATOM   1452 1HB  ASN A  93     -26.449 -16.249  43.519  1.00  0.00           H  
ATOM   1453 2HB  ASN A  93     -25.423 -17.334  44.443  1.00  0.00           H  
ATOM   1454 1HD2 ASN A  93     -27.054 -19.314  41.843  1.00  0.00           H  
ATOM   1455 2HD2 ASN A  93     -25.953 -17.975  41.932  1.00  0.00           H  
ATOM   1456  N   LYS A  94     -26.259 -14.535  46.431  1.00  0.00           N  
ATOM   1457  CA  LYS A  94     -25.366 -13.753  47.282  1.00  0.00           C  
ATOM   1458  C   LYS A  94     -25.539 -14.111  48.764  1.00  0.00           C  
ATOM   1459  O   LYS A  94     -24.636 -13.885  49.573  1.00  0.00           O  
ATOM   1460  CB  LYS A  94     -25.605 -12.254  47.100  1.00  0.00           C  
ATOM   1461  CG  LYS A  94     -25.136 -11.674  45.774  1.00  0.00           C  
ATOM   1462  CD  LYS A  94     -25.471 -10.189  45.689  1.00  0.00           C  
ATOM   1463  CE  LYS A  94     -25.014  -9.585  44.368  1.00  0.00           C  
ATOM   1464  NZ  LYS A  94     -25.373  -8.139  44.264  1.00  0.00           N  
ATOM   1465  H   LYS A  94     -26.989 -14.052  45.908  1.00  0.00           H  
ATOM   1466  HA  LYS A  94     -24.339 -13.978  47.000  1.00  0.00           H  
ATOM   1467 1HB  LYS A  94     -26.673 -12.057  47.169  1.00  0.00           H  
ATOM   1468 2HB  LYS A  94     -25.122 -11.705  47.907  1.00  0.00           H  
ATOM   1469 1HG  LYS A  94     -24.056 -11.795  45.696  1.00  0.00           H  
ATOM   1470 2HG  LYS A  94     -25.600 -12.202  44.948  1.00  0.00           H  
ATOM   1471 1HD  LYS A  94     -26.552 -10.062  45.786  1.00  0.00           H  
ATOM   1472 2HD  LYS A  94     -24.987  -9.662  46.511  1.00  0.00           H  
ATOM   1473 1HE  LYS A  94     -23.933  -9.688  44.284  1.00  0.00           H  
ATOM   1474 2HE  LYS A  94     -25.486 -10.126  43.548  1.00  0.00           H  
ATOM   1475 1HZ  LYS A  94     -25.056  -7.775  43.376  1.00  0.00           H  
ATOM   1476 2HZ  LYS A  94     -26.376  -8.037  44.330  1.00  0.00           H  
ATOM   1477 3HZ  LYS A  94     -24.932  -7.626  45.014  1.00  0.00           H  
ATOM   1478  N   TYR A  95     -26.713 -14.632  49.127  1.00  0.00           N  
ATOM   1479  CA  TYR A  95     -27.026 -14.963  50.504  1.00  0.00           C  
ATOM   1480  C   TYR A  95     -27.307 -16.446  50.674  1.00  0.00           C  
ATOM   1481  O   TYR A  95     -28.436 -16.902  50.474  1.00  0.00           O  
ATOM   1482  CB  TYR A  95     -28.242 -14.183  50.934  1.00  0.00           C  
ATOM   1483  CG  TYR A  95     -28.062 -12.705  50.817  1.00  0.00           C  
ATOM   1484  CD1 TYR A  95     -28.391 -12.089  49.629  1.00  0.00           C  
ATOM   1485  CD2 TYR A  95     -27.574 -11.963  51.879  1.00  0.00           C  
ATOM   1486  CE1 TYR A  95     -28.239 -10.731  49.487  1.00  0.00           C  
ATOM   1487  CE2 TYR A  95     -27.422 -10.599  51.744  1.00  0.00           C  
ATOM   1488  CZ  TYR A  95     -27.754  -9.983  50.552  1.00  0.00           C  
ATOM   1489  OH  TYR A  95     -27.602  -8.623  50.414  1.00  0.00           O  
ATOM   1490  H   TYR A  95     -27.415 -14.837  48.419  1.00  0.00           H  
ATOM   1491  HA  TYR A  95     -26.175 -14.707  51.135  1.00  0.00           H  
ATOM   1492 1HB  TYR A  95     -29.094 -14.478  50.318  1.00  0.00           H  
ATOM   1493 2HB  TYR A  95     -28.475 -14.419  51.962  1.00  0.00           H  
ATOM   1494  HD1 TYR A  95     -28.767 -12.688  48.808  1.00  0.00           H  
ATOM   1495  HD2 TYR A  95     -27.315 -12.454  52.817  1.00  0.00           H  
ATOM   1496  HE1 TYR A  95     -28.501 -10.248  48.544  1.00  0.00           H  
ATOM   1497  HE2 TYR A  95     -27.039 -10.007  52.577  1.00  0.00           H  
ATOM   1498  HH  TYR A  95     -27.320  -8.249  51.252  1.00  0.00           H  
ATOM   1499  N   LYS A  96     -26.302 -17.199  51.082  1.00  0.00           N  
ATOM   1500  CA  LYS A  96     -26.482 -18.635  51.181  1.00  0.00           C  
ATOM   1501  C   LYS A  96     -27.206 -18.966  52.464  1.00  0.00           C  
ATOM   1502  O   LYS A  96     -27.089 -18.239  53.450  1.00  0.00           O  
ATOM   1503  CB  LYS A  96     -25.145 -19.377  51.157  1.00  0.00           C  
ATOM   1504  CG  LYS A  96     -24.294 -19.201  49.903  1.00  0.00           C  
ATOM   1505  CD  LYS A  96     -25.008 -19.711  48.658  1.00  0.00           C  
ATOM   1506  CE  LYS A  96     -24.054 -19.806  47.471  1.00  0.00           C  
ATOM   1507  NZ  LYS A  96     -23.434 -18.506  47.164  1.00  0.00           N  
ATOM   1508  H   LYS A  96     -25.402 -16.778  51.267  1.00  0.00           H  
ATOM   1509  HA  LYS A  96     -27.096 -18.976  50.346  1.00  0.00           H  
ATOM   1510 1HB  LYS A  96     -24.545 -19.070  52.015  1.00  0.00           H  
ATOM   1511 2HB  LYS A  96     -25.339 -20.441  51.265  1.00  0.00           H  
ATOM   1512 1HG  LYS A  96     -24.063 -18.141  49.763  1.00  0.00           H  
ATOM   1513 2HG  LYS A  96     -23.359 -19.746  50.021  1.00  0.00           H  
ATOM   1514 1HD  LYS A  96     -25.441 -20.693  48.855  1.00  0.00           H  
ATOM   1515 2HD  LYS A  96     -25.816 -19.017  48.395  1.00  0.00           H  
ATOM   1516 1HE  LYS A  96     -23.272 -20.531  47.690  1.00  0.00           H  
ATOM   1517 2HE  LYS A  96     -24.614 -20.140  46.597  1.00  0.00           H  
ATOM   1518 1HZ  LYS A  96     -22.820 -18.591  46.373  1.00  0.00           H  
ATOM   1519 2HZ  LYS A  96     -24.170 -17.820  46.958  1.00  0.00           H  
ATOM   1520 3HZ  LYS A  96     -22.911 -18.186  47.961  1.00  0.00           H  
ATOM   1521  N   VAL A  97     -27.932 -20.074  52.457  1.00  0.00           N  
ATOM   1522  CA  VAL A  97     -28.598 -20.547  53.655  1.00  0.00           C  
ATOM   1523  C   VAL A  97     -27.835 -21.743  54.223  1.00  0.00           C  
ATOM   1524  O   VAL A  97     -27.747 -22.751  53.529  1.00  0.00           O  
ATOM   1525  CB  VAL A  97     -30.016 -21.013  53.325  1.00  0.00           C  
ATOM   1526  CG1 VAL A  97     -30.656 -21.510  54.596  1.00  0.00           C  
ATOM   1527  CG2 VAL A  97     -30.805 -19.892  52.700  1.00  0.00           C  
ATOM   1528  H   VAL A  97     -28.012 -20.606  51.601  1.00  0.00           H  
ATOM   1529  HA  VAL A  97     -28.681 -19.726  54.358  1.00  0.00           H  
ATOM   1530  HB  VAL A  97     -29.970 -21.840  52.624  1.00  0.00           H  
ATOM   1531 1HG1 VAL A  97     -31.667 -21.860  54.395  1.00  0.00           H  
ATOM   1532 2HG1 VAL A  97     -30.059 -22.331  55.003  1.00  0.00           H  
ATOM   1533 3HG1 VAL A  97     -30.683 -20.700  55.316  1.00  0.00           H  
ATOM   1534 1HG2 VAL A  97     -31.809 -20.241  52.468  1.00  0.00           H  
ATOM   1535 2HG2 VAL A  97     -30.859 -19.074  53.392  1.00  0.00           H  
ATOM   1536 3HG2 VAL A  97     -30.320 -19.558  51.780  1.00  0.00           H  
ATOM   1537  N   PRO A  98     -27.244 -21.658  55.428  1.00  0.00           N  
ATOM   1538  CA  PRO A  98     -26.493 -22.715  56.086  1.00  0.00           C  
ATOM   1539  C   PRO A  98     -27.338 -23.960  56.325  1.00  0.00           C  
ATOM   1540  O   PRO A  98     -28.550 -23.877  56.562  1.00  0.00           O  
ATOM   1541  CB  PRO A  98     -26.071 -22.066  57.404  1.00  0.00           C  
ATOM   1542  CG  PRO A  98     -26.058 -20.587  57.109  1.00  0.00           C  
ATOM   1543  CD  PRO A  98     -27.198 -20.371  56.142  1.00  0.00           C  
ATOM   1544  HA  PRO A  98     -25.601 -22.952  55.516  1.00  0.00           H  
ATOM   1545 1HB  PRO A  98     -26.758 -22.357  58.210  1.00  0.00           H  
ATOM   1546 2HB  PRO A  98     -25.075 -22.445  57.691  1.00  0.00           H  
ATOM   1547 1HG  PRO A  98     -26.160 -20.005  58.023  1.00  0.00           H  
ATOM   1548 2HG  PRO A  98     -25.087 -20.311  56.673  1.00  0.00           H  
ATOM   1549 1HD  PRO A  98     -28.148 -20.174  56.650  1.00  0.00           H  
ATOM   1550 2HD  PRO A  98     -26.885 -19.551  55.488  1.00  0.00           H  
ATOM   1551  N   GLU A  99     -26.678 -25.109  56.268  1.00  0.00           N  
ATOM   1552  CA  GLU A  99     -27.338 -26.377  56.503  1.00  0.00           C  
ATOM   1553  C   GLU A  99     -27.952 -26.360  57.886  1.00  0.00           C  
ATOM   1554  O   GLU A  99     -27.356 -25.841  58.828  1.00  0.00           O  
ATOM   1555  CB  GLU A  99     -26.391 -27.566  56.323  1.00  0.00           C  
ATOM   1556  CG  GLU A  99     -27.093 -28.941  56.422  1.00  0.00           C  
ATOM   1557  CD  GLU A  99     -26.193 -30.141  56.163  1.00  0.00           C  
ATOM   1558  OE1 GLU A  99     -25.070 -29.961  55.774  1.00  0.00           O  
ATOM   1559  OE2 GLU A  99     -26.649 -31.241  56.362  1.00  0.00           O  
ATOM   1560  H   GLU A  99     -25.680 -25.111  56.054  1.00  0.00           H  
ATOM   1561  HA  GLU A  99     -28.136 -26.483  55.788  1.00  0.00           H  
ATOM   1562 1HB  GLU A  99     -25.901 -27.495  55.348  1.00  0.00           H  
ATOM   1563 2HB  GLU A  99     -25.611 -27.524  57.086  1.00  0.00           H  
ATOM   1564 1HG  GLU A  99     -27.504 -29.044  57.413  1.00  0.00           H  
ATOM   1565 2HG  GLU A  99     -27.925 -28.954  55.718  1.00  0.00           H  
ATOM   1566  N   ASN A 100     -29.168 -26.891  57.979  1.00  0.00           N  
ATOM   1567  CA  ASN A 100     -29.966 -26.954  59.206  1.00  0.00           C  
ATOM   1568  C   ASN A 100     -30.492 -25.605  59.672  1.00  0.00           C  
ATOM   1569  O   ASN A 100     -30.994 -25.498  60.794  1.00  0.00           O  
ATOM   1570  CB  ASN A 100     -29.177 -27.593  60.356  1.00  0.00           C  
ATOM   1571  CG  ASN A 100     -28.834 -29.021  60.120  1.00  0.00           C  
ATOM   1572  OD1 ASN A 100     -29.734 -29.829  59.834  1.00  0.00           O  
ATOM   1573  ND2 ASN A 100     -27.565 -29.367  60.217  1.00  0.00           N  
ATOM   1574  H   ASN A 100     -29.567 -27.283  57.140  1.00  0.00           H  
ATOM   1575  HA  ASN A 100     -30.837 -27.573  59.000  1.00  0.00           H  
ATOM   1576 1HB  ASN A 100     -28.276 -27.050  60.588  1.00  0.00           H  
ATOM   1577 2HB  ASN A 100     -29.794 -27.546  61.252  1.00  0.00           H  
ATOM   1578 1HD2 ASN A 100     -27.296 -30.318  60.051  1.00  0.00           H  
ATOM   1579 2HD2 ASN A 100     -26.842 -28.689  60.439  1.00  0.00           H  
ATOM   1580  N   ALA A 101     -30.461 -24.590  58.807  1.00  0.00           N  
ATOM   1581  CA  ALA A 101     -31.048 -23.322  59.197  1.00  0.00           C  
ATOM   1582  C   ALA A 101     -32.491 -23.508  59.520  1.00  0.00           C  
ATOM   1583  O   ALA A 101     -33.188 -24.239  58.823  1.00  0.00           O  
ATOM   1584  CB  ALA A 101     -30.907 -22.289  58.098  1.00  0.00           C  
ATOM   1585  H   ALA A 101     -29.992 -24.672  57.903  1.00  0.00           H  
ATOM   1586  HA  ALA A 101     -30.576 -22.997  60.091  1.00  0.00           H  
ATOM   1587 1HB  ALA A 101     -31.357 -21.351  58.427  1.00  0.00           H  
ATOM   1588 2HB  ALA A 101     -29.850 -22.131  57.877  1.00  0.00           H  
ATOM   1589 3HB  ALA A 101     -31.416 -22.645  57.208  1.00  0.00           H  
ATOM   1590  N   THR A 102     -32.962 -22.845  60.562  1.00  0.00           N  
ATOM   1591  CA  THR A 102     -34.359 -23.006  60.870  1.00  0.00           C  
ATOM   1592  C   THR A 102     -35.164 -21.944  60.158  1.00  0.00           C  
ATOM   1593  O   THR A 102     -34.642 -20.868  59.867  1.00  0.00           O  
ATOM   1594  CB  THR A 102     -34.557 -22.965  62.389  1.00  0.00           C  
ATOM   1595  OG1 THR A 102     -34.113 -21.701  62.891  1.00  0.00           O  
ATOM   1596  CG2 THR A 102     -33.741 -24.091  63.029  1.00  0.00           C  
ATOM   1597  H   THR A 102     -32.374 -22.250  61.147  1.00  0.00           H  
ATOM   1598  HA  THR A 102     -34.682 -23.975  60.504  1.00  0.00           H  
ATOM   1599  HB  THR A 102     -35.609 -23.090  62.629  1.00  0.00           H  
ATOM   1600  HG1 THR A 102     -33.148 -21.606  62.718  1.00  0.00           H  
ATOM   1601 1HG2 THR A 102     -33.869 -24.068  64.106  1.00  0.00           H  
ATOM   1602 2HG2 THR A 102     -34.085 -25.050  62.640  1.00  0.00           H  
ATOM   1603 3HG2 THR A 102     -32.684 -23.960  62.784  1.00  0.00           H  
ATOM   1604  N   ALA A 103     -36.445 -22.215  59.918  1.00  0.00           N  
ATOM   1605  CA  ALA A 103     -37.308 -21.216  59.276  1.00  0.00           C  
ATOM   1606  C   ALA A 103     -38.466 -20.843  60.163  1.00  0.00           C  
ATOM   1607  O   ALA A 103     -39.344 -21.672  60.421  1.00  0.00           O  
ATOM   1608  CB  ALA A 103     -37.835 -21.716  57.935  1.00  0.00           C  
ATOM   1609  H   ALA A 103     -36.799 -23.124  60.216  1.00  0.00           H  
ATOM   1610  HA  ALA A 103     -36.720 -20.318  59.122  1.00  0.00           H  
ATOM   1611 1HB  ALA A 103     -38.442 -20.937  57.475  1.00  0.00           H  
ATOM   1612 2HB  ALA A 103     -37.002 -21.957  57.284  1.00  0.00           H  
ATOM   1613 3HB  ALA A 103     -38.436 -22.596  58.083  1.00  0.00           H  
ATOM   1614  N   SER A 104     -38.484 -19.594  60.602  1.00  0.00           N  
ATOM   1615  CA  SER A 104     -39.536 -19.137  61.478  1.00  0.00           C  
ATOM   1616  C   SER A 104     -40.461 -18.171  60.764  1.00  0.00           C  
ATOM   1617  O   SER A 104     -40.035 -17.423  59.881  1.00  0.00           O  
ATOM   1618  CB  SER A 104     -38.918 -18.445  62.676  1.00  0.00           C  
ATOM   1619  OG  SER A 104     -38.205 -17.302  62.273  1.00  0.00           O  
ATOM   1620  H   SER A 104     -37.735 -18.944  60.355  1.00  0.00           H  
ATOM   1621  HA  SER A 104     -40.115 -19.992  61.809  1.00  0.00           H  
ATOM   1622 1HB  SER A 104     -39.703 -18.159  63.376  1.00  0.00           H  
ATOM   1623 2HB  SER A 104     -38.249 -19.135  63.192  1.00  0.00           H  
ATOM   1624  HG  SER A 104     -37.487 -17.616  61.679  1.00  0.00           H  
ATOM   1625  N   ILE A 105     -41.701 -18.120  61.214  1.00  0.00           N  
ATOM   1626  CA  ILE A 105     -42.652 -17.163  60.694  1.00  0.00           C  
ATOM   1627  C   ILE A 105     -42.907 -16.032  61.682  1.00  0.00           C  
ATOM   1628  O   ILE A 105     -43.267 -16.269  62.837  1.00  0.00           O  
ATOM   1629  CB  ILE A 105     -43.968 -17.825  60.382  1.00  0.00           C  
ATOM   1630  CG1 ILE A 105     -43.818 -18.910  59.363  1.00  0.00           C  
ATOM   1631  CG2 ILE A 105     -44.901 -16.814  59.912  1.00  0.00           C  
ATOM   1632  CD1 ILE A 105     -45.076 -19.715  59.140  1.00  0.00           C  
ATOM   1633  H   ILE A 105     -41.999 -18.816  61.893  1.00  0.00           H  
ATOM   1634  HA  ILE A 105     -42.254 -16.733  59.784  1.00  0.00           H  
ATOM   1635  HB  ILE A 105     -44.290 -18.280  61.256  1.00  0.00           H  
ATOM   1636 1HG1 ILE A 105     -43.539 -18.488  58.448  1.00  0.00           H  
ATOM   1637 2HG1 ILE A 105     -43.032 -19.575  59.693  1.00  0.00           H  
ATOM   1638 1HG2 ILE A 105     -45.873 -17.259  59.689  1.00  0.00           H  
ATOM   1639 2HG2 ILE A 105     -45.021 -16.043  60.659  1.00  0.00           H  
ATOM   1640 3HG2 ILE A 105     -44.475 -16.386  59.033  1.00  0.00           H  
ATOM   1641 1HD1 ILE A 105     -44.891 -20.488  58.399  1.00  0.00           H  
ATOM   1642 2HD1 ILE A 105     -45.385 -20.167  60.048  1.00  0.00           H  
ATOM   1643 3HD1 ILE A 105     -45.870 -19.060  58.784  1.00  0.00           H  
ATOM   1644  N   LEU A 106     -42.673 -14.808  61.232  1.00  0.00           N  
ATOM   1645  CA  LEU A 106     -42.805 -13.631  62.073  1.00  0.00           C  
ATOM   1646  C   LEU A 106     -43.951 -12.722  61.641  1.00  0.00           C  
ATOM   1647  O   LEU A 106     -44.337 -12.686  60.475  1.00  0.00           O  
ATOM   1648  CB  LEU A 106     -41.496 -12.843  62.063  1.00  0.00           C  
ATOM   1649  CG  LEU A 106     -40.248 -13.631  62.482  1.00  0.00           C  
ATOM   1650  CD1 LEU A 106     -39.041 -12.733  62.356  1.00  0.00           C  
ATOM   1651  CD2 LEU A 106     -40.411 -14.151  63.899  1.00  0.00           C  
ATOM   1652  H   LEU A 106     -42.391 -14.703  60.261  1.00  0.00           H  
ATOM   1653  HA  LEU A 106     -43.002 -13.958  63.098  1.00  0.00           H  
ATOM   1654 1HB  LEU A 106     -41.323 -12.486  61.062  1.00  0.00           H  
ATOM   1655 2HB  LEU A 106     -41.596 -11.981  62.718  1.00  0.00           H  
ATOM   1656  HG  LEU A 106     -40.107 -14.480  61.805  1.00  0.00           H  
ATOM   1657 1HD1 LEU A 106     -38.156 -13.290  62.637  1.00  0.00           H  
ATOM   1658 2HD1 LEU A 106     -38.945 -12.389  61.327  1.00  0.00           H  
ATOM   1659 3HD1 LEU A 106     -39.149 -11.872  63.013  1.00  0.00           H  
ATOM   1660 1HD2 LEU A 106     -39.522 -14.718  64.183  1.00  0.00           H  
ATOM   1661 2HD2 LEU A 106     -40.544 -13.316  64.585  1.00  0.00           H  
ATOM   1662 3HD2 LEU A 106     -41.283 -14.804  63.952  1.00  0.00           H  
ATOM   1663  N   ASN A 107     -44.457 -11.944  62.587  1.00  0.00           N  
ATOM   1664  CA  ASN A 107     -45.517 -10.958  62.362  1.00  0.00           C  
ATOM   1665  C   ASN A 107     -45.076  -9.608  62.921  1.00  0.00           C  
ATOM   1666  O   ASN A 107     -45.436  -9.270  64.042  1.00  0.00           O  
ATOM   1667  CB  ASN A 107     -46.789 -11.401  63.057  1.00  0.00           C  
ATOM   1668  CG  ASN A 107     -47.927 -10.439  62.892  1.00  0.00           C  
ATOM   1669  OD1 ASN A 107     -47.848  -9.462  62.150  1.00  0.00           O  
ATOM   1670  ND2 ASN A 107     -48.976 -10.686  63.632  1.00  0.00           N  
ATOM   1671  H   ASN A 107     -44.093 -12.036  63.523  1.00  0.00           H  
ATOM   1672  HA  ASN A 107     -45.718 -10.869  61.296  1.00  0.00           H  
ATOM   1673 1HB  ASN A 107     -47.093 -12.374  62.671  1.00  0.00           H  
ATOM   1674 2HB  ASN A 107     -46.597 -11.518  64.122  1.00  0.00           H  
ATOM   1675 1HD2 ASN A 107     -49.761 -10.048  63.642  1.00  0.00           H  
ATOM   1676 2HD2 ASN A 107     -48.986 -11.479  64.234  1.00  0.00           H  
ATOM   1677  N   PRO A 108     -44.303  -8.815  62.158  1.00  0.00           N  
ATOM   1678  CA  PRO A 108     -43.656  -7.594  62.598  1.00  0.00           C  
ATOM   1679  C   PRO A 108     -44.543  -6.682  63.439  1.00  0.00           C  
ATOM   1680  O   PRO A 108     -44.192  -6.366  64.577  1.00  0.00           O  
ATOM   1681  CB  PRO A 108     -43.269  -6.954  61.256  1.00  0.00           C  
ATOM   1682  CG  PRO A 108     -43.012  -8.141  60.357  1.00  0.00           C  
ATOM   1683  CD  PRO A 108     -44.090  -9.122  60.721  1.00  0.00           C  
ATOM   1684  HA  PRO A 108     -42.748  -7.864  63.161  1.00  0.00           H  
ATOM   1685 1HB  PRO A 108     -44.092  -6.322  60.887  1.00  0.00           H  
ATOM   1686 2HB  PRO A 108     -42.399  -6.301  61.383  1.00  0.00           H  
ATOM   1687 1HG  PRO A 108     -43.033  -7.844  59.300  1.00  0.00           H  
ATOM   1688 2HG  PRO A 108     -42.005  -8.541  60.557  1.00  0.00           H  
ATOM   1689 1HD  PRO A 108     -45.012  -8.938  60.131  1.00  0.00           H  
ATOM   1690 2HD  PRO A 108     -43.700 -10.123  60.573  1.00  0.00           H  
ATOM   1691  N   SER A 109     -45.674  -6.234  62.879  1.00  0.00           N  
ATOM   1692  CA  SER A 109     -46.579  -5.355  63.621  1.00  0.00           C  
ATOM   1693  C   SER A 109     -47.908  -5.102  62.897  1.00  0.00           C  
ATOM   1694  O   SER A 109     -47.881  -4.500  61.827  1.00  0.00           O  
ATOM   1695  CB  SER A 109     -45.910  -4.004  63.827  1.00  0.00           C  
ATOM   1696  OG  SER A 109     -46.767  -3.121  64.486  1.00  0.00           O  
ATOM   1697  H   SER A 109     -45.919  -6.514  61.945  1.00  0.00           H  
ATOM   1698  HA  SER A 109     -46.744  -5.812  64.586  1.00  0.00           H  
ATOM   1699 1HB  SER A 109     -45.003  -4.114  64.405  1.00  0.00           H  
ATOM   1700 2HB  SER A 109     -45.633  -3.595  62.861  1.00  0.00           H  
ATOM   1701  HG  SER A 109     -46.966  -3.530  65.330  1.00  0.00           H  
ATOM   1702  N   LEU A 110     -49.095  -5.456  63.434  1.00  0.00           N  
ATOM   1703  CA  LEU A 110     -49.435  -6.300  64.585  1.00  0.00           C  
ATOM   1704  C   LEU A 110     -50.310  -7.378  63.979  1.00  0.00           C  
ATOM   1705  O   LEU A 110     -50.476  -8.483  64.493  1.00  0.00           O  
ATOM   1706  CB  LEU A 110     -50.240  -5.518  65.631  1.00  0.00           C  
ATOM   1707  CG  LEU A 110     -49.545  -4.327  66.291  1.00  0.00           C  
ATOM   1708  CD1 LEU A 110     -50.549  -3.593  67.151  1.00  0.00           C  
ATOM   1709  CD2 LEU A 110     -48.384  -4.824  67.162  1.00  0.00           C  
ATOM   1710  H   LEU A 110     -49.901  -5.132  62.923  1.00  0.00           H  
ATOM   1711  HA  LEU A 110     -48.565  -6.772  65.027  1.00  0.00           H  
ATOM   1712 1HB  LEU A 110     -51.139  -5.137  65.149  1.00  0.00           H  
ATOM   1713 2HB  LEU A 110     -50.547  -6.206  66.420  1.00  0.00           H  
ATOM   1714  HG  LEU A 110     -49.177  -3.645  65.527  1.00  0.00           H  
ATOM   1715 1HD1 LEU A 110     -50.066  -2.738  67.625  1.00  0.00           H  
ATOM   1716 2HD1 LEU A 110     -51.373  -3.244  66.528  1.00  0.00           H  
ATOM   1717 3HD1 LEU A 110     -50.933  -4.264  67.919  1.00  0.00           H  
ATOM   1718 1HD2 LEU A 110     -47.897  -3.971  67.641  1.00  0.00           H  
ATOM   1719 2HD2 LEU A 110     -48.770  -5.495  67.931  1.00  0.00           H  
ATOM   1720 3HD2 LEU A 110     -47.664  -5.355  66.564  1.00  0.00           H  
ATOM   1721  N   VAL A 111     -50.916  -6.971  62.870  1.00  0.00           N  
ATOM   1722  CA  VAL A 111     -51.876  -7.734  62.084  1.00  0.00           C  
ATOM   1723  C   VAL A 111     -51.341  -7.848  60.664  1.00  0.00           C  
ATOM   1724  O   VAL A 111     -52.084  -8.044  59.703  1.00  0.00           O  
ATOM   1725  CB  VAL A 111     -53.237  -7.027  62.080  1.00  0.00           C  
ATOM   1726  CG1 VAL A 111     -53.824  -6.993  63.490  1.00  0.00           C  
ATOM   1727  CG2 VAL A 111     -53.052  -5.617  61.549  1.00  0.00           C  
ATOM   1728  H   VAL A 111     -50.684  -6.043  62.545  1.00  0.00           H  
ATOM   1729  HA  VAL A 111     -51.980  -8.730  62.512  1.00  0.00           H  
ATOM   1730  HB  VAL A 111     -53.927  -7.579  61.442  1.00  0.00           H  
ATOM   1731 1HG1 VAL A 111     -54.794  -6.496  63.470  1.00  0.00           H  
ATOM   1732 2HG1 VAL A 111     -53.947  -8.012  63.855  1.00  0.00           H  
ATOM   1733 3HG1 VAL A 111     -53.157  -6.450  64.156  1.00  0.00           H  
ATOM   1734 1HG2 VAL A 111     -54.013  -5.105  61.528  1.00  0.00           H  
ATOM   1735 2HG2 VAL A 111     -52.364  -5.072  62.194  1.00  0.00           H  
ATOM   1736 3HG2 VAL A 111     -52.642  -5.663  60.539  1.00  0.00           H  
ATOM   1737  N   ALA A 112     -50.041  -7.647  60.560  1.00  0.00           N  
ATOM   1738  CA  ALA A 112     -49.278  -7.660  59.327  1.00  0.00           C  
ATOM   1739  C   ALA A 112     -49.270  -9.035  58.688  1.00  0.00           C  
ATOM   1740  O   ALA A 112     -49.444 -10.056  59.365  1.00  0.00           O  
ATOM   1741  CB  ALA A 112     -47.847  -7.216  59.598  1.00  0.00           C  
ATOM   1742  H   ALA A 112     -49.529  -7.510  61.417  1.00  0.00           H  
ATOM   1743  HA  ALA A 112     -49.746  -6.967  58.628  1.00  0.00           H  
ATOM   1744 1HB  ALA A 112     -47.288  -7.210  58.663  1.00  0.00           H  
ATOM   1745 2HB  ALA A 112     -47.851  -6.222  60.020  1.00  0.00           H  
ATOM   1746 3HB  ALA A 112     -47.372  -7.899  60.285  1.00  0.00           H  
ATOM   1747  N   SER A 113     -49.065  -9.073  57.376  1.00  0.00           N  
ATOM   1748  CA  SER A 113     -48.895 -10.367  56.750  1.00  0.00           C  
ATOM   1749  C   SER A 113     -47.631 -10.917  57.369  1.00  0.00           C  
ATOM   1750  O   SER A 113     -46.812 -10.151  57.883  1.00  0.00           O  
ATOM   1751  CB  SER A 113     -48.751 -10.232  55.251  1.00  0.00           C  
ATOM   1752  OG  SER A 113     -47.554  -9.588  54.926  1.00  0.00           O  
ATOM   1753  H   SER A 113     -48.981  -8.224  56.838  1.00  0.00           H  
ATOM   1754  HA  SER A 113     -49.733 -11.022  56.993  1.00  0.00           H  
ATOM   1755 1HB  SER A 113     -48.765 -11.225  54.792  1.00  0.00           H  
ATOM   1756 2HB  SER A 113     -49.592  -9.674  54.851  1.00  0.00           H  
ATOM   1757  HG  SER A 113     -46.860 -10.255  55.051  1.00  0.00           H  
ATOM   1758  N   ARG A 114     -47.460 -12.215  57.339  1.00  0.00           N  
ATOM   1759  CA  ARG A 114     -46.297 -12.783  57.977  1.00  0.00           C  
ATOM   1760  C   ARG A 114     -45.095 -12.849  57.054  1.00  0.00           C  
ATOM   1761  O   ARG A 114     -45.241 -12.892  55.835  1.00  0.00           O  
ATOM   1762  CB  ARG A 114     -46.650 -14.147  58.478  1.00  0.00           C  
ATOM   1763  CG  ARG A 114     -47.307 -14.227  59.856  1.00  0.00           C  
ATOM   1764  CD  ARG A 114     -48.522 -13.382  59.946  1.00  0.00           C  
ATOM   1765  NE  ARG A 114     -49.400 -13.798  61.049  1.00  0.00           N  
ATOM   1766  CZ  ARG A 114     -50.493 -13.128  61.483  1.00  0.00           C  
ATOM   1767  NH1 ARG A 114     -50.832 -11.965  60.956  1.00  0.00           N  
ATOM   1768  NH2 ARG A 114     -51.248 -13.642  62.453  1.00  0.00           N  
ATOM   1769  H   ARG A 114     -48.142 -12.838  56.898  1.00  0.00           H  
ATOM   1770  HA  ARG A 114     -46.043 -12.157  58.831  1.00  0.00           H  
ATOM   1771 1HB  ARG A 114     -47.325 -14.631  57.782  1.00  0.00           H  
ATOM   1772 2HB  ARG A 114     -45.759 -14.710  58.498  1.00  0.00           H  
ATOM   1773 1HG  ARG A 114     -47.595 -15.256  60.052  1.00  0.00           H  
ATOM   1774 2HG  ARG A 114     -46.606 -13.898  60.616  1.00  0.00           H  
ATOM   1775 1HD  ARG A 114     -48.222 -12.347  60.127  1.00  0.00           H  
ATOM   1776 2HD  ARG A 114     -49.059 -13.427  59.020  1.00  0.00           H  
ATOM   1777  HE  ARG A 114     -49.205 -14.694  61.479  1.00  0.00           H  
ATOM   1778 1HH1 ARG A 114     -50.259 -11.515  60.224  1.00  0.00           H  
ATOM   1779 2HH1 ARG A 114     -51.651 -11.489  61.288  1.00  0.00           H  
ATOM   1780 1HH2 ARG A 114     -51.018 -14.552  62.888  1.00  0.00           H  
ATOM   1781 2HH2 ARG A 114     -52.063 -13.145  62.774  1.00  0.00           H  
ATOM   1782  N   VAL A 115     -43.908 -12.870  57.640  1.00  0.00           N  
ATOM   1783  CA  VAL A 115     -42.676 -12.987  56.864  1.00  0.00           C  
ATOM   1784  C   VAL A 115     -41.866 -14.159  57.356  1.00  0.00           C  
ATOM   1785  O   VAL A 115     -42.072 -14.635  58.473  1.00  0.00           O  
ATOM   1786  CB  VAL A 115     -41.815 -11.706  56.959  1.00  0.00           C  
ATOM   1787  CG1 VAL A 115     -42.590 -10.510  56.418  1.00  0.00           C  
ATOM   1788  CG2 VAL A 115     -41.393 -11.476  58.401  1.00  0.00           C  
ATOM   1789  H   VAL A 115     -43.879 -12.814  58.657  1.00  0.00           H  
ATOM   1790  HA  VAL A 115     -42.928 -13.158  55.818  1.00  0.00           H  
ATOM   1791  HB  VAL A 115     -40.932 -11.832  56.331  1.00  0.00           H  
ATOM   1792 1HG1 VAL A 115     -41.964  -9.621  56.466  1.00  0.00           H  
ATOM   1793 2HG1 VAL A 115     -42.873 -10.703  55.382  1.00  0.00           H  
ATOM   1794 3HG1 VAL A 115     -43.491 -10.350  57.017  1.00  0.00           H  
ATOM   1795 1HG2 VAL A 115     -40.772 -10.583  58.464  1.00  0.00           H  
ATOM   1796 2HG2 VAL A 115     -42.280 -11.350  59.022  1.00  0.00           H  
ATOM   1797 3HG2 VAL A 115     -40.823 -12.340  58.744  1.00  0.00           H  
ATOM   1798  N   ILE A 116     -40.924 -14.606  56.542  1.00  0.00           N  
ATOM   1799  CA  ILE A 116     -40.079 -15.722  56.934  1.00  0.00           C  
ATOM   1800  C   ILE A 116     -38.699 -15.276  57.296  1.00  0.00           C  
ATOM   1801  O   ILE A 116     -38.071 -14.547  56.538  1.00  0.00           O  
ATOM   1802  CB  ILE A 116     -39.955 -16.727  55.797  1.00  0.00           C  
ATOM   1803  CG1 ILE A 116     -41.266 -17.192  55.420  1.00  0.00           C  
ATOM   1804  CG2 ILE A 116     -39.040 -17.913  56.213  1.00  0.00           C  
ATOM   1805  CD1 ILE A 116     -41.898 -17.911  56.481  1.00  0.00           C  
ATOM   1806  H   ILE A 116     -40.783 -14.160  55.631  1.00  0.00           H  
ATOM   1807  HA  ILE A 116     -40.521 -16.212  57.796  1.00  0.00           H  
ATOM   1808  HB  ILE A 116     -39.535 -16.239  54.958  1.00  0.00           H  
ATOM   1809 1HG1 ILE A 116     -41.890 -16.342  55.153  1.00  0.00           H  
ATOM   1810 2HG1 ILE A 116     -41.183 -17.798  54.605  1.00  0.00           H  
ATOM   1811 1HG2 ILE A 116     -38.953 -18.611  55.393  1.00  0.00           H  
ATOM   1812 2HG2 ILE A 116     -38.050 -17.542  56.464  1.00  0.00           H  
ATOM   1813 3HG2 ILE A 116     -39.469 -18.421  57.082  1.00  0.00           H  
ATOM   1814 1HD1 ILE A 116     -42.843 -18.235  56.157  1.00  0.00           H  
ATOM   1815 2HD1 ILE A 116     -41.294 -18.772  56.753  1.00  0.00           H  
ATOM   1816 3HD1 ILE A 116     -41.998 -17.254  57.340  1.00  0.00           H  
ATOM   1817  N   GLN A 117     -38.227 -15.720  58.447  1.00  0.00           N  
ATOM   1818  CA  GLN A 117     -36.890 -15.379  58.870  1.00  0.00           C  
ATOM   1819  C   GLN A 117     -36.085 -16.618  59.172  1.00  0.00           C  
ATOM   1820  O   GLN A 117     -36.480 -17.457  59.998  1.00  0.00           O  
ATOM   1821  CB  GLN A 117     -36.905 -14.461  60.081  1.00  0.00           C  
ATOM   1822  CG  GLN A 117     -35.501 -14.050  60.533  1.00  0.00           C  
ATOM   1823  CD  GLN A 117     -35.497 -12.960  61.585  1.00  0.00           C  
ATOM   1824  OE1 GLN A 117     -35.781 -11.801  61.270  1.00  0.00           O  
ATOM   1825  NE2 GLN A 117     -35.184 -13.311  62.828  1.00  0.00           N  
ATOM   1826  H   GLN A 117     -38.816 -16.317  59.026  1.00  0.00           H  
ATOM   1827  HA  GLN A 117     -36.403 -14.852  58.063  1.00  0.00           H  
ATOM   1828 1HB  GLN A 117     -37.467 -13.563  59.839  1.00  0.00           H  
ATOM   1829 2HB  GLN A 117     -37.409 -14.961  60.912  1.00  0.00           H  
ATOM   1830 1HG  GLN A 117     -35.001 -14.926  60.951  1.00  0.00           H  
ATOM   1831 2HG  GLN A 117     -34.954 -13.694  59.660  1.00  0.00           H  
ATOM   1832 1HE2 GLN A 117     -35.174 -12.625  63.559  1.00  0.00           H  
ATOM   1833 2HE2 GLN A 117     -34.966 -14.268  63.037  1.00  0.00           H  
ATOM   1834  N   LEU A 118     -34.946 -16.741  58.515  1.00  0.00           N  
ATOM   1835  CA  LEU A 118     -34.148 -17.901  58.766  1.00  0.00           C  
ATOM   1836  C   LEU A 118     -33.199 -17.606  59.903  1.00  0.00           C  
ATOM   1837  O   LEU A 118     -32.687 -16.486  60.050  1.00  0.00           O  
ATOM   1838  CB  LEU A 118     -33.382 -18.369  57.532  1.00  0.00           C  
ATOM   1839  CG  LEU A 118     -34.216 -18.706  56.297  1.00  0.00           C  
ATOM   1840  CD1 LEU A 118     -33.311 -19.216  55.261  1.00  0.00           C  
ATOM   1841  CD2 LEU A 118     -35.266 -19.707  56.633  1.00  0.00           C  
ATOM   1842  H   LEU A 118     -34.668 -16.050  57.829  1.00  0.00           H  
ATOM   1843  HA  LEU A 118     -34.810 -18.701  59.069  1.00  0.00           H  
ATOM   1844 1HB  LEU A 118     -32.669 -17.619  57.269  1.00  0.00           H  
ATOM   1845 2HB  LEU A 118     -32.842 -19.274  57.808  1.00  0.00           H  
ATOM   1846  HG  LEU A 118     -34.698 -17.799  55.914  1.00  0.00           H  
ATOM   1847 1HD1 LEU A 118     -33.869 -19.464  54.399  1.00  0.00           H  
ATOM   1848 2HD1 LEU A 118     -32.565 -18.490  55.011  1.00  0.00           H  
ATOM   1849 3HD1 LEU A 118     -32.845 -20.103  55.650  1.00  0.00           H  
ATOM   1850 1HD2 LEU A 118     -35.856 -19.943  55.747  1.00  0.00           H  
ATOM   1851 2HD2 LEU A 118     -34.800 -20.619  57.017  1.00  0.00           H  
ATOM   1852 3HD2 LEU A 118     -35.903 -19.271  57.387  1.00  0.00           H  
ATOM   1853  N   SER A 119     -32.944 -18.629  60.696  1.00  0.00           N  
ATOM   1854  CA  SER A 119     -32.049 -18.525  61.834  1.00  0.00           C  
ATOM   1855  C   SER A 119     -31.132 -19.742  61.918  1.00  0.00           C  
ATOM   1856  O   SER A 119     -31.564 -20.798  62.402  1.00  0.00           O  
ATOM   1857  CB  SER A 119     -32.841 -18.391  63.113  1.00  0.00           C  
ATOM   1858  OG  SER A 119     -31.986 -18.240  64.214  1.00  0.00           O  
ATOM   1859  H   SER A 119     -33.424 -19.511  60.499  1.00  0.00           H  
ATOM   1860  HA  SER A 119     -31.459 -17.618  61.740  1.00  0.00           H  
ATOM   1861 1HB  SER A 119     -33.508 -17.532  63.044  1.00  0.00           H  
ATOM   1862 2HB  SER A 119     -33.460 -19.269  63.252  1.00  0.00           H  
ATOM   1863  HG  SER A 119     -31.296 -18.908  64.115  1.00  0.00           H  
ATOM   1864  N   PRO A 120     -29.942 -19.682  61.309  1.00  0.00           N  
ATOM   1865  CA  PRO A 120     -28.938 -20.715  61.301  1.00  0.00           C  
ATOM   1866  C   PRO A 120     -28.492 -21.090  62.705  1.00  0.00           C  
ATOM   1867  O   PRO A 120     -28.411 -20.200  63.555  1.00  0.00           O  
ATOM   1868  CB  PRO A 120     -27.803 -20.067  60.523  1.00  0.00           C  
ATOM   1869  CG  PRO A 120     -28.459 -19.000  59.691  1.00  0.00           C  
ATOM   1870  CD  PRO A 120     -29.562 -18.485  60.536  1.00  0.00           C  
ATOM   1871  HA  PRO A 120     -29.320 -21.554  60.737  1.00  0.00           H  
ATOM   1872 1HB  PRO A 120     -27.053 -19.663  61.223  1.00  0.00           H  
ATOM   1873 2HB  PRO A 120     -27.299 -20.823  59.928  1.00  0.00           H  
ATOM   1874 1HG  PRO A 120     -27.737 -18.227  59.412  1.00  0.00           H  
ATOM   1875 2HG  PRO A 120     -28.832 -19.439  58.763  1.00  0.00           H  
ATOM   1876 1HD  PRO A 120     -29.188 -17.698  61.206  1.00  0.00           H  
ATOM   1877 2HD  PRO A 120     -30.360 -18.138  59.874  1.00  0.00           H  
ATOM   1878  N   PRO A 121     -28.192 -22.372  62.998  1.00  0.00           N  
ATOM   1879  CA  PRO A 121     -27.580 -22.845  64.233  1.00  0.00           C  
ATOM   1880  C   PRO A 121     -26.096 -22.474  64.257  1.00  0.00           C  
ATOM   1881  O   PRO A 121     -25.438 -22.479  65.298  1.00  0.00           O  
ATOM   1882  CB  PRO A 121     -27.819 -24.353  64.153  1.00  0.00           C  
ATOM   1883  CG  PRO A 121     -27.891 -24.651  62.664  1.00  0.00           C  
ATOM   1884  CD  PRO A 121     -28.532 -23.451  62.049  1.00  0.00           C  
ATOM   1885  HA  PRO A 121     -28.107 -22.400  65.090  1.00  0.00           H  
ATOM   1886 1HB  PRO A 121     -26.998 -24.887  64.652  1.00  0.00           H  
ATOM   1887 2HB  PRO A 121     -28.744 -24.616  64.685  1.00  0.00           H  
ATOM   1888 1HG  PRO A 121     -26.913 -24.834  62.240  1.00  0.00           H  
ATOM   1889 2HG  PRO A 121     -28.479 -25.560  62.494  1.00  0.00           H  
ATOM   1890 1HD  PRO A 121     -28.074 -23.302  61.053  1.00  0.00           H  
ATOM   1891 2HD  PRO A 121     -29.618 -23.596  62.016  1.00  0.00           H  
ATOM   1892  N   TYR A 122     -25.593 -22.161  63.070  1.00  0.00           N  
ATOM   1893  CA  TYR A 122     -24.227 -21.775  62.779  1.00  0.00           C  
ATOM   1894  C   TYR A 122     -24.148 -21.223  61.368  1.00  0.00           C  
ATOM   1895  O   TYR A 122     -24.964 -21.567  60.516  1.00  0.00           O  
ATOM   1896  CB  TYR A 122     -23.260 -22.945  62.966  1.00  0.00           C  
ATOM   1897  CG  TYR A 122     -23.712 -24.250  62.330  1.00  0.00           C  
ATOM   1898  CD1 TYR A 122     -23.513 -24.523  60.982  1.00  0.00           C  
ATOM   1899  CD2 TYR A 122     -24.276 -25.217  63.154  1.00  0.00           C  
ATOM   1900  CE1 TYR A 122     -23.917 -25.758  60.463  1.00  0.00           C  
ATOM   1901  CE2 TYR A 122     -24.660 -26.438  62.650  1.00  0.00           C  
ATOM   1902  CZ  TYR A 122     -24.492 -26.715  61.315  1.00  0.00           C  
ATOM   1903  OH  TYR A 122     -24.867 -27.954  60.830  1.00  0.00           O  
ATOM   1904  H   TYR A 122     -26.214 -22.197  62.280  1.00  0.00           H  
ATOM   1905  HA  TYR A 122     -23.938 -20.976  63.463  1.00  0.00           H  
ATOM   1906 1HB  TYR A 122     -22.292 -22.684  62.540  1.00  0.00           H  
ATOM   1907 2HB  TYR A 122     -23.108 -23.124  64.032  1.00  0.00           H  
ATOM   1908  HD1 TYR A 122     -23.058 -23.776  60.332  1.00  0.00           H  
ATOM   1909  HD2 TYR A 122     -24.409 -25.007  64.218  1.00  0.00           H  
ATOM   1910  HE1 TYR A 122     -23.777 -25.979  59.405  1.00  0.00           H  
ATOM   1911  HE2 TYR A 122     -25.097 -27.186  63.312  1.00  0.00           H  
ATOM   1912  HH  TYR A 122     -25.005 -28.551  61.570  1.00  0.00           H  
ATOM   1913  N   THR A 123     -23.121 -20.427  61.097  1.00  0.00           N  
ATOM   1914  CA  THR A 123     -22.925 -19.895  59.753  1.00  0.00           C  
ATOM   1915  C   THR A 123     -21.613 -20.337  59.104  1.00  0.00           C  
ATOM   1916  O   THR A 123     -21.390 -20.097  57.921  1.00  0.00           O  
ATOM   1917  CB  THR A 123     -23.017 -18.361  59.779  1.00  0.00           C  
ATOM   1918  OG1 THR A 123     -22.001 -17.832  60.643  1.00  0.00           O  
ATOM   1919  CG2 THR A 123     -24.400 -17.932  60.292  1.00  0.00           C  
ATOM   1920  H   THR A 123     -22.489 -20.163  61.839  1.00  0.00           H  
ATOM   1921  HA  THR A 123     -23.734 -20.259  59.122  1.00  0.00           H  
ATOM   1922  HB  THR A 123     -22.866 -17.973  58.773  1.00  0.00           H  
ATOM   1923  HG1 THR A 123     -21.137 -17.963  60.238  1.00  0.00           H  
ATOM   1924 1HG2 THR A 123     -24.458 -16.849  60.304  1.00  0.00           H  
ATOM   1925 2HG2 THR A 123     -25.171 -18.330  59.637  1.00  0.00           H  
ATOM   1926 3HG2 THR A 123     -24.557 -18.310  61.300  1.00  0.00           H  
ATOM   1927  N   GLY A 124     -20.735 -20.967  59.885  1.00  0.00           N  
ATOM   1928  CA  GLY A 124     -19.417 -21.387  59.392  1.00  0.00           C  
ATOM   1929  C   GLY A 124     -19.405 -22.810  58.822  1.00  0.00           C  
ATOM   1930  O   GLY A 124     -18.351 -23.336  58.462  1.00  0.00           O  
ATOM   1931  H   GLY A 124     -20.980 -21.148  60.845  1.00  0.00           H  
ATOM   1932 1HA  GLY A 124     -19.087 -20.690  58.621  1.00  0.00           H  
ATOM   1933 2HA  GLY A 124     -18.695 -21.318  60.203  1.00  0.00           H  
ATOM   1934  N   GLY A 125     -20.567 -23.445  58.801  1.00  0.00           N  
ATOM   1935  CA  GLY A 125     -20.712 -24.811  58.328  1.00  0.00           C  
ATOM   1936  C   GLY A 125     -21.080 -24.822  56.847  1.00  0.00           C  
ATOM   1937  O   GLY A 125     -21.045 -23.778  56.198  1.00  0.00           O  
ATOM   1938  H   GLY A 125     -21.387 -22.946  59.104  1.00  0.00           H  
ATOM   1939 1HA  GLY A 125     -19.780 -25.353  58.485  1.00  0.00           H  
ATOM   1940 2HA  GLY A 125     -21.475 -25.296  58.922  1.00  0.00           H  
ATOM   1941  N   PRO A 126     -21.438 -25.987  56.291  1.00  0.00           N  
ATOM   1942  CA  PRO A 126     -21.825 -26.196  54.909  1.00  0.00           C  
ATOM   1943  C   PRO A 126     -23.178 -25.562  54.676  1.00  0.00           C  
ATOM   1944  O   PRO A 126     -23.905 -25.305  55.641  1.00  0.00           O  
ATOM   1945  CB  PRO A 126     -21.854 -27.720  54.787  1.00  0.00           C  
ATOM   1946  CG  PRO A 126     -22.148 -28.207  56.184  1.00  0.00           C  
ATOM   1947  CD  PRO A 126     -21.459 -27.220  57.108  1.00  0.00           C  
ATOM   1948  HA  PRO A 126     -21.067 -25.753  54.245  1.00  0.00           H  
ATOM   1949 1HB  PRO A 126     -22.637 -28.017  54.069  1.00  0.00           H  
ATOM   1950 2HB  PRO A 126     -20.897 -28.087  54.393  1.00  0.00           H  
ATOM   1951 1HG  PRO A 126     -23.241 -28.241  56.341  1.00  0.00           H  
ATOM   1952 2HG  PRO A 126     -21.788 -29.237  56.310  1.00  0.00           H  
ATOM   1953 1HD  PRO A 126     -22.093 -27.120  57.992  1.00  0.00           H  
ATOM   1954 2HD  PRO A 126     -20.437 -27.547  57.354  1.00  0.00           H  
ATOM   1955  N   THR A 127     -23.501 -25.288  53.416  1.00  0.00           N  
ATOM   1956  CA  THR A 127     -24.775 -24.671  53.065  1.00  0.00           C  
ATOM   1957  C   THR A 127     -25.727 -25.576  52.306  1.00  0.00           C  
ATOM   1958  O   THR A 127     -25.346 -26.632  51.796  1.00  0.00           O  
ATOM   1959  CB  THR A 127     -24.529 -23.394  52.246  1.00  0.00           C  
ATOM   1960  OG1 THR A 127     -23.890 -23.739  51.012  1.00  0.00           O  
ATOM   1961  CG2 THR A 127     -23.655 -22.422  53.029  1.00  0.00           C  
ATOM   1962  H   THR A 127     -22.851 -25.517  52.678  1.00  0.00           H  
ATOM   1963  HA  THR A 127     -25.278 -24.394  53.972  1.00  0.00           H  
ATOM   1964  HB  THR A 127     -25.483 -22.912  52.025  1.00  0.00           H  
ATOM   1965  HG1 THR A 127     -24.551 -24.114  50.411  1.00  0.00           H  
ATOM   1966 1HG2 THR A 127     -23.487 -21.528  52.441  1.00  0.00           H  
ATOM   1967 2HG2 THR A 127     -24.145 -22.151  53.956  1.00  0.00           H  
ATOM   1968 3HG2 THR A 127     -22.697 -22.887  53.253  1.00  0.00           H  
ATOM   1969  N   LEU A 128     -26.967 -25.115  52.202  1.00  0.00           N  
ATOM   1970  CA  LEU A 128     -28.010 -25.814  51.481  1.00  0.00           C  
ATOM   1971  C   LEU A 128     -27.838 -25.629  49.984  1.00  0.00           C  
ATOM   1972  O   LEU A 128     -27.357 -24.593  49.521  1.00  0.00           O  
ATOM   1973  CB  LEU A 128     -29.391 -25.275  51.862  1.00  0.00           C  
ATOM   1974  CG  LEU A 128     -29.831 -25.406  53.311  1.00  0.00           C  
ATOM   1975  CD1 LEU A 128     -31.183 -24.786  53.429  1.00  0.00           C  
ATOM   1976  CD2 LEU A 128     -29.860 -26.856  53.739  1.00  0.00           C  
ATOM   1977  H   LEU A 128     -27.204 -24.244  52.670  1.00  0.00           H  
ATOM   1978  HA  LEU A 128     -27.952 -26.875  51.718  1.00  0.00           H  
ATOM   1979 1HB  LEU A 128     -29.409 -24.213  51.624  1.00  0.00           H  
ATOM   1980 2HB  LEU A 128     -30.125 -25.758  51.242  1.00  0.00           H  
ATOM   1981  HG  LEU A 128     -29.143 -24.847  53.950  1.00  0.00           H  
ATOM   1982 1HD1 LEU A 128     -31.509 -24.823  54.444  1.00  0.00           H  
ATOM   1983 2HD1 LEU A 128     -31.139 -23.770  53.106  1.00  0.00           H  
ATOM   1984 3HD1 LEU A 128     -31.881 -25.326  52.799  1.00  0.00           H  
ATOM   1985 1HD2 LEU A 128     -30.189 -26.922  54.775  1.00  0.00           H  
ATOM   1986 2HD2 LEU A 128     -30.544 -27.404  53.120  1.00  0.00           H  
ATOM   1987 3HD2 LEU A 128     -28.861 -27.285  53.640  1.00  0.00           H  
ATOM   1988  N   ARG A 129     -28.244 -26.636  49.232  1.00  0.00           N  
ATOM   1989  CA  ARG A 129     -28.213 -26.592  47.779  1.00  0.00           C  
ATOM   1990  C   ARG A 129     -29.605 -26.370  47.208  1.00  0.00           C  
ATOM   1991  O   ARG A 129     -30.603 -26.536  47.909  1.00  0.00           O  
ATOM   1992  CB  ARG A 129     -27.633 -27.882  47.228  1.00  0.00           C  
ATOM   1993  CG  ARG A 129     -26.176 -28.129  47.609  1.00  0.00           C  
ATOM   1994  CD  ARG A 129     -25.646 -29.392  47.020  1.00  0.00           C  
ATOM   1995  NE  ARG A 129     -24.263 -29.633  47.412  1.00  0.00           N  
ATOM   1996  CZ  ARG A 129     -23.510 -30.664  46.977  1.00  0.00           C  
ATOM   1997  NH1 ARG A 129     -24.015 -31.538  46.134  1.00  0.00           N  
ATOM   1998  NH2 ARG A 129     -22.263 -30.796  47.397  1.00  0.00           N  
ATOM   1999  H   ARG A 129     -28.601 -27.465  49.684  1.00  0.00           H  
ATOM   2000  HA  ARG A 129     -27.576 -25.764  47.467  1.00  0.00           H  
ATOM   2001 1HB  ARG A 129     -28.225 -28.727  47.582  1.00  0.00           H  
ATOM   2002 2HB  ARG A 129     -27.697 -27.876  46.139  1.00  0.00           H  
ATOM   2003 1HG  ARG A 129     -25.566 -27.302  47.247  1.00  0.00           H  
ATOM   2004 2HG  ARG A 129     -26.089 -28.191  48.697  1.00  0.00           H  
ATOM   2005 1HD  ARG A 129     -26.248 -30.235  47.358  1.00  0.00           H  
ATOM   2006 2HD  ARG A 129     -25.686 -29.331  45.933  1.00  0.00           H  
ATOM   2007  HE  ARG A 129     -23.841 -28.981  48.062  1.00  0.00           H  
ATOM   2008 1HH1 ARG A 129     -24.967 -31.437  45.812  1.00  0.00           H  
ATOM   2009 2HH1 ARG A 129     -23.451 -32.309  45.808  1.00  0.00           H  
ATOM   2010 1HH2 ARG A 129     -21.874 -30.125  48.044  1.00  0.00           H  
ATOM   2011 2HH2 ARG A 129     -21.701 -31.568  47.070  1.00  0.00           H  
ATOM   2012  N   ASP A 130     -29.675 -25.991  45.941  1.00  0.00           N  
ATOM   2013  CA  ASP A 130     -30.968 -25.834  45.286  1.00  0.00           C  
ATOM   2014  C   ASP A 130     -31.746 -27.139  45.364  1.00  0.00           C  
ATOM   2015  O   ASP A 130     -31.230 -28.201  45.011  1.00  0.00           O  
ATOM   2016  CB  ASP A 130     -30.775 -25.378  43.831  1.00  0.00           C  
ATOM   2017  CG  ASP A 130     -32.072 -25.068  43.068  1.00  0.00           C  
ATOM   2018  OD1 ASP A 130     -32.683 -24.048  43.337  1.00  0.00           O  
ATOM   2019  OD2 ASP A 130     -32.420 -25.831  42.196  1.00  0.00           O  
ATOM   2020  H   ASP A 130     -28.826 -25.832  45.417  1.00  0.00           H  
ATOM   2021  HA  ASP A 130     -31.543 -25.076  45.818  1.00  0.00           H  
ATOM   2022 1HB  ASP A 130     -30.148 -24.485  43.813  1.00  0.00           H  
ATOM   2023 2HB  ASP A 130     -30.243 -26.156  43.284  1.00  0.00           H  
ATOM   2024  N   GLY A 131     -32.986 -27.045  45.834  1.00  0.00           N  
ATOM   2025  CA  GLY A 131     -33.866 -28.199  46.003  1.00  0.00           C  
ATOM   2026  C   GLY A 131     -33.870 -28.741  47.440  1.00  0.00           C  
ATOM   2027  O   GLY A 131     -34.656 -29.632  47.773  1.00  0.00           O  
ATOM   2028  H   GLY A 131     -33.324 -26.125  46.113  1.00  0.00           H  
ATOM   2029 1HA  GLY A 131     -34.878 -27.914  45.718  1.00  0.00           H  
ATOM   2030 2HA  GLY A 131     -33.555 -28.986  45.318  1.00  0.00           H  
ATOM   2031  N   ALA A 132     -33.001 -28.199  48.291  1.00  0.00           N  
ATOM   2032  CA  ALA A 132     -32.896 -28.614  49.688  1.00  0.00           C  
ATOM   2033  C   ALA A 132     -34.186 -28.386  50.454  1.00  0.00           C  
ATOM   2034  O   ALA A 132     -34.933 -27.439  50.170  1.00  0.00           O  
ATOM   2035  CB  ALA A 132     -31.790 -27.867  50.376  1.00  0.00           C  
ATOM   2036  H   ALA A 132     -32.355 -27.481  47.959  1.00  0.00           H  
ATOM   2037  HA  ALA A 132     -32.675 -29.682  49.705  1.00  0.00           H  
ATOM   2038 1HB  ALA A 132     -31.722 -28.214  51.397  1.00  0.00           H  
ATOM   2039 2HB  ALA A 132     -30.853 -28.051  49.863  1.00  0.00           H  
ATOM   2040 3HB  ALA A 132     -32.016 -26.803  50.357  1.00  0.00           H  
ATOM   2041  N   VAL A 133     -34.428 -29.258  51.437  1.00  0.00           N  
ATOM   2042  CA  VAL A 133     -35.621 -29.178  52.264  1.00  0.00           C  
ATOM   2043  C   VAL A 133     -35.375 -28.984  53.761  1.00  0.00           C  
ATOM   2044  O   VAL A 133     -34.566 -29.690  54.371  1.00  0.00           O  
ATOM   2045  CB  VAL A 133     -36.468 -30.452  52.089  1.00  0.00           C  
ATOM   2046  CG1 VAL A 133     -37.675 -30.393  53.007  1.00  0.00           C  
ATOM   2047  CG2 VAL A 133     -36.906 -30.576  50.640  1.00  0.00           C  
ATOM   2048  H   VAL A 133     -33.772 -30.007  51.603  1.00  0.00           H  
ATOM   2049  HA  VAL A 133     -36.203 -28.344  51.902  1.00  0.00           H  
ATOM   2050  HB  VAL A 133     -35.877 -31.323  52.365  1.00  0.00           H  
ATOM   2051 1HG1 VAL A 133     -38.268 -31.292  52.880  1.00  0.00           H  
ATOM   2052 2HG1 VAL A 133     -37.361 -30.329  54.041  1.00  0.00           H  
ATOM   2053 3HG1 VAL A 133     -38.264 -29.516  52.751  1.00  0.00           H  
ATOM   2054 1HG2 VAL A 133     -37.498 -31.478  50.514  1.00  0.00           H  
ATOM   2055 2HG2 VAL A 133     -37.493 -29.725  50.370  1.00  0.00           H  
ATOM   2056 3HG2 VAL A 133     -36.029 -30.629  49.996  1.00  0.00           H  
ATOM   2057  N   LEU A 134     -36.113 -28.042  54.342  1.00  0.00           N  
ATOM   2058  CA  LEU A 134     -36.107 -27.791  55.768  1.00  0.00           C  
ATOM   2059  C   LEU A 134     -37.284 -28.510  56.428  1.00  0.00           C  
ATOM   2060  O   LEU A 134     -38.462 -28.163  56.266  1.00  0.00           O  
ATOM   2061  CB  LEU A 134     -36.121 -26.288  56.080  1.00  0.00           C  
ATOM   2062  CG  LEU A 134     -34.896 -25.498  55.607  1.00  0.00           C  
ATOM   2063  CD1 LEU A 134     -35.072 -23.998  55.962  1.00  0.00           C  
ATOM   2064  CD2 LEU A 134     -33.658 -26.105  56.294  1.00  0.00           C  
ATOM   2065  H   LEU A 134     -36.725 -27.495  53.754  1.00  0.00           H  
ATOM   2066  HA  LEU A 134     -35.190 -28.201  56.188  1.00  0.00           H  
ATOM   2067 1HB  LEU A 134     -36.988 -25.848  55.611  1.00  0.00           H  
ATOM   2068 2HB  LEU A 134     -36.214 -26.155  57.161  1.00  0.00           H  
ATOM   2069  HG  LEU A 134     -34.788 -25.576  54.526  1.00  0.00           H  
ATOM   2070 1HD1 LEU A 134     -34.193 -23.437  55.636  1.00  0.00           H  
ATOM   2071 2HD1 LEU A 134     -35.959 -23.610  55.462  1.00  0.00           H  
ATOM   2072 3HD1 LEU A 134     -35.183 -23.890  57.046  1.00  0.00           H  
ATOM   2073 1HD2 LEU A 134     -32.774 -25.575  56.010  1.00  0.00           H  
ATOM   2074 2HD2 LEU A 134     -33.775 -26.040  57.371  1.00  0.00           H  
ATOM   2075 3HD2 LEU A 134     -33.558 -27.152  56.011  1.00  0.00           H  
ATOM   2076  N   ASP A 135     -36.925 -29.556  57.159  1.00  0.00           N  
ATOM   2077  CA  ASP A 135     -37.859 -30.440  57.836  1.00  0.00           C  
ATOM   2078  C   ASP A 135     -38.734 -29.664  58.786  1.00  0.00           C  
ATOM   2079  O   ASP A 135     -38.329 -28.632  59.311  1.00  0.00           O  
ATOM   2080  CB  ASP A 135     -37.136 -31.527  58.629  1.00  0.00           C  
ATOM   2081  CG  ASP A 135     -38.084 -32.633  59.107  1.00  0.00           C  
ATOM   2082  OD1 ASP A 135     -38.329 -33.540  58.351  1.00  0.00           O  
ATOM   2083  OD2 ASP A 135     -38.606 -32.520  60.205  1.00  0.00           O  
ATOM   2084  H   ASP A 135     -35.937 -29.764  57.221  1.00  0.00           H  
ATOM   2085  HA  ASP A 135     -38.500 -30.910  57.087  1.00  0.00           H  
ATOM   2086 1HB  ASP A 135     -36.355 -31.974  58.010  1.00  0.00           H  
ATOM   2087 2HB  ASP A 135     -36.656 -31.081  59.495  1.00  0.00           H  
ATOM   2088  N   VAL A 136     -39.886 -30.226  59.093  1.00  0.00           N  
ATOM   2089  CA  VAL A 136     -40.844 -29.606  59.992  1.00  0.00           C  
ATOM   2090  C   VAL A 136     -40.218 -29.313  61.353  1.00  0.00           C  
ATOM   2091  O   VAL A 136     -40.490 -28.262  61.945  1.00  0.00           O  
ATOM   2092  CB  VAL A 136     -42.055 -30.524  60.158  1.00  0.00           C  
ATOM   2093  CG1 VAL A 136     -42.984 -29.978  61.217  1.00  0.00           C  
ATOM   2094  CG2 VAL A 136     -42.741 -30.656  58.828  1.00  0.00           C  
ATOM   2095  H   VAL A 136     -40.122 -31.113  58.666  1.00  0.00           H  
ATOM   2096  HA  VAL A 136     -41.166 -28.669  59.558  1.00  0.00           H  
ATOM   2097  HB  VAL A 136     -41.711 -31.507  60.490  1.00  0.00           H  
ATOM   2098 1HG1 VAL A 136     -43.832 -30.637  61.339  1.00  0.00           H  
ATOM   2099 2HG1 VAL A 136     -42.448 -29.897  62.162  1.00  0.00           H  
ATOM   2100 3HG1 VAL A 136     -43.324 -29.005  60.902  1.00  0.00           H  
ATOM   2101 1HG2 VAL A 136     -43.566 -31.321  58.921  1.00  0.00           H  
ATOM   2102 2HG2 VAL A 136     -43.087 -29.681  58.503  1.00  0.00           H  
ATOM   2103 3HG2 VAL A 136     -42.039 -31.058  58.100  1.00  0.00           H  
ATOM   2104  N   ASP A 137     -39.375 -30.232  61.849  1.00  0.00           N  
ATOM   2105  CA  ASP A 137     -38.705 -30.050  63.145  1.00  0.00           C  
ATOM   2106  C   ASP A 137     -37.795 -28.812  63.190  1.00  0.00           C  
ATOM   2107  O   ASP A 137     -37.399 -28.372  64.271  1.00  0.00           O  
ATOM   2108  CB  ASP A 137     -37.905 -31.301  63.545  1.00  0.00           C  
ATOM   2109  CG  ASP A 137     -38.776 -32.479  64.085  1.00  0.00           C  
ATOM   2110  OD1 ASP A 137     -39.938 -32.275  64.370  1.00  0.00           O  
ATOM   2111  OD2 ASP A 137     -38.243 -33.561  64.229  1.00  0.00           O  
ATOM   2112  H   ASP A 137     -39.168 -31.074  61.295  1.00  0.00           H  
ATOM   2113  HA  ASP A 137     -39.479 -29.910  63.898  1.00  0.00           H  
ATOM   2114 1HB  ASP A 137     -37.370 -31.666  62.663  1.00  0.00           H  
ATOM   2115 2HB  ASP A 137     -37.158 -31.036  64.291  1.00  0.00           H  
ATOM   2116  N   ARG A 138     -37.419 -28.278  62.027  1.00  0.00           N  
ATOM   2117  CA  ARG A 138     -36.569 -27.107  61.909  1.00  0.00           C  
ATOM   2118  C   ARG A 138     -37.376 -25.841  61.605  1.00  0.00           C  
ATOM   2119  O   ARG A 138     -36.792 -24.816  61.252  1.00  0.00           O  
ATOM   2120  CB  ARG A 138     -35.519 -27.314  60.827  1.00  0.00           C  
ATOM   2121  CG  ARG A 138     -34.459 -28.368  61.140  1.00  0.00           C  
ATOM   2122  CD  ARG A 138     -33.748 -28.808  59.910  1.00  0.00           C  
ATOM   2123  NE  ARG A 138     -32.661 -29.768  60.187  1.00  0.00           N  
ATOM   2124  CZ  ARG A 138     -32.824 -31.046  60.590  1.00  0.00           C  
ATOM   2125  NH1 ARG A 138     -34.019 -31.540  60.823  1.00  0.00           N  
ATOM   2126  NH2 ARG A 138     -31.751 -31.790  60.748  1.00  0.00           N  
ATOM   2127  H   ARG A 138     -37.780 -28.659  61.154  1.00  0.00           H  
ATOM   2128  HA  ARG A 138     -36.055 -26.965  62.863  1.00  0.00           H  
ATOM   2129 1HB  ARG A 138     -36.011 -27.608  59.896  1.00  0.00           H  
ATOM   2130 2HB  ARG A 138     -35.002 -26.376  60.632  1.00  0.00           H  
ATOM   2131 1HG  ARG A 138     -33.722 -27.947  61.828  1.00  0.00           H  
ATOM   2132 2HG  ARG A 138     -34.934 -29.237  61.596  1.00  0.00           H  
ATOM   2133 1HD  ARG A 138     -34.460 -29.281  59.233  1.00  0.00           H  
ATOM   2134 2HD  ARG A 138     -33.315 -27.933  59.421  1.00  0.00           H  
ATOM   2135  HE  ARG A 138     -31.692 -29.478  60.025  1.00  0.00           H  
ATOM   2136 1HH1 ARG A 138     -34.836 -30.959  60.708  1.00  0.00           H  
ATOM   2137 2HH1 ARG A 138     -34.122 -32.500  61.126  1.00  0.00           H  
ATOM   2138 1HH2 ARG A 138     -30.839 -31.370  60.543  1.00  0.00           H  
ATOM   2139 2HH2 ARG A 138     -31.830 -32.750  61.049  1.00  0.00           H  
ATOM   2140  N   THR A 139     -38.705 -25.902  61.719  1.00  0.00           N  
ATOM   2141  CA  THR A 139     -39.504 -24.714  61.439  1.00  0.00           C  
ATOM   2142  C   THR A 139     -40.302 -24.231  62.646  1.00  0.00           C  
ATOM   2143  O   THR A 139     -40.535 -24.982  63.597  1.00  0.00           O  
ATOM   2144  CB  THR A 139     -40.488 -24.970  60.294  1.00  0.00           C  
ATOM   2145  OG1 THR A 139     -41.449 -25.976  60.699  1.00  0.00           O  
ATOM   2146  CG2 THR A 139     -39.754 -25.401  59.018  1.00  0.00           C  
ATOM   2147  H   THR A 139     -39.177 -26.768  61.980  1.00  0.00           H  
ATOM   2148  HA  THR A 139     -38.837 -23.914  61.144  1.00  0.00           H  
ATOM   2149  HB  THR A 139     -41.004 -24.068  60.100  1.00  0.00           H  
ATOM   2150  HG1 THR A 139     -40.986 -26.732  61.121  1.00  0.00           H  
ATOM   2151 1HG2 THR A 139     -40.465 -25.549  58.215  1.00  0.00           H  
ATOM   2152 2HG2 THR A 139     -39.051 -24.638  58.736  1.00  0.00           H  
ATOM   2153 3HG2 THR A 139     -39.223 -26.325  59.200  1.00  0.00           H  
ATOM   2154  N   GLN A 140     -40.766 -22.985  62.574  1.00  0.00           N  
ATOM   2155  CA  GLN A 140     -41.595 -22.386  63.621  1.00  0.00           C  
ATOM   2156  C   GLN A 140     -42.692 -21.489  63.046  1.00  0.00           C  
ATOM   2157  O   GLN A 140     -42.435 -20.643  62.190  1.00  0.00           O  
ATOM   2158  CB  GLN A 140     -40.721 -21.596  64.611  1.00  0.00           C  
ATOM   2159  CG  GLN A 140     -41.498 -20.911  65.752  1.00  0.00           C  
ATOM   2160  CD  GLN A 140     -42.047 -21.902  66.786  1.00  0.00           C  
ATOM   2161  OE1 GLN A 140     -41.291 -22.683  67.384  1.00  0.00           O  
ATOM   2162  NE2 GLN A 140     -43.363 -21.875  66.995  1.00  0.00           N  
ATOM   2163  H   GLN A 140     -40.491 -22.435  61.760  1.00  0.00           H  
ATOM   2164  HA  GLN A 140     -42.083 -23.190  64.172  1.00  0.00           H  
ATOM   2165 1HB  GLN A 140     -39.998 -22.271  65.066  1.00  0.00           H  
ATOM   2166 2HB  GLN A 140     -40.165 -20.832  64.088  1.00  0.00           H  
ATOM   2167 1HG  GLN A 140     -40.824 -20.234  66.271  1.00  0.00           H  
ATOM   2168 2HG  GLN A 140     -42.334 -20.346  65.342  1.00  0.00           H  
ATOM   2169 1HE2 GLN A 140     -43.778 -22.494  67.656  1.00  0.00           H  
ATOM   2170 2HE2 GLN A 140     -43.952 -21.215  66.473  1.00  0.00           H  
ATOM   2171  N   VAL A 141     -43.912 -21.656  63.544  1.00  0.00           N  
ATOM   2172  CA  VAL A 141     -45.044 -20.867  63.080  1.00  0.00           C  
ATOM   2173  C   VAL A 141     -45.452 -19.939  64.230  1.00  0.00           C  
ATOM   2174  O   VAL A 141     -45.069 -20.200  65.374  1.00  0.00           O  
ATOM   2175  CB  VAL A 141     -46.204 -21.809  62.723  1.00  0.00           C  
ATOM   2176  CG1 VAL A 141     -45.798 -22.786  61.658  1.00  0.00           C  
ATOM   2177  CG2 VAL A 141     -46.642 -22.515  63.976  1.00  0.00           C  
ATOM   2178  H   VAL A 141     -44.060 -22.366  64.251  1.00  0.00           H  
ATOM   2179  HA  VAL A 141     -44.730 -20.302  62.216  1.00  0.00           H  
ATOM   2180  HB  VAL A 141     -47.013 -21.243  62.310  1.00  0.00           H  
ATOM   2181 1HG1 VAL A 141     -46.643 -23.428  61.427  1.00  0.00           H  
ATOM   2182 2HG1 VAL A 141     -45.502 -22.265  60.764  1.00  0.00           H  
ATOM   2183 3HG1 VAL A 141     -44.970 -23.385  62.020  1.00  0.00           H  
ATOM   2184 1HG2 VAL A 141     -47.476 -23.174  63.748  1.00  0.00           H  
ATOM   2185 2HG2 VAL A 141     -45.813 -23.094  64.375  1.00  0.00           H  
ATOM   2186 3HG2 VAL A 141     -46.960 -21.768  64.718  1.00  0.00           H  
ATOM   2187  N   PRO A 142     -46.185 -18.832  64.000  1.00  0.00           N  
ATOM   2188  CA  PRO A 142     -46.561 -17.892  65.034  1.00  0.00           C  
ATOM   2189  C   PRO A 142     -47.351 -18.592  66.115  1.00  0.00           C  
ATOM   2190  O   PRO A 142     -48.170 -19.461  65.821  1.00  0.00           O  
ATOM   2191  CB  PRO A 142     -47.413 -16.868  64.273  1.00  0.00           C  
ATOM   2192  CG  PRO A 142     -46.977 -17.015  62.842  1.00  0.00           C  
ATOM   2193  CD  PRO A 142     -46.745 -18.494  62.700  1.00  0.00           C  
ATOM   2194  HA  PRO A 142     -45.650 -17.431  65.453  1.00  0.00           H  
ATOM   2195 1HB  PRO A 142     -48.493 -17.081  64.422  1.00  0.00           H  
ATOM   2196 2HB  PRO A 142     -47.233 -15.857  64.671  1.00  0.00           H  
ATOM   2197 1HG  PRO A 142     -47.758 -16.636  62.160  1.00  0.00           H  
ATOM   2198 2HG  PRO A 142     -46.079 -16.415  62.677  1.00  0.00           H  
ATOM   2199 1HD  PRO A 142     -47.693 -18.919  62.616  1.00  0.00           H  
ATOM   2200 2HD  PRO A 142     -46.161 -18.742  61.882  1.00  0.00           H  
ATOM   2201  N   ILE A 143     -47.157 -18.174  67.355  1.00  0.00           N  
ATOM   2202  CA  ILE A 143     -47.899 -18.747  68.468  1.00  0.00           C  
ATOM   2203  C   ILE A 143     -49.408 -18.480  68.402  1.00  0.00           C  
ATOM   2204  O   ILE A 143     -50.196 -19.334  68.782  1.00  0.00           O  
ATOM   2205  CB  ILE A 143     -47.310 -18.233  69.796  1.00  0.00           C  
ATOM   2206  CG1 ILE A 143     -47.890 -19.023  70.974  1.00  0.00           C  
ATOM   2207  CG2 ILE A 143     -47.539 -16.732  69.966  1.00  0.00           C  
ATOM   2208  CD1 ILE A 143     -47.529 -20.478  70.984  1.00  0.00           C  
ATOM   2209  H   ILE A 143     -46.469 -17.459  67.538  1.00  0.00           H  
ATOM   2210  HA  ILE A 143     -47.759 -19.829  68.440  1.00  0.00           H  
ATOM   2211  HB  ILE A 143     -46.237 -18.422  69.790  1.00  0.00           H  
ATOM   2212 1HG1 ILE A 143     -47.533 -18.581  71.898  1.00  0.00           H  
ATOM   2213 2HG1 ILE A 143     -48.977 -18.937  70.948  1.00  0.00           H  
ATOM   2214 1HG2 ILE A 143     -47.082 -16.399  70.893  1.00  0.00           H  
ATOM   2215 2HG2 ILE A 143     -47.087 -16.203  69.132  1.00  0.00           H  
ATOM   2216 3HG2 ILE A 143     -48.597 -16.515  70.000  1.00  0.00           H  
ATOM   2217 1HD1 ILE A 143     -47.981 -20.956  71.850  1.00  0.00           H  
ATOM   2218 2HD1 ILE A 143     -47.903 -20.949  70.073  1.00  0.00           H  
ATOM   2219 3HD1 ILE A 143     -46.448 -20.585  71.032  1.00  0.00           H  
ATOM   2220  N   GLU A 144     -49.789 -17.321  67.861  1.00  0.00           N  
ATOM   2221  CA  GLU A 144     -51.179 -16.869  67.766  1.00  0.00           C  
ATOM   2222  C   GLU A 144     -51.798 -16.602  69.139  1.00  0.00           C  
ATOM   2223  O   GLU A 144     -51.580 -17.327  70.112  1.00  0.00           O  
ATOM   2224  CB  GLU A 144     -52.058 -17.843  66.973  1.00  0.00           C  
ATOM   2225  CG  GLU A 144     -51.680 -17.960  65.513  1.00  0.00           C  
ATOM   2226  CD  GLU A 144     -51.938 -16.691  64.721  1.00  0.00           C  
ATOM   2227  OE1 GLU A 144     -53.031 -16.181  64.793  1.00  0.00           O  
ATOM   2228  OE2 GLU A 144     -51.034 -16.227  64.052  1.00  0.00           O  
ATOM   2229  H   GLU A 144     -49.062 -16.705  67.535  1.00  0.00           H  
ATOM   2230  HA  GLU A 144     -51.179 -15.925  67.221  1.00  0.00           H  
ATOM   2231 1HB  GLU A 144     -52.051 -18.828  67.406  1.00  0.00           H  
ATOM   2232 2HB  GLU A 144     -53.087 -17.494  67.012  1.00  0.00           H  
ATOM   2233 1HG  GLU A 144     -50.621 -18.198  65.460  1.00  0.00           H  
ATOM   2234 2HG  GLU A 144     -52.235 -18.784  65.072  1.00  0.00           H  
ATOM   2235  N   TYR A 145     -52.589 -15.541  69.211  1.00  0.00           N  
ATOM   2236  CA  TYR A 145     -53.223 -15.156  70.465  1.00  0.00           C  
ATOM   2237  C   TYR A 145     -53.956 -16.291  71.164  1.00  0.00           C  
ATOM   2238  O   TYR A 145     -53.835 -16.432  72.380  1.00  0.00           O  
ATOM   2239  CB  TYR A 145     -54.204 -14.011  70.263  1.00  0.00           C  
ATOM   2240  CG  TYR A 145     -54.947 -13.676  71.539  1.00  0.00           C  
ATOM   2241  CD1 TYR A 145     -54.340 -12.896  72.513  1.00  0.00           C  
ATOM   2242  CD2 TYR A 145     -56.234 -14.161  71.739  1.00  0.00           C  
ATOM   2243  CE1 TYR A 145     -55.017 -12.603  73.682  1.00  0.00           C  
ATOM   2244  CE2 TYR A 145     -56.907 -13.866  72.903  1.00  0.00           C  
ATOM   2245  CZ  TYR A 145     -56.306 -13.090  73.876  1.00  0.00           C  
ATOM   2246  OH  TYR A 145     -56.978 -12.793  75.043  1.00  0.00           O  
ATOM   2247  H   TYR A 145     -52.742 -14.986  68.379  1.00  0.00           H  
ATOM   2248  HA  TYR A 145     -52.440 -14.815  71.142  1.00  0.00           H  
ATOM   2249 1HB  TYR A 145     -53.675 -13.120  69.925  1.00  0.00           H  
ATOM   2250 2HB  TYR A 145     -54.936 -14.280  69.501  1.00  0.00           H  
ATOM   2251  HD1 TYR A 145     -53.330 -12.519  72.356  1.00  0.00           H  
ATOM   2252  HD2 TYR A 145     -56.715 -14.779  70.971  1.00  0.00           H  
ATOM   2253  HE1 TYR A 145     -54.540 -11.990  74.448  1.00  0.00           H  
ATOM   2254  HE2 TYR A 145     -57.914 -14.246  73.051  1.00  0.00           H  
ATOM   2255  HH  TYR A 145     -56.417 -12.253  75.608  1.00  0.00           H  
ATOM   2256  N   ASP A 146     -54.760 -17.068  70.432  1.00  0.00           N  
ATOM   2257  CA  ASP A 146     -55.541 -18.106  71.098  1.00  0.00           C  
ATOM   2258  C   ASP A 146     -54.667 -19.124  71.835  1.00  0.00           C  
ATOM   2259  O   ASP A 146     -55.024 -19.566  72.930  1.00  0.00           O  
ATOM   2260  CB  ASP A 146     -56.429 -18.847  70.098  1.00  0.00           C  
ATOM   2261  CG  ASP A 146     -57.607 -18.011  69.596  1.00  0.00           C  
ATOM   2262  OD1 ASP A 146     -57.879 -16.982  70.171  1.00  0.00           O  
ATOM   2263  OD2 ASP A 146     -58.237 -18.425  68.659  1.00  0.00           O  
ATOM   2264  H   ASP A 146     -54.821 -16.933  69.434  1.00  0.00           H  
ATOM   2265  HA  ASP A 146     -56.185 -17.624  71.832  1.00  0.00           H  
ATOM   2266 1HB  ASP A 146     -55.830 -19.153  69.241  1.00  0.00           H  
ATOM   2267 2HB  ASP A 146     -56.817 -19.753  70.564  1.00  0.00           H  
ATOM   2268  N   GLU A 147     -53.516 -19.496  71.262  1.00  0.00           N  
ATOM   2269  CA  GLU A 147     -52.660 -20.457  71.945  1.00  0.00           C  
ATOM   2270  C   GLU A 147     -52.034 -19.791  73.151  1.00  0.00           C  
ATOM   2271  O   GLU A 147     -51.906 -20.409  74.211  1.00  0.00           O  
ATOM   2272  CB  GLU A 147     -51.599 -21.045  71.038  1.00  0.00           C  
ATOM   2273  CG  GLU A 147     -50.750 -22.149  71.677  1.00  0.00           C  
ATOM   2274  CD  GLU A 147     -51.535 -23.369  72.130  1.00  0.00           C  
ATOM   2275  OE1 GLU A 147     -52.684 -23.510  71.766  1.00  0.00           O  
ATOM   2276  OE2 GLU A 147     -50.945 -24.188  72.811  1.00  0.00           O  
ATOM   2277  H   GLU A 147     -53.224 -19.098  70.375  1.00  0.00           H  
ATOM   2278  HA  GLU A 147     -53.282 -21.276  72.301  1.00  0.00           H  
ATOM   2279 1HB  GLU A 147     -52.038 -21.400  70.106  1.00  0.00           H  
ATOM   2280 2HB  GLU A 147     -50.917 -20.264  70.804  1.00  0.00           H  
ATOM   2281 1HG  GLU A 147     -50.002 -22.466  70.955  1.00  0.00           H  
ATOM   2282 2HG  GLU A 147     -50.228 -21.724  72.534  1.00  0.00           H  
ATOM   2283  N   VAL A 148     -51.665 -18.517  73.017  1.00  0.00           N  
ATOM   2284  CA  VAL A 148     -51.077 -17.833  74.158  1.00  0.00           C  
ATOM   2285  C   VAL A 148     -52.092 -17.808  75.290  1.00  0.00           C  
ATOM   2286  O   VAL A 148     -51.771 -18.144  76.431  1.00  0.00           O  
ATOM   2287  CB  VAL A 148     -50.692 -16.392  73.804  1.00  0.00           C  
ATOM   2288  CG1 VAL A 148     -50.278 -15.653  75.064  1.00  0.00           C  
ATOM   2289  CG2 VAL A 148     -49.588 -16.410  72.787  1.00  0.00           C  
ATOM   2290  H   VAL A 148     -51.775 -18.040  72.116  1.00  0.00           H  
ATOM   2291  HA  VAL A 148     -50.189 -18.378  74.477  1.00  0.00           H  
ATOM   2292  HB  VAL A 148     -51.557 -15.879  73.389  1.00  0.00           H  
ATOM   2293 1HG1 VAL A 148     -50.019 -14.626  74.815  1.00  0.00           H  
ATOM   2294 2HG1 VAL A 148     -51.106 -15.655  75.776  1.00  0.00           H  
ATOM   2295 3HG1 VAL A 148     -49.416 -16.147  75.512  1.00  0.00           H  
ATOM   2296 1HG2 VAL A 148     -49.317 -15.393  72.515  1.00  0.00           H  
ATOM   2297 2HG2 VAL A 148     -48.722 -16.919  73.195  1.00  0.00           H  
ATOM   2298 3HG2 VAL A 148     -49.943 -16.938  71.912  1.00  0.00           H  
ATOM   2299  N   ARG A 149     -53.336 -17.459  74.961  1.00  0.00           N  
ATOM   2300  CA  ARG A 149     -54.424 -17.433  75.923  1.00  0.00           C  
ATOM   2301  C   ARG A 149     -54.558 -18.772  76.633  1.00  0.00           C  
ATOM   2302  O   ARG A 149     -54.668 -18.826  77.866  1.00  0.00           O  
ATOM   2303  CB  ARG A 149     -55.730 -17.085  75.221  1.00  0.00           C  
ATOM   2304  CG  ARG A 149     -56.968 -17.079  76.096  1.00  0.00           C  
ATOM   2305  CD  ARG A 149     -58.195 -16.833  75.291  1.00  0.00           C  
ATOM   2306  NE  ARG A 149     -58.437 -17.886  74.310  1.00  0.00           N  
ATOM   2307  CZ  ARG A 149     -59.226 -17.735  73.226  1.00  0.00           C  
ATOM   2308  NH1 ARG A 149     -59.843 -16.592  73.024  1.00  0.00           N  
ATOM   2309  NH2 ARG A 149     -59.383 -18.717  72.363  1.00  0.00           N  
ATOM   2310  H   ARG A 149     -53.531 -17.194  73.999  1.00  0.00           H  
ATOM   2311  HA  ARG A 149     -54.209 -16.662  76.663  1.00  0.00           H  
ATOM   2312 1HB  ARG A 149     -55.640 -16.104  74.755  1.00  0.00           H  
ATOM   2313 2HB  ARG A 149     -55.910 -17.794  74.423  1.00  0.00           H  
ATOM   2314 1HG  ARG A 149     -57.065 -18.047  76.592  1.00  0.00           H  
ATOM   2315 2HG  ARG A 149     -56.883 -16.289  76.841  1.00  0.00           H  
ATOM   2316 1HD  ARG A 149     -59.059 -16.776  75.951  1.00  0.00           H  
ATOM   2317 2HD  ARG A 149     -58.086 -15.896  74.759  1.00  0.00           H  
ATOM   2318  HE  ARG A 149     -57.965 -18.778  74.438  1.00  0.00           H  
ATOM   2319 1HH1 ARG A 149     -59.741 -15.836  73.685  1.00  0.00           H  
ATOM   2320 2HH1 ARG A 149     -60.419 -16.477  72.202  1.00  0.00           H  
ATOM   2321 1HH2 ARG A 149     -58.912 -19.596  72.497  1.00  0.00           H  
ATOM   2322 2HH2 ARG A 149     -59.959 -18.576  71.543  1.00  0.00           H  
ATOM   2323  N   ASN A 150     -54.547 -19.863  75.860  1.00  0.00           N  
ATOM   2324  CA  ASN A 150     -54.696 -21.190  76.432  1.00  0.00           C  
ATOM   2325  C   ASN A 150     -53.540 -21.548  77.365  1.00  0.00           C  
ATOM   2326  O   ASN A 150     -53.763 -22.110  78.444  1.00  0.00           O  
ATOM   2327  CB  ASN A 150     -54.794 -22.212  75.321  1.00  0.00           C  
ATOM   2328  CG  ASN A 150     -56.098 -22.143  74.579  1.00  0.00           C  
ATOM   2329  OD1 ASN A 150     -57.099 -21.603  75.074  1.00  0.00           O  
ATOM   2330  ND2 ASN A 150     -56.106 -22.682  73.386  1.00  0.00           N  
ATOM   2331  H   ASN A 150     -54.464 -19.767  74.846  1.00  0.00           H  
ATOM   2332  HA  ASN A 150     -55.614 -21.210  77.020  1.00  0.00           H  
ATOM   2333 1HB  ASN A 150     -53.979 -22.052  74.611  1.00  0.00           H  
ATOM   2334 2HB  ASN A 150     -54.671 -23.213  75.731  1.00  0.00           H  
ATOM   2335 1HD2 ASN A 150     -56.936 -22.665  72.834  1.00  0.00           H  
ATOM   2336 2HD2 ASN A 150     -55.268 -23.101  73.019  1.00  0.00           H  
ATOM   2337  N   GLN A 151     -52.310 -21.185  76.985  1.00  0.00           N  
ATOM   2338  CA  GLN A 151     -51.161 -21.505  77.823  1.00  0.00           C  
ATOM   2339  C   GLN A 151     -51.141 -20.668  79.086  1.00  0.00           C  
ATOM   2340  O   GLN A 151     -50.829 -21.176  80.167  1.00  0.00           O  
ATOM   2341  CB  GLN A 151     -49.856 -21.321  77.055  1.00  0.00           C  
ATOM   2342  CG  GLN A 151     -49.644 -22.341  75.938  1.00  0.00           C  
ATOM   2343  CD  GLN A 151     -49.657 -23.767  76.481  1.00  0.00           C  
ATOM   2344  OE1 GLN A 151     -49.192 -24.010  77.614  1.00  0.00           O  
ATOM   2345  NE2 GLN A 151     -50.155 -24.718  75.682  1.00  0.00           N  
ATOM   2346  H   GLN A 151     -52.171 -20.726  76.082  1.00  0.00           H  
ATOM   2347  HA  GLN A 151     -51.237 -22.550  78.116  1.00  0.00           H  
ATOM   2348 1HB  GLN A 151     -49.852 -20.325  76.597  1.00  0.00           H  
ATOM   2349 2HB  GLN A 151     -49.012 -21.372  77.740  1.00  0.00           H  
ATOM   2350 1HG  GLN A 151     -50.455 -22.247  75.213  1.00  0.00           H  
ATOM   2351 2HG  GLN A 151     -48.687 -22.157  75.450  1.00  0.00           H  
ATOM   2352 1HE2 GLN A 151     -50.176 -25.670  75.977  1.00  0.00           H  
ATOM   2353 2HE2 GLN A 151     -50.500 -24.476  74.736  1.00  0.00           H  
ATOM   2354  N   VAL A 152     -51.545 -19.406  78.984  1.00  0.00           N  
ATOM   2355  CA  VAL A 152     -51.596 -18.577  80.169  1.00  0.00           C  
ATOM   2356  C   VAL A 152     -52.658 -19.114  81.104  1.00  0.00           C  
ATOM   2357  O   VAL A 152     -52.417 -19.245  82.302  1.00  0.00           O  
ATOM   2358  CB  VAL A 152     -51.870 -17.108  79.828  1.00  0.00           C  
ATOM   2359  CG1 VAL A 152     -52.123 -16.331  81.114  1.00  0.00           C  
ATOM   2360  CG2 VAL A 152     -50.660 -16.527  79.096  1.00  0.00           C  
ATOM   2361  H   VAL A 152     -51.789 -19.015  78.073  1.00  0.00           H  
ATOM   2362  HA  VAL A 152     -50.631 -18.630  80.670  1.00  0.00           H  
ATOM   2363  HB  VAL A 152     -52.757 -17.040  79.194  1.00  0.00           H  
ATOM   2364 1HG1 VAL A 152     -52.321 -15.287  80.879  1.00  0.00           H  
ATOM   2365 2HG1 VAL A 152     -52.984 -16.760  81.617  1.00  0.00           H  
ATOM   2366 3HG1 VAL A 152     -51.250 -16.398  81.763  1.00  0.00           H  
ATOM   2367 1HG2 VAL A 152     -50.849 -15.485  78.850  1.00  0.00           H  
ATOM   2368 2HG2 VAL A 152     -49.782 -16.596  79.735  1.00  0.00           H  
ATOM   2369 3HG2 VAL A 152     -50.479 -17.083  78.184  1.00  0.00           H  
ATOM   2370  N   THR A 153     -53.821 -19.469  80.554  1.00  0.00           N  
ATOM   2371  CA  THR A 153     -54.905 -19.998  81.358  1.00  0.00           C  
ATOM   2372  C   THR A 153     -54.446 -21.252  82.092  1.00  0.00           C  
ATOM   2373  O   THR A 153     -54.680 -21.393  83.297  1.00  0.00           O  
ATOM   2374  CB  THR A 153     -56.123 -20.328  80.484  1.00  0.00           C  
ATOM   2375  OG1 THR A 153     -56.573 -19.130  79.827  1.00  0.00           O  
ATOM   2376  CG2 THR A 153     -57.240 -20.890  81.349  1.00  0.00           C  
ATOM   2377  H   THR A 153     -53.973 -19.344  79.554  1.00  0.00           H  
ATOM   2378  HA  THR A 153     -55.193 -19.252  82.096  1.00  0.00           H  
ATOM   2379  HB  THR A 153     -55.842 -21.061  79.729  1.00  0.00           H  
ATOM   2380  HG1 THR A 153     -55.864 -18.834  79.204  1.00  0.00           H  
ATOM   2381 1HG2 THR A 153     -58.102 -21.123  80.725  1.00  0.00           H  
ATOM   2382 2HG2 THR A 153     -56.893 -21.799  81.843  1.00  0.00           H  
ATOM   2383 3HG2 THR A 153     -57.522 -20.154  82.100  1.00  0.00           H  
ATOM   2384  N   ARG A 154     -53.759 -22.151  81.375  1.00  0.00           N  
ATOM   2385  CA  ARG A 154     -53.239 -23.370  81.974  1.00  0.00           C  
ATOM   2386  C   ARG A 154     -52.324 -23.043  83.144  1.00  0.00           C  
ATOM   2387  O   ARG A 154     -52.491 -23.584  84.236  1.00  0.00           O  
ATOM   2388  CB  ARG A 154     -52.472 -24.192  80.943  1.00  0.00           C  
ATOM   2389  CG  ARG A 154     -51.882 -25.503  81.455  1.00  0.00           C  
ATOM   2390  CD  ARG A 154     -51.078 -26.220  80.399  1.00  0.00           C  
ATOM   2391  NE  ARG A 154     -49.901 -25.465  79.966  1.00  0.00           N  
ATOM   2392  CZ  ARG A 154     -48.756 -25.360  80.657  1.00  0.00           C  
ATOM   2393  NH1 ARG A 154     -48.627 -25.948  81.830  1.00  0.00           N  
ATOM   2394  NH2 ARG A 154     -47.777 -24.663  80.119  1.00  0.00           N  
ATOM   2395  H   ARG A 154     -53.613 -21.994  80.377  1.00  0.00           H  
ATOM   2396  HA  ARG A 154     -54.077 -23.961  82.342  1.00  0.00           H  
ATOM   2397 1HB  ARG A 154     -53.126 -24.420  80.102  1.00  0.00           H  
ATOM   2398 2HB  ARG A 154     -51.645 -23.601  80.554  1.00  0.00           H  
ATOM   2399 1HG  ARG A 154     -51.219 -25.294  82.304  1.00  0.00           H  
ATOM   2400 2HG  ARG A 154     -52.685 -26.163  81.782  1.00  0.00           H  
ATOM   2401 1HD  ARG A 154     -50.739 -27.176  80.797  1.00  0.00           H  
ATOM   2402 2HD  ARG A 154     -51.706 -26.392  79.526  1.00  0.00           H  
ATOM   2403  HE  ARG A 154     -49.917 -24.995  79.054  1.00  0.00           H  
ATOM   2404 1HH1 ARG A 154     -49.405 -26.482  82.212  1.00  0.00           H  
ATOM   2405 2HH1 ARG A 154     -47.772 -25.873  82.358  1.00  0.00           H  
ATOM   2406 1HH2 ARG A 154     -47.951 -24.238  79.199  1.00  0.00           H  
ATOM   2407 2HH2 ARG A 154     -46.893 -24.561  80.589  1.00  0.00           H  
ATOM   2408  N   LEU A 155     -51.382 -22.130  82.936  1.00  0.00           N  
ATOM   2409  CA  LEU A 155     -50.455 -21.775  83.996  1.00  0.00           C  
ATOM   2410  C   LEU A 155     -51.159 -21.128  85.186  1.00  0.00           C  
ATOM   2411  O   LEU A 155     -50.831 -21.425  86.339  1.00  0.00           O  
ATOM   2412  CB  LEU A 155     -49.386 -20.857  83.424  1.00  0.00           C  
ATOM   2413  CG  LEU A 155     -48.443 -21.558  82.449  1.00  0.00           C  
ATOM   2414  CD1 LEU A 155     -47.552 -20.538  81.779  1.00  0.00           C  
ATOM   2415  CD2 LEU A 155     -47.638 -22.595  83.216  1.00  0.00           C  
ATOM   2416  H   LEU A 155     -51.286 -21.694  82.016  1.00  0.00           H  
ATOM   2417  HA  LEU A 155     -49.975 -22.691  84.338  1.00  0.00           H  
ATOM   2418 1HB  LEU A 155     -49.878 -20.043  82.890  1.00  0.00           H  
ATOM   2419 2HB  LEU A 155     -48.798 -20.440  84.240  1.00  0.00           H  
ATOM   2420  HG  LEU A 155     -49.023 -22.058  81.672  1.00  0.00           H  
ATOM   2421 1HD1 LEU A 155     -46.887 -21.041  81.078  1.00  0.00           H  
ATOM   2422 2HD1 LEU A 155     -48.175 -19.821  81.239  1.00  0.00           H  
ATOM   2423 3HD1 LEU A 155     -46.962 -20.017  82.530  1.00  0.00           H  
ATOM   2424 1HD2 LEU A 155     -46.967 -23.110  82.536  1.00  0.00           H  
ATOM   2425 2HD2 LEU A 155     -47.056 -22.104  83.996  1.00  0.00           H  
ATOM   2426 3HD2 LEU A 155     -48.320 -23.321  83.674  1.00  0.00           H  
ATOM   2427  N   LEU A 156     -52.161 -20.290  84.927  1.00  0.00           N  
ATOM   2428  CA  LEU A 156     -52.881 -19.671  86.026  1.00  0.00           C  
ATOM   2429  C   LEU A 156     -53.590 -20.752  86.835  1.00  0.00           C  
ATOM   2430  O   LEU A 156     -53.631 -20.680  88.061  1.00  0.00           O  
ATOM   2431  CB  LEU A 156     -53.895 -18.652  85.495  1.00  0.00           C  
ATOM   2432  CG  LEU A 156     -53.294 -17.383  84.847  1.00  0.00           C  
ATOM   2433  CD1 LEU A 156     -54.414 -16.586  84.208  1.00  0.00           C  
ATOM   2434  CD2 LEU A 156     -52.552 -16.557  85.880  1.00  0.00           C  
ATOM   2435  H   LEU A 156     -52.401 -20.060  83.963  1.00  0.00           H  
ATOM   2436  HA  LEU A 156     -52.167 -19.162  86.672  1.00  0.00           H  
ATOM   2437 1HB  LEU A 156     -54.499 -19.144  84.735  1.00  0.00           H  
ATOM   2438 2HB  LEU A 156     -54.547 -18.350  86.303  1.00  0.00           H  
ATOM   2439  HG  LEU A 156     -52.598 -17.673  84.080  1.00  0.00           H  
ATOM   2440 1HD1 LEU A 156     -54.001 -15.701  83.731  1.00  0.00           H  
ATOM   2441 2HD1 LEU A 156     -54.911 -17.204  83.460  1.00  0.00           H  
ATOM   2442 3HD1 LEU A 156     -55.130 -16.288  84.965  1.00  0.00           H  
ATOM   2443 1HD2 LEU A 156     -52.126 -15.677  85.399  1.00  0.00           H  
ATOM   2444 2HD2 LEU A 156     -53.227 -16.240  86.648  1.00  0.00           H  
ATOM   2445 3HD2 LEU A 156     -51.751 -17.154  86.317  1.00  0.00           H  
ATOM   2446  N   ALA A 157     -54.138 -21.764  86.141  1.00  0.00           N  
ATOM   2447  CA  ALA A 157     -54.806 -22.888  86.790  1.00  0.00           C  
ATOM   2448  C   ALA A 157     -53.820 -23.728  87.614  1.00  0.00           C  
ATOM   2449  O   ALA A 157     -54.105 -24.077  88.763  1.00  0.00           O  
ATOM   2450  CB  ALA A 157     -55.489 -23.760  85.747  1.00  0.00           C  
ATOM   2451  H   ALA A 157     -54.097 -21.745  85.121  1.00  0.00           H  
ATOM   2452  HA  ALA A 157     -55.559 -22.486  87.465  1.00  0.00           H  
ATOM   2453 1HB  ALA A 157     -56.010 -24.577  86.240  1.00  0.00           H  
ATOM   2454 2HB  ALA A 157     -56.201 -23.158  85.183  1.00  0.00           H  
ATOM   2455 3HB  ALA A 157     -54.749 -24.167  85.068  1.00  0.00           H  
ATOM   2456  N   ASP A 158     -52.618 -23.988  87.065  1.00  0.00           N  
ATOM   2457  CA  ASP A 158     -51.590 -24.773  87.769  1.00  0.00           C  
ATOM   2458  C   ASP A 158     -51.191 -24.094  89.068  1.00  0.00           C  
ATOM   2459  O   ASP A 158     -50.882 -24.747  90.067  1.00  0.00           O  
ATOM   2460  CB  ASP A 158     -50.318 -24.967  86.920  1.00  0.00           C  
ATOM   2461  CG  ASP A 158     -50.432 -25.985  85.749  1.00  0.00           C  
ATOM   2462  OD1 ASP A 158     -51.382 -26.735  85.699  1.00  0.00           O  
ATOM   2463  OD2 ASP A 158     -49.529 -26.011  84.929  1.00  0.00           O  
ATOM   2464  H   ASP A 158     -52.436 -23.668  86.114  1.00  0.00           H  
ATOM   2465  HA  ASP A 158     -52.005 -25.750  88.008  1.00  0.00           H  
ATOM   2466 1HB  ASP A 158     -50.032 -24.000  86.501  1.00  0.00           H  
ATOM   2467 2HB  ASP A 158     -49.504 -25.279  87.572  1.00  0.00           H  
ATOM   2468  N   LEU A 159     -51.208 -22.773  89.032  1.00  0.00           N  
ATOM   2469  CA  LEU A 159     -50.860 -21.915  90.144  1.00  0.00           C  
ATOM   2470  C   LEU A 159     -52.101 -21.326  90.811  1.00  0.00           C  
ATOM   2471  O   LEU A 159     -52.004 -20.303  91.506  1.00  0.00           O  
ATOM   2472  CB  LEU A 159     -49.979 -20.791  89.622  1.00  0.00           C  
ATOM   2473  CG  LEU A 159     -48.682 -21.255  88.967  1.00  0.00           C  
ATOM   2474  CD1 LEU A 159     -47.933 -20.050  88.441  1.00  0.00           C  
ATOM   2475  CD2 LEU A 159     -47.861 -22.058  89.975  1.00  0.00           C  
ATOM   2476  H   LEU A 159     -51.443 -22.321  88.147  1.00  0.00           H  
ATOM   2477  HA  LEU A 159     -50.314 -22.501  90.880  1.00  0.00           H  
ATOM   2478 1HB  LEU A 159     -50.552 -20.242  88.871  1.00  0.00           H  
ATOM   2479 2HB  LEU A 159     -49.744 -20.123  90.426  1.00  0.00           H  
ATOM   2480  HG  LEU A 159     -48.917 -21.891  88.110  1.00  0.00           H  
ATOM   2481 1HD1 LEU A 159     -47.016 -20.378  87.952  1.00  0.00           H  
ATOM   2482 2HD1 LEU A 159     -48.562 -19.524  87.719  1.00  0.00           H  
ATOM   2483 3HD1 LEU A 159     -47.686 -19.382  89.262  1.00  0.00           H  
ATOM   2484 1HD2 LEU A 159     -46.940 -22.401  89.505  1.00  0.00           H  
ATOM   2485 2HD2 LEU A 159     -47.617 -21.442  90.833  1.00  0.00           H  
ATOM   2486 3HD2 LEU A 159     -48.442 -22.922  90.306  1.00  0.00           H  
ATOM   2487  N   GLY A 160     -53.265 -21.945  90.578  1.00  0.00           N  
ATOM   2488  CA  GLY A 160     -54.517 -21.418  91.074  1.00  0.00           C  
ATOM   2489  C   GLY A 160     -54.673 -21.629  92.569  1.00  0.00           C  
ATOM   2490  O   GLY A 160     -53.818 -22.251  93.191  1.00  0.00           O  
ATOM   2491  H   GLY A 160     -53.302 -22.786  90.005  1.00  0.00           H  
ATOM   2492 1HA  GLY A 160     -54.564 -20.386  90.800  1.00  0.00           H  
ATOM   2493 2HA  GLY A 160     -55.330 -21.912  90.548  1.00  0.00           H  
ATOM   2494  N   PRO A 161     -55.732 -21.066  93.186  1.00  0.00           N  
ATOM   2495  CA  PRO A 161     -56.077 -21.180  94.596  1.00  0.00           C  
ATOM   2496  C   PRO A 161     -56.247 -22.633  95.015  1.00  0.00           C  
ATOM   2497  O   PRO A 161     -55.587 -23.104  95.932  1.00  0.00           O  
ATOM   2498  CB  PRO A 161     -57.413 -20.431  94.668  1.00  0.00           C  
ATOM   2499  CG  PRO A 161     -57.333 -19.438  93.546  1.00  0.00           C  
ATOM   2500  CD  PRO A 161     -56.677 -20.223  92.429  1.00  0.00           C  
ATOM   2501  HA  PRO A 161     -55.307 -20.687  95.205  1.00  0.00           H  
ATOM   2502 1HB  PRO A 161     -58.255 -21.128  94.580  1.00  0.00           H  
ATOM   2503 2HB  PRO A 161     -57.502 -19.954  95.656  1.00  0.00           H  
ATOM   2504 1HG  PRO A 161     -58.329 -19.054  93.279  1.00  0.00           H  
ATOM   2505 2HG  PRO A 161     -56.725 -18.576  93.859  1.00  0.00           H  
ATOM   2506 1HD  PRO A 161     -57.406 -20.849  91.899  1.00  0.00           H  
ATOM   2507 2HD  PRO A 161     -56.204 -19.540  91.780  1.00  0.00           H  
ATOM   2508  N   THR A 162     -57.138 -23.336  94.311  1.00  0.00           N  
ATOM   2509  CA  THR A 162     -57.495 -24.705  94.648  1.00  0.00           C  
ATOM   2510  C   THR A 162     -57.996 -24.793  96.112  1.00  0.00           C  
ATOM   2511  O   THR A 162     -57.938 -23.802  96.836  1.00  0.00           O  
ATOM   2512  CB  THR A 162     -56.304 -25.659  94.338  1.00  0.00           C  
ATOM   2513  OG1 THR A 162     -55.126 -25.326  95.089  1.00  0.00           O  
ATOM   2514  CG2 THR A 162     -55.966 -25.556  92.857  1.00  0.00           C  
ATOM   2515  H   THR A 162     -57.616 -22.896  93.540  1.00  0.00           H  
ATOM   2516  HA  THR A 162     -58.302 -24.987  93.982  1.00  0.00           H  
ATOM   2517  HB  THR A 162     -56.571 -26.671  94.564  1.00  0.00           H  
ATOM   2518  HG1 THR A 162     -55.317 -24.851  95.950  1.00  0.00           H  
ATOM   2519 1HG2 THR A 162     -55.141 -26.227  92.622  1.00  0.00           H  
ATOM   2520 2HG2 THR A 162     -56.837 -25.830  92.264  1.00  0.00           H  
ATOM   2521 3HG2 THR A 162     -55.673 -24.534  92.620  1.00  0.00           H  
ATOM   2522  N   PRO A 163     -58.693 -25.878  96.525  1.00  0.00           N  
ATOM   2523  CA  PRO A 163     -59.112 -26.127  97.905  1.00  0.00           C  
ATOM   2524  C   PRO A 163     -57.947 -26.183  98.896  1.00  0.00           C  
ATOM   2525  O   PRO A 163     -58.126 -25.960 100.095  1.00  0.00           O  
ATOM   2526  CB  PRO A 163     -59.801 -27.492  97.802  1.00  0.00           C  
ATOM   2527  CG  PRO A 163     -60.269 -27.586  96.365  1.00  0.00           C  
ATOM   2528  CD  PRO A 163     -59.199 -26.890  95.559  1.00  0.00           C  
ATOM   2529  HA  PRO A 163     -59.829 -25.350  98.206  1.00  0.00           H  
ATOM   2530 1HB  PRO A 163     -59.089 -28.289  98.075  1.00  0.00           H  
ATOM   2531 2HB  PRO A 163     -60.627 -27.545  98.527  1.00  0.00           H  
ATOM   2532 1HG  PRO A 163     -60.395 -28.643  96.074  1.00  0.00           H  
ATOM   2533 2HG  PRO A 163     -61.257 -27.112  96.255  1.00  0.00           H  
ATOM   2534 1HD  PRO A 163     -58.423 -27.610  95.286  1.00  0.00           H  
ATOM   2535 2HD  PRO A 163     -59.684 -26.438  94.691  1.00  0.00           H  
ATOM   2536  N   GLU A 164     -56.759 -26.486  98.390  1.00  0.00           N  
ATOM   2537  CA  GLU A 164     -55.557 -26.586  99.195  1.00  0.00           C  
ATOM   2538  C   GLU A 164     -54.594 -25.512  98.741  1.00  0.00           C  
ATOM   2539  O   GLU A 164     -54.617 -25.108  97.585  1.00  0.00           O  
ATOM   2540  CB  GLU A 164     -54.919 -27.973  99.048  1.00  0.00           C  
ATOM   2541  CG  GLU A 164     -55.788 -29.132  99.546  1.00  0.00           C  
ATOM   2542  CD  GLU A 164     -55.112 -30.488  99.423  1.00  0.00           C  
ATOM   2543  OE1 GLU A 164     -53.997 -30.539  98.960  1.00  0.00           O  
ATOM   2544  OE2 GLU A 164     -55.719 -31.467  99.793  1.00  0.00           O  
ATOM   2545  H   GLU A 164     -56.677 -26.661  97.403  1.00  0.00           H  
ATOM   2546  HA  GLU A 164     -55.803 -26.410 100.242  1.00  0.00           H  
ATOM   2547 1HB  GLU A 164     -54.693 -28.153  97.997  1.00  0.00           H  
ATOM   2548 2HB  GLU A 164     -53.975 -28.001  99.594  1.00  0.00           H  
ATOM   2549 1HG  GLU A 164     -56.045 -28.956 100.590  1.00  0.00           H  
ATOM   2550 2HG  GLU A 164     -56.715 -29.146  98.973  1.00  0.00           H  
ATOM   2551  N   GLN A 165     -53.741 -25.040  99.640  1.00  0.00           N  
ATOM   2552  CA  GLN A 165     -52.772 -24.004  99.279  1.00  0.00           C  
ATOM   2553  C   GLN A 165     -53.427 -22.799  98.562  1.00  0.00           C  
ATOM   2554  O   GLN A 165     -52.927 -22.368  97.519  1.00  0.00           O  
ATOM   2555  CB  GLN A 165     -51.686 -24.593  98.370  1.00  0.00           C  
ATOM   2556  CG  GLN A 165     -50.902 -25.734  98.992  1.00  0.00           C  
ATOM   2557  CD  GLN A 165     -49.818 -26.271  98.055  1.00  0.00           C  
ATOM   2558  OE1 GLN A 165     -49.112 -25.505  97.392  1.00  0.00           O  
ATOM   2559  NE2 GLN A 165     -49.685 -27.593  97.996  1.00  0.00           N  
ATOM   2560  H   GLN A 165     -53.762 -25.408 100.582  1.00  0.00           H  
ATOM   2561  HA  GLN A 165     -52.281 -23.657 100.186  1.00  0.00           H  
ATOM   2562 1HB  GLN A 165     -52.124 -24.949  97.436  1.00  0.00           H  
ATOM   2563 2HB  GLN A 165     -50.975 -23.811  98.110  1.00  0.00           H  
ATOM   2564 1HG  GLN A 165     -50.425 -25.374  99.903  1.00  0.00           H  
ATOM   2565 2HG  GLN A 165     -51.588 -26.550  99.226  1.00  0.00           H  
ATOM   2566 1HE2 GLN A 165     -48.993 -27.999  97.398  1.00  0.00           H  
ATOM   2567 2HE2 GLN A 165     -50.278 -28.183  98.547  1.00  0.00           H  
ATOM   2568  N   PRO A 166     -54.399 -22.109  99.207  1.00  0.00           N  
ATOM   2569  CA  PRO A 166     -55.205 -21.004  98.683  1.00  0.00           C  
ATOM   2570  C   PRO A 166     -54.374 -19.775  98.331  1.00  0.00           C  
ATOM   2571  O   PRO A 166     -54.846 -18.862  97.654  1.00  0.00           O  
ATOM   2572  CB  PRO A 166     -56.168 -20.705  99.838  1.00  0.00           C  
ATOM   2573  CG  PRO A 166     -55.458 -21.201 101.074  1.00  0.00           C  
ATOM   2574  CD  PRO A 166     -54.712 -22.428 100.623  1.00  0.00           C  
ATOM   2575  HA  PRO A 166     -55.759 -21.362  97.801  1.00  0.00           H  
ATOM   2576 1HB  PRO A 166     -56.379 -19.626  99.874  1.00  0.00           H  
ATOM   2577 2HB  PRO A 166     -57.126 -21.218  99.664  1.00  0.00           H  
ATOM   2578 1HG  PRO A 166     -54.792 -20.419 101.468  1.00  0.00           H  
ATOM   2579 2HG  PRO A 166     -56.192 -21.417 101.866  1.00  0.00           H  
ATOM   2580 1HD  PRO A 166     -53.817 -22.538 101.234  1.00  0.00           H  
ATOM   2581 2HD  PRO A 166     -55.387 -23.294 100.689  1.00  0.00           H  
ATOM   2582  N   LYS A 167     -53.141 -19.744  98.823  1.00  0.00           N  
ATOM   2583  CA  LYS A 167     -52.207 -18.658  98.597  1.00  0.00           C  
ATOM   2584  C   LYS A 167     -51.309 -18.925  97.394  1.00  0.00           C  
ATOM   2585  O   LYS A 167     -50.298 -18.254  97.209  1.00  0.00           O  
ATOM   2586  CB  LYS A 167     -51.371 -18.401  99.842  1.00  0.00           C  
ATOM   2587  CG  LYS A 167     -52.186 -17.966 101.051  1.00  0.00           C  
ATOM   2588  CD  LYS A 167     -52.841 -16.609 100.797  1.00  0.00           C  
ATOM   2589  CE  LYS A 167     -53.591 -16.106 102.017  1.00  0.00           C  
ATOM   2590  NZ  LYS A 167     -54.210 -14.785 101.774  1.00  0.00           N  
ATOM   2591  H   LYS A 167     -52.820 -20.526  99.368  1.00  0.00           H  
ATOM   2592  HA  LYS A 167     -52.774 -17.751  98.378  1.00  0.00           H  
ATOM   2593 1HB  LYS A 167     -50.819 -19.299 100.106  1.00  0.00           H  
ATOM   2594 2HB  LYS A 167     -50.643 -17.611  99.629  1.00  0.00           H  
ATOM   2595 1HG  LYS A 167     -52.957 -18.706 101.265  1.00  0.00           H  
ATOM   2596 2HG  LYS A 167     -51.531 -17.884 101.918  1.00  0.00           H  
ATOM   2597 1HD  LYS A 167     -52.074 -15.877 100.512  1.00  0.00           H  
ATOM   2598 2HD  LYS A 167     -53.548 -16.695  99.965  1.00  0.00           H  
ATOM   2599 1HE  LYS A 167     -54.374 -16.818 102.274  1.00  0.00           H  
ATOM   2600 2HE  LYS A 167     -52.899 -16.020 102.855  1.00  0.00           H  
ATOM   2601 1HZ  LYS A 167     -54.695 -14.468 102.591  1.00  0.00           H  
ATOM   2602 2HZ  LYS A 167     -53.483 -14.120 101.541  1.00  0.00           H  
ATOM   2603 3HZ  LYS A 167     -54.874 -14.810 100.991  1.00  0.00           H  
ATOM   2604  N   GLY A 168     -51.647 -19.920  96.571  1.00  0.00           N  
ATOM   2605  CA  GLY A 168     -50.836 -20.120  95.385  1.00  0.00           C  
ATOM   2606  C   GLY A 168     -50.848 -18.775  94.646  1.00  0.00           C  
ATOM   2607  O   GLY A 168     -51.808 -18.008  94.805  1.00  0.00           O  
ATOM   2608  H   GLY A 168     -52.438 -20.534  96.774  1.00  0.00           H  
ATOM   2609 1HA  GLY A 168     -49.837 -20.419  95.688  1.00  0.00           H  
ATOM   2610 2HA  GLY A 168     -51.270 -20.907  94.766  1.00  0.00           H  
ATOM   2611  N   PRO A 169     -49.869 -18.499  93.757  1.00  0.00           N  
ATOM   2612  CA  PRO A 169     -49.658 -17.221  93.092  1.00  0.00           C  
ATOM   2613  C   PRO A 169     -50.900 -16.575  92.506  1.00  0.00           C  
ATOM   2614  O   PRO A 169     -51.049 -15.360  92.588  1.00  0.00           O  
ATOM   2615  CB  PRO A 169     -48.684 -17.602  91.981  1.00  0.00           C  
ATOM   2616  CG  PRO A 169     -47.899 -18.748  92.558  1.00  0.00           C  
ATOM   2617  CD  PRO A 169     -48.916 -19.551  93.351  1.00  0.00           C  
ATOM   2618  HA  PRO A 169     -49.178 -16.534  93.814  1.00  0.00           H  
ATOM   2619 1HB  PRO A 169     -49.245 -17.866  91.079  1.00  0.00           H  
ATOM   2620 2HB  PRO A 169     -48.056 -16.735  91.717  1.00  0.00           H  
ATOM   2621 1HG  PRO A 169     -47.418 -19.313  91.757  1.00  0.00           H  
ATOM   2622 2HG  PRO A 169     -47.091 -18.357  93.194  1.00  0.00           H  
ATOM   2623 1HD  PRO A 169     -49.423 -20.312  92.733  1.00  0.00           H  
ATOM   2624 2HD  PRO A 169     -48.393 -19.985  94.198  1.00  0.00           H  
ATOM   2625  N   PHE A 170     -51.828 -17.353  91.957  1.00  0.00           N  
ATOM   2626  CA  PHE A 170     -53.023 -16.730  91.406  1.00  0.00           C  
ATOM   2627  C   PHE A 170     -53.725 -15.943  92.498  1.00  0.00           C  
ATOM   2628  O   PHE A 170     -54.188 -14.822  92.285  1.00  0.00           O  
ATOM   2629  CB  PHE A 170     -53.987 -17.759  90.880  1.00  0.00           C  
ATOM   2630  CG  PHE A 170     -55.191 -17.187  90.187  1.00  0.00           C  
ATOM   2631  CD1 PHE A 170     -55.107 -16.879  88.858  1.00  0.00           C  
ATOM   2632  CD2 PHE A 170     -56.384 -16.945  90.848  1.00  0.00           C  
ATOM   2633  CE1 PHE A 170     -56.179 -16.349  88.174  1.00  0.00           C  
ATOM   2634  CE2 PHE A 170     -57.466 -16.423  90.176  1.00  0.00           C  
ATOM   2635  CZ  PHE A 170     -57.361 -16.122  88.832  1.00  0.00           C  
ATOM   2636  H   PHE A 170     -51.728 -18.369  91.892  1.00  0.00           H  
ATOM   2637  HA  PHE A 170     -52.739 -16.052  90.602  1.00  0.00           H  
ATOM   2638 1HB  PHE A 170     -53.472 -18.428  90.186  1.00  0.00           H  
ATOM   2639 2HB  PHE A 170     -54.320 -18.339  91.721  1.00  0.00           H  
ATOM   2640  HD1 PHE A 170     -54.174 -17.073  88.357  1.00  0.00           H  
ATOM   2641  HD2 PHE A 170     -56.462 -17.172  91.907  1.00  0.00           H  
ATOM   2642  HE1 PHE A 170     -56.090 -16.115  87.116  1.00  0.00           H  
ATOM   2643  HE2 PHE A 170     -58.402 -16.240  90.703  1.00  0.00           H  
ATOM   2644  HZ  PHE A 170     -58.213 -15.704  88.295  1.00  0.00           H  
ATOM   2645  N   GLY A 171     -53.852 -16.576  93.665  1.00  0.00           N  
ATOM   2646  CA  GLY A 171     -54.547 -16.017  94.809  1.00  0.00           C  
ATOM   2647  C   GLY A 171     -53.900 -14.706  95.194  1.00  0.00           C  
ATOM   2648  O   GLY A 171     -54.579 -13.687  95.329  1.00  0.00           O  
ATOM   2649  H   GLY A 171     -53.376 -17.463  93.791  1.00  0.00           H  
ATOM   2650 1HA  GLY A 171     -55.596 -15.859  94.563  1.00  0.00           H  
ATOM   2651 2HA  GLY A 171     -54.498 -16.718  95.644  1.00  0.00           H  
ATOM   2652  N   ASP A 172     -52.575 -14.732  95.334  1.00  0.00           N  
ATOM   2653  CA  ASP A 172     -51.826 -13.533  95.721  1.00  0.00           C  
ATOM   2654  C   ASP A 172     -52.021 -12.388  94.719  1.00  0.00           C  
ATOM   2655  O   ASP A 172     -52.135 -11.212  95.102  1.00  0.00           O  
ATOM   2656  CB  ASP A 172     -50.346 -13.849  95.801  1.00  0.00           C  
ATOM   2657  CG  ASP A 172     -49.968 -14.706  96.971  1.00  0.00           C  
ATOM   2658  OD1 ASP A 172     -50.771 -14.870  97.872  1.00  0.00           O  
ATOM   2659  OD2 ASP A 172     -48.859 -15.180  96.976  1.00  0.00           O  
ATOM   2660  H   ASP A 172     -52.105 -15.628  95.171  1.00  0.00           H  
ATOM   2661  HA  ASP A 172     -52.181 -13.202  96.699  1.00  0.00           H  
ATOM   2662 1HB  ASP A 172     -50.041 -14.358  94.888  1.00  0.00           H  
ATOM   2663 2HB  ASP A 172     -49.810 -12.927  95.852  1.00  0.00           H  
ATOM   2664  N   ILE A 173     -52.083 -12.731  93.432  1.00  0.00           N  
ATOM   2665  CA  ILE A 173     -52.297 -11.731  92.397  1.00  0.00           C  
ATOM   2666  C   ILE A 173     -53.667 -11.099  92.547  1.00  0.00           C  
ATOM   2667  O   ILE A 173     -53.801  -9.871  92.538  1.00  0.00           O  
ATOM   2668  CB  ILE A 173     -52.159 -12.342  90.994  1.00  0.00           C  
ATOM   2669  CG1 ILE A 173     -50.704 -12.746  90.742  1.00  0.00           C  
ATOM   2670  CG2 ILE A 173     -52.656 -11.365  89.944  1.00  0.00           C  
ATOM   2671  CD1 ILE A 173     -50.529 -13.632  89.529  1.00  0.00           C  
ATOM   2672  H   ILE A 173     -51.959 -13.711  93.164  1.00  0.00           H  
ATOM   2673  HA  ILE A 173     -51.546 -10.951  92.509  1.00  0.00           H  
ATOM   2674  HB  ILE A 173     -52.752 -13.252  90.941  1.00  0.00           H  
ATOM   2675 1HG1 ILE A 173     -50.111 -11.845  90.601  1.00  0.00           H  
ATOM   2676 2HG1 ILE A 173     -50.327 -13.267  91.614  1.00  0.00           H  
ATOM   2677 1HG2 ILE A 173     -52.567 -11.814  88.956  1.00  0.00           H  
ATOM   2678 2HG2 ILE A 173     -53.696 -11.132  90.142  1.00  0.00           H  
ATOM   2679 3HG2 ILE A 173     -52.061 -10.454  89.985  1.00  0.00           H  
ATOM   2680 1HD1 ILE A 173     -49.476 -13.878  89.410  1.00  0.00           H  
ATOM   2681 2HD1 ILE A 173     -51.102 -14.546  89.670  1.00  0.00           H  
ATOM   2682 3HD1 ILE A 173     -50.884 -13.112  88.642  1.00  0.00           H  
ATOM   2683  N   ILE A 174     -54.685 -11.927  92.737  1.00  0.00           N  
ATOM   2684  CA  ILE A 174     -56.022 -11.390  92.859  1.00  0.00           C  
ATOM   2685  C   ILE A 174     -56.192 -10.576  94.128  1.00  0.00           C  
ATOM   2686  O   ILE A 174     -56.828  -9.522  94.085  1.00  0.00           O  
ATOM   2687  CB  ILE A 174     -57.086 -12.482  92.785  1.00  0.00           C  
ATOM   2688  CG1 ILE A 174     -57.027 -13.147  91.414  1.00  0.00           C  
ATOM   2689  CG2 ILE A 174     -58.456 -11.882  93.057  1.00  0.00           C  
ATOM   2690  CD1 ILE A 174     -57.209 -12.204  90.253  1.00  0.00           C  
ATOM   2691  H   ILE A 174     -54.525 -12.937  92.754  1.00  0.00           H  
ATOM   2692  HA  ILE A 174     -56.191 -10.725  92.015  1.00  0.00           H  
ATOM   2693  HB  ILE A 174     -56.864 -13.253  93.526  1.00  0.00           H  
ATOM   2694 1HG1 ILE A 174     -56.071 -13.641  91.304  1.00  0.00           H  
ATOM   2695 2HG1 ILE A 174     -57.808 -13.893  91.369  1.00  0.00           H  
ATOM   2696 1HG2 ILE A 174     -59.214 -12.663  93.008  1.00  0.00           H  
ATOM   2697 2HG2 ILE A 174     -58.458 -11.434  94.050  1.00  0.00           H  
ATOM   2698 3HG2 ILE A 174     -58.674 -11.116  92.312  1.00  0.00           H  
ATOM   2699 1HD1 ILE A 174     -57.158 -12.772  89.323  1.00  0.00           H  
ATOM   2700 2HD1 ILE A 174     -58.180 -11.713  90.326  1.00  0.00           H  
ATOM   2701 3HD1 ILE A 174     -56.420 -11.454  90.265  1.00  0.00           H  
ATOM   2702  N   GLU A 175     -55.634 -11.033  95.255  1.00  0.00           N  
ATOM   2703  CA  GLU A 175     -55.755 -10.243  96.475  1.00  0.00           C  
ATOM   2704  C   GLU A 175     -55.054  -8.895  96.295  1.00  0.00           C  
ATOM   2705  O   GLU A 175     -55.556  -7.867  96.748  1.00  0.00           O  
ATOM   2706  CB  GLU A 175     -55.186 -10.979  97.697  1.00  0.00           C  
ATOM   2707  CG  GLU A 175     -56.015 -12.189  98.148  1.00  0.00           C  
ATOM   2708  CD  GLU A 175     -55.471 -12.887  99.400  1.00  0.00           C  
ATOM   2709  OE1 GLU A 175     -54.696 -12.293 100.117  1.00  0.00           O  
ATOM   2710  OE2 GLU A 175     -55.819 -14.029  99.638  1.00  0.00           O  
ATOM   2711  H   GLU A 175     -55.134 -11.922  95.259  1.00  0.00           H  
ATOM   2712  HA  GLU A 175     -56.810 -10.054  96.660  1.00  0.00           H  
ATOM   2713 1HB  GLU A 175     -54.179 -11.337  97.463  1.00  0.00           H  
ATOM   2714 2HB  GLU A 175     -55.103 -10.287  98.537  1.00  0.00           H  
ATOM   2715 1HG  GLU A 175     -57.033 -11.856  98.346  1.00  0.00           H  
ATOM   2716 2HG  GLU A 175     -56.053 -12.901  97.327  1.00  0.00           H  
ATOM   2717  N   SER A 176     -53.920  -8.880  95.580  1.00  0.00           N  
ATOM   2718  CA  SER A 176     -53.213  -7.629  95.351  1.00  0.00           C  
ATOM   2719  C   SER A 176     -54.102  -6.679  94.542  1.00  0.00           C  
ATOM   2720  O   SER A 176     -54.216  -5.488  94.871  1.00  0.00           O  
ATOM   2721  CB  SER A 176     -51.911  -7.898  94.625  1.00  0.00           C  
ATOM   2722  OG  SER A 176     -51.043  -8.662  95.422  1.00  0.00           O  
ATOM   2723  H   SER A 176     -53.512  -9.749  95.231  1.00  0.00           H  
ATOM   2724  HA  SER A 176     -52.998  -7.168  96.314  1.00  0.00           H  
ATOM   2725 1HB  SER A 176     -52.101  -8.414  93.687  1.00  0.00           H  
ATOM   2726 2HB  SER A 176     -51.442  -6.958  94.390  1.00  0.00           H  
ATOM   2727  HG  SER A 176     -51.445  -9.564  95.463  1.00  0.00           H  
ATOM   2728  N   PHE A 177     -54.786  -7.208  93.525  1.00  0.00           N  
ATOM   2729  CA  PHE A 177     -55.705  -6.377  92.765  1.00  0.00           C  
ATOM   2730  C   PHE A 177     -56.865  -5.907  93.623  1.00  0.00           C  
ATOM   2731  O   PHE A 177     -57.233  -4.734  93.584  1.00  0.00           O  
ATOM   2732  CB  PHE A 177     -56.285  -7.125  91.569  1.00  0.00           C  
ATOM   2733  CG  PHE A 177     -55.501  -7.094  90.299  1.00  0.00           C  
ATOM   2734  CD1 PHE A 177     -54.770  -8.175  89.873  1.00  0.00           C  
ATOM   2735  CD2 PHE A 177     -55.542  -5.955  89.498  1.00  0.00           C  
ATOM   2736  CE1 PHE A 177     -54.094  -8.127  88.673  1.00  0.00           C  
ATOM   2737  CE2 PHE A 177     -54.879  -5.900  88.305  1.00  0.00           C  
ATOM   2738  CZ  PHE A 177     -54.155  -6.994  87.896  1.00  0.00           C  
ATOM   2739  H   PHE A 177     -54.646  -8.190  93.275  1.00  0.00           H  
ATOM   2740  HA  PHE A 177     -55.159  -5.500  92.405  1.00  0.00           H  
ATOM   2741 1HB  PHE A 177     -56.398  -8.171  91.852  1.00  0.00           H  
ATOM   2742 2HB  PHE A 177     -57.269  -6.759  91.367  1.00  0.00           H  
ATOM   2743  HD1 PHE A 177     -54.741  -9.068  90.489  1.00  0.00           H  
ATOM   2744  HD2 PHE A 177     -56.117  -5.105  89.834  1.00  0.00           H  
ATOM   2745  HE1 PHE A 177     -53.519  -8.986  88.336  1.00  0.00           H  
ATOM   2746  HE2 PHE A 177     -54.927  -4.996  87.685  1.00  0.00           H  
ATOM   2747  HZ  PHE A 177     -53.637  -6.965  86.970  1.00  0.00           H  
ATOM   2748  N   ALA A 178     -57.398  -6.799  94.458  1.00  0.00           N  
ATOM   2749  CA  ALA A 178     -58.528  -6.425  95.280  1.00  0.00           C  
ATOM   2750  C   ALA A 178     -58.163  -5.256  96.169  1.00  0.00           C  
ATOM   2751  O   ALA A 178     -58.901  -4.272  96.209  1.00  0.00           O  
ATOM   2752  CB  ALA A 178     -58.976  -7.606  96.120  1.00  0.00           C  
ATOM   2753  H   ALA A 178     -57.050  -7.753  94.480  1.00  0.00           H  
ATOM   2754  HA  ALA A 178     -59.341  -6.119  94.624  1.00  0.00           H  
ATOM   2755 1HB  ALA A 178     -59.835  -7.324  96.723  1.00  0.00           H  
ATOM   2756 2HB  ALA A 178     -59.241  -8.435  95.465  1.00  0.00           H  
ATOM   2757 3HB  ALA A 178     -58.161  -7.910  96.774  1.00  0.00           H  
ATOM   2758  N   ASP A 179     -56.972  -5.294  96.782  1.00  0.00           N  
ATOM   2759  CA  ASP A 179     -56.527  -4.188  97.627  1.00  0.00           C  
ATOM   2760  C   ASP A 179     -56.418  -2.912  96.804  1.00  0.00           C  
ATOM   2761  O   ASP A 179     -56.747  -1.822  97.277  1.00  0.00           O  
ATOM   2762  CB  ASP A 179     -55.178  -4.493  98.281  1.00  0.00           C  
ATOM   2763  CG  ASP A 179     -55.245  -5.529  99.414  1.00  0.00           C  
ATOM   2764  OD1 ASP A 179     -56.325  -5.842  99.870  1.00  0.00           O  
ATOM   2765  OD2 ASP A 179     -54.199  -5.974  99.832  1.00  0.00           O  
ATOM   2766  H   ASP A 179     -56.389  -6.128  96.691  1.00  0.00           H  
ATOM   2767  HA  ASP A 179     -57.267  -4.030  98.410  1.00  0.00           H  
ATOM   2768 1HB  ASP A 179     -54.497  -4.873  97.516  1.00  0.00           H  
ATOM   2769 2HB  ASP A 179     -54.749  -3.572  98.670  1.00  0.00           H  
ATOM   2770  N   GLY A 180     -55.983  -3.068  95.554  1.00  0.00           N  
ATOM   2771  CA  GLY A 180     -55.844  -1.982  94.596  1.00  0.00           C  
ATOM   2772  C   GLY A 180     -57.166  -1.269  94.302  1.00  0.00           C  
ATOM   2773  O   GLY A 180     -57.169  -0.077  93.983  1.00  0.00           O  
ATOM   2774  H   GLY A 180     -55.703  -4.001  95.248  1.00  0.00           H  
ATOM   2775 1HA  GLY A 180     -55.115  -1.264  94.968  1.00  0.00           H  
ATOM   2776 2HA  GLY A 180     -55.445  -2.388  93.665  1.00  0.00           H  
ATOM   2777  N   PHE A 181     -58.294  -1.980  94.420  1.00  0.00           N  
ATOM   2778  CA  PHE A 181     -59.569  -1.355  94.105  1.00  0.00           C  
ATOM   2779  C   PHE A 181     -60.380  -1.058  95.355  1.00  0.00           C  
ATOM   2780  O   PHE A 181     -61.239  -0.165  95.365  1.00  0.00           O  
ATOM   2781  CB  PHE A 181     -60.398  -2.267  93.228  1.00  0.00           C  
ATOM   2782  CG  PHE A 181     -59.724  -2.683  92.010  1.00  0.00           C  
ATOM   2783  CD1 PHE A 181     -59.559  -4.026  91.756  1.00  0.00           C  
ATOM   2784  CD2 PHE A 181     -59.190  -1.760  91.134  1.00  0.00           C  
ATOM   2785  CE1 PHE A 181     -58.909  -4.443  90.645  1.00  0.00           C  
ATOM   2786  CE2 PHE A 181     -58.522  -2.182  90.022  1.00  0.00           C  
ATOM   2787  CZ  PHE A 181     -58.390  -3.532  89.786  1.00  0.00           C  
ATOM   2788  H   PHE A 181     -58.249  -2.964  94.698  1.00  0.00           H  
ATOM   2789  HA  PHE A 181     -59.387  -0.420  93.579  1.00  0.00           H  
ATOM   2790 1HB  PHE A 181     -60.661  -3.158  93.799  1.00  0.00           H  
ATOM   2791 2HB  PHE A 181     -61.311  -1.761  92.949  1.00  0.00           H  
ATOM   2792  HD1 PHE A 181     -59.965  -4.750  92.462  1.00  0.00           H  
ATOM   2793  HD2 PHE A 181     -59.296  -0.693  91.342  1.00  0.00           H  
ATOM   2794  HE1 PHE A 181     -58.796  -5.499  90.444  1.00  0.00           H  
ATOM   2795  HE2 PHE A 181     -58.092  -1.451  89.335  1.00  0.00           H  
ATOM   2796  HZ  PHE A 181     -57.870  -3.879  88.929  1.00  0.00           H  
ATOM   2797  N   ALA A 182     -60.120  -1.802  96.417  1.00  0.00           N  
ATOM   2798  CA  ALA A 182     -60.853  -1.652  97.654  1.00  0.00           C  
ATOM   2799  C   ALA A 182     -62.357  -1.688  97.383  1.00  0.00           C  
ATOM   2800  O   ALA A 182     -62.874  -2.651  96.809  1.00  0.00           O  
ATOM   2801  CB  ALA A 182     -60.432  -0.367  98.349  1.00  0.00           C  
ATOM   2802  H   ALA A 182     -59.411  -2.527  96.362  1.00  0.00           H  
ATOM   2803  HA  ALA A 182     -60.605  -2.497  98.298  1.00  0.00           H  
ATOM   2804 1HB  ALA A 182     -60.958  -0.276  99.296  1.00  0.00           H  
ATOM   2805 2HB  ALA A 182     -59.354  -0.404  98.534  1.00  0.00           H  
ATOM   2806 3HB  ALA A 182     -60.655   0.493  97.723  1.00  0.00           H  
ATOM   2807  N   GLY A 183     -63.063  -0.624  97.763  1.00  0.00           N  
ATOM   2808  CA  GLY A 183     -64.514  -0.538  97.609  1.00  0.00           C  
ATOM   2809  C   GLY A 183     -65.030  -0.623  96.165  1.00  0.00           C  
ATOM   2810  O   GLY A 183     -66.215  -0.877  95.951  1.00  0.00           O  
ATOM   2811  H   GLY A 183     -62.587   0.151  98.192  1.00  0.00           H  
ATOM   2812 1HA  GLY A 183     -64.975  -1.328  98.199  1.00  0.00           H  
ATOM   2813 2HA  GLY A 183     -64.850   0.402  98.043  1.00  0.00           H  
ATOM   2814  N   LYS A 184     -64.165  -0.408  95.172  1.00  0.00           N  
ATOM   2815  CA  LYS A 184     -64.595  -0.473  93.780  1.00  0.00           C  
ATOM   2816  C   LYS A 184     -64.413  -1.877  93.206  1.00  0.00           C  
ATOM   2817  O   LYS A 184     -64.890  -2.178  92.103  1.00  0.00           O  
ATOM   2818  CB  LYS A 184     -63.815   0.534  92.941  1.00  0.00           C  
ATOM   2819  CG  LYS A 184     -63.958   1.985  93.397  1.00  0.00           C  
ATOM   2820  CD  LYS A 184     -65.378   2.506  93.246  1.00  0.00           C  
ATOM   2821  CE  LYS A 184     -65.453   3.986  93.637  1.00  0.00           C  
ATOM   2822  NZ  LYS A 184     -66.844   4.510  93.590  1.00  0.00           N  
ATOM   2823  H   LYS A 184     -63.185  -0.212  95.380  1.00  0.00           H  
ATOM   2824  HA  LYS A 184     -65.654  -0.219  93.727  1.00  0.00           H  
ATOM   2825 1HB  LYS A 184     -62.753   0.284  92.970  1.00  0.00           H  
ATOM   2826 2HB  LYS A 184     -64.139   0.470  91.904  1.00  0.00           H  
ATOM   2827 1HG  LYS A 184     -63.672   2.051  94.447  1.00  0.00           H  
ATOM   2828 2HG  LYS A 184     -63.282   2.612  92.821  1.00  0.00           H  
ATOM   2829 1HD  LYS A 184     -65.685   2.399  92.203  1.00  0.00           H  
ATOM   2830 2HD  LYS A 184     -66.057   1.922  93.868  1.00  0.00           H  
ATOM   2831 1HE  LYS A 184     -65.063   4.102  94.647  1.00  0.00           H  
ATOM   2832 2HE  LYS A 184     -64.835   4.566  92.948  1.00  0.00           H  
ATOM   2833 1HZ  LYS A 184     -66.845   5.488  93.853  1.00  0.00           H  
ATOM   2834 2HZ  LYS A 184     -67.208   4.415  92.653  1.00  0.00           H  
ATOM   2835 3HZ  LYS A 184     -67.420   3.988  94.235  1.00  0.00           H  
ATOM   2836  N   GLY A 185     -63.760  -2.763  93.970  1.00  0.00           N  
ATOM   2837  CA  GLY A 185     -63.483  -4.108  93.487  1.00  0.00           C  
ATOM   2838  C   GLY A 185     -64.767  -4.821  93.114  1.00  0.00           C  
ATOM   2839  O   GLY A 185     -64.804  -5.561  92.136  1.00  0.00           O  
ATOM   2840  H   GLY A 185     -63.433  -2.508  94.904  1.00  0.00           H  
ATOM   2841 1HA  GLY A 185     -62.824  -4.058  92.621  1.00  0.00           H  
ATOM   2842 2HA  GLY A 185     -62.960  -4.667  94.263  1.00  0.00           H  
ATOM   2843  N   GLU A 186     -65.836  -4.568  93.866  1.00  0.00           N  
ATOM   2844  CA  GLU A 186     -67.131  -5.173  93.601  1.00  0.00           C  
ATOM   2845  C   GLU A 186     -67.663  -4.830  92.213  1.00  0.00           C  
ATOM   2846  O   GLU A 186     -68.351  -5.638  91.584  1.00  0.00           O  
ATOM   2847  CB  GLU A 186     -68.151  -4.757  94.658  1.00  0.00           C  
ATOM   2848  CG  GLU A 186     -69.519  -5.401  94.472  1.00  0.00           C  
ATOM   2849  CD  GLU A 186     -70.500  -5.089  95.584  1.00  0.00           C  
ATOM   2850  OE1 GLU A 186     -70.137  -4.416  96.519  1.00  0.00           O  
ATOM   2851  OE2 GLU A 186     -71.631  -5.527  95.478  1.00  0.00           O  
ATOM   2852  H   GLU A 186     -65.735  -3.938  94.651  1.00  0.00           H  
ATOM   2853  HA  GLU A 186     -67.016  -6.255  93.656  1.00  0.00           H  
ATOM   2854 1HB  GLU A 186     -67.780  -5.018  95.648  1.00  0.00           H  
ATOM   2855 2HB  GLU A 186     -68.279  -3.673  94.629  1.00  0.00           H  
ATOM   2856 1HG  GLU A 186     -69.936  -5.048  93.528  1.00  0.00           H  
ATOM   2857 2HG  GLU A 186     -69.393  -6.481  94.395  1.00  0.00           H  
ATOM   2858  N   GLN A 187     -67.408  -3.609  91.738  1.00  0.00           N  
ATOM   2859  CA  GLN A 187     -67.940  -3.224  90.444  1.00  0.00           C  
ATOM   2860  C   GLN A 187     -67.226  -4.013  89.373  1.00  0.00           C  
ATOM   2861  O   GLN A 187     -67.838  -4.513  88.417  1.00  0.00           O  
ATOM   2862  CB  GLN A 187     -67.746  -1.726  90.202  1.00  0.00           C  
ATOM   2863  CG  GLN A 187     -68.582  -0.842  91.092  1.00  0.00           C  
ATOM   2864  CD  GLN A 187     -68.322   0.621  90.844  1.00  0.00           C  
ATOM   2865  OE1 GLN A 187     -67.202   1.011  90.514  1.00  0.00           O  
ATOM   2866  NE2 GLN A 187     -69.359   1.438  90.989  1.00  0.00           N  
ATOM   2867  H   GLN A 187     -66.792  -2.977  92.237  1.00  0.00           H  
ATOM   2868  HA  GLN A 187     -69.001  -3.466  90.407  1.00  0.00           H  
ATOM   2869 1HB  GLN A 187     -66.696  -1.467  90.360  1.00  0.00           H  
ATOM   2870 2HB  GLN A 187     -67.983  -1.495  89.163  1.00  0.00           H  
ATOM   2871 1HG  GLN A 187     -69.635  -1.048  90.905  1.00  0.00           H  
ATOM   2872 2HG  GLN A 187     -68.330  -1.063  92.131  1.00  0.00           H  
ATOM   2873 1HE2 GLN A 187     -69.256   2.417  90.825  1.00  0.00           H  
ATOM   2874 2HE2 GLN A 187     -70.251   1.068  91.248  1.00  0.00           H  
ATOM   2875  N   LEU A 188     -65.917  -4.145  89.555  1.00  0.00           N  
ATOM   2876  CA  LEU A 188     -65.095  -4.872  88.609  1.00  0.00           C  
ATOM   2877  C   LEU A 188     -65.404  -6.358  88.632  1.00  0.00           C  
ATOM   2878  O   LEU A 188     -65.508  -6.999  87.583  1.00  0.00           O  
ATOM   2879  CB  LEU A 188     -63.635  -4.579  88.923  1.00  0.00           C  
ATOM   2880  CG  LEU A 188     -63.242  -3.157  88.586  1.00  0.00           C  
ATOM   2881  CD1 LEU A 188     -61.907  -2.846  89.146  1.00  0.00           C  
ATOM   2882  CD2 LEU A 188     -63.221  -3.028  87.082  1.00  0.00           C  
ATOM   2883  H   LEU A 188     -65.491  -3.706  90.378  1.00  0.00           H  
ATOM   2884  HA  LEU A 188     -65.313  -4.494  87.612  1.00  0.00           H  
ATOM   2885 1HB  LEU A 188     -63.467  -4.732  89.990  1.00  0.00           H  
ATOM   2886 2HB  LEU A 188     -62.999  -5.263  88.364  1.00  0.00           H  
ATOM   2887  HG  LEU A 188     -63.968  -2.457  89.014  1.00  0.00           H  
ATOM   2888 1HD1 LEU A 188     -61.618  -1.827  88.895  1.00  0.00           H  
ATOM   2889 2HD1 LEU A 188     -61.953  -2.953  90.224  1.00  0.00           H  
ATOM   2890 3HD1 LEU A 188     -61.182  -3.524  88.747  1.00  0.00           H  
ATOM   2891 1HD2 LEU A 188     -62.953  -2.036  86.828  1.00  0.00           H  
ATOM   2892 2HD2 LEU A 188     -62.491  -3.721  86.668  1.00  0.00           H  
ATOM   2893 3HD2 LEU A 188     -64.207  -3.250  86.674  1.00  0.00           H  
ATOM   2894  N   ASN A 189     -65.640  -6.897  89.824  1.00  0.00           N  
ATOM   2895  CA  ASN A 189     -65.951  -8.305  89.951  1.00  0.00           C  
ATOM   2896  C   ASN A 189     -67.278  -8.607  89.282  1.00  0.00           C  
ATOM   2897  O   ASN A 189     -67.380  -9.548  88.498  1.00  0.00           O  
ATOM   2898  CB  ASN A 189     -66.001  -8.696  91.412  1.00  0.00           C  
ATOM   2899  CG  ASN A 189     -64.641  -8.745  92.057  1.00  0.00           C  
ATOM   2900  OD1 ASN A 189     -63.606  -8.848  91.383  1.00  0.00           O  
ATOM   2901  ND2 ASN A 189     -64.622  -8.665  93.365  1.00  0.00           N  
ATOM   2902  H   ASN A 189     -65.545  -6.329  90.662  1.00  0.00           H  
ATOM   2903  HA  ASN A 189     -65.180  -8.884  89.443  1.00  0.00           H  
ATOM   2904 1HB  ASN A 189     -66.617  -7.974  91.948  1.00  0.00           H  
ATOM   2905 2HB  ASN A 189     -66.480  -9.670  91.514  1.00  0.00           H  
ATOM   2906 1HD2 ASN A 189     -63.752  -8.689  93.853  1.00  0.00           H  
ATOM   2907 2HD2 ASN A 189     -65.478  -8.575  93.869  1.00  0.00           H  
ATOM   2908  N   ARG A 190     -68.298  -7.789  89.538  1.00  0.00           N  
ATOM   2909  CA  ARG A 190     -69.591  -8.044  88.926  1.00  0.00           C  
ATOM   2910  C   ARG A 190     -69.553  -7.894  87.410  1.00  0.00           C  
ATOM   2911  O   ARG A 190     -70.136  -8.711  86.688  1.00  0.00           O  
ATOM   2912  CB  ARG A 190     -70.640  -7.118  89.507  1.00  0.00           C  
ATOM   2913  CG  ARG A 190     -71.056  -7.440  90.946  1.00  0.00           C  
ATOM   2914  CD  ARG A 190     -72.092  -6.492  91.446  1.00  0.00           C  
ATOM   2915  NE  ARG A 190     -72.464  -6.747  92.841  1.00  0.00           N  
ATOM   2916  CZ  ARG A 190     -73.357  -7.648  93.262  1.00  0.00           C  
ATOM   2917  NH1 ARG A 190     -74.004  -8.425  92.417  1.00  0.00           N  
ATOM   2918  NH2 ARG A 190     -73.568  -7.728  94.555  1.00  0.00           N  
ATOM   2919  H   ARG A 190     -68.195  -7.004  90.185  1.00  0.00           H  
ATOM   2920  HA  ARG A 190     -69.879  -9.067  89.163  1.00  0.00           H  
ATOM   2921 1HB  ARG A 190     -70.247  -6.098  89.507  1.00  0.00           H  
ATOM   2922 2HB  ARG A 190     -71.530  -7.127  88.880  1.00  0.00           H  
ATOM   2923 1HG  ARG A 190     -71.461  -8.449  90.990  1.00  0.00           H  
ATOM   2924 2HG  ARG A 190     -70.188  -7.371  91.600  1.00  0.00           H  
ATOM   2925 1HD  ARG A 190     -71.689  -5.479  91.386  1.00  0.00           H  
ATOM   2926 2HD  ARG A 190     -72.987  -6.564  90.833  1.00  0.00           H  
ATOM   2927  HE  ARG A 190     -72.018  -6.190  93.584  1.00  0.00           H  
ATOM   2928 1HH1 ARG A 190     -73.828  -8.348  91.426  1.00  0.00           H  
ATOM   2929 2HH1 ARG A 190     -74.674  -9.097  92.761  1.00  0.00           H  
ATOM   2930 1HH2 ARG A 190     -73.035  -7.089  95.165  1.00  0.00           H  
ATOM   2931 2HH2 ARG A 190     -74.230  -8.386  94.932  1.00  0.00           H  
ATOM   2932  N   THR A 191     -68.823  -6.890  86.917  1.00  0.00           N  
ATOM   2933  CA  THR A 191     -68.738  -6.651  85.487  1.00  0.00           C  
ATOM   2934  C   THR A 191     -68.078  -7.830  84.783  1.00  0.00           C  
ATOM   2935  O   THR A 191     -68.595  -8.339  83.781  1.00  0.00           O  
ATOM   2936  CB  THR A 191     -67.947  -5.352  85.219  1.00  0.00           C  
ATOM   2937  OG1 THR A 191     -68.637  -4.251  85.833  1.00  0.00           O  
ATOM   2938  CG2 THR A 191     -67.799  -5.081  83.728  1.00  0.00           C  
ATOM   2939  H   THR A 191     -68.351  -6.239  87.546  1.00  0.00           H  
ATOM   2940  HA  THR A 191     -69.747  -6.537  85.092  1.00  0.00           H  
ATOM   2941  HB  THR A 191     -66.956  -5.439  85.668  1.00  0.00           H  
ATOM   2942  HG1 THR A 191     -68.535  -4.318  86.810  1.00  0.00           H  
ATOM   2943 1HG2 THR A 191     -67.237  -4.160  83.585  1.00  0.00           H  
ATOM   2944 2HG2 THR A 191     -67.268  -5.896  83.288  1.00  0.00           H  
ATOM   2945 3HG2 THR A 191     -68.777  -4.983  83.268  1.00  0.00           H  
ATOM   2946  N   LEU A 192     -66.967  -8.305  85.340  1.00  0.00           N  
ATOM   2947  CA  LEU A 192     -66.242  -9.404  84.737  1.00  0.00           C  
ATOM   2948  C   LEU A 192     -66.975 -10.738  84.914  1.00  0.00           C  
ATOM   2949  O   LEU A 192     -66.896 -11.608  84.039  1.00  0.00           O  
ATOM   2950  CB  LEU A 192     -64.824  -9.397  85.281  1.00  0.00           C  
ATOM   2951  CG  LEU A 192     -64.057  -8.125  84.815  1.00  0.00           C  
ATOM   2952  CD1 LEU A 192     -62.682  -8.072  85.465  1.00  0.00           C  
ATOM   2953  CD2 LEU A 192     -63.992  -8.124  83.265  1.00  0.00           C  
ATOM   2954  H   LEU A 192     -66.589  -7.865  86.181  1.00  0.00           H  
ATOM   2955  HA  LEU A 192     -66.174  -9.208  83.669  1.00  0.00           H  
ATOM   2956 1HB  LEU A 192     -64.860  -9.404  86.375  1.00  0.00           H  
ATOM   2957 2HB  LEU A 192     -64.296 -10.280  84.930  1.00  0.00           H  
ATOM   2958  HG  LEU A 192     -64.605  -7.239  85.145  1.00  0.00           H  
ATOM   2959 1HD1 LEU A 192     -62.165  -7.172  85.153  1.00  0.00           H  
ATOM   2960 2HD1 LEU A 192     -62.801  -8.062  86.551  1.00  0.00           H  
ATOM   2961 3HD1 LEU A 192     -62.104  -8.945  85.167  1.00  0.00           H  
ATOM   2962 1HD2 LEU A 192     -63.487  -7.229  82.919  1.00  0.00           H  
ATOM   2963 2HD2 LEU A 192     -63.450  -9.003  82.917  1.00  0.00           H  
ATOM   2964 3HD2 LEU A 192     -65.004  -8.143  82.860  1.00  0.00           H  
ATOM   2965  N   ARG A 193     -67.722 -10.912  86.010  1.00  0.00           N  
ATOM   2966  CA  ARG A 193     -68.523 -12.123  86.138  1.00  0.00           C  
ATOM   2967  C   ARG A 193     -69.588 -12.110  85.045  1.00  0.00           C  
ATOM   2968  O   ARG A 193     -69.858 -13.138  84.421  1.00  0.00           O  
ATOM   2969  CB  ARG A 193     -69.155 -12.225  87.516  1.00  0.00           C  
ATOM   2970  CG  ARG A 193     -68.175 -12.568  88.644  1.00  0.00           C  
ATOM   2971  CD  ARG A 193     -68.807 -12.453  89.981  1.00  0.00           C  
ATOM   2972  NE  ARG A 193     -67.874 -12.777  91.054  1.00  0.00           N  
ATOM   2973  CZ  ARG A 193     -68.099 -12.551  92.364  1.00  0.00           C  
ATOM   2974  NH1 ARG A 193     -69.227 -11.996  92.755  1.00  0.00           N  
ATOM   2975  NH2 ARG A 193     -67.186 -12.886  93.258  1.00  0.00           N  
ATOM   2976  H   ARG A 193     -67.738 -10.218  86.758  1.00  0.00           H  
ATOM   2977  HA  ARG A 193     -67.878 -12.988  85.993  1.00  0.00           H  
ATOM   2978 1HB  ARG A 193     -69.614 -11.269  87.766  1.00  0.00           H  
ATOM   2979 2HB  ARG A 193     -69.944 -12.977  87.505  1.00  0.00           H  
ATOM   2980 1HG  ARG A 193     -67.859 -13.603  88.522  1.00  0.00           H  
ATOM   2981 2HG  ARG A 193     -67.303 -11.932  88.600  1.00  0.00           H  
ATOM   2982 1HD  ARG A 193     -69.146 -11.425  90.125  1.00  0.00           H  
ATOM   2983 2HD  ARG A 193     -69.656 -13.130  90.046  1.00  0.00           H  
ATOM   2984  HE  ARG A 193     -66.996 -13.208  90.796  1.00  0.00           H  
ATOM   2985 1HH1 ARG A 193     -69.925 -11.738  92.073  1.00  0.00           H  
ATOM   2986 2HH1 ARG A 193     -69.394 -11.830  93.738  1.00  0.00           H  
ATOM   2987 1HH2 ARG A 193     -66.320 -13.314  92.960  1.00  0.00           H  
ATOM   2988 2HH2 ARG A 193     -67.353 -12.718  94.239  1.00  0.00           H  
ATOM   2989  N   GLY A 194     -70.140 -10.919  84.760  1.00  0.00           N  
ATOM   2990  CA  GLY A 194     -71.130 -10.762  83.708  1.00  0.00           C  
ATOM   2991  C   GLY A 194     -70.532 -11.200  82.378  1.00  0.00           C  
ATOM   2992  O   GLY A 194     -71.164 -11.949  81.628  1.00  0.00           O  
ATOM   2993  H   GLY A 194     -69.897 -10.101  85.320  1.00  0.00           H  
ATOM   2994 1HA  GLY A 194     -72.012 -11.357  83.940  1.00  0.00           H  
ATOM   2995 2HA  GLY A 194     -71.434  -9.716  83.654  1.00  0.00           H  
ATOM   2996  N   LEU A 195     -69.282 -10.797  82.125  1.00  0.00           N  
ATOM   2997  CA  LEU A 195     -68.581 -11.200  80.910  1.00  0.00           C  
ATOM   2998  C   LEU A 195     -68.473 -12.702  80.818  1.00  0.00           C  
ATOM   2999  O   LEU A 195     -68.788 -13.287  79.783  1.00  0.00           O  
ATOM   3000  CB  LEU A 195     -67.157 -10.662  80.872  1.00  0.00           C  
ATOM   3001  CG  LEU A 195     -66.351 -11.078  79.680  1.00  0.00           C  
ATOM   3002  CD1 LEU A 195     -67.031 -10.604  78.413  1.00  0.00           C  
ATOM   3003  CD2 LEU A 195     -64.970 -10.475  79.805  1.00  0.00           C  
ATOM   3004  H   LEU A 195     -68.837 -10.154  82.783  1.00  0.00           H  
ATOM   3005  HA  LEU A 195     -69.133 -10.831  80.047  1.00  0.00           H  
ATOM   3006 1HB  LEU A 195     -67.149  -9.634  80.957  1.00  0.00           H  
ATOM   3007 2HB  LEU A 195     -66.629 -11.055  81.724  1.00  0.00           H  
ATOM   3008  HG  LEU A 195     -66.282 -12.159  79.650  1.00  0.00           H  
ATOM   3009 1HD1 LEU A 195     -66.450 -10.902  77.546  1.00  0.00           H  
ATOM   3010 2HD1 LEU A 195     -68.026 -11.037  78.349  1.00  0.00           H  
ATOM   3011 3HD1 LEU A 195     -67.105  -9.546  78.436  1.00  0.00           H  
ATOM   3012 1HD2 LEU A 195     -64.364 -10.767  78.947  1.00  0.00           H  
ATOM   3013 2HD2 LEU A 195     -65.053  -9.390  79.839  1.00  0.00           H  
ATOM   3014 3HD2 LEU A 195     -64.501 -10.831  80.722  1.00  0.00           H  
ATOM   3015  N   SER A 196     -68.038 -13.334  81.906  1.00  0.00           N  
ATOM   3016  CA  SER A 196     -67.856 -14.774  81.902  1.00  0.00           C  
ATOM   3017  C   SER A 196     -69.173 -15.487  81.600  1.00  0.00           C  
ATOM   3018  O   SER A 196     -69.208 -16.449  80.816  1.00  0.00           O  
ATOM   3019  CB  SER A 196     -67.316 -15.222  83.248  1.00  0.00           C  
ATOM   3020  OG  SER A 196     -66.024 -14.712  83.468  1.00  0.00           O  
ATOM   3021  H   SER A 196     -67.800 -12.792  82.739  1.00  0.00           H  
ATOM   3022  HA  SER A 196     -67.136 -15.029  81.124  1.00  0.00           H  
ATOM   3023 1HB  SER A 196     -67.984 -14.884  84.039  1.00  0.00           H  
ATOM   3024 2HB  SER A 196     -67.293 -16.308  83.284  1.00  0.00           H  
ATOM   3025  HG  SER A 196     -66.130 -13.746  83.543  1.00  0.00           H  
ATOM   3026  N   ASP A 197     -70.274 -15.011  82.182  1.00  0.00           N  
ATOM   3027  CA  ASP A 197     -71.551 -15.652  81.913  1.00  0.00           C  
ATOM   3028  C   ASP A 197     -71.991 -15.419  80.469  1.00  0.00           C  
ATOM   3029  O   ASP A 197     -72.489 -16.338  79.809  1.00  0.00           O  
ATOM   3030  CB  ASP A 197     -72.627 -15.155  82.880  1.00  0.00           C  
ATOM   3031  CG  ASP A 197     -72.440 -15.672  84.314  1.00  0.00           C  
ATOM   3032  OD1 ASP A 197     -71.640 -16.562  84.509  1.00  0.00           O  
ATOM   3033  OD2 ASP A 197     -73.124 -15.197  85.194  1.00  0.00           O  
ATOM   3034  H   ASP A 197     -70.211 -14.221  82.830  1.00  0.00           H  
ATOM   3035  HA  ASP A 197     -71.432 -16.726  82.062  1.00  0.00           H  
ATOM   3036 1HB  ASP A 197     -72.597 -14.060  82.904  1.00  0.00           H  
ATOM   3037 2HB  ASP A 197     -73.610 -15.448  82.520  1.00  0.00           H  
ATOM   3038  N   ALA A 198     -71.781 -14.202  79.960  1.00  0.00           N  
ATOM   3039  CA  ALA A 198     -72.160 -13.882  78.592  1.00  0.00           C  
ATOM   3040  C   ALA A 198     -71.370 -14.712  77.584  1.00  0.00           C  
ATOM   3041  O   ALA A 198     -71.933 -15.238  76.619  1.00  0.00           O  
ATOM   3042  CB  ALA A 198     -71.944 -12.408  78.329  1.00  0.00           C  
ATOM   3043  H   ALA A 198     -71.371 -13.471  80.544  1.00  0.00           H  
ATOM   3044  HA  ALA A 198     -73.216 -14.117  78.474  1.00  0.00           H  
ATOM   3045 1HB  ALA A 198     -72.272 -12.190  77.331  1.00  0.00           H  
ATOM   3046 2HB  ALA A 198     -72.524 -11.817  79.038  1.00  0.00           H  
ATOM   3047 3HB  ALA A 198     -70.887 -12.167  78.440  1.00  0.00           H  
ATOM   3048  N   LEU A 199     -70.069 -14.878  77.837  1.00  0.00           N  
ATOM   3049  CA  LEU A 199     -69.229 -15.661  76.949  1.00  0.00           C  
ATOM   3050  C   LEU A 199     -69.619 -17.123  77.020  1.00  0.00           C  
ATOM   3051  O   LEU A 199     -69.610 -17.821  76.006  1.00  0.00           O  
ATOM   3052  CB  LEU A 199     -67.752 -15.483  77.291  1.00  0.00           C  
ATOM   3053  CG  LEU A 199     -67.184 -14.097  77.007  1.00  0.00           C  
ATOM   3054  CD1 LEU A 199     -65.748 -14.038  77.515  1.00  0.00           C  
ATOM   3055  CD2 LEU A 199     -67.284 -13.801  75.519  1.00  0.00           C  
ATOM   3056  H   LEU A 199     -69.651 -14.424  78.647  1.00  0.00           H  
ATOM   3057  HA  LEU A 199     -69.386 -15.310  75.932  1.00  0.00           H  
ATOM   3058 1HB  LEU A 199     -67.629 -15.669  78.359  1.00  0.00           H  
ATOM   3059 2HB  LEU A 199     -67.167 -16.217  76.739  1.00  0.00           H  
ATOM   3060  HG  LEU A 199     -67.759 -13.357  77.548  1.00  0.00           H  
ATOM   3061 1HD1 LEU A 199     -65.335 -13.050  77.335  1.00  0.00           H  
ATOM   3062 2HD1 LEU A 199     -65.737 -14.248  78.584  1.00  0.00           H  
ATOM   3063 3HD1 LEU A 199     -65.146 -14.779  76.994  1.00  0.00           H  
ATOM   3064 1HD2 LEU A 199     -66.888 -12.804  75.321  1.00  0.00           H  
ATOM   3065 2HD2 LEU A 199     -66.710 -14.538  74.959  1.00  0.00           H  
ATOM   3066 3HD2 LEU A 199     -68.329 -13.844  75.212  1.00  0.00           H  
ATOM   3067  N   THR A 200     -70.001 -17.595  78.206  1.00  0.00           N  
ATOM   3068  CA  THR A 200     -70.421 -18.974  78.327  1.00  0.00           C  
ATOM   3069  C   THR A 200     -71.669 -19.180  77.484  1.00  0.00           C  
ATOM   3070  O   THR A 200     -71.756 -20.150  76.730  1.00  0.00           O  
ATOM   3071  CB  THR A 200     -70.705 -19.358  79.785  1.00  0.00           C  
ATOM   3072  OG1 THR A 200     -69.501 -19.203  80.563  1.00  0.00           O  
ATOM   3073  CG2 THR A 200     -71.188 -20.806  79.849  1.00  0.00           C  
ATOM   3074  H   THR A 200     -69.970 -17.008  79.041  1.00  0.00           H  
ATOM   3075  HA  THR A 200     -69.633 -19.619  77.943  1.00  0.00           H  
ATOM   3076  HB  THR A 200     -71.473 -18.702  80.193  1.00  0.00           H  
ATOM   3077  HG1 THR A 200     -69.296 -18.237  80.644  1.00  0.00           H  
ATOM   3078 1HG2 THR A 200     -71.391 -21.078  80.884  1.00  0.00           H  
ATOM   3079 2HG2 THR A 200     -72.103 -20.911  79.261  1.00  0.00           H  
ATOM   3080 3HG2 THR A 200     -70.423 -21.467  79.445  1.00  0.00           H  
ATOM   3081  N   ALA A 201     -72.623 -18.245  77.583  1.00  0.00           N  
ATOM   3082  CA  ALA A 201     -73.860 -18.334  76.819  1.00  0.00           C  
ATOM   3083  C   ALA A 201     -73.565 -18.365  75.320  1.00  0.00           C  
ATOM   3084  O   ALA A 201     -74.210 -19.098  74.571  1.00  0.00           O  
ATOM   3085  CB  ALA A 201     -74.756 -17.154  77.161  1.00  0.00           C  
ATOM   3086  H   ALA A 201     -72.496 -17.469  78.235  1.00  0.00           H  
ATOM   3087  HA  ALA A 201     -74.361 -19.263  77.088  1.00  0.00           H  
ATOM   3088 1HB  ALA A 201     -75.688 -17.232  76.619  1.00  0.00           H  
ATOM   3089 2HB  ALA A 201     -74.959 -17.158  78.231  1.00  0.00           H  
ATOM   3090 3HB  ALA A 201     -74.258 -16.226  76.893  1.00  0.00           H  
ATOM   3091  N   LEU A 202     -72.568 -17.589  74.893  1.00  0.00           N  
ATOM   3092  CA  LEU A 202     -72.135 -17.548  73.504  1.00  0.00           C  
ATOM   3093  C   LEU A 202     -71.544 -18.882  73.073  1.00  0.00           C  
ATOM   3094  O   LEU A 202     -71.870 -19.399  72.001  1.00  0.00           O  
ATOM   3095  CB  LEU A 202     -71.116 -16.410  73.321  1.00  0.00           C  
ATOM   3096  CG  LEU A 202     -70.512 -16.211  71.946  1.00  0.00           C  
ATOM   3097  CD1 LEU A 202     -71.606 -15.904  70.933  1.00  0.00           C  
ATOM   3098  CD2 LEU A 202     -69.489 -15.071  72.040  1.00  0.00           C  
ATOM   3099  H   LEU A 202     -72.110 -16.972  75.564  1.00  0.00           H  
ATOM   3100  HA  LEU A 202     -72.995 -17.368  72.880  1.00  0.00           H  
ATOM   3101 1HB  LEU A 202     -71.584 -15.472  73.623  1.00  0.00           H  
ATOM   3102 2HB  LEU A 202     -70.292 -16.591  73.991  1.00  0.00           H  
ATOM   3103  HG  LEU A 202     -70.008 -17.127  71.631  1.00  0.00           H  
ATOM   3104 1HD1 LEU A 202     -71.163 -15.766  69.947  1.00  0.00           H  
ATOM   3105 2HD1 LEU A 202     -72.310 -16.735  70.900  1.00  0.00           H  
ATOM   3106 3HD1 LEU A 202     -72.126 -15.003  71.219  1.00  0.00           H  
ATOM   3107 1HD2 LEU A 202     -69.027 -14.911  71.067  1.00  0.00           H  
ATOM   3108 2HD2 LEU A 202     -69.982 -14.161  72.357  1.00  0.00           H  
ATOM   3109 3HD2 LEU A 202     -68.721 -15.335  72.770  1.00  0.00           H  
ATOM   3110  N   ASN A 203     -70.665 -19.440  73.906  1.00  0.00           N  
ATOM   3111  CA  ASN A 203     -70.032 -20.716  73.607  1.00  0.00           C  
ATOM   3112  C   ASN A 203     -71.066 -21.844  73.521  1.00  0.00           C  
ATOM   3113  O   ASN A 203     -70.986 -22.717  72.646  1.00  0.00           O  
ATOM   3114  CB  ASN A 203     -68.989 -21.034  74.663  1.00  0.00           C  
ATOM   3115  CG  ASN A 203     -67.751 -20.171  74.542  1.00  0.00           C  
ATOM   3116  OD1 ASN A 203     -67.462 -19.598  73.482  1.00  0.00           O  
ATOM   3117  ND2 ASN A 203     -67.012 -20.068  75.618  1.00  0.00           N  
ATOM   3118  H   ASN A 203     -70.421 -18.954  74.766  1.00  0.00           H  
ATOM   3119  HA  ASN A 203     -69.545 -20.641  72.636  1.00  0.00           H  
ATOM   3120 1HB  ASN A 203     -69.426 -20.878  75.650  1.00  0.00           H  
ATOM   3121 2HB  ASN A 203     -68.706 -22.082  74.592  1.00  0.00           H  
ATOM   3122 1HD2 ASN A 203     -66.183 -19.510  75.602  1.00  0.00           H  
ATOM   3123 2HD2 ASN A 203     -67.281 -20.541  76.454  1.00  0.00           H  
ATOM   3124  N   GLU A 204     -72.094 -21.802  74.372  1.00  0.00           N  
ATOM   3125  CA  GLU A 204     -73.105 -22.850  74.336  1.00  0.00           C  
ATOM   3126  C   GLU A 204     -74.156 -22.546  73.275  1.00  0.00           C  
ATOM   3127  O   GLU A 204     -75.315 -22.240  73.578  1.00  0.00           O  
ATOM   3128  CB  GLU A 204     -73.786 -23.066  75.696  1.00  0.00           C  
ATOM   3129  CG  GLU A 204     -72.866 -23.537  76.814  1.00  0.00           C  
ATOM   3130  CD  GLU A 204     -73.626 -24.055  78.023  1.00  0.00           C  
ATOM   3131  OE1 GLU A 204     -74.845 -23.981  78.034  1.00  0.00           O  
ATOM   3132  OE2 GLU A 204     -72.990 -24.539  78.933  1.00  0.00           O  
ATOM   3133  H   GLU A 204     -72.141 -21.066  75.077  1.00  0.00           H  
ATOM   3134  HA  GLU A 204     -72.617 -23.785  74.066  1.00  0.00           H  
ATOM   3135 1HB  GLU A 204     -74.236 -22.125  76.019  1.00  0.00           H  
ATOM   3136 2HB  GLU A 204     -74.581 -23.788  75.601  1.00  0.00           H  
ATOM   3137 1HG  GLU A 204     -72.224 -24.329  76.431  1.00  0.00           H  
ATOM   3138 2HG  GLU A 204     -72.228 -22.707  77.117  1.00  0.00           H  
ATOM   3139  N   GLY A 205     -73.755 -22.746  72.019  1.00  0.00           N  
ATOM   3140  CA  GLY A 205     -74.548 -22.438  70.821  1.00  0.00           C  
ATOM   3141  C   GLY A 205     -75.889 -23.176  70.749  1.00  0.00           C  
ATOM   3142  O   GLY A 205     -76.735 -22.869  69.915  1.00  0.00           O  
ATOM   3143  H   GLY A 205     -72.777 -23.023  71.920  1.00  0.00           H  
ATOM   3144 1HA  GLY A 205     -74.732 -21.365  70.810  1.00  0.00           H  
ATOM   3145 2HA  GLY A 205     -73.956 -22.662  69.934  1.00  0.00           H  
ATOM   3146  N   ARG A 206     -76.055 -24.175  71.610  1.00  0.00           N  
ATOM   3147  CA  ARG A 206     -77.276 -24.957  71.747  1.00  0.00           C  
ATOM   3148  C   ARG A 206     -78.466 -24.122  72.243  1.00  0.00           C  
ATOM   3149  O   ARG A 206     -79.620 -24.538  72.104  1.00  0.00           O  
ATOM   3150  CB  ARG A 206     -77.051 -26.087  72.745  1.00  0.00           C  
ATOM   3151  CG  ARG A 206     -76.800 -25.616  74.195  1.00  0.00           C  
ATOM   3152  CD  ARG A 206     -76.529 -26.748  75.128  1.00  0.00           C  
ATOM   3153  NE  ARG A 206     -76.237 -26.300  76.510  1.00  0.00           N  
ATOM   3154  CZ  ARG A 206     -76.309 -27.091  77.597  1.00  0.00           C  
ATOM   3155  NH1 ARG A 206     -76.675 -28.351  77.487  1.00  0.00           N  
ATOM   3156  NH2 ARG A 206     -76.011 -26.584  78.773  1.00  0.00           N  
ATOM   3157  H   ARG A 206     -75.293 -24.369  72.238  1.00  0.00           H  
ATOM   3158  HA  ARG A 206     -77.527 -25.378  70.774  1.00  0.00           H  
ATOM   3159 1HB  ARG A 206     -77.923 -26.737  72.760  1.00  0.00           H  
ATOM   3160 2HB  ARG A 206     -76.196 -26.688  72.437  1.00  0.00           H  
ATOM   3161 1HG  ARG A 206     -75.948 -24.950  74.201  1.00  0.00           H  
ATOM   3162 2HG  ARG A 206     -77.673 -25.087  74.567  1.00  0.00           H  
ATOM   3163 1HD  ARG A 206     -77.397 -27.405  75.160  1.00  0.00           H  
ATOM   3164 2HD  ARG A 206     -75.667 -27.306  74.766  1.00  0.00           H  
ATOM   3165  HE  ARG A 206     -75.919 -25.329  76.682  1.00  0.00           H  
ATOM   3166 1HH1 ARG A 206     -76.905 -28.733  76.581  1.00  0.00           H  
ATOM   3167 2HH1 ARG A 206     -76.727 -28.933  78.310  1.00  0.00           H  
ATOM   3168 1HH2 ARG A 206     -75.721 -25.593  78.824  1.00  0.00           H  
ATOM   3169 2HH2 ARG A 206     -76.053 -27.150  79.602  1.00  0.00           H  
ATOM   3170  N   GLY A 207     -78.185 -22.975  72.873  1.00  0.00           N  
ATOM   3171  CA  GLY A 207     -79.236 -22.146  73.448  1.00  0.00           C  
ATOM   3172  C   GLY A 207     -79.796 -21.080  72.507  1.00  0.00           C  
ATOM   3173  O   GLY A 207     -79.583 -21.097  71.296  1.00  0.00           O  
ATOM   3174  H   GLY A 207     -77.210 -22.676  72.962  1.00  0.00           H  
ATOM   3175 1HA  GLY A 207     -80.048 -22.789  73.782  1.00  0.00           H  
ATOM   3176 2HA  GLY A 207     -78.843 -21.657  74.339  1.00  0.00           H  
ATOM   3177  N   ASP A 208     -80.540 -20.144  73.091  1.00  0.00           N  
ATOM   3178  CA  ASP A 208     -81.175 -19.063  72.348  1.00  0.00           C  
ATOM   3179  C   ASP A 208     -80.193 -17.921  72.128  1.00  0.00           C  
ATOM   3180  O   ASP A 208     -79.785 -17.237  73.074  1.00  0.00           O  
ATOM   3181  CB  ASP A 208     -82.447 -18.586  73.064  1.00  0.00           C  
ATOM   3182  CG  ASP A 208     -83.269 -17.497  72.302  1.00  0.00           C  
ATOM   3183  OD1 ASP A 208     -82.743 -16.837  71.410  1.00  0.00           O  
ATOM   3184  OD2 ASP A 208     -84.424 -17.344  72.633  1.00  0.00           O  
ATOM   3185  H   ASP A 208     -80.674 -20.191  74.090  1.00  0.00           H  
ATOM   3186  HA  ASP A 208     -81.469 -19.444  71.370  1.00  0.00           H  
ATOM   3187 1HB  ASP A 208     -83.100 -19.444  73.241  1.00  0.00           H  
ATOM   3188 2HB  ASP A 208     -82.176 -18.185  74.041  1.00  0.00           H  
ATOM   3189  N   PHE A 209     -79.818 -17.700  70.879  1.00  0.00           N  
ATOM   3190  CA  PHE A 209     -78.844 -16.667  70.599  1.00  0.00           C  
ATOM   3191  C   PHE A 209     -79.359 -15.265  70.901  1.00  0.00           C  
ATOM   3192  O   PHE A 209     -78.568 -14.338  71.045  1.00  0.00           O  
ATOM   3193  CB  PHE A 209     -78.318 -16.745  69.175  1.00  0.00           C  
ATOM   3194  CG  PHE A 209     -77.273 -17.772  68.993  1.00  0.00           C  
ATOM   3195  CD1 PHE A 209     -77.515 -18.937  68.303  1.00  0.00           C  
ATOM   3196  CD2 PHE A 209     -76.003 -17.552  69.526  1.00  0.00           C  
ATOM   3197  CE1 PHE A 209     -76.508 -19.865  68.139  1.00  0.00           C  
ATOM   3198  CE2 PHE A 209     -74.998 -18.476  69.368  1.00  0.00           C  
ATOM   3199  CZ  PHE A 209     -75.253 -19.634  68.665  1.00  0.00           C  
ATOM   3200  H   PHE A 209     -80.192 -18.272  70.136  1.00  0.00           H  
ATOM   3201  HA  PHE A 209     -77.991 -16.854  71.237  1.00  0.00           H  
ATOM   3202 1HB  PHE A 209     -79.137 -16.946  68.481  1.00  0.00           H  
ATOM   3203 2HB  PHE A 209     -77.878 -15.794  68.927  1.00  0.00           H  
ATOM   3204  HD1 PHE A 209     -78.504 -19.122  67.883  1.00  0.00           H  
ATOM   3205  HD2 PHE A 209     -75.810 -16.630  70.077  1.00  0.00           H  
ATOM   3206  HE1 PHE A 209     -76.706 -20.786  67.591  1.00  0.00           H  
ATOM   3207  HE2 PHE A 209     -74.006 -18.298  69.790  1.00  0.00           H  
ATOM   3208  HZ  PHE A 209     -74.466 -20.371  68.529  1.00  0.00           H  
ATOM   3209  N   PHE A 210     -80.674 -15.052  70.959  1.00  0.00           N  
ATOM   3210  CA  PHE A 210     -81.128 -13.706  71.297  1.00  0.00           C  
ATOM   3211  C   PHE A 210     -80.587 -13.359  72.672  1.00  0.00           C  
ATOM   3212  O   PHE A 210     -80.024 -12.282  72.889  1.00  0.00           O  
ATOM   3213  CB  PHE A 210     -82.641 -13.560  71.314  1.00  0.00           C  
ATOM   3214  CG  PHE A 210     -83.041 -12.183  71.768  1.00  0.00           C  
ATOM   3215  CD1 PHE A 210     -82.991 -11.108  70.891  1.00  0.00           C  
ATOM   3216  CD2 PHE A 210     -83.434 -11.951  73.084  1.00  0.00           C  
ATOM   3217  CE1 PHE A 210     -83.329  -9.833  71.317  1.00  0.00           C  
ATOM   3218  CE2 PHE A 210     -83.771 -10.679  73.512  1.00  0.00           C  
ATOM   3219  CZ  PHE A 210     -83.717  -9.619  72.627  1.00  0.00           C  
ATOM   3220  H   PHE A 210     -81.352 -15.818  70.864  1.00  0.00           H  
ATOM   3221  HA  PHE A 210     -80.722 -12.998  70.575  1.00  0.00           H  
ATOM   3222 1HB  PHE A 210     -83.042 -13.734  70.318  1.00  0.00           H  
ATOM   3223 2HB  PHE A 210     -83.082 -14.298  71.988  1.00  0.00           H  
ATOM   3224  HD1 PHE A 210     -82.675 -11.277  69.856  1.00  0.00           H  
ATOM   3225  HD2 PHE A 210     -83.471 -12.791  73.781  1.00  0.00           H  
ATOM   3226  HE1 PHE A 210     -83.283  -8.998  70.618  1.00  0.00           H  
ATOM   3227  HE2 PHE A 210     -84.073 -10.512  74.546  1.00  0.00           H  
ATOM   3228  HZ  PHE A 210     -83.976  -8.617  72.961  1.00  0.00           H  
ATOM   3229  N   ALA A 211     -80.794 -14.287  73.614  1.00  0.00           N  
ATOM   3230  CA  ALA A 211     -80.352 -14.135  74.993  1.00  0.00           C  
ATOM   3231  C   ALA A 211     -78.840 -13.967  75.049  1.00  0.00           C  
ATOM   3232  O   ALA A 211     -78.319 -13.209  75.875  1.00  0.00           O  
ATOM   3233  CB  ALA A 211     -80.782 -15.332  75.813  1.00  0.00           C  
ATOM   3234  H   ALA A 211     -81.256 -15.150  73.342  1.00  0.00           H  
ATOM   3235  HA  ALA A 211     -80.810 -13.235  75.399  1.00  0.00           H  
ATOM   3236 1HB  ALA A 211     -80.467 -15.199  76.846  1.00  0.00           H  
ATOM   3237 2HB  ALA A 211     -81.869 -15.425  75.772  1.00  0.00           H  
ATOM   3238 3HB  ALA A 211     -80.327 -16.233  75.404  1.00  0.00           H  
ATOM   3239  N   VAL A 212     -78.128 -14.657  74.154  1.00  0.00           N  
ATOM   3240  CA  VAL A 212     -76.678 -14.513  74.107  1.00  0.00           C  
ATOM   3241  C   VAL A 212     -76.293 -13.096  73.726  1.00  0.00           C  
ATOM   3242  O   VAL A 212     -75.464 -12.470  74.386  1.00  0.00           O  
ATOM   3243  CB  VAL A 212     -76.061 -15.423  73.057  1.00  0.00           C  
ATOM   3244  CG1 VAL A 212     -74.628 -15.094  72.915  1.00  0.00           C  
ATOM   3245  CG2 VAL A 212     -76.261 -16.864  73.432  1.00  0.00           C  
ATOM   3246  H   VAL A 212     -78.610 -15.306  73.528  1.00  0.00           H  
ATOM   3247  HA  VAL A 212     -76.266 -14.749  75.089  1.00  0.00           H  
ATOM   3248  HB  VAL A 212     -76.521 -15.226  72.106  1.00  0.00           H  
ATOM   3249 1HG1 VAL A 212     -74.221 -15.716  72.146  1.00  0.00           H  
ATOM   3250 2HG1 VAL A 212     -74.516 -14.055  72.630  1.00  0.00           H  
ATOM   3251 3HG1 VAL A 212     -74.113 -15.269  73.859  1.00  0.00           H  
ATOM   3252 1HG2 VAL A 212     -75.821 -17.513  72.674  1.00  0.00           H  
ATOM   3253 2HG2 VAL A 212     -75.796 -17.048  74.367  1.00  0.00           H  
ATOM   3254 3HG2 VAL A 212     -77.320 -17.077  73.515  1.00  0.00           H  
ATOM   3255  N   VAL A 213     -76.924 -12.574  72.680  1.00  0.00           N  
ATOM   3256  CA  VAL A 213     -76.620 -11.228  72.228  1.00  0.00           C  
ATOM   3257  C   VAL A 213     -76.948 -10.222  73.309  1.00  0.00           C  
ATOM   3258  O   VAL A 213     -76.163  -9.305  73.571  1.00  0.00           O  
ATOM   3259  CB  VAL A 213     -77.385 -10.880  70.946  1.00  0.00           C  
ATOM   3260  CG1 VAL A 213     -77.201  -9.396  70.639  1.00  0.00           C  
ATOM   3261  CG2 VAL A 213     -76.858 -11.742  69.785  1.00  0.00           C  
ATOM   3262  H   VAL A 213     -77.612 -13.136  72.177  1.00  0.00           H  
ATOM   3263  HA  VAL A 213     -75.556 -11.170  72.012  1.00  0.00           H  
ATOM   3264  HB  VAL A 213     -78.453 -11.073  71.094  1.00  0.00           H  
ATOM   3265 1HG1 VAL A 213     -77.749  -9.140  69.735  1.00  0.00           H  
ATOM   3266 2HG1 VAL A 213     -77.582  -8.805  71.472  1.00  0.00           H  
ATOM   3267 3HG1 VAL A 213     -76.142  -9.180  70.496  1.00  0.00           H  
ATOM   3268 1HG2 VAL A 213     -77.406 -11.495  68.874  1.00  0.00           H  
ATOM   3269 2HG2 VAL A 213     -75.800 -11.543  69.638  1.00  0.00           H  
ATOM   3270 3HG2 VAL A 213     -76.997 -12.789  70.019  1.00  0.00           H  
ATOM   3271  N   LYS A 214     -78.095 -10.402  73.964  1.00  0.00           N  
ATOM   3272  CA  LYS A 214     -78.480  -9.501  75.031  1.00  0.00           C  
ATOM   3273  C   LYS A 214     -77.478  -9.583  76.180  1.00  0.00           C  
ATOM   3274  O   LYS A 214     -77.071  -8.554  76.713  1.00  0.00           O  
ATOM   3275  CB  LYS A 214     -79.888  -9.828  75.527  1.00  0.00           C  
ATOM   3276  CG  LYS A 214     -80.402  -8.902  76.637  1.00  0.00           C  
ATOM   3277  CD  LYS A 214     -80.588  -7.472  76.135  1.00  0.00           C  
ATOM   3278  CE  LYS A 214     -81.219  -6.580  77.198  1.00  0.00           C  
ATOM   3279  NZ  LYS A 214     -81.365  -5.168  76.724  1.00  0.00           N  
ATOM   3280  H   LYS A 214     -78.717 -11.168  73.697  1.00  0.00           H  
ATOM   3281  HA  LYS A 214     -78.473  -8.483  74.645  1.00  0.00           H  
ATOM   3282 1HB  LYS A 214     -80.589  -9.795  74.688  1.00  0.00           H  
ATOM   3283 2HB  LYS A 214     -79.899 -10.848  75.914  1.00  0.00           H  
ATOM   3284 1HG  LYS A 214     -81.355  -9.279  77.008  1.00  0.00           H  
ATOM   3285 2HG  LYS A 214     -79.687  -8.901  77.460  1.00  0.00           H  
ATOM   3286 1HD  LYS A 214     -79.613  -7.059  75.865  1.00  0.00           H  
ATOM   3287 2HD  LYS A 214     -81.223  -7.472  75.249  1.00  0.00           H  
ATOM   3288 1HE  LYS A 214     -82.201  -6.972  77.453  1.00  0.00           H  
ATOM   3289 2HE  LYS A 214     -80.595  -6.593  78.088  1.00  0.00           H  
ATOM   3290 1HZ  LYS A 214     -81.787  -4.608  77.453  1.00  0.00           H  
ATOM   3291 2HZ  LYS A 214     -80.455  -4.793  76.496  1.00  0.00           H  
ATOM   3292 3HZ  LYS A 214     -81.951  -5.146  75.903  1.00  0.00           H  
ATOM   3293  N   SER A 215     -77.037 -10.790  76.536  1.00  0.00           N  
ATOM   3294  CA  SER A 215     -76.085 -10.940  77.626  1.00  0.00           C  
ATOM   3295  C   SER A 215     -74.763 -10.252  77.293  1.00  0.00           C  
ATOM   3296  O   SER A 215     -74.177  -9.571  78.145  1.00  0.00           O  
ATOM   3297  CB  SER A 215     -75.852 -12.409  77.900  1.00  0.00           C  
ATOM   3298  OG  SER A 215     -77.034 -13.020  78.352  1.00  0.00           O  
ATOM   3299  H   SER A 215     -77.395 -11.626  76.079  1.00  0.00           H  
ATOM   3300  HA  SER A 215     -76.503 -10.478  78.516  1.00  0.00           H  
ATOM   3301 1HB  SER A 215     -75.503 -12.904  76.993  1.00  0.00           H  
ATOM   3302 2HB  SER A 215     -75.076 -12.514  78.650  1.00  0.00           H  
ATOM   3303  HG  SER A 215     -77.634 -13.035  77.567  1.00  0.00           H  
ATOM   3304  N   LEU A 216     -74.304 -10.393  76.046  1.00  0.00           N  
ATOM   3305  CA  LEU A 216     -73.067  -9.748  75.629  1.00  0.00           C  
ATOM   3306  C   LEU A 216     -73.243  -8.237  75.703  1.00  0.00           C  
ATOM   3307  O   LEU A 216     -72.354  -7.527  76.184  1.00  0.00           O  
ATOM   3308  CB  LEU A 216     -72.719 -10.182  74.201  1.00  0.00           C  
ATOM   3309  CG  LEU A 216     -72.294 -11.685  74.016  1.00  0.00           C  
ATOM   3310  CD1 LEU A 216     -72.271 -12.007  72.534  1.00  0.00           C  
ATOM   3311  CD2 LEU A 216     -70.900 -11.944  74.619  1.00  0.00           C  
ATOM   3312  H   LEU A 216     -74.814 -10.980  75.384  1.00  0.00           H  
ATOM   3313  HA  LEU A 216     -72.266 -10.039  76.305  1.00  0.00           H  
ATOM   3314 1HB  LEU A 216     -73.599 -10.023  73.578  1.00  0.00           H  
ATOM   3315 2HB  LEU A 216     -71.915  -9.552  73.826  1.00  0.00           H  
ATOM   3316  HG  LEU A 216     -73.021 -12.327  74.508  1.00  0.00           H  
ATOM   3317 1HD1 LEU A 216     -72.002 -13.040  72.404  1.00  0.00           H  
ATOM   3318 2HD1 LEU A 216     -73.258 -11.837  72.113  1.00  0.00           H  
ATOM   3319 3HD1 LEU A 216     -71.546 -11.373  72.028  1.00  0.00           H  
ATOM   3320 1HD2 LEU A 216     -70.638 -12.994  74.479  1.00  0.00           H  
ATOM   3321 2HD2 LEU A 216     -70.166 -11.317  74.118  1.00  0.00           H  
ATOM   3322 3HD2 LEU A 216     -70.894 -11.715  75.671  1.00  0.00           H  
ATOM   3323  N   ALA A 217     -74.415  -7.742  75.277  1.00  0.00           N  
ATOM   3324  CA  ALA A 217     -74.699  -6.318  75.343  1.00  0.00           C  
ATOM   3325  C   ALA A 217     -74.690  -5.829  76.783  1.00  0.00           C  
ATOM   3326  O   ALA A 217     -74.157  -4.758  77.066  1.00  0.00           O  
ATOM   3327  CB  ALA A 217     -76.041  -6.010  74.699  1.00  0.00           C  
ATOM   3328  H   ALA A 217     -75.115  -8.366  74.873  1.00  0.00           H  
ATOM   3329  HA  ALA A 217     -73.916  -5.798  74.809  1.00  0.00           H  
ATOM   3330 1HB  ALA A 217     -76.222  -4.936  74.733  1.00  0.00           H  
ATOM   3331 2HB  ALA A 217     -76.028  -6.347  73.662  1.00  0.00           H  
ATOM   3332 3HB  ALA A 217     -76.827  -6.528  75.237  1.00  0.00           H  
ATOM   3333  N   LEU A 218     -75.242  -6.620  77.708  1.00  0.00           N  
ATOM   3334  CA  LEU A 218     -75.271  -6.220  79.108  1.00  0.00           C  
ATOM   3335  C   LEU A 218     -73.858  -6.104  79.653  1.00  0.00           C  
ATOM   3336  O   LEU A 218     -73.541  -5.158  80.379  1.00  0.00           O  
ATOM   3337  CB  LEU A 218     -76.122  -7.195  79.917  1.00  0.00           C  
ATOM   3338  CG  LEU A 218     -77.630  -7.113  79.612  1.00  0.00           C  
ATOM   3339  CD1 LEU A 218     -78.356  -8.247  80.304  1.00  0.00           C  
ATOM   3340  CD2 LEU A 218     -78.144  -5.767  80.069  1.00  0.00           C  
ATOM   3341  H   LEU A 218     -75.684  -7.493  77.422  1.00  0.00           H  
ATOM   3342  HA  LEU A 218     -75.738  -5.240  79.170  1.00  0.00           H  
ATOM   3343 1HB  LEU A 218     -75.794  -8.205  79.690  1.00  0.00           H  
ATOM   3344 2HB  LEU A 218     -75.972  -7.009  80.976  1.00  0.00           H  
ATOM   3345  HG  LEU A 218     -77.795  -7.207  78.548  1.00  0.00           H  
ATOM   3346 1HD1 LEU A 218     -79.420  -8.187  80.082  1.00  0.00           H  
ATOM   3347 2HD1 LEU A 218     -77.966  -9.196  79.946  1.00  0.00           H  
ATOM   3348 3HD1 LEU A 218     -78.205  -8.172  81.378  1.00  0.00           H  
ATOM   3349 1HD2 LEU A 218     -79.205  -5.687  79.857  1.00  0.00           H  
ATOM   3350 2HD2 LEU A 218     -77.981  -5.664  81.141  1.00  0.00           H  
ATOM   3351 3HD2 LEU A 218     -77.608  -4.981  79.544  1.00  0.00           H  
ATOM   3352  N   PHE A 219     -72.973  -7.025  79.249  1.00  0.00           N  
ATOM   3353  CA  PHE A 219     -71.581  -6.880  79.638  1.00  0.00           C  
ATOM   3354  C   PHE A 219     -71.004  -5.576  79.141  1.00  0.00           C  
ATOM   3355  O   PHE A 219     -70.383  -4.836  79.908  1.00  0.00           O  
ATOM   3356  CB  PHE A 219     -70.684  -7.995  79.131  1.00  0.00           C  
ATOM   3357  CG  PHE A 219     -69.241  -7.551  79.273  1.00  0.00           C  
ATOM   3358  CD1 PHE A 219     -68.599  -7.491  80.492  1.00  0.00           C  
ATOM   3359  CD2 PHE A 219     -68.528  -7.163  78.141  1.00  0.00           C  
ATOM   3360  CE1 PHE A 219     -67.277  -7.062  80.574  1.00  0.00           C  
ATOM   3361  CE2 PHE A 219     -67.222  -6.742  78.229  1.00  0.00           C  
ATOM   3362  CZ  PHE A 219     -66.596  -6.698  79.452  1.00  0.00           C  
ATOM   3363  H   PHE A 219     -73.281  -7.813  78.682  1.00  0.00           H  
ATOM   3364  HA  PHE A 219     -71.525  -6.880  80.725  1.00  0.00           H  
ATOM   3365 1HB  PHE A 219     -70.839  -8.899  79.721  1.00  0.00           H  
ATOM   3366 2HB  PHE A 219     -70.890  -8.221  78.093  1.00  0.00           H  
ATOM   3367  HD1 PHE A 219     -69.138  -7.787  81.396  1.00  0.00           H  
ATOM   3368  HD2 PHE A 219     -69.016  -7.205  77.167  1.00  0.00           H  
ATOM   3369  HE1 PHE A 219     -66.781  -7.030  81.529  1.00  0.00           H  
ATOM   3370  HE2 PHE A 219     -66.685  -6.452  77.326  1.00  0.00           H  
ATOM   3371  HZ  PHE A 219     -65.563  -6.376  79.524  1.00  0.00           H  
ATOM   3372  N   VAL A 220     -71.207  -5.292  77.864  1.00  0.00           N  
ATOM   3373  CA  VAL A 220     -70.670  -4.081  77.280  1.00  0.00           C  
ATOM   3374  C   VAL A 220     -71.216  -2.844  77.976  1.00  0.00           C  
ATOM   3375  O   VAL A 220     -70.472  -1.898  78.257  1.00  0.00           O  
ATOM   3376  CB  VAL A 220     -70.996  -4.046  75.781  1.00  0.00           C  
ATOM   3377  CG1 VAL A 220     -70.672  -2.700  75.207  1.00  0.00           C  
ATOM   3378  CG2 VAL A 220     -70.190  -5.132  75.097  1.00  0.00           C  
ATOM   3379  H   VAL A 220     -71.728  -5.949  77.281  1.00  0.00           H  
ATOM   3380  HA  VAL A 220     -69.590  -4.097  77.393  1.00  0.00           H  
ATOM   3381  HB  VAL A 220     -72.060  -4.224  75.633  1.00  0.00           H  
ATOM   3382 1HG1 VAL A 220     -70.908  -2.688  74.143  1.00  0.00           H  
ATOM   3383 2HG1 VAL A 220     -71.273  -1.961  75.712  1.00  0.00           H  
ATOM   3384 3HG1 VAL A 220     -69.615  -2.482  75.347  1.00  0.00           H  
ATOM   3385 1HG2 VAL A 220     -70.405  -5.129  74.035  1.00  0.00           H  
ATOM   3386 2HG2 VAL A 220     -69.129  -4.945  75.251  1.00  0.00           H  
ATOM   3387 3HG2 VAL A 220     -70.451  -6.096  75.516  1.00  0.00           H  
ATOM   3388  N   ASN A 221     -72.504  -2.843  78.282  1.00  0.00           N  
ATOM   3389  CA  ASN A 221     -73.109  -1.703  78.933  1.00  0.00           C  
ATOM   3390  C   ASN A 221     -72.424  -1.485  80.287  1.00  0.00           C  
ATOM   3391  O   ASN A 221     -72.034  -0.361  80.629  1.00  0.00           O  
ATOM   3392  CB  ASN A 221     -74.582  -1.980  79.137  1.00  0.00           C  
ATOM   3393  CG  ASN A 221     -75.308  -2.081  77.835  1.00  0.00           C  
ATOM   3394  OD1 ASN A 221     -74.811  -1.632  76.802  1.00  0.00           O  
ATOM   3395  ND2 ASN A 221     -76.467  -2.695  77.859  1.00  0.00           N  
ATOM   3396  H   ASN A 221     -73.078  -3.645  78.025  1.00  0.00           H  
ATOM   3397  HA  ASN A 221     -72.963  -0.817  78.318  1.00  0.00           H  
ATOM   3398 1HB  ASN A 221     -74.712  -2.911  79.685  1.00  0.00           H  
ATOM   3399 2HB  ASN A 221     -75.024  -1.183  79.730  1.00  0.00           H  
ATOM   3400 1HD2 ASN A 221     -76.976  -2.841  77.010  1.00  0.00           H  
ATOM   3401 2HD2 ASN A 221     -76.821  -3.053  78.720  1.00  0.00           H  
ATOM   3402  N   ALA A 222     -72.247  -2.581  81.044  1.00  0.00           N  
ATOM   3403  CA  ALA A 222     -71.592  -2.539  82.347  1.00  0.00           C  
ATOM   3404  C   ALA A 222     -70.148  -2.079  82.230  1.00  0.00           C  
ATOM   3405  O   ALA A 222     -69.663  -1.286  83.048  1.00  0.00           O  
ATOM   3406  CB  ALA A 222     -71.642  -3.914  82.991  1.00  0.00           C  
ATOM   3407  H   ALA A 222     -72.590  -3.481  80.701  1.00  0.00           H  
ATOM   3408  HA  ALA A 222     -72.123  -1.826  82.971  1.00  0.00           H  
ATOM   3409 1HB  ALA A 222     -71.171  -3.878  83.972  1.00  0.00           H  
ATOM   3410 2HB  ALA A 222     -72.677  -4.229  83.091  1.00  0.00           H  
ATOM   3411 3HB  ALA A 222     -71.112  -4.627  82.361  1.00  0.00           H  
ATOM   3412  N   LEU A 223     -69.468  -2.530  81.177  1.00  0.00           N  
ATOM   3413  CA  LEU A 223     -68.081  -2.171  80.970  1.00  0.00           C  
ATOM   3414  C   LEU A 223     -67.978  -0.669  80.814  1.00  0.00           C  
ATOM   3415  O   LEU A 223     -67.102  -0.043  81.400  1.00  0.00           O  
ATOM   3416  CB  LEU A 223     -67.508  -2.848  79.729  1.00  0.00           C  
ATOM   3417  CG  LEU A 223     -66.042  -2.562  79.462  1.00  0.00           C  
ATOM   3418  CD1 LEU A 223     -65.211  -3.101  80.637  1.00  0.00           C  
ATOM   3419  CD2 LEU A 223     -65.635  -3.184  78.140  1.00  0.00           C  
ATOM   3420  H   LEU A 223     -69.911  -3.181  80.532  1.00  0.00           H  
ATOM   3421  HA  LEU A 223     -67.505  -2.473  81.842  1.00  0.00           H  
ATOM   3422 1HB  LEU A 223     -67.647  -3.923  79.820  1.00  0.00           H  
ATOM   3423 2HB  LEU A 223     -68.066  -2.506  78.861  1.00  0.00           H  
ATOM   3424  HG  LEU A 223     -65.886  -1.480  79.409  1.00  0.00           H  
ATOM   3425 1HD1 LEU A 223     -64.167  -2.884  80.458  1.00  0.00           H  
ATOM   3426 2HD1 LEU A 223     -65.527  -2.618  81.563  1.00  0.00           H  
ATOM   3427 3HD1 LEU A 223     -65.349  -4.175  80.727  1.00  0.00           H  
ATOM   3428 1HD2 LEU A 223     -64.585  -2.967  77.944  1.00  0.00           H  
ATOM   3429 2HD2 LEU A 223     -65.780  -4.248  78.179  1.00  0.00           H  
ATOM   3430 3HD2 LEU A 223     -66.250  -2.762  77.343  1.00  0.00           H  
ATOM   3431  N   HIS A 224     -68.882  -0.084  80.027  1.00  0.00           N  
ATOM   3432  CA  HIS A 224     -68.844   1.352  79.823  1.00  0.00           C  
ATOM   3433  C   HIS A 224     -69.195   2.119  81.097  1.00  0.00           C  
ATOM   3434  O   HIS A 224     -68.498   3.071  81.459  1.00  0.00           O  
ATOM   3435  CB  HIS A 224     -69.793   1.769  78.698  1.00  0.00           C  
ATOM   3436  CG  HIS A 224     -69.301   1.424  77.326  1.00  0.00           C  
ATOM   3437  ND1 HIS A 224     -68.141   1.954  76.795  1.00  0.00           N  
ATOM   3438  CD2 HIS A 224     -69.817   0.630  76.376  1.00  0.00           C  
ATOM   3439  CE1 HIS A 224     -67.968   1.486  75.573  1.00  0.00           C  
ATOM   3440  NE2 HIS A 224     -68.971   0.684  75.291  1.00  0.00           N  
ATOM   3441  H   HIS A 224     -69.583  -0.656  79.550  1.00  0.00           H  
ATOM   3442  HA  HIS A 224     -67.841   1.641  79.525  1.00  0.00           H  
ATOM   3443 1HB  HIS A 224     -70.752   1.266  78.843  1.00  0.00           H  
ATOM   3444 2HB  HIS A 224     -69.976   2.842  78.747  1.00  0.00           H  
ATOM   3445  HD2 HIS A 224     -70.733   0.066  76.461  1.00  0.00           H  
ATOM   3446  HE1 HIS A 224     -67.137   1.730  74.909  1.00  0.00           H  
ATOM   3447  HE2 HIS A 224     -69.096   0.193  74.415  1.00  0.00           H  
ATOM   3448  N   ARG A 225     -70.209   1.666  81.842  1.00  0.00           N  
ATOM   3449  CA  ARG A 225     -70.586   2.381  83.062  1.00  0.00           C  
ATOM   3450  C   ARG A 225     -69.434   2.418  84.067  1.00  0.00           C  
ATOM   3451  O   ARG A 225     -69.236   3.412  84.769  1.00  0.00           O  
ATOM   3452  CB  ARG A 225     -71.795   1.754  83.747  1.00  0.00           C  
ATOM   3453  CG  ARG A 225     -73.145   1.927  83.040  1.00  0.00           C  
ATOM   3454  CD  ARG A 225     -74.282   1.582  83.956  1.00  0.00           C  
ATOM   3455  NE  ARG A 225     -74.271   0.184  84.392  1.00  0.00           N  
ATOM   3456  CZ  ARG A 225     -74.884  -0.842  83.765  1.00  0.00           C  
ATOM   3457  NH1 ARG A 225     -75.579  -0.637  82.669  1.00  0.00           N  
ATOM   3458  NH2 ARG A 225     -74.797  -2.062  84.269  1.00  0.00           N  
ATOM   3459  H   ARG A 225     -70.751   0.858  81.531  1.00  0.00           H  
ATOM   3460  HA  ARG A 225     -70.839   3.405  82.792  1.00  0.00           H  
ATOM   3461 1HB  ARG A 225     -71.622   0.681  83.843  1.00  0.00           H  
ATOM   3462 2HB  ARG A 225     -71.892   2.159  84.752  1.00  0.00           H  
ATOM   3463 1HG  ARG A 225     -73.259   2.960  82.714  1.00  0.00           H  
ATOM   3464 2HG  ARG A 225     -73.188   1.268  82.176  1.00  0.00           H  
ATOM   3465 1HD  ARG A 225     -74.228   2.213  84.843  1.00  0.00           H  
ATOM   3466 2HD  ARG A 225     -75.224   1.768  83.441  1.00  0.00           H  
ATOM   3467  HE  ARG A 225     -73.752  -0.032  85.232  1.00  0.00           H  
ATOM   3468 1HH1 ARG A 225     -75.658   0.296  82.285  1.00  0.00           H  
ATOM   3469 2HH1 ARG A 225     -76.051  -1.412  82.227  1.00  0.00           H  
ATOM   3470 1HH2 ARG A 225     -74.270  -2.221  85.119  1.00  0.00           H  
ATOM   3471 2HH2 ARG A 225     -75.258  -2.833  83.809  1.00  0.00           H  
ATOM   3472  N   SER A 226     -68.671   1.329  84.120  1.00  0.00           N  
ATOM   3473  CA  SER A 226     -67.542   1.171  85.022  1.00  0.00           C  
ATOM   3474  C   SER A 226     -66.193   1.308  84.303  1.00  0.00           C  
ATOM   3475  O   SER A 226     -65.166   0.860  84.829  1.00  0.00           O  
ATOM   3476  CB  SER A 226     -67.619  -0.179  85.712  1.00  0.00           C  
ATOM   3477  OG  SER A 226     -67.580  -1.224  84.784  1.00  0.00           O  
ATOM   3478  H   SER A 226     -68.906   0.535  83.521  1.00  0.00           H  
ATOM   3479  HA  SER A 226     -67.600   1.952  85.781  1.00  0.00           H  
ATOM   3480 1HB  SER A 226     -66.793  -0.279  86.415  1.00  0.00           H  
ATOM   3481 2HB  SER A 226     -68.544  -0.238  86.284  1.00  0.00           H  
ATOM   3482  HG  SER A 226     -68.369  -1.110  84.208  1.00  0.00           H  
ATOM   3483  N   ASP A 227     -66.162   1.959  83.132  1.00  0.00           N  
ATOM   3484  CA  ASP A 227     -64.921   2.043  82.359  1.00  0.00           C  
ATOM   3485  C   ASP A 227     -63.781   2.691  83.114  1.00  0.00           C  
ATOM   3486  O   ASP A 227     -62.637   2.284  82.961  1.00  0.00           O  
ATOM   3487  CB  ASP A 227     -65.138   2.832  81.067  1.00  0.00           C  
ATOM   3488  CG  ASP A 227     -63.935   2.821  80.105  1.00  0.00           C  
ATOM   3489  OD1 ASP A 227     -63.598   1.775  79.589  1.00  0.00           O  
ATOM   3490  OD2 ASP A 227     -63.365   3.868  79.898  1.00  0.00           O  
ATOM   3491  H   ASP A 227     -67.018   2.345  82.728  1.00  0.00           H  
ATOM   3492  HA  ASP A 227     -64.626   1.027  82.093  1.00  0.00           H  
ATOM   3493 1HB  ASP A 227     -65.986   2.419  80.551  1.00  0.00           H  
ATOM   3494 2HB  ASP A 227     -65.387   3.862  81.315  1.00  0.00           H  
ATOM   3495  N   GLN A 228     -64.057   3.663  83.974  1.00  0.00           N  
ATOM   3496  CA  GLN A 228     -62.960   4.296  84.696  1.00  0.00           C  
ATOM   3497  C   GLN A 228     -62.241   3.295  85.597  1.00  0.00           C  
ATOM   3498  O   GLN A 228     -61.023   3.381  85.797  1.00  0.00           O  
ATOM   3499  CB  GLN A 228     -63.466   5.473  85.527  1.00  0.00           C  
ATOM   3500  CG  GLN A 228     -63.919   6.667  84.697  1.00  0.00           C  
ATOM   3501  CD  GLN A 228     -64.465   7.808  85.547  1.00  0.00           C  
ATOM   3502  OE1 GLN A 228     -64.965   7.596  86.655  1.00  0.00           O  
ATOM   3503  NE2 GLN A 228     -64.369   9.029  85.026  1.00  0.00           N  
ATOM   3504  H   GLN A 228     -65.012   3.971  84.098  1.00  0.00           H  
ATOM   3505  HA  GLN A 228     -62.239   4.669  83.968  1.00  0.00           H  
ATOM   3506 1HB  GLN A 228     -64.306   5.147  86.141  1.00  0.00           H  
ATOM   3507 2HB  GLN A 228     -62.680   5.810  86.201  1.00  0.00           H  
ATOM   3508 1HG  GLN A 228     -63.062   7.038  84.136  1.00  0.00           H  
ATOM   3509 2HG  GLN A 228     -64.701   6.343  84.010  1.00  0.00           H  
ATOM   3510 1HE2 GLN A 228     -64.711   9.819  85.536  1.00  0.00           H  
ATOM   3511 2HE2 GLN A 228     -63.957   9.158  84.123  1.00  0.00           H  
ATOM   3512  N   GLN A 229     -62.998   2.348  86.160  1.00  0.00           N  
ATOM   3513  CA  GLN A 229     -62.409   1.386  87.070  1.00  0.00           C  
ATOM   3514  C   GLN A 229     -61.738   0.295  86.272  1.00  0.00           C  
ATOM   3515  O   GLN A 229     -60.712  -0.247  86.688  1.00  0.00           O  
ATOM   3516  CB  GLN A 229     -63.459   0.826  88.022  1.00  0.00           C  
ATOM   3517  CG  GLN A 229     -64.039   1.865  88.954  1.00  0.00           C  
ATOM   3518  CD  GLN A 229     -62.977   2.508  89.838  1.00  0.00           C  
ATOM   3519  OE1 GLN A 229     -62.132   1.818  90.418  1.00  0.00           O  
ATOM   3520  NE2 GLN A 229     -63.016   3.836  89.947  1.00  0.00           N  
ATOM   3521  H   GLN A 229     -63.978   2.254  85.909  1.00  0.00           H  
ATOM   3522  HA  GLN A 229     -61.649   1.890  87.664  1.00  0.00           H  
ATOM   3523 1HB  GLN A 229     -64.278   0.382  87.444  1.00  0.00           H  
ATOM   3524 2HB  GLN A 229     -63.029   0.040  88.629  1.00  0.00           H  
ATOM   3525 1HG  GLN A 229     -64.518   2.642  88.362  1.00  0.00           H  
ATOM   3526 2HG  GLN A 229     -64.773   1.380  89.600  1.00  0.00           H  
ATOM   3527 1HE2 GLN A 229     -62.344   4.314  90.513  1.00  0.00           H  
ATOM   3528 2HE2 GLN A 229     -63.718   4.356  89.457  1.00  0.00           H  
ATOM   3529  N   PHE A 230     -62.287  -0.002  85.095  1.00  0.00           N  
ATOM   3530  CA  PHE A 230     -61.688  -1.032  84.272  1.00  0.00           C  
ATOM   3531  C   PHE A 230     -60.342  -0.514  83.783  1.00  0.00           C  
ATOM   3532  O   PHE A 230     -59.355  -1.247  83.764  1.00  0.00           O  
ATOM   3533  CB  PHE A 230     -62.574  -1.469  83.123  1.00  0.00           C  
ATOM   3534  CG  PHE A 230     -62.003  -2.687  82.505  1.00  0.00           C  
ATOM   3535  CD1 PHE A 230     -62.038  -3.884  83.220  1.00  0.00           C  
ATOM   3536  CD2 PHE A 230     -61.430  -2.676  81.256  1.00  0.00           C  
ATOM   3537  CE1 PHE A 230     -61.508  -5.031  82.699  1.00  0.00           C  
ATOM   3538  CE2 PHE A 230     -60.903  -3.838  80.726  1.00  0.00           C  
ATOM   3539  CZ  PHE A 230     -60.943  -5.015  81.455  1.00  0.00           C  
ATOM   3540  H   PHE A 230     -63.148   0.463  84.801  1.00  0.00           H  
ATOM   3541  HA  PHE A 230     -61.504  -1.910  84.888  1.00  0.00           H  
ATOM   3542 1HB  PHE A 230     -63.585  -1.681  83.475  1.00  0.00           H  
ATOM   3543 2HB  PHE A 230     -62.635  -0.678  82.366  1.00  0.00           H  
ATOM   3544  HD1 PHE A 230     -62.487  -3.896  84.211  1.00  0.00           H  
ATOM   3545  HD2 PHE A 230     -61.398  -1.740  80.690  1.00  0.00           H  
ATOM   3546  HE1 PHE A 230     -61.534  -5.951  83.271  1.00  0.00           H  
ATOM   3547  HE2 PHE A 230     -60.451  -3.830  79.737  1.00  0.00           H  
ATOM   3548  HZ  PHE A 230     -60.521  -5.927  81.039  1.00  0.00           H  
ATOM   3549  N   VAL A 231     -60.289   0.752  83.384  1.00  0.00           N  
ATOM   3550  CA  VAL A 231     -59.021   1.325  82.978  1.00  0.00           C  
ATOM   3551  C   VAL A 231     -58.048   1.272  84.149  1.00  0.00           C  
ATOM   3552  O   VAL A 231     -56.886   0.908  83.962  1.00  0.00           O  
ATOM   3553  CB  VAL A 231     -59.180   2.763  82.478  1.00  0.00           C  
ATOM   3554  CG1 VAL A 231     -57.805   3.384  82.294  1.00  0.00           C  
ATOM   3555  CG2 VAL A 231     -59.932   2.750  81.142  1.00  0.00           C  
ATOM   3556  H   VAL A 231     -61.133   1.323  83.367  1.00  0.00           H  
ATOM   3557  HA  VAL A 231     -58.619   0.727  82.161  1.00  0.00           H  
ATOM   3558  HB  VAL A 231     -59.737   3.350  83.214  1.00  0.00           H  
ATOM   3559 1HG1 VAL A 231     -57.910   4.409  81.937  1.00  0.00           H  
ATOM   3560 2HG1 VAL A 231     -57.282   3.385  83.248  1.00  0.00           H  
ATOM   3561 3HG1 VAL A 231     -57.235   2.804  81.568  1.00  0.00           H  
ATOM   3562 1HG2 VAL A 231     -60.055   3.768  80.775  1.00  0.00           H  
ATOM   3563 2HG2 VAL A 231     -59.372   2.168  80.416  1.00  0.00           H  
ATOM   3564 3HG2 VAL A 231     -60.915   2.303  81.270  1.00  0.00           H  
ATOM   3565  N   ALA A 232     -58.507   1.606  85.368  1.00  0.00           N  
ATOM   3566  CA  ALA A 232     -57.616   1.504  86.520  1.00  0.00           C  
ATOM   3567  C   ALA A 232     -57.098   0.067  86.658  1.00  0.00           C  
ATOM   3568  O   ALA A 232     -55.916  -0.139  86.926  1.00  0.00           O  
ATOM   3569  CB  ALA A 232     -58.333   1.927  87.790  1.00  0.00           C  
ATOM   3570  H   ALA A 232     -59.460   1.951  85.495  1.00  0.00           H  
ATOM   3571  HA  ALA A 232     -56.767   2.165  86.350  1.00  0.00           H  
ATOM   3572 1HB  ALA A 232     -57.647   1.864  88.633  1.00  0.00           H  
ATOM   3573 2HB  ALA A 232     -58.689   2.953  87.682  1.00  0.00           H  
ATOM   3574 3HB  ALA A 232     -59.181   1.275  87.969  1.00  0.00           H  
ATOM   3575  N   LEU A 233     -57.958  -0.928  86.403  1.00  0.00           N  
ATOM   3576  CA  LEU A 233     -57.542  -2.326  86.447  1.00  0.00           C  
ATOM   3577  C   LEU A 233     -56.419  -2.566  85.462  1.00  0.00           C  
ATOM   3578  O   LEU A 233     -55.383  -3.127  85.831  1.00  0.00           O  
ATOM   3579  CB  LEU A 233     -58.726  -3.273  86.159  1.00  0.00           C  
ATOM   3580  CG  LEU A 233     -58.477  -4.803  86.272  1.00  0.00           C  
ATOM   3581  CD1 LEU A 233     -59.806  -5.488  86.579  1.00  0.00           C  
ATOM   3582  CD2 LEU A 233     -57.889  -5.319  84.951  1.00  0.00           C  
ATOM   3583  H   LEU A 233     -58.934  -0.707  86.211  1.00  0.00           H  
ATOM   3584  HA  LEU A 233     -57.146  -2.529  87.429  1.00  0.00           H  
ATOM   3585 1HB  LEU A 233     -59.555  -3.006  86.816  1.00  0.00           H  
ATOM   3586 2HB  LEU A 233     -59.049  -3.117  85.147  1.00  0.00           H  
ATOM   3587  HG  LEU A 233     -57.784  -5.020  87.076  1.00  0.00           H  
ATOM   3588 1HD1 LEU A 233     -59.657  -6.563  86.660  1.00  0.00           H  
ATOM   3589 2HD1 LEU A 233     -60.195  -5.112  87.513  1.00  0.00           H  
ATOM   3590 3HD1 LEU A 233     -60.515  -5.279  85.779  1.00  0.00           H  
ATOM   3591 1HD2 LEU A 233     -57.724  -6.394  85.020  1.00  0.00           H  
ATOM   3592 2HD2 LEU A 233     -58.583  -5.110  84.132  1.00  0.00           H  
ATOM   3593 3HD2 LEU A 233     -56.943  -4.824  84.751  1.00  0.00           H  
ATOM   3594  N   ASN A 234     -56.609  -2.139  84.214  1.00  0.00           N  
ATOM   3595  CA  ASN A 234     -55.582  -2.330  83.203  1.00  0.00           C  
ATOM   3596  C   ASN A 234     -54.277  -1.627  83.588  1.00  0.00           C  
ATOM   3597  O   ASN A 234     -53.186  -2.160  83.358  1.00  0.00           O  
ATOM   3598  CB  ASN A 234     -56.060  -1.842  81.848  1.00  0.00           C  
ATOM   3599  CG  ASN A 234     -57.062  -2.766  81.178  1.00  0.00           C  
ATOM   3600  OD1 ASN A 234     -57.202  -3.947  81.525  1.00  0.00           O  
ATOM   3601  ND2 ASN A 234     -57.737  -2.238  80.185  1.00  0.00           N  
ATOM   3602  H   ASN A 234     -57.491  -1.681  83.978  1.00  0.00           H  
ATOM   3603  HA  ASN A 234     -55.369  -3.396  83.129  1.00  0.00           H  
ATOM   3604 1HB  ASN A 234     -56.521  -0.858  81.970  1.00  0.00           H  
ATOM   3605 2HB  ASN A 234     -55.202  -1.717  81.190  1.00  0.00           H  
ATOM   3606 1HD2 ASN A 234     -58.386  -2.793  79.666  1.00  0.00           H  
ATOM   3607 2HD2 ASN A 234     -57.585  -1.284  79.931  1.00  0.00           H  
ATOM   3608  N   ASN A 235     -54.375  -0.454  84.213  1.00  0.00           N  
ATOM   3609  CA  ASN A 235     -53.173   0.251  84.625  1.00  0.00           C  
ATOM   3610  C   ASN A 235     -52.451  -0.516  85.736  1.00  0.00           C  
ATOM   3611  O   ASN A 235     -51.224  -0.666  85.692  1.00  0.00           O  
ATOM   3612  CB  ASN A 235     -53.510   1.662  85.066  1.00  0.00           C  
ATOM   3613  CG  ASN A 235     -53.865   2.577  83.909  1.00  0.00           C  
ATOM   3614  OD1 ASN A 235     -53.544   2.309  82.743  1.00  0.00           O  
ATOM   3615  ND2 ASN A 235     -54.509   3.674  84.222  1.00  0.00           N  
ATOM   3616  H   ASN A 235     -55.293  -0.038  84.371  1.00  0.00           H  
ATOM   3617  HA  ASN A 235     -52.496   0.306  83.773  1.00  0.00           H  
ATOM   3618 1HB  ASN A 235     -54.354   1.627  85.751  1.00  0.00           H  
ATOM   3619 2HB  ASN A 235     -52.669   2.085  85.610  1.00  0.00           H  
ATOM   3620 1HD2 ASN A 235     -54.749   4.332  83.509  1.00  0.00           H  
ATOM   3621 2HD2 ASN A 235     -54.743   3.859  85.174  1.00  0.00           H  
ATOM   3622  N   ASP A 236     -53.207  -1.051  86.706  1.00  0.00           N  
ATOM   3623  CA  ASP A 236     -52.593  -1.827  87.780  1.00  0.00           C  
ATOM   3624  C   ASP A 236     -51.968  -3.092  87.210  1.00  0.00           C  
ATOM   3625  O   ASP A 236     -50.880  -3.495  87.624  1.00  0.00           O  
ATOM   3626  CB  ASP A 236     -53.598  -2.178  88.880  1.00  0.00           C  
ATOM   3627  CG  ASP A 236     -53.998  -0.974  89.756  1.00  0.00           C  
ATOM   3628  OD1 ASP A 236     -53.364   0.051  89.667  1.00  0.00           O  
ATOM   3629  OD2 ASP A 236     -54.901  -1.115  90.541  1.00  0.00           O  
ATOM   3630  H   ASP A 236     -54.216  -0.895  86.705  1.00  0.00           H  
ATOM   3631  HA  ASP A 236     -51.800  -1.227  88.227  1.00  0.00           H  
ATOM   3632 1HB  ASP A 236     -54.503  -2.577  88.415  1.00  0.00           H  
ATOM   3633 2HB  ASP A 236     -53.188  -2.954  89.513  1.00  0.00           H  
ATOM   3634  N   LEU A 237     -52.631  -3.696  86.223  1.00  0.00           N  
ATOM   3635  CA  LEU A 237     -52.126  -4.893  85.576  1.00  0.00           C  
ATOM   3636  C   LEU A 237     -50.773  -4.595  84.979  1.00  0.00           C  
ATOM   3637  O   LEU A 237     -49.817  -5.353  85.181  1.00  0.00           O  
ATOM   3638  CB  LEU A 237     -53.108  -5.367  84.500  1.00  0.00           C  
ATOM   3639  CG  LEU A 237     -52.707  -6.568  83.656  1.00  0.00           C  
ATOM   3640  CD1 LEU A 237     -52.523  -7.798  84.531  1.00  0.00           C  
ATOM   3641  CD2 LEU A 237     -53.796  -6.791  82.611  1.00  0.00           C  
ATOM   3642  H   LEU A 237     -53.534  -3.324  85.931  1.00  0.00           H  
ATOM   3643  HA  LEU A 237     -51.997  -5.668  86.320  1.00  0.00           H  
ATOM   3644 1HB  LEU A 237     -54.067  -5.583  84.969  1.00  0.00           H  
ATOM   3645 2HB  LEU A 237     -53.263  -4.556  83.811  1.00  0.00           H  
ATOM   3646  HG  LEU A 237     -51.756  -6.361  83.159  1.00  0.00           H  
ATOM   3647 1HD1 LEU A 237     -52.229  -8.644  83.909  1.00  0.00           H  
ATOM   3648 2HD1 LEU A 237     -51.745  -7.604  85.271  1.00  0.00           H  
ATOM   3649 3HD1 LEU A 237     -53.456  -8.030  85.032  1.00  0.00           H  
ATOM   3650 1HD2 LEU A 237     -53.529  -7.639  81.979  1.00  0.00           H  
ATOM   3651 2HD2 LEU A 237     -54.744  -6.994  83.111  1.00  0.00           H  
ATOM   3652 3HD2 LEU A 237     -53.898  -5.894  81.995  1.00  0.00           H  
ATOM   3653  N   ALA A 238     -50.675  -3.485  84.249  1.00  0.00           N  
ATOM   3654  CA  ALA A 238     -49.411  -3.102  83.651  1.00  0.00           C  
ATOM   3655  C   ALA A 238     -48.332  -2.905  84.718  1.00  0.00           C  
ATOM   3656  O   ALA A 238     -47.199  -3.353  84.540  1.00  0.00           O  
ATOM   3657  CB  ALA A 238     -49.590  -1.824  82.855  1.00  0.00           C  
ATOM   3658  H   ALA A 238     -51.503  -2.905  84.096  1.00  0.00           H  
ATOM   3659  HA  ALA A 238     -49.095  -3.902  82.984  1.00  0.00           H  
ATOM   3660 1HB  ALA A 238     -48.647  -1.552  82.389  1.00  0.00           H  
ATOM   3661 2HB  ALA A 238     -50.350  -1.977  82.088  1.00  0.00           H  
ATOM   3662 3HB  ALA A 238     -49.910  -1.024  83.520  1.00  0.00           H  
ATOM   3663  N   GLN A 239     -48.683  -2.304  85.861  1.00  0.00           N  
ATOM   3664  CA  GLN A 239     -47.690  -2.112  86.918  1.00  0.00           C  
ATOM   3665  C   GLN A 239     -47.233  -3.439  87.527  1.00  0.00           C  
ATOM   3666  O   GLN A 239     -46.040  -3.628  87.811  1.00  0.00           O  
ATOM   3667  CB  GLN A 239     -48.236  -1.209  88.025  1.00  0.00           C  
ATOM   3668  CG  GLN A 239     -48.428   0.233  87.614  1.00  0.00           C  
ATOM   3669  CD  GLN A 239     -48.994   1.089  88.736  1.00  0.00           C  
ATOM   3670  OE1 GLN A 239     -48.665   0.898  89.914  1.00  0.00           O  
ATOM   3671  NE2 GLN A 239     -49.837   2.045  88.374  1.00  0.00           N  
ATOM   3672  H   GLN A 239     -49.632  -1.940  85.973  1.00  0.00           H  
ATOM   3673  HA  GLN A 239     -46.820  -1.628  86.479  1.00  0.00           H  
ATOM   3674 1HB  GLN A 239     -49.199  -1.595  88.359  1.00  0.00           H  
ATOM   3675 2HB  GLN A 239     -47.561  -1.234  88.878  1.00  0.00           H  
ATOM   3676 1HG  GLN A 239     -47.469   0.647  87.312  1.00  0.00           H  
ATOM   3677 2HG  GLN A 239     -49.127   0.263  86.780  1.00  0.00           H  
ATOM   3678 1HE2 GLN A 239     -50.246   2.642  89.064  1.00  0.00           H  
ATOM   3679 2HE2 GLN A 239     -50.066   2.161  87.410  1.00  0.00           H  
ATOM   3680  N   PHE A 240     -48.168  -4.378  87.712  1.00  0.00           N  
ATOM   3681  CA  PHE A 240     -47.804  -5.672  88.282  1.00  0.00           C  
ATOM   3682  C   PHE A 240     -46.939  -6.432  87.288  1.00  0.00           C  
ATOM   3683  O   PHE A 240     -45.932  -7.060  87.643  1.00  0.00           O  
ATOM   3684  CB  PHE A 240     -49.047  -6.523  88.592  1.00  0.00           C  
ATOM   3685  CG  PHE A 240     -49.877  -6.088  89.797  1.00  0.00           C  
ATOM   3686  CD1 PHE A 240     -51.223  -5.756  89.652  1.00  0.00           C  
ATOM   3687  CD2 PHE A 240     -49.318  -6.012  91.064  1.00  0.00           C  
ATOM   3688  CE1 PHE A 240     -51.987  -5.368  90.735  1.00  0.00           C  
ATOM   3689  CE2 PHE A 240     -50.087  -5.618  92.151  1.00  0.00           C  
ATOM   3690  CZ  PHE A 240     -51.428  -5.298  91.979  1.00  0.00           C  
ATOM   3691  H   PHE A 240     -49.142  -4.175  87.480  1.00  0.00           H  
ATOM   3692  HA  PHE A 240     -47.235  -5.510  89.197  1.00  0.00           H  
ATOM   3693 1HB  PHE A 240     -49.705  -6.505  87.718  1.00  0.00           H  
ATOM   3694 2HB  PHE A 240     -48.746  -7.557  88.743  1.00  0.00           H  
ATOM   3695  HD1 PHE A 240     -51.672  -5.807  88.666  1.00  0.00           H  
ATOM   3696  HD2 PHE A 240     -48.266  -6.264  91.201  1.00  0.00           H  
ATOM   3697  HE1 PHE A 240     -53.035  -5.119  90.598  1.00  0.00           H  
ATOM   3698  HE2 PHE A 240     -49.639  -5.559  93.142  1.00  0.00           H  
ATOM   3699  HZ  PHE A 240     -52.034  -4.991  92.834  1.00  0.00           H  
ATOM   3700  N   THR A 241     -47.305  -6.324  86.013  1.00  0.00           N  
ATOM   3701  CA  THR A 241     -46.591  -7.006  84.963  1.00  0.00           C  
ATOM   3702  C   THR A 241     -45.175  -6.493  84.902  1.00  0.00           C  
ATOM   3703  O   THR A 241     -44.228  -7.269  84.946  1.00  0.00           O  
ATOM   3704  CB  THR A 241     -47.262  -6.763  83.602  1.00  0.00           C  
ATOM   3705  OG1 THR A 241     -48.609  -7.270  83.636  1.00  0.00           O  
ATOM   3706  CG2 THR A 241     -46.478  -7.444  82.496  1.00  0.00           C  
ATOM   3707  H   THR A 241     -48.132  -5.785  85.766  1.00  0.00           H  
ATOM   3708  HA  THR A 241     -46.571  -8.074  85.179  1.00  0.00           H  
ATOM   3709  HB  THR A 241     -47.297  -5.694  83.406  1.00  0.00           H  
ATOM   3710  HG1 THR A 241     -49.117  -6.737  84.295  1.00  0.00           H  
ATOM   3711 1HG2 THR A 241     -46.963  -7.253  81.539  1.00  0.00           H  
ATOM   3712 2HG2 THR A 241     -45.462  -7.043  82.474  1.00  0.00           H  
ATOM   3713 3HG2 THR A 241     -46.443  -8.515  82.679  1.00  0.00           H  
ATOM   3714  N   ASN A 242     -45.016  -5.175  84.894  1.00  0.00           N  
ATOM   3715  CA  ASN A 242     -43.691  -4.607  84.811  1.00  0.00           C  
ATOM   3716  C   ASN A 242     -42.849  -4.969  86.028  1.00  0.00           C  
ATOM   3717  O   ASN A 242     -41.695  -5.387  85.888  1.00  0.00           O  
ATOM   3718  CB  ASN A 242     -43.794  -3.103  84.680  1.00  0.00           C  
ATOM   3719  CG  ASN A 242     -44.294  -2.665  83.330  1.00  0.00           C  
ATOM   3720  OD1 ASN A 242     -44.243  -3.413  82.345  1.00  0.00           O  
ATOM   3721  ND2 ASN A 242     -44.784  -1.454  83.267  1.00  0.00           N  
ATOM   3722  H   ASN A 242     -45.829  -4.562  84.890  1.00  0.00           H  
ATOM   3723  HA  ASN A 242     -43.196  -5.009  83.926  1.00  0.00           H  
ATOM   3724 1HB  ASN A 242     -44.482  -2.725  85.443  1.00  0.00           H  
ATOM   3725 2HB  ASN A 242     -42.819  -2.653  84.864  1.00  0.00           H  
ATOM   3726 1HD2 ASN A 242     -45.136  -1.103  82.401  1.00  0.00           H  
ATOM   3727 2HD2 ASN A 242     -44.812  -0.885  84.087  1.00  0.00           H  
ATOM   3728  N   SER A 243     -43.442  -4.911  87.223  1.00  0.00           N  
ATOM   3729  CA  SER A 243     -42.686  -5.160  88.440  1.00  0.00           C  
ATOM   3730  C   SER A 243     -42.051  -6.538  88.446  1.00  0.00           C  
ATOM   3731  O   SER A 243     -40.865  -6.693  88.756  1.00  0.00           O  
ATOM   3732  CB  SER A 243     -43.606  -5.046  89.641  1.00  0.00           C  
ATOM   3733  OG  SER A 243     -44.094  -3.735  89.782  1.00  0.00           O  
ATOM   3734  H   SER A 243     -44.414  -4.609  87.304  1.00  0.00           H  
ATOM   3735  HA  SER A 243     -41.897  -4.412  88.514  1.00  0.00           H  
ATOM   3736 1HB  SER A 243     -44.442  -5.733  89.521  1.00  0.00           H  
ATOM   3737 2HB  SER A 243     -43.066  -5.340  90.541  1.00  0.00           H  
ATOM   3738  HG  SER A 243     -44.704  -3.595  89.016  1.00  0.00           H  
ATOM   3739  N   PHE A 244     -42.792  -7.536  87.999  1.00  0.00           N  
ATOM   3740  CA  PHE A 244     -42.287  -8.892  88.050  1.00  0.00           C  
ATOM   3741  C   PHE A 244     -41.544  -9.346  86.790  1.00  0.00           C  
ATOM   3742  O   PHE A 244     -41.330 -10.545  86.591  1.00  0.00           O  
ATOM   3743  CB  PHE A 244     -43.422  -9.822  88.466  1.00  0.00           C  
ATOM   3744  CG  PHE A 244     -43.747  -9.670  89.969  1.00  0.00           C  
ATOM   3745  CD1 PHE A 244     -44.661  -8.725  90.445  1.00  0.00           C  
ATOM   3746  CD2 PHE A 244     -43.127 -10.496  90.898  1.00  0.00           C  
ATOM   3747  CE1 PHE A 244     -44.918  -8.613  91.809  1.00  0.00           C  
ATOM   3748  CE2 PHE A 244     -43.377 -10.391  92.252  1.00  0.00           C  
ATOM   3749  CZ  PHE A 244     -44.271  -9.451  92.713  1.00  0.00           C  
ATOM   3750  H   PHE A 244     -43.756  -7.360  87.695  1.00  0.00           H  
ATOM   3751  HA  PHE A 244     -41.565  -8.927  88.861  1.00  0.00           H  
ATOM   3752 1HB  PHE A 244     -44.321  -9.594  87.888  1.00  0.00           H  
ATOM   3753 2HB  PHE A 244     -43.140 -10.854  88.275  1.00  0.00           H  
ATOM   3754  HD1 PHE A 244     -45.172  -8.068  89.741  1.00  0.00           H  
ATOM   3755  HD2 PHE A 244     -42.428 -11.246  90.542  1.00  0.00           H  
ATOM   3756  HE1 PHE A 244     -45.628  -7.868  92.172  1.00  0.00           H  
ATOM   3757  HE2 PHE A 244     -42.868 -11.053  92.953  1.00  0.00           H  
ATOM   3758  HZ  PHE A 244     -44.471  -9.368  93.788  1.00  0.00           H  
ATOM   3759  N   THR A 245     -41.153  -8.378  85.947  1.00  0.00           N  
ATOM   3760  CA  THR A 245     -40.331  -8.619  84.767  1.00  0.00           C  
ATOM   3761  C   THR A 245     -39.043  -7.794  84.842  1.00  0.00           C  
ATOM   3762  O   THR A 245     -38.247  -7.797  83.900  1.00  0.00           O  
ATOM   3763  CB  THR A 245     -41.055  -8.275  83.453  1.00  0.00           C  
ATOM   3764  OG1 THR A 245     -41.418  -6.890  83.460  1.00  0.00           O  
ATOM   3765  CG2 THR A 245     -42.284  -9.154  83.266  1.00  0.00           C  
ATOM   3766  H   THR A 245     -41.415  -7.409  86.135  1.00  0.00           H  
ATOM   3767  HA  THR A 245     -40.055  -9.672  84.742  1.00  0.00           H  
ATOM   3768  HB  THR A 245     -40.385  -8.445  82.615  1.00  0.00           H  
ATOM   3769  HG1 THR A 245     -41.595  -6.598  84.381  1.00  0.00           H  
ATOM   3770 1HG2 THR A 245     -42.780  -8.897  82.333  1.00  0.00           H  
ATOM   3771 2HG2 THR A 245     -41.975 -10.197  83.240  1.00  0.00           H  
ATOM   3772 3HG2 THR A 245     -42.964  -9.018  84.080  1.00  0.00           H  
ATOM   3773  N   ASN A 246     -38.852  -7.062  85.946  1.00  0.00           N  
ATOM   3774  CA  ASN A 246     -37.687  -6.193  86.092  1.00  0.00           C  
ATOM   3775  C   ASN A 246     -36.530  -6.919  86.782  1.00  0.00           C  
ATOM   3776  O   ASN A 246     -36.525  -8.146  86.878  1.00  0.00           O  
ATOM   3777  CB  ASN A 246     -38.065  -4.912  86.831  1.00  0.00           C  
ATOM   3778  CG  ASN A 246     -38.908  -3.945  86.023  1.00  0.00           C  
ATOM   3779  OD1 ASN A 246     -38.783  -3.836  84.794  1.00  0.00           O  
ATOM   3780  ND2 ASN A 246     -39.736  -3.201  86.710  1.00  0.00           N  
ATOM   3781  H   ASN A 246     -39.528  -7.093  86.713  1.00  0.00           H  
ATOM   3782  HA  ASN A 246     -37.340  -5.913  85.098  1.00  0.00           H  
ATOM   3783 1HB  ASN A 246     -38.627  -5.184  87.730  1.00  0.00           H  
ATOM   3784 2HB  ASN A 246     -37.190  -4.376  87.162  1.00  0.00           H  
ATOM   3785 1HD2 ASN A 246     -40.294  -2.518  86.249  1.00  0.00           H  
ATOM   3786 2HD2 ASN A 246     -39.789  -3.308  87.704  1.00  0.00           H  
ATOM   3787  N   THR A 247     -35.537  -6.161  87.241  1.00  0.00           N  
ATOM   3788  CA  THR A 247     -34.342  -6.705  87.875  1.00  0.00           C  
ATOM   3789  C   THR A 247     -34.734  -7.646  89.007  1.00  0.00           C  
ATOM   3790  O   THR A 247     -35.590  -7.315  89.827  1.00  0.00           O  
ATOM   3791  CB  THR A 247     -33.443  -5.556  88.386  1.00  0.00           C  
ATOM   3792  OG1 THR A 247     -33.052  -4.733  87.279  1.00  0.00           O  
ATOM   3793  CG2 THR A 247     -32.202  -6.079  89.088  1.00  0.00           C  
ATOM   3794  H   THR A 247     -35.599  -5.157  87.140  1.00  0.00           H  
ATOM   3795  HA  THR A 247     -33.784  -7.279  87.134  1.00  0.00           H  
ATOM   3796  HB  THR A 247     -34.015  -4.948  89.084  1.00  0.00           H  
ATOM   3797  HG1 THR A 247     -32.644  -3.925  87.609  1.00  0.00           H  
ATOM   3798 1HG2 THR A 247     -31.599  -5.240  89.436  1.00  0.00           H  
ATOM   3799 2HG2 THR A 247     -32.486  -6.669  89.922  1.00  0.00           H  
ATOM   3800 3HG2 THR A 247     -31.616  -6.683  88.397  1.00  0.00           H  
ATOM   3801  N   ASP A 248     -34.068  -8.805  89.090  1.00  0.00           N  
ATOM   3802  CA  ASP A 248     -34.378  -9.809  90.115  1.00  0.00           C  
ATOM   3803  C   ASP A 248     -34.426  -9.220  91.526  1.00  0.00           C  
ATOM   3804  O   ASP A 248     -35.246  -9.625  92.345  1.00  0.00           O  
ATOM   3805  CB  ASP A 248     -33.314 -10.918  90.120  1.00  0.00           C  
ATOM   3806  CG  ASP A 248     -33.345 -11.866  88.913  1.00  0.00           C  
ATOM   3807  OD1 ASP A 248     -34.313 -11.881  88.197  1.00  0.00           O  
ATOM   3808  OD2 ASP A 248     -32.380 -12.568  88.728  1.00  0.00           O  
ATOM   3809  H   ASP A 248     -33.363  -9.009  88.396  1.00  0.00           H  
ATOM   3810  HA  ASP A 248     -35.353 -10.242  89.884  1.00  0.00           H  
ATOM   3811 1HB  ASP A 248     -32.325 -10.465  90.170  1.00  0.00           H  
ATOM   3812 2HB  ASP A 248     -33.433 -11.517  91.023  1.00  0.00           H  
ATOM   3813  N   GLN A 249     -33.559  -8.258  91.819  1.00  0.00           N  
ATOM   3814  CA  GLN A 249     -33.533  -7.635  93.137  1.00  0.00           C  
ATOM   3815  C   GLN A 249     -34.836  -6.876  93.423  1.00  0.00           C  
ATOM   3816  O   GLN A 249     -35.311  -6.837  94.559  1.00  0.00           O  
ATOM   3817  CB  GLN A 249     -32.361  -6.662  93.225  1.00  0.00           C  
ATOM   3818  CG  GLN A 249     -31.002  -7.327  93.214  1.00  0.00           C  
ATOM   3819  CD  GLN A 249     -29.861  -6.321  93.182  1.00  0.00           C  
ATOM   3820  OE1 GLN A 249     -30.039  -5.167  92.779  1.00  0.00           O  
ATOM   3821  NE2 GLN A 249     -28.678  -6.756  93.604  1.00  0.00           N  
ATOM   3822  H   GLN A 249     -32.907  -7.962  91.114  1.00  0.00           H  
ATOM   3823  HA  GLN A 249     -33.418  -8.414  93.890  1.00  0.00           H  
ATOM   3824 1HB  GLN A 249     -32.406  -5.961  92.393  1.00  0.00           H  
ATOM   3825 2HB  GLN A 249     -32.443  -6.080  94.143  1.00  0.00           H  
ATOM   3826 1HG  GLN A 249     -30.902  -7.927  94.118  1.00  0.00           H  
ATOM   3827 2HG  GLN A 249     -30.928  -7.963  92.332  1.00  0.00           H  
ATOM   3828 1HE2 GLN A 249     -27.889  -6.141  93.605  1.00  0.00           H  
ATOM   3829 2HE2 GLN A 249     -28.577  -7.699  93.921  1.00  0.00           H  
ATOM   3830  N   GLU A 250     -35.390  -6.236  92.391  1.00  0.00           N  
ATOM   3831  CA  GLU A 250     -36.594  -5.429  92.537  1.00  0.00           C  
ATOM   3832  C   GLU A 250     -37.782  -6.360  92.646  1.00  0.00           C  
ATOM   3833  O   GLU A 250     -38.702  -6.133  93.437  1.00  0.00           O  
ATOM   3834  CB  GLU A 250     -36.746  -4.490  91.340  1.00  0.00           C  
ATOM   3835  CG  GLU A 250     -35.661  -3.420  91.249  1.00  0.00           C  
ATOM   3836  CD  GLU A 250     -35.759  -2.575  89.999  1.00  0.00           C  
ATOM   3837  OE1 GLU A 250     -36.546  -2.899  89.141  1.00  0.00           O  
ATOM   3838  OE2 GLU A 250     -35.041  -1.607  89.905  1.00  0.00           O  
ATOM   3839  H   GLU A 250     -35.002  -6.356  91.464  1.00  0.00           H  
ATOM   3840  HA  GLU A 250     -36.521  -4.840  93.450  1.00  0.00           H  
ATOM   3841 1HB  GLU A 250     -36.728  -5.065  90.412  1.00  0.00           H  
ATOM   3842 2HB  GLU A 250     -37.711  -3.986  91.390  1.00  0.00           H  
ATOM   3843 1HG  GLU A 250     -35.727  -2.774  92.122  1.00  0.00           H  
ATOM   3844 2HG  GLU A 250     -34.689  -3.916  91.273  1.00  0.00           H  
ATOM   3845  N   LEU A 251     -37.726  -7.432  91.867  1.00  0.00           N  
ATOM   3846  CA  LEU A 251     -38.751  -8.453  91.860  1.00  0.00           C  
ATOM   3847  C   LEU A 251     -38.832  -9.030  93.258  1.00  0.00           C  
ATOM   3848  O   LEU A 251     -39.911  -9.147  93.838  1.00  0.00           O  
ATOM   3849  CB  LEU A 251     -38.430  -9.547  90.857  1.00  0.00           C  
ATOM   3850  CG  LEU A 251     -39.526 -10.545  90.638  1.00  0.00           C  
ATOM   3851  CD1 LEU A 251     -39.324 -11.194  89.286  1.00  0.00           C  
ATOM   3852  CD2 LEU A 251     -39.545 -11.575  91.777  1.00  0.00           C  
ATOM   3853  H   LEU A 251     -36.931  -7.527  91.235  1.00  0.00           H  
ATOM   3854  HA  LEU A 251     -39.710  -7.996  91.604  1.00  0.00           H  
ATOM   3855 1HB  LEU A 251     -38.184  -9.084  89.896  1.00  0.00           H  
ATOM   3856 2HB  LEU A 251     -37.555 -10.091  91.204  1.00  0.00           H  
ATOM   3857  HG  LEU A 251     -40.461 -10.021  90.617  1.00  0.00           H  
ATOM   3858 1HD1 LEU A 251     -40.132 -11.899  89.091  1.00  0.00           H  
ATOM   3859 2HD1 LEU A 251     -39.324 -10.424  88.513  1.00  0.00           H  
ATOM   3860 3HD1 LEU A 251     -38.369 -11.718  89.274  1.00  0.00           H  
ATOM   3861 1HD2 LEU A 251     -40.352 -12.289  91.612  1.00  0.00           H  
ATOM   3862 2HD2 LEU A 251     -38.592 -12.105  91.807  1.00  0.00           H  
ATOM   3863 3HD2 LEU A 251     -39.706 -11.065  92.725  1.00  0.00           H  
ATOM   3864  N   ALA A 252     -37.668  -9.415  93.795  1.00  0.00           N  
ATOM   3865  CA  ALA A 252     -37.602  -9.970  95.127  1.00  0.00           C  
ATOM   3866  C   ALA A 252     -38.156  -8.987  96.138  1.00  0.00           C  
ATOM   3867  O   ALA A 252     -38.902  -9.386  97.025  1.00  0.00           O  
ATOM   3868  CB  ALA A 252     -36.170 -10.308  95.479  1.00  0.00           C  
ATOM   3869  H   ALA A 252     -36.807  -9.321  93.262  1.00  0.00           H  
ATOM   3870  HA  ALA A 252     -38.208 -10.874  95.152  1.00  0.00           H  
ATOM   3871 1HB  ALA A 252     -36.132 -10.737  96.478  1.00  0.00           H  
ATOM   3872 2HB  ALA A 252     -35.778 -11.023  94.755  1.00  0.00           H  
ATOM   3873 3HB  ALA A 252     -35.570  -9.398  95.449  1.00  0.00           H  
ATOM   3874  N   ASN A 253     -37.861  -7.693  95.991  1.00  0.00           N  
ATOM   3875  CA  ASN A 253     -38.406  -6.735  96.938  1.00  0.00           C  
ATOM   3876  C   ASN A 253     -39.935  -6.701  96.840  1.00  0.00           C  
ATOM   3877  O   ASN A 253     -40.637  -6.645  97.858  1.00  0.00           O  
ATOM   3878  CB  ASN A 253     -37.825  -5.356  96.689  1.00  0.00           C  
ATOM   3879  CG  ASN A 253     -36.375  -5.233  97.110  1.00  0.00           C  
ATOM   3880  OD1 ASN A 253     -35.861  -6.018  97.914  1.00  0.00           O  
ATOM   3881  ND2 ASN A 253     -35.702  -4.242  96.577  1.00  0.00           N  
ATOM   3882  H   ASN A 253     -37.217  -7.378  95.263  1.00  0.00           H  
ATOM   3883  HA  ASN A 253     -38.141  -7.054  97.947  1.00  0.00           H  
ATOM   3884 1HB  ASN A 253     -37.899  -5.120  95.632  1.00  0.00           H  
ATOM   3885 2HB  ASN A 253     -38.414  -4.617  97.228  1.00  0.00           H  
ATOM   3886 1HD2 ASN A 253     -34.740  -4.110  96.811  1.00  0.00           H  
ATOM   3887 2HD2 ASN A 253     -36.149  -3.627  95.929  1.00  0.00           H  
ATOM   3888  N   ALA A 254     -40.462  -6.780  95.609  1.00  0.00           N  
ATOM   3889  CA  ALA A 254     -41.907  -6.787  95.401  1.00  0.00           C  
ATOM   3890  C   ALA A 254     -42.532  -8.003  96.082  1.00  0.00           C  
ATOM   3891  O   ALA A 254     -43.589  -7.903  96.712  1.00  0.00           O  
ATOM   3892  CB  ALA A 254     -42.228  -6.792  93.909  1.00  0.00           C  
ATOM   3893  H   ALA A 254     -39.840  -6.805  94.801  1.00  0.00           H  
ATOM   3894  HA  ALA A 254     -42.321  -5.887  95.854  1.00  0.00           H  
ATOM   3895 1HB  ALA A 254     -43.303  -6.771  93.769  1.00  0.00           H  
ATOM   3896 2HB  ALA A 254     -41.783  -5.917  93.439  1.00  0.00           H  
ATOM   3897 3HB  ALA A 254     -41.824  -7.685  93.448  1.00  0.00           H  
ATOM   3898  N   LEU A 255     -41.842  -9.141  95.989  1.00  0.00           N  
ATOM   3899  CA  LEU A 255     -42.280 -10.390  96.593  1.00  0.00           C  
ATOM   3900  C   LEU A 255     -42.240 -10.310  98.115  1.00  0.00           C  
ATOM   3901  O   LEU A 255     -43.165 -10.753  98.795  1.00  0.00           O  
ATOM   3902  CB  LEU A 255     -41.425 -11.551  96.088  1.00  0.00           C  
ATOM   3903  CG  LEU A 255     -41.775 -12.916  96.647  1.00  0.00           C  
ATOM   3904  CD1 LEU A 255     -43.224 -13.231  96.330  1.00  0.00           C  
ATOM   3905  CD2 LEU A 255     -40.838 -13.948  96.033  1.00  0.00           C  
ATOM   3906  H   LEU A 255     -40.983  -9.139  95.436  1.00  0.00           H  
ATOM   3907  HA  LEU A 255     -43.308 -10.570  96.285  1.00  0.00           H  
ATOM   3908 1HB  LEU A 255     -41.498 -11.592  95.004  1.00  0.00           H  
ATOM   3909 2HB  LEU A 255     -40.392 -11.350  96.347  1.00  0.00           H  
ATOM   3910  HG  LEU A 255     -41.655 -12.913  97.732  1.00  0.00           H  
ATOM   3911 1HD1 LEU A 255     -43.486 -14.211  96.735  1.00  0.00           H  
ATOM   3912 2HD1 LEU A 255     -43.852 -12.473  96.788  1.00  0.00           H  
ATOM   3913 3HD1 LEU A 255     -43.376 -13.232  95.252  1.00  0.00           H  
ATOM   3914 1HD2 LEU A 255     -41.075 -14.936  96.428  1.00  0.00           H  
ATOM   3915 2HD2 LEU A 255     -40.959 -13.949  94.950  1.00  0.00           H  
ATOM   3916 3HD2 LEU A 255     -39.807 -13.693  96.283  1.00  0.00           H  
ATOM   3917  N   GLN A 256     -41.163  -9.756  98.659  1.00  0.00           N  
ATOM   3918  CA  GLN A 256     -41.028  -9.634 100.103  1.00  0.00           C  
ATOM   3919  C   GLN A 256     -42.128  -8.734 100.661  1.00  0.00           C  
ATOM   3920  O   GLN A 256     -42.713  -9.038 101.707  1.00  0.00           O  
ATOM   3921  CB  GLN A 256     -39.643  -9.086 100.444  1.00  0.00           C  
ATOM   3922  CG  GLN A 256     -38.516 -10.079 100.169  1.00  0.00           C  
ATOM   3923  CD  GLN A 256     -37.143  -9.464 100.319  1.00  0.00           C  
ATOM   3924  OE1 GLN A 256     -36.991  -8.239 100.359  1.00  0.00           O  
ATOM   3925  NE2 GLN A 256     -36.123 -10.315 100.398  1.00  0.00           N  
ATOM   3926  H   GLN A 256     -40.412  -9.425  98.056  1.00  0.00           H  
ATOM   3927  HA  GLN A 256     -41.133 -10.622 100.546  1.00  0.00           H  
ATOM   3928 1HB  GLN A 256     -39.454  -8.194  99.845  1.00  0.00           H  
ATOM   3929 2HB  GLN A 256     -39.605  -8.796 101.491  1.00  0.00           H  
ATOM   3930 1HG  GLN A 256     -38.598 -10.895 100.882  1.00  0.00           H  
ATOM   3931 2HG  GLN A 256     -38.617 -10.465  99.164  1.00  0.00           H  
ATOM   3932 1HE2 GLN A 256     -35.190  -9.967 100.493  1.00  0.00           H  
ATOM   3933 2HE2 GLN A 256     -36.290 -11.300 100.358  1.00  0.00           H  
ATOM   3934  N   ASP A 257     -42.467  -7.661  99.932  1.00  0.00           N  
ATOM   3935  CA  ASP A 257     -43.535  -6.777 100.376  1.00  0.00           C  
ATOM   3936  C   ASP A 257     -44.864  -7.515 100.287  1.00  0.00           C  
ATOM   3937  O   ASP A 257     -45.682  -7.450 101.203  1.00  0.00           O  
ATOM   3938  CB  ASP A 257     -43.582  -5.495  99.551  1.00  0.00           C  
ATOM   3939  CG  ASP A 257     -44.543  -4.473 100.153  1.00  0.00           C  
ATOM   3940  OD1 ASP A 257     -44.296  -4.047 101.271  1.00  0.00           O  
ATOM   3941  OD2 ASP A 257     -45.508  -4.122  99.517  1.00  0.00           O  
ATOM   3942  H   ASP A 257     -41.945  -7.437  99.082  1.00  0.00           H  
ATOM   3943  HA  ASP A 257     -43.356  -6.510 101.416  1.00  0.00           H  
ATOM   3944 1HB  ASP A 257     -42.583  -5.065  99.484  1.00  0.00           H  
ATOM   3945 2HB  ASP A 257     -43.902  -5.736  98.530  1.00  0.00           H  
ATOM   3946  N   LEU A 258     -45.066  -8.277  99.213  1.00  0.00           N  
ATOM   3947  CA  LEU A 258     -46.283  -9.056  99.075  1.00  0.00           C  
ATOM   3948  C   LEU A 258     -46.433  -9.975 100.275  1.00  0.00           C  
ATOM   3949  O   LEU A 258     -47.486  -9.999 100.909  1.00  0.00           O  
ATOM   3950  CB  LEU A 258     -46.236  -9.851  97.763  1.00  0.00           C  
ATOM   3951  CG  LEU A 258     -47.352 -10.834  97.482  1.00  0.00           C  
ATOM   3952  CD1 LEU A 258     -48.705 -10.128  97.407  1.00  0.00           C  
ATOM   3953  CD2 LEU A 258     -47.015 -11.538  96.173  1.00  0.00           C  
ATOM   3954  H   LEU A 258     -44.382  -8.292  98.459  1.00  0.00           H  
ATOM   3955  HA  LEU A 258     -47.133  -8.377  99.046  1.00  0.00           H  
ATOM   3956 1HB  LEU A 258     -46.195  -9.143  96.936  1.00  0.00           H  
ATOM   3957 2HB  LEU A 258     -45.325 -10.419  97.749  1.00  0.00           H  
ATOM   3958  HG  LEU A 258     -47.392 -11.561  98.282  1.00  0.00           H  
ATOM   3959 1HD1 LEU A 258     -49.493 -10.859  97.204  1.00  0.00           H  
ATOM   3960 2HD1 LEU A 258     -48.911  -9.633  98.355  1.00  0.00           H  
ATOM   3961 3HD1 LEU A 258     -48.687  -9.388  96.609  1.00  0.00           H  
ATOM   3962 1HD2 LEU A 258     -47.760 -12.269  95.944  1.00  0.00           H  
ATOM   3963 2HD2 LEU A 258     -46.965 -10.806  95.368  1.00  0.00           H  
ATOM   3964 3HD2 LEU A 258     -46.059 -12.033  96.271  1.00  0.00           H  
ATOM   3965  N   ASN A 259     -45.373 -10.706 100.616  1.00  0.00           N  
ATOM   3966  CA  ASN A 259     -45.425 -11.622 101.745  1.00  0.00           C  
ATOM   3967  C   ASN A 259     -45.730 -10.888 103.060  1.00  0.00           C  
ATOM   3968  O   ASN A 259     -46.531 -11.363 103.869  1.00  0.00           O  
ATOM   3969  CB  ASN A 259     -44.121 -12.386 101.830  1.00  0.00           C  
ATOM   3970  CG  ASN A 259     -43.984 -13.417 100.730  1.00  0.00           C  
ATOM   3971  OD1 ASN A 259     -44.972 -13.835 100.116  1.00  0.00           O  
ATOM   3972  ND2 ASN A 259     -42.771 -13.834 100.472  1.00  0.00           N  
ATOM   3973  H   ASN A 259     -44.521 -10.640 100.058  1.00  0.00           H  
ATOM   3974  HA  ASN A 259     -46.230 -12.332 101.577  1.00  0.00           H  
ATOM   3975 1HB  ASN A 259     -43.289 -11.683 101.755  1.00  0.00           H  
ATOM   3976 2HB  ASN A 259     -44.047 -12.882 102.796  1.00  0.00           H  
ATOM   3977 1HD2 ASN A 259     -42.619 -14.515  99.757  1.00  0.00           H  
ATOM   3978 2HD2 ASN A 259     -41.998 -13.470 100.988  1.00  0.00           H  
ATOM   3979  N   ARG A 260     -45.161  -9.691 103.245  1.00  0.00           N  
ATOM   3980  CA  ARG A 260     -45.427  -8.883 104.437  1.00  0.00           C  
ATOM   3981  C   ARG A 260     -46.922  -8.593 104.555  1.00  0.00           C  
ATOM   3982  O   ARG A 260     -47.539  -8.770 105.620  1.00  0.00           O  
ATOM   3983  CB  ARG A 260     -44.655  -7.569 104.354  1.00  0.00           C  
ATOM   3984  CG  ARG A 260     -44.802  -6.619 105.521  1.00  0.00           C  
ATOM   3985  CD  ARG A 260     -44.089  -5.321 105.247  1.00  0.00           C  
ATOM   3986  NE  ARG A 260     -44.696  -4.550 104.148  1.00  0.00           N  
ATOM   3987  CZ  ARG A 260     -45.792  -3.779 104.253  1.00  0.00           C  
ATOM   3988  NH1 ARG A 260     -46.429  -3.655 105.400  1.00  0.00           N  
ATOM   3989  NH2 ARG A 260     -46.207  -3.142 103.182  1.00  0.00           N  
ATOM   3990  H   ARG A 260     -44.492  -9.344 102.555  1.00  0.00           H  
ATOM   3991  HA  ARG A 260     -45.103  -9.438 105.316  1.00  0.00           H  
ATOM   3992 1HB  ARG A 260     -43.596  -7.782 104.218  1.00  0.00           H  
ATOM   3993 2HB  ARG A 260     -44.976  -7.016 103.483  1.00  0.00           H  
ATOM   3994 1HG  ARG A 260     -45.860  -6.404 105.677  1.00  0.00           H  
ATOM   3995 2HG  ARG A 260     -44.381  -7.069 106.419  1.00  0.00           H  
ATOM   3996 1HD  ARG A 260     -44.105  -4.702 106.142  1.00  0.00           H  
ATOM   3997 2HD  ARG A 260     -43.056  -5.534 104.974  1.00  0.00           H  
ATOM   3998  HE  ARG A 260     -44.268  -4.586 103.204  1.00  0.00           H  
ATOM   3999 1HH1 ARG A 260     -46.097  -4.149 106.215  1.00  0.00           H  
ATOM   4000 2HH1 ARG A 260     -47.247  -3.069 105.461  1.00  0.00           H  
ATOM   4001 1HH2 ARG A 260     -45.667  -3.272 102.304  1.00  0.00           H  
ATOM   4002 2HH2 ARG A 260     -47.018  -2.553 103.210  1.00  0.00           H  
ATOM   4003  N   VAL A 261     -47.502  -8.147 103.444  1.00  0.00           N  
ATOM   4004  CA  VAL A 261     -48.910  -7.807 103.378  1.00  0.00           C  
ATOM   4005  C   VAL A 261     -49.797  -9.025 103.596  1.00  0.00           C  
ATOM   4006  O   VAL A 261     -50.788  -8.954 104.332  1.00  0.00           O  
ATOM   4007  CB  VAL A 261     -49.221  -7.148 102.028  1.00  0.00           C  
ATOM   4008  CG1 VAL A 261     -50.725  -6.977 101.859  1.00  0.00           C  
ATOM   4009  CG2 VAL A 261     -48.504  -5.786 101.972  1.00  0.00           C  
ATOM   4010  H   VAL A 261     -46.926  -8.026 102.605  1.00  0.00           H  
ATOM   4011  HA  VAL A 261     -49.118  -7.081 104.163  1.00  0.00           H  
ATOM   4012  HB  VAL A 261     -48.858  -7.788 101.221  1.00  0.00           H  
ATOM   4013 1HG1 VAL A 261     -50.936  -6.513 100.895  1.00  0.00           H  
ATOM   4014 2HG1 VAL A 261     -51.209  -7.954 101.902  1.00  0.00           H  
ATOM   4015 3HG1 VAL A 261     -51.116  -6.346 102.656  1.00  0.00           H  
ATOM   4016 1HG2 VAL A 261     -48.697  -5.307 101.014  1.00  0.00           H  
ATOM   4017 2HG2 VAL A 261     -48.864  -5.150 102.776  1.00  0.00           H  
ATOM   4018 3HG2 VAL A 261     -47.431  -5.935 102.085  1.00  0.00           H  
ATOM   4019  N   LEU A 262     -49.454 -10.147 102.970  1.00  0.00           N  
ATOM   4020  CA  LEU A 262     -50.252 -11.357 103.109  1.00  0.00           C  
ATOM   4021  C   LEU A 262     -50.262 -11.862 104.549  1.00  0.00           C  
ATOM   4022  O   LEU A 262     -51.314 -12.259 105.062  1.00  0.00           O  
ATOM   4023  CB  LEU A 262     -49.678 -12.435 102.202  1.00  0.00           C  
ATOM   4024  CG  LEU A 262     -49.824 -12.178 100.692  1.00  0.00           C  
ATOM   4025  CD1 LEU A 262     -49.008 -13.196  99.951  1.00  0.00           C  
ATOM   4026  CD2 LEU A 262     -51.279 -12.257 100.278  1.00  0.00           C  
ATOM   4027  H   LEU A 262     -48.632 -10.153 102.364  1.00  0.00           H  
ATOM   4028  HA  LEU A 262     -51.272 -11.132 102.806  1.00  0.00           H  
ATOM   4029 1HB  LEU A 262     -48.615 -12.532 102.419  1.00  0.00           H  
ATOM   4030 2HB  LEU A 262     -50.162 -13.381 102.430  1.00  0.00           H  
ATOM   4031  HG  LEU A 262     -49.452 -11.201 100.454  1.00  0.00           H  
ATOM   4032 1HD1 LEU A 262     -49.095 -13.009  98.895  1.00  0.00           H  
ATOM   4033 2HD1 LEU A 262     -47.967 -13.121 100.242  1.00  0.00           H  
ATOM   4034 3HD1 LEU A 262     -49.373 -14.199 100.168  1.00  0.00           H  
ATOM   4035 1HD2 LEU A 262     -51.365 -12.075  99.202  1.00  0.00           H  
ATOM   4036 2HD2 LEU A 262     -51.667 -13.246 100.500  1.00  0.00           H  
ATOM   4037 3HD2 LEU A 262     -51.861 -11.508 100.819  1.00  0.00           H  
ATOM   4038  N   LYS A 263     -49.111 -11.804 105.227  1.00  0.00           N  
ATOM   4039  CA  LYS A 263     -49.046 -12.247 106.616  1.00  0.00           C  
ATOM   4040  C   LYS A 263     -49.848 -11.314 107.511  1.00  0.00           C  
ATOM   4041  O   LYS A 263     -50.582 -11.774 108.393  1.00  0.00           O  
ATOM   4042  CB  LYS A 263     -47.598 -12.324 107.092  1.00  0.00           C  
ATOM   4043  CG  LYS A 263     -46.793 -13.464 106.474  1.00  0.00           C  
ATOM   4044  CD  LYS A 263     -45.353 -13.451 106.958  1.00  0.00           C  
ATOM   4045  CE  LYS A 263     -44.543 -14.578 106.328  1.00  0.00           C  
ATOM   4046  NZ  LYS A 263     -43.123 -14.559 106.783  1.00  0.00           N  
ATOM   4047  H   LYS A 263     -48.258 -11.482 104.764  1.00  0.00           H  
ATOM   4048  HA  LYS A 263     -49.486 -13.240 106.684  1.00  0.00           H  
ATOM   4049 1HB  LYS A 263     -47.089 -11.390 106.835  1.00  0.00           H  
ATOM   4050 2HB  LYS A 263     -47.570 -12.429 108.174  1.00  0.00           H  
ATOM   4051 1HG  LYS A 263     -47.251 -14.415 106.743  1.00  0.00           H  
ATOM   4052 2HG  LYS A 263     -46.809 -13.369 105.391  1.00  0.00           H  
ATOM   4053 1HD  LYS A 263     -44.899 -12.495 106.688  1.00  0.00           H  
ATOM   4054 2HD  LYS A 263     -45.330 -13.553 108.042  1.00  0.00           H  
ATOM   4055 1HE  LYS A 263     -44.989 -15.534 106.598  1.00  0.00           H  
ATOM   4056 2HE  LYS A 263     -44.568 -14.469 105.242  1.00  0.00           H  
ATOM   4057 1HZ  LYS A 263     -42.617 -15.316 106.345  1.00  0.00           H  
ATOM   4058 2HZ  LYS A 263     -42.700 -13.678 106.525  1.00  0.00           H  
ATOM   4059 3HZ  LYS A 263     -43.089 -14.668 107.786  1.00  0.00           H  
ATOM   4060  N   THR A 264     -49.761 -10.007 107.237  1.00  0.00           N  
ATOM   4061  CA  THR A 264     -50.492  -9.008 107.998  1.00  0.00           C  
ATOM   4062  C   THR A 264     -51.988  -9.233 107.821  1.00  0.00           C  
ATOM   4063  O   THR A 264     -52.760  -9.188 108.786  1.00  0.00           O  
ATOM   4064  CB  THR A 264     -50.128  -7.590 107.532  1.00  0.00           C  
ATOM   4065  OG1 THR A 264     -48.716  -7.369 107.720  1.00  0.00           O  
ATOM   4066  CG2 THR A 264     -50.915  -6.568 108.329  1.00  0.00           C  
ATOM   4067  H   THR A 264     -49.130  -9.685 106.501  1.00  0.00           H  
ATOM   4068  HA  THR A 264     -50.246  -9.115 109.055  1.00  0.00           H  
ATOM   4069  HB  THR A 264     -50.365  -7.483 106.475  1.00  0.00           H  
ATOM   4070  HG1 THR A 264     -48.213  -7.955 107.098  1.00  0.00           H  
ATOM   4071 1HG2 THR A 264     -50.655  -5.566 107.992  1.00  0.00           H  
ATOM   4072 2HG2 THR A 264     -51.982  -6.738 108.178  1.00  0.00           H  
ATOM   4073 3HG2 THR A 264     -50.675  -6.671 109.386  1.00  0.00           H  
ATOM   4074  N   THR A 265     -52.387  -9.496 106.577  1.00  0.00           N  
ATOM   4075  CA  THR A 265     -53.771  -9.740 106.242  1.00  0.00           C  
ATOM   4076  C   THR A 265     -54.263 -10.969 106.978  1.00  0.00           C  
ATOM   4077  O   THR A 265     -55.355 -10.955 107.541  1.00  0.00           O  
ATOM   4078  CB  THR A 265     -53.946  -9.941 104.735  1.00  0.00           C  
ATOM   4079  OG1 THR A 265     -53.511  -8.757 104.052  1.00  0.00           O  
ATOM   4080  CG2 THR A 265     -55.408 -10.217 104.418  1.00  0.00           C  
ATOM   4081  H   THR A 265     -51.702  -9.499 105.826  1.00  0.00           H  
ATOM   4082  HA  THR A 265     -54.366  -8.885 106.558  1.00  0.00           H  
ATOM   4083  HB  THR A 265     -53.339 -10.781 104.406  1.00  0.00           H  
ATOM   4084  HG1 THR A 265     -52.551  -8.633 104.234  1.00  0.00           H  
ATOM   4085 1HG2 THR A 265     -55.524 -10.358 103.344  1.00  0.00           H  
ATOM   4086 2HG2 THR A 265     -55.720 -11.116 104.939  1.00  0.00           H  
ATOM   4087 3HG2 THR A 265     -56.017  -9.377 104.744  1.00  0.00           H  
ATOM   4088  N   ARG A 266     -53.461 -12.035 107.001  1.00  0.00           N  
ATOM   4089  CA  ARG A 266     -53.886 -13.229 107.703  1.00  0.00           C  
ATOM   4090  C   ARG A 266     -54.085 -12.942 109.189  1.00  0.00           C  
ATOM   4091  O   ARG A 266     -55.077 -13.381 109.769  1.00  0.00           O  
ATOM   4092  CB  ARG A 266     -52.887 -14.358 107.525  1.00  0.00           C  
ATOM   4093  CG  ARG A 266     -53.264 -15.644 108.265  1.00  0.00           C  
ATOM   4094  CD  ARG A 266     -54.532 -16.245 107.733  1.00  0.00           C  
ATOM   4095  NE  ARG A 266     -54.926 -17.438 108.475  1.00  0.00           N  
ATOM   4096  CZ  ARG A 266     -54.544 -18.699 108.184  1.00  0.00           C  
ATOM   4097  NH1 ARG A 266     -53.757 -18.935 107.149  1.00  0.00           N  
ATOM   4098  NH2 ARG A 266     -54.957 -19.705 108.936  1.00  0.00           N  
ATOM   4099  H   ARG A 266     -52.570 -12.023 106.505  1.00  0.00           H  
ATOM   4100  HA  ARG A 266     -54.836 -13.554 107.285  1.00  0.00           H  
ATOM   4101 1HB  ARG A 266     -52.778 -14.588 106.466  1.00  0.00           H  
ATOM   4102 2HB  ARG A 266     -51.910 -14.036 107.889  1.00  0.00           H  
ATOM   4103 1HG  ARG A 266     -52.466 -16.376 108.158  1.00  0.00           H  
ATOM   4104 2HG  ARG A 266     -53.415 -15.424 109.328  1.00  0.00           H  
ATOM   4105 1HD  ARG A 266     -55.339 -15.516 107.822  1.00  0.00           H  
ATOM   4106 2HD  ARG A 266     -54.401 -16.519 106.689  1.00  0.00           H  
ATOM   4107  HE  ARG A 266     -55.539 -17.293 109.303  1.00  0.00           H  
ATOM   4108 1HH1 ARG A 266     -53.439 -18.169 106.574  1.00  0.00           H  
ATOM   4109 2HH1 ARG A 266     -53.474 -19.880 106.934  1.00  0.00           H  
ATOM   4110 1HH2 ARG A 266     -55.561 -19.531 109.735  1.00  0.00           H  
ATOM   4111 2HH2 ARG A 266     -54.672 -20.644 108.721  1.00  0.00           H  
ATOM   4112  N   GLU A 267     -53.181 -12.169 109.810  1.00  0.00           N  
ATOM   4113  CA  GLU A 267     -53.370 -11.855 111.226  1.00  0.00           C  
ATOM   4114  C   GLU A 267     -54.706 -11.139 111.430  1.00  0.00           C  
ATOM   4115  O   GLU A 267     -55.474 -11.488 112.335  1.00  0.00           O  
ATOM   4116  CB  GLU A 267     -52.219 -11.008 111.781  1.00  0.00           C  
ATOM   4117  CG  GLU A 267     -52.369 -10.686 113.276  1.00  0.00           C  
ATOM   4118  CD  GLU A 267     -51.193  -9.932 113.886  1.00  0.00           C  
ATOM   4119  OE1 GLU A 267     -50.225  -9.686 113.207  1.00  0.00           O  
ATOM   4120  OE2 GLU A 267     -51.291  -9.592 115.049  1.00  0.00           O  
ATOM   4121  H   GLU A 267     -52.359 -11.830 109.306  1.00  0.00           H  
ATOM   4122  HA  GLU A 267     -53.401 -12.792 111.782  1.00  0.00           H  
ATOM   4123 1HB  GLU A 267     -51.273 -11.527 111.625  1.00  0.00           H  
ATOM   4124 2HB  GLU A 267     -52.168 -10.065 111.237  1.00  0.00           H  
ATOM   4125 1HG  GLU A 267     -53.267 -10.081 113.396  1.00  0.00           H  
ATOM   4126 2HG  GLU A 267     -52.522 -11.615 113.823  1.00  0.00           H  
ATOM   4127  N   PHE A 268     -55.013 -10.177 110.551  1.00  0.00           N  
ATOM   4128  CA  PHE A 268     -56.289  -9.473 110.613  1.00  0.00           C  
ATOM   4129  C   PHE A 268     -57.455 -10.443 110.526  1.00  0.00           C  
ATOM   4130  O   PHE A 268     -58.366 -10.414 111.365  1.00  0.00           O  
ATOM   4131  CB  PHE A 268     -56.428  -8.457 109.468  1.00  0.00           C  
ATOM   4132  CG  PHE A 268     -57.821  -7.872 109.373  1.00  0.00           C  
ATOM   4133  CD1 PHE A 268     -58.241  -6.832 110.187  1.00  0.00           C  
ATOM   4134  CD2 PHE A 268     -58.728  -8.408 108.463  1.00  0.00           C  
ATOM   4135  CE1 PHE A 268     -59.540  -6.346 110.090  1.00  0.00           C  
ATOM   4136  CE2 PHE A 268     -60.014  -7.930 108.367  1.00  0.00           C  
ATOM   4137  CZ  PHE A 268     -60.424  -6.900 109.182  1.00  0.00           C  
ATOM   4138  H   PHE A 268     -54.331  -9.926 109.833  1.00  0.00           H  
ATOM   4139  HA  PHE A 268     -56.346  -8.945 111.565  1.00  0.00           H  
ATOM   4140 1HB  PHE A 268     -55.718  -7.646 109.609  1.00  0.00           H  
ATOM   4141 2HB  PHE A 268     -56.197  -8.924 108.525  1.00  0.00           H  
ATOM   4142  HD1 PHE A 268     -57.547  -6.402 110.909  1.00  0.00           H  
ATOM   4143  HD2 PHE A 268     -58.403  -9.226 107.823  1.00  0.00           H  
ATOM   4144  HE1 PHE A 268     -59.864  -5.532 110.736  1.00  0.00           H  
ATOM   4145  HE2 PHE A 268     -60.708  -8.371 107.649  1.00  0.00           H  
ATOM   4146  HZ  PHE A 268     -61.442  -6.521 109.112  1.00  0.00           H  
ATOM   4147  N   LEU A 269     -57.420 -11.313 109.520  1.00  0.00           N  
ATOM   4148  CA  LEU A 269     -58.509 -12.238 109.281  1.00  0.00           C  
ATOM   4149  C   LEU A 269     -58.705 -13.198 110.445  1.00  0.00           C  
ATOM   4150  O   LEU A 269     -59.837 -13.539 110.786  1.00  0.00           O  
ATOM   4151  CB  LEU A 269     -58.239 -13.034 108.006  1.00  0.00           C  
ATOM   4152  CG  LEU A 269     -58.270 -12.228 106.699  1.00  0.00           C  
ATOM   4153  CD1 LEU A 269     -57.822 -13.121 105.567  1.00  0.00           C  
ATOM   4154  CD2 LEU A 269     -59.648 -11.683 106.469  1.00  0.00           C  
ATOM   4155  H   LEU A 269     -56.623 -11.302 108.883  1.00  0.00           H  
ATOM   4156  HA  LEU A 269     -59.420 -11.660 109.154  1.00  0.00           H  
ATOM   4157 1HB  LEU A 269     -57.253 -13.486 108.093  1.00  0.00           H  
ATOM   4158 2HB  LEU A 269     -58.976 -13.830 107.931  1.00  0.00           H  
ATOM   4159  HG  LEU A 269     -57.581 -11.400 106.766  1.00  0.00           H  
ATOM   4160 1HD1 LEU A 269     -57.825 -12.557 104.636  1.00  0.00           H  
ATOM   4161 2HD1 LEU A 269     -56.814 -13.480 105.770  1.00  0.00           H  
ATOM   4162 3HD1 LEU A 269     -58.499 -13.969 105.479  1.00  0.00           H  
ATOM   4163 1HD2 LEU A 269     -59.662 -11.105 105.547  1.00  0.00           H  
ATOM   4164 2HD2 LEU A 269     -60.361 -12.502 106.397  1.00  0.00           H  
ATOM   4165 3HD2 LEU A 269     -59.910 -11.042 107.300  1.00  0.00           H  
ATOM   4166  N   ASP A 270     -57.619 -13.623 111.091  1.00  0.00           N  
ATOM   4167  CA  ASP A 270     -57.792 -14.528 112.212  1.00  0.00           C  
ATOM   4168  C   ASP A 270     -58.368 -13.786 113.421  1.00  0.00           C  
ATOM   4169  O   ASP A 270     -59.340 -14.243 114.030  1.00  0.00           O  
ATOM   4170  CB  ASP A 270     -56.459 -15.167 112.627  1.00  0.00           C  
ATOM   4171  CG  ASP A 270     -55.877 -16.187 111.628  1.00  0.00           C  
ATOM   4172  OD1 ASP A 270     -56.547 -16.582 110.694  1.00  0.00           O  
ATOM   4173  OD2 ASP A 270     -54.761 -16.603 111.840  1.00  0.00           O  
ATOM   4174  H   ASP A 270     -56.689 -13.344 110.779  1.00  0.00           H  
ATOM   4175  HA  ASP A 270     -58.488 -15.314 111.922  1.00  0.00           H  
ATOM   4176 1HB  ASP A 270     -55.720 -14.368 112.749  1.00  0.00           H  
ATOM   4177 2HB  ASP A 270     -56.575 -15.650 113.594  1.00  0.00           H  
ATOM   4178  N   ARG A 271     -57.845 -12.591 113.720  1.00  0.00           N  
ATOM   4179  CA  ARG A 271     -58.319 -11.831 114.880  1.00  0.00           C  
ATOM   4180  C   ARG A 271     -59.788 -11.444 114.777  1.00  0.00           C  
ATOM   4181  O   ARG A 271     -60.511 -11.429 115.775  1.00  0.00           O  
ATOM   4182  CB  ARG A 271     -57.495 -10.568 115.091  1.00  0.00           C  
ATOM   4183  CG  ARG A 271     -56.077 -10.791 115.626  1.00  0.00           C  
ATOM   4184  CD  ARG A 271     -55.370  -9.499 115.858  1.00  0.00           C  
ATOM   4185  NE  ARG A 271     -54.005  -9.687 116.346  1.00  0.00           N  
ATOM   4186  CZ  ARG A 271     -53.654  -9.906 117.618  1.00  0.00           C  
ATOM   4187  NH1 ARG A 271     -54.556  -9.981 118.577  1.00  0.00           N  
ATOM   4188  NH2 ARG A 271     -52.377 -10.040 117.877  1.00  0.00           N  
ATOM   4189  H   ARG A 271     -57.074 -12.219 113.162  1.00  0.00           H  
ATOM   4190  HA  ARG A 271     -58.198 -12.459 115.761  1.00  0.00           H  
ATOM   4191 1HB  ARG A 271     -57.403 -10.044 114.135  1.00  0.00           H  
ATOM   4192 2HB  ARG A 271     -58.018  -9.905 115.778  1.00  0.00           H  
ATOM   4193 1HG  ARG A 271     -56.121 -11.338 116.567  1.00  0.00           H  
ATOM   4194 2HG  ARG A 271     -55.502 -11.367 114.899  1.00  0.00           H  
ATOM   4195 1HD  ARG A 271     -55.317  -8.955 114.914  1.00  0.00           H  
ATOM   4196 2HD  ARG A 271     -55.916  -8.908 116.588  1.00  0.00           H  
ATOM   4197  HE  ARG A 271     -53.224  -9.640 115.677  1.00  0.00           H  
ATOM   4198 1HH1 ARG A 271     -55.536  -9.873 118.357  1.00  0.00           H  
ATOM   4199 2HH1 ARG A 271     -54.267 -10.146 119.530  1.00  0.00           H  
ATOM   4200 1HH2 ARG A 271     -51.720  -9.963 117.086  1.00  0.00           H  
ATOM   4201 2HH2 ARG A 271     -52.053 -10.205 118.816  1.00  0.00           H  
ATOM   4202  N   ASN A 272     -60.228 -11.147 113.563  1.00  0.00           N  
ATOM   4203  CA  ASN A 272     -61.592 -10.734 113.296  1.00  0.00           C  
ATOM   4204  C   ASN A 272     -62.413 -11.853 112.669  1.00  0.00           C  
ATOM   4205  O   ASN A 272     -63.507 -11.600 112.159  1.00  0.00           O  
ATOM   4206  CB  ASN A 272     -61.551  -9.528 112.383  1.00  0.00           C  
ATOM   4207  CG  ASN A 272     -60.989  -8.330 113.063  1.00  0.00           C  
ATOM   4208  OD1 ASN A 272     -61.678  -7.598 113.787  1.00  0.00           O  
ATOM   4209  ND2 ASN A 272     -59.717  -8.147 112.888  1.00  0.00           N  
ATOM   4210  H   ASN A 272     -59.571 -11.161 112.779  1.00  0.00           H  
ATOM   4211  HA  ASN A 272     -62.066 -10.461 114.239  1.00  0.00           H  
ATOM   4212 1HB  ASN A 272     -60.938  -9.756 111.508  1.00  0.00           H  
ATOM   4213 2HB  ASN A 272     -62.555  -9.300 112.033  1.00  0.00           H  
ATOM   4214 1HD2 ASN A 272     -59.253  -7.378 113.323  1.00  0.00           H  
ATOM   4215 2HD2 ASN A 272     -59.201  -8.822 112.330  1.00  0.00           H  
ATOM   4216  N   GLY A 273     -61.920 -13.094 112.736  1.00  0.00           N  
ATOM   4217  CA  GLY A 273     -62.588 -14.219 112.093  1.00  0.00           C  
ATOM   4218  C   GLY A 273     -64.028 -14.422 112.544  1.00  0.00           C  
ATOM   4219  O   GLY A 273     -64.883 -14.796 111.737  1.00  0.00           O  
ATOM   4220  H   GLY A 273     -61.031 -13.281 113.203  1.00  0.00           H  
ATOM   4221 1HA  GLY A 273     -62.560 -14.074 111.014  1.00  0.00           H  
ATOM   4222 2HA  GLY A 273     -62.010 -15.122 112.292  1.00  0.00           H  
ATOM   4223  N   GLY A 274     -64.316 -14.156 113.820  1.00  0.00           N  
ATOM   4224  CA  GLY A 274     -65.671 -14.302 114.350  1.00  0.00           C  
ATOM   4225  C   GLY A 274     -66.642 -13.375 113.621  1.00  0.00           C  
ATOM   4226  O   GLY A 274     -67.693 -13.806 113.130  1.00  0.00           O  
ATOM   4227  H   GLY A 274     -63.568 -13.852 114.429  1.00  0.00           H  
ATOM   4228 1HA  GLY A 274     -65.996 -15.337 114.237  1.00  0.00           H  
ATOM   4229 2HA  GLY A 274     -65.673 -14.077 115.417  1.00  0.00           H  
ATOM   4230  N   VAL A 275     -66.282 -12.093 113.574  1.00  0.00           N  
ATOM   4231  CA  VAL A 275     -67.104 -11.067 112.949  1.00  0.00           C  
ATOM   4232  C   VAL A 275     -67.220 -11.269 111.457  1.00  0.00           C  
ATOM   4233  O   VAL A 275     -68.309 -11.166 110.894  1.00  0.00           O  
ATOM   4234  CB  VAL A 275     -66.510  -9.679 113.192  1.00  0.00           C  
ATOM   4235  CG1 VAL A 275     -67.288  -8.646 112.379  1.00  0.00           C  
ATOM   4236  CG2 VAL A 275     -66.547  -9.368 114.671  1.00  0.00           C  
ATOM   4237  H   VAL A 275     -65.396 -11.826 113.978  1.00  0.00           H  
ATOM   4238  HA  VAL A 275     -68.100 -11.108 113.388  1.00  0.00           H  
ATOM   4239  HB  VAL A 275     -65.474  -9.663 112.842  1.00  0.00           H  
ATOM   4240 1HG1 VAL A 275     -66.860  -7.659 112.535  1.00  0.00           H  
ATOM   4241 2HG1 VAL A 275     -67.235  -8.899 111.315  1.00  0.00           H  
ATOM   4242 3HG1 VAL A 275     -68.332  -8.643 112.692  1.00  0.00           H  
ATOM   4243 1HG2 VAL A 275     -66.114  -8.383 114.847  1.00  0.00           H  
ATOM   4244 2HG2 VAL A 275     -67.580  -9.381 115.020  1.00  0.00           H  
ATOM   4245 3HG2 VAL A 275     -65.971 -10.119 115.210  1.00  0.00           H  
ATOM   4246  N   LEU A 276     -66.098 -11.572 110.816  1.00  0.00           N  
ATOM   4247  CA  LEU A 276     -66.092 -11.752 109.380  1.00  0.00           C  
ATOM   4248  C   LEU A 276     -66.977 -12.931 109.001  1.00  0.00           C  
ATOM   4249  O   LEU A 276     -67.772 -12.839 108.063  1.00  0.00           O  
ATOM   4250  CB  LEU A 276     -64.651 -11.985 108.939  1.00  0.00           C  
ATOM   4251  CG  LEU A 276     -63.716 -10.758 109.109  1.00  0.00           C  
ATOM   4252  CD1 LEU A 276     -62.288 -11.187 108.890  1.00  0.00           C  
ATOM   4253  CD2 LEU A 276     -64.103  -9.679 108.132  1.00  0.00           C  
ATOM   4254  H   LEU A 276     -65.224 -11.660 111.334  1.00  0.00           H  
ATOM   4255  HA  LEU A 276     -66.482 -10.849 108.912  1.00  0.00           H  
ATOM   4256 1HB  LEU A 276     -64.237 -12.800 109.532  1.00  0.00           H  
ATOM   4257 2HB  LEU A 276     -64.646 -12.279 107.890  1.00  0.00           H  
ATOM   4258  HG  LEU A 276     -63.808 -10.369 110.115  1.00  0.00           H  
ATOM   4259 1HD1 LEU A 276     -61.631 -10.334 109.023  1.00  0.00           H  
ATOM   4260 2HD1 LEU A 276     -62.020 -11.962 109.614  1.00  0.00           H  
ATOM   4261 3HD1 LEU A 276     -62.186 -11.578 107.889  1.00  0.00           H  
ATOM   4262 1HD2 LEU A 276     -63.446  -8.819 108.263  1.00  0.00           H  
ATOM   4263 2HD2 LEU A 276     -64.010 -10.057 107.114  1.00  0.00           H  
ATOM   4264 3HD2 LEU A 276     -65.138  -9.379 108.316  1.00  0.00           H  
ATOM   4265  N   THR A 277     -66.920 -14.014 109.786  1.00  0.00           N  
ATOM   4266  CA  THR A 277     -67.756 -15.168 109.515  1.00  0.00           C  
ATOM   4267  C   THR A 277     -69.215 -14.784 109.653  1.00  0.00           C  
ATOM   4268  O   THR A 277     -70.027 -15.101 108.785  1.00  0.00           O  
ATOM   4269  CB  THR A 277     -67.461 -16.326 110.480  1.00  0.00           C  
ATOM   4270  OG1 THR A 277     -66.100 -16.748 110.333  1.00  0.00           O  
ATOM   4271  CG2 THR A 277     -68.394 -17.483 110.180  1.00  0.00           C  
ATOM   4272  H   THR A 277     -66.256 -14.069 110.559  1.00  0.00           H  
ATOM   4273  HA  THR A 277     -67.580 -15.502 108.493  1.00  0.00           H  
ATOM   4274  HB  THR A 277     -67.616 -15.990 111.507  1.00  0.00           H  
ATOM   4275  HG1 THR A 277     -65.515 -16.057 110.721  1.00  0.00           H  
ATOM   4276 1HG2 THR A 277     -68.192 -18.301 110.866  1.00  0.00           H  
ATOM   4277 2HG2 THR A 277     -69.432 -17.157 110.299  1.00  0.00           H  
ATOM   4278 3HG2 THR A 277     -68.241 -17.821 109.156  1.00  0.00           H  
ATOM   4279  N   HIS A 278     -69.541 -14.053 110.724  1.00  0.00           N  
ATOM   4280  CA  HIS A 278     -70.909 -13.626 110.966  1.00  0.00           C  
ATOM   4281  C   HIS A 278     -71.427 -12.796 109.795  1.00  0.00           C  
ATOM   4282  O   HIS A 278     -72.510 -13.073 109.266  1.00  0.00           O  
ATOM   4283  CB  HIS A 278     -71.002 -12.812 112.265  1.00  0.00           C  
ATOM   4284  CG  HIS A 278     -72.386 -12.347 112.584  1.00  0.00           C  
ATOM   4285  ND1 HIS A 278     -73.357 -13.186 113.102  1.00  0.00           N  
ATOM   4286  CD2 HIS A 278     -72.966 -11.136 112.444  1.00  0.00           C  
ATOM   4287  CE1 HIS A 278     -74.482 -12.508 113.263  1.00  0.00           C  
ATOM   4288  NE2 HIS A 278     -74.282 -11.261 112.858  1.00  0.00           N  
ATOM   4289  H   HIS A 278     -68.825 -13.818 111.413  1.00  0.00           H  
ATOM   4290  HA  HIS A 278     -71.550 -14.500 111.065  1.00  0.00           H  
ATOM   4291 1HB  HIS A 278     -70.630 -13.410 113.097  1.00  0.00           H  
ATOM   4292 2HB  HIS A 278     -70.364 -11.935 112.188  1.00  0.00           H  
ATOM   4293  HD1 HIS A 278     -73.248 -14.156 113.314  1.00  0.00           H  
ATOM   4294  HD2 HIS A 278     -72.591 -10.179 112.067  1.00  0.00           H  
ATOM   4295  HE1 HIS A 278     -75.373 -12.996 113.657  1.00  0.00           H  
ATOM   4296  N   ASP A 279     -70.658 -11.787 109.368  1.00  0.00           N  
ATOM   4297  CA  ASP A 279     -71.113 -10.949 108.267  1.00  0.00           C  
ATOM   4298  C   ASP A 279     -71.348 -11.776 107.004  1.00  0.00           C  
ATOM   4299  O   ASP A 279     -72.360 -11.594 106.320  1.00  0.00           O  
ATOM   4300  CB  ASP A 279     -70.091  -9.848 107.960  1.00  0.00           C  
ATOM   4301  CG  ASP A 279     -70.024  -8.720 109.018  1.00  0.00           C  
ATOM   4302  OD1 ASP A 279     -70.901  -8.640 109.852  1.00  0.00           O  
ATOM   4303  OD2 ASP A 279     -69.104  -7.932 108.952  1.00  0.00           O  
ATOM   4304  H   ASP A 279     -69.764 -11.601 109.825  1.00  0.00           H  
ATOM   4305  HA  ASP A 279     -72.056 -10.486 108.556  1.00  0.00           H  
ATOM   4306 1HB  ASP A 279     -69.099 -10.306 107.891  1.00  0.00           H  
ATOM   4307 2HB  ASP A 279     -70.314  -9.409 106.989  1.00  0.00           H  
ATOM   4308  N   ILE A 280     -70.464 -12.735 106.724  1.00  0.00           N  
ATOM   4309  CA  ILE A 280     -70.637 -13.571 105.546  1.00  0.00           C  
ATOM   4310  C   ILE A 280     -71.892 -14.414 105.668  1.00  0.00           C  
ATOM   4311  O   ILE A 280     -72.681 -14.492 104.723  1.00  0.00           O  
ATOM   4312  CB  ILE A 280     -69.424 -14.474 105.315  1.00  0.00           C  
ATOM   4313  CG1 ILE A 280     -68.213 -13.623 104.936  1.00  0.00           C  
ATOM   4314  CG2 ILE A 280     -69.747 -15.487 104.218  1.00  0.00           C  
ATOM   4315  CD1 ILE A 280     -66.910 -14.374 104.996  1.00  0.00           C  
ATOM   4316  H   ILE A 280     -69.639 -12.863 107.316  1.00  0.00           H  
ATOM   4317  HA  ILE A 280     -70.745 -12.924 104.678  1.00  0.00           H  
ATOM   4318  HB  ILE A 280     -69.182 -14.998 106.242  1.00  0.00           H  
ATOM   4319 1HG1 ILE A 280     -68.351 -13.250 103.924  1.00  0.00           H  
ATOM   4320 2HG1 ILE A 280     -68.157 -12.771 105.609  1.00  0.00           H  
ATOM   4321 1HG2 ILE A 280     -68.889 -16.136 104.059  1.00  0.00           H  
ATOM   4322 2HG2 ILE A 280     -70.605 -16.089 104.523  1.00  0.00           H  
ATOM   4323 3HG2 ILE A 280     -69.984 -14.962 103.292  1.00  0.00           H  
ATOM   4324 1HD1 ILE A 280     -66.096 -13.708 104.716  1.00  0.00           H  
ATOM   4325 2HD1 ILE A 280     -66.752 -14.732 106.017  1.00  0.00           H  
ATOM   4326 3HD1 ILE A 280     -66.940 -15.219 104.312  1.00  0.00           H  
ATOM   4327  N   ASP A 281     -72.098 -15.048 106.825  1.00  0.00           N  
ATOM   4328  CA  ASP A 281     -73.286 -15.865 106.990  1.00  0.00           C  
ATOM   4329  C   ASP A 281     -74.545 -15.031 106.802  1.00  0.00           C  
ATOM   4330  O   ASP A 281     -75.484 -15.467 106.140  1.00  0.00           O  
ATOM   4331  CB  ASP A 281     -73.317 -16.538 108.369  1.00  0.00           C  
ATOM   4332  CG  ASP A 281     -72.320 -17.711 108.548  1.00  0.00           C  
ATOM   4333  OD1 ASP A 281     -71.784 -18.185 107.570  1.00  0.00           O  
ATOM   4334  OD2 ASP A 281     -72.141 -18.144 109.669  1.00  0.00           O  
ATOM   4335  H   ASP A 281     -71.423 -14.959 107.585  1.00  0.00           H  
ATOM   4336  HA  ASP A 281     -73.275 -16.645 106.225  1.00  0.00           H  
ATOM   4337 1HB  ASP A 281     -73.089 -15.782 109.127  1.00  0.00           H  
ATOM   4338 2HB  ASP A 281     -74.325 -16.900 108.571  1.00  0.00           H  
ATOM   4339  N   ASN A 282     -74.553 -13.798 107.316  1.00  0.00           N  
ATOM   4340  CA  ASN A 282     -75.743 -12.974 107.156  1.00  0.00           C  
ATOM   4341  C   ASN A 282     -75.994 -12.683 105.678  1.00  0.00           C  
ATOM   4342  O   ASN A 282     -77.126 -12.780 105.194  1.00  0.00           O  
ATOM   4343  CB  ASN A 282     -75.596 -11.669 107.916  1.00  0.00           C  
ATOM   4344  CG  ASN A 282     -75.675 -11.828 109.410  1.00  0.00           C  
ATOM   4345  OD1 ASN A 282     -76.167 -12.829 109.946  1.00  0.00           O  
ATOM   4346  ND2 ASN A 282     -75.181 -10.832 110.095  1.00  0.00           N  
ATOM   4347  H   ASN A 282     -73.756 -13.458 107.855  1.00  0.00           H  
ATOM   4348  HA  ASN A 282     -76.605 -13.520 107.541  1.00  0.00           H  
ATOM   4349 1HB  ASN A 282     -74.632 -11.219 107.669  1.00  0.00           H  
ATOM   4350 2HB  ASN A 282     -76.371 -10.975 107.595  1.00  0.00           H  
ATOM   4351 1HD2 ASN A 282     -75.151 -10.864 111.109  1.00  0.00           H  
ATOM   4352 2HD2 ASN A 282     -74.788 -10.048 109.619  1.00  0.00           H  
ATOM   4353  N   LEU A 283     -74.929 -12.397 104.928  1.00  0.00           N  
ATOM   4354  CA  LEU A 283     -75.086 -12.109 103.512  1.00  0.00           C  
ATOM   4355  C   LEU A 283     -75.617 -13.321 102.757  1.00  0.00           C  
ATOM   4356  O   LEU A 283     -76.476 -13.186 101.874  1.00  0.00           O  
ATOM   4357  CB  LEU A 283     -73.741 -11.660 102.930  1.00  0.00           C  
ATOM   4358  CG  LEU A 283     -73.260 -10.290 103.417  1.00  0.00           C  
ATOM   4359  CD1 LEU A 283     -71.834 -10.051 102.944  1.00  0.00           C  
ATOM   4360  CD2 LEU A 283     -74.200  -9.225 102.891  1.00  0.00           C  
ATOM   4361  H   LEU A 283     -74.004 -12.334 105.361  1.00  0.00           H  
ATOM   4362  HA  LEU A 283     -75.802 -11.296 103.405  1.00  0.00           H  
ATOM   4363 1HB  LEU A 283     -72.984 -12.393 103.207  1.00  0.00           H  
ATOM   4364 2HB  LEU A 283     -73.815 -11.634 101.845  1.00  0.00           H  
ATOM   4365  HG  LEU A 283     -73.267 -10.265 104.501  1.00  0.00           H  
ATOM   4366 1HD1 LEU A 283     -71.493  -9.080 103.299  1.00  0.00           H  
ATOM   4367 2HD1 LEU A 283     -71.188 -10.833 103.347  1.00  0.00           H  
ATOM   4368 3HD1 LEU A 283     -71.800 -10.073 101.857  1.00  0.00           H  
ATOM   4369 1HD2 LEU A 283     -73.872  -8.247 103.241  1.00  0.00           H  
ATOM   4370 2HD2 LEU A 283     -74.199  -9.241 101.801  1.00  0.00           H  
ATOM   4371 3HD2 LEU A 283     -75.209  -9.422 103.256  1.00  0.00           H  
ATOM   4372  N   GLU A 284     -75.136 -14.515 103.118  1.00  0.00           N  
ATOM   4373  CA  GLU A 284     -75.593 -15.733 102.461  1.00  0.00           C  
ATOM   4374  C   GLU A 284     -77.057 -16.033 102.801  1.00  0.00           C  
ATOM   4375  O   GLU A 284     -77.826 -16.485 101.941  1.00  0.00           O  
ATOM   4376  CB  GLU A 284     -74.694 -16.914 102.850  1.00  0.00           C  
ATOM   4377  CG  GLU A 284     -73.253 -16.861 102.276  1.00  0.00           C  
ATOM   4378  CD  GLU A 284     -73.189 -16.961 100.765  1.00  0.00           C  
ATOM   4379  OE1 GLU A 284     -73.765 -17.877 100.225  1.00  0.00           O  
ATOM   4380  OE2 GLU A 284     -72.560 -16.126 100.153  1.00  0.00           O  
ATOM   4381  H   GLU A 284     -74.419 -14.567 103.845  1.00  0.00           H  
ATOM   4382  HA  GLU A 284     -75.517 -15.589 101.384  1.00  0.00           H  
ATOM   4383 1HB  GLU A 284     -74.607 -16.951 103.938  1.00  0.00           H  
ATOM   4384 2HB  GLU A 284     -75.156 -17.846 102.527  1.00  0.00           H  
ATOM   4385 1HG  GLU A 284     -72.800 -15.919 102.578  1.00  0.00           H  
ATOM   4386 2HG  GLU A 284     -72.669 -17.667 102.718  1.00  0.00           H  
ATOM   4387  N   GLN A 285     -77.466 -15.757 104.045  1.00  0.00           N  
ATOM   4388  CA  GLN A 285     -78.848 -16.004 104.456  1.00  0.00           C  
ATOM   4389  C   GLN A 285     -79.811 -15.085 103.716  1.00  0.00           C  
ATOM   4390  O   GLN A 285     -80.866 -15.527 103.244  1.00  0.00           O  
ATOM   4391  CB  GLN A 285     -78.985 -15.806 105.967  1.00  0.00           C  
ATOM   4392  CG  GLN A 285     -78.293 -16.880 106.794  1.00  0.00           C  
ATOM   4393  CD  GLN A 285     -78.260 -16.542 108.271  1.00  0.00           C  
ATOM   4394  OE1 GLN A 285     -78.489 -15.396 108.673  1.00  0.00           O  
ATOM   4395  NE2 GLN A 285     -77.969 -17.543 109.095  1.00  0.00           N  
ATOM   4396  H   GLN A 285     -76.794 -15.406 104.730  1.00  0.00           H  
ATOM   4397  HA  GLN A 285     -79.102 -17.033 104.211  1.00  0.00           H  
ATOM   4398 1HB  GLN A 285     -78.545 -14.846 106.241  1.00  0.00           H  
ATOM   4399 2HB  GLN A 285     -80.037 -15.776 106.241  1.00  0.00           H  
ATOM   4400 1HG  GLN A 285     -78.847 -17.809 106.676  1.00  0.00           H  
ATOM   4401 2HG  GLN A 285     -77.282 -17.016 106.440  1.00  0.00           H  
ATOM   4402 1HE2 GLN A 285     -77.928 -17.381 110.082  1.00  0.00           H  
ATOM   4403 2HE2 GLN A 285     -77.787 -18.455 108.728  1.00  0.00           H  
ATOM   4404  N   VAL A 286     -79.422 -13.817 103.569  1.00  0.00           N  
ATOM   4405  CA  VAL A 286     -80.248 -12.851 102.863  1.00  0.00           C  
ATOM   4406  C   VAL A 286     -80.296 -13.168 101.384  1.00  0.00           C  
ATOM   4407  O   VAL A 286     -81.371 -13.172 100.780  1.00  0.00           O  
ATOM   4408  CB  VAL A 286     -79.733 -11.422 103.069  1.00  0.00           C  
ATOM   4409  CG1 VAL A 286     -80.508 -10.473 102.169  1.00  0.00           C  
ATOM   4410  CG2 VAL A 286     -79.910 -11.028 104.530  1.00  0.00           C  
ATOM   4411  H   VAL A 286     -78.543 -13.510 103.993  1.00  0.00           H  
ATOM   4412  HA  VAL A 286     -81.259 -12.908 103.264  1.00  0.00           H  
ATOM   4413  HB  VAL A 286     -78.674 -11.375 102.798  1.00  0.00           H  
ATOM   4414 1HG1 VAL A 286     -80.142  -9.458 102.308  1.00  0.00           H  
ATOM   4415 2HG1 VAL A 286     -80.367 -10.772 101.132  1.00  0.00           H  
ATOM   4416 3HG1 VAL A 286     -81.567 -10.515 102.419  1.00  0.00           H  
ATOM   4417 1HG2 VAL A 286     -79.541 -10.016 104.681  1.00  0.00           H  
ATOM   4418 2HG2 VAL A 286     -80.965 -11.075 104.793  1.00  0.00           H  
ATOM   4419 3HG2 VAL A 286     -79.352 -11.714 105.162  1.00  0.00           H  
ATOM   4420  N   THR A 287     -79.139 -13.470 100.799  1.00  0.00           N  
ATOM   4421  CA  THR A 287     -79.082 -13.781  99.387  1.00  0.00           C  
ATOM   4422  C   THR A 287     -79.963 -14.981  99.088  1.00  0.00           C  
ATOM   4423  O   THR A 287     -80.743 -14.960  98.133  1.00  0.00           O  
ATOM   4424  CB  THR A 287     -77.642 -14.075  98.949  1.00  0.00           C  
ATOM   4425  OG1 THR A 287     -76.827 -12.916  99.185  1.00  0.00           O  
ATOM   4426  CG2 THR A 287     -77.615 -14.432  97.480  1.00  0.00           C  
ATOM   4427  H   THR A 287     -78.269 -13.458 101.331  1.00  0.00           H  
ATOM   4428  HA  THR A 287     -79.457 -12.928  98.824  1.00  0.00           H  
ATOM   4429  HB  THR A 287     -77.247 -14.908  99.534  1.00  0.00           H  
ATOM   4430  HG1 THR A 287     -76.736 -12.793 100.160  1.00  0.00           H  
ATOM   4431 1HG2 THR A 287     -76.592 -14.643  97.174  1.00  0.00           H  
ATOM   4432 2HG2 THR A 287     -78.230 -15.309  97.326  1.00  0.00           H  
ATOM   4433 3HG2 THR A 287     -78.007 -13.604  96.893  1.00  0.00           H  
ATOM   4434  N   THR A 288     -79.870 -16.018  99.925  1.00  0.00           N  
ATOM   4435  CA  THR A 288     -80.667 -17.211  99.731  1.00  0.00           C  
ATOM   4436  C   THR A 288     -82.148 -16.875  99.793  1.00  0.00           C  
ATOM   4437  O   THR A 288     -82.920 -17.314  98.936  1.00  0.00           O  
ATOM   4438  CB  THR A 288     -80.355 -18.268 100.800  1.00  0.00           C  
ATOM   4439  OG1 THR A 288     -78.974 -18.650 100.710  1.00  0.00           O  
ATOM   4440  CG2 THR A 288     -81.245 -19.488 100.594  1.00  0.00           C  
ATOM   4441  H   THR A 288     -79.209 -15.997 100.701  1.00  0.00           H  
ATOM   4442  HA  THR A 288     -80.446 -17.623  98.748  1.00  0.00           H  
ATOM   4443  HB  THR A 288     -80.538 -17.845 101.790  1.00  0.00           H  
ATOM   4444  HG1 THR A 288     -78.416 -17.898 101.028  1.00  0.00           H  
ATOM   4445 1HG2 THR A 288     -81.021 -20.232 101.358  1.00  0.00           H  
ATOM   4446 2HG2 THR A 288     -82.293 -19.191 100.672  1.00  0.00           H  
ATOM   4447 3HG2 THR A 288     -81.061 -19.912  99.609  1.00  0.00           H  
ATOM   4448  N   ALA A 289     -82.554 -16.082 100.795  1.00  0.00           N  
ATOM   4449  CA  ALA A 289     -83.953 -15.702 100.928  1.00  0.00           C  
ATOM   4450  C   ALA A 289     -84.441 -14.952  99.694  1.00  0.00           C  
ATOM   4451  O   ALA A 289     -85.561 -15.150  99.249  1.00  0.00           O  
ATOM   4452  CB  ALA A 289     -84.144 -14.833 102.155  1.00  0.00           C  
ATOM   4453  H   ALA A 289     -81.884 -15.755 101.495  1.00  0.00           H  
ATOM   4454  HA  ALA A 289     -84.542 -16.612 101.029  1.00  0.00           H  
ATOM   4455 1HB  ALA A 289     -85.195 -14.574 102.260  1.00  0.00           H  
ATOM   4456 2HB  ALA A 289     -83.809 -15.376 103.039  1.00  0.00           H  
ATOM   4457 3HB  ALA A 289     -83.552 -13.925 102.043  1.00  0.00           H  
ATOM   4458  N   ILE A 290     -83.601 -14.107  99.114  1.00  0.00           N  
ATOM   4459  CA  ILE A 290     -84.004 -13.390  97.915  1.00  0.00           C  
ATOM   4460  C   ILE A 290     -84.167 -14.328  96.725  1.00  0.00           C  
ATOM   4461  O   ILE A 290     -85.137 -14.225  95.973  1.00  0.00           O  
ATOM   4462  CB  ILE A 290     -82.993 -12.292  97.557  1.00  0.00           C  
ATOM   4463  CG1 ILE A 290     -83.025 -11.191  98.624  1.00  0.00           C  
ATOM   4464  CG2 ILE A 290     -83.286 -11.735  96.162  1.00  0.00           C  
ATOM   4465  CD1 ILE A 290     -81.879 -10.230  98.515  1.00  0.00           C  
ATOM   4466  H   ILE A 290     -82.682 -13.942  99.526  1.00  0.00           H  
ATOM   4467  HA  ILE A 290     -84.967 -12.922  98.108  1.00  0.00           H  
ATOM   4468  HB  ILE A 290     -81.990 -12.721  97.569  1.00  0.00           H  
ATOM   4469 1HG1 ILE A 290     -83.953 -10.636  98.531  1.00  0.00           H  
ATOM   4470 2HG1 ILE A 290     -82.997 -11.653  99.609  1.00  0.00           H  
ATOM   4471 1HG2 ILE A 290     -82.550 -10.971  95.920  1.00  0.00           H  
ATOM   4472 2HG2 ILE A 290     -83.228 -12.537  95.430  1.00  0.00           H  
ATOM   4473 3HG2 ILE A 290     -84.282 -11.299  96.144  1.00  0.00           H  
ATOM   4474 1HD1 ILE A 290     -81.959  -9.480  99.300  1.00  0.00           H  
ATOM   4475 2HD1 ILE A 290     -80.941 -10.777  98.630  1.00  0.00           H  
ATOM   4476 3HD1 ILE A 290     -81.901  -9.744  97.543  1.00  0.00           H  
ATOM   4477  N   LEU A 291     -83.194 -15.222  96.537  1.00  0.00           N  
ATOM   4478  CA  LEU A 291     -83.187 -16.147  95.412  1.00  0.00           C  
ATOM   4479  C   LEU A 291     -84.269 -17.235  95.439  1.00  0.00           C  
ATOM   4480  O   LEU A 291     -84.796 -17.601  94.387  1.00  0.00           O  
ATOM   4481  CB  LEU A 291     -81.819 -16.824  95.326  1.00  0.00           C  
ATOM   4482  CG  LEU A 291     -80.649 -15.907  94.949  1.00  0.00           C  
ATOM   4483  CD1 LEU A 291     -79.358 -16.698  95.042  1.00  0.00           C  
ATOM   4484  CD2 LEU A 291     -80.861 -15.346  93.561  1.00  0.00           C  
ATOM   4485  H   LEU A 291     -82.419 -15.247  97.201  1.00  0.00           H  
ATOM   4486  HA  LEU A 291     -83.337 -15.558  94.509  1.00  0.00           H  
ATOM   4487 1HB  LEU A 291     -81.596 -17.254  96.304  1.00  0.00           H  
ATOM   4488 2HB  LEU A 291     -81.872 -17.631  94.597  1.00  0.00           H  
ATOM   4489  HG  LEU A 291     -80.591 -15.082  95.658  1.00  0.00           H  
ATOM   4490 1HD1 LEU A 291     -78.518 -16.052  94.793  1.00  0.00           H  
ATOM   4491 2HD1 LEU A 291     -79.240 -17.077  96.057  1.00  0.00           H  
ATOM   4492 3HD1 LEU A 291     -79.392 -17.534  94.345  1.00  0.00           H  
ATOM   4493 1HD2 LEU A 291     -80.026 -14.691  93.308  1.00  0.00           H  
ATOM   4494 2HD2 LEU A 291     -80.916 -16.162  92.841  1.00  0.00           H  
ATOM   4495 3HD2 LEU A 291     -81.790 -14.775  93.538  1.00  0.00           H  
ATOM   4496  N   GLN A 292     -84.612 -17.761  96.617  1.00  0.00           N  
ATOM   4497  CA  GLN A 292     -85.603 -18.836  96.680  1.00  0.00           C  
ATOM   4498  C   GLN A 292     -86.916 -18.376  96.011  1.00  0.00           C  
ATOM   4499  O   GLN A 292     -87.440 -17.327  96.379  1.00  0.00           O  
ATOM   4500  CB  GLN A 292     -85.876 -19.248  98.131  1.00  0.00           C  
ATOM   4501  CG  GLN A 292     -86.858 -20.422  98.268  1.00  0.00           C  
ATOM   4502  CD  GLN A 292     -87.159 -20.801  99.706  1.00  0.00           C  
ATOM   4503  OE1 GLN A 292     -86.779 -20.108 100.652  1.00  0.00           O  
ATOM   4504  NE2 GLN A 292     -87.850 -21.916  99.879  1.00  0.00           N  
ATOM   4505  H   GLN A 292     -84.147 -17.441  97.469  1.00  0.00           H  
ATOM   4506  HA  GLN A 292     -85.179 -19.693  96.182  1.00  0.00           H  
ATOM   4507 1HB  GLN A 292     -84.931 -19.547  98.593  1.00  0.00           H  
ATOM   4508 2HB  GLN A 292     -86.233 -18.404  98.693  1.00  0.00           H  
ATOM   4509 1HG  GLN A 292     -87.791 -20.177  97.780  1.00  0.00           H  
ATOM   4510 2HG  GLN A 292     -86.414 -21.291  97.789  1.00  0.00           H  
ATOM   4511 1HE2 GLN A 292     -88.085 -22.224 100.804  1.00  0.00           H  
ATOM   4512 2HE2 GLN A 292     -88.146 -22.451  99.088  1.00  0.00           H  
ATOM   4513  N   PRO A 293     -87.495 -19.147  95.060  1.00  0.00           N  
ATOM   4514  CA  PRO A 293     -88.717 -18.828  94.328  1.00  0.00           C  
ATOM   4515  C   PRO A 293     -89.910 -18.371  95.164  1.00  0.00           C  
ATOM   4516  O   PRO A 293     -90.640 -17.485  94.737  1.00  0.00           O  
ATOM   4517  CB  PRO A 293     -89.036 -20.161  93.653  1.00  0.00           C  
ATOM   4518  CG  PRO A 293     -87.688 -20.790  93.419  1.00  0.00           C  
ATOM   4519  CD  PRO A 293     -86.872 -20.427  94.633  1.00  0.00           C  
ATOM   4520  HA  PRO A 293     -88.477 -18.074  93.566  1.00  0.00           H  
ATOM   4521 1HB  PRO A 293     -89.684 -20.762  94.307  1.00  0.00           H  
ATOM   4522 2HB  PRO A 293     -89.597 -19.985  92.722  1.00  0.00           H  
ATOM   4523 1HG  PRO A 293     -87.791 -21.876  93.283  1.00  0.00           H  
ATOM   4524 2HG  PRO A 293     -87.250 -20.393  92.491  1.00  0.00           H  
ATOM   4525 1HD  PRO A 293     -86.951 -21.198  95.409  1.00  0.00           H  
ATOM   4526 2HD  PRO A 293     -85.840 -20.271  94.278  1.00  0.00           H  
ATOM   4527  N   GLU A 294     -90.096 -18.916  96.361  1.00  0.00           N  
ATOM   4528  CA  GLU A 294     -91.244 -18.496  97.161  1.00  0.00           C  
ATOM   4529  C   GLU A 294     -91.144 -17.014  97.595  1.00  0.00           C  
ATOM   4530  O   GLU A 294     -91.972 -16.203  97.158  1.00  0.00           O  
ATOM   4531  CB  GLU A 294     -91.489 -19.480  98.319  1.00  0.00           C  
ATOM   4532  CG  GLU A 294     -92.628 -19.104  99.253  1.00  0.00           C  
ATOM   4533  CD  GLU A 294     -92.834 -20.117 100.350  1.00  0.00           C  
ATOM   4534  OE1 GLU A 294     -92.128 -21.099 100.367  1.00  0.00           O  
ATOM   4535  OE2 GLU A 294     -93.692 -19.905 101.174  1.00  0.00           O  
ATOM   4536  H   GLU A 294     -89.475 -19.631  96.703  1.00  0.00           H  
ATOM   4537  HA  GLU A 294     -92.127 -18.571  96.524  1.00  0.00           H  
ATOM   4538 1HB  GLU A 294     -91.791 -20.425  97.877  1.00  0.00           H  
ATOM   4539 2HB  GLU A 294     -90.602 -19.712  98.875  1.00  0.00           H  
ATOM   4540 1HG  GLU A 294     -92.417 -18.137  99.708  1.00  0.00           H  
ATOM   4541 2HG  GLU A 294     -93.538 -19.010  98.667  1.00  0.00           H  
ATOM   4542  N   PRO A 295     -90.168 -16.594  98.429  1.00  0.00           N  
ATOM   4543  CA  PRO A 295     -89.983 -15.206  98.779  1.00  0.00           C  
ATOM   4544  C   PRO A 295     -89.641 -14.361  97.555  1.00  0.00           C  
ATOM   4545  O   PRO A 295     -89.964 -13.172  97.542  1.00  0.00           O  
ATOM   4546  CB  PRO A 295     -88.843 -15.261  99.798  1.00  0.00           C  
ATOM   4547  CG  PRO A 295     -88.167 -16.566  99.523  1.00  0.00           C  
ATOM   4548  CD  PRO A 295     -89.247 -17.493  99.108  1.00  0.00           C  
ATOM   4549  HA  PRO A 295     -90.904 -14.843  99.249  1.00  0.00           H  
ATOM   4550 1HB  PRO A 295     -88.164 -14.409  99.649  1.00  0.00           H  
ATOM   4551 2HB  PRO A 295     -89.238 -15.194 100.819  1.00  0.00           H  
ATOM   4552 1HG  PRO A 295     -87.460 -16.425  98.702  1.00  0.00           H  
ATOM   4553 2HG  PRO A 295     -87.578 -16.911 100.388  1.00  0.00           H  
ATOM   4554 1HD  PRO A 295     -88.821 -18.213  98.448  1.00  0.00           H  
ATOM   4555 2HD  PRO A 295     -89.720 -17.943  99.992  1.00  0.00           H  
ATOM   4556  N   ARG A 296     -89.084 -14.965  96.486  1.00  0.00           N  
ATOM   4557  CA  ARG A 296     -88.794 -14.173  95.300  1.00  0.00           C  
ATOM   4558  C   ARG A 296     -90.100 -13.716  94.666  1.00  0.00           C  
ATOM   4559  O   ARG A 296     -90.240 -12.544  94.320  1.00  0.00           O  
ATOM   4560  CB  ARG A 296     -87.980 -14.939  94.275  1.00  0.00           C  
ATOM   4561  CG  ARG A 296     -87.668 -14.130  93.024  1.00  0.00           C  
ATOM   4562  CD  ARG A 296     -86.798 -12.942  93.334  1.00  0.00           C  
ATOM   4563  NE  ARG A 296     -86.591 -12.074  92.168  1.00  0.00           N  
ATOM   4564  CZ  ARG A 296     -85.613 -12.191  91.254  1.00  0.00           C  
ATOM   4565  NH1 ARG A 296     -84.708 -13.146  91.328  1.00  0.00           N  
ATOM   4566  NH2 ARG A 296     -85.587 -11.315  90.273  1.00  0.00           N  
ATOM   4567  H   ARG A 296     -88.790 -15.943  96.497  1.00  0.00           H  
ATOM   4568  HA  ARG A 296     -88.216 -13.301  95.601  1.00  0.00           H  
ATOM   4569 1HB  ARG A 296     -87.048 -15.294  94.713  1.00  0.00           H  
ATOM   4570 2HB  ARG A 296     -88.542 -15.804  93.964  1.00  0.00           H  
ATOM   4571 1HG  ARG A 296     -87.150 -14.763  92.309  1.00  0.00           H  
ATOM   4572 2HG  ARG A 296     -88.604 -13.772  92.586  1.00  0.00           H  
ATOM   4573 1HD  ARG A 296     -87.264 -12.348  94.121  1.00  0.00           H  
ATOM   4574 2HD  ARG A 296     -85.824 -13.290  93.676  1.00  0.00           H  
ATOM   4575  HE  ARG A 296     -87.251 -11.298  92.012  1.00  0.00           H  
ATOM   4576 1HH1 ARG A 296     -84.741 -13.816  92.083  1.00  0.00           H  
ATOM   4577 2HH1 ARG A 296     -83.985 -13.208  90.625  1.00  0.00           H  
ATOM   4578 1HH2 ARG A 296     -86.317 -10.586  90.256  1.00  0.00           H  
ATOM   4579 2HH2 ARG A 296     -84.875 -11.357  89.564  1.00  0.00           H  
ATOM   4580  N   ASP A 297     -91.092 -14.617  94.553  1.00  0.00           N  
ATOM   4581  CA  ASP A 297     -92.384 -14.213  93.998  1.00  0.00           C  
ATOM   4582  C   ASP A 297     -92.984 -13.129  94.884  1.00  0.00           C  
ATOM   4583  O   ASP A 297     -93.605 -12.174  94.403  1.00  0.00           O  
ATOM   4584  CB  ASP A 297     -93.352 -15.398  93.859  1.00  0.00           C  
ATOM   4585  CG  ASP A 297     -93.029 -16.366  92.681  1.00  0.00           C  
ATOM   4586  OD1 ASP A 297     -92.224 -16.023  91.837  1.00  0.00           O  
ATOM   4587  OD2 ASP A 297     -93.636 -17.418  92.619  1.00  0.00           O  
ATOM   4588  H   ASP A 297     -90.948 -15.589  94.831  1.00  0.00           H  
ATOM   4589  HA  ASP A 297     -92.219 -13.794  93.006  1.00  0.00           H  
ATOM   4590 1HB  ASP A 297     -93.323 -15.981  94.786  1.00  0.00           H  
ATOM   4591 2HB  ASP A 297     -94.368 -15.026  93.742  1.00  0.00           H  
ATOM   4592  N   GLY A 298     -92.761 -13.252  96.193  1.00  0.00           N  
ATOM   4593  CA  GLY A 298     -93.218 -12.249  97.144  1.00  0.00           C  
ATOM   4594  C   GLY A 298     -92.624 -10.880  96.790  1.00  0.00           C  
ATOM   4595  O   GLY A 298     -93.353  -9.890  96.645  1.00  0.00           O  
ATOM   4596  H   GLY A 298     -92.274 -14.085  96.535  1.00  0.00           H  
ATOM   4597 1HA  GLY A 298     -94.307 -12.201  97.138  1.00  0.00           H  
ATOM   4598 2HA  GLY A 298     -92.902 -12.539  98.146  1.00  0.00           H  
ATOM   4599  N   LEU A 299     -91.299 -10.831  96.638  1.00  0.00           N  
ATOM   4600  CA  LEU A 299     -90.601  -9.590  96.319  1.00  0.00           C  
ATOM   4601  C   LEU A 299     -91.035  -9.017  94.971  1.00  0.00           C  
ATOM   4602  O   LEU A 299     -91.262  -7.805  94.858  1.00  0.00           O  
ATOM   4603  CB  LEU A 299     -89.087  -9.855  96.283  1.00  0.00           C  
ATOM   4604  CG  LEU A 299     -88.425 -10.174  97.642  1.00  0.00           C  
ATOM   4605  CD1 LEU A 299     -86.971 -10.628  97.417  1.00  0.00           C  
ATOM   4606  CD2 LEU A 299     -88.481  -8.943  98.525  1.00  0.00           C  
ATOM   4607  H   LEU A 299     -90.764 -11.688  96.776  1.00  0.00           H  
ATOM   4608  HA  LEU A 299     -90.823  -8.862  97.096  1.00  0.00           H  
ATOM   4609 1HB  LEU A 299     -88.909 -10.707  95.629  1.00  0.00           H  
ATOM   4610 2HB  LEU A 299     -88.589  -8.988  95.855  1.00  0.00           H  
ATOM   4611  HG  LEU A 299     -88.961 -10.986  98.126  1.00  0.00           H  
ATOM   4612 1HD1 LEU A 299     -86.515 -10.861  98.377  1.00  0.00           H  
ATOM   4613 2HD1 LEU A 299     -86.960 -11.521  96.788  1.00  0.00           H  
ATOM   4614 3HD1 LEU A 299     -86.409  -9.835  96.931  1.00  0.00           H  
ATOM   4615 1HD2 LEU A 299     -88.024  -9.166  99.489  1.00  0.00           H  
ATOM   4616 2HD2 LEU A 299     -87.943  -8.124  98.048  1.00  0.00           H  
ATOM   4617 3HD2 LEU A 299     -89.522  -8.653  98.676  1.00  0.00           H  
ATOM   4618  N   GLU A 300     -91.213  -9.883  93.968  1.00  0.00           N  
ATOM   4619  CA  GLU A 300     -91.620  -9.416  92.648  1.00  0.00           C  
ATOM   4620  C   GLU A 300     -93.026  -8.837  92.712  1.00  0.00           C  
ATOM   4621  O   GLU A 300     -93.303  -7.797  92.105  1.00  0.00           O  
ATOM   4622  CB  GLU A 300     -91.558 -10.556  91.627  1.00  0.00           C  
ATOM   4623  CG  GLU A 300     -90.133 -11.054  91.270  1.00  0.00           C  
ATOM   4624  CD  GLU A 300     -89.280 -10.061  90.514  1.00  0.00           C  
ATOM   4625  OE1 GLU A 300     -89.740  -9.552  89.520  1.00  0.00           O  
ATOM   4626  OE2 GLU A 300     -88.144  -9.852  90.906  1.00  0.00           O  
ATOM   4627  H   GLU A 300     -91.023 -10.874  94.119  1.00  0.00           H  
ATOM   4628  HA  GLU A 300     -90.942  -8.628  92.334  1.00  0.00           H  
ATOM   4629 1HB  GLU A 300     -92.111 -11.412  92.018  1.00  0.00           H  
ATOM   4630 2HB  GLU A 300     -92.049 -10.244  90.703  1.00  0.00           H  
ATOM   4631 1HG  GLU A 300     -89.623 -11.293  92.198  1.00  0.00           H  
ATOM   4632 2HG  GLU A 300     -90.216 -11.975  90.694  1.00  0.00           H  
ATOM   4633  N   THR A 301     -93.888  -9.460  93.518  1.00  0.00           N  
ATOM   4634  CA  THR A 301     -95.244  -8.985  93.678  1.00  0.00           C  
ATOM   4635  C   THR A 301     -95.199  -7.597  94.283  1.00  0.00           C  
ATOM   4636  O   THR A 301     -95.909  -6.705  93.823  1.00  0.00           O  
ATOM   4637  CB  THR A 301     -96.081  -9.921  94.567  1.00  0.00           C  
ATOM   4638  OG1 THR A 301     -96.142 -11.225  93.963  1.00  0.00           O  
ATOM   4639  CG2 THR A 301     -97.491  -9.361  94.721  1.00  0.00           C  
ATOM   4640  H   THR A 301     -93.612 -10.318  93.996  1.00  0.00           H  
ATOM   4641  HA  THR A 301     -95.713  -8.920  92.696  1.00  0.00           H  
ATOM   4642  HB  THR A 301     -95.617 -10.007  95.546  1.00  0.00           H  
ATOM   4643  HG1 THR A 301     -95.233 -11.612  93.963  1.00  0.00           H  
ATOM   4644 1HG2 THR A 301     -98.079 -10.027  95.351  1.00  0.00           H  
ATOM   4645 2HG2 THR A 301     -97.439  -8.374  95.182  1.00  0.00           H  
ATOM   4646 3HG2 THR A 301     -97.958  -9.279  93.742  1.00  0.00           H  
ATOM   4647  N   GLY A 302     -94.350  -7.406  95.301  1.00  0.00           N  
ATOM   4648  CA  GLY A 302     -94.205  -6.105  95.942  1.00  0.00           C  
ATOM   4649  C   GLY A 302     -93.761  -5.029  94.942  1.00  0.00           C  
ATOM   4650  O   GLY A 302     -94.270  -3.900  94.968  1.00  0.00           O  
ATOM   4651  H   GLY A 302     -93.808  -8.201  95.646  1.00  0.00           H  
ATOM   4652 1HA  GLY A 302     -95.147  -5.818  96.407  1.00  0.00           H  
ATOM   4653 2HA  GLY A 302     -93.466  -6.188  96.737  1.00  0.00           H  
ATOM   4654  N   LEU A 303     -92.850  -5.389  94.024  1.00  0.00           N  
ATOM   4655  CA  LEU A 303     -92.388  -4.436  93.015  1.00  0.00           C  
ATOM   4656  C   LEU A 303     -93.530  -4.015  92.111  1.00  0.00           C  
ATOM   4657  O   LEU A 303     -93.625  -2.856  91.727  1.00  0.00           O  
ATOM   4658  CB  LEU A 303     -91.278  -5.036  92.135  1.00  0.00           C  
ATOM   4659  CG  LEU A 303     -89.933  -5.281  92.808  1.00  0.00           C  
ATOM   4660  CD1 LEU A 303     -89.021  -6.042  91.854  1.00  0.00           C  
ATOM   4661  CD2 LEU A 303     -89.315  -3.946  93.185  1.00  0.00           C  
ATOM   4662  H   LEU A 303     -92.445  -6.326  94.066  1.00  0.00           H  
ATOM   4663  HA  LEU A 303     -92.004  -3.553  93.521  1.00  0.00           H  
ATOM   4664 1HB  LEU A 303     -91.623  -5.988  91.738  1.00  0.00           H  
ATOM   4665 2HB  LEU A 303     -91.109  -4.365  91.289  1.00  0.00           H  
ATOM   4666  HG  LEU A 303     -90.077  -5.887  93.701  1.00  0.00           H  
ATOM   4667 1HD1 LEU A 303     -88.062  -6.225  92.332  1.00  0.00           H  
ATOM   4668 2HD1 LEU A 303     -89.472  -6.994  91.584  1.00  0.00           H  
ATOM   4669 3HD1 LEU A 303     -88.871  -5.456  90.965  1.00  0.00           H  
ATOM   4670 1HD2 LEU A 303     -88.355  -4.116  93.670  1.00  0.00           H  
ATOM   4671 2HD2 LEU A 303     -89.167  -3.340  92.288  1.00  0.00           H  
ATOM   4672 3HD2 LEU A 303     -89.982  -3.422  93.871  1.00  0.00           H  
ATOM   4673  N   HIS A 304     -94.405  -4.955  91.774  1.00  0.00           N  
ATOM   4674  CA  HIS A 304     -95.531  -4.661  90.897  1.00  0.00           C  
ATOM   4675  C   HIS A 304     -96.644  -3.910  91.645  1.00  0.00           C  
ATOM   4676  O   HIS A 304     -97.291  -3.004  91.106  1.00  0.00           O  
ATOM   4677  CB  HIS A 304     -96.067  -5.969  90.311  1.00  0.00           C  
ATOM   4678  CG  HIS A 304     -95.055  -6.665  89.447  1.00  0.00           C  
ATOM   4679  ND1 HIS A 304     -95.154  -8.002  89.106  1.00  0.00           N  
ATOM   4680  CD2 HIS A 304     -93.908  -6.219  88.883  1.00  0.00           C  
ATOM   4681  CE1 HIS A 304     -94.109  -8.338  88.368  1.00  0.00           C  
ATOM   4682  NE2 HIS A 304     -93.344  -7.277  88.226  1.00  0.00           N  
ATOM   4683  H   HIS A 304     -94.259  -5.909  92.109  1.00  0.00           H  
ATOM   4684  HA  HIS A 304     -95.197  -4.031  90.072  1.00  0.00           H  
ATOM   4685 1HB  HIS A 304     -96.353  -6.644  91.121  1.00  0.00           H  
ATOM   4686 2HB  HIS A 304     -96.957  -5.771  89.709  1.00  0.00           H  
ATOM   4687  HD2 HIS A 304     -93.501  -5.214  88.947  1.00  0.00           H  
ATOM   4688  HE1 HIS A 304     -93.910  -9.323  87.949  1.00  0.00           H  
ATOM   4689  HE2 HIS A 304     -92.470  -7.248  87.708  1.00  0.00           H  
ATOM   4690  N   ALA A 305     -96.882  -4.302  92.894  1.00  0.00           N  
ATOM   4691  CA  ALA A 305     -97.932  -3.705  93.703  1.00  0.00           C  
ATOM   4692  C   ALA A 305     -97.676  -2.240  94.057  1.00  0.00           C  
ATOM   4693  O   ALA A 305     -98.588  -1.414  93.946  1.00  0.00           O  
ATOM   4694  CB  ALA A 305     -98.099  -4.502  94.981  1.00  0.00           C  
ATOM   4695  H   ALA A 305     -96.329  -5.053  93.291  1.00  0.00           H  
ATOM   4696  HA  ALA A 305     -98.856  -3.755  93.131  1.00  0.00           H  
ATOM   4697 1HB  ALA A 305     -98.915  -4.086  95.567  1.00  0.00           H  
ATOM   4698 2HB  ALA A 305     -98.318  -5.541  94.733  1.00  0.00           H  
ATOM   4699 3HB  ALA A 305     -97.174  -4.453  95.551  1.00  0.00           H  
ATOM   4700  N   TYR A 306     -96.436  -1.886  94.435  1.00  0.00           N  
ATOM   4701  CA  TYR A 306     -96.190  -0.500  94.835  1.00  0.00           C  
ATOM   4702  C   TYR A 306     -96.647   0.531  93.799  1.00  0.00           C  
ATOM   4703  O   TYR A 306     -97.413   1.410  94.177  1.00  0.00           O  
ATOM   4704  CB  TYR A 306     -94.743  -0.236  95.285  1.00  0.00           C  
ATOM   4705  CG  TYR A 306     -94.491   1.267  95.530  1.00  0.00           C  
ATOM   4706  CD1 TYR A 306     -94.851   1.835  96.741  1.00  0.00           C  
ATOM   4707  CD2 TYR A 306     -93.937   2.077  94.529  1.00  0.00           C  
ATOM   4708  CE1 TYR A 306     -94.646   3.186  96.963  1.00  0.00           C  
ATOM   4709  CE2 TYR A 306     -93.748   3.426  94.761  1.00  0.00           C  
ATOM   4710  CZ  TYR A 306     -94.097   3.973  95.974  1.00  0.00           C  
ATOM   4711  OH  TYR A 306     -93.897   5.298  96.207  1.00  0.00           O  
ATOM   4712  H   TYR A 306     -95.689  -2.582  94.499  1.00  0.00           H  
ATOM   4713  HA  TYR A 306     -96.798  -0.319  95.721  1.00  0.00           H  
ATOM   4714 1HB  TYR A 306     -94.590  -0.749  96.242  1.00  0.00           H  
ATOM   4715 2HB  TYR A 306     -94.002  -0.634  94.630  1.00  0.00           H  
ATOM   4716  HD1 TYR A 306     -95.289   1.214  97.527  1.00  0.00           H  
ATOM   4717  HD2 TYR A 306     -93.658   1.654  93.566  1.00  0.00           H  
ATOM   4718  HE1 TYR A 306     -94.919   3.625  97.920  1.00  0.00           H  
ATOM   4719  HE2 TYR A 306     -93.318   4.059  93.989  1.00  0.00           H  
ATOM   4720  HH  TYR A 306     -94.079   5.493  97.130  1.00  0.00           H  
ATOM   4721  N   PRO A 307     -96.228   0.473  92.512  1.00  0.00           N  
ATOM   4722  CA  PRO A 307     -96.635   1.333  91.419  1.00  0.00           C  
ATOM   4723  C   PRO A 307     -98.127   1.497  91.275  1.00  0.00           C  
ATOM   4724  O   PRO A 307     -98.611   2.541  90.852  1.00  0.00           O  
ATOM   4725  CB  PRO A 307     -96.104   0.576  90.224  1.00  0.00           C  
ATOM   4726  CG  PRO A 307     -94.940  -0.097  90.729  1.00  0.00           C  
ATOM   4727  CD  PRO A 307     -95.259  -0.506  92.085  1.00  0.00           C  
ATOM   4728  HA  PRO A 307     -96.127   2.302  91.505  1.00  0.00           H  
ATOM   4729 1HB  PRO A 307     -96.861  -0.137  89.850  1.00  0.00           H  
ATOM   4730 2HB  PRO A 307     -95.902   1.242  89.432  1.00  0.00           H  
ATOM   4731 1HG  PRO A 307     -94.740  -0.963  90.107  1.00  0.00           H  
ATOM   4732 2HG  PRO A 307     -94.069   0.561  90.694  1.00  0.00           H  
ATOM   4733 1HD  PRO A 307     -95.666  -1.469  92.045  1.00  0.00           H  
ATOM   4734 2HD  PRO A 307     -94.344  -0.464  92.609  1.00  0.00           H  
ATOM   4735  N   ASN A 308     -98.891   0.477  91.629  1.00  0.00           N  
ATOM   4736  CA  ASN A 308    -100.315   0.595  91.469  1.00  0.00           C  
ATOM   4737  C   ASN A 308    -100.907   1.456  92.573  1.00  0.00           C  
ATOM   4738  O   ASN A 308    -101.672   2.388  92.294  1.00  0.00           O  
ATOM   4739  CB  ASN A 308    -100.909  -0.783  91.374  1.00  0.00           C  
ATOM   4740  CG  ASN A 308    -100.796  -1.419  89.971  1.00  0.00           C  
ATOM   4741  OD1 ASN A 308    -101.638  -1.088  89.124  1.00  0.00           O  
ATOM   4742  ND2 ASN A 308     -99.819  -2.264  89.709  1.00  0.00           N  
ATOM   4743  H   ASN A 308     -98.514  -0.371  92.048  1.00  0.00           H  
ATOM   4744  HA  ASN A 308    -100.517   1.104  90.529  1.00  0.00           H  
ATOM   4745 1HB  ASN A 308    -100.419  -1.440  92.094  1.00  0.00           H  
ATOM   4746 2HB  ASN A 308    -101.886  -0.716  91.649  1.00  0.00           H  
ATOM   4747 1HD2 ASN A 308     -99.747  -2.687  88.771  1.00  0.00           H  
ATOM   4748 2HD2 ASN A 308     -99.117  -2.504  90.406  1.00  0.00           H  
ATOM   4749  N   LEU A 309    -100.467   1.233  93.812  1.00  0.00           N  
ATOM   4750  CA  LEU A 309    -100.950   2.090  94.894  1.00  0.00           C  
ATOM   4751  C   LEU A 309    -100.425   3.484  94.670  1.00  0.00           C  
ATOM   4752  O   LEU A 309    -101.135   4.470  94.857  1.00  0.00           O  
ATOM   4753  CB  LEU A 309    -100.541   1.622  96.291  1.00  0.00           C  
ATOM   4754  CG  LEU A 309    -101.031   2.579  97.441  1.00  0.00           C  
ATOM   4755  CD1 LEU A 309    -102.562   2.706  97.407  1.00  0.00           C  
ATOM   4756  CD2 LEU A 309    -100.560   2.042  98.783  1.00  0.00           C  
ATOM   4757  H   LEU A 309     -99.814   0.464  93.989  1.00  0.00           H  
ATOM   4758  HA  LEU A 309    -102.038   2.120  94.853  1.00  0.00           H  
ATOM   4759 1HB  LEU A 309    -100.966   0.635  96.466  1.00  0.00           H  
ATOM   4760 2HB  LEU A 309     -99.453   1.553  96.337  1.00  0.00           H  
ATOM   4761  HG  LEU A 309    -100.610   3.576  97.282  1.00  0.00           H  
ATOM   4762 1HD1 LEU A 309    -102.889   3.381  98.195  1.00  0.00           H  
ATOM   4763 2HD1 LEU A 309    -102.873   3.101  96.443  1.00  0.00           H  
ATOM   4764 3HD1 LEU A 309    -103.006   1.732  97.560  1.00  0.00           H  
ATOM   4765 1HD2 LEU A 309    -100.884   2.710  99.580  1.00  0.00           H  
ATOM   4766 2HD2 LEU A 309    -100.981   1.051  98.949  1.00  0.00           H  
ATOM   4767 3HD2 LEU A 309     -99.472   1.980  98.782  1.00  0.00           H  
ATOM   4768  N   ALA A 310     -99.157   3.549  94.288  1.00  0.00           N  
ATOM   4769  CA  ALA A 310     -98.451   4.778  94.053  1.00  0.00           C  
ATOM   4770  C   ALA A 310     -99.142   5.633  93.020  1.00  0.00           C  
ATOM   4771  O   ALA A 310     -99.304   6.837  93.220  1.00  0.00           O  
ATOM   4772  CB  ALA A 310     -97.087   4.439  93.553  1.00  0.00           C  
ATOM   4773  H   ALA A 310     -98.644   2.685  94.156  1.00  0.00           H  
ATOM   4774  HA  ALA A 310     -98.386   5.332  94.985  1.00  0.00           H  
ATOM   4775 1HB  ALA A 310     -96.566   5.294  93.358  1.00  0.00           H  
ATOM   4776 2HB  ALA A 310     -96.568   3.838  94.283  1.00  0.00           H  
ATOM   4777 3HB  ALA A 310     -97.184   3.898  92.643  1.00  0.00           H  
ATOM   4778  N   ALA A 311     -99.592   5.021  91.931  1.00  0.00           N  
ATOM   4779  CA  ALA A 311    -100.318   5.761  90.927  1.00  0.00           C  
ATOM   4780  C   ALA A 311    -101.636   6.231  91.478  1.00  0.00           C  
ATOM   4781  O   ALA A 311    -102.003   7.387  91.289  1.00  0.00           O  
ATOM   4782  CB  ALA A 311    -100.532   4.915  89.708  1.00  0.00           C  
ATOM   4783  H   ALA A 311     -99.407   4.031  91.772  1.00  0.00           H  
ATOM   4784  HA  ALA A 311     -99.744   6.637  90.667  1.00  0.00           H  
ATOM   4785 1HB  ALA A 311    -101.066   5.489  88.953  1.00  0.00           H  
ATOM   4786 2HB  ALA A 311     -99.567   4.596  89.315  1.00  0.00           H  
ATOM   4787 3HB  ALA A 311    -101.112   4.046  90.002  1.00  0.00           H  
ATOM   4788  N   ASN A 312    -102.324   5.371  92.236  1.00  0.00           N  
ATOM   4789  CA  ASN A 312    -103.601   5.762  92.810  1.00  0.00           C  
ATOM   4790  C   ASN A 312    -103.454   7.051  93.583  1.00  0.00           C  
ATOM   4791  O   ASN A 312    -104.249   7.984  93.426  1.00  0.00           O  
ATOM   4792  CB  ASN A 312    -104.153   4.684  93.736  1.00  0.00           C  
ATOM   4793  CG  ASN A 312    -105.500   5.044  94.347  1.00  0.00           C  
ATOM   4794  OD1 ASN A 312    -106.516   5.152  93.647  1.00  0.00           O  
ATOM   4795  ND2 ASN A 312    -105.517   5.244  95.649  1.00  0.00           N  
ATOM   4796  H   ASN A 312    -101.983   4.418  92.390  1.00  0.00           H  
ATOM   4797  HA  ASN A 312    -104.309   5.938  92.001  1.00  0.00           H  
ATOM   4798 1HB  ASN A 312    -104.237   3.743  93.189  1.00  0.00           H  
ATOM   4799 2HB  ASN A 312    -103.477   4.517  94.547  1.00  0.00           H  
ATOM   4800 1HD2 ASN A 312    -106.370   5.497  96.107  1.00  0.00           H  
ATOM   4801 2HD2 ASN A 312    -104.674   5.161  96.184  1.00  0.00           H  
ATOM   4802  N   VAL A 313    -102.431   7.113  94.426  1.00  0.00           N  
ATOM   4803  CA  VAL A 313    -102.299   8.295  95.234  1.00  0.00           C  
ATOM   4804  C   VAL A 313    -101.644   9.480  94.535  1.00  0.00           C  
ATOM   4805  O   VAL A 313    -102.088  10.609  94.707  1.00  0.00           O  
ATOM   4806  CB  VAL A 313    -101.558   7.924  96.521  1.00  0.00           C  
ATOM   4807  CG1 VAL A 313    -102.352   6.898  97.206  1.00  0.00           C  
ATOM   4808  CG2 VAL A 313    -100.178   7.400  96.249  1.00  0.00           C  
ATOM   4809  H   VAL A 313    -101.793   6.320  94.514  1.00  0.00           H  
ATOM   4810  HA  VAL A 313    -103.300   8.598  95.516  1.00  0.00           H  
ATOM   4811  HB  VAL A 313    -101.489   8.768  97.144  1.00  0.00           H  
ATOM   4812 1HG1 VAL A 313    -101.873   6.664  98.091  1.00  0.00           H  
ATOM   4813 2HG1 VAL A 313    -103.332   7.276  97.412  1.00  0.00           H  
ATOM   4814 3HG1 VAL A 313    -102.432   6.009  96.582  1.00  0.00           H  
ATOM   4815 1HG2 VAL A 313     -99.698   7.123  97.183  1.00  0.00           H  
ATOM   4816 2HG2 VAL A 313    -100.257   6.543  95.630  1.00  0.00           H  
ATOM   4817 3HG2 VAL A 313     -99.576   8.144  95.754  1.00  0.00           H  
ATOM   4818  N   LEU A 314    -100.670   9.248  93.660  1.00  0.00           N  
ATOM   4819  CA  LEU A 314    -100.032  10.356  92.963  1.00  0.00           C  
ATOM   4820  C   LEU A 314    -101.029  11.023  92.028  1.00  0.00           C  
ATOM   4821  O   LEU A 314    -100.992  12.234  91.834  1.00  0.00           O  
ATOM   4822  CB  LEU A 314     -98.741   9.930  92.264  1.00  0.00           C  
ATOM   4823  CG  LEU A 314     -97.914  11.100  91.640  1.00  0.00           C  
ATOM   4824  CD1 LEU A 314     -97.616  12.145  92.710  1.00  0.00           C  
ATOM   4825  CD2 LEU A 314     -96.583  10.558  91.099  1.00  0.00           C  
ATOM   4826  H   LEU A 314    -100.335   8.303  93.498  1.00  0.00           H  
ATOM   4827  HA  LEU A 314     -99.747  11.096  93.710  1.00  0.00           H  
ATOM   4828 1HB  LEU A 314     -98.111   9.406  92.977  1.00  0.00           H  
ATOM   4829 2HB  LEU A 314     -99.009   9.237  91.478  1.00  0.00           H  
ATOM   4830  HG  LEU A 314     -98.487  11.570  90.838  1.00  0.00           H  
ATOM   4831 1HD1 LEU A 314     -97.053  12.964  92.284  1.00  0.00           H  
ATOM   4832 2HD1 LEU A 314     -98.548  12.540  93.108  1.00  0.00           H  
ATOM   4833 3HD1 LEU A 314     -97.047  11.710  93.513  1.00  0.00           H  
ATOM   4834 1HD2 LEU A 314     -96.010  11.366  90.666  1.00  0.00           H  
ATOM   4835 2HD2 LEU A 314     -96.015  10.099  91.912  1.00  0.00           H  
ATOM   4836 3HD2 LEU A 314     -96.773   9.837  90.353  1.00  0.00           H  
ATOM   4837  N   ASN A 315    -101.964  10.239  91.487  1.00  0.00           N  
ATOM   4838  CA  ASN A 315    -102.998  10.744  90.595  1.00  0.00           C  
ATOM   4839  C   ASN A 315    -103.855  11.838  91.228  1.00  0.00           C  
ATOM   4840  O   ASN A 315    -104.525  12.571  90.507  1.00  0.00           O  
ATOM   4841  CB  ASN A 315    -103.909   9.626  90.111  1.00  0.00           C  
ATOM   4842  CG  ASN A 315    -103.303   8.779  89.028  1.00  0.00           C  
ATOM   4843  OD1 ASN A 315    -102.384   9.218  88.341  1.00  0.00           O  
ATOM   4844  ND2 ASN A 315    -103.805   7.580  88.857  1.00  0.00           N  
ATOM   4845  H   ASN A 315    -101.949   9.236  91.666  1.00  0.00           H  
ATOM   4846  HA  ASN A 315    -102.505  11.188  89.729  1.00  0.00           H  
ATOM   4847 1HB  ASN A 315    -104.160   8.985  90.959  1.00  0.00           H  
ATOM   4848 2HB  ASN A 315    -104.839  10.053  89.743  1.00  0.00           H  
ATOM   4849 1HD2 ASN A 315    -103.435   6.987  88.150  1.00  0.00           H  
ATOM   4850 2HD2 ASN A 315    -104.553   7.267  89.442  1.00  0.00           H  
ATOM   4851  N   ILE A 316    -103.903  11.926  92.567  1.00  0.00           N  
ATOM   4852  CA  ILE A 316    -104.708  12.980  93.169  1.00  0.00           C  
ATOM   4853  C   ILE A 316    -104.065  14.351  92.925  1.00  0.00           C  
ATOM   4854  O   ILE A 316    -104.752  15.370  92.977  1.00  0.00           O  
ATOM   4855  CB  ILE A 316    -104.936  12.768  94.686  1.00  0.00           C  
ATOM   4856  CG1 ILE A 316    -106.178  13.569  95.127  1.00  0.00           C  
ATOM   4857  CG2 ILE A 316    -103.743  13.298  95.497  1.00  0.00           C  
ATOM   4858  CD1 ILE A 316    -106.701  13.193  96.489  1.00  0.00           C  
ATOM   4859  H   ILE A 316    -103.347  11.316  93.165  1.00  0.00           H  
ATOM   4860  HA  ILE A 316    -105.685  12.979  92.690  1.00  0.00           H  
ATOM   4861  HB  ILE A 316    -105.084  11.709  94.897  1.00  0.00           H  
ATOM   4862 1HG1 ILE A 316    -105.903  14.625  95.147  1.00  0.00           H  
ATOM   4863 2HG1 ILE A 316    -106.974  13.431  94.399  1.00  0.00           H  
ATOM   4864 1HG2 ILE A 316    -103.930  13.156  96.555  1.00  0.00           H  
ATOM   4865 2HG2 ILE A 316    -102.837  12.786  95.229  1.00  0.00           H  
ATOM   4866 3HG2 ILE A 316    -103.615  14.358  95.302  1.00  0.00           H  
ATOM   4867 1HD1 ILE A 316    -107.559  13.816  96.733  1.00  0.00           H  
ATOM   4868 2HD1 ILE A 316    -107.006  12.156  96.485  1.00  0.00           H  
ATOM   4869 3HD1 ILE A 316    -105.923  13.337  97.228  1.00  0.00           H  
ATOM   4870  N   ASN A 317    -102.740  14.375  92.692  1.00  0.00           N  
ATOM   4871  CA  ASN A 317    -102.000  15.614  92.498  1.00  0.00           C  
ATOM   4872  C   ASN A 317    -102.365  16.222  91.137  1.00  0.00           C  
ATOM   4873  O   ASN A 317    -103.140  15.645  90.374  1.00  0.00           O  
ATOM   4874  CB  ASN A 317    -100.489  15.349  92.685  1.00  0.00           C  
ATOM   4875  CG  ASN A 317     -99.652  16.604  93.097  1.00  0.00           C  
ATOM   4876  OD1 ASN A 317     -99.923  17.728  92.670  1.00  0.00           O  
ATOM   4877  ND2 ASN A 317     -98.685  16.450  93.946  1.00  0.00           N  
ATOM   4878  H   ASN A 317    -102.230  13.498  92.611  1.00  0.00           H  
ATOM   4879  HA  ASN A 317    -102.319  16.324  93.263  1.00  0.00           H  
ATOM   4880 1HB  ASN A 317    -100.357  14.582  93.454  1.00  0.00           H  
ATOM   4881 2HB  ASN A 317    -100.070  14.947  91.760  1.00  0.00           H  
ATOM   4882 1HD2 ASN A 317     -98.195  17.265  94.246  1.00  0.00           H  
ATOM   4883 2HD2 ASN A 317     -98.433  15.547  94.336  1.00  0.00           H  
ATOM   4884  N   SER A 318    -101.796  17.379  90.825  1.00  0.00           N  
ATOM   4885  CA  SER A 318    -102.129  18.105  89.614  1.00  0.00           C  
ATOM   4886  C   SER A 318    -101.042  19.089  89.189  1.00  0.00           C  
ATOM   4887  O   SER A 318    -100.380  19.657  90.047  1.00  0.00           O  
ATOM   4888  CB  SER A 318    -103.414  18.894  89.869  1.00  0.00           C  
ATOM   4889  OG  SER A 318    -103.768  19.704  88.770  1.00  0.00           O  
ATOM   4890  H   SER A 318    -101.144  17.776  91.483  1.00  0.00           H  
ATOM   4891  HA  SER A 318    -102.290  17.362  88.840  1.00  0.00           H  
ATOM   4892 1HB  SER A 318    -104.227  18.196  90.081  1.00  0.00           H  
ATOM   4893 2HB  SER A 318    -103.284  19.517  90.751  1.00  0.00           H  
ATOM   4894  HG  SER A 318    -104.590  20.145  89.026  1.00  0.00           H  
ATOM   4895  N   PRO A 319    -100.864  19.346  87.873  1.00  0.00           N  
ATOM   4896  CA  PRO A 319     -99.988  20.366  87.317  1.00  0.00           C  
ATOM   4897  C   PRO A 319    -100.442  21.764  87.747  1.00  0.00           C  
ATOM   4898  O   PRO A 319     -99.673  22.724  87.688  1.00  0.00           O  
ATOM   4899  CB  PRO A 319    -100.122  20.140  85.808  1.00  0.00           C  
ATOM   4900  CG  PRO A 319    -101.439  19.448  85.622  1.00  0.00           C  
ATOM   4901  CD  PRO A 319    -101.594  18.570  86.837  1.00  0.00           C  
ATOM   4902  HA  PRO A 319     -98.958  20.186  87.648  1.00  0.00           H  
ATOM   4903 1HB  PRO A 319    -100.062  21.107  85.277  1.00  0.00           H  
ATOM   4904 2HB  PRO A 319     -99.300  19.529  85.460  1.00  0.00           H  
ATOM   4905 1HG  PRO A 319    -102.242  20.192  85.534  1.00  0.00           H  
ATOM   4906 2HG  PRO A 319    -101.438  18.873  84.686  1.00  0.00           H  
ATOM   4907 1HD  PRO A 319    -102.661  18.490  87.029  1.00  0.00           H  
ATOM   4908 2HD  PRO A 319    -101.125  17.594  86.682  1.00  0.00           H  
ATOM   4909  N   ASN A 320    -101.703  21.865  88.180  1.00  0.00           N  
ATOM   4910  CA  ASN A 320    -102.298  23.097  88.654  1.00  0.00           C  
ATOM   4911  C   ASN A 320    -102.831  22.809  90.055  1.00  0.00           C  
ATOM   4912  O   ASN A 320    -103.997  22.446  90.243  1.00  0.00           O  
ATOM   4913  CB  ASN A 320    -103.394  23.564  87.718  1.00  0.00           C  
ATOM   4914  CG  ASN A 320    -102.879  23.890  86.335  1.00  0.00           C  
ATOM   4915  OD1 ASN A 320    -102.239  24.926  86.123  1.00  0.00           O  
ATOM   4916  ND2 ASN A 320    -103.156  23.027  85.389  1.00  0.00           N  
ATOM   4917  H   ASN A 320    -102.300  21.044  88.217  1.00  0.00           H  
ATOM   4918  HA  ASN A 320    -101.533  23.868  88.737  1.00  0.00           H  
ATOM   4919 1HB  ASN A 320    -104.157  22.790  87.637  1.00  0.00           H  
ATOM   4920 2HB  ASN A 320    -103.868  24.452  88.135  1.00  0.00           H  
ATOM   4921 1HD2 ASN A 320    -102.844  23.195  84.453  1.00  0.00           H  
ATOM   4922 2HD2 ASN A 320    -103.682  22.205  85.602  1.00  0.00           H  
ATOM   4923  N   GLN A 321    -101.958  22.937  91.051  1.00  0.00           N  
ATOM   4924  CA  GLN A 321    -102.248  22.454  92.405  1.00  0.00           C  
ATOM   4925  C   GLN A 321    -103.203  23.308  93.235  1.00  0.00           C  
ATOM   4926  O   GLN A 321    -102.832  23.842  94.278  1.00  0.00           O  
ATOM   4927  CB  GLN A 321    -100.941  22.322  93.188  1.00  0.00           C  
ATOM   4928  CG  GLN A 321     -99.985  21.295  92.637  1.00  0.00           C
[truncated: 337,147 more chars]
