# Supplementary material for: The transformative power of transformers in protein structure prediction
Source: Proc Natl Acad Sci U S A. 2023 Jul 31;120(32):e2303499120. doi: 10.1073/pnas.2303499120 (PMC10410766; doi:10.1073/pnas.2303499120)
Supplement: Supplementary file 2 — Dataset S01 (GZ) [file pnas.2303499120.sd01.gz › SI_Data/predicted_structures/RoseTTAFold/T1187.pdb]

HEADER                                            28-DEC-22   XXXX              
EXPDTA    THEORETICAL MODEL                                                     
REMARK 220                                                                      
REMARK 220 EXPERIMENTAL DETAILS                                                 
REMARK 220  EXPERIMENT TYPE                : THEORETICAL MODELLING              
REMARK 220  DATE OF DATA COLLECTION        : 28-DEC-22                          
REMARK 220                                                                      
REMARK 220 REMARK: MODEL GENERATED BY ROSETTA                                   
REMARK 220  VERSION 2022.39+release.d8d9982                                     
ATOM      1  N   MET A   1      -1.950   1.154   1.382  1.00  0.00           N  
ATOM      2  CA  MET A   1      -0.786   1.391   2.224  1.00  0.00           C  
ATOM      3  C   MET A   1      -0.216   2.785   2.065  1.00  0.00           C  
ATOM      4  O   MET A   1       0.283   3.374   3.033  1.00  0.00           O  
ATOM      5  CB  MET A   1       0.314   0.381   1.936  1.00  0.00           C  
ATOM      6  CG  MET A   1      -0.009  -1.032   2.318  1.00  0.00           C  
ATOM      7  SD  MET A   1      -0.446  -1.159   4.045  1.00  0.00           S  
ATOM      8  CE  MET A   1       1.067  -0.581   4.760  1.00  0.00           C  
ATOM      9 1H   MET A   1      -2.599   0.556   1.872  1.00  0.00           H  
ATOM     10 2H   MET A   1      -2.396   2.037   1.178  1.00  0.00           H  
ATOM     11 3H   MET A   1      -1.664   0.707   0.523  1.00  0.00           H  
ATOM     12  HA  MET A   1      -1.091   1.281   3.265  1.00  0.00           H  
ATOM     13 1HB  MET A   1       0.551   0.397   0.874  1.00  0.00           H  
ATOM     14 2HB  MET A   1       1.224   0.674   2.470  1.00  0.00           H  
ATOM     15 1HG  MET A   1      -0.841  -1.398   1.718  1.00  0.00           H  
ATOM     16 2HG  MET A   1       0.857  -1.668   2.135  1.00  0.00           H  
ATOM     17 1HE  MET A   1       1.005  -0.616   5.845  1.00  0.00           H  
ATOM     18 2HE  MET A   1       1.883  -1.190   4.421  1.00  0.00           H  
ATOM     19 3HE  MET A   1       1.237   0.443   4.444  1.00  0.00           H  
ATOM     20  N   GLY A   2      -0.283   3.346   0.862  1.00  0.00           N  
ATOM     21  CA  GLY A   2       0.318   4.657   0.683  1.00  0.00           C  
ATOM     22  C   GLY A   2       1.812   4.541   0.951  1.00  0.00           C  
ATOM     23  O   GLY A   2       2.492   3.733   0.325  1.00  0.00           O  
ATOM     24  H   GLY A   2      -0.692   2.885   0.064  1.00  0.00           H  
ATOM     25 1HA  GLY A   2       0.146   5.013  -0.334  1.00  0.00           H  
ATOM     26 2HA  GLY A   2      -0.134   5.374   1.367  1.00  0.00           H  
ATOM     27  N   GLN A   3       2.316   5.343   1.880  1.00  0.00           N  
ATOM     28  CA  GLN A   3       3.737   5.332   2.213  1.00  0.00           C  
ATOM     29  C   GLN A   3       4.121   4.312   3.298  1.00  0.00           C  
ATOM     30  O   GLN A   3       5.298   4.209   3.658  1.00  0.00           O  
ATOM     31  CB  GLN A   3       4.174   6.732   2.653  1.00  0.00           C  
ATOM     32  CG  GLN A   3       4.081   7.783   1.548  1.00  0.00           C  
ATOM     33  CD  GLN A   3       4.486   9.177   2.015  1.00  0.00           C  
ATOM     34  OE1 GLN A   3       4.472   9.479   3.213  1.00  0.00           O  
ATOM     35  NE2 GLN A   3       4.846  10.035   1.065  1.00  0.00           N  
ATOM     36  H   GLN A   3       1.698   5.974   2.369  1.00  0.00           H  
ATOM     37  HA  GLN A   3       4.290   5.071   1.310  1.00  0.00           H  
ATOM     38 1HB  GLN A   3       3.559   7.058   3.491  1.00  0.00           H  
ATOM     39 2HB  GLN A   3       5.207   6.697   3.000  1.00  0.00           H  
ATOM     40 1HG  GLN A   3       4.741   7.492   0.731  1.00  0.00           H  
ATOM     41 2HG  GLN A   3       3.051   7.829   1.194  1.00  0.00           H  
ATOM     42 1HE2 GLN A   3       5.120  10.966   1.309  1.00  0.00           H  
ATOM     43 2HE2 GLN A   3       4.842   9.751   0.106  1.00  0.00           H  
ATOM     44  N   GLY A   4       3.144   3.591   3.858  1.00  0.00           N  
ATOM     45  CA  GLY A   4       3.457   2.645   4.931  1.00  0.00           C  
ATOM     46  C   GLY A   4       3.995   1.318   4.401  1.00  0.00           C  
ATOM     47  O   GLY A   4       3.895   1.024   3.208  1.00  0.00           O  
ATOM     48  H   GLY A   4       2.182   3.678   3.530  1.00  0.00           H  
ATOM     49 1HA  GLY A   4       4.188   3.088   5.607  1.00  0.00           H  
ATOM     50 2HA  GLY A   4       2.560   2.458   5.522  1.00  0.00           H  
ATOM     51  N   GLN A   5       4.563   0.514   5.302  1.00  0.00           N  
ATOM     52  CA  GLN A   5       5.087  -0.804   4.944  1.00  0.00           C  
ATOM     53  C   GLN A   5       4.276  -1.914   5.619  1.00  0.00           C  
ATOM     54  O   GLN A   5       3.643  -1.686   6.649  1.00  0.00           O  
ATOM     55  CB  GLN A   5       6.564  -0.908   5.300  1.00  0.00           C  
ATOM     56  CG  GLN A   5       7.459   0.167   4.647  1.00  0.00           C  
ATOM     57  CD  GLN A   5       7.518   0.094   3.147  1.00  0.00           C  
ATOM     58  OE1 GLN A   5       7.794  -0.958   2.563  1.00  0.00           O  
ATOM     59  NE2 GLN A   5       7.269   1.221   2.498  1.00  0.00           N  
ATOM     60  H   GLN A   5       4.600   0.832   6.271  1.00  0.00           H  
ATOM     61  HA  GLN A   5       4.990  -0.934   3.866  1.00  0.00           H  
ATOM     62 1HB  GLN A   5       6.674  -0.818   6.379  1.00  0.00           H  
ATOM     63 2HB  GLN A   5       6.936  -1.888   5.004  1.00  0.00           H  
ATOM     64 1HG  GLN A   5       7.083   1.154   4.919  1.00  0.00           H  
ATOM     65 2HG  GLN A   5       8.474   0.045   5.008  1.00  0.00           H  
ATOM     66 1HE2 GLN A   5       7.293   1.244   1.500  1.00  0.00           H  
ATOM     67 2HE2 GLN A   5       7.058   2.061   3.009  1.00  0.00           H  
ATOM     68  N   TRP A   6       4.311  -3.128   5.069  1.00  0.00           N  
ATOM     69  CA  TRP A   6       3.514  -4.213   5.656  1.00  0.00           C  
ATOM     70  C   TRP A   6       4.171  -5.593   5.596  1.00  0.00           C  
ATOM     71  O   TRP A   6       4.665  -6.012   4.545  1.00  0.00           O  
ATOM     72  CB  TRP A   6       2.141  -4.267   4.971  1.00  0.00           C  
ATOM     73  CG  TRP A   6       1.192  -5.284   5.523  1.00  0.00           C  
ATOM     74  CD1 TRP A   6       1.279  -6.632   5.459  1.00  0.00           C  
ATOM     75  CD2 TRP A   6      -0.029  -5.006   6.210  1.00  0.00           C  
ATOM     76  NE1 TRP A   6       0.208  -7.200   6.092  1.00  0.00           N  
ATOM     77  CE2 TRP A   6      -0.590  -6.226   6.555  1.00  0.00           C  
ATOM     78  CE3 TRP A   6      -0.681  -3.846   6.556  1.00  0.00           C  
ATOM     79  CZ2 TRP A   6      -1.761  -6.308   7.239  1.00  0.00           C  
ATOM     80  CZ3 TRP A   6      -1.875  -3.937   7.218  1.00  0.00           C  
ATOM     81  CH2 TRP A   6      -2.392  -5.139   7.550  1.00  0.00           C  
ATOM     82  H   TRP A   6       4.858  -3.296   4.235  1.00  0.00           H  
ATOM     83  HA  TRP A   6       3.354  -3.971   6.702  1.00  0.00           H  
ATOM     84 1HB  TRP A   6       1.659  -3.318   5.087  1.00  0.00           H  
ATOM     85 2HB  TRP A   6       2.265  -4.448   3.906  1.00  0.00           H  
ATOM     86  HD1 TRP A   6       2.087  -7.176   4.984  1.00  0.00           H  
ATOM     87  HE1 TRP A   6       0.022  -8.184   6.202  1.00  0.00           H  
ATOM     88  HE3 TRP A   6      -0.262  -2.881   6.307  1.00  0.00           H  
ATOM     89  HZ2 TRP A   6      -2.184  -7.248   7.524  1.00  0.00           H  
ATOM     90  HZ3 TRP A   6      -2.389  -3.011   7.481  1.00  0.00           H  
ATOM     91  HH2 TRP A   6      -3.325  -5.171   8.075  1.00  0.00           H  
ATOM     92  N   ILE A   7       4.198  -6.266   6.754  1.00  0.00           N  
ATOM     93  CA  ILE A   7       4.730  -7.626   6.922  1.00  0.00           C  
ATOM     94  C   ILE A   7       3.544  -8.584   7.013  1.00  0.00           C  
ATOM     95  O   ILE A   7       2.686  -8.418   7.882  1.00  0.00           O  
ATOM     96  CB  ILE A   7       5.625  -7.703   8.171  1.00  0.00           C  
ATOM     97  CG1 ILE A   7       6.705  -6.630   8.048  1.00  0.00           C  
ATOM     98  CG2 ILE A   7       6.226  -9.090   8.360  1.00  0.00           C  
ATOM     99  CD1 ILE A   7       7.528  -6.763   6.803  1.00  0.00           C  
ATOM    100  H   ILE A   7       3.752  -5.811   7.553  1.00  0.00           H  
ATOM    101  HA  ILE A   7       5.322  -7.896   6.046  1.00  0.00           H  
ATOM    102  HB  ILE A   7       5.030  -7.461   9.046  1.00  0.00           H  
ATOM    103 1HG1 ILE A   7       6.239  -5.646   8.063  1.00  0.00           H  
ATOM    104 2HG1 ILE A   7       7.386  -6.711   8.887  1.00  0.00           H  
ATOM    105 1HG2 ILE A   7       6.847  -9.104   9.257  1.00  0.00           H  
ATOM    106 2HG2 ILE A   7       5.421  -9.819   8.463  1.00  0.00           H  
ATOM    107 3HG2 ILE A   7       6.839  -9.343   7.492  1.00  0.00           H  
ATOM    108 1HD1 ILE A   7       8.266  -5.989   6.768  1.00  0.00           H  
ATOM    109 2HD1 ILE A   7       8.020  -7.737   6.794  1.00  0.00           H  
ATOM    110 3HD1 ILE A   7       6.891  -6.678   5.927  1.00  0.00           H  
ATOM    111  N   ALA A   8       3.436  -9.537   6.086  1.00  0.00           N  
ATOM    112  CA  ALA A   8       2.232 -10.372   5.992  1.00  0.00           C  
ATOM    113  C   ALA A   8       2.218 -11.475   7.023  1.00  0.00           C  
ATOM    114  O   ALA A   8       3.260 -11.885   7.509  1.00  0.00           O  
ATOM    115  CB  ALA A   8       2.111 -10.953   4.595  1.00  0.00           C  
ATOM    116  H   ALA A   8       4.211  -9.729   5.430  1.00  0.00           H  
ATOM    117  HA  ALA A   8       1.365  -9.745   6.184  1.00  0.00           H  
ATOM    118 1HB  ALA A   8       1.202 -11.550   4.521  1.00  0.00           H  
ATOM    119 2HB  ALA A   8       2.077 -10.142   3.869  1.00  0.00           H  
ATOM    120 3HB  ALA A   8       2.980 -11.566   4.402  1.00  0.00           H  
ATOM    121  N   ALA A   9       1.051 -12.036   7.303  1.00  0.00           N  
ATOM    122  CA  ALA A   9       0.970 -13.152   8.237  1.00  0.00           C  
ATOM    123  C   ALA A   9       1.875 -14.312   7.836  1.00  0.00           C  
ATOM    124  O   ALA A   9       2.461 -14.972   8.683  1.00  0.00           O  
ATOM    125  CB  ALA A   9      -0.425 -13.651   8.314  1.00  0.00           C  
ATOM    126  H   ALA A   9       0.187 -11.644   6.931  1.00  0.00           H  
ATOM    127  HA  ALA A   9       1.262 -12.792   9.211  1.00  0.00           H  
ATOM    128 1HB  ALA A   9      -0.482 -14.451   9.038  1.00  0.00           H  
ATOM    129 2HB  ALA A   9      -1.065 -12.856   8.609  1.00  0.00           H  
ATOM    130 3HB  ALA A   9      -0.711 -14.015   7.344  1.00  0.00           H  
ATOM    131  N   ARG A  10       2.029 -14.545   6.536  1.00  0.00           N  
ATOM    132  CA  ARG A  10       2.886 -15.626   6.035  1.00  0.00           C  
ATOM    133  C   ARG A  10       4.371 -15.363   6.291  1.00  0.00           C  
ATOM    134  O   ARG A  10       5.211 -16.244   6.102  1.00  0.00           O  
ATOM    135  CB  ARG A  10       2.707 -15.794   4.554  1.00  0.00           C  
ATOM    136  CG  ARG A  10       3.220 -14.609   3.783  1.00  0.00           C  
ATOM    137  CD  ARG A  10       2.870 -14.647   2.375  1.00  0.00           C  
ATOM    138  NE  ARG A  10       3.380 -13.506   1.664  1.00  0.00           N  
ATOM    139  CZ  ARG A  10       3.051 -13.208   0.397  1.00  0.00           C  
ATOM    140  NH1 ARG A  10       2.208 -13.987  -0.262  1.00  0.00           N  
ATOM    141  NH2 ARG A  10       3.565 -12.139  -0.187  1.00  0.00           N  
ATOM    142  H   ARG A  10       1.526 -13.963   5.881  1.00  0.00           H  
ATOM    143  HA  ARG A  10       2.600 -16.548   6.537  1.00  0.00           H  
ATOM    144 1HB  ARG A  10       3.250 -16.675   4.214  1.00  0.00           H  
ATOM    145 2HB  ARG A  10       1.666 -15.950   4.322  1.00  0.00           H  
ATOM    146 1HG  ARG A  10       2.781 -13.736   4.212  1.00  0.00           H  
ATOM    147 2HG  ARG A  10       4.309 -14.548   3.863  1.00  0.00           H  
ATOM    148 1HD  ARG A  10       3.265 -15.551   1.914  1.00  0.00           H  
ATOM    149 2HD  ARG A  10       1.797 -14.630   2.286  1.00  0.00           H  
ATOM    150  HE  ARG A  10       4.035 -12.894   2.151  1.00  0.00           H  
ATOM    151 1HH1 ARG A  10       1.802 -14.829   0.193  1.00  0.00           H  
ATOM    152 2HH1 ARG A  10       1.954 -13.767  -1.212  1.00  0.00           H  
ATOM    153 1HH2 ARG A  10       4.205 -11.545   0.327  1.00  0.00           H  
ATOM    154 2HH2 ARG A  10       3.316 -11.911  -1.137  1.00  0.00           H  
ATOM    155  N   ASP A  11       4.701 -14.126   6.663  1.00  0.00           N  
ATOM    156  CA  ASP A  11       6.059 -13.722   6.940  1.00  0.00           C  
ATOM    157  C   ASP A  11       6.275 -13.757   8.452  1.00  0.00           C  
ATOM    158  O   ASP A  11       7.338 -13.353   8.939  1.00  0.00           O  
ATOM    159  CB  ASP A  11       6.302 -12.284   6.458  1.00  0.00           C  
ATOM    160  CG  ASP A  11       6.138 -12.052   4.926  1.00  0.00           C  
ATOM    161  OD1 ASP A  11       6.588 -12.872   4.152  1.00  0.00           O  
ATOM    162  OD2 ASP A  11       5.526 -11.039   4.550  1.00  0.00           O  
ATOM    163  H   ASP A  11       3.982 -13.431   6.821  1.00  0.00           H  
ATOM    164  HA  ASP A  11       6.753 -14.412   6.460  1.00  0.00           H  
ATOM    165 1HB  ASP A  11       5.615 -11.633   6.972  1.00  0.00           H  
ATOM    166 2HB  ASP A  11       7.308 -11.978   6.747  1.00  0.00           H  
ATOM    167  N   LEU A  12       5.259 -14.216   9.200  1.00  0.00           N  
ATOM    168  CA  LEU A  12       5.347 -14.259  10.646  1.00  0.00           C  
ATOM    169  C   LEU A  12       5.599 -15.682  11.116  1.00  0.00           C  
ATOM    170  O   LEU A  12       5.189 -16.653  10.478  1.00  0.00           O  
ATOM    171  CB  LEU A  12       4.062 -13.731  11.321  1.00  0.00           C  
ATOM    172  CG  LEU A  12       3.621 -12.319  10.913  1.00  0.00           C  
ATOM    173  CD1 LEU A  12       2.376 -11.919  11.707  1.00  0.00           C  
ATOM    174  CD2 LEU A  12       4.719 -11.378  11.084  1.00  0.00           C  
ATOM    175  H   LEU A  12       4.393 -14.540   8.776  1.00  0.00           H  
ATOM    176  HA  LEU A  12       6.183 -13.640  10.960  1.00  0.00           H  
ATOM    177 1HB  LEU A  12       3.247 -14.412  11.090  1.00  0.00           H  
ATOM    178 2HB  LEU A  12       4.219 -13.733  12.401  1.00  0.00           H  
ATOM    179  HG  LEU A  12       3.361 -12.330   9.878  1.00  0.00           H  
ATOM    180 1HD1 LEU A  12       2.050 -10.933  11.402  1.00  0.00           H  
ATOM    181 2HD1 LEU A  12       1.582 -12.641  11.529  1.00  0.00           H  
ATOM    182 3HD1 LEU A  12       2.617 -11.901  12.764  1.00  0.00           H  
ATOM    183 1HD2 LEU A  12       4.395 -10.399  10.758  1.00  0.00           H  
ATOM    184 2HD2 LEU A  12       5.010 -11.352  12.121  1.00  0.00           H  
ATOM    185 3HD2 LEU A  12       5.554 -11.707  10.475  1.00  0.00           H  
ATOM    186  N   SER A  13       6.258 -15.790  12.252  1.00  0.00           N  
ATOM    187  CA  SER A  13       6.535 -17.059  12.893  1.00  0.00           C  
ATOM    188  C   SER A  13       5.804 -17.152  14.213  1.00  0.00           C  
ATOM    189  O   SER A  13       5.478 -16.132  14.826  1.00  0.00           O  
ATOM    190  CB  SER A  13       8.022 -17.206  13.136  1.00  0.00           C  
ATOM    191  OG  SER A  13       8.744 -17.270  11.933  1.00  0.00           O  
ATOM    192  H   SER A  13       6.567 -14.931  12.697  1.00  0.00           H  
ATOM    193  HA  SER A  13       6.191 -17.868  12.246  1.00  0.00           H  
ATOM    194 1HB  SER A  13       8.352 -16.353  13.702  1.00  0.00           H  
ATOM    195 2HB  SER A  13       8.212 -18.096  13.737  1.00  0.00           H  
ATOM    196  HG  SER A  13       8.672 -16.403  11.529  1.00  0.00           H  
ATOM    197  N   ILE A  14       5.584 -18.379  14.677  1.00  0.00           N  
ATOM    198  CA  ILE A  14       5.008 -18.553  15.998  1.00  0.00           C  
ATOM    199  C   ILE A  14       5.944 -19.493  16.746  1.00  0.00           C  
ATOM    200  O   ILE A  14       6.359 -20.516  16.209  1.00  0.00           O  
ATOM    201  CB  ILE A  14       3.578 -19.151  15.921  1.00  0.00           C  
ATOM    202  CG1 ILE A  14       2.934 -19.209  17.334  1.00  0.00           C  
ATOM    203  CG2 ILE A  14       3.661 -20.559  15.363  1.00  0.00           C  
ATOM    204  CD1 ILE A  14       1.429 -19.458  17.322  1.00  0.00           C  
ATOM    205  H   ILE A  14       5.844 -19.189  14.130  1.00  0.00           H  
ATOM    206  HA  ILE A  14       4.974 -17.602  16.505  1.00  0.00           H  
ATOM    207  HB  ILE A  14       2.948 -18.531  15.284  1.00  0.00           H  
ATOM    208 1HG1 ILE A  14       3.405 -20.006  17.897  1.00  0.00           H  
ATOM    209 2HG1 ILE A  14       3.122 -18.265  17.844  1.00  0.00           H  
ATOM    210 1HG2 ILE A  14       2.670 -20.980  15.316  1.00  0.00           H  
ATOM    211 2HG2 ILE A  14       4.096 -20.546  14.365  1.00  0.00           H  
ATOM    212 3HG2 ILE A  14       4.283 -21.175  16.014  1.00  0.00           H  
ATOM    213 1HD1 ILE A  14       1.065 -19.490  18.342  1.00  0.00           H  
ATOM    214 2HD1 ILE A  14       0.929 -18.654  16.780  1.00  0.00           H  
ATOM    215 3HD1 ILE A  14       1.221 -20.413  16.833  1.00  0.00           H  
ATOM    216  N   THR A  15       6.257 -19.158  17.992  1.00  0.00           N  
ATOM    217  CA  THR A  15       7.186 -19.985  18.770  1.00  0.00           C  
ATOM    218  C   THR A  15       6.660 -21.353  19.159  1.00  0.00           C  
ATOM    219  O   THR A  15       7.409 -22.328  19.169  1.00  0.00           O  
ATOM    220  CB  THR A  15       7.641 -19.294  20.061  1.00  0.00           C  
ATOM    221  OG1 THR A  15       8.329 -18.083  19.748  1.00  0.00           O  
ATOM    222  CG2 THR A  15       8.563 -20.202  20.841  1.00  0.00           C  
ATOM    223  H   THR A  15       5.870 -18.291  18.375  1.00  0.00           H  
ATOM    224  HA  THR A  15       8.073 -20.140  18.158  1.00  0.00           H  
ATOM    225  HB  THR A  15       6.789 -19.078  20.671  1.00  0.00           H  
ATOM    226  HG1 THR A  15       8.309 -17.474  20.529  1.00  0.00           H  
ATOM    227 1HG2 THR A  15       8.875 -19.699  21.757  1.00  0.00           H  
ATOM    228 2HG2 THR A  15       8.038 -21.124  21.092  1.00  0.00           H  
ATOM    229 3HG2 THR A  15       9.438 -20.433  20.239  1.00  0.00           H  
ATOM    230  N   TRP A  16       5.396 -21.411  19.551  1.00  0.00           N  
ATOM    231  CA  TRP A  16       4.817 -22.625  20.099  1.00  0.00           C  
ATOM    232  C   TRP A  16       5.057 -23.862  19.232  1.00  0.00           C  
ATOM    233  O   TRP A  16       5.564 -24.869  19.726  1.00  0.00           O  
ATOM    234  CB  TRP A  16       3.310 -22.417  20.314  1.00  0.00           C  
ATOM    235  CG  TRP A  16       2.586 -23.561  20.999  1.00  0.00           C  
ATOM    236  CD1 TRP A  16       1.785 -24.516  20.446  1.00  0.00           C  
ATOM    237  CD2 TRP A  16       2.606 -23.840  22.409  1.00  0.00           C  
ATOM    238  NE1 TRP A  16       1.315 -25.358  21.416  1.00  0.00           N  
ATOM    239  CE2 TRP A  16       1.805 -24.965  22.616  1.00  0.00           C  
ATOM    240  CE3 TRP A  16       3.224 -23.234  23.493  1.00  0.00           C  
ATOM    241  CZ2 TRP A  16       1.622 -25.507  23.868  1.00  0.00           C  
ATOM    242  CZ3 TRP A  16       3.047 -23.774  24.750  1.00  0.00           C  
ATOM    243  CH2 TRP A  16       2.272 -24.885  24.934  1.00  0.00           C  
ATOM    244  H   TRP A  16       4.833 -20.577  19.490  1.00  0.00           H  
ATOM    245  HA  TRP A  16       5.278 -22.806  21.073  1.00  0.00           H  
ATOM    246 1HB  TRP A  16       3.149 -21.515  20.912  1.00  0.00           H  
ATOM    247 2HB  TRP A  16       2.827 -22.251  19.350  1.00  0.00           H  
ATOM    248  HD1 TRP A  16       1.543 -24.596  19.408  1.00  0.00           H  
ATOM    249  HE1 TRP A  16       0.702 -26.146  21.257  1.00  0.00           H  
ATOM    250  HE3 TRP A  16       3.842 -22.359  23.345  1.00  0.00           H  
ATOM    251  HZ2 TRP A  16       1.000 -26.389  24.036  1.00  0.00           H  
ATOM    252  HZ3 TRP A  16       3.543 -23.292  25.593  1.00  0.00           H  
ATOM    253  HH2 TRP A  16       2.152 -25.286  25.941  1.00  0.00           H  
ATOM    254  N   VAL A  17       4.655 -23.822  17.961  1.00  0.00           N  
ATOM    255  CA  VAL A  17       4.845 -25.007  17.138  1.00  0.00           C  
ATOM    256  C   VAL A  17       4.740 -24.654  15.652  1.00  0.00           C  
ATOM    257  O   VAL A  17       4.033 -23.718  15.295  1.00  0.00           O  
ATOM    258  CB  VAL A  17       3.777 -26.041  17.503  1.00  0.00           C  
ATOM    259  CG1 VAL A  17       2.466 -25.561  16.979  1.00  0.00           C  
ATOM    260  CG2 VAL A  17       4.162 -27.441  17.053  1.00  0.00           C  
ATOM    261  H   VAL A  17       4.255 -22.982  17.576  1.00  0.00           H  
ATOM    262  HA  VAL A  17       5.838 -25.414  17.334  1.00  0.00           H  
ATOM    263  HB  VAL A  17       3.674 -26.065  18.585  1.00  0.00           H  
ATOM    264 1HG1 VAL A  17       1.729 -26.251  17.293  1.00  0.00           H  
ATOM    265 2HG1 VAL A  17       2.248 -24.575  17.372  1.00  0.00           H  
ATOM    266 3HG1 VAL A  17       2.479 -25.505  15.898  1.00  0.00           H  
ATOM    267 1HG2 VAL A  17       3.384 -28.137  17.368  1.00  0.00           H  
ATOM    268 2HG2 VAL A  17       4.279 -27.506  16.009  1.00  0.00           H  
ATOM    269 3HG2 VAL A  17       5.106 -27.713  17.527  1.00  0.00           H  
ATOM    270  N   ASP A  18       5.347 -25.465  14.787  1.00  0.00           N  
ATOM    271  CA  ASP A  18       5.235 -25.294  13.332  1.00  0.00           C  
ATOM    272  C   ASP A  18       4.159 -26.222  12.732  1.00  0.00           C  
ATOM    273  O   ASP A  18       4.085 -26.417  11.521  1.00  0.00           O  
ATOM    274  CB  ASP A  18       6.578 -25.587  12.663  1.00  0.00           C  
ATOM    275  CG  ASP A  18       7.660 -24.575  13.020  1.00  0.00           C  
ATOM    276  OD1 ASP A  18       7.377 -23.405  13.009  1.00  0.00           O  
ATOM    277  OD2 ASP A  18       8.754 -24.988  13.320  1.00  0.00           O  
ATOM    278  H   ASP A  18       5.920 -26.218  15.144  1.00  0.00           H  
ATOM    279  HA  ASP A  18       4.959 -24.261  13.129  1.00  0.00           H  
ATOM    280 1HB  ASP A  18       6.919 -26.581  12.952  1.00  0.00           H  
ATOM    281 2HB  ASP A  18       6.448 -25.590  11.580  1.00  0.00           H  
ATOM    282  N   ASN A  19       3.371 -26.816  13.614  1.00  0.00           N  
ATOM    283  CA  ASN A  19       2.298 -27.765  13.335  1.00  0.00           C  
ATOM    284  C   ASN A  19       0.957 -27.098  12.915  1.00  0.00           C  
ATOM    285  O   ASN A  19       0.325 -26.413  13.737  1.00  0.00           O  
ATOM    286  CB  ASN A  19       2.096 -28.667  14.539  1.00  0.00           C  
ATOM    287  CG  ASN A  19       1.088 -29.758  14.337  1.00  0.00           C  
ATOM    288  OD1 ASN A  19       0.240 -29.696  13.452  1.00  0.00           O  
ATOM    289  ND2 ASN A  19       1.130 -30.759  15.172  1.00  0.00           N  
ATOM    290  H   ASN A  19       3.526 -26.568  14.578  1.00  0.00           H  
ATOM    291  HA  ASN A  19       2.659 -28.419  12.551  1.00  0.00           H  
ATOM    292 1HB  ASN A  19       3.047 -29.140  14.789  1.00  0.00           H  
ATOM    293 2HB  ASN A  19       1.804 -28.068  15.385  1.00  0.00           H  
ATOM    294 1HD2 ASN A  19       0.425 -31.496  15.101  1.00  0.00           H  
ATOM    295 2HD2 ASN A  19       1.819 -30.786  15.895  1.00  0.00           H  
ATOM    296  N   PRO A  20       0.461 -27.332  11.675  1.00  0.00           N  
ATOM    297  CA  PRO A  20      -0.772 -26.801  11.114  1.00  0.00           C  
ATOM    298  C   PRO A  20      -2.022 -27.060  11.987  1.00  0.00           C  
ATOM    299  O   PRO A  20      -3.044 -26.391  11.859  1.00  0.00           O  
ATOM    300  CB  PRO A  20      -0.887 -27.541   9.781  1.00  0.00           C  
ATOM    301  CG  PRO A  20       0.525 -27.866   9.403  1.00  0.00           C  
ATOM    302  CD  PRO A  20       1.226 -28.156  10.699  1.00  0.00           C  
ATOM    303  HA  PRO A  20      -0.599 -25.745  10.929  1.00  0.00           H  
ATOM    304 1HB  PRO A  20      -1.515 -28.436   9.911  1.00  0.00           H  
ATOM    305 2HB  PRO A  20      -1.389 -26.900   9.045  1.00  0.00           H  
ATOM    306 1HG  PRO A  20       0.548 -28.718   8.709  1.00  0.00           H  
ATOM    307 2HG  PRO A  20       0.971 -27.009   8.873  1.00  0.00           H  
ATOM    308 1HD  PRO A  20       1.172 -29.229  10.945  1.00  0.00           H  
ATOM    309 2HD  PRO A  20       2.254 -27.792  10.576  1.00  0.00           H  
ATOM    310  N   GLN A  21      -1.955 -28.068  12.860  1.00  0.00           N  
ATOM    311  CA  GLN A  21      -3.065 -28.416  13.752  1.00  0.00           C  
ATOM    312  C   GLN A  21      -3.344 -27.314  14.779  1.00  0.00           C  
ATOM    313  O   GLN A  21      -4.457 -27.205  15.301  1.00  0.00           O  
ATOM    314  CB  GLN A  21      -2.769 -29.729  14.489  1.00  0.00           C  
ATOM    315  CG  GLN A  21      -2.781 -30.971  13.592  1.00  0.00           C  
ATOM    316  CD  GLN A  21      -2.392 -32.282  14.324  1.00  0.00           C  
ATOM    317  OE1 GLN A  21      -1.350 -32.418  15.002  1.00  0.00           O  
ATOM    318  NE2 GLN A  21      -3.269 -33.279  14.180  1.00  0.00           N  
ATOM    319  H   GLN A  21      -1.104 -28.606  12.937  1.00  0.00           H  
ATOM    320  HA  GLN A  21      -3.962 -28.549  13.149  1.00  0.00           H  
ATOM    321 1HB  GLN A  21      -1.809 -29.661  14.981  1.00  0.00           H  
ATOM    322 2HB  GLN A  21      -3.514 -29.875  15.270  1.00  0.00           H  
ATOM    323 1HG  GLN A  21      -3.785 -31.094  13.191  1.00  0.00           H  
ATOM    324 2HG  GLN A  21      -2.074 -30.814  12.777  1.00  0.00           H  
ATOM    325 1HE2 GLN A  21      -3.102 -34.163  14.619  1.00  0.00           H  
ATOM    326 2HE2 GLN A  21      -4.097 -33.143  13.633  1.00  0.00           H  
ATOM    327  N   TYR A  22      -2.319 -26.518  15.084  1.00  0.00           N  
ATOM    328  CA  TYR A  22      -2.395 -25.427  16.051  1.00  0.00           C  
ATOM    329  C   TYR A  22      -2.720 -24.131  15.335  1.00  0.00           C  
ATOM    330  O   TYR A  22      -3.431 -23.270  15.878  1.00  0.00           O  
ATOM    331  CB  TYR A  22      -1.085 -25.369  16.789  1.00  0.00           C  
ATOM    332  CG  TYR A  22      -0.921 -26.587  17.660  1.00  0.00           C  
ATOM    333  CD1 TYR A  22      -0.515 -27.774  17.089  1.00  0.00           C  
ATOM    334  CD2 TYR A  22      -1.121 -26.515  19.019  1.00  0.00           C  
ATOM    335  CE1 TYR A  22      -0.341 -28.891  17.867  1.00  0.00           C  
ATOM    336  CE2 TYR A  22      -0.947 -27.631  19.803  1.00  0.00           C  
ATOM    337  CZ  TYR A  22      -0.561 -28.818  19.229  1.00  0.00           C  
ATOM    338  OH  TYR A  22      -0.389 -29.941  20.009  1.00  0.00           O  
ATOM    339  H   TYR A  22      -1.431 -26.656  14.600  1.00  0.00           H  
ATOM    340  HA  TYR A  22      -3.196 -25.634  16.762  1.00  0.00           H  
ATOM    341 1HB  TYR A  22      -0.267 -25.330  16.072  1.00  0.00           H  
ATOM    342 2HB  TYR A  22      -1.040 -24.488  17.405  1.00  0.00           H  
ATOM    343  HD1 TYR A  22      -0.351 -27.819  16.016  1.00  0.00           H  
ATOM    344  HD2 TYR A  22      -1.408 -25.582  19.470  1.00  0.00           H  
ATOM    345  HE1 TYR A  22      -0.035 -29.829  17.417  1.00  0.00           H  
ATOM    346  HE2 TYR A  22      -1.107 -27.576  20.873  1.00  0.00           H  
ATOM    347  HH  TYR A  22      -0.171 -30.693  19.448  1.00  0.00           H  
ATOM    348  N   TRP A  23      -2.233 -24.017  14.099  1.00  0.00           N  
ATOM    349  CA  TRP A  23      -2.515 -22.835  13.285  1.00  0.00           C  
ATOM    350  C   TRP A  23      -2.574 -23.137  11.790  1.00  0.00           C  
ATOM    351  O   TRP A  23      -1.786 -23.914  11.283  1.00  0.00           O  
ATOM    352  CB  TRP A  23      -1.424 -21.791  13.495  1.00  0.00           C  
ATOM    353  CG  TRP A  23      -0.059 -22.313  13.203  1.00  0.00           C  
ATOM    354  CD1 TRP A  23       0.844 -22.737  14.121  1.00  0.00           C  
ATOM    355  CD2 TRP A  23       0.562 -22.520  11.908  1.00  0.00           C  
ATOM    356  NE1 TRP A  23       1.988 -23.147  13.501  1.00  0.00           N  
ATOM    357  CE2 TRP A  23       1.829 -23.035  12.145  1.00  0.00           C  
ATOM    358  CE3 TRP A  23       0.149 -22.307  10.594  1.00  0.00           C  
ATOM    359  CZ2 TRP A  23       2.698 -23.342  11.109  1.00  0.00           C  
ATOM    360  CZ3 TRP A  23       1.016 -22.623   9.555  1.00  0.00           C  
ATOM    361  CH2 TRP A  23       2.256 -23.126   9.808  1.00  0.00           C  
ATOM    362  H   TRP A  23      -1.637 -24.766  13.739  1.00  0.00           H  
ATOM    363  HA  TRP A  23      -3.474 -22.436  13.594  1.00  0.00           H  
ATOM    364 1HB  TRP A  23      -1.620 -20.926  12.854  1.00  0.00           H  
ATOM    365 2HB  TRP A  23      -1.448 -21.450  14.528  1.00  0.00           H  
ATOM    366  HD1 TRP A  23       0.693 -22.730  15.199  1.00  0.00           H  
ATOM    367  HE1 TRP A  23       2.826 -23.472  13.997  1.00  0.00           H  
ATOM    368  HE3 TRP A  23      -0.828 -21.899  10.392  1.00  0.00           H  
ATOM    369  HZ2 TRP A  23       3.691 -23.743  11.280  1.00  0.00           H  
ATOM    370  HZ3 TRP A  23       0.683 -22.452   8.533  1.00  0.00           H  
ATOM    371  HH2 TRP A  23       2.916 -23.360   8.972  1.00  0.00           H  
ATOM    372  N   THR A  24      -3.403 -22.400  11.055  1.00  0.00           N  
ATOM    373  CA  THR A  24      -3.482 -22.589   9.605  1.00  0.00           C  
ATOM    374  C   THR A  24      -3.365 -21.315   8.780  1.00  0.00           C  
ATOM    375  O   THR A  24      -4.046 -20.321   9.033  1.00  0.00           O  
ATOM    376  CB  THR A  24      -4.794 -23.315   9.230  1.00  0.00           C  
ATOM    377  OG1 THR A  24      -4.810 -24.623   9.826  1.00  0.00           O  
ATOM    378  CG2 THR A  24      -4.958 -23.440   7.730  1.00  0.00           C  
ATOM    379  H   THR A  24      -4.004 -21.730  11.531  1.00  0.00           H  
ATOM    380  HA  THR A  24      -2.659 -23.236   9.307  1.00  0.00           H  
ATOM    381  HB  THR A  24      -5.637 -22.744   9.624  1.00  0.00           H  
ATOM    382  HG1 THR A  24      -3.957 -25.065   9.656  1.00  0.00           H  
ATOM    383 1HG2 THR A  24      -5.894 -23.948   7.507  1.00  0.00           H  
ATOM    384 2HG2 THR A  24      -4.974 -22.456   7.279  1.00  0.00           H  
ATOM    385 3HG2 THR A  24      -4.129 -24.012   7.319  1.00  0.00           H  
ATOM    386  N   TRP A  25      -2.488 -21.337   7.779  1.00  0.00           N  
ATOM    387  CA  TRP A  25      -2.397 -20.187   6.892  1.00  0.00           C  
ATOM    388  C   TRP A  25      -3.502 -20.268   5.843  1.00  0.00           C  
ATOM    389  O   TRP A  25      -3.716 -21.327   5.246  1.00  0.00           O  
ATOM    390  CB  TRP A  25      -1.012 -20.102   6.262  1.00  0.00           C  
ATOM    391  CG  TRP A  25       0.049 -19.708   7.265  1.00  0.00           C  
ATOM    392  CD1 TRP A  25      -0.134 -19.481   8.596  1.00  0.00           C  
ATOM    393  CD2 TRP A  25       1.457 -19.519   7.023  1.00  0.00           C  
ATOM    394  NE1 TRP A  25       1.059 -19.160   9.191  1.00  0.00           N  
ATOM    395  CE2 TRP A  25       2.040 -19.180   8.251  1.00  0.00           C  
ATOM    396  CE3 TRP A  25       2.261 -19.611   5.885  1.00  0.00           C  
ATOM    397  CZ2 TRP A  25       3.390 -18.929   8.373  1.00  0.00           C  
ATOM    398  CZ3 TRP A  25       3.618 -19.363   6.010  1.00  0.00           C  
ATOM    399  CH2 TRP A  25       4.166 -19.032   7.223  1.00  0.00           C  
ATOM    400  H   TRP A  25      -1.922 -22.155   7.614  1.00  0.00           H  
ATOM    401  HA  TRP A  25      -2.546 -19.288   7.476  1.00  0.00           H  
ATOM    402 1HB  TRP A  25      -0.744 -21.062   5.824  1.00  0.00           H  
ATOM    403 2HB  TRP A  25      -1.023 -19.359   5.459  1.00  0.00           H  
ATOM    404  HD1 TRP A  25      -1.085 -19.548   9.113  1.00  0.00           H  
ATOM    405  HE1 TRP A  25       1.203 -18.944  10.169  1.00  0.00           H  
ATOM    406  HE3 TRP A  25       1.828 -19.870   4.917  1.00  0.00           H  
ATOM    407  HZ2 TRP A  25       3.850 -18.657   9.328  1.00  0.00           H  
ATOM    408  HZ3 TRP A  25       4.240 -19.432   5.118  1.00  0.00           H  
ATOM    409  HH2 TRP A  25       5.237 -18.833   7.284  1.00  0.00           H  
ATOM    410  N   LYS A  26      -4.168 -19.146   5.606  1.00  0.00           N  
ATOM    411  CA  LYS A  26      -5.262 -19.057   4.643  1.00  0.00           C  
ATOM    412  C   LYS A  26      -5.087 -17.869   3.706  1.00  0.00           C  
ATOM    413  O   LYS A  26      -4.376 -16.920   4.021  1.00  0.00           O  
ATOM    414  CB  LYS A  26      -6.606 -18.969   5.378  1.00  0.00           C  
ATOM    415  CG  LYS A  26      -6.945 -20.208   6.208  1.00  0.00           C  
ATOM    416  CD  LYS A  26      -8.315 -20.103   6.847  1.00  0.00           C  
ATOM    417  CE  LYS A  26      -8.659 -21.365   7.626  1.00  0.00           C  
ATOM    418  NZ  LYS A  26     -10.014 -21.277   8.245  1.00  0.00           N  
ATOM    419  H   LYS A  26      -3.913 -18.324   6.148  1.00  0.00           H  
ATOM    420  HA  LYS A  26      -5.262 -19.962   4.035  1.00  0.00           H  
ATOM    421 1HB  LYS A  26      -6.597 -18.124   6.051  1.00  0.00           H  
ATOM    422 2HB  LYS A  26      -7.409 -18.805   4.658  1.00  0.00           H  
ATOM    423 1HG  LYS A  26      -6.897 -21.102   5.582  1.00  0.00           H  
ATOM    424 2HG  LYS A  26      -6.213 -20.310   7.012  1.00  0.00           H  
ATOM    425 1HD  LYS A  26      -8.326 -19.259   7.548  1.00  0.00           H  
ATOM    426 2HD  LYS A  26      -9.072 -19.930   6.083  1.00  0.00           H  
ATOM    427 1HE  LYS A  26      -8.629 -22.218   6.952  1.00  0.00           H  
ATOM    428 2HE  LYS A  26      -7.920 -21.511   8.418  1.00  0.00           H  
ATOM    429 1HZ  LYS A  26     -10.215 -22.114   8.763  1.00  0.00           H  
ATOM    430 2HZ  LYS A  26     -10.013 -20.483   8.892  1.00  0.00           H  
ATOM    431 3HZ  LYS A  26     -10.715 -21.141   7.540  1.00  0.00           H  
ATOM    432  N   THR A  27      -5.722 -17.915   2.544  1.00  0.00           N  
ATOM    433  CA  THR A  27      -5.628 -16.789   1.617  1.00  0.00           C  
ATOM    434  C   THR A  27      -6.936 -16.006   1.606  1.00  0.00           C  
ATOM    435  O   THR A  27      -8.013 -16.601   1.530  1.00  0.00           O  
ATOM    436  CB  THR A  27      -5.289 -17.279   0.196  1.00  0.00           C  
ATOM    437  OG1 THR A  27      -4.033 -17.976   0.215  1.00  0.00           O  
ATOM    438  CG2 THR A  27      -5.169 -16.104  -0.744  1.00  0.00           C  
ATOM    439  H   THR A  27      -6.282 -18.720   2.302  1.00  0.00           H  
ATOM    440  HA  THR A  27      -4.840 -16.115   1.944  1.00  0.00           H  
ATOM    441  HB  THR A  27      -6.070 -17.949  -0.156  1.00  0.00           H  
ATOM    442  HG1 THR A  27      -3.325 -17.354   0.434  1.00  0.00           H  
ATOM    443 1HG2 THR A  27      -4.919 -16.453  -1.742  1.00  0.00           H  
ATOM    444 2HG2 THR A  27      -6.107 -15.560  -0.782  1.00  0.00           H  
ATOM    445 3HG2 THR A  27      -4.378 -15.450  -0.379  1.00  0.00           H  
ATOM    446  N   VAL A  28      -6.844 -14.679   1.711  1.00  0.00           N  
ATOM    447  CA  VAL A  28      -8.041 -13.833   1.693  1.00  0.00           C  
ATOM    448  C   VAL A  28      -8.068 -12.959   0.439  1.00  0.00           C  
ATOM    449  O   VAL A  28      -9.118 -12.488   0.000  1.00  0.00           O  
ATOM    450  CB  VAL A  28      -8.102 -12.978   2.976  1.00  0.00           C  
ATOM    451  CG1 VAL A  28      -8.210 -13.890   4.183  1.00  0.00           C  
ATOM    452  CG2 VAL A  28      -6.851 -12.116   3.087  1.00  0.00           C  
ATOM    453  H   VAL A  28      -5.914 -14.255   1.779  1.00  0.00           H  
ATOM    454  HA  VAL A  28      -8.922 -14.476   1.680  1.00  0.00           H  
ATOM    455  HB  VAL A  28      -8.988 -12.346   2.949  1.00  0.00           H  
ATOM    456 1HG1 VAL A  28      -8.267 -13.294   5.091  1.00  0.00           H  
ATOM    457 2HG1 VAL A  28      -9.108 -14.503   4.095  1.00  0.00           H  
ATOM    458 3HG1 VAL A  28      -7.337 -14.533   4.224  1.00  0.00           H  
ATOM    459 1HG2 VAL A  28      -6.895 -11.519   3.996  1.00  0.00           H  
ATOM    460 2HG2 VAL A  28      -5.976 -12.761   3.117  1.00  0.00           H  
ATOM    461 3HG2 VAL A  28      -6.785 -11.455   2.230  1.00  0.00           H  
ATOM    462  N   ASP A  29      -6.895 -12.800  -0.148  1.00  0.00           N  
ATOM    463  CA  ASP A  29      -6.622 -12.054  -1.369  1.00  0.00           C  
ATOM    464  C   ASP A  29      -5.442 -12.767  -1.971  1.00  0.00           C  
ATOM    465  O   ASP A  29      -4.572 -13.154  -1.214  1.00  0.00           O  
ATOM    466  CB  ASP A  29      -6.255 -10.584  -1.102  1.00  0.00           C  
ATOM    467  CG  ASP A  29      -6.136  -9.703  -2.358  1.00  0.00           C  
ATOM    468  OD1 ASP A  29      -5.173  -9.875  -3.108  1.00  0.00           O  
ATOM    469  OD2 ASP A  29      -6.983  -8.870  -2.560  1.00  0.00           O  
ATOM    470  H   ASP A  29      -6.089 -13.204   0.330  1.00  0.00           H  
ATOM    471  HA  ASP A  29      -7.491 -12.096  -2.018  1.00  0.00           H  
ATOM    472 1HB  ASP A  29      -6.983 -10.142  -0.422  1.00  0.00           H  
ATOM    473 2HB  ASP A  29      -5.303 -10.552  -0.619  1.00  0.00           H  
ATOM    474  N   PRO A  30      -5.345 -13.020  -3.272  1.00  0.00           N  
ATOM    475  CA  PRO A  30      -4.178 -13.645  -3.860  1.00  0.00           C  
ATOM    476  C   PRO A  30      -2.863 -13.022  -3.344  1.00  0.00           C  
ATOM    477  O   PRO A  30      -1.853 -13.723  -3.254  1.00  0.00           O  
ATOM    478  CB  PRO A  30      -4.404 -13.381  -5.351  1.00  0.00           C  
ATOM    479  CG  PRO A  30      -5.922 -13.358  -5.492  1.00  0.00           C  
ATOM    480  CD  PRO A  30      -6.422 -12.686  -4.224  1.00  0.00           C  
ATOM    481  HA  PRO A  30      -4.201 -14.722  -3.647  1.00  0.00           H  
ATOM    482 1HB  PRO A  30      -3.929 -12.427  -5.637  1.00  0.00           H  
ATOM    483 2HB  PRO A  30      -3.926 -14.169  -5.948  1.00  0.00           H  
ATOM    484 1HG  PRO A  30      -6.204 -12.809  -6.404  1.00  0.00           H  
ATOM    485 2HG  PRO A  30      -6.304 -14.382  -5.608  1.00  0.00           H  
ATOM    486 1HD  PRO A  30      -6.504 -11.601  -4.371  1.00  0.00           H  
ATOM    487 2HD  PRO A  30      -7.374 -13.147  -3.930  1.00  0.00           H  
ATOM    488  N   ASN A  31      -2.861 -11.717  -2.997  1.00  0.00           N  
ATOM    489  CA  ASN A  31      -1.639 -11.097  -2.490  1.00  0.00           C  
ATOM    490  C   ASN A  31      -1.556 -11.030  -0.944  1.00  0.00           C  
ATOM    491  O   ASN A  31      -0.578 -10.503  -0.405  1.00  0.00           O  
ATOM    492  CB  ASN A  31      -1.525  -9.702  -3.058  1.00  0.00           C  
ATOM    493  CG  ASN A  31      -1.286  -9.701  -4.545  1.00  0.00           C  
ATOM    494  OD1 ASN A  31      -0.527 -10.523  -5.075  1.00  0.00           O  
ATOM    495  ND2 ASN A  31      -1.929  -8.792  -5.233  1.00  0.00           N  
ATOM    496  H   ASN A  31      -3.708 -11.138  -3.075  1.00  0.00           H  
ATOM    497  HA  ASN A  31      -0.789 -11.686  -2.833  1.00  0.00           H  
ATOM    498 1HB  ASN A  31      -2.452  -9.157  -2.850  1.00  0.00           H  
ATOM    499 2HB  ASN A  31      -0.714  -9.172  -2.564  1.00  0.00           H  
ATOM    500 1HD2 ASN A  31      -1.817  -8.741  -6.225  1.00  0.00           H  
ATOM    501 2HD2 ASN A  31      -2.541  -8.152  -4.765  1.00  0.00           H  
ATOM    502  N   ILE A  32      -2.579 -11.537  -0.239  1.00  0.00           N  
ATOM    503  CA  ILE A  32      -2.623 -11.506   1.230  1.00  0.00           C  
ATOM    504  C   ILE A  32      -2.972 -12.845   1.871  1.00  0.00           C  
ATOM    505  O   ILE A  32      -4.034 -13.447   1.616  1.00  0.00           O  
ATOM    506  CB  ILE A  32      -3.650 -10.494   1.782  1.00  0.00           C  
ATOM    507  CG1 ILE A  32      -3.353  -9.084   1.285  1.00  0.00           C  
ATOM    508  CG2 ILE A  32      -3.647 -10.516   3.328  1.00  0.00           C  
ATOM    509  CD1 ILE A  32      -4.434  -8.109   1.636  1.00  0.00           C  
ATOM    510  H   ILE A  32      -3.331 -11.990  -0.732  1.00  0.00           H  
ATOM    511  HA  ILE A  32      -1.637 -11.217   1.592  1.00  0.00           H  
ATOM    512  HB  ILE A  32      -4.632 -10.765   1.446  1.00  0.00           H  
ATOM    513 1HG1 ILE A  32      -2.411  -8.743   1.714  1.00  0.00           H  
ATOM    514 2HG1 ILE A  32      -3.259  -9.094   0.202  1.00  0.00           H  
ATOM    515 1HG2 ILE A  32      -4.381  -9.816   3.697  1.00  0.00           H  
ATOM    516 2HG2 ILE A  32      -3.893 -11.508   3.693  1.00  0.00           H  
ATOM    517 3HG2 ILE A  32      -2.660 -10.236   3.700  1.00  0.00           H  
ATOM    518 1HD1 ILE A  32      -4.173  -7.123   1.253  1.00  0.00           H  
ATOM    519 2HD1 ILE A  32      -5.377  -8.434   1.190  1.00  0.00           H  
ATOM    520 3HD1 ILE A  32      -4.538  -8.065   2.709  1.00  0.00           H  
ATOM    521  N   GLU A  33      -2.090 -13.270   2.762  1.00  0.00           N  
ATOM    522  CA  GLU A  33      -2.291 -14.483   3.521  1.00  0.00           C  
ATOM    523  C   GLU A  33      -2.508 -14.096   4.968  1.00  0.00           C  
ATOM    524  O   GLU A  33      -1.966 -13.087   5.426  1.00  0.00           O  
ATOM    525  CB  GLU A  33      -1.107 -15.430   3.375  1.00  0.00           C  
ATOM    526  CG  GLU A  33      -0.913 -15.980   1.950  1.00  0.00           C  
ATOM    527  CD  GLU A  33       0.268 -16.941   1.809  1.00  0.00           C  
ATOM    528  OE1 GLU A  33       0.333 -17.900   2.540  1.00  0.00           O  
ATOM    529  OE2 GLU A  33       1.128 -16.677   0.988  1.00  0.00           O  
ATOM    530  H   GLU A  33      -1.253 -12.725   2.913  1.00  0.00           H  
ATOM    531  HA  GLU A  33      -3.187 -14.981   3.165  1.00  0.00           H  
ATOM    532 1HB  GLU A  33      -0.211 -14.898   3.659  1.00  0.00           H  
ATOM    533 2HB  GLU A  33      -1.227 -16.274   4.059  1.00  0.00           H  
ATOM    534 1HG  GLU A  33      -1.825 -16.502   1.661  1.00  0.00           H  
ATOM    535 2HG  GLU A  33      -0.777 -15.143   1.264  1.00  0.00           H  
ATOM    536  N   VAL A  34      -3.303 -14.896   5.666  1.00  0.00           N  
ATOM    537  CA  VAL A  34      -3.612 -14.671   7.068  1.00  0.00           C  
ATOM    538  C   VAL A  34      -3.312 -15.937   7.875  1.00  0.00           C  
ATOM    539  O   VAL A  34      -3.333 -17.037   7.327  1.00  0.00           O  
ATOM    540  CB  VAL A  34      -5.090 -14.287   7.219  1.00  0.00           C  
ATOM    541  CG1 VAL A  34      -5.385 -13.020   6.437  1.00  0.00           C  
ATOM    542  CG2 VAL A  34      -5.970 -15.422   6.774  1.00  0.00           C  
ATOM    543  H   VAL A  34      -3.708 -15.693   5.184  1.00  0.00           H  
ATOM    544  HA  VAL A  34      -3.013 -13.848   7.440  1.00  0.00           H  
ATOM    545  HB  VAL A  34      -5.268 -14.066   8.246  1.00  0.00           H  
ATOM    546 1HG1 VAL A  34      -6.420 -12.739   6.576  1.00  0.00           H  
ATOM    547 2HG1 VAL A  34      -4.753 -12.234   6.777  1.00  0.00           H  
ATOM    548 3HG1 VAL A  34      -5.202 -13.197   5.386  1.00  0.00           H  
ATOM    549 1HG2 VAL A  34      -7.016 -15.151   6.907  1.00  0.00           H  
ATOM    550 2HG2 VAL A  34      -5.780 -15.637   5.726  1.00  0.00           H  
ATOM    551 3HG2 VAL A  34      -5.743 -16.302   7.377  1.00  0.00           H  
ATOM    552  N   ALA A  35      -3.038 -15.804   9.174  1.00  0.00           N  
ATOM    553  CA  ALA A  35      -2.763 -16.981  10.005  1.00  0.00           C  
ATOM    554  C   ALA A  35      -3.829 -17.185  11.066  1.00  0.00           C  
ATOM    555  O   ALA A  35      -3.987 -16.358  11.964  1.00  0.00           O  
ATOM    556  CB  ALA A  35      -1.394 -16.861  10.670  1.00  0.00           C  
ATOM    557  H   ALA A  35      -3.025 -14.876   9.582  1.00  0.00           H  
ATOM    558  HA  ALA A  35      -2.770 -17.860   9.366  1.00  0.00           H  
ATOM    559 1HB  ALA A  35      -1.201 -17.758  11.259  1.00  0.00           H  
ATOM    560 2HB  ALA A  35      -0.625 -16.755   9.902  1.00  0.00           H  
ATOM    561 3HB  ALA A  35      -1.382 -15.989  11.318  1.00  0.00           H  
ATOM    562  N   GLU A  36      -4.574 -18.280  10.964  1.00  0.00           N  
ATOM    563  CA  GLU A  36      -5.637 -18.547  11.920  1.00  0.00           C  
ATOM    564  C   GLU A  36      -5.151 -19.441  13.048  1.00  0.00           C  
ATOM    565  O   GLU A  36      -4.645 -20.540  12.816  1.00  0.00           O  
ATOM    566  CB  GLU A  36      -6.847 -19.159  11.219  1.00  0.00           C  
ATOM    567  CG  GLU A  36      -8.047 -19.431  12.142  1.00  0.00           C  
ATOM    568  CD  GLU A  36      -9.261 -19.916  11.388  1.00  0.00           C  
ATOM    569  OE1 GLU A  36      -9.456 -19.479  10.267  1.00  0.00           O  
ATOM    570  OE2 GLU A  36      -9.985 -20.735  11.903  1.00  0.00           O  
ATOM    571  H   GLU A  36      -4.408 -18.943  10.207  1.00  0.00           H  
ATOM    572  HA  GLU A  36      -5.952 -17.610  12.365  1.00  0.00           H  
ATOM    573 1HB  GLU A  36      -7.175 -18.497  10.417  1.00  0.00           H  
ATOM    574 2HB  GLU A  36      -6.553 -20.105  10.757  1.00  0.00           H  
ATOM    575 1HG  GLU A  36      -7.759 -20.194  12.869  1.00  0.00           H  
ATOM    576 2HG  GLU A  36      -8.291 -18.524  12.697  1.00  0.00           H  
ATOM    577  N   LEU A  37      -5.323 -18.970  14.274  1.00  0.00           N  
ATOM    578  CA  LEU A  37      -4.892 -19.693  15.456  1.00  0.00           C  
ATOM    579  C   LEU A  37      -6.074 -20.514  15.963  1.00  0.00           C  
ATOM    580  O   LEU A  37      -7.138 -19.962  16.318  1.00  0.00           O  
ATOM    581  CB  LEU A  37      -4.396 -18.670  16.481  1.00  0.00           C  
ATOM    582  CG  LEU A  37      -3.336 -17.701  15.874  1.00  0.00           C  
ATOM    583  CD1 LEU A  37      -2.999 -16.628  16.833  1.00  0.00           C  
ATOM    584  CD2 LEU A  37      -2.094 -18.483  15.493  1.00  0.00           C  
ATOM    585  H   LEU A  37      -5.739 -18.053  14.389  1.00  0.00           H  
ATOM    586  HA  LEU A  37      -4.079 -20.367  15.193  1.00  0.00           H  
ATOM    587 1HB  LEU A  37      -5.239 -18.078  16.834  1.00  0.00           H  
ATOM    588 2HB  LEU A  37      -3.948 -19.194  17.326  1.00  0.00           H  
ATOM    589  HG  LEU A  37      -3.759 -17.224  14.981  1.00  0.00           H  
ATOM    590 1HD1 LEU A  37      -2.300 -15.971  16.363  1.00  0.00           H  
ATOM    591 2HD1 LEU A  37      -3.850 -16.076  17.088  1.00  0.00           H  
ATOM    592 3HD1 LEU A  37      -2.583 -17.052  17.713  1.00  0.00           H  
ATOM    593 1HD2 LEU A  37      -1.358 -17.810  15.052  1.00  0.00           H  
ATOM    594 2HD2 LEU A  37      -1.672 -18.955  16.381  1.00  0.00           H  
ATOM    595 3HD2 LEU A  37      -2.369 -19.244  14.770  1.00  0.00           H  
ATOM    596  N   ARG A  38      -5.877 -21.844  15.934  1.00  0.00           N  
ATOM    597  CA  ARG A  38      -6.888 -22.843  16.269  1.00  0.00           C  
ATOM    598  C   ARG A  38      -6.879 -23.159  17.750  1.00  0.00           C  
ATOM    599  O   ARG A  38      -7.924 -23.187  18.394  1.00  0.00           O  
ATOM    600  CB  ARG A  38      -6.594 -24.131  15.519  1.00  0.00           C  
ATOM    601  CG  ARG A  38      -6.796 -24.095  14.029  1.00  0.00           C  
ATOM    602  CD  ARG A  38      -6.350 -25.372  13.431  1.00  0.00           C  
ATOM    603  NE  ARG A  38      -6.512 -25.412  12.008  1.00  0.00           N  
ATOM    604  CZ  ARG A  38      -7.606 -25.814  11.359  1.00  0.00           C  
ATOM    605  NH1 ARG A  38      -8.670 -26.236  12.010  1.00  0.00           N  
ATOM    606  NH2 ARG A  38      -7.572 -25.779  10.052  1.00  0.00           N  
ATOM    607  H   ARG A  38      -4.957 -22.194  15.665  1.00  0.00           H  
ATOM    608  HA  ARG A  38      -7.869 -22.464  15.983  1.00  0.00           H  
ATOM    609 1HB  ARG A  38      -5.583 -24.455  15.705  1.00  0.00           H  
ATOM    610 2HB  ARG A  38      -7.245 -24.915  15.906  1.00  0.00           H  
ATOM    611 1HG  ARG A  38      -7.847 -23.936  13.794  1.00  0.00           H  
ATOM    612 2HG  ARG A  38      -6.193 -23.287  13.599  1.00  0.00           H  
ATOM    613 1HD  ARG A  38      -5.288 -25.479  13.635  1.00  0.00           H  
ATOM    614 2HD  ARG A  38      -6.889 -26.210  13.868  1.00  0.00           H  
ATOM    615  HE  ARG A  38      -5.739 -25.098  11.425  1.00  0.00           H  
ATOM    616 1HH1 ARG A  38      -8.663 -26.258  13.021  1.00  0.00           H  
ATOM    617 2HH1 ARG A  38      -9.486 -26.541  11.501  1.00  0.00           H  
ATOM    618 1HH2 ARG A  38      -6.703 -25.446   9.630  1.00  0.00           H  
ATOM    619 2HH2 ARG A  38      -8.362 -26.074   9.501  1.00  0.00           H  
ATOM    620  N   ARG A  39      -5.698 -23.449  18.288  1.00  0.00           N  
ATOM    621  CA  ARG A  39      -5.594 -23.666  19.730  1.00  0.00           C  
ATOM    622  C   ARG A  39      -4.151 -23.633  20.184  1.00  0.00           C  
ATOM    623  O   ARG A  39      -3.405 -24.562  19.889  1.00  0.00           O  
ATOM    624  CB  ARG A  39      -6.178 -25.007  20.163  1.00  0.00           C  
ATOM    625  CG  ARG A  39      -5.404 -26.238  19.706  1.00  0.00           C  
ATOM    626  CD  ARG A  39      -6.053 -27.492  20.184  1.00  0.00           C  
ATOM    627  NE  ARG A  39      -6.033 -27.606  21.652  1.00  0.00           N  
ATOM    628  CZ  ARG A  39      -6.664 -28.576  22.349  1.00  0.00           C  
ATOM    629  NH1 ARG A  39      -7.337 -29.506  21.706  1.00  0.00           N  
ATOM    630  NH2 ARG A  39      -6.621 -28.605  23.672  1.00  0.00           N  
ATOM    631  H   ARG A  39      -4.868 -23.448  17.693  1.00  0.00           H  
ATOM    632  HA  ARG A  39      -6.144 -22.883  20.237  1.00  0.00           H  
ATOM    633 1HB  ARG A  39      -6.222 -25.038  21.249  1.00  0.00           H  
ATOM    634 2HB  ARG A  39      -7.198 -25.111  19.802  1.00  0.00           H  
ATOM    635 1HG  ARG A  39      -5.364 -26.263  18.613  1.00  0.00           H  
ATOM    636 2HG  ARG A  39      -4.393 -26.207  20.103  1.00  0.00           H  
ATOM    637 1HD  ARG A  39      -7.092 -27.512  19.854  1.00  0.00           H  
ATOM    638 2HD  ARG A  39      -5.523 -28.348  19.768  1.00  0.00           H  
ATOM    639  HE  ARG A  39      -5.522 -26.903  22.176  1.00  0.00           H  
ATOM    640 1HH1 ARG A  39      -7.379 -29.492  20.696  1.00  0.00           H  
ATOM    641 2HH1 ARG A  39      -7.813 -30.232  22.221  1.00  0.00           H  
ATOM    642 1HH2 ARG A  39      -6.122 -27.891  24.192  1.00  0.00           H  
ATOM    643 2HH2 ARG A  39      -7.101 -29.336  24.171  1.00  0.00           H  
ATOM    644  N   VAL A  40      -3.763 -22.606  20.928  1.00  0.00           N  
ATOM    645  CA  VAL A  40      -2.385 -22.526  21.413  1.00  0.00           C  
ATOM    646  C   VAL A  40      -2.339 -22.127  22.902  1.00  0.00           C  
ATOM    647  O   VAL A  40      -2.873 -21.092  23.264  1.00  0.00           O  
ATOM    648  CB  VAL A  40      -1.592 -21.527  20.563  1.00  0.00           C  
ATOM    649  CG1 VAL A  40      -0.254 -21.473  21.083  1.00  0.00           C  
ATOM    650  CG2 VAL A  40      -1.551 -21.945  19.076  1.00  0.00           C  
ATOM    651  H   VAL A  40      -4.436 -21.866  21.122  1.00  0.00           H  
ATOM    652  HA  VAL A  40      -1.916 -23.499  21.303  1.00  0.00           H  
ATOM    653  HB  VAL A  40      -2.037 -20.554  20.659  1.00  0.00           H  
ATOM    654 1HG1 VAL A  40       0.361 -20.781  20.526  1.00  0.00           H  
ATOM    655 2HG1 VAL A  40      -0.303 -21.175  22.086  1.00  0.00           H  
ATOM    656 3HG1 VAL A  40       0.154 -22.439  21.014  1.00  0.00           H  
ATOM    657 1HG2 VAL A  40      -0.963 -21.220  18.514  1.00  0.00           H  
ATOM    658 2HG2 VAL A  40      -1.087 -22.921  19.008  1.00  0.00           H  
ATOM    659 3HG2 VAL A  40      -2.551 -21.985  18.655  1.00  0.00           H  
ATOM    660  N   ALA A  41      -1.690 -22.935  23.763  1.00  0.00           N  
ATOM    661  CA  ALA A  41      -1.632 -22.599  25.207  1.00  0.00           C  
ATOM    662  C   ALA A  41      -0.879 -21.289  25.454  1.00  0.00           C  
ATOM    663  O   ALA A  41      -1.162 -20.545  26.400  1.00  0.00           O  
ATOM    664  CB  ALA A  41      -1.003 -23.716  25.995  1.00  0.00           C  
ATOM    665  H   ALA A  41      -1.260 -23.779  23.427  1.00  0.00           H  
ATOM    666  HA  ALA A  41      -2.630 -22.489  25.568  1.00  0.00           H  
ATOM    667 1HB  ALA A  41      -1.017 -23.451  27.056  1.00  0.00           H  
ATOM    668 2HB  ALA A  41      -1.566 -24.634  25.844  1.00  0.00           H  
ATOM    669 3HB  ALA A  41      -0.012 -23.843  25.676  1.00  0.00           H  
ATOM    670  N   TRP A  42       0.111 -21.011  24.640  1.00  0.00           N  
ATOM    671  CA  TRP A  42       0.858 -19.781  24.772  1.00  0.00           C  
ATOM    672  C   TRP A  42       1.162 -19.191  23.408  1.00  0.00           C  
ATOM    673  O   TRP A  42       1.792 -19.841  22.573  1.00  0.00           O  
ATOM    674  CB  TRP A  42       2.145 -20.062  25.542  1.00  0.00           C  
ATOM    675  CG  TRP A  42       3.016 -18.900  25.719  1.00  0.00           C  
ATOM    676  CD1 TRP A  42       2.776 -17.805  26.463  1.00  0.00           C  
ATOM    677  CD2 TRP A  42       4.321 -18.717  25.141  1.00  0.00           C  
ATOM    678  NE1 TRP A  42       3.826 -16.938  26.378  1.00  0.00           N  
ATOM    679  CE2 TRP A  42       4.788 -17.485  25.581  1.00  0.00           C  
ATOM    680  CE3 TRP A  42       5.120 -19.494  24.295  1.00  0.00           C  
ATOM    681  CZ2 TRP A  42       6.023 -17.002  25.215  1.00  0.00           C  
ATOM    682  CZ3 TRP A  42       6.360 -19.013  23.926  1.00  0.00           C  
ATOM    683  CH2 TRP A  42       6.803 -17.797  24.375  1.00  0.00           C  
ATOM    684  H   TRP A  42       0.333 -21.657  23.895  1.00  0.00           H  
ATOM    685  HA  TRP A  42       0.255 -19.061  25.330  1.00  0.00           H  
ATOM    686 1HB  TRP A  42       1.895 -20.458  26.528  1.00  0.00           H  
ATOM    687 2HB  TRP A  42       2.709 -20.820  25.024  1.00  0.00           H  
ATOM    688  HD1 TRP A  42       1.872 -17.628  27.039  1.00  0.00           H  
ATOM    689  HE1 TRP A  42       3.855 -16.022  26.843  1.00  0.00           H  
ATOM    690  HE3 TRP A  42       4.773 -20.454  23.941  1.00  0.00           H  
ATOM    691  HZ2 TRP A  42       6.389 -16.047  25.560  1.00  0.00           H  
ATOM    692  HZ3 TRP A  42       6.974 -19.623  23.271  1.00  0.00           H  
ATOM    693  HH2 TRP A  42       7.788 -17.440  24.062  1.00  0.00           H  
ATOM    694  N   LEU A  43       0.765 -17.943  23.192  1.00  0.00           N  
ATOM    695  CA  LEU A  43       1.039 -17.296  21.920  1.00  0.00           C  
ATOM    696  C   LEU A  43       2.272 -16.417  22.001  1.00  0.00           C  
ATOM    697  O   LEU A  43       2.509 -15.703  22.981  1.00  0.00           O  
ATOM    698  CB  LEU A  43      -0.170 -16.471  21.404  1.00  0.00           C  
ATOM    699  CG  LEU A  43      -1.429 -17.214  21.038  1.00  0.00           C  
ATOM    700  CD1 LEU A  43      -2.552 -16.206  20.704  1.00  0.00           C  
ATOM    701  CD2 LEU A  43      -1.108 -18.045  19.844  1.00  0.00           C  
ATOM    702  H   LEU A  43       0.256 -17.445  23.910  1.00  0.00           H  
ATOM    703  HA  LEU A  43       1.237 -18.073  21.181  1.00  0.00           H  
ATOM    704 1HB  LEU A  43      -0.438 -15.729  22.114  1.00  0.00           H  
ATOM    705 2HB  LEU A  43       0.155 -15.948  20.502  1.00  0.00           H  
ATOM    706  HG  LEU A  43      -1.759 -17.848  21.864  1.00  0.00           H  
ATOM    707 1HD1 LEU A  43      -3.453 -16.744  20.416  1.00  0.00           H  
ATOM    708 2HD1 LEU A  43      -2.761 -15.589  21.586  1.00  0.00           H  
ATOM    709 3HD1 LEU A  43      -2.236 -15.566  19.881  1.00  0.00           H  
ATOM    710 1HD2 LEU A  43      -1.988 -18.598  19.523  1.00  0.00           H  
ATOM    711 2HD2 LEU A  43      -0.770 -17.406  19.041  1.00  0.00           H  
ATOM    712 3HD2 LEU A  43      -0.321 -18.722  20.103  1.00  0.00           H  
ATOM    713  N   ASP A  44       3.033 -16.473  20.925  1.00  0.00           N  
ATOM    714  CA  ASP A  44       4.235 -15.694  20.692  1.00  0.00           C  
ATOM    715  C   ASP A  44       4.400 -15.569  19.191  1.00  0.00           C  
ATOM    716  O   ASP A  44       4.904 -16.492  18.547  1.00  0.00           O  
ATOM    717  CB  ASP A  44       5.430 -16.395  21.307  1.00  0.00           C  
ATOM    718  CG  ASP A  44       6.778 -15.645  21.201  1.00  0.00           C  
ATOM    719  OD1 ASP A  44       6.822 -14.595  20.636  1.00  0.00           O  
ATOM    720  OD2 ASP A  44       7.777 -16.197  21.632  1.00  0.00           O  
ATOM    721  H   ASP A  44       2.745 -17.104  20.194  1.00  0.00           H  
ATOM    722  HA  ASP A  44       4.129 -14.710  21.132  1.00  0.00           H  
ATOM    723 1HB  ASP A  44       5.215 -16.551  22.358  1.00  0.00           H  
ATOM    724 2HB  ASP A  44       5.518 -17.353  20.859  1.00  0.00           H  
ATOM    725  N   ILE A  45       3.918 -14.456  18.641  1.00  0.00           N  
ATOM    726  CA  ILE A  45       3.881 -14.242  17.196  1.00  0.00           C  
ATOM    727  C   ILE A  45       4.761 -13.093  16.789  1.00  0.00           C  
ATOM    728  O   ILE A  45       4.655 -11.988  17.328  1.00  0.00           O  
ATOM    729  CB  ILE A  45       2.447 -14.021  16.708  1.00  0.00           C  
ATOM    730  CG1 ILE A  45       1.659 -15.294  17.044  1.00  0.00           C  
ATOM    731  CG2 ILE A  45       2.432 -13.717  15.198  1.00  0.00           C  
ATOM    732  CD1 ILE A  45       0.227 -15.187  16.871  1.00  0.00           C  
ATOM    733  H   ILE A  45       3.564 -13.736  19.270  1.00  0.00           H  
ATOM    734  HA  ILE A  45       4.260 -15.137  16.709  1.00  0.00           H  
ATOM    735  HB  ILE A  45       1.996 -13.196  17.255  1.00  0.00           H  
ATOM    736 1HG1 ILE A  45       2.025 -16.104  16.410  1.00  0.00           H  
ATOM    737 2HG1 ILE A  45       1.836 -15.557  18.078  1.00  0.00           H  
ATOM    738 1HG2 ILE A  45       1.407 -13.577  14.860  1.00  0.00           H  
ATOM    739 2HG2 ILE A  45       3.003 -12.812  15.003  1.00  0.00           H  
ATOM    740 3HG2 ILE A  45       2.884 -14.555  14.657  1.00  0.00           H  
ATOM    741 1HD1 ILE A  45      -0.202 -16.140  17.138  1.00  0.00           H  
ATOM    742 2HD1 ILE A  45      -0.170 -14.405  17.519  1.00  0.00           H  
ATOM    743 3HD1 ILE A  45      -0.000 -14.956  15.833  1.00  0.00           H  
ATOM    744  N   TYR A  46       5.634 -13.342  15.830  1.00  0.00           N  
ATOM    745  CA  TYR A  46       6.583 -12.314  15.462  1.00  0.00           C  
ATOM    746  C   TYR A  46       7.021 -12.280  14.024  1.00  0.00           C  
ATOM    747  O   TYR A  46       6.882 -13.246  13.274  1.00  0.00           O  
ATOM    748  CB  TYR A  46       7.806 -12.469  16.369  1.00  0.00           C  
ATOM    749  CG  TYR A  46       8.532 -13.786  16.253  1.00  0.00           C  
ATOM    750  CD1 TYR A  46       9.628 -13.913  15.417  1.00  0.00           C  
ATOM    751  CD2 TYR A  46       8.093 -14.881  17.006  1.00  0.00           C  
ATOM    752  CE1 TYR A  46      10.299 -15.125  15.338  1.00  0.00           C  
ATOM    753  CE2 TYR A  46       8.755 -16.087  16.921  1.00  0.00           C  
ATOM    754  CZ  TYR A  46       9.859 -16.213  16.096  1.00  0.00           C  
ATOM    755  OH  TYR A  46      10.535 -17.413  16.018  1.00  0.00           O  
ATOM    756  H   TYR A  46       5.656 -14.267  15.400  1.00  0.00           H  
ATOM    757  HA  TYR A  46       6.115 -11.353  15.664  1.00  0.00           H  
ATOM    758 1HB  TYR A  46       8.521 -11.666  16.154  1.00  0.00           H  
ATOM    759 2HB  TYR A  46       7.500 -12.350  17.401  1.00  0.00           H  
ATOM    760  HD1 TYR A  46       9.969 -13.055  14.831  1.00  0.00           H  
ATOM    761  HD2 TYR A  46       7.226 -14.787  17.669  1.00  0.00           H  
ATOM    762  HE1 TYR A  46      11.167 -15.224  14.688  1.00  0.00           H  
ATOM    763  HE2 TYR A  46       8.411 -16.935  17.512  1.00  0.00           H  
ATOM    764  HH  TYR A  46      11.194 -17.363  15.322  1.00  0.00           H  
ATOM    765  N   GLY A  47       7.624 -11.161  13.660  1.00  0.00           N  
ATOM    766  CA  GLY A  47       8.176 -11.014  12.324  1.00  0.00           C  
ATOM    767  C   GLY A  47       8.995  -9.754  12.186  1.00  0.00           C  
ATOM    768  O   GLY A  47       9.100  -8.949  13.114  1.00  0.00           O  
ATOM    769  H   GLY A  47       7.674 -10.399  14.342  1.00  0.00           H  
ATOM    770 1HA  GLY A  47       8.798 -11.879  12.092  1.00  0.00           H  
ATOM    771 2HA  GLY A  47       7.380 -10.998  11.594  1.00  0.00           H  
ATOM    772  N   LYS A  48       9.596  -9.595  11.018  1.00  0.00           N  
ATOM    773  CA  LYS A  48      10.499  -8.483  10.793  1.00  0.00           C  
ATOM    774  C   LYS A  48      10.293  -7.723   9.499  1.00  0.00           C  
ATOM    775  O   LYS A  48       9.870  -8.290   8.490  1.00  0.00           O  
ATOM    776  CB  LYS A  48      11.932  -9.015  10.796  1.00  0.00           C  
ATOM    777  CG  LYS A  48      12.411  -9.618  12.107  1.00  0.00           C  
ATOM    778  CD  LYS A  48      13.822 -10.130  11.968  1.00  0.00           C  
ATOM    779  CE  LYS A  48      14.324 -10.767  13.250  1.00  0.00           C  
ATOM    780  NZ  LYS A  48      15.690 -11.359  13.071  1.00  0.00           N  
ATOM    781  H   LYS A  48       9.448 -10.274  10.283  1.00  0.00           H  
ATOM    782  HA  LYS A  48      10.372  -7.775  11.608  1.00  0.00           H  
ATOM    783 1HB  LYS A  48      12.042  -9.768  10.019  1.00  0.00           H  
ATOM    784 2HB  LYS A  48      12.615  -8.195  10.551  1.00  0.00           H  
ATOM    785 1HG  LYS A  48      12.395  -8.848  12.871  1.00  0.00           H  
ATOM    786 2HG  LYS A  48      11.768 -10.432  12.422  1.00  0.00           H  
ATOM    787 1HD  LYS A  48      13.882 -10.852  11.154  1.00  0.00           H  
ATOM    788 2HD  LYS A  48      14.472  -9.288  11.722  1.00  0.00           H  
ATOM    789 1HE  LYS A  48      14.361 -10.011  14.030  1.00  0.00           H  
ATOM    790 2HE  LYS A  48      13.632 -11.551  13.560  1.00  0.00           H  
ATOM    791 1HZ  LYS A  48      15.986 -11.769  13.943  1.00  0.00           H  
ATOM    792 2HZ  LYS A  48      15.649 -12.072  12.357  1.00  0.00           H  
ATOM    793 3HZ  LYS A  48      16.361 -10.650  12.788  1.00  0.00           H  
ATOM    794  N   ILE A  49      10.683  -6.453   9.541  1.00  0.00           N  
ATOM    795  CA  ILE A  49      10.768  -5.583   8.373  1.00  0.00           C  
ATOM    796  C   ILE A  49      12.227  -5.200   8.147  1.00  0.00           C  
ATOM    797  O   ILE A  49      12.960  -4.906   9.094  1.00  0.00           O  
ATOM    798  CB  ILE A  49       9.947  -4.297   8.515  1.00  0.00           C  
ATOM    799  CG1 ILE A  49       9.994  -3.510   7.187  1.00  0.00           C  
ATOM    800  CG2 ILE A  49      10.520  -3.506   9.595  1.00  0.00           C  
ATOM    801  CD1 ILE A  49       9.030  -2.415   7.073  1.00  0.00           C  
ATOM    802  H   ILE A  49      10.963  -6.081  10.451  1.00  0.00           H  
ATOM    803  HA  ILE A  49      10.431  -6.128   7.493  1.00  0.00           H  
ATOM    804  HB  ILE A  49       8.906  -4.527   8.737  1.00  0.00           H  
ATOM    805 1HG1 ILE A  49      10.959  -3.079   7.065  1.00  0.00           H  
ATOM    806 2HG1 ILE A  49       9.815  -4.204   6.365  1.00  0.00           H  
ATOM    807 1HG2 ILE A  49       9.983  -2.582   9.722  1.00  0.00           H  
ATOM    808 2HG2 ILE A  49      10.452  -4.101  10.498  1.00  0.00           H  
ATOM    809 3HG2 ILE A  49      11.563  -3.279   9.374  1.00  0.00           H  
ATOM    810 1HD1 ILE A  49       9.167  -1.948   6.105  1.00  0.00           H  
ATOM    811 2HD1 ILE A  49       8.019  -2.815   7.156  1.00  0.00           H  
ATOM    812 3HD1 ILE A  49       9.209  -1.684   7.857  1.00  0.00           H  
ATOM    813  N   GLU A  50      12.622  -5.160   6.886  1.00  0.00           N  
ATOM    814  CA  GLU A  50      13.973  -4.815   6.431  1.00  0.00           C  
ATOM    815  C   GLU A  50      14.515  -3.403   6.741  1.00  0.00           C  
ATOM    816  O   GLU A  50      15.680  -3.134   6.453  1.00  0.00           O  
ATOM    817  CB  GLU A  50      14.024  -5.041   4.930  1.00  0.00           C  
ATOM    818  CG  GLU A  50      13.033  -4.183   4.149  1.00  0.00           C  
ATOM    819  CD  GLU A  50      11.660  -4.819   4.098  1.00  0.00           C  
ATOM    820  OE1 GLU A  50      11.437  -5.744   4.841  1.00  0.00           O  
ATOM    821  OE2 GLU A  50      10.842  -4.379   3.325  1.00  0.00           O  
ATOM    822  H   GLU A  50      11.944  -5.414   6.183  1.00  0.00           H  
ATOM    823  HA  GLU A  50      14.652  -5.526   6.900  1.00  0.00           H  
ATOM    824 1HB  GLU A  50      15.025  -4.818   4.563  1.00  0.00           H  
ATOM    825 2HB  GLU A  50      13.816  -6.087   4.708  1.00  0.00           H  
ATOM    826 1HG  GLU A  50      12.954  -3.196   4.601  1.00  0.00           H  
ATOM    827 2HG  GLU A  50      13.401  -4.058   3.137  1.00  0.00           H  
ATOM    828  N   THR A  51      13.666  -2.473   7.205  1.00  0.00           N  
ATOM    829  CA  THR A  51      14.018  -1.077   7.571  1.00  0.00           C  
ATOM    830  C   THR A  51      14.379  -0.164   6.397  1.00  0.00           C  
ATOM    831  O   THR A  51      13.943   0.976   6.345  1.00  0.00           O  
ATOM    832  CB  THR A  51      15.178  -0.995   8.560  1.00  0.00           C  
ATOM    833  OG1 THR A  51      14.862  -1.720   9.716  1.00  0.00           O  
ATOM    834  CG2 THR A  51      15.438   0.453   8.964  1.00  0.00           C  
ATOM    835  H   THR A  51      12.722  -2.782   7.373  1.00  0.00           H  
ATOM    836  HA  THR A  51      13.149  -0.650   8.061  1.00  0.00           H  
ATOM    837  HB  THR A  51      16.078  -1.396   8.109  1.00  0.00           H  
ATOM    838  HG1 THR A  51      15.723  -1.997  10.092  1.00  0.00           H  
ATOM    839 1HG2 THR A  51      16.272   0.485   9.673  1.00  0.00           H  
ATOM    840 2HG2 THR A  51      15.692   1.041   8.083  1.00  0.00           H  
ATOM    841 3HG2 THR A  51      14.550   0.868   9.432  1.00  0.00           H  
ATOM    842  N   LYS A  52      15.186  -0.647   5.460  1.00  0.00           N  
ATOM    843  CA  LYS A  52      15.669   0.120   4.308  1.00  0.00           C  
ATOM    844  C   LYS A  52      14.553   0.728   3.445  1.00  0.00           C  
ATOM    845  O   LYS A  52      14.804   1.653   2.673  1.00  0.00           O  
ATOM    846  CB  LYS A  52      16.562  -0.759   3.431  1.00  0.00           C  
ATOM    847  CG  LYS A  52      15.833  -1.897   2.729  1.00  0.00           C  
ATOM    848  CD  LYS A  52      16.792  -2.738   1.899  1.00  0.00           C  
ATOM    849  CE  LYS A  52      16.063  -3.848   1.160  1.00  0.00           C  
ATOM    850  NZ  LYS A  52      17.000  -4.678   0.348  1.00  0.00           N  
ATOM    851  H   LYS A  52      15.520  -1.592   5.597  1.00  0.00           H  
ATOM    852  HA  LYS A  52      16.272   0.947   4.688  1.00  0.00           H  
ATOM    853 1HB  LYS A  52      17.046  -0.147   2.671  1.00  0.00           H  
ATOM    854 2HB  LYS A  52      17.344  -1.203   4.047  1.00  0.00           H  
ATOM    855 1HG  LYS A  52      15.369  -2.528   3.482  1.00  0.00           H  
ATOM    856 2HG  LYS A  52      15.055  -1.500   2.079  1.00  0.00           H  
ATOM    857 1HD  LYS A  52      17.299  -2.100   1.174  1.00  0.00           H  
ATOM    858 2HD  LYS A  52      17.542  -3.182   2.556  1.00  0.00           H  
ATOM    859 1HE  LYS A  52      15.561  -4.486   1.885  1.00  0.00           H  
ATOM    860 2HE  LYS A  52      15.314  -3.405   0.501  1.00  0.00           H  
ATOM    861 1HZ  LYS A  52      16.486  -5.404  -0.128  1.00  0.00           H  
ATOM    862 2HZ  LYS A  52      17.463  -4.092  -0.333  1.00  0.00           H  
ATOM    863 3HZ  LYS A  52      17.690  -5.097   0.955  1.00  0.00           H  
ATOM    864  N   ASN A  53      13.326   0.215   3.567  1.00  0.00           N  
ATOM    865  CA  ASN A  53      12.189   0.733   2.817  1.00  0.00           C  
ATOM    866  C   ASN A  53      11.422   1.806   3.610  1.00  0.00           C  
ATOM    867  O   ASN A  53      10.386   2.306   3.167  1.00  0.00           O  
ATOM    868  CB  ASN A  53      11.293  -0.405   2.374  1.00  0.00           C  
ATOM    869  CG  ASN A  53      11.943  -1.210   1.256  1.00  0.00           C  
ATOM    870  OD1 ASN A  53      12.581  -0.623   0.370  1.00  0.00           O  
ATOM    871  ND2 ASN A  53      11.807  -2.509   1.267  1.00  0.00           N  
ATOM    872  H   ASN A  53      13.185  -0.549   4.210  1.00  0.00           H  
ATOM    873  HA  ASN A  53      12.568   1.223   1.918  1.00  0.00           H  
ATOM    874 1HB  ASN A  53      11.087  -1.069   3.221  1.00  0.00           H  
ATOM    875 2HB  ASN A  53      10.342  -0.012   2.022  1.00  0.00           H  
ATOM    876 1HD2 ASN A  53      12.219  -3.060   0.547  1.00  0.00           H  
ATOM    877 2HD2 ASN A  53      11.297  -2.982   2.012  1.00  0.00           H  
ATOM    878  N   LEU A  54      11.973   2.180   4.762  1.00  0.00           N  
ATOM    879  CA  LEU A  54      11.459   3.235   5.623  1.00  0.00           C  
ATOM    880  C   LEU A  54      12.323   4.474   5.393  1.00  0.00           C  
ATOM    881  O   LEU A  54      13.416   4.387   4.833  1.00  0.00           O  
ATOM    882  CB  LEU A  54      11.501   2.814   7.099  1.00  0.00           C  
ATOM    883  CG  LEU A  54      10.738   1.552   7.466  1.00  0.00           C  
ATOM    884  CD1 LEU A  54      11.002   1.253   8.884  1.00  0.00           C  
ATOM    885  CD2 LEU A  54       9.251   1.768   7.254  1.00  0.00           C  
ATOM    886  H   LEU A  54      12.816   1.713   5.081  1.00  0.00           H  
ATOM    887  HA  LEU A  54      10.433   3.466   5.344  1.00  0.00           H  
ATOM    888 1HB  LEU A  54      12.533   2.673   7.391  1.00  0.00           H  
ATOM    889 2HB  LEU A  54      11.099   3.623   7.697  1.00  0.00           H  
ATOM    890  HG  LEU A  54      11.087   0.719   6.855  1.00  0.00           H  
ATOM    891 1HD1 LEU A  54      10.469   0.348   9.172  1.00  0.00           H  
ATOM    892 2HD1 LEU A  54      12.067   1.115   9.040  1.00  0.00           H  
ATOM    893 3HD1 LEU A  54      10.660   2.102   9.469  1.00  0.00           H  
ATOM    894 1HD2 LEU A  54       8.701   0.866   7.526  1.00  0.00           H  
ATOM    895 2HD2 LEU A  54       8.915   2.591   7.874  1.00  0.00           H  
ATOM    896 3HD2 LEU A  54       9.072   2.009   6.210  1.00  0.00           H  
ATOM    897  N   ILE A  55      11.832   5.629   5.795  1.00  0.00           N  
ATOM    898  CA  ILE A  55      12.569   6.878   5.644  1.00  0.00           C  
ATOM    899  C   ILE A  55      13.275   7.256   6.940  1.00  0.00           C  
ATOM    900  O   ILE A  55      12.669   7.197   8.013  1.00  0.00           O  
ATOM    901  CB  ILE A  55      11.628   8.010   5.198  1.00  0.00           C  
ATOM    902  CG1 ILE A  55      10.922   7.595   3.905  1.00  0.00           C  
ATOM    903  CG2 ILE A  55      12.402   9.305   5.007  1.00  0.00           C  
ATOM    904  CD1 ILE A  55      11.870   7.273   2.772  1.00  0.00           C  
ATOM    905  H   ILE A  55      10.941   5.653   6.256  1.00  0.00           H  
ATOM    906  HA  ILE A  55      13.326   6.746   4.873  1.00  0.00           H  
ATOM    907  HB  ILE A  55      10.863   8.170   5.954  1.00  0.00           H  
ATOM    908 1HG1 ILE A  55      10.312   6.713   4.106  1.00  0.00           H  
ATOM    909 2HG1 ILE A  55      10.266   8.405   3.586  1.00  0.00           H  
ATOM    910 1HG2 ILE A  55      11.717  10.092   4.696  1.00  0.00           H  
ATOM    911 2HG2 ILE A  55      12.874   9.595   5.947  1.00  0.00           H  
ATOM    912 3HG2 ILE A  55      13.167   9.167   4.245  1.00  0.00           H  
ATOM    913 1HD1 ILE A  55      11.297   6.986   1.890  1.00  0.00           H  
ATOM    914 2HD1 ILE A  55      12.474   8.151   2.543  1.00  0.00           H  
ATOM    915 3HD1 ILE A  55      12.523   6.449   3.061  1.00  0.00           H  
ATOM    916  N   ARG A  56      14.560   7.604   6.826  1.00  0.00           N  
ATOM    917  CA  ARG A  56      15.407   7.977   7.961  1.00  0.00           C  
ATOM    918  C   ARG A  56      14.940   9.203   8.727  1.00  0.00           C  
ATOM    919  O   ARG A  56      14.364  10.133   8.158  1.00  0.00           O  
ATOM    920  CB  ARG A  56      16.833   8.262   7.527  1.00  0.00           C  
ATOM    921  CG  ARG A  56      17.666   7.103   7.049  1.00  0.00           C  
ATOM    922  CD  ARG A  56      19.006   7.615   6.629  1.00  0.00           C  
ATOM    923  NE  ARG A  56      19.941   6.570   6.290  1.00  0.00           N  
ATOM    924  CZ  ARG A  56      20.064   5.935   5.127  1.00  0.00           C  
ATOM    925  NH1 ARG A  56      19.282   6.191   4.096  1.00  0.00           N  
ATOM    926  NH2 ARG A  56      21.016   5.040   5.068  1.00  0.00           N  
ATOM    927  H   ARG A  56      14.968   7.609   5.901  1.00  0.00           H  
ATOM    928  HA  ARG A  56      15.428   7.134   8.650  1.00  0.00           H  
ATOM    929 1HB  ARG A  56      16.820   9.006   6.734  1.00  0.00           H  
ATOM    930 2HB  ARG A  56      17.368   8.700   8.366  1.00  0.00           H  
ATOM    931 1HG  ARG A  56      17.803   6.383   7.864  1.00  0.00           H  
ATOM    932 2HG  ARG A  56      17.185   6.615   6.202  1.00  0.00           H  
ATOM    933 1HD  ARG A  56      18.889   8.260   5.760  1.00  0.00           H  
ATOM    934 2HD  ARG A  56      19.436   8.191   7.449  1.00  0.00           H  
ATOM    935  HE  ARG A  56      20.621   6.295   7.010  1.00  0.00           H  
ATOM    936 1HH1 ARG A  56      18.557   6.890   4.175  1.00  0.00           H  
ATOM    937 2HH1 ARG A  56      19.407   5.689   3.230  1.00  0.00           H  
ATOM    938 1HH2 ARG A  56      21.584   4.917   5.924  1.00  0.00           H  
ATOM    939 2HH2 ARG A  56      21.186   4.511   4.228  1.00  0.00           H  
ATOM    940  N   LYS A  57      15.217   9.183  10.033  1.00  0.00           N  
ATOM    941  CA  LYS A  57      14.932  10.269  10.980  1.00  0.00           C  
ATOM    942  C   LYS A  57      13.456  10.610  11.065  1.00  0.00           C  
ATOM    943  O   LYS A  57      13.073  11.754  11.305  1.00  0.00           O  
ATOM    944  CB  LYS A  57      15.735  11.522  10.621  1.00  0.00           C  
ATOM    945  CG  LYS A  57      17.251  11.323  10.650  1.00  0.00           C  
ATOM    946  CD  LYS A  57      17.993  12.626  10.390  1.00  0.00           C  
ATOM    947  CE  LYS A  57      19.502  12.414  10.403  1.00  0.00           C  
ATOM    948  NZ  LYS A  57      20.244  13.674  10.116  1.00  0.00           N  
ATOM    949  H   LYS A  57      15.660   8.338  10.394  1.00  0.00           H  
ATOM    950  HA  LYS A  57      15.237   9.942  11.971  1.00  0.00           H  
ATOM    951 1HB  LYS A  57      15.451  11.881   9.632  1.00  0.00           H  
ATOM    952 2HB  LYS A  57      15.495  12.312  11.332  1.00  0.00           H  
ATOM    953 1HG  LYS A  57      17.549  10.932  11.623  1.00  0.00           H  
ATOM    954 2HG  LYS A  57      17.537  10.602   9.891  1.00  0.00           H  
ATOM    955 1HD  LYS A  57      17.698  13.023   9.417  1.00  0.00           H  
ATOM    956 2HD  LYS A  57      17.729  13.355  11.156  1.00  0.00           H  
ATOM    957 1HE  LYS A  57      19.800  12.044  11.383  1.00  0.00           H  
ATOM    958 2HE  LYS A  57      19.763  11.671   9.650  1.00  0.00           H  
ATOM    959 1HZ  LYS A  57      21.238  13.490  10.135  1.00  0.00           H  
ATOM    960 2HZ  LYS A  57      19.983  14.020   9.204  1.00  0.00           H  
ATOM    961 3HZ  LYS A  57      20.017  14.365  10.816  1.00  0.00           H  
ATOM    962  N   THR A  58      12.649   9.577  10.934  1.00  0.00           N  
ATOM    963  CA  THR A  58      11.207   9.638  11.019  1.00  0.00           C  
ATOM    964  C   THR A  58      10.695   8.653  12.056  1.00  0.00           C  
ATOM    965  O   THR A  58      11.221   7.540  12.207  1.00  0.00           O  
ATOM    966  CB  THR A  58      10.575   9.403   9.630  1.00  0.00           C  
ATOM    967  OG1 THR A  58      10.985  10.453   8.733  1.00  0.00           O  
ATOM    968  CG2 THR A  58       9.062   9.337   9.682  1.00  0.00           C  
ATOM    969  H   THR A  58      13.076   8.689  10.725  1.00  0.00           H  
ATOM    970  HA  THR A  58      10.920  10.637  11.344  1.00  0.00           H  
ATOM    971  HB  THR A  58      10.939   8.471   9.240  1.00  0.00           H  
ATOM    972  HG1 THR A  58      11.929  10.361   8.520  1.00  0.00           H  
ATOM    973 1HG2 THR A  58       8.679   9.162   8.678  1.00  0.00           H  
ATOM    974 2HG2 THR A  58       8.760   8.523  10.320  1.00  0.00           H  
ATOM    975 3HG2 THR A  58       8.664  10.272  10.066  1.00  0.00           H  
ATOM    976  N   SER A  59       9.722   9.100  12.842  1.00  0.00           N  
ATOM    977  CA  SER A  59       9.088   8.210  13.797  1.00  0.00           C  
ATOM    978  C   SER A  59       8.021   7.398  13.089  1.00  0.00           C  
ATOM    979  O   SER A  59       7.331   7.919  12.203  1.00  0.00           O  
ATOM    980  CB  SER A  59       8.498   9.021  14.930  1.00  0.00           C  
ATOM    981  OG  SER A  59       7.524   9.939  14.461  1.00  0.00           O  
ATOM    982  H   SER A  59       9.370  10.040  12.721  1.00  0.00           H  
ATOM    983  HA  SER A  59       9.834   7.528  14.202  1.00  0.00           H  
ATOM    984 1HB  SER A  59       8.061   8.361  15.684  1.00  0.00           H  
ATOM    985 2HB  SER A  59       9.285   9.571  15.392  1.00  0.00           H  
ATOM    986  HG  SER A  59       6.619   9.535  14.590  1.00  0.00           H  
ATOM    987  N   TYR A  60       7.857   6.153  13.511  1.00  0.00           N  
ATOM    988  CA  TYR A  60       6.857   5.275  12.938  1.00  0.00           C  
ATOM    989  C   TYR A  60       5.997   4.613  13.979  1.00  0.00           C  
ATOM    990  O   TYR A  60       6.489   4.176  15.022  1.00  0.00           O  
ATOM    991  CB  TYR A  60       7.534   4.184  12.097  1.00  0.00           C  
ATOM    992  CG  TYR A  60       8.259   4.706  10.904  1.00  0.00           C  
ATOM    993  CD1 TYR A  60       9.556   5.146  11.008  1.00  0.00           C  
ATOM    994  CD2 TYR A  60       7.606   4.774   9.710  1.00  0.00           C  
ATOM    995  CE1 TYR A  60      10.167   5.686   9.910  1.00  0.00           C  
ATOM    996  CE2 TYR A  60       8.204   5.315   8.621  1.00  0.00           C  
ATOM    997  CZ  TYR A  60       9.473   5.785   8.723  1.00  0.00           C  
ATOM    998  OH  TYR A  60      10.060   6.377   7.656  1.00  0.00           O  
ATOM    999  H   TYR A  60       8.485   5.801  14.232  1.00  0.00           H  
ATOM   1000  HA  TYR A  60       6.204   5.869  12.306  1.00  0.00           H  
ATOM   1001 1HB  TYR A  60       8.243   3.665  12.721  1.00  0.00           H  
ATOM   1002 2HB  TYR A  60       6.786   3.481  11.769  1.00  0.00           H  
ATOM   1003  HD1 TYR A  60      10.087   5.091  11.963  1.00  0.00           H  
ATOM   1004  HD2 TYR A  60       6.602   4.412   9.643  1.00  0.00           H  
ATOM   1005  HE1 TYR A  60      11.186   6.065   9.982  1.00  0.00           H  
ATOM   1006  HE2 TYR A  60       7.661   5.389   7.679  1.00  0.00           H  
ATOM   1007  HH  TYR A  60      10.954   6.733   7.927  1.00  0.00           H  
ATOM   1008  N   ALA A  61       4.711   4.519  13.688  1.00  0.00           N  
ATOM   1009  CA  ALA A  61       3.781   3.815  14.545  1.00  0.00           C  
ATOM   1010  C   ALA A  61       3.628   2.436  14.001  1.00  0.00           C  
ATOM   1011  O   ALA A  61       3.537   2.245  12.782  1.00  0.00           O  
ATOM   1012  CB  ALA A  61       2.446   4.508  14.624  1.00  0.00           C  
ATOM   1013  H   ALA A  61       4.390   4.909  12.806  1.00  0.00           H  
ATOM   1014  HA  ALA A  61       4.205   3.738  15.547  1.00  0.00           H  
ATOM   1015 1HB  ALA A  61       1.784   3.931  15.265  1.00  0.00           H  
ATOM   1016 2HB  ALA A  61       2.577   5.496  15.043  1.00  0.00           H  
ATOM   1017 3HB  ALA A  61       2.016   4.584  13.628  1.00  0.00           H  
ATOM   1018  N   VAL A  62       3.588   1.470  14.885  1.00  0.00           N  
ATOM   1019  CA  VAL A  62       3.464   0.110  14.430  1.00  0.00           C  
ATOM   1020  C   VAL A  62       2.240  -0.549  14.975  1.00  0.00           C  
ATOM   1021  O   VAL A  62       1.961  -0.440  16.168  1.00  0.00           O  
ATOM   1022  CB  VAL A  62       4.688  -0.669  14.834  1.00  0.00           C  
ATOM   1023  CG1 VAL A  62       4.568  -2.076  14.350  1.00  0.00           C  
ATOM   1024  CG2 VAL A  62       5.866   0.053  14.311  1.00  0.00           C  
ATOM   1025  H   VAL A  62       3.692   1.677  15.883  1.00  0.00           H  
ATOM   1026  HA  VAL A  62       3.395   0.105  13.343  1.00  0.00           H  
ATOM   1027  HB  VAL A  62       4.750  -0.728  15.910  1.00  0.00           H  
ATOM   1028 1HG1 VAL A  62       5.435  -2.601  14.657  1.00  0.00           H  
ATOM   1029 2HG1 VAL A  62       3.692  -2.552  14.780  1.00  0.00           H  
ATOM   1030 3HG1 VAL A  62       4.487  -2.090  13.265  1.00  0.00           H  
ATOM   1031 1HG2 VAL A  62       6.738  -0.474  14.566  1.00  0.00           H  
ATOM   1032 2HG2 VAL A  62       5.792   0.138  13.264  1.00  0.00           H  
ATOM   1033 3HG2 VAL A  62       5.913   1.053  14.742  1.00  0.00           H  
ATOM   1034  N   TYR A  63       1.504  -1.220  14.103  1.00  0.00           N  
ATOM   1035  CA  TYR A  63       0.301  -1.882  14.532  1.00  0.00           C  
ATOM   1036  C   TYR A  63       0.272  -3.362  14.163  1.00  0.00           C  
ATOM   1037  O   TYR A  63       0.777  -3.773  13.115  1.00  0.00           O  
ATOM   1038  CB  TYR A  63      -0.880  -1.197  13.866  1.00  0.00           C  
ATOM   1039  CG  TYR A  63      -0.948   0.280  14.124  1.00  0.00           C  
ATOM   1040  CD1 TYR A  63      -0.222   1.137  13.292  1.00  0.00           C  
ATOM   1041  CD2 TYR A  63      -1.713   0.794  15.146  1.00  0.00           C  
ATOM   1042  CE1 TYR A  63      -0.261   2.487  13.488  1.00  0.00           C  
ATOM   1043  CE2 TYR A  63      -1.750   2.163  15.344  1.00  0.00           C  
ATOM   1044  CZ  TYR A  63      -1.029   3.006  14.520  1.00  0.00           C  
ATOM   1045  OH  TYR A  63      -1.078   4.365  14.715  1.00  0.00           O  
ATOM   1046  H   TYR A  63       1.777  -1.227  13.121  1.00  0.00           H  
ATOM   1047  HA  TYR A  63       0.231  -1.799  15.608  1.00  0.00           H  
ATOM   1048 1HB  TYR A  63      -0.837  -1.356  12.789  1.00  0.00           H  
ATOM   1049 2HB  TYR A  63      -1.807  -1.651  14.226  1.00  0.00           H  
ATOM   1050  HD1 TYR A  63       0.383   0.725  12.477  1.00  0.00           H  
ATOM   1051  HD2 TYR A  63      -2.284   0.126  15.794  1.00  0.00           H  
ATOM   1052  HE1 TYR A  63       0.308   3.144  12.830  1.00  0.00           H  
ATOM   1053  HE2 TYR A  63      -2.353   2.579  16.148  1.00  0.00           H  
ATOM   1054  HH  TYR A  63      -1.705   4.560  15.414  1.00  0.00           H  
ATOM   1055  N   LEU A  64      -0.386  -4.147  15.004  1.00  0.00           N  
ATOM   1056  CA  LEU A  64      -0.684  -5.548  14.723  1.00  0.00           C  
ATOM   1057  C   LEU A  64      -2.086  -5.619  14.189  1.00  0.00           C  
ATOM   1058  O   LEU A  64      -3.008  -5.091  14.817  1.00  0.00           O  
ATOM   1059  CB  LEU A  64      -0.622  -6.430  15.965  1.00  0.00           C  
ATOM   1060  CG  LEU A  64      -1.099  -7.882  15.745  1.00  0.00           C  
ATOM   1061  CD1 LEU A  64      -0.144  -8.632  14.835  1.00  0.00           C  
ATOM   1062  CD2 LEU A  64      -1.249  -8.543  17.061  1.00  0.00           C  
ATOM   1063  H   LEU A  64      -0.728  -3.728  15.869  1.00  0.00           H  
ATOM   1064  HA  LEU A  64       0.001  -5.927  13.964  1.00  0.00           H  
ATOM   1065 1HB  LEU A  64       0.397  -6.488  16.291  1.00  0.00           H  
ATOM   1066 2HB  LEU A  64      -1.222  -5.981  16.753  1.00  0.00           H  
ATOM   1067  HG  LEU A  64      -2.059  -7.869  15.249  1.00  0.00           H  
ATOM   1068 1HD1 LEU A  64      -0.512  -9.636  14.690  1.00  0.00           H  
ATOM   1069 2HD1 LEU A  64      -0.068  -8.126  13.868  1.00  0.00           H  
ATOM   1070 3HD1 LEU A  64       0.820  -8.678  15.296  1.00  0.00           H  
ATOM   1071 1HD2 LEU A  64      -1.612  -9.559  16.905  1.00  0.00           H  
ATOM   1072 2HD2 LEU A  64      -0.289  -8.566  17.566  1.00  0.00           H  
ATOM   1073 3HD2 LEU A  64      -1.968  -7.988  17.666  1.00  0.00           H  
ATOM   1074  N   VAL A  65      -2.255  -6.234  13.028  1.00  0.00           N  
ATOM   1075  CA  VAL A  65      -3.571  -6.311  12.440  1.00  0.00           C  
ATOM   1076  C   VAL A  65      -4.081  -7.751  12.465  1.00  0.00           C  
ATOM   1077  O   VAL A  65      -3.423  -8.679  11.963  1.00  0.00           O  
ATOM   1078  CB  VAL A  65      -3.526  -5.777  11.016  1.00  0.00           C  
ATOM   1079  CG1 VAL A  65      -4.968  -5.842  10.441  1.00  0.00           C  
ATOM   1080  CG2 VAL A  65      -2.873  -4.367  11.029  1.00  0.00           C  
ATOM   1081  H   VAL A  65      -1.463  -6.643  12.533  1.00  0.00           H  
ATOM   1082  HA  VAL A  65      -4.254  -5.689  13.016  1.00  0.00           H  
ATOM   1083  HB  VAL A  65      -2.913  -6.433  10.394  1.00  0.00           H  
ATOM   1084 1HG1 VAL A  65      -4.993  -5.488   9.426  1.00  0.00           H  
ATOM   1085 2HG1 VAL A  65      -5.325  -6.871  10.469  1.00  0.00           H  
ATOM   1086 3HG1 VAL A  65      -5.624  -5.214  11.053  1.00  0.00           H  
ATOM   1087 1HG2 VAL A  65      -2.826  -3.959  10.037  1.00  0.00           H  
ATOM   1088 2HG2 VAL A  65      -3.440  -3.700  11.645  1.00  0.00           H  
ATOM   1089 3HG2 VAL A  65      -1.859  -4.442  11.430  1.00  0.00           H  
ATOM   1090  N   PHE A  66      -5.242  -7.930  13.098  1.00  0.00           N  
ATOM   1091  CA  PHE A  66      -5.829  -9.245  13.338  1.00  0.00           C  
ATOM   1092  C   PHE A  66      -7.350  -9.187  13.438  1.00  0.00           C  
ATOM   1093  O   PHE A  66      -7.939  -8.115  13.480  1.00  0.00           O  
ATOM   1094  CB  PHE A  66      -5.267  -9.794  14.645  1.00  0.00           C  
ATOM   1095  CG  PHE A  66      -5.691  -8.987  15.759  1.00  0.00           C  
ATOM   1096  CD1 PHE A  66      -6.750  -9.354  16.575  1.00  0.00           C  
ATOM   1097  CD2 PHE A  66      -5.089  -7.788  15.953  1.00  0.00           C  
ATOM   1098  CE1 PHE A  66      -7.144  -8.521  17.589  1.00  0.00           C  
ATOM   1099  CE2 PHE A  66      -5.480  -6.973  16.913  1.00  0.00           C  
ATOM   1100  CZ  PHE A  66      -6.512  -7.330  17.757  1.00  0.00           C  
ATOM   1101  H   PHE A  66      -5.725  -7.099  13.452  1.00  0.00           H  
ATOM   1102  HA  PHE A  66      -5.557  -9.890  12.510  1.00  0.00           H  
ATOM   1103 1HB  PHE A  66      -5.610 -10.815  14.803  1.00  0.00           H  
ATOM   1104 2HB  PHE A  66      -4.179  -9.802  14.612  1.00  0.00           H  
ATOM   1105  HD1 PHE A  66      -7.257 -10.308  16.408  1.00  0.00           H  
ATOM   1106  HD2 PHE A  66      -4.286  -7.480  15.303  1.00  0.00           H  
ATOM   1107  HE1 PHE A  66      -7.957  -8.791  18.247  1.00  0.00           H  
ATOM   1108  HE2 PHE A  66      -4.970  -6.032  17.006  1.00  0.00           H  
ATOM   1109  HZ  PHE A  66      -6.825  -6.669  18.543  1.00  0.00           H  
ATOM   1110  N   LYS A  67      -7.997 -10.332  13.449  1.00  0.00           N  
ATOM   1111  CA  LYS A  67      -9.437 -10.368  13.626  1.00  0.00           C  
ATOM   1112  C   LYS A  67      -9.816 -11.437  14.627  1.00  0.00           C  
ATOM   1113  O   LYS A  67      -9.272 -12.541  14.624  1.00  0.00           O  
ATOM   1114  CB  LYS A  67     -10.145 -10.590  12.285  1.00  0.00           C  
ATOM   1115  CG  LYS A  67     -11.639 -10.622  12.332  1.00  0.00           C  
ATOM   1116  CD  LYS A  67     -12.211 -10.722  10.936  1.00  0.00           C  
ATOM   1117  CE  LYS A  67     -13.725 -10.725  10.974  1.00  0.00           C  
ATOM   1118  NZ  LYS A  67     -14.314 -10.812   9.608  1.00  0.00           N  
ATOM   1119  H   LYS A  67      -7.470 -11.187  13.336  1.00  0.00           H  
ATOM   1120  HA  LYS A  67      -9.767  -9.410  14.033  1.00  0.00           H  
ATOM   1121 1HB  LYS A  67      -9.896  -9.780  11.619  1.00  0.00           H  
ATOM   1122 2HB  LYS A  67      -9.795 -11.514  11.828  1.00  0.00           H  
ATOM   1123 1HG  LYS A  67     -11.976 -11.480  12.919  1.00  0.00           H  
ATOM   1124 2HG  LYS A  67     -12.009  -9.709  12.804  1.00  0.00           H  
ATOM   1125 1HD  LYS A  67     -11.867  -9.865  10.345  1.00  0.00           H  
ATOM   1126 2HD  LYS A  67     -11.858 -11.637  10.463  1.00  0.00           H  
ATOM   1127 1HE  LYS A  67     -14.066 -11.574  11.566  1.00  0.00           H  
ATOM   1128 2HE  LYS A  67     -14.066  -9.802  11.449  1.00  0.00           H  
ATOM   1129 1HZ  LYS A  67     -15.320 -10.804   9.677  1.00  0.00           H  
ATOM   1130 2HZ  LYS A  67     -14.005 -10.016   9.061  1.00  0.00           H  
ATOM   1131 3HZ  LYS A  67     -14.012 -11.665   9.161  1.00  0.00           H  
ATOM   1132  N   LEU A  68     -10.722 -11.097  15.517  1.00  0.00           N  
ATOM   1133  CA  LEU A  68     -11.206 -12.063  16.480  1.00  0.00           C  
ATOM   1134  C   LEU A  68     -12.452 -12.702  15.892  1.00  0.00           C  
ATOM   1135  O   LEU A  68     -13.264 -11.999  15.284  1.00  0.00           O  
ATOM   1136  CB  LEU A  68     -11.436 -11.353  17.807  1.00  0.00           C  
ATOM   1137  CG  LEU A  68     -10.136 -10.767  18.412  1.00  0.00           C  
ATOM   1138  CD1 LEU A  68     -10.446 -10.058  19.707  1.00  0.00           C  
ATOM   1139  CD2 LEU A  68      -9.099 -11.859  18.600  1.00  0.00           C  
ATOM   1140  H   LEU A  68     -11.112 -10.163  15.500  1.00  0.00           H  
ATOM   1141  HA  LEU A  68     -10.458 -12.840  16.625  1.00  0.00           H  
ATOM   1142 1HB  LEU A  68     -12.097 -10.510  17.618  1.00  0.00           H  
ATOM   1143 2HB  LEU A  68     -11.926 -11.985  18.498  1.00  0.00           H  
ATOM   1144  HG  LEU A  68      -9.738 -10.062  17.735  1.00  0.00           H  
ATOM   1145 1HD1 LEU A  68      -9.532  -9.624  20.111  1.00  0.00           H  
ATOM   1146 2HD1 LEU A  68     -11.172  -9.265  19.524  1.00  0.00           H  
ATOM   1147 3HD1 LEU A  68     -10.856 -10.770  20.421  1.00  0.00           H  
ATOM   1148 1HD2 LEU A  68      -8.179 -11.428  18.995  1.00  0.00           H  
ATOM   1149 2HD2 LEU A  68      -9.459 -12.595  19.284  1.00  0.00           H  
ATOM   1150 3HD2 LEU A  68      -8.896 -12.326  17.637  1.00  0.00           H  
ATOM   1151  N   THR A  69     -12.617 -14.018  16.084  1.00  0.00           N  
ATOM   1152  CA  THR A  69     -13.750 -14.698  15.463  1.00  0.00           C  
ATOM   1153  C   THR A  69     -14.781 -15.303  16.411  1.00  0.00           C  
ATOM   1154  O   THR A  69     -15.681 -14.613  16.889  1.00  0.00           O  
ATOM   1155  CB  THR A  69     -13.211 -15.822  14.526  1.00  0.00           C  
ATOM   1156  OG1 THR A  69     -12.364 -16.764  15.260  1.00  0.00           O  
ATOM   1157  CG2 THR A  69     -12.351 -15.180  13.435  1.00  0.00           C  
ATOM   1158  H   THR A  69     -11.914 -14.555  16.592  1.00  0.00           H  
ATOM   1159  HA  THR A  69     -14.273 -13.975  14.843  1.00  0.00           H  
ATOM   1160  HB  THR A  69     -14.043 -16.356  14.070  1.00  0.00           H  
ATOM   1161  HG1 THR A  69     -12.851 -17.399  15.830  1.00  0.00           H  
ATOM   1162 1HG2 THR A  69     -11.978 -15.959  12.778  1.00  0.00           H  
ATOM   1163 2HG2 THR A  69     -12.952 -14.474  12.863  1.00  0.00           H  
ATOM   1164 3HG2 THR A  69     -11.509 -14.654  13.889  1.00  0.00           H  
ATOM   1165  N   ASP A  70     -14.663 -16.592  16.657  1.00  0.00           N  
ATOM   1166  CA  ASP A  70     -15.659 -17.324  17.430  1.00  0.00           C  
ATOM   1167  C   ASP A  70     -15.550 -17.215  18.949  1.00  0.00           C  
ATOM   1168  O   ASP A  70     -16.519 -16.845  19.612  1.00  0.00           O  
ATOM   1169  CB  ASP A  70     -15.629 -18.787  16.978  1.00  0.00           C  
ATOM   1170  CG  ASP A  70     -14.228 -19.380  17.004  1.00  0.00           C  
ATOM   1171  OD1 ASP A  70     -13.302 -18.626  17.272  1.00  0.00           O  
ATOM   1172  OD2 ASP A  70     -14.075 -20.544  16.757  1.00  0.00           O  
ATOM   1173  H   ASP A  70     -13.887 -17.075  16.252  1.00  0.00           H  
ATOM   1174  HA  ASP A  70     -16.636 -16.926  17.154  1.00  0.00           H  
ATOM   1175 1HB  ASP A  70     -16.269 -19.378  17.633  1.00  0.00           H  
ATOM   1176 2HB  ASP A  70     -16.030 -18.867  15.967  1.00  0.00           H  
ATOM   1177  N   ASN A  71     -14.391 -17.533  19.510  1.00  0.00           N  
ATOM   1178  CA  ASN A  71     -14.292 -17.482  20.968  1.00  0.00           C  
ATOM   1179  C   ASN A  71     -12.913 -17.231  21.607  1.00  0.00           C  
ATOM   1180  O   ASN A  71     -12.518 -17.984  22.499  1.00  0.00           O  
ATOM   1181  CB  ASN A  71     -14.874 -18.764  21.537  1.00  0.00           C  
ATOM   1182  CG  ASN A  71     -15.100 -18.728  23.034  1.00  0.00           C  
ATOM   1183  OD1 ASN A  71     -15.324 -17.666  23.631  1.00  0.00           O  
ATOM   1184  ND2 ASN A  71     -15.059 -19.886  23.649  1.00  0.00           N  
ATOM   1185  H   ASN A  71     -13.632 -17.838  18.896  1.00  0.00           H  
ATOM   1186  HA  ASN A  71     -14.930 -16.664  21.302  1.00  0.00           H  
ATOM   1187 1HB  ASN A  71     -15.828 -18.979  21.052  1.00  0.00           H  
ATOM   1188 2HB  ASN A  71     -14.204 -19.593  21.305  1.00  0.00           H  
ATOM   1189 1HD2 ASN A  71     -15.210 -19.935  24.636  1.00  0.00           H  
ATOM   1190 2HD2 ASN A  71     -14.882 -20.722  23.130  1.00  0.00           H  
ATOM   1191  N   PRO A  72     -12.201 -16.131  21.304  1.00  0.00           N  
ATOM   1192  CA  PRO A  72     -10.907 -15.760  21.885  1.00  0.00           C  
ATOM   1193  C   PRO A  72     -11.035 -15.141  23.276  1.00  0.00           C  
ATOM   1194  O   PRO A  72     -10.535 -14.042  23.561  1.00  0.00           O  
ATOM   1195  CB  PRO A  72     -10.396 -14.782  20.847  1.00  0.00           C  
ATOM   1196  CG  PRO A  72     -11.630 -14.137  20.309  1.00  0.00           C  
ATOM   1197  CD  PRO A  72     -12.670 -15.217  20.269  1.00  0.00           C  
ATOM   1198  HA  PRO A  72     -10.266 -16.653  21.931  1.00  0.00           H  
ATOM   1199 1HB  PRO A  72      -9.723 -14.054  21.305  1.00  0.00           H  
ATOM   1200 2HB  PRO A  72      -9.830 -15.312  20.075  1.00  0.00           H  
ATOM   1201 1HG  PRO A  72     -11.912 -13.237  20.868  1.00  0.00           H  
ATOM   1202 2HG  PRO A  72     -11.399 -13.854  19.296  1.00  0.00           H  
ATOM   1203 1HD  PRO A  72     -13.669 -14.822  20.494  1.00  0.00           H  
ATOM   1204 2HD  PRO A  72     -12.612 -15.685  19.276  1.00  0.00           H  
ATOM   1205  N   ARG A  73     -11.685 -15.895  24.148  1.00  0.00           N  
ATOM   1206  CA  ARG A  73     -12.009 -15.547  25.521  1.00  0.00           C  
ATOM   1207  C   ARG A  73     -10.800 -15.227  26.370  1.00  0.00           C  
ATOM   1208  O   ARG A  73     -10.834 -14.360  27.240  1.00  0.00           O  
ATOM   1209  CB  ARG A  73     -12.742 -16.700  26.184  1.00  0.00           C  
ATOM   1210  CG  ARG A  73     -13.230 -16.418  27.598  1.00  0.00           C  
ATOM   1211  CD  ARG A  73     -14.023 -17.554  28.168  1.00  0.00           C  
ATOM   1212  NE  ARG A  73     -13.203 -18.735  28.446  1.00  0.00           N  
ATOM   1213  CZ  ARG A  73     -13.693 -19.974  28.672  1.00  0.00           C  
ATOM   1214  NH1 ARG A  73     -14.993 -20.192  28.627  1.00  0.00           N  
ATOM   1215  NH2 ARG A  73     -12.867 -20.970  28.944  1.00  0.00           N  
ATOM   1216  H   ARG A  73     -12.008 -16.799  23.802  1.00  0.00           H  
ATOM   1217  HA  ARG A  73     -12.661 -14.675  25.505  1.00  0.00           H  
ATOM   1218 1HB  ARG A  73     -13.601 -16.981  25.580  1.00  0.00           H  
ATOM   1219 2HB  ARG A  73     -12.083 -17.568  26.235  1.00  0.00           H  
ATOM   1220 1HG  ARG A  73     -12.361 -16.258  28.244  1.00  0.00           H  
ATOM   1221 2HG  ARG A  73     -13.854 -15.526  27.598  1.00  0.00           H  
ATOM   1222 1HD  ARG A  73     -14.484 -17.237  29.103  1.00  0.00           H  
ATOM   1223 2HD  ARG A  73     -14.800 -17.839  27.460  1.00  0.00           H  
ATOM   1224  HE  ARG A  73     -12.177 -18.609  28.504  1.00  0.00           H  
ATOM   1225 1HH1 ARG A  73     -15.624 -19.430  28.418  1.00  0.00           H  
ATOM   1226 2HH1 ARG A  73     -15.357 -21.118  28.799  1.00  0.00           H  
ATOM   1227 1HH2 ARG A  73     -11.865 -20.791  28.988  1.00  0.00           H  
ATOM   1228 2HH2 ARG A  73     -13.226 -21.895  29.117  1.00  0.00           H  
ATOM   1229  N   GLU A  74      -9.739 -15.956  26.105  1.00  0.00           N  
ATOM   1230  CA  GLU A  74      -8.540 -15.941  26.902  1.00  0.00           C  
ATOM   1231  C   GLU A  74      -7.518 -14.856  26.563  1.00  0.00           C  
ATOM   1232  O   GLU A  74      -6.473 -14.790  27.203  1.00  0.00           O  
ATOM   1233  CB  GLU A  74      -7.905 -17.312  26.773  1.00  0.00           C  
ATOM   1234  CG  GLU A  74      -8.820 -18.459  27.270  1.00  0.00           C  
ATOM   1235  CD  GLU A  74      -9.185 -18.394  28.734  1.00  0.00           C  
ATOM   1236  OE1 GLU A  74      -8.293 -18.264  29.532  1.00  0.00           O  
ATOM   1237  OE2 GLU A  74     -10.355 -18.457  29.054  1.00  0.00           O  
ATOM   1238  H   GLU A  74      -9.795 -16.599  25.330  1.00  0.00           H  
ATOM   1239  HA  GLU A  74      -8.840 -15.797  27.940  1.00  0.00           H  
ATOM   1240 1HB  GLU A  74      -7.667 -17.509  25.726  1.00  0.00           H  
ATOM   1241 2HB  GLU A  74      -6.973 -17.344  27.331  1.00  0.00           H  
ATOM   1242 1HG  GLU A  74      -9.735 -18.452  26.681  1.00  0.00           H  
ATOM   1243 2HG  GLU A  74      -8.310 -19.405  27.077  1.00  0.00           H  
ATOM   1244  N   LEU A  75      -7.813 -13.964  25.614  1.00  0.00           N  
ATOM   1245  CA  LEU A  75      -6.821 -12.943  25.240  1.00  0.00           C  
ATOM   1246  C   LEU A  75      -7.027 -11.632  25.991  1.00  0.00           C  
ATOM   1247  O   LEU A  75      -6.733 -10.552  25.482  1.00  0.00           O  
ATOM   1248  CB  LEU A  75      -6.844 -12.662  23.738  1.00  0.00           C  
ATOM   1249  CG  LEU A  75      -6.128 -13.686  22.911  1.00  0.00           C  
ATOM   1250  CD1 LEU A  75      -6.969 -14.932  22.888  1.00  0.00           C  
ATOM   1251  CD2 LEU A  75      -5.885 -13.147  21.529  1.00  0.00           C  
ATOM   1252  H   LEU A  75      -8.705 -14.011  25.112  1.00  0.00           H  
ATOM   1253  HA  LEU A  75      -5.829 -13.323  25.490  1.00  0.00           H  
ATOM   1254 1HB  LEU A  75      -7.886 -12.622  23.404  1.00  0.00           H  
ATOM   1255 2HB  LEU A  75      -6.380 -11.695  23.554  1.00  0.00           H  
ATOM   1256  HG  LEU A  75      -5.167 -13.932  23.380  1.00  0.00           H  
ATOM   1257 1HD1 LEU A  75      -6.462 -15.689  22.316  1.00  0.00           H  
ATOM   1258 2HD1 LEU A  75      -7.128 -15.283  23.886  1.00  0.00           H  
ATOM   1259 3HD1 LEU A  75      -7.917 -14.713  22.442  1.00  0.00           H  
ATOM   1260 1HD2 LEU A  75      -5.364 -13.897  20.938  1.00  0.00           H  
ATOM   1261 2HD2 LEU A  75      -6.843 -12.904  21.071  1.00  0.00           H  
ATOM   1262 3HD2 LEU A  75      -5.272 -12.248  21.591  1.00  0.00           H  
ATOM   1263  N   GLU A  76      -7.555 -11.733  27.207  1.00  0.00           N  
ATOM   1264  CA  GLU A  76      -7.804 -10.592  28.080  1.00  0.00           C  
ATOM   1265  C   GLU A  76      -6.547  -9.766  28.386  1.00  0.00           C  
ATOM   1266  O   GLU A  76      -6.653  -8.552  28.576  1.00  0.00           O  
ATOM   1267  CB  GLU A  76      -8.438 -11.065  29.393  1.00  0.00           C  
ATOM   1268  CG  GLU A  76      -8.860  -9.926  30.339  1.00  0.00           C  
ATOM   1269  CD  GLU A  76      -9.644 -10.385  31.576  1.00  0.00           C  
ATOM   1270  OE1 GLU A  76     -10.393 -11.321  31.468  1.00  0.00           O  
ATOM   1271  OE2 GLU A  76      -9.515  -9.761  32.621  1.00  0.00           O  
ATOM   1272  H   GLU A  76      -7.776 -12.661  27.540  1.00  0.00           H  
ATOM   1273  HA  GLU A  76      -8.515  -9.940  27.580  1.00  0.00           H  
ATOM   1274 1HB  GLU A  76      -9.322 -11.666  29.173  1.00  0.00           H  
ATOM   1275 2HB  GLU A  76      -7.732 -11.705  29.926  1.00  0.00           H  
ATOM   1276 1HG  GLU A  76      -7.976  -9.382  30.664  1.00  0.00           H  
ATOM   1277 2HG  GLU A  76      -9.471  -9.243  29.778  1.00  0.00           H  
ATOM   1278  N   ARG A  77      -5.377 -10.428  28.513  1.00  0.00           N  
ATOM   1279  CA  ARG A  77      -4.107  -9.737  28.814  1.00  0.00           C  
ATOM   1280  C   ARG A  77      -2.909 -10.274  28.009  1.00  0.00           C  
ATOM   1281  O   ARG A  77      -2.587 -11.459  28.081  1.00  0.00           O  
ATOM   1282  CB  ARG A  77      -3.753  -9.871  30.295  1.00  0.00           C  
ATOM   1283  CG  ARG A  77      -4.683  -9.125  31.260  1.00  0.00           C  
ATOM   1284  CD  ARG A  77      -4.278  -9.257  32.696  1.00  0.00           C  
ATOM   1285  NE  ARG A  77      -4.432 -10.625  33.202  1.00  0.00           N  
ATOM   1286  CZ  ARG A  77      -4.064 -11.032  34.437  1.00  0.00           C  
ATOM   1287  NH1 ARG A  77      -3.531 -10.170  35.283  1.00  0.00           N  
ATOM   1288  NH2 ARG A  77      -4.241 -12.293  34.801  1.00  0.00           N  
ATOM   1289  H   ARG A  77      -5.365 -11.425  28.354  1.00  0.00           H  
ATOM   1290  HA  ARG A  77      -4.230  -8.681  28.580  1.00  0.00           H  
ATOM   1291 1HB  ARG A  77      -3.757 -10.924  30.577  1.00  0.00           H  
ATOM   1292 2HB  ARG A  77      -2.744  -9.491  30.456  1.00  0.00           H  
ATOM   1293 1HG  ARG A  77      -4.707  -8.065  30.995  1.00  0.00           H  
ATOM   1294 2HG  ARG A  77      -5.684  -9.536  31.175  1.00  0.00           H  
ATOM   1295 1HD  ARG A  77      -3.235  -8.971  32.807  1.00  0.00           H  
ATOM   1296 2HD  ARG A  77      -4.900  -8.597  33.302  1.00  0.00           H  
ATOM   1297  HE  ARG A  77      -4.841 -11.324  32.586  1.00  0.00           H  
ATOM   1298 1HH1 ARG A  77      -3.398  -9.206  35.008  1.00  0.00           H  
ATOM   1299 2HH1 ARG A  77      -3.260 -10.473  36.207  1.00  0.00           H  
ATOM   1300 1HH2 ARG A  77      -4.653 -12.983  34.140  1.00  0.00           H  
ATOM   1301 2HH2 ARG A  77      -3.967 -12.604  35.716  1.00  0.00           H  
ATOM   1302  N   ALA A  78      -2.180  -9.384  27.329  1.00  0.00           N  
ATOM   1303  CA  ALA A  78      -0.978  -9.763  26.551  1.00  0.00           C  
ATOM   1304  C   ALA A  78      -0.054  -8.571  26.385  1.00  0.00           C  
ATOM   1305  O   ALA A  78      -0.427  -7.448  26.711  1.00  0.00           O  
ATOM   1306  CB  ALA A  78      -1.341 -10.310  25.171  1.00  0.00           C  
ATOM   1307  H   ALA A  78      -2.522  -8.422  27.296  1.00  0.00           H  
ATOM   1308  HA  ALA A  78      -0.441 -10.535  27.103  1.00  0.00           H  
ATOM   1309 1HB  ALA A  78      -0.432 -10.598  24.637  1.00  0.00           H  
ATOM   1310 2HB  ALA A  78      -1.982 -11.188  25.285  1.00  0.00           H  
ATOM   1311 3HB  ALA A  78      -1.867  -9.558  24.601  1.00  0.00           H  
ATOM   1312  N   THR A  79       1.164  -8.805  25.921  1.00  0.00           N  
ATOM   1313  CA  THR A  79       2.070  -7.701  25.641  1.00  0.00           C  
ATOM   1314  C   THR A  79       2.470  -7.676  24.190  1.00  0.00           C  
ATOM   1315  O   THR A  79       2.506  -8.712  23.529  1.00  0.00           O  
ATOM   1316  CB  THR A  79       3.350  -7.817  26.476  1.00  0.00           C  
ATOM   1317  OG1 THR A  79       4.018  -9.051  26.160  1.00  0.00           O  
ATOM   1318  CG2 THR A  79       3.023  -7.764  27.898  1.00  0.00           C  
ATOM   1319  H   THR A  79       1.471  -9.760  25.721  1.00  0.00           H  
ATOM   1320  HA  THR A  79       1.576  -6.759  25.869  1.00  0.00           H  
ATOM   1321  HB  THR A  79       4.014  -6.988  26.234  1.00  0.00           H  
ATOM   1322  HG1 THR A  79       3.371  -9.785  26.160  1.00  0.00           H  
ATOM   1323 1HG2 THR A  79       3.931  -7.834  28.495  1.00  0.00           H  
ATOM   1324 2HG2 THR A  79       2.541  -6.833  28.069  1.00  0.00           H  
ATOM   1325 3HG2 THR A  79       2.355  -8.573  28.151  1.00  0.00           H  
ATOM   1326  N   ALA A  80       2.857  -6.517  23.697  1.00  0.00           N  
ATOM   1327  CA  ALA A  80       3.405  -6.490  22.364  1.00  0.00           C  
ATOM   1328  C   ALA A  80       4.571  -5.534  22.324  1.00  0.00           C  
ATOM   1329  O   ALA A  80       4.549  -4.476  22.964  1.00  0.00           O  
ATOM   1330  CB  ALA A  80       2.351  -6.118  21.346  1.00  0.00           C  
ATOM   1331  H   ALA A  80       2.742  -5.659  24.233  1.00  0.00           H  
ATOM   1332  HA  ALA A  80       3.781  -7.482  22.147  1.00  0.00           H  
ATOM   1333 1HB  ALA A  80       2.802  -6.164  20.376  1.00  0.00           H  
ATOM   1334 2HB  ALA A  80       1.546  -6.838  21.384  1.00  0.00           H  
ATOM   1335 3HB  ALA A  80       1.968  -5.116  21.546  1.00  0.00           H  
ATOM   1336  N   SER A  81       5.596  -5.909  21.568  1.00  0.00           N  
ATOM   1337  CA  SER A  81       6.798  -5.102  21.540  1.00  0.00           C  
ATOM   1338  C   SER A  81       7.347  -4.796  20.168  1.00  0.00           C  
ATOM   1339  O   SER A  81       7.165  -5.547  19.201  1.00  0.00           O  
ATOM   1340  CB  SER A  81       7.877  -5.783  22.351  1.00  0.00           C  
ATOM   1341  OG  SER A  81       7.467  -5.948  23.682  1.00  0.00           O  
ATOM   1342  H   SER A  81       5.521  -6.769  21.033  1.00  0.00           H  
ATOM   1343  HA  SER A  81       6.557  -4.160  22.008  1.00  0.00           H  
ATOM   1344 1HB  SER A  81       8.094  -6.756  21.913  1.00  0.00           H  
ATOM   1345 2HB  SER A  81       8.798  -5.191  22.319  1.00  0.00           H  
ATOM   1346  HG  SER A  81       7.739  -5.159  24.141  1.00  0.00           H  
ATOM   1347  N   LEU A  82       8.075  -3.691  20.131  1.00  0.00           N  
ATOM   1348  CA  LEU A  82       8.732  -3.166  18.947  1.00  0.00           C  
ATOM   1349  C   LEU A  82      10.184  -2.763  19.192  1.00  0.00           C  
ATOM   1350  O   LEU A  82      10.481  -1.992  20.113  1.00  0.00           O  
ATOM   1351  CB  LEU A  82       7.899  -1.986  18.531  1.00  0.00           C  
ATOM   1352  CG  LEU A  82       8.318  -1.148  17.506  1.00  0.00           C  
ATOM   1353  CD1 LEU A  82       8.333  -1.914  16.222  1.00  0.00           C  
ATOM   1354  CD2 LEU A  82       7.335   0.024  17.574  1.00  0.00           C  
ATOM   1355  H   LEU A  82       8.118  -3.145  20.996  1.00  0.00           H  
ATOM   1356  HA  LEU A  82       8.710  -3.930  18.169  1.00  0.00           H  
ATOM   1357 1HB  LEU A  82       6.932  -2.371  18.221  1.00  0.00           H  
ATOM   1358 2HB  LEU A  82       7.730  -1.365  19.412  1.00  0.00           H  
ATOM   1359  HG  LEU A  82       9.332  -0.789  17.684  1.00  0.00           H  
ATOM   1360 1HD1 LEU A  82       8.645  -1.284  15.417  1.00  0.00           H  
ATOM   1361 2HD1 LEU A  82       9.028  -2.753  16.305  1.00  0.00           H  
ATOM   1362 3HD1 LEU A  82       7.342  -2.284  16.039  1.00  0.00           H  
ATOM   1363 1HD2 LEU A  82       7.531   0.762  16.856  1.00  0.00           H  
ATOM   1364 2HD2 LEU A  82       6.330  -0.342  17.436  1.00  0.00           H  
ATOM   1365 3HD2 LEU A  82       7.411   0.477  18.562  1.00  0.00           H  
ATOM   1366  N   ARG A  83      11.104  -3.284  18.383  1.00  0.00           N  
ATOM   1367  CA  ARG A  83      12.514  -2.964  18.611  1.00  0.00           C  
ATOM   1368  C   ARG A  83      13.404  -3.179  17.402  1.00  0.00           C  
ATOM   1369  O   ARG A  83      13.029  -3.874  16.458  1.00  0.00           O  
ATOM   1370  CB  ARG A  83      13.047  -3.825  19.747  1.00  0.00           C  
ATOM   1371  CG  ARG A  83      13.469  -5.256  19.376  1.00  0.00           C  
ATOM   1372  CD  ARG A  83      12.324  -6.203  19.416  1.00  0.00           C  
ATOM   1373  NE  ARG A  83      12.744  -7.601  19.246  1.00  0.00           N  
ATOM   1374  CZ  ARG A  83      12.883  -8.471  20.245  1.00  0.00           C  
ATOM   1375  NH1 ARG A  83      12.644  -8.106  21.459  1.00  0.00           N  
ATOM   1376  NH2 ARG A  83      13.264  -9.701  19.987  1.00  0.00           N  
ATOM   1377  H   ARG A  83      10.820  -3.932  17.643  1.00  0.00           H  
ATOM   1378  HA  ARG A  83      12.586  -1.914  18.902  1.00  0.00           H  
ATOM   1379 1HB  ARG A  83      13.909  -3.336  20.204  1.00  0.00           H  
ATOM   1380 2HB  ARG A  83      12.294  -3.923  20.499  1.00  0.00           H  
ATOM   1381 1HG  ARG A  83      13.884  -5.271  18.372  1.00  0.00           H  
ATOM   1382 2HG  ARG A  83      14.226  -5.598  20.085  1.00  0.00           H  
ATOM   1383 1HD  ARG A  83      11.819  -6.112  20.378  1.00  0.00           H  
ATOM   1384 2HD  ARG A  83      11.625  -5.959  18.616  1.00  0.00           H  
ATOM   1385  HE  ARG A  83      12.957  -7.958  18.304  1.00  0.00           H  
ATOM   1386 1HH1 ARG A  83      12.402  -7.124  21.673  1.00  0.00           H  
ATOM   1387 2HH1 ARG A  83      12.745  -8.776  22.214  1.00  0.00           H  
ATOM   1388 1HH2 ARG A  83      13.460  -9.961  19.010  1.00  0.00           H  
ATOM   1389 2HH2 ARG A  83      13.376 -10.365  20.734  1.00  0.00           H  
ATOM   1390  N   PHE A  84      14.606  -2.619  17.429  1.00  0.00           N  
ATOM   1391  CA  PHE A  84      15.546  -2.957  16.378  1.00  0.00           C  
ATOM   1392  C   PHE A  84      16.256  -4.228  16.801  1.00  0.00           C  
ATOM   1393  O   PHE A  84      16.550  -4.435  17.975  1.00  0.00           O  
ATOM   1394  CB  PHE A  84      16.507  -1.811  16.072  1.00  0.00           C  
ATOM   1395  CG  PHE A  84      15.869  -0.694  15.292  1.00  0.00           C  
ATOM   1396  CD1 PHE A  84      15.176   0.325  15.921  1.00  0.00           C  
ATOM   1397  CD2 PHE A  84      15.991  -0.654  13.907  1.00  0.00           C  
ATOM   1398  CE1 PHE A  84      14.614   1.347  15.177  1.00  0.00           C  
ATOM   1399  CE2 PHE A  84      15.445   0.375  13.175  1.00  0.00           C  
ATOM   1400  CZ  PHE A  84      14.755   1.368  13.810  1.00  0.00           C  
ATOM   1401  H   PHE A  84      14.907  -2.005  18.198  1.00  0.00           H  
ATOM   1402  HA  PHE A  84      14.998  -3.165  15.464  1.00  0.00           H  
ATOM   1403 1HB  PHE A  84      16.881  -1.398  16.995  1.00  0.00           H  
ATOM   1404 2HB  PHE A  84      17.352  -2.187  15.502  1.00  0.00           H  
ATOM   1405  HD1 PHE A  84      15.077   0.311  17.014  1.00  0.00           H  
ATOM   1406  HD2 PHE A  84      16.538  -1.451  13.392  1.00  0.00           H  
ATOM   1407  HE1 PHE A  84      14.068   2.145  15.672  1.00  0.00           H  
ATOM   1408  HE2 PHE A  84      15.560   0.388  12.089  1.00  0.00           H  
ATOM   1409  HZ  PHE A  84      14.320   2.170  13.234  1.00  0.00           H  
ATOM   1410  N   VAL A  85      16.572  -5.070  15.841  1.00  0.00           N  
ATOM   1411  CA  VAL A  85      17.231  -6.343  16.122  1.00  0.00           C  
ATOM   1412  C   VAL A  85      18.641  -6.193  16.688  1.00  0.00           C  
ATOM   1413  O   VAL A  85      19.199  -7.139  17.241  1.00  0.00           O  
ATOM   1414  CB  VAL A  85      17.267  -7.181  14.850  1.00  0.00           C  
ATOM   1415  CG1 VAL A  85      15.834  -7.427  14.381  1.00  0.00           C  
ATOM   1416  CG2 VAL A  85      18.094  -6.459  13.807  1.00  0.00           C  
ATOM   1417  H   VAL A  85      16.302  -4.831  14.886  1.00  0.00           H  
ATOM   1418  HA  VAL A  85      16.625  -6.874  16.857  1.00  0.00           H  
ATOM   1419  HB  VAL A  85      17.713  -8.149  15.059  1.00  0.00           H  
ATOM   1420 1HG1 VAL A  85      15.843  -8.032  13.480  1.00  0.00           H  
ATOM   1421 2HG1 VAL A  85      15.292  -7.950  15.170  1.00  0.00           H  
ATOM   1422 3HG1 VAL A  85      15.342  -6.482  14.173  1.00  0.00           H  
ATOM   1423 1HG2 VAL A  85      18.121  -7.050  12.892  1.00  0.00           H  
ATOM   1424 2HG2 VAL A  85      17.645  -5.500  13.619  1.00  0.00           H  
ATOM   1425 3HG2 VAL A  85      19.109  -6.321  14.173  1.00  0.00           H  
ATOM   1426  N   ASN A  86      19.216  -5.000  16.555  1.00  0.00           N  
ATOM   1427  CA  ASN A  86      20.538  -4.728  17.083  1.00  0.00           C  
ATOM   1428  C   ASN A  86      20.486  -4.202  18.526  1.00  0.00           C  
ATOM   1429  O   ASN A  86      21.529  -3.918  19.119  1.00  0.00           O  
ATOM   1430  CB  ASN A  86      21.263  -3.748  16.183  1.00  0.00           C  
ATOM   1431  CG  ASN A  86      21.619  -4.351  14.840  1.00  0.00           C  
ATOM   1432  OD1 ASN A  86      21.785  -5.569  14.707  1.00  0.00           O  
ATOM   1433  ND2 ASN A  86      21.756  -3.517  13.844  1.00  0.00           N  
ATOM   1434  H   ASN A  86      18.703  -4.270  16.087  1.00  0.00           H  
ATOM   1435  HA  ASN A  86      21.100  -5.661  17.104  1.00  0.00           H  
ATOM   1436 1HB  ASN A  86      20.634  -2.869  16.024  1.00  0.00           H  
ATOM   1437 2HB  ASN A  86      22.177  -3.414  16.673  1.00  0.00           H  
ATOM   1438 1HD2 ASN A  86      22.013  -3.862  12.939  1.00  0.00           H  
ATOM   1439 2HD2 ASN A  86      21.632  -2.537  13.988  1.00  0.00           H  
ATOM   1440  N   GLU A  87      19.282  -4.070  19.094  1.00  0.00           N  
ATOM   1441  CA  GLU A  87      19.146  -3.604  20.470  1.00  0.00           C  
ATOM   1442  C   GLU A  87      19.020  -4.803  21.395  1.00  0.00           C  
ATOM   1443  O   GLU A  87      18.301  -5.750  21.083  1.00  0.00           O  
ATOM   1444  CB  GLU A  87      17.911  -2.700  20.628  1.00  0.00           C  
ATOM   1445  CG  GLU A  87      17.984  -1.356  19.884  1.00  0.00           C  
ATOM   1446  CD  GLU A  87      16.705  -0.502  20.021  1.00  0.00           C  
ATOM   1447  OE1 GLU A  87      15.677  -0.846  19.446  1.00  0.00           O  
ATOM   1448  OE2 GLU A  87      16.769   0.491  20.707  1.00  0.00           O  
ATOM   1449  H   GLU A  87      18.436  -4.312  18.581  1.00  0.00           H  
ATOM   1450  HA  GLU A  87      20.037  -3.045  20.751  1.00  0.00           H  
ATOM   1451 1HB  GLU A  87      17.027  -3.230  20.266  1.00  0.00           H  
ATOM   1452 2HB  GLU A  87      17.751  -2.488  21.683  1.00  0.00           H  
ATOM   1453 1HG  GLU A  87      18.822  -0.792  20.287  1.00  0.00           H  
ATOM   1454 2HG  GLU A  87      18.191  -1.553  18.839  1.00  0.00           H  
ATOM   1455  N   VAL A  88      19.706  -4.753  22.534  1.00  0.00           N  
ATOM   1456  CA  VAL A  88      19.644  -5.831  23.515  1.00  0.00           C  
ATOM   1457  C   VAL A  88      19.336  -5.310  24.905  1.00  0.00           C  
ATOM   1458  O   VAL A  88      20.003  -4.388  25.386  1.00  0.00           O  
ATOM   1459  CB  VAL A  88      20.990  -6.593  23.561  1.00  0.00           C  
ATOM   1460  CG1 VAL A  88      20.935  -7.707  24.628  1.00  0.00           C  
ATOM   1461  CG2 VAL A  88      21.296  -7.185  22.174  1.00  0.00           C  
ATOM   1462  H   VAL A  88      20.285  -3.947  22.724  1.00  0.00           H  
ATOM   1463  HA  VAL A  88      18.855  -6.526  23.220  1.00  0.00           H  
ATOM   1464  HB  VAL A  88      21.784  -5.906  23.846  1.00  0.00           H  
ATOM   1465 1HG1 VAL A  88      21.892  -8.231  24.658  1.00  0.00           H  
ATOM   1466 2HG1 VAL A  88      20.736  -7.277  25.606  1.00  0.00           H  
ATOM   1467 3HG1 VAL A  88      20.139  -8.413  24.374  1.00  0.00           H  
ATOM   1468 1HG2 VAL A  88      22.245  -7.720  22.208  1.00  0.00           H  
ATOM   1469 2HG2 VAL A  88      20.497  -7.878  21.896  1.00  0.00           H  
ATOM   1470 3HG2 VAL A  88      21.361  -6.395  21.427  1.00  0.00           H  
ATOM   1471  N   ALA A  89      18.331  -5.880  25.559  1.00  0.00           N  
ATOM   1472  CA  ALA A  89      18.059  -5.448  26.930  1.00  0.00           C  
ATOM   1473  C   ALA A  89      18.511  -6.529  27.874  1.00  0.00           C  
ATOM   1474  O   ALA A  89      17.785  -7.481  28.141  1.00  0.00           O  
ATOM   1475  CB  ALA A  89      16.598  -5.113  27.198  1.00  0.00           C  
ATOM   1476  H   ALA A  89      17.825  -6.654  25.107  1.00  0.00           H  
ATOM   1477  HA  ALA A  89      18.651  -4.554  27.124  1.00  0.00           H  
ATOM   1478 1HB  ALA A  89      16.504  -4.781  28.230  1.00  0.00           H  
ATOM   1479 2HB  ALA A  89      16.273  -4.316  26.531  1.00  0.00           H  
ATOM   1480 3HB  ALA A  89      15.973  -5.966  27.070  1.00  0.00           H  
ATOM   1481  N   GLU A  90      19.692  -6.355  28.435  1.00  0.00           N  
ATOM   1482  CA  GLU A  90      20.272  -7.369  29.309  1.00  0.00           C  
ATOM   1483  C   GLU A  90      19.398  -7.586  30.552  1.00  0.00           C  
ATOM   1484  O   GLU A  90      19.434  -8.643  31.182  1.00  0.00           O  
ATOM   1485  CB  GLU A  90      21.701  -6.976  29.681  1.00  0.00           C  
ATOM   1486  CG  GLU A  90      22.666  -7.028  28.492  1.00  0.00           C  
ATOM   1487  CD  GLU A  90      24.084  -6.627  28.834  1.00  0.00           C  
ATOM   1488  OE1 GLU A  90      24.318  -6.212  29.943  1.00  0.00           O  
ATOM   1489  OE2 GLU A  90      24.932  -6.739  27.977  1.00  0.00           O  
ATOM   1490  H   GLU A  90      20.225  -5.528  28.189  1.00  0.00           H  
ATOM   1491  HA  GLU A  90      20.321  -8.310  28.763  1.00  0.00           H  
ATOM   1492 1HB  GLU A  90      21.709  -5.968  30.081  1.00  0.00           H  
ATOM   1493 2HB  GLU A  90      22.077  -7.648  30.448  1.00  0.00           H  
ATOM   1494 1HG  GLU A  90      22.676  -8.041  28.092  1.00  0.00           H  
ATOM   1495 2HG  GLU A  90      22.285  -6.369  27.709  1.00  0.00           H  
ATOM   1496  N   GLY A  91      18.631  -6.559  30.908  1.00  0.00           N  
ATOM   1497  CA  GLY A  91      17.746  -6.580  32.059  1.00  0.00           C  
ATOM   1498  C   GLY A  91      16.297  -7.021  31.768  1.00  0.00           C  
ATOM   1499  O   GLY A  91      15.447  -6.901  32.653  1.00  0.00           O  
ATOM   1500  H   GLY A  91      18.659  -5.735  30.330  1.00  0.00           H  
ATOM   1501 1HA  GLY A  91      18.169  -7.238  32.820  1.00  0.00           H  
ATOM   1502 2HA  GLY A  91      17.728  -5.583  32.495  1.00  0.00           H  
ATOM   1503  N   ALA A  92      15.975  -7.497  30.552  1.00  0.00           N  
ATOM   1504  CA  ALA A  92      14.568  -7.858  30.305  1.00  0.00           C  
ATOM   1505  C   ALA A  92      14.354  -8.931  29.241  1.00  0.00           C  
ATOM   1506  O   ALA A  92      15.101  -9.049  28.282  1.00  0.00           O  
ATOM   1507  CB  ALA A  92      13.787  -6.624  29.878  1.00  0.00           C  
ATOM   1508  H   ALA A  92      16.678  -7.594  29.817  1.00  0.00           H  
ATOM   1509  HA  ALA A  92      14.160  -8.238  31.242  1.00  0.00           H  
ATOM   1510 1HB  ALA A  92      12.741  -6.882  29.746  1.00  0.00           H  
ATOM   1511 2HB  ALA A  92      13.875  -5.855  30.644  1.00  0.00           H  
ATOM   1512 3HB  ALA A  92      14.194  -6.252  28.942  1.00  0.00           H  
ATOM   1513  N   GLY A  93      13.231  -9.649  29.367  1.00  0.00           N  
ATOM   1514  CA  GLY A  93      12.797 -10.638  28.369  1.00  0.00           C  
ATOM   1515  C   GLY A  93      11.889 -10.006  27.307  1.00  0.00           C  
ATOM   1516  O   GLY A  93      11.324 -10.698  26.450  1.00  0.00           O  
ATOM   1517  H   GLY A  93      12.661  -9.517  30.192  1.00  0.00           H  
ATOM   1518 1HA  GLY A  93      13.671 -11.078  27.890  1.00  0.00           H  
ATOM   1519 2HA  GLY A  93      12.266 -11.446  28.871  1.00  0.00           H  
ATOM   1520  N   ILE A  94      11.753  -8.690  27.407  1.00  0.00           N  
ATOM   1521  CA  ILE A  94      10.910  -7.877  26.552  1.00  0.00           C  
ATOM   1522  C   ILE A  94      11.714  -7.221  25.432  1.00  0.00           C  
ATOM   1523  O   ILE A  94      11.343  -7.319  24.263  1.00  0.00           O  
ATOM   1524  CB  ILE A  94      10.188  -6.832  27.403  1.00  0.00           C  
ATOM   1525  CG1 ILE A  94       9.332  -7.546  28.471  1.00  0.00           C  
ATOM   1526  CG2 ILE A  94       9.362  -5.955  26.553  1.00  0.00           C  
ATOM   1527  CD1 ILE A  94       8.279  -8.490  27.881  1.00  0.00           C  
ATOM   1528  H   ILE A  94      12.273  -8.236  28.136  1.00  0.00           H  
ATOM   1529  HA  ILE A  94      10.156  -8.519  26.105  1.00  0.00           H  
ATOM   1530  HB  ILE A  94      10.922  -6.224  27.926  1.00  0.00           H  
ATOM   1531 1HG1 ILE A  94       9.986  -8.121  29.124  1.00  0.00           H  
ATOM   1532 2HG1 ILE A  94       8.818  -6.793  29.072  1.00  0.00           H  
ATOM   1533 1HG2 ILE A  94       8.872  -5.221  27.190  1.00  0.00           H  
ATOM   1534 2HG2 ILE A  94       9.987  -5.440  25.820  1.00  0.00           H  
ATOM   1535 3HG2 ILE A  94       8.610  -6.548  26.035  1.00  0.00           H  
ATOM   1536 1HD1 ILE A  94       7.709  -8.958  28.686  1.00  0.00           H  
ATOM   1537 2HD1 ILE A  94       7.596  -7.926  27.239  1.00  0.00           H  
ATOM   1538 3HD1 ILE A  94       8.769  -9.264  27.292  1.00  0.00           H  
ATOM   1539  N   GLU A  95      12.813  -6.558  25.789  1.00  0.00           N  
ATOM   1540  CA  GLU A  95      13.696  -5.923  24.812  1.00  0.00           C  
ATOM   1541  C   GLU A  95      13.028  -4.992  23.795  1.00  0.00           C  
ATOM   1542  O   GLU A  95      13.091  -5.262  22.595  1.00  0.00           O  
ATOM   1543  CB  GLU A  95      14.479  -6.987  24.036  1.00  0.00           C  
ATOM   1544  CG  GLU A  95      15.364  -7.880  24.860  1.00  0.00           C  
ATOM   1545  CD  GLU A  95      16.266  -8.703  24.046  1.00  0.00           C  
ATOM   1546  OE1 GLU A  95      17.422  -8.361  24.062  1.00  0.00           O  
ATOM   1547  OE2 GLU A  95      15.847  -9.654  23.415  1.00  0.00           O  
ATOM   1548  H   GLU A  95      13.060  -6.515  26.764  1.00  0.00           H  
ATOM   1549  HA  GLU A  95      14.407  -5.319  25.368  1.00  0.00           H  
ATOM   1550 1HB  GLU A  95      13.792  -7.660  23.617  1.00  0.00           H  
ATOM   1551 2HB  GLU A  95      15.056  -6.533  23.213  1.00  0.00           H  
ATOM   1552 1HG  GLU A  95      15.969  -7.299  25.466  1.00  0.00           H  
ATOM   1553 2HG  GLU A  95      14.747  -8.519  25.509  1.00  0.00           H  
ATOM   1554  N   GLY A  96      12.344  -3.935  24.238  1.00  0.00           N  
ATOM   1555  CA  GLY A  96      11.723  -3.055  23.243  1.00  0.00           C  
ATOM   1556  C   GLY A  96      10.675  -2.109  23.793  1.00  0.00           C  
ATOM   1557  O   GLY A  96      10.440  -2.056  25.003  1.00  0.00           O  
ATOM   1558  H   GLY A  96      12.280  -3.735  25.225  1.00  0.00           H  
ATOM   1559 1HA  GLY A  96      12.500  -2.478  22.742  1.00  0.00           H  
ATOM   1560 2HA  GLY A  96      11.253  -3.672  22.482  1.00  0.00           H  
ATOM   1561  N   THR A  97      10.071  -1.328  22.892  1.00  0.00           N  
ATOM   1562  CA  THR A  97       8.993  -0.422  23.261  1.00  0.00           C  
ATOM   1563  C   THR A  97       7.813  -1.333  23.492  1.00  0.00           C  
ATOM   1564  O   THR A  97       7.551  -2.189  22.643  1.00  0.00           O  
ATOM   1565  CB  THR A  97       8.680   0.609  22.144  1.00  0.00           C  
ATOM   1566  OG1 THR A  97       9.830   1.436  21.893  1.00  0.00           O  
ATOM   1567  CG2 THR A  97       7.477   1.477  22.509  1.00  0.00           C  
ATOM   1568  H   THR A  97      10.325  -1.418  21.908  1.00  0.00           H  
ATOM   1569  HA  THR A  97       9.236   0.097  24.191  1.00  0.00           H  
ATOM   1570  HB  THR A  97       8.449   0.066  21.228  1.00  0.00           H  
ATOM   1571  HG1 THR A  97       9.668   1.976  21.094  1.00  0.00           H  
ATOM   1572 1HG2 THR A  97       7.282   2.170  21.695  1.00  0.00           H  
ATOM   1573 2HG2 THR A  97       6.603   0.842  22.667  1.00  0.00           H  
ATOM   1574 3HG2 THR A  97       7.689   2.034  23.419  1.00  0.00           H  
ATOM   1575  N   THR A  98       7.131  -1.211  24.625  1.00  0.00           N  
ATOM   1576  CA  THR A  98       6.050  -2.146  24.909  1.00  0.00           C  
ATOM   1577  C   THR A  98       4.708  -1.541  25.219  1.00  0.00           C  
ATOM   1578  O   THR A  98       4.581  -0.598  26.009  1.00  0.00           O  
ATOM   1579  CB  THR A  98       6.448  -3.105  26.042  1.00  0.00           C  
ATOM   1580  OG1 THR A  98       7.600  -3.809  25.636  1.00  0.00           O  
ATOM   1581  CG2 THR A  98       5.313  -4.128  26.394  1.00  0.00           C  
ATOM   1582  H   THR A  98       7.378  -0.488  25.291  1.00  0.00           H  
ATOM   1583  HA  THR A  98       5.906  -2.756  24.019  1.00  0.00           H  
ATOM   1584  HB  THR A  98       6.688  -2.522  26.929  1.00  0.00           H  
ATOM   1585  HG1 THR A  98       7.358  -4.436  24.965  1.00  0.00           H  
ATOM   1586 1HG2 THR A  98       5.653  -4.786  27.191  1.00  0.00           H  
ATOM   1587 2HG2 THR A  98       4.420  -3.603  26.727  1.00  0.00           H  
ATOM   1588 3HG2 THR A  98       5.074  -4.724  25.513  1.00  0.00           H  
ATOM   1589  N   VAL A  99       3.707  -2.137  24.607  1.00  0.00           N  
ATOM   1590  CA  VAL A  99       2.314  -1.823  24.804  1.00  0.00           C  
ATOM   1591  C   VAL A  99       1.584  -3.032  25.337  1.00  0.00           C  
ATOM   1592  O   VAL A  99       1.784  -4.161  24.884  1.00  0.00           O  
ATOM   1593  CB  VAL A  99       1.660  -1.324  23.509  1.00  0.00           C  
ATOM   1594  CG1 VAL A  99       0.164  -1.135  23.721  1.00  0.00           C  
ATOM   1595  CG2 VAL A  99       2.282   0.011  23.138  1.00  0.00           C  
ATOM   1596  H   VAL A  99       3.946  -2.901  23.967  1.00  0.00           H  
ATOM   1597  HA  VAL A  99       2.237  -1.023  25.545  1.00  0.00           H  
ATOM   1598  HB  VAL A  99       1.809  -2.048  22.708  1.00  0.00           H  
ATOM   1599 1HG1 VAL A  99      -0.290  -0.762  22.821  1.00  0.00           H  
ATOM   1600 2HG1 VAL A  99      -0.300  -2.081  23.980  1.00  0.00           H  
ATOM   1601 3HG1 VAL A  99       0.001  -0.427  24.515  1.00  0.00           H  
ATOM   1602 1HG2 VAL A  99       1.814   0.379  22.227  1.00  0.00           H  
ATOM   1603 2HG2 VAL A  99       2.114   0.725  23.949  1.00  0.00           H  
ATOM   1604 3HG2 VAL A  99       3.350  -0.115  22.978  1.00  0.00           H  
ATOM   1605  N   PHE A 100       0.775  -2.819  26.346  1.00  0.00           N  
ATOM   1606  CA  PHE A 100       0.008  -3.912  26.896  1.00  0.00           C  
ATOM   1607  C   PHE A 100      -1.326  -3.972  26.195  1.00  0.00           C  
ATOM   1608  O   PHE A 100      -1.962  -2.950  25.938  1.00  0.00           O  
ATOM   1609  CB  PHE A 100      -0.144  -3.734  28.392  1.00  0.00           C  
ATOM   1610  CG  PHE A 100       1.131  -3.968  29.120  1.00  0.00           C  
ATOM   1611  CD1 PHE A 100       2.101  -2.986  29.204  1.00  0.00           C  
ATOM   1612  CD2 PHE A 100       1.344  -5.158  29.759  1.00  0.00           C  
ATOM   1613  CE1 PHE A 100       3.269  -3.211  29.901  1.00  0.00           C  
ATOM   1614  CE2 PHE A 100       2.505  -5.392  30.466  1.00  0.00           C  
ATOM   1615  CZ  PHE A 100       3.470  -4.418  30.533  1.00  0.00           C  
ATOM   1616  H   PHE A 100       0.667  -1.882  26.709  1.00  0.00           H  
ATOM   1617  HA  PHE A 100       0.533  -4.849  26.717  1.00  0.00           H  
ATOM   1618 1HB  PHE A 100      -0.493  -2.733  28.627  1.00  0.00           H  
ATOM   1619 2HB  PHE A 100      -0.888  -4.438  28.768  1.00  0.00           H  
ATOM   1620  HD1 PHE A 100       1.936  -2.032  28.708  1.00  0.00           H  
ATOM   1621  HD2 PHE A 100       0.575  -5.929  29.695  1.00  0.00           H  
ATOM   1622  HE1 PHE A 100       4.031  -2.432  29.963  1.00  0.00           H  
ATOM   1623  HE2 PHE A 100       2.656  -6.349  30.965  1.00  0.00           H  
ATOM   1624  HZ  PHE A 100       4.389  -4.596  31.088  1.00  0.00           H  
ATOM   1625  N   ILE A 101      -1.763  -5.167  25.902  1.00  0.00           N  
ATOM   1626  CA  ILE A 101      -3.043  -5.354  25.272  1.00  0.00           C  
ATOM   1627  C   ILE A 101      -3.954  -5.806  26.357  1.00  0.00           C  
ATOM   1628  O   ILE A 101      -3.673  -6.810  27.027  1.00  0.00           O  
ATOM   1629  CB  ILE A 101      -2.983  -6.436  24.201  1.00  0.00           C  
ATOM   1630  CG1 ILE A 101      -1.984  -6.044  23.192  1.00  0.00           C  
ATOM   1631  CG2 ILE A 101      -4.351  -6.628  23.569  1.00  0.00           C  
ATOM   1632  CD1 ILE A 101      -0.610  -6.351  23.566  1.00  0.00           C  
ATOM   1633  H   ILE A 101      -1.198  -5.975  26.135  1.00  0.00           H  
ATOM   1634  HA  ILE A 101      -3.407  -4.413  24.854  1.00  0.00           H  
ATOM   1635  HB  ILE A 101      -2.656  -7.365  24.650  1.00  0.00           H  
ATOM   1636 1HG1 ILE A 101      -2.162  -6.572  22.289  1.00  0.00           H  
ATOM   1637 2HG1 ILE A 101      -2.064  -4.971  23.027  1.00  0.00           H  
ATOM   1638 1HG2 ILE A 101      -4.294  -7.404  22.810  1.00  0.00           H  
ATOM   1639 2HG2 ILE A 101      -5.066  -6.925  24.337  1.00  0.00           H  
ATOM   1640 3HG2 ILE A 101      -4.676  -5.690  23.113  1.00  0.00           H  
ATOM   1641 1HD1 ILE A 101       0.024  -6.021  22.782  1.00  0.00           H  
ATOM   1642 2HD1 ILE A 101      -0.336  -5.848  24.471  1.00  0.00           H  
ATOM   1643 3HD1 ILE A 101      -0.505  -7.422  23.705  1.00  0.00           H  
ATOM   1644  N   SER A 102      -5.024  -5.082  26.581  1.00  0.00           N  
ATOM   1645  CA  SER A 102      -5.868  -5.510  27.666  1.00  0.00           C  
ATOM   1646  C   SER A 102      -7.276  -4.992  27.617  1.00  0.00           C  
ATOM   1647  O   SER A 102      -7.534  -3.861  27.205  1.00  0.00           O  
ATOM   1648  CB  SER A 102      -5.256  -5.132  28.998  1.00  0.00           C  
ATOM   1649  OG  SER A 102      -6.065  -5.586  30.048  1.00  0.00           O  
ATOM   1650  H   SER A 102      -5.212  -4.245  26.018  1.00  0.00           H  
ATOM   1651  HA  SER A 102      -5.920  -6.589  27.613  1.00  0.00           H  
ATOM   1652 1HB  SER A 102      -4.259  -5.556  29.101  1.00  0.00           H  
ATOM   1653 2HB  SER A 102      -5.160  -4.048  29.057  1.00  0.00           H  
ATOM   1654  HG  SER A 102      -5.740  -5.141  30.852  1.00  0.00           H  
ATOM   1655  N   LYS A 103      -8.185  -5.808  28.127  1.00  0.00           N  
ATOM   1656  CA  LYS A 103      -9.571  -5.378  28.270  1.00  0.00           C  
ATOM   1657  C   LYS A 103      -9.745  -4.497  29.517  1.00  0.00           C  
ATOM   1658  O   LYS A 103     -10.780  -3.850  29.689  1.00  0.00           O  
ATOM   1659  CB  LYS A 103     -10.511  -6.571  28.355  1.00  0.00           C  
ATOM   1660  CG  LYS A 103     -10.576  -7.432  27.101  1.00  0.00           C  
ATOM   1661  CD  LYS A 103     -11.562  -8.586  27.285  1.00  0.00           C  
ATOM   1662  CE  LYS A 103     -11.630  -9.485  26.059  1.00  0.00           C  
ATOM   1663  NZ  LYS A 103     -12.608 -10.591  26.254  1.00  0.00           N  
ATOM   1664  H   LYS A 103      -7.877  -6.747  28.413  1.00  0.00           H  
ATOM   1665  HA  LYS A 103      -9.840  -4.784  27.403  1.00  0.00           H  
ATOM   1666 1HB  LYS A 103     -10.214  -7.195  29.190  1.00  0.00           H  
ATOM   1667 2HB  LYS A 103     -11.519  -6.214  28.561  1.00  0.00           H  
ATOM   1668 1HG  LYS A 103     -10.886  -6.828  26.253  1.00  0.00           H  
ATOM   1669 2HG  LYS A 103      -9.582  -7.834  26.894  1.00  0.00           H  
ATOM   1670 1HD  LYS A 103     -11.261  -9.191  28.143  1.00  0.00           H  
ATOM   1671 2HD  LYS A 103     -12.556  -8.184  27.481  1.00  0.00           H  
ATOM   1672 1HE  LYS A 103     -11.925  -8.897  25.192  1.00  0.00           H  
ATOM   1673 2HE  LYS A 103     -10.643  -9.919  25.877  1.00  0.00           H  
ATOM   1674 1HZ  LYS A 103     -12.628 -11.176  25.430  1.00  0.00           H  
ATOM   1675 2HZ  LYS A 103     -12.328 -11.142  27.058  1.00  0.00           H  
ATOM   1676 3HZ  LYS A 103     -13.526 -10.208  26.415  1.00  0.00           H  
ATOM   1677  N   LYS A 104      -8.744  -4.523  30.407  1.00  0.00           N  
ATOM   1678  CA  LYS A 104      -8.763  -3.770  31.657  1.00  0.00           C  
ATOM   1679  C   LYS A 104      -7.355  -3.231  31.940  1.00  0.00           C  
ATOM   1680  O   LYS A 104      -6.389  -4.003  31.967  1.00  0.00           O  
ATOM   1681  CB  LYS A 104      -9.145  -4.680  32.830  1.00  0.00           C  
ATOM   1682  CG  LYS A 104     -10.478  -5.433  32.745  1.00  0.00           C  
ATOM   1683  CD  LYS A 104     -10.678  -6.257  34.027  1.00  0.00           C  
ATOM   1684  CE  LYS A 104     -11.937  -7.117  33.995  1.00  0.00           C  
ATOM   1685  NZ  LYS A 104     -11.836  -8.202  32.983  1.00  0.00           N  
ATOM   1686  H   LYS A 104      -7.916  -5.061  30.189  1.00  0.00           H  
ATOM   1687  HA  LYS A 104      -9.454  -2.931  31.569  1.00  0.00           H  
ATOM   1688 1HB  LYS A 104      -8.357  -5.417  32.988  1.00  0.00           H  
ATOM   1689 2HB  LYS A 104      -9.209  -4.074  33.723  1.00  0.00           H  
ATOM   1690 1HG  LYS A 104     -11.302  -4.729  32.619  1.00  0.00           H  
ATOM   1691 2HG  LYS A 104     -10.465  -6.115  31.894  1.00  0.00           H  
ATOM   1692 1HD  LYS A 104      -9.816  -6.918  34.163  1.00  0.00           H  
ATOM   1693 2HD  LYS A 104     -10.731  -5.585  34.882  1.00  0.00           H  
ATOM   1694 1HE  LYS A 104     -12.077  -7.566  34.976  1.00  0.00           H  
ATOM   1695 2HE  LYS A 104     -12.800  -6.494  33.763  1.00  0.00           H  
ATOM   1696 1HZ  LYS A 104     -12.669  -8.766  32.990  1.00  0.00           H  
ATOM   1697 2HZ  LYS A 104     -11.713  -7.804  32.069  1.00  0.00           H  
ATOM   1698 3HZ  LYS A 104     -11.019  -8.804  33.184  1.00  0.00           H  
ATOM   1699  N   LYS A 105      -7.224  -1.950  32.284  1.00  0.00           N  
ATOM   1700  CA  LYS A 105      -5.885  -1.414  32.589  1.00  0.00           C  
ATOM   1701  C   LYS A 105      -5.466  -1.691  34.032  1.00  0.00           C  
ATOM   1702  O   LYS A 105      -5.495  -0.817  34.899  1.00  0.00           O  
ATOM   1703  CB  LYS A 105      -5.795   0.074  32.258  1.00  0.00           C  
ATOM   1704  CG  LYS A 105      -5.913   0.372  30.760  1.00  0.00           C  
ATOM   1705  CD  LYS A 105      -5.801   1.859  30.465  1.00  0.00           C  
ATOM   1706  CE  LYS A 105      -5.885   2.128  28.967  1.00  0.00           C  
ATOM   1707  NZ  LYS A 105      -5.779   3.577  28.655  1.00  0.00           N  
ATOM   1708  H   LYS A 105      -8.029  -1.341  32.293  1.00  0.00           H  
ATOM   1709  HA  LYS A 105      -5.159  -1.921  31.949  1.00  0.00           H  
ATOM   1710 1HB  LYS A 105      -6.576   0.620  32.785  1.00  0.00           H  
ATOM   1711 2HB  LYS A 105      -4.829   0.456  32.600  1.00  0.00           H  
ATOM   1712 1HG  LYS A 105      -5.105  -0.148  30.233  1.00  0.00           H  
ATOM   1713 2HG  LYS A 105      -6.864  -0.001  30.383  1.00  0.00           H  
ATOM   1714 1HD  LYS A 105      -6.602   2.397  30.972  1.00  0.00           H  
ATOM   1715 2HD  LYS A 105      -4.843   2.229  30.835  1.00  0.00           H  
ATOM   1716 1HE  LYS A 105      -5.077   1.600  28.470  1.00  0.00           H  
ATOM   1717 2HE  LYS A 105      -6.835   1.754  28.587  1.00  0.00           H  
ATOM   1718 1HZ  LYS A 105      -5.833   3.709  27.657  1.00  0.00           H  
ATOM   1719 2HZ  LYS A 105      -6.531   4.075  29.102  1.00  0.00           H  
ATOM   1720 3HZ  LYS A 105      -4.893   3.928  28.992  1.00  0.00           H  
ATOM   1721  N   LYS A 106      -5.115  -2.950  34.264  1.00  0.00           N  
ATOM   1722  CA  LYS A 106      -4.765  -3.494  35.574  1.00  0.00           C  
ATOM   1723  C   LYS A 106      -3.306  -3.918  35.698  1.00  0.00           C  
ATOM   1724  O   LYS A 106      -2.982  -4.757  36.542  1.00  0.00           O  
ATOM   1725  CB  LYS A 106      -5.663  -4.681  35.901  1.00  0.00           C  
ATOM   1726  CG  LYS A 106      -7.137  -4.342  35.962  1.00  0.00           C  
ATOM   1727  CD  LYS A 106      -7.453  -3.401  37.117  1.00  0.00           C  
ATOM   1728  CE  LYS A 106      -8.952  -3.136  37.225  1.00  0.00           C  
ATOM   1729  NZ  LYS A 106      -9.269  -2.189  38.335  1.00  0.00           N  
ATOM   1730  H   LYS A 106      -5.150  -3.569  33.456  1.00  0.00           H  
ATOM   1731  HA  LYS A 106      -4.940  -2.716  36.317  1.00  0.00           H  
ATOM   1732 1HB  LYS A 106      -5.529  -5.453  35.142  1.00  0.00           H  
ATOM   1733 2HB  LYS A 106      -5.372  -5.106  36.861  1.00  0.00           H  
ATOM   1734 1HG  LYS A 106      -7.397  -3.838  35.047  1.00  0.00           H  
ATOM   1735 2HG  LYS A 106      -7.733  -5.250  36.045  1.00  0.00           H  
ATOM   1736 1HD  LYS A 106      -7.098  -3.835  38.052  1.00  0.00           H  
ATOM   1737 2HD  LYS A 106      -6.937  -2.451  36.958  1.00  0.00           H  
ATOM   1738 1HE  LYS A 106      -9.306  -2.712  36.285  1.00  0.00           H  
ATOM   1739 2HE  LYS A 106      -9.470  -4.078  37.404  1.00  0.00           H  
ATOM   1740 1HZ  LYS A 106     -10.266  -2.034  38.377  1.00  0.00           H  
ATOM   1741 2HZ  LYS A 106      -8.952  -2.579  39.212  1.00  0.00           H  
ATOM   1742 3HZ  LYS A 106      -8.798  -1.309  38.167  1.00  0.00           H  
ATOM   1743  N   LEU A 107      -2.430  -3.369  34.859  1.00  0.00           N  
ATOM   1744  CA  LEU A 107      -1.013  -3.702  34.892  1.00  0.00           C  
ATOM   1745  C   LEU A 107      -0.226  -2.385  34.963  1.00  0.00           C  
ATOM   1746  O   LEU A 107       0.582  -2.121  34.089  1.00  0.00           O  
ATOM   1747  CB  LEU A 107      -0.661  -4.477  33.605  1.00  0.00           C  
ATOM   1748  CG  LEU A 107      -1.426  -5.823  33.397  1.00  0.00           C  
ATOM   1749  CD1 LEU A 107      -1.173  -6.343  31.994  1.00  0.00           C  
ATOM   1750  CD2 LEU A 107      -0.973  -6.827  34.433  1.00  0.00           C  
ATOM   1751  H   LEU A 107      -2.729  -2.672  34.166  1.00  0.00           H  
ATOM   1752  HA  LEU A 107      -0.794  -4.322  35.759  1.00  0.00           H  
ATOM   1753 1HB  LEU A 107      -0.877  -3.833  32.746  1.00  0.00           H  
ATOM   1754 2HB  LEU A 107       0.407  -4.691  33.603  1.00  0.00           H  
ATOM   1755  HG  LEU A 107      -2.497  -5.651  33.500  1.00  0.00           H  
ATOM   1756 1HD1 LEU A 107      -1.713  -7.272  31.840  1.00  0.00           H  
ATOM   1757 2HD1 LEU A 107      -1.511  -5.602  31.264  1.00  0.00           H  
ATOM   1758 3HD1 LEU A 107      -0.111  -6.520  31.873  1.00  0.00           H  
ATOM   1759 1HD2 LEU A 107      -1.509  -7.763  34.294  1.00  0.00           H  
ATOM   1760 2HD2 LEU A 107       0.097  -7.003  34.324  1.00  0.00           H  
ATOM   1761 3HD2 LEU A 107      -1.178  -6.436  35.431  1.00  0.00           H  
ATOM   1762  N   PRO A 108      -0.282  -1.641  36.091  1.00  0.00           N  
ATOM   1763  CA  PRO A 108       0.011  -0.206  36.223  1.00  0.00           C  
ATOM   1764  C   PRO A 108       1.250   0.315  35.497  1.00  0.00           C  
ATOM   1765  O   PRO A 108       1.250   1.450  35.013  1.00  0.00           O  
ATOM   1766  CB  PRO A 108       0.204  -0.071  37.738  1.00  0.00           C  
ATOM   1767  CG  PRO A 108      -0.686  -1.134  38.324  1.00  0.00           C  
ATOM   1768  CD  PRO A 108      -0.551  -2.306  37.387  1.00  0.00           C  
ATOM   1769  HA  PRO A 108      -0.875   0.359  35.899  1.00  0.00           H  
ATOM   1770 1HB  PRO A 108       1.266  -0.206  37.996  1.00  0.00           H  
ATOM   1771 2HB  PRO A 108      -0.074   0.943  38.063  1.00  0.00           H  
ATOM   1772 1HG  PRO A 108      -0.366  -1.375  39.349  1.00  0.00           H  
ATOM   1773 2HG  PRO A 108      -1.720  -0.766  38.393  1.00  0.00           H  
ATOM   1774 1HD  PRO A 108       0.294  -2.948  37.675  1.00  0.00           H  
ATOM   1775 2HD  PRO A 108      -1.490  -2.841  37.390  1.00  0.00           H  
ATOM   1776  N   GLY A 109       2.302  -0.479  35.379  1.00  0.00           N  
ATOM   1777  CA  GLY A 109       3.505  -0.024  34.682  1.00  0.00           C  
ATOM   1778  C   GLY A 109       3.300  -0.180  33.175  1.00  0.00           C  
ATOM   1779  O   GLY A 109       3.989  -0.970  32.525  1.00  0.00           O  
ATOM   1780  H   GLY A 109       2.270  -1.416  35.749  1.00  0.00           H  
ATOM   1781 1HA  GLY A 109       3.705   1.019  34.926  1.00  0.00           H  
ATOM   1782 2HA  GLY A 109       4.363  -0.611  35.005  1.00  0.00           H  
ATOM   1783  N   GLU A 110       2.333   0.562  32.629  1.00  0.00           N  
ATOM   1784  CA  GLU A 110       1.918   0.339  31.253  1.00  0.00           C  
ATOM   1785  C   GLU A 110       1.518   1.540  30.422  1.00  0.00           C  
ATOM   1786  O   GLU A 110       1.063   2.572  30.909  1.00  0.00           O  
ATOM   1787  CB  GLU A 110       0.702  -0.606  31.215  1.00  0.00           C  
ATOM   1788  CG  GLU A 110      -0.601  -0.068  31.874  1.00  0.00           C  
ATOM   1789  CD  GLU A 110      -1.767  -1.079  31.817  1.00  0.00           C  
ATOM   1790  OE1 GLU A 110      -1.990  -1.619  30.759  1.00  0.00           O  
ATOM   1791  OE2 GLU A 110      -2.448  -1.278  32.816  1.00  0.00           O  
ATOM   1792  H   GLU A 110       1.848   1.218  33.238  1.00  0.00           H  
ATOM   1793  HA  GLU A 110       2.748  -0.144  30.739  1.00  0.00           H  
ATOM   1794 1HB  GLU A 110       0.456  -0.830  30.188  1.00  0.00           H  
ATOM   1795 2HB  GLU A 110       0.960  -1.547  31.692  1.00  0.00           H  
ATOM   1796 1HG  GLU A 110      -0.393   0.168  32.917  1.00  0.00           H  
ATOM   1797 2HG  GLU A 110      -0.897   0.852  31.375  1.00  0.00           H  
ATOM   1798  N   LEU A 111       1.625   1.300  29.124  1.00  0.00           N  
ATOM   1799  CA  LEU A 111       1.183   2.135  28.020  1.00  0.00           C  
ATOM   1800  C   LEU A 111       0.074   1.376  27.313  1.00  0.00           C  
ATOM   1801  O   LEU A 111      -0.026   1.414  26.092  1.00  0.00           O  
ATOM   1802  CB  LEU A 111       2.314   2.349  27.018  1.00  0.00           C  
ATOM   1803  CG  LEU A 111       3.556   3.050  27.527  1.00  0.00           C  
ATOM   1804  CD1 LEU A 111       4.616   3.012  26.430  1.00  0.00           C  
ATOM   1805  CD2 LEU A 111       3.207   4.474  27.916  1.00  0.00           C  
ATOM   1806  H   LEU A 111       2.054   0.422  28.874  1.00  0.00           H  
ATOM   1807  HA  LEU A 111       0.803   3.083  28.397  1.00  0.00           H  
ATOM   1808 1HB  LEU A 111       2.626   1.374  26.637  1.00  0.00           H  
ATOM   1809 2HB  LEU A 111       1.925   2.928  26.181  1.00  0.00           H  
ATOM   1810  HG  LEU A 111       3.948   2.522  28.397  1.00  0.00           H  
ATOM   1811 1HD1 LEU A 111       5.522   3.502  26.780  1.00  0.00           H  
ATOM   1812 2HD1 LEU A 111       4.838   1.973  26.178  1.00  0.00           H  
ATOM   1813 3HD1 LEU A 111       4.243   3.526  25.545  1.00  0.00           H  
ATOM   1814 1HD2 LEU A 111       4.099   4.982  28.282  1.00  0.00           H  
ATOM   1815 2HD2 LEU A 111       2.817   5.005  27.048  1.00  0.00           H  
ATOM   1816 3HD2 LEU A 111       2.449   4.459  28.703  1.00  0.00           H  
ATOM   1817  N   GLY A 112      -0.727   0.664  28.092  1.00  0.00           N  
ATOM   1818  CA  GLY A 112      -1.742  -0.234  27.568  1.00  0.00           C  
ATOM   1819  C   GLY A 112      -2.776   0.394  26.657  1.00  0.00           C  
ATOM   1820  O   GLY A 112      -3.144   1.576  26.788  1.00  0.00           O  
ATOM   1821  H   GLY A 112      -0.607   0.717  29.096  1.00  0.00           H  
ATOM   1822 1HA  GLY A 112      -1.233  -1.008  27.015  1.00  0.00           H  
ATOM   1823 2HA  GLY A 112      -2.245  -0.728  28.400  1.00  0.00           H  
ATOM   1824  N   ARG A 113      -3.234  -0.433  25.720  1.00  0.00           N  
ATOM   1825  CA  ARG A 113      -4.196  -0.089  24.690  1.00  0.00           C  
ATOM   1826  C   ARG A 113      -5.270  -1.165  24.500  1.00  0.00           C  
ATOM   1827  O   ARG A 113      -5.060  -2.353  24.794  1.00  0.00           O  
ATOM   1828  CB  ARG A 113      -3.485   0.137  23.355  1.00  0.00           C  
ATOM   1829  CG  ARG A 113      -2.471   1.303  23.353  1.00  0.00           C  
ATOM   1830  CD  ARG A 113      -3.134   2.623  23.464  1.00  0.00           C  
ATOM   1831  NE  ARG A 113      -2.184   3.723  23.372  1.00  0.00           N  
ATOM   1832  CZ  ARG A 113      -1.503   4.268  24.416  1.00  0.00           C  
ATOM   1833  NH1 ARG A 113      -1.647   3.824  25.646  1.00  0.00           N  
ATOM   1834  NH2 ARG A 113      -0.677   5.277  24.195  1.00  0.00           N  
ATOM   1835  H   ARG A 113      -2.850  -1.375  25.728  1.00  0.00           H  
ATOM   1836  HA  ARG A 113      -4.689   0.842  24.982  1.00  0.00           H  
ATOM   1837 1HB  ARG A 113      -2.936  -0.768  23.089  1.00  0.00           H  
ATOM   1838 2HB  ARG A 113      -4.218   0.316  22.569  1.00  0.00           H  
ATOM   1839 1HG  ARG A 113      -1.778   1.206  24.176  1.00  0.00           H  
ATOM   1840 2HG  ARG A 113      -1.912   1.286  22.417  1.00  0.00           H  
ATOM   1841 1HD  ARG A 113      -3.863   2.733  22.662  1.00  0.00           H  
ATOM   1842 2HD  ARG A 113      -3.640   2.691  24.426  1.00  0.00           H  
ATOM   1843  HE  ARG A 113      -2.023   4.117  22.461  1.00  0.00           H  
ATOM   1844 1HH1 ARG A 113      -2.266   3.031  25.866  1.00  0.00           H  
ATOM   1845 2HH1 ARG A 113      -1.132   4.259  26.391  1.00  0.00           H  
ATOM   1846 1HH2 ARG A 113      -0.556   5.633  23.262  1.00  0.00           H  
ATOM   1847 2HH2 ARG A 113      -0.170   5.689  24.963  1.00  0.00           H  
ATOM   1848  N   PHE A 114      -6.411  -0.745  23.980  1.00  0.00           N  
ATOM   1849  CA  PHE A 114      -7.502  -1.646  23.647  1.00  0.00           C  
ATOM   1850  C   PHE A 114      -7.550  -1.677  22.110  1.00  0.00           C  
ATOM   1851  O   PHE A 114      -7.266  -0.644  21.508  1.00  0.00           O  
ATOM   1852  CB  PHE A 114      -8.810  -1.125  24.237  1.00  0.00           C  
ATOM   1853  CG  PHE A 114      -9.979  -2.036  24.081  1.00  0.00           C  
ATOM   1854  CD1 PHE A 114     -10.217  -3.009  25.031  1.00  0.00           C  
ATOM   1855  CD2 PHE A 114     -10.831  -1.944  23.001  1.00  0.00           C  
ATOM   1856  CE1 PHE A 114     -11.285  -3.872  24.912  1.00  0.00           C  
ATOM   1857  CE2 PHE A 114     -11.898  -2.808  22.872  1.00  0.00           C  
ATOM   1858  CZ  PHE A 114     -12.126  -3.774  23.832  1.00  0.00           C  
ATOM   1859  H   PHE A 114      -6.526   0.241  23.790  1.00  0.00           H  
ATOM   1860  HA  PHE A 114      -7.294  -2.618  24.076  1.00  0.00           H  
ATOM   1861 1HB  PHE A 114      -8.673  -0.937  25.304  1.00  0.00           H  
ATOM   1862 2HB  PHE A 114      -9.061  -0.175  23.770  1.00  0.00           H  
ATOM   1863  HD1 PHE A 114      -9.541  -3.079  25.884  1.00  0.00           H  
ATOM   1864  HD2 PHE A 114     -10.648  -1.183  22.241  1.00  0.00           H  
ATOM   1865  HE1 PHE A 114     -11.464  -4.627  25.669  1.00  0.00           H  
ATOM   1866  HE2 PHE A 114     -12.559  -2.726  22.009  1.00  0.00           H  
ATOM   1867  HZ  PHE A 114     -12.971  -4.455  23.733  1.00  0.00           H  
ATOM   1868  N   PRO A 115      -7.790  -2.824  21.445  1.00  0.00           N  
ATOM   1869  CA  PRO A 115      -7.881  -2.941  19.995  1.00  0.00           C  
ATOM   1870  C   PRO A 115      -8.944  -2.022  19.397  1.00  0.00           C  
ATOM   1871  O   PRO A 115     -10.030  -1.869  19.950  1.00  0.00           O  
ATOM   1872  CB  PRO A 115      -8.311  -4.397  19.813  1.00  0.00           C  
ATOM   1873  CG  PRO A 115      -7.799  -5.115  21.039  1.00  0.00           C  
ATOM   1874  CD  PRO A 115      -7.924  -4.121  22.163  1.00  0.00           C  
ATOM   1875  HA  PRO A 115      -6.899  -2.749  19.548  1.00  0.00           H  
ATOM   1876 1HB  PRO A 115      -9.402  -4.450  19.712  1.00  0.00           H  
ATOM   1877 2HB  PRO A 115      -7.891  -4.769  18.875  1.00  0.00           H  
ATOM   1878 1HG  PRO A 115      -8.398  -6.022  21.214  1.00  0.00           H  
ATOM   1879 2HG  PRO A 115      -6.788  -5.439  20.901  1.00  0.00           H  
ATOM   1880 1HD  PRO A 115      -8.894  -4.216  22.654  1.00  0.00           H  
ATOM   1881 2HD  PRO A 115      -7.082  -4.304  22.840  1.00  0.00           H  
ATOM   1882  N   HIS A 116      -8.651  -1.477  18.221  1.00  0.00           N  
ATOM   1883  CA  HIS A 116      -9.587  -0.603  17.525  1.00  0.00           C  
ATOM   1884  C   HIS A 116     -10.168  -1.325  16.324  1.00  0.00           C  
ATOM   1885  O   HIS A 116      -9.460  -2.069  15.655  1.00  0.00           O  
ATOM   1886  CB  HIS A 116      -8.878   0.673  17.069  1.00  0.00           C  
ATOM   1887  CG  HIS A 116      -8.405   1.528  18.199  1.00  0.00           C  
ATOM   1888  ND1 HIS A 116      -9.109   2.630  18.649  1.00  0.00           N  
ATOM   1889  CD2 HIS A 116      -7.308   1.435  18.985  1.00  0.00           C  
ATOM   1890  CE1 HIS A 116      -8.458   3.178  19.661  1.00  0.00           C  
ATOM   1891  NE2 HIS A 116      -7.364   2.474  19.883  1.00  0.00           N  
ATOM   1892  H   HIS A 116      -7.727  -1.642  17.820  1.00  0.00           H  
ATOM   1893  HA  HIS A 116     -10.408  -0.327  18.187  1.00  0.00           H  
ATOM   1894 1HB  HIS A 116      -8.009   0.403  16.459  1.00  0.00           H  
ATOM   1895 2HB  HIS A 116      -9.549   1.261  16.442  1.00  0.00           H  
ATOM   1896  HD2 HIS A 116      -6.526   0.673  18.919  1.00  0.00           H  
ATOM   1897  HE1 HIS A 116      -8.771   4.059  20.219  1.00  0.00           H  
ATOM   1898  HE2 HIS A 116      -6.677   2.659  20.597  1.00  0.00           H  
ATOM   1899  N   LEU A 117     -11.451  -1.117  16.047  1.00  0.00           N  
ATOM   1900  CA  LEU A 117     -12.088  -1.787  14.911  1.00  0.00           C  
ATOM   1901  C   LEU A 117     -12.185  -0.921  13.672  1.00  0.00           C  
ATOM   1902  O   LEU A 117     -12.682   0.206  13.716  1.00  0.00           O  
ATOM   1903  CB  LEU A 117     -13.479  -2.295  15.300  1.00  0.00           C  
ATOM   1904  CG  LEU A 117     -14.265  -3.003  14.176  1.00  0.00           C  
ATOM   1905  CD1 LEU A 117     -13.551  -4.300  13.782  1.00  0.00           C  
ATOM   1906  CD2 LEU A 117     -15.669  -3.291  14.659  1.00  0.00           C  
ATOM   1907  H   LEU A 117     -11.994  -0.494  16.631  1.00  0.00           H  
ATOM   1908  HA  LEU A 117     -11.481  -2.640  14.629  1.00  0.00           H  
ATOM   1909 1HB  LEU A 117     -13.377  -2.993  16.127  1.00  0.00           H  
ATOM   1910 2HB  LEU A 117     -14.076  -1.450  15.636  1.00  0.00           H  
ATOM   1911  HG  LEU A 117     -14.307  -2.359  13.296  1.00  0.00           H  
ATOM   1912 1HD1 LEU A 117     -14.106  -4.786  12.988  1.00  0.00           H  
ATOM   1913 2HD1 LEU A 117     -12.552  -4.077  13.434  1.00  0.00           H  
ATOM   1914 3HD1 LEU A 117     -13.495  -4.963  14.633  1.00  0.00           H  
ATOM   1915 1HD2 LEU A 117     -16.229  -3.787  13.866  1.00  0.00           H  
ATOM   1916 2HD2 LEU A 117     -15.626  -3.939  15.535  1.00  0.00           H  
ATOM   1917 3HD2 LEU A 117     -16.160  -2.355  14.922  1.00  0.00           H  
ATOM   1918  N   ARG A 118     -11.680  -1.461  12.570  1.00  0.00           N  
ATOM   1919  CA  ARG A 118     -11.693  -0.805  11.281  1.00  0.00           C  
ATOM   1920  C   ARG A 118     -12.951  -1.156  10.489  1.00  0.00           C  
ATOM   1921  O   ARG A 118     -13.603  -2.175  10.729  1.00  0.00           O  
ATOM   1922  CB  ARG A 118     -10.451  -1.174  10.494  1.00  0.00           C  
ATOM   1923  CG  ARG A 118      -9.156  -0.774  11.159  1.00  0.00           C  
ATOM   1924  CD  ARG A 118      -9.077   0.708  11.358  1.00  0.00           C  
ATOM   1925  NE  ARG A 118      -7.767   1.117  11.808  1.00  0.00           N  
ATOM   1926  CZ  ARG A 118      -7.434   2.337  12.261  1.00  0.00           C  
ATOM   1927  NH1 ARG A 118      -8.336   3.295  12.350  1.00  0.00           N  
ATOM   1928  NH2 ARG A 118      -6.186   2.560  12.615  1.00  0.00           N  
ATOM   1929  H   ARG A 118     -11.255  -2.388  12.615  1.00  0.00           H  
ATOM   1930  HA  ARG A 118     -11.680   0.271  11.443  1.00  0.00           H  
ATOM   1931 1HB  ARG A 118     -10.422  -2.257  10.352  1.00  0.00           H  
ATOM   1932 2HB  ARG A 118     -10.482  -0.720   9.505  1.00  0.00           H  
ATOM   1933 1HG  ARG A 118      -9.086  -1.264  12.136  1.00  0.00           H  
ATOM   1934 2HG  ARG A 118      -8.314  -1.088  10.540  1.00  0.00           H  
ATOM   1935 1HD  ARG A 118      -9.288   1.216  10.419  1.00  0.00           H  
ATOM   1936 2HD  ARG A 118      -9.806   1.009  12.110  1.00  0.00           H  
ATOM   1937  HE  ARG A 118      -7.018   0.423  11.757  1.00  0.00           H  
ATOM   1938 1HH1 ARG A 118      -9.293   3.116  12.077  1.00  0.00           H  
ATOM   1939 2HH1 ARG A 118      -8.071   4.207  12.691  1.00  0.00           H  
ATOM   1940 1HH2 ARG A 118      -5.499   1.792  12.526  1.00  0.00           H  
ATOM   1941 2HH2 ARG A 118      -5.904   3.464  12.957  1.00  0.00           H  
ATOM   1942  N   SER A 119     -13.278  -0.323   9.504  1.00  0.00           N  
ATOM   1943  CA  SER A 119     -14.457  -0.546   8.664  1.00  0.00           C  
ATOM   1944  C   SER A 119     -14.409  -1.843   7.845  1.00  0.00           C  
ATOM   1945  O   SER A 119     -15.444  -2.344   7.411  1.00  0.00           O  
ATOM   1946  CB  SER A 119     -14.639   0.638   7.738  1.00  0.00           C  
ATOM   1947  OG  SER A 119     -13.598   0.724   6.806  1.00  0.00           O  
ATOM   1948  H   SER A 119     -12.714   0.498   9.341  1.00  0.00           H  
ATOM   1949  HA  SER A 119     -15.325  -0.601   9.320  1.00  0.00           H  
ATOM   1950 1HB  SER A 119     -15.593   0.554   7.218  1.00  0.00           H  
ATOM   1951 2HB  SER A 119     -14.671   1.552   8.331  1.00  0.00           H  
ATOM   1952  HG  SER A 119     -13.771   0.036   6.156  1.00  0.00           H  
ATOM   1953  N   ASP A 120     -13.210  -2.397   7.644  1.00  0.00           N  
ATOM   1954  CA  ASP A 120     -13.058  -3.647   6.901  1.00  0.00           C  
ATOM   1955  C   ASP A 120     -13.235  -4.894   7.781  1.00  0.00           C  
ATOM   1956  O   ASP A 120     -13.066  -6.021   7.311  1.00  0.00           O  
ATOM   1957  CB  ASP A 120     -11.708  -3.680   6.173  1.00  0.00           C  
ATOM   1958  CG  ASP A 120     -10.462  -3.692   7.081  1.00  0.00           C  
ATOM   1959  OD1 ASP A 120     -10.583  -3.809   8.286  1.00  0.00           O  
ATOM   1960  OD2 ASP A 120      -9.377  -3.606   6.536  1.00  0.00           O  
ATOM   1961  H   ASP A 120     -12.396  -1.934   8.017  1.00  0.00           H  
ATOM   1962  HA  ASP A 120     -13.837  -3.677   6.137  1.00  0.00           H  
ATOM   1963 1HB  ASP A 120     -11.672  -4.568   5.543  1.00  0.00           H  
ATOM   1964 2HB  ASP A 120     -11.639  -2.815   5.511  1.00  0.00           H  
ATOM   1965  N   GLY A 121     -13.587  -4.695   9.054  1.00  0.00           N  
ATOM   1966  CA  GLY A 121     -13.808  -5.789   9.989  1.00  0.00           C  
ATOM   1967  C   GLY A 121     -12.568  -6.204  10.779  1.00  0.00           C  
ATOM   1968  O   GLY A 121     -12.668  -7.009  11.710  1.00  0.00           O  
ATOM   1969  H   GLY A 121     -13.693  -3.746   9.410  1.00  0.00           H  
ATOM   1970 1HA  GLY A 121     -14.594  -5.494  10.684  1.00  0.00           H  
ATOM   1971 2HA  GLY A 121     -14.188  -6.648   9.440  1.00  0.00           H  
ATOM   1972  N   TRP A 122     -11.403  -5.659  10.439  1.00  0.00           N  
ATOM   1973  CA  TRP A 122     -10.182  -6.039  11.142  1.00  0.00           C  
ATOM   1974  C   TRP A 122      -9.901  -5.139  12.338  1.00  0.00           C  
ATOM   1975  O   TRP A 122     -10.275  -3.963  12.366  1.00  0.00           O  
ATOM   1976  CB  TRP A 122      -9.013  -6.061  10.157  1.00  0.00           C  
ATOM   1977  CG  TRP A 122      -9.161  -7.215   9.149  1.00  0.00           C  
ATOM   1978  CD1 TRP A 122      -9.896  -7.194   8.004  1.00  0.00           C  
ATOM   1979  CD2 TRP A 122      -8.557  -8.538   9.203  1.00  0.00           C  
ATOM   1980  NE1 TRP A 122      -9.811  -8.411   7.359  1.00  0.00           N  
ATOM   1981  CE2 TRP A 122      -9.002  -9.242   8.081  1.00  0.00           C  
ATOM   1982  CE3 TRP A 122      -7.710  -9.158  10.084  1.00  0.00           C  
ATOM   1983  CZ2 TRP A 122      -8.622 -10.560   7.839  1.00  0.00           C  
ATOM   1984  CZ3 TRP A 122      -7.337 -10.480   9.858  1.00  0.00           C  
ATOM   1985  CH2 TRP A 122      -7.781 -11.157   8.765  1.00  0.00           C  
ATOM   1986  H   TRP A 122     -11.334  -4.986   9.662  1.00  0.00           H  
ATOM   1987  HA  TRP A 122     -10.305  -7.056  11.517  1.00  0.00           H  
ATOM   1988 1HB  TRP A 122      -8.958  -5.115   9.617  1.00  0.00           H  
ATOM   1989 2HB  TRP A 122      -8.079  -6.189  10.707  1.00  0.00           H  
ATOM   1990  HD1 TRP A 122     -10.481  -6.350   7.658  1.00  0.00           H  
ATOM   1991  HE1 TRP A 122     -10.280  -8.645   6.495  1.00  0.00           H  
ATOM   1992  HE3 TRP A 122      -7.355  -8.610  10.931  1.00  0.00           H  
ATOM   1993  HZ2 TRP A 122      -8.965 -11.116   6.965  1.00  0.00           H  
ATOM   1994  HZ3 TRP A 122      -6.669 -10.960  10.571  1.00  0.00           H  
ATOM   1995  HH2 TRP A 122      -7.466 -12.180   8.613  1.00  0.00           H  
ATOM   1996  N   LEU A 123      -9.265  -5.721  13.341  1.00  0.00           N  
ATOM   1997  CA  LEU A 123      -8.868  -5.042  14.560  1.00  0.00           C  
ATOM   1998  C   LEU A 123      -7.408  -4.648  14.543  1.00  0.00           C  
ATOM   1999  O   LEU A 123      -6.558  -5.382  14.026  1.00  0.00           O  
ATOM   2000  CB  LEU A 123      -9.099  -5.965  15.740  1.00  0.00           C  
ATOM   2001  CG  LEU A 123     -10.513  -6.370  15.994  1.00  0.00           C  
ATOM   2002  CD1 LEU A 123     -10.521  -7.459  16.981  1.00  0.00           C  
ATOM   2003  CD2 LEU A 123     -11.250  -5.184  16.539  1.00  0.00           C  
ATOM   2004  H   LEU A 123      -8.997  -6.693  13.259  1.00  0.00           H  
ATOM   2005  HA  LEU A 123      -9.479  -4.159  14.660  1.00  0.00           H  
ATOM   2006 1HB  LEU A 123      -8.520  -6.864  15.586  1.00  0.00           H  
ATOM   2007 2HB  LEU A 123      -8.729  -5.465  16.634  1.00  0.00           H  
ATOM   2008  HG  LEU A 123     -10.980  -6.718  15.070  1.00  0.00           H  
ATOM   2009 1HD1 LEU A 123     -11.544  -7.770  17.188  1.00  0.00           H  
ATOM   2010 2HD1 LEU A 123      -9.966  -8.277  16.549  1.00  0.00           H  
ATOM   2011 3HD1 LEU A 123     -10.045  -7.129  17.903  1.00  0.00           H  
ATOM   2012 1HD2 LEU A 123     -12.285  -5.449  16.746  1.00  0.00           H  
ATOM   2013 2HD2 LEU A 123     -10.773  -4.841  17.458  1.00  0.00           H  
ATOM   2014 3HD2 LEU A 123     -11.212  -4.411  15.816  1.00  0.00           H  
ATOM   2015  N   GLU A 124      -7.102  -3.503  15.142  1.00  0.00           N  
ATOM   2016  CA  GLU A 124      -5.710  -3.109  15.202  1.00  0.00           C  
ATOM   2017  C   GLU A 124      -5.260  -2.722  16.606  1.00  0.00           C  
ATOM   2018  O   GLU A 124      -5.957  -2.020  17.343  1.00  0.00           O  
ATOM   2019  CB  GLU A 124      -5.460  -1.937  14.252  1.00  0.00           C  
ATOM   2020  CG  GLU A 124      -5.800  -2.226  12.801  1.00  0.00           C  
ATOM   2021  CD  GLU A 124      -5.405  -1.124  11.867  1.00  0.00           C  
ATOM   2022  OE1 GLU A 124      -4.839  -0.149  12.316  1.00  0.00           O  
ATOM   2023  OE2 GLU A 124      -5.729  -1.213  10.711  1.00  0.00           O  
ATOM   2024  H   GLU A 124      -7.844  -2.920  15.519  1.00  0.00           H  
ATOM   2025  HA  GLU A 124      -5.104  -3.947  14.880  1.00  0.00           H  
ATOM   2026 1HB  GLU A 124      -6.051  -1.077  14.571  1.00  0.00           H  
ATOM   2027 2HB  GLU A 124      -4.408  -1.652  14.299  1.00  0.00           H  
ATOM   2028 1HG  GLU A 124      -5.349  -3.152  12.507  1.00  0.00           H  
ATOM   2029 2HG  GLU A 124      -6.878  -2.360  12.730  1.00  0.00           H  
ATOM   2030  N   ILE A 125      -4.055  -3.171  16.945  1.00  0.00           N  
ATOM   2031  CA  ILE A 125      -3.402  -2.839  18.212  1.00  0.00           C  
ATOM   2032  C   ILE A 125      -2.093  -2.127  17.980  1.00  0.00           C  
ATOM   2033  O   ILE A 125      -1.243  -2.589  17.231  1.00  0.00           O  
ATOM   2034  CB  ILE A 125      -3.126  -4.100  19.041  1.00  0.00           C  
ATOM   2035  CG1 ILE A 125      -4.392  -4.762  19.462  1.00  0.00           C  
ATOM   2036  CG2 ILE A 125      -2.243  -3.785  20.237  1.00  0.00           C  
ATOM   2037  CD1 ILE A 125      -4.131  -6.163  19.932  1.00  0.00           C  
ATOM   2038  H   ILE A 125      -3.576  -3.775  16.278  1.00  0.00           H  
ATOM   2039  HA  ILE A 125      -4.053  -2.182  18.782  1.00  0.00           H  
ATOM   2040  HB  ILE A 125      -2.601  -4.813  18.412  1.00  0.00           H  
ATOM   2041 1HG1 ILE A 125      -4.820  -4.198  20.289  1.00  0.00           H  
ATOM   2042 2HG1 ILE A 125      -5.097  -4.750  18.663  1.00  0.00           H  
ATOM   2043 1HG2 ILE A 125      -2.039  -4.697  20.758  1.00  0.00           H  
ATOM   2044 2HG2 ILE A 125      -1.302  -3.357  19.900  1.00  0.00           H  
ATOM   2045 3HG2 ILE A 125      -2.745  -3.082  20.900  1.00  0.00           H  
ATOM   2046 1HD1 ILE A 125      -5.040  -6.643  20.262  1.00  0.00           H  
ATOM   2047 2HD1 ILE A 125      -3.695  -6.749  19.127  1.00  0.00           H  
ATOM   2048 3HD1 ILE A 125      -3.459  -6.115  20.724  1.00  0.00           H  
ATOM   2049  N   LYS A 126      -1.918  -0.997  18.642  1.00  0.00           N  
ATOM   2050  CA  LYS A 126      -0.666  -0.273  18.499  1.00  0.00           C  
ATOM   2051  C   LYS A 126       0.406  -0.931  19.380  1.00  0.00           C  
ATOM   2052  O   LYS A 126       0.166  -1.209  20.545  1.00  0.00           O  
ATOM   2053  CB  LYS A 126      -0.887   1.209  18.836  1.00  0.00           C  
ATOM   2054  CG  LYS A 126       0.327   2.104  18.606  1.00  0.00           C  
ATOM   2055  CD  LYS A 126       0.004   3.579  18.818  1.00  0.00           C  
ATOM   2056  CE  LYS A 126       1.259   4.443  18.658  1.00  0.00           C  
ATOM   2057  NZ  LYS A 126       0.977   5.900  18.866  1.00  0.00           N  
ATOM   2058  H   LYS A 126      -2.647  -0.645  19.244  1.00  0.00           H  
ATOM   2059  HA  LYS A 126      -0.329  -0.340  17.466  1.00  0.00           H  
ATOM   2060 1HB  LYS A 126      -1.713   1.598  18.251  1.00  0.00           H  
ATOM   2061 2HB  LYS A 126      -1.163   1.300  19.885  1.00  0.00           H  
ATOM   2062 1HG  LYS A 126       1.078   1.847  19.322  1.00  0.00           H  
ATOM   2063 2HG  LYS A 126       0.726   1.945  17.599  1.00  0.00           H  
ATOM   2064 1HD  LYS A 126      -0.740   3.897  18.086  1.00  0.00           H  
ATOM   2065 2HD  LYS A 126      -0.403   3.723  19.817  1.00  0.00           H  
ATOM   2066 1HE  LYS A 126       1.998   4.122  19.389  1.00  0.00           H  
ATOM   2067 2HE  LYS A 126       1.672   4.301  17.662  1.00  0.00           H  
ATOM   2068 1HZ  LYS A 126       1.859   6.431  18.758  1.00  0.00           H  
ATOM   2069 2HZ  LYS A 126       0.310   6.224  18.186  1.00  0.00           H  
ATOM   2070 3HZ  LYS A 126       0.616   6.053  19.790  1.00  0.00           H  
ATOM   2071  N   LEU A 127       1.578  -1.189  18.799  1.00  0.00           N  
ATOM   2072  CA  LEU A 127       2.741  -1.785  19.478  1.00  0.00           C  
ATOM   2073  C   LEU A 127       3.675  -0.743  20.050  1.00  0.00           C  
ATOM   2074  O   LEU A 127       4.691  -1.055  20.669  1.00  0.00           O  
ATOM   2075  CB  LEU A 127       3.589  -2.584  18.500  1.00  0.00           C  
ATOM   2076  CG  LEU A 127       3.270  -3.994  18.299  1.00  0.00           C  
ATOM   2077  CD1 LEU A 127       1.915  -4.150  17.664  1.00  0.00           C  
ATOM   2078  CD2 LEU A 127       4.373  -4.622  17.457  1.00  0.00           C  
ATOM   2079  H   LEU A 127       1.677  -0.950  17.821  1.00  0.00           H  
ATOM   2080  HA  LEU A 127       2.386  -2.426  20.282  1.00  0.00           H  
ATOM   2081 1HB  LEU A 127       3.532  -2.098  17.532  1.00  0.00           H  
ATOM   2082 2HB  LEU A 127       4.621  -2.535  18.840  1.00  0.00           H  
ATOM   2083  HG  LEU A 127       3.256  -4.458  19.241  1.00  0.00           H  
ATOM   2084 1HD1 LEU A 127       1.709  -5.199  17.551  1.00  0.00           H  
ATOM   2085 2HD1 LEU A 127       1.152  -3.696  18.295  1.00  0.00           H  
ATOM   2086 3HD1 LEU A 127       1.919  -3.664  16.693  1.00  0.00           H  
ATOM   2087 1HD2 LEU A 127       4.182  -5.679  17.339  1.00  0.00           H  
ATOM   2088 2HD2 LEU A 127       4.407  -4.146  16.483  1.00  0.00           H  
ATOM   2089 3HD2 LEU A 127       5.325  -4.488  17.952  1.00  0.00           H  
ATOM   2090  N   GLY A 128       3.329   0.497  19.817  1.00  0.00           N  
ATOM   2091  CA  GLY A 128       4.150   1.611  20.207  1.00  0.00           C  
ATOM   2092  C   GLY A 128       4.799   2.199  18.971  1.00  0.00           C  
ATOM   2093  O   GLY A 128       4.301   2.026  17.849  1.00  0.00           O  
ATOM   2094  H   GLY A 128       2.467   0.654  19.323  1.00  0.00           H  
ATOM   2095 1HA  GLY A 128       3.542   2.364  20.708  1.00  0.00           H  
ATOM   2096 2HA  GLY A 128       4.913   1.284  20.909  1.00  0.00           H  
ATOM   2097  N   GLU A 129       5.866   2.950  19.196  1.00  0.00           N  
ATOM   2098  CA  GLU A 129       6.525   3.695  18.139  1.00  0.00           C  
ATOM   2099  C   GLU A 129       8.028   3.425  18.125  1.00  0.00           C  
ATOM   2100  O   GLU A 129       8.609   3.041  19.149  1.00  0.00           O  
ATOM   2101  CB  GLU A 129       6.271   5.199  18.340  1.00  0.00           C  
ATOM   2102  CG  GLU A 129       4.796   5.590  18.342  1.00  0.00           C  
ATOM   2103  CD  GLU A 129       4.554   7.049  18.608  1.00  0.00           C  
ATOM   2104  OE1 GLU A 129       5.502   7.781  18.765  1.00  0.00           O  
ATOM   2105  OE2 GLU A 129       3.396   7.423  18.699  1.00  0.00           O  
ATOM   2106  H   GLU A 129       6.220   3.025  20.137  1.00  0.00           H  
ATOM   2107  HA  GLU A 129       6.112   3.375  17.189  1.00  0.00           H  
ATOM   2108 1HB  GLU A 129       6.710   5.521  19.284  1.00  0.00           H  
ATOM   2109 2HB  GLU A 129       6.763   5.756  17.540  1.00  0.00           H  
ATOM   2110 1HG  GLU A 129       4.367   5.334  17.375  1.00  0.00           H  
ATOM   2111 2HG  GLU A 129       4.285   5.013  19.100  1.00  0.00           H  
ATOM   2112  N   PHE A 130       8.658   3.655  16.974  1.00  0.00           N  
ATOM   2113  CA  PHE A 130      10.112   3.527  16.873  1.00  0.00           C  
ATOM   2114  C   PHE A 130      10.672   4.612  15.972  1.00  0.00           C  
ATOM   2115  O   PHE A 130       9.937   5.260  15.224  1.00  0.00           O  
ATOM   2116  CB  PHE A 130      10.569   2.172  16.312  1.00  0.00           C  
ATOM   2117  CG  PHE A 130      10.305   1.910  14.830  1.00  0.00           C  
ATOM   2118  CD1 PHE A 130      11.252   2.257  13.880  1.00  0.00           C  
ATOM   2119  CD2 PHE A 130       9.186   1.284  14.395  1.00  0.00           C  
ATOM   2120  CE1 PHE A 130      11.045   1.986  12.554  1.00  0.00           C  
ATOM   2121  CE2 PHE A 130       8.984   1.000  13.090  1.00  0.00           C  
ATOM   2122  CZ  PHE A 130       9.895   1.345  12.178  1.00  0.00           C  
ATOM   2123  H   PHE A 130       8.092   3.927  16.172  1.00  0.00           H  
ATOM   2124  HA  PHE A 130      10.545   3.655  17.867  1.00  0.00           H  
ATOM   2125 1HB  PHE A 130      11.639   2.066  16.478  1.00  0.00           H  
ATOM   2126 2HB  PHE A 130      10.088   1.381  16.877  1.00  0.00           H  
ATOM   2127  HD1 PHE A 130      12.164   2.753  14.198  1.00  0.00           H  
ATOM   2128  HD2 PHE A 130       8.464   1.007  15.089  1.00  0.00           H  
ATOM   2129  HE1 PHE A 130      11.796   2.267  11.810  1.00  0.00           H  
ATOM   2130  HE2 PHE A 130       8.091   0.495  12.775  1.00  0.00           H  
ATOM   2131  HZ  PHE A 130       9.702   1.108  11.167  1.00  0.00           H  
ATOM   2132  N   PHE A 131      11.979   4.832  16.051  1.00  0.00           N  
ATOM   2133  CA  PHE A 131      12.602   5.857  15.223  1.00  0.00           C  
ATOM   2134  C   PHE A 131      13.668   5.319  14.291  1.00  0.00           C  
ATOM   2135  O   PHE A 131      14.639   4.683  14.723  1.00  0.00           O  
ATOM   2136  CB  PHE A 131      13.254   6.888  16.120  1.00  0.00           C  
ATOM   2137  CG  PHE A 131      12.316   7.601  17.004  1.00  0.00           C  
ATOM   2138  CD1 PHE A 131      11.938   7.031  18.212  1.00  0.00           C  
ATOM   2139  CD2 PHE A 131      11.830   8.843  16.673  1.00  0.00           C  
ATOM   2140  CE1 PHE A 131      11.076   7.686  19.060  1.00  0.00           C  
ATOM   2141  CE2 PHE A 131      10.972   9.509  17.528  1.00  0.00           C  
ATOM   2142  CZ  PHE A 131      10.592   8.927  18.719  1.00  0.00           C  
ATOM   2143  H   PHE A 131      12.541   4.289  16.691  1.00  0.00           H  
ATOM   2144  HA  PHE A 131      11.835   6.336  14.614  1.00  0.00           H  
ATOM   2145 1HB  PHE A 131      14.008   6.411  16.739  1.00  0.00           H  
ATOM   2146 2HB  PHE A 131      13.759   7.624  15.501  1.00  0.00           H  
ATOM   2147  HD1 PHE A 131      12.330   6.051  18.484  1.00  0.00           H  
ATOM   2148  HD2 PHE A 131      12.132   9.301  15.728  1.00  0.00           H  
ATOM   2149  HE1 PHE A 131      10.781   7.224  20.003  1.00  0.00           H  
ATOM   2150  HE2 PHE A 131      10.592  10.494  17.261  1.00  0.00           H  
ATOM   2151  HZ  PHE A 131       9.912   9.450  19.389  1.00  0.00           H  
ATOM   2152  N   ASN A 132      13.543   5.616  13.000  1.00  0.00           N  
ATOM   2153  CA  ASN A 132      14.537   5.116  12.054  1.00  0.00           C  
ATOM   2154  C   ASN A 132      15.777   6.017  12.025  1.00  0.00           C  
ATOM   2155  O   ASN A 132      16.119   6.619  11.004  1.00  0.00           O  
ATOM   2156  CB  ASN A 132      13.934   4.935  10.674  1.00  0.00           C  
ATOM   2157  CG  ASN A 132      14.827   4.122   9.752  1.00  0.00           C  
ATOM   2158  OD1 ASN A 132      15.687   3.371  10.220  1.00  0.00           O  
ATOM   2159  ND2 ASN A 132      14.634   4.258   8.470  1.00  0.00           N  
ATOM   2160  H   ASN A 132      12.747   6.174  12.678  1.00  0.00           H  
ATOM   2161  HA  ASN A 132      14.877   4.140  12.391  1.00  0.00           H  
ATOM   2162 1HB  ASN A 132      12.971   4.429  10.762  1.00  0.00           H  
ATOM   2163 2HB  ASN A 132      13.750   5.911  10.223  1.00  0.00           H  
ATOM   2164 1HD2 ASN A 132      15.195   3.745   7.814  1.00  0.00           H  
ATOM   2165 2HD2 ASN A 132      13.922   4.879   8.137  1.00  0.00           H  
ATOM   2166  N   ASN A 133      16.425   6.106  13.180  1.00  0.00           N  
ATOM   2167  CA  ASN A 133      17.655   6.834  13.395  1.00  0.00           C  
ATOM   2168  C   ASN A 133      18.401   6.080  14.468  1.00  0.00           C  
ATOM   2169  O   ASN A 133      19.476   6.485  14.911  1.00  0.00           O  
ATOM   2170  CB  ASN A 133      17.406   8.286  13.771  1.00  0.00           C  
ATOM   2171  CG  ASN A 133      16.651   8.476  15.072  1.00  0.00           C  
ATOM   2172  OD1 ASN A 133      16.482   7.542  15.843  1.00  0.00           O  
ATOM   2173  ND2 ASN A 133      16.188   9.680  15.319  1.00  0.00           N  
ATOM   2174  H   ASN A 133      16.054   5.563  13.957  1.00  0.00           H  
ATOM   2175  HA  ASN A 133      18.261   6.801  12.488  1.00  0.00           H  
ATOM   2176 1HB  ASN A 133      18.363   8.802  13.850  1.00  0.00           H  
ATOM   2177 2HB  ASN A 133      16.858   8.760  12.976  1.00  0.00           H  
ATOM   2178 1HD2 ASN A 133      15.682   9.857  16.167  1.00  0.00           H  
ATOM   2179 2HD2 ASN A 133      16.345  10.426  14.675  1.00  0.00           H  
ATOM   2180  N   LEU A 134      17.819   4.941  14.844  1.00  0.00           N  
ATOM   2181  CA  LEU A 134      18.415   4.077  15.846  1.00  0.00           C  
ATOM   2182  C   LEU A 134      19.157   2.952  15.135  1.00  0.00           C  
ATOM   2183  O   LEU A 134      20.327   3.093  14.774  1.00  0.00           O  
ATOM   2184  CB  LEU A 134      17.299   3.520  16.735  1.00  0.00           C  
ATOM   2185  CG  LEU A 134      16.549   4.559  17.568  1.00  0.00           C  
ATOM   2186  CD1 LEU A 134      15.378   3.892  18.266  1.00  0.00           C  
ATOM   2187  CD2 LEU A 134      17.500   5.213  18.549  1.00  0.00           C  
ATOM   2188  H   LEU A 134      16.900   4.716  14.460  1.00  0.00           H  
ATOM   2189  HA  LEU A 134      19.118   4.650  16.448  1.00  0.00           H  
ATOM   2190 1HB  LEU A 134      16.562   3.068  16.104  1.00  0.00           H  
ATOM   2191 2HB  LEU A 134      17.706   2.761  17.407  1.00  0.00           H  
ATOM   2192  HG  LEU A 134      16.144   5.315  16.910  1.00  0.00           H  
ATOM   2193 1HD1 LEU A 134      14.830   4.634  18.843  1.00  0.00           H  
ATOM   2194 2HD1 LEU A 134      14.724   3.454  17.521  1.00  0.00           H  
ATOM   2195 3HD1 LEU A 134      15.748   3.109  18.933  1.00  0.00           H  
ATOM   2196 1HD2 LEU A 134      16.961   5.963  19.128  1.00  0.00           H  
ATOM   2197 2HD2 LEU A 134      17.911   4.458  19.219  1.00  0.00           H  
ATOM   2198 3HD2 LEU A 134      18.311   5.693  17.996  1.00  0.00           H  
ATOM   2199  N   GLY A 135      18.471   1.867  14.810  1.00  0.00           N  
ATOM   2200  CA  GLY A 135      19.102   0.788  14.061  1.00  0.00           C  
ATOM   2201  C   GLY A 135      19.051   1.103  12.574  1.00  0.00           C  
ATOM   2202  O   GLY A 135      18.389   0.412  11.806  1.00  0.00           O  
ATOM   2203  H   GLY A 135      17.504   1.772  15.087  1.00  0.00           H  
ATOM   2204 1HA  GLY A 135      20.141   0.688  14.376  1.00  0.00           H  
ATOM   2205 2HA  GLY A 135      18.618  -0.159  14.269  1.00  0.00           H  
ATOM   2206  N   GLU A 136      19.760   2.151  12.174  1.00  0.00           N  
ATOM   2207  CA  GLU A 136      19.731   2.672  10.804  1.00  0.00           C  
ATOM   2208  C   GLU A 136      19.937   1.603   9.741  1.00  0.00           C  
ATOM   2209  O   GLU A 136      19.324   1.650   8.673  1.00  0.00           O  
ATOM   2210  CB  GLU A 136      20.814   3.735  10.623  1.00  0.00           C  
ATOM   2211  CG  GLU A 136      20.873   4.328   9.220  1.00  0.00           C  
ATOM   2212  CD  GLU A 136      21.948   5.364   9.052  1.00  0.00           C  
ATOM   2213  OE1 GLU A 136      22.584   5.713  10.017  1.00  0.00           O  
ATOM   2214  OE2 GLU A 136      22.150   5.789   7.931  1.00  0.00           O  
ATOM   2215  H   GLU A 136      20.300   2.627  12.897  1.00  0.00           H  
ATOM   2216  HA  GLU A 136      18.753   3.129  10.637  1.00  0.00           H  
ATOM   2217 1HB  GLU A 136      20.642   4.549  11.330  1.00  0.00           H  
ATOM   2218 2HB  GLU A 136      21.790   3.302  10.849  1.00  0.00           H  
ATOM   2219 1HG  GLU A 136      21.049   3.522   8.507  1.00  0.00           H  
ATOM   2220 2HG  GLU A 136      19.906   4.776   8.987  1.00  0.00           H  
ATOM   2221  N   ASP A 137      20.847   0.676  10.010  1.00  0.00           N  
ATOM   2222  CA  ASP A 137      21.158  -0.384   9.069  1.00  0.00           C  
ATOM   2223  C   ASP A 137      20.766  -1.763   9.592  1.00  0.00           C  
ATOM   2224  O   ASP A 137      21.298  -2.780   9.138  1.00  0.00           O  
ATOM   2225  CB  ASP A 137      22.637  -0.326   8.674  1.00  0.00           C  
ATOM   2226  CG  ASP A 137      23.642  -0.511   9.840  1.00  0.00           C  
ATOM   2227  OD1 ASP A 137      23.236  -0.567  10.980  1.00  0.00           O  
ATOM   2228  OD2 ASP A 137      24.818  -0.578   9.557  1.00  0.00           O  
ATOM   2229  H   ASP A 137      21.316   0.706  10.902  1.00  0.00           H  
ATOM   2230  HA  ASP A 137      20.579  -0.209   8.163  1.00  0.00           H  
ATOM   2231 1HB  ASP A 137      22.835  -1.095   7.928  1.00  0.00           H  
ATOM   2232 2HB  ASP A 137      22.838   0.637   8.204  1.00  0.00           H  
ATOM   2233  N   GLY A 138      19.844  -1.802  10.556  1.00  0.00           N  
ATOM   2234  CA  GLY A 138      19.374  -3.067  11.091  1.00  0.00           C  
ATOM   2235  C   GLY A 138      17.928  -3.269  10.694  1.00  0.00           C  
ATOM   2236  O   GLY A 138      17.370  -2.462   9.962  1.00  0.00           O  
ATOM   2237  H   GLY A 138      19.427  -0.939  10.900  1.00  0.00           H  
ATOM   2238 1HA  GLY A 138      19.985  -3.889  10.720  1.00  0.00           H  
ATOM   2239 2HA  GLY A 138      19.456  -3.058  12.177  1.00  0.00           H  
ATOM   2240  N   GLU A 139      17.324  -4.323  11.207  1.00  0.00           N  
ATOM   2241  CA  GLU A 139      15.932  -4.681  10.934  1.00  0.00           C  
ATOM   2242  C   GLU A 139      15.054  -4.303  12.123  1.00  0.00           C  
ATOM   2243  O   GLU A 139      15.568  -4.128  13.234  1.00  0.00           O  
ATOM   2244  CB  GLU A 139      15.832  -6.180  10.649  1.00  0.00           C  
ATOM   2245  CG  GLU A 139      16.601  -6.645   9.416  1.00  0.00           C  
ATOM   2246  CD  GLU A 139      16.554  -8.152   9.207  1.00  0.00           C  
ATOM   2247  OE1 GLU A 139      16.368  -8.863  10.171  1.00  0.00           O  
ATOM   2248  OE2 GLU A 139      16.708  -8.584   8.089  1.00  0.00           O  
ATOM   2249  H   GLU A 139      17.867  -4.932  11.797  1.00  0.00           H  
ATOM   2250  HA  GLU A 139      15.583  -4.136  10.055  1.00  0.00           H  
ATOM   2251 1HB  GLU A 139      16.194  -6.736  11.496  1.00  0.00           H  
ATOM   2252 2HB  GLU A 139      14.782  -6.449  10.509  1.00  0.00           H  
ATOM   2253 1HG  GLU A 139      16.186  -6.151   8.543  1.00  0.00           H  
ATOM   2254 2HG  GLU A 139      17.638  -6.329   9.514  1.00  0.00           H  
ATOM   2255  N   VAL A 140      13.745  -4.168  11.899  1.00  0.00           N  
ATOM   2256  CA  VAL A 140      12.822  -3.910  13.011  1.00  0.00           C  
ATOM   2257  C   VAL A 140      11.940  -5.118  13.252  1.00  0.00           C  
ATOM   2258  O   VAL A 140      11.311  -5.659  12.336  1.00  0.00           O  
ATOM   2259  CB  VAL A 140      11.949  -2.657  12.792  1.00  0.00           C  
ATOM   2260  CG1 VAL A 140      10.972  -2.476  13.937  1.00  0.00           C  
ATOM   2261  CG2 VAL A 140      12.792  -1.488  12.711  1.00  0.00           C  
ATOM   2262  H   VAL A 140      13.390  -4.300  10.949  1.00  0.00           H  
ATOM   2263  HA  VAL A 140      13.404  -3.739  13.911  1.00  0.00           H  
ATOM   2264  HB  VAL A 140      11.405  -2.753  11.919  1.00  0.00           H  
ATOM   2265 1HG1 VAL A 140      10.378  -1.587  13.758  1.00  0.00           H  
ATOM   2266 2HG1 VAL A 140      10.315  -3.342  14.009  1.00  0.00           H  
ATOM   2267 3HG1 VAL A 140      11.525  -2.360  14.871  1.00  0.00           H  
ATOM   2268 1HG2 VAL A 140      12.185  -0.612  12.560  1.00  0.00           H  
ATOM   2269 2HG2 VAL A 140      13.321  -1.408  13.649  1.00  0.00           H  
ATOM   2270 3HG2 VAL A 140      13.493  -1.591  11.889  1.00  0.00           H  
ATOM   2271  N   GLU A 141      11.944  -5.569  14.494  1.00  0.00           N  
ATOM   2272  CA  GLU A 141      11.200  -6.746  14.887  1.00  0.00           C  
ATOM   2273  C   GLU A 141       9.978  -6.367  15.687  1.00  0.00           C  
ATOM   2274  O   GLU A 141       9.989  -5.431  16.501  1.00  0.00           O  
ATOM   2275  CB  GLU A 141      12.079  -7.716  15.667  1.00  0.00           C  
ATOM   2276  CG  GLU A 141      11.409  -9.055  16.005  1.00  0.00           C  
ATOM   2277  CD  GLU A 141      12.339 -10.001  16.680  1.00  0.00           C  
ATOM   2278  OE1 GLU A 141      13.392  -9.567  17.076  1.00  0.00           O  
ATOM   2279  OE2 GLU A 141      12.012 -11.150  16.816  1.00  0.00           O  
ATOM   2280  H   GLU A 141      12.469  -5.051  15.196  1.00  0.00           H  
ATOM   2281  HA  GLU A 141      10.855  -7.256  13.990  1.00  0.00           H  
ATOM   2282 1HB  GLU A 141      12.957  -7.938  15.079  1.00  0.00           H  
ATOM   2283 2HB  GLU A 141      12.412  -7.240  16.572  1.00  0.00           H  
ATOM   2284 1HG  GLU A 141      10.564  -8.877  16.671  1.00  0.00           H  
ATOM   2285 2HG  GLU A 141      11.026  -9.507  15.089  1.00  0.00           H  
ATOM   2286  N   MET A 142       8.897  -7.066  15.395  1.00  0.00           N  
ATOM   2287  CA  MET A 142       7.626  -6.846  16.045  1.00  0.00           C  
ATOM   2288  C   MET A 142       7.123  -8.151  16.638  1.00  0.00           C  
ATOM   2289  O   MET A 142       7.219  -9.211  16.006  1.00  0.00           O  
ATOM   2290  CB  MET A 142       6.688  -6.311  14.997  1.00  0.00           C  
ATOM   2291  CG  MET A 142       7.132  -5.007  14.423  1.00  0.00           C  
ATOM   2292  SD  MET A 142       6.389  -4.660  12.879  1.00  0.00           S  
ATOM   2293  CE  MET A 142       7.349  -5.746  11.828  1.00  0.00           C  
ATOM   2294  H   MET A 142       8.972  -7.794  14.682  1.00  0.00           H  
ATOM   2295  HA  MET A 142       7.748  -6.123  16.849  1.00  0.00           H  
ATOM   2296 1HB  MET A 142       6.598  -7.032  14.186  1.00  0.00           H  
ATOM   2297 2HB  MET A 142       5.716  -6.171  15.425  1.00  0.00           H  
ATOM   2298 1HG  MET A 142       6.865  -4.248  15.119  1.00  0.00           H  
ATOM   2299 2HG  MET A 142       8.197  -4.973  14.283  1.00  0.00           H  
ATOM   2300 1HE  MET A 142       7.004  -5.637  10.813  1.00  0.00           H  
ATOM   2301 2HE  MET A 142       8.410  -5.475  11.884  1.00  0.00           H  
ATOM   2302 3HE  MET A 142       7.222  -6.783  12.150  1.00  0.00           H  
ATOM   2303  N   ARG A 143       6.563  -8.076  17.847  1.00  0.00           N  
ATOM   2304  CA  ARG A 143       6.081  -9.280  18.525  1.00  0.00           C  
ATOM   2305  C   ARG A 143       4.844  -9.120  19.412  1.00  0.00           C  
ATOM   2306  O   ARG A 143       4.726  -8.149  20.148  1.00  0.00           O  
ATOM   2307  CB  ARG A 143       7.206  -9.828  19.409  1.00  0.00           C  
ATOM   2308  CG  ARG A 143       6.855 -11.101  20.212  1.00  0.00           C  
ATOM   2309  CD  ARG A 143       8.028 -11.664  20.968  1.00  0.00           C  
ATOM   2310  NE  ARG A 143       8.459 -10.797  22.060  1.00  0.00           N  
ATOM   2311  CZ  ARG A 143       9.358 -11.148  23.014  1.00  0.00           C  
ATOM   2312  NH1 ARG A 143       9.911 -12.341  22.996  1.00  0.00           N  
ATOM   2313  NH2 ARG A 143       9.668 -10.291  23.969  1.00  0.00           N  
ATOM   2314  H   ARG A 143       6.539  -7.175  18.322  1.00  0.00           H  
ATOM   2315  HA  ARG A 143       5.854 -10.009  17.757  1.00  0.00           H  
ATOM   2316 1HB  ARG A 143       8.068 -10.068  18.785  1.00  0.00           H  
ATOM   2317 2HB  ARG A 143       7.517  -9.059  20.117  1.00  0.00           H  
ATOM   2318 1HG  ARG A 143       6.092 -10.862  20.951  1.00  0.00           H  
ATOM   2319 2HG  ARG A 143       6.471 -11.882  19.545  1.00  0.00           H  
ATOM   2320 1HD  ARG A 143       7.750 -12.614  21.403  1.00  0.00           H  
ATOM   2321 2HD  ARG A 143       8.866 -11.810  20.285  1.00  0.00           H  
ATOM   2322  HE  ARG A 143       8.054  -9.872  22.112  1.00  0.00           H  
ATOM   2323 1HH1 ARG A 143       9.673 -12.998  22.264  1.00  0.00           H  
ATOM   2324 2HH1 ARG A 143      10.570 -12.608  23.712  1.00  0.00           H  
ATOM   2325 1HH2 ARG A 143       9.235  -9.377  23.977  1.00  0.00           H  
ATOM   2326 2HH2 ARG A 143      10.334 -10.552  24.716  1.00  0.00           H  
ATOM   2327  N   LEU A 144       3.953 -10.122  19.375  1.00  0.00           N  
ATOM   2328  CA  LEU A 144       2.811 -10.246  20.305  1.00  0.00           C  
ATOM   2329  C   LEU A 144       3.052 -11.461  21.205  1.00  0.00           C  
ATOM   2330  O   LEU A 144       3.278 -12.559  20.696  1.00  0.00           O  
ATOM   2331  CB  LEU A 144       1.480 -10.463  19.578  1.00  0.00           C  
ATOM   2332  CG  LEU A 144       0.237 -10.717  20.518  1.00  0.00           C  
ATOM   2333  CD1 LEU A 144      -0.102  -9.434  21.296  1.00  0.00           C  
ATOM   2334  CD2 LEU A 144      -0.943 -11.233  19.703  1.00  0.00           C  
ATOM   2335  H   LEU A 144       4.106 -10.861  18.685  1.00  0.00           H  
ATOM   2336  HA  LEU A 144       2.747  -9.354  20.928  1.00  0.00           H  
ATOM   2337 1HB  LEU A 144       1.273  -9.581  18.985  1.00  0.00           H  
ATOM   2338 2HB  LEU A 144       1.581 -11.315  18.906  1.00  0.00           H  
ATOM   2339  HG  LEU A 144       0.501 -11.480  21.254  1.00  0.00           H  
ATOM   2340 1HD1 LEU A 144      -0.939  -9.624  21.968  1.00  0.00           H  
ATOM   2341 2HD1 LEU A 144       0.757  -9.131  21.874  1.00  0.00           H  
ATOM   2342 3HD1 LEU A 144      -0.368  -8.641  20.599  1.00  0.00           H  
ATOM   2343 1HD2 LEU A 144      -1.783 -11.432  20.372  1.00  0.00           H  
ATOM   2344 2HD2 LEU A 144      -1.231 -10.503  18.980  1.00  0.00           H  
ATOM   2345 3HD2 LEU A 144      -0.656 -12.156  19.197  1.00  0.00           H  
ATOM   2346  N   MET A 145       3.010 -11.281  22.528  1.00  0.00           N  
ATOM   2347  CA  MET A 145       3.290 -12.388  23.446  1.00  0.00           C  
ATOM   2348  C   MET A 145       2.399 -12.439  24.692  1.00  0.00           C  
ATOM   2349  O   MET A 145       2.181 -11.432  25.385  1.00  0.00           O  
ATOM   2350  CB  MET A 145       4.761 -12.304  23.851  1.00  0.00           C  
ATOM   2351  CG  MET A 145       5.254 -13.379  24.766  1.00  0.00           C  
ATOM   2352  SD  MET A 145       7.053 -13.299  24.996  1.00  0.00           S  
ATOM   2353  CE  MET A 145       7.276 -11.831  26.002  1.00  0.00           C  
ATOM   2354  H   MET A 145       2.804 -10.361  22.901  1.00  0.00           H  
ATOM   2355  HA  MET A 145       3.131 -13.317  22.907  1.00  0.00           H  
ATOM   2356 1HB  MET A 145       5.377 -12.350  22.954  1.00  0.00           H  
ATOM   2357 2HB  MET A 145       4.950 -11.341  24.330  1.00  0.00           H  
ATOM   2358 1HG  MET A 145       4.776 -13.288  25.736  1.00  0.00           H  
ATOM   2359 2HG  MET A 145       4.992 -14.353  24.344  1.00  0.00           H  
ATOM   2360 1HE  MET A 145       8.341 -11.683  26.201  1.00  0.00           H  
ATOM   2361 2HE  MET A 145       6.877 -10.960  25.478  1.00  0.00           H  
ATOM   2362 3HE  MET A 145       6.755 -11.956  26.942  1.00  0.00           H  
ATOM   2363  N   GLU A 146       1.901 -13.633  25.004  1.00  0.00           N  
ATOM   2364  CA  GLU A 146       1.069 -13.791  26.190  1.00  0.00           C  
ATOM   2365  C   GLU A 146       2.007 -13.889  27.396  1.00  0.00           C  
ATOM   2366  O   GLU A 146       3.116 -14.414  27.277  1.00  0.00           O  
ATOM   2367  CB  GLU A 146       0.208 -15.048  26.055  1.00  0.00           C  
ATOM   2368  CG  GLU A 146      -0.646 -15.066  24.795  1.00  0.00           C  
ATOM   2369  CD  GLU A 146      -1.776 -14.082  24.704  1.00  0.00           C  
ATOM   2370  OE1 GLU A 146      -2.559 -14.013  25.611  1.00  0.00           O  
ATOM   2371  OE2 GLU A 146      -1.870 -13.425  23.693  1.00  0.00           O  
ATOM   2372  H   GLU A 146       2.099 -14.432  24.395  1.00  0.00           H  
ATOM   2373  HA  GLU A 146       0.426 -12.918  26.308  1.00  0.00           H  
ATOM   2374 1HB  GLU A 146       0.840 -15.909  26.004  1.00  0.00           H  
ATOM   2375 2HB  GLU A 146      -0.440 -15.157  26.927  1.00  0.00           H  
ATOM   2376 1HG  GLU A 146       0.048 -14.820  24.005  1.00  0.00           H  
ATOM   2377 2HG  GLU A 146      -1.017 -16.073  24.620  1.00  0.00           H  
ATOM   2378  N   ILE A 147       1.595 -13.383  28.548  1.00  0.00           N  
ATOM   2379  CA  ILE A 147       2.466 -13.465  29.718  1.00  0.00           C  
ATOM   2380  C   ILE A 147       1.928 -14.404  30.785  1.00  0.00           C  
ATOM   2381  O   ILE A 147       2.564 -15.385  31.171  1.00  0.00           O  
ATOM   2382  CB  ILE A 147       2.649 -12.068  30.338  1.00  0.00           C  
ATOM   2383  CG1 ILE A 147       3.194 -11.082  29.296  1.00  0.00           C  
ATOM   2384  CG2 ILE A 147       3.565 -12.143  31.540  1.00  0.00           C  
ATOM   2385  CD1 ILE A 147       4.535 -11.445  28.711  1.00  0.00           C  
ATOM   2386  H   ILE A 147       0.677 -12.961  28.612  1.00  0.00           H  
ATOM   2387  HA  ILE A 147       3.442 -13.837  29.404  1.00  0.00           H  
ATOM   2388  HB  ILE A 147       1.680 -11.688  30.660  1.00  0.00           H  
ATOM   2389 1HG1 ILE A 147       2.476 -11.002  28.477  1.00  0.00           H  
ATOM   2390 2HG1 ILE A 147       3.292 -10.109  29.770  1.00  0.00           H  
ATOM   2391 1HG2 ILE A 147       3.670 -11.153  31.979  1.00  0.00           H  
ATOM   2392 2HG2 ILE A 147       3.146 -12.822  32.281  1.00  0.00           H  
ATOM   2393 3HG2 ILE A 147       4.541 -12.509  31.228  1.00  0.00           H  
ATOM   2394 1HD1 ILE A 147       4.832 -10.684  27.993  1.00  0.00           H  
ATOM   2395 2HD1 ILE A 147       5.277 -11.504  29.504  1.00  0.00           H  
ATOM   2396 3HD1 ILE A 147       4.472 -12.406  28.207  1.00  0.00           H  
ATOM   2397  N   ASN A 148       0.749 -14.054  31.262  1.00  0.00           N  
ATOM   2398  CA  ASN A 148       0.055 -14.732  32.333  1.00  0.00           C  
ATOM   2399  C   ASN A 148      -1.023 -15.641  31.784  1.00  0.00           C  
ATOM   2400  O   ASN A 148      -1.378 -15.541  30.606  1.00  0.00           O  
ATOM   2401  CB  ASN A 148      -0.523 -13.698  33.277  1.00  0.00           C  
ATOM   2402  CG  ASN A 148       0.561 -12.937  34.014  1.00  0.00           C  
ATOM   2403  OD1 ASN A 148       1.506 -13.541  34.533  1.00  0.00           O  
ATOM   2404  ND2 ASN A 148       0.460 -11.630  34.049  1.00  0.00           N  
ATOM   2405  H   ASN A 148       0.305 -13.245  30.862  1.00  0.00           H  
ATOM   2406  HA  ASN A 148       0.766 -15.356  32.875  1.00  0.00           H  
ATOM   2407 1HB  ASN A 148      -1.138 -12.992  32.715  1.00  0.00           H  
ATOM   2408 2HB  ASN A 148      -1.176 -14.186  34.005  1.00  0.00           H  
ATOM   2409 1HD2 ASN A 148       1.159 -11.087  34.518  1.00  0.00           H  
ATOM   2410 2HD2 ASN A 148      -0.301 -11.171  33.597  1.00  0.00           H  
ATOM   2411  N   ASP A 149      -1.554 -16.510  32.634  1.00  0.00           N  
ATOM   2412  CA  ASP A 149      -2.688 -17.353  32.278  1.00  0.00           C  
ATOM   2413  C   ASP A 149      -2.444 -18.216  31.039  1.00  0.00           C  
ATOM   2414  O   ASP A 149      -3.099 -18.039  30.012  1.00  0.00           O  
ATOM   2415  CB  ASP A 149      -3.913 -16.459  32.024  1.00  0.00           C  
ATOM   2416  CG  ASP A 149      -4.184 -15.507  33.205  1.00  0.00           C  
ATOM   2417  OD1 ASP A 149      -3.625 -15.728  34.256  1.00  0.00           O  
ATOM   2418  OD2 ASP A 149      -4.909 -14.541  33.037  1.00  0.00           O  
ATOM   2419  H   ASP A 149      -1.180 -16.564  33.572  1.00  0.00           H  
ATOM   2420  HA  ASP A 149      -2.902 -18.013  33.117  1.00  0.00           H  
ATOM   2421 1HB  ASP A 149      -3.784 -15.878  31.113  1.00  0.00           H  
ATOM   2422 2HB  ASP A 149      -4.794 -17.093  31.880  1.00  0.00           H  
ATOM   2423  N   LYS A 150      -1.503 -19.172  31.115  1.00  0.00           N  
ATOM   2424  CA  LYS A 150      -1.186 -19.993  29.927  1.00  0.00           C  
ATOM   2425  C   LYS A 150      -2.221 -21.098  29.646  1.00  0.00           C  
ATOM   2426  O   LYS A 150      -1.966 -22.295  29.773  1.00  0.00           O  
ATOM   2427  CB  LYS A 150       0.213 -20.592  30.055  1.00  0.00           C  
ATOM   2428  CG  LYS A 150       1.327 -19.535  30.036  1.00  0.00           C  
ATOM   2429  CD  LYS A 150       2.711 -20.159  30.164  1.00  0.00           C  
ATOM   2430  CE  LYS A 150       3.801 -19.086  30.146  1.00  0.00           C  
ATOM   2431  NZ  LYS A 150       5.162 -19.671  30.321  1.00  0.00           N  
ATOM   2432  H   LYS A 150      -0.996 -19.307  31.974  1.00  0.00           H  
ATOM   2433  HA  LYS A 150      -1.178 -19.340  29.056  1.00  0.00           H  
ATOM   2434 1HB  LYS A 150       0.291 -21.163  30.978  1.00  0.00           H  
ATOM   2435 2HB  LYS A 150       0.385 -21.278  29.220  1.00  0.00           H  
ATOM   2436 1HG  LYS A 150       1.276 -18.982  29.097  1.00  0.00           H  
ATOM   2437 2HG  LYS A 150       1.176 -18.829  30.856  1.00  0.00           H  
ATOM   2438 1HD  LYS A 150       2.777 -20.721  31.097  1.00  0.00           H  
ATOM   2439 2HD  LYS A 150       2.877 -20.843  29.331  1.00  0.00           H  
ATOM   2440 1HE  LYS A 150       3.766 -18.559  29.194  1.00  0.00           H  
ATOM   2441 2HE  LYS A 150       3.614 -18.372  30.950  1.00  0.00           H  
ATOM   2442 1HZ  LYS A 150       5.846 -18.928  30.302  1.00  0.00           H  
ATOM   2443 2HZ  LYS A 150       5.213 -20.153  31.208  1.00  0.00           H  
ATOM   2444 3HZ  LYS A 150       5.350 -20.322  29.573  1.00  0.00           H  
ATOM   2445  N   THR A 151      -3.387 -20.615  29.240  1.00  0.00           N  
ATOM   2446  CA  THR A 151      -4.595 -21.336  28.881  1.00  0.00           C  
ATOM   2447  C   THR A 151      -4.691 -21.424  27.366  1.00  0.00           C  
ATOM   2448  O   THR A 151      -3.937 -20.759  26.672  1.00  0.00           O  
ATOM   2449  CB  THR A 151      -5.805 -20.583  29.447  1.00  0.00           C  
ATOM   2450  OG1 THR A 151      -5.877 -19.264  28.833  1.00  0.00           O  
ATOM   2451  CG2 THR A 151      -5.687 -20.440  30.964  1.00  0.00           C  
ATOM   2452  H   THR A 151      -3.428 -19.609  29.220  1.00  0.00           H  
ATOM   2453  HA  THR A 151      -4.552 -22.344  29.294  1.00  0.00           H  
ATOM   2454  HB  THR A 151      -6.716 -21.127  29.206  1.00  0.00           H  
ATOM   2455  HG1 THR A 151      -6.717 -18.829  29.110  1.00  0.00           H  
ATOM   2456 1HG2 THR A 151      -6.557 -19.900  31.341  1.00  0.00           H  
ATOM   2457 2HG2 THR A 151      -5.643 -21.429  31.418  1.00  0.00           H  
ATOM   2458 3HG2 THR A 151      -4.788 -19.891  31.212  1.00  0.00           H  
ATOM   2459  N   TRP A 152      -5.614 -22.205  26.825  1.00  0.00           N  
ATOM   2460  CA  TRP A 152      -5.667 -22.309  25.366  1.00  0.00           C  
ATOM   2461  C   TRP A 152      -6.336 -21.117  24.685  1.00  0.00           C  
ATOM   2462  O   TRP A 152      -7.494 -20.801  24.961  1.00  0.00           O  
ATOM   2463  CB  TRP A 152      -6.377 -23.612  25.014  1.00  0.00           C  
ATOM   2464  CG  TRP A 152      -5.541 -24.830  25.375  1.00  0.00           C  
ATOM   2465  CD1 TRP A 152      -5.657 -25.582  26.503  1.00  0.00           C  
ATOM   2466  CD2 TRP A 152      -4.485 -25.446  24.597  1.00  0.00           C  
ATOM   2467  NE1 TRP A 152      -4.733 -26.598  26.492  1.00  0.00           N  
ATOM   2468  CE2 TRP A 152      -4.009 -26.526  25.332  1.00  0.00           C  
ATOM   2469  CE3 TRP A 152      -3.929 -25.173  23.377  1.00  0.00           C  
ATOM   2470  CZ2 TRP A 152      -2.973 -27.329  24.870  1.00  0.00           C  
ATOM   2471  CZ3 TRP A 152      -2.893 -25.969  22.899  1.00  0.00           C  
ATOM   2472  CH2 TRP A 152      -2.426 -27.016  23.627  1.00  0.00           C  
ATOM   2473  H   TRP A 152      -6.248 -22.733  27.406  1.00  0.00           H  
ATOM   2474  HA  TRP A 152      -4.660 -22.365  24.982  1.00  0.00           H  
ATOM   2475 1HB  TRP A 152      -7.330 -23.669  25.539  1.00  0.00           H  
ATOM   2476 2HB  TRP A 152      -6.583 -23.635  23.941  1.00  0.00           H  
ATOM   2477  HD1 TRP A 152      -6.371 -25.398  27.305  1.00  0.00           H  
ATOM   2478  HE1 TRP A 152      -4.608 -27.289  27.221  1.00  0.00           H  
ATOM   2479  HE3 TRP A 152      -4.303 -24.344  22.813  1.00  0.00           H  
ATOM   2480  HZ2 TRP A 152      -2.594 -28.177  25.444  1.00  0.00           H  
ATOM   2481  HZ3 TRP A 152      -2.463 -25.734  21.927  1.00  0.00           H  
ATOM   2482  HH2 TRP A 152      -1.612 -27.622  23.230  1.00  0.00           H  
ATOM   2483  N   LYS A 153      -5.602 -20.492  23.759  1.00  0.00           N  
ATOM   2484  CA  LYS A 153      -6.075 -19.351  22.978  1.00  0.00           C  
ATOM   2485  C   LYS A 153      -6.555 -19.847  21.628  1.00  0.00           C  
ATOM   2486  O   LYS A 153      -5.899 -20.689  21.015  1.00  0.00           O  
ATOM   2487  CB  LYS A 153      -4.951 -18.323  22.785  1.00  0.00           C  
ATOM   2488  CG  LYS A 153      -4.748 -17.352  23.952  1.00  0.00           C  
ATOM   2489  CD  LYS A 153      -4.232 -17.989  25.213  1.00  0.00           C  
ATOM   2490  CE  LYS A 153      -3.880 -16.908  26.207  1.00  0.00           C  
ATOM   2491  NZ  LYS A 153      -3.540 -17.423  27.530  1.00  0.00           N  
ATOM   2492  H   LYS A 153      -4.641 -20.794  23.618  1.00  0.00           H  
ATOM   2493  HA  LYS A 153      -6.913 -18.884  23.496  1.00  0.00           H  
ATOM   2494 1HB  LYS A 153      -4.006 -18.847  22.627  1.00  0.00           H  
ATOM   2495 2HB  LYS A 153      -5.152 -17.739  21.891  1.00  0.00           H  
ATOM   2496 1HG  LYS A 153      -4.084 -16.534  23.660  1.00  0.00           H  
ATOM   2497 2HG  LYS A 153      -5.694 -16.948  24.225  1.00  0.00           H  
ATOM   2498 1HD  LYS A 153      -5.006 -18.614  25.655  1.00  0.00           H  
ATOM   2499 2HD  LYS A 153      -3.352 -18.611  25.012  1.00  0.00           H  
ATOM   2500 1HE  LYS A 153      -3.035 -16.384  25.831  1.00  0.00           H  
ATOM   2501 2HE  LYS A 153      -4.705 -16.223  26.292  1.00  0.00           H  
ATOM   2502 1HZ  LYS A 153      -3.290 -16.628  28.119  1.00  0.00           H  
ATOM   2503 2HZ  LYS A 153      -4.342 -17.935  27.956  1.00  0.00           H  
ATOM   2504 3HZ  LYS A 153      -2.752 -18.042  27.442  1.00  0.00           H  
ATOM   2505  N   SER A 154      -7.671 -19.318  21.146  1.00  0.00           N  
ATOM   2506  CA  SER A 154      -8.210 -19.738  19.851  1.00  0.00           C  
ATOM   2507  C   SER A 154      -9.087 -18.679  19.236  1.00  0.00           C  
ATOM   2508  O   SER A 154      -9.578 -17.806  19.941  1.00  0.00           O  
ATOM   2509  CB  SER A 154      -9.060 -20.972  20.029  1.00  0.00           C  
ATOM   2510  OG  SER A 154     -10.204 -20.685  20.781  1.00  0.00           O  
ATOM   2511  H   SER A 154      -8.168 -18.630  21.690  1.00  0.00           H  
ATOM   2512  HA  SER A 154      -7.382 -19.950  19.170  1.00  0.00           H  
ATOM   2513 1HB  SER A 154      -9.365 -21.337  19.053  1.00  0.00           H  
ATOM   2514 2HB  SER A 154      -8.482 -21.755  20.514  1.00  0.00           H  
ATOM   2515  HG  SER A 154     -10.759 -20.145  20.211  1.00  0.00           H  
ATOM   2516  N   GLY A 155      -9.342 -18.779  17.936  1.00  0.00           N  
ATOM   2517  CA  GLY A 155     -10.281 -17.853  17.308  1.00  0.00           C  
ATOM   2518  C   GLY A 155      -9.643 -16.527  16.900  1.00  0.00           C  
ATOM   2519  O   GLY A 155     -10.296 -15.477  16.910  1.00  0.00           O  
ATOM   2520  H   GLY A 155      -8.853 -19.483  17.376  1.00  0.00           H  
ATOM   2521 1HA  GLY A 155     -10.717 -18.335  16.432  1.00  0.00           H  
ATOM   2522 2HA  GLY A 155     -11.104 -17.660  17.995  1.00  0.00           H  
ATOM   2523  N   ILE A 156      -8.335 -16.555  16.621  1.00  0.00           N  
ATOM   2524  CA  ILE A 156      -7.666 -15.309  16.221  1.00  0.00           C  
ATOM   2525  C   ILE A 156      -7.020 -15.427  14.864  1.00  0.00           C  
ATOM   2526  O   ILE A 156      -6.277 -16.364  14.600  1.00  0.00           O  
ATOM   2527  CB  ILE A 156      -6.576 -14.879  17.207  1.00  0.00           C  
ATOM   2528  CG1 ILE A 156      -7.149 -14.765  18.529  1.00  0.00           C  
ATOM   2529  CG2 ILE A 156      -5.907 -13.555  16.759  1.00  0.00           C  
ATOM   2530  CD1 ILE A 156      -6.868 -15.982  19.333  1.00  0.00           C  
ATOM   2531  H   ILE A 156      -7.844 -17.452  16.633  1.00  0.00           H  
ATOM   2532  HA  ILE A 156      -8.405 -14.514  16.164  1.00  0.00           H  
ATOM   2533  HB  ILE A 156      -5.871 -15.651  17.264  1.00  0.00           H  
ATOM   2534 1HG1 ILE A 156      -6.767 -13.896  19.012  1.00  0.00           H  
ATOM   2535 2HG1 ILE A 156      -8.220 -14.656  18.435  1.00  0.00           H  
ATOM   2536 1HG2 ILE A 156      -5.134 -13.280  17.472  1.00  0.00           H  
ATOM   2537 2HG2 ILE A 156      -5.456 -13.679  15.778  1.00  0.00           H  
ATOM   2538 3HG2 ILE A 156      -6.655 -12.766  16.711  1.00  0.00           H  
ATOM   2539 1HD1 ILE A 156      -7.340 -15.896  20.290  1.00  0.00           H  
ATOM   2540 2HD1 ILE A 156      -7.259 -16.826  18.817  1.00  0.00           H  
ATOM   2541 3HD1 ILE A 156      -5.794 -16.107  19.455  1.00  0.00           H  
ATOM   2542  N   ILE A 157      -7.323 -14.487  13.986  1.00  0.00           N  
ATOM   2543  CA  ILE A 157      -6.696 -14.500  12.684  1.00  0.00           C  
ATOM   2544  C   ILE A 157      -5.742 -13.328  12.559  1.00  0.00           C  
ATOM   2545  O   ILE A 157      -6.151 -12.184  12.695  1.00  0.00           O  
ATOM   2546  CB  ILE A 157      -7.737 -14.423  11.566  1.00  0.00           C  
ATOM   2547  CG1 ILE A 157      -8.684 -15.592  11.638  1.00  0.00           C  
ATOM   2548  CG2 ILE A 157      -7.019 -14.451  10.259  1.00  0.00           C  
ATOM   2549  CD1 ILE A 157      -9.839 -15.476  10.693  1.00  0.00           C  
ATOM   2550  H   ILE A 157      -7.981 -13.755  14.230  1.00  0.00           H  
ATOM   2551  HA  ILE A 157      -6.130 -15.408  12.567  1.00  0.00           H  
ATOM   2552  HB  ILE A 157      -8.318 -13.506  11.657  1.00  0.00           H  
ATOM   2553 1HG1 ILE A 157      -8.141 -16.490  11.400  1.00  0.00           H  
ATOM   2554 2HG1 ILE A 157      -9.076 -15.679  12.652  1.00  0.00           H  
ATOM   2555 1HG2 ILE A 157      -7.735 -14.398   9.444  1.00  0.00           H  
ATOM   2556 2HG2 ILE A 157      -6.344 -13.601  10.212  1.00  0.00           H  
ATOM   2557 3HG2 ILE A 157      -6.444 -15.378  10.181  1.00  0.00           H  
ATOM   2558 1HD1 ILE A 157     -10.474 -16.361  10.794  1.00  0.00           H  
ATOM   2559 2HD1 ILE A 157     -10.418 -14.581  10.927  1.00  0.00           H  
ATOM   2560 3HD1 ILE A 157      -9.467 -15.412   9.673  1.00  0.00           H  
ATOM   2561  N   VAL A 158      -4.469 -13.596  12.318  1.00  0.00           N  
ATOM   2562  CA  VAL A 158      -3.503 -12.511  12.188  1.00  0.00           C  
ATOM   2563  C   VAL A 158      -3.263 -12.214  10.718  1.00  0.00           C  
ATOM   2564  O   VAL A 158      -3.052 -13.130   9.932  1.00  0.00           O  
ATOM   2565  CB  VAL A 158      -2.183 -12.848  12.911  1.00  0.00           C  
ATOM   2566  CG1 VAL A 158      -1.180 -11.732  12.678  1.00  0.00           C  
ATOM   2567  CG2 VAL A 158      -2.456 -13.023  14.414  1.00  0.00           C  
ATOM   2568  H   VAL A 158      -4.175 -14.566  12.229  1.00  0.00           H  
ATOM   2569  HA  VAL A 158      -3.909 -11.620  12.653  1.00  0.00           H  
ATOM   2570  HB  VAL A 158      -1.765 -13.769  12.507  1.00  0.00           H  
ATOM   2571 1HG1 VAL A 158      -0.249 -11.962  13.193  1.00  0.00           H  
ATOM   2572 2HG1 VAL A 158      -0.986 -11.631  11.613  1.00  0.00           H  
ATOM   2573 3HG1 VAL A 158      -1.593 -10.800  13.060  1.00  0.00           H  
ATOM   2574 1HG2 VAL A 158      -1.527 -13.258  14.928  1.00  0.00           H  
ATOM   2575 2HG2 VAL A 158      -2.870 -12.098  14.816  1.00  0.00           H  
ATOM   2576 3HG2 VAL A 158      -3.169 -13.837  14.564  1.00  0.00           H  
ATOM   2577  N   LYS A 159      -3.362 -10.948  10.320  1.00  0.00           N  
ATOM   2578  CA  LYS A 159      -3.171 -10.577   8.915  1.00  0.00           C  
ATOM   2579  C   LYS A 159      -1.721 -10.165   8.691  1.00  0.00           C  
ATOM   2580  O   LYS A 159      -1.122 -10.468   7.652  1.00  0.00           O  
ATOM   2581  CB  LYS A 159      -4.103  -9.437   8.539  1.00  0.00           C  
ATOM   2582  CG  LYS A 159      -4.241  -9.076   7.061  1.00  0.00           C  
ATOM   2583  CD  LYS A 159      -5.276  -7.941   6.922  1.00  0.00           C  
ATOM   2584  CE  LYS A 159      -5.482  -7.505   5.488  1.00  0.00           C  
ATOM   2585  NZ  LYS A 159      -6.465  -6.360   5.373  1.00  0.00           N  
ATOM   2586  H   LYS A 159      -3.543 -10.218  11.006  1.00  0.00           H  
ATOM   2587  HA  LYS A 159      -3.373 -11.439   8.289  1.00  0.00           H  
ATOM   2588 1HB  LYS A 159      -5.067  -9.652   8.888  1.00  0.00           H  
ATOM   2589 2HB  LYS A 159      -3.778  -8.535   9.059  1.00  0.00           H  
ATOM   2590 1HG  LYS A 159      -3.295  -8.810   6.616  1.00  0.00           H  
ATOM   2591 2HG  LYS A 159      -4.625  -9.936   6.525  1.00  0.00           H  
ATOM   2592 1HD  LYS A 159      -6.227  -8.282   7.321  1.00  0.00           H  
ATOM   2593 2HD  LYS A 159      -4.952  -7.087   7.507  1.00  0.00           H  
ATOM   2594 1HE  LYS A 159      -4.522  -7.194   5.073  1.00  0.00           H  
ATOM   2595 2HE  LYS A 159      -5.862  -8.349   4.915  1.00  0.00           H  
ATOM   2596 1HZ  LYS A 159      -6.572  -6.103   4.403  1.00  0.00           H  
ATOM   2597 2HZ  LYS A 159      -7.370  -6.633   5.746  1.00  0.00           H  
ATOM   2598 3HZ  LYS A 159      -6.127  -5.561   5.892  1.00  0.00           H  
ATOM   2599  N   GLY A 160      -1.165  -9.451   9.674  1.00  0.00           N  
ATOM   2600  CA  GLY A 160       0.208  -8.965   9.563  1.00  0.00           C  
ATOM   2601  C   GLY A 160       0.480  -7.716  10.398  1.00  0.00           C  
ATOM   2602  O   GLY A 160      -0.311  -7.347  11.270  1.00  0.00           O  
ATOM   2603  H   GLY A 160      -1.726  -9.226  10.495  1.00  0.00           H  
ATOM   2604 1HA  GLY A 160       0.903  -9.755   9.839  1.00  0.00           H  
ATOM   2605 2HA  GLY A 160       0.401  -8.736   8.520  1.00  0.00           H  
ATOM   2606  N   PHE A 161       1.635  -7.097  10.161  1.00  0.00           N  
ATOM   2607  CA  PHE A 161       1.992  -5.866  10.869  1.00  0.00           C  
ATOM   2608  C   PHE A 161       2.031  -4.709   9.882  1.00  0.00           C  
ATOM   2609  O   PHE A 161       2.462  -4.860   8.738  1.00  0.00           O  
ATOM   2610  CB  PHE A 161       3.334  -5.915  11.609  1.00  0.00           C  
ATOM   2611  CG  PHE A 161       3.449  -6.838  12.815  1.00  0.00           C  
ATOM   2612  CD1 PHE A 161       4.020  -8.092  12.708  1.00  0.00           C  
ATOM   2613  CD2 PHE A 161       3.004  -6.425  14.062  1.00  0.00           C  
ATOM   2614  CE1 PHE A 161       4.146  -8.915  13.824  1.00  0.00           C  
ATOM   2615  CE2 PHE A 161       3.127  -7.247  15.164  1.00  0.00           C  
ATOM   2616  CZ  PHE A 161       3.699  -8.493  15.044  1.00  0.00           C  
ATOM   2617  H   PHE A 161       2.234  -7.478   9.431  1.00  0.00           H  
ATOM   2618  HA  PHE A 161       1.218  -5.653  11.604  1.00  0.00           H  
ATOM   2619 1HB  PHE A 161       4.119  -6.181  10.910  1.00  0.00           H  
ATOM   2620 2HB  PHE A 161       3.549  -4.903  11.956  1.00  0.00           H  
ATOM   2621  HD1 PHE A 161       4.382  -8.416  11.742  1.00  0.00           H  
ATOM   2622  HD2 PHE A 161       2.556  -5.436  14.164  1.00  0.00           H  
ATOM   2623  HE1 PHE A 161       4.602  -9.893  13.738  1.00  0.00           H  
ATOM   2624  HE2 PHE A 161       2.771  -6.916  16.130  1.00  0.00           H  
ATOM   2625  HZ  PHE A 161       3.800  -9.141  15.919  1.00  0.00           H  
ATOM   2626  N   ASP A 162       1.653  -3.536  10.370  1.00  0.00           N  
ATOM   2627  CA  ASP A 162       1.575  -2.309   9.577  1.00  0.00           C  
ATOM   2628  C   ASP A 162       2.396  -1.178  10.186  1.00  0.00           C  
ATOM   2629  O   ASP A 162       2.169  -0.789  11.334  1.00  0.00           O  
ATOM   2630  CB  ASP A 162       0.114  -1.873   9.444  1.00  0.00           C  
ATOM   2631  CG  ASP A 162      -0.133  -0.652   8.522  1.00  0.00           C  
ATOM   2632  OD1 ASP A 162       0.795   0.025   8.205  1.00  0.00           O  
ATOM   2633  OD2 ASP A 162      -1.267  -0.381   8.185  1.00  0.00           O  
ATOM   2634  H   ASP A 162       1.348  -3.511  11.342  1.00  0.00           H  
ATOM   2635  HA  ASP A 162       1.969  -2.514   8.580  1.00  0.00           H  
ATOM   2636 1HB  ASP A 162      -0.469  -2.702   9.124  1.00  0.00           H  
ATOM   2637 2HB  ASP A 162      -0.254  -1.610  10.435  1.00  0.00           H  
ATOM   2638  N   ILE A 163       3.434  -0.748   9.466  1.00  0.00           N  
ATOM   2639  CA  ILE A 163       4.316   0.308   9.953  1.00  0.00           C  
ATOM   2640  C   ILE A 163       4.078   1.605   9.174  1.00  0.00           C  
ATOM   2641  O   ILE A 163       4.266   1.656   7.953  1.00  0.00           O  
ATOM   2642  CB  ILE A 163       5.790  -0.093   9.818  1.00  0.00           C  
ATOM   2643  CG1 ILE A 163       6.075  -1.365  10.630  1.00  0.00           C  
ATOM   2644  CG2 ILE A 163       6.667   1.044  10.253  1.00  0.00           C  
ATOM   2645  CD1 ILE A 163       7.431  -1.887  10.429  1.00  0.00           C  
ATOM   2646  H   ILE A 163       3.556  -1.116   8.523  1.00  0.00           H  
ATOM   2647  HA  ILE A 163       4.100   0.498  11.001  1.00  0.00           H  
ATOM   2648  HB  ILE A 163       6.002  -0.326   8.774  1.00  0.00           H  
ATOM   2649 1HG1 ILE A 163       5.951  -1.171  11.648  1.00  0.00           H  
ATOM   2650 2HG1 ILE A 163       5.367  -2.141  10.343  1.00  0.00           H  
ATOM   2651 1HG2 ILE A 163       7.704   0.762  10.136  1.00  0.00           H  
ATOM   2652 2HG2 ILE A 163       6.460   1.916   9.639  1.00  0.00           H  
ATOM   2653 3HG2 ILE A 163       6.458   1.273  11.290  1.00  0.00           H  
ATOM   2654 1HD1 ILE A 163       7.583  -2.781  11.015  1.00  0.00           H  
ATOM   2655 2HD1 ILE A 163       7.548  -2.121   9.392  1.00  0.00           H  
ATOM   2656 3HD1 ILE A 163       8.164  -1.137  10.724  1.00  0.00           H  
ATOM   2657  N   ARG A 164       3.675   2.666   9.874  1.00  0.00           N  
ATOM   2658  CA  ARG A 164       3.352   3.913   9.186  1.00  0.00           C  
ATOM   2659  C   ARG A 164       4.087   5.083   9.816  1.00  0.00           C  
ATOM   2660  O   ARG A 164       4.300   5.087  11.024  1.00  0.00           O  
ATOM   2661  CB  ARG A 164       1.851   4.194   9.281  1.00  0.00           C  
ATOM   2662  CG  ARG A 164       0.949   3.156   8.657  1.00  0.00           C  
ATOM   2663  CD  ARG A 164      -0.474   3.603   8.632  1.00  0.00           C  
ATOM   2664  NE  ARG A 164      -1.356   2.567   8.119  1.00  0.00           N  
ATOM   2665  CZ  ARG A 164      -2.613   2.732   7.712  1.00  0.00           C  
ATOM   2666  NH1 ARG A 164      -3.193   3.918   7.709  1.00  0.00           N  
ATOM   2667  NH2 ARG A 164      -3.243   1.658   7.317  1.00  0.00           N  
ATOM   2668  H   ARG A 164       3.558   2.581  10.886  1.00  0.00           H  
ATOM   2669  HA  ARG A 164       3.637   3.806   8.143  1.00  0.00           H  
ATOM   2670 1HB  ARG A 164       1.576   4.264  10.335  1.00  0.00           H  
ATOM   2671 2HB  ARG A 164       1.619   5.155   8.828  1.00  0.00           H  
ATOM   2672 1HG  ARG A 164       1.269   2.936   7.639  1.00  0.00           H  
ATOM   2673 2HG  ARG A 164       0.999   2.244   9.254  1.00  0.00           H  
ATOM   2674 1HD  ARG A 164      -0.793   3.851   9.644  1.00  0.00           H  
ATOM   2675 2HD  ARG A 164      -0.569   4.479   7.994  1.00  0.00           H  
ATOM   2676  HE  ARG A 164      -1.014   1.590   8.092  1.00  0.00           H  
ATOM   2677 1HH1 ARG A 164      -2.681   4.730   8.019  1.00  0.00           H  
ATOM   2678 2HH1 ARG A 164      -4.147   4.010   7.395  1.00  0.00           H  
ATOM   2679 1HH2 ARG A 164      -2.720   0.764   7.372  1.00  0.00           H  
ATOM   2680 2HH2 ARG A 164      -4.196   1.697   7.001  1.00  0.00           H  
ATOM   2681  N   PRO A 165       4.462   6.126   9.069  1.00  0.00           N  
ATOM   2682  CA  PRO A 165       5.070   7.301   9.638  1.00  0.00           C  
ATOM   2683  C   PRO A 165       4.040   7.901  10.556  1.00  0.00           C  
ATOM   2684  O   PRO A 165       2.846   7.898  10.221  1.00  0.00           O  
ATOM   2685  CB  PRO A 165       5.410   8.153   8.414  1.00  0.00           C  
ATOM   2686  CG  PRO A 165       4.472   7.646   7.312  1.00  0.00           C  
ATOM   2687  CD  PRO A 165       4.278   6.161   7.607  1.00  0.00           C  
ATOM   2688  HA  PRO A 165       5.979   7.028  10.199  1.00  0.00           H  
ATOM   2689 1HB  PRO A 165       5.259   9.216   8.652  1.00  0.00           H  
ATOM   2690 2HB  PRO A 165       6.472   8.031   8.160  1.00  0.00           H  
ATOM   2691 1HG  PRO A 165       3.526   8.207   7.333  1.00  0.00           H  
ATOM   2692 2HG  PRO A 165       4.920   7.825   6.318  1.00  0.00           H  
ATOM   2693 1HD  PRO A 165       3.267   5.875   7.305  1.00  0.00           H  
ATOM   2694 2HD  PRO A 165       5.053   5.559   7.102  1.00  0.00           H  
ATOM   2695  N   ASN A 166       4.477   8.437  11.678  1.00  0.00           N  
ATOM   2696  CA  ASN A 166       3.534   8.993  12.632  1.00  0.00           C  
ATOM   2697  C   ASN A 166       4.224   9.879  13.658  1.00  0.00           C  
ATOM   2698  O   ASN A 166       3.964  11.082  13.726  1.00  0.00           O  
ATOM   2699  OXT ASN A 166       4.871   9.342  14.558  1.00  0.00           O  
ATOM   2700  CB  ASN A 166       2.809   7.849  13.327  1.00  0.00           C  
ATOM   2701  CG  ASN A 166       1.630   8.263  14.146  1.00  0.00           C  
ATOM   2702  OD1 ASN A 166       1.751   8.953  15.164  1.00  0.00           O  
ATOM   2703  ND2 ASN A 166       0.468   7.838  13.719  1.00  0.00           N  
ATOM   2704  H   ASN A 166       5.477   8.400  11.884  1.00  0.00           H  
ATOM   2705  HA  ASN A 166       2.813   9.609  12.092  1.00  0.00           H  
ATOM   2706 1HB  ASN A 166       2.483   7.106  12.599  1.00  0.00           H  
ATOM   2707 2HB  ASN A 166       3.523   7.356  13.986  1.00  0.00           H  
ATOM   2708 1HD2 ASN A 166      -0.366   8.073  14.216  1.00  0.00           H  
ATOM   2709 2HD2 ASN A 166       0.416   7.280  12.890  1.00  0.00           H  
TER                                                                             
# All scores below are weighted scores, not raw scores.
#BEGIN_POSE_ENERGIES_TABLE /home/grads/bernardm/FoldingBenchMarks/RosettaFold/RoseTTAFold/results_pyrosetta_rerun/T1187.pdb/pdb-3track/model0_0_0.05.pdb
label fa_atr fa_rep fa_sol fa_intra_rep fa_intra_sol_xover4 lk_ball_wtd fa_elec hbond_sr_bb hbond_lr_bb hbond_bb_sc hbond_sc dslf_fa13 omega fa_dun p_aa_pp yhh_planarity ref rama_prepro cart_bonded total
weights 1 0.55 1 0.005 1 1 1 1 1 1 1 1.25 0.4 0.7 0.6 0.625 1 0.45 0.5 NA
pose -899.956 98.9904 500.927 2.36639 35.2343 -22.6095 -287.867 -22.0362 -82.7595 -23.8968 -27.6906 0 3.79509 195.437 -44.0895 0.02067 51.3855 9.95975 89.0071 -423.782
MET:NtermProteinFull_1 -4.32971 0.4744 1.62354 0.02489 0.28242 -0.47289 -1.48167 0 0 0 0 0 0.04378 1.10053 0 0 1.65735 0 0.22036 -0.85701
GLY_2 -0.95281 0.09579 1.0174 4e-05 0 -0.19116 0.35377 0 0 0 0 0 -0.25255 0 -1.32823 0 0.79816 -0.00025 0.26659 -0.19326
GLN_3 -1.44433 0.03008 1.45102 0.00768 0.22837 0.00872 -0.29803 0 0 0 0 0 -0.05468 2.34742 -0.21453 0 -1.45095 -0.30176 0.17238 0.48139
GLY_4 -3.35271 0.16776 2.26071 7e-05 0 -0.47073 -1.03236 0 0 0 0 0 -0.05507 0 0.07359 0 0.79816 -0.29742 0.15713 -1.75088
GLN_5 -5.68545 0.49633 3.92998 0.00794 0.55579 -0.37096 -1.8239 0 0 0 0 0 0.12985 1.72552 -0.00058 0 -1.45095 -0.04532 0.14771 -2.38404
TRP_6 -8.79744 1.3019 2.65808 0.03063 0.29938 -0.57591 -0.42113 0 0 0 0 0 0.00309 2.80139 -0.18486 0 2.26099 0.48254 0.49999 0.35864
ILE_7 -7.34308 0.78443 2.78842 0.03724 0.08986 0.03129 -2.16135 0 0 0 0 0 0.23596 1.03709 -0.67788 0 2.30374 0.31025 0.70247 -1.86157
ALA_8 -5.47361 0.60498 3.76124 0.0014 0 -0.07057 -2.08448 0 0 -0.7999 0 0 -0.00956 0 -0.0201 0 1.32468 -0.34288 0.55365 -2.55515
ALA_9 -6.05577 1.04152 2.46234 0.00203 0 -0.06666 -1.3077 0 0 0 0 0 -0.0288 0 -0.42044 0 1.32468 -0.35329 0.39733 -3.00476
ARG_10 -6.16672 0.7676 4.92971 0.02175 0.36829 -0.47296 -2.22745 0 0 0 -0.77538 0 -0.05171 2.31883 -0.08079 0 -0.09474 -0.3817 0.39526 -1.45001
ASP_11 -4.66999 0.50273 4.58281 0.0034 0.29743 -0.36478 -3.57567 0 0 -0.7999 0 0 -0.04766 2.16167 -0.27681 0 -2.14574 -0.45895 0.47065 -4.32081
LEU_12 -7.50422 0.98706 1.89544 0.01968 0.05595 -0.28904 -0.95355 0 0 0 0 0 -0.00207 0.34648 -0.35751 0 1.66147 -0.43867 0.43958 -4.1394
SER_13 -3.59455 0.27577 3.11421 0.00155 0.02274 -0.11564 -2.09257 0 0 0 0 0 0.06266 0.6077 -0.11126 0 -0.28969 -0.10424 0.29301 -1.93031
ILE_14 -5.98975 0.46362 1.19241 0.03543 0.09059 -0.32219 -0.09896 0 0 0 0 0 -0.00879 1.56303 -0.6101 0 2.30374 -0.09576 0.32659 -1.15014
THR_15 -3.52574 0.31294 3.12786 0.0229 0.07033 0.00056 -1.29031 0 0 0 -0.34118 0 0.13792 0.08123 0.02548 0 1.15175 -0.10181 0.52259 0.1945
TRP_16 -6.98195 0.93967 1.17727 0.01966 0.35768 -0.02742 0.05624 0 0 0 0 0 -0.00861 1.56548 -0.48145 0 2.26099 0.32797 0.50043 -0.29403
VAL_17 -5.87639 1.13335 1.59758 0.02613 0.06239 -0.0683 -0.17036 0 0 -0.57659 0 0 -0.02907 0.29534 0.63829 0 2.64269 0.70699 0.59353 0.97559
ASP_18 -2.3764 0.29287 1.16456 0.00455 0.33017 -0.16692 -0.15692 0 0 0 0 0 -0.043 2.24353 -0.40803 0 -2.14574 0.06743 0.57097 -0.62293
ASN_19 -6.9037 1.3046 4.94565 0.01217 0.53997 0.16663 -1.96696 0 0 -0.7445 -0.93232 0 -0.0063 1.63081 -0.34589 0 -1.34026 -0.56513 1.05109 -3.15415
PRO_20 -4.34183 1.05104 2.91357 0.00243 0.03643 0.11135 -0.10993 0 0 0 0 0 -0.1838 0.21352 -0.76346 0 -1.64321 -0.12405 1.10544 -1.73251
GLN_21 -4.22897 0.44998 3.49384 0.00546 0.16387 0.08666 -1.11389 0 0 -0.7445 -0.93232 0 -0.04759 2.58448 -0.1957 0 -1.45095 -0.11398 0.35596 -1.68764
TYR_22 -8.80431 1.03709 3.21621 0.03096 0.28147 -0.10633 -3.09215 0 0 0 0 0 0.19171 2.3748 -0.08328 0.00209 0.58223 -0.13523 0.36584 -4.13892
TRP_23 -10.0122 1.08547 4.38897 0.05416 1.01895 -0.25612 -1.22492 0 0 -0.57659 0 0 -0.013 1.9415 -0.04914 0 2.26099 0.30373 0.56571 -0.51248
THR_24 -5.4167 0.28635 4.58292 0.0117 0.05647 0.29681 -2.86246 0 0 0 -1.50324 0 0.08727 0.14114 -0.11129 0 1.15175 0.28365 0.51699 -2.47864
TRP_25 -6.35574 0.56776 1.85238 0.02926 0.29289 -0.28487 -0.68597 0 0 0 0 0 -0.0046 2.86114 -0.21277 0 2.26099 -0.08015 0.32141 0.56173
LYS_26 -5.03149 0.33625 5.14205 0.00724 0.11264 0.01761 -4.32774 0 0 0 -0.51343 0 0.00665 0.9599 0.04478 0 -0.71458 -0.18551 0.19781 -3.94782
THR_27 -3.41544 0.34455 1.10949 0.0083 0.05217 -0.35006 -0.66801 0 0 0 0 0 -0.03195 0.07129 -0.15677 0 1.15175 0.0062 0.13169 -1.74678
VAL_28 -3.97923 0.37149 0.10873 0.01696 0.03506 -0.19049 -0.33403 0 0 0 0 0 0.01947 0.04246 -0.06014 0 2.64269 0.21275 0.29015 -0.82413
ASP_29 -5.45097 1.11961 5.20337 0.00312 0.41326 -0.02506 -2.21313 0 0 -1.11172 0 0 -0.01611 2.19124 0.28064 0 -2.14574 1.05 1.57878 0.87731
PRO_30 -2.31433 0.39462 1.53086 0.00198 0.03437 -0.27469 -0.02813 0 0 0 0 0 -0.13709 0.10315 -0.89575 0 -1.64321 1.17477 1.60015 -0.4533
ASN_31 -2.52025 0.46222 2.64277 0.00654 0.29851 -0.30211 -1.69317 0 0 -1.11172 0 0 -0.04582 1.48458 -0.26732 0 -1.34026 0.01259 0.44071 -1.93272
ILE_32 -6.20354 0.55366 3.25959 0.0318 0.07823 -0.19906 -2.20811 0 0 0 0 0 0.04423 0.12911 -0.50325 0 2.30374 -0.36704 0.44343 -2.63722
GLU_33 -5.60112 0.65641 4.17156 0.00452 0.22172 -0.20746 -2.23453 0 0 0 -0.77538 0 0.03705 3.36839 0.10089 0 -2.72453 -0.0603 0.40136 -2.64141
VAL_34 -7.50435 0.98247 1.11671 0.02163 0.05398 0.06853 -2.19362 0 0 0 0 0 -0.01422 0.03721 -0.36037 0 2.64269 -0.14464 0.26857 -5.02542
ALA_35 -4.90646 0.32226 2.3882 0.00172 0 0.0808 -1.9184 0 0 0 0 0 -0.05283 0 0.59834 0 1.32468 0.35518 0.18108 -1.62543
GLU_36 -6.00138 0.40719 5.70488 0.00669 0.30439 0.20185 -5.04709 0 0 0 -0.51343 0 -0.05439 3.03346 0.19361 0 -2.72453 0.55058 0.10559 -3.83258
LEU_37 -7.11079 0.69728 1.50444 0.02283 0.07722 0.0291 -2.33701 0 0 0 0 0 -0.02855 1.09756 -0.30834 0 1.66147 -0.00301 0.50746 -4.19032
ARG_38 -5.65798 0.45477 5.18462 0.01394 0.32188 -0.03639 -2.64504 0 0 0 -1.50324 0 0.32956 2.7703 -0.03569 0 -0.09474 0.21633 0.79451 0.11284
ARG_39 -5.69545 0.68306 2.85688 0.07153 0.64362 0.12119 -1.46021 0 0 0 0 0 0.07704 3.29267 0.29355 0 -0.09474 1.31717 0.49541 2.60172
VAL_40 -8.14778 1.41547 1.78101 0.02482 0.04692 -0.15725 -1.26509 0 0 0 0 0 -0.0687 0.0298 -0.49068 0 2.64269 1.01017 0.52741 -2.6512
ALA_41 -5.36788 0.77381 1.8854 0.0015 0 -0.10541 -0.19905 0 0 0 0 0 0.04301 0 -0.24117 0 1.32468 -0.37143 0.57692 -1.67963
TRP_42 -8.6025 0.9589 3.76903 0.02166 0.31604 -0.27977 -0.91607 0 0 -0.38599 0 0 -0.00622 2.28935 -0.24323 0 2.26099 0.33332 0.3432 -0.14129
LEU_43 -7.57596 0.81927 1.30898 0.02011 0.04277 -0.20568 -0.987 0 0 0 0 0 -0.01514 0.30265 -0.36334 0 1.66147 0.53504 0.50467 -3.95216
ASP_44 -6.58268 0.81868 6.26871 0.00537 0.64041 -0.04059 -3.61784 0 0 0 -0.34118 0 -0.01076 1.39642 -0.87193 0 -2.14574 0.14662 0.6685 -3.66603
ILE_45 -6.95718 0.71414 1.85948 0.02612 0.07309 0.16936 -2.60418 0 0 0 0 0 0.09401 0.21904 -0.77223 0 2.30374 0.04738 0.55008 -4.27715
TYR_46 -7.54713 0.51292 4.31996 0.02397 0.49375 -0.23603 -2.54382 0 0 0 0 0 -0.00296 1.22901 -0.45981 0.01044 0.58223 -0.31491 0.57119 -3.36117
GLY_47 -3.68139 0.2906 2.56639 0.00011 0 0.00827 -1.76637 0 0 0 0 0 0.08242 0 -0.93348 0 0.79816 0.12547 0.39861 -2.11122
LYS_48 -5.17671 0.36097 3.22225 0.0083 0.13224 -0.6249 -1.47388 0 0 0 0 0 0.21284 1.05198 0.01333 0 -0.71458 0.16921 0.38383 -2.43512
ILE_49 -8.07406 1.23846 2.08722 0.04753 0.09282 0.03087 -1.74425 0 0 0 0 0 -0.05254 1.52297 -0.54485 0 2.30374 -0.13743 0.65689 -2.57262
GLU_50 -5.0148 0.5648 4.35613 0.02359 1.39937 -0.03775 -2.21364 0 0 0 -0.98037 0 -0.09664 2.60334 -0.2117 0 -2.72453 -0.08148 0.93615 -1.47753
THR_51 -6.48545 0.96382 4.92202 0.01556 0.06903 0.01272 -1.78194 0 0 -0.54462 0 0 0.04987 0.12003 0.24621 0 1.15175 1.12826 1.10839 0.97566
LYS_52 -3.43891 0.39214 2.80376 0.01057 0.1971 -0.27634 -0.60473 0 0 0 0 0 -0.10073 1.15162 -0.02963 0 -0.71458 1.07849 0.60528 1.07404
ASN_53 -3.96426 0.34181 3.5858 0.00704 0.28959 -0.29651 -0.74746 0 0 0 -0.98037 0 0.1018 1.61112 -0.41752 0 -1.34026 -0.4172 0.22331 -2.00311
LEU_54 -7.44944 0.81115 0.99311 0.0159 0.04288 -0.21224 -0.77339 0 0 0 0 0 0.00488 0.05195 -0.26559 0 1.66147 -0.3777 0.34058 -5.15644
ILE_55 -3.89203 0.22093 3.4268 0.03682 0.08258 -0.04514 -1.58686 0 0 -1.40373 0 0 -0.05103 0.82751 -0.63123 0 2.30374 -0.22651 0.284 -0.65416
ARG_56 -4.12206 0.29959 3.73204 0.01148 0.3171 0.12003 -2.12579 0 0 0 -1.17944 0 -0.02599 2.23164 0.04285 0 -0.09474 -0.40759 0.65962 -0.54126
LYS_57 -2.52905 0.17175 2.2332 0.00939 0.17182 -0.21982 -0.63339 0 0 0 0 0 -0.07405 0.81779 -0.08121 0 -0.71458 -0.3316 0.74732 -0.43243
THR_58 -5.05947 0.47262 3.53948 0.00671 0.04682 -0.43734 -1.46698 0 0 0 0 0 0.04811 0.21802 -0.21809 0 1.15175 -0.09719 0.41769 -1.37786
SER_59 -4.30562 0.49481 3.12962 0.00131 0.08589 -0.21116 -2.6906 0 0 -0.38614 0 0 0.00167 0.90781 0.09795 0 -0.28969 -0.04138 0.6042 -2.60133
TYR_60 -12.5578 1.19113 4.28274 0.02592 0.2734 -0.12569 -3.08711 0 0 -1.40373 0 0 0.0433 1.29805 -0.16432 0.00464 0.58223 -0.16577 0.68873 -9.11428
ALA_61 -5.52393 0.42925 2.7911 0.00149 0 -0.05206 -2.4017 0 0 0 0 0 0.01397 0 0.25025 0 1.32468 0.03065 0.55046 -2.58583
VAL_62 -8.80625 1.55181 1.0478 0.0288 0.04407 -0.25575 -2.54859 0 0 0 0 0 -0.0583 0.1205 -0.79072 0 2.64269 -0.06241 0.59385 -6.49252
TYR_63 -8.81457 0.70953 3.82152 0.02641 0.31114 -0.20884 -2.25447 0 0 0 0 0 0.21674 1.54344 -0.35151 0.00349 0.58223 -0.33007 0.58918 -4.15579
LEU_64 -7.78346 0.84796 1.59994 0.02069 0.09994 0.00777 -2.24248 0 0 0 0 0 -0.04079 0.59511 -0.37776 0 1.66147 -0.18384 0.49621 -5.29925
VAL_65 -7.90735 0.62698 2.47948 0.02045 0.04288 -0.18486 -3.22362 0 0 0 0 0 0.08907 0.15241 -0.68762 0 2.64269 -0.21701 0.58153 -5.58497
PHE_66 -10.9792 1.48114 2.40921 0.04687 0.60944 -0.15606 -2.08939 0 0 0 0 0 0.01137 1.21206 -0.5769 0 1.21829 -0.25774 0.75052 -6.3204
LYS_67 -6.90533 0.31263 4.04935 0.00901 0.13357 -0.06278 -2.28201 0 0 0 0 0 0.00914 1.27895 0.03744 0 -0.71458 -0.04128 0.57623 -3.59966
LEU_68 -5.59004 0.88173 0.26509 0.02658 0.05819 -0.26877 -0.46119 0 0 0 0 0 0.21014 0.19661 -0.35016 0 1.66147 -0.085 0.56982 -2.88552
THR_69 -3.83007 0.52829 3.12529 0.00703 0.03631 -0.08567 -1.75249 0 0 0 -0.35993 0 0.11502 0.0444 -0.51452 0 1.15175 0.70641 0.88891 0.06073
ASP_70 -2.42929 0.51183 3.10357 0.00788 0.4553 0.028 -2.77864 0 0 -0.42566 -0.35993 0 -0.01627 3.2763 0.05103 0 -2.14574 1.14166 0.72047 1.14051
ASN_71 -2.74316 0.56015 3.23232 0.01472 0.89452 -0.27675 -1.99011 0 0 -0.42566 0 0 0.08233 1.19882 -0.80392 0 -1.34026 0.57322 1.37975 0.35596
PRO_72 -5.87152 1.04611 2.49142 0.00546 0.08725 -0.20536 -0.54338 0 0 0 0 0 0.04636 0.06014 -0.90773 0 -1.64321 0.59512 1.54839 -3.29093
ARG_73 -3.30847 0.25121 3.97939 0.01564 0.48633 -0.01141 -2.44659 0 0 0 -0.66806 0 0.26226 2.1966 -0.17915 0 -0.09474 0.10956 0.66523 1.25778
GLU_74 -5.39428 0.43788 5.42484 0.00988 0.83706 -0.31844 -2.77837 0 0 0 -1.35846 0 -0.05188 2.64172 -0.05787 0 -2.72453 -0.40862 0.5848 -3.15627
LEU_75 -5.28396 0.92515 1.12882 0.03882 0.11418 -0.36546 -0.52364 0 0 0 0 0 -0.0352 2.13748 0.03955 0 1.66147 0.1457 0.521 0.50391
GLU_76 -4.24045 0.51786 5.02372 0.00718 0.37045 -0.02883 -3.2082 0 0 0 -0.27924 0 -0.05236 3.51274 -0.30153 0 -2.72453 0.04007 0.32505 -1.03806
ARG_77 -4.13134 0.22105 3.71413 0.01091 0.37612 0.04649 -2.13413 0 0 0 -0.76348 0 0.00848 2.14977 -0.14348 0 -0.09474 -0.21003 0.41879 -0.53145
ALA_78 -4.83384 0.20064 2.11938 0.00122 0 -0.15668 -2.11499 0 0 0 0 0 0.0169 0 -0.38504 0 1.32468 0.14337 0.39485 -3.28951
THR_79 -6.15985 0.71829 2.87547 0.00835 0.09656 0.01183 -2.95032 0 0 0 0 0 0.13066 0.03141 -0.29907 0 1.15175 -0.02676 0.46309 -3.94857
ALA_80 -5.15462 0.92307 2.27883 0.00133 0 0.2491 -2.16854 0 0 0 0 0 0.25446 0 -0.08799 0 1.32468 0.05817 0.46511 -1.8564
SER_81 -5.02407 0.69156 4.71203 0.00135 0.02276 0.18455 -3.32802 0 0 0 -1.1522 0 0.04062 0.69255 -0.21753 0 -0.28969 0.14404 0.5965 -2.92555
LEU_82 -8.66954 1.0458 1.67488 0.02896 0.11593 -0.20364 -2.2067 0 0 0 0 0 -0.00795 0.36575 -0.14694 0 1.66147 0.11835 1.45808 -4.76554
ARG_83 -8.0897 0.70934 8.07739 0.03724 0.74415 -0.01639 -6.08911 0 0 -0.29057 -0.78651 0 0.13559 3.82002 -0.06695 0 -0.09474 0.1302 1.37315 -0.40689
PHE_84 -10.4711 1.23364 3.76614 0.02144 0.18036 -0.07307 -2.1786 0 0 -0.92337 0 0 0.08724 1.82657 -0.23377 0 1.21829 -0.15953 0.60363 -5.10214
VAL_85 -5.23335 0.50364 2.20615 0.02232 0.04036 -0.26731 -0.41807 0 0 0 0 0 -0.08902 0.27307 0.53168 0 2.64269 -0.20903 0.35191 0.35505
ASN_86 -2.59868 0.33192 1.88117 0.00626 0.29108 -0.43915 0.06491 0 0 0 0 0 -0.01222 1.5056 -0.24734 0 -1.34026 -0.3744 0.17026 -0.76085
GLU_87 -3.82561 0.25239 4.09601 0.00395 0.22522 -0.17709 -2.1237 0 0 -0.92337 0 0 -0.03381 3.40201 0.11191 0 -2.72453 -0.34413 0.14697 -1.91378
VAL_88 -2.41021 0.23805 1.06954 0.01605 0.04405 -0.17094 -0.46942 0 0 0 0 0 0.01737 0.04759 -0.7131 0 2.64269 -0.18006 0.21068 0.34229
ALA_89 -3.63886 0.75527 2.11035 0.00236 0 0.00257 -0.56328 0 0 -1.04254 0 0 -0.03566 0 0.4079 0 1.32468 0.45495 0.43669 0.21444
GLU_90 -1.38086 0.06202 1.04461 0.00593 0.26856 -0.10807 0.09939 0 0 0 0 0 -0.06383 2.69245 -0.31041 0 -2.72453 0.28713 0.39169 0.26407
GLY_91 -0.97401 0.29855 0.76661 7e-05 0 -0.1076 0.11213 0 0 0 0 0 -0.08121 0 0.28382 0 0.79816 -0.33179 0.38464 1.14936
ALA_92 -2.85607 0.19213 1.79718 0.00149 0 -0.19162 0.52221 0 0 0 0 0 0.02726 0 -0.52946 0 1.32468 -0.02001 0.56466 0.83244
GLY_93 -1.49654 0.04451 1.18647 4e-05 0 -0.02571 -0.78828 0 0 -0.69317 0 0 -0.09062 0 0.2756 0 0.79816 -0.03739 0.35653 -0.47039
ILE_94 -4.62944 0.47721 2.39296 0.04072 0.10928 -0.33208 0.26084 0 0 0 0 0 0.0986 0.72329 -0.569 0 2.30374 0.03844 0.21198 1.12653
GLU_95 -5.2082 0.84596 4.87996 0.00939 0.36097 -0.03524 -1.65974 0 0 -1.33311 0 0 -0.02223 2.79997 -0.0755 0 -2.72453 0.30119 0.65644 -1.20468
GLY_96 -2.33045 0.11577 1.73764 5e-05 0 -0.23282 -0.18766 0 0 0 0 0 0.06115 0 -1.49838 0 0.79816 0.49083 0.67616 -0.36954
THR_97 -4.01167 0.3672 3.52515 0.00638 0.0538 0.08941 -2.76491 0 0 0 0 0 0.08709 0.06629 0.06176 0 1.15175 0.21165 0.55451 -0.60159
THR_98 -4.90305 0.80954 2.31527 0.00793 0.05325 -0.26279 -1.12994 0 0 0 -1.1522 0 0.06538 0.0739 -0.21303 0 1.15175 0.00716 0.83049 -2.34634
VAL_99 -7.52632 0.67272 2.23215 0.01721 0.04007 0.17099 -1.92403 0 0 0 0 0 -0.0481 0.11705 -0.78396 0 2.64269 -0.13114 0.59164 -3.92902
PHE_100 -7.89776 1.01213 2.34624 0.0252 0.22696 0.00215 -1.48641 0 0 0 0 0 -0.03352 1.88328 -0.23123 0 1.21829 -0.29759 0.33678 -2.89549
ILE_101 -7.31201 1.09976 1.69324 0.06684 0.12962 0.04321 -1.97056 0 0 0 0 0 -0.04615 2.40483 -0.70505 0 2.30374 -0.36981 0.77195 -1.89039
SER_102 -4.1707 0.46478 4.28817 0.00213 0.05025 0.02062 -1.60966 0 0 -1.09726 0 0 0.03846 0.30485 -0.43029 0 -0.28969 -0.24473 0.90539 -1.76768
LYS_103 -3.53572 0.23576 2.61299 0.00726 0.13758 -0.2061 -0.79415 0 0 0 0 0 -0.02916 0.85066 -0.10932 0 -0.71458 -0.22211 0.40724 -1.35966
LYS_104 -3.96008 0.37489 4.98248 0.00876 0.2598 -0.17 -3.85822 0 0 -1.09726 -0.27924 0 -0.01642 2.41985 -0.0674 0 -0.71458 -0.07484 0.54169 -1.65056
LYS_105 -2.63257 0.08036 2.68742 0.00813 0.15502 -0.50036 -0.66184 0 0 0 0 0 -0.00567 0.88451 0.18934 0 -0.71458 0.39867 0.65378 0.54222
LYS_106 -3.31293 0.39437 2.22066 0.0176 0.33199 -0.11453 -0.7894 0 0 0 0 0 -0.05071 1.13217 0.1664 0 -0.71458 0.3397 0.33142 -0.04784
LEU_107 -4.86704 0.57327 3.35758 0.01511 0.10046 -0.15244 -0.49851 0 0 -0.49576 0 0 1.56851 0.15607 0.18434 0 1.66147 0.18109 1.0087 2.79286
PRO_108 -2.16927 0.55341 1.47843 0.00238 0.03484 -0.07575 -0.73467 0 0 0 0 0 -0.11936 0.05846 -0.92574 0 -1.64321 0.47751 1.2443 -1.81866
GLY_109 -1.36148 0.17548 1.32308 0.00013 0 0.03843 -0.10681 0 0 0 0 0 0.29154 0 0.36676 0 0.79816 1.07841 0.44512 3.04882
GLU_110 -6.46697 0.5718 6.08673 0.00755 0.42937 -0.40694 -2.52814 0 0 -0.49576 0 0 0.15454 3.20889 -0.00492 0 -2.72453 0.70572 0.90714 -0.55551
LEU_111 -3.62061 0.19011 2.30992 0.01728 0.11149 -0.35817 -0.16723 0 0 0 0 0 0.31967 0.05892 0.1283 0 1.66147 0.26677 1.04994 1.96786
GLY_112 -3.88977 0.47128 3.21122 1e-05 0 -0.13874 -2.57534 0 0 -0.38963 0 0 -0.02162 0 0.58997 0 0.79816 0.33792 0.5431 -1.06344
ARG_113 -5.05728 0.23908 4.65707 0.01509 0.62686 -0.21894 -2.2591 0 0 -0.38963 0 0 0.01065 1.34538 -0.23072 0 -0.09474 -0.03104 0.42324 -0.96407
PHE_114 -3.78146 0.61309 1.83709 0.02206 0.01337 -0.06996 -0.12969 0 0 0 0 0 -0.01621 2.99858 -0.23252 0 1.21829 0.02196 1.14473 3.63933
PRO_115 -5.15143 0.77775 1.08359 0.00332 0.07216 -0.17437 -0.46519 0 0 0 0 0 -0.07059 0.08335 -1.0271 0 -1.64321 -0.21574 1.24553 -5.48193
HIS_116 -3.82413 0.27141 3.51555 0.00453 0.36483 0.07903 -2.1201 0 0 0 0 0 0.02784 1.97667 0.01188 0 -0.30065 -0.31981 0.28217 -0.03078
LEU_117 -3.89006 0.39398 0.95831 0.01703 0.08605 -0.20156 -0.48363 0 0 0 0 0 -0.03258 0.43156 -0.37659 0 1.66147 -0.001 0.16179 -1.27524
ARG_118 -5.53814 0.42123 6.08504 0.01848 0.31084 -0.36971 -3.63245 0 0 0 -0.4341 0 0.02893 2.28721 -0.08046 0 -0.09474 -0.05033 0.22619 -0.82199
SER_119 -1.11767 0.12613 1.38796 0.00168 0.05043 -0.15185 0.53201 0 0 0 0 0 -0.03758 0.09816 -0.21473 0 -0.28969 -0.32855 0.22061 0.27692
ASP_120 -3.16519 0.36455 4.33352 0.00491 0.68298 -0.44443 -2.07528 0 0 -0.63727 0 0 -0.05182 1.7011 -0.39835 0 -2.14574 -0.64398 0.23522 -2.23979
GLY_121 -2.79388 0.16185 2.49818 6e-05 0 -0.27615 -1.0435 0 0 0 0 0 -0.13195 0 -1.47868 0 0.79816 -0.76331 0.24964 -2.77956
TRP_122 -10.7539 1.0887 4.66461 0.02054 0.26061 -0.50526 -3.2302 0 0 -0.63727 0 0 -0.00353 1.45946 -0.38538 0 2.26099 -0.46246 0.37896 -5.84417
LEU_123 -8.44671 0.96308 2.69598 0.02086 0.0556 -0.07629 -2.06964 0 0 0 0 0 -0.01571 0.43168 -0.36655 0 1.66147 -0.16352 0.53098 -4.77878
GLU_124 -6.60986 0.60422 5.65262 0.00681 0.28498 -0.28942 -4.05607 0 0 0 -0.4341 0 0.02249 2.76961 0.05524 0 -2.72453 -0.06965 0.43424 -4.35343
ILE_125 -7.21501 1.339 1.71114 0.03617 0.08133 0.04592 -1.9316 0 0 0 0 0 -0.03864 0.50533 -0.74903 0 2.30374 -0.12044 0.43902 -3.59307
LYS_126 -6.61442 0.60832 4.06046 0.00678 0.12509 0.00377 -1.61233 0 0 0 -0.85641 0 -0.02681 1.15788 0.023 0 -0.71458 -0.27292 0.46265 -3.64951
LEU_127 -9.09158 0.78367 1.34138 0.02164 0.10939 -0.46365 -1.22549 0 0 0 0 0 0.00931 2.75349 -0.17541 0 1.66147 -0.3626 0.57693 -4.06145
GLY_128 -3.83966 0.34869 2.52591 0.00015 0 -0.12374 -0.85219 0 0 0 0 0 -0.02995 0 -1.51395 0 0.79816 0.08492 0.48251 -2.11915
GLU_129 -4.30519 0.38137 3.4439 0.00686 0.27803 0.07069 -2.6153 0 0 0 -0.85641 0 0.00948 2.50455 0.04952 0 -2.72453 0.3675 0.1648 -3.22473
PHE_130 -9.23764 1.44761 0.11056 0.0274 0.40683 0.0103 -1.65045 0 0 0 0 0 0.03027 1.3343 -0.50315 0 1.21829 -0.07535 0.45191 -6.42912
PHE_131 -6.13628 0.61865 2.85673 0.02654 0.28418 -0.32575 -1.72438 0 0 0 0 0 -0.05639 1.52525 -0.05355 0 1.21829 -0.08957 0.55355 -1.30273
ASN_132 -6.6842 0.21533 5.04394 0.0084 0.68287 -0.39151 -1.81413 0 0 0 0 0 0.1229 1.58159 -0.54518 0 -1.34026 0.06893 0.34611 -2.70522
ASN_133 -4.04257 0.5369 3.14377 0.01108 0.63238 -0.29662 -0.53262 0 0 0 0 0 0.01458 1.2527 -0.59538 0 -1.34026 0.50953 0.47219 -0.23434
LEU_134 -4.64378 0.57709 2.54038 0.01825 0.0474 0.02791 -0.89456 0 0 0 0 0 0.05335 0.34592 0.24455 0 1.66147 1.68571 0.54246 2.20614
GLY_135 -3.27931 0.44293 2.48054 0.00013 0 -0.1022 -0.42078 0 0 0 0 0 0.06889 0 0.4407 0 0.79816 1.9507 0.33848 2.71825
GLU_136 -3.22036 0.25027 3.62871 0.01196 0.41955 0.11488 -2.19571 0 0 0 -1.17944 0 -0.04724 2.7342 -0.17635 0 -2.72453 0.61955 0.18227 -1.58225
ASP_137 -1.45503 0.19077 1.77641 0.00458 0.74652 -0.06443 -0.11219 0 0 0 0 0 -0.03063 1.63733 -0.32032 0 -2.14574 -0.18049 0.20205 0.24883
GLY_138 -2.90671 0.21391 2.77099 0.00022 0 -0.16375 -0.99861 0 0 -0.54462 0 0 -0.15118 0 -0.43568 0 0.79816 0.12915 0.19711 -1.091
GLU_139 -5.60273 0.48543 3.78948 0.00625 0.26469 -0.27001 -2.75773 0 0 0 0 0 0.01278 2.71636 0.06797 0 -2.72453 0.25133 0.16026 -3.60047
VAL_140 -7.91154 1.11197 1.10813 0.01857 0.04269 -0.02283 -2.10455 0 0 0 0 0 -0.02793 0.04132 -0.72071 0 2.64269 -0.16117 0.37009 -5.61328
GLU_141 -7.4508 0.55525 6.42991 0.00677 0.2764 -0.03437 -4.64103 0 0 0 -0.78651 0 0.00734 2.98668 0.18113 0 -2.72453 -0.15275 0.42405 -4.92245
MET_142 -9.50152 1.17249 1.66068 0.01479 0.14934 -0.01102 -2.19088 0 0 0 0 0 0.04883 1.71459 0.05447 0 1.65735 0.1045 0.42862 -4.69775
ARG_143 -8.04387 0.74626 6.55136 0.0138 0.39601 -0.02233 -4.37803 0 0 -0.69317 0 0 0.32584 2.18854 -0.2216 0 -0.09474 0.07254 0.63672 -2.52268
LEU_144 -6.01002 0.57801 2.13969 0.01504 0.09397 0.10804 -2.42758 0 0 0 0 0 -0.02204 0.58967 -0.26182 0 1.66147 0.01479 0.59623 -2.92455
MET_145 -8.22066 0.4086 4.86475 0.00765 0.04382 -0.42541 -3.55729 0 0 0 0 0 -0.01287 1.22667 -0.0574 0 1.65735 0.24471 0.43999 -3.38009
GLU_146 -6.87408 0.7074 6.00082 0.01133 0.57859 -0.37834 -2.60188 0 0 -0.38599 0 0 0.03465 3.16409 -0.04828 0 -2.72453 0.07827 0.52123 -1.91671
ILE_147 -4.11156 0.33419 1.50417 0.03159 0.09667 -0.40665 0.16146 0 0 0 0 0 0.00793 0.66327 -0.46961 0 2.30374 0.03452 0.51286 0.66256
ASN_148 -3.02468 0.17705 2.82532 0.00507 0.22306 -0.58329 -0.23985 0 0 0 0 0 0.07996 1.68399 0.05144 0 -1.34026 0.30108 0.27088 0.42977
ASP_149 -2.92556 0.40877 4.42615 0.0073 0.39342 -0.14532 -3.89947 0 0 0 -0.76348 0 -0.03229 2.73663 -0.56148 0 -2.14574 0.45221 0.23871 -1.81014
LYS_150 -3.21298 0.03901 2.3518 0.00857 0.16148 -0.46508 -0.52478 0 0 0 0 0 0.03304 0.84222 0.24726 0 -0.71458 0.66881 0.64224 0.07701
THR_151 -4.95583 0.43691 6.01759 0.00754 0.08013 0.22242 -1.96397 0 0 0 -1.40553 0 0.05382 0.02784 -0.5504 0 1.15175 0.26388 0.77597 0.16212
TRP_152 -7.52495 0.7001 2.16373 0.02043 0.26068 -0.3485 -0.26115 0 0 0 0 0 -0.0031 1.28739 -0.06828 0 2.26099 -0.13446 0.51785 -1.12927
LYS_153 -8.85203 0.88829 9.54409 0.01106 0.40872 -0.45669 -6.57411 0 0 0 -0.71513 0 -0.01175 3.3736 0.13154 0 -0.71458 -0.11243 0.5263 -2.55312
SER_154 -3.87939 0.61784 2.79998 0.00248 0.0837 -0.40039 -0.83318 0 0 0 0 0 0.02181 0.07254 -0.52597 0 -0.28969 -0.19695 0.46552 -2.06168
GLY_155 -4.09248 0.31449 3.47577 0.0001 0 0.07318 -2.21094 0 0 0 0 0 -0.14641 0 -1.39904 0 0.79816 -0.23969 0.30653 -3.12034
ILE_156 -8.56831 1.23363 1.40278 0.03473 0.12129 -0.13535 -1.27702 0 0 0 0 0 -0.00383 2.43477 -0.73143 0 2.30374 -0.25872 0.54194 -2.90179
ILE_157 -7.8481 1.01163 2.73736 0.03503 0.0814 -0.04437 -2.49358 0 0 0 0 0 -0.01703 0.21679 -0.73379 0 2.30374 -0.38492 0.56762 -4.56822
VAL_158 -7.00235 0.49628 1.29627 0.01595 0.04096 0.19311 -2.08942 0 0 0 0 0 -0.04889 0.02756 -0.56545 0 2.64269 -0.39952 0.2736 -5.11921
LYS_159 -8.09837 0.88504 3.59343 0.00702 0.16876 -0.18928 -2.06092 0 0 0 0 0 -0.0142 1.74525 -0.11736 0 -0.71458 -0.1421 0.36425 -4.57307
GLY_160 -4.8874 0.313 2.72141 6e-05 0 -0.02517 -1.97074 0 0 0 0 0 0.02192 0 -1.51616 0 0.79816 0.33838 0.33445 -3.8721
PHE_161 -10.6741 0.9376 2.01612 0.0198 0.16036 -0.02705 -1.98183 0 0 0 0 0 0.12198 1.64417 -0.31969 0 1.21829 0.15468 0.46224 -6.26746
ASP_162 -6.64838 0.51687 6.54924 0.0061 0.54668 0.27771 -4.68294 0 0 0 -0.91451 0 -0.06355 1.78639 -0.1276 0 -2.14574 -0.02317 0.60983 -4.31307
ILE_163 -8.17787 0.99323 0.87986 0.03158 0.08148 0.06755 -2.12846 0 0 0 0 0 -0.03172 0.25235 -0.70945 0 2.30374 -0.09936 0.40716 -6.12992
ARG_164 -5.82314 0.6856 5.43211 0.01009 0.19927 0.38943 -4.4994 0 0 0 -0.91451 0 0.01538 1.95918 -0.19787 0 -0.09474 -0.25633 1.17325 -1.92169
PRO_165 -3.8248 0.4911 1.01198 0.0035 0.11599 -0.08004 -0.90981 0 0 0 0 0 0.03405 0.8431 -0.85516 0 -1.64321 -0.38095 1.38035 -3.8139
ASN:CtermProteinFull_166 -3.13263 0.16886 3.67277 0.0067 1.00982 -0.37523 -1.74818 0 0 -0.38614 0 0 0 1.7753 0 0 -1.34026 -0.33975 0.57067 -0.11807
#END_POSE_ENERGIES_TABLE /home/grads/bernardm/FoldingBenchMarks/RosettaFold/RoseTTAFold/results_pyrosetta_rerun/T1187.pdb/pdb-3track/model0_0_0.05.pdb
