# Supplementary material for: The transformative power of transformers in protein structure prediction
Source: Proc Natl Acad Sci U S A. 2023 Jul 31;120(32):e2303499120. doi: 10.1073/pnas.2303499120 (PMC10410766; doi:10.1073/pnas.2303499120)
Supplement: Supplementary file 2 — Dataset S01 (GZ) [file pnas.2303499120.sd01.gz › SI_Data/predicted_structures/RoseTTAFold/T1178.pdb]

HEADER                                            27-DEC-22   XXXX              
EXPDTA    THEORETICAL MODEL                                                     
REMARK 220                                                                      
REMARK 220 EXPERIMENTAL DETAILS                                                 
REMARK 220  EXPERIMENT TYPE                : THEORETICAL MODELLING              
REMARK 220  DATE OF DATA COLLECTION        : 27-DEC-22                          
REMARK 220                                                                      
REMARK 220 REMARK: MODEL GENERATED BY ROSETTA                                   
REMARK 220  VERSION 2022.39+release.d8d9982                                     
ATOM      1  N   GLY A   1      -0.181   1.334   0.575  1.00  0.00           N  
ATOM      2  CA  GLY A   1       1.048   0.823   1.171  1.00  0.00           C  
ATOM      3  C   GLY A   1       1.998   1.957   1.543  1.00  0.00           C  
ATOM      4  O   GLY A   1       1.603   2.926   2.192  1.00  0.00           O  
ATOM      5  H   GLY A   1      -0.240   2.317   0.352  1.00  0.00           H  
ATOM      6 1HA  GLY A   1       0.806   0.239   2.059  1.00  0.00           H  
ATOM      7 2HA  GLY A   1       1.538   0.148   0.469  1.00  0.00           H  
ATOM      8  N   SER A   2       3.255   1.823   1.129  1.00  0.00           N  
ATOM      9  CA  SER A   2       4.297   2.811   1.403  1.00  0.00           C  
ATOM     10  C   SER A   2       5.420   2.676   0.381  1.00  0.00           C  
ATOM     11  O   SER A   2       5.708   1.572  -0.078  1.00  0.00           O  
ATOM     12  CB  SER A   2       4.843   2.637   2.807  1.00  0.00           C  
ATOM     13  OG  SER A   2       5.844   3.579   3.075  1.00  0.00           O  
ATOM     14  H   SER A   2       3.501   1.000   0.599  1.00  0.00           H  
ATOM     15  HA  SER A   2       3.866   3.809   1.312  1.00  0.00           H  
ATOM     16 1HB  SER A   2       4.034   2.746   3.530  1.00  0.00           H  
ATOM     17 2HB  SER A   2       5.248   1.632   2.917  1.00  0.00           H  
ATOM     18  HG  SER A   2       6.525   3.432   2.412  1.00  0.00           H  
ATOM     19  N   ASN A   3       6.060   3.793   0.034  1.00  0.00           N  
ATOM     20  CA  ASN A   3       7.154   3.769  -0.939  1.00  0.00           C  
ATOM     21  C   ASN A   3       8.435   4.424  -0.424  1.00  0.00           C  
ATOM     22  O   ASN A   3       8.749   5.565  -0.767  1.00  0.00           O  
ATOM     23  CB  ASN A   3       6.722   4.440  -2.234  1.00  0.00           C  
ATOM     24  CG  ASN A   3       5.568   3.737  -2.917  1.00  0.00           C  
ATOM     25  OD1 ASN A   3       5.748   2.698  -3.562  1.00  0.00           O  
ATOM     26  ND2 ASN A   3       4.387   4.292  -2.791  1.00  0.00           N  
ATOM     27  H   ASN A   3       5.782   4.672   0.448  1.00  0.00           H  
ATOM     28  HA  ASN A   3       7.400   2.729  -1.156  1.00  0.00           H  
ATOM     29 1HB  ASN A   3       6.434   5.472  -2.029  1.00  0.00           H  
ATOM     30 2HB  ASN A   3       7.568   4.470  -2.920  1.00  0.00           H  
ATOM     31 1HD2 ASN A   3       3.589   3.871  -3.226  1.00  0.00           H  
ATOM     32 2HD2 ASN A   3       4.283   5.135  -2.266  1.00  0.00           H  
ATOM     33  N   THR A   4       9.161   3.696   0.417  1.00  0.00           N  
ATOM     34  CA  THR A   4      10.405   4.191   1.003  1.00  0.00           C  
ATOM     35  C   THR A   4      11.416   4.476  -0.114  1.00  0.00           C  
ATOM     36  O   THR A   4      11.615   3.634  -1.002  1.00  0.00           O  
ATOM     37  CB  THR A   4      10.981   3.181   2.019  1.00  0.00           C  
ATOM     38  OG1 THR A   4      10.013   2.939   3.050  1.00  0.00           O  
ATOM     39  CG2 THR A   4      12.250   3.727   2.651  1.00  0.00           C  
ATOM     40  H   THR A   4       8.838   2.769   0.655  1.00  0.00           H  
ATOM     41  HA  THR A   4      10.201   5.127   1.524  1.00  0.00           H  
ATOM     42  HB  THR A   4      11.207   2.244   1.515  1.00  0.00           H  
ATOM     43  HG1 THR A   4      10.401   2.379   3.730  1.00  0.00           H  
ATOM     44 1HG2 THR A   4      12.639   3.005   3.367  1.00  0.00           H  
ATOM     45 2HG2 THR A   4      12.995   3.902   1.883  1.00  0.00           H  
ATOM     46 3HG2 THR A   4      12.031   4.662   3.162  1.00  0.00           H  
ATOM     47  N   THR A   5      12.064   5.637  -0.064  1.00  0.00           N  
ATOM     48  CA  THR A   5      13.027   6.011  -1.096  1.00  0.00           C  
ATOM     49  C   THR A   5      14.435   5.514  -0.774  1.00  0.00           C  
ATOM     50  O   THR A   5      14.634   4.774   0.189  1.00  0.00           O  
ATOM     51  CB  THR A   5      13.043   7.539  -1.306  1.00  0.00           C  
ATOM     52  OG1 THR A   5      13.788   7.843  -2.500  1.00  0.00           O  
ATOM     53  CG2 THR A   5      13.680   8.240  -0.100  1.00  0.00           C  
ATOM     54  H   THR A   5      11.865   6.279   0.689  1.00  0.00           H  
ATOM     55  HA  THR A   5      12.718   5.549  -2.034  1.00  0.00           H  
ATOM     56  HB  THR A   5      12.020   7.895  -1.428  1.00  0.00           H  
ATOM     57  HG1 THR A   5      13.750   8.792  -2.664  1.00  0.00           H  
ATOM     58 1HG2 THR A   5      13.680   9.317  -0.263  1.00  0.00           H  
ATOM     59 2HG2 THR A   5      13.106   8.010   0.796  1.00  0.00           H  
ATOM     60 3HG2 THR A   5      14.704   7.904   0.037  1.00  0.00           H  
ATOM     61  N   ILE A   6      15.387   5.879  -1.627  1.00  0.00           N  
ATOM     62  CA  ILE A   6      16.763   5.421  -1.488  1.00  0.00           C  
ATOM     63  C   ILE A   6      17.745   6.548  -1.165  1.00  0.00           C  
ATOM     64  O   ILE A   6      17.914   7.489  -1.940  1.00  0.00           O  
ATOM     65  CB  ILE A   6      17.219   4.683  -2.767  1.00  0.00           C  
ATOM     66  CG1 ILE A   6      16.309   3.452  -3.015  1.00  0.00           C  
ATOM     67  CG2 ILE A   6      18.684   4.264  -2.641  1.00  0.00           C  
ATOM     68  CD1 ILE A   6      16.530   2.772  -4.354  1.00  0.00           C  
ATOM     69  H   ILE A   6      15.112   6.521  -2.359  1.00  0.00           H  
ATOM     70  HA  ILE A   6      16.799   4.709  -0.666  1.00  0.00           H  
ATOM     71  HB  ILE A   6      17.109   5.347  -3.624  1.00  0.00           H  
ATOM     72 1HG1 ILE A   6      16.483   2.723  -2.224  1.00  0.00           H  
ATOM     73 2HG1 ILE A   6      15.269   3.766  -2.972  1.00  0.00           H  
ATOM     74 1HG2 ILE A   6      18.997   3.754  -3.551  1.00  0.00           H  
ATOM     75 2HG2 ILE A   6      19.299   5.147  -2.495  1.00  0.00           H  
ATOM     76 3HG2 ILE A   6      18.801   3.593  -1.790  1.00  0.00           H  
ATOM     77 1HD1 ILE A   6      15.855   1.917  -4.454  1.00  0.00           H  
ATOM     78 2HD1 ILE A   6      16.338   3.479  -5.161  1.00  0.00           H  
ATOM     79 3HD1 ILE A   6      17.559   2.424  -4.414  1.00  0.00           H  
ATOM     80  N   GLU A   7      18.408   6.404  -0.020  1.00  0.00           N  
ATOM     81  CA  GLU A   7      19.404   7.337   0.504  1.00  0.00           C  
ATOM     82  C   GLU A   7      20.649   6.554   0.895  1.00  0.00           C  
ATOM     83  O   GLU A   7      21.148   6.679   2.011  1.00  0.00           O  
ATOM     84  CB  GLU A   7      18.875   8.133   1.703  1.00  0.00           C  
ATOM     85  CG  GLU A   7      17.681   9.040   1.393  1.00  0.00           C  
ATOM     86  CD  GLU A   7      17.242   9.875   2.582  1.00  0.00           C  
ATOM     87  OE1 GLU A   7      17.770   9.677   3.649  1.00  0.00           O  
ATOM     88  OE2 GLU A   7      16.398  10.725   2.412  1.00  0.00           O  
ATOM     89  H   GLU A   7      18.191   5.590   0.538  1.00  0.00           H  
ATOM     90  HA  GLU A   7      19.677   8.037  -0.284  1.00  0.00           H  
ATOM     91 1HB  GLU A   7      18.577   7.445   2.493  1.00  0.00           H  
ATOM     92 2HB  GLU A   7      19.676   8.760   2.100  1.00  0.00           H  
ATOM     93 1HG  GLU A   7      17.944   9.704   0.568  1.00  0.00           H  
ATOM     94 2HG  GLU A   7      16.849   8.420   1.069  1.00  0.00           H  
ATOM     95  N   SER A   8      21.096   5.699  -0.019  1.00  0.00           N  
ATOM     96  CA  SER A   8      22.220   4.786   0.185  1.00  0.00           C  
ATOM     97  C   SER A   8      23.442   5.403   0.870  1.00  0.00           C  
ATOM     98  O   SER A   8      23.866   4.931   1.925  1.00  0.00           O  
ATOM     99  CB  SER A   8      22.667   4.321  -1.182  1.00  0.00           C  
ATOM    100  OG  SER A   8      23.076   5.447  -1.929  1.00  0.00           O  
ATOM    101  H   SER A   8      20.618   5.683  -0.908  1.00  0.00           H  
ATOM    102  HA  SER A   8      21.873   3.943   0.783  1.00  0.00           H  
ATOM    103 1HB  SER A   8      23.509   3.635  -1.072  1.00  0.00           H  
ATOM    104 2HB  SER A   8      21.867   3.794  -1.697  1.00  0.00           H  
ATOM    105  HG  SER A   8      23.866   5.174  -2.443  1.00  0.00           H  
ATOM    106  N   ILE A   9      23.972   6.475   0.276  1.00  0.00           N  
ATOM    107  CA  ILE A   9      25.133   7.256   0.748  1.00  0.00           C  
ATOM    108  C   ILE A   9      26.429   6.447   0.980  1.00  0.00           C  
ATOM    109  O   ILE A   9      27.447   6.725   0.353  1.00  0.00           O  
ATOM    110  CB  ILE A   9      24.768   8.050   2.015  1.00  0.00           C  
ATOM    111  CG1 ILE A   9      23.681   9.070   1.658  1.00  0.00           C  
ATOM    112  CG2 ILE A   9      26.011   8.763   2.572  1.00  0.00           C  
ATOM    113  CD1 ILE A   9      23.029   9.737   2.846  1.00  0.00           C  
ATOM    114  H   ILE A   9      23.541   6.719  -0.604  1.00  0.00           H  
ATOM    115  HA  ILE A   9      25.355   7.993  -0.024  1.00  0.00           H  
ATOM    116  HB  ILE A   9      24.360   7.377   2.771  1.00  0.00           H  
ATOM    117 1HG1 ILE A   9      24.128   9.833   1.030  1.00  0.00           H  
ATOM    118 2HG1 ILE A   9      22.905   8.564   1.089  1.00  0.00           H  
ATOM    119 1HG2 ILE A   9      25.743   9.328   3.462  1.00  0.00           H  
ATOM    120 2HG2 ILE A   9      26.775   8.030   2.834  1.00  0.00           H  
ATOM    121 3HG2 ILE A   9      26.415   9.445   1.822  1.00  0.00           H  
ATOM    122 1HD1 ILE A   9      22.269  10.440   2.510  1.00  0.00           H  
ATOM    123 2HD1 ILE A   9      22.558   8.971   3.470  1.00  0.00           H  
ATOM    124 3HD1 ILE A   9      23.782  10.270   3.424  1.00  0.00           H  
ATOM    125  N   GLY A  10      26.408   5.469   1.874  1.00  0.00           N  
ATOM    126  CA  GLY A  10      27.582   4.648   2.144  1.00  0.00           C  
ATOM    127  C   GLY A  10      27.913   4.572   3.630  1.00  0.00           C  
ATOM    128  O   GLY A  10      27.394   5.336   4.438  1.00  0.00           O  
ATOM    129  H   GLY A  10      25.535   5.278   2.349  1.00  0.00           H  
ATOM    130 1HA  GLY A  10      27.402   3.643   1.762  1.00  0.00           H  
ATOM    131 2HA  GLY A  10      28.437   5.043   1.600  1.00  0.00           H  
ATOM    132  N   ASN A  11      28.810   3.643   3.968  1.00  0.00           N  
ATOM    133  CA  ASN A  11      29.232   3.385   5.348  1.00  0.00           C  
ATOM    134  C   ASN A  11      30.584   4.023   5.670  1.00  0.00           C  
ATOM    135  O   ASN A  11      31.248   3.657   6.641  1.00  0.00           O  
ATOM    136  CB  ASN A  11      29.300   1.890   5.600  1.00  0.00           C  
ATOM    137  CG  ASN A  11      27.946   1.227   5.559  1.00  0.00           C  
ATOM    138  OD1 ASN A  11      26.948   1.779   6.035  1.00  0.00           O  
ATOM    139  ND2 ASN A  11      27.897   0.045   4.996  1.00  0.00           N  
ATOM    140  H   ASN A  11      29.202   3.069   3.238  1.00  0.00           H  
ATOM    141  HA  ASN A  11      28.498   3.824   6.024  1.00  0.00           H  
ATOM    142 1HB  ASN A  11      29.943   1.424   4.853  1.00  0.00           H  
ATOM    143 2HB  ASN A  11      29.748   1.710   6.576  1.00  0.00           H  
ATOM    144 1HD2 ASN A  11      27.027  -0.448   4.940  1.00  0.00           H  
ATOM    145 2HD2 ASN A  11      28.729  -0.368   4.625  1.00  0.00           H  
ATOM    146  N   ASN A  12      31.003   4.968   4.842  1.00  0.00           N  
ATOM    147  CA  ASN A  12      32.283   5.630   5.044  1.00  0.00           C  
ATOM    148  C   ASN A  12      32.159   6.735   6.087  1.00  0.00           C  
ATOM    149  O   ASN A  12      31.719   7.844   5.793  1.00  0.00           O  
ATOM    150  CB  ASN A  12      32.808   6.196   3.731  1.00  0.00           C  
ATOM    151  CG  ASN A  12      34.170   6.810   3.881  1.00  0.00           C  
ATOM    152  OD1 ASN A  12      34.706   6.829   4.993  1.00  0.00           O  
ATOM    153  ND2 ASN A  12      34.735   7.304   2.803  1.00  0.00           N  
ATOM    154  H   ASN A  12      30.413   5.238   4.070  1.00  0.00           H  
ATOM    155  HA  ASN A  12      33.000   4.900   5.423  1.00  0.00           H  
ATOM    156 1HB  ASN A  12      32.858   5.402   2.984  1.00  0.00           H  
ATOM    157 2HB  ASN A  12      32.118   6.955   3.359  1.00  0.00           H  
ATOM    158 1HD2 ASN A  12      35.643   7.722   2.861  1.00  0.00           H  
ATOM    159 2HD2 ASN A  12      34.260   7.258   1.923  1.00  0.00           H  
ATOM    160  N   ASN A  13      32.613   6.468   7.308  1.00  0.00           N  
ATOM    161  CA  ASN A  13      32.450   7.448   8.379  1.00  0.00           C  
ATOM    162  C   ASN A  13      33.523   8.539   8.346  1.00  0.00           C  
ATOM    163  O   ASN A  13      33.579   9.392   9.231  1.00  0.00           O  
ATOM    164  CB  ASN A  13      32.398   6.759   9.737  1.00  0.00           C  
ATOM    165  CG  ASN A  13      33.693   6.064  10.164  1.00  0.00           C  
ATOM    166  OD1 ASN A  13      34.742   6.123   9.506  1.00  0.00           O  
ATOM    167  ND2 ASN A  13      33.617   5.388  11.287  1.00  0.00           N  
ATOM    168  H   ASN A  13      33.003   5.554   7.505  1.00  0.00           H  
ATOM    169  HA  ASN A  13      31.491   7.949   8.233  1.00  0.00           H  
ATOM    170 1HB  ASN A  13      32.139   7.496  10.499  1.00  0.00           H  
ATOM    171 2HB  ASN A  13      31.600   6.016   9.725  1.00  0.00           H  
ATOM    172 1HD2 ASN A  13      34.419   4.901  11.636  1.00  0.00           H  
ATOM    173 2HD2 ASN A  13      32.756   5.358  11.795  1.00  0.00           H  
ATOM    174  N   GLN A  14      34.360   8.513   7.303  1.00  0.00           N  
ATOM    175  CA  GLN A  14      35.376   9.521   7.064  1.00  0.00           C  
ATOM    176  C   GLN A  14      34.891  10.436   5.939  1.00  0.00           C  
ATOM    177  O   GLN A  14      35.635  11.296   5.458  1.00  0.00           O  
ATOM    178  CB  GLN A  14      36.711   8.879   6.676  1.00  0.00           C  
ATOM    179  CG  GLN A  14      37.258   7.911   7.709  1.00  0.00           C  
ATOM    180  CD  GLN A  14      37.544   8.551   9.049  1.00  0.00           C  
ATOM    181  OE1 GLN A  14      38.318   9.510   9.155  1.00  0.00           O  
ATOM    182  NE2 GLN A  14      36.907   8.023  10.087  1.00  0.00           N  
ATOM    183  H   GLN A  14      34.284   7.766   6.618  1.00  0.00           H  
ATOM    184  HA  GLN A  14      35.508  10.120   7.964  1.00  0.00           H  
ATOM    185 1HB  GLN A  14      36.603   8.350   5.735  1.00  0.00           H  
ATOM    186 2HB  GLN A  14      37.454   9.660   6.524  1.00  0.00           H  
ATOM    187 1HG  GLN A  14      36.524   7.121   7.859  1.00  0.00           H  
ATOM    188 2HG  GLN A  14      38.186   7.486   7.332  1.00  0.00           H  
ATOM    189 1HE2 GLN A  14      37.041   8.398  11.003  1.00  0.00           H  
ATOM    190 2HE2 GLN A  14      36.264   7.249   9.942  1.00  0.00           H  
ATOM    191  N   GLN A  15      33.650  10.219   5.489  1.00  0.00           N  
ATOM    192  CA  GLN A  15      33.082  10.983   4.392  1.00  0.00           C  
ATOM    193  C   GLN A  15      33.156  12.468   4.615  1.00  0.00           C  
ATOM    194  O   GLN A  15      33.041  12.961   5.739  1.00  0.00           O  
ATOM    195  CB  GLN A  15      31.615  10.615   4.146  1.00  0.00           C  
ATOM    196  CG  GLN A  15      30.686  11.020   5.263  1.00  0.00           C  
ATOM    197  CD  GLN A  15      29.236  10.598   5.025  1.00  0.00           C  
ATOM    198  OE1 GLN A  15      28.637  10.827   3.966  1.00  0.00           O  
ATOM    199  NE2 GLN A  15      28.662   9.961   6.043  1.00  0.00           N  
ATOM    200  H   GLN A  15      33.072   9.485   5.900  1.00  0.00           H  
ATOM    201  HA  GLN A  15      33.665  10.764   3.510  1.00  0.00           H  
ATOM    202 1HB  GLN A  15      31.262  11.115   3.257  1.00  0.00           H  
ATOM    203 2HB  GLN A  15      31.524   9.546   3.978  1.00  0.00           H  
ATOM    204 1HG  GLN A  15      31.031  10.546   6.184  1.00  0.00           H  
ATOM    205 2HG  GLN A  15      30.717  12.108   5.361  1.00  0.00           H  
ATOM    206 1HE2 GLN A  15      27.716   9.644   5.979  1.00  0.00           H  
ATOM    207 2HE2 GLN A  15      29.186   9.791   6.879  1.00  0.00           H  
ATOM    208  N   TRP A  16      33.307  13.195   3.527  1.00  0.00           N  
ATOM    209  CA  TRP A  16      33.365  14.631   3.608  1.00  0.00           C  
ATOM    210  C   TRP A  16      32.051  15.117   4.209  1.00  0.00           C  
ATOM    211  O   TRP A  16      30.990  14.603   3.846  1.00  0.00           O  
ATOM    212  CB  TRP A  16      33.557  15.202   2.213  1.00  0.00           C  
ATOM    213  CG  TRP A  16      34.837  14.779   1.620  1.00  0.00           C  
ATOM    214  CD1 TRP A  16      35.685  13.841   2.125  1.00  0.00           C  
ATOM    215  CD2 TRP A  16      35.450  15.266   0.417  1.00  0.00           C  
ATOM    216  NE1 TRP A  16      36.776  13.711   1.319  1.00  0.00           N  
ATOM    217  CE2 TRP A  16      36.652  14.574   0.268  1.00  0.00           C  
ATOM    218  CE3 TRP A  16      35.085  16.216  -0.534  1.00  0.00           C  
ATOM    219  CZ2 TRP A  16      37.496  14.806  -0.786  1.00  0.00           C  
ATOM    220  CZ3 TRP A  16      35.942  16.446  -1.595  1.00  0.00           C  
ATOM    221  CH2 TRP A  16      37.114  15.759  -1.718  1.00  0.00           C  
ATOM    222  H   TRP A  16      33.402  12.739   2.629  1.00  0.00           H  
ATOM    223  HA  TRP A  16      34.211  14.897   4.235  1.00  0.00           H  
ATOM    224 1HB  TRP A  16      32.751  14.870   1.565  1.00  0.00           H  
ATOM    225 2HB  TRP A  16      33.531  16.288   2.240  1.00  0.00           H  
ATOM    226  HD1 TRP A  16      35.522  13.275   3.041  1.00  0.00           H  
ATOM    227  HE1 TRP A  16      37.548  13.081   1.477  1.00  0.00           H  
ATOM    228  HE3 TRP A  16      34.149  16.767  -0.439  1.00  0.00           H  
ATOM    229  HZ2 TRP A  16      38.438  14.269  -0.901  1.00  0.00           H  
ATOM    230  HZ3 TRP A  16      35.663  17.189  -2.332  1.00  0.00           H  
ATOM    231  HH2 TRP A  16      37.763  15.966  -2.567  1.00  0.00           H  
ATOM    232  N   PRO A  17      32.048  16.154   5.058  1.00  0.00           N  
ATOM    233  CA  PRO A  17      30.875  16.686   5.736  1.00  0.00           C  
ATOM    234  C   PRO A  17      30.009  17.523   4.825  1.00  0.00           C  
ATOM    235  O   PRO A  17      29.809  18.714   5.062  1.00  0.00           O  
ATOM    236  CB  PRO A  17      31.503  17.548   6.827  1.00  0.00           C  
ATOM    237  CG  PRO A  17      32.789  18.050   6.197  1.00  0.00           C  
ATOM    238  CD  PRO A  17      33.297  16.871   5.370  1.00  0.00           C  
ATOM    239  HA  PRO A  17      30.299  15.852   6.164  1.00  0.00           H  
ATOM    240 1HB  PRO A  17      30.814  18.360   7.103  1.00  0.00           H  
ATOM    241 2HB  PRO A  17      31.669  16.946   7.733  1.00  0.00           H  
ATOM    242 1HG  PRO A  17      32.584  18.937   5.577  1.00  0.00           H  
ATOM    243 2HG  PRO A  17      33.500  18.364   6.977  1.00  0.00           H  
ATOM    244 1HD  PRO A  17      33.789  17.233   4.458  1.00  0.00           H  
ATOM    245 2HD  PRO A  17      33.957  16.244   5.994  1.00  0.00           H  
ATOM    246  N   ILE A  18      29.508  16.895   3.780  1.00  0.00           N  
ATOM    247  CA  ILE A  18      28.682  17.575   2.817  1.00  0.00           C  
ATOM    248  C   ILE A  18      27.197  17.165   2.963  1.00  0.00           C  
ATOM    249  O   ILE A  18      26.351  18.042   3.150  1.00  0.00           O  
ATOM    250  CB  ILE A  18      29.190  17.360   1.381  1.00  0.00           C  
ATOM    251  CG1 ILE A  18      30.677  17.729   1.276  1.00  0.00           C  
ATOM    252  CG2 ILE A  18      28.393  18.258   0.478  1.00  0.00           C  
ATOM    253  CD1 ILE A  18      31.000  19.150   1.635  1.00  0.00           C  
ATOM    254  H   ILE A  18      29.744  15.915   3.665  1.00  0.00           H  
ATOM    255  HA  ILE A  18      28.743  18.646   3.012  1.00  0.00           H  
ATOM    256  HB  ILE A  18      29.070  16.356   1.063  1.00  0.00           H  
ATOM    257 1HG1 ILE A  18      31.234  17.078   1.940  1.00  0.00           H  
ATOM    258 2HG1 ILE A  18      31.008  17.544   0.255  1.00  0.00           H  
ATOM    259 1HG2 ILE A  18      28.719  18.136  -0.556  1.00  0.00           H  
ATOM    260 2HG2 ILE A  18      27.359  18.009   0.572  1.00  0.00           H  
ATOM    261 3HG2 ILE A  18      28.529  19.292   0.781  1.00  0.00           H  
ATOM    262 1HD1 ILE A  18      32.074  19.313   1.534  1.00  0.00           H  
ATOM    263 2HD1 ILE A  18      30.468  19.825   0.966  1.00  0.00           H  
ATOM    264 3HD1 ILE A  18      30.703  19.351   2.659  1.00  0.00           H  
ATOM    265  N   PRO A  19      26.815  15.850   2.946  1.00  0.00           N  
ATOM    266  CA  PRO A  19      25.426  15.394   2.984  1.00  0.00           C  
ATOM    267  C   PRO A  19      24.915  15.448   4.412  1.00  0.00           C  
ATOM    268  O   PRO A  19      24.636  14.420   5.025  1.00  0.00           O  
ATOM    269  CB  PRO A  19      25.530  13.945   2.491  1.00  0.00           C  
ATOM    270  CG  PRO A  19      26.879  13.474   2.998  1.00  0.00           C  
ATOM    271  CD  PRO A  19      27.791  14.701   2.980  1.00  0.00           C  
ATOM    272  HA  PRO A  19      24.806  16.009   2.314  1.00  0.00           H  
ATOM    273 1HB  PRO A  19      24.695  13.361   2.908  1.00  0.00           H  
ATOM    274 2HB  PRO A  19      25.417  13.896   1.406  1.00  0.00           H  
ATOM    275 1HG  PRO A  19      26.776  13.054   4.009  1.00  0.00           H  
ATOM    276 2HG  PRO A  19      27.271  12.650   2.368  1.00  0.00           H  
ATOM    277 1HD  PRO A  19      28.333  14.659   3.929  1.00  0.00           H  
ATOM    278 2HD  PRO A  19      28.445  14.643   2.124  1.00  0.00           H  
ATOM    279  N   LEU A  20      24.798  16.655   4.945  1.00  0.00           N  
ATOM    280  CA  LEU A  20      24.468  16.846   6.352  1.00  0.00           C  
ATOM    281  C   LEU A  20      22.963  16.943   6.607  1.00  0.00           C  
ATOM    282  O   LEU A  20      22.522  17.125   7.742  1.00  0.00           O  
ATOM    283  CB  LEU A  20      25.182  18.099   6.854  1.00  0.00           C  
ATOM    284  CG  LEU A  20      26.723  18.041   6.740  1.00  0.00           C  
ATOM    285  CD1 LEU A  20      27.308  19.350   7.209  1.00  0.00           C  
ATOM    286  CD2 LEU A  20      27.254  16.866   7.525  1.00  0.00           C  
ATOM    287  H   LEU A  20      25.025  17.457   4.357  1.00  0.00           H  
ATOM    288  HA  LEU A  20      24.849  15.990   6.906  1.00  0.00           H  
ATOM    289 1HB  LEU A  20      24.838  18.952   6.270  1.00  0.00           H  
ATOM    290 2HB  LEU A  20      24.921  18.261   7.898  1.00  0.00           H  
ATOM    291  HG  LEU A  20      27.001  17.921   5.702  1.00  0.00           H  
ATOM    292 1HD1 LEU A  20      28.392  19.322   7.109  1.00  0.00           H  
ATOM    293 2HD1 LEU A  20      26.910  20.159   6.600  1.00  0.00           H  
ATOM    294 3HD1 LEU A  20      27.046  19.514   8.252  1.00  0.00           H  
ATOM    295 1HD2 LEU A  20      28.335  16.828   7.428  1.00  0.00           H  
ATOM    296 2HD2 LEU A  20      26.987  16.978   8.575  1.00  0.00           H  
ATOM    297 3HD2 LEU A  20      26.821  15.944   7.134  1.00  0.00           H  
ATOM    298  N   THR A  21      22.187  16.836   5.537  1.00  0.00           N  
ATOM    299  CA  THR A  21      20.729  16.878   5.587  1.00  0.00           C  
ATOM    300  C   THR A  21      20.147  15.572   5.049  1.00  0.00           C  
ATOM    301  O   THR A  21      19.252  14.972   5.642  1.00  0.00           O  
ATOM    302  CB  THR A  21      20.174  18.064   4.781  1.00  0.00           C  
ATOM    303  OG1 THR A  21      20.696  19.289   5.311  1.00  0.00           O  
ATOM    304  CG2 THR A  21      18.662  18.081   4.853  1.00  0.00           C  
ATOM    305  H   THR A  21      22.644  16.696   4.650  1.00  0.00           H  
ATOM    306  HA  THR A  21      20.415  16.986   6.626  1.00  0.00           H  
ATOM    307  HB  THR A  21      20.479  17.970   3.737  1.00  0.00           H  
ATOM    308  HG1 THR A  21      20.597  19.287   6.269  1.00  0.00           H  
ATOM    309 1HG2 THR A  21      18.279  18.924   4.278  1.00  0.00           H  
ATOM    310 2HG2 THR A  21      18.270  17.151   4.441  1.00  0.00           H  
ATOM    311 3HG2 THR A  21      18.350  18.178   5.892  1.00  0.00           H  
ATOM    312  N   GLY A  22      20.665  15.163   3.900  1.00  0.00           N  
ATOM    313  CA  GLY A  22      20.229  13.992   3.156  1.00  0.00           C  
ATOM    314  C   GLY A  22      21.047  13.976   1.883  1.00  0.00           C  
ATOM    315  O   GLY A  22      22.026  14.712   1.784  1.00  0.00           O  
ATOM    316  H   GLY A  22      21.401  15.715   3.495  1.00  0.00           H  
ATOM    317 1HA  GLY A  22      20.401  13.084   3.734  1.00  0.00           H  
ATOM    318 2HA  GLY A  22      19.165  14.055   2.928  1.00  0.00           H  
ATOM    319  N   VAL A  23      20.663  13.164   0.912  1.00  0.00           N  
ATOM    320  CA  VAL A  23      21.439  13.104  -0.317  1.00  0.00           C  
ATOM    321  C   VAL A  23      20.496  13.305  -1.506  1.00  0.00           C  
ATOM    322  O   VAL A  23      19.360  12.837  -1.458  1.00  0.00           O  
ATOM    323  CB  VAL A  23      22.104  11.720  -0.427  1.00  0.00           C  
ATOM    324  CG1 VAL A  23      21.020  10.661  -0.525  1.00  0.00           C  
ATOM    325  CG2 VAL A  23      23.049  11.643  -1.614  1.00  0.00           C  
ATOM    326  H   VAL A  23      19.843  12.581   1.032  1.00  0.00           H  
ATOM    327  HA  VAL A  23      22.218  13.856  -0.269  1.00  0.00           H  
ATOM    328  HB  VAL A  23      22.665  11.542   0.471  1.00  0.00           H  
ATOM    329 1HG1 VAL A  23      21.480   9.678  -0.573  1.00  0.00           H  
ATOM    330 2HG1 VAL A  23      20.371  10.718   0.348  1.00  0.00           H  
ATOM    331 3HG1 VAL A  23      20.430  10.830  -1.432  1.00  0.00           H  
ATOM    332 1HG2 VAL A  23      23.506  10.656  -1.642  1.00  0.00           H  
ATOM    333 2HG2 VAL A  23      22.503  11.809  -2.540  1.00  0.00           H  
ATOM    334 3HG2 VAL A  23      23.827  12.398  -1.508  1.00  0.00           H  
ATOM    335  N   PRO A  24      20.904  14.032  -2.553  1.00  0.00           N  
ATOM    336  CA  PRO A  24      20.191  14.195  -3.797  1.00  0.00           C  
ATOM    337  C   PRO A  24      19.965  12.897  -4.516  1.00  0.00           C  
ATOM    338  O   PRO A  24      20.754  11.960  -4.414  1.00  0.00           O  
ATOM    339  CB  PRO A  24      21.105  15.098  -4.617  1.00  0.00           C  
ATOM    340  CG  PRO A  24      21.883  15.843  -3.610  1.00  0.00           C  
ATOM    341  CD  PRO A  24      22.097  14.897  -2.455  1.00  0.00           C  
ATOM    342  HA  PRO A  24      19.232  14.695  -3.597  1.00  0.00           H  
ATOM    343 1HB  PRO A  24      21.724  14.496  -5.295  1.00  0.00           H  
ATOM    344 2HB  PRO A  24      20.503  15.775  -5.249  1.00  0.00           H  
ATOM    345 1HG  PRO A  24      22.810  16.235  -4.046  1.00  0.00           H  
ATOM    346 2HG  PRO A  24      21.283  16.722  -3.321  1.00  0.00           H  
ATOM    347 1HD  PRO A  24      23.024  14.338  -2.577  1.00  0.00           H  
ATOM    348 2HD  PRO A  24      22.088  15.520  -1.545  1.00  0.00           H  
ATOM    349  N   VAL A  25      18.902  12.884  -5.295  1.00  0.00           N  
ATOM    350  CA  VAL A  25      18.567  11.766  -6.154  1.00  0.00           C  
ATOM    351  C   VAL A  25      18.751  12.211  -7.598  1.00  0.00           C  
ATOM    352  O   VAL A  25      18.278  11.569  -8.536  1.00  0.00           O  
ATOM    353  CB  VAL A  25      17.127  11.320  -5.894  1.00  0.00           C  
ATOM    354  CG1 VAL A  25      16.997  10.828  -4.448  1.00  0.00           C  
ATOM    355  CG2 VAL A  25      16.194  12.490  -6.151  1.00  0.00           C  
ATOM    356  H   VAL A  25      18.289  13.690  -5.299  1.00  0.00           H  
ATOM    357  HA  VAL A  25      19.243  10.936  -5.947  1.00  0.00           H  
ATOM    358  HB  VAL A  25      16.877  10.493  -6.558  1.00  0.00           H  
ATOM    359 1HG1 VAL A  25      15.974  10.502  -4.263  1.00  0.00           H  
ATOM    360 2HG1 VAL A  25      17.678   9.988  -4.286  1.00  0.00           H  
ATOM    361 3HG1 VAL A  25      17.251  11.633  -3.757  1.00  0.00           H  
ATOM    362 1HG2 VAL A  25      15.163  12.183  -5.974  1.00  0.00           H  
ATOM    363 2HG2 VAL A  25      16.449  13.312  -5.482  1.00  0.00           H  
ATOM    364 3HG2 VAL A  25      16.302  12.817  -7.187  1.00  0.00           H  
ATOM    365  N   GLY A  26      19.405  13.366  -7.746  1.00  0.00           N  
ATOM    366  CA  GLY A  26      19.721  13.961  -9.032  1.00  0.00           C  
ATOM    367  C   GLY A  26      21.143  13.603  -9.451  1.00  0.00           C  
ATOM    368  O   GLY A  26      21.748  12.685  -8.898  1.00  0.00           O  
ATOM    369  H   GLY A  26      19.742  13.828  -6.916  1.00  0.00           H  
ATOM    370 1HA  GLY A  26      19.017  13.609  -9.786  1.00  0.00           H  
ATOM    371 2HA  GLY A  26      19.618  15.045  -8.970  1.00  0.00           H  
ATOM    372  N   ASP A  27      21.671  14.365 -10.403  1.00  0.00           N  
ATOM    373  CA  ASP A  27      22.982  14.135 -11.020  1.00  0.00           C  
ATOM    374  C   ASP A  27      24.180  14.196 -10.076  1.00  0.00           C  
ATOM    375  O   ASP A  27      24.164  14.924  -9.071  1.00  0.00           O  
ATOM    376  CB  ASP A  27      23.228  15.142 -12.130  1.00  0.00           C  
ATOM    377  CG  ASP A  27      22.296  14.969 -13.322  1.00  0.00           C  
ATOM    378  OD1 ASP A  27      21.525  14.040 -13.350  1.00  0.00           O  
ATOM    379  OD2 ASP A  27      22.424  15.751 -14.234  1.00  0.00           O  
ATOM    380  H   ASP A  27      21.109  15.124 -10.758  1.00  0.00           H  
ATOM    381  HA  ASP A  27      22.971  13.142 -11.464  1.00  0.00           H  
ATOM    382 1HB  ASP A  27      23.117  16.153 -11.734  1.00  0.00           H  
ATOM    383 2HB  ASP A  27      24.257  15.039 -12.468  1.00  0.00           H  
ATOM    384  N   PHE A  28      25.240  13.464 -10.446  1.00  0.00           N  
ATOM    385  CA  PHE A  28      26.472  13.477  -9.670  1.00  0.00           C  
ATOM    386  C   PHE A  28      27.721  13.422 -10.526  1.00  0.00           C  
ATOM    387  O   PHE A  28      27.680  13.093 -11.715  1.00  0.00           O  
ATOM    388  CB  PHE A  28      26.509  12.307  -8.691  1.00  0.00           C  
ATOM    389  CG  PHE A  28      26.613  10.935  -9.247  1.00  0.00           C  
ATOM    390  CD1 PHE A  28      27.840  10.293  -9.419  1.00  0.00           C  
ATOM    391  CD2 PHE A  28      25.507  10.256  -9.553  1.00  0.00           C  
ATOM    392  CE1 PHE A  28      27.898   8.997  -9.850  1.00  0.00           C  
ATOM    393  CE2 PHE A  28      25.597   9.000  -9.998  1.00  0.00           C  
ATOM    394  CZ  PHE A  28      26.779   8.361 -10.135  1.00  0.00           C  
ATOM    395  H   PHE A  28      25.173  12.868 -11.274  1.00  0.00           H  
ATOM    396  HA  PHE A  28      26.504  14.406  -9.103  1.00  0.00           H  
ATOM    397 1HB  PHE A  28      27.337  12.432  -8.019  1.00  0.00           H  
ATOM    398 2HB  PHE A  28      25.609  12.344  -8.087  1.00  0.00           H  
ATOM    399  HD1 PHE A  28      28.751  10.820  -9.199  1.00  0.00           H  
ATOM    400  HD2 PHE A  28      24.525  10.733  -9.435  1.00  0.00           H  
ATOM    401  HE1 PHE A  28      28.831   8.482  -9.960  1.00  0.00           H  
ATOM    402  HE2 PHE A  28      24.727   8.513 -10.227  1.00  0.00           H  
ATOM    403  HZ  PHE A  28      26.814   7.348 -10.474  1.00  0.00           H  
ATOM    404  N   TYR A  29      28.842  13.756  -9.902  1.00  0.00           N  
ATOM    405  CA  TYR A  29      30.106  13.735 -10.597  1.00  0.00           C  
ATOM    406  C   TYR A  29      31.049  12.755  -9.957  1.00  0.00           C  
ATOM    407  O   TYR A  29      31.084  12.622  -8.739  1.00  0.00           O  
ATOM    408  CB  TYR A  29      30.688  15.137 -10.623  1.00  0.00           C  
ATOM    409  CG  TYR A  29      29.800  16.051 -11.385  1.00  0.00           C  
ATOM    410  CD1 TYR A  29      28.712  16.605 -10.741  1.00  0.00           C  
ATOM    411  CD2 TYR A  29      30.047  16.337 -12.717  1.00  0.00           C  
ATOM    412  CE1 TYR A  29      27.867  17.422 -11.419  1.00  0.00           C  
ATOM    413  CE2 TYR A  29      29.192  17.182 -13.397  1.00  0.00           C  
ATOM    414  CZ  TYR A  29      28.103  17.721 -12.752  1.00  0.00           C  
ATOM    415  OH  TYR A  29      27.246  18.560 -13.427  1.00  0.00           O  
ATOM    416  H   TYR A  29      28.794  14.032  -8.926  1.00  0.00           H  
ATOM    417  HA  TYR A  29      29.921  13.412 -11.609  1.00  0.00           H  
ATOM    418 1HB  TYR A  29      30.803  15.520  -9.608  1.00  0.00           H  
ATOM    419 2HB  TYR A  29      31.670  15.124 -11.100  1.00  0.00           H  
ATOM    420  HD1 TYR A  29      28.520  16.373  -9.689  1.00  0.00           H  
ATOM    421  HD2 TYR A  29      30.911  15.897 -13.224  1.00  0.00           H  
ATOM    422  HE1 TYR A  29      27.021  17.827 -10.908  1.00  0.00           H  
ATOM    423  HE2 TYR A  29      29.373  17.420 -14.443  1.00  0.00           H  
ATOM    424  HH  TYR A  29      27.489  18.584 -14.357  1.00  0.00           H  
ATOM    425  N   VAL A  30      31.827  12.098 -10.799  1.00  0.00           N  
ATOM    426  CA  VAL A  30      32.784  11.075 -10.416  1.00  0.00           C  
ATOM    427  C   VAL A  30      34.194  11.507 -10.749  1.00  0.00           C  
ATOM    428  O   VAL A  30      34.470  11.910 -11.881  1.00  0.00           O  
ATOM    429  CB  VAL A  30      32.447   9.794 -11.186  1.00  0.00           C  
ATOM    430  CG1 VAL A  30      33.394   8.708 -10.876  1.00  0.00           C  
ATOM    431  CG2 VAL A  30      31.096   9.396 -10.830  1.00  0.00           C  
ATOM    432  H   VAL A  30      31.715  12.306 -11.784  1.00  0.00           H  
ATOM    433  HA  VAL A  30      32.703  10.896  -9.344  1.00  0.00           H  
ATOM    434  HB  VAL A  30      32.508   9.999 -12.256  1.00  0.00           H  
ATOM    435 1HG1 VAL A  30      33.131   7.810 -11.431  1.00  0.00           H  
ATOM    436 2HG1 VAL A  30      34.411   9.005 -11.133  1.00  0.00           H  
ATOM    437 3HG1 VAL A  30      33.316   8.519  -9.819  1.00  0.00           H  
ATOM    438 1HG2 VAL A  30      30.817   8.522 -11.361  1.00  0.00           H  
ATOM    439 2HG2 VAL A  30      31.058   9.197  -9.787  1.00  0.00           H  
ATOM    440 3HG2 VAL A  30      30.406  10.199 -11.074  1.00  0.00           H  
ATOM    441  N   TYR A  31      35.094  11.401  -9.779  1.00  0.00           N  
ATOM    442  CA  TYR A  31      36.466  11.839  -9.978  1.00  0.00           C  
ATOM    443  C   TYR A  31      37.502  10.871  -9.483  1.00  0.00           C  
ATOM    444  O   TYR A  31      37.432  10.386  -8.355  1.00  0.00           O  
ATOM    445  CB  TYR A  31      36.671  13.157  -9.272  1.00  0.00           C  
ATOM    446  CG  TYR A  31      38.027  13.770  -9.312  1.00  0.00           C  
ATOM    447  CD1 TYR A  31      38.497  14.307 -10.468  1.00  0.00           C  
ATOM    448  CD2 TYR A  31      38.770  13.857  -8.144  1.00  0.00           C  
ATOM    449  CE1 TYR A  31      39.705  14.947 -10.495  1.00  0.00           C  
ATOM    450  CE2 TYR A  31      39.985  14.492  -8.156  1.00  0.00           C  
ATOM    451  CZ  TYR A  31      40.453  15.048  -9.331  1.00  0.00           C  
ATOM    452  OH  TYR A  31      41.660  15.707  -9.347  1.00  0.00           O  
ATOM    453  H   TYR A  31      34.794  11.072  -8.864  1.00  0.00           H  
ATOM    454  HA  TYR A  31      36.620  11.978 -11.036  1.00  0.00           H  
ATOM    455 1HB  TYR A  31      35.947  13.891  -9.636  1.00  0.00           H  
ATOM    456 2HB  TYR A  31      36.475  12.969  -8.240  1.00  0.00           H  
ATOM    457  HD1 TYR A  31      37.902  14.224 -11.362  1.00  0.00           H  
ATOM    458  HD2 TYR A  31      38.385  13.437  -7.221  1.00  0.00           H  
ATOM    459  HE1 TYR A  31      40.067  15.380 -11.428  1.00  0.00           H  
ATOM    460  HE2 TYR A  31      40.571  14.571  -7.240  1.00  0.00           H  
ATOM    461  HH  TYR A  31      42.125  15.541  -8.524  1.00  0.00           H  
ATOM    462  N   GLY A  32      38.494  10.617 -10.318  1.00  0.00           N  
ATOM    463  CA  GLY A  32      39.563   9.721  -9.904  1.00  0.00           C  
ATOM    464  C   GLY A  32      40.704   9.656 -10.901  1.00  0.00           C  
ATOM    465  O   GLY A  32      40.686  10.303 -11.950  1.00  0.00           O  
ATOM    466  H   GLY A  32      38.475  11.049 -11.245  1.00  0.00           H  
ATOM    467 1HA  GLY A  32      39.942  10.038  -8.933  1.00  0.00           H  
ATOM    468 2HA  GLY A  32      39.157   8.722  -9.760  1.00  0.00           H  
ATOM    469  N   ARG A  33      41.718   8.883 -10.553  1.00  0.00           N  
ATOM    470  CA  ARG A  33      42.929   8.775 -11.364  1.00  0.00           C  
ATOM    471  C   ARG A  33      42.935   7.656 -12.370  1.00  0.00           C  
ATOM    472  O   ARG A  33      42.707   6.503 -12.021  1.00  0.00           O  
ATOM    473  CB  ARG A  33      44.128   8.588 -10.461  1.00  0.00           C  
ATOM    474  CG  ARG A  33      45.435   8.377 -11.171  1.00  0.00           C  
ATOM    475  CD  ARG A  33      46.552   8.591 -10.244  1.00  0.00           C  
ATOM    476  NE  ARG A  33      46.762  10.008  -9.998  1.00  0.00           N  
ATOM    477  CZ  ARG A  33      47.179  10.537  -8.830  1.00  0.00           C  
ATOM    478  NH1 ARG A  33      47.382   9.755  -7.788  1.00  0.00           N  
ATOM    479  NH2 ARG A  33      47.386  11.839  -8.724  1.00  0.00           N  
ATOM    480  H   ARG A  33      41.657   8.368  -9.679  1.00  0.00           H  
ATOM    481  HA  ARG A  33      43.054   9.707 -11.912  1.00  0.00           H  
ATOM    482 1HB  ARG A  33      44.238   9.422  -9.790  1.00  0.00           H  
ATOM    483 2HB  ARG A  33      43.962   7.705  -9.838  1.00  0.00           H  
ATOM    484 1HG  ARG A  33      45.491   7.359 -11.562  1.00  0.00           H  
ATOM    485 2HG  ARG A  33      45.514   9.087 -11.997  1.00  0.00           H  
ATOM    486 1HD  ARG A  33      46.332   8.105  -9.292  1.00  0.00           H  
ATOM    487 2HD  ARG A  33      47.463   8.175 -10.666  1.00  0.00           H  
ATOM    488  HE  ARG A  33      46.640  10.643 -10.811  1.00  0.00           H  
ATOM    489 1HH1 ARG A  33      47.222   8.757  -7.865  1.00  0.00           H  
ATOM    490 2HH1 ARG A  33      47.691  10.147  -6.912  1.00  0.00           H  
ATOM    491 1HH2 ARG A  33      47.241  12.448  -9.522  1.00  0.00           H  
ATOM    492 2HH2 ARG A  33      47.695  12.228  -7.848  1.00  0.00           H  
ATOM    493  N   MET A  34      43.237   7.984 -13.618  1.00  0.00           N  
ATOM    494  CA  MET A  34      43.328   6.962 -14.646  1.00  0.00           C  
ATOM    495  C   MET A  34      44.717   6.358 -14.504  1.00  0.00           C  
ATOM    496  O   MET A  34      45.703   7.083 -14.608  1.00  0.00           O  
ATOM    497  CB  MET A  34      43.117   7.614 -16.006  1.00  0.00           C  
ATOM    498  CG  MET A  34      41.729   8.234 -16.170  1.00  0.00           C  
ATOM    499  SD  MET A  34      41.497   9.096 -17.738  1.00  0.00           S  
ATOM    500  CE  MET A  34      42.429  10.572 -17.434  1.00  0.00           C  
ATOM    501  H   MET A  34      43.426   8.959 -13.870  1.00  0.00           H  
ATOM    502  HA  MET A  34      42.584   6.183 -14.469  1.00  0.00           H  
ATOM    503 1HB  MET A  34      43.856   8.407 -16.151  1.00  0.00           H  
ATOM    504 2HB  MET A  34      43.263   6.875 -16.786  1.00  0.00           H  
ATOM    505 1HG  MET A  34      40.966   7.464 -16.080  1.00  0.00           H  
ATOM    506 2HG  MET A  34      41.580   8.957 -15.363  1.00  0.00           H  
ATOM    507 1HE  MET A  34      42.386  11.229 -18.291  1.00  0.00           H  
ATOM    508 2HE  MET A  34      42.038  11.099 -16.574  1.00  0.00           H  
ATOM    509 3HE  MET A  34      43.457  10.307 -17.241  1.00  0.00           H  
ATOM    510  N   THR A  35      44.807   5.057 -14.232  1.00  0.00           N  
ATOM    511  CA  THR A  35      46.115   4.467 -13.947  1.00  0.00           C  
ATOM    512  C   THR A  35      46.720   3.661 -15.092  1.00  0.00           C  
ATOM    513  O   THR A  35      46.312   2.531 -15.317  1.00  0.00           O  
ATOM    514  CB  THR A  35      45.994   3.549 -12.711  1.00  0.00           C  
ATOM    515  OG1 THR A  35      45.564   4.321 -11.575  1.00  0.00           O  
ATOM    516  CG2 THR A  35      47.327   2.894 -12.398  1.00  0.00           C  
ATOM    517  H   THR A  35      43.959   4.490 -14.166  1.00  0.00           H  
ATOM    518  HA  THR A  35      46.811   5.277 -13.710  1.00  0.00           H  
ATOM    519  HB  THR A  35      45.249   2.775 -12.908  1.00  0.00           H  
ATOM    520  HG1 THR A  35      44.643   4.606 -11.704  1.00  0.00           H  
ATOM    521 1HG2 THR A  35      47.220   2.251 -11.527  1.00  0.00           H  
ATOM    522 2HG2 THR A  35      47.642   2.297 -13.251  1.00  0.00           H  
ATOM    523 3HG2 THR A  35      48.072   3.663 -12.197  1.00  0.00           H  
ATOM    524  N   THR A  36      47.778   4.226 -15.697  1.00  0.00           N  
ATOM    525  CA  THR A  36      48.611   3.846 -16.883  1.00  0.00           C  
ATOM    526  C   THR A  36      47.984   4.218 -18.280  1.00  0.00           C  
ATOM    527  O   THR A  36      48.186   5.373 -18.647  1.00  0.00           O  
ATOM    528  CB  THR A  36      49.206   2.394 -16.766  1.00  0.00           C  
ATOM    529  OG1 THR A  36      48.220   1.371 -16.641  1.00  0.00           O  
ATOM    530  CG2 THR A  36      50.105   2.338 -15.550  1.00  0.00           C  
ATOM    531  H   THR A  36      48.019   5.150 -15.318  1.00  0.00           H  
ATOM    532  HA  THR A  36      49.504   4.448 -16.824  1.00  0.00           H  
ATOM    533  HB  THR A  36      49.810   2.185 -17.645  1.00  0.00           H  
ATOM    534  HG1 THR A  36      47.460   1.690 -16.155  1.00  0.00           H  
ATOM    535 1HG2 THR A  36      50.552   1.348 -15.477  1.00  0.00           H  
ATOM    536 2HG2 THR A  36      50.890   3.086 -15.644  1.00  0.00           H  
ATOM    537 3HG2 THR A  36      49.529   2.539 -14.657  1.00  0.00           H  
ATOM    538  N   LEU A  37      47.202   3.436 -19.075  1.00  0.00           N  
ATOM    539  CA  LEU A  37      46.870   2.006 -19.162  1.00  0.00           C  
ATOM    540  C   LEU A  37      46.448   1.759 -20.597  1.00  0.00           C  
ATOM    541  O   LEU A  37      46.148   2.712 -21.312  1.00  0.00           O  
ATOM    542  CB  LEU A  37      45.725   1.551 -18.276  1.00  0.00           C  
ATOM    543  CG  LEU A  37      44.363   1.991 -18.603  1.00  0.00           C  
ATOM    544  CD1 LEU A  37      43.445   1.032 -17.930  1.00  0.00           C  
ATOM    545  CD2 LEU A  37      44.146   3.424 -18.091  1.00  0.00           C  
ATOM    546  H   LEU A  37      46.800   3.958 -19.838  1.00  0.00           H  
ATOM    547  HA  LEU A  37      47.751   1.400 -18.976  1.00  0.00           H  
ATOM    548 1HB  LEU A  37      45.723   0.461 -18.247  1.00  0.00           H  
ATOM    549 2HB  LEU A  37      45.892   1.878 -17.352  1.00  0.00           H  
ATOM    550  HG  LEU A  37      44.200   1.954 -19.670  1.00  0.00           H  
ATOM    551 1HD1 LEU A  37      42.425   1.272 -18.135  1.00  0.00           H  
ATOM    552 2HD1 LEU A  37      43.654   0.027 -18.294  1.00  0.00           H  
ATOM    553 3HD1 LEU A  37      43.634   1.075 -16.873  1.00  0.00           H  
ATOM    554 1HD2 LEU A  37      43.147   3.749 -18.309  1.00  0.00           H  
ATOM    555 2HD2 LEU A  37      44.311   3.452 -17.014  1.00  0.00           H  
ATOM    556 3HD2 LEU A  37      44.850   4.093 -18.581  1.00  0.00           H  
ATOM    557  N   HIS A  38      46.354   0.493 -21.006  1.00  0.00           N  
ATOM    558  CA  HIS A  38      45.847   0.181 -22.345  1.00  0.00           C  
ATOM    559  C   HIS A  38      46.660   0.753 -23.529  1.00  0.00           C  
ATOM    560  O   HIS A  38      46.080   1.265 -24.488  1.00  0.00           O  
ATOM    561  CB  HIS A  38      44.340   0.590 -22.433  1.00  0.00           C  
ATOM    562  CG  HIS A  38      43.415  -0.324 -21.627  1.00  0.00           C  
ATOM    563  ND1 HIS A  38      42.398   0.143 -20.832  1.00  0.00           N  
ATOM    564  CD2 HIS A  38      43.333  -1.666 -21.574  1.00  0.00           C  
ATOM    565  CE1 HIS A  38      41.755  -0.880 -20.292  1.00  0.00           C  
ATOM    566  NE2 HIS A  38      42.297  -1.989 -20.729  1.00  0.00           N  
ATOM    567  H   HIS A  38      46.626  -0.256 -20.385  1.00  0.00           H  
ATOM    568  HA  HIS A  38      45.872  -0.901 -22.467  1.00  0.00           H  
ATOM    569 1HB  HIS A  38      44.196   1.583 -22.039  1.00  0.00           H  
ATOM    570 2HB  HIS A  38      43.994   0.649 -23.443  1.00  0.00           H  
ATOM    571  HD1 HIS A  38      42.085   1.096 -20.714  1.00  0.00           H  
ATOM    572  HD2 HIS A  38      43.888  -2.448 -22.054  1.00  0.00           H  
ATOM    573  HE1 HIS A  38      40.922  -0.706 -19.618  1.00  0.00           H  
ATOM    574  N   MET A  39      48.000   0.635 -23.465  1.00  0.00           N  
ATOM    575  CA  MET A  39      48.906   1.083 -24.542  1.00  0.00           C  
ATOM    576  C   MET A  39      49.038   0.023 -25.651  1.00  0.00           C  
ATOM    577  O   MET A  39      49.241  -1.157 -25.353  1.00  0.00           O  
ATOM    578  CB  MET A  39      50.295   1.383 -23.989  1.00  0.00           C  
ATOM    579  CG  MET A  39      50.399   2.501 -22.923  1.00  0.00           C  
ATOM    580  SD  MET A  39      49.966   4.145 -23.538  1.00  0.00           S  
ATOM    581  CE  MET A  39      48.361   4.362 -22.800  1.00  0.00           C  
ATOM    582  H   MET A  39      48.402   0.219 -22.639  1.00  0.00           H  
ATOM    583  HA  MET A  39      48.506   1.979 -24.980  1.00  0.00           H  
ATOM    584 1HB  MET A  39      50.707   0.475 -23.549  1.00  0.00           H  
ATOM    585 2HB  MET A  39      50.949   1.662 -24.820  1.00  0.00           H  
ATOM    586 1HG  MET A  39      49.735   2.263 -22.091  1.00  0.00           H  
ATOM    587 2HG  MET A  39      51.418   2.539 -22.541  1.00  0.00           H  
ATOM    588 1HE  MET A  39      47.945   5.326 -23.097  1.00  0.00           H  
ATOM    589 2HE  MET A  39      47.705   3.569 -23.122  1.00  0.00           H  
ATOM    590 3HE  MET A  39      48.452   4.326 -21.713  1.00  0.00           H  
ATOM    591  N   GLY A  40      48.953   0.421 -26.931  1.00  0.00           N  
ATOM    592  CA  GLY A  40      48.999  -0.545 -28.037  1.00  0.00           C  
ATOM    593  C   GLY A  40      50.379  -1.123 -28.343  1.00  0.00           C  
ATOM    594  O   GLY A  40      51.028  -0.742 -29.310  1.00  0.00           O  
ATOM    595  H   GLY A  40      48.808   1.398 -27.186  1.00  0.00           H  
ATOM    596 1HA  GLY A  40      48.353  -1.362 -27.764  1.00  0.00           H  
ATOM    597 2HA  GLY A  40      48.580  -0.086 -28.934  1.00  0.00           H  
ATOM    598  N   GLY A  41      50.817  -2.074 -27.542  1.00  0.00           N  
ATOM    599  CA  GLY A  41      52.205  -2.569 -27.589  1.00  0.00           C  
ATOM    600  C   GLY A  41      52.645  -3.414 -28.808  1.00  0.00           C  
ATOM    601  O   GLY A  41      53.080  -4.555 -28.647  1.00  0.00           O  
ATOM    602  H   GLY A  41      50.158  -2.406 -26.829  1.00  0.00           H  
ATOM    603 1HA  GLY A  41      52.873  -1.713 -27.504  1.00  0.00           H  
ATOM    604 2HA  GLY A  41      52.376  -3.158 -26.688  1.00  0.00           H  
ATOM    605  N   GLN A  42      52.570  -2.834 -30.014  1.00  0.00           N  
ATOM    606  CA  GLN A  42      53.019  -3.501 -31.248  1.00  0.00           C  
ATOM    607  C   GLN A  42      54.376  -3.011 -31.799  1.00  0.00           C  
ATOM    608  O   GLN A  42      55.204  -3.828 -32.204  1.00  0.00           O  
ATOM    609  CB  GLN A  42      51.972  -3.371 -32.364  1.00  0.00           C  
ATOM    610  CG  GLN A  42      52.377  -4.102 -33.672  1.00  0.00           C  
ATOM    611  CD  GLN A  42      51.310  -4.093 -34.804  1.00  0.00           C  
ATOM    612  OE1 GLN A  42      50.183  -3.601 -34.672  1.00  0.00           O  
ATOM    613  NE2 GLN A  42      51.692  -4.653 -35.950  1.00  0.00           N  
ATOM    614  H   GLN A  42      52.168  -1.906 -30.043  1.00  0.00           H  
ATOM    615  HA  GLN A  42      53.129  -4.562 -31.027  1.00  0.00           H  
ATOM    616 1HB  GLN A  42      51.035  -3.787 -32.019  1.00  0.00           H  
ATOM    617 2HB  GLN A  42      51.802  -2.317 -32.587  1.00  0.00           H  
ATOM    618 1HG  GLN A  42      53.277  -3.622 -34.058  1.00  0.00           H  
ATOM    619 2HG  GLN A  42      52.593  -5.140 -33.425  1.00  0.00           H  
ATOM    620 1HE2 GLN A  42      51.066  -4.684 -36.731  1.00  0.00           H  
ATOM    621 2HE2 GLN A  42      52.612  -5.041 -36.036  1.00  0.00           H  
ATOM    622  N   SER A  43      54.600  -1.691 -31.847  1.00  0.00           N  
ATOM    623  CA  SER A  43      55.845  -1.154 -32.434  1.00  0.00           C  
ATOM    624  C   SER A  43      56.172   0.280 -32.018  1.00  0.00           C  
ATOM    625  O   SER A  43      55.292   1.034 -31.623  1.00  0.00           O  
ATOM    626  CB  SER A  43      55.788  -1.228 -33.953  1.00  0.00           C  
ATOM    627  OG  SER A  43      54.789  -0.379 -34.499  1.00  0.00           O  
ATOM    628  H   SER A  43      53.905  -1.061 -31.480  1.00  0.00           H  
ATOM    629  HA  SER A  43      56.668  -1.788 -32.099  1.00  0.00           H  
ATOM    630 1HB  SER A  43      56.757  -0.958 -34.366  1.00  0.00           H  
ATOM    631 2HB  SER A  43      55.590  -2.255 -34.254  1.00  0.00           H  
ATOM    632  HG  SER A  43      54.742  -0.618 -35.436  1.00  0.00           H  
ATOM    633  N   GLY A  44      57.411   0.714 -32.258  1.00  0.00           N  
ATOM    634  CA  GLY A  44      57.831   2.091 -31.945  1.00  0.00           C  
ATOM    635  C   GLY A  44      56.984   3.184 -32.614  1.00  0.00           C  
ATOM    636  O   GLY A  44      56.967   4.328 -32.160  1.00  0.00           O  
ATOM    637  H   GLY A  44      58.098   0.065 -32.618  1.00  0.00           H  
ATOM    638 1HA  GLY A  44      57.803   2.229 -30.863  1.00  0.00           H  
ATOM    639 2HA  GLY A  44      58.872   2.218 -32.243  1.00  0.00           H  
ATOM    640  N   ILE A  45      56.299   2.834 -33.697  1.00  0.00           N  
ATOM    641  CA  ILE A  45      55.437   3.761 -34.403  1.00  0.00           C  
ATOM    642  C   ILE A  45      53.970   3.574 -34.024  1.00  0.00           C  
ATOM    643  O   ILE A  45      53.244   4.558 -33.836  1.00  0.00           O  
ATOM    644  CB  ILE A  45      55.579   3.622 -35.922  1.00  0.00           C  
ATOM    645  CG1 ILE A  45      57.040   3.847 -36.335  1.00  0.00           C  
ATOM    646  CG2 ILE A  45      54.663   4.620 -36.606  1.00  0.00           C  
ATOM    647  CD1 ILE A  45      57.578   5.202 -35.926  1.00  0.00           C  
ATOM    648  H   ILE A  45      56.371   1.882 -34.020  1.00  0.00           H  
ATOM    649  HA  ILE A  45      55.726   4.776 -34.130  1.00  0.00           H  
ATOM    650  HB  ILE A  45      55.300   2.613 -36.220  1.00  0.00           H  
ATOM    651 1HG1 ILE A  45      57.659   3.078 -35.878  1.00  0.00           H  
ATOM    652 2HG1 ILE A  45      57.120   3.759 -37.420  1.00  0.00           H  
ATOM    653 1HG2 ILE A  45      54.752   4.518 -37.686  1.00  0.00           H  
ATOM    654 2HG2 ILE A  45      53.634   4.433 -36.306  1.00  0.00           H  
ATOM    655 3HG2 ILE A  45      54.946   5.631 -36.312  1.00  0.00           H  
ATOM    656 1HD1 ILE A  45      58.615   5.295 -36.249  1.00  0.00           H  
ATOM    657 2HD1 ILE A  45      56.982   5.986 -36.393  1.00  0.00           H  
ATOM    658 3HD1 ILE A  45      57.526   5.304 -34.842  1.00  0.00           H  
ATOM    659  N   GLN A  46      53.511   2.316 -33.949  1.00  0.00           N  
ATOM    660  CA  GLN A  46      52.094   2.083 -33.707  1.00  0.00           C  
ATOM    661  C   GLN A  46      51.775   1.962 -32.215  1.00  0.00           C  
ATOM    662  O   GLN A  46      50.611   1.901 -31.833  1.00  0.00           O  
ATOM    663  CB  GLN A  46      51.590   0.850 -34.459  1.00  0.00           C  
ATOM    664  CG  GLN A  46      51.757   0.896 -36.005  1.00  0.00           C  
ATOM    665  CD  GLN A  46      51.110   2.108 -36.680  1.00  0.00           C  
ATOM    666  OE1 GLN A  46      49.988   2.499 -36.387  1.00  0.00           O  
ATOM    667  NE2 GLN A  46      51.831   2.691 -37.628  1.00  0.00           N  
ATOM    668  H   GLN A  46      54.124   1.512 -34.071  1.00  0.00           H  
ATOM    669  HA  GLN A  46      51.542   2.941 -34.091  1.00  0.00           H  
ATOM    670 1HB  GLN A  46      52.124  -0.033 -34.098  1.00  0.00           H  
ATOM    671 2HB  GLN A  46      50.541   0.695 -34.234  1.00  0.00           H  
ATOM    672 1HG  GLN A  46      52.823   0.920 -36.231  1.00  0.00           H  
ATOM    673 2HG  GLN A  46      51.312  -0.004 -36.425  1.00  0.00           H  
ATOM    674 1HE2 GLN A  46      51.467   3.486 -38.120  1.00  0.00           H  
ATOM    675 2HE2 GLN A  46      52.730   2.325 -37.864  1.00  0.00           H  
ATOM    676  N   ALA A  47      52.788   2.081 -31.344  1.00  0.00           N  
ATOM    677  CA  ALA A  47      52.569   2.038 -29.890  1.00  0.00           C  
ATOM    678  C   ALA A  47      52.000   3.354 -29.406  1.00  0.00           C  
ATOM    679  O   ALA A  47      51.701   3.528 -28.225  1.00  0.00           O  
ATOM    680  CB  ALA A  47      53.844   1.714 -29.133  1.00  0.00           C  
ATOM    681  H   ALA A  47      53.745   2.106 -31.682  1.00  0.00           H  
ATOM    682  HA  ALA A  47      51.833   1.291 -29.686  1.00  0.00           H  
ATOM    683 1HB  ALA A  47      53.629   1.679 -28.066  1.00  0.00           H  
ATOM    684 2HB  ALA A  47      54.219   0.747 -29.454  1.00  0.00           H  
ATOM    685 3HB  ALA A  47      54.591   2.480 -29.334  1.00  0.00           H  
ATOM    686  N   THR A  48      51.832   4.266 -30.347  1.00  0.00           N  
ATOM    687  CA  THR A  48      51.218   5.542 -30.139  1.00  0.00           C  
ATOM    688  C   THR A  48      49.692   5.384 -30.213  1.00  0.00           C  
ATOM    689  O   THR A  48      48.948   6.300 -29.839  1.00  0.00           O  
ATOM    690  CB  THR A  48      51.730   6.529 -31.194  1.00  0.00           C  
ATOM    691  OG1 THR A  48      51.372   6.074 -32.524  1.00  0.00           O  
ATOM    692  CG2 THR A  48      53.239   6.600 -31.097  1.00  0.00           C  
ATOM    693  H   THR A  48      52.147   4.040 -31.279  1.00  0.00           H  
ATOM    694  HA  THR A  48      51.481   5.906 -29.146  1.00  0.00           H  
ATOM    695  HB  THR A  48      51.293   7.510 -31.019  1.00  0.00           H  
ATOM    696  HG1 THR A  48      52.079   5.481 -32.897  1.00  0.00           H  
ATOM    697 1HG2 THR A  48      53.618   7.296 -31.844  1.00  0.00           H  
ATOM    698 2HG2 THR A  48      53.525   6.938 -30.103  1.00  0.00           H  
ATOM    699 3HG2 THR A  48      53.661   5.607 -31.280  1.00  0.00           H  
ATOM    700  N   THR A  49      49.226   4.207 -30.678  1.00  0.00           N  
ATOM    701  CA  THR A  49      47.805   3.920 -30.766  1.00  0.00           C  
ATOM    702  C   THR A  49      47.433   3.138 -29.508  1.00  0.00           C  
ATOM    703  O   THR A  49      48.330   2.787 -28.726  1.00  0.00           O  
ATOM    704  CB  THR A  49      47.452   3.160 -32.065  1.00  0.00           C  
ATOM    705  OG1 THR A  49      48.003   1.848 -32.034  1.00  0.00           O  
ATOM    706  CG2 THR A  49      48.049   3.911 -33.279  1.00  0.00           C  
ATOM    707  H   THR A  49      49.873   3.480 -30.979  1.00  0.00           H  
ATOM    708  HA  THR A  49      47.258   4.852 -30.743  1.00  0.00           H  
ATOM    709  HB  THR A  49      46.380   3.096 -32.176  1.00  0.00           H  
ATOM    710  HG1 THR A  49      48.959   1.899 -31.861  1.00  0.00           H  
ATOM    711 1HG2 THR A  49      47.808   3.386 -34.195  1.00  0.00           H  
ATOM    712 2HG2 THR A  49      47.653   4.913 -33.336  1.00  0.00           H  
ATOM    713 3HG2 THR A  49      49.132   3.963 -33.172  1.00  0.00           H  
ATOM    714  N   LEU A  50      46.133   2.923 -29.273  1.00  0.00           N  
ATOM    715  CA  LEU A  50      45.690   2.319 -28.009  1.00  0.00           C  
ATOM    716  C   LEU A  50      44.779   1.069 -28.059  1.00  0.00           C  
ATOM    717  O   LEU A  50      44.110   0.787 -29.052  1.00  0.00           O  
ATOM    718  CB  LEU A  50      45.097   3.427 -27.180  1.00  0.00           C  
ATOM    719  CG  LEU A  50      46.066   4.579 -26.819  1.00  0.00           C  
ATOM    720  CD1 LEU A  50      45.352   5.672 -26.152  1.00  0.00           C  
ATOM    721  CD2 LEU A  50      47.074   4.060 -25.957  1.00  0.00           C  
ATOM    722  H   LEU A  50      45.442   3.188 -29.981  1.00  0.00           H  
ATOM    723  HA  LEU A  50      46.586   2.004 -27.480  1.00  0.00           H  
ATOM    724 1HB  LEU A  50      44.386   3.855 -27.789  1.00  0.00           H  
ATOM    725 2HB  LEU A  50      44.636   3.023 -26.276  1.00  0.00           H  
ATOM    726  HG  LEU A  50      46.524   4.982 -27.711  1.00  0.00           H  
ATOM    727 1HD1 LEU A  50      46.034   6.445 -25.890  1.00  0.00           H  
ATOM    728 2HD1 LEU A  50      44.626   6.079 -26.812  1.00  0.00           H  
ATOM    729 3HD1 LEU A  50      44.870   5.304 -25.246  1.00  0.00           H  
ATOM    730 1HD2 LEU A  50      47.771   4.844 -25.688  1.00  0.00           H  
ATOM    731 2HD2 LEU A  50      46.590   3.674 -25.070  1.00  0.00           H  
ATOM    732 3HD2 LEU A  50      47.597   3.274 -26.462  1.00  0.00           H  
ATOM    733  N   VAL A  51      44.810   0.320 -26.947  1.00  0.00           N  
ATOM    734  CA  VAL A  51      44.161  -0.986 -26.737  1.00  0.00           C  
ATOM    735  C   VAL A  51      42.663  -1.209 -26.678  1.00  0.00           C  
ATOM    736  O   VAL A  51      42.211  -2.213 -27.187  1.00  0.00           O  
ATOM    737  CB  VAL A  51      44.675  -1.593 -25.426  1.00  0.00           C  
ATOM    738  CG1 VAL A  51      43.921  -2.814 -25.070  1.00  0.00           C  
ATOM    739  CG2 VAL A  51      46.093  -1.925 -25.528  1.00  0.00           C  
ATOM    740  H   VAL A  51      45.356   0.679 -26.162  1.00  0.00           H  
ATOM    741  HA  VAL A  51      44.492  -1.614 -27.545  1.00  0.00           H  
ATOM    742  HB  VAL A  51      44.537  -0.910 -24.688  1.00  0.00           H  
ATOM    743 1HG1 VAL A  51      44.303  -3.212 -24.143  1.00  0.00           H  
ATOM    744 2HG1 VAL A  51      42.873  -2.612 -24.958  1.00  0.00           H  
ATOM    745 3HG1 VAL A  51      44.073  -3.527 -25.850  1.00  0.00           H  
ATOM    746 1HG2 VAL A  51      46.458  -2.319 -24.584  1.00  0.00           H  
ATOM    747 2HG2 VAL A  51      46.229  -2.662 -26.269  1.00  0.00           H  
ATOM    748 3HG2 VAL A  51      46.623  -1.044 -25.781  1.00  0.00           H  
ATOM    749  N   ASN A  52      41.858  -0.408 -26.024  1.00  0.00           N  
ATOM    750  CA  ASN A  52      40.496  -0.943 -25.898  1.00  0.00           C  
ATOM    751  C   ASN A  52      39.657  -0.989 -27.157  1.00  0.00           C  
ATOM    752  O   ASN A  52      38.841  -1.902 -27.286  1.00  0.00           O  
ATOM    753  CB  ASN A  52      39.752  -0.273 -24.809  1.00  0.00           C  
ATOM    754  CG  ASN A  52      40.270  -0.642 -23.617  1.00  0.00           C  
ATOM    755  OD1 ASN A  52      40.584   0.281 -22.886  1.00  0.00           O  
ATOM    756  ND2 ASN A  52      40.386  -1.922 -23.335  1.00  0.00           N  
ATOM    757  H   ASN A  52      42.161   0.463 -25.613  1.00  0.00           H  
ATOM    758  HA  ASN A  52      40.593  -1.984 -25.583  1.00  0.00           H  
ATOM    759 1HB  ASN A  52      39.818   0.765 -24.854  1.00  0.00           H  
ATOM    760 2HB  ASN A  52      38.695  -0.542 -24.851  1.00  0.00           H  
ATOM    761 1HD2 ASN A  52      40.761  -2.225 -22.446  1.00  0.00           H  
ATOM    762 2HD2 ASN A  52      40.096  -2.604 -24.006  1.00  0.00           H  
ATOM    763  N   GLY A  53      39.839  -0.065 -28.094  1.00  0.00           N  
ATOM    764  CA  GLY A  53      39.051  -0.226 -29.281  1.00  0.00           C  
ATOM    765  C   GLY A  53      38.627   0.868 -30.216  1.00  0.00           C  
ATOM    766  O   GLY A  53      38.631   2.065 -29.942  1.00  0.00           O  
ATOM    767  H   GLY A  53      40.512   0.670 -27.991  1.00  0.00           H  
ATOM    768 1HA  GLY A  53      39.640  -0.827 -29.898  1.00  0.00           H  
ATOM    769 2HA  GLY A  53      38.188  -0.825 -29.031  1.00  0.00           H  
ATOM    770  N   MET A  54      38.244   0.347 -31.375  1.00  0.00           N  
ATOM    771  CA  MET A  54      37.731   1.020 -32.548  1.00  0.00           C  
ATOM    772  C   MET A  54      36.236   1.255 -32.485  1.00  0.00           C  
ATOM    773  O   MET A  54      35.466   0.350 -32.748  1.00  0.00           O  
ATOM    774  CB  MET A  54      37.972   0.098 -33.726  1.00  0.00           C  
ATOM    775  CG  MET A  54      39.400  -0.170 -34.056  1.00  0.00           C  
ATOM    776  SD  MET A  54      39.541  -1.527 -35.214  1.00  0.00           S  
ATOM    777  CE  MET A  54      38.671  -0.867 -36.627  1.00  0.00           C  
ATOM    778  H   MET A  54      38.351  -0.669 -31.451  1.00  0.00           H  
ATOM    779  HA  MET A  54      38.235   1.978 -32.663  1.00  0.00           H  
ATOM    780 1HB  MET A  54      37.500  -0.862 -33.524  1.00  0.00           H  
ATOM    781 2HB  MET A  54      37.484   0.516 -34.613  1.00  0.00           H  
ATOM    782 1HG  MET A  54      39.848   0.715 -34.488  1.00  0.00           H  
ATOM    783 2HG  MET A  54      39.943  -0.435 -33.154  1.00  0.00           H  
ATOM    784 1HE  MET A  54      38.657  -1.605 -37.429  1.00  0.00           H  
ATOM    785 2HE  MET A  54      37.653  -0.634 -36.338  1.00  0.00           H  
ATOM    786 3HE  MET A  54      39.150   0.034 -36.973  1.00  0.00           H  
ATOM    787  N   ILE A  55      35.800   2.435 -32.129  1.00  0.00           N  
ATOM    788  CA  ILE A  55      34.367   2.682 -32.088  1.00  0.00           C  
ATOM    789  C   ILE A  55      33.813   2.509 -33.499  1.00  0.00           C  
ATOM    790  O   ILE A  55      34.528   2.784 -34.458  1.00  0.00           O  
ATOM    791  CB  ILE A  55      34.101   4.098 -31.600  1.00  0.00           C  
ATOM    792  CG1 ILE A  55      34.830   5.034 -32.578  1.00  0.00           C  
ATOM    793  CG2 ILE A  55      34.536   4.263 -30.124  1.00  0.00           C  
ATOM    794  CD1 ILE A  55      34.516   6.489 -32.448  1.00  0.00           C  
ATOM    795  H   ILE A  55      36.454   3.165 -31.894  1.00  0.00           H  
ATOM    796  HA  ILE A  55      33.892   1.961 -31.424  1.00  0.00           H  
ATOM    797  HB  ILE A  55      33.040   4.315 -31.694  1.00  0.00           H  
ATOM    798 1HG1 ILE A  55      35.898   4.891 -32.443  1.00  0.00           H  
ATOM    799 2HG1 ILE A  55      34.573   4.724 -33.586  1.00  0.00           H  
ATOM    800 1HG2 ILE A  55      34.346   5.280 -29.796  1.00  0.00           H  
ATOM    801 2HG2 ILE A  55      33.972   3.570 -29.506  1.00  0.00           H  
ATOM    802 3HG2 ILE A  55      35.599   4.040 -30.029  1.00  0.00           H  
ATOM    803 1HD1 ILE A  55      35.083   7.045 -33.185  1.00  0.00           H  
ATOM    804 2HD1 ILE A  55      33.459   6.643 -32.621  1.00  0.00           H  
ATOM    805 3HD1 ILE A  55      34.783   6.825 -31.460  1.00  0.00           H  
ATOM    806  N   TYR A  56      32.566   2.058 -33.637  1.00  0.00           N  
ATOM    807  CA  TYR A  56      31.978   1.869 -34.964  1.00  0.00           C  
ATOM    808  C   TYR A  56      30.652   2.622 -35.047  1.00  0.00           C  
ATOM    809  O   TYR A  56      30.053   2.896 -34.016  1.00  0.00           O  
ATOM    810  CB  TYR A  56      31.768   0.385 -35.269  1.00  0.00           C  
ATOM    811  CG  TYR A  56      33.020  -0.523 -35.230  1.00  0.00           C  
ATOM    812  CD1 TYR A  56      33.397  -1.194 -34.091  1.00  0.00           C  
ATOM    813  CD2 TYR A  56      33.778  -0.672 -36.342  1.00  0.00           C  
ATOM    814  CE1 TYR A  56      34.536  -1.988 -34.125  1.00  0.00           C  
ATOM    815  CE2 TYR A  56      34.888  -1.451 -36.372  1.00  0.00           C  
ATOM    816  CZ  TYR A  56      35.268  -2.102 -35.262  1.00  0.00           C  
ATOM    817  OH  TYR A  56      36.392  -2.875 -35.271  1.00  0.00           O  
ATOM    818  H   TYR A  56      32.014   1.847 -32.820  1.00  0.00           H  
ATOM    819  HA  TYR A  56      32.637   2.297 -35.698  1.00  0.00           H  
ATOM    820 1HB  TYR A  56      31.054   0.008 -34.586  1.00  0.00           H  
ATOM    821 2HB  TYR A  56      31.340   0.296 -36.260  1.00  0.00           H  
ATOM    822  HD1 TYR A  56      32.823  -1.098 -33.172  1.00  0.00           H  
ATOM    823  HD2 TYR A  56      33.498  -0.174 -37.199  1.00  0.00           H  
ATOM    824  HE1 TYR A  56      34.858  -2.504 -33.259  1.00  0.00           H  
ATOM    825  HE2 TYR A  56      35.469  -1.540 -37.294  1.00  0.00           H  
ATOM    826  HH  TYR A  56      36.685  -3.025 -34.369  1.00  0.00           H  
ATOM    827  N   ARG A  57      30.187   2.971 -36.258  1.00  0.00           N  
ATOM    828  CA  ARG A  57      28.920   3.709 -36.380  1.00  0.00           C  
ATOM    829  C   ARG A  57      27.689   2.793 -36.404  1.00  0.00           C  
ATOM    830  O   ARG A  57      27.087   2.566 -35.350  1.00  0.00           O  
ATOM    831  CB  ARG A  57      28.960   4.510 -37.677  1.00  0.00           C  
ATOM    832  CG  ARG A  57      30.019   5.598 -37.746  1.00  0.00           C  
ATOM    833  CD  ARG A  57      29.652   6.781 -36.985  1.00  0.00           C  
ATOM    834  NE  ARG A  57      30.628   7.827 -37.137  1.00  0.00           N  
ATOM    835  CZ  ARG A  57      31.659   8.066 -36.308  1.00  0.00           C  
ATOM    836  NH1 ARG A  57      31.825   7.349 -35.220  1.00  0.00           N  
ATOM    837  NH2 ARG A  57      32.499   9.032 -36.586  1.00  0.00           N  
ATOM    838  H   ARG A  57      30.704   2.730 -37.081  1.00  0.00           H  
ATOM    839  HA  ARG A  57      28.833   4.392 -35.536  1.00  0.00           H  
ATOM    840 1HB  ARG A  57      29.165   3.846 -38.506  1.00  0.00           H  
ATOM    841 2HB  ARG A  57      27.986   4.976 -37.855  1.00  0.00           H  
ATOM    842 1HG  ARG A  57      30.965   5.225 -37.350  1.00  0.00           H  
ATOM    843 2HG  ARG A  57      30.156   5.905 -38.782  1.00  0.00           H  
ATOM    844 1HD  ARG A  57      28.715   7.146 -37.382  1.00  0.00           H  
ATOM    845 2HD  ARG A  57      29.546   6.548 -35.924  1.00  0.00           H  
ATOM    846  HE  ARG A  57      30.553   8.409 -37.966  1.00  0.00           H  
ATOM    847 1HH1 ARG A  57      31.175   6.609 -35.000  1.00  0.00           H  
ATOM    848 2HH1 ARG A  57      32.595   7.550 -34.600  1.00  0.00           H  
ATOM    849 1HH2 ARG A  57      32.378   9.597 -37.426  1.00  0.00           H  
ATOM    850 2HH2 ARG A  57      33.275   9.222 -35.976  1.00  0.00           H  
ATOM    851  N   THR A  58      27.303   2.299 -37.599  1.00  0.00           N  
ATOM    852  CA  THR A  58      26.212   1.320 -37.743  1.00  0.00           C  
ATOM    853  C   THR A  58      25.945   0.982 -39.224  1.00  0.00           C  
ATOM    854  O   THR A  58      25.969   1.879 -40.057  1.00  0.00           O  
ATOM    855  CB  THR A  58      24.871   1.818 -37.181  1.00  0.00           C  
ATOM    856  OG1 THR A  58      23.908   0.761 -37.180  1.00  0.00           O  
ATOM    857  CG2 THR A  58      24.384   2.871 -38.099  1.00  0.00           C  
ATOM    858  H   THR A  58      27.813   2.553 -38.426  1.00  0.00           H  
ATOM    859  HA  THR A  58      26.509   0.439 -37.209  1.00  0.00           H  
ATOM    860  HB  THR A  58      24.966   2.202 -36.186  1.00  0.00           H  
ATOM    861  HG1 THR A  58      23.999   0.196 -36.365  1.00  0.00           H  
ATOM    862 1HG2 THR A  58      23.420   3.226 -37.739  1.00  0.00           H  
ATOM    863 2HG2 THR A  58      25.107   3.682 -38.130  1.00  0.00           H  
ATOM    864 3HG2 THR A  58      24.268   2.458 -39.094  1.00  0.00           H  
ATOM    865  N   ASP A  59      25.573  -0.254 -39.542  1.00  0.00           N  
ATOM    866  CA  ASP A  59      25.074  -0.617 -40.892  1.00  0.00           C  
ATOM    867  C   ASP A  59      25.862  -0.196 -42.159  1.00  0.00           C  
ATOM    868  O   ASP A  59      25.221   0.255 -43.113  1.00  0.00           O  
ATOM    869  CB  ASP A  59      23.629  -0.110 -41.114  1.00  0.00           C  
ATOM    870  CG  ASP A  59      22.505  -0.817 -40.290  1.00  0.00           C  
ATOM    871  OD1 ASP A  59      22.562  -2.024 -40.115  1.00  0.00           O  
ATOM    872  OD2 ASP A  59      21.591  -0.143 -39.884  1.00  0.00           O  
ATOM    873  H   ASP A  59      25.607  -0.944 -38.792  1.00  0.00           H  
ATOM    874  HA  ASP A  59      25.035  -1.708 -40.913  1.00  0.00           H  
ATOM    875 1HB  ASP A  59      23.591   0.955 -40.894  1.00  0.00           H  
ATOM    876 2HB  ASP A  59      23.385  -0.217 -42.169  1.00  0.00           H  
ATOM    877  N   HIS A  60      27.189  -0.364 -42.241  1.00  0.00           N  
ATOM    878  CA  HIS A  60      27.863   0.054 -43.480  1.00  0.00           C  
ATOM    879  C   HIS A  60      28.724  -0.954 -44.290  1.00  0.00           C  
ATOM    880  O   HIS A  60      29.874  -0.654 -44.606  1.00  0.00           O  
ATOM    881  CB  HIS A  60      28.772   1.265 -43.205  1.00  0.00           C  
ATOM    882  CG  HIS A  60      28.068   2.547 -42.834  1.00  0.00           C  
ATOM    883  ND1 HIS A  60      27.360   3.288 -43.755  1.00  0.00           N  
ATOM    884  CD2 HIS A  60      27.991   3.229 -41.670  1.00  0.00           C  
ATOM    885  CE1 HIS A  60      26.877   4.369 -43.172  1.00  0.00           C  
ATOM    886  NE2 HIS A  60      27.249   4.365 -41.910  1.00  0.00           N  
ATOM    887  H   HIS A  60      27.719  -0.746 -41.473  1.00  0.00           H  
ATOM    888  HA  HIS A  60      27.098   0.396 -44.174  1.00  0.00           H  
ATOM    889 1HB  HIS A  60      29.460   1.016 -42.391  1.00  0.00           H  
ATOM    890 2HB  HIS A  60      29.379   1.465 -44.087  1.00  0.00           H  
ATOM    891  HD1 HIS A  60      27.230   3.061 -44.718  1.00  0.00           H  
ATOM    892  HD2 HIS A  60      28.395   3.042 -40.681  1.00  0.00           H  
ATOM    893  HE1 HIS A  60      26.285   5.083 -43.740  1.00  0.00           H  
ATOM    894  N   PRO A  61      28.187  -2.140 -44.639  1.00  0.00           N  
ATOM    895  CA  PRO A  61      27.152  -2.940 -43.997  1.00  0.00           C  
ATOM    896  C   PRO A  61      27.756  -3.439 -42.681  1.00  0.00           C  
ATOM    897  O   PRO A  61      27.345  -3.078 -41.581  1.00  0.00           O  
ATOM    898  CB  PRO A  61      26.941  -4.093 -44.993  1.00  0.00           C  
ATOM    899  CG  PRO A  61      27.387  -3.521 -46.314  1.00  0.00           C  
ATOM    900  CD  PRO A  61      28.595  -2.663 -45.938  1.00  0.00           C  
ATOM    901  HA  PRO A  61      26.235  -2.362 -43.853  1.00  0.00           H  
ATOM    902 1HB  PRO A  61      27.498  -4.991 -44.699  1.00  0.00           H  
ATOM    903 2HB  PRO A  61      25.878  -4.378 -44.998  1.00  0.00           H  
ATOM    904 1HG  PRO A  61      27.641  -4.331 -47.014  1.00  0.00           H  
ATOM    905 2HG  PRO A  61      26.575  -2.939 -46.771  1.00  0.00           H  
ATOM    906 1HD  PRO A  61      29.506  -3.278 -45.830  1.00  0.00           H  
ATOM    907 2HD  PRO A  61      28.737  -1.841 -46.653  1.00  0.00           H  
ATOM    908  N   GLU A  62      28.826  -4.208 -42.837  1.00  0.00           N  
ATOM    909  CA  GLU A  62      29.641  -4.760 -41.762  1.00  0.00           C  
ATOM    910  C   GLU A  62      30.945  -5.250 -42.405  1.00  0.00           C  
ATOM    911  O   GLU A  62      30.969  -5.443 -43.621  1.00  0.00           O  
ATOM    912  CB  GLU A  62      28.894  -5.890 -41.045  1.00  0.00           C  
ATOM    913  CG  GLU A  62      28.587  -7.098 -41.918  1.00  0.00           C  
ATOM    914  CD  GLU A  62      27.767  -8.160 -41.196  1.00  0.00           C  
ATOM    915  OE1 GLU A  62      27.456  -7.962 -40.044  1.00  0.00           O  
ATOM    916  OE2 GLU A  62      27.442  -9.156 -41.806  1.00  0.00           O  
ATOM    917  H   GLU A  62      29.100  -4.439 -43.780  1.00  0.00           H  
ATOM    918  HA  GLU A  62      29.852  -3.965 -41.059  1.00  0.00           H  
ATOM    919 1HB  GLU A  62      29.462  -6.237 -40.194  1.00  0.00           H  
ATOM    920 2HB  GLU A  62      27.948  -5.510 -40.660  1.00  0.00           H  
ATOM    921 1HG  GLU A  62      28.042  -6.768 -42.801  1.00  0.00           H  
ATOM    922 2HG  GLU A  62      29.531  -7.536 -42.247  1.00  0.00           H  
ATOM    923  N   PRO A  63      32.051  -5.436 -41.665  1.00  0.00           N  
ATOM    924  CA  PRO A  63      33.281  -6.016 -42.176  1.00  0.00           C  
ATOM    925  C   PRO A  63      33.046  -7.401 -42.761  1.00  0.00           C  
ATOM    926  O   PRO A  63      32.356  -8.219 -42.150  1.00  0.00           O  
ATOM    927  CB  PRO A  63      34.158  -6.100 -40.918  1.00  0.00           C  
ATOM    928  CG  PRO A  63      33.608  -5.036 -39.993  1.00  0.00           C  
ATOM    929  CD  PRO A  63      32.115  -5.053 -40.243  1.00  0.00           C  
ATOM    930  HA  PRO A  63      33.721  -5.337 -42.927  1.00  0.00           H  
ATOM    931 1HB  PRO A  63      34.105  -7.117 -40.489  1.00  0.00           H  
ATOM    932 2HB  PRO A  63      35.214  -5.932 -41.183  1.00  0.00           H  
ATOM    933 1HG  PRO A  63      33.868  -5.266 -38.946  1.00  0.00           H  
ATOM    934 2HG  PRO A  63      34.073  -4.061 -40.220  1.00  0.00           H  
ATOM    935 1HD  PRO A  63      31.631  -5.798 -39.604  1.00  0.00           H  
ATOM    936 2HD  PRO A  63      31.743  -4.066 -40.079  1.00  0.00           H  
ATOM    937  N   SER A  64      33.678  -7.702 -43.893  1.00  0.00           N  
ATOM    938  CA  SER A  64      33.577  -9.040 -44.482  1.00  0.00           C  
ATOM    939  C   SER A  64      34.731  -9.931 -44.000  1.00  0.00           C  
ATOM    940  O   SER A  64      34.710 -11.153 -44.163  1.00  0.00           O  
ATOM    941  CB  SER A  64      33.545  -8.948 -45.996  1.00  0.00           C  
ATOM    942  OG  SER A  64      34.742  -8.437 -46.498  1.00  0.00           O  
ATOM    943  H   SER A  64      34.218  -6.991 -44.366  1.00  0.00           H  
ATOM    944  HA  SER A  64      32.641  -9.493 -44.152  1.00  0.00           H  
ATOM    945 1HB  SER A  64      33.364  -9.937 -46.417  1.00  0.00           H  
ATOM    946 2HB  SER A  64      32.718  -8.308 -46.300  1.00  0.00           H  
ATOM    947  HG  SER A  64      35.415  -9.083 -46.273  1.00  0.00           H  
ATOM    948  N   THR A  65      35.743  -9.279 -43.433  1.00  0.00           N  
ATOM    949  CA  THR A  65      36.961  -9.888 -42.905  1.00  0.00           C  
ATOM    950  C   THR A  65      37.169  -9.305 -41.533  1.00  0.00           C  
ATOM    951  O   THR A  65      36.368  -8.486 -41.095  1.00  0.00           O  
ATOM    952  CB  THR A  65      38.226  -9.565 -43.730  1.00  0.00           C  
ATOM    953  OG1 THR A  65      38.578  -8.173 -43.560  1.00  0.00           O  
ATOM    954  CG2 THR A  65      37.977  -9.840 -45.203  1.00  0.00           C  
ATOM    955  H   THR A  65      35.647  -8.280 -43.347  1.00  0.00           H  
ATOM    956  HA  THR A  65      36.832 -10.967 -42.817  1.00  0.00           H  
ATOM    957  HB  THR A  65      39.053 -10.186 -43.391  1.00  0.00           H  
ATOM    958  HG1 THR A  65      39.067  -8.042 -42.695  1.00  0.00           H  
ATOM    959 1HG2 THR A  65      38.877  -9.612 -45.771  1.00  0.00           H  
ATOM    960 2HG2 THR A  65      37.715 -10.890 -45.340  1.00  0.00           H  
ATOM    961 3HG2 THR A  65      37.168  -9.217 -45.553  1.00  0.00           H  
ATOM    962  N   SER A  66      38.243  -9.701 -40.869  1.00  0.00           N  
ATOM    963  CA  SER A  66      38.605  -9.082 -39.605  1.00  0.00           C  
ATOM    964  C   SER A  66      37.472  -9.142 -38.567  1.00  0.00           C  
ATOM    965  O   SER A  66      36.870  -8.123 -38.243  1.00  0.00           O  
ATOM    966  CB  SER A  66      38.988  -7.641 -39.885  1.00  0.00           C  
ATOM    967  OG  SER A  66      40.002  -7.616 -40.863  1.00  0.00           O  
ATOM    968  H   SER A  66      38.840 -10.411 -41.269  1.00  0.00           H  
ATOM    969  HA  SER A  66      39.488  -9.581 -39.218  1.00  0.00           H  
ATOM    970 1HB  SER A  66      38.137  -7.051 -40.210  1.00  0.00           H  
ATOM    971 2HB  SER A  66      39.365  -7.188 -38.964  1.00  0.00           H  
ATOM    972  HG  SER A  66      40.465  -6.741 -40.782  1.00  0.00           H  
ATOM    973  N   PRO A  67      37.158 -10.327 -38.014  1.00  0.00           N  
ATOM    974  CA  PRO A  67      36.047 -10.577 -37.109  1.00  0.00           C  
ATOM    975  C   PRO A  67      36.301 -10.009 -35.716  1.00  0.00           C  
ATOM    976  O   PRO A  67      36.393 -10.739 -34.729  1.00  0.00           O  
ATOM    977  CB  PRO A  67      35.996 -12.108 -37.087  1.00  0.00           C  
ATOM    978  CG  PRO A  67      37.434 -12.525 -37.286  1.00  0.00           C  
ATOM    979  CD  PRO A  67      37.996 -11.516 -38.274  1.00  0.00           C  
ATOM    980  HA  PRO A  67      35.126 -10.156 -37.542  1.00  0.00           H  
ATOM    981 1HB  PRO A  67      35.578 -12.461 -36.130  1.00  0.00           H  
ATOM    982 2HB  PRO A  67      35.335 -12.474 -37.886  1.00  0.00           H  
ATOM    983 1HG  PRO A  67      37.968 -12.505 -36.329  1.00  0.00           H  
ATOM    984 2HG  PRO A  67      37.485 -13.560 -37.658  1.00  0.00           H  
ATOM    985 1HD  PRO A  67      39.045 -11.334 -38.021  1.00  0.00           H  
ATOM    986 2HD  PRO A  67      37.862 -11.879 -39.300  1.00  0.00           H  
ATOM    987  N   VAL A  68      36.331  -8.683 -35.656  1.00  0.00           N  
ATOM    988  CA  VAL A  68      36.629  -7.902 -34.458  1.00  0.00           C  
ATOM    989  C   VAL A  68      35.732  -8.151 -33.255  1.00  0.00           C  
ATOM    990  O   VAL A  68      36.067  -7.737 -32.146  1.00  0.00           O  
ATOM    991  CB  VAL A  68      36.602  -6.397 -34.787  1.00  0.00           C  
ATOM    992  CG1 VAL A  68      37.708  -6.026 -35.789  1.00  0.00           C  
ATOM    993  CG2 VAL A  68      35.223  -6.063 -35.378  1.00  0.00           C  
ATOM    994  H   VAL A  68      36.218  -8.185 -36.536  1.00  0.00           H  
ATOM    995  HA  VAL A  68      37.642  -8.153 -34.169  1.00  0.00           H  
ATOM    996  HB  VAL A  68      36.783  -5.828 -33.878  1.00  0.00           H  
ATOM    997 1HG1 VAL A  68      37.669  -4.960 -36.001  1.00  0.00           H  
ATOM    998 2HG1 VAL A  68      38.680  -6.274 -35.369  1.00  0.00           H  
ATOM    999 3HG1 VAL A  68      37.573  -6.560 -36.696  1.00  0.00           H  
ATOM   1000 1HG2 VAL A  68      35.160  -5.014 -35.618  1.00  0.00           H  
ATOM   1001 2HG2 VAL A  68      35.076  -6.646 -36.291  1.00  0.00           H  
ATOM   1002 3HG2 VAL A  68      34.444  -6.310 -34.663  1.00  0.00           H  
ATOM   1003  N   SER A  69      34.611  -8.870 -33.411  1.00  0.00           N  
ATOM   1004  CA  SER A  69      33.749  -9.142 -32.254  1.00  0.00           C  
ATOM   1005  C   SER A  69      34.539  -9.966 -31.232  1.00  0.00           C  
ATOM   1006  O   SER A  69      34.257  -9.947 -30.035  1.00  0.00           O  
ATOM   1007  CB  SER A  69      32.514  -9.951 -32.620  1.00  0.00           C  
ATOM   1008  OG  SER A  69      32.822 -11.316 -32.851  1.00  0.00           O  
ATOM   1009  H   SER A  69      34.366  -9.214 -34.329  1.00  0.00           H  
ATOM   1010  HA  SER A  69      33.442  -8.202 -31.806  1.00  0.00           H  
ATOM   1011 1HB  SER A  69      31.777  -9.867 -31.818  1.00  0.00           H  
ATOM   1012 2HB  SER A  69      32.066  -9.526 -33.517  1.00  0.00           H  
ATOM   1013  HG  SER A  69      33.561 -11.324 -33.472  1.00  0.00           H  
ATOM   1014  N   ASN A  70      35.614 -10.606 -31.704  1.00  0.00           N  
ATOM   1015  CA  ASN A  70      36.488 -11.440 -30.904  1.00  0.00           C  
ATOM   1016  C   ASN A  70      37.144 -10.686 -29.749  1.00  0.00           C  
ATOM   1017  O   ASN A  70      37.692 -11.321 -28.846  1.00  0.00           O  
ATOM   1018  CB  ASN A  70      37.544 -12.037 -31.800  1.00  0.00           C  
ATOM   1019  CG  ASN A  70      36.992 -13.089 -32.685  1.00  0.00           C  
ATOM   1020  OD1 ASN A  70      35.875 -13.567 -32.463  1.00  0.00           O  
ATOM   1021  ND2 ASN A  70      37.748 -13.478 -33.677  1.00  0.00           N  
ATOM   1022  H   ASN A  70      35.820 -10.543 -32.702  1.00  0.00           H  
ATOM   1023  HA  ASN A  70      35.892 -12.245 -30.472  1.00  0.00           H  
ATOM   1024 1HB  ASN A  70      37.951 -11.247 -32.433  1.00  0.00           H  
ATOM   1025 2HB  ASN A  70      38.358 -12.438 -31.208  1.00  0.00           H  
ATOM   1026 1HD2 ASN A  70      37.425 -14.191 -34.302  1.00  0.00           H  
ATOM   1027 2HD2 ASN A  70      38.643 -13.060 -33.816  1.00  0.00           H  
ATOM   1028  N   TRP A  71      37.171  -9.352 -29.844  1.00  0.00           N  
ATOM   1029  CA  TRP A  71      37.699  -8.436 -28.842  1.00  0.00           C  
ATOM   1030  C   TRP A  71      36.747  -7.267 -28.427  1.00  0.00           C  
ATOM   1031  O   TRP A  71      37.211  -6.175 -28.079  1.00  0.00           O  
ATOM   1032  CB  TRP A  71      39.140  -8.046 -29.210  1.00  0.00           C  
ATOM   1033  CG  TRP A  71      39.430  -7.865 -30.696  1.00  0.00           C  
ATOM   1034  CD1 TRP A  71      39.249  -6.803 -31.501  1.00  0.00           C  
ATOM   1035  CD2 TRP A  71      40.026  -8.887 -31.535  1.00  0.00           C  
ATOM   1036  NE1 TRP A  71      39.681  -7.082 -32.761  1.00  0.00           N  
ATOM   1037  CE2 TRP A  71      40.143  -8.353 -32.805  1.00  0.00           C  
ATOM   1038  CE3 TRP A  71      40.463 -10.191 -31.300  1.00  0.00           C  
ATOM   1039  CZ2 TRP A  71      40.667  -9.076 -33.865  1.00  0.00           C  
ATOM   1040  CZ3 TRP A  71      40.996 -10.916 -32.352  1.00  0.00           C  
ATOM   1041  CH2 TRP A  71      41.090 -10.373 -33.606  1.00  0.00           C  
ATOM   1042  H   TRP A  71      36.730  -8.921 -30.656  1.00  0.00           H  
ATOM   1043  HA  TRP A  71      37.823  -9.032 -27.935  1.00  0.00           H  
ATOM   1044 1HB  TRP A  71      39.389  -7.114 -28.713  1.00  0.00           H  
ATOM   1045 2HB  TRP A  71      39.820  -8.809 -28.822  1.00  0.00           H  
ATOM   1046  HD1 TRP A  71      38.837  -5.891 -31.220  1.00  0.00           H  
ATOM   1047  HE1 TRP A  71      39.667  -6.432 -33.539  1.00  0.00           H  
ATOM   1048  HE3 TRP A  71      40.390 -10.630 -30.303  1.00  0.00           H  
ATOM   1049  HZ2 TRP A  71      40.758  -8.650 -34.868  1.00  0.00           H  
ATOM   1050  HZ3 TRP A  71      41.339 -11.931 -32.152  1.00  0.00           H  
ATOM   1051  HH2 TRP A  71      41.514 -10.968 -34.412  1.00  0.00           H  
ATOM   1052  N   GLU A  72      35.421  -7.513 -28.495  1.00  0.00           N  
ATOM   1053  CA  GLU A  72      34.314  -6.586 -28.114  1.00  0.00           C  
ATOM   1054  C   GLU A  72      33.854  -6.613 -26.626  1.00  0.00           C  
ATOM   1055  O   GLU A  72      33.821  -7.673 -25.992  1.00  0.00           O  
ATOM   1056  CB  GLU A  72      33.087  -6.906 -28.986  1.00  0.00           C  
ATOM   1057  CG  GLU A  72      31.847  -6.018 -28.825  1.00  0.00           C  
ATOM   1058  CD  GLU A  72      30.744  -6.372 -29.804  1.00  0.00           C  
ATOM   1059  OE1 GLU A  72      30.946  -7.253 -30.599  1.00  0.00           O  
ATOM   1060  OE2 GLU A  72      29.707  -5.759 -29.760  1.00  0.00           O  
ATOM   1061  H   GLU A  72      35.142  -8.434 -28.842  1.00  0.00           H  
ATOM   1062  HA  GLU A  72      34.645  -5.571 -28.336  1.00  0.00           H  
ATOM   1063 1HB  GLU A  72      33.366  -6.879 -30.007  1.00  0.00           H  
ATOM   1064 2HB  GLU A  72      32.773  -7.930 -28.781  1.00  0.00           H  
ATOM   1065 1HG  GLU A  72      31.452  -6.143 -27.823  1.00  0.00           H  
ATOM   1066 2HG  GLU A  72      32.122  -4.981 -28.943  1.00  0.00           H  
ATOM   1067  N   PHE A  73      33.478  -5.442 -26.067  1.00  0.00           N  
ATOM   1068  CA  PHE A  73      32.814  -5.411 -24.745  1.00  0.00           C  
ATOM   1069  C   PHE A  73      31.313  -5.169 -24.939  1.00  0.00           C  
ATOM   1070  O   PHE A  73      30.905  -4.388 -25.804  1.00  0.00           O  
ATOM   1071  CB  PHE A  73      33.323  -4.315 -23.773  1.00  0.00           C  
ATOM   1072  CG  PHE A  73      34.678  -4.508 -23.078  1.00  0.00           C  
ATOM   1073  CD1 PHE A  73      35.861  -3.973 -23.581  1.00  0.00           C  
ATOM   1074  CD2 PHE A  73      34.736  -5.219 -21.864  1.00  0.00           C  
ATOM   1075  CE1 PHE A  73      37.066  -4.147 -22.893  1.00  0.00           C  
ATOM   1076  CE2 PHE A  73      35.933  -5.392 -21.186  1.00  0.00           C  
ATOM   1077  CZ  PHE A  73      37.098  -4.855 -21.700  1.00  0.00           C  
ATOM   1078  H   PHE A  73      33.539  -4.571 -26.599  1.00  0.00           H  
ATOM   1079  HA  PHE A  73      32.942  -6.380 -24.262  1.00  0.00           H  
ATOM   1080 1HB  PHE A  73      33.367  -3.370 -24.320  1.00  0.00           H  
ATOM   1081 2HB  PHE A  73      32.574  -4.185 -22.991  1.00  0.00           H  
ATOM   1082  HD1 PHE A  73      35.842  -3.410 -24.517  1.00  0.00           H  
ATOM   1083  HD2 PHE A  73      33.812  -5.639 -21.457  1.00  0.00           H  
ATOM   1084  HE1 PHE A  73      37.982  -3.722 -23.296  1.00  0.00           H  
ATOM   1085  HE2 PHE A  73      35.953  -5.950 -20.247  1.00  0.00           H  
ATOM   1086  HZ  PHE A  73      38.040  -4.984 -21.171  1.00  0.00           H  
ATOM   1087  N   THR A  74      30.493  -5.809 -24.109  1.00  0.00           N  
ATOM   1088  CA  THR A  74      29.047  -5.588 -24.170  1.00  0.00           C  
ATOM   1089  C   THR A  74      28.472  -5.259 -22.796  1.00  0.00           C  
ATOM   1090  O   THR A  74      29.032  -5.648 -21.770  1.00  0.00           O  
ATOM   1091  CB  THR A  74      28.329  -6.826 -24.755  1.00  0.00           C  
ATOM   1092  OG1 THR A  74      28.578  -7.942 -23.915  1.00  0.00           O  
ATOM   1093  CG2 THR A  74      28.814  -7.155 -26.163  1.00  0.00           C  
ATOM   1094  H   THR A  74      30.888  -6.458 -23.426  1.00  0.00           H  
ATOM   1095  HA  THR A  74      28.849  -4.740 -24.821  1.00  0.00           H  
ATOM   1096  HB  THR A  74      27.254  -6.631 -24.783  1.00  0.00           H  
ATOM   1097  HG1 THR A  74      29.534  -8.055 -23.828  1.00  0.00           H  
ATOM   1098 1HG2 THR A  74      28.282  -8.028 -26.537  1.00  0.00           H  
ATOM   1099 2HG2 THR A  74      28.626  -6.312 -26.818  1.00  0.00           H  
ATOM   1100 3HG2 THR A  74      29.882  -7.366 -26.150  1.00  0.00           H  
ATOM   1101  N   VAL A  75      27.331  -4.567 -22.778  1.00  0.00           N  
ATOM   1102  CA  VAL A  75      26.627  -4.274 -21.532  1.00  0.00           C  
ATOM   1103  C   VAL A  75      25.224  -4.860 -21.664  1.00  0.00           C  
ATOM   1104  O   VAL A  75      24.554  -4.575 -22.657  1.00  0.00           O  
ATOM   1105  CB  VAL A  75      26.539  -2.753 -21.299  1.00  0.00           C  
ATOM   1106  CG1 VAL A  75      25.846  -2.501 -20.002  1.00  0.00           C  
ATOM   1107  CG2 VAL A  75      27.927  -2.130 -21.339  1.00  0.00           C  
ATOM   1108  H   VAL A  75      26.932  -4.225 -23.653  1.00  0.00           H  
ATOM   1109  HA  VAL A  75      27.137  -4.747 -20.695  1.00  0.00           H  
ATOM   1110  HB  VAL A  75      25.925  -2.302 -22.086  1.00  0.00           H  
ATOM   1111 1HG1 VAL A  75      25.767  -1.430 -19.847  1.00  0.00           H  
ATOM   1112 2HG1 VAL A  75      24.859  -2.947 -20.025  1.00  0.00           H  
ATOM   1113 3HG1 VAL A  75      26.425  -2.949 -19.194  1.00  0.00           H  
ATOM   1114 1HG2 VAL A  75      27.849  -1.064 -21.179  1.00  0.00           H  
ATOM   1115 2HG2 VAL A  75      28.543  -2.560 -20.577  1.00  0.00           H  
ATOM   1116 3HG2 VAL A  75      28.381  -2.313 -22.312  1.00  0.00           H  
ATOM   1117  N   LEU A  76      24.790  -5.675 -20.699  1.00  0.00           N  
ATOM   1118  CA  LEU A  76      23.496  -6.334 -20.804  1.00  0.00           C  
ATOM   1119  C   LEU A  76      22.547  -6.182 -19.618  1.00  0.00           C  
ATOM   1120  O   LEU A  76      22.977  -6.135 -18.467  1.00  0.00           O  
ATOM   1121  CB  LEU A  76      23.741  -7.827 -20.988  1.00  0.00           C  
ATOM   1122  CG  LEU A  76      24.594  -8.201 -22.177  1.00  0.00           C  
ATOM   1123  CD1 LEU A  76      26.037  -8.384 -21.705  1.00  0.00           C  
ATOM   1124  CD2 LEU A  76      24.030  -9.434 -22.824  1.00  0.00           C  
ATOM   1125  H   LEU A  76      25.394  -5.875 -19.913  1.00  0.00           H  
ATOM   1126  HA  LEU A  76      23.000  -5.930 -21.674  1.00  0.00           H  
ATOM   1127 1HB  LEU A  76      24.223  -8.216 -20.091  1.00  0.00           H  
ATOM   1128 2HB  LEU A  76      22.776  -8.317 -21.104  1.00  0.00           H  
ATOM   1129  HG  LEU A  76      24.595  -7.402 -22.896  1.00  0.00           H  
ATOM   1130 1HD1 LEU A  76      26.659  -8.647 -22.549  1.00  0.00           H  
ATOM   1131 2HD1 LEU A  76      26.413  -7.468 -21.255  1.00  0.00           H  
ATOM   1132 3HD1 LEU A  76      26.078  -9.176 -20.969  1.00  0.00           H  
ATOM   1133 1HD2 LEU A  76      24.639  -9.709 -23.684  1.00  0.00           H  
ATOM   1134 2HD2 LEU A  76      24.019 -10.250 -22.110  1.00  0.00           H  
ATOM   1135 3HD2 LEU A  76      23.021  -9.234 -23.152  1.00  0.00           H  
ATOM   1136  N   GLU A  77      21.242  -6.192 -19.906  1.00  0.00           N  
ATOM   1137  CA  GLU A  77      20.183  -6.193 -18.888  1.00  0.00           C  
ATOM   1138  C   GLU A  77      19.418  -7.495 -18.992  1.00  0.00           C  
ATOM   1139  O   GLU A  77      18.848  -7.776 -20.040  1.00  0.00           O  
ATOM   1140  CB  GLU A  77      19.177  -5.065 -19.127  1.00  0.00           C  
ATOM   1141  CG  GLU A  77      18.079  -4.949 -18.074  1.00  0.00           C  
ATOM   1142  CD  GLU A  77      17.086  -3.835 -18.354  1.00  0.00           C  
ATOM   1143  OE1 GLU A  77      17.224  -3.179 -19.353  1.00  0.00           O  
ATOM   1144  OE2 GLU A  77      16.192  -3.640 -17.556  1.00  0.00           O  
ATOM   1145  H   GLU A  77      20.976  -6.219 -20.884  1.00  0.00           H  
ATOM   1146  HA  GLU A  77      20.622  -6.112 -17.892  1.00  0.00           H  
ATOM   1147 1HB  GLU A  77      19.664  -4.135 -19.187  1.00  0.00           H  
ATOM   1148 2HB  GLU A  77      18.688  -5.229 -20.091  1.00  0.00           H  
ATOM   1149 1HG  GLU A  77      17.542  -5.894 -18.024  1.00  0.00           H  
ATOM   1150 2HG  GLU A  77      18.547  -4.781 -17.103  1.00  0.00           H  
ATOM   1151  N   ASN A  78      19.425  -8.327 -17.958  1.00  0.00           N  
ATOM   1152  CA  ASN A  78      18.717  -9.609 -18.043  1.00  0.00           C  
ATOM   1153  C   ASN A  78      19.111 -10.385 -19.311  1.00  0.00           C  
ATOM   1154  O   ASN A  78      18.260 -10.949 -19.999  1.00  0.00           O  
ATOM   1155  CB  ASN A  78      17.215  -9.393 -17.987  1.00  0.00           C  
ATOM   1156  CG  ASN A  78      16.764  -8.810 -16.674  1.00  0.00           C  
ATOM   1157  OD1 ASN A  78      17.279  -9.170 -15.608  1.00  0.00           O  
ATOM   1158  ND2 ASN A  78      15.813  -7.915 -16.730  1.00  0.00           N  
ATOM   1159  H   ASN A  78      19.904  -8.066 -17.108  1.00  0.00           H  
ATOM   1160  HA  ASN A  78      19.010 -10.224 -17.190  1.00  0.00           H  
ATOM   1161 1HB  ASN A  78      16.893  -8.735 -18.793  1.00  0.00           H  
ATOM   1162 2HB  ASN A  78      16.712 -10.348 -18.132  1.00  0.00           H  
ATOM   1163 1HD2 ASN A  78      15.472  -7.492 -15.889  1.00  0.00           H  
ATOM   1164 2HD2 ASN A  78      15.428  -7.647 -17.615  1.00  0.00           H  
ATOM   1165  N   ASN A  79      20.413 -10.387 -19.609  1.00  0.00           N  
ATOM   1166  CA  ASN A  79      21.028 -11.027 -20.778  1.00  0.00           C  
ATOM   1167  C   ASN A  79      20.646 -10.411 -22.142  1.00  0.00           C  
ATOM   1168  O   ASN A  79      20.956 -10.990 -23.186  1.00  0.00           O  
ATOM   1169  CB  ASN A  79      20.737 -12.522 -20.795  1.00  0.00           C  
ATOM   1170  CG  ASN A  79      21.292 -13.230 -19.590  1.00  0.00           C  
ATOM   1171  OD1 ASN A  79      22.394 -12.920 -19.119  1.00  0.00           O  
ATOM   1172  ND2 ASN A  79      20.545 -14.176 -19.078  1.00  0.00           N  
ATOM   1173  H   ASN A  79      21.023  -9.898 -18.971  1.00  0.00           H  
ATOM   1174  HA  ASN A  79      22.107 -10.908 -20.680  1.00  0.00           H  
ATOM   1175 1HB  ASN A  79      19.672 -12.712 -20.866  1.00  0.00           H  
ATOM   1176 2HB  ASN A  79      21.192 -12.955 -21.685  1.00  0.00           H  
ATOM   1177 1HD2 ASN A  79      20.860 -14.685 -18.276  1.00  0.00           H  
ATOM   1178 2HD2 ASN A  79      19.660 -14.392 -19.491  1.00  0.00           H  
ATOM   1179  N   THR A  80      20.077  -9.204 -22.140  1.00  0.00           N  
ATOM   1180  CA  THR A  80      19.772  -8.473 -23.368  1.00  0.00           C  
ATOM   1181  C   THR A  80      20.741  -7.306 -23.531  1.00  0.00           C  
ATOM   1182  O   THR A  80      20.912  -6.495 -22.630  1.00  0.00           O  
ATOM   1183  CB  THR A  80      18.323  -7.936 -23.349  1.00  0.00           C  
ATOM   1184  OG1 THR A  80      17.399  -9.033 -23.262  1.00  0.00           O  
ATOM   1185  CG2 THR A  80      18.034  -7.114 -24.594  1.00  0.00           C  
ATOM   1186  H   THR A  80      19.795  -8.782 -21.262  1.00  0.00           H  
ATOM   1187  HA  THR A  80      19.892  -9.141 -24.219  1.00  0.00           H  
ATOM   1188  HB  THR A  80      18.190  -7.300 -22.472  1.00  0.00           H  
ATOM   1189  HG1 THR A  80      17.498  -9.475 -22.404  1.00  0.00           H  
ATOM   1190 1HG2 THR A  80      17.012  -6.742 -24.553  1.00  0.00           H  
ATOM   1191 2HG2 THR A  80      18.723  -6.270 -24.645  1.00  0.00           H  
ATOM   1192 3HG2 THR A  80      18.158  -7.736 -25.479  1.00  0.00           H  
ATOM   1193  N   ILE A  81      21.379  -7.186 -24.679  1.00  0.00           N  
ATOM   1194  CA  ILE A  81      22.339  -6.098 -24.828  1.00  0.00           C  
ATOM   1195  C   ILE A  81      21.659  -4.731 -24.798  1.00  0.00           C  
ATOM   1196  O   ILE A  81      20.684  -4.507 -25.507  1.00  0.00           O  
ATOM   1197  CB  ILE A  81      23.172  -6.287 -26.109  1.00  0.00           C  
ATOM   1198  CG1 ILE A  81      24.032  -7.543 -25.971  1.00  0.00           C  
ATOM   1199  CG2 ILE A  81      24.031  -5.111 -26.350  1.00  0.00           C  
ATOM   1200  CD1 ILE A  81      24.737  -7.943 -27.232  1.00  0.00           C  
ATOM   1201  H   ILE A  81      21.222  -7.850 -25.425  1.00  0.00           H  
ATOM   1202  HA  ILE A  81      23.028  -6.135 -23.994  1.00  0.00           H  
ATOM   1203  HB  ILE A  81      22.509  -6.426 -26.959  1.00  0.00           H  
ATOM   1204 1HG1 ILE A  81      24.786  -7.365 -25.210  1.00  0.00           H  
ATOM   1205 2HG1 ILE A  81      23.399  -8.368 -25.650  1.00  0.00           H  
ATOM   1206 1HG2 ILE A  81      24.608  -5.264 -27.252  1.00  0.00           H  
ATOM   1207 2HG2 ILE A  81      23.419  -4.237 -26.471  1.00  0.00           H  
ATOM   1208 3HG2 ILE A  81      24.698  -4.989 -25.501  1.00  0.00           H  
ATOM   1209 1HD1 ILE A  81      25.330  -8.840 -27.047  1.00  0.00           H  
ATOM   1210 2HD1 ILE A  81      24.001  -8.147 -28.011  1.00  0.00           H  
ATOM   1211 3HD1 ILE A  81      25.396  -7.134 -27.555  1.00  0.00           H  
ATOM   1212  N   VAL A  82      22.191  -3.818 -23.974  1.00  0.00           N  
ATOM   1213  CA  VAL A  82      21.665  -2.453 -23.852  1.00  0.00           C  
ATOM   1214  C   VAL A  82      22.703  -1.450 -24.308  1.00  0.00           C  
ATOM   1215  O   VAL A  82      22.591  -0.256 -24.051  1.00  0.00           O  
ATOM   1216  CB  VAL A  82      21.315  -2.073 -22.428  1.00  0.00           C  
ATOM   1217  CG1 VAL A  82      20.247  -2.986 -21.887  1.00  0.00           C  
ATOM   1218  CG2 VAL A  82      22.537  -2.091 -21.594  1.00  0.00           C  
ATOM   1219  H   VAL A  82      22.993  -4.089 -23.412  1.00  0.00           H  
ATOM   1220  HA  VAL A  82      20.776  -2.355 -24.477  1.00  0.00           H  
ATOM   1221  HB  VAL A  82      20.903  -1.065 -22.440  1.00  0.00           H  
ATOM   1222 1HG1 VAL A  82      19.980  -2.669 -20.885  1.00  0.00           H  
ATOM   1223 2HG1 VAL A  82      19.369  -2.937 -22.523  1.00  0.00           H  
ATOM   1224 3HG1 VAL A  82      20.617  -4.008 -21.865  1.00  0.00           H  
ATOM   1225 1HG2 VAL A  82      22.279  -1.775 -20.610  1.00  0.00           H  
ATOM   1226 2HG2 VAL A  82      22.934  -3.091 -21.572  1.00  0.00           H  
ATOM   1227 3HG2 VAL A  82      23.281  -1.409 -22.006  1.00  0.00           H  
ATOM   1228  N   GLY A  83      23.740  -1.965 -24.928  1.00  0.00           N  
ATOM   1229  CA  GLY A  83      24.827  -1.179 -25.472  1.00  0.00           C  
ATOM   1230  C   GLY A  83      25.990  -2.095 -25.777  1.00  0.00           C  
ATOM   1231  O   GLY A  83      26.188  -3.108 -25.103  1.00  0.00           O  
ATOM   1232  H   GLY A  83      23.753  -2.964 -25.060  1.00  0.00           H  
ATOM   1233 1HA  GLY A  83      24.496  -0.682 -26.377  1.00  0.00           H  
ATOM   1234 2HA  GLY A  83      25.124  -0.415 -24.761  1.00  0.00           H  
ATOM   1235  N   ALA A  84      26.780  -1.749 -26.781  1.00  0.00           N  
ATOM   1236  CA  ALA A  84      27.905  -2.601 -27.145  1.00  0.00           C  
ATOM   1237  C   ALA A  84      28.929  -1.905 -27.985  1.00  0.00           C  
ATOM   1238  O   ALA A  84      28.635  -0.925 -28.676  1.00  0.00           O  
ATOM   1239  CB  ALA A  84      27.432  -3.806 -27.927  1.00  0.00           C  
ATOM   1240  H   ALA A  84      26.583  -0.912 -27.312  1.00  0.00           H  
ATOM   1241  HA  ALA A  84      28.395  -2.924 -26.229  1.00  0.00           H  
ATOM   1242 1HB  ALA A  84      28.289  -4.433 -28.168  1.00  0.00           H  
ATOM   1243 2HB  ALA A  84      26.729  -4.372 -27.335  1.00  0.00           H  
ATOM   1244 3HB  ALA A  84      26.954  -3.478 -28.850  1.00  0.00           H  
ATOM   1245  N   GLY A  85      30.127  -2.465 -27.971  1.00  0.00           N  
ATOM   1246  CA  GLY A  85      31.131  -2.015 -28.891  1.00  0.00           C  
ATOM   1247  C   GLY A  85      32.550  -2.092 -28.381  1.00  0.00           C  
ATOM   1248  O   GLY A  85      32.898  -2.811 -27.441  1.00  0.00           O  
ATOM   1249  H   GLY A  85      30.336  -3.231 -27.327  1.00  0.00           H  
ATOM   1250 1HA  GLY A  85      31.060  -2.628 -29.783  1.00  0.00           H  
ATOM   1251 2HA  GLY A  85      30.909  -1.002 -29.203  1.00  0.00           H  
ATOM   1252  N   MET A  86      33.376  -1.348 -29.071  1.00  0.00           N  
ATOM   1253  CA  MET A  86      34.796  -1.271 -28.867  1.00  0.00           C  
ATOM   1254  C   MET A  86      35.220   0.067 -28.256  1.00  0.00           C  
ATOM   1255  O   MET A  86      36.269   0.598 -28.586  1.00  0.00           O  
ATOM   1256  CB  MET A  86      35.457  -1.578 -30.185  1.00  0.00           C  
ATOM   1257  CG  MET A  86      35.507  -3.035 -30.530  1.00  0.00           C  
ATOM   1258  SD  MET A  86      33.951  -3.718 -30.975  1.00  0.00           S  
ATOM   1259  CE  MET A  86      34.500  -5.146 -31.812  1.00  0.00           C  
ATOM   1260  H   MET A  86      32.985  -0.789 -29.812  1.00  0.00           H  
ATOM   1261  HA  MET A  86      35.084  -2.047 -28.158  1.00  0.00           H  
ATOM   1262 1HB  MET A  86      34.892  -1.098 -30.964  1.00  0.00           H  
ATOM   1263 2HB  MET A  86      36.429  -1.194 -30.216  1.00  0.00           H  
ATOM   1264 1HG  MET A  86      36.196  -3.185 -31.360  1.00  0.00           H  
ATOM   1265 2HG  MET A  86      35.874  -3.588 -29.665  1.00  0.00           H  
ATOM   1266 1HE  MET A  86      33.641  -5.720 -32.162  1.00  0.00           H  
ATOM   1267 2HE  MET A  86      35.107  -4.851 -32.652  1.00  0.00           H  
ATOM   1268 3HE  MET A  86      35.096  -5.746 -31.131  1.00  0.00           H  
ATOM   1269  N   GLY A  87      34.386   0.618 -27.384  1.00  0.00           N  
ATOM   1270  CA  GLY A  87      34.696   1.870 -26.713  1.00  0.00           C  
ATOM   1271  C   GLY A  87      35.974   1.788 -25.881  1.00  0.00           C  
ATOM   1272  O   GLY A  87      36.558   0.719 -25.687  1.00  0.00           O  
ATOM   1273  H   GLY A  87      33.484   0.188 -27.201  1.00  0.00           H  
ATOM   1274 1HA  GLY A  87      34.791   2.669 -27.444  1.00  0.00           H  
ATOM   1275 2HA  GLY A  87      33.863   2.130 -26.064  1.00  0.00           H  
ATOM   1276  N   CYS A  88      36.403   2.938 -25.394  1.00  0.00           N  
ATOM   1277  CA  CYS A  88      37.664   3.068 -24.678  1.00  0.00           C  
ATOM   1278  C   CYS A  88      37.488   2.729 -23.198  1.00  0.00           C  
ATOM   1279  O   CYS A  88      36.448   3.065 -22.635  1.00  0.00           O  
ATOM   1280  CB  CYS A  88      38.126   4.498 -24.854  1.00  0.00           C  
ATOM   1281  SG  CYS A  88      38.394   4.963 -26.572  1.00  0.00           S  
ATOM   1282  H   CYS A  88      35.813   3.755 -25.542  1.00  0.00           H  
ATOM   1283  HA  CYS A  88      38.383   2.396 -25.128  1.00  0.00           H  
ATOM   1284 1HB  CYS A  88      37.360   5.140 -24.477  1.00  0.00           H  
ATOM   1285 2HB  CYS A  88      39.040   4.676 -24.289  1.00  0.00           H  
ATOM   1286  HG  CYS A  88      39.520   4.253 -26.740  1.00  0.00           H  
ATOM   1287  N   VAL A  89      38.475   2.087 -22.542  1.00  0.00           N  
ATOM   1288  CA  VAL A  89      38.298   1.764 -21.126  1.00  0.00           C  
ATOM   1289  C   VAL A  89      39.445   2.260 -20.233  1.00  0.00           C  
ATOM   1290  O   VAL A  89      40.623   2.152 -20.586  1.00  0.00           O  
ATOM   1291  CB  VAL A  89      38.123   0.227 -20.915  1.00  0.00           C  
ATOM   1292  CG1 VAL A  89      37.906  -0.079 -19.422  1.00  0.00           C  
ATOM   1293  CG2 VAL A  89      36.986  -0.287 -21.788  1.00  0.00           C  
ATOM   1294  H   VAL A  89      39.334   1.781 -22.986  1.00  0.00           H  
ATOM   1295  HA  VAL A  89      37.389   2.237 -20.804  1.00  0.00           H  
ATOM   1296  HB  VAL A  89      39.011  -0.280 -21.176  1.00  0.00           H  
ATOM   1297 1HG1 VAL A  89      37.797  -1.153 -19.290  1.00  0.00           H  
ATOM   1298 2HG1 VAL A  89      38.755   0.265 -18.844  1.00  0.00           H  
ATOM   1299 3HG1 VAL A  89      37.015   0.421 -19.070  1.00  0.00           H  
ATOM   1300 1HG2 VAL A  89      36.866  -1.357 -21.642  1.00  0.00           H  
ATOM   1301 2HG2 VAL A  89      36.094   0.212 -21.523  1.00  0.00           H  
ATOM   1302 3HG2 VAL A  89      37.201  -0.093 -22.836  1.00  0.00           H  
ATOM   1303  N   TRP A  90      39.093   2.842 -19.090  1.00  0.00           N  
ATOM   1304  CA  TRP A  90      40.112   3.267 -18.137  1.00  0.00           C  
ATOM   1305  C   TRP A  90      39.884   2.574 -16.813  1.00  0.00           C  
ATOM   1306  O   TRP A  90      38.741   2.342 -16.427  1.00  0.00           O  
ATOM   1307  CB  TRP A  90      40.067   4.766 -17.890  1.00  0.00           C  
ATOM   1308  CG  TRP A  90      40.346   5.567 -19.065  1.00  0.00           C  
ATOM   1309  CD1 TRP A  90      41.491   6.187 -19.435  1.00  0.00           C  
ATOM   1310  CD2 TRP A  90      39.411   5.818 -20.079  1.00  0.00           C  
ATOM   1311  NE1 TRP A  90      41.300   6.838 -20.614  1.00  0.00           N  
ATOM   1312  CE2 TRP A  90      40.029   6.611 -21.024  1.00  0.00           C  
ATOM   1313  CE3 TRP A  90      38.122   5.440 -20.261  1.00  0.00           C  
ATOM   1314  CZ2 TRP A  90      39.375   7.027 -22.135  1.00  0.00           C  
ATOM   1315  CZ3 TRP A  90      37.490   5.827 -21.358  1.00  0.00           C  
ATOM   1316  CH2 TRP A  90      38.103   6.615 -22.281  1.00  0.00           C  
ATOM   1317  H   TRP A  90      38.099   2.951 -18.892  1.00  0.00           H  
ATOM   1318  HA  TRP A  90      41.084   2.994 -18.521  1.00  0.00           H  
ATOM   1319 1HB  TRP A  90      39.088   5.045 -17.509  1.00  0.00           H  
ATOM   1320 2HB  TRP A  90      40.799   5.025 -17.123  1.00  0.00           H  
ATOM   1321  HD1 TRP A  90      42.416   6.183 -18.871  1.00  0.00           H  
ATOM   1322  HE1 TRP A  90      42.000   7.412 -21.105  1.00  0.00           H  
ATOM   1323  HE3 TRP A  90      37.631   4.821 -19.532  1.00  0.00           H  
ATOM   1324  HZ2 TRP A  90      39.818   7.644 -22.876  1.00  0.00           H  
ATOM   1325  HZ3 TRP A  90      36.477   5.484 -21.478  1.00  0.00           H  
ATOM   1326  HH2 TRP A  90      37.560   6.921 -23.164  1.00  0.00           H  
ATOM   1327  N   PHE A  91      40.958   2.274 -16.096  1.00  0.00           N  
ATOM   1328  CA  PHE A  91      40.830   1.679 -14.772  1.00  0.00           C  
ATOM   1329  C   PHE A  91      41.276   2.704 -13.731  1.00  0.00           C  
ATOM   1330  O   PHE A  91      42.317   3.354 -13.887  1.00  0.00           O  
ATOM   1331  CB  PHE A  91      41.646   0.379 -14.684  1.00  0.00           C  
ATOM   1332  CG  PHE A  91      41.140  -0.730 -15.621  1.00  0.00           C  
ATOM   1333  CD1 PHE A  91      39.811  -0.846 -15.896  1.00  0.00           C  
ATOM   1334  CD2 PHE A  91      42.001  -1.631 -16.227  1.00  0.00           C  
ATOM   1335  CE1 PHE A  91      39.329  -1.827 -16.742  1.00  0.00           C  
ATOM   1336  CE2 PHE A  91      41.511  -2.615 -17.081  1.00  0.00           C  
ATOM   1337  CZ  PHE A  91      40.176  -2.707 -17.329  1.00  0.00           C  
ATOM   1338  H   PHE A  91      41.878   2.465 -16.468  1.00  0.00           H  
ATOM   1339  HA  PHE A  91      39.784   1.438 -14.584  1.00  0.00           H  
ATOM   1340 1HB  PHE A  91      42.686   0.576 -14.898  1.00  0.00           H  
ATOM   1341 2HB  PHE A  91      41.598  -0.001 -13.664  1.00  0.00           H  
ATOM   1342  HD1 PHE A  91      39.132  -0.141 -15.430  1.00  0.00           H  
ATOM   1343  HD2 PHE A  91      43.070  -1.562 -16.032  1.00  0.00           H  
ATOM   1344  HE1 PHE A  91      38.268  -1.898 -16.941  1.00  0.00           H  
ATOM   1345  HE2 PHE A  91      42.183  -3.318 -17.559  1.00  0.00           H  
ATOM   1346  HZ  PHE A  91      39.795  -3.477 -17.998  1.00  0.00           H  
ATOM   1347  N   GLN A  92      40.453   2.881 -12.692  1.00  0.00           N  
ATOM   1348  CA  GLN A  92      40.712   3.863 -11.633  1.00  0.00           C  
ATOM   1349  C   GLN A  92      40.925   3.233 -10.255  1.00  0.00           C  
ATOM   1350  O   GLN A  92      40.895   3.927  -9.229  1.00  0.00           O  
ATOM   1351  CB  GLN A  92      39.545   4.858 -11.532  1.00  0.00           C  
ATOM   1352  CG  GLN A  92      39.286   5.721 -12.783  1.00  0.00           C  
ATOM   1353  CD  GLN A  92      38.112   6.719 -12.593  1.00  0.00           C  
ATOM   1354  OE1 GLN A  92      37.026   6.378 -12.117  1.00  0.00           O  
ATOM   1355  NE2 GLN A  92      38.353   7.956 -12.976  1.00  0.00           N  
ATOM   1356  H   GLN A  92      39.609   2.308 -12.633  1.00  0.00           H  
ATOM   1357  HA  GLN A  92      41.616   4.402 -11.889  1.00  0.00           H  
ATOM   1358 1HB  GLN A  92      38.629   4.311 -11.298  1.00  0.00           H  
ATOM   1359 2HB  GLN A  92      39.740   5.542 -10.705  1.00  0.00           H  
ATOM   1360 1HG  GLN A  92      40.187   6.293 -13.003  1.00  0.00           H  
ATOM   1361 2HG  GLN A  92      39.045   5.067 -13.624  1.00  0.00           H  
ATOM   1362 1HE2 GLN A  92      37.645   8.663 -12.884  1.00  0.00           H  
ATOM   1363 2HE2 GLN A  92      39.251   8.173 -13.366  1.00  0.00           H  
ATOM   1364  N   LYS A  93      41.169   1.933 -10.231  1.00  0.00           N  
ATOM   1365  CA  LYS A  93      41.327   1.216  -8.974  1.00  0.00           C  
ATOM   1366  C   LYS A  93      40.110   1.537  -8.111  1.00  0.00           C  
ATOM   1367  O   LYS A  93      38.981   1.483  -8.592  1.00  0.00           O  
ATOM   1368  CB  LYS A  93      42.641   1.614  -8.274  1.00  0.00           C  
ATOM   1369  CG  LYS A  93      43.907   1.205  -9.012  1.00  0.00           C  
ATOM   1370  CD  LYS A  93      45.142   1.492  -8.158  1.00  0.00           C  
ATOM   1371  CE  LYS A  93      45.486   2.987  -8.141  1.00  0.00           C  
ATOM   1372  NZ  LYS A  93      46.705   3.270  -7.326  1.00  0.00           N  
ATOM   1373  H   LYS A  93      41.221   1.430 -11.105  1.00  0.00           H  
ATOM   1374  HA  LYS A  93      41.342   0.148  -9.166  1.00  0.00           H  
ATOM   1375 1HB  LYS A  93      42.683   2.686  -8.088  1.00  0.00           H  
ATOM   1376 2HB  LYS A  93      42.698   1.109  -7.311  1.00  0.00           H  
ATOM   1377 1HG  LYS A  93      43.862   0.136  -9.242  1.00  0.00           H  
ATOM   1378 2HG  LYS A  93      43.982   1.760  -9.949  1.00  0.00           H  
ATOM   1379 1HD  LYS A  93      44.956   1.162  -7.135  1.00  0.00           H  
ATOM   1380 2HD  LYS A  93      45.994   0.939  -8.551  1.00  0.00           H  
ATOM   1381 1HE  LYS A  93      45.668   3.313  -9.161  1.00  0.00           H  
ATOM   1382 2HE  LYS A  93      44.646   3.551  -7.736  1.00  0.00           H  
ATOM   1383 1HZ  LYS A  93      46.915   4.264  -7.351  1.00  0.00           H  
ATOM   1384 2HZ  LYS A  93      46.544   2.987  -6.365  1.00  0.00           H  
ATOM   1385 3HZ  LYS A  93      47.484   2.761  -7.703  1.00  0.00           H  
ATOM   1386  N   SER A  94      40.324   1.927  -6.863  1.00  0.00           N  
ATOM   1387  CA  SER A  94      39.218   2.286  -5.986  1.00  0.00           C  
ATOM   1388  C   SER A  94      39.329   3.747  -5.578  1.00  0.00           C  
ATOM   1389  O   SER A  94      38.626   4.221  -4.683  1.00  0.00           O  
ATOM   1390  CB  SER A  94      39.208   1.384  -4.769  1.00  0.00           C  
ATOM   1391  OG  SER A  94      40.405   1.498  -4.047  1.00  0.00           O  
ATOM   1392  H   SER A  94      41.261   1.964  -6.497  1.00  0.00           H  
ATOM   1393  HA  SER A  94      38.280   2.155  -6.524  1.00  0.00           H  
ATOM   1394 1HB  SER A  94      38.367   1.647  -4.128  1.00  0.00           H  
ATOM   1395 2HB  SER A  94      39.066   0.349  -5.088  1.00  0.00           H  
ATOM   1396  HG  SER A  94      40.447   2.409  -3.742  1.00  0.00           H  
ATOM   1397  N   GLU A  95      40.220   4.481  -6.237  1.00  0.00           N  
ATOM   1398  CA  GLU A  95      40.487   5.863  -5.846  1.00  0.00           C  
ATOM   1399  C   GLU A  95      39.536   6.818  -6.536  1.00  0.00           C  
ATOM   1400  O   GLU A  95      39.957   7.649  -7.347  1.00  0.00           O  
ATOM   1401  CB  GLU A  95      41.927   6.232  -6.208  1.00  0.00           C  
ATOM   1402  CG  GLU A  95      42.998   5.380  -5.502  1.00  0.00           C  
ATOM   1403  CD  GLU A  95      44.423   5.778  -5.857  1.00  0.00           C  
ATOM   1404  OE1 GLU A  95      44.596   6.626  -6.694  1.00  0.00           O  
ATOM   1405  OE2 GLU A  95      45.341   5.185  -5.328  1.00  0.00           O  
ATOM   1406  H   GLU A  95      40.698   4.081  -7.047  1.00  0.00           H  
ATOM   1407  HA  GLU A  95      40.349   5.958  -4.770  1.00  0.00           H  
ATOM   1408 1HB  GLU A  95      42.068   6.112  -7.286  1.00  0.00           H  
ATOM   1409 2HB  GLU A  95      42.108   7.278  -5.967  1.00  0.00           H  
ATOM   1410 1HG  GLU A  95      42.864   5.470  -4.425  1.00  0.00           H  
ATOM   1411 2HG  GLU A  95      42.841   4.334  -5.772  1.00  0.00           H  
ATOM   1412  N   VAL A  96      38.255   6.681  -6.205  1.00  0.00           N  
ATOM   1413  CA  VAL A  96      37.231   7.476  -6.858  1.00  0.00           C  
ATOM   1414  C   VAL A  96      36.283   8.153  -5.864  1.00  0.00           C  
ATOM   1415  O   VAL A  96      35.784   7.531  -4.922  1.00  0.00           O  
ATOM   1416  CB  VAL A  96      36.436   6.641  -7.864  1.00  0.00           C  
ATOM   1417  CG1 VAL A  96      35.456   7.539  -8.525  1.00  0.00           C  
ATOM   1418  CG2 VAL A  96      37.360   6.007  -8.889  1.00  0.00           C  
ATOM   1419  H   VAL A  96      38.031   5.974  -5.507  1.00  0.00           H  
ATOM   1420  HA  VAL A  96      37.732   8.253  -7.422  1.00  0.00           H  
ATOM   1421  HB  VAL A  96      35.884   5.857  -7.349  1.00  0.00           H  
ATOM   1422 1HG1 VAL A  96      34.928   6.996  -9.231  1.00  0.00           H  
ATOM   1423 2HG1 VAL A  96      34.769   7.965  -7.807  1.00  0.00           H  
ATOM   1424 3HG1 VAL A  96      35.989   8.335  -9.035  1.00  0.00           H  
ATOM   1425 1HG2 VAL A  96      36.765   5.434  -9.602  1.00  0.00           H  
ATOM   1426 2HG2 VAL A  96      37.898   6.786  -9.416  1.00  0.00           H  
ATOM   1427 3HG2 VAL A  96      38.068   5.339  -8.405  1.00  0.00           H  
ATOM   1428  N   LEU A  97      36.026   9.436  -6.107  1.00  0.00           N  
ATOM   1429  CA  LEU A  97      35.186  10.277  -5.265  1.00  0.00           C  
ATOM   1430  C   LEU A  97      33.938  10.750  -5.998  1.00  0.00           C  
ATOM   1431  O   LEU A  97      33.990  11.022  -7.202  1.00  0.00           O  
ATOM   1432  CB  LEU A  97      35.967  11.525  -4.912  1.00  0.00           C  
ATOM   1433  CG  LEU A  97      37.229  11.359  -4.098  1.00  0.00           C  
ATOM   1434  CD1 LEU A  97      38.394  10.937  -5.017  1.00  0.00           C  
ATOM   1435  CD2 LEU A  97      37.537  12.667  -3.442  1.00  0.00           C  
ATOM   1436  H   LEU A  97      36.481   9.855  -6.913  1.00  0.00           H  
ATOM   1437  HA  LEU A  97      34.893   9.722  -4.373  1.00  0.00           H  
ATOM   1438 1HB  LEU A  97      36.265  11.983  -5.848  1.00  0.00           H  
ATOM   1439 2HB  LEU A  97      35.307  12.207  -4.391  1.00  0.00           H  
ATOM   1440  HG  LEU A  97      37.085  10.584  -3.348  1.00  0.00           H  
ATOM   1441 1HD1 LEU A  97      39.299  10.828  -4.424  1.00  0.00           H  
ATOM   1442 2HD1 LEU A  97      38.185  10.007  -5.502  1.00  0.00           H  
ATOM   1443 3HD1 LEU A  97      38.552  11.693  -5.775  1.00  0.00           H  
ATOM   1444 1HD2 LEU A  97      38.444  12.571  -2.847  1.00  0.00           H  
ATOM   1445 2HD2 LEU A  97      37.683  13.430  -4.204  1.00  0.00           H  
ATOM   1446 3HD2 LEU A  97      36.713  12.949  -2.804  1.00  0.00           H  
ATOM   1447  N   VAL A  98      32.822  10.871  -5.270  1.00  0.00           N  
ATOM   1448  CA  VAL A  98      31.567  11.363  -5.836  1.00  0.00           C  
ATOM   1449  C   VAL A  98      30.924  12.589  -5.176  1.00  0.00           C  
ATOM   1450  O   VAL A  98      30.741  12.625  -3.965  1.00  0.00           O  
ATOM   1451  CB  VAL A  98      30.517  10.246  -5.830  1.00  0.00           C  
ATOM   1452  CG1 VAL A  98      29.202  10.782  -6.299  1.00  0.00           C  
ATOM   1453  CG2 VAL A  98      30.951   9.159  -6.699  1.00  0.00           C  
ATOM   1454  H   VAL A  98      32.809  10.589  -4.293  1.00  0.00           H  
ATOM   1455  HA  VAL A  98      31.780  11.606  -6.859  1.00  0.00           H  
ATOM   1456  HB  VAL A  98      30.388   9.869  -4.841  1.00  0.00           H  
ATOM   1457 1HG1 VAL A  98      28.462   9.981  -6.309  1.00  0.00           H  
ATOM   1458 2HG1 VAL A  98      28.859  11.567  -5.635  1.00  0.00           H  
ATOM   1459 3HG1 VAL A  98      29.338  11.179  -7.268  1.00  0.00           H  
ATOM   1460 1HG2 VAL A  98      30.178   8.406  -6.671  1.00  0.00           H  
ATOM   1461 2HG2 VAL A  98      31.067   9.544  -7.685  1.00  0.00           H  
ATOM   1462 3HG2 VAL A  98      31.895   8.741  -6.352  1.00  0.00           H  
ATOM   1463  N   TRP A  99      30.504  13.566  -5.994  1.00  0.00           N  
ATOM   1464  CA  TRP A  99      29.783  14.748  -5.482  1.00  0.00           C  
ATOM   1465  C   TRP A  99      28.395  14.792  -6.083  1.00  0.00           C  
ATOM   1466  O   TRP A  99      28.222  14.486  -7.261  1.00  0.00           O  
ATOM   1467  CB  TRP A  99      30.459  16.045  -5.873  1.00  0.00           C  
ATOM   1468  CG  TRP A  99      31.754  16.252  -5.291  1.00  0.00           C  
ATOM   1469  CD1 TRP A  99      32.106  17.031  -4.232  1.00  0.00           C  
ATOM   1470  CD2 TRP A  99      32.923  15.614  -5.734  1.00  0.00           C  
ATOM   1471  NE1 TRP A  99      33.445  16.934  -4.018  1.00  0.00           N  
ATOM   1472  CE2 TRP A  99      33.965  16.057  -4.930  1.00  0.00           C  
ATOM   1473  CE3 TRP A  99      33.167  14.715  -6.735  1.00  0.00           C  
ATOM   1474  CZ2 TRP A  99      35.254  15.616  -5.112  1.00  0.00           C  
ATOM   1475  CZ3 TRP A  99      34.411  14.274  -6.917  1.00  0.00           C  
ATOM   1476  CH2 TRP A  99      35.456  14.710  -6.130  1.00  0.00           C  
ATOM   1477  H   TRP A  99      30.689  13.454  -6.992  1.00  0.00           H  
ATOM   1478  HA  TRP A  99      29.698  14.686  -4.397  1.00  0.00           H  
ATOM   1479 1HB  TRP A  99      30.552  16.095  -6.958  1.00  0.00           H  
ATOM   1480 2HB  TRP A  99      29.830  16.867  -5.565  1.00  0.00           H  
ATOM   1481  HD1 TRP A  99      31.424  17.644  -3.651  1.00  0.00           H  
ATOM   1482  HE1 TRP A  99      33.959  17.417  -3.299  1.00  0.00           H  
ATOM   1483  HE3 TRP A  99      32.357  14.358  -7.373  1.00  0.00           H  
ATOM   1484  HZ2 TRP A  99      36.085  15.948  -4.498  1.00  0.00           H  
ATOM   1485  HZ3 TRP A  99      34.535  13.561  -7.707  1.00  0.00           H  
ATOM   1486  HH2 TRP A  99      36.453  14.330  -6.308  1.00  0.00           H  
ATOM   1487  N   THR A 100      27.412  15.242  -5.317  1.00  0.00           N  
ATOM   1488  CA  THR A 100      26.052  15.320  -5.852  1.00  0.00           C  
ATOM   1489  C   THR A 100      25.592  16.766  -6.040  1.00  0.00           C  
ATOM   1490  O   THR A 100      25.860  17.623  -5.193  1.00  0.00           O  
ATOM   1491  CB  THR A 100      25.123  14.594  -4.897  1.00  0.00           C  
ATOM   1492  OG1 THR A 100      25.213  15.241  -3.640  1.00  0.00           O  
ATOM   1493  CG2 THR A 100      25.552  13.131  -4.733  1.00  0.00           C  
ATOM   1494  H   THR A 100      27.605  15.488  -4.344  1.00  0.00           H  
ATOM   1495  HA  THR A 100      26.017  14.825  -6.819  1.00  0.00           H  
ATOM   1496  HB  THR A 100      24.109  14.639  -5.270  1.00  0.00           H  
ATOM   1497  HG1 THR A 100      26.145  15.238  -3.367  1.00  0.00           H  
ATOM   1498 1HG2 THR A 100      24.884  12.634  -4.030  1.00  0.00           H  
ATOM   1499 2HG2 THR A 100      25.503  12.629  -5.695  1.00  0.00           H  
ATOM   1500 3HG2 THR A 100      26.574  13.086  -4.351  1.00  0.00           H  
ATOM   1501  N   LEU A 101      24.843  17.011  -7.125  1.00  0.00           N  
ATOM   1502  CA  LEU A 101      24.430  18.364  -7.520  1.00  0.00           C  
ATOM   1503  C   LEU A 101      22.920  18.595  -7.709  1.00  0.00           C  
ATOM   1504  O   LEU A 101      22.258  17.887  -8.469  1.00  0.00           O  
ATOM   1505  CB  LEU A 101      25.162  18.687  -8.845  1.00  0.00           C  
ATOM   1506  CG  LEU A 101      24.855  20.028  -9.536  1.00  0.00           C  
ATOM   1507  CD1 LEU A 101      25.316  21.142  -8.666  1.00  0.00           C  
ATOM   1508  CD2 LEU A 101      25.548  20.108 -10.864  1.00  0.00           C  
ATOM   1509  H   LEU A 101      24.610  16.235  -7.747  1.00  0.00           H  
ATOM   1510  HA  LEU A 101      24.769  19.053  -6.750  1.00  0.00           H  
ATOM   1511 1HB  LEU A 101      26.232  18.659  -8.657  1.00  0.00           H  
ATOM   1512 2HB  LEU A 101      24.927  17.893  -9.558  1.00  0.00           H  
ATOM   1513  HG  LEU A 101      23.800  20.106  -9.702  1.00  0.00           H  
ATOM   1514 1HD1 LEU A 101      25.107  22.079  -9.135  1.00  0.00           H  
ATOM   1515 2HD1 LEU A 101      24.806  21.077  -7.747  1.00  0.00           H  
ATOM   1516 3HD1 LEU A 101      26.386  21.059  -8.498  1.00  0.00           H  
ATOM   1517 1HD2 LEU A 101      25.315  21.058 -11.343  1.00  0.00           H  
ATOM   1518 2HD2 LEU A 101      26.622  20.038 -10.717  1.00  0.00           H  
ATOM   1519 3HD2 LEU A 101      25.208  19.290 -11.504  1.00  0.00           H  
ATOM   1520  N   ASP A 102      22.393  19.629  -7.030  1.00  0.00           N  
ATOM   1521  CA  ASP A 102      20.981  20.028  -7.151  1.00  0.00           C  
ATOM   1522  C   ASP A 102      20.773  21.213  -8.101  1.00  0.00           C  
ATOM   1523  O   ASP A 102      19.666  21.734  -8.232  1.00  0.00           O  
ATOM   1524  CB  ASP A 102      20.372  20.377  -5.791  1.00  0.00           C  
ATOM   1525  CG  ASP A 102      20.157  19.176  -4.874  1.00  0.00           C  
ATOM   1526  OD1 ASP A 102      19.729  18.160  -5.369  1.00  0.00           O  
ATOM   1527  OD2 ASP A 102      20.400  19.279  -3.688  1.00  0.00           O  
ATOM   1528  H   ASP A 102      23.006  20.179  -6.420  1.00  0.00           H  
ATOM   1529  HA  ASP A 102      20.427  19.181  -7.556  1.00  0.00           H  
ATOM   1530 1HB  ASP A 102      21.035  21.086  -5.280  1.00  0.00           H  
ATOM   1531 2HB  ASP A 102      19.420  20.881  -5.943  1.00  0.00           H  
ATOM   1532  N   GLY A 103      21.844  21.618  -8.755  1.00  0.00           N  
ATOM   1533  CA  GLY A 103      21.872  22.732  -9.697  1.00  0.00           C  
ATOM   1534  C   GLY A 103      22.491  23.951  -9.036  1.00  0.00           C  
ATOM   1535  O   GLY A 103      21.911  24.543  -8.131  1.00  0.00           O  
ATOM   1536  H   GLY A 103      22.697  21.112  -8.583  1.00  0.00           H  
ATOM   1537 1HA  GLY A 103      22.449  22.453 -10.579  1.00  0.00           H  
ATOM   1538 2HA  GLY A 103      20.860  22.963 -10.028  1.00  0.00           H  
ATOM   1539  N   GLN A 104      23.702  24.294  -9.469  1.00  0.00           N  
ATOM   1540  CA  GLN A 104      24.504  25.395  -8.917  1.00  0.00           C  
ATOM   1541  C   GLN A 104      24.844  25.233  -7.421  1.00  0.00           C  
ATOM   1542  O   GLN A 104      25.334  26.170  -6.790  1.00  0.00           O  
ATOM   1543  CB  GLN A 104      23.791  26.737  -9.126  1.00  0.00           C  
ATOM   1544  CG  GLN A 104      23.469  27.067 -10.581  1.00  0.00           C  
ATOM   1545  CD  GLN A 104      24.709  27.256 -11.432  1.00  0.00           C  
ATOM   1546  OE1 GLN A 104      25.521  28.154 -11.188  1.00  0.00           O  
ATOM   1547  NE2 GLN A 104      24.862  26.409 -12.443  1.00  0.00           N  
ATOM   1548  H   GLN A 104      24.100  23.762 -10.229  1.00  0.00           H  
ATOM   1549  HA  GLN A 104      25.446  25.426  -9.464  1.00  0.00           H  
ATOM   1550 1HB  GLN A 104      22.867  26.767  -8.555  1.00  0.00           H  
ATOM   1551 2HB  GLN A 104      24.425  27.536  -8.744  1.00  0.00           H  
ATOM   1552 1HG  GLN A 104      22.883  26.257 -11.009  1.00  0.00           H  
ATOM   1553 2HG  GLN A 104      22.895  27.993 -10.609  1.00  0.00           H  
ATOM   1554 1HE2 GLN A 104      25.660  26.483 -13.041  1.00  0.00           H  
ATOM   1555 2HE2 GLN A 104      24.180  25.699 -12.609  1.00  0.00           H  
ATOM   1556  N   LYS A 105      24.616  24.042  -6.865  1.00  0.00           N  
ATOM   1557  CA  LYS A 105      24.902  23.766  -5.465  1.00  0.00           C  
ATOM   1558  C   LYS A 105      25.155  22.292  -5.171  1.00  0.00           C  
ATOM   1559  O   LYS A 105      24.340  21.421  -5.506  1.00  0.00           O  
ATOM   1560  CB  LYS A 105      23.736  24.242  -4.598  1.00  0.00           C  
ATOM   1561  CG  LYS A 105      23.950  24.071  -3.095  1.00  0.00           C  
ATOM   1562  CD  LYS A 105      22.798  24.648  -2.294  1.00  0.00           C  
ATOM   1563  CE  LYS A 105      23.017  24.442  -0.804  1.00  0.00           C  
ATOM   1564  NZ  LYS A 105      21.891  24.992   0.003  1.00  0.00           N  
ATOM   1565  H   LYS A 105      24.208  23.324  -7.437  1.00  0.00           H  
ATOM   1566  HA  LYS A 105      25.800  24.318  -5.185  1.00  0.00           H  
ATOM   1567 1HB  LYS A 105      23.549  25.301  -4.791  1.00  0.00           H  
ATOM   1568 2HB  LYS A 105      22.833  23.695  -4.876  1.00  0.00           H  
ATOM   1569 1HG  LYS A 105      24.033  23.005  -2.858  1.00  0.00           H  
ATOM   1570 2HG  LYS A 105      24.875  24.559  -2.798  1.00  0.00           H  
ATOM   1571 1HD  LYS A 105      22.703  25.716  -2.502  1.00  0.00           H  
ATOM   1572 2HD  LYS A 105      21.873  24.151  -2.586  1.00  0.00           H  
ATOM   1573 1HE  LYS A 105      23.111  23.373  -0.604  1.00  0.00           H  
ATOM   1574 2HE  LYS A 105      23.940  24.939  -0.506  1.00  0.00           H  
ATOM   1575 1HZ  LYS A 105      22.071  24.836   0.985  1.00  0.00           H  
ATOM   1576 2HZ  LYS A 105      21.804  25.984  -0.170  1.00  0.00           H  
ATOM   1577 3HZ  LYS A 105      21.033  24.528  -0.260  1.00  0.00           H  
ATOM   1578  N   LEU A 106      26.256  22.009  -4.482  1.00  0.00           N  
ATOM   1579  CA  LEU A 106      26.513  20.633  -4.095  1.00  0.00           C  
ATOM   1580  C   LEU A 106      25.833  20.368  -2.756  1.00  0.00           C  
ATOM   1581  O   LEU A 106      25.872  21.209  -1.855  1.00  0.00           O  
ATOM   1582  CB  LEU A 106      28.018  20.349  -4.048  1.00  0.00           C  
ATOM   1583  CG  LEU A 106      28.748  20.500  -5.406  1.00  0.00           C  
ATOM   1584  CD1 LEU A 106      30.229  20.271  -5.211  1.00  0.00           C  
ATOM   1585  CD2 LEU A 106      28.161  19.494  -6.403  1.00  0.00           C  
ATOM   1586  H   LEU A 106      26.903  22.741  -4.228  1.00  0.00           H  
ATOM   1587  HA  LEU A 106      26.074  19.977  -4.837  1.00  0.00           H  
ATOM   1588 1HB  LEU A 106      28.483  21.021  -3.331  1.00  0.00           H  
ATOM   1589 2HB  LEU A 106      28.159  19.322  -3.707  1.00  0.00           H  
ATOM   1590  HG  LEU A 106      28.608  21.510  -5.789  1.00  0.00           H  
ATOM   1591 1HD1 LEU A 106      30.747  20.379  -6.163  1.00  0.00           H  
ATOM   1592 2HD1 LEU A 106      30.622  20.997  -4.500  1.00  0.00           H  
ATOM   1593 3HD1 LEU A 106      30.378  19.276  -4.832  1.00  0.00           H  
ATOM   1594 1HD2 LEU A 106      28.658  19.588  -7.368  1.00  0.00           H  
ATOM   1595 2HD2 LEU A 106      28.289  18.486  -6.027  1.00  0.00           H  
ATOM   1596 3HD2 LEU A 106      27.103  19.697  -6.520  1.00  0.00           H  
ATOM   1597  N   SER A 107      25.219  19.195  -2.645  1.00  0.00           N  
ATOM   1598  CA  SER A 107      24.455  18.813  -1.456  1.00  0.00           C  
ATOM   1599  C   SER A 107      24.805  17.452  -0.879  1.00  0.00           C  
ATOM   1600  O   SER A 107      24.058  16.896  -0.074  1.00  0.00           O  
ATOM   1601  CB  SER A 107      22.989  18.822  -1.789  1.00  0.00           C  
ATOM   1602  OG  SER A 107      22.540  20.093  -2.161  1.00  0.00           O  
ATOM   1603  H   SER A 107      25.273  18.561  -3.446  1.00  0.00           H  
ATOM   1604  HA  SER A 107      24.642  19.560  -0.684  1.00  0.00           H  
ATOM   1605 1HB  SER A 107      22.847  18.167  -2.612  1.00  0.00           H  
ATOM   1606 2HB  SER A 107      22.401  18.442  -0.958  1.00  0.00           H  
ATOM   1607  HG  SER A 107      21.693  19.935  -2.655  1.00  0.00           H  
ATOM   1608  N   GLY A 108      25.937  16.917  -1.279  1.00  0.00           N  
ATOM   1609  CA  GLY A 108      26.350  15.631  -0.753  1.00  0.00           C  
ATOM   1610  C   GLY A 108      27.617  15.114  -1.388  1.00  0.00           C  
ATOM   1611  O   GLY A 108      28.060  15.623  -2.424  1.00  0.00           O  
ATOM   1612  H   GLY A 108      26.508  17.421  -1.939  1.00  0.00           H  
ATOM   1613 1HA  GLY A 108      26.500  15.724   0.314  1.00  0.00           H  
ATOM   1614 2HA  GLY A 108      25.547  14.912  -0.898  1.00  0.00           H  
ATOM   1615  N   TRP A 109      28.174  14.079  -0.766  1.00  0.00           N  
ATOM   1616  CA  TRP A 109      29.402  13.436  -1.210  1.00  0.00           C  
ATOM   1617  C   TRP A 109      29.402  11.980  -0.777  1.00  0.00           C  
ATOM   1618  O   TRP A 109      28.880  11.638   0.285  1.00  0.00           O  
ATOM   1619  CB  TRP A 109      30.646  14.123  -0.604  1.00  0.00           C  
ATOM   1620  CG  TRP A 109      32.018  13.559  -1.060  1.00  0.00           C  
ATOM   1621  CD1 TRP A 109      32.768  13.996  -2.092  1.00  0.00           C  
ATOM   1622  CD2 TRP A 109      32.748  12.439  -0.500  1.00  0.00           C  
ATOM   1623  NE1 TRP A 109      33.913  13.254  -2.200  1.00  0.00           N  
ATOM   1624  CE2 TRP A 109      33.914  12.300  -1.243  1.00  0.00           C  
ATOM   1625  CE3 TRP A 109      32.504  11.562   0.539  1.00  0.00           C  
ATOM   1626  CZ2 TRP A 109      34.839  11.316  -0.971  1.00  0.00           C  
ATOM   1627  CZ3 TRP A 109      33.423  10.565   0.798  1.00  0.00           C  
ATOM   1628  CH2 TRP A 109      34.561  10.452   0.068  1.00  0.00           C  
ATOM   1629  H   TRP A 109      27.728  13.720   0.065  1.00  0.00           H  
ATOM   1630  HA  TRP A 109      29.440  13.490  -2.287  1.00  0.00           H  
ATOM   1631 1HB  TRP A 109      30.627  15.182  -0.862  1.00  0.00           H  
ATOM   1632 2HB  TRP A 109      30.599  14.057   0.485  1.00  0.00           H  
ATOM   1633  HD1 TRP A 109      32.498  14.807  -2.725  1.00  0.00           H  
ATOM   1634  HE1 TRP A 109      34.637  13.385  -2.886  1.00  0.00           H  
ATOM   1635  HE3 TRP A 109      31.590  11.654   1.116  1.00  0.00           H  
ATOM   1636  HZ2 TRP A 109      35.749  11.201  -1.542  1.00  0.00           H  
ATOM   1637  HZ3 TRP A 109      33.214   9.863   1.598  1.00  0.00           H  
ATOM   1638  HH2 TRP A 109      35.266   9.656   0.305  1.00  0.00           H  
ATOM   1639  N   ASN A 110      29.984  11.131  -1.606  1.00  0.00           N  
ATOM   1640  CA  ASN A 110      30.142   9.715  -1.298  1.00  0.00           C  
ATOM   1641  C   ASN A 110      31.260   9.079  -2.120  1.00  0.00           C  
ATOM   1642  O   ASN A 110      31.920   9.745  -2.916  1.00  0.00           O  
ATOM   1643  CB  ASN A 110      28.800   8.981  -1.412  1.00  0.00           C  
ATOM   1644  CG  ASN A 110      28.062   9.053  -2.760  1.00  0.00           C  
ATOM   1645  OD1 ASN A 110      28.554   8.659  -3.813  1.00  0.00           O  
ATOM   1646  ND2 ASN A 110      26.852   9.561  -2.704  1.00  0.00           N  
ATOM   1647  H   ASN A 110      30.359  11.507  -2.478  1.00  0.00           H  
ATOM   1648  HA  ASN A 110      30.445   9.629  -0.254  1.00  0.00           H  
ATOM   1649 1HB  ASN A 110      28.981   7.927  -1.213  1.00  0.00           H  
ATOM   1650 2HB  ASN A 110      28.126   9.326  -0.629  1.00  0.00           H  
ATOM   1651 1HD2 ASN A 110      26.303   9.632  -3.537  1.00  0.00           H  
ATOM   1652 2HD2 ASN A 110      26.487   9.868  -1.826  1.00  0.00           H  
ATOM   1653  N   THR A 111      31.487   7.789  -1.915  1.00  0.00           N  
ATOM   1654  CA  THR A 111      32.457   7.046  -2.717  1.00  0.00           C  
ATOM   1655  C   THR A 111      31.638   6.276  -3.739  1.00  0.00           C  
ATOM   1656  O   THR A 111      30.421   6.203  -3.596  1.00  0.00           O  
ATOM   1657  CB  THR A 111      33.291   6.092  -1.845  1.00  0.00           C  
ATOM   1658  OG1 THR A 111      32.448   5.058  -1.309  1.00  0.00           O  
ATOM   1659  CG2 THR A 111      33.913   6.868  -0.700  1.00  0.00           C  
ATOM   1660  H   THR A 111      30.945   7.301  -1.216  1.00  0.00           H  
ATOM   1661  HA  THR A 111      33.120   7.735  -3.242  1.00  0.00           H  
ATOM   1662  HB  THR A 111      34.079   5.640  -2.445  1.00  0.00           H  
ATOM   1663  HG1 THR A 111      32.949   4.543  -0.663  1.00  0.00           H  
ATOM   1664 1HG2 THR A 111      34.505   6.193  -0.084  1.00  0.00           H  
ATOM   1665 2HG2 THR A 111      34.554   7.648  -1.108  1.00  0.00           H  
ATOM   1666 3HG2 THR A 111      33.130   7.321  -0.092  1.00  0.00           H  
ATOM   1667  N   LEU A 112      32.250   5.613  -4.714  1.00  0.00           N  
ATOM   1668  CA  LEU A 112      31.390   4.877  -5.645  1.00  0.00           C  
ATOM   1669  C   LEU A 112      30.556   3.761  -5.026  1.00  0.00           C  
ATOM   1670  O   LEU A 112      29.504   3.426  -5.553  1.00  0.00           O  
ATOM   1671  CB  LEU A 112      32.141   4.354  -6.848  1.00  0.00           C  
ATOM   1672  CG  LEU A 112      32.534   5.397  -7.789  1.00  0.00           C  
ATOM   1673  CD1 LEU A 112      33.283   4.783  -8.918  1.00  0.00           C  
ATOM   1674  CD2 LEU A 112      31.289   6.073  -8.240  1.00  0.00           C  
ATOM   1675  H   LEU A 112      33.254   5.653  -4.828  1.00  0.00           H  
ATOM   1676  HA  LEU A 112      30.679   5.598  -6.041  1.00  0.00           H  
ATOM   1677 1HB  LEU A 112      33.044   3.854  -6.509  1.00  0.00           H  
ATOM   1678 2HB  LEU A 112      31.509   3.643  -7.372  1.00  0.00           H  
ATOM   1679  HG  LEU A 112      33.174   6.123  -7.294  1.00  0.00           H  
ATOM   1680 1HD1 LEU A 112      33.549   5.514  -9.636  1.00  0.00           H  
ATOM   1681 2HD1 LEU A 112      34.178   4.297  -8.540  1.00  0.00           H  
ATOM   1682 3HD1 LEU A 112      32.644   4.060  -9.398  1.00  0.00           H  
ATOM   1683 1HD2 LEU A 112      31.532   6.881  -8.921  1.00  0.00           H  
ATOM   1684 2HD2 LEU A 112      30.636   5.351  -8.729  1.00  0.00           H  
ATOM   1685 3HD2 LEU A 112      30.793   6.462  -7.385  1.00  0.00           H  
ATOM   1686  N   ASP A 113      30.969   3.200  -3.898  1.00  0.00           N  
ATOM   1687  CA  ASP A 113      30.154   2.166  -3.260  1.00  0.00           C  
ATOM   1688  C   ASP A 113      28.784   2.707  -2.790  1.00  0.00           C  
ATOM   1689  O   ASP A 113      27.875   1.930  -2.490  1.00  0.00           O  
ATOM   1690  CB  ASP A 113      30.914   1.479  -2.123  1.00  0.00           C  
ATOM   1691  CG  ASP A 113      31.983   0.488  -2.640  1.00  0.00           C  
ATOM   1692  OD1 ASP A 113      31.952   0.148  -3.819  1.00  0.00           O  
ATOM   1693  OD2 ASP A 113      32.801   0.061  -1.863  1.00  0.00           O  
ATOM   1694  H   ASP A 113      31.834   3.503  -3.473  1.00  0.00           H  
ATOM   1695  HA  ASP A 113      29.953   1.399  -4.007  1.00  0.00           H  
ATOM   1696 1HB  ASP A 113      31.400   2.233  -1.503  1.00  0.00           H  
ATOM   1697 2HB  ASP A 113      30.208   0.939  -1.490  1.00  0.00           H  
ATOM   1698  N   GLY A 114      28.645   4.038  -2.689  1.00  0.00           N  
ATOM   1699  CA  GLY A 114      27.389   4.670  -2.304  1.00  0.00           C  
ATOM   1700  C   GLY A 114      26.445   4.827  -3.512  1.00  0.00           C  
ATOM   1701  O   GLY A 114      25.276   5.198  -3.363  1.00  0.00           O  
ATOM   1702  H   GLY A 114      29.415   4.652  -2.943  1.00  0.00           H  
ATOM   1703 1HA  GLY A 114      26.904   4.088  -1.521  1.00  0.00           H  
ATOM   1704 2HA  GLY A 114      27.606   5.652  -1.890  1.00  0.00           H  
ATOM   1705  N   VAL A 115      26.935   4.525  -4.717  1.00  0.00           N  
ATOM   1706  CA  VAL A 115      26.129   4.627  -5.928  1.00  0.00           C  
ATOM   1707  C   VAL A 115      25.387   3.304  -6.094  1.00  0.00           C  
ATOM   1708  O   VAL A 115      25.998   2.238  -6.045  1.00  0.00           O  
ATOM   1709  CB  VAL A 115      27.041   4.941  -7.144  1.00  0.00           C  
ATOM   1710  CG1 VAL A 115      26.260   4.957  -8.423  1.00  0.00           C  
ATOM   1711  CG2 VAL A 115      27.714   6.317  -6.937  1.00  0.00           C  
ATOM   1712  H   VAL A 115      27.894   4.198  -4.814  1.00  0.00           H  
ATOM   1713  HA  VAL A 115      25.403   5.433  -5.814  1.00  0.00           H  
ATOM   1714  HB  VAL A 115      27.796   4.161  -7.229  1.00  0.00           H  
ATOM   1715 1HG1 VAL A 115      26.931   5.162  -9.245  1.00  0.00           H  
ATOM   1716 2HG1 VAL A 115      25.783   3.988  -8.579  1.00  0.00           H  
ATOM   1717 3HG1 VAL A 115      25.516   5.718  -8.370  1.00  0.00           H  
ATOM   1718 1HG2 VAL A 115      28.361   6.534  -7.781  1.00  0.00           H  
ATOM   1719 2HG2 VAL A 115      26.950   7.091  -6.861  1.00  0.00           H  
ATOM   1720 3HG2 VAL A 115      28.306   6.304  -6.016  1.00  0.00           H  
ATOM   1721  N   GLY A 116      24.067   3.350  -6.242  1.00  0.00           N  
ATOM   1722  CA  GLY A 116      23.313   2.105  -6.339  1.00  0.00           C  
ATOM   1723  C   GLY A 116      23.753   1.336  -7.569  1.00  0.00           C  
ATOM   1724  O   GLY A 116      24.065   1.929  -8.591  1.00  0.00           O  
ATOM   1725  H   GLY A 116      23.597   4.243  -6.286  1.00  0.00           H  
ATOM   1726 1HA  GLY A 116      23.478   1.504  -5.445  1.00  0.00           H  
ATOM   1727 2HA  GLY A 116      22.247   2.323  -6.400  1.00  0.00           H  
ATOM   1728  N   THR A 117      23.763   0.010  -7.498  1.00  0.00           N  
ATOM   1729  CA  THR A 117      24.184  -0.743  -8.675  1.00  0.00           C  
ATOM   1730  C   THR A 117      22.996  -0.890  -9.611  1.00  0.00           C  
ATOM   1731  O   THR A 117      21.897  -1.246  -9.173  1.00  0.00           O  
ATOM   1732  CB  THR A 117      24.765  -2.126  -8.304  1.00  0.00           C  
ATOM   1733  OG1 THR A 117      25.889  -1.952  -7.431  1.00  0.00           O  
ATOM   1734  CG2 THR A 117      25.251  -2.849  -9.561  1.00  0.00           C  
ATOM   1735  H   THR A 117      23.499  -0.463  -6.647  1.00  0.00           H  
ATOM   1736  HA  THR A 117      24.956  -0.184  -9.192  1.00  0.00           H  
ATOM   1737  HB  THR A 117      24.005  -2.727  -7.805  1.00  0.00           H  
ATOM   1738  HG1 THR A 117      26.534  -1.377  -7.851  1.00  0.00           H  
ATOM   1739 1HG2 THR A 117      25.670  -3.815  -9.287  1.00  0.00           H  
ATOM   1740 2HG2 THR A 117      24.425  -3.002 -10.237  1.00  0.00           H  
ATOM   1741 3HG2 THR A 117      26.015  -2.250 -10.057  1.00  0.00           H  
ATOM   1742  N   THR A 118      23.185  -0.576 -10.885  1.00  0.00           N  
ATOM   1743  CA  THR A 118      22.072  -0.671 -11.810  1.00  0.00           C  
ATOM   1744  C   THR A 118      21.939  -2.114 -12.227  1.00  0.00           C  
ATOM   1745  O   THR A 118      22.893  -2.876 -12.120  1.00  0.00           O  
ATOM   1746  CB  THR A 118      22.298   0.259 -13.009  1.00  0.00           C  
ATOM   1747  OG1 THR A 118      23.462  -0.167 -13.710  1.00  0.00           O  
ATOM   1748  CG2 THR A 118      22.495   1.724 -12.536  1.00  0.00           C  
ATOM   1749  H   THR A 118      24.111  -0.320 -11.227  1.00  0.00           H  
ATOM   1750  HA  THR A 118      21.157  -0.394 -11.319  1.00  0.00           H  
ATOM   1751  HB  THR A 118      21.438   0.207 -13.675  1.00  0.00           H  
ATOM   1752  HG1 THR A 118      24.201  -0.290 -13.074  1.00  0.00           H  
ATOM   1753 1HG2 THR A 118      22.662   2.363 -13.395  1.00  0.00           H  
ATOM   1754 2HG2 THR A 118      21.604   2.064 -11.999  1.00  0.00           H  
ATOM   1755 3HG2 THR A 118      23.358   1.779 -11.872  1.00  0.00           H  
ATOM   1756  N   GLN A 119      20.813  -2.512 -12.798  1.00  0.00           N  
ATOM   1757  CA  GLN A 119      20.721  -3.924 -13.159  1.00  0.00           C  
ATOM   1758  C   GLN A 119      21.295  -4.237 -14.533  1.00  0.00           C  
ATOM   1759  O   GLN A 119      20.593  -4.751 -15.402  1.00  0.00           O  
ATOM   1760  CB  GLN A 119      19.269  -4.386 -13.072  1.00  0.00           C  
ATOM   1761  CG  GLN A 119      18.667  -4.255 -11.670  1.00  0.00           C  
ATOM   1762  CD  GLN A 119      19.362  -5.156 -10.641  1.00  0.00           C  
ATOM   1763  OE1 GLN A 119      19.311  -6.385 -10.748  1.00  0.00           O  
ATOM   1764  NE2 GLN A 119      20.003  -4.551  -9.642  1.00  0.00           N  
ATOM   1765  H   GLN A 119      20.037  -1.882 -12.925  1.00  0.00           H  
ATOM   1766  HA  GLN A 119      21.293  -4.497 -12.430  1.00  0.00           H  
ATOM   1767 1HB  GLN A 119      18.659  -3.803 -13.764  1.00  0.00           H  
ATOM   1768 2HB  GLN A 119      19.201  -5.430 -13.376  1.00  0.00           H  
ATOM   1769 1HG  GLN A 119      18.769  -3.221 -11.338  1.00  0.00           H  
ATOM   1770 2HG  GLN A 119      17.612  -4.531 -11.709  1.00  0.00           H  
ATOM   1771 1HE2 GLN A 119      20.469  -5.096  -8.944  1.00  0.00           H  
ATOM   1772 2HE2 GLN A 119      20.013  -3.548  -9.580  1.00  0.00           H  
ATOM   1773  N   LEU A 120      22.586  -3.953 -14.685  1.00  0.00           N  
ATOM   1774  CA  LEU A 120      23.327  -4.227 -15.905  1.00  0.00           C  
ATOM   1775  C   LEU A 120      24.654  -4.913 -15.617  1.00  0.00           C  
ATOM   1776  O   LEU A 120      25.354  -4.572 -14.654  1.00  0.00           O  
ATOM   1777  CB  LEU A 120      23.654  -2.975 -16.710  1.00  0.00           C  
ATOM   1778  CG  LEU A 120      22.559  -2.155 -17.237  1.00  0.00           C  
ATOM   1779  CD1 LEU A 120      23.164  -0.963 -17.904  1.00  0.00           C  
ATOM   1780  CD2 LEU A 120      21.769  -2.943 -18.147  1.00  0.00           C  
ATOM   1781  H   LEU A 120      23.054  -3.550 -13.878  1.00  0.00           H  
ATOM   1782  HA  LEU A 120      22.723  -4.885 -16.515  1.00  0.00           H  
ATOM   1783 1HB  LEU A 120      24.200  -2.344 -16.083  1.00  0.00           H  
ATOM   1784 2HB  LEU A 120      24.287  -3.265 -17.544  1.00  0.00           H  
ATOM   1785  HG  LEU A 120      21.930  -1.800 -16.421  1.00  0.00           H  
ATOM   1786 1HD1 LEU A 120      22.384  -0.331 -18.309  1.00  0.00           H  
ATOM   1787 2HD1 LEU A 120      23.761  -0.418 -17.185  1.00  0.00           H  
ATOM   1788 3HD1 LEU A 120      23.786  -1.284 -18.697  1.00  0.00           H  
ATOM   1789 1HD2 LEU A 120      20.959  -2.332 -18.546  1.00  0.00           H  
ATOM   1790 2HD2 LEU A 120      22.393  -3.307 -18.954  1.00  0.00           H  
ATOM   1791 3HD2 LEU A 120      21.362  -3.784 -17.609  1.00  0.00           H  
ATOM   1792  N   THR A 121      25.026  -5.820 -16.500  1.00  0.00           N  
ATOM   1793  CA  THR A 121      26.293  -6.532 -16.411  1.00  0.00           C  
ATOM   1794  C   THR A 121      27.152  -6.355 -17.651  1.00  0.00           C  
ATOM   1795  O   THR A 121      26.675  -6.379 -18.784  1.00  0.00           O  
ATOM   1796  CB  THR A 121      26.060  -8.015 -16.091  1.00  0.00           C  
ATOM   1797  OG1 THR A 121      25.420  -8.121 -14.797  1.00  0.00           O  
ATOM   1798  CG2 THR A 121      27.347  -8.804 -16.082  1.00  0.00           C  
ATOM   1799  H   THR A 121      24.381  -6.030 -17.261  1.00  0.00           H  
ATOM   1800  HA  THR A 121      26.856  -6.120 -15.573  1.00  0.00           H  
ATOM   1801  HB  THR A 121      25.397  -8.437 -16.845  1.00  0.00           H  
ATOM   1802  HG1 THR A 121      25.987  -7.690 -14.104  1.00  0.00           H  
ATOM   1803 1HG2 THR A 121      27.109  -9.836 -15.850  1.00  0.00           H  
ATOM   1804 2HG2 THR A 121      27.829  -8.752 -17.055  1.00  0.00           H  
ATOM   1805 3HG2 THR A 121      28.016  -8.397 -15.320  1.00  0.00           H  
ATOM   1806  N   VAL A 122      28.427  -6.131 -17.420  1.00  0.00           N  
ATOM   1807  CA  VAL A 122      29.398  -5.947 -18.470  1.00  0.00           C  
ATOM   1808  C   VAL A 122      30.096  -7.266 -18.731  1.00  0.00           C  
ATOM   1809  O   VAL A 122      30.490  -7.989 -17.801  1.00  0.00           O  
ATOM   1810  CB  VAL A 122      30.403  -4.872 -18.088  1.00  0.00           C  
ATOM   1811  CG1 VAL A 122      31.444  -4.667 -19.194  1.00  0.00           C  
ATOM   1812  CG2 VAL A 122      29.655  -3.650 -17.762  1.00  0.00           C  
ATOM   1813  H   VAL A 122      28.747  -6.110 -16.464  1.00  0.00           H  
ATOM   1814  HA  VAL A 122      28.885  -5.634 -19.371  1.00  0.00           H  
ATOM   1815  HB  VAL A 122      30.940  -5.192 -17.217  1.00  0.00           H  
ATOM   1816 1HG1 VAL A 122      32.156  -3.902 -18.886  1.00  0.00           H  
ATOM   1817 2HG1 VAL A 122      31.976  -5.598 -19.379  1.00  0.00           H  
ATOM   1818 3HG1 VAL A 122      30.940  -4.349 -20.110  1.00  0.00           H  
ATOM   1819 1HG2 VAL A 122      30.338  -2.910 -17.473  1.00  0.00           H  
ATOM   1820 2HG2 VAL A 122      29.102  -3.318 -18.616  1.00  0.00           H  
ATOM   1821 3HG2 VAL A 122      28.972  -3.859 -16.942  1.00  0.00           H  
ATOM   1822  N   ALA A 123      30.216  -7.591 -20.009  1.00  0.00           N  
ATOM   1823  CA  ALA A 123      30.831  -8.834 -20.417  1.00  0.00           C  
ATOM   1824  C   ALA A 123      31.930  -8.613 -21.458  1.00  0.00           C  
ATOM   1825  O   ALA A 123      31.882  -7.680 -22.268  1.00  0.00           O  
ATOM   1826  CB  ALA A 123      29.759  -9.747 -20.961  1.00  0.00           C  
ATOM   1827  H   ALA A 123      29.854  -6.944 -20.708  1.00  0.00           H  
ATOM   1828  HA  ALA A 123      31.288  -9.293 -19.543  1.00  0.00           H  
ATOM   1829 1HB  ALA A 123      30.198 -10.680 -21.233  1.00  0.00           H  
ATOM   1830 2HB  ALA A 123      29.005  -9.904 -20.202  1.00  0.00           H  
ATOM   1831 3HB  ALA A 123      29.297  -9.296 -21.830  1.00  0.00           H  
ATOM   1832  N   TRP A 124      32.935  -9.486 -21.418  1.00  0.00           N  
ATOM   1833  CA  TRP A 124      34.075  -9.430 -22.348  1.00  0.00           C  
ATOM   1834  C   TRP A 124      34.099 -10.570 -23.345  1.00  0.00           C  
ATOM   1835  O   TRP A 124      34.193 -11.736 -22.953  1.00  0.00           O  
ATOM   1836  CB  TRP A 124      35.403  -9.386 -21.571  1.00  0.00           C  
ATOM   1837  CG  TRP A 124      36.670  -9.561 -22.433  1.00  0.00           C  
ATOM   1838  CD1 TRP A 124      37.573 -10.599 -22.375  1.00  0.00           C  
ATOM   1839  CD2 TRP A 124      37.136  -8.699 -23.483  1.00  0.00           C  
ATOM   1840  NE1 TRP A 124      38.574 -10.413 -23.308  1.00  0.00           N  
ATOM   1841  CE2 TRP A 124      38.322  -9.261 -23.991  1.00  0.00           C  
ATOM   1842  CE3 TRP A 124      36.663  -7.531 -24.025  1.00  0.00           C  
ATOM   1843  CZ2 TRP A 124      39.026  -8.661 -25.010  1.00  0.00           C  
ATOM   1844  CZ3 TRP A 124      37.365  -6.936 -25.030  1.00  0.00           C  
ATOM   1845  CH2 TRP A 124      38.513  -7.477 -25.504  1.00  0.00           C  
ATOM   1846  H   TRP A 124      32.872 -10.237 -20.726  1.00  0.00           H  
ATOM   1847  HA  TRP A 124      34.001  -8.501 -22.916  1.00  0.00           H  
ATOM   1848 1HB  TRP A 124      35.481  -8.434 -21.046  1.00  0.00           H  
ATOM   1849 2HB  TRP A 124      35.399 -10.169 -20.812  1.00  0.00           H  
ATOM   1850  HD1 TRP A 124      37.514 -11.443 -21.691  1.00  0.00           H  
ATOM   1851  HE1 TRP A 124      39.393 -11.053 -23.476  1.00  0.00           H  
ATOM   1852  HE3 TRP A 124      35.747  -7.094 -23.662  1.00  0.00           H  
ATOM   1853  HZ2 TRP A 124      39.945  -9.085 -25.418  1.00  0.00           H  
ATOM   1854  HZ3 TRP A 124      36.974  -6.008 -25.451  1.00  0.00           H  
ATOM   1855  HH2 TRP A 124      39.018  -6.963 -26.305  1.00  0.00           H  
ATOM   1856  N   ARG A 125      34.005 -10.243 -24.634  1.00  0.00           N  
ATOM   1857  CA  ARG A 125      34.044 -11.275 -25.653  1.00  0.00           C  
ATOM   1858  C   ARG A 125      35.475 -11.564 -26.052  1.00  0.00           C  
ATOM   1859  O   ARG A 125      36.237 -10.658 -26.374  1.00  0.00           O  
ATOM   1860  CB  ARG A 125      33.180 -10.915 -26.847  1.00  0.00           C  
ATOM   1861  CG  ARG A 125      33.079 -12.016 -27.906  1.00  0.00           C  
ATOM   1862  CD  ARG A 125      31.964 -11.759 -28.878  1.00  0.00           C  
ATOM   1863  NE  ARG A 125      31.947 -12.731 -29.966  1.00  0.00           N  
ATOM   1864  CZ  ARG A 125      31.383 -13.965 -29.873  1.00  0.00           C  
ATOM   1865  NH1 ARG A 125      30.809 -14.375 -28.739  1.00  0.00           N  
ATOM   1866  NH2 ARG A 125      31.397 -14.780 -30.915  1.00  0.00           N  
ATOM   1867  H   ARG A 125      33.927  -9.271 -24.934  1.00  0.00           H  
ATOM   1868  HA  ARG A 125      33.651 -12.183 -25.244  1.00  0.00           H  
ATOM   1869 1HB  ARG A 125      32.174 -10.672 -26.512  1.00  0.00           H  
ATOM   1870 2HB  ARG A 125      33.589 -10.027 -27.335  1.00  0.00           H  
ATOM   1871 1HG  ARG A 125      34.019 -12.063 -28.460  1.00  0.00           H  
ATOM   1872 2HG  ARG A 125      32.900 -12.977 -27.414  1.00  0.00           H  
ATOM   1873 1HD  ARG A 125      31.017 -11.828 -28.351  1.00  0.00           H  
ATOM   1874 2HD  ARG A 125      32.058 -10.764 -29.304  1.00  0.00           H  
ATOM   1875  HE  ARG A 125      32.354 -12.435 -30.878  1.00  0.00           H  
ATOM   1876 1HH1 ARG A 125      30.769 -13.773 -27.900  1.00  0.00           H  
ATOM   1877 2HH1 ARG A 125      30.388 -15.294 -28.698  1.00  0.00           H  
ATOM   1878 1HH2 ARG A 125      31.831 -14.494 -31.783  1.00  0.00           H  
ATOM   1879 2HH2 ARG A 125      30.981 -15.698 -30.838  1.00  0.00           H  
ATOM   1880  N   GLN A 126      35.828 -12.848 -25.983  1.00  0.00           N  
ATOM   1881  CA  GLN A 126      37.163 -13.333 -26.285  1.00  0.00           C  
ATOM   1882  C   GLN A 126      37.125 -14.534 -27.245  1.00  0.00           C  
ATOM   1883  O   GLN A 126      36.703 -15.638 -26.885  1.00  0.00           O  
ATOM   1884  CB  GLN A 126      37.828 -13.678 -24.944  1.00  0.00           C  
ATOM   1885  CG  GLN A 126      39.218 -14.278 -24.958  1.00  0.00           C  
ATOM   1886  CD  GLN A 126      40.287 -13.385 -25.540  1.00  0.00           C  
ATOM   1887  OE1 GLN A 126      40.556 -12.236 -25.140  1.00  0.00           O  
ATOM   1888  NE2 GLN A 126      40.965 -13.959 -26.497  1.00  0.00           N  
ATOM   1889  H   GLN A 126      35.127 -13.521 -25.691  1.00  0.00           H  
ATOM   1890  HA  GLN A 126      37.725 -12.530 -26.755  1.00  0.00           H  
ATOM   1891 1HB  GLN A 126      37.869 -12.787 -24.345  1.00  0.00           H  
ATOM   1892 2HB  GLN A 126      37.186 -14.379 -24.411  1.00  0.00           H  
ATOM   1893 1HG  GLN A 126      39.502 -14.504 -23.928  1.00  0.00           H  
ATOM   1894 2HG  GLN A 126      39.193 -15.196 -25.548  1.00  0.00           H  
ATOM   1895 1HE2 GLN A 126      41.709 -13.482 -26.951  1.00  0.00           H  
ATOM   1896 2HE2 GLN A 126      40.734 -14.903 -26.765  1.00  0.00           H  
ATOM   1897  N   HIS A 127      37.548 -14.287 -28.486  1.00  0.00           N  
ATOM   1898  CA  HIS A 127      37.683 -15.244 -29.617  1.00  0.00           C  
ATOM   1899  C   HIS A 127      36.456 -16.010 -30.126  1.00  0.00           C  
ATOM   1900  O   HIS A 127      36.305 -16.189 -31.334  1.00  0.00           O  
ATOM   1901  CB  HIS A 127      38.727 -16.317 -29.298  1.00  0.00           C  
ATOM   1902  CG  HIS A 127      40.122 -15.850 -29.325  1.00  0.00           C  
ATOM   1903  ND1 HIS A 127      41.151 -16.571 -28.757  1.00  0.00           N  
ATOM   1904  CD2 HIS A 127      40.692 -14.758 -29.890  1.00  0.00           C  
ATOM   1905  CE1 HIS A 127      42.290 -15.940 -28.967  1.00  0.00           C  
ATOM   1906  NE2 HIS A 127      42.037 -14.847 -29.648  1.00  0.00           N  
ATOM   1907  H   HIS A 127      37.798 -13.311 -28.665  1.00  0.00           H  
ATOM   1908  HA  HIS A 127      38.062 -14.688 -30.469  1.00  0.00           H  
ATOM   1909 1HB  HIS A 127      38.528 -16.744 -28.314  1.00  0.00           H  
ATOM   1910 2HB  HIS A 127      38.627 -17.128 -30.018  1.00  0.00           H  
ATOM   1911  HD2 HIS A 127      40.186 -13.963 -30.438  1.00  0.00           H  
ATOM   1912  HE1 HIS A 127      43.277 -16.262 -28.636  1.00  0.00           H  
ATOM   1913  HE2 HIS A 127      42.755 -14.170 -29.944  1.00  0.00           H  
ATOM   1914  N   ASN A 128      35.599 -16.484 -29.234  1.00  0.00           N  
ATOM   1915  CA  ASN A 128      34.384 -17.168 -29.636  1.00  0.00           C  
ATOM   1916  C   ASN A 128      33.436 -17.265 -28.464  1.00  0.00           C  
ATOM   1917  O   ASN A 128      32.323 -17.780 -28.585  1.00  0.00           O  
ATOM   1918  CB  ASN A 128      34.696 -18.545 -30.206  1.00  0.00           C  
ATOM   1919  CG  ASN A 128      35.372 -19.466 -29.212  1.00  0.00           C  
ATOM   1920  OD1 ASN A 128      35.800 -19.053 -28.129  1.00  0.00           O  
ATOM   1921  ND2 ASN A 128      35.480 -20.720 -29.574  1.00  0.00           N  
ATOM   1922  H   ASN A 128      35.783 -16.345 -28.247  1.00  0.00           H  
ATOM   1923  HA  ASN A 128      33.890 -16.575 -30.407  1.00  0.00           H  
ATOM   1924 1HB  ASN A 128      33.767 -19.012 -30.530  1.00  0.00           H  
ATOM   1925 2HB  ASN A 128      35.330 -18.457 -31.085  1.00  0.00           H  
ATOM   1926 1HD2 ASN A 128      35.918 -21.382 -28.964  1.00  0.00           H  
ATOM   1927 2HD2 ASN A 128      35.124 -21.016 -30.460  1.00  0.00           H  
ATOM   1928  N   ARG A 129      33.870 -16.722 -27.335  1.00  0.00           N  
ATOM   1929  CA  ARG A 129      33.085 -16.814 -26.108  1.00  0.00           C  
ATOM   1930  C   ARG A 129      32.926 -15.506 -25.364  1.00  0.00           C  
ATOM   1931  O   ARG A 129      33.875 -14.741 -25.205  1.00  0.00           O  
ATOM   1932  CB  ARG A 129      33.728 -17.813 -25.157  1.00  0.00           C  
ATOM   1933  CG  ARG A 129      32.988 -18.005 -23.840  1.00  0.00           C  
ATOM   1934  CD  ARG A 129      33.610 -19.045 -22.990  1.00  0.00           C  
ATOM   1935  NE  ARG A 129      32.920 -19.165 -21.717  1.00  0.00           N  
ATOM   1936  CZ  ARG A 129      33.317 -19.946 -20.693  1.00  0.00           C  
ATOM   1937  NH1 ARG A 129      34.404 -20.677 -20.802  1.00  0.00           N  
ATOM   1938  NH2 ARG A 129      32.610 -19.973 -19.578  1.00  0.00           N  
ATOM   1939  H   ARG A 129      34.809 -16.314 -27.319  1.00  0.00           H  
ATOM   1940  HA  ARG A 129      32.091 -17.175 -26.369  1.00  0.00           H  
ATOM   1941 1HB  ARG A 129      33.804 -18.782 -25.649  1.00  0.00           H  
ATOM   1942 2HB  ARG A 129      34.742 -17.483 -24.925  1.00  0.00           H  
ATOM   1943 1HG  ARG A 129      33.003 -17.074 -23.278  1.00  0.00           H  
ATOM   1944 2HG  ARG A 129      31.954 -18.289 -24.036  1.00  0.00           H  
ATOM   1945 1HD  ARG A 129      33.566 -20.008 -23.496  1.00  0.00           H  
ATOM   1946 2HD  ARG A 129      34.648 -18.782 -22.793  1.00  0.00           H  
ATOM   1947  HE  ARG A 129      32.079 -18.614 -21.591  1.00  0.00           H  
ATOM   1948 1HH1 ARG A 129      34.945 -20.656 -21.655  1.00  0.00           H  
ATOM   1949 2HH1 ARG A 129      34.698 -21.261 -20.032  1.00  0.00           H  
ATOM   1950 1HH2 ARG A 129      31.774 -19.409 -19.497  1.00  0.00           H  
ATOM   1951 2HH2 ARG A 129      32.904 -20.555 -18.808  1.00  0.00           H  
ATOM   1952  N   THR A 130      31.715 -15.246 -24.895  1.00  0.00           N  
ATOM   1953  CA  THR A 130      31.505 -14.052 -24.098  1.00  0.00           C  
ATOM   1954  C   THR A 130      31.488 -14.386 -22.612  1.00  0.00           C  
ATOM   1955  O   THR A 130      30.769 -15.287 -22.171  1.00  0.00           O  
ATOM   1956  CB  THR A 130      30.228 -13.305 -24.523  1.00  0.00           C  
ATOM   1957  OG1 THR A 130      30.329 -12.870 -25.911  1.00  0.00           O  
ATOM   1958  CG2 THR A 130      30.059 -12.089 -23.642  1.00  0.00           C  
ATOM   1959  H   THR A 130      30.953 -15.886 -25.065  1.00  0.00           H  
ATOM   1960  HA  THR A 130      32.331 -13.384 -24.236  1.00  0.00           H  
ATOM   1961  HB  THR A 130      29.369 -13.955 -24.421  1.00  0.00           H  
ATOM   1962  HG1 THR A 130      29.595 -12.272 -26.101  1.00  0.00           H  
ATOM   1963 1HG2 THR A 130      29.159 -11.545 -23.926  1.00  0.00           H  
ATOM   1964 2HG2 THR A 130      29.971 -12.419 -22.615  1.00  0.00           H  
ATOM   1965 3HG2 THR A 130      30.924 -11.434 -23.744  1.00  0.00           H  
ATOM   1966  N   ILE A 131      32.319 -13.674 -21.853  1.00  0.00           N  
ATOM   1967  CA  ILE A 131      32.416 -13.874 -20.420  1.00  0.00           C  
ATOM   1968  C   ILE A 131      31.520 -12.906 -19.687  1.00  0.00           C  
ATOM   1969  O   ILE A 131      31.781 -11.699 -19.649  1.00  0.00           O  
ATOM   1970  CB  ILE A 131      33.863 -13.683 -19.941  1.00  0.00           C  
ATOM   1971  CG1 ILE A 131      34.783 -14.619 -20.740  1.00  0.00           C  
ATOM   1972  CG2 ILE A 131      33.963 -13.906 -18.422  1.00  0.00           C  
ATOM   1973  CD1 ILE A 131      34.409 -16.081 -20.623  1.00  0.00           C  
ATOM   1974  H   ILE A 131      32.915 -12.972 -22.289  1.00  0.00           H  
ATOM   1975  HA  ILE A 131      32.096 -14.888 -20.183  1.00  0.00           H  
ATOM   1976  HB  ILE A 131      34.178 -12.664 -20.172  1.00  0.00           H  
ATOM   1977 1HG1 ILE A 131      34.742 -14.330 -21.796  1.00  0.00           H  
ATOM   1978 2HG1 ILE A 131      35.807 -14.494 -20.388  1.00  0.00           H  
ATOM   1979 1HG2 ILE A 131      34.990 -13.751 -18.095  1.00  0.00           H  
ATOM   1980 2HG2 ILE A 131      33.307 -13.201 -17.905  1.00  0.00           H  
ATOM   1981 3HG2 ILE A 131      33.656 -14.924 -18.184  1.00  0.00           H  
ATOM   1982 1HD1 ILE A 131      35.097 -16.680 -21.216  1.00  0.00           H  
ATOM   1983 2HD1 ILE A 131      34.463 -16.390 -19.580  1.00  0.00           H  
ATOM   1984 3HD1 ILE A 131      33.395 -16.222 -20.989  1.00  0.00           H  
ATOM   1985  N   TYR A 132      30.474 -13.447 -19.088  1.00  0.00           N  
ATOM   1986  CA  TYR A 132      29.466 -12.652 -18.417  1.00  0.00           C  
ATOM   1987  C   TYR A 132      29.772 -12.587 -16.947  1.00  0.00           C  
ATOM   1988  O   TYR A 132      30.369 -13.508 -16.392  1.00  0.00           O  
ATOM   1989  CB  TYR A 132      28.082 -13.246 -18.638  1.00  0.00           C  
ATOM   1990  CG  TYR A 132      27.642 -13.195 -20.071  1.00  0.00           C  
ATOM   1991  CD1 TYR A 132      27.929 -14.257 -20.904  1.00  0.00           C  
ATOM   1992  CD2 TYR A 132      26.962 -12.100 -20.558  1.00  0.00           C  
ATOM   1993  CE1 TYR A 132      27.525 -14.231 -22.213  1.00  0.00           C  
ATOM   1994  CE2 TYR A 132      26.567 -12.078 -21.876  1.00  0.00           C  
ATOM   1995  CZ  TYR A 132      26.839 -13.132 -22.699  1.00  0.00           C  
ATOM   1996  OH  TYR A 132      26.427 -13.102 -24.014  1.00  0.00           O  
ATOM   1997  H   TYR A 132      30.352 -14.449 -19.146  1.00  0.00           H  
ATOM   1998  HA  TYR A 132      29.492 -11.641 -18.804  1.00  0.00           H  
ATOM   1999 1HB  TYR A 132      28.074 -14.288 -18.314  1.00  0.00           H  
ATOM   2000 2HB  TYR A 132      27.351 -12.707 -18.035  1.00  0.00           H  
ATOM   2001  HD1 TYR A 132      28.473 -15.122 -20.521  1.00  0.00           H  
ATOM   2002  HD2 TYR A 132      26.739 -11.258 -19.904  1.00  0.00           H  
ATOM   2003  HE1 TYR A 132      27.751 -15.075 -22.865  1.00  0.00           H  
ATOM   2004  HE2 TYR A 132      26.039 -11.231 -22.265  1.00  0.00           H  
ATOM   2005  HH  TYR A 132      26.768 -13.874 -24.471  1.00  0.00           H  
ATOM   2006  N   GLY A 133      29.368 -11.500 -16.311  1.00  0.00           N  
ATOM   2007  CA  GLY A 133      29.594 -11.351 -14.885  1.00  0.00           C  
ATOM   2008  C   GLY A 133      30.948 -10.727 -14.618  1.00  0.00           C  
ATOM   2009  O   GLY A 133      31.377 -10.653 -13.470  1.00  0.00           O  
ATOM   2010  H   GLY A 133      28.895 -10.767 -16.821  1.00  0.00           H  
ATOM   2011 1HA  GLY A 133      28.813 -10.737 -14.444  1.00  0.00           H  
ATOM   2012 2HA  GLY A 133      29.539 -12.328 -14.405  1.00  0.00           H  
ATOM   2013  N   TRP A 134      31.616 -10.268 -15.677  1.00  0.00           N  
ATOM   2014  CA  TRP A 134      32.934  -9.659 -15.572  1.00  0.00           C  
ATOM   2015  C   TRP A 134      32.876  -8.443 -14.668  1.00  0.00           C  
ATOM   2016  O   TRP A 134      33.717  -8.264 -13.775  1.00  0.00           O  
ATOM   2017  CB  TRP A 134      33.495  -9.319 -16.961  1.00  0.00           C  
ATOM   2018  CG  TRP A 134      34.840  -8.690 -16.905  1.00  0.00           C  
ATOM   2019  CD1 TRP A 134      36.000  -9.361 -16.750  1.00  0.00           C  
ATOM   2020  CD2 TRP A 134      35.202  -7.283 -17.048  1.00  0.00           C  
ATOM   2021  NE1 TRP A 134      37.052  -8.503 -16.738  1.00  0.00           N  
ATOM   2022  CE2 TRP A 134      36.590  -7.215 -16.926  1.00  0.00           C  
ATOM   2023  CE3 TRP A 134      34.473  -6.108 -17.267  1.00  0.00           C  
ATOM   2024  CZ2 TRP A 134      37.282  -6.006 -16.996  1.00  0.00           C  
ATOM   2025  CZ3 TRP A 134      35.156  -4.892 -17.343  1.00  0.00           C  
ATOM   2026  CH2 TRP A 134      36.525  -4.844 -17.210  1.00  0.00           C  
ATOM   2027  H   TRP A 134      31.193 -10.347 -16.592  1.00  0.00           H  
ATOM   2028  HA  TRP A 134      33.604 -10.381 -15.123  1.00  0.00           H  
ATOM   2029 1HB  TRP A 134      33.549 -10.225 -17.571  1.00  0.00           H  
ATOM   2030 2HB  TRP A 134      32.831  -8.629 -17.465  1.00  0.00           H  
ATOM   2031  HD1 TRP A 134      36.084 -10.440 -16.627  1.00  0.00           H  
ATOM   2032  HE1 TRP A 134      37.999  -8.834 -16.603  1.00  0.00           H  
ATOM   2033  HE3 TRP A 134      33.389  -6.149 -17.369  1.00  0.00           H  
ATOM   2034  HZ2 TRP A 134      38.367  -5.951 -16.895  1.00  0.00           H  
ATOM   2035  HZ3 TRP A 134      34.575  -3.982 -17.508  1.00  0.00           H  
ATOM   2036  HH2 TRP A 134      37.028  -3.882 -17.272  1.00  0.00           H  
ATOM   2037  N   ALA A 135      31.868  -7.599 -14.889  1.00  0.00           N  
ATOM   2038  CA  ALA A 135      31.721  -6.426 -14.042  1.00  0.00           C  
ATOM   2039  C   ALA A 135      30.281  -5.912 -13.997  1.00  0.00           C  
ATOM   2040  O   ALA A 135      29.508  -6.186 -14.906  1.00  0.00           O  
ATOM   2041  CB  ALA A 135      32.639  -5.372 -14.545  1.00  0.00           C  
ATOM   2042  H   ALA A 135      31.232  -7.770 -15.669  1.00  0.00           H  
ATOM   2043  HA  ALA A 135      32.009  -6.700 -13.029  1.00  0.00           H  
ATOM   2044 1HB  ALA A 135      32.561  -4.561 -13.882  1.00  0.00           H  
ATOM   2045 2HB  ALA A 135      33.653  -5.741 -14.557  1.00  0.00           H  
ATOM   2046 3HB  ALA A 135      32.359  -5.085 -15.532  1.00  0.00           H  
ATOM   2047  N   ASN A 136      29.906  -5.169 -12.952  1.00  0.00           N  
ATOM   2048  CA  ASN A 136      28.552  -4.583 -12.903  1.00  0.00           C  
ATOM   2049  C   ASN A 136      28.544  -3.078 -13.129  1.00  0.00           C  
ATOM   2050  O   ASN A 136      29.445  -2.364 -12.697  1.00  0.00           O  
ATOM   2051  CB  ASN A 136      27.836  -4.936 -11.616  1.00  0.00           C  
ATOM   2052  CG  ASN A 136      27.451  -6.412 -11.547  1.00  0.00           C  
ATOM   2053  OD1 ASN A 136      27.015  -7.021 -12.552  1.00  0.00           O  
ATOM   2054  ND2 ASN A 136      27.589  -6.988 -10.373  1.00  0.00           N  
ATOM   2055  H   ASN A 136      30.585  -4.972 -12.215  1.00  0.00           H  
ATOM   2056  HA  ASN A 136      27.965  -5.010 -13.716  1.00  0.00           H  
ATOM   2057 1HB  ASN A 136      28.470  -4.688 -10.763  1.00  0.00           H  
ATOM   2058 2HB  ASN A 136      26.931  -4.333 -11.542  1.00  0.00           H  
ATOM   2059 1HD2 ASN A 136      27.345  -7.953 -10.253  1.00  0.00           H  
ATOM   2060 2HD2 ASN A 136      27.936  -6.461  -9.594  1.00  0.00           H  
ATOM   2061  N   VAL A 137      27.494  -2.576 -13.760  1.00  0.00           N  
ATOM   2062  CA  VAL A 137      27.421  -1.137 -14.010  1.00  0.00           C  
ATOM   2063  C   VAL A 137      26.824  -0.405 -12.818  1.00  0.00           C  
ATOM   2064  O   VAL A 137      25.738  -0.761 -12.351  1.00  0.00           O  
ATOM   2065  CB  VAL A 137      26.539  -0.840 -15.230  1.00  0.00           C  
ATOM   2066  CG1 VAL A 137      26.457   0.642 -15.465  1.00  0.00           C  
ATOM   2067  CG2 VAL A 137      27.032  -1.578 -16.466  1.00  0.00           C  
ATOM   2068  H   VAL A 137      26.749  -3.203 -14.081  1.00  0.00           H  
ATOM   2069  HA  VAL A 137      28.415  -0.751 -14.182  1.00  0.00           H  
ATOM   2070  HB  VAL A 137      25.549  -1.159 -14.996  1.00  0.00           H  
ATOM   2071 1HG1 VAL A 137      25.805   0.809 -16.296  1.00  0.00           H  
ATOM   2072 2HG1 VAL A 137      26.057   1.135 -14.589  1.00  0.00           H  
ATOM   2073 3HG1 VAL A 137      27.449   1.044 -15.689  1.00  0.00           H  
ATOM   2074 1HG2 VAL A 137      26.362  -1.363 -17.292  1.00  0.00           H  
ATOM   2075 2HG2 VAL A 137      28.018  -1.258 -16.730  1.00  0.00           H  
ATOM   2076 3HG2 VAL A 137      27.031  -2.652 -16.266  1.00  0.00           H  
ATOM   2077  N   VAL A 138      27.512   0.614 -12.323  1.00  0.00           N  
ATOM   2078  CA  VAL A 138      26.982   1.350 -11.188  1.00  0.00           C  
ATOM   2079  C   VAL A 138      26.366   2.663 -11.666  1.00  0.00           C  
ATOM   2080  O   VAL A 138      25.456   3.203 -11.045  1.00  0.00           O  
ATOM   2081  CB  VAL A 138      28.075   1.588 -10.110  1.00  0.00           C  
ATOM   2082  CG1 VAL A 138      28.615   0.229  -9.643  1.00  0.00           C  
ATOM   2083  CG2 VAL A 138      29.199   2.462 -10.619  1.00  0.00           C  
ATOM   2084  H   VAL A 138      28.393   0.875 -12.748  1.00  0.00           H  
ATOM   2085  HA  VAL A 138      26.197   0.764 -10.729  1.00  0.00           H  
ATOM   2086  HB  VAL A 138      27.605   2.075  -9.249  1.00  0.00           H  
ATOM   2087 1HG1 VAL A 138      29.348   0.379  -8.857  1.00  0.00           H  
ATOM   2088 2HG1 VAL A 138      27.794  -0.371  -9.261  1.00  0.00           H  
ATOM   2089 3HG1 VAL A 138      29.084  -0.289 -10.486  1.00  0.00           H  
ATOM   2090 1HG2 VAL A 138      29.930   2.616  -9.828  1.00  0.00           H  
ATOM   2091 2HG2 VAL A 138      29.671   1.974 -11.444  1.00  0.00           H  
ATOM   2092 3HG2 VAL A 138      28.804   3.421 -10.931  1.00  0.00           H  
ATOM   2093  N   ALA A 139      26.802   3.152 -12.818  1.00  0.00           N  
ATOM   2094  CA  ALA A 139      26.193   4.373 -13.322  1.00  0.00           C  
ATOM   2095  C   ALA A 139      26.440   4.581 -14.800  1.00  0.00           C  
ATOM   2096  O   ALA A 139      27.407   4.076 -15.365  1.00  0.00           O  
ATOM   2097  CB  ALA A 139      26.707   5.570 -12.549  1.00  0.00           C  
ATOM   2098  H   ALA A 139      27.572   2.692 -13.301  1.00  0.00           H  
ATOM   2099  HA  ALA A 139      25.117   4.291 -13.175  1.00  0.00           H  
ATOM   2100 1HB  ALA A 139      26.206   6.450 -12.909  1.00  0.00           H  
ATOM   2101 2HB  ALA A 139      26.490   5.432 -11.505  1.00  0.00           H  
ATOM   2102 3HB  ALA A 139      27.773   5.676 -12.688  1.00  0.00           H  
ATOM   2103  N   TRP A 140      25.602   5.387 -15.436  1.00  0.00           N  
ATOM   2104  CA  TRP A 140      25.938   5.782 -16.794  1.00  0.00           C  
ATOM   2105  C   TRP A 140      25.367   7.153 -17.151  1.00  0.00           C  
ATOM   2106  O   TRP A 140      24.572   7.745 -16.396  1.00  0.00           O  
ATOM   2107  CB  TRP A 140      25.546   4.744 -17.860  1.00  0.00           C  
ATOM   2108  CG  TRP A 140      24.148   4.508 -18.143  1.00  0.00           C  
ATOM   2109  CD1 TRP A 140      23.434   5.168 -19.083  1.00  0.00           C  
ATOM   2110  CD2 TRP A 140      23.276   3.517 -17.604  1.00  0.00           C  
ATOM   2111  NE1 TRP A 140      22.179   4.680 -19.149  1.00  0.00           N  
ATOM   2112  CE2 TRP A 140      22.055   3.657 -18.263  1.00  0.00           C  
ATOM   2113  CE3 TRP A 140      23.420   2.536 -16.645  1.00  0.00           C  
ATOM   2114  CZ2 TRP A 140      20.976   2.842 -17.989  1.00  0.00           C  
ATOM   2115  CZ3 TRP A 140      22.336   1.726 -16.368  1.00  0.00           C  
ATOM   2116  CH2 TRP A 140      21.146   1.868 -17.022  1.00  0.00           C  
ATOM   2117  H   TRP A 140      24.781   5.750 -14.980  1.00  0.00           H  
ATOM   2118  HA  TRP A 140      27.017   5.860 -16.859  1.00  0.00           H  
ATOM   2119 1HB  TRP A 140      25.995   5.010 -18.805  1.00  0.00           H  
ATOM   2120 2HB  TRP A 140      25.978   3.798 -17.574  1.00  0.00           H  
ATOM   2121  HD1 TRP A 140      23.823   5.978 -19.700  1.00  0.00           H  
ATOM   2122  HE1 TRP A 140      21.466   5.022 -19.772  1.00  0.00           H  
ATOM   2123  HE3 TRP A 140      24.352   2.416 -16.121  1.00  0.00           H  
ATOM   2124  HZ2 TRP A 140      20.034   2.948 -18.497  1.00  0.00           H  
ATOM   2125  HZ3 TRP A 140      22.460   0.963 -15.625  1.00  0.00           H  
ATOM   2126  HH2 TRP A 140      20.326   1.201 -16.774  1.00  0.00           H  
ATOM   2127  N   ASN A 141      25.834   7.657 -18.295  1.00  0.00           N  
ATOM   2128  CA  ASN A 141      25.407   8.926 -18.887  1.00  0.00           C  
ATOM   2129  C   ASN A 141      25.512   8.911 -20.405  1.00  0.00           C  
ATOM   2130  O   ASN A 141      26.494   8.419 -20.971  1.00  0.00           O  
ATOM   2131  CB  ASN A 141      26.199  10.100 -18.348  1.00  0.00           C  
ATOM   2132  CG  ASN A 141      25.707  11.446 -18.903  1.00  0.00           C  
ATOM   2133  OD1 ASN A 141      24.551  11.830 -18.673  1.00  0.00           O  
ATOM   2134  ND2 ASN A 141      26.567  12.137 -19.626  1.00  0.00           N  
ATOM   2135  H   ASN A 141      26.540   7.101 -18.779  1.00  0.00           H  
ATOM   2136  HA  ASN A 141      24.355   9.079 -18.642  1.00  0.00           H  
ATOM   2137 1HB  ASN A 141      26.095  10.123 -17.291  1.00  0.00           H  
ATOM   2138 2HB  ASN A 141      27.259   9.977 -18.575  1.00  0.00           H  
ATOM   2139 1HD2 ASN A 141      26.305  13.037 -20.051  1.00  0.00           H  
ATOM   2140 2HD2 ASN A 141      27.483  11.778 -19.779  1.00  0.00           H  
ATOM   2141  N   SER A 142      24.491   9.446 -21.073  1.00  0.00           N  
ATOM   2142  CA  SER A 142      24.523   9.519 -22.531  1.00  0.00           C  
ATOM   2143  C   SER A 142      24.303  10.940 -23.046  1.00  0.00           C  
ATOM   2144  O   SER A 142      23.442  11.660 -22.537  1.00  0.00           O  
ATOM   2145  CB  SER A 142      23.453   8.612 -23.117  1.00  0.00           C  
ATOM   2146  OG  SER A 142      23.691   7.270 -22.790  1.00  0.00           O  
ATOM   2147  H   SER A 142      23.702   9.832 -20.567  1.00  0.00           H  
ATOM   2148  HA  SER A 142      25.497   9.186 -22.867  1.00  0.00           H  
ATOM   2149 1HB  SER A 142      22.477   8.913 -22.743  1.00  0.00           H  
ATOM   2150 2HB  SER A 142      23.440   8.729 -24.203  1.00  0.00           H  
ATOM   2151  HG  SER A 142      24.469   7.021 -23.269  1.00  0.00           H  
ATOM   2152  N   GLU A 143      25.034  11.301 -24.108  1.00  0.00           N  
ATOM   2153  CA  GLU A 143      24.879  12.612 -24.743  1.00  0.00           C  
ATOM   2154  C   GLU A 143      24.448  12.434 -26.202  1.00  0.00           C  
ATOM   2155  O   GLU A 143      24.876  11.493 -26.885  1.00  0.00           O  
ATOM   2156  CB  GLU A 143      26.197  13.408 -24.665  1.00  0.00           C  
ATOM   2157  CG  GLU A 143      26.713  13.685 -23.228  1.00  0.00           C  
ATOM   2158  CD  GLU A 143      25.956  14.759 -22.468  1.00  0.00           C  
ATOM   2159  OE1 GLU A 143      25.372  15.616 -23.093  1.00  0.00           O  
ATOM   2160  OE2 GLU A 143      25.944  14.699 -21.251  1.00  0.00           O  
ATOM   2161  H   GLU A 143      25.729  10.642 -24.459  1.00  0.00           H  
ATOM   2162  HA  GLU A 143      24.100  13.169 -24.222  1.00  0.00           H  
ATOM   2163 1HB  GLU A 143      26.976  12.875 -25.201  1.00  0.00           H  
ATOM   2164 2HB  GLU A 143      26.065  14.371 -25.158  1.00  0.00           H  
ATOM   2165 1HG  GLU A 143      26.667  12.758 -22.657  1.00  0.00           H  
ATOM   2166 2HG  GLU A 143      27.761  13.977 -23.294  1.00  0.00           H  
ATOM   2167  N   GLU A 144      23.604  13.363 -26.673  1.00  0.00           N  
ATOM   2168  CA  GLU A 144      23.061  13.311 -28.035  1.00  0.00           C  
ATOM   2169  C   GLU A 144      23.862  14.038 -29.108  1.00  0.00           C  
ATOM   2170  O   GLU A 144      24.141  13.455 -30.144  1.00  0.00           O  
ATOM   2171  CB  GLU A 144      21.647  13.883 -28.040  1.00  0.00           C  
ATOM   2172  CG  GLU A 144      20.610  13.105 -27.215  1.00  0.00           C  
ATOM   2173  CD  GLU A 144      19.241  13.762 -27.210  1.00  0.00           C  
ATOM   2174  OE1 GLU A 144      19.106  14.807 -27.802  1.00  0.00           O  
ATOM   2175  OE2 GLU A 144      18.341  13.230 -26.600  1.00  0.00           O  
ATOM   2176  H   GLU A 144      23.315  14.106 -26.053  1.00  0.00           H  
ATOM   2177  HA  GLU A 144      23.017  12.275 -28.337  1.00  0.00           H  
ATOM   2178 1HB  GLU A 144      21.669  14.908 -27.671  1.00  0.00           H  
ATOM   2179 2HB  GLU A 144      21.285  13.918 -29.069  1.00  0.00           H  
ATOM   2180 1HG  GLU A 144      20.497  12.126 -27.646  1.00  0.00           H  
ATOM   2181 2HG  GLU A 144      20.971  12.986 -26.194  1.00  0.00           H  
ATOM   2182  N   TRP A 145      24.249  15.289 -28.861  1.00  0.00           N  
ATOM   2183  CA  TRP A 145      24.980  16.071 -29.865  1.00  0.00           C  
ATOM   2184  C   TRP A 145      24.318  16.185 -31.248  1.00  0.00           C  
ATOM   2185  O   TRP A 145      23.474  15.386 -31.644  1.00  0.00           O  
ATOM   2186  CB  TRP A 145      26.405  15.531 -30.033  1.00  0.00           C  
ATOM   2187  CG  TRP A 145      27.271  15.874 -28.885  1.00  0.00           C  
ATOM   2188  CD1 TRP A 145      27.698  15.075 -27.865  1.00  0.00           C  
ATOM   2189  CD2 TRP A 145      27.818  17.178 -28.633  1.00  0.00           C  
ATOM   2190  NE1 TRP A 145      28.486  15.803 -27.008  1.00  0.00           N  
ATOM   2191  CE2 TRP A 145      28.564  17.093 -27.471  1.00  0.00           C  
ATOM   2192  CE3 TRP A 145      27.730  18.402 -29.300  1.00  0.00           C  
ATOM   2193  CZ2 TRP A 145      29.224  18.182 -26.958  1.00  0.00           C  
ATOM   2194  CZ3 TRP A 145      28.393  19.491 -28.782  1.00  0.00           C  
ATOM   2195  CH2 TRP A 145      29.122  19.385 -27.642  1.00  0.00           C  
ATOM   2196  H   TRP A 145      24.010  15.711 -27.977  1.00  0.00           H  
ATOM   2197  HA  TRP A 145      25.071  17.084 -29.473  1.00  0.00           H  
ATOM   2198 1HB  TRP A 145      26.398  14.448 -30.151  1.00  0.00           H  
ATOM   2199 2HB  TRP A 145      26.848  15.950 -30.936  1.00  0.00           H  
ATOM   2200  HD1 TRP A 145      27.452  14.019 -27.747  1.00  0.00           H  
ATOM   2201  HE1 TRP A 145      28.937  15.467 -26.168  1.00  0.00           H  
ATOM   2202  HE3 TRP A 145      27.150  18.494 -30.220  1.00  0.00           H  
ATOM   2203  HZ2 TRP A 145      29.800  18.115 -26.054  1.00  0.00           H  
ATOM   2204  HZ3 TRP A 145      28.320  20.439 -29.318  1.00  0.00           H  
ATOM   2205  HH2 TRP A 145      29.628  20.265 -27.265  1.00  0.00           H  
ATOM   2206  N   HIS A 146      24.696  17.228 -31.974  1.00  0.00           N  
ATOM   2207  CA  HIS A 146      24.236  17.474 -33.341  1.00  0.00           C  
ATOM   2208  C   HIS A 146      25.338  18.319 -33.950  1.00  0.00           C  
ATOM   2209  O   HIS A 146      25.912  19.146 -33.244  1.00  0.00           O  
ATOM   2210  CB  HIS A 146      22.891  18.214 -33.378  1.00  0.00           C  
ATOM   2211  CG  HIS A 146      22.210  18.219 -34.738  1.00  0.00           C  
ATOM   2212  ND1 HIS A 146      22.597  19.045 -35.772  1.00  0.00           N  
ATOM   2213  CD2 HIS A 146      21.148  17.517 -35.206  1.00  0.00           C  
ATOM   2214  CE1 HIS A 146      21.810  18.833 -36.814  1.00  0.00           C  
ATOM   2215  NE2 HIS A 146      20.936  17.921 -36.494  1.00  0.00           N  
ATOM   2216  H   HIS A 146      25.364  17.873 -31.578  1.00  0.00           H  
ATOM   2217  HA  HIS A 146      24.151  16.545 -33.905  1.00  0.00           H  
ATOM   2218 1HB  HIS A 146      22.207  17.754 -32.661  1.00  0.00           H  
ATOM   2219 2HB  HIS A 146      23.040  19.249 -33.073  1.00  0.00           H  
ATOM   2220  HD2 HIS A 146      20.569  16.771 -34.667  1.00  0.00           H  
ATOM   2221  HE1 HIS A 146      21.873  19.326 -37.782  1.00  0.00           H  
ATOM   2222  HE2 HIS A 146      20.218  17.576 -37.118  1.00  0.00           H  
ATOM   2223  N   THR A 147      25.657  18.128 -35.230  1.00  0.00           N  
ATOM   2224  CA  THR A 147      26.766  18.881 -35.813  1.00  0.00           C  
ATOM   2225  C   THR A 147      26.341  20.148 -36.542  1.00  0.00           C  
ATOM   2226  O   THR A 147      27.190  20.937 -36.958  1.00  0.00           O  
ATOM   2227  CB  THR A 147      27.475  18.030 -36.867  1.00  0.00           C  
ATOM   2228  OG1 THR A 147      26.539  17.810 -37.922  1.00  0.00           O  
ATOM   2229  CG2 THR A 147      27.919  16.693 -36.291  1.00  0.00           C  
ATOM   2230  H   THR A 147      25.144  17.465 -35.820  1.00  0.00           H  
ATOM   2231  HA  THR A 147      27.464  19.152 -35.017  1.00  0.00           H  
ATOM   2232  HB  THR A 147      28.340  18.566 -37.254  1.00  0.00           H  
ATOM   2233  HG1 THR A 147      25.693  17.491 -37.520  1.00  0.00           H  
ATOM   2234 1HG2 THR A 147      28.405  16.101 -37.069  1.00  0.00           H  
ATOM   2235 2HG2 THR A 147      28.627  16.866 -35.476  1.00  0.00           H  
ATOM   2236 3HG2 THR A 147      27.051  16.154 -35.914  1.00  0.00           H  
ATOM   2237  N   ASN A 148      25.038  20.273 -36.827  1.00  0.00           N  
ATOM   2238  CA  ASN A 148      24.472  21.344 -37.656  1.00  0.00           C  
ATOM   2239  C   ASN A 148      25.005  21.340 -39.103  1.00  0.00           C  
ATOM   2240  O   ASN A 148      24.744  22.273 -39.860  1.00  0.00           O  
ATOM   2241  CB  ASN A 148      24.714  22.711 -37.020  1.00  0.00           C  
ATOM   2242  CG  ASN A 148      24.022  22.882 -35.683  1.00  0.00           C  
ATOM   2243  OD1 ASN A 148      22.802  22.705 -35.563  1.00  0.00           O  
ATOM   2244  ND2 ASN A 148      24.790  23.225 -34.674  1.00  0.00           N  
ATOM   2245  H   ASN A 148      24.371  19.620 -36.425  1.00  0.00           H  
ATOM   2246  HA  ASN A 148      23.395  21.192 -37.716  1.00  0.00           H  
ATOM   2247 1HB  ASN A 148      25.774  22.896 -36.892  1.00  0.00           H  
ATOM   2248 2HB  ASN A 148      24.343  23.480 -37.695  1.00  0.00           H  
ATOM   2249 1HD2 ASN A 148      24.394  23.352 -33.764  1.00  0.00           H  
ATOM   2250 2HD2 ASN A 148      25.772  23.357 -34.816  1.00  0.00           H  
ATOM   2251  N   ALA A 149      25.727  20.282 -39.505  1.00  0.00           N  
ATOM   2252  CA  ALA A 149      26.324  20.214 -40.835  1.00  0.00           C  
ATOM   2253  C   ALA A 149      25.344  20.165 -42.000  1.00  0.00           C  
ATOM   2254  O   ALA A 149      25.600  20.775 -43.039  1.00  0.00           O  
ATOM   2255  CB  ALA A 149      27.210  18.985 -40.918  1.00  0.00           C  
ATOM   2256  H   ALA A 149      25.916  19.517 -38.864  1.00  0.00           H  
ATOM   2257  HA  ALA A 149      26.938  21.105 -40.957  1.00  0.00           H  
ATOM   2258 1HB  ALA A 149      27.703  18.958 -41.888  1.00  0.00           H  
ATOM   2259 2HB  ALA A 149      27.958  19.025 -40.126  1.00  0.00           H  
ATOM   2260 3HB  ALA A 149      26.602  18.091 -40.797  1.00  0.00           H  
ATOM   2261  N   GLU A 150      24.262  19.394 -41.865  1.00  0.00           N  
ATOM   2262  CA  GLU A 150      23.349  19.231 -42.992  1.00  0.00           C  
ATOM   2263  C   GLU A 150      21.864  19.429 -42.691  1.00  0.00           C  
ATOM   2264  O   GLU A 150      21.226  20.331 -43.245  1.00  0.00           O  
ATOM   2265  CB  GLU A 150      23.534  17.828 -43.596  1.00  0.00           C  
ATOM   2266  CG  GLU A 150      24.908  17.578 -44.238  1.00  0.00           C  
ATOM   2267  CD  GLU A 150      25.078  16.181 -44.800  1.00  0.00           C  
ATOM   2268  OE1 GLU A 150      24.192  15.376 -44.636  1.00  0.00           O  
ATOM   2269  OE2 GLU A 150      26.102  15.923 -45.391  1.00  0.00           O  
ATOM   2270  H   GLU A 150      24.083  18.933 -40.989  1.00  0.00           H  
ATOM   2271  HA  GLU A 150      23.620  19.965 -43.749  1.00  0.00           H  
ATOM   2272 1HB  GLU A 150      23.384  17.075 -42.822  1.00  0.00           H  
ATOM   2273 2HB  GLU A 150      22.775  17.664 -44.361  1.00  0.00           H  
ATOM   2274 1HG  GLU A 150      25.057  18.302 -45.039  1.00  0.00           H  
ATOM   2275 2HG  GLU A 150      25.682  17.743 -43.495  1.00  0.00           H  
ATOM   2276  N   ARG A 151      21.309  18.550 -41.849  1.00  0.00           N  
ATOM   2277  CA  ARG A 151      19.872  18.530 -41.591  1.00  0.00           C  
ATOM   2278  C   ARG A 151      19.488  18.254 -40.143  1.00  0.00           C  
ATOM   2279  O   ARG A 151      20.244  17.669 -39.367  1.00  0.00           O  
ATOM   2280  CB  ARG A 151      19.185  17.466 -42.453  1.00  0.00           C  
ATOM   2281  CG  ARG A 151      19.243  17.673 -43.975  1.00  0.00           C  
ATOM   2282  CD  ARG A 151      18.401  18.825 -44.403  1.00  0.00           C  
ATOM   2283  NE  ARG A 151      18.348  18.957 -45.846  1.00  0.00           N  
ATOM   2284  CZ  ARG A 151      19.233  19.647 -46.601  1.00  0.00           C  
ATOM   2285  NH1 ARG A 151      20.256  20.278 -46.053  1.00  0.00           N  
ATOM   2286  NH2 ARG A 151      19.070  19.692 -47.915  1.00  0.00           N  
ATOM   2287  H   ARG A 151      21.894  17.853 -41.418  1.00  0.00           H  
ATOM   2288  HA  ARG A 151      19.468  19.506 -41.865  1.00  0.00           H  
ATOM   2289 1HB  ARG A 151      19.628  16.493 -42.243  1.00  0.00           H  
ATOM   2290 2HB  ARG A 151      18.137  17.409 -42.183  1.00  0.00           H  
ATOM   2291 1HG  ARG A 151      20.259  17.837 -44.311  1.00  0.00           H  
ATOM   2292 2HG  ARG A 151      18.849  16.781 -44.462  1.00  0.00           H  
ATOM   2293 1HD  ARG A 151      17.384  18.684 -44.037  1.00  0.00           H  
ATOM   2294 2HD  ARG A 151      18.806  19.748 -43.992  1.00  0.00           H  
ATOM   2295  HE  ARG A 151      17.588  18.497 -46.326  1.00  0.00           H  
ATOM   2296 1HH1 ARG A 151      20.417  20.264 -45.032  1.00  0.00           H  
ATOM   2297 2HH1 ARG A 151      20.899  20.788 -46.638  1.00  0.00           H  
ATOM   2298 1HH2 ARG A 151      18.291  19.211 -48.345  1.00  0.00           H  
ATOM   2299 2HH2 ARG A 151      19.725  20.203 -48.488  1.00  0.00           H  
ATOM   2300  N   LEU A 152      18.231  18.538 -39.824  1.00  0.00           N  
ATOM   2301  CA  LEU A 152      17.668  18.268 -38.501  1.00  0.00           C  
ATOM   2302  C   LEU A 152      17.300  16.793 -38.354  1.00  0.00           C  
ATOM   2303  O   LEU A 152      16.773  16.362 -37.331  1.00  0.00           O  
ATOM   2304  CB  LEU A 152      16.435  19.136 -38.266  1.00  0.00           C  
ATOM   2305  CG  LEU A 152      16.710  20.637 -38.208  1.00  0.00           C  
ATOM   2306  CD1 LEU A 152      15.390  21.388 -38.086  1.00  0.00           C  
ATOM   2307  CD2 LEU A 152      17.635  20.927 -37.027  1.00  0.00           C  
ATOM   2308  H   LEU A 152      17.646  19.004 -40.506  1.00  0.00           H  
ATOM   2309  HA  LEU A 152      18.413  18.518 -37.749  1.00  0.00           H  
ATOM   2310 1HB  LEU A 152      15.720  18.949 -39.069  1.00  0.00           H  
ATOM   2311 2HB  LEU A 152      15.978  18.841 -37.323  1.00  0.00           H  
ATOM   2312  HG  LEU A 152      17.193  20.956 -39.132  1.00  0.00           H  
ATOM   2313 1HD1 LEU A 152      15.583  22.460 -38.053  1.00  0.00           H  
ATOM   2314 2HD1 LEU A 152      14.760  21.159 -38.946  1.00  0.00           H  
ATOM   2315 3HD1 LEU A 152      14.882  21.083 -37.172  1.00  0.00           H  
ATOM   2316 1HD2 LEU A 152      17.841  21.997 -36.981  1.00  0.00           H  
ATOM   2317 2HD2 LEU A 152      17.151  20.610 -36.103  1.00  0.00           H  
ATOM   2318 3HD2 LEU A 152      18.573  20.382 -37.151  1.00  0.00           H  
ATOM   2319  N   HIS A 153      17.599  16.037 -39.403  1.00  0.00           N  
ATOM   2320  CA  HIS A 153      17.369  14.617 -39.494  1.00  0.00           C  
ATOM   2321  C   HIS A 153      18.631  13.824 -39.155  1.00  0.00           C  
ATOM   2322  O   HIS A 153      18.640  12.599 -39.303  1.00  0.00           O  
ATOM   2323  CB  HIS A 153      16.932  14.246 -40.914  1.00  0.00           C  
ATOM   2324  CG  HIS A 153      15.626  14.853 -41.338  1.00  0.00           C  
ATOM   2325  ND1 HIS A 153      14.415  14.459 -40.814  1.00  0.00           N  
ATOM   2326  CD2 HIS A 153      15.346  15.823 -42.244  1.00  0.00           C  
ATOM   2327  CE1 HIS A 153      13.444  15.160 -41.376  1.00  0.00           C  
ATOM   2328  NE2 HIS A 153      13.984  15.992 -42.248  1.00  0.00           N  
ATOM   2329  H   HIS A 153      18.025  16.487 -40.192  1.00  0.00           H  
ATOM   2330  HA  HIS A 153      16.583  14.324 -38.795  1.00  0.00           H  
ATOM   2331 1HB  HIS A 153      17.700  14.561 -41.622  1.00  0.00           H  
ATOM   2332 2HB  HIS A 153      16.843  13.164 -40.993  1.00  0.00           H  
ATOM   2333  HD2 HIS A 153      16.064  16.362 -42.861  1.00  0.00           H  
ATOM   2334  HE1 HIS A 153      12.381  15.064 -41.159  1.00  0.00           H  
ATOM   2335  HE2 HIS A 153      13.480  16.648 -42.827  1.00  0.00           H  
ATOM   2336  N   GLN A 154      19.702  14.489 -38.681  1.00  0.00           N  
ATOM   2337  CA  GLN A 154      20.869  13.689 -38.315  1.00  0.00           C  
ATOM   2338  C   GLN A 154      20.415  12.708 -37.220  1.00  0.00           C  
ATOM   2339  O   GLN A 154      19.596  13.084 -36.384  1.00  0.00           O  
ATOM   2340  CB  GLN A 154      22.066  14.531 -37.840  1.00  0.00           C  
ATOM   2341  CG  GLN A 154      22.790  15.309 -38.913  1.00  0.00           C  
ATOM   2342  CD  GLN A 154      24.096  15.964 -38.390  1.00  0.00           C  
ATOM   2343  OE1 GLN A 154      24.188  16.607 -37.318  1.00  0.00           O  
ATOM   2344  NE2 GLN A 154      25.161  15.792 -39.165  1.00  0.00           N  
ATOM   2345  H   GLN A 154      19.710  15.507 -38.611  1.00  0.00           H  
ATOM   2346  HA  GLN A 154      21.174  13.162 -39.205  1.00  0.00           H  
ATOM   2347 1HB  GLN A 154      21.712  15.258 -37.123  1.00  0.00           H  
ATOM   2348 2HB  GLN A 154      22.792  13.910 -37.333  1.00  0.00           H  
ATOM   2349 1HG  GLN A 154      23.049  14.632 -39.727  1.00  0.00           H  
ATOM   2350 2HG  GLN A 154      22.139  16.093 -39.276  1.00  0.00           H  
ATOM   2351 1HE2 GLN A 154      26.031  16.203 -38.870  1.00  0.00           H  
ATOM   2352 2HE2 GLN A 154      25.091  15.279 -40.026  1.00  0.00           H  
ATOM   2353  N   PRO A 155      20.969  11.480 -37.160  1.00  0.00           N  
ATOM   2354  CA  PRO A 155      20.588  10.389 -36.263  1.00  0.00           C  
ATOM   2355  C   PRO A 155      20.250  10.719 -34.789  1.00  0.00           C  
ATOM   2356  O   PRO A 155      19.122  10.415 -34.390  1.00  0.00           O  
ATOM   2357  CB  PRO A 155      21.802   9.462 -36.425  1.00  0.00           C  
ATOM   2358  CG  PRO A 155      22.219   9.670 -37.840  1.00  0.00           C  
ATOM   2359  CD  PRO A 155      22.084  11.122 -38.074  1.00  0.00           C  
ATOM   2360  HA  PRO A 155      19.716   9.894 -36.711  1.00  0.00           H  
ATOM   2361 1HB  PRO A 155      22.580   9.659 -35.736  1.00  0.00           H  
ATOM   2362 2HB  PRO A 155      21.487   8.440 -36.235  1.00  0.00           H  
ATOM   2363 1HG  PRO A 155      23.247   9.358 -37.972  1.00  0.00           H  
ATOM   2364 2HG  PRO A 155      21.602   9.063 -38.518  1.00  0.00           H  
ATOM   2365 1HD  PRO A 155      23.006  11.657 -37.825  1.00  0.00           H  
ATOM   2366 2HD  PRO A 155      21.807  11.208 -39.127  1.00  0.00           H  
ATOM   2367  N   THR A 156      21.112  11.349 -33.958  1.00  0.00           N  
ATOM   2368  CA  THR A 156      22.502  11.793 -34.123  1.00  0.00           C  
ATOM   2369  C   THR A 156      23.424  10.750 -33.478  1.00  0.00           C  
ATOM   2370  O   THR A 156      22.928   9.768 -32.924  1.00  0.00           O  
ATOM   2371  CB  THR A 156      22.697  13.149 -33.449  1.00  0.00           C  
ATOM   2372  OG1 THR A 156      22.465  13.016 -32.042  1.00  0.00           O  
ATOM   2373  CG2 THR A 156      21.741  14.150 -34.020  1.00  0.00           C  
ATOM   2374  H   THR A 156      20.734  11.559 -33.046  1.00  0.00           H  
ATOM   2375  HA  THR A 156      22.749  11.886 -35.174  1.00  0.00           H  
ATOM   2376  HB  THR A 156      23.719  13.490 -33.604  1.00  0.00           H  
ATOM   2377  HG1 THR A 156      23.063  13.659 -31.540  1.00  0.00           H  
ATOM   2378 1HG2 THR A 156      21.886  15.104 -33.529  1.00  0.00           H  
ATOM   2379 2HG2 THR A 156      21.922  14.256 -35.063  1.00  0.00           H  
ATOM   2380 3HG2 THR A 156      20.719  13.814 -33.861  1.00  0.00           H  
ATOM   2381  N   LEU A 157      24.745  10.902 -33.613  1.00  0.00           N  
ATOM   2382  CA  LEU A 157      25.656   9.921 -33.006  1.00  0.00           C  
ATOM   2383  C   LEU A 157      25.578   9.946 -31.499  1.00  0.00           C  
ATOM   2384  O   LEU A 157      25.584  11.005 -30.892  1.00  0.00           O  
ATOM   2385  CB  LEU A 157      27.101  10.159 -33.423  1.00  0.00           C  
ATOM   2386  CG  LEU A 157      27.381   9.888 -34.858  1.00  0.00           C  
ATOM   2387  CD1 LEU A 157      28.819  10.221 -35.164  1.00  0.00           C  
ATOM   2388  CD2 LEU A 157      27.060   8.456 -35.121  1.00  0.00           C  
ATOM   2389  H   LEU A 157      25.115  11.710 -34.087  1.00  0.00           H  
ATOM   2390  HA  LEU A 157      25.364   8.927 -33.337  1.00  0.00           H  
ATOM   2391 1HB  LEU A 157      27.357  11.196 -33.220  1.00  0.00           H  
ATOM   2392 2HB  LEU A 157      27.747   9.514 -32.820  1.00  0.00           H  
ATOM   2393  HG  LEU A 157      26.748  10.514 -35.482  1.00  0.00           H  
ATOM   2394 1HD1 LEU A 157      29.029  10.023 -36.202  1.00  0.00           H  
ATOM   2395 2HD1 LEU A 157      28.982  11.269 -34.959  1.00  0.00           H  
ATOM   2396 3HD1 LEU A 157      29.477   9.616 -34.546  1.00  0.00           H  
ATOM   2397 1HD2 LEU A 157      27.235   8.248 -36.163  1.00  0.00           H  
ATOM   2398 2HD2 LEU A 157      27.682   7.814 -34.498  1.00  0.00           H  
ATOM   2399 3HD2 LEU A 157      26.014   8.288 -34.885  1.00  0.00           H  
ATOM   2400  N   ARG A 158      25.571   8.768 -30.903  1.00  0.00           N  
ATOM   2401  CA  ARG A 158      25.453   8.624 -29.469  1.00  0.00           C  
ATOM   2402  C   ARG A 158      26.767   8.413 -28.753  1.00  0.00           C  
ATOM   2403  O   ARG A 158      27.606   7.613 -29.187  1.00  0.00           O  
ATOM   2404  CB  ARG A 158      24.494   7.489 -29.166  1.00  0.00           C  
ATOM   2405  CG  ARG A 158      24.271   7.197 -27.712  1.00  0.00           C  
ATOM   2406  CD  ARG A 158      23.066   6.342 -27.507  1.00  0.00           C  
ATOM   2407  NE  ARG A 158      22.838   6.120 -26.116  1.00  0.00           N  
ATOM   2408  CZ  ARG A 158      23.142   4.985 -25.492  1.00  0.00           C  
ATOM   2409  NH1 ARG A 158      23.616   3.983 -26.185  1.00  0.00           N  
ATOM   2410  NH2 ARG A 158      22.976   4.878 -24.190  1.00  0.00           N  
ATOM   2411  H   ARG A 158      25.642   7.918 -31.460  1.00  0.00           H  
ATOM   2412  HA  ARG A 158      25.008   9.545 -29.081  1.00  0.00           H  
ATOM   2413 1HB  ARG A 158      23.533   7.681 -29.627  1.00  0.00           H  
ATOM   2414 2HB  ARG A 158      24.885   6.575 -29.617  1.00  0.00           H  
ATOM   2415 1HG  ARG A 158      25.136   6.653 -27.326  1.00  0.00           H  
ATOM   2416 2HG  ARG A 158      24.166   8.115 -27.145  1.00  0.00           H  
ATOM   2417 1HD  ARG A 158      22.183   6.804 -27.936  1.00  0.00           H  
ATOM   2418 2HD  ARG A 158      23.226   5.376 -27.983  1.00  0.00           H  
ATOM   2419  HE  ARG A 158      22.472   6.883 -25.567  1.00  0.00           H  
ATOM   2420 1HH1 ARG A 158      23.740   4.091 -27.177  1.00  0.00           H  
ATOM   2421 2HH1 ARG A 158      23.844   3.114 -25.719  1.00  0.00           H  
ATOM   2422 1HH2 ARG A 158      22.689   5.687 -23.653  1.00  0.00           H  
ATOM   2423 2HH2 ARG A 158      23.199   4.005 -23.731  1.00  0.00           H  
ATOM   2424  N   LEU A 159      26.955   9.165 -27.665  1.00  0.00           N  
ATOM   2425  CA  LEU A 159      28.123   9.012 -26.804  1.00  0.00           C  
ATOM   2426  C   LEU A 159      27.683   8.498 -25.439  1.00  0.00           C  
ATOM   2427  O   LEU A 159      26.908   9.176 -24.755  1.00  0.00           O  
ATOM   2428  CB  LEU A 159      28.803  10.365 -26.617  1.00  0.00           C  
ATOM   2429  CG  LEU A 159      30.007  10.410 -25.720  1.00  0.00           C  
ATOM   2430  CD1 LEU A 159      31.066   9.615 -26.342  1.00  0.00           C  
ATOM   2431  CD2 LEU A 159      30.452  11.856 -25.514  1.00  0.00           C  
ATOM   2432  H   LEU A 159      26.243   9.852 -27.407  1.00  0.00           H  
ATOM   2433  HA  LEU A 159      28.814   8.298 -27.250  1.00  0.00           H  
ATOM   2434 1HB  LEU A 159      29.112  10.712 -27.583  1.00  0.00           H  
ATOM   2435 2HB  LEU A 159      28.068  11.061 -26.220  1.00  0.00           H  
ATOM   2436  HG  LEU A 159      29.769   9.967 -24.746  1.00  0.00           H  
ATOM   2437 1HD1 LEU A 159      31.910   9.658 -25.725  1.00  0.00           H  
ATOM   2438 2HD1 LEU A 159      30.741   8.579 -26.468  1.00  0.00           H  
ATOM   2439 3HD1 LEU A 159      31.312  10.044 -27.301  1.00  0.00           H  
ATOM   2440 1HD2 LEU A 159      31.323  11.875 -24.872  1.00  0.00           H  
ATOM   2441 2HD2 LEU A 159      30.703  12.306 -26.470  1.00  0.00           H  
ATOM   2442 3HD2 LEU A 159      29.643  12.420 -25.047  1.00  0.00           H  
ATOM   2443  N   THR A 160      28.155   7.315 -25.036  1.00  0.00           N  
ATOM   2444  CA  THR A 160      27.749   6.770 -23.735  1.00  0.00           C  
ATOM   2445  C   THR A 160      28.898   6.366 -22.851  1.00  0.00           C  
ATOM   2446  O   THR A 160      29.810   5.641 -23.268  1.00  0.00           O  
ATOM   2447  CB  THR A 160      26.833   5.560 -23.888  1.00  0.00           C  
ATOM   2448  OG1 THR A 160      25.678   5.955 -24.591  1.00  0.00           O  
ATOM   2449  CG2 THR A 160      26.405   5.025 -22.501  1.00  0.00           C  
ATOM   2450  H   THR A 160      28.789   6.793 -25.640  1.00  0.00           H  
ATOM   2451  HA  THR A 160      27.197   7.540 -23.205  1.00  0.00           H  
ATOM   2452  HB  THR A 160      27.342   4.776 -24.446  1.00  0.00           H  
ATOM   2453  HG1 THR A 160      25.115   6.435 -24.014  1.00  0.00           H  
ATOM   2454 1HG2 THR A 160      25.734   4.186 -22.628  1.00  0.00           H  
ATOM   2455 2HG2 THR A 160      27.276   4.704 -21.937  1.00  0.00           H  
ATOM   2456 3HG2 THR A 160      25.893   5.812 -21.946  1.00  0.00           H  
ATOM   2457  N   TYR A 161      28.848   6.841 -21.609  1.00  0.00           N  
ATOM   2458  CA  TYR A 161      29.857   6.493 -20.632  1.00  0.00           C  
ATOM   2459  C   TYR A 161      29.249   5.581 -19.580  1.00  0.00           C  
ATOM   2460  O   TYR A 161      28.180   5.886 -19.048  1.00  0.00           O  
ATOM   2461  CB  TYR A 161      30.405   7.756 -19.939  1.00  0.00           C  
ATOM   2462  CG  TYR A 161      31.151   8.714 -20.842  1.00  0.00           C  
ATOM   2463  CD1 TYR A 161      31.517   9.951 -20.385  1.00  0.00           C  
ATOM   2464  CD2 TYR A 161      31.470   8.354 -22.111  1.00  0.00           C  
ATOM   2465  CE1 TYR A 161      32.228  10.797 -21.216  1.00  0.00           C  
ATOM   2466  CE2 TYR A 161      32.147   9.169 -22.912  1.00  0.00           C  
ATOM   2467  CZ  TYR A 161      32.539  10.374 -22.490  1.00  0.00           C  
ATOM   2468  OH  TYR A 161      33.250  11.161 -23.321  1.00  0.00           O  
ATOM   2469  H   TYR A 161      28.069   7.441 -21.341  1.00  0.00           H  
ATOM   2470  HA  TYR A 161      30.664   5.967 -21.123  1.00  0.00           H  
ATOM   2471 1HB  TYR A 161      29.576   8.301 -19.479  1.00  0.00           H  
ATOM   2472 2HB  TYR A 161      31.078   7.455 -19.133  1.00  0.00           H  
ATOM   2473  HD1 TYR A 161      31.261  10.249 -19.371  1.00  0.00           H  
ATOM   2474  HD2 TYR A 161      31.212   7.404 -22.475  1.00  0.00           H  
ATOM   2475  HE1 TYR A 161      32.546  11.777 -20.868  1.00  0.00           H  
ATOM   2476  HE2 TYR A 161      32.402   8.830 -23.888  1.00  0.00           H  
ATOM   2477  HH  TYR A 161      33.801  11.754 -22.789  1.00  0.00           H  
ATOM   2478  N   TRP A 162      29.956   4.512 -19.213  1.00  0.00           N  
ATOM   2479  CA  TRP A 162      29.485   3.669 -18.115  1.00  0.00           C  
ATOM   2480  C   TRP A 162      30.559   3.592 -17.046  1.00  0.00           C  
ATOM   2481  O   TRP A 162      31.751   3.505 -17.348  1.00  0.00           O  
ATOM   2482  CB  TRP A 162      29.173   2.214 -18.525  1.00  0.00           C  
ATOM   2483  CG  TRP A 162      28.065   1.980 -19.515  1.00  0.00           C  
ATOM   2484  CD1 TRP A 162      26.756   1.673 -19.261  1.00  0.00           C  
ATOM   2485  CD2 TRP A 162      28.210   1.944 -20.931  1.00  0.00           C  
ATOM   2486  NE1 TRP A 162      26.083   1.479 -20.435  1.00  0.00           N  
ATOM   2487  CE2 TRP A 162      26.957   1.629 -21.468  1.00  0.00           C  
ATOM   2488  CE3 TRP A 162      29.278   2.139 -21.773  1.00  0.00           C  
ATOM   2489  CZ2 TRP A 162      26.760   1.501 -22.828  1.00  0.00           C  
ATOM   2490  CZ3 TRP A 162      29.094   2.014 -23.112  1.00  0.00           C  
ATOM   2491  CH2 TRP A 162      27.867   1.702 -23.648  1.00  0.00           C  
ATOM   2492  H   TRP A 162      30.807   4.285 -19.728  1.00  0.00           H  
ATOM   2493  HA  TRP A 162      28.593   4.110 -17.673  1.00  0.00           H  
ATOM   2494 1HB  TRP A 162      30.079   1.761 -18.927  1.00  0.00           H  
ATOM   2495 2HB  TRP A 162      28.920   1.655 -17.627  1.00  0.00           H  
ATOM   2496  HD1 TRP A 162      26.318   1.599 -18.282  1.00  0.00           H  
ATOM   2497  HE1 TRP A 162      25.101   1.251 -20.525  1.00  0.00           H  
ATOM   2498  HE3 TRP A 162      30.255   2.383 -21.373  1.00  0.00           H  
ATOM   2499  HZ2 TRP A 162      25.785   1.253 -23.251  1.00  0.00           H  
ATOM   2500  HZ3 TRP A 162      29.953   2.169 -23.725  1.00  0.00           H  
ATOM   2501  HH2 TRP A 162      27.763   1.610 -24.731  1.00  0.00           H  
ATOM   2502  N   LEU A 163      30.123   3.583 -15.799  1.00  0.00           N  
ATOM   2503  CA  LEU A 163      30.991   3.422 -14.648  1.00  0.00           C  
ATOM   2504  C   LEU A 163      30.687   2.046 -14.110  1.00  0.00           C  
ATOM   2505  O   LEU A 163      29.531   1.738 -13.795  1.00  0.00           O  
ATOM   2506  CB  LEU A 163      30.704   4.517 -13.656  1.00  0.00           C  
ATOM   2507  CG  LEU A 163      31.473   4.586 -12.457  1.00  0.00           C  
ATOM   2508  CD1 LEU A 163      32.925   4.841 -12.798  1.00  0.00           C  
ATOM   2509  CD2 LEU A 163      30.920   5.709 -11.720  1.00  0.00           C  
ATOM   2510  H   LEU A 163      29.130   3.689 -15.637  1.00  0.00           H  
ATOM   2511  HA  LEU A 163      32.034   3.464 -14.957  1.00  0.00           H  
ATOM   2512 1HB  LEU A 163      30.851   5.437 -14.145  1.00  0.00           H  
ATOM   2513 2HB  LEU A 163      29.660   4.446 -13.373  1.00  0.00           H  
ATOM   2514  HG  LEU A 163      31.417   3.668 -11.887  1.00  0.00           H  
ATOM   2515 1HD1 LEU A 163      33.511   4.934 -11.894  1.00  0.00           H  
ATOM   2516 2HD1 LEU A 163      33.310   4.008 -13.392  1.00  0.00           H  
ATOM   2517 3HD1 LEU A 163      33.001   5.764 -13.372  1.00  0.00           H  
ATOM   2518 1HD2 LEU A 163      31.475   5.837 -10.856  1.00  0.00           H  
ATOM   2519 2HD2 LEU A 163      31.007   6.582 -12.345  1.00  0.00           H  
ATOM   2520 3HD2 LEU A 163      29.876   5.535 -11.476  1.00  0.00           H  
ATOM   2521  N   VAL A 164      31.708   1.209 -14.109  1.00  0.00           N  
ATOM   2522  CA  VAL A 164      31.601  -0.209 -13.835  1.00  0.00           C  
ATOM   2523  C   VAL A 164      32.496  -0.776 -12.722  1.00  0.00           C  
ATOM   2524  O   VAL A 164      33.677  -0.458 -12.649  1.00  0.00           O  
ATOM   2525  CB  VAL A 164      31.899  -0.879 -15.176  1.00  0.00           C  
ATOM   2526  CG1 VAL A 164      31.931  -2.278 -15.053  1.00  0.00           C  
ATOM   2527  CG2 VAL A 164      30.848  -0.472 -16.155  1.00  0.00           C  
ATOM   2528  H   VAL A 164      32.623   1.571 -14.364  1.00  0.00           H  
ATOM   2529  HA  VAL A 164      30.572  -0.409 -13.563  1.00  0.00           H  
ATOM   2530  HB  VAL A 164      32.877  -0.559 -15.527  1.00  0.00           H  
ATOM   2531 1HG1 VAL A 164      32.164  -2.722 -16.016  1.00  0.00           H  
ATOM   2532 2HG1 VAL A 164      32.713  -2.500 -14.345  1.00  0.00           H  
ATOM   2533 3HG1 VAL A 164      30.978  -2.653 -14.699  1.00  0.00           H  
ATOM   2534 1HG2 VAL A 164      31.035  -0.927 -17.083  1.00  0.00           H  
ATOM   2535 2HG2 VAL A 164      29.912  -0.798 -15.788  1.00  0.00           H  
ATOM   2536 3HG2 VAL A 164      30.837   0.593 -16.297  1.00  0.00           H  
ATOM   2537  N   LYS A 165      31.939  -1.602 -11.831  1.00  0.00           N  
ATOM   2538  CA  LYS A 165      32.740  -2.212 -10.762  1.00  0.00           C  
ATOM   2539  C   LYS A 165      33.130  -3.645 -11.147  1.00  0.00           C  
ATOM   2540  O   LYS A 165      32.266  -4.480 -11.435  1.00  0.00           O  
ATOM   2541  CB  LYS A 165      31.994  -2.188  -9.435  1.00  0.00           C  
ATOM   2542  CG  LYS A 165      32.859  -2.628  -8.258  1.00  0.00           C  
ATOM   2543  CD  LYS A 165      32.135  -2.470  -6.923  1.00  0.00           C  
ATOM   2544  CE  LYS A 165      33.066  -2.808  -5.768  1.00  0.00           C  
ATOM   2545  NZ  LYS A 165      32.450  -2.548  -4.440  1.00  0.00           N  
ATOM   2546  H   LYS A 165      30.960  -1.840 -11.933  1.00  0.00           H  
ATOM   2547  HA  LYS A 165      33.663  -1.642 -10.638  1.00  0.00           H  
ATOM   2548 1HB  LYS A 165      31.603  -1.208  -9.247  1.00  0.00           H  
ATOM   2549 2HB  LYS A 165      31.146  -2.869  -9.492  1.00  0.00           H  
ATOM   2550 1HG  LYS A 165      33.149  -3.675  -8.388  1.00  0.00           H  
ATOM   2551 2HG  LYS A 165      33.774  -2.022  -8.240  1.00  0.00           H  
ATOM   2552 1HD  LYS A 165      31.773  -1.453  -6.806  1.00  0.00           H  
ATOM   2553 2HD  LYS A 165      31.280  -3.143  -6.893  1.00  0.00           H  
ATOM   2554 1HE  LYS A 165      33.326  -3.860  -5.833  1.00  0.00           H  
ATOM   2555 2HE  LYS A 165      33.978  -2.209  -5.857  1.00  0.00           H  
ATOM   2556 1HZ  LYS A 165      33.101  -2.784  -3.710  1.00  0.00           H  
ATOM   2557 2HZ  LYS A 165      32.220  -1.543  -4.346  1.00  0.00           H  
ATOM   2558 3HZ  LYS A 165      31.613  -3.089  -4.328  1.00  0.00           H  
ATOM   2559  N   ILE A 166      34.431  -3.934 -11.172  1.00  0.00           N  
ATOM   2560  CA  ILE A 166      34.912  -5.229 -11.648  1.00  0.00           C  
ATOM   2561  C   ILE A 166      34.743  -6.365 -10.655  1.00  0.00           C  
ATOM   2562  O   ILE A 166      35.107  -6.268  -9.480  1.00  0.00           O  
ATOM   2563  CB  ILE A 166      36.369  -5.123 -12.154  1.00  0.00           C  
ATOM   2564  CG1 ILE A 166      36.387  -4.147 -13.361  1.00  0.00           C  
ATOM   2565  CG2 ILE A 166      36.917  -6.512 -12.577  1.00  0.00           C  
ATOM   2566  CD1 ILE A 166      37.758  -3.782 -13.822  1.00  0.00           C  
ATOM   2567  H   ILE A 166      35.111  -3.229 -10.889  1.00  0.00           H  
ATOM   2568  HA  ILE A 166      34.326  -5.498 -12.504  1.00  0.00           H  
ATOM   2569  HB  ILE A 166      37.003  -4.697 -11.367  1.00  0.00           H  
ATOM   2570 1HG1 ILE A 166      35.853  -4.605 -14.192  1.00  0.00           H  
ATOM   2571 2HG1 ILE A 166      35.869  -3.225 -13.078  1.00  0.00           H  
ATOM   2572 1HG2 ILE A 166      37.939  -6.409 -12.940  1.00  0.00           H  
ATOM   2573 2HG2 ILE A 166      36.913  -7.183 -11.721  1.00  0.00           H  
ATOM   2574 3HG2 ILE A 166      36.294  -6.936 -13.373  1.00  0.00           H  
ATOM   2575 1HD1 ILE A 166      37.692  -3.111 -14.658  1.00  0.00           H  
ATOM   2576 2HD1 ILE A 166      38.303  -3.302 -13.010  1.00  0.00           H  
ATOM   2577 3HD1 ILE A 166      38.266  -4.684 -14.128  1.00  0.00           H  
ATOM   2578  N   ASN A 167      34.151  -7.454 -11.142  1.00  0.00           N  
ATOM   2579  CA  ASN A 167      33.900  -8.636 -10.336  1.00  0.00           C  
ATOM   2580  C   ASN A 167      34.989  -9.678 -10.573  1.00  0.00           C  
ATOM   2581  O   ASN A 167      35.381 -10.413  -9.660  1.00  0.00           O  
ATOM   2582  CB  ASN A 167      32.583  -9.261 -10.718  1.00  0.00           C  
ATOM   2583  CG  ASN A 167      31.397  -8.429 -10.490  1.00  0.00           C  
ATOM   2584  OD1 ASN A 167      31.287  -7.630  -9.548  1.00  0.00           O  
ATOM   2585  ND2 ASN A 167      30.459  -8.623 -11.369  1.00  0.00           N  
ATOM   2586  H   ASN A 167      33.878  -7.481 -12.121  1.00  0.00           H  
ATOM   2587  HA  ASN A 167      33.898  -8.363  -9.283  1.00  0.00           H  
ATOM   2588 1HB  ASN A 167      32.625  -9.499 -11.765  1.00  0.00           H  
ATOM   2589 2HB  ASN A 167      32.461 -10.202 -10.184  1.00  0.00           H  
ATOM   2590 1HD2 ASN A 167      29.600  -8.120 -11.313  1.00  0.00           H  
ATOM   2591 2HD2 ASN A 167      30.614  -9.314 -12.106  1.00  0.00           H  
ATOM   2592  N   VAL A 168      35.479  -9.743 -11.813  1.00  0.00           N  
ATOM   2593  CA  VAL A 168      36.462 -10.755 -12.172  1.00  0.00           C  
ATOM   2594  C   VAL A 168      37.873 -10.213 -12.438  1.00  0.00           C  
ATOM   2595  O   VAL A 168      38.133  -9.544 -13.452  1.00  0.00           O  
ATOM   2596  CB  VAL A 168      35.950 -11.481 -13.430  1.00  0.00           C  
ATOM   2597  CG1 VAL A 168      36.921 -12.530 -13.887  1.00  0.00           C  
ATOM   2598  CG2 VAL A 168      34.589 -12.102 -13.135  1.00  0.00           C  
ATOM   2599  H   VAL A 168      35.096  -9.126 -12.528  1.00  0.00           H  
ATOM   2600  HA  VAL A 168      36.523 -11.474 -11.357  1.00  0.00           H  
ATOM   2601  HB  VAL A 168      35.850 -10.758 -14.228  1.00  0.00           H  
ATOM   2602 1HG1 VAL A 168      36.540 -13.014 -14.785  1.00  0.00           H  
ATOM   2603 2HG1 VAL A 168      37.879 -12.065 -14.109  1.00  0.00           H  
ATOM   2604 3HG1 VAL A 168      37.055 -13.273 -13.102  1.00  0.00           H  
ATOM   2605 1HG2 VAL A 168      34.210 -12.597 -14.028  1.00  0.00           H  
ATOM   2606 2HG2 VAL A 168      34.688 -12.828 -12.331  1.00  0.00           H  
ATOM   2607 3HG2 VAL A 168      33.887 -11.325 -12.835  1.00  0.00           H  
ATOM   2608  N   SER A 169      38.808 -10.556 -11.539  1.00  0.00           N  
ATOM   2609  CA  SER A 169      40.186 -10.102 -11.714  1.00  0.00           C  
ATOM   2610  C   SER A 169      40.584 -10.692 -13.049  1.00  0.00           C  
ATOM   2611  O   SER A 169      40.253 -11.852 -13.303  1.00  0.00           O  
ATOM   2612  CB  SER A 169      41.103 -10.633 -10.618  1.00  0.00           C  
ATOM   2613  OG  SER A 169      40.734 -10.174  -9.316  1.00  0.00           O  
ATOM   2614  H   SER A 169      38.548 -11.117 -10.739  1.00  0.00           H  
ATOM   2615  HA  SER A 169      40.227  -9.012 -11.769  1.00  0.00           H  
ATOM   2616 1HB  SER A 169      41.090 -11.720 -10.637  1.00  0.00           H  
ATOM   2617 2HB  SER A 169      42.125 -10.317 -10.835  1.00  0.00           H  
ATOM   2618  HG  SER A 169      41.317 -10.643  -8.702  1.00  0.00           H  
ATOM   2619  N   SER A 170      41.298  -9.947 -13.881  1.00  0.00           N  
ATOM   2620  CA  SER A 170      41.610 -10.495 -15.200  1.00  0.00           C  
ATOM   2621  C   SER A 170      43.049 -10.246 -15.618  1.00  0.00           C  
ATOM   2622  O   SER A 170      43.577  -9.166 -15.406  1.00  0.00           O  
ATOM   2623  CB  SER A 170      40.659  -9.869 -16.203  1.00  0.00           C  
ATOM   2624  OG  SER A 170      39.299 -10.158 -15.904  1.00  0.00           O  
ATOM   2625  H   SER A 170      41.594  -9.011 -13.595  1.00  0.00           H  
ATOM   2626  HA  SER A 170      41.453 -11.574 -15.183  1.00  0.00           H  
ATOM   2627 1HB  SER A 170      40.808  -8.803 -16.229  1.00  0.00           H  
ATOM   2628 2HB  SER A 170      40.895 -10.257 -17.192  1.00  0.00           H  
ATOM   2629  HG  SER A 170      39.098  -9.847 -14.968  1.00  0.00           H  
ATOM   2630  N   GLU A 171      43.681 -11.226 -16.250  1.00  0.00           N  
ATOM   2631  CA  GLU A 171      45.069 -11.063 -16.674  1.00  0.00           C  
ATOM   2632  C   GLU A 171      45.129 -10.436 -18.051  1.00  0.00           C  
ATOM   2633  O   GLU A 171      44.196 -10.606 -18.821  1.00  0.00           O  
ATOM   2634  CB  GLU A 171      45.771 -12.427 -16.654  1.00  0.00           C  
ATOM   2635  CG  GLU A 171      45.893 -13.044 -15.267  1.00  0.00           C  
ATOM   2636  CD  GLU A 171      46.868 -12.303 -14.368  1.00  0.00           C  
ATOM   2637  OE1 GLU A 171      47.986 -12.098 -14.786  1.00  0.00           O  
ATOM   2638  OE2 GLU A 171      46.498 -11.952 -13.270  1.00  0.00           O  
ATOM   2639  H   GLU A 171      43.196 -12.108 -16.484  1.00  0.00           H  
ATOM   2640  HA  GLU A 171      45.557 -10.405 -15.961  1.00  0.00           H  
ATOM   2641 1HB  GLU A 171      45.193 -13.125 -17.263  1.00  0.00           H  
ATOM   2642 2HB  GLU A 171      46.755 -12.374 -17.098  1.00  0.00           H  
ATOM   2643 1HG  GLU A 171      44.908 -13.039 -14.799  1.00  0.00           H  
ATOM   2644 2HG  GLU A 171      46.211 -14.082 -15.371  1.00  0.00           H  
ATOM   2645  N   PRO A 172      46.221  -9.779 -18.463  1.00  0.00           N  
ATOM   2646  CA  PRO A 172      46.386  -9.256 -19.803  1.00  0.00           C  
ATOM   2647  C   PRO A 172      46.316 -10.382 -20.830  1.00  0.00           C  
ATOM   2648  O   PRO A 172      45.881 -10.193 -21.962  1.00  0.00           O  
ATOM   2649  CB  PRO A 172      47.768  -8.609 -19.727  1.00  0.00           C  
ATOM   2650  CG  PRO A 172      48.452  -9.258 -18.552  1.00  0.00           C  
ATOM   2651  CD  PRO A 172      47.352  -9.519 -17.576  1.00  0.00           C  
ATOM   2652  HA  PRO A 172      45.618  -8.506 -19.995  1.00  0.00           H  
ATOM   2653 1HB  PRO A 172      48.306  -8.787 -20.664  1.00  0.00           H  
ATOM   2654 2HB  PRO A 172      47.663  -7.518 -19.607  1.00  0.00           H  
ATOM   2655 1HG  PRO A 172      48.978 -10.171 -18.866  1.00  0.00           H  
ATOM   2656 2HG  PRO A 172      49.214  -8.573 -18.145  1.00  0.00           H  
ATOM   2657 1HD  PRO A 172      47.624 -10.354 -16.930  1.00  0.00           H  
ATOM   2658 2HD  PRO A 172      47.162  -8.614 -17.021  1.00  0.00           H  
ATOM   2659  N   GLU A 173      46.623 -11.594 -20.373  1.00  0.00           N  
ATOM   2660  CA  GLU A 173      46.604 -12.807 -21.177  1.00  0.00           C  
ATOM   2661  C   GLU A 173      45.184 -13.182 -21.604  1.00  0.00           C  
ATOM   2662  O   GLU A 173      44.993 -13.954 -22.543  1.00  0.00           O  
ATOM   2663  CB  GLU A 173      47.227 -13.958 -20.389  1.00  0.00           C  
ATOM   2664  CG  GLU A 173      48.717 -13.787 -20.117  1.00  0.00           C  
ATOM   2665  CD  GLU A 173      49.334 -14.944 -19.359  1.00  0.00           C  
ATOM   2666  OE1 GLU A 173      48.622 -15.854 -19.005  1.00  0.00           O  
ATOM   2667  OE2 GLU A 173      50.522 -14.910 -19.137  1.00  0.00           O  
ATOM   2668  H   GLU A 173      46.939 -11.682 -19.421  1.00  0.00           H  
ATOM   2669  HA  GLU A 173      47.195 -12.632 -22.076  1.00  0.00           H  
ATOM   2670 1HB  GLU A 173      46.716 -14.056 -19.429  1.00  0.00           H  
ATOM   2671 2HB  GLU A 173      47.083 -14.891 -20.933  1.00  0.00           H  
ATOM   2672 1HG  GLU A 173      49.236 -13.672 -21.068  1.00  0.00           H  
ATOM   2673 2HG  GLU A 173      48.858 -12.869 -19.545  1.00  0.00           H  
ATOM   2674  N   ASP A 174      44.191 -12.645 -20.897  1.00  0.00           N  
ATOM   2675  CA  ASP A 174      42.792 -12.927 -21.144  1.00  0.00           C  
ATOM   2676  C   ASP A 174      42.187 -11.939 -22.146  1.00  0.00           C  
ATOM   2677  O   ASP A 174      40.992 -12.029 -22.450  1.00  0.00           O  
ATOM   2678  CB  ASP A 174      42.013 -12.850 -19.820  1.00  0.00           C  
ATOM   2679  CG  ASP A 174      42.416 -13.956 -18.793  1.00  0.00           C  
ATOM   2680  OD1 ASP A 174      42.586 -15.084 -19.209  1.00  0.00           O  
ATOM   2681  OD2 ASP A 174      42.576 -13.650 -17.604  1.00  0.00           O  
ATOM   2682  H   ASP A 174      44.402 -11.989 -20.150  1.00  0.00           H  
ATOM   2683  HA  ASP A 174      42.707 -13.933 -21.555  1.00  0.00           H  
ATOM   2684 1HB  ASP A 174      42.168 -11.872 -19.366  1.00  0.00           H  
ATOM   2685 2HB  ASP A 174      40.948 -12.937 -20.027  1.00  0.00           H  
ATOM   2686  N   PHE A 175      43.004 -10.991 -22.642  1.00  0.00           N  
ATOM   2687  CA  PHE A 175      42.525  -9.993 -23.589  1.00  0.00           C  
ATOM   2688  C   PHE A 175      43.323 -10.000 -24.910  1.00  0.00           C  
ATOM   2689  O   PHE A 175      44.278  -9.236 -25.070  1.00  0.00           O  
ATOM   2690  CB  PHE A 175      42.642  -8.588 -22.965  1.00  0.00           C  
ATOM   2691  CG  PHE A 175      41.854  -8.348 -21.699  1.00  0.00           C  
ATOM   2692  CD1 PHE A 175      42.427  -8.608 -20.479  1.00  0.00           C  
ATOM   2693  CD2 PHE A 175      40.562  -7.837 -21.726  1.00  0.00           C  
ATOM   2694  CE1 PHE A 175      41.749  -8.379 -19.302  1.00  0.00           C  
ATOM   2695  CE2 PHE A 175      39.859  -7.609 -20.555  1.00  0.00           C  
ATOM   2696  CZ  PHE A 175      40.456  -7.880 -19.335  1.00  0.00           C  
ATOM   2697  H   PHE A 175      43.985 -10.951 -22.364  1.00  0.00           H  
ATOM   2698  HA  PHE A 175      41.482 -10.201 -23.817  1.00  0.00           H  
ATOM   2699 1HB  PHE A 175      43.695  -8.389 -22.744  1.00  0.00           H  
ATOM   2700 2HB  PHE A 175      42.325  -7.854 -23.673  1.00  0.00           H  
ATOM   2701  HD1 PHE A 175      43.435  -8.998 -20.455  1.00  0.00           H  
ATOM   2702  HD2 PHE A 175      40.102  -7.612 -22.679  1.00  0.00           H  
ATOM   2703  HE1 PHE A 175      42.242  -8.595 -18.351  1.00  0.00           H  
ATOM   2704  HE2 PHE A 175      38.843  -7.215 -20.594  1.00  0.00           H  
ATOM   2705  HZ  PHE A 175      39.912  -7.700 -18.409  1.00  0.00           H  
ATOM   2706  N   ASP A 176      42.915 -10.809 -25.896  1.00  0.00           N  
ATOM   2707  CA  ASP A 176      43.684 -10.870 -27.165  1.00  0.00           C  
ATOM   2708  C   ASP A 176      43.242  -9.733 -28.061  1.00  0.00           C  
ATOM   2709  O   ASP A 176      42.501  -9.926 -29.018  1.00  0.00           O  
ATOM   2710  CB  ASP A 176      43.485 -12.182 -27.930  1.00  0.00           C  
ATOM   2711  CG  ASP A 176      44.448 -12.371 -29.183  1.00  0.00           C  
ATOM   2712  OD1 ASP A 176      45.475 -11.733 -29.273  1.00  0.00           O  
ATOM   2713  OD2 ASP A 176      44.107 -13.170 -30.039  1.00  0.00           O  
ATOM   2714  H   ASP A 176      42.092 -11.392 -25.735  1.00  0.00           H  
ATOM   2715  HA  ASP A 176      44.745 -10.747 -26.941  1.00  0.00           H  
ATOM   2716 1HB  ASP A 176      43.645 -13.019 -27.250  1.00  0.00           H  
ATOM   2717 2HB  ASP A 176      42.455 -12.225 -28.287  1.00  0.00           H  
ATOM   2718  N   VAL A 177      43.678  -8.548 -27.723  1.00  0.00           N  
ATOM   2719  CA  VAL A 177      43.174  -7.359 -28.366  1.00  0.00           C  
ATOM   2720  C   VAL A 177      43.935  -6.798 -29.568  1.00  0.00           C  
ATOM   2721  O   VAL A 177      45.145  -6.511 -29.508  1.00  0.00           O  
ATOM   2722  CB  VAL A 177      43.053  -6.303 -27.288  1.00  0.00           C  
ATOM   2723  CG1 VAL A 177      42.632  -5.117 -27.836  1.00  0.00           C  
ATOM   2724  CG2 VAL A 177      42.050  -6.747 -26.312  1.00  0.00           C  
ATOM   2725  H   VAL A 177      44.300  -8.502 -26.916  1.00  0.00           H  
ATOM   2726  HA  VAL A 177      42.164  -7.589 -28.708  1.00  0.00           H  
ATOM   2727  HB  VAL A 177      44.015  -6.150 -26.801  1.00  0.00           H  
ATOM   2728 1HG1 VAL A 177      42.521  -4.441 -27.047  1.00  0.00           H  
ATOM   2729 2HG1 VAL A 177      43.343  -4.742 -28.565  1.00  0.00           H  
ATOM   2730 3HG1 VAL A 177      41.678  -5.303 -28.292  1.00  0.00           H  
ATOM   2731 1HG2 VAL A 177      41.938  -5.998 -25.529  1.00  0.00           H  
ATOM   2732 2HG2 VAL A 177      41.120  -6.879 -26.832  1.00  0.00           H  
ATOM   2733 3HG2 VAL A 177      42.356  -7.668 -25.891  1.00  0.00           H  
ATOM   2734  N   VAL A 178      43.183  -6.595 -30.656  1.00  0.00           N  
ATOM   2735  CA  VAL A 178      43.702  -5.993 -31.875  1.00  0.00           C  
ATOM   2736  C   VAL A 178      42.858  -4.742 -32.169  1.00  0.00           C  
ATOM   2737  O   VAL A 178      41.733  -4.843 -32.661  1.00  0.00           O  
ATOM   2738  CB  VAL A 178      43.602  -7.007 -33.026  1.00  0.00           C  
ATOM   2739  CG1 VAL A 178      44.181  -6.451 -34.272  1.00  0.00           C  
ATOM   2740  CG2 VAL A 178      44.282  -8.320 -32.624  1.00  0.00           C  
ATOM   2741  H   VAL A 178      42.210  -6.875 -30.634  1.00  0.00           H  
ATOM   2742  HA  VAL A 178      44.722  -5.690 -31.717  1.00  0.00           H  
ATOM   2743  HB  VAL A 178      42.577  -7.177 -33.228  1.00  0.00           H  
ATOM   2744 1HG1 VAL A 178      44.058  -7.168 -35.081  1.00  0.00           H  
ATOM   2745 2HG1 VAL A 178      43.663  -5.530 -34.510  1.00  0.00           H  
ATOM   2746 3HG1 VAL A 178      45.225  -6.253 -34.133  1.00  0.00           H  
ATOM   2747 1HG2 VAL A 178      44.184  -9.037 -33.435  1.00  0.00           H  
ATOM   2748 2HG2 VAL A 178      45.332  -8.142 -32.420  1.00  0.00           H  
ATOM   2749 3HG2 VAL A 178      43.802  -8.729 -31.728  1.00  0.00           H  
ATOM   2750  N   GLN A 179      43.372  -3.582 -31.757  1.00  0.00           N  
ATOM   2751  CA  GLN A 179      42.616  -2.325 -31.718  1.00  0.00           C  
ATOM   2752  C   GLN A 179      43.451  -1.071 -32.031  1.00  0.00           C  
ATOM   2753  O   GLN A 179      44.675  -1.137 -32.065  1.00  0.00           O  
ATOM   2754  CB  GLN A 179      42.006  -2.170 -30.347  1.00  0.00           C  
ATOM   2755  CG  GLN A 179      40.899  -3.222 -29.933  1.00  0.00           C  
ATOM   2756  CD  GLN A 179      39.531  -3.176 -30.599  1.00  0.00           C  
ATOM   2757  OE1 GLN A 179      39.221  -2.484 -31.589  1.00  0.00           O  
ATOM   2758  NE2 GLN A 179      38.639  -3.872 -29.947  1.00  0.00           N  
ATOM   2759  H   GLN A 179      44.333  -3.576 -31.442  1.00  0.00           H  
ATOM   2760  HA  GLN A 179      41.819  -2.387 -32.458  1.00  0.00           H  
ATOM   2761 1HB  GLN A 179      42.812  -2.313 -29.628  1.00  0.00           H  
ATOM   2762 2HB  GLN A 179      41.688  -1.162 -30.209  1.00  0.00           H  
ATOM   2763 1HG  GLN A 179      41.269  -4.195 -30.127  1.00  0.00           H  
ATOM   2764 2HG  GLN A 179      40.716  -3.118 -28.874  1.00  0.00           H  
ATOM   2765 1HE2 GLN A 179      37.698  -3.903 -30.252  1.00  0.00           H  
ATOM   2766 2HE2 GLN A 179      38.897  -4.365 -29.107  1.00  0.00           H  
ATOM   2767  N   LYS A 180      42.777   0.074 -32.268  1.00  0.00           N  
ATOM   2768  CA  LYS A 180      43.487   1.331 -32.582  1.00  0.00           C  
ATOM   2769  C   LYS A 180      43.175   2.587 -31.706  1.00  0.00           C  
ATOM   2770  O   LYS A 180      44.055   3.425 -31.473  1.00  0.00           O  
ATOM   2771  CB  LYS A 180      43.143   1.694 -34.024  1.00  0.00           C  
ATOM   2772  CG  LYS A 180      43.582   0.661 -35.047  1.00  0.00           C  
ATOM   2773  CD  LYS A 180      43.369   1.135 -36.479  1.00  0.00           C  
ATOM   2774  CE  LYS A 180      41.889   1.237 -36.773  1.00  0.00           C  
ATOM   2775  NZ  LYS A 180      41.608   1.456 -38.185  1.00  0.00           N  
ATOM   2776  H   LYS A 180      41.772   0.061 -32.230  1.00  0.00           H  
ATOM   2777  HA  LYS A 180      44.557   1.137 -32.498  1.00  0.00           H  
ATOM   2778 1HB  LYS A 180      42.071   1.851 -34.116  1.00  0.00           H  
ATOM   2779 2HB  LYS A 180      43.640   2.634 -34.282  1.00  0.00           H  
ATOM   2780 1HG  LYS A 180      44.609   0.442 -34.882  1.00  0.00           H  
ATOM   2781 2HG  LYS A 180      43.011  -0.256 -34.907  1.00  0.00           H  
ATOM   2782 1HD  LYS A 180      43.837   2.114 -36.624  1.00  0.00           H  
ATOM   2783 2HD  LYS A 180      43.823   0.433 -37.181  1.00  0.00           H  
ATOM   2784 1HE  LYS A 180      41.414   0.331 -36.458  1.00  0.00           H  
ATOM   2785 2HE  LYS A 180      41.484   2.069 -36.206  1.00  0.00           H  
ATOM   2786 1HZ  LYS A 180      40.617   1.545 -38.360  1.00  0.00           H  
ATOM   2787 2HZ  LYS A 180      42.060   2.305 -38.479  1.00  0.00           H  
ATOM   2788 3HZ  LYS A 180      41.974   0.664 -38.713  1.00  0.00           H  
ATOM   2789  N   PHE A 181      41.907   2.709 -31.286  1.00  0.00           N  
ATOM   2790  CA  PHE A 181      41.261   3.904 -30.694  1.00  0.00           C  
ATOM   2791  C   PHE A 181      40.961   5.067 -31.631  1.00  0.00           C  
ATOM   2792  O   PHE A 181      41.719   5.382 -32.538  1.00  0.00           O  
ATOM   2793  CB  PHE A 181      41.968   4.600 -29.518  1.00  0.00           C  
ATOM   2794  CG  PHE A 181      41.768   4.090 -28.182  1.00  0.00           C  
ATOM   2795  CD1 PHE A 181      41.165   2.981 -27.942  1.00  0.00           C  
ATOM   2796  CD2 PHE A 181      42.153   4.860 -27.122  1.00  0.00           C  
ATOM   2797  CE1 PHE A 181      40.965   2.602 -26.661  1.00  0.00           C  
ATOM   2798  CE2 PHE A 181      41.972   4.493 -25.834  1.00  0.00           C  
ATOM   2799  CZ  PHE A 181      41.370   3.339 -25.596  1.00  0.00           C  
ATOM   2800  H   PHE A 181      41.306   1.921 -31.449  1.00  0.00           H  
ATOM   2801  HA  PHE A 181      40.349   3.529 -30.285  1.00  0.00           H  
ATOM   2802 1HB  PHE A 181      43.024   4.598 -29.690  1.00  0.00           H  
ATOM   2803 2HB  PHE A 181      41.678   5.634 -29.514  1.00  0.00           H  
ATOM   2804  HD1 PHE A 181      40.825   2.383 -28.779  1.00  0.00           H  
ATOM   2805  HD2 PHE A 181      42.628   5.780 -27.331  1.00  0.00           H  
ATOM   2806  HE1 PHE A 181      40.470   1.736 -26.500  1.00  0.00           H  
ATOM   2807  HE2 PHE A 181      42.311   5.144 -25.019  1.00  0.00           H  
ATOM   2808  HZ  PHE A 181      41.189   3.004 -24.573  1.00  0.00           H  
ATOM   2809  N   PRO A 182      39.860   5.784 -31.392  1.00  0.00           N  
ATOM   2810  CA  PRO A 182      39.490   7.029 -32.015  1.00  0.00           C  
ATOM   2811  C   PRO A 182      40.288   8.130 -31.347  1.00  0.00           C  
ATOM   2812  O   PRO A 182      39.764   8.958 -30.600  1.00  0.00           O  
ATOM   2813  CB  PRO A 182      38.008   7.087 -31.731  1.00  0.00           C  
ATOM   2814  CG  PRO A 182      37.849   6.365 -30.476  1.00  0.00           C  
ATOM   2815  CD  PRO A 182      38.835   5.280 -30.475  1.00  0.00           C  
ATOM   2816  HA  PRO A 182      39.694   6.981 -33.096  1.00  0.00           H  
ATOM   2817 1HB  PRO A 182      37.705   8.111 -31.594  1.00  0.00           H  
ATOM   2818 2HB  PRO A 182      37.446   6.676 -32.577  1.00  0.00           H  
ATOM   2819 1HG  PRO A 182      37.996   7.039 -29.655  1.00  0.00           H  
ATOM   2820 2HG  PRO A 182      36.846   5.984 -30.416  1.00  0.00           H  
ATOM   2821 1HD  PRO A 182      39.206   5.176 -29.452  1.00  0.00           H  
ATOM   2822 2HD  PRO A 182      38.366   4.361 -30.856  1.00  0.00           H  
ATOM   2823  N   LEU A 183      41.583   8.103 -31.654  1.00  0.00           N  
ATOM   2824  CA  LEU A 183      42.647   8.877 -31.019  1.00  0.00           C  
ATOM   2825  C   LEU A 183      42.470  10.379 -31.002  1.00  0.00           C  
ATOM   2826  O   LEU A 183      43.149  11.051 -30.231  1.00  0.00           O  
ATOM   2827  CB  LEU A 183      43.979   8.545 -31.681  1.00  0.00           C  
ATOM   2828  CG  LEU A 183      44.474   7.098 -31.450  1.00  0.00           C  
ATOM   2829  CD1 LEU A 183      45.668   6.849 -32.290  1.00  0.00           C  
ATOM   2830  CD2 LEU A 183      44.799   6.865 -29.964  1.00  0.00           C  
ATOM   2831  H   LEU A 183      41.867   7.381 -32.316  1.00  0.00           H  
ATOM   2832  HA  LEU A 183      42.734   8.545 -30.010  1.00  0.00           H  
ATOM   2833 1HB  LEU A 183      43.894   8.722 -32.749  1.00  0.00           H  
ATOM   2834 2HB  LEU A 183      44.735   9.221 -31.287  1.00  0.00           H  
ATOM   2835  HG  LEU A 183      43.712   6.411 -31.758  1.00  0.00           H  
ATOM   2836 1HD1 LEU A 183      45.961   5.842 -32.148  1.00  0.00           H  
ATOM   2837 2HD1 LEU A 183      45.425   6.998 -33.322  1.00  0.00           H  
ATOM   2838 3HD1 LEU A 183      46.476   7.521 -32.004  1.00  0.00           H  
ATOM   2839 1HD2 LEU A 183      45.139   5.839 -29.821  1.00  0.00           H  
ATOM   2840 2HD2 LEU A 183      45.582   7.549 -29.648  1.00  0.00           H  
ATOM   2841 3HD2 LEU A 183      43.913   7.033 -29.368  1.00  0.00           H  
ATOM   2842  N   ALA A 184      41.601  10.920 -31.858  1.00  0.00           N  
ATOM   2843  CA  ALA A 184      41.425  12.369 -31.912  1.00  0.00           C  
ATOM   2844  C   ALA A 184      42.813  12.959 -32.150  1.00  0.00           C  
ATOM   2845  O   ALA A 184      43.368  13.715 -31.358  1.00  0.00           O  
ATOM   2846  CB  ALA A 184      40.728  12.873 -30.654  1.00  0.00           C  
ATOM   2847  H   ALA A 184      41.062  10.308 -32.446  1.00  0.00           H  
ATOM   2848  HA  ALA A 184      40.812  12.625 -32.773  1.00  0.00           H  
ATOM   2849 1HB  ALA A 184      40.611  13.956 -30.707  1.00  0.00           H  
ATOM   2850 2HB  ALA A 184      39.749  12.403 -30.580  1.00  0.00           H  
ATOM   2851 3HB  ALA A 184      41.294  12.614 -29.788  1.00  0.00           H  
ATOM   2852  N   TYR A 185      43.347  12.530 -33.286  1.00  0.00           N  
ATOM   2853  CA  TYR A 185      44.674  12.761 -33.828  1.00  0.00           C  
ATOM   2854  C   TYR A 185      45.233  14.172 -33.715  1.00  0.00           C  
ATOM   2855  O   TYR A 185      44.513  15.173 -33.750  1.00  0.00           O  
ATOM   2856  CB  TYR A 185      44.672  12.302 -35.287  1.00  0.00           C  
ATOM   2857  CG  TYR A 185      45.977  12.456 -36.023  1.00  0.00           C  
ATOM   2858  CD1 TYR A 185      47.028  11.591 -35.763  1.00  0.00           C  
ATOM   2859  CD2 TYR A 185      46.115  13.444 -36.983  1.00  0.00           C  
ATOM   2860  CE1 TYR A 185      48.214  11.727 -36.451  1.00  0.00           C  
ATOM   2861  CE2 TYR A 185      47.301  13.572 -37.672  1.00  0.00           C  
ATOM   2862  CZ  TYR A 185      48.349  12.721 -37.405  1.00  0.00           C  
ATOM   2863  OH  TYR A 185      49.535  12.854 -38.087  1.00  0.00           O  
ATOM   2864  H   TYR A 185      42.751  11.941 -33.851  1.00  0.00           H  
ATOM   2865  HA  TYR A 185      45.357  12.114 -33.279  1.00  0.00           H  
ATOM   2866 1HB  TYR A 185      44.385  11.250 -35.329  1.00  0.00           H  
ATOM   2867 2HB  TYR A 185      43.910  12.859 -35.833  1.00  0.00           H  
ATOM   2868  HD1 TYR A 185      46.916  10.808 -35.013  1.00  0.00           H  
ATOM   2869  HD2 TYR A 185      45.286  14.119 -37.191  1.00  0.00           H  
ATOM   2870  HE1 TYR A 185      49.046  11.056 -36.245  1.00  0.00           H  
ATOM   2871  HE2 TYR A 185      47.414  14.353 -38.426  1.00  0.00           H  
ATOM   2872  HH  TYR A 185      49.486  13.629 -38.655  1.00  0.00           H  
ATOM   2873  N   LEU A 186      46.550  14.227 -33.513  1.00  0.00           N  
ATOM   2874  CA  LEU A 186      47.293  15.477 -33.436  1.00  0.00           C  
ATOM   2875  C   LEU A 186      47.668  15.861 -34.862  1.00  0.00           C  
ATOM   2876  O   LEU A 186      48.554  15.275 -35.473  1.00  0.00           O  
ATOM   2877  CB  LEU A 186      48.535  15.277 -32.568  1.00  0.00           C  
ATOM   2878  CG  LEU A 186      48.304  15.259 -31.036  1.00  0.00           C  
ATOM   2879  CD1 LEU A 186      47.463  14.036 -30.659  1.00  0.00           C  
ATOM   2880  CD2 LEU A 186      49.650  15.215 -30.324  1.00  0.00           C  
ATOM   2881  H   LEU A 186      47.062  13.361 -33.453  1.00  0.00           H  
ATOM   2882  HA  LEU A 186      46.674  16.262 -33.029  1.00  0.00           H  
ATOM   2883 1HB  LEU A 186      48.962  14.329 -32.832  1.00  0.00           H  
ATOM   2884 2HB  LEU A 186      49.259  16.054 -32.796  1.00  0.00           H  
ATOM   2885  HG  LEU A 186      47.759  16.160 -30.735  1.00  0.00           H  
ATOM   2886 1HD1 LEU A 186      47.305  14.022 -29.586  1.00  0.00           H  
ATOM   2887 2HD1 LEU A 186      46.499  14.083 -31.161  1.00  0.00           H  
ATOM   2888 3HD1 LEU A 186      47.987  13.130 -30.958  1.00  0.00           H  
ATOM   2889 1HD2 LEU A 186      49.490  15.207 -29.246  1.00  0.00           H  
ATOM   2890 2HD2 LEU A 186      50.184  14.315 -30.617  1.00  0.00           H  
ATOM   2891 3HD2 LEU A 186      50.234  16.093 -30.600  1.00  0.00           H  
ATOM   2892  N   GLU A 187      46.977  16.876 -35.367  1.00  0.00           N  
ATOM   2893  CA  GLU A 187      46.973  17.277 -36.773  1.00  0.00           C  
ATOM   2894  C   GLU A 187      48.304  17.609 -37.444  1.00  0.00           C  
ATOM   2895  O   GLU A 187      48.425  17.456 -38.661  1.00  0.00           O  
ATOM   2896  CB  GLU A 187      46.096  18.528 -36.939  1.00  0.00           C  
ATOM   2897  CG  GLU A 187      44.634  18.376 -36.503  1.00  0.00           C  
ATOM   2898  CD  GLU A 187      44.367  18.763 -35.032  1.00  0.00           C  
ATOM   2899  OE1 GLU A 187      45.250  19.284 -34.354  1.00  0.00           O  
ATOM   2900  OE2 GLU A 187      43.264  18.530 -34.584  1.00  0.00           O  
ATOM   2901  H   GLU A 187      46.320  17.327 -34.749  1.00  0.00           H  
ATOM   2902  HA  GLU A 187      46.522  16.460 -37.335  1.00  0.00           H  
ATOM   2903 1HB  GLU A 187      46.530  19.343 -36.363  1.00  0.00           H  
ATOM   2904 2HB  GLU A 187      46.101  18.833 -37.986  1.00  0.00           H  
ATOM   2905 1HG  GLU A 187      44.011  18.998 -37.146  1.00  0.00           H  
ATOM   2906 2HG  GLU A 187      44.336  17.338 -36.652  1.00  0.00           H  
ATOM   2907  N   ASP A 188      49.276  18.103 -36.693  1.00  0.00           N  
ATOM   2908  CA  ASP A 188      50.535  18.510 -37.300  1.00  0.00           C  
ATOM   2909  C   ASP A 188      51.711  18.417 -36.335  1.00  0.00           C  
ATOM   2910  O   ASP A 188      51.847  19.230 -35.427  1.00  0.00           O  
ATOM   2911  CB  ASP A 188      50.437  19.940 -37.848  1.00  0.00           C  
ATOM   2912  CG  ASP A 188      51.679  20.352 -38.655  1.00  0.00           C  
ATOM   2913  OD1 ASP A 188      52.618  19.564 -38.695  1.00  0.00           O  
ATOM   2914  OD2 ASP A 188      51.684  21.427 -39.216  1.00  0.00           O  
ATOM   2915  H   ASP A 188      49.137  18.183 -35.700  1.00  0.00           H  
ATOM   2916  HA  ASP A 188      50.737  17.840 -38.136  1.00  0.00           H  
ATOM   2917 1HB  ASP A 188      49.557  20.023 -38.492  1.00  0.00           H  
ATOM   2918 2HB  ASP A 188      50.305  20.638 -37.019  1.00  0.00           H  
ATOM   2919  N   TYR A 189      52.587  17.446 -36.556  1.00  0.00           N  
ATOM   2920  CA  TYR A 189      53.729  17.237 -35.675  1.00  0.00           C  
ATOM   2921  C   TYR A 189      54.993  17.978 -36.139  1.00  0.00           C  
ATOM   2922  O   TYR A 189      56.070  17.775 -35.580  1.00  0.00           O  
ATOM   2923  CB  TYR A 189      54.062  15.747 -35.567  1.00  0.00           C  
ATOM   2924  CG  TYR A 189      53.105  14.887 -34.755  1.00  0.00           C  
ATOM   2925  CD1 TYR A 189      52.135  14.113 -35.382  1.00  0.00           C  
ATOM   2926  CD2 TYR A 189      53.243  14.834 -33.370  1.00  0.00           C  
ATOM   2927  CE1 TYR A 189      51.319  13.291 -34.628  1.00  0.00           C  
ATOM   2928  CE2 TYR A 189      52.426  14.009 -32.623  1.00  0.00           C  
ATOM   2929  CZ  TYR A 189      51.475  13.233 -33.249  1.00  0.00           C  
ATOM   2930  OH  TYR A 189      50.676  12.390 -32.506  1.00  0.00           O  
ATOM   2931  H   TYR A 189      52.437  16.826 -37.340  1.00  0.00           H  
ATOM   2932  HA  TYR A 189      53.456  17.606 -34.696  1.00  0.00           H  
ATOM   2933 1HB  TYR A 189      54.114  15.327 -36.572  1.00  0.00           H  
ATOM   2934 2HB  TYR A 189      55.054  15.643 -35.130  1.00  0.00           H  
ATOM   2935  HD1 TYR A 189      52.023  14.145 -36.467  1.00  0.00           H  
ATOM   2936  HD2 TYR A 189      54.009  15.435 -32.877  1.00  0.00           H  
ATOM   2937  HE1 TYR A 189      50.568  12.682 -35.121  1.00  0.00           H  
ATOM   2938  HE2 TYR A 189      52.544  13.960 -31.541  1.00  0.00           H  
ATOM   2939  HH  TYR A 189      50.125  11.874 -33.099  1.00  0.00           H  
ATOM   2940  N   THR A 190      54.866  18.837 -37.150  1.00  0.00           N  
ATOM   2941  CA  THR A 190      56.002  19.557 -37.717  1.00  0.00           C  
ATOM   2942  C   THR A 190      56.694  20.543 -36.777  1.00  0.00           C  
ATOM   2943  O   THR A 190      57.922  20.636 -36.777  1.00  0.00           O  
ATOM   2944  CB  THR A 190      55.576  20.365 -38.953  1.00  0.00           C  
ATOM   2945  OG1 THR A 190      55.030  19.494 -39.932  1.00  0.00           O  
ATOM   2946  CG2 THR A 190      56.779  21.088 -39.538  1.00  0.00           C  
ATOM   2947  H   THR A 190      53.945  18.995 -37.579  1.00  0.00           H  
ATOM   2948  HA  THR A 190      56.742  18.818 -38.024  1.00  0.00           H  
ATOM   2949  HB  THR A 190      54.815  21.093 -38.668  1.00  0.00           H  
ATOM   2950  HG1 THR A 190      54.082  19.365 -39.686  1.00  0.00           H  
ATOM   2951 1HG2 THR A 190      56.468  21.659 -40.411  1.00  0.00           H  
ATOM   2952 2HG2 THR A 190      57.197  21.762 -38.792  1.00  0.00           H  
ATOM   2953 3HG2 THR A 190      57.533  20.360 -39.829  1.00  0.00           H  
ATOM   2954  N   THR A 191      55.909  21.323 -36.024  1.00  0.00           N  
ATOM   2955  CA  THR A 191      56.480  22.398 -35.209  1.00  0.00           C  
ATOM   2956  C   THR A 191      56.537  22.324 -33.660  1.00  0.00           C  
ATOM   2957  O   THR A 191      57.362  23.040 -33.096  1.00  0.00           O  
ATOM   2958  CB  THR A 191      55.761  23.727 -35.544  1.00  0.00           C  
ATOM   2959  OG1 THR A 191      54.344  23.641 -35.228  1.00  0.00           O  
ATOM   2960  CG2 THR A 191      55.912  24.031 -37.022  1.00  0.00           C  
ATOM   2961  H   THR A 191      54.912  21.180 -36.060  1.00  0.00           H  
ATOM   2962  HA  THR A 191      57.513  22.509 -35.536  1.00  0.00           H  
ATOM   2963  HB  THR A 191      56.207  24.535 -34.964  1.00  0.00           H  
ATOM   2964  HG1 THR A 191      53.886  24.408 -35.609  1.00  0.00           H  
ATOM   2965 1HG2 THR A 191      55.415  24.972 -37.254  1.00  0.00           H  
ATOM   2966 2HG2 THR A 191      56.971  24.109 -37.270  1.00  0.00           H  
ATOM   2967 3HG2 THR A 191      55.461  23.236 -37.604  1.00  0.00           H  
ATOM   2968  N   ALA A 192      55.729  21.542 -32.910  1.00  0.00           N  
ATOM   2969  CA  ALA A 192      54.666  20.582 -33.226  1.00  0.00           C  
ATOM   2970  C   ALA A 192      53.396  21.058 -32.554  1.00  0.00           C  
ATOM   2971  O   ALA A 192      52.785  20.353 -31.746  1.00  0.00           O  
ATOM   2972  CB  ALA A 192      55.054  19.204 -32.722  1.00  0.00           C  
ATOM   2973  H   ALA A 192      55.894  21.636 -31.920  1.00  0.00           H  
ATOM   2974  HA  ALA A 192      54.463  20.543 -34.278  1.00  0.00           H  
ATOM   2975 1HB  ALA A 192      54.257  18.508 -32.911  1.00  0.00           H  
ATOM   2976 2HB  ALA A 192      55.961  18.871 -33.225  1.00  0.00           H  
ATOM   2977 3HB  ALA A 192      55.232  19.254 -31.651  1.00  0.00           H  
ATOM   2978  N   GLN A 193      52.997  22.285 -32.877  1.00  0.00           N  
ATOM   2979  CA  GLN A 193      51.869  22.921 -32.198  1.00  0.00           C  
ATOM   2980  C   GLN A 193      50.508  22.461 -32.712  1.00  0.00           C  
ATOM   2981  O   GLN A 193      49.757  23.227 -33.322  1.00  0.00           O  
ATOM   2982  CB  GLN A 193      51.958  24.445 -32.319  1.00  0.00           C  
ATOM   2983  CG  GLN A 193      53.171  25.067 -31.641  1.00  0.00           C  
ATOM   2984  CD  GLN A 193      53.196  26.589 -31.783  1.00  0.00           C  
ATOM   2985  OE1 GLN A 193      52.147  27.227 -31.921  1.00  0.00           O  
ATOM   2986  NE2 GLN A 193      54.389  27.176 -31.740  1.00  0.00           N  
ATOM   2987  H   GLN A 193      53.512  22.794 -33.593  1.00  0.00           H  
ATOM   2988  HA  GLN A 193      51.922  22.661 -31.141  1.00  0.00           H  
ATOM   2989 1HB  GLN A 193      51.984  24.721 -33.372  1.00  0.00           H  
ATOM   2990 2HB  GLN A 193      51.065  24.893 -31.885  1.00  0.00           H  
ATOM   2991 1HG  GLN A 193      53.152  24.818 -30.581  1.00  0.00           H  
ATOM   2992 2HG  GLN A 193      54.076  24.664 -32.105  1.00  0.00           H  
ATOM   2993 1HE2 GLN A 193      54.461  28.171 -31.822  1.00  0.00           H  
ATOM   2994 2HE2 GLN A 193      55.215  26.623 -31.622  1.00  0.00           H  
ATOM   2995  N   SER A 194      50.206  21.204 -32.424  1.00  0.00           N  
ATOM   2996  CA  SER A 194      48.952  20.563 -32.792  1.00  0.00           C  
ATOM   2997  C   SER A 194      47.862  21.060 -31.854  1.00  0.00           C  
ATOM   2998  O   SER A 194      48.182  21.640 -30.814  1.00  0.00           O  
ATOM   2999  CB  SER A 194      49.123  19.062 -32.700  1.00  0.00           C  
ATOM   3000  OG  SER A 194      49.354  18.667 -31.370  1.00  0.00           O  
ATOM   3001  H   SER A 194      50.925  20.675 -31.931  1.00  0.00           H  
ATOM   3002  HA  SER A 194      48.695  20.840 -33.815  1.00  0.00           H  
ATOM   3003 1HB  SER A 194      48.227  18.571 -33.078  1.00  0.00           H  
ATOM   3004 2HB  SER A 194      49.962  18.751 -33.329  1.00  0.00           H  
ATOM   3005  HG  SER A 194      50.138  19.155 -31.083  1.00  0.00           H  
ATOM   3006  N   LYS A 195      46.582  20.851 -32.192  1.00  0.00           N  
ATOM   3007  CA  LYS A 195      45.538  21.317 -31.288  1.00  0.00           C  
ATOM   3008  C   LYS A 195      44.685  20.186 -30.731  1.00  0.00           C  
ATOM   3009  O   LYS A 195      44.414  20.145 -29.530  1.00  0.00           O  
ATOM   3010  CB  LYS A 195      44.640  22.324 -32.014  1.00  0.00           C  
ATOM   3011  CG  LYS A 195      45.373  23.576 -32.551  1.00  0.00           C  
ATOM   3012  CD  LYS A 195      45.952  24.444 -31.430  1.00  0.00           C  
ATOM   3013  CE  LYS A 195      46.638  25.688 -31.995  1.00  0.00           C  
ATOM   3014  NZ  LYS A 195      47.206  26.557 -30.920  1.00  0.00           N  
ATOM   3015  H   LYS A 195      46.311  20.364 -33.050  1.00  0.00           H  
ATOM   3016  HA  LYS A 195      46.005  21.818 -30.441  1.00  0.00           H  
ATOM   3017 1HB  LYS A 195      44.161  21.830 -32.862  1.00  0.00           H  
ATOM   3018 2HB  LYS A 195      43.851  22.655 -31.341  1.00  0.00           H  
ATOM   3019 1HG  LYS A 195      46.189  23.265 -33.207  1.00  0.00           H  
ATOM   3020 2HG  LYS A 195      44.677  24.175 -33.133  1.00  0.00           H  
ATOM   3021 1HD  LYS A 195      45.155  24.750 -30.752  1.00  0.00           H  
ATOM   3022 2HD  LYS A 195      46.687  23.868 -30.866  1.00  0.00           H  
ATOM   3023 1HE  LYS A 195      47.449  25.371 -32.655  1.00  0.00           H  
ATOM   3024 2HE  LYS A 195      45.917  26.265 -32.572  1.00  0.00           H  
ATOM   3025 1HZ  LYS A 195      47.657  27.358 -31.340  1.00  0.00           H  
ATOM   3026 2HZ  LYS A 195      46.466  26.867 -30.305  1.00  0.00           H  
ATOM   3027 3HZ  LYS A 195      47.887  26.029 -30.391  1.00  0.00           H  
ATOM   3028  N   SER A 196      44.208  19.306 -31.618  1.00  0.00           N  
ATOM   3029  CA  SER A 196      43.298  18.213 -31.246  1.00  0.00           C  
ATOM   3030  C   SER A 196      42.204  18.727 -30.319  1.00  0.00           C  
ATOM   3031  O   SER A 196      41.959  18.156 -29.257  1.00  0.00           O  
ATOM   3032  CB  SER A 196      44.028  17.073 -30.583  1.00  0.00           C  
ATOM   3033  OG  SER A 196      44.995  16.533 -31.428  1.00  0.00           O  
ATOM   3034  H   SER A 196      44.497  19.383 -32.597  1.00  0.00           H  
ATOM   3035  HA  SER A 196      42.828  17.831 -32.155  1.00  0.00           H  
ATOM   3036 1HB  SER A 196      44.489  17.416 -29.660  1.00  0.00           H  
ATOM   3037 2HB  SER A 196      43.308  16.303 -30.330  1.00  0.00           H  
ATOM   3038  HG  SER A 196      44.531  16.191 -32.247  1.00  0.00           H  
ATOM   3039  N   ALA A 197      41.567  19.832 -30.695  1.00  0.00           N  
ATOM   3040  CA  ALA A 197      40.600  20.429 -29.795  1.00  0.00           C  
ATOM   3041  C   ALA A 197      39.542  19.433 -29.415  1.00  0.00           C  
ATOM   3042  O   ALA A 197      38.964  18.772 -30.273  1.00  0.00           O  
ATOM   3043  CB  ALA A 197      39.926  21.631 -30.440  1.00  0.00           C  
ATOM   3044  H   ALA A 197      41.786  20.254 -31.583  1.00  0.00           H  
ATOM   3045  HA  ALA A 197      41.125  20.741 -28.892  1.00  0.00           H  
ATOM   3046 1HB  ALA A 197      39.215  22.071 -29.738  1.00  0.00           H  
ATOM   3047 2HB  ALA A 197      40.682  22.372 -30.701  1.00  0.00           H  
ATOM   3048 3HB  ALA A 197      39.398  21.317 -31.339  1.00  0.00           H  
ATOM   3049  N   ILE A 198      39.194  19.433 -28.134  1.00  0.00           N  
ATOM   3050  CA  ILE A 198      38.129  18.595 -27.605  1.00  0.00           C  
ATOM   3051  C   ILE A 198      36.796  18.817 -28.289  1.00  0.00           C  
ATOM   3052  O   ILE A 198      35.919  17.956 -28.295  1.00  0.00           O  
ATOM   3053  CB  ILE A 198      37.970  18.785 -26.096  1.00  0.00           C  
ATOM   3054  CG1 ILE A 198      37.035  17.724 -25.610  1.00  0.00           C  
ATOM   3055  CG2 ILE A 198      37.476  20.198 -25.757  1.00  0.00           C  
ATOM   3056  CD1 ILE A 198      37.528  16.369 -25.768  1.00  0.00           C  
ATOM   3057  H   ILE A 198      39.724  20.007 -27.495  1.00  0.00           H  
ATOM   3058  HA  ILE A 198      38.415  17.557 -27.775  1.00  0.00           H  
ATOM   3059  HB  ILE A 198      38.934  18.616 -25.613  1.00  0.00           H  
ATOM   3060 1HG1 ILE A 198      36.792  17.901 -24.559  1.00  0.00           H  
ATOM   3061 2HG1 ILE A 198      36.138  17.785 -26.187  1.00  0.00           H  
ATOM   3062 1HG2 ILE A 198      37.380  20.293 -24.676  1.00  0.00           H  
ATOM   3063 2HG2 ILE A 198      38.193  20.930 -26.123  1.00  0.00           H  
ATOM   3064 3HG2 ILE A 198      36.517  20.380 -26.212  1.00  0.00           H  
ATOM   3065 1HD1 ILE A 198      36.760  15.733 -25.435  1.00  0.00           H  
ATOM   3066 2HD1 ILE A 198      37.737  16.178 -26.820  1.00  0.00           H  
ATOM   3067 3HD1 ILE A 198      38.429  16.235 -25.176  1.00  0.00           H  
ATOM   3068  N   GLN A 199      36.617  19.991 -28.844  1.00  0.00           N  
ATOM   3069  CA  GLN A 199      35.381  20.291 -29.503  1.00  0.00           C  
ATOM   3070  C   GLN A 199      35.130  19.366 -30.697  1.00  0.00           C  
ATOM   3071  O   GLN A 199      33.982  18.978 -30.911  1.00  0.00           O  
ATOM   3072  CB  GLN A 199      35.417  21.739 -29.989  1.00  0.00           C  
ATOM   3073  CG  GLN A 199      35.380  22.769 -28.872  1.00  0.00           C  
ATOM   3074  CD  GLN A 199      35.529  24.188 -29.401  1.00  0.00           C  
ATOM   3075  OE1 GLN A 199      36.065  24.398 -30.494  1.00  0.00           O  
ATOM   3076  NE2 GLN A 199      35.065  25.169 -28.631  1.00  0.00           N  
ATOM   3077  H   GLN A 199      37.361  20.667 -28.811  1.00  0.00           H  
ATOM   3078  HA  GLN A 199      34.569  20.168 -28.796  1.00  0.00           H  
ATOM   3079 1HB  GLN A 199      36.324  21.901 -30.571  1.00  0.00           H  
ATOM   3080 2HB  GLN A 199      34.569  21.919 -30.650  1.00  0.00           H  
ATOM   3081 1HG  GLN A 199      34.426  22.694 -28.349  1.00  0.00           H  
ATOM   3082 2HG  GLN A 199      36.202  22.572 -28.183  1.00  0.00           H  
ATOM   3083 1HE2 GLN A 199      35.142  26.120 -28.933  1.00  0.00           H  
ATOM   3084 2HE2 GLN A 199      34.642  24.959 -27.751  1.00  0.00           H  
ATOM   3085  N   LYS A 200      36.186  18.980 -31.439  1.00  0.00           N  
ATOM   3086  CA  LYS A 200      36.011  18.213 -32.682  1.00  0.00           C  
ATOM   3087  C   LYS A 200      36.795  16.905 -32.758  1.00  0.00           C  
ATOM   3088  O   LYS A 200      38.033  16.875 -32.760  1.00  0.00           O  
ATOM   3089  CB  LYS A 200      36.435  19.083 -33.877  1.00  0.00           C  
ATOM   3090  CG  LYS A 200      35.632  20.380 -34.063  1.00  0.00           C  
ATOM   3091  CD  LYS A 200      34.226  20.070 -34.532  1.00  0.00           C  
ATOM   3092  CE  LYS A 200      33.386  21.318 -34.752  1.00  0.00           C  
ATOM   3093  NZ  LYS A 200      32.014  20.963 -35.211  1.00  0.00           N  
ATOM   3094  H   LYS A 200      37.130  19.223 -31.142  1.00  0.00           H  
ATOM   3095  HA  LYS A 200      34.953  17.963 -32.782  1.00  0.00           H  
ATOM   3096 1HB  LYS A 200      37.487  19.352 -33.769  1.00  0.00           H  
ATOM   3097 2HB  LYS A 200      36.345  18.495 -34.796  1.00  0.00           H  
ATOM   3098 1HG  LYS A 200      35.583  20.928 -33.126  1.00  0.00           H  
ATOM   3099 2HG  LYS A 200      36.122  21.009 -34.805  1.00  0.00           H  
ATOM   3100 1HD  LYS A 200      34.266  19.500 -35.463  1.00  0.00           H  
ATOM   3101 2HD  LYS A 200      33.723  19.451 -33.780  1.00  0.00           H  
ATOM   3102 1HE  LYS A 200      33.311  21.854 -33.806  1.00  0.00           H  
ATOM   3103 2HE  LYS A 200      33.858  21.964 -35.490  1.00  0.00           H  
ATOM   3104 1HZ  LYS A 200      31.448  21.785 -35.326  1.00  0.00           H  
ATOM   3105 2HZ  LYS A 200      32.059  20.463 -36.080  1.00  0.00           H  
ATOM   3106 3HZ  LYS A 200      31.586  20.345 -34.501  1.00  0.00           H  
ATOM   3107  N   LEU A 201      36.084  15.805 -32.957  1.00  0.00           N  
ATOM   3108  CA  LEU A 201      36.784  14.543 -33.018  1.00  0.00           C  
ATOM   3109  C   LEU A 201      37.298  14.244 -34.402  1.00  0.00           C  
ATOM   3110  O   LEU A 201      36.644  13.594 -35.205  1.00  0.00           O  
ATOM   3111  CB  LEU A 201      35.912  13.406 -32.529  1.00  0.00           C  
ATOM   3112  CG  LEU A 201      35.463  13.546 -31.125  1.00  0.00           C  
ATOM   3113  CD1 LEU A 201      34.616  12.338 -30.741  1.00  0.00           C  
ATOM   3114  CD2 LEU A 201      36.691  13.695 -30.264  1.00  0.00           C  
ATOM   3115  H   LEU A 201      35.061  15.820 -33.003  1.00  0.00           H  
ATOM   3116  HA  LEU A 201      37.643  14.601 -32.352  1.00  0.00           H  
ATOM   3117 1HB  LEU A 201      35.031  13.333 -33.167  1.00  0.00           H  
ATOM   3118 2HB  LEU A 201      36.483  12.495 -32.603  1.00  0.00           H  
ATOM   3119  HG  LEU A 201      34.834  14.437 -31.026  1.00  0.00           H  
ATOM   3120 1HD1 LEU A 201      34.278  12.422 -29.716  1.00  0.00           H  
ATOM   3121 2HD1 LEU A 201      33.757  12.284 -31.399  1.00  0.00           H  
ATOM   3122 3HD1 LEU A 201      35.211  11.438 -30.837  1.00  0.00           H  
ATOM   3123 1HD2 LEU A 201      36.403  13.803 -29.237  1.00  0.00           H  
ATOM   3124 2HD2 LEU A 201      37.304  12.815 -30.390  1.00  0.00           H  
ATOM   3125 3HD2 LEU A 201      37.254  14.576 -30.573  1.00  0.00           H  
ATOM   3126  N   ASN A 202      38.502  14.721 -34.663  1.00  0.00           N  
ATOM   3127  CA  ASN A 202      39.158  14.556 -35.963  1.00  0.00           C  
ATOM   3128  C   ASN A 202      39.451  13.074 -36.296  1.00  0.00           C  
ATOM   3129  O   ASN A 202      39.590  12.712 -37.465  1.00  0.00           O  
ATOM   3130  CB  ASN A 202      40.378  15.458 -36.029  1.00  0.00           C  
ATOM   3131  CG  ASN A 202      39.919  16.916 -36.216  1.00  0.00           C  
ATOM   3132  OD1 ASN A 202      38.795  17.126 -36.691  1.00  0.00           O  
ATOM   3133  ND2 ASN A 202      40.716  17.899 -35.869  1.00  0.00           N  
ATOM   3134  H   ASN A 202      38.921  15.295 -33.930  1.00  0.00           H  
ATOM   3135  HA  ASN A 202      38.466  14.908 -36.730  1.00  0.00           H  
ATOM   3136 1HB  ASN A 202      40.960  15.376 -35.107  1.00  0.00           H  
ATOM   3137 2HB  ASN A 202      41.022  15.166 -36.858  1.00  0.00           H  
ATOM   3138 1HD2 ASN A 202      40.415  18.841 -35.990  1.00  0.00           H  
ATOM   3139 2HD2 ASN A 202      41.640  17.744 -35.473  1.00  0.00           H  
ATOM   3140  N   PHE A 203      39.499  12.233 -35.258  1.00  0.00           N  
ATOM   3141  CA  PHE A 203      39.715  10.783 -35.357  1.00  0.00           C  
ATOM   3142  C   PHE A 203      40.958  10.346 -36.160  1.00  0.00           C  
ATOM   3143  O   PHE A 203      41.845  11.155 -36.443  1.00  0.00           O  
ATOM   3144  CB  PHE A 203      38.478  10.124 -35.970  1.00  0.00           C  
ATOM   3145  CG  PHE A 203      37.193  10.190 -35.157  1.00  0.00           C  
ATOM   3146  CD1 PHE A 203      36.042  10.724 -35.708  1.00  0.00           C  
ATOM   3147  CD2 PHE A 203      37.137   9.735 -33.860  1.00  0.00           C  
ATOM   3148  CE1 PHE A 203      34.864  10.785 -34.983  1.00  0.00           C  
ATOM   3149  CE2 PHE A 203      35.955   9.790 -33.126  1.00  0.00           C  
ATOM   3150  CZ  PHE A 203      34.817  10.312 -33.694  1.00  0.00           C  
ATOM   3151  H   PHE A 203      39.347  12.635 -34.348  1.00  0.00           H  
ATOM   3152  HA  PHE A 203      39.827  10.398 -34.344  1.00  0.00           H  
ATOM   3153 1HB  PHE A 203      38.274  10.599 -36.919  1.00  0.00           H  
ATOM   3154 2HB  PHE A 203      38.677   9.099 -36.182  1.00  0.00           H  
ATOM   3155  HD1 PHE A 203      36.067  11.104 -36.738  1.00  0.00           H  
ATOM   3156  HD2 PHE A 203      38.040   9.331 -33.423  1.00  0.00           H  
ATOM   3157  HE1 PHE A 203      33.975  11.218 -35.446  1.00  0.00           H  
ATOM   3158  HE2 PHE A 203      35.922   9.429 -32.100  1.00  0.00           H  
ATOM   3159  HZ  PHE A 203      33.892  10.363 -33.123  1.00  0.00           H  
ATOM   3160  N   GLN A 204      41.063   9.025 -36.420  1.00  0.00           N  
ATOM   3161  CA  GLN A 204      42.192   8.414 -37.131  1.00  0.00           C  
ATOM   3162  C   GLN A 204      41.789   7.177 -37.939  1.00  0.00           C  
ATOM   3163  O   GLN A 204      40.829   6.489 -37.591  1.00  0.00           O  
ATOM   3164  CB  GLN A 204      43.268   7.969 -36.148  1.00  0.00           C  
ATOM   3165  CG  GLN A 204      42.764   6.961 -35.100  1.00  0.00           C  
ATOM   3166  CD  GLN A 204      42.738   5.499 -35.588  1.00  0.00           C  
ATOM   3167  OE1 GLN A 204      43.515   5.076 -36.452  1.00  0.00           O  
ATOM   3168  NE2 GLN A 204      41.843   4.727 -35.015  1.00  0.00           N  
ATOM   3169  H   GLN A 204      40.316   8.411 -36.137  1.00  0.00           H  
ATOM   3170  HA  GLN A 204      42.605   9.151 -37.822  1.00  0.00           H  
ATOM   3171 1HB  GLN A 204      44.079   7.507 -36.696  1.00  0.00           H  
ATOM   3172 2HB  GLN A 204      43.673   8.835 -35.624  1.00  0.00           H  
ATOM   3173 1HG  GLN A 204      43.394   6.998 -34.246  1.00  0.00           H  
ATOM   3174 2HG  GLN A 204      41.749   7.232 -34.814  1.00  0.00           H  
ATOM   3175 1HE2 GLN A 204      41.771   3.776 -35.258  1.00  0.00           H  
ATOM   3176 2HE2 GLN A 204      41.253   5.108 -34.288  1.00  0.00           H  
ATOM   3177  N   THR A 205      42.565   6.875 -38.985  1.00  0.00           N  
ATOM   3178  CA  THR A 205      42.416   5.649 -39.779  1.00  0.00           C  
ATOM   3179  C   THR A 205      43.747   4.926 -40.058  1.00  0.00           C  
ATOM   3180  O   THR A 205      44.095   4.682 -41.216  1.00  0.00           O  
ATOM   3181  CB  THR A 205      41.684   5.901 -41.110  1.00  0.00           C  
ATOM   3182  OG1 THR A 205      42.359   6.932 -41.839  1.00  0.00           O  
ATOM   3183  CG2 THR A 205      40.235   6.270 -40.869  1.00  0.00           C  
ATOM   3184  H   THR A 205      43.319   7.505 -39.220  1.00  0.00           H  
ATOM   3185  HA  THR A 205      41.799   4.961 -39.204  1.00  0.00           H  
ATOM   3186  HB  THR A 205      41.711   4.985 -41.705  1.00  0.00           H  
ATOM   3187  HG1 THR A 205      41.920   7.066 -42.684  1.00  0.00           H  
ATOM   3188 1HG2 THR A 205      39.735   6.431 -41.822  1.00  0.00           H  
ATOM   3189 2HG2 THR A 205      39.738   5.465 -40.328  1.00  0.00           H  
ATOM   3190 3HG2 THR A 205      40.191   7.162 -40.287  1.00  0.00           H  
ATOM   3191  N   PHE A 206      44.487   4.543 -39.013  1.00  0.00           N  
ATOM   3192  CA  PHE A 206      45.814   3.934 -39.211  1.00  0.00           C  
ATOM   3193  C   PHE A 206      45.743   2.460 -39.625  1.00  0.00           C  
ATOM   3194  O   PHE A 206      46.176   1.554 -38.911  1.00  0.00           O  
ATOM   3195  CB  PHE A 206      46.651   4.025 -37.928  1.00  0.00           C  
ATOM   3196  CG  PHE A 206      47.040   5.413 -37.532  1.00  0.00           C  
ATOM   3197  CD1 PHE A 206      46.559   5.985 -36.364  1.00  0.00           C  
ATOM   3198  CD2 PHE A 206      47.888   6.160 -38.334  1.00  0.00           C  
ATOM   3199  CE1 PHE A 206      46.923   7.269 -36.011  1.00  0.00           C  
ATOM   3200  CE2 PHE A 206      48.247   7.443 -37.978  1.00  0.00           C  
ATOM   3201  CZ  PHE A 206      47.761   7.988 -36.816  1.00  0.00           C  
ATOM   3202  H   PHE A 206      44.151   4.733 -38.073  1.00  0.00           H  
ATOM   3203  HA  PHE A 206      46.326   4.484 -40.001  1.00  0.00           H  
ATOM   3204 1HB  PHE A 206      46.085   3.590 -37.103  1.00  0.00           H  
ATOM   3205 2HB  PHE A 206      47.562   3.439 -38.045  1.00  0.00           H  
ATOM   3206  HD1 PHE A 206      45.893   5.407 -35.721  1.00  0.00           H  
ATOM   3207  HD2 PHE A 206      48.272   5.721 -39.257  1.00  0.00           H  
ATOM   3208  HE1 PHE A 206      46.549   7.714 -35.100  1.00  0.00           H  
ATOM   3209  HE2 PHE A 206      48.915   8.025 -38.616  1.00  0.00           H  
ATOM   3210  HZ  PHE A 206      48.042   8.983 -36.538  1.00  0.00           H  
ATOM   3211  N   GLN A 207      45.229   2.226 -40.821  1.00  0.00           N  
ATOM   3212  CA  GLN A 207      45.023   0.866 -41.313  1.00  0.00           C  
ATOM   3213  C   GLN A 207      46.262   0.326 -41.993  1.00  0.00           C  
ATOM   3214  O   GLN A 207      46.316   0.203 -43.214  1.00  0.00           O  
ATOM   3215  CB  GLN A 207      43.832   0.813 -42.267  1.00  0.00           C  
ATOM   3216  CG  GLN A 207      42.561   1.207 -41.587  1.00  0.00           C  
ATOM   3217  CD  GLN A 207      41.316   0.994 -42.389  1.00  0.00           C  
ATOM   3218  OE1 GLN A 207      40.921   1.762 -43.273  1.00  0.00           O  
ATOM   3219  NE2 GLN A 207      40.664  -0.114 -42.041  1.00  0.00           N  
ATOM   3220  H   GLN A 207      44.922   3.033 -41.363  1.00  0.00           H  
ATOM   3221  HA  GLN A 207      44.804   0.220 -40.462  1.00  0.00           H  
ATOM   3222 1HB  GLN A 207      44.001   1.490 -43.103  1.00  0.00           H  
ATOM   3223 2HB  GLN A 207      43.719  -0.191 -42.666  1.00  0.00           H  
ATOM   3224 1HG  GLN A 207      42.482   0.629 -40.694  1.00  0.00           H  
ATOM   3225 2HG  GLN A 207      42.623   2.268 -41.341  1.00  0.00           H  
ATOM   3226 1HE2 GLN A 207      39.804  -0.369 -42.497  1.00  0.00           H  
ATOM   3227 2HE2 GLN A 207      41.067  -0.704 -41.298  1.00  0.00           H  
ATOM   3228  N   LYS A 208      47.259   0.003 -41.186  1.00  0.00           N  
ATOM   3229  CA  LYS A 208      48.553  -0.409 -41.718  1.00  0.00           C  
ATOM   3230  C   LYS A 208      48.652  -1.829 -42.338  1.00  0.00           C  
ATOM   3231  O   LYS A 208      49.043  -1.929 -43.500  1.00  0.00           O  
ATOM   3232  CB  LYS A 208      49.647  -0.192 -40.661  1.00  0.00           C  
ATOM   3233  CG  LYS A 208      51.037  -0.611 -41.096  1.00  0.00           C  
ATOM   3234  CD  LYS A 208      52.065  -0.298 -40.018  1.00  0.00           C  
ATOM   3235  CE  LYS A 208      53.443  -0.858 -40.374  1.00  0.00           C  
ATOM   3236  NZ  LYS A 208      54.020  -0.206 -41.589  1.00  0.00           N  
ATOM   3237  H   LYS A 208      47.106   0.144 -40.185  1.00  0.00           H  
ATOM   3238  HA  LYS A 208      48.786   0.284 -42.528  1.00  0.00           H  
ATOM   3239 1HB  LYS A 208      49.698   0.875 -40.430  1.00  0.00           H  
ATOM   3240 2HB  LYS A 208      49.418  -0.683 -39.747  1.00  0.00           H  
ATOM   3241 1HG  LYS A 208      51.045  -1.684 -41.292  1.00  0.00           H  
ATOM   3242 2HG  LYS A 208      51.304  -0.089 -42.014  1.00  0.00           H  
ATOM   3243 1HD  LYS A 208      52.141   0.782 -39.897  1.00  0.00           H  
ATOM   3244 2HD  LYS A 208      51.735  -0.729 -39.071  1.00  0.00           H  
ATOM   3245 1HE  LYS A 208      54.118  -0.698 -39.534  1.00  0.00           H  
ATOM   3246 2HE  LYS A 208      53.356  -1.929 -40.557  1.00  0.00           H  
ATOM   3247 1HZ  LYS A 208      54.927  -0.605 -41.787  1.00  0.00           H  
ATOM   3248 2HZ  LYS A 208      53.406  -0.361 -42.377  1.00  0.00           H  
ATOM   3249 3HZ  LYS A 208      54.118   0.786 -41.428  1.00  0.00           H  
ATOM   3250  N   PRO A 209      48.363  -2.947 -41.635  1.00  0.00           N  
ATOM   3251  CA  PRO A 209      48.557  -4.282 -42.177  1.00  0.00           C  
ATOM   3252  C   PRO A 209      47.579  -4.659 -43.282  1.00  0.00           C  
ATOM   3253  O   PRO A 209      46.372  -4.384 -43.208  1.00  0.00           O  
ATOM   3254  CB  PRO A 209      48.361  -5.171 -40.953  1.00  0.00           C  
ATOM   3255  CG  PRO A 209      47.465  -4.386 -40.048  1.00  0.00           C  
ATOM   3256  CD  PRO A 209      47.818  -2.927 -40.272  1.00  0.00           C  
ATOM   3257  HA  PRO A 209      49.589  -4.364 -42.546  1.00  0.00           H  
ATOM   3258 1HB  PRO A 209      47.917  -6.130 -41.263  1.00  0.00           H  
ATOM   3259 2HB  PRO A 209      49.334  -5.400 -40.496  1.00  0.00           H  
ATOM   3260 1HG  PRO A 209      46.409  -4.607 -40.251  1.00  0.00           H  
ATOM   3261 2HG  PRO A 209      47.656  -4.699 -39.012  1.00  0.00           H  
ATOM   3262 1HD  PRO A 209      46.904  -2.336 -40.190  1.00  0.00           H  
ATOM   3263 2HD  PRO A 209      48.571  -2.652 -39.544  1.00  0.00           H  
ATOM   3264  N   GLU A 210      48.099  -5.430 -44.235  1.00  0.00           N  
ATOM   3265  CA  GLU A 210      47.332  -5.987 -45.343  1.00  0.00           C  
ATOM   3266  C   GLU A 210      46.220  -6.900 -44.855  1.00  0.00           C  
ATOM   3267  O   GLU A 210      46.416  -7.702 -43.939  1.00  0.00           O  
ATOM   3268  CB  GLU A 210      48.262  -6.758 -46.289  1.00  0.00           C  
ATOM   3269  CG  GLU A 210      47.586  -7.320 -47.542  1.00  0.00           C  
ATOM   3270  CD  GLU A 210      48.550  -8.011 -48.485  1.00  0.00           C  
ATOM   3271  OE1 GLU A 210      49.716  -8.080 -48.175  1.00  0.00           O  
ATOM   3272  OE2 GLU A 210      48.113  -8.467 -49.516  1.00  0.00           O  
ATOM   3273  H   GLU A 210      49.093  -5.614 -44.209  1.00  0.00           H  
ATOM   3274  HA  GLU A 210      46.879  -5.162 -45.894  1.00  0.00           H  
ATOM   3275 1HB  GLU A 210      49.070  -6.102 -46.613  1.00  0.00           H  
ATOM   3276 2HB  GLU A 210      48.714  -7.591 -45.752  1.00  0.00           H  
ATOM   3277 1HG  GLU A 210      46.827  -8.041 -47.241  1.00  0.00           H  
ATOM   3278 2HG  GLU A 210      47.086  -6.509 -48.069  1.00  0.00           H  
ATOM   3279  N   GLY A 211      45.028  -6.759 -45.430  1.00  0.00           N  
ATOM   3280  CA  GLY A 211      43.905  -7.637 -45.100  1.00  0.00           C  
ATOM   3281  C   GLY A 211      43.205  -7.260 -43.799  1.00  0.00           C  
ATOM   3282  O   GLY A 211      42.020  -6.937 -43.789  1.00  0.00           O  
ATOM   3283  H   GLY A 211      44.910  -6.053 -46.141  1.00  0.00           H  
ATOM   3284 1HA  GLY A 211      43.184  -7.615 -45.917  1.00  0.00           H  
ATOM   3285 2HA  GLY A 211      44.266  -8.663 -45.031  1.00  0.00           H  
ATOM   3286  N   GLY A 212      43.957  -7.310 -42.707  1.00  0.00           N  
ATOM   3287  CA  GLY A 212      43.454  -6.999 -41.374  1.00  0.00           C  
ATOM   3288  C   GLY A 212      42.831  -5.607 -41.267  1.00  0.00           C  
ATOM   3289  O   GLY A 212      41.666  -5.476 -40.877  1.00  0.00           O  
ATOM   3290  H   GLY A 212      44.929  -7.585 -42.841  1.00  0.00           H  
ATOM   3291 1HA  GLY A 212      42.715  -7.748 -41.090  1.00  0.00           H  
ATOM   3292 2HA  GLY A 212      44.272  -7.081 -40.661  1.00  0.00           H  
ATOM   3293  N   GLY A 213      43.605  -4.550 -41.556  1.00  0.00           N  
ATOM   3294  CA  GLY A 213      43.057  -3.197 -41.455  1.00  0.00           C  
ATOM   3295  C   GLY A 213      42.992  -2.663 -40.014  1.00  0.00           C  
ATOM   3296  O   GLY A 213      42.391  -1.607 -39.769  1.00  0.00           O  
ATOM   3297  H   GLY A 213      44.560  -4.670 -41.906  1.00  0.00           H  
ATOM   3298 1HA  GLY A 213      43.674  -2.531 -42.058  1.00  0.00           H  
ATOM   3299 2HA  GLY A 213      42.061  -3.184 -41.894  1.00  0.00           H  
ATOM   3300  N   THR A 214      43.549  -3.425 -39.068  1.00  0.00           N  
ATOM   3301  CA  THR A 214      43.542  -3.094 -37.642  1.00  0.00           C  
ATOM   3302  C   THR A 214      44.951  -3.257 -37.079  1.00  0.00           C  
ATOM   3303  O   THR A 214      45.782  -3.903 -37.704  1.00  0.00           O  
ATOM   3304  CB  THR A 214      42.564  -4.009 -36.877  1.00  0.00           C  
ATOM   3305  OG1 THR A 214      43.035  -5.356 -36.944  1.00  0.00           O  
ATOM   3306  CG2 THR A 214      41.171  -3.957 -37.484  1.00  0.00           C  
ATOM   3307  H   THR A 214      44.003  -4.274 -39.363  1.00  0.00           H  
ATOM   3308  HA  THR A 214      43.239  -2.057 -37.513  1.00  0.00           H  
ATOM   3309  HB  THR A 214      42.518  -3.688 -35.832  1.00  0.00           H  
ATOM   3310  HG1 THR A 214      43.919  -5.394 -36.567  1.00  0.00           H  
ATOM   3311 1HG2 THR A 214      40.504  -4.608 -36.918  1.00  0.00           H  
ATOM   3312 2HG2 THR A 214      40.804  -2.942 -37.450  1.00  0.00           H  
ATOM   3313 3HG2 THR A 214      41.201  -4.291 -38.517  1.00  0.00           H  
ATOM   3314  N   LEU A 215      45.215  -2.704 -35.903  1.00  0.00           N  
ATOM   3315  CA  LEU A 215      46.540  -2.808 -35.283  1.00  0.00           C  
ATOM   3316  C   LEU A 215      46.524  -3.709 -34.066  1.00  0.00           C  
ATOM   3317  O   LEU A 215      45.496  -3.849 -33.414  1.00  0.00           O  
ATOM   3318  CB  LEU A 215      47.022  -1.414 -34.898  1.00  0.00           C  
ATOM   3319  CG  LEU A 215      47.085  -0.423 -36.076  1.00  0.00           C  
ATOM   3320  CD1 LEU A 215      47.459   0.926 -35.575  1.00  0.00           C  
ATOM   3321  CD2 LEU A 215      48.086  -0.909 -37.087  1.00  0.00           C  
ATOM   3322  H   LEU A 215      44.491  -2.191 -35.425  1.00  0.00           H  
ATOM   3323  HA  LEU A 215      47.238  -3.232 -36.004  1.00  0.00           H  
ATOM   3324 1HB  LEU A 215      46.363  -1.012 -34.131  1.00  0.00           H  
ATOM   3325 2HB  LEU A 215      48.028  -1.499 -34.474  1.00  0.00           H  
ATOM   3326  HG  LEU A 215      46.114  -0.352 -36.553  1.00  0.00           H  
ATOM   3327 1HD1 LEU A 215      47.498   1.615 -36.411  1.00  0.00           H  
ATOM   3328 2HD1 LEU A 215      46.729   1.277 -34.852  1.00  0.00           H  
ATOM   3329 3HD1 LEU A 215      48.425   0.876 -35.102  1.00  0.00           H  
ATOM   3330 1HD2 LEU A 215      48.116  -0.202 -37.911  1.00  0.00           H  
ATOM   3331 2HD2 LEU A 215      49.069  -0.978 -36.627  1.00  0.00           H  
ATOM   3332 3HD2 LEU A 215      47.784  -1.887 -37.446  1.00  0.00           H  
ATOM   3333  N   ARG A 216      47.641  -4.358 -33.762  1.00  0.00           N  
ATOM   3334  CA  ARG A 216      47.667  -5.193 -32.570  1.00  0.00           C  
ATOM   3335  C   ARG A 216      47.907  -4.312 -31.368  1.00  0.00           C  
ATOM   3336  O   ARG A 216      48.657  -3.344 -31.458  1.00  0.00           O  
ATOM   3337  CB  ARG A 216      48.701  -6.281 -32.679  1.00  0.00           C  
ATOM   3338  CG  ARG A 216      48.381  -7.277 -33.774  1.00  0.00           C  
ATOM   3339  CD  ARG A 216      49.317  -8.412 -33.805  1.00  0.00           C  
ATOM   3340  NE  ARG A 216      49.002  -9.324 -34.892  1.00  0.00           N  
ATOM   3341  CZ  ARG A 216      48.097 -10.325 -34.819  1.00  0.00           C  
ATOM   3342  NH1 ARG A 216      47.426 -10.534 -33.707  1.00  0.00           N  
ATOM   3343  NH2 ARG A 216      47.888 -11.097 -35.871  1.00  0.00           N  
ATOM   3344  H   ARG A 216      48.491  -4.218 -34.306  1.00  0.00           H  
ATOM   3345  HA  ARG A 216      46.714  -5.678 -32.459  1.00  0.00           H  
ATOM   3346 1HB  ARG A 216      49.675  -5.847 -32.882  1.00  0.00           H  
ATOM   3347 2HB  ARG A 216      48.764  -6.821 -31.735  1.00  0.00           H  
ATOM   3348 1HG  ARG A 216      47.376  -7.664 -33.625  1.00  0.00           H  
ATOM   3349 2HG  ARG A 216      48.431  -6.767 -34.738  1.00  0.00           H  
ATOM   3350 1HD  ARG A 216      50.332  -8.042 -33.950  1.00  0.00           H  
ATOM   3351 2HD  ARG A 216      49.259  -8.964 -32.866  1.00  0.00           H  
ATOM   3352  HE  ARG A 216      49.495  -9.200 -35.766  1.00  0.00           H  
ATOM   3353 1HH1 ARG A 216      47.585  -9.945 -32.903  1.00  0.00           H  
ATOM   3354 2HH1 ARG A 216      46.750 -11.285 -33.654  1.00  0.00           H  
ATOM   3355 1HH2 ARG A 216      48.405 -10.936 -36.725  1.00  0.00           H  
ATOM   3356 2HH2 ARG A 216      47.215 -11.846 -35.822  1.00  0.00           H  
ATOM   3357  N   ALA A 217      47.287  -4.627 -30.235  1.00  0.00           N  
ATOM   3358  CA  ALA A 217      47.503  -3.763 -29.091  1.00  0.00           C  
ATOM   3359  C   ALA A 217      47.714  -4.519 -27.753  1.00  0.00           C  
ATOM   3360  O   ALA A 217      48.471  -4.072 -26.878  1.00  0.00           O  
ATOM   3361  CB  ALA A 217      46.311  -2.825 -29.056  1.00  0.00           C  
ATOM   3362  H   ALA A 217      46.646  -5.414 -30.171  1.00  0.00           H  
ATOM   3363  HA  ALA A 217      48.406  -3.190 -29.277  1.00  0.00           H  
ATOM   3364 1HB  ALA A 217      46.433  -2.114 -28.308  1.00  0.00           H  
ATOM   3365 2HB  ALA A 217      46.230  -2.302 -30.017  1.00  0.00           H  
ATOM   3366 3HB  ALA A 217      45.404  -3.400 -28.881  1.00  0.00           H  
ATOM   3367  N   GLN A 218      47.096  -5.696 -27.633  1.00  0.00           N  
ATOM   3368  CA  GLN A 218      47.112  -6.549 -26.439  1.00  0.00           C  
ATOM   3369  C   GLN A 218      46.772  -5.777 -25.164  1.00  0.00           C  
ATOM   3370  O   GLN A 218      45.847  -4.984 -25.162  1.00  0.00           O  
ATOM   3371  CB  GLN A 218      48.488  -7.227 -26.310  1.00  0.00           C  
ATOM   3372  CG  GLN A 218      48.842  -8.158 -27.468  1.00  0.00           C  
ATOM   3373  CD  GLN A 218      47.987  -9.433 -27.505  1.00  0.00           C  
ATOM   3374  OE1 GLN A 218      47.988 -10.215 -26.549  1.00  0.00           O  
ATOM   3375  NE2 GLN A 218      47.263  -9.630 -28.600  1.00  0.00           N  
ATOM   3376  H   GLN A 218      46.506  -6.013 -28.391  1.00  0.00           H  
ATOM   3377  HA  GLN A 218      46.356  -7.325 -26.569  1.00  0.00           H  
ATOM   3378 1HB  GLN A 218      49.275  -6.476 -26.208  1.00  0.00           H  
ATOM   3379 2HB  GLN A 218      48.505  -7.856 -25.424  1.00  0.00           H  
ATOM   3380 1HG  GLN A 218      48.689  -7.621 -28.403  1.00  0.00           H  
ATOM   3381 2HG  GLN A 218      49.888  -8.450 -27.373  1.00  0.00           H  
ATOM   3382 1HE2 GLN A 218      46.655 -10.461 -28.696  1.00  0.00           H  
ATOM   3383 2HE2 GLN A 218      47.290  -8.976 -29.346  1.00  0.00           H  
ATOM   3384  N   TYR A 219      47.494  -6.016 -24.067  1.00  0.00           N  
ATOM   3385  CA  TYR A 219      47.266  -5.294 -22.809  1.00  0.00           C  
ATOM   3386  C   TYR A 219      48.417  -5.578 -21.831  1.00  0.00           C  
ATOM   3387  O   TYR A 219      48.905  -6.703 -21.775  1.00  0.00           O  
ATOM   3388  CB  TYR A 219      45.859  -5.591 -22.256  1.00  0.00           C  
ATOM   3389  CG  TYR A 219      45.550  -4.947 -20.964  1.00  0.00           C  
ATOM   3390  CD1 TYR A 219      45.899  -3.630 -20.734  1.00  0.00           C  
ATOM   3391  CD2 TYR A 219      44.842  -5.647 -20.029  1.00  0.00           C  
ATOM   3392  CE1 TYR A 219      45.579  -3.043 -19.542  1.00  0.00           C  
ATOM   3393  CE2 TYR A 219      44.508  -5.068 -18.856  1.00  0.00           C  
ATOM   3394  CZ  TYR A 219      44.884  -3.770 -18.602  1.00  0.00           C  
ATOM   3395  OH  TYR A 219      44.588  -3.179 -17.411  1.00  0.00           O  
ATOM   3396  H   TYR A 219      48.235  -6.695 -24.096  1.00  0.00           H  
ATOM   3397  HA  TYR A 219      47.296  -4.226 -23.025  1.00  0.00           H  
ATOM   3398 1HB  TYR A 219      45.093  -5.282 -22.951  1.00  0.00           H  
ATOM   3399 2HB  TYR A 219      45.750  -6.670 -22.123  1.00  0.00           H  
ATOM   3400  HD1 TYR A 219      46.437  -3.071 -21.495  1.00  0.00           H  
ATOM   3401  HD2 TYR A 219      44.543  -6.661 -20.227  1.00  0.00           H  
ATOM   3402  HE1 TYR A 219      45.862  -2.014 -19.336  1.00  0.00           H  
ATOM   3403  HE2 TYR A 219      43.955  -5.642 -18.131  1.00  0.00           H  
ATOM   3404  HH  TYR A 219      44.899  -2.262 -17.429  1.00  0.00           H  
ATOM   3405  N   SER A 220      48.897  -4.554 -21.113  1.00  0.00           N  
ATOM   3406  CA  SER A 220      50.021  -4.731 -20.182  1.00  0.00           C  
ATOM   3407  C   SER A 220      49.747  -4.808 -18.658  1.00  0.00           C  
ATOM   3408  O   SER A 220      50.694  -5.021 -17.899  1.00  0.00           O  
ATOM   3409  CB  SER A 220      51.024  -3.621 -20.418  1.00  0.00           C  
ATOM   3410  OG  SER A 220      50.472  -2.370 -20.130  1.00  0.00           O  
ATOM   3411  H   SER A 220      48.477  -3.642 -21.207  1.00  0.00           H  
ATOM   3412  HA  SER A 220      50.507  -5.668 -20.454  1.00  0.00           H  
ATOM   3413 1HB  SER A 220      51.896  -3.789 -19.790  1.00  0.00           H  
ATOM   3414 2HB  SER A 220      51.356  -3.647 -21.455  1.00  0.00           H  
ATOM   3415  HG  SER A 220      50.201  -2.414 -19.209  1.00  0.00           H  
ATOM   3416  N   THR A 221      48.509  -4.612 -18.188  1.00  0.00           N  
ATOM   3417  CA  THR A 221      48.273  -4.619 -16.726  1.00  0.00           C  
ATOM   3418  C   THR A 221      47.142  -5.568 -16.304  1.00  0.00           C  
ATOM   3419  O   THR A 221      46.557  -6.249 -17.138  1.00  0.00           O  
ATOM   3420  CB  THR A 221      48.029  -3.185 -16.155  1.00  0.00           C  
ATOM   3421  OG1 THR A 221      46.813  -2.642 -16.637  1.00  0.00           O  
ATOM   3422  CG2 THR A 221      49.152  -2.237 -16.558  1.00  0.00           C  
ATOM   3423  H   THR A 221      47.743  -4.460 -18.827  1.00  0.00           H  
ATOM   3424  HA  THR A 221      49.176  -4.989 -16.243  1.00  0.00           H  
ATOM   3425  HB  THR A 221      47.989  -3.241 -15.069  1.00  0.00           H  
ATOM   3426  HG1 THR A 221      46.087  -3.264 -16.508  1.00  0.00           H  
ATOM   3427 1HG2 THR A 221      48.962  -1.249 -16.131  1.00  0.00           H  
ATOM   3428 2HG2 THR A 221      50.105  -2.616 -16.187  1.00  0.00           H  
ATOM   3429 3HG2 THR A 221      49.187  -2.155 -17.633  1.00  0.00           H  
ATOM   3430  N   VAL A 222      46.907  -5.670 -14.987  1.00  0.00           N  
ATOM   3431  CA  VAL A 222      45.868  -6.546 -14.422  1.00  0.00           C  
ATOM   3432  C   VAL A 222      44.800  -5.817 -13.588  1.00  0.00           C  
ATOM   3433  O   VAL A 222      45.138  -5.349 -12.499  1.00  0.00           O  
ATOM   3434  CB  VAL A 222      46.520  -7.554 -13.441  1.00  0.00           C  
ATOM   3435  CG1 VAL A 222      45.473  -8.454 -12.830  1.00  0.00           C  
ATOM   3436  CG2 VAL A 222      47.519  -8.400 -14.140  1.00  0.00           C  
ATOM   3437  H   VAL A 222      47.452  -5.100 -14.357  1.00  0.00           H  
ATOM   3438  HA  VAL A 222      45.423  -7.103 -15.239  1.00  0.00           H  
ATOM   3439  HB  VAL A 222      46.999  -6.999 -12.641  1.00  0.00           H  
ATOM   3440 1HG1 VAL A 222      45.940  -9.145 -12.147  1.00  0.00           H  
ATOM   3441 2HG1 VAL A 222      44.737  -7.860 -12.306  1.00  0.00           H  
ATOM   3442 3HG1 VAL A 222      44.996  -9.015 -13.593  1.00  0.00           H  
ATOM   3443 1HG2 VAL A 222      47.967  -9.098 -13.430  1.00  0.00           H  
ATOM   3444 2HG2 VAL A 222      47.009  -8.954 -14.888  1.00  0.00           H  
ATOM   3445 3HG2 VAL A 222      48.299  -7.788 -14.586  1.00  0.00           H  
ATOM   3446  N   PRO A 223      43.530  -5.661 -14.035  1.00  0.00           N  
ATOM   3447  CA  PRO A 223      42.461  -5.119 -13.220  1.00  0.00           C  
ATOM   3448  C   PRO A 223      42.157  -6.132 -12.138  1.00  0.00           C  
ATOM   3449  O   PRO A 223      42.204  -7.347 -12.384  1.00  0.00           O  
ATOM   3450  CB  PRO A 223      41.304  -4.935 -14.199  1.00  0.00           C  
ATOM   3451  CG  PRO A 223      41.599  -5.899 -15.320  1.00  0.00           C  
ATOM   3452  CD  PRO A 223      43.132  -5.923 -15.420  1.00  0.00           C  
ATOM   3453  HA  PRO A 223      42.772  -4.157 -12.780  1.00  0.00           H  
ATOM   3454 1HB  PRO A 223      40.382  -5.186 -13.678  1.00  0.00           H  
ATOM   3455 2HB  PRO A 223      41.225  -3.889 -14.503  1.00  0.00           H  
ATOM   3456 1HG  PRO A 223      41.182  -6.875 -15.068  1.00  0.00           H  
ATOM   3457 2HG  PRO A 223      41.113  -5.576 -16.252  1.00  0.00           H  
ATOM   3458 1HD  PRO A 223      43.429  -6.882 -15.792  1.00  0.00           H  
ATOM   3459 2HD  PRO A 223      43.488  -5.110 -16.046  1.00  0.00           H  
ATOM   3460  N   ARG A 224      41.744  -5.656 -10.978  1.00  0.00           N  
ATOM   3461  CA  ARG A 224      41.430  -6.556  -9.881  1.00  0.00           C  
ATOM   3462  C   ARG A 224      39.976  -6.455  -9.442  1.00  0.00           C  
ATOM   3463  O   ARG A 224      39.330  -5.418  -9.611  1.00  0.00           O  
ATOM   3464  CB  ARG A 224      42.318  -6.223  -8.687  1.00  0.00           C  
ATOM   3465  CG  ARG A 224      43.831  -6.255  -8.959  1.00  0.00           C  
ATOM   3466  CD  ARG A 224      44.375  -7.624  -9.121  1.00  0.00           C  
ATOM   3467  NE  ARG A 224      45.817  -7.586  -9.345  1.00  0.00           N  
ATOM   3468  CZ  ARG A 224      46.616  -8.665  -9.451  1.00  0.00           C  
ATOM   3469  NH1 ARG A 224      46.112  -9.873  -9.343  1.00  0.00           N  
ATOM   3470  NH2 ARG A 224      47.910  -8.506  -9.663  1.00  0.00           N  
ATOM   3471  H   ARG A 224      41.711  -4.641 -10.818  1.00  0.00           H  
ATOM   3472  HA  ARG A 224      41.630  -7.578 -10.195  1.00  0.00           H  
ATOM   3473 1HB  ARG A 224      42.068  -5.221  -8.328  1.00  0.00           H  
ATOM   3474 2HB  ARG A 224      42.108  -6.919  -7.875  1.00  0.00           H  
ATOM   3475 1HG  ARG A 224      44.043  -5.696  -9.874  1.00  0.00           H  
ATOM   3476 2HG  ARG A 224      44.352  -5.782  -8.128  1.00  0.00           H  
ATOM   3477 1HD  ARG A 224      44.182  -8.206  -8.222  1.00  0.00           H  
ATOM   3478 2HD  ARG A 224      43.903  -8.107  -9.978  1.00  0.00           H  
ATOM   3479  HE  ARG A 224      46.247  -6.675  -9.440  1.00  0.00           H  
ATOM   3480 1HH1 ARG A 224      45.124  -9.994  -9.185  1.00  0.00           H  
ATOM   3481 2HH1 ARG A 224      46.713 -10.681  -9.428  1.00  0.00           H  
ATOM   3482 1HH2 ARG A 224      48.296  -7.576  -9.747  1.00  0.00           H  
ATOM   3483 2HH2 ARG A 224      48.510  -9.314  -9.746  1.00  0.00           H  
ATOM   3484  N   GLN A 225      39.462  -7.526  -8.858  1.00  0.00           N  
ATOM   3485  CA  GLN A 225      38.126  -7.466  -8.284  1.00  0.00           C  
ATOM   3486  C   GLN A 225      38.023  -6.277  -7.336  1.00  0.00           C  
ATOM   3487  O   GLN A 225      38.866  -6.102  -6.453  1.00  0.00           O  
ATOM   3488  CB  GLN A 225      37.806  -8.745  -7.510  1.00  0.00           C  
ATOM   3489  CG  GLN A 225      36.407  -8.776  -6.920  1.00  0.00           C  
ATOM   3490  CD  GLN A 225      36.095 -10.066  -6.182  1.00  0.00           C  
ATOM   3491  OE1 GLN A 225      36.469 -10.263  -5.017  1.00  0.00           O  
ATOM   3492  NE2 GLN A 225      35.422 -10.966  -6.876  1.00  0.00           N  
ATOM   3493  H   GLN A 225      39.991  -8.393  -8.824  1.00  0.00           H  
ATOM   3494  HA  GLN A 225      37.401  -7.340  -9.088  1.00  0.00           H  
ATOM   3495 1HB  GLN A 225      37.900  -9.602  -8.181  1.00  0.00           H  
ATOM   3496 2HB  GLN A 225      38.524  -8.877  -6.703  1.00  0.00           H  
ATOM   3497 1HG  GLN A 225      36.311  -7.956  -6.212  1.00  0.00           H  
ATOM   3498 2HG  GLN A 225      35.688  -8.653  -7.721  1.00  0.00           H  
ATOM   3499 1HE2 GLN A 225      35.185 -11.847  -6.470  1.00  0.00           H  
ATOM   3500 2HE2 GLN A 225      35.179 -10.759  -7.849  1.00  0.00           H  
ATOM   3501  N   GLY A 226      36.976  -5.479  -7.513  1.00  0.00           N  
ATOM   3502  CA  GLY A 226      36.705  -4.294  -6.709  1.00  0.00           C  
ATOM   3503  C   GLY A 226      37.138  -2.991  -7.387  1.00  0.00           C  
ATOM   3504  O   GLY A 226      36.711  -1.907  -6.980  1.00  0.00           O  
ATOM   3505  H   GLY A 226      36.329  -5.699  -8.266  1.00  0.00           H  
ATOM   3506 1HA  GLY A 226      35.640  -4.254  -6.499  1.00  0.00           H  
ATOM   3507 2HA  GLY A 226      37.214  -4.389  -5.752  1.00  0.00           H  
ATOM   3508  N   ASP A 227      37.982  -3.088  -8.414  1.00  0.00           N  
ATOM   3509  CA  ASP A 227      38.418  -1.907  -9.151  1.00  0.00           C  
ATOM   3510  C   ASP A 227      37.263  -1.323  -9.939  1.00  0.00           C  
ATOM   3511  O   ASP A 227      36.372  -2.047 -10.389  1.00  0.00           O  
ATOM   3512  CB  ASP A 227      39.547  -2.219 -10.140  1.00  0.00           C  
ATOM   3513  CG  ASP A 227      40.913  -2.517  -9.518  1.00  0.00           C  
ATOM   3514  OD1 ASP A 227      41.119  -2.313  -8.342  1.00  0.00           O  
ATOM   3515  OD2 ASP A 227      41.770  -2.920 -10.279  1.00  0.00           O  
ATOM   3516  H   ASP A 227      38.327  -4.003  -8.708  1.00  0.00           H  
ATOM   3517  HA  ASP A 227      38.763  -1.157  -8.440  1.00  0.00           H  
ATOM   3518 1HB  ASP A 227      39.253  -3.088 -10.732  1.00  0.00           H  
ATOM   3519 2HB  ASP A 227      39.653  -1.383 -10.832  1.00  0.00           H  
ATOM   3520  N   PHE A 228      37.302  -0.027 -10.170  1.00  0.00           N  
ATOM   3521  CA  PHE A 228      36.315   0.576 -11.033  1.00  0.00           C  
ATOM   3522  C   PHE A 228      36.898   0.853 -12.394  1.00  0.00           C  
ATOM   3523  O   PHE A 228      38.086   1.174 -12.538  1.00  0.00           O  
ATOM   3524  CB  PHE A 228      35.723   1.846 -10.433  1.00  0.00           C  
ATOM   3525  CG  PHE A 228      34.827   1.565  -9.276  1.00  0.00           C  
ATOM   3526  CD1 PHE A 228      35.337   1.426  -7.997  1.00  0.00           C  
ATOM   3527  CD2 PHE A 228      33.453   1.436  -9.469  1.00  0.00           C  
ATOM   3528  CE1 PHE A 228      34.497   1.173  -6.929  1.00  0.00           C  
ATOM   3529  CE2 PHE A 228      32.620   1.192  -8.403  1.00  0.00           C  
ATOM   3530  CZ  PHE A 228      33.142   1.060  -7.132  1.00  0.00           C  
ATOM   3531  H   PHE A 228      38.022   0.542  -9.743  1.00  0.00           H  
ATOM   3532  HA  PHE A 228      35.499  -0.126 -11.158  1.00  0.00           H  
ATOM   3533 1HB  PHE A 228      36.531   2.501 -10.094  1.00  0.00           H  
ATOM   3534 2HB  PHE A 228      35.152   2.381 -11.195  1.00  0.00           H  
ATOM   3535  HD1 PHE A 228      36.413   1.519  -7.842  1.00  0.00           H  
ATOM   3536  HD2 PHE A 228      33.043   1.543 -10.478  1.00  0.00           H  
ATOM   3537  HE1 PHE A 228      34.907   1.065  -5.925  1.00  0.00           H  
ATOM   3538  HE2 PHE A 228      31.551   1.105  -8.556  1.00  0.00           H  
ATOM   3539  HZ  PHE A 228      32.479   0.866  -6.281  1.00  0.00           H  
ATOM   3540  N   ALA A 229      36.041   0.722 -13.388  1.00  0.00           N  
ATOM   3541  CA  ALA A 229      36.378   0.973 -14.761  1.00  0.00           C  
ATOM   3542  C   ALA A 229      35.430   1.969 -15.365  1.00  0.00           C  
ATOM   3543  O   ALA A 229      34.257   2.063 -14.995  1.00  0.00           O  
ATOM   3544  CB  ALA A 229      36.328  -0.310 -15.565  1.00  0.00           C  
ATOM   3545  H   ALA A 229      35.103   0.417 -13.170  1.00  0.00           H  
ATOM   3546  HA  ALA A 229      37.375   1.389 -14.788  1.00  0.00           H  
ATOM   3547 1HB  ALA A 229      36.604  -0.100 -16.596  1.00  0.00           H  
ATOM   3548 2HB  ALA A 229      37.010  -1.013 -15.134  1.00  0.00           H  
ATOM   3549 3HB  ALA A 229      35.321  -0.718 -15.531  1.00  0.00           H  
ATOM   3550  N   VAL A 230      35.937   2.705 -16.317  1.00  0.00           N  
ATOM   3551  CA  VAL A 230      35.121   3.641 -17.039  1.00  0.00           C  
ATOM   3552  C   VAL A 230      35.130   3.227 -18.500  1.00  0.00           C  
ATOM   3553  O   VAL A 230      36.204   3.023 -19.052  1.00  0.00           O  
ATOM   3554  CB  VAL A 230      35.692   5.055 -16.869  1.00  0.00           C  
ATOM   3555  CG1 VAL A 230      34.886   5.964 -17.603  1.00  0.00           C  
ATOM   3556  CG2 VAL A 230      35.766   5.435 -15.398  1.00  0.00           C  
ATOM   3557  H   VAL A 230      36.924   2.603 -16.539  1.00  0.00           H  
ATOM   3558  HA  VAL A 230      34.103   3.610 -16.661  1.00  0.00           H  
ATOM   3559  HB  VAL A 230      36.687   5.089 -17.296  1.00  0.00           H  
ATOM   3560 1HG1 VAL A 230      35.306   6.953 -17.516  1.00  0.00           H  
ATOM   3561 2HG1 VAL A 230      34.903   5.633 -18.626  1.00  0.00           H  
ATOM   3562 3HG1 VAL A 230      33.862   5.954 -17.221  1.00  0.00           H  
ATOM   3563 1HG2 VAL A 230      36.177   6.438 -15.296  1.00  0.00           H  
ATOM   3564 2HG2 VAL A 230      34.771   5.409 -14.977  1.00  0.00           H  
ATOM   3565 3HG2 VAL A 230      36.407   4.731 -14.864  1.00  0.00           H  
ATOM   3566  N   ILE A 231      33.954   3.049 -19.112  1.00  0.00           N  
ATOM   3567  CA  ILE A 231      33.887   2.634 -20.523  1.00  0.00           C  
ATOM   3568  C   ILE A 231      33.189   3.676 -21.387  1.00  0.00           C  
ATOM   3569  O   ILE A 231      32.057   4.061 -21.097  1.00  0.00           O  
ATOM   3570  CB  ILE A 231      33.164   1.287 -20.684  1.00  0.00           C  
ATOM   3571  CG1 ILE A 231      33.873   0.236 -19.846  1.00  0.00           C  
ATOM   3572  CG2 ILE A 231      33.116   0.904 -22.174  1.00  0.00           C  
ATOM   3573  CD1 ILE A 231      33.267   0.049 -18.525  1.00  0.00           C  
ATOM   3574  H   ILE A 231      33.101   3.212 -18.581  1.00  0.00           H  
ATOM   3575  HA  ILE A 231      34.899   2.511 -20.890  1.00  0.00           H  
ATOM   3576  HB  ILE A 231      32.152   1.370 -20.299  1.00  0.00           H  
ATOM   3577 1HG1 ILE A 231      33.871  -0.715 -20.377  1.00  0.00           H  
ATOM   3578 2HG1 ILE A 231      34.883   0.545 -19.688  1.00  0.00           H  
ATOM   3579 1HG2 ILE A 231      32.600  -0.046 -22.290  1.00  0.00           H  
ATOM   3580 2HG2 ILE A 231      32.583   1.674 -22.733  1.00  0.00           H  
ATOM   3581 3HG2 ILE A 231      34.128   0.819 -22.566  1.00  0.00           H  
ATOM   3582 1HD1 ILE A 231      33.817  -0.708 -17.967  1.00  0.00           H  
ATOM   3583 2HD1 ILE A 231      33.269   0.987 -17.963  1.00  0.00           H  
ATOM   3584 3HD1 ILE A 231      32.259  -0.272 -18.692  1.00  0.00           H  
ATOM   3585  N   TRP A 232      33.899   4.193 -22.399  1.00  0.00           N  
ATOM   3586  CA  TRP A 232      33.407   5.261 -23.283  1.00  0.00           C  
ATOM   3587  C   TRP A 232      33.134   4.826 -24.724  1.00  0.00           C  
ATOM   3588  O   TRP A 232      34.069   4.574 -25.497  1.00  0.00           O  
ATOM   3589  CB  TRP A 232      34.408   6.396 -23.320  1.00  0.00           C  
ATOM   3590  CG  TRP A 232      34.555   7.175 -22.079  1.00  0.00           C  
ATOM   3591  CD1 TRP A 232      34.051   6.906 -20.871  1.00  0.00           C  
ATOM   3592  CD2 TRP A 232      35.304   8.379 -21.911  1.00  0.00           C  
ATOM   3593  NE1 TRP A 232      34.424   7.838 -19.998  1.00  0.00           N  
ATOM   3594  CE2 TRP A 232      35.191   8.729 -20.600  1.00  0.00           C  
ATOM   3595  CE3 TRP A 232      36.060   9.171 -22.750  1.00  0.00           C  
ATOM   3596  CZ2 TRP A 232      35.791   9.799 -20.104  1.00  0.00           C  
ATOM   3597  CZ3 TRP A 232      36.660  10.263 -22.197  1.00  0.00           C  
ATOM   3598  CH2 TRP A 232      36.520  10.563 -20.914  1.00  0.00           C  
ATOM   3599  H   TRP A 232      34.827   3.815 -22.563  1.00  0.00           H  
ATOM   3600  HA  TRP A 232      32.474   5.626 -22.870  1.00  0.00           H  
ATOM   3601 1HB  TRP A 232      35.374   6.012 -23.609  1.00  0.00           H  
ATOM   3602 2HB  TRP A 232      34.117   7.062 -24.039  1.00  0.00           H  
ATOM   3603  HD1 TRP A 232      33.433   6.087 -20.616  1.00  0.00           H  
ATOM   3604  HE1 TRP A 232      34.167   7.852 -19.027  1.00  0.00           H  
ATOM   3605  HE3 TRP A 232      36.187   8.929 -23.803  1.00  0.00           H  
ATOM   3606  HZ2 TRP A 232      35.705  10.042 -19.096  1.00  0.00           H  
ATOM   3607  HZ3 TRP A 232      37.274  10.888 -22.799  1.00  0.00           H  
ATOM   3608  HH2 TRP A 232      37.021  11.446 -20.517  1.00  0.00           H  
ATOM   3609  N   GLN A 233      31.856   4.727 -25.086  1.00  0.00           N  
ATOM   3610  CA  GLN A 233      31.458   4.226 -26.400  1.00  0.00           C  
ATOM   3611  C   GLN A 233      30.789   5.255 -27.316  1.00  0.00           C  
ATOM   3612  O   GLN A 233      29.880   5.981 -26.907  1.00  0.00           O  
ATOM   3613  CB  GLN A 233      30.497   3.045 -26.227  1.00  0.00           C  
ATOM   3614  CG  GLN A 233      30.034   2.380 -27.514  1.00  0.00           C  
ATOM   3615  CD  GLN A 233      31.170   1.608 -28.105  1.00  0.00           C  
ATOM   3616  OE1 GLN A 233      31.717   0.738 -27.391  1.00  0.00           O  
ATOM   3617  NE2 GLN A 233      31.546   1.881 -29.365  1.00  0.00           N  
ATOM   3618  H   GLN A 233      31.130   4.982 -24.416  1.00  0.00           H  
ATOM   3619  HA  GLN A 233      32.350   3.878 -26.914  1.00  0.00           H  
ATOM   3620 1HB  GLN A 233      30.988   2.276 -25.640  1.00  0.00           H  
ATOM   3621 2HB  GLN A 233      29.613   3.383 -25.684  1.00  0.00           H  
ATOM   3622 1HG  GLN A 233      29.230   1.679 -27.286  1.00  0.00           H  
ATOM   3623 2HG  GLN A 233      29.687   3.119 -28.234  1.00  0.00           H  
ATOM   3624 1HE2 GLN A 233      32.293   1.388 -29.782  1.00  0.00           H  
ATOM   3625 2HE2 GLN A 233      31.070   2.610 -29.918  1.00  0.00           H  
ATOM   3626  N   ILE A 234      31.232   5.287 -28.566  1.00  0.00           N  
ATOM   3627  CA  ILE A 234      30.599   6.079 -29.620  1.00  0.00           C  
ATOM   3628  C   ILE A 234      29.999   5.152 -30.671  1.00  0.00           C  
ATOM   3629  O   ILE A 234      30.608   4.144 -31.046  1.00  0.00           O  
ATOM   3630  CB  ILE A 234      31.538   7.088 -30.314  1.00  0.00           C  
ATOM   3631  CG1 ILE A 234      31.969   8.141 -29.379  1.00  0.00           C  
ATOM   3632  CG2 ILE A 234      30.857   7.734 -31.547  1.00  0.00           C  
ATOM   3633  CD1 ILE A 234      33.091   9.019 -29.926  1.00  0.00           C  
ATOM   3634  H   ILE A 234      32.021   4.706 -28.809  1.00  0.00           H  
ATOM   3635  HA  ILE A 234      29.791   6.650 -29.179  1.00  0.00           H  
ATOM   3636  HB  ILE A 234      32.414   6.571 -30.615  1.00  0.00           H  
ATOM   3637 1HG1 ILE A 234      31.110   8.766 -29.178  1.00  0.00           H  
ATOM   3638 2HG1 ILE A 234      32.273   7.684 -28.460  1.00  0.00           H  
ATOM   3639 1HG2 ILE A 234      31.550   8.427 -32.017  1.00  0.00           H  
ATOM   3640 2HG2 ILE A 234      30.581   6.970 -32.266  1.00  0.00           H  
ATOM   3641 3HG2 ILE A 234      29.964   8.270 -31.223  1.00  0.00           H  
ATOM   3642 1HD1 ILE A 234      33.344   9.786 -29.194  1.00  0.00           H  
ATOM   3643 2HD1 ILE A 234      33.959   8.425 -30.127  1.00  0.00           H  
ATOM   3644 3HD1 ILE A 234      32.778   9.489 -30.841  1.00  0.00           H  
ATOM   3645  N   GLY A 235      28.777   5.460 -31.099  1.00  0.00           N  
ATOM   3646  CA  GLY A 235      28.129   4.681 -32.153  1.00  0.00           C  
ATOM   3647  C   GLY A 235      26.788   5.275 -32.544  1.00  0.00           C  
ATOM   3648  O   GLY A 235      26.369   6.296 -31.999  1.00  0.00           O  
ATOM   3649  H   GLY A 235      28.306   6.263 -30.678  1.00  0.00           H  
ATOM   3650 1HA  GLY A 235      28.776   4.659 -33.025  1.00  0.00           H  
ATOM   3651 2HA  GLY A 235      28.000   3.649 -31.826  1.00  0.00           H  
ATOM   3652  N   ARG A 236      26.101   4.651 -33.491  1.00  0.00           N  
ATOM   3653  CA  ARG A 236      24.831   5.210 -33.931  1.00  0.00           C  
ATOM   3654  C   ARG A 236      23.693   4.229 -33.644  1.00  0.00           C  
ATOM   3655  O   ARG A 236      23.779   3.048 -33.963  1.00  0.00           O  
ATOM   3656  CB  ARG A 236      24.878   5.506 -35.417  1.00  0.00           C  
ATOM   3657  CG  ARG A 236      23.676   6.236 -35.946  1.00  0.00           C  
ATOM   3658  CD  ARG A 236      23.698   6.397 -37.426  1.00  0.00           C  
ATOM   3659  NE  ARG A 236      24.800   7.209 -37.933  1.00  0.00           N  
ATOM   3660  CZ  ARG A 236      25.061   7.326 -39.252  1.00  0.00           C  
ATOM   3661  NH1 ARG A 236      24.291   6.693 -40.110  1.00  0.00           N  
ATOM   3662  NH2 ARG A 236      26.058   8.062 -39.713  1.00  0.00           N  
ATOM   3663  H   ARG A 236      26.474   3.811 -33.941  1.00  0.00           H  
ATOM   3664  HA  ARG A 236      24.637   6.138 -33.393  1.00  0.00           H  
ATOM   3665 1HB  ARG A 236      25.763   6.064 -35.663  1.00  0.00           H  
ATOM   3666 2HB  ARG A 236      24.944   4.577 -35.940  1.00  0.00           H  
ATOM   3667 1HG  ARG A 236      22.784   5.670 -35.692  1.00  0.00           H  
ATOM   3668 2HG  ARG A 236      23.620   7.223 -35.486  1.00  0.00           H  
ATOM   3669 1HD  ARG A 236      23.753   5.459 -37.893  1.00  0.00           H  
ATOM   3670 2HD  ARG A 236      22.770   6.862 -37.731  1.00  0.00           H  
ATOM   3671  HE  ARG A 236      25.393   7.698 -37.275  1.00  0.00           H  
ATOM   3672 1HH1 ARG A 236      23.518   6.132 -39.780  1.00  0.00           H  
ATOM   3673 2HH1 ARG A 236      24.467   6.774 -41.100  1.00  0.00           H  
ATOM   3674 1HH2 ARG A 236      26.683   8.589 -39.095  1.00  0.00           H  
ATOM   3675 2HH2 ARG A 236      26.211   8.119 -40.707  1.00  0.00           H  
ATOM   3676  N   HIS A 237      22.647   4.719 -32.981  1.00  0.00           N  
ATOM   3677  CA  HIS A 237      21.496   3.894 -32.635  1.00  0.00           C  
ATOM   3678  C   HIS A 237      20.201   4.662 -32.881  1.00  0.00           C  
ATOM   3679  O   HIS A 237      19.107   4.113 -32.798  1.00  0.00           O  
ATOM   3680  CB  HIS A 237      21.602   3.457 -31.174  1.00  0.00           C  
ATOM   3681  CG  HIS A 237      20.537   2.494 -30.717  1.00  0.00           C  
ATOM   3682  ND1 HIS A 237      20.466   1.150 -31.133  1.00  0.00           N  
ATOM   3683  CD2 HIS A 237      19.518   2.680 -29.861  1.00  0.00           C  
ATOM   3684  CE1 HIS A 237      19.420   0.583 -30.529  1.00  0.00           C  
ATOM   3685  NE2 HIS A 237      18.848   1.490 -29.750  1.00  0.00           N  
ATOM   3686  H   HIS A 237      22.635   5.696 -32.730  1.00  0.00           H  
ATOM   3687  HA  HIS A 237      21.478   3.002 -33.261  1.00  0.00           H  
ATOM   3688 1HB  HIS A 237      22.576   3.010 -31.007  1.00  0.00           H  
ATOM   3689 2HB  HIS A 237      21.547   4.340 -30.535  1.00  0.00           H  
ATOM   3690  HD2 HIS A 237      19.276   3.603 -29.337  1.00  0.00           H  
ATOM   3691  HE1 HIS A 237      19.091  -0.446 -30.626  1.00  0.00           H  
ATOM   3692  HE2 HIS A 237      18.035   1.350 -29.115  1.00  0.00           H  
ATOM   3693  N   ASN A 238      20.359   5.961 -33.130  1.00  0.00           N  
ATOM   3694  CA  ASN A 238      19.275   6.947 -33.320  1.00  0.00           C  
ATOM   3695  C   ASN A 238      18.413   7.216 -32.071  1.00  0.00           C  
ATOM   3696  O   ASN A 238      17.369   7.865 -32.160  1.00  0.00           O  
ATOM   3697  CB  ASN A 238      18.351   6.541 -34.461  1.00  0.00           C  
ATOM   3698  CG  ASN A 238      19.060   6.380 -35.776  1.00  0.00           C  
ATOM   3699  OD1 ASN A 238      20.290   6.325 -35.829  1.00  0.00           O  
ATOM   3700  ND2 ASN A 238      18.306   6.315 -36.840  1.00  0.00           N  
ATOM   3701  H   ASN A 238      21.310   6.293 -33.191  1.00  0.00           H  
ATOM   3702  HA  ASN A 238      19.739   7.901 -33.586  1.00  0.00           H  
ATOM   3703 1HB  ASN A 238      17.821   5.624 -34.221  1.00  0.00           H  
ATOM   3704 2HB  ASN A 238      17.595   7.317 -34.580  1.00  0.00           H  
ATOM   3705 1HD2 ASN A 238      18.720   6.213 -37.745  1.00  0.00           H  
ATOM   3706 2HD2 ASN A 238      17.314   6.370 -36.747  1.00  0.00           H  
ATOM   3707  N   PHE A 239      18.863   6.770 -30.904  1.00  0.00           N  
ATOM   3708  CA  PHE A 239      18.132   6.994 -29.659  1.00  0.00           C  
ATOM   3709  C   PHE A 239      16.644   6.630 -29.786  1.00  0.00           C  
ATOM   3710  O   PHE A 239      16.292   5.459 -29.905  1.00  0.00           O  
ATOM   3711  CB  PHE A 239      18.250   8.464 -29.220  1.00  0.00           C  
ATOM   3712  CG  PHE A 239      19.596   8.905 -28.777  1.00  0.00           C  
ATOM   3713  CD1 PHE A 239      20.535   9.399 -29.673  1.00  0.00           C  
ATOM   3714  CD2 PHE A 239      19.906   8.866 -27.442  1.00  0.00           C  
ATOM   3715  CE1 PHE A 239      21.755   9.832 -29.222  1.00  0.00           C  
ATOM   3716  CE2 PHE A 239      21.121   9.296 -26.980  1.00  0.00           C  
ATOM   3717  CZ  PHE A 239      22.041   9.775 -27.867  1.00  0.00           C  
ATOM   3718  H   PHE A 239      19.721   6.246 -30.889  1.00  0.00           H  
ATOM   3719  HA  PHE A 239      18.570   6.361 -28.886  1.00  0.00           H  
ATOM   3720 1HB  PHE A 239      17.943   9.121 -30.034  1.00  0.00           H  
ATOM   3721 2HB  PHE A 239      17.575   8.642 -28.382  1.00  0.00           H  
ATOM   3722  HD1 PHE A 239      20.296   9.449 -30.737  1.00  0.00           H  
ATOM   3723  HD2 PHE A 239      19.157   8.494 -26.756  1.00  0.00           H  
ATOM   3724  HE1 PHE A 239      22.498  10.228 -29.930  1.00  0.00           H  
ATOM   3725  HE2 PHE A 239      21.350   9.265 -25.915  1.00  0.00           H  
ATOM   3726  HZ  PHE A 239      22.998  10.119 -27.507  1.00  0.00           H  
ATOM   3727  N   ASP A 240      15.772   7.648 -29.695  1.00  0.00           N  
ATOM   3728  CA  ASP A 240      14.307   7.530 -29.713  1.00  0.00           C  
ATOM   3729  C   ASP A 240      13.795   6.700 -28.526  1.00  0.00           C  
ATOM   3730  O   ASP A 240      12.692   6.153 -28.560  1.00  0.00           O  
ATOM   3731  CB  ASP A 240      13.843   6.904 -31.039  1.00  0.00           C  
ATOM   3732  CG  ASP A 240      12.399   7.278 -31.438  1.00  0.00           C  
ATOM   3733  OD1 ASP A 240      12.014   8.405 -31.213  1.00  0.00           O  
ATOM   3734  OD2 ASP A 240      11.708   6.440 -31.978  1.00  0.00           O  
ATOM   3735  H   ASP A 240      16.144   8.581 -29.634  1.00  0.00           H  
ATOM   3736  HA  ASP A 240      13.881   8.531 -29.637  1.00  0.00           H  
ATOM   3737 1HB  ASP A 240      14.522   7.211 -31.839  1.00  0.00           H  
ATOM   3738 2HB  ASP A 240      13.907   5.817 -30.959  1.00  0.00           H  
ATOM   3739  N   MET A 241      14.602   6.667 -27.466  1.00  0.00           N  
ATOM   3740  CA  MET A 241      14.336   5.965 -26.216  1.00  0.00           C  
ATOM   3741  C   MET A 241      14.676   6.870 -25.045  1.00  0.00           C  
ATOM   3742  O   MET A 241      15.445   7.815 -25.201  1.00  0.00           O  
ATOM   3743  CB  MET A 241      15.144   4.663 -26.135  1.00  0.00           C  
ATOM   3744  CG  MET A 241      14.847   3.660 -27.250  1.00  0.00           C  
ATOM   3745  SD  MET A 241      13.179   2.965 -27.154  1.00  0.00           S  
ATOM   3746  CE  MET A 241      13.296   1.858 -25.761  1.00  0.00           C  
ATOM   3747  H   MET A 241      15.477   7.158 -27.552  1.00  0.00           H  
ATOM   3748  HA  MET A 241      13.274   5.731 -26.162  1.00  0.00           H  
ATOM   3749 1HB  MET A 241      16.210   4.890 -26.178  1.00  0.00           H  
ATOM   3750 2HB  MET A 241      14.953   4.168 -25.188  1.00  0.00           H  
ATOM   3751 1HG  MET A 241      14.967   4.128 -28.218  1.00  0.00           H  
ATOM   3752 2HG  MET A 241      15.554   2.848 -27.194  1.00  0.00           H  
ATOM   3753 1HE  MET A 241      12.332   1.375 -25.600  1.00  0.00           H  
ATOM   3754 2HE  MET A 241      14.048   1.099 -25.970  1.00  0.00           H  
ATOM   3755 3HE  MET A 241      13.573   2.422 -24.869  1.00  0.00           H  
ATOM   3756  N   SER A 242      14.135   6.572 -23.861  1.00  0.00           N  
ATOM   3757  CA  SER A 242      14.472   7.334 -22.648  1.00  0.00           C  
ATOM   3758  C   SER A 242      15.949   7.197 -22.242  1.00  0.00           C  
ATOM   3759  O   SER A 242      16.476   8.059 -21.540  1.00  0.00           O  
ATOM   3760  CB  SER A 242      13.615   6.863 -21.495  1.00  0.00           C  
ATOM   3761  OG  SER A 242      13.967   5.559 -21.130  1.00  0.00           O  
ATOM   3762  H   SER A 242      13.483   5.804 -23.793  1.00  0.00           H  
ATOM   3763  HA  SER A 242      14.270   8.389 -22.838  1.00  0.00           H  
ATOM   3764 1HB  SER A 242      13.749   7.530 -20.644  1.00  0.00           H  
ATOM   3765 2HB  SER A 242      12.566   6.896 -21.780  1.00  0.00           H  
ATOM   3766  HG  SER A 242      14.895   5.613 -20.839  1.00  0.00           H  
ATOM   3767  N   THR A 243      16.584   6.126 -22.742  1.00  0.00           N  
ATOM   3768  CA  THR A 243      17.975   5.674 -22.543  1.00  0.00           C  
ATOM   3769  C   THR A 243      18.235   5.246 -21.088  1.00  0.00           C  
ATOM   3770  O   THR A 243      17.495   5.642 -20.192  1.00  0.00           O  
ATOM   3771  CB  THR A 243      19.033   6.765 -22.928  1.00  0.00           C  
ATOM   3772  OG1 THR A 243      19.003   7.878 -22.015  1.00  0.00           O  
ATOM   3773  CG2 THR A 243      18.769   7.281 -24.314  1.00  0.00           C  
ATOM   3774  H   THR A 243      16.008   5.541 -23.325  1.00  0.00           H  
ATOM   3775  HA  THR A 243      18.115   4.817 -23.194  1.00  0.00           H  
ATOM   3776  HB  THR A 243      20.025   6.343 -22.918  1.00  0.00           H  
ATOM   3777  HG1 THR A 243      18.100   8.107 -21.791  1.00  0.00           H  
ATOM   3778 1HG2 THR A 243      19.526   8.020 -24.550  1.00  0.00           H  
ATOM   3779 2HG2 THR A 243      18.811   6.472 -25.027  1.00  0.00           H  
ATOM   3780 3HG2 THR A 243      17.794   7.743 -24.359  1.00  0.00           H  
ATOM   3781  N   GLY A 244      19.266   4.410 -20.821  1.00  0.00           N  
ATOM   3782  CA  GLY A 244      20.137   3.716 -21.791  1.00  0.00           C  
ATOM   3783  C   GLY A 244      19.748   2.250 -21.894  1.00  0.00           C  
ATOM   3784  O   GLY A 244      20.276   1.515 -22.724  1.00  0.00           O  
ATOM   3785  H   GLY A 244      19.430   4.206 -19.846  1.00  0.00           H  
ATOM   3786 1HA  GLY A 244      20.110   4.162 -22.778  1.00  0.00           H  
ATOM   3787 2HA  GLY A 244      21.171   3.782 -21.466  1.00  0.00           H  
ATOM   3788  N   LYS A 245      18.761   1.851 -21.091  1.00  0.00           N  
ATOM   3789  CA  LYS A 245      18.299   0.465 -21.007  1.00  0.00           C  
ATOM   3790  C   LYS A 245      17.723   0.023 -22.363  1.00  0.00           C  
ATOM   3791  O   LYS A 245      17.668  -1.157 -22.696  1.00  0.00           O  
ATOM   3792  CB  LYS A 245      17.251   0.363 -19.884  1.00  0.00           C  
ATOM   3793  CG  LYS A 245      17.829   0.614 -18.445  1.00  0.00           C  
ATOM   3794  CD  LYS A 245      16.736   0.581 -17.335  1.00  0.00           C  
ATOM   3795  CE  LYS A 245      17.308   0.969 -15.923  1.00  0.00           C  
ATOM   3796  NZ  LYS A 245      16.219   1.030 -14.849  1.00  0.00           N  
ATOM   3797  H   LYS A 245      18.344   2.531 -20.470  1.00  0.00           H  
ATOM   3798  HA  LYS A 245      19.146  -0.179 -20.765  1.00  0.00           H  
ATOM   3799 1HB  LYS A 245      16.445   1.074 -20.063  1.00  0.00           H  
ATOM   3800 2HB  LYS A 245      16.814  -0.641 -19.890  1.00  0.00           H  
ATOM   3801 1HG  LYS A 245      18.582  -0.147 -18.223  1.00  0.00           H  
ATOM   3802 2HG  LYS A 245      18.296   1.581 -18.426  1.00  0.00           H  
ATOM   3803 1HD  LYS A 245      15.933   1.270 -17.596  1.00  0.00           H  
ATOM   3804 2HD  LYS A 245      16.320  -0.432 -17.282  1.00  0.00           H  
ATOM   3805 1HE  LYS A 245      18.058   0.237 -15.625  1.00  0.00           H  
ATOM   3806 2HE  LYS A 245      17.780   1.949 -15.995  1.00  0.00           H  
ATOM   3807 1HZ  LYS A 245      16.605   1.312 -13.904  1.00  0.00           H  
ATOM   3808 2HZ  LYS A 245      15.530   1.711 -15.122  1.00  0.00           H  
ATOM   3809 3HZ  LYS A 245      15.777   0.124 -14.766  1.00  0.00           H  
ATOM   3810  N   GLY A 246      17.273   1.006 -23.136  1.00  0.00           N  
ATOM   3811  CA  GLY A 246      16.685   0.818 -24.454  1.00  0.00           C  
ATOM   3812  C   GLY A 246      17.665   1.007 -25.620  1.00  0.00           C  
ATOM   3813  O   GLY A 246      17.225   1.108 -26.780  1.00  0.00           O  
ATOM   3814  H   GLY A 246      17.352   1.943 -22.781  1.00  0.00           H  
ATOM   3815 1HA  GLY A 246      16.241  -0.175 -24.511  1.00  0.00           H  
ATOM   3816 2HA  GLY A 246      15.874   1.530 -24.563  1.00  0.00           H  
ATOM   3817  N   THR A 247      18.985   1.043 -25.347  1.00  0.00           N  
ATOM   3818  CA  THR A 247      19.899   1.344 -26.444  1.00  0.00           C  
ATOM   3819  C   THR A 247      21.022   0.332 -26.791  1.00  0.00           C  
ATOM   3820  O   THR A 247      22.194   0.690 -26.722  1.00  0.00           O  
ATOM   3821  CB  THR A 247      20.587   2.681 -26.172  1.00  0.00           C  
ATOM   3822  OG1 THR A 247      21.296   2.618 -24.919  1.00  0.00           O  
ATOM   3823  CG2 THR A 247      19.556   3.805 -26.091  1.00  0.00           C  
ATOM   3824  H   THR A 247      19.342   0.943 -24.394  1.00  0.00           H  
ATOM   3825  HA  THR A 247      19.297   1.477 -27.313  1.00  0.00           H  
ATOM   3826  HB  THR A 247      21.278   2.895 -26.978  1.00  0.00           H  
ATOM   3827  HG1 THR A 247      20.899   1.932 -24.329  1.00  0.00           H  
ATOM   3828 1HG2 THR A 247      20.072   4.741 -25.905  1.00  0.00           H  
ATOM   3829 2HG2 THR A 247      19.006   3.873 -27.023  1.00  0.00           H  
ATOM   3830 3HG2 THR A 247      18.863   3.609 -25.281  1.00  0.00           H  
ATOM   3831  N   PRO A 248      20.694  -0.882 -27.294  1.00  0.00           N  
ATOM   3832  CA  PRO A 248      21.598  -1.959 -27.709  1.00  0.00           C  
ATOM   3833  C   PRO A 248      22.770  -1.596 -28.628  1.00  0.00           C  
ATOM   3834  O   PRO A 248      23.792  -2.284 -28.606  1.00  0.00           O  
ATOM   3835  CB  PRO A 248      20.644  -2.868 -28.486  1.00  0.00           C  
ATOM   3836  CG  PRO A 248      19.312  -2.685 -27.822  1.00  0.00           C  
ATOM   3837  CD  PRO A 248      19.266  -1.266 -27.395  1.00  0.00           C  
ATOM   3838  HA  PRO A 248      21.951  -2.489 -26.828  1.00  0.00           H  
ATOM   3839 1HB  PRO A 248      20.641  -2.595 -29.554  1.00  0.00           H  
ATOM   3840 2HB  PRO A 248      21.000  -3.908 -28.421  1.00  0.00           H  
ATOM   3841 1HG  PRO A 248      18.512  -2.920 -28.538  1.00  0.00           H  
ATOM   3842 2HG  PRO A 248      19.184  -3.378 -26.988  1.00  0.00           H  
ATOM   3843 1HD  PRO A 248      18.706  -0.658 -28.088  1.00  0.00           H  
ATOM   3844 2HD  PRO A 248      18.817  -1.297 -26.406  1.00  0.00           H  
ATOM   3845  N   VAL A 249      22.589  -0.566 -29.465  1.00  0.00           N  
ATOM   3846  CA  VAL A 249      23.560  -0.110 -30.473  1.00  0.00           C  
ATOM   3847  C   VAL A 249      23.518  -1.112 -31.607  1.00  0.00           C  
ATOM   3848  O   VAL A 249      24.439  -1.908 -31.811  1.00  0.00           O  
ATOM   3849  CB  VAL A 249      25.000   0.089 -29.923  1.00  0.00           C  
ATOM   3850  CG1 VAL A 249      25.929   0.583 -31.055  1.00  0.00           C  
ATOM   3851  CG2 VAL A 249      24.975   1.122 -28.796  1.00  0.00           C  
ATOM   3852  H   VAL A 249      21.721  -0.056 -29.410  1.00  0.00           H  
ATOM   3853  HA  VAL A 249      23.233   0.848 -30.867  1.00  0.00           H  
ATOM   3854  HB  VAL A 249      25.400  -0.856 -29.566  1.00  0.00           H  
ATOM   3855 1HG1 VAL A 249      26.943   0.719 -30.663  1.00  0.00           H  
ATOM   3856 2HG1 VAL A 249      25.951  -0.152 -31.861  1.00  0.00           H  
ATOM   3857 3HG1 VAL A 249      25.559   1.535 -31.446  1.00  0.00           H  
ATOM   3858 1HG2 VAL A 249      25.985   1.267 -28.414  1.00  0.00           H  
ATOM   3859 2HG2 VAL A 249      24.592   2.062 -29.188  1.00  0.00           H  
ATOM   3860 3HG2 VAL A 249      24.336   0.789 -28.004  1.00  0.00           H  
ATOM   3861  N   GLU A 250      22.426  -1.074 -32.349  1.00  0.00           N  
ATOM   3862  CA  GLU A 250      22.233  -2.050 -33.421  1.00  0.00           C  
ATOM   3863  C   GLU A 250      23.226  -1.948 -34.579  1.00  0.00           C  
ATOM   3864  O   GLU A 250      23.630  -0.851 -34.982  1.00  0.00           O  
ATOM   3865  CB  GLU A 250      20.804  -1.975 -33.959  1.00  0.00           C  
ATOM   3866  CG  GLU A 250      19.748  -2.506 -32.994  1.00  0.00           C  
ATOM   3867  CD  GLU A 250      18.331  -2.429 -33.539  1.00  0.00           C  
ATOM   3868  OE1 GLU A 250      18.170  -2.095 -34.688  1.00  0.00           O  
ATOM   3869  OE2 GLU A 250      17.415  -2.710 -32.799  1.00  0.00           O  
ATOM   3870  H   GLU A 250      21.714  -0.367 -32.117  1.00  0.00           H  
ATOM   3871  HA  GLU A 250      22.360  -3.041 -32.981  1.00  0.00           H  
ATOM   3872 1HB  GLU A 250      20.560  -0.935 -34.183  1.00  0.00           H  
ATOM   3873 2HB  GLU A 250      20.736  -2.536 -34.891  1.00  0.00           H  
ATOM   3874 1HG  GLU A 250      19.976  -3.548 -32.771  1.00  0.00           H  
ATOM   3875 2HG  GLU A 250      19.821  -1.960 -32.074  1.00  0.00           H  
ATOM   3876  N   SER A 251      23.584  -3.125 -35.119  1.00  0.00           N  
ATOM   3877  CA  SER A 251      24.459  -3.257 -36.283  1.00  0.00           C  
ATOM   3878  C   SER A 251      25.777  -2.510 -36.155  1.00  0.00           C  
ATOM   3879  O   SER A 251      26.124  -1.741 -37.038  1.00  0.00           O  
ATOM   3880  CB  SER A 251      23.758  -2.764 -37.526  1.00  0.00           C  
ATOM   3881  OG  SER A 251      22.601  -3.491 -37.813  1.00  0.00           O  
ATOM   3882  H   SER A 251      23.213  -3.965 -34.702  1.00  0.00           H  
ATOM   3883  HA  SER A 251      24.684  -4.316 -36.415  1.00  0.00           H  
ATOM   3884 1HB  SER A 251      23.499  -1.719 -37.417  1.00  0.00           H  
ATOM   3885 2HB  SER A 251      24.438  -2.833 -38.373  1.00  0.00           H  
ATOM   3886  HG  SER A 251      22.281  -3.088 -38.667  1.00  0.00           H  
ATOM   3887  N   LEU A 252      26.565  -2.795 -35.110  1.00  0.00           N  
ATOM   3888  CA  LEU A 252      27.803  -2.043 -34.807  1.00  0.00           C  
ATOM   3889  C   LEU A 252      28.623  -1.676 -36.079  1.00  0.00           C  
ATOM   3890  O   LEU A 252      29.017  -0.523 -36.236  1.00  0.00           O  
ATOM   3891  CB  LEU A 252      28.633  -2.904 -33.832  1.00  0.00           C  
ATOM   3892  CG  LEU A 252      29.927  -2.336 -33.314  1.00  0.00           C  
ATOM   3893  CD1 LEU A 252      29.644  -1.071 -32.451  1.00  0.00           C  
ATOM   3894  CD2 LEU A 252      30.641  -3.384 -32.502  1.00  0.00           C  
ATOM   3895  H   LEU A 252      26.244  -3.488 -34.448  1.00  0.00           H  
ATOM   3896  HA  LEU A 252      27.520  -1.117 -34.307  1.00  0.00           H  
ATOM   3897 1HB  LEU A 252      28.010  -3.129 -32.964  1.00  0.00           H  
ATOM   3898 2HB  LEU A 252      28.873  -3.845 -34.324  1.00  0.00           H  
ATOM   3899  HG  LEU A 252      30.548  -2.065 -34.151  1.00  0.00           H  
ATOM   3900 1HD1 LEU A 252      30.583  -0.659 -32.083  1.00  0.00           H  
ATOM   3901 2HD1 LEU A 252      29.130  -0.315 -33.052  1.00  0.00           H  
ATOM   3902 3HD1 LEU A 252      29.013  -1.344 -31.600  1.00  0.00           H  
ATOM   3903 1HD2 LEU A 252      31.558  -2.962 -32.157  1.00  0.00           H  
ATOM   3904 2HD2 LEU A 252      30.028  -3.684 -31.647  1.00  0.00           H  
ATOM   3905 3HD2 LEU A 252      30.847  -4.260 -33.117  1.00  0.00           H  
ATOM   3906  N   SER A 253      28.817  -2.632 -36.989  1.00  0.00           N  
ATOM   3907  CA  SER A 253      29.468  -2.461 -38.306  1.00  0.00           C  
ATOM   3908  C   SER A 253      30.952  -2.052 -38.427  1.00  0.00           C  
ATOM   3909  O   SER A 253      31.802  -2.609 -37.743  1.00  0.00           O  
ATOM   3910  CB  SER A 253      28.658  -1.481 -39.097  1.00  0.00           C  
ATOM   3911  OG  SER A 253      29.064  -1.451 -40.413  1.00  0.00           O  
ATOM   3912  H   SER A 253      28.457  -3.545 -36.766  1.00  0.00           H  
ATOM   3913  HA  SER A 253      29.369  -3.425 -38.805  1.00  0.00           H  
ATOM   3914 1HB  SER A 253      27.631  -1.789 -39.056  1.00  0.00           H  
ATOM   3915 2HB  SER A 253      28.726  -0.486 -38.666  1.00  0.00           H  
ATOM   3916  HG  SER A 253      28.629  -2.234 -40.814  1.00  0.00           H  
ATOM   3917  N   ASP A 254      31.255  -1.127 -39.390  1.00  0.00           N  
ATOM   3918  CA  ASP A 254      32.645  -0.782 -39.786  1.00  0.00           C  
ATOM   3919  C   ASP A 254      33.134   0.700 -39.730  1.00  0.00           C  
ATOM   3920  O   ASP A 254      33.984   1.089 -40.524  1.00  0.00           O  
ATOM   3921  CB  ASP A 254      32.919  -1.284 -41.215  1.00  0.00           C  
ATOM   3922  CG  ASP A 254      34.454  -1.363 -41.579  1.00  0.00           C  
ATOM   3923  OD1 ASP A 254      35.247  -1.633 -40.703  1.00  0.00           O  
ATOM   3924  OD2 ASP A 254      34.790  -1.166 -42.729  1.00  0.00           O  
ATOM   3925  H   ASP A 254      30.486  -0.701 -39.890  1.00  0.00           H  
ATOM   3926  HA  ASP A 254      33.301  -1.356 -39.134  1.00  0.00           H  
ATOM   3927 1HB  ASP A 254      32.484  -2.262 -41.353  1.00  0.00           H  
ATOM   3928 2HB  ASP A 254      32.429  -0.618 -41.929  1.00  0.00           H  
ATOM   3929  N   TYR A 255      32.642   1.498 -38.788  1.00  0.00           N  
ATOM   3930  CA  TYR A 255      33.201   2.842 -38.500  1.00  0.00           C  
ATOM   3931  C   TYR A 255      33.425   3.877 -39.608  1.00  0.00           C  
ATOM   3932  O   TYR A 255      34.571   4.178 -39.956  1.00  0.00           O  
ATOM   3933  CB  TYR A 255      34.538   2.659 -37.771  1.00  0.00           C  
ATOM   3934  CG  TYR A 255      35.224   3.927 -37.301  1.00  0.00           C  
ATOM   3935  CD1 TYR A 255      34.523   4.896 -36.586  1.00  0.00           C  
ATOM   3936  CD2 TYR A 255      36.586   4.075 -37.509  1.00  0.00           C  
ATOM   3937  CE1 TYR A 255      35.190   6.002 -36.099  1.00  0.00           C  
ATOM   3938  CE2 TYR A 255      37.244   5.176 -37.010  1.00  0.00           C  
ATOM   3939  CZ  TYR A 255      36.550   6.126 -36.308  1.00  0.00           C  
ATOM   3940  OH  TYR A 255      37.211   7.189 -35.808  1.00  0.00           O  
ATOM   3941  H   TYR A 255      31.914   1.120 -38.200  1.00  0.00           H  
ATOM   3942  HA  TYR A 255      32.520   3.318 -37.804  1.00  0.00           H  
ATOM   3943 1HB  TYR A 255      34.424   2.016 -36.922  1.00  0.00           H  
ATOM   3944 2HB  TYR A 255      35.227   2.151 -38.442  1.00  0.00           H  
ATOM   3945  HD1 TYR A 255      33.455   4.776 -36.403  1.00  0.00           H  
ATOM   3946  HD2 TYR A 255      37.139   3.311 -38.053  1.00  0.00           H  
ATOM   3947  HE1 TYR A 255      34.655   6.761 -35.538  1.00  0.00           H  
ATOM   3948  HE2 TYR A 255      38.322   5.291 -37.164  1.00  0.00           H  
ATOM   3949  HH  TYR A 255      36.590   7.781 -35.376  1.00  0.00           H  
ATOM   3950  N   VAL A 256      32.371   4.493 -40.130  1.00  0.00           N  
ATOM   3951  CA  VAL A 256      32.637   5.541 -41.108  1.00  0.00           C  
ATOM   3952  C   VAL A 256      33.182   6.801 -40.422  1.00  0.00           C  
ATOM   3953  O   VAL A 256      32.453   7.738 -40.067  1.00  0.00           O  
ATOM   3954  CB  VAL A 256      31.359   5.856 -41.900  1.00  0.00           C  
ATOM   3955  CG1 VAL A 256      31.591   6.978 -42.873  1.00  0.00           C  
ATOM   3956  CG2 VAL A 256      30.964   4.617 -42.655  1.00  0.00           C  
ATOM   3957  H   VAL A 256      31.430   4.245 -39.874  1.00  0.00           H  
ATOM   3958  HA  VAL A 256      33.387   5.175 -41.810  1.00  0.00           H  
ATOM   3959  HB  VAL A 256      30.562   6.150 -41.219  1.00  0.00           H  
ATOM   3960 1HG1 VAL A 256      30.672   7.168 -43.430  1.00  0.00           H  
ATOM   3961 2HG1 VAL A 256      31.870   7.873 -42.325  1.00  0.00           H  
ATOM   3962 3HG1 VAL A 256      32.386   6.706 -43.567  1.00  0.00           H  
ATOM   3963 1HG2 VAL A 256      30.057   4.817 -43.223  1.00  0.00           H  
ATOM   3964 2HG2 VAL A 256      31.765   4.337 -43.338  1.00  0.00           H  
ATOM   3965 3HG2 VAL A 256      30.790   3.805 -41.958  1.00  0.00           H  
ATOM   3966  N   MET A 257      34.510   6.804 -40.325  1.00  0.00           N  
ATOM   3967  CA  MET A 257      35.328   7.778 -39.603  1.00  0.00           C  
ATOM   3968  C   MET A 257      35.076   9.259 -39.899  1.00  0.00           C  
ATOM   3969  O   MET A 257      35.051  10.045 -38.958  1.00  0.00           O  
ATOM   3970  CB  MET A 257      36.829   7.501 -39.773  1.00  0.00           C  
ATOM   3971  CG  MET A 257      37.693   8.480 -38.996  1.00  0.00           C  
ATOM   3972  SD  MET A 257      37.980  10.070 -39.831  1.00  0.00           S  
ATOM   3973  CE  MET A 257      39.049   9.696 -41.197  1.00  0.00           C  
ATOM   3974  H   MET A 257      34.954   5.954 -40.670  1.00  0.00           H  
ATOM   3975  HA  MET A 257      35.108   7.645 -38.545  1.00  0.00           H  
ATOM   3976 1HB  MET A 257      37.046   6.502 -39.428  1.00  0.00           H  
ATOM   3977 2HB  MET A 257      37.144   7.543 -40.792  1.00  0.00           H  
ATOM   3978 1HG  MET A 257      37.168   8.685 -38.073  1.00  0.00           H  
ATOM   3979 2HG  MET A 257      38.652   8.032 -38.741  1.00  0.00           H  
ATOM   3980 1HE  MET A 257      39.243  10.607 -41.758  1.00  0.00           H  
ATOM   3981 2HE  MET A 257      39.989   9.304 -40.825  1.00  0.00           H  
ATOM   3982 3HE  MET A 257      38.569   8.964 -41.849  1.00  0.00           H  
ATOM   3983  N   PRO A 258      34.940   9.710 -41.167  1.00  0.00           N  
ATOM   3984  CA  PRO A 258      34.784  11.106 -41.534  1.00  0.00           C  
ATOM   3985  C   PRO A 258      33.622  11.854 -40.878  1.00  0.00           C  
ATOM   3986  O   PRO A 258      33.637  13.088 -40.861  1.00  0.00           O  
ATOM   3987  CB  PRO A 258      34.594  11.033 -43.054  1.00  0.00           C  
ATOM   3988  CG  PRO A 258      35.278   9.761 -43.465  1.00  0.00           C  
ATOM   3989  CD  PRO A 258      35.000   8.808 -42.350  1.00  0.00           C  
ATOM   3990  HA  PRO A 258      35.727  11.624 -41.304  1.00  0.00           H  
ATOM   3991 1HB  PRO A 258      33.518  11.031 -43.290  1.00  0.00           H  
ATOM   3992 2HB  PRO A 258      35.025  11.924 -43.530  1.00  0.00           H  
ATOM   3993 1HG  PRO A 258      34.886   9.416 -44.434  1.00  0.00           H  
ATOM   3994 2HG  PRO A 258      36.356   9.940 -43.602  1.00  0.00           H  
ATOM   3995 1HD  PRO A 258      34.050   8.350 -42.529  1.00  0.00           H  
ATOM   3996 2HD  PRO A 258      35.797   8.095 -42.314  1.00  0.00           H  
ATOM   3997  N   GLN A 259      32.587  11.172 -40.361  1.00  0.00           N  
ATOM   3998  CA  GLN A 259      31.516  11.985 -39.774  1.00  0.00           C  
ATOM   3999  C   GLN A 259      32.086  12.825 -38.621  1.00  0.00           C  
ATOM   4000  O   GLN A 259      32.619  12.302 -37.637  1.00  0.00           O  
ATOM   4001  CB  GLN A 259      30.338  11.118 -39.328  1.00  0.00           C  
ATOM   4002  CG  GLN A 259      29.147  11.918 -38.809  1.00  0.00           C  
ATOM   4003  CD  GLN A 259      27.927  11.047 -38.545  1.00  0.00           C  
ATOM   4004  OE1 GLN A 259      27.987   9.808 -38.648  1.00  0.00           O  
ATOM   4005  NE2 GLN A 259      26.817  11.692 -38.210  1.00  0.00           N  
ATOM   4006  H   GLN A 259      32.553  10.150 -40.345  1.00  0.00           H  
ATOM   4007  HA  GLN A 259      31.150  12.673 -40.534  1.00  0.00           H  
ATOM   4008 1HB  GLN A 259      30.006  10.497 -40.159  1.00  0.00           H  
ATOM   4009 2HB  GLN A 259      30.662  10.457 -38.535  1.00  0.00           H  
ATOM   4010 1HG  GLN A 259      29.433  12.404 -37.871  1.00  0.00           H  
ATOM   4011 2HG  GLN A 259      28.877  12.670 -39.550  1.00  0.00           H  
ATOM   4012 1HE2 GLN A 259      25.977  11.187 -38.025  1.00  0.00           H  
ATOM   4013 2HE2 GLN A 259      26.824  12.690 -38.144  1.00  0.00           H  
ATOM   4014  N   GLN A 260      31.899  14.141 -38.707  1.00  0.00           N  
ATOM   4015  CA  GLN A 260      32.523  15.077 -37.769  1.00  0.00           C  
ATOM   4016  C   GLN A 260      31.836  15.215 -36.421  1.00  0.00           C  
ATOM   4017  O   GLN A 260      31.240  16.242 -36.111  1.00  0.00           O  
ATOM   4018  CB  GLN A 260      32.591  16.459 -38.427  1.00  0.00           C  
ATOM   4019  CG  GLN A 260      33.422  16.506 -39.719  1.00  0.00           C  
ATOM   4020  CD  GLN A 260      34.925  16.329 -39.499  1.00  0.00           C  
ATOM   4021  OE1 GLN A 260      35.577  17.187 -38.887  1.00  0.00           O  
ATOM   4022  NE2 GLN A 260      35.477  15.223 -39.996  1.00  0.00           N  
ATOM   4023  H   GLN A 260      31.403  14.507 -39.505  1.00  0.00           H  
ATOM   4024  HA  GLN A 260      33.540  14.728 -37.585  1.00  0.00           H  
ATOM   4025 1HB  GLN A 260      31.582  16.798 -38.661  1.00  0.00           H  
ATOM   4026 2HB  GLN A 260      33.021  17.171 -37.723  1.00  0.00           H  
ATOM   4027 1HG  GLN A 260      33.088  15.695 -40.371  1.00  0.00           H  
ATOM   4028 2HG  GLN A 260      33.261  17.465 -40.209  1.00  0.00           H  
ATOM   4029 1HE2 GLN A 260      36.456  15.053 -39.875  1.00  0.00           H  
ATOM   4030 2HE2 GLN A 260      34.895  14.530 -40.477  1.00  0.00           H  
ATOM   4031  N   LYS A 261      31.927  14.173 -35.618  1.00  0.00           N  
ATOM   4032  CA  LYS A 261      31.295  14.183 -34.302  1.00  0.00           C  
ATOM   4033  C   LYS A 261      31.910  15.203 -33.321  1.00  0.00           C  
ATOM   4034  O   LYS A 261      33.135  15.277 -33.172  1.00  0.00           O  
ATOM   4035  CB  LYS A 261      31.354  12.802 -33.655  1.00  0.00           C  
ATOM   4036  CG  LYS A 261      30.539  12.765 -32.387  1.00  0.00           C  
ATOM   4037  CD  LYS A 261      30.492  11.465 -31.692  1.00  0.00           C  
ATOM   4038  CE  LYS A 261      29.500  11.586 -30.555  1.00  0.00           C  
ATOM   4039  NZ  LYS A 261      29.942  12.608 -29.531  1.00  0.00           N  
ATOM   4040  H   LYS A 261      32.421  13.354 -35.976  1.00  0.00           H  
ATOM   4041  HA  LYS A 261      30.248  14.452 -34.435  1.00  0.00           H  
ATOM   4042 1HB  LYS A 261      31.008  12.049 -34.346  1.00  0.00           H  
ATOM   4043 2HB  LYS A 261      32.387  12.565 -33.405  1.00  0.00           H  
ATOM   4044 1HG  LYS A 261      30.989  13.448 -31.694  1.00  0.00           H  
ATOM   4045 2HG  LYS A 261      29.523  13.103 -32.588  1.00  0.00           H  
ATOM   4046 1HD  LYS A 261      30.188  10.677 -32.372  1.00  0.00           H  
ATOM   4047 2HD  LYS A 261      31.464  11.242 -31.291  1.00  0.00           H  
ATOM   4048 1HE  LYS A 261      28.539  11.899 -30.966  1.00  0.00           H  
ATOM   4049 2HE  LYS A 261      29.374  10.617 -30.066  1.00  0.00           H  
ATOM   4050 1HZ  LYS A 261      29.230  12.664 -28.819  1.00  0.00           H  
ATOM   4051 2HZ  LYS A 261      30.819  12.345 -29.123  1.00  0.00           H  
ATOM   4052 3HZ  LYS A 261      30.073  13.552 -29.940  1.00  0.00           H  
ATOM   4053  N   ASP A 262      31.050  15.971 -32.640  1.00  0.00           N  
ATOM   4054  CA  ASP A 262      31.493  16.887 -31.582  1.00  0.00           C  
ATOM   4055  C   ASP A 262      31.658  16.120 -30.260  1.00  0.00           C  
ATOM   4056  O   ASP A 262      30.903  15.164 -30.017  1.00  0.00           O  
ATOM   4057  CB  ASP A 262      30.485  18.014 -31.373  1.00  0.00           C  
ATOM   4058  CG  ASP A 262      30.385  19.016 -32.535  1.00  0.00           C  
ATOM   4059  OD1 ASP A 262      31.249  19.029 -33.382  1.00  0.00           O  
ATOM   4060  OD2 ASP A 262      29.448  19.771 -32.559  1.00  0.00           O  
ATOM   4061  H   ASP A 262      30.064  15.899 -32.845  1.00  0.00           H  
ATOM   4062  HA  ASP A 262      32.456  17.309 -31.863  1.00  0.00           H  
ATOM   4063 1HB  ASP A 262      29.511  17.568 -31.235  1.00  0.00           H  
ATOM   4064 2HB  ASP A 262      30.735  18.552 -30.456  1.00  0.00           H  
ATOM   4065  N   ALA A 263      32.607  16.533 -29.403  1.00  0.00           N  
ATOM   4066  CA  ALA A 263      32.726  15.886 -28.078  1.00  0.00           C  
ATOM   4067  C   ALA A 263      32.591  16.851 -26.907  1.00  0.00           C  
ATOM   4068  O   ALA A 263      31.746  16.647 -26.032  1.00  0.00           O  
ATOM   4069  CB  ALA A 263      34.047  15.162 -27.948  1.00  0.00           C  
ATOM   4070  H   ALA A 263      33.202  17.315 -29.687  1.00  0.00           H  
ATOM   4071  HA  ALA A 263      31.921  15.159 -27.992  1.00  0.00           H  
ATOM   4072 1HB  ALA A 263      34.089  14.661 -26.986  1.00  0.00           H  
ATOM   4073 2HB  ALA A 263      34.118  14.445 -28.726  1.00  0.00           H  
ATOM   4074 3HB  ALA A 263      34.866  15.850 -28.023  1.00  0.00           H  
ATOM   4075  N   ARG A 264      33.436  17.887 -26.880  1.00  0.00           N  
ATOM   4076  CA  ARG A 264      33.523  18.921 -25.828  1.00  0.00           C  
ATOM   4077  C   ARG A 264      33.261  18.449 -24.378  1.00  0.00           C  
ATOM   4078  O   ARG A 264      34.175  18.337 -23.553  1.00  0.00           O  
ATOM   4079  CB  ARG A 264      32.556  20.048 -26.151  1.00  0.00           C  
ATOM   4080  CG  ARG A 264      32.590  21.242 -25.214  1.00  0.00           C  
ATOM   4081  CD  ARG A 264      31.643  22.300 -25.662  1.00  0.00           C  
ATOM   4082  NE  ARG A 264      31.624  23.439 -24.759  1.00  0.00           N  
ATOM   4083  CZ  ARG A 264      30.835  24.523 -24.909  1.00  0.00           C  
ATOM   4084  NH1 ARG A 264      30.009  24.599 -25.930  1.00  0.00           N  
ATOM   4085  NH2 ARG A 264      30.892  25.510 -24.033  1.00  0.00           N  
ATOM   4086  H   ARG A 264      34.119  17.958 -27.632  1.00  0.00           H  
ATOM   4087  HA  ARG A 264      34.522  19.340 -25.867  1.00  0.00           H  
ATOM   4088 1HB  ARG A 264      32.739  20.409 -27.160  1.00  0.00           H  
ATOM   4089 2HB  ARG A 264      31.559  19.671 -26.128  1.00  0.00           H  
ATOM   4090 1HG  ARG A 264      32.306  20.937 -24.207  1.00  0.00           H  
ATOM   4091 2HG  ARG A 264      33.598  21.660 -25.197  1.00  0.00           H  
ATOM   4092 1HD  ARG A 264      31.933  22.653 -26.652  1.00  0.00           H  
ATOM   4093 2HD  ARG A 264      30.637  21.885 -25.704  1.00  0.00           H  
ATOM   4094  HE  ARG A 264      32.245  23.417 -23.960  1.00  0.00           H  
ATOM   4095 1HH1 ARG A 264      29.963  23.846 -26.601  1.00  0.00           H  
ATOM   4096 2HH1 ARG A 264      29.420  25.411 -26.042  1.00  0.00           H  
ATOM   4097 1HH2 ARG A 264      31.526  25.454 -23.249  1.00  0.00           H  
ATOM   4098 2HH2 ARG A 264      30.301  26.321 -24.148  1.00  0.00           H  
ATOM   4099  N   ILE A 265      32.000  18.162 -24.096  1.00  0.00           N  
ATOM   4100  CA  ILE A 265      31.443  17.787 -22.806  1.00  0.00           C  
ATOM   4101  C   ILE A 265      32.065  16.522 -22.273  1.00  0.00           C  
ATOM   4102  O   ILE A 265      32.290  16.367 -21.072  1.00  0.00           O  
ATOM   4103  CB  ILE A 265      29.923  17.561 -22.940  1.00  0.00           C  
ATOM   4104  CG1 ILE A 265      29.208  18.885 -23.221  1.00  0.00           C  
ATOM   4105  CG2 ILE A 265      29.359  16.886 -21.697  1.00  0.00           C  
ATOM   4106  CD1 ILE A 265      27.760  18.696 -23.639  1.00  0.00           C  
ATOM   4107  H   ILE A 265      31.367  18.167 -24.880  1.00  0.00           H  
ATOM   4108  HA  ILE A 265      31.630  18.593 -22.099  1.00  0.00           H  
ATOM   4109  HB  ILE A 265      29.741  16.912 -23.799  1.00  0.00           H  
ATOM   4110 1HG1 ILE A 265      29.232  19.500 -22.324  1.00  0.00           H  
ATOM   4111 2HG1 ILE A 265      29.733  19.410 -24.016  1.00  0.00           H  
ATOM   4112 1HG2 ILE A 265      28.286  16.715 -21.828  1.00  0.00           H  
ATOM   4113 2HG2 ILE A 265      29.856  15.931 -21.542  1.00  0.00           H  
ATOM   4114 3HG2 ILE A 265      29.519  17.522 -20.828  1.00  0.00           H  
ATOM   4115 1HD1 ILE A 265      27.305  19.667 -23.826  1.00  0.00           H  
ATOM   4116 2HD1 ILE A 265      27.710  18.094 -24.543  1.00  0.00           H  
ATOM   4117 3HD1 ILE A 265      27.212  18.185 -22.844  1.00  0.00           H  
ATOM   4118  N   GLY A 266      32.287  15.589 -23.179  1.00  0.00           N  
ATOM   4119  CA  GLY A 266      32.776  14.277 -22.815  1.00  0.00           C  
ATOM   4120  C   GLY A 266      34.275  14.138 -22.507  1.00  0.00           C  
ATOM   4121  O   GLY A 266      34.707  13.035 -22.190  1.00  0.00           O  
ATOM   4122  H   GLY A 266      32.095  15.823 -24.154  1.00  0.00           H  
ATOM   4123 1HA  GLY A 266      32.210  13.934 -21.951  1.00  0.00           H  
ATOM   4124 2HA  GLY A 266      32.522  13.596 -23.623  1.00  0.00           H  
ATOM   4125  N   MET A 267      35.100  15.185 -22.658  1.00  0.00           N  
ATOM   4126  CA  MET A 267      36.553  15.016 -22.410  1.00  0.00           C  
ATOM   4127  C   MET A 267      37.178  13.829 -23.173  1.00  0.00           C  
ATOM   4128  O   MET A 267      38.183  13.253 -22.733  1.00  0.00           O  
ATOM   4129  CB  MET A 267      36.815  14.823 -20.906  1.00  0.00           C  
ATOM   4130  CG  MET A 267      38.291  14.636 -20.531  1.00  0.00           C  
ATOM   4131  SD  MET A 267      38.557  14.545 -18.749  1.00  0.00           S  
ATOM   4132  CE  MET A 267      40.248  13.949 -18.597  1.00  0.00           C  
ATOM   4133  H   MET A 267      34.729  16.107 -22.910  1.00  0.00           H  
ATOM   4134  HA  MET A 267      37.059  15.923 -22.740  1.00  0.00           H  
ATOM   4135 1HB  MET A 267      36.432  15.682 -20.359  1.00  0.00           H  
ATOM   4136 2HB  MET A 267      36.285  13.944 -20.538  1.00  0.00           H  
ATOM   4137 1HG  MET A 267      38.676  13.725 -20.980  1.00  0.00           H  
ATOM   4138 2HG  MET A 267      38.851  15.477 -20.918  1.00  0.00           H  
ATOM   4139 1HE  MET A 267      40.518  13.862 -17.549  1.00  0.00           H  
ATOM   4140 2HE  MET A 267      40.348  12.984 -19.065  1.00  0.00           H  
ATOM   4141 3HE  MET A 267      40.913  14.637 -19.063  1.00  0.00           H  
ATOM   4142  N   TRP A 268      36.611  13.510 -24.345  1.00  0.00           N  
ATOM   4143  CA  TRP A 268      37.019  12.375 -25.153  1.00  0.00           C  
ATOM   4144  C   TRP A 268      38.522  12.377 -25.398  1.00  0.00           C  
ATOM   4145  O   TRP A 268      39.222  11.463 -24.967  1.00  0.00           O  
ATOM   4146  CB  TRP A 268      36.269  12.385 -26.480  1.00  0.00           C  
ATOM   4147  CG  TRP A 268      36.469  11.148 -27.292  1.00  0.00           C  
ATOM   4148  CD1 TRP A 268      37.351  10.923 -28.301  1.00  0.00           C  
ATOM   4149  CD2 TRP A 268      35.727   9.927 -27.127  1.00  0.00           C  
ATOM   4150  NE1 TRP A 268      37.205   9.648 -28.779  1.00  0.00           N  
ATOM   4151  CE2 TRP A 268      36.210   9.020 -28.045  1.00  0.00           C  
ATOM   4152  CE3 TRP A 268      34.709   9.540 -26.281  1.00  0.00           C  
ATOM   4153  CZ2 TRP A 268      35.703   7.727 -28.112  1.00  0.00           C  
ATOM   4154  CZ3 TRP A 268      34.218   8.258 -26.386  1.00  0.00           C  
ATOM   4155  CH2 TRP A 268      34.708   7.384 -27.263  1.00  0.00           C  
ATOM   4156  H   TRP A 268      35.820  14.057 -24.643  1.00  0.00           H  
ATOM   4157  HA  TRP A 268      36.734  11.462 -24.660  1.00  0.00           H  
ATOM   4158 1HB  TRP A 268      35.199  12.493 -26.286  1.00  0.00           H  
ATOM   4159 2HB  TRP A 268      36.582  13.242 -27.060  1.00  0.00           H  
ATOM   4160  HD1 TRP A 268      38.075  11.641 -28.666  1.00  0.00           H  
ATOM   4161  HE1 TRP A 268      37.797   9.255 -29.539  1.00  0.00           H  
ATOM   4162  HE3 TRP A 268      34.301  10.235 -25.549  1.00  0.00           H  
ATOM   4163  HZ2 TRP A 268      36.033   7.009 -28.778  1.00  0.00           H  
ATOM   4164  HZ3 TRP A 268      33.411   7.966 -25.742  1.00  0.00           H  
ATOM   4165  HH2 TRP A 268      34.289   6.378 -27.307  1.00  0.00           H  
ATOM   4166  N   TYR A 269      39.033  13.448 -26.013  1.00  0.00           N  
ATOM   4167  CA  TYR A 269      40.455  13.533 -26.330  1.00  0.00           C  
ATOM   4168  C   TYR A 269      41.404  13.400 -25.159  1.00  0.00           C  
ATOM   4169  O   TYR A 269      42.336  12.604 -25.220  1.00  0.00           O  
ATOM   4170  CB  TYR A 269      40.789  14.848 -27.044  1.00  0.00           C  
ATOM   4171  CG  TYR A 269      42.316  15.100 -27.155  1.00  0.00           C  
ATOM   4172  CD1 TYR A 269      43.105  14.456 -28.093  1.00  0.00           C  
ATOM   4173  CD2 TYR A 269      42.914  16.002 -26.283  1.00  0.00           C  
ATOM   4174  CE1 TYR A 269      44.455  14.698 -28.160  1.00  0.00           C  
ATOM   4175  CE2 TYR A 269      44.272  16.243 -26.348  1.00  0.00           C  
ATOM   4176  CZ  TYR A 269      45.041  15.593 -27.284  1.00  0.00           C  
ATOM   4177  OH  TYR A 269      46.397  15.834 -27.352  1.00  0.00           O  
ATOM   4178  H   TYR A 269      38.413  14.189 -26.303  1.00  0.00           H  
ATOM   4179  HA  TYR A 269      40.682  12.715 -27.017  1.00  0.00           H  
ATOM   4180 1HB  TYR A 269      40.368  14.843 -28.049  1.00  0.00           H  
ATOM   4181 2HB  TYR A 269      40.353  15.684 -26.509  1.00  0.00           H  
ATOM   4182  HD1 TYR A 269      42.683  13.763 -28.777  1.00  0.00           H  
ATOM   4183  HD2 TYR A 269      42.307  16.520 -25.541  1.00  0.00           H  
ATOM   4184  HE1 TYR A 269      45.052  14.181 -28.907  1.00  0.00           H  
ATOM   4185  HE2 TYR A 269      44.733  16.952 -25.661  1.00  0.00           H  
ATOM   4186  HH  TYR A 269      46.778  15.315 -28.064  1.00  0.00           H  
ATOM   4187  N   ARG A 270      41.215  14.186 -24.106  1.00  0.00           N  
ATOM   4188  CA  ARG A 270      42.202  14.150 -23.039  1.00  0.00           C  
ATOM   4189  C   ARG A 270      42.279  12.808 -22.326  1.00  0.00           C  
ATOM   4190  O   ARG A 270      43.371  12.327 -22.037  1.00  0.00           O  
ATOM   4191  CB  ARG A 270      41.968  15.257 -22.036  1.00  0.00           C  
ATOM   4192  CG  ARG A 270      43.013  15.329 -20.922  1.00  0.00           C  
ATOM   4193  CD  ARG A 270      42.852  16.558 -20.082  1.00  0.00           C  
ATOM   4194  NE  ARG A 270      43.733  16.552 -18.920  1.00  0.00           N  
ATOM   4195  CZ  ARG A 270      43.910  17.572 -18.079  1.00  0.00           C  
ATOM   4196  NH1 ARG A 270      43.290  18.724 -18.253  1.00  0.00           N  
ATOM   4197  NH2 ARG A 270      44.725  17.382 -17.078  1.00  0.00           N  
ATOM   4198  H   ARG A 270      40.420  14.803 -24.060  1.00  0.00           H  
ATOM   4199  HA  ARG A 270      43.176  14.337 -23.491  1.00  0.00           H  
ATOM   4200 1HB  ARG A 270      41.948  16.218 -22.545  1.00  0.00           H  
ATOM   4201 2HB  ARG A 270      41.010  15.113 -21.569  1.00  0.00           H  
ATOM   4202 1HG  ARG A 270      42.934  14.449 -20.274  1.00  0.00           H  
ATOM   4203 2HG  ARG A 270      44.008  15.351 -21.366  1.00  0.00           H  
ATOM   4204 1HD  ARG A 270      43.095  17.433 -20.681  1.00  0.00           H  
ATOM   4205 2HD  ARG A 270      41.827  16.639 -19.732  1.00  0.00           H  
ATOM   4206  HE  ARG A 270      44.259  15.686 -18.679  1.00  0.00           H  
ATOM   4207 1HH1 ARG A 270      42.664  18.847 -19.036  1.00  0.00           H  
ATOM   4208 2HH1 ARG A 270      43.441  19.481 -17.603  1.00  0.00           H  
ATOM   4209 1HH2 ARG A 270      45.165  16.447 -17.003  1.00  0.00           H  
ATOM   4210 2HH2 ARG A 270      44.906  18.111 -16.409  1.00  0.00           H  
ATOM   4211  N   ALA A 271      41.139  12.192 -22.013  1.00  0.00           N  
ATOM   4212  CA  ALA A 271      41.229  10.909 -21.329  1.00  0.00           C  
ATOM   4213  C   ALA A 271      41.798   9.828 -22.248  1.00  0.00           C  
ATOM   4214  O   ALA A 271      42.578   8.969 -21.834  1.00  0.00           O  
ATOM   4215  CB  ALA A 271      39.869  10.470 -20.849  1.00  0.00           C  
ATOM   4216  H   ALA A 271      40.229  12.588 -22.264  1.00  0.00           H  
ATOM   4217  HA  ALA A 271      41.898  11.026 -20.483  1.00  0.00           H  
ATOM   4218 1HB  ALA A 271      39.940   9.523 -20.328  1.00  0.00           H  
ATOM   4219 2HB  ALA A 271      39.449  11.211 -20.193  1.00  0.00           H  
ATOM   4220 3HB  ALA A 271      39.262  10.360 -21.715  1.00  0.00           H  
ATOM   4221  N   LEU A 272      41.353   9.870 -23.506  1.00  0.00           N  
ATOM   4222  CA  LEU A 272      41.688   8.882 -24.513  1.00  0.00           C  
ATOM   4223  C   LEU A 272      43.115   8.914 -25.041  1.00  0.00           C  
ATOM   4224  O   LEU A 272      43.708   7.852 -25.230  1.00  0.00           O  
ATOM   4225  CB  LEU A 272      40.739   9.069 -25.684  1.00  0.00           C  
ATOM   4226  CG  LEU A 272      40.782   8.053 -26.689  1.00  0.00           C  
ATOM   4227  CD1 LEU A 272      39.579   8.087 -27.407  1.00  0.00           C  
ATOM   4228  CD2 LEU A 272      41.870   8.284 -27.590  1.00  0.00           C  
ATOM   4229  H   LEU A 272      40.717  10.607 -23.792  1.00  0.00           H  
ATOM   4230  HA  LEU A 272      41.530   7.902 -24.104  1.00  0.00           H  
ATOM   4231 1HB  LEU A 272      39.722   9.091 -25.298  1.00  0.00           H  
ATOM   4232 2HB  LEU A 272      40.951  10.024 -26.166  1.00  0.00           H  
ATOM   4233  HG  LEU A 272      40.860   7.095 -26.222  1.00  0.00           H  
ATOM   4234 1HD1 LEU A 272      39.608   7.322 -28.160  1.00  0.00           H  
ATOM   4235 2HD1 LEU A 272      38.736   7.931 -26.741  1.00  0.00           H  
ATOM   4236 3HD1 LEU A 272      39.521   9.058 -27.866  1.00  0.00           H  
ATOM   4237 1HD2 LEU A 272      41.831   7.527 -28.339  1.00  0.00           H  
ATOM   4238 2HD2 LEU A 272      41.739   9.265 -28.048  1.00  0.00           H  
ATOM   4239 3HD2 LEU A 272      42.812   8.243 -27.075  1.00  0.00           H  
ATOM   4240  N   THR A 273      43.641  10.092 -25.346  1.00  0.00           N  
ATOM   4241  CA  THR A 273      44.927  10.218 -26.016  1.00  0.00           C  
ATOM   4242  C   THR A 273      46.078   9.518 -25.327  1.00  0.00           C  
ATOM   4243  O   THR A 273      46.194   9.487 -24.105  1.00  0.00           O  
ATOM   4244  CB  THR A 273      45.342  11.683 -26.206  1.00  0.00           C  
ATOM   4245  OG1 THR A 273      46.564  11.724 -26.968  1.00  0.00           O  
ATOM   4246  CG2 THR A 273      45.581  12.345 -24.881  1.00  0.00           C  
ATOM   4247  H   THR A 273      43.115  10.944 -25.156  1.00  0.00           H  
ATOM   4248  HA  THR A 273      44.823   9.779 -27.007  1.00  0.00           H  
ATOM   4249  HB  THR A 273      44.561  12.213 -26.737  1.00  0.00           H  
ATOM   4250  HG1 THR A 273      46.353  11.551 -27.893  1.00  0.00           H  
ATOM   4251 1HG2 THR A 273      45.883  13.380 -25.037  1.00  0.00           H  
ATOM   4252 2HG2 THR A 273      44.672  12.318 -24.293  1.00  0.00           H  
ATOM   4253 3HG2 THR A 273      46.367  11.815 -24.350  1.00  0.00           H  
ATOM   4254  N   SER A 274      46.977   9.001 -26.164  1.00  0.00           N  
ATOM   4255  CA  SER A 274      48.200   8.337 -25.733  1.00  0.00           C  
ATOM   4256  C   SER A 274      49.249   9.347 -25.255  1.00  0.00           C  
ATOM   4257  O   SER A 274      50.286   8.961 -24.714  1.00  0.00           O  
ATOM   4258  CB  SER A 274      48.751   7.475 -26.868  1.00  0.00           C  
ATOM   4259  OG  SER A 274      49.195   8.243 -27.958  1.00  0.00           O  
ATOM   4260  H   SER A 274      46.796   9.067 -27.154  1.00  0.00           H  
ATOM   4261  HA  SER A 274      47.956   7.682 -24.896  1.00  0.00           H  
ATOM   4262 1HB  SER A 274      49.568   6.850 -26.502  1.00  0.00           H  
ATOM   4263 2HB  SER A 274      47.978   6.811 -27.214  1.00  0.00           H  
ATOM   4264  HG  SER A 274      49.193   7.620 -28.729  1.00  0.00           H  
ATOM   4265  N   VAL A 275      48.989  10.640 -25.476  1.00  0.00           N  
ATOM   4266  CA  VAL A 275      49.921  11.683 -25.083  1.00  0.00           C  
ATOM   4267  C   VAL A 275      49.537  12.344 -23.750  1.00  0.00           C  
ATOM   4268  O   VAL A 275      48.529  13.043 -23.662  1.00  0.00           O  
ATOM   4269  CB  VAL A 275      49.935  12.770 -26.177  1.00  0.00           C  
ATOM   4270  CG1 VAL A 275      50.886  13.883 -25.801  1.00  0.00           C  
ATOM   4271  CG2 VAL A 275      50.315  12.145 -27.512  1.00  0.00           C  
ATOM   4272  H   VAL A 275      48.123  10.908 -25.937  1.00  0.00           H  
ATOM   4273  HA  VAL A 275      50.915  11.245 -24.990  1.00  0.00           H  
ATOM   4274  HB  VAL A 275      48.936  13.205 -26.255  1.00  0.00           H  
ATOM   4275 1HG1 VAL A 275      50.869  14.652 -26.574  1.00  0.00           H  
ATOM   4276 2HG1 VAL A 275      50.577  14.317 -24.850  1.00  0.00           H  
ATOM   4277 3HG1 VAL A 275      51.895  13.483 -25.707  1.00  0.00           H  
ATOM   4278 1HG2 VAL A 275      50.307  12.907 -28.289  1.00  0.00           H  
ATOM   4279 2HG2 VAL A 275      51.312  11.711 -27.440  1.00  0.00           H  
ATOM   4280 3HG2 VAL A 275      49.597  11.363 -27.766  1.00  0.00           H  
ATOM   4281  N   GLY A 276      50.366  12.159 -22.723  1.00  0.00           N  
ATOM   4282  CA  GLY A 276      50.087  12.751 -21.413  1.00  0.00           C  
ATOM   4283  C   GLY A 276      50.472  11.827 -20.240  1.00  0.00           C  
ATOM   4284  O   GLY A 276      50.837  10.674 -20.461  1.00  0.00           O  
ATOM   4285  H   GLY A 276      51.185  11.580 -22.852  1.00  0.00           H  
ATOM   4286 1HA  GLY A 276      50.647  13.679 -21.366  1.00  0.00           H  
ATOM   4287 2HA  GLY A 276      49.030  13.006 -21.346  1.00  0.00           H  
ATOM   4288  N   PRO A 277      50.442  12.330 -18.987  1.00  0.00           N  
ATOM   4289  CA  PRO A 277      50.776  11.624 -17.753  1.00  0.00           C  
ATOM   4290  C   PRO A 277      49.935  10.379 -17.490  1.00  0.00           C  
ATOM   4291  O   PRO A 277      48.711  10.387 -17.656  1.00  0.00           O  
ATOM   4292  CB  PRO A 277      50.503  12.679 -16.674  1.00  0.00           C  
ATOM   4293  CG  PRO A 277      50.614  14.002 -17.380  1.00  0.00           C  
ATOM   4294  CD  PRO A 277      50.066  13.748 -18.765  1.00  0.00           C  
ATOM   4295  HA  PRO A 277      51.848  11.362 -17.775  1.00  0.00           H  
ATOM   4296 1HB  PRO A 277      49.505  12.521 -16.236  1.00  0.00           H  
ATOM   4297 2HB  PRO A 277      51.227  12.574 -15.853  1.00  0.00           H  
ATOM   4298 1HG  PRO A 277      50.042  14.769 -16.833  1.00  0.00           H  
ATOM   4299 2HG  PRO A 277      51.662  14.337 -17.393  1.00  0.00           H  
ATOM   4300 1HD  PRO A 277      48.970  13.873 -18.790  1.00  0.00           H  
ATOM   4301 2HD  PRO A 277      50.580  14.438 -19.428  1.00  0.00           H  
ATOM   4302  N   ARG A 278      50.567   9.369 -16.898  1.00  0.00           N  
ATOM   4303  CA  ARG A 278      49.934   8.092 -16.535  1.00  0.00           C  
ATOM   4304  C   ARG A 278      49.167   8.164 -15.220  1.00  0.00           C  
ATOM   4305  O   ARG A 278      48.668   7.153 -14.707  1.00  0.00           O  
ATOM   4306  CB  ARG A 278      50.982   7.001 -16.434  1.00  0.00           C  
ATOM   4307  CG  ARG A 278      51.624   6.609 -17.760  1.00  0.00           C  
ATOM   4308  CD  ARG A 278      52.611   5.503 -17.599  1.00  0.00           C  
ATOM   4309  NE  ARG A 278      53.193   5.108 -18.873  1.00  0.00           N  
ATOM   4310  CZ  ARG A 278      54.083   4.108 -19.036  1.00  0.00           C  
ATOM   4311  NH1 ARG A 278      54.490   3.408 -17.999  1.00  0.00           N  
ATOM   4312  NH2 ARG A 278      54.546   3.829 -20.242  1.00  0.00           N  
ATOM   4313  H   ARG A 278      51.564   9.455 -16.749  1.00  0.00           H  
ATOM   4314  HA  ARG A 278      49.233   7.819 -17.328  1.00  0.00           H  
ATOM   4315 1HB  ARG A 278      51.785   7.347 -15.788  1.00  0.00           H  
ATOM   4316 2HB  ARG A 278      50.564   6.132 -15.964  1.00  0.00           H  
ATOM   4317 1HG  ARG A 278      50.844   6.275 -18.450  1.00  0.00           H  
ATOM   4318 2HG  ARG A 278      52.136   7.472 -18.186  1.00  0.00           H  
ATOM   4319 1HD  ARG A 278      53.417   5.826 -16.941  1.00  0.00           H  
ATOM   4320 2HD  ARG A 278      52.116   4.636 -17.170  1.00  0.00           H  
ATOM   4321  HE  ARG A 278      52.906   5.621 -19.698  1.00  0.00           H  
ATOM   4322 1HH1 ARG A 278      54.138   3.619 -17.076  1.00  0.00           H  
ATOM   4323 2HH1 ARG A 278      55.156   2.659 -18.125  1.00  0.00           H  
ATOM   4324 1HH2 ARG A 278      54.234   4.365 -21.040  1.00  0.00           H  
ATOM   4325 2HH2 ARG A 278      55.212   3.080 -20.366  1.00  0.00           H  
ATOM   4326  N   SER A 279      49.121   9.379 -14.674  1.00  0.00           N  
ATOM   4327  CA  SER A 279      48.426   9.722 -13.447  1.00  0.00           C  
ATOM   4328  C   SER A 279      47.343  10.798 -13.677  1.00  0.00           C  
ATOM   4329  O   SER A 279      46.807  11.368 -12.718  1.00  0.00           O  
ATOM   4330  CB  SER A 279      49.441  10.203 -12.422  1.00  0.00           C  
ATOM   4331  OG  SER A 279      50.151  11.320 -12.894  1.00  0.00           O  
ATOM   4332  H   SER A 279      49.583  10.120 -15.172  1.00  0.00           H  
ATOM   4333  HA  SER A 279      47.937   8.822 -13.072  1.00  0.00           H  
ATOM   4334 1HB  SER A 279      48.936  10.469 -11.510  1.00  0.00           H  
ATOM   4335 2HB  SER A 279      50.134   9.397 -12.186  1.00  0.00           H  
ATOM   4336  HG  SER A 279      50.596  11.698 -12.129  1.00  0.00           H  
ATOM   4337  N   ASP A 280      47.023  11.087 -14.955  1.00  0.00           N  
ATOM   4338  CA  ASP A 280      46.014  12.099 -15.317  1.00  0.00           C  
ATOM   4339  C   ASP A 280      44.644  11.822 -14.662  1.00  0.00           C  
ATOM   4340  O   ASP A 280      44.163  10.683 -14.628  1.00  0.00           O  
ATOM   4341  CB  ASP A 280      45.915  12.203 -16.856  1.00  0.00           C  
ATOM   4342  CG  ASP A 280      45.035  13.378 -17.418  1.00  0.00           C  
ATOM   4343  OD1 ASP A 280      45.506  14.509 -17.465  1.00  0.00           O  
ATOM   4344  OD2 ASP A 280      43.948  13.125 -17.845  1.00  0.00           O  
ATOM   4345  H   ASP A 280      47.504  10.608 -15.720  1.00  0.00           H  
ATOM   4346  HA  ASP A 280      46.363  13.063 -14.949  1.00  0.00           H  
ATOM   4347 1HB  ASP A 280      46.925  12.324 -17.259  1.00  0.00           H  
ATOM   4348 2HB  ASP A 280      45.546  11.265 -17.252  1.00  0.00           H  
ATOM   4349  N   MET A 281      44.040  12.879 -14.103  1.00  0.00           N  
ATOM   4350  CA  MET A 281      42.753  12.763 -13.412  1.00  0.00           C  
ATOM   4351  C   MET A 281      41.563  12.950 -14.353  1.00  0.00           C  
ATOM   4352  O   MET A 281      41.582  13.809 -15.232  1.00  0.00           O  
ATOM   4353  CB  MET A 281      42.672  13.793 -12.295  1.00  0.00           C  
ATOM   4354  CG  MET A 281      43.806  13.731 -11.284  1.00  0.00           C  
ATOM   4355  SD  MET A 281      43.912  12.176 -10.425  1.00  0.00           S  
ATOM   4356  CE  MET A 281      42.459  12.184  -9.394  1.00  0.00           C  
ATOM   4357  H   MET A 281      44.485  13.783 -14.167  1.00  0.00           H  
ATOM   4358  HA  MET A 281      42.677  11.766 -12.984  1.00  0.00           H  
ATOM   4359 1HB  MET A 281      42.624  14.796 -12.711  1.00  0.00           H  
ATOM   4360 2HB  MET A 281      41.756  13.616 -11.751  1.00  0.00           H  
ATOM   4361 1HG  MET A 281      44.751  13.896 -11.801  1.00  0.00           H  
ATOM   4362 2HG  MET A 281      43.682  14.522 -10.548  1.00  0.00           H  
ATOM   4363 1HE  MET A 281      42.414  11.262  -8.816  1.00  0.00           H  
ATOM   4364 2HE  MET A 281      42.509  13.029  -8.715  1.00  0.00           H  
ATOM   4365 3HE  MET A 281      41.568  12.270 -10.019  1.00  0.00           H  
ATOM   4366  N   LEU A 282      40.510  12.179 -14.112  1.00  0.00           N  
ATOM   4367  CA  LEU A 282      39.272  12.214 -14.886  1.00  0.00           C  
ATOM   4368  C   LEU A 282      38.048  12.616 -14.075  1.00  0.00           C  
ATOM   4369  O   LEU A 282      37.807  12.054 -13.005  1.00  0.00           O  
ATOM   4370  CB  LEU A 282      39.054  10.829 -15.516  1.00  0.00           C  
ATOM   4371  CG  LEU A 282      37.756  10.574 -16.222  1.00  0.00           C  
ATOM   4372  CD1 LEU A 282      37.678  11.482 -17.375  1.00  0.00           C  
ATOM   4373  CD2 LEU A 282      37.696   9.093 -16.688  1.00  0.00           C  
ATOM   4374  H   LEU A 282      40.579  11.505 -13.353  1.00  0.00           H  
ATOM   4375  HA  LEU A 282      39.396  12.942 -15.684  1.00  0.00           H  
ATOM   4376 1HB  LEU A 282      39.801  10.708 -16.242  1.00  0.00           H  
ATOM   4377 2HB  LEU A 282      39.190  10.069 -14.752  1.00  0.00           H  
ATOM   4378  HG  LEU A 282      36.930  10.788 -15.552  1.00  0.00           H  
ATOM   4379 1HD1 LEU A 282      36.761  11.356 -17.886  1.00  0.00           H  
ATOM   4380 2HD1 LEU A 282      37.729  12.485 -17.012  1.00  0.00           H  
ATOM   4381 3HD1 LEU A 282      38.506  11.287 -18.047  1.00  0.00           H  
ATOM   4382 1HD2 LEU A 282      36.768   8.911 -17.205  1.00  0.00           H  
ATOM   4383 2HD2 LEU A 282      38.522   8.884 -17.363  1.00  0.00           H  
ATOM   4384 3HD2 LEU A 282      37.762   8.436 -15.824  1.00  0.00           H  
ATOM   4385  N   THR A 283      37.287  13.605 -14.581  1.00  0.00           N  
ATOM   4386  CA  THR A 283      36.042  14.042 -13.938  1.00  0.00           C  
ATOM   4387  C   THR A 283      34.860  13.804 -14.885  1.00  0.00           C  
ATOM   4388  O   THR A 283      34.837  14.364 -15.985  1.00  0.00           O  
ATOM   4389  CB  THR A 283      36.026  15.553 -13.616  1.00  0.00           C  
ATOM   4390  OG1 THR A 283      37.114  15.903 -12.766  1.00  0.00           O  
ATOM   4391  CG2 THR A 283      34.711  15.883 -12.888  1.00  0.00           C  
ATOM   4392  H   THR A 283      37.566  14.039 -15.449  1.00  0.00           H  
ATOM   4393  HA  THR A 283      35.889  13.473 -13.026  1.00  0.00           H  
ATOM   4394  HB  THR A 283      36.091  16.129 -14.538  1.00  0.00           H  
ATOM   4395  HG1 THR A 283      37.034  16.826 -12.507  1.00  0.00           H  
ATOM   4396 1HG2 THR A 283      34.681  16.944 -12.652  1.00  0.00           H  
ATOM   4397 2HG2 THR A 283      33.863  15.631 -13.524  1.00  0.00           H  
ATOM   4398 3HG2 THR A 283      34.653  15.303 -11.964  1.00  0.00           H  
ATOM   4399  N   LEU A 284      33.880  13.005 -14.454  1.00  0.00           N  
ATOM   4400  CA  LEU A 284      32.699  12.705 -15.273  1.00  0.00           C  
ATOM   4401  C   LEU A 284      31.344  12.927 -14.621  1.00  0.00           C  
ATOM   4402  O   LEU A 284      31.172  12.772 -13.420  1.00  0.00           O  
ATOM   4403  CB  LEU A 284      32.736  11.289 -15.776  1.00  0.00           C  
ATOM   4404  CG  LEU A 284      33.808  10.965 -16.691  1.00  0.00           C  
ATOM   4405  CD1 LEU A 284      33.749   9.477 -16.948  1.00  0.00           C  
ATOM   4406  CD2 LEU A 284      33.631  11.829 -17.946  1.00  0.00           C  
ATOM   4407  H   LEU A 284      33.983  12.580 -13.533  1.00  0.00           H  
ATOM   4408  HA  LEU A 284      32.739  13.357 -16.143  1.00  0.00           H  
ATOM   4409 1HB  LEU A 284      32.904  10.684 -14.914  1.00  0.00           H  
ATOM   4410 2HB  LEU A 284      31.777  11.029 -16.228  1.00  0.00           H  
ATOM   4411  HG  LEU A 284      34.761  11.183 -16.242  1.00  0.00           H  
ATOM   4412 1HD1 LEU A 284      34.516   9.194 -17.596  1.00  0.00           H  
ATOM   4413 2HD1 LEU A 284      33.870   8.943 -16.006  1.00  0.00           H  
ATOM   4414 3HD1 LEU A 284      32.786   9.223 -17.393  1.00  0.00           H  
ATOM   4415 1HD2 LEU A 284      34.392  11.643 -18.666  1.00  0.00           H  
ATOM   4416 2HD2 LEU A 284      32.673  11.623 -18.377  1.00  0.00           H  
ATOM   4417 3HD2 LEU A 284      33.673  12.879 -17.669  1.00  0.00           H  
ATOM   4418  N   HIS A 285      30.370  13.243 -15.459  1.00  0.00           N  
ATOM   4419  CA  HIS A 285      28.971  13.479 -15.086  1.00  0.00           C  
ATOM   4420  C   HIS A 285      28.086  12.236 -15.319  1.00  0.00           C  
ATOM   4421  O   HIS A 285      28.003  11.744 -16.444  1.00  0.00           O  
ATOM   4422  CB  HIS A 285      28.506  14.687 -15.910  1.00  0.00           C  
ATOM   4423  CG  HIS A 285      27.118  15.218 -15.731  1.00  0.00           C  
ATOM   4424  ND1 HIS A 285      26.558  16.074 -16.667  1.00  0.00           N  
ATOM   4425  CD2 HIS A 285      26.170  15.041 -14.783  1.00  0.00           C  
ATOM   4426  CE1 HIS A 285      25.336  16.393 -16.306  1.00  0.00           C  
ATOM   4427  NE2 HIS A 285      25.065  15.791 -15.180  1.00  0.00           N  
ATOM   4428  H   HIS A 285      30.612  13.342 -16.434  1.00  0.00           H  
ATOM   4429  HA  HIS A 285      28.910  13.736 -14.028  1.00  0.00           H  
ATOM   4430 1HB  HIS A 285      29.196  15.504 -15.748  1.00  0.00           H  
ATOM   4431 2HB  HIS A 285      28.596  14.423 -16.964  1.00  0.00           H  
ATOM   4432  HD2 HIS A 285      26.252  14.421 -13.884  1.00  0.00           H  
ATOM   4433  HE1 HIS A 285      24.657  17.044 -16.855  1.00  0.00           H  
ATOM   4434  HE2 HIS A 285      24.154  15.874 -14.695  1.00  0.00           H  
ATOM   4435  N   PHE A 286      27.508  11.704 -14.225  1.00  0.00           N  
ATOM   4436  CA  PHE A 286      26.662  10.492 -14.191  1.00  0.00           C  
ATOM   4437  C   PHE A 286      25.266  10.720 -13.581  1.00  0.00           C  
ATOM   4438  O   PHE A 286      25.078  11.620 -12.763  1.00  0.00           O  
ATOM   4439  CB  PHE A 286      27.360   9.369 -13.459  1.00  0.00           C  
ATOM   4440  CG  PHE A 286      28.556   8.797 -14.176  1.00  0.00           C  
ATOM   4441  CD1 PHE A 286      29.832   9.222 -13.953  1.00  0.00           C  
ATOM   4442  CD2 PHE A 286      28.364   7.816 -15.097  1.00  0.00           C  
ATOM   4443  CE1 PHE A 286      30.888   8.643 -14.629  1.00  0.00           C  
ATOM   4444  CE2 PHE A 286      29.402   7.250 -15.797  1.00  0.00           C  
ATOM   4445  CZ  PHE A 286      30.673   7.667 -15.557  1.00  0.00           C  
ATOM   4446  H   PHE A 286      27.651  12.190 -13.339  1.00  0.00           H  
ATOM   4447  HA  PHE A 286      26.520  10.156 -15.208  1.00  0.00           H  
ATOM   4448 1HB  PHE A 286      27.700   9.751 -12.508  1.00  0.00           H  
ATOM   4449 2HB  PHE A 286      26.656   8.585 -13.267  1.00  0.00           H  
ATOM   4450  HD1 PHE A 286      30.007  10.012 -13.236  1.00  0.00           H  
ATOM   4451  HD2 PHE A 286      27.362   7.499 -15.264  1.00  0.00           H  
ATOM   4452  HE1 PHE A 286      31.887   8.955 -14.426  1.00  0.00           H  
ATOM   4453  HE2 PHE A 286      29.214   6.469 -16.533  1.00  0.00           H  
ATOM   4454  HZ  PHE A 286      31.508   7.217 -16.093  1.00  0.00           H  
ATOM   4455  N   HIS A 287      24.259   9.903 -13.963  1.00  0.00           N  
ATOM   4456  CA  HIS A 287      22.906  10.164 -13.426  1.00  0.00           C  
ATOM   4457  C   HIS A 287      22.604   9.844 -11.917  1.00  0.00           C  
ATOM   4458  O   HIS A 287      22.444  10.799 -11.180  1.00  0.00           O  
ATOM   4459  CB  HIS A 287      21.871   9.532 -14.378  1.00  0.00           C  
ATOM   4460  CG  HIS A 287      20.440   9.649 -13.957  1.00  0.00           C  
ATOM   4461  ND1 HIS A 287      19.418   8.978 -14.610  1.00  0.00           N  
ATOM   4462  CD2 HIS A 287      19.854  10.334 -12.952  1.00  0.00           C  
ATOM   4463  CE1 HIS A 287      18.273   9.246 -14.015  1.00  0.00           C  
ATOM   4464  NE2 HIS A 287      18.506  10.066 -13.011  1.00  0.00           N  
ATOM   4465  H   HIS A 287      24.412   9.164 -14.656  1.00  0.00           H  
ATOM   4466  HA  HIS A 287      22.735  11.239 -13.515  1.00  0.00           H  
ATOM   4467 1HB  HIS A 287      21.954  10.034 -15.342  1.00  0.00           H  
ATOM   4468 2HB  HIS A 287      22.098   8.508 -14.567  1.00  0.00           H  
ATOM   4469  HD2 HIS A 287      20.359  10.976 -12.223  1.00  0.00           H  
ATOM   4470  HE1 HIS A 287      17.298   8.855 -14.304  1.00  0.00           H  
ATOM   4471  HE2 HIS A 287      17.815  10.441 -12.375  1.00  0.00           H  
ATOM   4472  N   PHE A 288      22.538   8.595 -11.386  1.00  0.00           N  
ATOM   4473  CA  PHE A 288      22.635   7.292 -12.012  1.00  0.00           C  
ATOM   4474  C   PHE A 288      21.179   6.844 -12.201  1.00  0.00           C  
ATOM   4475  O   PHE A 288      20.308   7.330 -11.484  1.00  0.00           O  
ATOM   4476  CB  PHE A 288      23.387   6.294 -11.084  1.00  0.00           C  
ATOM   4477  CG  PHE A 288      22.766   6.021  -9.684  1.00  0.00           C  
ATOM   4478  CD1 PHE A 288      21.869   4.989  -9.518  1.00  0.00           C  
ATOM   4479  CD2 PHE A 288      23.069   6.796  -8.547  1.00  0.00           C  
ATOM   4480  CE1 PHE A 288      21.298   4.726  -8.281  1.00  0.00           C  
ATOM   4481  CE2 PHE A 288      22.500   6.528  -7.323  1.00  0.00           C  
ATOM   4482  CZ  PHE A 288      21.611   5.491  -7.190  1.00  0.00           C  
ATOM   4483  H   PHE A 288      22.366   8.574 -10.391  1.00  0.00           H  
ATOM   4484  HA  PHE A 288      23.178   7.392 -12.938  1.00  0.00           H  
ATOM   4485 1HB  PHE A 288      23.435   5.328 -11.579  1.00  0.00           H  
ATOM   4486 2HB  PHE A 288      24.403   6.585 -10.953  1.00  0.00           H  
ATOM   4487  HD1 PHE A 288      21.620   4.371 -10.376  1.00  0.00           H  
ATOM   4488  HD2 PHE A 288      23.754   7.610  -8.613  1.00  0.00           H  
ATOM   4489  HE1 PHE A 288      20.601   3.914  -8.173  1.00  0.00           H  
ATOM   4490  HE2 PHE A 288      22.754   7.144  -6.457  1.00  0.00           H  
ATOM   4491  HZ  PHE A 288      21.156   5.279  -6.221  1.00  0.00           H  
ATOM   4492  N   PRO A 289      20.883   5.948 -13.140  1.00  0.00           N  
ATOM   4493  CA  PRO A 289      19.566   5.403 -13.416  1.00  0.00           C  
ATOM   4494  C   PRO A 289      18.912   4.708 -12.241  1.00  0.00           C  
ATOM   4495  O   PRO A 289      19.568   4.027 -11.457  1.00  0.00           O  
ATOM   4496  CB  PRO A 289      19.867   4.408 -14.518  1.00  0.00           C  
ATOM   4497  CG  PRO A 289      21.098   4.935 -15.141  1.00  0.00           C  
ATOM   4498  CD  PRO A 289      21.904   5.494 -14.070  1.00  0.00           C  
ATOM   4499  HA  PRO A 289      18.921   6.210 -13.786  1.00  0.00           H  
ATOM   4500 1HB  PRO A 289      19.991   3.398 -14.096  1.00  0.00           H  
ATOM   4501 2HB  PRO A 289      19.025   4.364 -15.220  1.00  0.00           H  
ATOM   4502 1HG  PRO A 289      21.603   4.164 -15.564  1.00  0.00           H  
ATOM   4503 2HG  PRO A 289      20.868   5.656 -15.943  1.00  0.00           H  
ATOM   4504 1HD  PRO A 289      22.542   4.727 -13.624  1.00  0.00           H  
ATOM   4505 2HD  PRO A 289      22.464   6.292 -14.538  1.00  0.00           H  
ATOM   4506  N   THR A 290      17.594   4.825 -12.178  1.00  0.00           N  
ATOM   4507  CA  THR A 290      16.799   4.213 -11.127  1.00  0.00           C  
ATOM   4508  C   THR A 290      16.997   2.694 -11.063  1.00  0.00           C  
ATOM   4509  O   THR A 290      16.947   1.983 -12.087  1.00  0.00           O  
ATOM   4510  CB  THR A 290      15.308   4.563 -11.312  1.00  0.00           C  
ATOM   4511  OG1 THR A 290      15.145   5.989 -11.295  1.00  0.00           O  
ATOM   4512  CG2 THR A 290      14.481   3.961 -10.206  1.00  0.00           C  
ATOM   4513  H   THR A 290      17.125   5.392 -12.869  1.00  0.00           H  
ATOM   4514  HA  THR A 290      17.126   4.629 -10.173  1.00  0.00           H  
ATOM   4515  HB  THR A 290      14.961   4.178 -12.268  1.00  0.00           H  
ATOM   4516  HG1 THR A 290      14.211   6.208 -11.398  1.00  0.00           H  
ATOM   4517 1HG2 THR A 290      13.432   4.216 -10.353  1.00  0.00           H  
ATOM   4518 2HG2 THR A 290      14.595   2.902 -10.235  1.00  0.00           H  
ATOM   4519 3HG2 THR A 290      14.814   4.342  -9.244  1.00  0.00           H  
ATOM   4520  N   VAL A 291      17.217   2.219  -9.828  1.00  0.00           N  
ATOM   4521  CA  VAL A 291      17.456   0.812  -9.525  1.00  0.00           C  
ATOM   4522  C   VAL A 291      16.229   0.117  -8.909  1.00  0.00           C  
ATOM   4523  O   VAL A 291      16.182  -1.107  -8.811  1.00  0.00           O  
ATOM   4524  CB  VAL A 291      18.643   0.731  -8.546  1.00  0.00           C  
ATOM   4525  CG1 VAL A 291      19.857   1.360  -9.188  1.00  0.00           C  
ATOM   4526  CG2 VAL A 291      18.298   1.463  -7.250  1.00  0.00           C  
ATOM   4527  H   VAL A 291      17.249   2.883  -9.068  1.00  0.00           H  
ATOM   4528  HA  VAL A 291      17.722   0.300 -10.450  1.00  0.00           H  
ATOM   4529  HB  VAL A 291      18.875  -0.315  -8.339  1.00  0.00           H  
ATOM   4530 1HG1 VAL A 291      20.715   1.298  -8.518  1.00  0.00           H  
ATOM   4531 2HG1 VAL A 291      20.067   0.852 -10.078  1.00  0.00           H  
ATOM   4532 3HG1 VAL A 291      19.648   2.393  -9.419  1.00  0.00           H  
ATOM   4533 1HG2 VAL A 291      19.142   1.404  -6.566  1.00  0.00           H  
ATOM   4534 2HG2 VAL A 291      18.077   2.506  -7.468  1.00  0.00           H  
ATOM   4535 3HG2 VAL A 291      17.425   0.993  -6.786  1.00  0.00           H  
ATOM   4536  N   GLU A 292      15.247   0.923  -8.513  1.00  0.00           N  
ATOM   4537  CA  GLU A 292      13.988   0.468  -7.917  1.00  0.00           C  
ATOM   4538  C   GLU A 292      14.233  -0.497  -6.747  1.00  0.00           C  
ATOM   4539  O   GLU A 292      15.150  -0.292  -5.952  1.00  0.00           O  
ATOM   4540  CB  GLU A 292      13.092  -0.186  -8.984  1.00  0.00           C  
ATOM   4541  CG  GLU A 292      12.706   0.721 -10.140  1.00  0.00           C  
ATOM   4542  CD  GLU A 292      11.712   0.098 -11.087  1.00  0.00           C  
ATOM   4543  OE1 GLU A 292      11.991  -0.949 -11.617  1.00  0.00           O  
ATOM   4544  OE2 GLU A 292      10.667   0.675 -11.276  1.00  0.00           O  
ATOM   4545  H   GLU A 292      15.381   1.910  -8.644  1.00  0.00           H  
ATOM   4546  HA  GLU A 292      13.466   1.342  -7.522  1.00  0.00           H  
ATOM   4547 1HB  GLU A 292      13.573  -1.080  -9.385  1.00  0.00           H  
ATOM   4548 2HB  GLU A 292      12.146  -0.485  -8.540  1.00  0.00           H  
ATOM   4549 1HG  GLU A 292      12.301   1.653  -9.750  1.00  0.00           H  
ATOM   4550 2HG  GLU A 292      13.606   0.945 -10.701  1.00  0.00           H  
ATOM   4551  N   LYS A 293      13.373  -1.520  -6.633  1.00  0.00           N  
ATOM   4552  CA  LYS A 293      13.462  -2.535  -5.584  1.00  0.00           C  
ATOM   4553  C   LYS A 293      13.158  -3.890  -6.220  1.00  0.00           C  
ATOM   4554  O   LYS A 293      12.276  -3.972  -7.084  1.00  0.00           O  
ATOM   4555  CB  LYS A 293      12.407  -2.286  -4.498  1.00  0.00           C  
ATOM   4556  CG  LYS A 293      12.378  -0.901  -3.862  1.00  0.00           C  
ATOM   4557  CD  LYS A 293      13.539  -0.617  -2.934  1.00  0.00           C  
ATOM   4558  CE  LYS A 293      13.424   0.814  -2.445  1.00  0.00           C  
ATOM   4559  NZ  LYS A 293      12.136   1.031  -1.727  1.00  0.00           N  
ATOM   4560  H   LYS A 293      12.645  -1.618  -7.320  1.00  0.00           H  
ATOM   4561  HA  LYS A 293      14.468  -2.552  -5.165  1.00  0.00           H  
ATOM   4562 1HB  LYS A 293      11.413  -2.509  -4.888  1.00  0.00           H  
ATOM   4563 2HB  LYS A 293      12.599  -2.974  -3.683  1.00  0.00           H  
ATOM   4564 1HG  LYS A 293      12.358  -0.137  -4.636  1.00  0.00           H  
ATOM   4565 2HG  LYS A 293      11.460  -0.809  -3.283  1.00  0.00           H  
ATOM   4566 1HD  LYS A 293      13.515  -1.301  -2.084  1.00  0.00           H  
ATOM   4567 2HD  LYS A 293      14.484  -0.743  -3.463  1.00  0.00           H  
ATOM   4568 1HE  LYS A 293      14.251   1.054  -1.778  1.00  0.00           H  
ATOM   4569 2HE  LYS A 293      13.461   1.481  -3.306  1.00  0.00           H  
ATOM   4570 1HZ  LYS A 293      12.058   2.013  -1.434  1.00  0.00           H  
ATOM   4571 2HZ  LYS A 293      11.375   0.820  -2.350  1.00  0.00           H  
ATOM   4572 3HZ  LYS A 293      12.085   0.437  -0.920  1.00  0.00           H  
ATOM   4573  N   ASP A 294      13.789  -4.974  -5.765  1.00  0.00           N  
ATOM   4574  CA  ASP A 294      13.377  -6.271  -6.301  1.00  0.00           C  
ATOM   4575  C   ASP A 294      12.230  -6.819  -5.457  1.00  0.00           C  
ATOM   4576  O   ASP A 294      11.194  -7.225  -5.980  1.00  0.00           O  
ATOM   4577  CB  ASP A 294      14.493  -7.325  -6.284  1.00  0.00           C  
ATOM   4578  CG  ASP A 294      14.946  -7.657  -4.887  1.00  0.00           C  
ATOM   4579  OD1 ASP A 294      15.146  -6.748  -4.112  1.00  0.00           O  
ATOM   4580  OD2 ASP A 294      14.925  -8.822  -4.549  1.00  0.00           O  
ATOM   4581  H   ASP A 294      14.524  -4.893  -5.076  1.00  0.00           H  
ATOM   4582  HA  ASP A 294      13.025  -6.142  -7.326  1.00  0.00           H  
ATOM   4583 1HB  ASP A 294      14.144  -8.236  -6.766  1.00  0.00           H  
ATOM   4584 2HB  ASP A 294      15.349  -6.962  -6.853  1.00  0.00           H  
ATOM   4585  N   LEU A 295      12.472  -6.879  -4.138  1.00  0.00           N  
ATOM   4586  CA  LEU A 295      11.558  -7.469  -3.166  1.00  0.00           C  
ATOM   4587  C   LEU A 295      11.153  -8.858  -3.642  1.00  0.00           C  
ATOM   4588  O   LEU A 295       9.992  -9.254  -3.504  1.00  0.00           O  
ATOM   4589  CB  LEU A 295      10.332  -6.582  -3.025  1.00  0.00           C  
ATOM   4590  CG  LEU A 295      10.644  -5.156  -2.665  1.00  0.00           C  
ATOM   4591  CD1 LEU A 295       9.372  -4.359  -2.617  1.00  0.00           C  
ATOM   4592  CD2 LEU A 295      11.380  -5.115  -1.350  1.00  0.00           C  
ATOM   4593  H   LEU A 295      13.372  -6.528  -3.810  1.00  0.00           H  
ATOM   4594  HA  LEU A 295      12.070  -7.555  -2.209  1.00  0.00           H  
ATOM   4595 1HB  LEU A 295       9.791  -6.569  -3.960  1.00  0.00           H  
ATOM   4596 2HB  LEU A 295       9.678  -6.994  -2.251  1.00  0.00           H  
ATOM   4597  HG  LEU A 295      11.264  -4.737  -3.433  1.00  0.00           H  
ATOM   4598 1HD1 LEU A 295       9.596  -3.320  -2.375  1.00  0.00           H  
ATOM   4599 2HD1 LEU A 295       8.871  -4.402  -3.574  1.00  0.00           H  
ATOM   4600 3HD1 LEU A 295       8.710  -4.771  -1.849  1.00  0.00           H  
ATOM   4601 1HD2 LEU A 295      11.621  -4.083  -1.097  1.00  0.00           H  
ATOM   4602 2HD2 LEU A 295      10.750  -5.547  -0.569  1.00  0.00           H  
ATOM   4603 3HD2 LEU A 295      12.302  -5.695  -1.435  1.00  0.00           H  
ATOM   4604  N   VAL A 296      12.116  -9.588  -4.223  1.00  0.00           N  
ATOM   4605  CA  VAL A 296      11.854 -10.849  -4.889  1.00  0.00           C  
ATOM   4606  C   VAL A 296      10.640 -10.701  -5.809  1.00  0.00           C  
ATOM   4607  O   VAL A 296       9.594 -11.304  -5.604  1.00  0.00           O  
ATOM   4608  CB  VAL A 296      11.629 -11.971  -3.865  1.00  0.00           C  
ATOM   4609  CG1 VAL A 296      11.637 -13.303  -4.560  1.00  0.00           C  
ATOM   4610  CG2 VAL A 296      12.719 -11.915  -2.814  1.00  0.00           C  
ATOM   4611  H   VAL A 296      13.079  -9.229  -4.254  1.00  0.00           H  
ATOM   4612  HA  VAL A 296      12.723 -11.105  -5.497  1.00  0.00           H  
ATOM   4613  HB  VAL A 296      10.656 -11.843  -3.400  1.00  0.00           H  
ATOM   4614 1HG1 VAL A 296      11.469 -14.099  -3.832  1.00  0.00           H  
ATOM   4615 2HG1 VAL A 296      10.853 -13.324  -5.306  1.00  0.00           H  
ATOM   4616 3HG1 VAL A 296      12.602 -13.453  -5.043  1.00  0.00           H  
ATOM   4617 1HG2 VAL A 296      12.563 -12.708  -2.085  1.00  0.00           H  
ATOM   4618 2HG2 VAL A 296      13.688 -12.050  -3.295  1.00  0.00           H  
ATOM   4619 3HG2 VAL A 296      12.706 -10.953  -2.309  1.00  0.00           H  
ATOM   4620  N   GLU A 297      10.812  -9.877  -6.842  1.00  0.00           N  
ATOM   4621  CA  GLU A 297       9.806  -9.579  -7.868  1.00  0.00           C  
ATOM   4622  C   GLU A 297       8.465  -9.138  -7.279  1.00  0.00           C  
ATOM   4623  O   GLU A 297       7.404  -9.521  -7.779  1.00  0.00           O  
ATOM   4624  CB  GLU A 297       9.586 -10.810  -8.759  1.00  0.00           C  
ATOM   4625  CG  GLU A 297      10.830 -11.286  -9.503  1.00  0.00           C  
ATOM   4626  CD  GLU A 297      10.556 -12.440 -10.449  1.00  0.00           C  
ATOM   4627  OE1 GLU A 297       9.422 -12.633 -10.821  1.00  0.00           O  
ATOM   4628  OE2 GLU A 297      11.488 -13.128 -10.794  1.00  0.00           O  
ATOM   4629  H   GLU A 297      11.699  -9.396  -6.903  1.00  0.00           H  
ATOM   4630  HA  GLU A 297      10.181  -8.760  -8.482  1.00  0.00           H  
ATOM   4631 1HB  GLU A 297       9.222 -11.640  -8.159  1.00  0.00           H  
ATOM   4632 2HB  GLU A 297       8.821 -10.585  -9.499  1.00  0.00           H  
ATOM   4633 1HG  GLU A 297      11.240 -10.451 -10.071  1.00  0.00           H  
ATOM   4634 2HG  GLU A 297      11.576 -11.593  -8.772  1.00  0.00           H  
ATOM   4635  N   GLN A 298       8.520  -8.362  -6.194  1.00  0.00           N  
ATOM   4636  CA  GLN A 298       7.339  -7.873  -5.471  1.00  0.00           C  
ATOM   4637  C   GLN A 298       6.402  -8.980  -4.946  1.00  0.00           C  
ATOM   4638  O   GLN A 298       5.294  -8.691  -4.467  1.00  0.00           O  
ATOM   4639  CB  GLN A 298       6.585  -6.861  -6.344  1.00  0.00           C  
ATOM   4640  CG  GLN A 298       7.232  -5.471  -6.354  1.00  0.00           C  
ATOM   4641  CD  GLN A 298       8.519  -5.363  -7.164  1.00  0.00           C  
ATOM   4642  OE1 GLN A 298       8.623  -5.837  -8.301  1.00  0.00           O  
ATOM   4643  NE2 GLN A 298       9.503  -4.700  -6.559  1.00  0.00           N  
ATOM   4644  H   GLN A 298       9.447  -8.077  -5.873  1.00  0.00           H  
ATOM   4645  HA  GLN A 298       7.699  -7.333  -4.595  1.00  0.00           H  
ATOM   4646 1HB  GLN A 298       6.522  -7.215  -7.370  1.00  0.00           H  
ATOM   4647 2HB  GLN A 298       5.567  -6.754  -5.973  1.00  0.00           H  
ATOM   4648 1HG  GLN A 298       6.515  -4.757  -6.758  1.00  0.00           H  
ATOM   4649 2HG  GLN A 298       7.465  -5.209  -5.323  1.00  0.00           H  
ATOM   4650 1HE2 GLN A 298      10.412  -4.560  -7.009  1.00  0.00           H  
ATOM   4651 2HE2 GLN A 298       9.356  -4.321  -5.648  1.00  0.00           H  
ATOM   4652  N   ILE A 299       6.884 -10.223  -4.925  1.00  0.00           N  
ATOM   4653  CA  ILE A 299       6.134 -11.359  -4.427  1.00  0.00           C  
ATOM   4654  C   ILE A 299       5.888 -11.214  -2.951  1.00  0.00           C  
ATOM   4655  O   ILE A 299       4.798 -11.493  -2.456  1.00  0.00           O  
ATOM   4656  CB  ILE A 299       6.856 -12.678  -4.714  1.00  0.00           C  
ATOM   4657  CG1 ILE A 299       6.876 -12.938  -6.221  1.00  0.00           C  
ATOM   4658  CG2 ILE A 299       6.190 -13.797  -3.974  1.00  0.00           C  
ATOM   4659  CD1 ILE A 299       7.808 -14.055  -6.635  1.00  0.00           C  
ATOM   4660  H   ILE A 299       7.820 -10.407  -5.301  1.00  0.00           H  
ATOM   4661  HA  ILE A 299       5.167 -11.383  -4.935  1.00  0.00           H  
ATOM   4662  HB  ILE A 299       7.891 -12.602  -4.383  1.00  0.00           H  
ATOM   4663 1HG1 ILE A 299       5.868 -13.186  -6.545  1.00  0.00           H  
ATOM   4664 2HG1 ILE A 299       7.189 -12.023  -6.730  1.00  0.00           H  
ATOM   4665 1HG2 ILE A 299       6.714 -14.730  -4.169  1.00  0.00           H  
ATOM   4666 2HG2 ILE A 299       6.222 -13.577  -2.917  1.00  0.00           H  
ATOM   4667 3HG2 ILE A 299       5.153 -13.885  -4.300  1.00  0.00           H  
ATOM   4668 1HD1 ILE A 299       7.771 -14.174  -7.718  1.00  0.00           H  
ATOM   4669 2HD1 ILE A 299       8.819 -13.799  -6.336  1.00  0.00           H  
ATOM   4670 3HD1 ILE A 299       7.508 -14.982  -6.154  1.00  0.00           H  
ATOM   4671  N   ILE A 300       6.911 -10.778  -2.230  1.00  0.00           N  
ATOM   4672  CA  ILE A 300       6.790 -10.651  -0.792  1.00  0.00           C  
ATOM   4673  C   ILE A 300       5.655  -9.714  -0.421  1.00  0.00           C  
ATOM   4674  O   ILE A 300       4.838 -10.030   0.441  1.00  0.00           O  
ATOM   4675  CB  ILE A 300       8.088 -10.118  -0.194  1.00  0.00           C  
ATOM   4676  CG1 ILE A 300       9.197 -11.151  -0.353  1.00  0.00           C  
ATOM   4677  CG2 ILE A 300       7.864  -9.758   1.269  1.00  0.00           C  
ATOM   4678  CD1 ILE A 300      10.570 -10.598  -0.075  1.00  0.00           C  
ATOM   4679  H   ILE A 300       7.786 -10.536  -2.693  1.00  0.00           H  
ATOM   4680  HA  ILE A 300       6.577 -11.638  -0.372  1.00  0.00           H  
ATOM   4681  HB  ILE A 300       8.397  -9.222  -0.744  1.00  0.00           H  
ATOM   4682 1HG1 ILE A 300       9.009 -11.976   0.330  1.00  0.00           H  
ATOM   4683 2HG1 ILE A 300       9.182 -11.534  -1.376  1.00  0.00           H  
ATOM   4684 1HG2 ILE A 300       8.782  -9.361   1.693  1.00  0.00           H  
ATOM   4685 2HG2 ILE A 300       7.079  -9.002   1.338  1.00  0.00           H  
ATOM   4686 3HG2 ILE A 300       7.560 -10.646   1.821  1.00  0.00           H  
ATOM   4687 1HD1 ILE A 300      11.309 -11.384  -0.205  1.00  0.00           H  
ATOM   4688 2HD1 ILE A 300      10.777  -9.784  -0.770  1.00  0.00           H  
ATOM   4689 3HD1 ILE A 300      10.613 -10.226   0.945  1.00  0.00           H  
ATOM   4690  N   ASP A 301       5.583  -8.554  -1.083  1.00  0.00           N  
ATOM   4691  CA  ASP A 301       4.520  -7.616  -0.757  1.00  0.00           C  
ATOM   4692  C   ASP A 301       3.152  -8.229  -1.027  1.00  0.00           C  
ATOM   4693  O   ASP A 301       2.237  -8.093  -0.212  1.00  0.00           O  
ATOM   4694  CB  ASP A 301       4.651  -6.334  -1.583  1.00  0.00           C  
ATOM   4695  CG  ASP A 301       5.815  -5.437  -1.177  1.00  0.00           C  
ATOM   4696  OD1 ASP A 301       6.372  -5.631  -0.126  1.00  0.00           O  
ATOM   4697  OD2 ASP A 301       6.136  -4.554  -1.939  1.00  0.00           O  
ATOM   4698  H   ASP A 301       6.257  -8.339  -1.801  1.00  0.00           H  
ATOM   4699  HA  ASP A 301       4.587  -7.366   0.302  1.00  0.00           H  
ATOM   4700 1HB  ASP A 301       4.766  -6.599  -2.638  1.00  0.00           H  
ATOM   4701 2HB  ASP A 301       3.730  -5.759  -1.494  1.00  0.00           H  
ATOM   4702  N   GLN A 302       3.021  -8.975  -2.130  1.00  0.00           N  
ATOM   4703  CA  GLN A 302       1.723  -9.562  -2.448  1.00  0.00           C  
ATOM   4704  C   GLN A 302       1.311 -10.564  -1.374  1.00  0.00           C  
ATOM   4705  O   GLN A 302       0.155 -10.573  -0.932  1.00  0.00           O  
ATOM   4706  CB  GLN A 302       1.794 -10.265  -3.807  1.00  0.00           C  
ATOM   4707  CG  GLN A 302       1.946  -9.310  -4.975  1.00  0.00           C  
ATOM   4708  CD  GLN A 302       2.160 -10.026  -6.296  1.00  0.00           C  
ATOM   4709  OE1 GLN A 302       2.488 -11.216  -6.341  1.00  0.00           O  
ATOM   4710  NE2 GLN A 302       1.984  -9.294  -7.389  1.00  0.00           N  
ATOM   4711  H   GLN A 302       3.805  -9.079  -2.777  1.00  0.00           H  
ATOM   4712  HA  GLN A 302       0.981  -8.772  -2.489  1.00  0.00           H  
ATOM   4713 1HB  GLN A 302       2.643 -10.946  -3.820  1.00  0.00           H  
ATOM   4714 2HB  GLN A 302       0.893 -10.857  -3.960  1.00  0.00           H  
ATOM   4715 1HG  GLN A 302       1.046  -8.704  -5.054  1.00  0.00           H  
ATOM   4716 2HG  GLN A 302       2.807  -8.672  -4.789  1.00  0.00           H  
ATOM   4717 1HE2 GLN A 302       2.118  -9.703  -8.291  1.00  0.00           H  
ATOM   4718 2HE2 GLN A 302       1.724  -8.331  -7.309  1.00  0.00           H  
ATOM   4719  N   ILE A 303       2.274 -11.342  -0.886  1.00  0.00           N  
ATOM   4720  CA  ILE A 303       2.009 -12.322   0.160  1.00  0.00           C  
ATOM   4721  C   ILE A 303       1.578 -11.634   1.447  1.00  0.00           C  
ATOM   4722  O   ILE A 303       0.658 -12.086   2.129  1.00  0.00           O  
ATOM   4723  CB  ILE A 303       3.240 -13.195   0.438  1.00  0.00           C  
ATOM   4724  CG1 ILE A 303       3.526 -14.101  -0.759  1.00  0.00           C  
ATOM   4725  CG2 ILE A 303       3.026 -14.011   1.702  1.00  0.00           C  
ATOM   4726  CD1 ILE A 303       4.865 -14.776  -0.678  1.00  0.00           C  
ATOM   4727  H   ILE A 303       3.213 -11.279  -1.288  1.00  0.00           H  
ATOM   4728  HA  ILE A 303       1.196 -12.965  -0.170  1.00  0.00           H  
ATOM   4729  HB  ILE A 303       4.112 -12.550   0.571  1.00  0.00           H  
ATOM   4730 1HG1 ILE A 303       2.753 -14.865  -0.822  1.00  0.00           H  
ATOM   4731 2HG1 ILE A 303       3.493 -13.503  -1.670  1.00  0.00           H  
ATOM   4732 1HG2 ILE A 303       3.910 -14.614   1.898  1.00  0.00           H  
ATOM   4733 2HG2 ILE A 303       2.851 -13.340   2.542  1.00  0.00           H  
ATOM   4734 3HG2 ILE A 303       2.162 -14.662   1.571  1.00  0.00           H  
ATOM   4735 1HD1 ILE A 303       5.011 -15.401  -1.557  1.00  0.00           H  
ATOM   4736 2HD1 ILE A 303       5.645 -14.017  -0.634  1.00  0.00           H  
ATOM   4737 3HD1 ILE A 303       4.907 -15.392   0.217  1.00  0.00           H  
ATOM   4738  N   GLN A 304       2.269 -10.557   1.799  1.00  0.00           N  
ATOM   4739  CA  GLN A 304       1.952  -9.805   3.002  1.00  0.00           C  
ATOM   4740  C   GLN A 304       0.564  -9.156   2.937  1.00  0.00           C  
ATOM   4741  O   GLN A 304      -0.137  -9.086   3.949  1.00  0.00           O  
ATOM   4742  CB  GLN A 304       3.018  -8.738   3.240  1.00  0.00           C  
ATOM   4743  CG  GLN A 304       4.377  -9.304   3.632  1.00  0.00           C  
ATOM   4744  CD  GLN A 304       5.443  -8.238   3.723  1.00  0.00           C  
ATOM   4745  OE1 GLN A 304       5.267  -7.112   3.253  1.00  0.00           O  
ATOM   4746  NE2 GLN A 304       6.572  -8.588   4.328  1.00  0.00           N  
ATOM   4747  H   GLN A 304       3.045 -10.248   1.211  1.00  0.00           H  
ATOM   4748  HA  GLN A 304       1.958 -10.498   3.844  1.00  0.00           H  
ATOM   4749 1HB  GLN A 304       3.150  -8.160   2.322  1.00  0.00           H  
ATOM   4750 2HB  GLN A 304       2.684  -8.053   4.014  1.00  0.00           H  
ATOM   4751 1HG  GLN A 304       4.287  -9.779   4.608  1.00  0.00           H  
ATOM   4752 2HG  GLN A 304       4.683 -10.038   2.894  1.00  0.00           H  
ATOM   4753 1HE2 GLN A 304       7.317  -7.926   4.413  1.00  0.00           H  
ATOM   4754 2HE2 GLN A 304       6.678  -9.513   4.693  1.00  0.00           H  
ATOM   4755  N   HIS A 305       0.162  -8.677   1.752  1.00  0.00           N  
ATOM   4756  CA  HIS A 305      -1.133  -8.010   1.616  1.00  0.00           C  
ATOM   4757  C   HIS A 305      -2.345  -8.949   1.627  1.00  0.00           C  
ATOM   4758  O   HIS A 305      -3.370  -8.608   2.226  1.00  0.00           O  
ATOM   4759  CB  HIS A 305      -1.199  -7.175   0.329  1.00  0.00           C  
ATOM   4760  CG  HIS A 305      -0.336  -5.932   0.331  1.00  0.00           C  
ATOM   4761  ND1 HIS A 305      -0.518  -4.899   1.228  1.00  0.00           N  
ATOM   4762  CD2 HIS A 305       0.679  -5.549  -0.480  1.00  0.00           C  
ATOM   4763  CE1 HIS A 305       0.362  -3.942   0.980  1.00  0.00           C  
ATOM   4764  NE2 HIS A 305       1.100  -4.310  -0.052  1.00  0.00           N  
ATOM   4765  H   HIS A 305       0.787  -8.736   0.948  1.00  0.00           H  
ATOM   4766  HA  HIS A 305      -1.256  -7.325   2.452  1.00  0.00           H  
ATOM   4767 1HB  HIS A 305      -0.881  -7.800  -0.510  1.00  0.00           H  
ATOM   4768 2HB  HIS A 305      -2.229  -6.880   0.143  1.00  0.00           H  
ATOM   4769  HD1 HIS A 305      -1.207  -4.860   1.952  1.00  0.00           H  
ATOM   4770  HD2 HIS A 305       1.160  -6.023  -1.334  1.00  0.00           H  
ATOM   4771  HE1 HIS A 305       0.383  -3.037   1.587  1.00  0.00           H  
ATOM   4772  N   ARG A 306      -2.253 -10.113   0.970  1.00  0.00           N  
ATOM   4773  CA  ARG A 306      -3.403 -11.023   0.910  1.00  0.00           C  
ATOM   4774  C   ARG A 306      -3.045 -12.395   0.337  1.00  0.00           C  
ATOM   4775  O   ARG A 306      -3.171 -13.401   1.038  1.00  0.00           O  
ATOM   4776  OXT ARG A 306      -2.999 -12.523  -0.886  1.00  0.00           O  
ATOM   4777  CB  ARG A 306      -4.531 -10.414   0.071  1.00  0.00           C  
ATOM   4778  CG  ARG A 306      -5.819 -11.234   0.015  1.00  0.00           C  
ATOM   4779  CD  ARG A 306      -6.906 -10.504  -0.713  1.00  0.00           C  
ATOM   4780  NE  ARG A 306      -8.144 -11.275  -0.767  1.00  0.00           N  
ATOM   4781  CZ  ARG A 306      -9.280 -10.864  -1.369  1.00  0.00           C  
ATOM   4782  NH1 ARG A 306      -9.326  -9.692  -1.963  1.00  0.00           N  
ATOM   4783  NH2 ARG A 306     -10.350 -11.641  -1.362  1.00  0.00           N  
ATOM   4784  H   ARG A 306      -1.384 -10.354   0.485  1.00  0.00           H  
ATOM   4785  HA  ARG A 306      -3.771 -11.167   1.926  1.00  0.00           H  
ATOM   4786 1HB  ARG A 306      -4.807  -9.437   0.449  1.00  0.00           H  
ATOM   4787 2HB  ARG A 306      -4.182 -10.278  -0.953  1.00  0.00           H  
ATOM   4788 1HG  ARG A 306      -5.631 -12.175  -0.499  1.00  0.00           H  
ATOM   4789 2HG  ARG A 306      -6.162 -11.435   1.031  1.00  0.00           H  
ATOM   4790 1HD  ARG A 306      -7.113  -9.563  -0.204  1.00  0.00           H  
ATOM   4791 2HD  ARG A 306      -6.587 -10.301  -1.735  1.00  0.00           H  
ATOM   4792  HE  ARG A 306      -8.152 -12.183  -0.321  1.00  0.00           H  
ATOM   4793 1HH1 ARG A 306      -8.510  -9.096  -1.968  1.00  0.00           H  
ATOM   4794 2HH1 ARG A 306     -10.177  -9.385  -2.412  1.00  0.00           H  
ATOM   4795 1HH2 ARG A 306     -10.317 -12.542  -0.906  1.00  0.00           H  
ATOM   4796 2HH2 ARG A 306     -11.200 -11.334  -1.812  1.00  0.00           H  
TER                                                                             
# All scores below are weighted scores, not raw scores.
#BEGIN_POSE_ENERGIES_TABLE /home/grads/bernardm/FoldingBenchMarks/RosettaFold/RoseTTAFold/results_pyrosetta_rerun/T1178.pdb/pdb-3track/model0_2_0.25.pdb
label fa_atr fa_rep fa_sol fa_intra_rep fa_intra_sol_xover4 lk_ball_wtd fa_elec hbond_sr_bb hbond_lr_bb hbond_bb_sc hbond_sc dslf_fa13 omega fa_dun p_aa_pp yhh_planarity ref rama_prepro cart_bonded total
weights 1 0.55 1 0.005 1 1 1 1 1 1 1 1.25 0.4 0.7 0.6 0.625 1 0.45 0.5 NA
pose -1649.69 218.146 893.309 4.34816 59.1944 -49.247 -373.177 -55.0105 -91.9679 -65.3144 -33.1433 0 16.5485 348.797 -53.4824 0.24213 107.061 199.548 225.904 -297.937
GLY_1 -0.33562 0.01347 0.24376 3e-05 0 -0.05565 0.01567 0 0 0 0 0 0.00045 0 -0.83867 0 0.79816 3.2154 0.01097 3.06798
SER_2 -1.07187 0.05974 1.22947 0.00193 0.04573 -0.29177 0.25565 0 0 0 0 0 0.04515 0.27899 -0.41197 0 -0.28969 3.19966 0.03323 3.08425
ASN_3 -1.26645 0.06713 1.43273 0.00575 0.31999 -0.28539 -0.08096 0 0 0 0 0 0.07105 1.49586 -0.53468 0 -1.34026 0.46686 0.05957 0.41121
THR_4 -1.75026 0.145 2.50555 0.00674 0.0513 -0.03675 -2.26633 0 0 -0.47232 0 0 -0.04175 0.06101 0.04032 0 1.15175 0.29004 0.09313 -0.22258
THR_5 -2.28354 0.24421 1.50058 0.01054 0.06029 -0.08834 -0.69978 0 0 -0.39859 0 0 -0.0096 1.32308 -0.42208 0 1.15175 0.00881 0.13519 0.53252
ILE_6 -3.30259 0.19934 0.88762 0.02496 0.07732 -0.18572 0.0039 0 0 -0.39859 0 0 -0.00449 0.1947 -0.72906 0 2.30374 0.01257 0.24328 -0.67303
GLU_7 -3.01016 0.16869 1.36151 0.00715 0.36201 -0.25556 -0.06676 0 0 0 0 0 0.06873 2.41108 0.2355 0 -2.72453 0.71333 0.28675 -0.44227
SER_8 -2.59067 0.28921 2.60204 0.00203 0.03728 0.12549 -2.15922 0 0 -0.7277 0 0 0.02088 1.27449 0.3028 0 -0.28969 1.53715 0.76421 1.1883
ILE_9 -4.95225 0.42205 1.82018 0.02665 0.06743 -0.15964 -0.99259 0 0 -0.24339 0 0 0.00266 0.39931 0.09452 0 2.30374 5.63493 0.90477 5.32836
GLY_10 -1.80711 0.34788 1.53752 7e-05 0 -0.07428 -0.62278 0 0 0 0 0 -0.11721 0 -1.51524 0 0.79816 5.2962 0.3129 4.15611
ASN_11 -0.94957 0.03552 1.02469 0.00684 0.30128 -0.16345 -0.1424 0 0 0 0 0 -0.0481 1.71496 -0.62272 0 -1.34026 -0.01074 0.08264 -0.1113
ASN_12 -4.40386 0.40278 4.02928 0.01318 0.60957 -0.39704 -0.99664 0 0 -0.60883 0 0 -0.05232 1.56477 -0.59896 0 -1.34026 -0.35927 0.14272 -1.99487
ASN_13 -2.68399 0.10814 2.86215 0.00661 0.59684 -0.06646 -0.06294 0 0 0 -0.57727 0 0.08284 1.59392 -0.35892 0 -1.34026 -0.21269 0.22653 0.17451
GLN_14 -3.37184 0.35434 3.54094 0.009 0.69569 -0.20969 -0.93323 0 0 -0.60883 -0.57727 0 -0.03861 1.87681 -0.07846 0 -1.45095 -0.34184 0.22889 -0.90506
GLN_15 -5.22393 0.49998 3.57891 0.01295 0.37159 -0.52934 -0.67046 0 0 0 0 0 -0.03503 3.37468 0.28786 0 -1.45095 -0.19413 0.2551 0.27723
TRP_16 -7.54702 0.83164 2.09776 0.05018 0.3564 -0.18807 -1.09377 0 0 0 0 0 0.05901 2.33817 -0.00451 0 2.26099 -0.2678 0.88975 -0.21729
PRO_17 -3.0654 0.36951 0.39317 0.00826 0.10031 -0.22386 0.46032 0 0 0 0 0 0.00143 0.04802 -0.90968 0 -1.64321 0.04878 0.86613 -3.54623
ILE_18 -6.15732 1.32603 2.37455 0.03786 0.10308 -0.31961 -1.17156 0 0 0 0 0 0.01317 0.87305 -0.53789 0 2.30374 5.51156 1.37788 5.73455
PRO_19 -5.70733 0.88764 2.38832 0.00717 0.10978 -0.17849 -0.30665 0 0 0 0 0 0.13326 0.08528 -0.76276 0 -1.64321 5.45487 1.56877 2.03667
LEU_20 -3.2193 0.30021 1.58966 0.02269 0.10007 -0.32488 -0.85598 0 0 0 0 0 -0.01465 0.11213 -0.15208 0 1.66147 -0.03277 0.4323 -0.38113
THR_21 -1.0652 0.10231 1.05555 0.00986 0.06192 -0.17217 0.05263 0 0 0 0 0 0.00707 0.25575 -0.26247 0 1.15175 0.12593 0.22471 1.54765
GLY_22 -1.89029 0.06757 1.32257 0.00047 0 -0.14639 0.24329 0 0 0 0 0 -0.07419 0 -1.46543 0 0.79816 0.67881 0.30307 -0.16236
VAL_23 -4.10027 0.72547 0.26352 0.0289 0.06708 -0.0993 -0.61477 0 0 0 0 0 0.17563 1.25492 -0.65185 0 2.64269 0.31349 1.03704 1.04255
PRO_24 -5.202 0.93343 2.62329 0.00336 0.07181 -0.13361 -0.4275 0 0 0 0 0 0.02283 0.19063 -1.15063 0 -1.64321 -0.24987 1.10639 -3.85507
VAL_25 -1.33048 0.06731 0.76758 0.02148 0.05325 -0.11291 -0.07883 0 0 0 0 0 -0.02853 0.0007 0.1787 0 2.64269 -0.3011 0.44064 2.3205
GLY_26 -1.84035 0.09128 1.89059 0.00012 0 -0.13631 -0.06981 0 0 0 0 0 -0.04325 0 -1.02878 0 0.79816 0.06009 0.26453 -0.01372
ASP_27 -3.95898 0.19943 3.96879 0.00413 0.27641 0.29909 -3.31031 0 0 0 -0.75089 0 -0.01752 1.66554 0.02789 0 -2.14574 -0.09423 0.30842 -3.52797
PHE_28 -10.5504 2.02818 2.03417 0.02957 0.42051 -0.12562 -2.36652 0 0 0 0 0 0.00854 1.1676 -0.5212 0 1.21829 -0.24994 0.76527 -6.14158
TYR_29 -8.08147 1.04811 3.43379 0.02989 0.30613 -0.18906 -2.21491 0 0 0 0 0 0.09362 1.46532 -0.24664 0.00807 0.58223 -0.21712 0.81511 -3.16693
VAL_30 -7.43374 1.42925 0.47903 0.02532 0.04576 0.08824 -2.39556 0 0 0 0 0 -0.0129 0.05271 -0.7856 0 2.64269 -0.32509 0.53095 -5.65893
TYR_31 -8.09425 1.32603 3.10981 0.02472 0.13372 0.07039 -2.56313 0 0 0 0 0 -0.0038 2.04038 -0.16334 0.024 0.58223 -0.18077 0.69444 -2.99956
GLY_32 -4.47741 0.16833 3.03625 8e-05 0 -0.13261 -2.25768 0 0 0 0 0 -0.01933 0 -1.0647 0 0.79816 0.23143 0.50809 -3.20939
ARG_33 -6.87177 0.52023 5.09457 0.02286 0.51151 -0.41032 -2.37143 0 0 -0.71045 0 0 0.01366 2.70457 0.02538 0 -0.09474 0.19391 0.31256 -1.05946
MET_34 -8.58861 0.81017 3.10498 0.0088 0.10692 -0.13435 -1.01345 0 0 0 0 0 0.08082 1.84926 0.22001 0 1.65735 0.02784 0.55713 -1.31314
THR_35 -3.98463 0.61498 3.46666 0.01486 0.07341 -0.21661 -2.28555 0 0 -0.64043 0 0 -0.0564 0.03834 0.34832 0 1.15175 0.29672 1.27686 0.09826
THR_36 -4.20661 0.70103 2.31403 0.00594 0.03258 0.13413 -0.85342 0 0 -0.64043 0 0 0.93561 0.55256 1.03171 0 1.15175 3.87165 4.63862 9.66915
LEU_37 -7.74049 1.94408 1.71022 0.03252 0.193 -0.29479 0.76452 0 0 0 0 0 0.01985 0.85557 0.69674 0 1.66147 4.13833 4.60121 8.58223
HIS_D_38 -10.2246 1.74011 4.96638 0.00698 0.36288 -0.46544 -1.84464 0 0 -0.2333 0 0 -0.07551 3.5824 -0.4368 0 -0.30065 0.39128 1.39576 -1.1351
MET_39 -4.97437 0.73453 1.61976 0.00605 0.14916 -0.2103 -0.57729 0 0 0 0 0 0.09289 2.27388 0.07938 0 1.65735 -0.27062 0.70197 1.2824
GLY_40 -4.09243 0.79197 2.89068 0.00011 0 0.08377 -2.02805 0 0 0 0 0 0.29962 0 0.65689 0 0.79816 0.67899 0.54342 0.62313
GLY_41 -1.45762 0.06791 1.51522 0.00017 0 0.02917 -0.85226 0 0 0 0 0 0.09895 0 0.20355 0 0.79816 1.69554 0.69691 2.7957
GLN_42 -3.83385 0.25015 3.24378 0.00933 0.23359 -0.17466 -1.79853 0 0 -0.54973 0 0 -0.03725 3.27262 0.00619 0 -1.45095 1.17951 0.65359 1.00379
SER_43 -3.64942 0.50671 4.22007 0.00126 0.07121 -0.05446 -1.78531 0 0 -0.92484 0 0 0.00869 0.0609 -0.53735 0 -0.28969 0.17696 0.53967 -1.65561
GLY_44 -1.29774 0.06388 0.87056 8e-05 0 -0.15575 0.11114 0 0 0 0 0 -0.13017 0 0.39574 0 0.79816 -0.00968 0.34528 0.99148
ILE_45 -3.48339 0.35436 2.71719 0.04227 0.1178 -0.36425 -0.51025 0 0 -0.43629 0 0 0.01888 0.66061 -0.49203 0 2.30374 0.18014 0.2019 1.31069
GLN_46 -7.03753 0.63553 5.07845 0.00718 0.67009 -0.37915 -1.2776 0 0 -0.92484 0 0 0.06014 2.09776 -0.20152 0 -1.45095 -0.24692 0.42552 -2.54382
ALA_47 -3.76984 0.76843 3.11059 0.00177 0 -0.18092 -1.03836 0 0 0 0 0 0.1474 0 -0.03422 0 1.32468 -0.43184 0.46296 0.36066
THR_48 -3.60814 0.47453 3.31978 0.01017 0.06302 -0.09527 -1.98686 0 0 -1.09355 0 0 0.055 0.01446 -0.17809 0 1.15175 -0.37422 0.48392 -1.7635
THR_49 -6.37896 0.7677 3.58474 0.00781 0.06867 0.127 -2.74486 0 0 0 0 0 0.46022 0.09153 -0.54932 0 1.15175 -0.31028 0.60008 -3.12392
LEU_50 -9.65768 2.0123 2.17761 0.03098 0.04396 -0.24898 -0.79649 0 0 0 0 0 0.48744 0.14933 0.11511 0 1.66147 -0.04351 1.33928 -2.72918
VAL_51 -9.12409 2.67112 1.52605 0.06149 0.06056 -0.51158 -0.78763 0 0 0 0 0 0.60977 -0.00941 -0.29821 0 2.64269 -0.03531 3.19635 0.00181
ASN_52 -7.92823 1.56212 5.18176 0.02995 0.41982 -0.54161 -0.20305 0 0 -0.64289 0 0 0.17025 3.62129 0.12828 0 -1.34026 -0.05706 3.23689 3.63726
GLY_53 -5.1904 2.42583 3.6316 0 0 -0.28969 -0.78326 0 0 0 0 0 -0.06706 0 -1.50362 0 0.79816 0.36164 3.16436 2.54757
MET_54 -8.14762 0.97717 4.3818 0.01744 0.0764 -0.33569 -0.28 0 0 -0.52876 0 0 0.15859 2.0755 0.10568 0 1.65735 0.76974 2.52354 3.45113
ILE_55 -8.60854 0.9162 1.20353 0.04834 0.1503 -0.25275 -0.18092 0 0 0 0 0 -0.02713 0.76342 0.55325 0 2.30374 0.37849 0.80243 -1.94963
TYR_56 -11.0407 2.07391 3.5185 0.02335 0.23387 0.00641 0.91133 0 0 0 0 0 0.06735 1.5234 -0.40871 0.06472 0.58223 -0.16879 0.76677 -1.8464
ARG_57 -9.75172 0.61557 6.61063 0.01743 0.57592 -0.32727 -0.00544 0 0 0 0 0 0.16973 2.48984 0.04281 0 -0.09474 1.74969 0.70359 2.79605
THR_58 -6.15706 1.2776 4.84305 0.06752 0.09172 -0.37619 -0.76493 0 0 -0.44282 0 0 0.41072 0.07218 0.37237 0 1.15175 2.76701 0.85309 4.16601
ASP_59 -4.04327 0.48633 4.19859 0.01777 0.3565 -0.18922 -1.94606 0 0 0 -0.46915 0 -0.0604 2.03671 -0.58465 0 -2.14574 0.68372 1.57463 -0.08424
HIS_D_60 -4.58734 0.63098 3.97169 0.01152 0.41673 -0.26424 0.25792 0 0 -1.03061 0 0 3.22272 1.21554 -0.67771 0 -0.30065 -0.10816 2.10513 4.86351
PRO_61 -2.95131 0.46001 2.3479 0.00225 0.03715 0.08304 -1.03612 0 0 -0.33557 0 0 0.12611 0.35384 1.72379 0 -1.64321 1.25636 1.52477 1.94901
GLU_62 -3.28299 0.43162 2.21449 0.00886 0.41066 -0.1068 -0.1094 0 0 0 0 0 0.02388 2.35612 0.21643 0 -2.72453 1.53838 1.29096 2.26769
PRO_63 -3.78073 0.51731 2.49131 0.00313 0.07685 -0.36218 -0.21991 0 0 0 0 0 0.03499 0.11834 -0.88736 0 -1.64321 0.02185 1.04042 -2.58918
SER_64 -1.21196 0.09085 1.1492 0.00148 0.0527 -0.05392 -0.10678 0 0 0 0 0 0.00072 0.21132 -0.17335 0 -0.28969 -0.46988 0.28983 -0.5095
THR_65 -2.69825 0.28305 2.71086 0.00782 0.07685 -0.08411 -0.31788 0 0 0 -0.66165 0 0.1992 0.24194 -0.74988 0 1.15175 -0.14852 0.50816 0.51933
SER_66 -2.84776 0.74093 3.04136 0.00288 0.03267 0.14042 -1.59613 0 0 -0.69465 -0.66165 0 0.09051 0.6813 0.1452 0 -0.28969 0.84468 1.08129 0.71135
PRO_67 -3.02731 0.48688 2.41304 0.00637 0.09855 -0.08929 -0.52109 0 0 0 0 0 0.00599 0.06382 -0.88773 0 -1.64321 1.26713 0.94995 -0.87688
VAL_68 -6.30538 1.40015 2.44547 0.01776 0.03979 -0.043 -1.74405 0 0 0 0 0 -0.19079 0.25053 0.58796 0 2.64269 0.62391 0.56559 0.29063
SER_69 -4.57221 0.74552 4.50391 0.00246 0.05957 -0.04645 -1.35874 0 0 0 -0.71463 0 -0.08192 0.40066 -0.23522 0 -0.28969 -0.06781 0.58511 -1.06943
ASN_70 -7.26316 0.86297 5.51394 0.00859 0.30829 -0.5461 -1.1167 0 0 0 0 0 -0.01256 1.23085 0.14505 0 -1.34026 -0.27388 0.52946 -1.95351
TRP_71 -11.1099 1.33198 4.21602 0.02281 0.69274 -0.49423 -2.04309 0 0 0 0 0 -0.02266 3.6889 0.40148 0 2.26099 0.58553 1.36164 0.8922
GLU_72 -8.00091 0.42422 5.74432 0.00678 0.28137 -0.13175 -2.74474 0 0 0 0 0 0.36359 3.02401 -0.02031 0 -2.72453 0.48101 1.66528 -1.63168
PHE_73 -7.0913 0.45783 1.72058 0.01775 0.11201 -0.03871 -1.93014 0 0 0 0 0 -0.00831 1.87978 -0.31781 0 1.21829 -0.19656 1.01228 -3.16431
THR_74 -5.69105 0.41699 2.94493 0.00495 0.08621 -0.13864 -2.53847 0 0 0 0 0 0.00728 0.04966 -0.30672 0 1.15175 -0.27883 0.52284 -3.7691
[truncated: 32,046 more chars]
